# Supplementary material for: Integrative proteome-wide structural analysis and high-throughput docking identify broad-spectrum antiviral scaffolds against Zika, Yellow Fever, West Nile, Saint Louis encephalitis, and Usutu viruses
Source: Front Cell Infect Microbiol. 2026 Apr 30;16:1723132. doi: 10.3389/fcimb.2026.1723132 (PMC13171538; doi:10.3389/fcimb.2026.1723132)
Supplement: Supplementary file 4 [file DataSheet4.zip › USUV/USU_NS5/Mol_probity_Files/USU_NS5_1FH.pdb]

USER  MOD reduce.3.7.201124 H: found=0, std=0, add=7184, rem=0, adj=182
USER  MOD -----------------------------------------------------------------
USER  MOD scores for adjustable sidechains, with "set" totals for H,N and Q
USER  MOD "o" means original, "f" means flipped, "180deg" is methyl default
USER  MOD "!" flags a clash with an overlap of 0.40A or greater
USER  MOD flip categories: "K"=keep, "C"=clashes, "X"=uncertain, "F"=flip
USER  MOD NoAdj-H: A 202 TYR H   : A 202 TYR N   : A 201 ARG C   :(H bumps)
USER  MOD NoAdj-H: A 733 CYS H   : A 733 CYS N   : A 732 PRO C   :(H bumps)
USER  MOD Set 1.1: A 858 THR OG1 :   rot  180:sc=  -0.396
USER  MOD Set 1.2: A 860 THR OG1 :   rot  180:sc=       0
USER  MOD Set 2.1: A 719 GLN     :      amide:sc=   0.869  K(o=1.9,f=-0.99)
USER  MOD Set 2.2: A 844 THR OG1 :   rot  146:sc=   0.991
USER  MOD Set 3.1: A 837 SER OG  :   rot -136:sc=    1.24
USER  MOD Set 3.2: A 839 THR OG1 :   rot  180:sc=   0.887
USER  MOD Set 4.1: A 519 TYR OH  :   rot  150:sc= -0.0642
USER  MOD Set 4.2: A 826 ASN     :      amide:sc=    0.83  K(o=0.77,f=-5.5!)
USER  MOD Set 5.1: A 716 ASN     :      amide:sc=    1.04  K(o=2.3,f=1.3)
USER  MOD Set 5.2: A 771 TYR OH  :   rot -179:sc=    1.25
USER  MOD Set 6.1: A 636 HIS     :     no HD1:sc=   0.681  K(o=1.6,f=-2.1)
USER  MOD Set 6.2: A 644 THR OG1 :   rot  178:sc=    0.93
USER  MOD Set 7.1: A 621 GLN     :      amide:sc=  0.0252  K(o=-2.2,f=-7.6!)
USER  MOD Set 7.2: A 670 CYS SG  :   rot   47:sc=    -2.2
USER  MOD Set 8.1: A 610 TYR OH  :   rot   68:sc=    1.49
USER  MOD Set 8.2: A 666 SER OG  :   rot   88:sc=     1.3
USER  MOD Set 8.3: A 714 CYS SG  :   rot   85:sc=0.000869
USER  MOD Set 8.4: A 803 HIS     :     no HE2:sc=    2.74  K(o=5.5,f=-15!)
USER  MOD Set 9.1: A 308 HIS     :     no HE2:sc=   0.809  K(o=2.2,f=-5.8!)
USER  MOD Set 9.2: A 597 SER OG  :   rot -113:sc=    1.36
USER  MOD Set10.1: A 311 TYR OH  :   rot   71:sc=    1.05
USER  MOD Set10.2: A 581 LYS NZ  :NH3+    178:sc=    1.38   (180deg=0.398)
USER  MOD Set11.1: A 578 LYS NZ  :NH3+   -179:sc=   0.564   (180deg=0)
USER  MOD Set11.2: A 601 GLN     :      amide:sc=   0.483  K(o=1,f=-6.5!)
USER  MOD Set12.1: A 275 ASN     :      amide:sc=   0.563  K(o=2.2,f=1.1)
USER  MOD Set12.2: A 577 HIS     :     no HE2:sc=    1.67  K(o=2.2,f=-6.5!)
USER  MOD Set13.1: A 381 ASN     :      amide:sc=   0.454  K(o=2,f=-6.2!)
USER  MOD Set13.2: A 554 LYS NZ  :NH3+   -174:sc=    1.54   (180deg=0.75)
USER  MOD Set14.1: A 462 LYS NZ  :NH3+   -127:sc=   0.756   (180deg=0)
USER  MOD Set14.2: A 763 TYR OH  :   rot  -64:sc=    1.53
USER  MOD Set15.1: A 454 TYR OH  :   rot -136:sc=   -3.78!
USER  MOD Set15.2: A 606 GLN     :      amide:sc=   -2.56! C(o=-6.3!,f=-8!)
USER  MOD Set16.1: A 307 TYR OH  :   rot  -12:sc=    1.84
USER  MOD Set16.2: A 310 SER OG  :   rot -127:sc=     2.4
USER  MOD Set17.1: A 302 TYR OH  :   rot  150:sc=   0.455
USER  MOD Set17.2: A 354 GLN     :      amide:sc=   0.626  K(o=1.1,f=-0.13)
USER  MOD Set18.1: A 274 THR OG1 :   rot   56:sc=    0.72
USER  MOD Set18.2: A 306 THR OG1 :   rot  156:sc=   0.848
USER  MOD Set19.1: A 217 HIS     :     no HD1:sc=   0.797  K(o=2.3,f=-5.1!)
USER  MOD Set19.2: A 237 SER OG  :   rot   76:sc=    1.46
USER  MOD Set20.1: A 185 CYS SG  :   rot   86:sc=    1.34
USER  MOD Set20.2: A 187 TYR OH  :   rot   10:sc=   0.868
USER  MOD Set21.1: A 169 SER OG  :   rot  180:sc=   0.118
USER  MOD Set21.2: A 173 GLN     :      amide:sc=   0.127  X(o=0.25,f=0.084)
USER  MOD Set22.1: A  82 CYS SG  :   rot  -27:sc=    1.24
USER  MOD Set22.2: A 104 THR OG1 :   rot  -10:sc=    2.42
USER  MOD Set23.1: A  69 GLN     :      amide:sc=   0.681  K(o=1.4,f=-5.5!)
USER  MOD Set23.2: A  72 LYS NZ  :NH3+    176:sc=   0.765   (180deg=0)
USER  MOD Set24.1: A  53 HIS     :     no HE2:sc=    1.13  K(o=2,f=-6.5!)
USER  MOD Set24.2: A 259 ASN     :      amide:sc=   0.909  K(o=2,f=-5.1!)
USER  MOD Set25.1: A  48 ASN     :      amide:sc=    0.48  K(o=1.6,f=-7.5!)
USER  MOD Set25.2: A  50 THR OG1 :   rot   -4:sc=    1.14
USER  MOD Single : A   1 GLY N   :NH3+   -107:sc=   0.012   (180deg=0)
USER  MOD Single : A   7 THR OG1 :   rot  -68:sc=     1.3
USER  MOD Single : A  11 GLN     :      amide:sc=-0.00526  K(o=-0.0053,f=-0.95)
USER  MOD Single : A  13 LYS NZ  :NH3+    179:sc=   0.723   (180deg=0.723)
USER  MOD Single : A  15 LYS NZ  :NH3+   -174:sc=-0.00166   (180deg=-0.0273)
USER  MOD Single : A  17 ASN     :      amide:sc=   0.288  K(o=0.29,f=-1.3!)
USER  MOD Single : A  20 SER OG  :   rot  180:sc=   0.035
USER  MOD Single : A  21 LYS NZ  :NH3+    180:sc=       0   (180deg=0)
USER  MOD Single : A  26 LYS NZ  :NH3+   -136:sc=   0.217   (180deg=0)
USER  MOD Single : A  27 TYR OH  :   rot  180:sc=       0
USER  MOD Single : A  29 LYS NZ  :NH3+   -172:sc=    0.71   (180deg=0.674)
USER  MOD Single : A  33 THR OG1 :   rot  180:sc=       0
USER  MOD Single : A  38 SER OG  :   rot  -74:sc=       1
USER  MOD Single : A  42 LYS NZ  :NH3+   -166:sc=    1.11   (180deg=0.566)
USER  MOD Single : A  49 LYS NZ  :NH3+    180:sc=       0   (180deg=0)
USER  MOD Single : A  56 SER OG  :   rot  180:sc=   0.193
USER  MOD Single : A  59 SER OG  :   rot  180:sc=-0.00708
USER  MOD Single : A  61 LYS NZ  :NH3+   -166:sc=   0.512   (180deg=0.443)
USER  MOD Single : A  76 LYS NZ  :NH3+    180:sc=       0   (180deg=0)
USER  MOD Single : A  88 SER OG  :   rot   42:sc=   0.392
USER  MOD Single : A  89 TYR OH  :   rot  -17:sc=   0.966
USER  MOD Single : A  90 TYR OH  :   rot  180:sc=       0
USER  MOD Single : A  93 THR OG1 :   rot  -41:sc=    1.27
USER  MOD Single : A  95 LYS NZ  :NH3+    180:sc=       0   (180deg=0)
USER  MOD Single : A  98 GLN     :      amide:sc=   0.831  K(o=0.83,f=-5.3!)
USER  MOD Single : A 103 TYR OH  :   rot  180:sc=       0
USER  MOD Single : A 105 LYS NZ  :NH3+    171:sc=   0.974   (180deg=0.929)
USER  MOD Single : A 110 HIS     :     no HD1:sc=  -0.227  X(o=-0.23,f=-0.037)
USER  MOD Single : A 117 GLN     :      amide:sc=     1.3  K(o=1.3,f=-4.7!)
USER  MOD Single : A 118 SER OG  :   rot -137:sc= 0.00354
USER  MOD Single : A 119 TYR OH  :   rot   -4:sc=   0.969
USER  MOD Single : A 122 ASN     :      amide:sc=    1.33  K(o=1.3,f=-4.1!)
USER  MOD Single : A 125 THR OG1 :   rot  180:sc=       0
USER  MOD Single : A 127 LYS NZ  :NH3+    180:sc=       0   (180deg=0)
USER  MOD Single : A 128 SER OG  :   rot  180:sc=  -0.235
USER  MOD Single : A 133 TYR OH  :   rot  180:sc=       0
USER  MOD Single : A 134 TYR OH  :   rot  180:sc=       0
USER  MOD Single : A 135 LYS NZ  :NH3+    179:sc=   0.691   (180deg=0.691)
USER  MOD Single : A 137 SER OG  :   rot -130:sc=   0.586
USER  MOD Single : A 140 CYS SG  :   rot  180:sc=       0
USER  MOD Single : A 142 THR OG1 :   rot -110:sc=  0.0282
USER  MOD Single : A 145 CYS SG  :   rot  -90:sc= -0.0114
USER  MOD Single : A 150 SER OG  :   rot  180:sc=       0
USER  MOD Single : A 151 SER OG  :   rot  180:sc=  0.0769
USER  MOD Single : A 152 SER OG  :   rot  180:sc=       0
USER  MOD Single : A 153 SER OG  :   rot  180:sc=       0
USER  MOD Single : A 159 GLN     :      amide:sc=       0  X(o=0,f=-0.12)
USER  MOD Single : A 161 THR OG1 :   rot  163:sc=    1.58
USER  MOD Single : A 180 CYS SG  :   rot -114:sc= -0.0308
USER  MOD Single : A 182 LYS NZ  :NH3+   -170:sc=    0.87   (180deg=0.773)
USER  MOD Single : A 199 GLN     :      amide:sc=    1.96  K(o=2,f=-0.16)
USER  MOD Single : A 202 TYR OH  :   rot   30:sc= -0.0115
USER  MOD Single : A 212 SER OG  :   rot  144:sc=   0.945
USER  MOD Single : A 214 ASN     :      amide:sc=   0.682  K(o=0.68,f=-3.6!)
USER  MOD Single : A 215 SER OG  :   rot  180:sc=       0
USER  MOD Single : A 216 ASN     :      amide:sc=  -0.272  K(o=-0.27,f=-4.5!)
USER  MOD Single : A 220 TYR OH  :   rot  180:sc=       0
USER  MOD Single : A 223 SER OG  :   rot  120:sc=   0.249
USER  MOD Single : A 228 ASN     :      amide:sc=   0.339  K(o=0.34,f=-5.4!)
USER  MOD Single : A 231 HIS     :     no HD1:sc=       0  X(o=0,f=-0.0053)
USER  MOD Single : A 234 ASN     :      amide:sc= -0.0653  K(o=-0.065,f=-1.3!)
USER  MOD Single : A 236 THR OG1 :   rot   80:sc=    1.21
USER  MOD Single : A 238 GLN     :      amide:sc=       0  K(o=0,f=-0.75)
USER  MOD Single : A 246 LYS NZ  :NH3+    180:sc=       0   (180deg=0)
USER  MOD Single : A 248 THR OG1 :   rot  180:sc=       0
USER  MOD Single : A 250 HIS     :     no HE2:sc=   0.973  K(o=0.97,f=-3.2!)
USER  MOD Single : A 253 LYS NZ  :NH3+    180:sc=       0   (180deg=0)
USER  MOD Single : A 254 TYR OH  :   rot -126:sc=   0.954
USER  MOD Single : A 262 SER OG  :   rot -141:sc=    1.04
USER  MOD Single : A 264 THR OG1 :   rot   83:sc=   0.732
USER  MOD Single : A 269 LYS NZ  :NH3+    171:sc= -0.0101   (180deg=-0.0648)
USER  MOD Single : A 271 GLN     :      amide:sc=       0  K(o=0,f=-0.51)
USER  MOD Single : A 273 HIS     :     no HD1:sc=-0.00275  X(o=-0.0027,f=-0.26)
USER  MOD Single : A 276 GLN     :      amide:sc=       0  K(o=0,f=-0.7)
USER  MOD Single : A 278 LYS NZ  :NH3+   -174:sc=       0   (180deg=-0.0375)
USER  MOD Single : A 280 LYS NZ  :NH3+   -165:sc=   0.989   (180deg=0.842)
USER  MOD Single : A 284 GLN     :      amide:sc=   0.241  X(o=0.24,f=-0.15)
USER  MOD Single : A 287 LYS NZ  :NH3+    180:sc=       0   (180deg=0)
USER  MOD Single : A 290 TYR OH  :   rot   -0:sc=    1.22
USER  MOD Single : A 293 THR OG1 :   rot  180:sc=       0
USER  MOD Single : A 295 HIS     :     no HD1:sc=       0  X(o=0,f=-0.13)
USER  MOD Single : A 296 HIS     :     no HE2:sc=    0.58  K(o=0.58,f=-4.8!)
USER  MOD Single : A 298 LYS NZ  :NH3+    180:sc=   0.753   (180deg=0.753)
USER  MOD Single : A 300 HIS     :     no HD1:sc=   -1.07  K(o=-1.1,f=-4.6)
USER  MOD Single : A 304 THR OG1 :   rot  129:sc=    1.28
USER  MOD Single : A 314 LYS NZ  :NH3+    180:sc=       0   (180deg=0)
USER  MOD Single : A 316 THR OG1 :   rot -112:sc=   0.058
USER  MOD Single : A 318 SER OG  :   rot  180:sc=   0.236
USER  MOD Single : A 320 SER OG  :   rot  180:sc=   0.282
USER  MOD Single : A 321 SER OG  :   rot -150:sc=   0.394
USER  MOD Single : A 324 ASN     :      amide:sc=    -1.1  K(o=-1.1,f=-8.4!)
USER  MOD Single : A 331 SER OG  :   rot   78:sc=    1.05
USER  MOD Single : A 332 LYS NZ  :NH3+    180:sc=       0   (180deg=0)
USER  MOD Single : A 339 ASN     :      amide:sc=   0.219  K(o=0.22,f=-0.53)
USER  MOD Single : A 341 THR OG1 :   rot  180:sc=       0
USER  MOD Single : A 342 THR OG1 :   rot  -75:sc=    1.29
USER  MOD Single : A 346 THR OG1 :   rot -160:sc=  0.0164
USER  MOD Single : A 348 THR OG1 :   rot  132:sc=   0.462
USER  MOD Single : A 349 THR OG1 :   rot  -69:sc=    1.37
USER  MOD Single : A 353 GLN     :      amide:sc=   0.584  K(o=0.58,f=-0.14)
USER  MOD Single : A 358 LYS NZ  :NH3+    137:sc=    1.12   (180deg=-1.27)
USER  MOD Single : A 360 LYS NZ  :NH3+    180:sc=       0   (180deg=0)
USER  MOD Single : A 363 THR OG1 :   rot  180:sc=       0
USER  MOD Single : A 364 LYS NZ  :NH3+   -179:sc=       2   (180deg=2)
USER  MOD Single : A 370 SER OG  :   rot  180:sc=       0
USER  MOD Single : A 379 THR OG1 :   rot   80:sc=   0.824
USER  MOD Single : A 380 THR OG1 :   rot   83:sc=    1.13
USER  MOD Single : A 391 LYS NZ  :NH3+    180:sc=       0   (180deg=0)
USER  MOD Single : A 392 LYS NZ  :NH3+    173:sc=    1.09   (180deg=1.07)
USER  MOD Single : A 396 CYS SG  :   rot -158:sc=  0.0141
USER  MOD Single : A 397 THR OG1 :   rot  -76:sc=   0.451
USER  MOD Single : A 402 LYS NZ  :NH3+    180:sc=       0   (180deg=0)
USER  MOD Single : A 404 LYS NZ  :NH3+    176:sc=   0.712   (180deg=0.703)
USER  MOD Single : A 406 ASN     :      amide:sc= -0.0113  X(o=-0.011,f=-0.24)
USER  MOD Single : A 407 SER OG  :   rot  180:sc=  0.0518
USER  MOD Single : A 408 ASN     :      amide:sc=       0  K(o=0,f=-0.68)
USER  MOD Single : A 418 GLN     :      amide:sc=  0.0545  K(o=0.054,f=-4.7!)
USER  MOD Single : A 419 ASN     :      amide:sc=  -0.073  K(o=-0.073,f=-1.8!)
USER  MOD Single : A 420 GLN     :      amide:sc=  0.0484  X(o=0.048,f=-0.075)
USER  MOD Single : A 422 SER OG  :   rot  -63:sc=   0.905
USER  MOD Single : A 423 SER OG  :   rot  180:sc=   0.102
USER  MOD Single : A 443 ASN     :      amide:sc= -0.0278  K(o=-0.028,f=-0.99)
USER  MOD Single : A 444 HIS     :     no HD1:sc=  -0.189  K(o=-0.19,f=-1.2)
USER  MOD Single : A 446 LYS NZ  :NH3+   -123:sc=   0.468   (180deg=-0.00925)
USER  MOD Single : A 450 HIS     :     no HD1:sc=   0.977  K(o=0.98,f=-3.2!)
USER  MOD Single : A 451 THR OG1 :   rot  157:sc=   0.888
USER  MOD Single : A 455 ASN     :      amide:sc= -0.0763  K(o=-0.076,f=-4.6!)
USER  MOD Single : A 459 LYS NZ  :NH3+    180:sc=   0.538   (180deg=0.538)
USER  MOD Single : A 463 LYS NZ  :NH3+    136:sc=   0.923   (180deg=-0.095)
USER  MOD Single : A 469 LYS NZ  :NH3+    180:sc=       0   (180deg=0)
USER  MOD Single : A 471 LYS NZ  :NH3+    180:sc=       0   (180deg=0)
USER  MOD Single : A 473 SER OG  :   rot  -94:sc= 0.00167
USER  MOD Single : A 495 ASN     :      amide:sc=   0.748  K(o=0.75,f=-0.3)
USER  MOD Single : A 498 HIS     :     no HD1:sc=       0  X(o=0,f=0)
USER  MOD Single : A 503 LYS NZ  :NH3+    180:sc=       0   (180deg=0)
USER  MOD Single : A 504 ASN     :      amide:sc=   0.262  K(o=0.26,f=-0.58)
USER  MOD Single : A 505 SER OG  :   rot -120:sc=-0.00551
USER  MOD Single : A 515 GLN     :      amide:sc=    1.13  K(o=1.1,f=-9.8!)
USER  MOD Single : A 516 LYS NZ  :NH3+   -166:sc=   0.673   (180deg=0.577)
USER  MOD Single : A 525 SER OG  :   rot  -68:sc=     1.3
USER  MOD Single : A 526 HIS     :     no HE2:sc= 0.00742  K(o=0.0074,f=-1.7!)
USER  MOD Single : A 527 HIS     :     no HD1:sc=   0.126  K(o=0.13,f=-2.1!)
USER  MOD Single : A 528 SER OG  :   rot  180:sc=       0
USER  MOD Single : A 531 LYS NZ  :NH3+    128:sc=   0.901   (180deg=-1.03!)
USER  MOD Single : A 533 TYR OH  :   rot   77:sc=   0.215
USER  MOD Single : A 537 THR OG1 :   rot -129:sc= -0.0694
USER  MOD Single : A 542 THR OG1 :   rot  -24:sc=   0.815
USER  MOD Single : A 545 THR OG1 :   rot  -73:sc=   0.872
USER  MOD Single : A 551 ASN     :      amide:sc=  -0.209  K(o=-0.21,f=-1.7!)
USER  MOD Single : A 563 HIS     :     no HD1:sc=   -1.16! C(o=-1.2!,f=-4.4!)
USER  MOD Single : A 565 GLN     :      amide:sc=   0.809  K(o=0.81,f=-1.3!)
USER  MOD Single : A 574 THR OG1 :   rot  -49:sc=   0.405
USER  MOD Single : A 575 TYR OH  :   rot   30:sc=  -0.288
USER  MOD Single : A 576 LYS NZ  :NH3+   -105:sc=   0.834   (180deg=-1.36!)
USER  MOD Single : A 587 THR OG1 :   rot  180:sc=       0
USER  MOD Single : A 590 LYS NZ  :NH3+    156:sc=   0.949   (180deg=-0.622)
USER  MOD Single : A 591 THR OG1 :   rot -110:sc=       0
USER  MOD Single : A 604 SER OG  :   rot  -43:sc=    1.01
USER  MOD Single : A 609 THR OG1 :   rot  166:sc=   0.898
USER  MOD Single : A 613 ASN     :      amide:sc=    1.02  K(o=1,f=-0.86)
USER  MOD Single : A 614 THR OG1 :   rot   71:sc=    1.44
USER  MOD Single : A 616 THR OG1 :   rot   15:sc=   0.936
USER  MOD Single : A 617 ASN     :      amide:sc=   0.391  K(o=0.39,f=-1.1)
USER  MOD Single : A 634 GLN     :      amide:sc=       0  K(o=0,f=-0.73)
USER  MOD Single : A 639 SER OG  :   rot  180:sc=       0
USER  MOD Single : A 643 LYS NZ  :NH3+    180:sc=       0   (180deg=0)
USER  MOD Single : A 645 LYS NZ  :NH3+    166:sc=   0.793   (180deg=0.689)
USER  MOD Single : A 646 TYR OH  :   rot  180:sc=   0.478
USER  MOD Single : A 650 THR OG1 :   rot   77:sc=   0.787
USER  MOD Single : A 655 ASN     :      amide:sc=       0  X(o=0,f=0)
USER  MOD Single : A 661 THR OG1 :   rot  -24:sc=    1.06
USER  MOD Single : A 673 LYS NZ  :NH3+    156:sc=    1.12   (180deg=0.628)
USER  MOD Single : A 681 ASN     :      amide:sc=       0  X(o=0,f=-0.17)
USER  MOD Single : A 684 HIS     :     no HD1:sc= -0.0075  X(o=-0.0075,f=-0.12)
USER  MOD Single : A 687 ASN     :      amide:sc=    0.27  X(o=0.27,f=0)
USER  MOD Single : A 688 SER OG  :   rot   72:sc=    1.32
USER  MOD Single : A 690 SER OG  :   rot  157:sc=   0.995
USER  MOD Single : A 691 LYS NZ  :NH3+    172:sc=    2.75   (180deg=2.66)
USER  MOD Single : A 694 LYS NZ  :NH3+    154:sc=   0.888   (180deg=-0.53!)
USER  MOD Single : A 700 LYS NZ  :NH3+    180:sc=       0   (180deg=0)
USER  MOD Single : A 702 SER OG  :   rot -154:sc=    0.57
USER  MOD Single : A 703 SER OG  :   rot  180:sc=       0
USER  MOD Single : A 706 HIS     :     no HD1:sc=   0.417  K(o=0.42,f=-2.1!)
USER  MOD Single : A 709 GLN     :      amide:sc=   0.819  K(o=0.82,f=-4.1!)
USER  MOD Single : A 710 GLN     :      amide:sc=       0  X(o=0,f=-0.32)
USER  MOD Single : A 715 SER OG  :   rot  -64:sc=    1.26
USER  MOD Single : A 717 HIS     :     no HD1:sc= -0.0121  X(o=-0.012,f=-0.35)
USER  MOD Single : A 724 LYS NZ  :NH3+    172:sc=   0.824   (180deg=0.736)
USER  MOD Single : A 728 THR OG1 :   rot -160:sc=       0
USER  MOD Single : A 733 CYS SG  :   rot  110:sc=  -0.925
USER  MOD Single : A 736 GLN     :      amide:sc=   0.142  K(o=0.14,f=-6.6!)
USER  MOD Single : A 746 SER OG  :   rot -135:sc=   0.534
USER  MOD Single : A 749 SER OG  :   rot  180:sc=       0
USER  MOD Single : A 752 ASN     :      amide:sc=    0.21  K(o=0.21,f=-4.9!)
USER  MOD Single : A 756 THR OG1 :   rot   58:sc=  -0.164
USER  MOD Single : A 758 CYS SG  :   rot   81:sc=   0.574
USER  MOD Single : A 761 LYS NZ  :NH3+    180:sc=   0.967   (180deg=0.967)
USER  MOD Single : A 765 GLN     :      amide:sc=   0.673  K(o=0.67,f=-1.1)
USER  MOD Single : A 773 HIS     :     no HD1:sc=   -1.16! C(o=-1.2!,f=-4.5!)
USER  MOD Single : A 782 ASN     :      amide:sc= -0.0871  K(o=-0.087,f=-1.3!)
USER  MOD Single : A 785 CYS SG  :   rot   85:sc=   0.276
USER  MOD Single : A 786 SER OG  :   rot   81:sc=   0.866
USER  MOD Single : A 790 SER OG  :   rot  -66:sc=   0.768
USER  MOD Single : A 791 ASN     :      amide:sc=       0  X(o=0,f=-0.31)
USER  MOD Single : A 795 THR OG1 :   rot  180:sc=       0
USER  MOD Single : A 798 THR OG1 :   rot  134:sc= 0.00887
USER  MOD Single : A 799 SER OG  :   rot  180:sc=   0.258
USER  MOD Single : A 801 SER OG  :   rot  180:sc=    0.12
USER  MOD Single : A 805 THR OG1 :   rot  180:sc=   0.345
USER  MOD Single : A 810 THR OG1 :   rot   45:sc=   0.546
USER  MOD Single : A 811 THR OG1 :   rot  180:sc=       0
USER  MOD Single : A 819 ASN     :      amide:sc=   0.725  K(o=0.73,f=-8.7!)
USER  MOD Single : A 820 LYS NZ  :NH3+   -172:sc=    1.35   (180deg=1.17)
USER  MOD Single : A 824 GLN     :      amide:sc=    0.17  X(o=0.17,f=-0.089)
USER  MOD Single : A 832 LYS NZ  :NH3+   -170:sc=   0.848   (180deg=0.789)
USER  MOD Single : A 833 THR OG1 :   rot   82:sc=   0.691
USER  MOD Single : A 836 GLN     :      amide:sc=  0.0832  X(o=0.083,f=-0.019)
USER  MOD Single : A 843 TYR OH  :   rot  180:sc=-0.000824
USER  MOD Single : A 846 LYS NZ  :NH3+    180:sc=       0   (180deg=0)
USER  MOD Single : A 852 CYS SG  :   rot   77:sc=   0.457
USER  MOD Single : A 854 SER OG  :   rot  176:sc=    1.04
USER  MOD Single : A 863 THR OG1 :   rot   75:sc=   0.863
USER  MOD Single : A 867 ASN     :      amide:sc=-0.00497  X(o=-0.005,f=-0.4)
USER  MOD Single : A 869 TYR OH  :   rot  180:sc=       0
USER  MOD Single : A 873 ASN     :      amide:sc= -0.0613  K(o=-0.061,f=-1.3!)
USER  MOD Single : A 874 GLN     :      amide:sc= -0.0154  K(o=-0.015,f=-0.91)
USER  MOD Single : A 881 GLN     :      amide:sc= -0.0549  X(o=-0.055,f=-0.055)
USER  MOD Single : A 883 LYS NZ  :NH3+    180:sc=       0   (180deg=0)
USER  MOD Single : A 884 TYR OH  :   rot    3:sc=    1.27
USER  MOD Single : A 887 TYR OH  :   rot  180:sc=       0
USER  MOD Single : A 890 SER OG  :   rot  -60:sc=     1.3
USER  MOD Single : A 894 TYR OH  :   rot  154:sc=    1.31
USER  MOD Single : A 898 ASN     :      amide:sc= -0.0103  X(o=-0.01,f=0)
USER  MOD Single : A 900 GLN     :      amide:sc=   0.286  K(o=0.29,f=-0.41)
USER  MOD -----------------------------------------------------------------
ATOM      1  N   GLY A   1       1.956  -1.484  -0.527  1.00  8.36           N
ATOM      2  CA  GLY A   1       2.902  -0.385  -0.680  1.00  8.36           C
ATOM      3  C   GLY A   1       2.244   0.818  -1.340  1.00  8.36           C
ATOM      4  O   GLY A   1       1.416   0.666  -2.237  1.00  8.36           O
ATOM      0  H1  GLY A   1       1.729  -1.563   0.330  1.00  8.36           H   new
ATOM      0  H2  GLY A   1       1.229  -1.320  -1.013  1.00  8.36           H   new
ATOM      0  H3  GLY A   1       2.333  -2.241  -0.805  1.00  8.36           H   new
ATOM      0  HA2 GLY A   1       3.250  -0.131   0.189  1.00  8.36           H   new
ATOM      0  HA3 GLY A   1       3.658  -0.677  -1.213  1.00  8.36           H   new
ATOM      8  N   ARG A   2       2.655   2.019  -0.929  1.00  7.06           N
ATOM      9  CA  ARG A   2       2.091   3.278  -1.430  1.00  7.06           C
ATOM     10  C   ARG A   2       1.778   3.377  -2.944  1.00  7.06           C
ATOM     11  O   ARG A   2       0.640   3.715  -3.282  1.00  7.06           O
ATOM     12  CB  ARG A   2       2.988   4.446  -1.028  1.00  7.06           C
ATOM     13  CG  ARG A   2       2.517   5.808  -1.503  1.00  7.06           C
ATOM     14  CD  ARG A   2       3.418   6.895  -1.034  1.00  7.06           C
ATOM     15  NE  ARG A   2       3.004   8.198  -1.537  1.00  7.06           N
ATOM     16  CZ  ARG A   2       3.651   9.357  -1.295  1.00  7.06           C
ATOM     17  NH1 ARG A   2       4.739   9.367  -0.556  1.00  7.06           N1+
ATOM     18  NH2 ARG A   2       3.189  10.486  -1.803  1.00  7.06           N
ATOM      0  H   ARG A   2       3.276   2.128  -0.345  1.00  7.06           H   new
ATOM      0  HA  ARG A   2       1.218   3.311  -1.008  1.00  7.06           H   new
ATOM      0  HB2 ARG A   2       3.061   4.463  -0.061  1.00  7.06           H   new
ATOM      0  HB3 ARG A   2       3.879   4.287  -1.377  1.00  7.06           H   new
ATOM      0  HG2 ARG A   2       2.476   5.817  -2.472  1.00  7.06           H   new
ATOM      0  HG3 ARG A   2       1.617   5.971  -1.179  1.00  7.06           H   new
ATOM      0  HD2 ARG A   2       3.427   6.911  -0.064  1.00  7.06           H   new
ATOM      0  HD3 ARG A   2       4.325   6.710  -1.323  1.00  7.06           H   new
ATOM      0  HE  ARG A   2       2.296   8.231  -2.024  1.00  7.06           H   new
ATOM      0 HH11 ARG A   2       5.041   8.633  -0.225  1.00  7.06           H   new
ATOM      0 HH12 ARG A   2       5.149  10.108  -0.404  1.00  7.06           H   new
ATOM      0 HH21 ARG A   2       2.478  10.481  -2.286  1.00  7.06           H   new
ATOM      0 HH22 ARG A   2       3.600  11.226  -1.650  1.00  7.06           H   new
ATOM     32  N   PRO A   3       2.696   3.075  -3.897  1.00  5.52           N
ATOM     33  CA  PRO A   3       2.443   3.190  -5.327  1.00  5.52           C
ATOM     34  C   PRO A   3       1.336   2.256  -5.824  1.00  5.52           C
ATOM     35  O   PRO A   3       0.782   2.465  -6.905  1.00  5.52           O
ATOM     36  CB  PRO A   3       3.803   2.845  -5.949  1.00  5.52           C
ATOM     37  CG  PRO A   3       4.520   2.037  -4.903  1.00  5.52           C
ATOM     38  CD  PRO A   3       4.092   2.639  -3.592  1.00  5.52           C
ATOM      0  HA  PRO A   3       2.118   4.071  -5.570  1.00  5.52           H   new
ATOM      0  HB2 PRO A   3       3.695   2.339  -6.770  1.00  5.52           H   new
ATOM      0  HB3 PRO A   3       4.300   3.647  -6.174  1.00  5.52           H   new
ATOM      0  HG2 PRO A   3       4.278   1.099  -4.955  1.00  5.52           H   new
ATOM      0  HG3 PRO A   3       5.482   2.088  -5.017  1.00  5.52           H   new
ATOM      0  HD2 PRO A   3       4.122   1.994  -2.868  1.00  5.52           H   new
ATOM      0  HD3 PRO A   3       4.657   3.383  -3.332  1.00  5.52           H   new
ATOM     46  N   GLY A   4       1.007   1.217  -5.049  1.00  4.03           N
ATOM     47  CA  GLY A   4      -0.026   0.276  -5.446  1.00  4.03           C
ATOM     48  C   GLY A   4      -1.411   0.773  -5.045  1.00  4.03           C
ATOM     49  O   GLY A   4      -2.423   0.161  -5.395  1.00  4.03           O
ATOM      0  H   GLY A   4       1.374   1.046  -4.291  1.00  4.03           H   new
ATOM      0  HA2 GLY A   4       0.007   0.143  -6.406  1.00  4.03           H   new
ATOM      0  HA3 GLY A   4       0.143  -0.586  -5.034  1.00  4.03           H   new
ATOM     53  N   GLY A   5      -1.462   1.931  -4.367  1.00  2.82           N
ATOM     54  CA  GLY A   5      -2.699   2.543  -3.887  1.00  2.82           C
ATOM     55  C   GLY A   5      -3.662   2.888  -5.019  1.00  2.82           C
ATOM     56  O   GLY A   5      -4.860   3.043  -4.797  1.00  2.82           O
ATOM      0  H   GLY A   5      -0.759   2.387  -4.173  1.00  2.82           H   new
ATOM      0  HA2 GLY A   5      -3.136   1.937  -3.268  1.00  2.82           H   new
ATOM      0  HA3 GLY A   5      -2.486   3.349  -3.392  1.00  2.82           H   new
ATOM     60  N   ARG A   6      -3.134   2.999  -6.238  1.00  1.97           N
ATOM     61  CA  ARG A   6      -3.931   3.274  -7.426  1.00  1.97           C
ATOM     62  C   ARG A   6      -4.867   2.112  -7.711  1.00  1.97           C
ATOM     63  O   ARG A   6      -5.985   2.329  -8.166  1.00  1.97           O
ATOM     64  CB  ARG A   6      -3.048   3.487  -8.647  1.00  1.97           C
ATOM     65  CG  ARG A   6      -3.785   3.830  -9.956  1.00  1.97           C
ATOM     66  CD  ARG A   6      -4.486   5.146  -9.865  1.00  1.97           C
ATOM     67  NE  ARG A   6      -5.030   5.585 -11.150  1.00  1.97           N
ATOM     68  CZ  ARG A   6      -5.890   6.609 -11.305  1.00  1.97           C
ATOM     69  NH1 ARG A   6      -6.315   7.283 -10.255  1.00  1.97           N1+
ATOM     70  NH2 ARG A   6      -6.303   6.940 -12.510  1.00  1.97           N
ATOM      0  H   ARG A   6      -2.293   2.915  -6.397  1.00  1.97           H   new
ATOM      0  HA  ARG A   6      -4.439   4.082  -7.253  1.00  1.97           H   new
ATOM      0  HB2 ARG A   6      -2.422   4.201  -8.452  1.00  1.97           H   new
ATOM      0  HB3 ARG A   6      -2.525   2.683  -8.791  1.00  1.97           H   new
ATOM      0  HG2 ARG A   6      -3.150   3.851 -10.689  1.00  1.97           H   new
ATOM      0  HG3 ARG A   6      -4.429   3.133 -10.158  1.00  1.97           H   new
ATOM      0  HD2 ARG A   6      -5.206   5.081  -9.218  1.00  1.97           H   new
ATOM      0  HD3 ARG A   6      -3.867   5.816  -9.534  1.00  1.97           H   new
ATOM      0  HE  ARG A   6      -4.783   5.159 -11.855  1.00  1.97           H   new
ATOM      0 HH11 ARG A   6      -6.043   7.069  -9.468  1.00  1.97           H   new
ATOM      0 HH12 ARG A   6      -6.864   7.937 -10.357  1.00  1.97           H   new
ATOM      0 HH21 ARG A   6      -6.023   6.503 -13.196  1.00  1.97           H   new
ATOM      0 HH22 ARG A   6      -6.852   7.594 -12.612  1.00  1.97           H   new
ATOM     84  N   THR A   7      -4.362   0.896  -7.437  1.00  1.42           N
ATOM     85  CA  THR A   7      -4.914  -0.441  -7.679  1.00  1.42           C
ATOM     86  C   THR A   7      -4.899  -0.796  -9.158  1.00  1.42           C
ATOM     87  O   THR A   7      -5.228   0.022 -10.022  1.00  1.42           O
ATOM     88  CB  THR A   7      -6.369  -0.638  -7.193  1.00  1.42           C
ATOM     89  CG2 THR A   7      -6.514  -0.203  -5.722  1.00  1.42           C
ATOM     90  OG1 THR A   7      -7.275   0.139  -8.005  1.00  1.42           O
ATOM      0  H   THR A   7      -3.592   0.835  -7.058  1.00  1.42           H   new
ATOM      0  HA  THR A   7      -4.332  -1.019  -7.161  1.00  1.42           H   new
ATOM      0  HB  THR A   7      -6.587  -1.580  -7.270  1.00  1.42           H   new
ATOM      0  HG1 THR A   7      -7.143   0.957  -7.868  1.00  1.42           H   new
ATOM      0 HG21 THR A   7      -7.431  -0.333  -5.435  1.00  1.42           H   new
ATOM      0 HG22 THR A   7      -5.923  -0.736  -5.167  1.00  1.42           H   new
ATOM      0 HG23 THR A   7      -6.279   0.734  -5.637  1.00  1.42           H   new
ATOM     98  N   LEU A   8      -4.616  -2.063  -9.440  1.00  1.10           N
ATOM     99  CA  LEU A   8      -4.606  -2.550 -10.812  1.00  1.10           C
ATOM    100  C   LEU A   8      -5.980  -2.397 -11.443  1.00  1.10           C
ATOM    101  O   LEU A   8      -6.110  -2.121 -12.635  1.00  1.10           O
ATOM    102  CB  LEU A   8      -4.260  -4.030 -10.827  1.00  1.10           C
ATOM    103  CG  LEU A   8      -2.888  -4.432 -10.449  1.00  1.10           C
ATOM    104  CD1 LEU A   8      -2.873  -5.933 -10.356  1.00  1.10           C
ATOM    105  CD2 LEU A   8      -1.919  -3.940 -11.495  1.00  1.10           C
ATOM      0  H   LEU A   8      -4.427  -2.658  -8.848  1.00  1.10           H   new
ATOM      0  HA  LEU A   8      -3.951  -2.034 -11.308  1.00  1.10           H   new
ATOM      0  HB2 LEU A   8      -4.876  -4.484 -10.231  1.00  1.10           H   new
ATOM      0  HB3 LEU A   8      -4.431  -4.365 -11.721  1.00  1.10           H   new
ATOM      0  HG  LEU A   8      -2.624  -4.048  -9.598  1.00  1.10           H   new
ATOM      0 HD11 LEU A   8      -1.984  -6.233 -10.109  1.00  1.10           H   new
ATOM      0 HD12 LEU A   8      -3.510  -6.222  -9.684  1.00  1.10           H   new
ATOM      0 HD13 LEU A   8      -3.115  -6.313 -11.215  1.00  1.10           H   new
ATOM      0 HD21 LEU A   8      -1.018  -4.202 -11.250  1.00  1.10           H   new
ATOM      0 HD22 LEU A   8      -2.146  -4.328 -12.355  1.00  1.10           H   new
ATOM      0 HD23 LEU A   8      -1.969  -2.973 -11.554  1.00  1.10           H   new
ATOM    117  N   GLY A   9      -7.019  -2.609 -10.643  1.00  0.93           N
ATOM    118  CA  GLY A   9      -8.371  -2.512 -11.156  1.00  0.93           C
ATOM    119  C   GLY A   9      -8.671  -1.106 -11.667  1.00  0.93           C
ATOM    120  O   GLY A   9      -9.294  -0.958 -12.725  1.00  0.93           O
ATOM      0  H   GLY A   9      -6.960  -2.808  -9.808  1.00  0.93           H   new
ATOM      0  HA2 GLY A   9      -8.493  -3.152 -11.874  1.00  0.93           H   new
ATOM      0  HA3 GLY A   9      -9.002  -2.746 -10.457  1.00  0.93           H   new
ATOM    124  N   GLU A  10      -8.184  -0.061 -10.966  1.00  0.84           N
ATOM    125  CA  GLU A  10      -8.436   1.288 -11.462  1.00  0.84           C
ATOM    126  C   GLU A  10      -7.663   1.489 -12.743  1.00  0.84           C
ATOM    127  O   GLU A  10      -8.171   2.114 -13.674  1.00  0.84           O
ATOM    128  CB  GLU A  10      -8.043   2.382 -10.475  1.00  0.84           C
ATOM    129  CG  GLU A  10      -8.447   3.813 -10.907  1.00  0.84           C
ATOM    130  CD  GLU A  10      -9.968   4.049 -11.002  1.00  0.84           C
ATOM    131  OE1 GLU A  10     -10.720   3.285 -10.444  1.00  0.84           O
ATOM    132  OE2 GLU A  10     -10.359   5.000 -11.641  1.00  0.84           O1-
ATOM      0  H   GLU A  10      -7.729  -0.115 -10.238  1.00  0.84           H   new
ATOM      0  HA  GLU A  10      -9.393   1.363 -11.603  1.00  0.84           H   new
ATOM      0  HB2 GLU A  10      -8.451   2.189  -9.616  1.00  0.84           H   new
ATOM      0  HB3 GLU A  10      -7.082   2.355 -10.345  1.00  0.84           H   new
ATOM      0  HG2 GLU A  10      -8.072   4.447 -10.276  1.00  0.84           H   new
ATOM      0  HG3 GLU A  10      -8.048   4.003 -11.770  1.00  0.84           H   new
ATOM    139  N   GLN A  11      -6.439   0.940 -12.812  1.00  0.82           N
ATOM    140  CA  GLN A  11      -5.639   1.106 -14.019  1.00  0.82           C
ATOM    141  C   GLN A  11      -6.379   0.473 -15.189  1.00  0.82           C
ATOM    142  O   GLN A  11      -6.406   1.018 -16.292  1.00  0.82           O
ATOM    143  CB  GLN A  11      -4.260   0.438 -13.889  1.00  0.82           C
ATOM    144  CG  GLN A  11      -3.297   1.092 -12.915  1.00  0.82           C
ATOM    145  CD  GLN A  11      -1.967   0.328 -12.844  1.00  0.82           C
ATOM    146  NE2 GLN A  11      -0.906   1.006 -12.410  1.00  0.82           N
ATOM    147  OE1 GLN A  11      -1.891  -0.856 -13.187  1.00  0.82           O
ATOM      0  H   GLN A  11      -6.069   0.482 -12.186  1.00  0.82           H   new
ATOM      0  HA  GLN A  11      -5.503   2.056 -14.161  1.00  0.82           H   new
ATOM      0  HB2 GLN A  11      -4.391  -0.484 -13.618  1.00  0.82           H   new
ATOM      0  HB3 GLN A  11      -3.844   0.420 -14.765  1.00  0.82           H   new
ATOM      0  HG2 GLN A  11      -3.132   2.008 -13.187  1.00  0.82           H   new
ATOM      0  HG3 GLN A  11      -3.700   1.126 -12.033  1.00  0.82           H   new
ATOM      0 HE21 GLN A  11      -0.988   1.830 -12.178  1.00  0.82           H   new
ATOM      0 HE22 GLN A  11      -0.139   0.620 -12.362  1.00  0.82           H   new
ATOM    156  N   TRP A  12      -7.028  -0.659 -14.943  1.00  0.82           N
ATOM    157  CA  TRP A  12      -7.785  -1.318 -15.988  1.00  0.82           C
ATOM    158  C   TRP A  12      -8.921  -0.419 -16.461  1.00  0.82           C
ATOM    159  O   TRP A  12      -9.097  -0.216 -17.665  1.00  0.82           O
ATOM    160  CB  TRP A  12      -8.275  -2.669 -15.500  1.00  0.82           C
ATOM    161  CG  TRP A  12      -8.990  -3.448 -16.516  1.00  0.82           C
ATOM    162  CD1 TRP A  12      -8.410  -4.072 -17.532  1.00  0.82           C
ATOM    163  CD2 TRP A  12     -10.375  -3.797 -16.585  1.00  0.82           C
ATOM    164  CE2 TRP A  12     -10.517  -4.626 -17.684  1.00  0.82           C
ATOM    165  CE3 TRP A  12     -11.476  -3.501 -15.819  1.00  0.82           C
ATOM    166  NE1 TRP A  12      -9.320  -4.756 -18.254  1.00  0.82           N
ATOM    167  CZ2 TRP A  12     -11.699  -5.185 -18.024  1.00  0.82           C
ATOM    168  CZ3 TRP A  12     -12.672  -4.065 -16.174  1.00  0.82           C
ATOM    169  CH2 TRP A  12     -12.780  -4.896 -17.233  1.00  0.82           C
ATOM      0  H   TRP A  12      -7.041  -1.057 -14.181  1.00  0.82           H   new
ATOM      0  HA  TRP A  12      -7.213  -1.480 -16.755  1.00  0.82           H   new
ATOM      0  HB2 TRP A  12      -7.515  -3.184 -15.187  1.00  0.82           H   new
ATOM      0  HB3 TRP A  12      -8.860  -2.534 -14.738  1.00  0.82           H   new
ATOM      0  HD1 TRP A  12      -7.500  -4.042 -17.721  1.00  0.82           H   new
ATOM      0  HE1 TRP A  12      -9.154  -5.205 -18.969  1.00  0.82           H   new
ATOM      0  HE3 TRP A  12     -11.411  -2.936 -15.083  1.00  0.82           H   new
ATOM      0  HZ2 TRP A  12     -11.776  -5.743 -18.764  1.00  0.82           H   new
ATOM      0  HZ3 TRP A  12     -13.431  -3.871 -15.672  1.00  0.82           H   new
ATOM      0  HH2 TRP A  12     -13.604  -5.280 -17.429  1.00  0.82           H   new
ATOM    180  N   LYS A  13      -9.689   0.140 -15.524  1.00  0.83           N
ATOM    181  CA  LYS A  13     -10.783   1.024 -15.913  1.00  0.83           C
ATOM    182  C   LYS A  13     -10.262   2.253 -16.670  1.00  0.83           C
ATOM    183  O   LYS A  13     -10.878   2.700 -17.645  1.00  0.83           O
ATOM    184  CB  LYS A  13     -11.612   1.427 -14.688  1.00  0.83           C
ATOM    185  CG  LYS A  13     -12.469   0.279 -14.088  1.00  0.83           C
ATOM    186  CD  LYS A  13     -13.687  -0.085 -14.968  1.00  0.83           C
ATOM    187  CE  LYS A  13     -14.853   0.943 -14.809  1.00  0.83           C
ATOM    188  NZ  LYS A  13     -16.070   0.543 -15.609  1.00  0.83           N1+
ATOM      0  H   LYS A  13      -9.595   0.023 -14.677  1.00  0.83           H   new
ATOM      0  HA  LYS A  13     -11.364   0.539 -16.519  1.00  0.83           H   new
ATOM      0  HB2 LYS A  13     -11.014   1.762 -14.002  1.00  0.83           H   new
ATOM      0  HB3 LYS A  13     -12.199   2.159 -14.935  1.00  0.83           H   new
ATOM      0  HG2 LYS A  13     -11.913  -0.507 -13.972  1.00  0.83           H   new
ATOM      0  HG3 LYS A  13     -12.779   0.540 -13.207  1.00  0.83           H   new
ATOM      0  HD2 LYS A  13     -13.414  -0.121 -15.898  1.00  0.83           H   new
ATOM      0  HD3 LYS A  13     -14.003  -0.971 -14.731  1.00  0.83           H   new
ATOM      0  HE2 LYS A  13     -15.093   1.017 -13.872  1.00  0.83           H   new
ATOM      0  HE3 LYS A  13     -14.552   1.820 -15.095  1.00  0.83           H   new
ATOM      0  HZ1 LYS A  13     -16.717   1.141 -15.484  1.00  0.83           H   new
ATOM      0  HZ2 LYS A  13     -15.860   0.510 -16.473  1.00  0.83           H   new
ATOM      0  HZ3 LYS A  13     -16.351  -0.258 -15.342  1.00  0.83           H   new
ATOM    202  N   GLU A  14      -9.108   2.785 -16.257  1.00  0.85           N
ATOM    203  CA  GLU A  14      -8.529   3.929 -16.950  1.00  0.85           C
ATOM    204  C   GLU A  14      -8.188   3.555 -18.391  1.00  0.85           C
ATOM    205  O   GLU A  14      -8.513   4.297 -19.325  1.00  0.85           O
ATOM    206  CB  GLU A  14      -7.289   4.457 -16.211  1.00  0.85           C
ATOM    207  CG  GLU A  14      -6.646   5.701 -16.847  1.00  0.85           C
ATOM    208  CD  GLU A  14      -5.503   6.293 -16.030  1.00  0.85           C
ATOM    209  OE1 GLU A  14      -5.223   5.792 -14.959  1.00  0.85           O
ATOM    210  OE2 GLU A  14      -4.919   7.250 -16.478  1.00  0.85           O1-
ATOM      0  H   GLU A  14      -8.653   2.500 -15.586  1.00  0.85           H   new
ATOM      0  HA  GLU A  14      -9.186   4.642 -16.963  1.00  0.85           H   new
ATOM      0  HB2 GLU A  14      -7.537   4.667 -15.297  1.00  0.85           H   new
ATOM      0  HB3 GLU A  14      -6.626   3.750 -16.170  1.00  0.85           H   new
ATOM      0  HG2 GLU A  14      -6.315   5.468 -17.728  1.00  0.85           H   new
ATOM      0  HG3 GLU A  14      -7.328   6.379 -16.971  1.00  0.85           H   new
ATOM    217  N   LYS A  15      -7.584   2.375 -18.581  1.00  0.87           N
ATOM    218  CA  LYS A  15      -7.210   1.927 -19.915  1.00  0.87           C
ATOM    219  C   LYS A  15      -8.453   1.748 -20.782  1.00  0.87           C
ATOM    220  O   LYS A  15      -8.461   2.157 -21.949  1.00  0.87           O
ATOM    221  CB  LYS A  15      -6.430   0.606 -19.826  1.00  0.87           C
ATOM    222  CG  LYS A  15      -5.016   0.712 -19.257  1.00  0.87           C
ATOM    223  CD  LYS A  15      -4.368  -0.672 -19.128  1.00  0.87           C
ATOM    224  CE  LYS A  15      -3.001  -0.582 -18.462  1.00  0.87           C
ATOM    225  NZ  LYS A  15      -2.021   0.167 -19.301  1.00  0.87           N1+
ATOM      0  H   LYS A  15      -7.386   1.826 -17.949  1.00  0.87           H   new
ATOM      0  HA  LYS A  15      -6.643   2.600 -20.323  1.00  0.87           H   new
ATOM      0  HB2 LYS A  15      -6.936  -0.014 -19.278  1.00  0.87           H   new
ATOM      0  HB3 LYS A  15      -6.376   0.220 -20.714  1.00  0.87           H   new
ATOM      0  HG2 LYS A  15      -4.474   1.274 -19.832  1.00  0.87           H   new
ATOM      0  HG3 LYS A  15      -5.045   1.141 -18.388  1.00  0.87           H   new
ATOM      0  HD2 LYS A  15      -4.945  -1.255 -18.610  1.00  0.87           H   new
ATOM      0  HD3 LYS A  15      -4.276  -1.072 -20.007  1.00  0.87           H   new
ATOM      0  HE2 LYS A  15      -3.090  -0.145 -17.601  1.00  0.87           H   new
ATOM      0  HE3 LYS A  15      -2.665  -1.476 -18.293  1.00  0.87           H   new
ATOM      0  HZ1 LYS A  15      -1.215   0.126 -18.925  1.00  0.87           H   new
ATOM      0  HZ2 LYS A  15      -1.988  -0.195 -20.113  1.00  0.87           H   new
ATOM      0  HZ3 LYS A  15      -2.274   1.018 -19.366  1.00  0.87           H   new
ATOM    239  N   LEU A  16      -9.524   1.194 -20.203  1.00  0.89           N
ATOM    240  CA  LEU A  16     -10.758   0.986 -20.949  1.00  0.89           C
ATOM    241  C   LEU A  16     -11.357   2.288 -21.418  1.00  0.89           C
ATOM    242  O   LEU A  16     -11.809   2.390 -22.556  1.00  0.89           O
ATOM    243  CB  LEU A  16     -11.781   0.270 -20.079  1.00  0.89           C
ATOM    244  CG  LEU A  16     -11.533  -1.159 -19.797  1.00  0.89           C
ATOM    245  CD1 LEU A  16     -12.456  -1.573 -18.759  1.00  0.89           C
ATOM    246  CD2 LEU A  16     -11.783  -1.978 -21.057  1.00  0.89           C
ATOM      0  H   LEU A  16      -9.551   0.935 -19.383  1.00  0.89           H   new
ATOM      0  HA  LEU A  16     -10.535   0.448 -21.725  1.00  0.89           H   new
ATOM      0  HB2 LEU A  16     -11.839   0.739 -19.232  1.00  0.89           H   new
ATOM      0  HB3 LEU A  16     -12.648   0.348 -20.506  1.00  0.89           H   new
ATOM      0  HG  LEU A  16     -10.616  -1.295 -19.511  1.00  0.89           H   new
ATOM      0 HD11 LEU A  16     -12.314  -2.510 -18.554  1.00  0.89           H   new
ATOM      0 HD12 LEU A  16     -12.306  -1.042 -17.961  1.00  0.89           H   new
ATOM      0 HD13 LEU A  16     -13.367  -1.444 -19.066  1.00  0.89           H   new
ATOM      0 HD21 LEU A  16     -11.620  -2.916 -20.871  1.00  0.89           H   new
ATOM      0 HD22 LEU A  16     -12.703  -1.860 -21.342  1.00  0.89           H   new
ATOM      0 HD23 LEU A  16     -11.186  -1.680 -21.761  1.00  0.89           H   new
ATOM    258  N   ASN A  17     -11.332   3.301 -20.555  1.00  0.90           N
ATOM    259  CA  ASN A  17     -11.858   4.602 -20.925  1.00  0.90           C
ATOM    260  C   ASN A  17     -10.951   5.282 -21.958  1.00  0.90           C
ATOM    261  O   ASN A  17     -11.424   6.035 -22.810  1.00  0.90           O
ATOM    262  CB  ASN A  17     -12.073   5.445 -19.683  1.00  0.90           C
ATOM    263  CG  ASN A  17     -13.288   4.983 -18.882  1.00  0.90           C
ATOM    264  ND2 ASN A  17     -13.305   5.300 -17.613  1.00  0.90           N
ATOM    265  OD1 ASN A  17     -14.210   4.355 -19.428  1.00  0.90           O
ATOM      0  H   ASN A  17     -11.016   3.252 -19.757  1.00  0.90           H   new
ATOM      0  HA  ASN A  17     -12.722   4.493 -21.351  1.00  0.90           H   new
ATOM      0  HB2 ASN A  17     -11.282   5.402 -19.123  1.00  0.90           H   new
ATOM      0  HB3 ASN A  17     -12.189   6.373 -19.939  1.00  0.90           H   new
ATOM      0 HD21 ASN A  17     -13.973   5.073 -17.122  1.00  0.90           H   new
ATOM      0 HD22 ASN A  17     -12.648   5.736 -17.270  1.00  0.90           H   new
ATOM    272  N   GLY A  18      -9.642   5.007 -21.881  1.00  0.92           N
ATOM    273  CA  GLY A  18      -8.658   5.524 -22.829  1.00  0.92           C
ATOM    274  C   GLY A  18      -8.883   5.007 -24.260  1.00  0.92           C
ATOM    275  O   GLY A  18      -8.638   5.722 -25.236  1.00  0.92           O
ATOM      0  H   GLY A  18      -9.302   4.509 -21.268  1.00  0.92           H   new
ATOM      0  HA2 GLY A  18      -8.694   6.493 -22.830  1.00  0.92           H   new
ATOM      0  HA3 GLY A  18      -7.768   5.273 -22.535  1.00  0.92           H   new
ATOM    279  N   LEU A  19      -9.347   3.762 -24.379  1.00  0.94           N
ATOM    280  CA  LEU A  19      -9.590   3.135 -25.680  1.00  0.94           C
ATOM    281  C   LEU A  19     -10.707   3.762 -26.509  1.00  0.94           C
ATOM    282  O   LEU A  19     -11.739   4.185 -25.987  1.00  0.94           O
ATOM    283  CB  LEU A  19      -9.970   1.662 -25.541  1.00  0.94           C
ATOM    284  CG  LEU A  19      -8.949   0.667 -25.068  1.00  0.94           C
ATOM    285  CD1 LEU A  19      -9.641  -0.655 -24.965  1.00  0.94           C
ATOM    286  CD2 LEU A  19      -7.811   0.593 -26.053  1.00  0.94           C
ATOM      0  H   LEU A  19      -9.530   3.257 -23.707  1.00  0.94           H   new
ATOM      0  HA  LEU A  19      -8.742   3.265 -26.133  1.00  0.94           H   new
ATOM      0  HB2 LEU A  19     -10.724   1.614 -24.932  1.00  0.94           H   new
ATOM      0  HB3 LEU A  19     -10.286   1.362 -26.408  1.00  0.94           H   new
ATOM      0  HG  LEU A  19      -8.579   0.925 -24.209  1.00  0.94           H   new
ATOM      0 HD11 LEU A  19      -9.011  -1.327 -24.661  1.00  0.94           H   new
ATOM      0 HD12 LEU A  19     -10.373  -0.589 -24.332  1.00  0.94           H   new
ATOM      0 HD13 LEU A  19      -9.988  -0.908 -25.835  1.00  0.94           H   new
ATOM      0 HD21 LEU A  19      -7.155  -0.051 -25.742  1.00  0.94           H   new
ATOM      0 HD22 LEU A  19      -8.150   0.317 -26.919  1.00  0.94           H   new
ATOM      0 HD23 LEU A  19      -7.394   1.465 -26.133  1.00  0.94           H   new
ATOM    298  N   SER A  20     -10.515   3.758 -27.831  1.00  0.94           N
ATOM    299  CA  SER A  20     -11.558   4.194 -28.753  1.00  0.94           C
ATOM    300  C   SER A  20     -12.699   3.209 -28.663  1.00  0.94           C
ATOM    301  O   SER A  20     -12.460   2.051 -28.318  1.00  0.94           O
ATOM    302  CB  SER A  20     -11.029   4.200 -30.180  1.00  0.94           C
ATOM    303  OG  SER A  20     -10.730   2.868 -30.628  1.00  0.94           O
ATOM      0  H   SER A  20      -9.786   3.506 -28.211  1.00  0.94           H   new
ATOM      0  HA  SER A  20     -11.848   5.090 -28.520  1.00  0.94           H   new
ATOM      0  HB2 SER A  20     -11.686   4.603 -30.770  1.00  0.94           H   new
ATOM      0  HB3 SER A  20     -10.230   4.748 -30.229  1.00  0.94           H   new
ATOM      0  HG  SER A  20     -10.442   2.895 -31.417  1.00  0.94           H   new
ATOM    309  N   LYS A  21     -13.910   3.621 -29.049  1.00  0.94           N
ATOM    310  CA  LYS A  21     -15.051   2.706 -29.017  1.00  0.94           C
ATOM    311  C   LYS A  21     -14.781   1.432 -29.805  1.00  0.94           C
ATOM    312  O   LYS A  21     -15.115   0.334 -29.363  1.00  0.94           O
ATOM    313  CB  LYS A  21     -16.312   3.387 -29.551  1.00  0.94           C
ATOM    314  CG  LYS A  21     -17.561   2.504 -29.509  1.00  0.94           C
ATOM    315  CD  LYS A  21     -18.802   3.274 -29.963  1.00  0.94           C
ATOM    316  CE  LYS A  21     -20.044   2.392 -29.961  1.00  0.94           C
ATOM    317  NZ  LYS A  21     -21.263   3.148 -30.371  1.00  0.94           N1+
ATOM      0  H   LYS A  21     -14.089   4.414 -29.328  1.00  0.94           H   new
ATOM      0  HA  LYS A  21     -15.190   2.462 -28.089  1.00  0.94           H   new
ATOM      0  HB2 LYS A  21     -16.478   4.191 -29.034  1.00  0.94           H   new
ATOM      0  HB3 LYS A  21     -16.155   3.666 -30.467  1.00  0.94           H   new
ATOM      0  HG2 LYS A  21     -17.432   1.730 -30.079  1.00  0.94           H   new
ATOM      0  HG3 LYS A  21     -17.695   2.173 -28.607  1.00  0.94           H   new
ATOM      0  HD2 LYS A  21     -18.944   4.034 -29.377  1.00  0.94           H   new
ATOM      0  HD3 LYS A  21     -18.656   3.626 -30.855  1.00  0.94           H   new
ATOM      0  HE2 LYS A  21     -19.910   1.644 -30.563  1.00  0.94           H   new
ATOM      0  HE3 LYS A  21     -20.176   2.022 -29.074  1.00  0.94           H   new
ATOM      0  HZ1 LYS A  21     -21.968   2.605 -30.359  1.00  0.94           H   new
ATOM      0  HZ2 LYS A  21     -21.399   3.822 -29.806  1.00  0.94           H   new
ATOM      0  HZ3 LYS A  21     -21.151   3.469 -31.193  1.00  0.94           H   new
ATOM    331  N   GLU A  22     -14.150   1.568 -30.966  1.00  0.93           N
ATOM    332  CA  GLU A  22     -13.858   0.395 -31.768  1.00  0.93           C
ATOM    333  C   GLU A  22     -12.968  -0.596 -31.015  1.00  0.93           C
ATOM    334  O   GLU A  22     -13.291  -1.788 -30.945  1.00  0.93           O
ATOM    335  CB  GLU A  22     -13.190   0.814 -33.080  1.00  0.93           C
ATOM    336  CG  GLU A  22     -12.825  -0.336 -33.983  1.00  0.93           C
ATOM    337  CD  GLU A  22     -12.212   0.077 -35.307  1.00  0.93           C
ATOM    338  OE1 GLU A  22     -12.095   1.253 -35.559  1.00  0.93           O
ATOM    339  OE2 GLU A  22     -11.846  -0.808 -36.064  1.00  0.93           O1-
ATOM      0  H   GLU A  22     -13.888   2.316 -31.300  1.00  0.93           H   new
ATOM      0  HA  GLU A  22     -14.697  -0.052 -31.961  1.00  0.93           H   new
ATOM      0  HB2 GLU A  22     -13.786   1.411 -33.558  1.00  0.93           H   new
ATOM      0  HB3 GLU A  22     -12.387   1.319 -32.876  1.00  0.93           H   new
ATOM      0  HG2 GLU A  22     -12.201  -0.914 -33.516  1.00  0.93           H   new
ATOM      0  HG3 GLU A  22     -13.622  -0.861 -34.158  1.00  0.93           H   new
ATOM    346  N   ASP A  23     -11.865  -0.118 -30.425  1.00  0.91           N
ATOM    347  CA  ASP A  23     -10.986  -1.059 -29.734  1.00  0.91           C
ATOM    348  C   ASP A  23     -11.611  -1.569 -28.448  1.00  0.91           C
ATOM    349  O   ASP A  23     -11.436  -2.735 -28.089  1.00  0.91           O
ATOM    350  CB  ASP A  23      -9.608  -0.466 -29.495  1.00  0.91           C
ATOM    351  CG  ASP A  23      -8.791  -0.360 -30.786  1.00  0.91           C
ATOM    352  OD1 ASP A  23      -9.185  -0.946 -31.776  1.00  0.91           O
ATOM    353  OD2 ASP A  23      -7.781   0.295 -30.771  1.00  0.91           O1-
ATOM      0  H   ASP A  23     -11.619   0.706 -30.413  1.00  0.91           H   new
ATOM      0  HA  ASP A  23     -10.870  -1.825 -30.317  1.00  0.91           H   new
ATOM      0  HB2 ASP A  23      -9.701   0.415 -29.100  1.00  0.91           H   new
ATOM      0  HB3 ASP A  23      -9.128  -1.015 -28.855  1.00  0.91           H   new
ATOM    358  N   PHE A  24     -12.387  -0.720 -27.785  1.00  0.87           N
ATOM    359  CA  PHE A  24     -13.067  -1.081 -26.558  1.00  0.87           C
ATOM    360  C   PHE A  24     -13.919  -2.307 -26.794  1.00  0.87           C
ATOM    361  O   PHE A  24     -13.818  -3.291 -26.058  1.00  0.87           O
ATOM    362  CB  PHE A  24     -13.953   0.078 -26.116  1.00  0.87           C
ATOM    363  CG  PHE A  24     -14.809  -0.155 -24.943  1.00  0.87           C
ATOM    364  CD1 PHE A  24     -14.325  -0.028 -23.647  1.00  0.87           C
ATOM    365  CD2 PHE A  24     -16.140  -0.488 -25.140  1.00  0.87           C
ATOM    366  CE1 PHE A  24     -15.176  -0.225 -22.577  1.00  0.87           C
ATOM    367  CE2 PHE A  24     -16.982  -0.689 -24.087  1.00  0.87           C
ATOM    368  CZ  PHE A  24     -16.507  -0.552 -22.804  1.00  0.87           C
ATOM      0  H   PHE A  24     -12.532   0.088 -28.040  1.00  0.87           H   new
ATOM      0  HA  PHE A  24     -12.413  -1.273 -25.868  1.00  0.87           H   new
ATOM      0  HB2 PHE A  24     -13.383   0.840 -25.928  1.00  0.87           H   new
ATOM      0  HB3 PHE A  24     -14.522   0.326 -26.862  1.00  0.87           H   new
ATOM      0  HD1 PHE A  24     -13.432   0.189 -23.501  1.00  0.87           H   new
ATOM      0  HD2 PHE A  24     -16.465  -0.576 -26.007  1.00  0.87           H   new
ATOM      0  HE1 PHE A  24     -14.859  -0.139 -21.707  1.00  0.87           H   new
ATOM      0  HE2 PHE A  24     -17.871  -0.917 -24.235  1.00  0.87           H   new
ATOM      0  HZ  PHE A  24     -17.081  -0.679 -22.083  1.00  0.87           H   new
ATOM    378  N   LEU A  25     -14.745  -2.256 -27.838  1.00  0.84           N
ATOM    379  CA  LEU A  25     -15.636  -3.355 -28.155  1.00  0.84           C
ATOM    380  C   LEU A  25     -14.865  -4.616 -28.548  1.00  0.84           C
ATOM    381  O   LEU A  25     -15.223  -5.731 -28.139  1.00  0.84           O
ATOM    382  CB  LEU A  25     -16.555  -2.915 -29.289  1.00  0.84           C
ATOM    383  CG  LEU A  25     -17.539  -1.810 -28.904  1.00  0.84           C
ATOM    384  CD1 LEU A  25     -18.267  -1.339 -30.136  1.00  0.84           C
ATOM    385  CD2 LEU A  25     -18.479  -2.326 -27.864  1.00  0.84           C
ATOM      0  H   LEU A  25     -14.800  -1.587 -28.375  1.00  0.84           H   new
ATOM      0  HA  LEU A  25     -16.156  -3.579 -27.367  1.00  0.84           H   new
ATOM      0  HB2 LEU A  25     -16.012  -2.607 -30.031  1.00  0.84           H   new
ATOM      0  HB3 LEU A  25     -17.055  -3.684 -29.604  1.00  0.84           H   new
ATOM      0  HG  LEU A  25     -17.067  -1.050 -28.528  1.00  0.84           H   new
ATOM      0 HD11 LEU A  25     -18.892  -0.638 -29.894  1.00  0.84           H   new
ATOM      0 HD12 LEU A  25     -17.627  -0.994 -30.778  1.00  0.84           H   new
ATOM      0 HD13 LEU A  25     -18.751  -2.082 -30.530  1.00  0.84           H   new
ATOM      0 HD21 LEU A  25     -19.105  -1.627 -27.618  1.00  0.84           H   new
ATOM      0 HD22 LEU A  25     -18.967  -3.086 -28.217  1.00  0.84           H   new
ATOM      0 HD23 LEU A  25     -17.977  -2.600 -27.081  1.00  0.84           H   new
ATOM    397  N   LYS A  26     -13.767  -4.450 -29.298  1.00  0.80           N
ATOM    398  CA  LYS A  26     -12.981  -5.611 -29.697  1.00  0.80           C
ATOM    399  C   LYS A  26     -12.406  -6.319 -28.482  1.00  0.80           C
ATOM    400  O   LYS A  26     -12.409  -7.546 -28.423  1.00  0.80           O
ATOM    401  CB  LYS A  26     -11.837  -5.210 -30.623  1.00  0.80           C
ATOM    402  CG  LYS A  26     -12.228  -4.782 -32.016  1.00  0.80           C
ATOM    403  CD  LYS A  26     -11.000  -4.288 -32.787  1.00  0.80           C
ATOM    404  CE  LYS A  26     -11.377  -3.812 -34.170  1.00  0.80           C
ATOM    405  NZ  LYS A  26     -10.244  -3.119 -34.846  1.00  0.80           N1+
ATOM      0  H   LYS A  26     -13.471  -3.692 -29.577  1.00  0.80           H   new
ATOM      0  HA  LYS A  26     -13.578  -6.212 -30.170  1.00  0.80           H   new
ATOM      0  HB2 LYS A  26     -11.348  -4.483 -30.207  1.00  0.80           H   new
ATOM      0  HB3 LYS A  26     -11.225  -5.959 -30.694  1.00  0.80           H   new
ATOM      0  HG2 LYS A  26     -12.635  -5.526 -32.487  1.00  0.80           H   new
ATOM      0  HG3 LYS A  26     -12.893  -4.077 -31.970  1.00  0.80           H   new
ATOM      0  HD2 LYS A  26     -10.577  -3.565 -32.298  1.00  0.80           H   new
ATOM      0  HD3 LYS A  26     -10.349  -5.003 -32.855  1.00  0.80           H   new
ATOM      0  HE2 LYS A  26     -11.659  -4.569 -34.707  1.00  0.80           H   new
ATOM      0  HE3 LYS A  26     -12.135  -3.209 -34.109  1.00  0.80           H   new
ATOM      0  HZ1 LYS A  26     -10.542  -2.380 -35.243  1.00  0.80           H   new
ATOM      0  HZ2 LYS A  26      -9.626  -2.903 -34.243  1.00  0.80           H   new
ATOM      0  HZ3 LYS A  26      -9.887  -3.660 -35.456  1.00  0.80           H   new
ATOM    419  N   TYR A  27     -11.957  -5.557 -27.481  1.00  0.77           N
ATOM    420  CA  TYR A  27     -11.401  -6.185 -26.289  1.00  0.77           C
ATOM    421  C   TYR A  27     -12.490  -6.723 -25.370  1.00  0.77           C
ATOM    422  O   TYR A  27     -12.350  -7.815 -24.806  1.00  0.77           O
ATOM    423  CB  TYR A  27     -10.498  -5.214 -25.524  1.00  0.77           C
ATOM    424  CG  TYR A  27      -9.151  -4.983 -26.192  1.00  0.77           C
ATOM    425  CD1 TYR A  27      -8.815  -3.744 -26.678  1.00  0.77           C
ATOM    426  CD2 TYR A  27      -8.254  -6.039 -26.314  1.00  0.77           C
ATOM    427  CE1 TYR A  27      -7.593  -3.535 -27.279  1.00  0.77           C
ATOM    428  CE2 TYR A  27      -7.034  -5.846 -26.913  1.00  0.77           C
ATOM    429  CZ  TYR A  27      -6.697  -4.596 -27.395  1.00  0.77           C
ATOM    430  OH  TYR A  27      -5.476  -4.401 -27.987  1.00  0.77           O
ATOM      0  H   TYR A  27     -11.966  -4.697 -27.474  1.00  0.77           H   new
ATOM      0  HA  TYR A  27     -10.866  -6.936 -26.590  1.00  0.77           H   new
ATOM      0  HB2 TYR A  27     -10.955  -4.363 -25.431  1.00  0.77           H   new
ATOM      0  HB3 TYR A  27     -10.352  -5.557 -24.628  1.00  0.77           H   new
ATOM      0  HD1 TYR A  27      -9.417  -3.040 -26.601  1.00  0.77           H   new
ATOM      0  HD2 TYR A  27      -8.482  -6.880 -25.988  1.00  0.77           H   new
ATOM      0  HE1 TYR A  27      -7.368  -2.693 -27.604  1.00  0.77           H   new
ATOM      0  HE2 TYR A  27      -6.437  -6.554 -26.994  1.00  0.77           H   new
ATOM      0  HH  TYR A  27      -5.046  -5.122 -27.986  1.00  0.77           H   new
ATOM    440  N   ARG A  28     -13.615  -6.009 -25.278  1.00  0.75           N
ATOM    441  CA  ARG A  28     -14.715  -6.401 -24.404  1.00  0.75           C
ATOM    442  C   ARG A  28     -15.154  -7.827 -24.687  1.00  0.75           C
ATOM    443  O   ARG A  28     -15.428  -8.614 -23.766  1.00  0.75           O
ATOM    444  CB  ARG A  28     -15.917  -5.485 -24.601  1.00  0.75           C
ATOM    445  CG  ARG A  28     -17.058  -5.760 -23.652  1.00  0.75           C
ATOM    446  CD  ARG A  28     -18.227  -4.823 -23.821  1.00  0.75           C
ATOM    447  NE  ARG A  28     -18.978  -5.067 -25.050  1.00  0.75           N
ATOM    448  CZ  ARG A  28     -20.034  -4.334 -25.465  1.00  0.75           C
ATOM    449  NH1 ARG A  28     -20.453  -3.311 -24.752  1.00  0.75           N1+
ATOM    450  NH2 ARG A  28     -20.655  -4.644 -26.590  1.00  0.75           N
ATOM      0  H   ARG A  28     -13.758  -5.286 -25.721  1.00  0.75           H   new
ATOM      0  HA  ARG A  28     -14.392  -6.332 -23.492  1.00  0.75           H   new
ATOM      0  HB2 ARG A  28     -15.632  -4.564 -24.492  1.00  0.75           H   new
ATOM      0  HB3 ARG A  28     -16.237  -5.577 -25.512  1.00  0.75           H   new
ATOM      0  HG2 ARG A  28     -17.363  -6.672 -23.782  1.00  0.75           H   new
ATOM      0  HG3 ARG A  28     -16.732  -5.697 -22.741  1.00  0.75           H   new
ATOM      0  HD2 ARG A  28     -18.822  -4.915 -23.060  1.00  0.75           H   new
ATOM      0  HD3 ARG A  28     -17.905  -3.908 -23.820  1.00  0.75           H   new
ATOM      0  HE  ARG A  28     -18.730  -5.725 -25.545  1.00  0.75           H   new
ATOM      0 HH11 ARG A  28     -20.054  -3.106 -24.018  1.00  0.75           H   new
ATOM      0 HH12 ARG A  28     -21.126  -2.847 -25.020  1.00  0.75           H   new
ATOM      0 HH21 ARG A  28     -20.387  -5.313 -27.059  1.00  0.75           H   new
ATOM      0 HH22 ARG A  28     -21.327  -4.176 -26.853  1.00  0.75           H   new
ATOM    464  N   LYS A  29     -15.198  -8.151 -25.979  1.00  0.75           N
ATOM    465  CA  LYS A  29     -15.632  -9.446 -26.455  1.00  0.75           C
ATOM    466  C   LYS A  29     -14.511 -10.360 -26.967  1.00  0.75           C
ATOM    467  O   LYS A  29     -14.812 -11.284 -27.718  1.00  0.75           O
ATOM    468  CB  LYS A  29     -16.663  -9.260 -27.563  1.00  0.75           C
ATOM    469  CG  LYS A  29     -17.920  -8.484 -27.138  1.00  0.75           C
ATOM    470  CD  LYS A  29     -18.706  -9.205 -26.050  1.00  0.75           C
ATOM    471  CE  LYS A  29     -19.415 -10.450 -26.600  1.00  0.75           C
ATOM    472  NZ  LYS A  29     -20.524 -10.094 -27.550  1.00  0.75           N1+
ATOM      0  H   LYS A  29     -14.971  -7.610 -26.608  1.00  0.75           H   new
ATOM      0  HA  LYS A  29     -16.008  -9.893 -25.680  1.00  0.75           H   new
ATOM      0  HB2 LYS A  29     -16.245  -8.795 -28.304  1.00  0.75           H   new
ATOM      0  HB3 LYS A  29     -16.931 -10.133 -27.891  1.00  0.75           H   new
ATOM      0  HG2 LYS A  29     -17.662  -7.605 -26.819  1.00  0.75           H   new
ATOM      0  HG3 LYS A  29     -18.491  -8.349 -27.911  1.00  0.75           H   new
ATOM      0  HD2 LYS A  29     -18.106  -9.463 -25.333  1.00  0.75           H   new
ATOM      0  HD3 LYS A  29     -19.361  -8.600 -25.668  1.00  0.75           H   new
ATOM      0  HE2 LYS A  29     -18.770 -11.014 -27.054  1.00  0.75           H   new
ATOM      0  HE3 LYS A  29     -19.775 -10.968 -25.863  1.00  0.75           H   new
ATOM      0  HZ1 LYS A  29     -20.984 -10.827 -27.757  1.00  0.75           H   new
ATOM      0  HZ2 LYS A  29     -21.066  -9.502 -27.165  1.00  0.75           H   new
ATOM      0  HZ3 LYS A  29     -20.179  -9.742 -28.291  1.00  0.75           H   new
ATOM    486  N   GLU A  30     -13.235 -10.096 -26.636  1.00  0.75           N
ATOM    487  CA  GLU A  30     -12.169 -10.969 -27.164  1.00  0.75           C
ATOM    488  C   GLU A  30     -11.933 -12.210 -26.322  1.00  0.75           C
ATOM    489  O   GLU A  30     -12.380 -13.312 -26.634  1.00  0.75           O
ATOM    490  CB  GLU A  30     -10.815 -10.218 -27.179  1.00  0.75           C
ATOM    491  CG  GLU A  30      -9.644 -11.033 -27.730  1.00  0.75           C
ATOM    492  CD  GLU A  30      -8.327 -10.382 -27.675  1.00  0.75           C
ATOM    493  OE1 GLU A  30      -8.219  -9.352 -27.080  1.00  0.75           O
ATOM    494  OE2 GLU A  30      -7.405 -10.905 -28.293  1.00  0.75           O1-
ATOM      0  H   GLU A  30     -12.974  -9.450 -26.132  1.00  0.75           H   new
ATOM      0  HA  GLU A  30     -12.471 -11.223 -28.050  1.00  0.75           H   new
ATOM      0  HB2 GLU A  30     -10.911  -9.412 -27.710  1.00  0.75           H   new
ATOM      0  HB3 GLU A  30     -10.603  -9.939 -26.275  1.00  0.75           H   new
ATOM      0  HG2 GLU A  30      -9.594 -11.868 -27.239  1.00  0.75           H   new
ATOM      0  HG3 GLU A  30      -9.836 -11.259 -28.654  1.00  0.75           H   new
ATOM    501  N   ALA A  31     -11.306 -12.023 -25.174  1.00  0.76           N
ATOM    502  CA  ALA A  31     -10.999 -13.134 -24.293  1.00  0.76           C
ATOM    503  C   ALA A  31     -12.158 -13.345 -23.361  1.00  0.76           C
ATOM    504  O   ALA A  31     -12.104 -12.991 -22.183  1.00  0.76           O
ATOM    505  CB  ALA A  31      -9.714 -12.871 -23.563  1.00  0.76           C
ATOM      0  H   ALA A  31     -11.048 -11.255 -24.885  1.00  0.76           H   new
ATOM      0  HA  ALA A  31     -10.869 -13.950 -24.802  1.00  0.76           H   new
ATOM      0  HB1 ALA A  31      -9.516 -13.618 -22.977  1.00  0.76           H   new
ATOM      0  HB2 ALA A  31      -8.994 -12.764 -24.204  1.00  0.76           H   new
ATOM      0  HB3 ALA A  31      -9.801 -12.061 -23.036  1.00  0.76           H   new
ATOM    511  N   ILE A  32     -13.222 -13.854 -23.941  1.00  0.78           N
ATOM    512  CA  ILE A  32     -14.501 -14.016 -23.285  1.00  0.78           C
ATOM    513  C   ILE A  32     -15.153 -15.292 -23.768  1.00  0.78           C
ATOM    514  O   ILE A  32     -14.975 -15.670 -24.938  1.00  0.78           O
ATOM    515  CB  ILE A  32     -15.448 -12.862 -23.684  1.00  0.78           C
ATOM    516  CG1 ILE A  32     -16.703 -12.834 -22.821  1.00  0.78           C
ATOM    517  CG2 ILE A  32     -15.855 -13.062 -25.141  1.00  0.78           C
ATOM    518  CD1 ILE A  32     -17.499 -11.590 -23.005  1.00  0.78           C
ATOM      0  H   ILE A  32     -13.222 -14.125 -24.757  1.00  0.78           H   new
ATOM      0  HA  ILE A  32     -14.352 -14.030 -22.327  1.00  0.78           H   new
ATOM      0  HB  ILE A  32     -14.981 -12.021 -23.557  1.00  0.78           H   new
ATOM      0 HG12 ILE A  32     -17.256 -13.602 -23.035  1.00  0.78           H   new
ATOM      0 HG13 ILE A  32     -16.451 -12.917 -21.888  1.00  0.78           H   new
ATOM      0 HG21 ILE A  32     -16.451 -12.346 -25.412  1.00  0.78           H   new
ATOM      0 HG22 ILE A  32     -15.064 -13.053 -25.702  1.00  0.78           H   new
ATOM      0 HG23 ILE A  32     -16.309 -13.914 -25.236  1.00  0.78           H   new
ATOM      0 HD11 ILE A  32     -18.284 -11.621 -22.436  1.00  0.78           H   new
ATOM      0 HD12 ILE A  32     -16.958 -10.821 -22.767  1.00  0.78           H   new
ATOM      0 HD13 ILE A  32     -17.775 -11.516 -23.932  1.00  0.78           H   new
ATOM    530  N   THR A  33     -15.905 -15.946 -22.895  1.00  0.81           N
ATOM    531  CA  THR A  33     -16.727 -17.034 -23.381  1.00  0.81           C
ATOM    532  C   THR A  33     -18.095 -16.401 -23.631  1.00  0.81           C
ATOM    533  O   THR A  33     -18.627 -15.694 -22.771  1.00  0.81           O
ATOM    534  CB  THR A  33     -16.779 -18.226 -22.415  1.00  0.81           C
ATOM    535  CG2 THR A  33     -17.690 -19.317 -23.004  1.00  0.81           C
ATOM    536  OG1 THR A  33     -15.454 -18.748 -22.241  1.00  0.81           O
ATOM      0  H   THR A  33     -15.953 -15.784 -22.052  1.00  0.81           H   new
ATOM      0  HA  THR A  33     -16.362 -17.427 -24.189  1.00  0.81           H   new
ATOM      0  HB  THR A  33     -17.131 -17.941 -21.557  1.00  0.81           H   new
ATOM      0  HG1 THR A  33     -15.477 -19.400 -21.712  1.00  0.81           H   new
ATOM      0 HG21 THR A  33     -17.725 -20.072 -22.396  1.00  0.81           H   new
ATOM      0 HG22 THR A  33     -18.583 -18.960 -23.128  1.00  0.81           H   new
ATOM      0 HG23 THR A  33     -17.336 -19.607 -23.859  1.00  0.81           H   new
ATOM    544  N   GLU A  34     -18.618 -16.572 -24.828  1.00  0.85           N
ATOM    545  CA  GLU A  34     -19.876 -15.960 -25.196  1.00  0.85           C
ATOM    546  C   GLU A  34     -20.974 -17.002 -25.285  1.00  0.85           C
ATOM    547  O   GLU A  34     -20.801 -18.082 -25.852  1.00  0.85           O
ATOM    548  CB  GLU A  34     -19.724 -15.152 -26.483  1.00  0.85           C
ATOM    549  CG  GLU A  34     -20.984 -14.367 -26.890  1.00  0.85           C
ATOM    550  CD  GLU A  34     -20.787 -13.458 -28.095  1.00  0.85           C
ATOM    551  OE1 GLU A  34     -19.772 -13.545 -28.734  1.00  0.85           O
ATOM    552  OE2 GLU A  34     -21.625 -12.615 -28.328  1.00  0.85           O1-
ATOM      0  H   GLU A  34     -18.256 -17.044 -25.449  1.00  0.85           H   new
ATOM      0  HA  GLU A  34     -20.139 -15.336 -24.501  1.00  0.85           H   new
ATOM      0  HB2 GLU A  34     -18.988 -14.529 -26.377  1.00  0.85           H   new
ATOM      0  HB3 GLU A  34     -19.484 -15.754 -27.204  1.00  0.85           H   new
ATOM      0  HG2 GLU A  34     -21.697 -14.996 -27.084  1.00  0.85           H   new
ATOM      0  HG3 GLU A  34     -21.277 -13.831 -26.137  1.00  0.85           H   new
ATOM    559  N   VAL A  35     -22.097 -16.669 -24.684  1.00  0.90           N
ATOM    560  CA  VAL A  35     -23.228 -17.558 -24.610  1.00  0.90           C
ATOM    561  C   VAL A  35     -24.069 -17.497 -25.877  1.00  0.90           C
ATOM    562  O   VAL A  35     -24.574 -16.434 -26.259  1.00  0.90           O
ATOM    563  CB  VAL A  35     -24.094 -17.126 -23.423  1.00  0.90           C
ATOM    564  CG1 VAL A  35     -25.270 -17.982 -23.327  1.00  0.90           C
ATOM    565  CG2 VAL A  35     -23.287 -17.155 -22.168  1.00  0.90           C
ATOM      0  H   VAL A  35     -22.224 -15.909 -24.302  1.00  0.90           H   new
ATOM      0  HA  VAL A  35     -22.906 -18.467 -24.505  1.00  0.90           H   new
ATOM      0  HB  VAL A  35     -24.401 -16.216 -23.558  1.00  0.90           H   new
ATOM      0 HG11 VAL A  35     -25.813 -17.703 -22.574  1.00  0.90           H   new
ATOM      0 HG12 VAL A  35     -25.789 -17.912 -24.143  1.00  0.90           H   new
ATOM      0 HG13 VAL A  35     -24.991 -18.902 -23.200  1.00  0.90           H   new
ATOM      0 HG21 VAL A  35     -23.841 -16.881 -21.420  1.00  0.90           H   new
ATOM      0 HG22 VAL A  35     -22.960 -18.055 -22.014  1.00  0.90           H   new
ATOM      0 HG23 VAL A  35     -22.535 -16.548 -22.253  1.00  0.90           H   new
ATOM    575  N   ASP A  36     -24.276 -18.636 -26.519  1.00  0.96           N
ATOM    576  CA  ASP A  36     -25.064 -18.609 -27.734  1.00  0.96           C
ATOM    577  C   ASP A  36     -26.537 -18.636 -27.409  1.00  0.96           C
ATOM    578  O   ASP A  36     -27.175 -19.696 -27.347  1.00  0.96           O
ATOM    579  CB  ASP A  36     -24.729 -19.755 -28.675  1.00  0.96           C
ATOM    580  CG  ASP A  36     -25.518 -19.673 -30.014  1.00  0.96           C
ATOM    581  OD1 ASP A  36     -26.503 -18.922 -30.109  1.00  0.96           O
ATOM    582  OD2 ASP A  36     -25.136 -20.366 -30.925  1.00  0.96           O1-
ATOM      0  H   ASP A  36     -23.981 -19.407 -26.279  1.00  0.96           H   new
ATOM      0  HA  ASP A  36     -24.842 -17.782 -28.190  1.00  0.96           H   new
ATOM      0  HB2 ASP A  36     -23.777 -19.749 -28.862  1.00  0.96           H   new
ATOM      0  HB3 ASP A  36     -24.926 -20.598 -28.237  1.00  0.96           H   new
ATOM    587  N   ARG A  37     -27.065 -17.427 -27.262  1.00  1.01           N
ATOM    588  CA  ARG A  37     -28.439 -17.143 -26.880  1.00  1.01           C
ATOM    589  C   ARG A  37     -29.360 -17.059 -28.089  1.00  1.01           C
ATOM    590  O   ARG A  37     -30.525 -16.676 -27.940  1.00  1.01           O
ATOM    591  CB  ARG A  37     -28.537 -15.790 -26.159  1.00  1.01           C
ATOM    592  CG  ARG A  37     -27.820 -15.693 -24.821  1.00  1.01           C
ATOM    593  CD  ARG A  37     -27.879 -14.315 -24.216  1.00  1.01           C
ATOM    594  NE  ARG A  37     -29.223 -13.913 -23.701  1.00  1.01           N
ATOM    595  CZ  ARG A  37     -29.564 -12.620 -23.422  1.00  1.01           C
ATOM    596  NH1 ARG A  37     -28.685 -11.673 -23.646  1.00  1.01           N1+
ATOM    597  NH2 ARG A  37     -30.758 -12.279 -22.921  1.00  1.01           N
ATOM      0  H   ARG A  37     -26.605 -16.712 -27.390  1.00  1.01           H   new
ATOM      0  HA  ARG A  37     -28.711 -17.872 -26.301  1.00  1.01           H   new
ATOM      0  HB2 ARG A  37     -28.182 -15.104 -26.746  1.00  1.01           H   new
ATOM      0  HB3 ARG A  37     -29.475 -15.586 -26.019  1.00  1.01           H   new
ATOM      0  HG2 ARG A  37     -28.213 -16.329 -24.203  1.00  1.01           H   new
ATOM      0  HG3 ARG A  37     -26.892 -15.949 -24.939  1.00  1.01           H   new
ATOM      0  HD2 ARG A  37     -27.240 -14.268 -23.488  1.00  1.01           H   new
ATOM      0  HD3 ARG A  37     -27.596 -13.670 -24.883  1.00  1.01           H   new
ATOM      0  HE  ARG A  37     -29.812 -14.527 -23.574  1.00  1.01           H   new
ATOM      0 HH11 ARG A  37     -27.911 -11.871 -23.963  1.00  1.01           H   new
ATOM      0 HH12 ARG A  37     -28.883 -10.854 -23.476  1.00  1.01           H   new
ATOM      0 HH21 ARG A  37     -31.347 -12.885 -22.762  1.00  1.01           H   new
ATOM      0 HH22 ARG A  37     -30.936 -11.454 -22.758  1.00  1.01           H   new
ATOM    611  N   SER A  38     -28.856 -17.339 -29.304  1.00  1.05           N
ATOM    612  CA  SER A  38     -29.727 -17.144 -30.460  1.00  1.05           C
ATOM    613  C   SER A  38     -30.958 -18.041 -30.434  1.00  1.05           C
ATOM    614  O   SER A  38     -32.038 -17.633 -30.866  1.00  1.05           O
ATOM    615  CB  SER A  38     -28.961 -17.369 -31.757  1.00  1.05           C
ATOM    616  OG  SER A  38     -28.563 -18.707 -31.907  1.00  1.05           O
ATOM      0  H   SER A  38     -28.062 -17.625 -29.469  1.00  1.05           H   new
ATOM      0  HA  SER A  38     -30.035 -16.225 -30.415  1.00  1.05           H   new
ATOM      0  HB2 SER A  38     -29.517 -17.111 -32.509  1.00  1.05           H   new
ATOM      0  HB3 SER A  38     -28.179 -16.796 -31.773  1.00  1.05           H   new
ATOM      0  HG  SER A  38     -27.924 -18.869 -31.387  1.00  1.05           H   new
ATOM    622  N   ALA A  39     -30.841 -19.240 -29.866  1.00  1.09           N
ATOM    623  CA  ALA A  39     -32.010 -20.106 -29.791  1.00  1.09           C
ATOM    624  C   ALA A  39     -33.065 -19.491 -28.884  1.00  1.09           C
ATOM    625  O   ALA A  39     -34.265 -19.556 -29.166  1.00  1.09           O
ATOM    626  CB  ALA A  39     -31.626 -21.476 -29.285  1.00  1.09           C
ATOM      0  H   ALA A  39     -30.118 -19.561 -29.529  1.00  1.09           H   new
ATOM      0  HA  ALA A  39     -32.378 -20.199 -30.683  1.00  1.09           H   new
ATOM      0  HB1 ALA A  39     -32.415 -22.038 -29.242  1.00  1.09           H   new
ATOM      0  HB2 ALA A  39     -30.979 -21.874 -29.888  1.00  1.09           H   new
ATOM      0  HB3 ALA A  39     -31.237 -21.397 -28.400  1.00  1.09           H   new
ATOM    632  N   ALA A  40     -32.599 -18.909 -27.774  1.00  1.10           N
ATOM    633  CA  ALA A  40     -33.483 -18.304 -26.794  1.00  1.10           C
ATOM    634  C   ALA A  40     -34.167 -17.082 -27.370  1.00  1.10           C
ATOM    635  O   ALA A  40     -35.367 -16.866 -27.173  1.00  1.10           O
ATOM    636  CB  ALA A  40     -32.700 -17.931 -25.551  1.00  1.10           C
ATOM      0  H   ALA A  40     -31.764 -18.858 -27.576  1.00  1.10           H   new
ATOM      0  HA  ALA A  40     -34.166 -18.950 -26.555  1.00  1.10           H   new
ATOM      0  HB1 ALA A  40     -33.297 -17.528 -24.901  1.00  1.10           H   new
ATOM      0  HB2 ALA A  40     -32.299 -18.728 -25.170  1.00  1.10           H   new
ATOM      0  HB3 ALA A  40     -32.003 -17.299 -25.785  1.00  1.10           H   new
ATOM    642  N   ARG A  41     -33.402 -16.291 -28.121  1.00  1.11           N
ATOM    643  CA  ARG A  41     -33.941 -15.086 -28.722  1.00  1.11           C
ATOM    644  C   ARG A  41     -35.013 -15.436 -29.732  1.00  1.11           C
ATOM    645  O   ARG A  41     -36.068 -14.798 -29.775  1.00  1.11           O
ATOM    646  CB  ARG A  41     -32.834 -14.298 -29.403  1.00  1.11           C
ATOM    647  CG  ARG A  41     -31.842 -13.612 -28.469  1.00  1.11           C
ATOM    648  CD  ARG A  41     -30.725 -12.986 -29.230  1.00  1.11           C
ATOM    649  NE  ARG A  41     -29.788 -12.281 -28.366  1.00  1.11           N
ATOM    650  CZ  ARG A  41     -28.573 -11.842 -28.755  1.00  1.11           C
ATOM    651  NH1 ARG A  41     -28.158 -12.057 -29.984  1.00  1.11           N1+
ATOM    652  NH2 ARG A  41     -27.797 -11.193 -27.906  1.00  1.11           N
ATOM      0  H   ARG A  41     -32.572 -16.438 -28.291  1.00  1.11           H   new
ATOM      0  HA  ARG A  41     -34.333 -14.542 -28.021  1.00  1.11           H   new
ATOM      0  HB2 ARG A  41     -32.343 -14.898 -29.985  1.00  1.11           H   new
ATOM      0  HB3 ARG A  41     -33.241 -13.623 -29.969  1.00  1.11           H   new
ATOM      0  HG2 ARG A  41     -32.301 -12.934 -27.948  1.00  1.11           H   new
ATOM      0  HG3 ARG A  41     -31.485 -14.259 -27.841  1.00  1.11           H   new
ATOM      0  HD2 ARG A  41     -30.250 -13.672 -29.725  1.00  1.11           H   new
ATOM      0  HD3 ARG A  41     -31.089 -12.366 -29.882  1.00  1.11           H   new
ATOM      0  HE  ARG A  41     -30.025 -12.135 -27.552  1.00  1.11           H   new
ATOM      0 HH11 ARG A  41     -28.661 -12.478 -30.540  1.00  1.11           H   new
ATOM      0 HH12 ARG A  41     -27.383 -11.777 -30.231  1.00  1.11           H   new
ATOM      0 HH21 ARG A  41     -28.066 -11.049 -27.102  1.00  1.11           H   new
ATOM      0 HH22 ARG A  41     -27.023 -10.915 -28.157  1.00  1.11           H   new
ATOM    666  N   LYS A  42     -34.776 -16.486 -30.515  1.00  1.12           N
ATOM    667  CA  LYS A  42     -35.748 -16.879 -31.513  1.00  1.12           C
ATOM    668  C   LYS A  42     -37.001 -17.391 -30.827  1.00  1.12           C
ATOM    669  O   LYS A  42     -38.113 -17.009 -31.195  1.00  1.12           O
ATOM    670  CB  LYS A  42     -35.178 -17.949 -32.434  1.00  1.12           C
ATOM    671  CG  LYS A  42     -36.105 -18.360 -33.590  1.00  1.12           C
ATOM    672  CD  LYS A  42     -36.330 -17.186 -34.569  1.00  1.12           C
ATOM    673  CE  LYS A  42     -36.909 -17.657 -35.929  1.00  1.12           C
ATOM    674  NZ  LYS A  42     -38.337 -18.117 -35.842  1.00  1.12           N1+
ATOM      0  H   LYS A  42     -34.068 -16.973 -30.481  1.00  1.12           H   new
ATOM      0  HA  LYS A  42     -35.970 -16.105 -32.054  1.00  1.12           H   new
ATOM      0  HB2 LYS A  42     -34.341 -17.627 -32.805  1.00  1.12           H   new
ATOM      0  HB3 LYS A  42     -34.970 -18.736 -31.906  1.00  1.12           H   new
ATOM      0  HG2 LYS A  42     -35.719 -19.112 -34.066  1.00  1.12           H   new
ATOM      0  HG3 LYS A  42     -36.958 -18.656 -33.235  1.00  1.12           H   new
ATOM      0  HD2 LYS A  42     -36.936 -16.544 -34.167  1.00  1.12           H   new
ATOM      0  HD3 LYS A  42     -35.489 -16.727 -34.719  1.00  1.12           H   new
ATOM      0  HE2 LYS A  42     -36.849 -16.930 -36.568  1.00  1.12           H   new
ATOM      0  HE3 LYS A  42     -36.363 -18.382 -36.272  1.00  1.12           H   new
ATOM      0  HZ1 LYS A  42     -38.553 -18.559 -36.584  1.00  1.12           H   new
ATOM      0  HZ2 LYS A  42     -38.434 -18.654 -35.139  1.00  1.12           H   new
ATOM      0  HZ3 LYS A  42     -38.871 -17.411 -35.751  1.00  1.12           H   new
ATOM    688  N   ALA A  43     -36.831 -18.230 -29.801  1.00  1.16           N
ATOM    689  CA  ALA A  43     -37.986 -18.779 -29.120  1.00  1.16           C
ATOM    690  C   ALA A  43     -38.855 -17.676 -28.550  1.00  1.16           C
ATOM    691  O   ALA A  43     -40.082 -17.696 -28.694  1.00  1.16           O
ATOM    692  CB  ALA A  43     -37.528 -19.695 -28.002  1.00  1.16           C
ATOM      0  H   ALA A  43     -36.069 -18.485 -29.495  1.00  1.16           H   new
ATOM      0  HA  ALA A  43     -38.511 -19.281 -29.763  1.00  1.16           H   new
ATOM      0  HB1 ALA A  43     -38.302 -20.062 -27.547  1.00  1.16           H   new
ATOM      0  HB2 ALA A  43     -36.998 -20.418 -28.372  1.00  1.16           H   new
ATOM      0  HB3 ALA A  43     -36.991 -19.192 -27.371  1.00  1.16           H   new
ATOM    698  N   ARG A  44     -38.238 -16.655 -27.955  1.00  1.21           N
ATOM    699  CA  ARG A  44     -39.053 -15.588 -27.407  1.00  1.21           C
ATOM    700  C   ARG A  44     -39.759 -14.809 -28.515  1.00  1.21           C
ATOM    701  O   ARG A  44     -40.950 -14.516 -28.405  1.00  1.21           O
ATOM    702  CB  ARG A  44     -38.221 -14.670 -26.536  1.00  1.21           C
ATOM    703  CG  ARG A  44     -37.776 -15.310 -25.218  1.00  1.21           C
ATOM    704  CD  ARG A  44     -37.230 -14.326 -24.260  1.00  1.21           C
ATOM    705  NE  ARG A  44     -36.085 -13.626 -24.808  1.00  1.21           N
ATOM    706  CZ  ARG A  44     -34.828 -14.084 -24.781  1.00  1.21           C
ATOM    707  NH1 ARG A  44     -34.571 -15.246 -24.268  1.00  1.21           N1+
ATOM    708  NH2 ARG A  44     -33.844 -13.368 -25.280  1.00  1.21           N
ATOM      0  H   ARG A  44     -37.388 -16.566 -27.863  1.00  1.21           H   new
ATOM      0  HA  ARG A  44     -39.738 -15.989 -26.850  1.00  1.21           H   new
ATOM      0  HB2 ARG A  44     -37.436 -14.390 -27.032  1.00  1.21           H   new
ATOM      0  HB3 ARG A  44     -38.733 -13.870 -26.341  1.00  1.21           H   new
ATOM      0  HG2 ARG A  44     -38.531 -15.765 -24.813  1.00  1.21           H   new
ATOM      0  HG3 ARG A  44     -37.103 -15.984 -25.401  1.00  1.21           H   new
ATOM      0  HD2 ARG A  44     -37.919 -13.686 -24.025  1.00  1.21           H   new
ATOM      0  HD3 ARG A  44     -36.972 -14.779 -23.442  1.00  1.21           H   new
ATOM      0  HE  ARG A  44     -36.224 -12.862 -25.177  1.00  1.21           H   new
ATOM      0 HH11 ARG A  44     -35.209 -15.724 -23.944  1.00  1.21           H   new
ATOM      0 HH12 ARG A  44     -33.763 -15.539 -24.251  1.00  1.21           H   new
ATOM      0 HH21 ARG A  44     -34.006 -12.598 -25.628  1.00  1.21           H   new
ATOM      0 HH22 ARG A  44     -33.039 -13.670 -25.259  1.00  1.21           H   new
ATOM    722  N   ARG A  45     -39.062 -14.548 -29.626  1.00  1.28           N
ATOM    723  CA  ARG A  45     -39.642 -13.803 -30.746  1.00  1.28           C
ATOM    724  C   ARG A  45     -40.829 -14.532 -31.368  1.00  1.28           C
ATOM    725  O   ARG A  45     -41.793 -13.902 -31.807  1.00  1.28           O
ATOM    726  CB  ARG A  45     -38.588 -13.543 -31.807  1.00  1.28           C
ATOM    727  CG  ARG A  45     -37.539 -12.502 -31.425  1.00  1.28           C
ATOM    728  CD  ARG A  45     -36.450 -12.432 -32.427  1.00  1.28           C
ATOM    729  NE  ARG A  45     -35.443 -11.441 -32.076  1.00  1.28           N
ATOM    730  CZ  ARG A  45     -34.252 -11.309 -32.691  1.00  1.28           C
ATOM    731  NH1 ARG A  45     -33.929 -12.116 -33.679  1.00  1.28           N1+
ATOM    732  NH2 ARG A  45     -33.408 -10.369 -32.305  1.00  1.28           N
ATOM      0  H   ARG A  45     -38.248 -14.796 -29.750  1.00  1.28           H   new
ATOM      0  HA  ARG A  45     -39.965 -12.960 -30.392  1.00  1.28           H   new
ATOM      0  HB2 ARG A  45     -38.138 -14.378 -32.009  1.00  1.28           H   new
ATOM      0  HB3 ARG A  45     -39.030 -13.255 -32.621  1.00  1.28           H   new
ATOM      0  HG2 ARG A  45     -37.960 -11.632 -31.343  1.00  1.28           H   new
ATOM      0  HG3 ARG A  45     -37.167 -12.720 -30.556  1.00  1.28           H   new
ATOM      0  HD2 ARG A  45     -36.030 -13.303 -32.508  1.00  1.28           H   new
ATOM      0  HD3 ARG A  45     -36.825 -12.216 -33.295  1.00  1.28           H   new
ATOM      0  HE  ARG A  45     -35.621 -10.902 -31.430  1.00  1.28           H   new
ATOM      0 HH11 ARG A  45     -34.478 -12.727 -33.932  1.00  1.28           H   new
ATOM      0 HH12 ARG A  45     -33.169 -12.032 -34.072  1.00  1.28           H   new
ATOM      0 HH21 ARG A  45     -33.619  -9.840 -31.660  1.00  1.28           H   new
ATOM      0 HH22 ARG A  45     -32.648 -10.286 -32.698  1.00  1.28           H   new
ATOM    746  N   ASP A  46     -40.778 -15.862 -31.362  1.00  1.34           N
ATOM    747  CA  ASP A  46     -41.847 -16.682 -31.915  1.00  1.34           C
ATOM    748  C   ASP A  46     -42.977 -16.935 -30.910  1.00  1.34           C
ATOM    749  O   ASP A  46     -43.967 -17.590 -31.248  1.00  1.34           O
ATOM    750  CB  ASP A  46     -41.324 -18.051 -32.379  1.00  1.34           C
ATOM    751  CG  ASP A  46     -40.391 -18.035 -33.610  1.00  1.34           C
ATOM    752  OD1 ASP A  46     -40.402 -17.107 -34.397  1.00  1.34           O
ATOM    753  OD2 ASP A  46     -39.672 -19.005 -33.808  1.00  1.34           O1-
ATOM      0  H   ASP A  46     -40.122 -16.312 -31.037  1.00  1.34           H   new
ATOM      0  HA  ASP A  46     -42.193 -16.177 -32.667  1.00  1.34           H   new
ATOM      0  HB2 ASP A  46     -40.849 -18.464 -31.641  1.00  1.34           H   new
ATOM      0  HB3 ASP A  46     -42.085 -18.618 -32.579  1.00  1.34           H   new
ATOM    758  N   GLY A  47     -42.821 -16.472 -29.664  1.00  1.39           N
ATOM    759  CA  GLY A  47     -43.809 -16.721 -28.623  1.00  1.39           C
ATOM    760  C   GLY A  47     -43.675 -18.121 -28.019  1.00  1.39           C
ATOM    761  O   GLY A  47     -44.563 -18.598 -27.302  1.00  1.39           O
ATOM      0  H   GLY A  47     -42.143 -16.009 -29.406  1.00  1.39           H   new
ATOM      0  HA2 GLY A  47     -43.711 -16.058 -27.922  1.00  1.39           H   new
ATOM      0  HA3 GLY A  47     -44.699 -16.614 -28.993  1.00  1.39           H   new
ATOM    765  N   ASN A  48     -42.562 -18.802 -28.290  1.00  1.42           N
ATOM    766  CA  ASN A  48     -42.418 -20.160 -27.808  1.00  1.42           C
ATOM    767  C   ASN A  48     -41.906 -20.205 -26.393  1.00  1.42           C
ATOM    768  O   ASN A  48     -40.741 -20.521 -26.123  1.00  1.42           O
ATOM    769  CB  ASN A  48     -41.528 -20.988 -28.699  1.00  1.42           C
ATOM    770  CG  ASN A  48     -41.566 -22.457 -28.316  1.00  1.42           C
ATOM    771  ND2 ASN A  48     -41.099 -23.297 -29.212  1.00  1.42           N
ATOM    772  OD1 ASN A  48     -42.012 -22.839 -27.208  1.00  1.42           O
ATOM      0  H   ASN A  48     -41.896 -18.499 -28.742  1.00  1.42           H   new
ATOM      0  HA  ASN A  48     -43.309 -20.544 -27.825  1.00  1.42           H   new
ATOM      0  HB2 ASN A  48     -41.808 -20.886 -29.622  1.00  1.42           H   new
ATOM      0  HB3 ASN A  48     -40.617 -20.661 -28.641  1.00  1.42           H   new
ATOM      0 HD21 ASN A  48     -41.092 -24.141 -29.048  1.00  1.42           H   new
ATOM      0 HD22 ASN A  48     -40.800 -23.003 -29.963  1.00  1.42           H   new
ATOM    779  N   LYS A  49     -42.841 -20.042 -25.477  1.00  1.41           N
ATOM    780  CA  LYS A  49     -42.554 -20.014 -24.055  1.00  1.41           C
ATOM    781  C   LYS A  49     -42.230 -21.397 -23.528  1.00  1.41           C
ATOM    782  O   LYS A  49     -41.972 -21.540 -22.345  1.00  1.41           O
ATOM    783  CB  LYS A  49     -43.724 -19.443 -23.252  1.00  1.41           C
ATOM    784  CG  LYS A  49     -43.997 -17.966 -23.465  1.00  1.41           C
ATOM    785  CD  LYS A  49     -45.186 -17.512 -22.623  1.00  1.41           C
ATOM    786  CE  LYS A  49     -45.462 -16.031 -22.797  1.00  1.41           C
ATOM    787  NZ  LYS A  49     -46.692 -15.610 -22.073  1.00  1.41           N1+
ATOM      0  H   LYS A  49     -43.674 -19.943 -25.665  1.00  1.41           H   new
ATOM      0  HA  LYS A  49     -41.782 -19.438 -23.944  1.00  1.41           H   new
ATOM      0  HB2 LYS A  49     -44.525 -19.941 -23.478  1.00  1.41           H   new
ATOM      0  HB3 LYS A  49     -43.553 -19.593 -22.309  1.00  1.41           H   new
ATOM      0  HG2 LYS A  49     -43.211 -17.449 -23.228  1.00  1.41           H   new
ATOM      0  HG3 LYS A  49     -44.176 -17.797 -24.403  1.00  1.41           H   new
ATOM      0  HD2 LYS A  49     -45.973 -18.020 -22.874  1.00  1.41           H   new
ATOM      0  HD3 LYS A  49     -45.012 -17.702 -21.688  1.00  1.41           H   new
ATOM      0  HE2 LYS A  49     -44.704 -15.520 -22.472  1.00  1.41           H   new
ATOM      0  HE3 LYS A  49     -45.557 -15.828 -23.741  1.00  1.41           H   new
ATOM      0  HZ1 LYS A  49     -46.825 -14.739 -22.195  1.00  1.41           H   new
ATOM      0  HZ2 LYS A  49     -47.391 -16.063 -22.386  1.00  1.41           H   new
ATOM      0  HZ3 LYS A  49     -46.597 -15.776 -21.204  1.00  1.41           H   new
ATOM    801  N   THR A  50     -42.302 -22.424 -24.385  1.00  1.35           N
ATOM    802  CA  THR A  50     -42.028 -23.798 -23.998  1.00  1.35           C
ATOM    803  C   THR A  50     -40.728 -24.307 -24.608  1.00  1.35           C
ATOM    804  O   THR A  50     -40.377 -25.486 -24.453  1.00  1.35           O
ATOM    805  CB  THR A  50     -43.194 -24.718 -24.391  1.00  1.35           C
ATOM    806  CG2 THR A  50     -44.461 -24.289 -23.672  1.00  1.35           C
ATOM    807  OG1 THR A  50     -43.419 -24.655 -25.813  1.00  1.35           O
ATOM      0  H   THR A  50     -42.514 -22.333 -25.213  1.00  1.35           H   new
ATOM      0  HA  THR A  50     -41.929 -23.811 -23.033  1.00  1.35           H   new
ATOM      0  HB  THR A  50     -42.967 -25.626 -24.138  1.00  1.35           H   new
ATOM      0  HG1 THR A  50     -42.903 -24.086 -26.154  1.00  1.35           H   new
ATOM      0 HG21 THR A  50     -45.191 -24.875 -23.926  1.00  1.35           H   new
ATOM      0 HG22 THR A  50     -44.323 -24.342 -22.713  1.00  1.35           H   new
ATOM      0 HG23 THR A  50     -44.679 -23.376 -23.917  1.00  1.35           H   new
ATOM    815  N   GLY A  51     -39.990 -23.411 -25.288  1.00  1.25           N
ATOM    816  CA  GLY A  51     -38.719 -23.784 -25.907  1.00  1.25           C
ATOM    817  C   GLY A  51     -37.734 -24.344 -24.874  1.00  1.25           C
ATOM    818  O   GLY A  51     -36.889 -25.173 -25.199  1.00  1.25           O
ATOM      0  H   GLY A  51     -40.213 -22.588 -25.398  1.00  1.25           H   new
ATOM      0  HA2 GLY A  51     -38.876 -24.446 -26.598  1.00  1.25           H   new
ATOM      0  HA3 GLY A  51     -38.329 -23.009 -26.341  1.00  1.25           H   new
ATOM    822  N   GLY A  52     -37.818 -23.837 -23.637  1.00  1.14           N
ATOM    823  CA  GLY A  52     -36.987 -24.262 -22.502  1.00  1.14           C
ATOM    824  C   GLY A  52     -35.668 -23.508 -22.443  1.00  1.14           C
ATOM    825  O   GLY A  52     -34.920 -23.588 -21.477  1.00  1.14           O
ATOM      0  H   GLY A  52     -38.377 -23.218 -23.430  1.00  1.14           H   new
ATOM      0  HA2 GLY A  52     -37.475 -24.122 -21.675  1.00  1.14           H   new
ATOM      0  HA3 GLY A  52     -36.811 -25.213 -22.570  1.00  1.14           H   new
ATOM    829  N   HIS A  53     -35.395 -22.733 -23.461  1.00  1.03           N
ATOM    830  CA  HIS A  53     -34.160 -21.994 -23.521  1.00  1.03           C
ATOM    831  C   HIS A  53     -34.234 -20.941 -22.411  1.00  1.03           C
ATOM    832  O   HIS A  53     -35.326 -20.463 -22.143  1.00  1.03           O
ATOM    833  CB  HIS A  53     -34.044 -21.366 -24.895  1.00  1.03           C
ATOM    834  CG  HIS A  53     -34.022 -22.369 -26.012  1.00  1.03           C
ATOM    835  CD2 HIS A  53     -34.906 -22.603 -27.006  1.00  1.03           C
ATOM    836  ND1 HIS A  53     -33.011 -23.277 -26.181  1.00  1.03           N
ATOM    837  CE1 HIS A  53     -33.273 -24.036 -27.230  1.00  1.03           C
ATOM    838  NE2 HIS A  53     -34.417 -23.646 -27.753  1.00  1.03           N
ATOM      0  H   HIS A  53     -35.916 -22.618 -24.136  1.00  1.03           H   new
ATOM      0  HA  HIS A  53     -33.377 -22.550 -23.388  1.00  1.03           H   new
ATOM      0  HB2 HIS A  53     -34.789 -20.759 -25.029  1.00  1.03           H   new
ATOM      0  HB3 HIS A  53     -33.234 -20.833 -24.932  1.00  1.03           H   new
ATOM      0  HD1 HIS A  53     -32.314 -23.343 -25.682  1.00  1.03           H   new
ATOM      0  HD2 HIS A  53     -35.700 -22.142 -27.157  1.00  1.03           H   new
ATOM      0  HE1 HIS A  53     -32.739 -24.729 -27.546  1.00  1.03           H   new
ATOM    846  N   PRO A  54     -33.133 -20.555 -21.758  1.00  0.93           N
ATOM    847  CA  PRO A  54     -33.070 -19.583 -20.682  1.00  0.93           C
ATOM    848  C   PRO A  54     -33.349 -18.186 -21.193  1.00  0.93           C
ATOM    849  O   PRO A  54     -33.203 -17.909 -22.384  1.00  0.93           O
ATOM    850  CB  PRO A  54     -31.647 -19.733 -20.181  1.00  0.93           C
ATOM    851  CG  PRO A  54     -30.906 -20.185 -21.364  1.00  0.93           C
ATOM    852  CD  PRO A  54     -31.847 -21.082 -22.123  1.00  0.93           C
ATOM      0  HA  PRO A  54     -33.731 -19.726 -19.986  1.00  0.93           H   new
ATOM      0  HB2 PRO A  54     -31.299 -18.894 -19.842  1.00  0.93           H   new
ATOM      0  HB3 PRO A  54     -31.590 -20.377 -19.458  1.00  0.93           H   new
ATOM      0  HG2 PRO A  54     -30.628 -19.432 -21.909  1.00  0.93           H   new
ATOM      0  HG3 PRO A  54     -30.101 -20.662 -21.109  1.00  0.93           H   new
ATOM      0  HD2 PRO A  54     -31.696 -21.038 -23.080  1.00  0.93           H   new
ATOM      0  HD3 PRO A  54     -31.750 -22.011 -21.863  1.00  0.93           H   new
ATOM    860  N   VAL A  55     -33.727 -17.293 -20.294  1.00  0.84           N
ATOM    861  CA  VAL A  55     -34.024 -15.921 -20.681  1.00  0.84           C
ATOM    862  C   VAL A  55     -32.827 -14.952 -20.695  1.00  0.84           C
ATOM    863  O   VAL A  55     -32.927 -13.852 -21.254  1.00  0.84           O
ATOM    864  CB  VAL A  55     -35.103 -15.366 -19.740  1.00  0.84           C
ATOM    865  CG1 VAL A  55     -36.322 -16.192 -19.804  1.00  0.84           C
ATOM    866  CG2 VAL A  55     -34.609 -15.357 -18.335  1.00  0.84           C
ATOM      0  H   VAL A  55     -33.818 -17.458 -19.455  1.00  0.84           H   new
ATOM      0  HA  VAL A  55     -34.319 -15.972 -21.603  1.00  0.84           H   new
ATOM      0  HB  VAL A  55     -35.308 -14.461 -20.024  1.00  0.84           H   new
ATOM      0 HG11 VAL A  55     -36.992 -15.828 -19.204  1.00  0.84           H   new
ATOM      0 HG12 VAL A  55     -36.666 -16.192 -20.711  1.00  0.84           H   new
ATOM      0 HG13 VAL A  55     -36.111 -17.101 -19.539  1.00  0.84           H   new
ATOM      0 HG21 VAL A  55     -35.299 -15.005 -17.751  1.00  0.84           H   new
ATOM      0 HG22 VAL A  55     -34.388 -16.262 -18.064  1.00  0.84           H   new
ATOM      0 HG23 VAL A  55     -33.818 -14.799 -18.273  1.00  0.84           H   new
ATOM    876  N   SER A  56     -31.709 -15.340 -20.074  1.00  0.77           N
ATOM    877  CA  SER A  56     -30.589 -14.407 -19.928  1.00  0.77           C
ATOM    878  C   SER A  56     -29.204 -15.005 -19.760  1.00  0.77           C
ATOM    879  O   SER A  56     -29.010 -16.032 -19.107  1.00  0.77           O
ATOM    880  CB  SER A  56     -30.818 -13.505 -18.733  1.00  0.77           C
ATOM    881  OG  SER A  56     -29.736 -12.611 -18.560  1.00  0.77           O
ATOM      0  H   SER A  56     -31.581 -16.121 -19.737  1.00  0.77           H   new
ATOM      0  HA  SER A  56     -30.586 -13.943 -20.780  1.00  0.77           H   new
ATOM      0  HB2 SER A  56     -31.640 -13.004 -18.854  1.00  0.77           H   new
ATOM      0  HB3 SER A  56     -30.929 -14.043 -17.934  1.00  0.77           H   new
ATOM      0  HG  SER A  56     -29.882 -12.119 -17.895  1.00  0.77           H   new
ATOM    887  N   ARG A  57     -28.215 -14.250 -20.238  1.00  0.73           N
ATOM    888  CA  ARG A  57     -26.799 -14.548 -20.043  1.00  0.73           C
ATOM    889  C   ARG A  57     -26.525 -14.747 -18.559  1.00  0.73           C
ATOM    890  O   ARG A  57     -25.646 -15.517 -18.171  1.00  0.73           O
ATOM    891  CB  ARG A  57     -25.925 -13.406 -20.523  1.00  0.73           C
ATOM    892  CG  ARG A  57     -24.439 -13.701 -20.520  1.00  0.73           C
ATOM    893  CD  ARG A  57     -23.629 -12.529 -20.955  1.00  0.73           C
ATOM    894  NE  ARG A  57     -22.231 -12.885 -21.075  1.00  0.73           N
ATOM    895  CZ  ARG A  57     -21.684 -13.384 -22.174  1.00  0.73           C
ATOM    896  NH1 ARG A  57     -22.400 -13.556 -23.257  1.00  0.73           N1+
ATOM    897  NH2 ARG A  57     -20.428 -13.692 -22.115  1.00  0.73           N
ATOM      0  H   ARG A  57     -28.353 -13.535 -20.695  1.00  0.73           H   new
ATOM      0  HA  ARG A  57     -26.593 -15.348 -20.551  1.00  0.73           H   new
ATOM      0  HB2 ARG A  57     -26.193 -13.167 -21.424  1.00  0.73           H   new
ATOM      0  HB3 ARG A  57     -26.090 -12.631 -19.963  1.00  0.73           H   new
ATOM      0  HG2 ARG A  57     -24.166 -13.967 -19.628  1.00  0.73           H   new
ATOM      0  HG3 ARG A  57     -24.259 -14.452 -21.107  1.00  0.73           H   new
ATOM      0  HD2 ARG A  57     -23.958 -12.202 -21.807  1.00  0.73           H   new
ATOM      0  HD3 ARG A  57     -23.729 -11.806 -20.316  1.00  0.73           H   new
ATOM      0  HE  ARG A  57     -21.724 -12.765 -20.391  1.00  0.73           H   new
ATOM      0 HH11 ARG A  57     -23.234 -13.344 -23.259  1.00  0.73           H   new
ATOM      0 HH12 ARG A  57     -22.037 -13.880 -23.966  1.00  0.73           H   new
ATOM      0 HH21 ARG A  57     -19.989 -13.570 -21.386  1.00  0.73           H   new
ATOM      0 HH22 ARG A  57     -20.033 -14.019 -22.805  1.00  0.73           H   new
ATOM    911  N   GLY A  58     -27.247 -14.004 -17.719  1.00  0.70           N
ATOM    912  CA  GLY A  58     -27.055 -14.115 -16.292  1.00  0.70           C
ATOM    913  C   GLY A  58     -27.287 -15.553 -15.833  1.00  0.70           C
ATOM    914  O   GLY A  58     -26.592 -16.019 -14.928  1.00  0.70           O
ATOM      0  H   GLY A  58     -27.846 -13.437 -17.961  1.00  0.70           H   new
ATOM      0  HA2 GLY A  58     -26.156 -13.836 -16.058  1.00  0.70           H   new
ATOM      0  HA3 GLY A  58     -27.666 -13.520 -15.830  1.00  0.70           H   new
ATOM    918  N   SER A  59     -28.228 -16.269 -16.466  1.00  0.68           N
ATOM    919  CA  SER A  59     -28.527 -17.651 -16.115  1.00  0.68           C
ATOM    920  C   SER A  59     -27.278 -18.461 -16.322  1.00  0.68           C
ATOM    921  O   SER A  59     -26.904 -19.283 -15.484  1.00  0.68           O
ATOM    922  CB  SER A  59     -29.635 -18.202 -16.992  1.00  0.68           C
ATOM    923  OG  SER A  59     -29.920 -19.527 -16.677  1.00  0.68           O
ATOM      0  H   SER A  59     -28.707 -15.960 -17.110  1.00  0.68           H   new
ATOM      0  HA  SER A  59     -28.822 -17.696 -15.192  1.00  0.68           H   new
ATOM      0  HB2 SER A  59     -30.434 -17.663 -16.884  1.00  0.68           H   new
ATOM      0  HB3 SER A  59     -29.374 -18.138 -17.924  1.00  0.68           H   new
ATOM      0  HG  SER A  59     -30.536 -19.807 -17.175  1.00  0.68           H   new
ATOM    929  N   ALA A  60     -26.631 -18.216 -17.460  1.00  0.67           N
ATOM    930  CA  ALA A  60     -25.397 -18.910 -17.802  1.00  0.67           C
ATOM    931  C   ALA A  60     -24.304 -18.638 -16.755  1.00  0.67           C
ATOM    932  O   ALA A  60     -23.524 -19.535 -16.413  1.00  0.67           O
ATOM    933  CB  ALA A  60     -24.939 -18.513 -19.195  1.00  0.67           C
ATOM      0  H   ALA A  60     -26.894 -17.648 -18.049  1.00  0.67           H   new
ATOM      0  HA  ALA A  60     -25.569 -19.865 -17.801  1.00  0.67           H   new
ATOM      0  HB1 ALA A  60     -24.117 -18.981 -19.411  1.00  0.67           H   new
ATOM      0  HB2 ALA A  60     -25.624 -18.748 -19.840  1.00  0.67           H   new
ATOM      0  HB3 ALA A  60     -24.783 -17.556 -19.224  1.00  0.67           H   new
ATOM    939  N   LYS A  61     -24.265 -17.416 -16.210  1.00  0.67           N
ATOM    940  CA  LYS A  61     -23.264 -17.107 -15.185  1.00  0.67           C
ATOM    941  C   LYS A  61     -23.528 -17.931 -13.927  1.00  0.67           C
ATOM    942  O   LYS A  61     -22.599 -18.511 -13.350  1.00  0.67           O
ATOM    943  CB  LYS A  61     -23.278 -15.621 -14.824  1.00  0.67           C
ATOM    944  CG  LYS A  61     -22.779 -14.680 -15.909  1.00  0.67           C
ATOM    945  CD  LYS A  61     -22.853 -13.232 -15.434  1.00  0.67           C
ATOM    946  CE  LYS A  61     -22.435 -12.249 -16.513  1.00  0.67           C
ATOM    947  NZ  LYS A  61     -22.603 -10.802 -16.068  1.00  0.67           N1+
ATOM      0  H   LYS A  61     -24.794 -16.769 -16.414  1.00  0.67           H   new
ATOM      0  HA  LYS A  61     -22.393 -17.330 -15.548  1.00  0.67           H   new
ATOM      0  HB2 LYS A  61     -24.185 -15.369 -14.591  1.00  0.67           H   new
ATOM      0  HB3 LYS A  61     -22.735 -15.492 -14.031  1.00  0.67           H   new
ATOM      0  HG2 LYS A  61     -21.865 -14.903 -16.143  1.00  0.67           H   new
ATOM      0  HG3 LYS A  61     -23.312 -14.791 -16.712  1.00  0.67           H   new
ATOM      0  HD2 LYS A  61     -23.759 -13.033 -15.151  1.00  0.67           H   new
ATOM      0  HD3 LYS A  61     -22.282 -13.119 -14.658  1.00  0.67           H   new
ATOM      0  HE2 LYS A  61     -21.508 -12.407 -16.751  1.00  0.67           H   new
ATOM      0  HE3 LYS A  61     -22.963 -12.404 -17.312  1.00  0.67           H   new
ATOM      0  HZ1 LYS A  61     -22.547 -10.265 -16.776  1.00  0.67           H   new
ATOM      0  HZ2 LYS A  61     -23.398 -10.700 -15.682  1.00  0.67           H   new
ATOM      0  HZ3 LYS A  61     -21.962 -10.594 -15.486  1.00  0.67           H   new
ATOM    961  N   LEU A  62     -24.805 -18.052 -13.543  1.00  0.68           N
ATOM    962  CA  LEU A  62     -25.141 -18.841 -12.361  1.00  0.68           C
ATOM    963  C   LEU A  62     -24.819 -20.290 -12.615  1.00  0.68           C
ATOM    964  O   LEU A  62     -24.250 -20.963 -11.756  1.00  0.68           O
ATOM    965  CB  LEU A  62     -26.597 -18.714 -11.951  1.00  0.68           C
ATOM    966  CG  LEU A  62     -26.968 -19.513 -10.672  1.00  0.68           C
ATOM    967  CD1 LEU A  62     -26.093 -19.019  -9.484  1.00  0.68           C
ATOM    968  CD2 LEU A  62     -28.446 -19.326 -10.351  1.00  0.68           C
ATOM      0  H   LEU A  62     -25.475 -17.692 -13.946  1.00  0.68           H   new
ATOM      0  HA  LEU A  62     -24.609 -18.491 -11.629  1.00  0.68           H   new
ATOM      0  HB2 LEU A  62     -26.801 -17.777 -11.806  1.00  0.68           H   new
ATOM      0  HB3 LEU A  62     -27.157 -19.016 -12.683  1.00  0.68           H   new
ATOM      0  HG  LEU A  62     -26.801 -20.457 -10.821  1.00  0.68           H   new
ATOM      0 HD11 LEU A  62     -26.323 -19.517  -8.684  1.00  0.68           H   new
ATOM      0 HD12 LEU A  62     -25.156 -19.158  -9.692  1.00  0.68           H   new
ATOM      0 HD13 LEU A  62     -26.254 -18.074  -9.334  1.00  0.68           H   new
ATOM      0 HD21 LEU A  62     -28.670 -19.828  -9.552  1.00  0.68           H   new
ATOM      0 HD22 LEU A  62     -28.629 -18.385 -10.203  1.00  0.68           H   new
ATOM      0 HD23 LEU A  62     -28.982 -19.646 -11.094  1.00  0.68           H   new
ATOM    980  N   ARG A  63     -25.166 -20.772 -13.800  1.00  0.70           N
ATOM    981  CA  ARG A  63     -24.913 -22.147 -14.161  1.00  0.70           C
ATOM    982  C   ARG A  63     -23.460 -22.488 -13.982  1.00  0.70           C
ATOM    983  O   ARG A  63     -23.139 -23.501 -13.364  1.00  0.70           O
ATOM    984  CB  ARG A  63     -25.300 -22.386 -15.597  1.00  0.70           C
ATOM    985  CG  ARG A  63     -25.093 -23.778 -16.127  1.00  0.70           C
ATOM    986  CD  ARG A  63     -23.767 -23.907 -16.803  1.00  0.70           C
ATOM    987  NE  ARG A  63     -23.520 -22.842 -17.753  1.00  0.70           N
ATOM    988  CZ  ARG A  63     -22.441 -22.751 -18.560  1.00  0.70           C
ATOM    989  NH1 ARG A  63     -21.495 -23.690 -18.558  1.00  0.70           N1+
ATOM    990  NH2 ARG A  63     -22.337 -21.711 -19.370  1.00  0.70           N
ATOM      0  H   ARG A  63     -25.553 -20.309 -14.412  1.00  0.70           H   new
ATOM      0  HA  ARG A  63     -25.445 -22.712 -13.579  1.00  0.70           H   new
ATOM      0  HB2 ARG A  63     -26.237 -22.158 -15.700  1.00  0.70           H   new
ATOM      0  HB3 ARG A  63     -24.796 -21.772 -16.153  1.00  0.70           H   new
ATOM      0  HG2 ARG A  63     -25.151 -24.416 -15.399  1.00  0.70           H   new
ATOM      0  HG3 ARG A  63     -25.801 -23.997 -16.753  1.00  0.70           H   new
ATOM      0  HD2 ARG A  63     -23.065 -23.908 -16.133  1.00  0.70           H   new
ATOM      0  HD3 ARG A  63     -23.723 -24.761 -17.261  1.00  0.70           H   new
ATOM      0  HE  ARG A  63     -24.108 -22.217 -17.808  1.00  0.70           H   new
ATOM      0 HH11 ARG A  63     -21.565 -24.370 -18.036  1.00  0.70           H   new
ATOM      0 HH12 ARG A  63     -20.815 -23.616 -19.079  1.00  0.70           H   new
ATOM      0 HH21 ARG A  63     -22.950 -21.108 -19.376  1.00  0.70           H   new
ATOM      0 HH22 ARG A  63     -21.656 -21.638 -19.890  1.00  0.70           H   new
ATOM   1004  N   TRP A  64     -22.572 -21.625 -14.479  1.00  0.73           N
ATOM   1005  CA  TRP A  64     -21.150 -21.888 -14.360  1.00  0.73           C
ATOM   1006  C   TRP A  64     -20.770 -21.980 -12.877  1.00  0.73           C
ATOM   1007  O   TRP A  64     -20.077 -22.911 -12.462  1.00  0.73           O
ATOM   1008  CB  TRP A  64     -20.341 -20.804 -15.082  1.00  0.73           C
ATOM   1009  CG  TRP A  64     -18.875 -21.068 -15.089  1.00  0.73           C
ATOM   1010  CD1 TRP A  64     -18.195 -21.818 -16.002  1.00  0.73           C
ATOM   1011  CD2 TRP A  64     -17.895 -20.588 -14.158  1.00  0.73           C
ATOM   1012  CE2 TRP A  64     -16.656 -21.081 -14.576  1.00  0.73           C
ATOM   1013  CE3 TRP A  64     -17.962 -19.796 -13.036  1.00  0.73           C
ATOM   1014  NE1 TRP A  64     -16.859 -21.835 -15.698  1.00  0.73           N
ATOM   1015  CZ2 TRP A  64     -15.484 -20.786 -13.893  1.00  0.73           C
ATOM   1016  CZ3 TRP A  64     -16.809 -19.501 -12.358  1.00  0.73           C
ATOM   1017  CH2 TRP A  64     -15.594 -19.976 -12.769  1.00  0.73           C
ATOM      0  H   TRP A  64     -22.775 -20.893 -14.882  1.00  0.73           H   new
ATOM      0  HA  TRP A  64     -20.941 -22.735 -14.784  1.00  0.73           H   new
ATOM      0  HB2 TRP A  64     -20.654 -20.731 -15.997  1.00  0.73           H   new
ATOM      0  HB3 TRP A  64     -20.507 -19.948 -14.656  1.00  0.73           H   new
ATOM      0  HD1 TRP A  64     -18.582 -22.255 -16.726  1.00  0.73           H   new
ATOM      0  HE1 TRP A  64     -16.249 -22.251 -16.140  1.00  0.73           H   new
ATOM      0  HE3 TRP A  64     -18.780 -19.465 -12.741  1.00  0.73           H   new
ATOM      0  HZ2 TRP A  64     -14.661 -21.116 -14.175  1.00  0.73           H   new
ATOM      0  HZ3 TRP A  64     -16.853 -18.965 -11.600  1.00  0.73           H   new
ATOM      0  HH2 TRP A  64     -14.829 -19.753 -12.289  1.00  0.73           H   new
ATOM   1028  N   MET A  65     -21.262 -21.047 -12.062  1.00  0.78           N
ATOM   1029  CA  MET A  65     -20.952 -21.060 -10.635  1.00  0.78           C
ATOM   1030  C   MET A  65     -21.514 -22.313  -9.936  1.00  0.78           C
ATOM   1031  O   MET A  65     -20.925 -22.834  -8.976  1.00  0.78           O
ATOM   1032  CB  MET A  65     -21.450 -19.759 -10.016  1.00  0.78           C
ATOM   1033  CG  MET A  65     -20.605 -18.565 -10.450  1.00  0.78           C
ATOM   1034  SD  MET A  65     -20.974 -17.030  -9.617  1.00  0.78           S
ATOM   1035  CE  MET A  65     -22.464 -16.552 -10.482  1.00  0.78           C
ATOM      0  H   MET A  65     -21.773 -20.403 -12.314  1.00  0.78           H   new
ATOM      0  HA  MET A  65     -19.991 -21.112 -10.510  1.00  0.78           H   new
ATOM      0  HB2 MET A  65     -22.374 -19.612 -10.272  1.00  0.78           H   new
ATOM      0  HB3 MET A  65     -21.432 -19.833  -9.049  1.00  0.78           H   new
ATOM      0  HG2 MET A  65     -19.670 -18.779 -10.305  1.00  0.78           H   new
ATOM      0  HG3 MET A  65     -20.721 -18.435 -11.404  1.00  0.78           H   new
ATOM      0  HE1 MET A  65     -22.789 -15.710 -10.126  1.00  0.78           H   new
ATOM      0  HE2 MET A  65     -22.271 -16.450 -11.427  1.00  0.78           H   new
ATOM      0  HE3 MET A  65     -23.141 -17.236 -10.363  1.00  0.78           H   new
ATOM   1045  N   VAL A  66     -22.629 -22.836 -10.431  1.00  0.83           N
ATOM   1046  CA  VAL A  66     -23.168 -24.065  -9.870  1.00  0.83           C
ATOM   1047  C   VAL A  66     -22.307 -25.274 -10.311  1.00  0.83           C
ATOM   1048  O   VAL A  66     -21.918 -26.102  -9.482  1.00  0.83           O
ATOM   1049  CB  VAL A  66     -24.672 -24.208 -10.227  1.00  0.83           C
ATOM   1050  CG1 VAL A  66     -25.220 -25.557  -9.797  1.00  0.83           C
ATOM   1051  CG2 VAL A  66     -25.457 -23.075  -9.481  1.00  0.83           C
ATOM      0  H   VAL A  66     -23.082 -22.501 -11.081  1.00  0.83           H   new
ATOM      0  HA  VAL A  66     -23.123 -24.035  -8.902  1.00  0.83           H   new
ATOM      0  HB  VAL A  66     -24.776 -24.137 -11.189  1.00  0.83           H   new
ATOM      0 HG11 VAL A  66     -26.159 -25.615 -10.033  1.00  0.83           H   new
ATOM      0 HG12 VAL A  66     -24.730 -26.264 -10.246  1.00  0.83           H   new
ATOM      0 HG13 VAL A  66     -25.122 -25.655  -8.837  1.00  0.83           H   new
ATOM      0 HG21 VAL A  66     -26.402 -23.144  -9.690  1.00  0.83           H   new
ATOM      0 HG22 VAL A  66     -25.330 -23.169  -8.524  1.00  0.83           H   new
ATOM      0 HG23 VAL A  66     -25.126 -22.209  -9.767  1.00  0.83           H   new
ATOM   1061  N   GLU A  67     -21.942 -25.347 -11.599  1.00  0.88           N
ATOM   1062  CA  GLU A  67     -21.110 -26.442 -12.130  1.00  0.88           C
ATOM   1063  C   GLU A  67     -19.727 -26.516 -11.477  1.00  0.88           C
ATOM   1064  O   GLU A  67     -19.185 -27.602 -11.272  1.00  0.88           O
ATOM   1065  CB  GLU A  67     -20.957 -26.349 -13.660  1.00  0.88           C
ATOM   1066  CG  GLU A  67     -22.214 -26.730 -14.452  1.00  0.88           C
ATOM   1067  CD  GLU A  67     -22.056 -26.604 -15.962  1.00  0.88           C
ATOM   1068  OE1 GLU A  67     -21.146 -25.937 -16.407  1.00  0.88           O
ATOM   1069  OE2 GLU A  67     -22.851 -27.177 -16.670  1.00  0.88           O1-
ATOM      0  H   GLU A  67     -22.169 -24.764 -12.189  1.00  0.88           H   new
ATOM      0  HA  GLU A  67     -21.584 -27.258 -11.907  1.00  0.88           H   new
ATOM      0  HB2 GLU A  67     -20.705 -25.442 -13.893  1.00  0.88           H   new
ATOM      0  HB3 GLU A  67     -20.228 -26.926 -13.936  1.00  0.88           H   new
ATOM      0  HG2 GLU A  67     -22.456 -27.644 -14.236  1.00  0.88           H   new
ATOM      0  HG3 GLU A  67     -22.949 -26.166 -14.165  1.00  0.88           H   new
ATOM   1076  N   ARG A  68     -19.180 -25.362 -11.097  1.00  0.90           N
ATOM   1077  CA  ARG A  68     -17.867 -25.275 -10.456  1.00  0.90           C
ATOM   1078  C   ARG A  68     -17.946 -25.503  -8.951  1.00  0.90           C
ATOM   1079  O   ARG A  68     -16.936 -25.413  -8.251  1.00  0.90           O
ATOM   1080  CB  ARG A  68     -17.258 -23.909 -10.680  1.00  0.90           C
ATOM   1081  CG  ARG A  68     -16.998 -23.550 -12.095  1.00  0.90           C
ATOM   1082  CD  ARG A  68     -15.830 -24.238 -12.671  1.00  0.90           C
ATOM   1083  NE  ARG A  68     -14.577 -23.792 -12.071  1.00  0.90           N
ATOM   1084  CZ  ARG A  68     -13.367 -24.312 -12.358  1.00  0.90           C
ATOM   1085  NH1 ARG A  68     -13.264 -25.291 -13.230  1.00  0.90           N1+
ATOM   1086  NH2 ARG A  68     -12.279 -23.840 -11.771  1.00  0.90           N
ATOM      0  H   ARG A  68     -19.564 -24.600 -11.205  1.00  0.90           H   new
ATOM      0  HA  ARG A  68     -17.321 -25.969 -10.857  1.00  0.90           H   new
ATOM      0  HB2 ARG A  68     -17.849 -23.242 -10.297  1.00  0.90           H   new
ATOM      0  HB3 ARG A  68     -16.421 -23.861 -10.192  1.00  0.90           H   new
ATOM      0  HG2 ARG A  68     -17.783 -23.762 -12.624  1.00  0.90           H   new
ATOM      0  HG3 ARG A  68     -16.863 -22.591 -12.158  1.00  0.90           H   new
ATOM      0  HD2 ARG A  68     -15.925 -25.195 -12.544  1.00  0.90           H   new
ATOM      0  HD3 ARG A  68     -15.803 -24.080 -13.628  1.00  0.90           H   new
ATOM      0  HE  ARG A  68     -14.613 -23.154 -11.495  1.00  0.90           H   new
ATOM      0 HH11 ARG A  68     -13.968 -25.599 -13.616  1.00  0.90           H   new
ATOM      0 HH12 ARG A  68     -12.493 -25.624 -13.414  1.00  0.90           H   new
ATOM      0 HH21 ARG A  68     -12.341 -23.198 -11.203  1.00  0.90           H   new
ATOM      0 HH22 ARG A  68     -11.510 -24.176 -11.958  1.00  0.90           H   new
ATOM   1100  N   GLN A  69     -19.147 -25.813  -8.460  1.00  0.90           N
ATOM   1101  CA  GLN A  69     -19.436 -26.041  -7.057  1.00  0.90           C
ATOM   1102  C   GLN A  69     -19.149 -24.839  -6.178  1.00  0.90           C
ATOM   1103  O   GLN A  69     -18.662 -24.987  -5.056  1.00  0.90           O
ATOM   1104  CB  GLN A  69     -18.664 -27.255  -6.522  1.00  0.90           C
ATOM   1105  CG  GLN A  69     -19.008 -28.580  -7.207  1.00  0.90           C
ATOM   1106  CD  GLN A  69     -18.325 -29.782  -6.539  1.00  0.90           C
ATOM   1107  NE2 GLN A  69     -17.268 -30.287  -7.173  1.00  0.90           N
ATOM   1108  OE1 GLN A  69     -18.750 -30.256  -5.459  1.00  0.90           O
ATOM      0  H   GLN A  69     -19.840 -25.898  -8.962  1.00  0.90           H   new
ATOM      0  HA  GLN A  69     -20.390 -26.211  -7.015  1.00  0.90           H   new
ATOM      0  HB2 GLN A  69     -17.714 -27.089  -6.623  1.00  0.90           H   new
ATOM      0  HB3 GLN A  69     -18.838 -27.341  -5.572  1.00  0.90           H   new
ATOM      0  HG2 GLN A  69     -19.969 -28.708  -7.192  1.00  0.90           H   new
ATOM      0  HG3 GLN A  69     -18.742 -28.537  -8.139  1.00  0.90           H   new
ATOM      0 HE21 GLN A  69     -17.003 -29.937  -7.913  1.00  0.90           H   new
ATOM      0 HE22 GLN A  69     -16.851 -30.963  -6.843  1.00  0.90           H   new
ATOM   1117  N   PHE A  70     -19.492 -23.649  -6.664  1.00  0.87           N
ATOM   1118  CA  PHE A  70     -19.352 -22.456  -5.858  1.00  0.87           C
ATOM   1119  C   PHE A  70     -20.707 -22.203  -5.209  1.00  0.87           C
ATOM   1120  O   PHE A  70     -20.792 -21.781  -4.063  1.00  0.87           O
ATOM   1121  CB  PHE A  70     -18.904 -21.267  -6.701  1.00  0.87           C
ATOM   1122  CG  PHE A  70     -17.563 -21.424  -7.296  1.00  0.87           C
ATOM   1123  CD1 PHE A  70     -16.575 -22.106  -6.618  1.00  0.87           C
ATOM   1124  CD2 PHE A  70     -17.265 -20.873  -8.523  1.00  0.87           C
ATOM   1125  CE1 PHE A  70     -15.320 -22.240  -7.153  1.00  0.87           C
ATOM   1126  CE2 PHE A  70     -16.004 -21.005  -9.059  1.00  0.87           C
ATOM   1127  CZ  PHE A  70     -15.035 -21.686  -8.377  1.00  0.87           C
ATOM      0  H   PHE A  70     -19.805 -23.518  -7.454  1.00  0.87           H   new
ATOM      0  HA  PHE A  70     -18.667 -22.576  -5.181  1.00  0.87           H   new
ATOM      0  HB2 PHE A  70     -19.549 -21.125  -7.412  1.00  0.87           H   new
ATOM      0  HB3 PHE A  70     -18.911 -20.470  -6.149  1.00  0.87           H   new
ATOM      0  HD1 PHE A  70     -16.762 -22.480  -5.787  1.00  0.87           H   new
ATOM      0  HD2 PHE A  70     -17.920 -20.409  -8.992  1.00  0.87           H   new
ATOM      0  HE1 PHE A  70     -14.663 -22.705  -6.688  1.00  0.87           H   new
ATOM      0  HE2 PHE A  70     -15.811 -20.630  -9.888  1.00  0.87           H   new
ATOM      0  HZ  PHE A  70     -14.184 -21.774  -8.741  1.00  0.87           H   new
ATOM   1137  N   VAL A  71     -21.773 -22.503  -5.952  1.00  0.83           N
ATOM   1138  CA  VAL A  71     -23.137 -22.327  -5.455  1.00  0.83           C
ATOM   1139  C   VAL A  71     -23.916 -23.646  -5.604  1.00  0.83           C
ATOM   1140  O   VAL A  71     -23.831 -24.300  -6.637  1.00  0.83           O
ATOM   1141  CB  VAL A  71     -23.877 -21.223  -6.246  1.00  0.83           C
ATOM   1142  CG1 VAL A  71     -25.248 -21.033  -5.719  1.00  0.83           C
ATOM   1143  CG2 VAL A  71     -23.133 -19.936  -6.202  1.00  0.83           C
ATOM      0  H   VAL A  71     -21.726 -22.812  -6.753  1.00  0.83           H   new
ATOM      0  HA  VAL A  71     -23.086 -22.068  -4.522  1.00  0.83           H   new
ATOM      0  HB  VAL A  71     -23.932 -21.511  -7.170  1.00  0.83           H   new
ATOM      0 HG11 VAL A  71     -25.696 -20.338  -6.226  1.00  0.83           H   new
ATOM      0 HG12 VAL A  71     -25.744 -21.863  -5.800  1.00  0.83           H   new
ATOM      0 HG13 VAL A  71     -25.203 -20.773  -4.785  1.00  0.83           H   new
ATOM      0 HG21 VAL A  71     -23.619 -19.264  -6.705  1.00  0.83           H   new
ATOM      0 HG22 VAL A  71     -23.041 -19.646  -5.281  1.00  0.83           H   new
ATOM      0 HG23 VAL A  71     -22.253 -20.057  -6.592  1.00  0.83           H   new
ATOM   1153  N   LYS A  72     -24.634 -24.068  -4.574  1.00  0.78           N
ATOM   1154  CA  LYS A  72     -25.467 -25.272  -4.623  1.00  0.78           C
ATOM   1155  C   LYS A  72     -26.861 -24.949  -4.064  1.00  0.78           C
ATOM   1156  O   LYS A  72     -27.171 -25.332  -2.937  1.00  0.78           O
ATOM   1157  CB  LYS A  72     -24.824 -26.422  -3.851  1.00  0.78           C
ATOM   1158  CG  LYS A  72     -23.506 -26.904  -4.465  1.00  0.78           C
ATOM   1159  CD  LYS A  72     -22.906 -28.084  -3.719  1.00  0.78           C
ATOM   1160  CE  LYS A  72     -21.631 -28.531  -4.414  1.00  0.78           C
ATOM   1161  NZ  LYS A  72     -20.982 -29.693  -3.758  1.00  0.78           N1+
ATOM      0  H   LYS A  72     -24.655 -23.662  -3.816  1.00  0.78           H   new
ATOM      0  HA  LYS A  72     -25.551 -25.557  -5.546  1.00  0.78           H   new
ATOM      0  HB2 LYS A  72     -24.663 -26.139  -2.937  1.00  0.78           H   new
ATOM      0  HB3 LYS A  72     -25.446 -27.165  -3.813  1.00  0.78           H   new
ATOM      0  HG2 LYS A  72     -23.657 -27.154  -5.390  1.00  0.78           H   new
ATOM      0  HG3 LYS A  72     -22.869 -26.172  -4.470  1.00  0.78           H   new
ATOM      0  HD2 LYS A  72     -22.715 -27.835  -2.801  1.00  0.78           H   new
ATOM      0  HD3 LYS A  72     -23.542 -28.816  -3.688  1.00  0.78           H   new
ATOM      0  HE2 LYS A  72     -21.835 -28.759  -5.334  1.00  0.78           H   new
ATOM      0  HE3 LYS A  72     -21.006 -27.790  -4.437  1.00  0.78           H   new
ATOM      0  HZ1 LYS A  72     -20.276 -29.948  -4.236  1.00  0.78           H   new
ATOM      0  HZ2 LYS A  72     -20.718 -29.463  -2.940  1.00  0.78           H   new
ATOM      0  HZ3 LYS A  72     -21.562 -30.366  -3.704  1.00  0.78           H   new
ATOM   1175  N   PRO A  73     -27.727 -24.277  -4.849  1.00  0.73           N
ATOM   1176  CA  PRO A  73     -29.000 -23.720  -4.431  1.00  0.73           C
ATOM   1177  C   PRO A  73     -29.850 -24.793  -3.795  1.00  0.73           C
ATOM   1178  O   PRO A  73     -29.912 -25.915  -4.312  1.00  0.73           O
ATOM   1179  CB  PRO A  73     -29.604 -23.229  -5.747  1.00  0.73           C
ATOM   1180  CG  PRO A  73     -28.418 -22.999  -6.634  1.00  0.73           C
ATOM   1181  CD  PRO A  73     -27.484 -24.134  -6.291  1.00  0.73           C
ATOM      0  HA  PRO A  73     -28.926 -23.015  -3.768  1.00  0.73           H   new
ATOM      0  HB2 PRO A  73     -30.208 -23.886  -6.127  1.00  0.73           H   new
ATOM      0  HB3 PRO A  73     -30.115 -22.414  -5.620  1.00  0.73           H   new
ATOM      0  HG2 PRO A  73     -28.667 -23.014  -7.571  1.00  0.73           H   new
ATOM      0  HG3 PRO A  73     -28.008 -22.137  -6.463  1.00  0.73           H   new
ATOM      0  HD2 PRO A  73     -27.697 -24.944  -6.780  1.00  0.73           H   new
ATOM      0  HD3 PRO A  73     -26.559 -23.919  -6.487  1.00  0.73           H   new
ATOM   1189  N   ILE A  74     -30.524 -24.451  -2.713  1.00  0.69           N
ATOM   1190  CA  ILE A  74     -31.336 -25.454  -2.030  1.00  0.69           C
ATOM   1191  C   ILE A  74     -32.560 -24.841  -1.361  1.00  0.69           C
ATOM   1192  O   ILE A  74     -32.518 -23.693  -0.957  1.00  0.69           O
ATOM   1193  CB  ILE A  74     -30.441 -26.205  -1.008  1.00  0.69           C
ATOM   1194  CG1 ILE A  74     -31.147 -27.433  -0.437  1.00  0.69           C
ATOM   1195  CG2 ILE A  74     -30.042 -25.249   0.115  1.00  0.69           C
ATOM   1196  CD1 ILE A  74     -30.207 -28.372   0.264  1.00  0.69           C
ATOM      0  H   ILE A  74     -30.530 -23.667  -2.361  1.00  0.69           H   new
ATOM      0  HA  ILE A  74     -31.678 -26.083  -2.684  1.00  0.69           H   new
ATOM      0  HB  ILE A  74     -29.646 -26.517  -1.468  1.00  0.69           H   new
ATOM      0 HG12 ILE A  74     -31.834 -27.146   0.185  1.00  0.69           H   new
ATOM      0 HG13 ILE A  74     -31.595 -27.907  -1.155  1.00  0.69           H   new
ATOM      0 HG21 ILE A  74     -29.483 -25.717   0.755  1.00  0.69           H   new
ATOM      0 HG22 ILE A  74     -29.551 -24.500  -0.257  1.00  0.69           H   new
ATOM      0 HG23 ILE A  74     -30.839 -24.923   0.561  1.00  0.69           H   new
ATOM      0 HD11 ILE A  74     -30.704 -29.132   0.606  1.00  0.69           H   new
ATOM      0 HD12 ILE A  74     -29.533 -28.682  -0.361  1.00  0.69           H   new
ATOM      0 HD13 ILE A  74     -29.776 -27.910   1.000  1.00  0.69           H   new
ATOM   1208  N   GLY A  75     -33.654 -25.591  -1.261  1.00  0.66           N
ATOM   1209  CA  GLY A  75     -34.830 -25.136  -0.520  1.00  0.66           C
ATOM   1210  C   GLY A  75     -35.416 -23.858  -1.089  1.00  0.66           C
ATOM   1211  O   GLY A  75     -35.851 -23.833  -2.250  1.00  0.66           O
ATOM      0  H   GLY A  75     -33.737 -26.370  -1.616  1.00  0.66           H   new
ATOM      0  HA2 GLY A  75     -35.506 -25.832  -0.533  1.00  0.66           H   new
ATOM      0  HA3 GLY A  75     -34.588 -24.992   0.408  1.00  0.66           H   new
ATOM   1215  N   LYS A  76     -35.523 -22.837  -0.232  1.00  0.63           N
ATOM   1216  CA  LYS A  76     -36.070 -21.544  -0.642  1.00  0.63           C
ATOM   1217  C   LYS A  76     -34.973 -20.609  -1.140  1.00  0.63           C
ATOM   1218  O   LYS A  76     -34.051 -20.247  -0.387  1.00  0.63           O
ATOM   1219  CB  LYS A  76     -36.819 -20.855   0.491  1.00  0.63           C
ATOM   1220  CG  LYS A  76     -37.438 -19.509   0.084  1.00  0.63           C
ATOM   1221  CD  LYS A  76     -38.146 -18.843   1.252  1.00  0.63           C
ATOM   1222  CE  LYS A  76     -38.690 -17.479   0.866  1.00  0.63           C
ATOM   1223  NZ  LYS A  76     -39.256 -16.770   2.030  1.00  0.63           N1+
ATOM      0  H   LYS A  76     -35.283 -22.876   0.593  1.00  0.63           H   new
ATOM      0  HA  LYS A  76     -36.691 -21.731  -1.363  1.00  0.63           H   new
ATOM      0  HB2 LYS A  76     -37.521 -21.443   0.810  1.00  0.63           H   new
ATOM      0  HB3 LYS A  76     -36.210 -20.712   1.232  1.00  0.63           H   new
ATOM      0  HG2 LYS A  76     -36.744 -18.921  -0.252  1.00  0.63           H   new
ATOM      0  HG3 LYS A  76     -38.068 -19.648  -0.641  1.00  0.63           H   new
ATOM      0  HD2 LYS A  76     -38.873 -19.408   1.557  1.00  0.63           H   new
ATOM      0  HD3 LYS A  76     -37.529 -18.749   1.995  1.00  0.63           H   new
ATOM      0  HE2 LYS A  76     -37.980 -16.946   0.475  1.00  0.63           H   new
ATOM      0  HE3 LYS A  76     -39.374 -17.583   0.186  1.00  0.63           H   new
ATOM      0  HZ1 LYS A  76     -39.566 -15.976   1.773  1.00  0.63           H   new
ATOM      0  HZ2 LYS A  76     -39.921 -17.250   2.375  1.00  0.63           H   new
ATOM      0  HZ3 LYS A  76     -38.623 -16.656   2.645  1.00  0.63           H   new
ATOM   1237  N   VAL A  77     -35.114 -20.177  -2.385  1.00  0.62           N
ATOM   1238  CA  VAL A  77     -34.133 -19.311  -3.008  1.00  0.62           C
ATOM   1239  C   VAL A  77     -34.745 -17.939  -3.270  1.00  0.62           C
ATOM   1240  O   VAL A  77     -35.832 -17.841  -3.844  1.00  0.62           O
ATOM   1241  CB  VAL A  77     -33.683 -19.905  -4.359  1.00  0.62           C
ATOM   1242  CG1 VAL A  77     -32.634 -18.998  -5.023  1.00  0.62           C
ATOM   1243  CG2 VAL A  77     -33.193 -21.365  -4.180  1.00  0.62           C
ATOM      0  H   VAL A  77     -35.781 -20.378  -2.890  1.00  0.62           H   new
ATOM      0  HA  VAL A  77     -33.373 -19.231  -2.411  1.00  0.62           H   new
ATOM      0  HB  VAL A  77     -34.443 -19.941  -4.961  1.00  0.62           H   new
ATOM      0 HG11 VAL A  77     -32.361 -19.384  -5.870  1.00  0.62           H   new
ATOM      0 HG12 VAL A  77     -33.016 -18.120  -5.177  1.00  0.62           H   new
ATOM      0 HG13 VAL A  77     -31.862 -18.917  -4.442  1.00  0.62           H   new
ATOM      0 HG21 VAL A  77     -32.915 -21.721  -5.038  1.00  0.62           H   new
ATOM      0 HG22 VAL A  77     -32.443 -21.382  -3.565  1.00  0.62           H   new
ATOM      0 HG23 VAL A  77     -33.914 -21.907  -3.824  1.00  0.62           H   new
ATOM   1253  N   VAL A  78     -34.057 -16.894  -2.844  1.00  0.61           N
ATOM   1254  CA  VAL A  78     -34.515 -15.531  -3.095  1.00  0.61           C
ATOM   1255  C   VAL A  78     -33.564 -14.831  -4.028  1.00  0.61           C
ATOM   1256  O   VAL A  78     -32.355 -14.861  -3.819  1.00  0.61           O
ATOM   1257  CB  VAL A  78     -34.667 -14.720  -1.805  1.00  0.61           C
ATOM   1258  CG1 VAL A  78     -35.045 -13.286  -2.153  1.00  0.61           C
ATOM   1259  CG2 VAL A  78     -35.753 -15.357  -0.959  1.00  0.61           C
ATOM      0  H   VAL A  78     -33.319 -16.948  -2.406  1.00  0.61           H   new
ATOM      0  HA  VAL A  78     -35.392 -15.594  -3.504  1.00  0.61           H   new
ATOM      0  HB  VAL A  78     -33.833 -14.712  -1.310  1.00  0.61           H   new
ATOM      0 HG11 VAL A  78     -35.142 -12.770  -1.338  1.00  0.61           H   new
ATOM      0 HG12 VAL A  78     -34.350 -12.892  -2.704  1.00  0.61           H   new
ATOM      0 HG13 VAL A  78     -35.884 -13.281  -2.640  1.00  0.61           H   new
ATOM      0 HG21 VAL A  78     -35.861 -14.853  -0.137  1.00  0.61           H   new
ATOM      0 HG22 VAL A  78     -36.589 -15.355  -1.451  1.00  0.61           H   new
ATOM      0 HG23 VAL A  78     -35.505 -16.270  -0.747  1.00  0.61           H   new
ATOM   1269  N   ASP A  79     -34.120 -14.248  -5.078  1.00  0.61           N
ATOM   1270  CA  ASP A  79     -33.355 -13.560  -6.102  1.00  0.61           C
ATOM   1271  C   ASP A  79     -33.688 -12.078  -6.145  1.00  0.61           C
ATOM   1272  O   ASP A  79     -34.714 -11.676  -6.689  1.00  0.61           O
ATOM   1273  CB  ASP A  79     -33.623 -14.239  -7.443  1.00  0.61           C
ATOM   1274  CG  ASP A  79     -32.885 -13.691  -8.639  1.00  0.61           C
ATOM   1275  OD1 ASP A  79     -32.178 -12.692  -8.533  1.00  0.61           O
ATOM   1276  OD2 ASP A  79     -33.117 -14.245  -9.724  1.00  0.61           O1-
ATOM      0  H   ASP A  79     -34.969 -14.241  -5.218  1.00  0.61           H   new
ATOM      0  HA  ASP A  79     -32.409 -13.618  -5.896  1.00  0.61           H   new
ATOM      0  HB2 ASP A  79     -33.402 -15.179  -7.356  1.00  0.61           H   new
ATOM      0  HB3 ASP A  79     -34.574 -14.187  -7.624  1.00  0.61           H   new
ATOM   1281  N   LEU A  80     -32.798 -11.254  -5.613  1.00  0.62           N
ATOM   1282  CA  LEU A  80     -33.072  -9.827  -5.502  1.00  0.62           C
ATOM   1283  C   LEU A  80     -32.712  -9.040  -6.762  1.00  0.62           C
ATOM   1284  O   LEU A  80     -32.784  -7.814  -6.761  1.00  0.62           O
ATOM   1285  CB  LEU A  80     -32.330  -9.254  -4.295  1.00  0.62           C
ATOM   1286  CG  LEU A  80     -32.777  -9.828  -2.953  1.00  0.62           C
ATOM   1287  CD1 LEU A  80     -31.906  -9.259  -1.842  1.00  0.62           C
ATOM   1288  CD2 LEU A  80     -34.267  -9.505  -2.737  1.00  0.62           C
ATOM      0  H   LEU A  80     -32.031 -11.498  -5.310  1.00  0.62           H   new
ATOM      0  HA  LEU A  80     -34.030  -9.733  -5.385  1.00  0.62           H   new
ATOM      0  HB2 LEU A  80     -31.380  -9.418  -4.405  1.00  0.62           H   new
ATOM      0  HB3 LEU A  80     -32.452  -8.292  -4.280  1.00  0.62           H   new
ATOM      0  HG  LEU A  80     -32.674 -10.792  -2.944  1.00  0.62           H   new
ATOM      0 HD11 LEU A  80     -32.190  -9.624  -0.989  1.00  0.62           H   new
ATOM      0 HD12 LEU A  80     -30.980  -9.497  -2.003  1.00  0.62           H   new
ATOM      0 HD13 LEU A  80     -31.993  -8.293  -1.825  1.00  0.62           H   new
ATOM      0 HD21 LEU A  80     -34.557  -9.868  -1.885  1.00  0.62           H   new
ATOM      0 HD22 LEU A  80     -34.393  -8.543  -2.738  1.00  0.62           H   new
ATOM      0 HD23 LEU A  80     -34.791  -9.900  -3.451  1.00  0.62           H   new
ATOM   1300  N   GLY A  81     -32.259  -9.732  -7.812  1.00  0.63           N
ATOM   1301  CA  GLY A  81     -31.896  -9.085  -9.069  1.00  0.63           C
ATOM   1302  C   GLY A  81     -32.356  -9.940 -10.232  1.00  0.63           C
ATOM   1303  O   GLY A  81     -31.572 -10.211 -11.141  1.00  0.63           O
ATOM      0  H   GLY A  81     -32.155 -10.586  -7.812  1.00  0.63           H   new
ATOM      0  HA2 GLY A  81     -32.304  -8.206  -9.121  1.00  0.63           H   new
ATOM      0  HA3 GLY A  81     -30.936  -8.955  -9.111  1.00  0.63           H   new
ATOM   1307  N   CYS A  82     -33.607 -10.405 -10.199  1.00  0.64           N
ATOM   1308  CA  CYS A  82     -33.990 -11.383 -11.215  1.00  0.64           C
ATOM   1309  C   CYS A  82     -33.997 -10.860 -12.654  1.00  0.64           C
ATOM   1310  O   CYS A  82     -33.689 -11.617 -13.586  1.00  0.64           O
ATOM   1311  CB  CYS A  82     -35.378 -11.981 -10.909  1.00  0.64           C
ATOM   1312  SG  CYS A  82     -36.818 -10.928 -11.180  1.00  0.64           S
ATOM      0  H   CYS A  82     -34.215 -10.183  -9.633  1.00  0.64           H   new
ATOM      0  HA  CYS A  82     -33.295 -12.057 -11.165  1.00  0.64           H   new
ATOM      0  HB2 CYS A  82     -35.485 -12.780 -11.449  1.00  0.64           H   new
ATOM      0  HB3 CYS A  82     -35.384 -12.263  -9.981  1.00  0.64           H   new
ATOM      0  HG  CYS A  82     -36.502  -9.777 -11.056  1.00  0.64           H   new
ATOM   1318  N   GLY A  83     -34.235  -9.570 -12.862  1.00  0.65           N
ATOM   1319  CA  GLY A  83     -34.266  -9.063 -14.218  1.00  0.65           C
ATOM   1320  C   GLY A  83     -35.332  -9.869 -14.902  1.00  0.65           C
ATOM   1321  O   GLY A  83     -36.404 -10.065 -14.341  1.00  0.65           O
ATOM      0  H   GLY A  83     -34.377  -8.987 -12.246  1.00  0.65           H   new
ATOM      0  HA2 GLY A  83     -34.475  -8.116 -14.235  1.00  0.65           H   new
ATOM      0  HA3 GLY A  83     -33.407  -9.172 -14.655  1.00  0.65           H   new
ATOM   1325  N   ARG A  84     -34.996 -10.451 -16.048  1.00  0.65           N
ATOM   1326  CA  ARG A  84     -35.916 -11.278 -16.828  1.00  0.65           C
ATOM   1327  C   ARG A  84     -36.328 -12.581 -16.110  1.00  0.65           C
ATOM   1328  O   ARG A  84     -37.349 -13.187 -16.451  1.00  0.65           O
ATOM   1329  CB  ARG A  84     -35.289 -11.600 -18.165  1.00  0.65           C
ATOM   1330  CG  ARG A  84     -35.149 -10.384 -19.037  1.00  0.65           C
ATOM   1331  CD  ARG A  84     -34.482 -10.649 -20.325  1.00  0.65           C
ATOM   1332  NE  ARG A  84     -34.262  -9.400 -21.049  1.00  0.65           N
ATOM   1333  CZ  ARG A  84     -35.157  -8.805 -21.858  1.00  0.65           C
ATOM   1334  NH1 ARG A  84     -36.326  -9.369 -22.072  1.00  0.65           N1+
ATOM   1335  NH2 ARG A  84     -34.867  -7.655 -22.439  1.00  0.65           N
ATOM      0  H   ARG A  84     -34.215 -10.377 -16.401  1.00  0.65           H   new
ATOM      0  HA  ARG A  84     -36.730 -10.763 -16.947  1.00  0.65           H   new
ATOM      0  HB2 ARG A  84     -34.415 -11.996 -18.023  1.00  0.65           H   new
ATOM      0  HB3 ARG A  84     -35.830 -12.263 -18.622  1.00  0.65           H   new
ATOM      0  HG2 ARG A  84     -36.030 -10.016 -19.208  1.00  0.65           H   new
ATOM      0  HG3 ARG A  84     -34.648  -9.707 -18.556  1.00  0.65           H   new
ATOM      0  HD2 ARG A  84     -33.634 -11.095 -20.172  1.00  0.65           H   new
ATOM      0  HD3 ARG A  84     -35.025 -11.249 -20.860  1.00  0.65           H   new
ATOM      0  HE  ARG A  84     -33.500  -9.014 -20.950  1.00  0.65           H   new
ATOM      0 HH11 ARG A  84     -36.518 -10.118 -21.695  1.00  0.65           H   new
ATOM      0 HH12 ARG A  84     -36.899  -8.989 -22.589  1.00  0.65           H   new
ATOM      0 HH21 ARG A  84     -34.104  -7.284 -22.301  1.00  0.65           H   new
ATOM      0 HH22 ARG A  84     -35.441  -7.277 -22.956  1.00  0.65           H   new
ATOM   1349  N   GLY A  85     -35.538 -13.006 -15.114  1.00  0.64           N
ATOM   1350  CA  GLY A  85     -35.794 -14.253 -14.404  1.00  0.64           C
ATOM   1351  C   GLY A  85     -34.719 -15.313 -14.637  1.00  0.64           C
ATOM   1352  O   GLY A  85     -34.894 -16.463 -14.246  1.00  0.64           O
ATOM      0  H   GLY A  85     -34.845 -12.578 -14.838  1.00  0.64           H   new
ATOM      0  HA2 GLY A  85     -35.858 -14.069 -13.454  1.00  0.64           H   new
ATOM      0  HA3 GLY A  85     -36.653 -14.606 -14.683  1.00  0.64           H   new
ATOM   1356  N   GLY A  86     -33.583 -14.922 -15.211  1.00  0.64           N
ATOM   1357  CA  GLY A  86     -32.488 -15.856 -15.509  1.00  0.64           C
ATOM   1358  C   GLY A  86     -32.069 -16.762 -14.353  1.00  0.64           C
ATOM   1359  O   GLY A  86     -32.104 -17.989 -14.484  1.00  0.64           O
ATOM      0  H   GLY A  86     -33.422 -14.109 -15.440  1.00  0.64           H   new
ATOM      0  HA2 GLY A  86     -32.753 -16.413 -16.257  1.00  0.64           H   new
ATOM      0  HA3 GLY A  86     -31.715 -15.344 -15.796  1.00  0.64           H   new
ATOM   1363  N   TRP A  87     -31.674 -16.180 -13.222  1.00  0.63           N
ATOM   1364  CA  TRP A  87     -31.218 -17.006 -12.108  1.00  0.63           C
ATOM   1365  C   TRP A  87     -32.365 -17.739 -11.448  1.00  0.63           C
ATOM   1366  O   TRP A  87     -32.197 -18.845 -10.924  1.00  0.63           O
ATOM   1367  CB  TRP A  87     -30.514 -16.165 -11.060  1.00  0.63           C
ATOM   1368  CG  TRP A  87     -29.174 -15.709 -11.473  1.00  0.63           C
ATOM   1369  CD1 TRP A  87     -28.722 -15.575 -12.713  1.00  0.63           C
ATOM   1370  CD2 TRP A  87     -28.081 -15.367 -10.620  1.00  0.63           C
ATOM   1371  CE2 TRP A  87     -27.024 -15.027 -11.430  1.00  0.63           C
ATOM   1372  CE3 TRP A  87     -27.928 -15.337  -9.292  1.00  0.63           C
ATOM   1373  NE1 TRP A  87     -27.428 -15.156 -12.692  1.00  0.63           N
ATOM   1374  CZ2 TRP A  87     -25.811 -14.652 -10.925  1.00  0.63           C
ATOM   1375  CZ3 TRP A  87     -26.725 -14.957  -8.750  1.00  0.63           C
ATOM   1376  CH2 TRP A  87     -25.695 -14.623  -9.551  1.00  0.63           C
ATOM      0  H   TRP A  87     -31.662 -15.332 -13.081  1.00  0.63           H   new
ATOM      0  HA  TRP A  87     -30.599 -17.654 -12.479  1.00  0.63           H   new
ATOM      0  HB2 TRP A  87     -31.062 -15.391 -10.855  1.00  0.63           H   new
ATOM      0  HB3 TRP A  87     -30.434 -16.681 -10.242  1.00  0.63           H   new
ATOM      0  HD1 TRP A  87     -29.217 -15.743 -13.483  1.00  0.63           H   new
ATOM      0  HE1 TRP A  87     -26.946 -14.999 -13.386  1.00  0.63           H   new
ATOM      0  HE3 TRP A  87     -28.635 -15.573  -8.736  1.00  0.63           H   new
ATOM      0  HZ2 TRP A  87     -25.099 -14.428 -11.480  1.00  0.63           H   new
ATOM      0  HZ3 TRP A  87     -26.621 -14.930  -7.826  1.00  0.63           H   new
ATOM      0  HH2 TRP A  87     -24.887 -14.367  -9.169  1.00  0.63           H   new
ATOM   1387  N   SER A  88     -33.543 -17.128 -11.478  1.00  0.63           N
ATOM   1388  CA  SER A  88     -34.711 -17.738 -10.878  1.00  0.63           C
ATOM   1389  C   SER A  88     -35.088 -19.017 -11.616  1.00  0.63           C
ATOM   1390  O   SER A  88     -35.394 -20.040 -10.994  1.00  0.63           O
ATOM   1391  CB  SER A  88     -35.869 -16.766 -10.902  1.00  0.63           C
ATOM   1392  OG  SER A  88     -35.645 -15.644 -10.043  1.00  0.63           O
ATOM      0  H   SER A  88     -33.683 -16.361 -11.841  1.00  0.63           H   new
ATOM      0  HA  SER A  88     -34.503 -17.964  -9.958  1.00  0.63           H   new
ATOM      0  HB2 SER A  88     -36.010 -16.454 -11.810  1.00  0.63           H   new
ATOM      0  HB3 SER A  88     -36.680 -17.224 -10.630  1.00  0.63           H   new
ATOM      0  HG  SER A  88     -34.851 -15.382 -10.125  1.00  0.63           H   new
ATOM   1398  N   TYR A  89     -35.029 -18.968 -12.952  1.00  0.63           N
ATOM   1399  CA  TYR A  89     -35.366 -20.139 -13.736  1.00  0.63           C
ATOM   1400  C   TYR A  89     -34.281 -21.178 -13.624  1.00  0.63           C
ATOM   1401  O   TYR A  89     -34.573 -22.360 -13.508  1.00  0.63           O
ATOM   1402  CB  TYR A  89     -35.591 -19.805 -15.216  1.00  0.63           C
ATOM   1403  CG  TYR A  89     -36.860 -19.085 -15.486  1.00  0.63           C
ATOM   1404  CD1 TYR A  89     -36.861 -17.864 -16.147  1.00  0.63           C
ATOM   1405  CD2 TYR A  89     -38.042 -19.651 -15.052  1.00  0.63           C
ATOM   1406  CE1 TYR A  89     -38.050 -17.218 -16.363  1.00  0.63           C
ATOM   1407  CE2 TYR A  89     -39.219 -19.012 -15.265  1.00  0.63           C
ATOM   1408  CZ  TYR A  89     -39.228 -17.808 -15.907  1.00  0.63           C
ATOM   1409  OH  TYR A  89     -40.407 -17.192 -16.087  1.00  0.63           O
ATOM      0  H   TYR A  89     -34.800 -18.276 -13.408  1.00  0.63           H   new
ATOM      0  HA  TYR A  89     -36.197 -20.486 -13.376  1.00  0.63           H   new
ATOM      0  HB2 TYR A  89     -34.850 -19.265 -15.532  1.00  0.63           H   new
ATOM      0  HB3 TYR A  89     -35.582 -20.628 -15.729  1.00  0.63           H   new
ATOM      0  HD1 TYR A  89     -36.062 -17.488 -16.440  1.00  0.63           H   new
ATOM      0  HD2 TYR A  89     -38.031 -20.471 -14.613  1.00  0.63           H   new
ATOM      0  HE1 TYR A  89     -38.071 -16.401 -16.806  1.00  0.63           H   new
ATOM      0  HE2 TYR A  89     -40.016 -19.393 -14.975  1.00  0.63           H   new
ATOM      0  HH  TYR A  89     -40.276 -16.382 -16.266  1.00  0.63           H   new
ATOM   1419  N   TYR A  90     -33.015 -20.769 -13.608  1.00  0.64           N
ATOM   1420  CA  TYR A  90     -31.993 -21.789 -13.489  1.00  0.64           C
ATOM   1421  C   TYR A  90     -32.135 -22.517 -12.155  1.00  0.64           C
ATOM   1422  O   TYR A  90     -32.185 -23.747 -12.115  1.00  0.64           O
ATOM   1423  CB  TYR A  90     -30.585 -21.232 -13.627  1.00  0.64           C
ATOM   1424  CG  TYR A  90     -29.551 -22.348 -13.560  1.00  0.64           C
ATOM   1425  CD1 TYR A  90     -29.366 -23.138 -14.683  1.00  0.64           C
ATOM   1426  CD2 TYR A  90     -28.818 -22.611 -12.414  1.00  0.64           C
ATOM   1427  CE1 TYR A  90     -28.477 -24.184 -14.663  1.00  0.64           C
ATOM   1428  CE2 TYR A  90     -27.925 -23.659 -12.414  1.00  0.64           C
ATOM   1429  CZ  TYR A  90     -27.761 -24.443 -13.528  1.00  0.64           C
ATOM   1430  OH  TYR A  90     -26.880 -25.500 -13.511  1.00  0.64           O
ATOM      0  H   TYR A  90     -32.742 -19.955 -13.662  1.00  0.64           H   new
ATOM      0  HA  TYR A  90     -32.126 -22.410 -14.222  1.00  0.64           H   new
ATOM      0  HB2 TYR A  90     -30.501 -20.759 -14.469  1.00  0.64           H   new
ATOM      0  HB3 TYR A  90     -30.417 -20.588 -12.922  1.00  0.64           H   new
ATOM      0  HD1 TYR A  90     -29.848 -22.958 -15.457  1.00  0.64           H   new
ATOM      0  HD2 TYR A  90     -28.928 -22.086 -11.654  1.00  0.64           H   new
ATOM      0  HE1 TYR A  90     -28.362 -24.714 -15.419  1.00  0.64           H   new
ATOM      0  HE2 TYR A  90     -27.427 -23.838 -11.649  1.00  0.64           H   new
ATOM      0  HH  TYR A  90     -26.509 -25.544 -12.758  1.00  0.64           H   new
ATOM   1440  N   ALA A  91     -32.245 -21.760 -11.055  1.00  0.66           N
ATOM   1441  CA  ALA A  91     -32.349 -22.357  -9.728  1.00  0.66           C
ATOM   1442  C   ALA A  91     -33.542 -23.292  -9.633  1.00  0.66           C
ATOM   1443  O   ALA A  91     -33.456 -24.373  -9.055  1.00  0.66           O
ATOM   1444  CB  ALA A  91     -32.481 -21.270  -8.684  1.00  0.66           C
ATOM      0  H   ALA A  91     -32.261 -20.900 -11.062  1.00  0.66           H   new
ATOM      0  HA  ALA A  91     -31.543 -22.872  -9.570  1.00  0.66           H   new
ATOM      0  HB1 ALA A  91     -32.550 -21.673  -7.804  1.00  0.66           H   new
ATOM      0  HB2 ALA A  91     -31.701 -20.694  -8.716  1.00  0.66           H   new
ATOM      0  HB3 ALA A  91     -33.277 -20.745  -8.862  1.00  0.66           H   new
ATOM   1450  N   ALA A  92     -34.642 -22.915 -10.273  1.00  0.69           N
ATOM   1451  CA  ALA A  92     -35.853 -23.708 -10.276  1.00  0.69           C
ATOM   1452  C   ALA A  92     -35.675 -25.095 -10.887  1.00  0.69           C
ATOM   1453  O   ALA A  92     -36.473 -25.989 -10.607  1.00  0.69           O
ATOM   1454  CB  ALA A  92     -36.922 -22.981 -11.026  1.00  0.69           C
ATOM      0  H   ALA A  92     -34.703 -22.183 -10.721  1.00  0.69           H   new
ATOM      0  HA  ALA A  92     -36.099 -23.837  -9.347  1.00  0.69           H   new
ATOM      0  HB1 ALA A  92     -37.734 -23.512 -11.029  1.00  0.69           H   new
ATOM      0  HB2 ALA A  92     -37.095 -22.128 -10.598  1.00  0.69           H   new
ATOM      0  HB3 ALA A  92     -36.632 -22.831 -11.939  1.00  0.69           H   new
ATOM   1460  N   THR A  93     -34.669 -25.279 -11.753  1.00  0.72           N
ATOM   1461  CA  THR A  93     -34.466 -26.559 -12.420  1.00  0.72           C
ATOM   1462  C   THR A  93     -33.555 -27.467 -11.609  1.00  0.72           C
ATOM   1463  O   THR A  93     -33.296 -28.610 -11.999  1.00  0.72           O
ATOM   1464  CB  THR A  93     -33.846 -26.396 -13.825  1.00  0.72           C
ATOM   1465  CG2 THR A  93     -34.699 -25.506 -14.684  1.00  0.72           C
ATOM   1466  OG1 THR A  93     -32.534 -25.829 -13.726  1.00  0.72           O
ATOM      0  H   THR A  93     -34.097 -24.672 -11.963  1.00  0.72           H   new
ATOM      0  HA  THR A  93     -35.348 -26.955 -12.503  1.00  0.72           H   new
ATOM      0  HB  THR A  93     -33.793 -27.275 -14.231  1.00  0.72           H   new
ATOM      0  HG1 THR A  93     -32.536 -25.217 -13.151  1.00  0.72           H   new
ATOM      0 HG21 THR A  93     -34.293 -25.416 -15.560  1.00  0.72           H   new
ATOM      0 HG22 THR A  93     -35.583 -25.895 -14.776  1.00  0.72           H   new
ATOM      0 HG23 THR A  93     -34.772 -24.631 -14.271  1.00  0.72           H   new
ATOM   1474  N   LEU A  94     -33.037 -26.966 -10.492  1.00  0.74           N
ATOM   1475  CA  LEU A  94     -32.122 -27.767  -9.710  1.00  0.74           C
ATOM   1476  C   LEU A  94     -32.903 -28.605  -8.706  1.00  0.74           C
ATOM   1477  O   LEU A  94     -33.817 -28.124  -8.037  1.00  0.74           O
ATOM   1478  CB  LEU A  94     -31.112 -26.848  -9.041  1.00  0.74           C
ATOM   1479  CG  LEU A  94     -30.309 -26.001 -10.023  1.00  0.74           C
ATOM   1480  CD1 LEU A  94     -29.427 -25.128  -9.258  1.00  0.74           C
ATOM   1481  CD2 LEU A  94     -29.535 -26.886 -10.973  1.00  0.74           C
ATOM      0  H   LEU A  94     -33.201 -26.182 -10.180  1.00  0.74           H   new
ATOM      0  HA  LEU A  94     -31.633 -28.384 -10.277  1.00  0.74           H   new
ATOM      0  HB2 LEU A  94     -31.579 -26.261  -8.426  1.00  0.74           H   new
ATOM      0  HB3 LEU A  94     -30.500 -27.384  -8.512  1.00  0.74           H   new
ATOM      0  HG  LEU A  94     -30.902 -25.457 -10.565  1.00  0.74           H   new
ATOM      0 HD11 LEU A  94     -28.907 -24.580  -9.866  1.00  0.74           H   new
ATOM      0 HD12 LEU A  94     -29.958 -24.556  -8.682  1.00  0.74           H   new
ATOM      0 HD13 LEU A  94     -28.829 -25.666  -8.716  1.00  0.74           H   new
ATOM      0 HD21 LEU A  94     -29.030 -26.334 -11.591  1.00  0.74           H   new
ATOM      0 HD22 LEU A  94     -28.925 -27.447 -10.469  1.00  0.74           H   new
ATOM      0 HD23 LEU A  94     -30.152 -27.445 -11.470  1.00  0.74           H   new
ATOM   1493  N   LYS A  95     -32.487 -29.858  -8.552  1.00  0.74           N
ATOM   1494  CA  LYS A  95     -33.175 -30.833  -7.706  1.00  0.74           C
ATOM   1495  C   LYS A  95     -33.287 -30.475  -6.231  1.00  0.74           C
ATOM   1496  O   LYS A  95     -34.194 -30.950  -5.547  1.00  0.74           O
ATOM   1497  CB  LYS A  95     -32.499 -32.193  -7.838  1.00  0.74           C
ATOM   1498  CG  LYS A  95     -32.707 -32.861  -9.197  1.00  0.74           C
ATOM   1499  CD  LYS A  95     -32.005 -34.214  -9.274  1.00  0.74           C
ATOM   1500  CE  LYS A  95     -32.222 -34.879 -10.631  1.00  0.74           C
ATOM   1501  NZ  LYS A  95     -31.519 -36.189 -10.723  1.00  0.74           N1+
ATOM      0  H   LYS A  95     -31.787 -30.172  -8.941  1.00  0.74           H   new
ATOM      0  HA  LYS A  95     -34.087 -30.843  -8.036  1.00  0.74           H   new
ATOM      0  HB2 LYS A  95     -31.547 -32.087  -7.682  1.00  0.74           H   new
ATOM      0  HB3 LYS A  95     -32.837 -32.781  -7.144  1.00  0.74           H   new
ATOM      0  HG2 LYS A  95     -33.656 -32.979  -9.358  1.00  0.74           H   new
ATOM      0  HG3 LYS A  95     -32.370 -32.281  -9.898  1.00  0.74           H   new
ATOM      0  HD2 LYS A  95     -31.055 -34.096  -9.118  1.00  0.74           H   new
ATOM      0  HD3 LYS A  95     -32.338 -34.793  -8.571  1.00  0.74           H   new
ATOM      0  HE2 LYS A  95     -33.172 -35.010 -10.779  1.00  0.74           H   new
ATOM      0  HE3 LYS A  95     -31.904 -34.291 -11.334  1.00  0.74           H   new
ATOM      0  HZ1 LYS A  95     -31.665 -36.549 -11.524  1.00  0.74           H   new
ATOM      0  HZ2 LYS A  95     -30.645 -36.066 -10.609  1.00  0.74           H   new
ATOM      0  HZ3 LYS A  95     -31.826 -36.736 -10.092  1.00  0.74           H   new
ATOM   1515  N   GLY A  96     -32.355 -29.681  -5.722  1.00  0.73           N
ATOM   1516  CA  GLY A  96     -32.387 -29.325  -4.312  1.00  0.73           C
ATOM   1517  C   GLY A  96     -33.309 -28.148  -3.990  1.00  0.73           C
ATOM   1518  O   GLY A  96     -33.519 -27.855  -2.813  1.00  0.73           O
ATOM      0  H   GLY A  96     -31.704 -29.342  -6.169  1.00  0.73           H   new
ATOM      0  HA2 GLY A  96     -32.672 -30.097  -3.799  1.00  0.73           H   new
ATOM      0  HA3 GLY A  96     -31.487 -29.108  -4.022  1.00  0.73           H   new
ATOM   1522  N   VAL A  97     -33.873 -27.494  -5.010  1.00  0.70           N
ATOM   1523  CA  VAL A  97     -34.713 -26.309  -4.810  1.00  0.70           C
ATOM   1524  C   VAL A  97     -36.198 -26.654  -4.743  1.00  0.70           C
ATOM   1525  O   VAL A  97     -36.706 -27.456  -5.533  1.00  0.70           O
ATOM   1526  CB  VAL A  97     -34.430 -25.262  -5.909  1.00  0.70           C
ATOM   1527  CG1 VAL A  97     -35.337 -24.058  -5.778  1.00  0.70           C
ATOM   1528  CG2 VAL A  97     -32.974 -24.828  -5.791  1.00  0.70           C
ATOM      0  H   VAL A  97     -33.780 -27.724  -5.833  1.00  0.70           H   new
ATOM      0  HA  VAL A  97     -34.481 -25.928  -3.949  1.00  0.70           H   new
ATOM      0  HB  VAL A  97     -34.601 -25.661  -6.777  1.00  0.70           H   new
ATOM      0 HG11 VAL A  97     -35.134 -23.422  -6.481  1.00  0.70           H   new
ATOM      0 HG12 VAL A  97     -36.262 -24.340  -5.855  1.00  0.70           H   new
ATOM      0 HG13 VAL A  97     -35.197 -23.640  -4.914  1.00  0.70           H   new
ATOM      0 HG21 VAL A  97     -32.776 -24.169  -6.475  1.00  0.70           H   new
ATOM      0 HG22 VAL A  97     -32.822 -24.440  -4.915  1.00  0.70           H   new
ATOM      0 HG23 VAL A  97     -32.396 -25.598  -5.908  1.00  0.70           H   new
ATOM   1538  N   GLN A  98     -36.888 -26.067  -3.758  1.00  0.66           N
ATOM   1539  CA  GLN A  98     -38.332 -26.253  -3.570  1.00  0.66           C
ATOM   1540  C   GLN A  98     -39.153 -25.028  -3.956  1.00  0.66           C
ATOM   1541  O   GLN A  98     -40.301 -25.160  -4.385  1.00  0.66           O
ATOM   1542  CB  GLN A  98     -38.649 -26.587  -2.110  1.00  0.66           C
ATOM   1543  CG  GLN A  98     -38.125 -27.921  -1.603  1.00  0.66           C
ATOM   1544  CD  GLN A  98     -38.865 -29.107  -2.256  1.00  0.66           C
ATOM   1545  NE2 GLN A  98     -38.145 -30.035  -2.872  1.00  0.66           N
ATOM   1546  OE1 GLN A  98     -40.105 -29.157  -2.174  1.00  0.66           O
ATOM      0  H   GLN A  98     -36.528 -25.546  -3.176  1.00  0.66           H   new
ATOM      0  HA  GLN A  98     -38.576 -26.985  -4.158  1.00  0.66           H   new
ATOM      0  HB2 GLN A  98     -38.286 -25.883  -1.550  1.00  0.66           H   new
ATOM      0  HB3 GLN A  98     -39.612 -26.573  -1.995  1.00  0.66           H   new
ATOM      0  HG2 GLN A  98     -37.176 -27.989  -1.790  1.00  0.66           H   new
ATOM      0  HG3 GLN A  98     -38.228 -27.965  -0.640  1.00  0.66           H   new
ATOM      0 HE21 GLN A  98     -37.289 -29.963  -2.906  1.00  0.66           H   new
ATOM      0 HE22 GLN A  98     -38.534 -30.709  -3.237  1.00  0.66           H   new
ATOM   1555  N   GLU A  99     -38.580 -23.839  -3.786  1.00  0.63           N
ATOM   1556  CA  GLU A  99     -39.314 -22.611  -4.093  1.00  0.63           C
ATOM   1557  C   GLU A  99     -38.377 -21.450  -4.416  1.00  0.63           C
ATOM   1558  O   GLU A  99     -37.355 -21.277  -3.752  1.00  0.63           O
ATOM   1559  CB  GLU A  99     -40.239 -22.253  -2.923  1.00  0.63           C
ATOM   1560  CG  GLU A  99     -41.137 -21.059  -3.156  1.00  0.63           C
ATOM   1561  CD  GLU A  99     -42.110 -20.823  -2.024  1.00  0.63           C
ATOM   1562  OE1 GLU A  99     -42.091 -21.548  -1.061  1.00  0.63           O
ATOM   1563  OE2 GLU A  99     -42.881 -19.901  -2.139  1.00  0.63           O1-
ATOM      0  H   GLU A  99     -37.778 -23.720  -3.498  1.00  0.63           H   new
ATOM      0  HA  GLU A  99     -39.848 -22.772  -4.886  1.00  0.63           H   new
ATOM      0  HB2 GLU A  99     -40.794 -23.023  -2.721  1.00  0.63           H   new
ATOM      0  HB3 GLU A  99     -39.694 -22.082  -2.139  1.00  0.63           H   new
ATOM      0  HG2 GLU A  99     -40.590 -20.267  -3.276  1.00  0.63           H   new
ATOM      0  HG3 GLU A  99     -41.632 -21.189  -3.980  1.00  0.63           H   new
ATOM   1570  N   VAL A 100     -38.729 -20.660  -5.426  1.00  0.61           N
ATOM   1571  CA  VAL A 100     -37.936 -19.499  -5.817  1.00  0.61           C
ATOM   1572  C   VAL A 100     -38.754 -18.185  -5.842  1.00  0.61           C
ATOM   1573  O   VAL A 100     -39.817 -18.115  -6.470  1.00  0.61           O
ATOM   1574  CB  VAL A 100     -37.361 -19.730  -7.221  1.00  0.61           C
ATOM   1575  CG1 VAL A 100     -36.547 -18.549  -7.638  1.00  0.61           C
ATOM   1576  CG2 VAL A 100     -36.538 -21.016  -7.288  1.00  0.61           C
ATOM      0  H   VAL A 100     -39.434 -20.782  -5.904  1.00  0.61           H   new
ATOM      0  HA  VAL A 100     -37.237 -19.401  -5.152  1.00  0.61           H   new
ATOM      0  HB  VAL A 100     -38.101 -19.834  -7.839  1.00  0.61           H   new
ATOM      0 HG11 VAL A 100     -36.187 -18.701  -8.526  1.00  0.61           H   new
ATOM      0 HG12 VAL A 100     -37.107 -17.757  -7.648  1.00  0.61           H   new
ATOM      0 HG13 VAL A 100     -35.818 -18.421  -7.011  1.00  0.61           H   new
ATOM      0 HG21 VAL A 100     -36.190 -21.131  -8.186  1.00  0.61           H   new
ATOM      0 HG22 VAL A 100     -35.800 -20.961  -6.661  1.00  0.61           H   new
ATOM      0 HG23 VAL A 100     -37.100 -21.773  -7.060  1.00  0.61           H   new
ATOM   1586  N   ARG A 101     -38.247 -17.138  -5.180  1.00  0.60           N
ATOM   1587  CA  ARG A 101     -38.923 -15.830  -5.165  1.00  0.60           C
ATOM   1588  C   ARG A 101     -38.031 -14.743  -5.770  1.00  0.60           C
ATOM   1589  O   ARG A 101     -37.049 -14.330  -5.142  1.00  0.60           O
ATOM   1590  CB  ARG A 101     -39.269 -15.388  -3.751  1.00  0.60           C
ATOM   1591  CG  ARG A 101     -40.134 -16.317  -2.899  1.00  0.60           C
ATOM   1592  CD  ARG A 101     -41.506 -16.430  -3.426  1.00  0.60           C
ATOM   1593  NE  ARG A 101     -42.376 -17.196  -2.552  1.00  0.60           N
ATOM   1594  CZ  ARG A 101     -43.155 -16.683  -1.577  1.00  0.60           C
ATOM   1595  NH1 ARG A 101     -43.190 -15.386  -1.346  1.00  0.60           N1+
ATOM   1596  NH2 ARG A 101     -43.883 -17.514  -0.858  1.00  0.60           N
ATOM      0  H   ARG A 101     -37.513 -17.163  -4.733  1.00  0.60           H   new
ATOM      0  HA  ARG A 101     -39.733 -15.942  -5.686  1.00  0.60           H   new
ATOM      0  HB2 ARG A 101     -38.437 -15.237  -3.275  1.00  0.60           H   new
ATOM      0  HB3 ARG A 101     -39.721 -14.532  -3.810  1.00  0.60           H   new
ATOM      0  HG2 ARG A 101     -39.727 -17.197  -2.866  1.00  0.60           H   new
ATOM      0  HG3 ARG A 101     -40.164 -15.985  -1.988  1.00  0.60           H   new
ATOM      0  HD2 ARG A 101     -41.876 -15.542  -3.549  1.00  0.60           H   new
ATOM      0  HD3 ARG A 101     -41.480 -16.850  -4.300  1.00  0.60           H   new
ATOM      0  HE  ARG A 101     -42.397 -18.048  -2.665  1.00  0.60           H   new
ATOM      0 HH11 ARG A 101     -42.711 -14.852  -1.820  1.00  0.60           H   new
ATOM      0 HH12 ARG A 101     -43.692 -15.074  -0.721  1.00  0.60           H   new
ATOM      0 HH21 ARG A 101     -43.853 -18.359  -1.016  1.00  0.60           H   new
ATOM      0 HH22 ARG A 101     -44.388 -17.211  -0.231  1.00  0.60           H   new
ATOM   1610  N   GLY A 102     -38.359 -14.298  -6.986  1.00  0.61           N
ATOM   1611  CA  GLY A 102     -37.546 -13.288  -7.659  1.00  0.61           C
ATOM   1612  C   GLY A 102     -38.135 -11.885  -7.564  1.00  0.61           C
ATOM   1613  O   GLY A 102     -39.358 -11.713  -7.636  1.00  0.61           O
ATOM      0  H   GLY A 102     -39.043 -14.567  -7.433  1.00  0.61           H   new
ATOM      0  HA2 GLY A 102     -36.657 -13.286  -7.272  1.00  0.61           H   new
ATOM      0  HA3 GLY A 102     -37.448 -13.529  -8.593  1.00  0.61           H   new
ATOM   1617  N   TYR A 103     -37.254 -10.891  -7.448  1.00  0.64           N
ATOM   1618  CA  TYR A 103     -37.668  -9.500  -7.350  1.00  0.64           C
ATOM   1619  C   TYR A 103     -36.864  -8.569  -8.260  1.00  0.64           C
ATOM   1620  O   TYR A 103     -35.635  -8.684  -8.385  1.00  0.64           O
ATOM   1621  CB  TYR A 103     -37.509  -9.042  -5.896  1.00  0.64           C
ATOM   1622  CG  TYR A 103     -38.314  -9.842  -4.917  1.00  0.64           C
ATOM   1623  CD1 TYR A 103     -37.777 -10.990  -4.342  1.00  0.64           C
ATOM   1624  CD2 TYR A 103     -39.596  -9.456  -4.613  1.00  0.64           C
ATOM   1625  CE1 TYR A 103     -38.535 -11.732  -3.467  1.00  0.64           C
ATOM   1626  CE2 TYR A 103     -40.353 -10.195  -3.751  1.00  0.64           C
ATOM   1627  CZ  TYR A 103     -39.831 -11.329  -3.175  1.00  0.64           C
ATOM   1628  OH  TYR A 103     -40.601 -12.059  -2.307  1.00  0.64           O
ATOM      0  H   TYR A 103     -36.402 -11.008  -7.424  1.00  0.64           H   new
ATOM      0  HA  TYR A 103     -38.592  -9.450  -7.640  1.00  0.64           H   new
ATOM      0  HB2 TYR A 103     -36.572  -9.094  -5.650  1.00  0.64           H   new
ATOM      0  HB3 TYR A 103     -37.768  -8.110  -5.829  1.00  0.64           H   new
ATOM      0  HD1 TYR A 103     -36.910 -11.254  -4.549  1.00  0.64           H   new
ATOM      0  HD2 TYR A 103     -39.950  -8.687  -4.997  1.00  0.64           H   new
ATOM      0  HE1 TYR A 103     -38.182 -12.498  -3.074  1.00  0.64           H   new
ATOM      0  HE2 TYR A 103     -41.223  -9.931  -3.553  1.00  0.64           H   new
ATOM      0  HH  TYR A 103     -41.355 -11.696  -2.228  1.00  0.64           H   new
ATOM   1638  N   THR A 104     -37.570  -7.652  -8.916  1.00  0.70           N
ATOM   1639  CA  THR A 104     -36.929  -6.614  -9.722  1.00  0.70           C
ATOM   1640  C   THR A 104     -37.658  -5.290  -9.758  1.00  0.70           C
ATOM   1641  O   THR A 104     -38.876  -5.234  -9.888  1.00  0.70           O
ATOM   1642  CB  THR A 104     -36.573  -7.134 -11.106  1.00  0.70           C
ATOM   1643  CG2 THR A 104     -35.999  -6.052 -12.019  1.00  0.70           C
ATOM   1644  OG1 THR A 104     -35.620  -8.167 -10.896  1.00  0.70           O
ATOM      0  H   THR A 104     -38.429  -7.613  -8.907  1.00  0.70           H   new
ATOM      0  HA  THR A 104     -36.102  -6.402  -9.261  1.00  0.70           H   new
ATOM      0  HB  THR A 104     -37.370  -7.451 -11.558  1.00  0.70           H   new
ATOM      0  HG1 THR A 104     -35.372  -8.161 -10.093  1.00  0.70           H   new
ATOM      0 HG21 THR A 104     -35.790  -6.436 -12.885  1.00  0.70           H   new
ATOM      0 HG22 THR A 104     -36.651  -5.342 -12.129  1.00  0.70           H   new
ATOM      0 HG23 THR A 104     -35.191  -5.690 -11.623  1.00  0.70           H   new
ATOM   1652  N   LYS A 105     -36.904  -4.208  -9.690  1.00  0.77           N
ATOM   1653  CA  LYS A 105     -37.528  -2.902  -9.728  1.00  0.77           C
ATOM   1654  C   LYS A 105     -37.980  -2.534 -11.120  1.00  0.77           C
ATOM   1655  O   LYS A 105     -37.233  -1.948 -11.893  1.00  0.77           O
ATOM   1656  CB  LYS A 105     -36.552  -1.852  -9.212  1.00  0.77           C
ATOM   1657  CG  LYS A 105     -37.128  -0.459  -9.095  1.00  0.77           C
ATOM   1658  CD  LYS A 105     -36.129   0.478  -8.433  1.00  0.77           C
ATOM   1659  CE  LYS A 105     -36.691   1.880  -8.255  1.00  0.77           C
ATOM   1660  NZ  LYS A 105     -35.779   2.737  -7.451  1.00  0.77           N1+
ATOM      0  H   LYS A 105     -36.047  -4.206  -9.623  1.00  0.77           H   new
ATOM      0  HA  LYS A 105     -38.314  -2.934  -9.160  1.00  0.77           H   new
ATOM      0  HB2 LYS A 105     -36.228  -2.129  -8.341  1.00  0.77           H   new
ATOM      0  HB3 LYS A 105     -35.784  -1.823  -9.804  1.00  0.77           H   new
ATOM      0  HG2 LYS A 105     -37.359  -0.124  -9.975  1.00  0.77           H   new
ATOM      0  HG3 LYS A 105     -37.948  -0.485  -8.577  1.00  0.77           H   new
ATOM      0  HD2 LYS A 105     -35.876   0.120  -7.568  1.00  0.77           H   new
ATOM      0  HD3 LYS A 105     -35.322   0.520  -8.970  1.00  0.77           H   new
ATOM      0  HE2 LYS A 105     -36.834   2.285  -9.125  1.00  0.77           H   new
ATOM      0  HE3 LYS A 105     -37.556   1.830  -7.820  1.00  0.77           H   new
ATOM      0  HZ1 LYS A 105     -36.066   3.579  -7.473  1.00  0.77           H   new
ATOM      0  HZ2 LYS A 105     -35.767   2.450  -6.609  1.00  0.77           H   new
ATOM      0  HZ3 LYS A 105     -34.957   2.695  -7.790  1.00  0.77           H   new
ATOM   1674  N   GLY A 106     -39.218  -2.882 -11.436  1.00  0.87           N
ATOM   1675  CA  GLY A 106     -39.745  -2.625 -12.766  1.00  0.87           C
ATOM   1676  C   GLY A 106     -39.770  -1.126 -13.046  1.00  0.87           C
ATOM   1677  O   GLY A 106     -39.915  -0.303 -12.135  1.00  0.87           O
ATOM      0  H   GLY A 106     -39.767  -3.266 -10.898  1.00  0.87           H   new
ATOM      0  HA2 GLY A 106     -39.199  -3.075 -13.429  1.00  0.87           H   new
ATOM      0  HA3 GLY A 106     -40.641  -2.989 -12.842  1.00  0.87           H   new
ATOM   1681  N   GLY A 107     -39.632  -0.782 -14.316  1.00  0.95           N
ATOM   1682  CA  GLY A 107     -39.620   0.596 -14.788  1.00  0.95           C
ATOM   1683  C   GLY A 107     -38.601   0.760 -15.929  1.00  0.95           C
ATOM   1684  O   GLY A 107     -37.765  -0.115 -16.135  1.00  0.95           O
ATOM      0  H   GLY A 107     -39.540  -1.359 -14.947  1.00  0.95           H   new
ATOM      0  HA2 GLY A 107     -40.505   0.846 -15.097  1.00  0.95           H   new
ATOM      0  HA3 GLY A 107     -39.396   1.193 -14.057  1.00  0.95           H   new
ATOM   1688  N   PRO A 108     -38.569   1.925 -16.599  1.00  1.01           N
ATOM   1689  CA  PRO A 108     -37.749   2.261 -17.769  1.00  1.01           C
ATOM   1690  C   PRO A 108     -36.250   1.943 -17.689  1.00  1.01           C
ATOM   1691  O   PRO A 108     -35.617   1.698 -18.716  1.00  1.01           O
ATOM   1692  CB  PRO A 108     -37.943   3.780 -17.853  1.00  1.01           C
ATOM   1693  CG  PRO A 108     -39.311   4.022 -17.279  1.00  1.01           C
ATOM   1694  CD  PRO A 108     -39.426   3.046 -16.137  1.00  1.01           C
ATOM      0  HA  PRO A 108     -38.029   1.730 -18.531  1.00  1.01           H   new
ATOM      0  HB2 PRO A 108     -37.261   4.251 -17.349  1.00  1.01           H   new
ATOM      0  HB3 PRO A 108     -37.885   4.093 -18.769  1.00  1.01           H   new
ATOM      0  HG2 PRO A 108     -39.407   4.937 -16.971  1.00  1.01           H   new
ATOM      0  HG3 PRO A 108     -40.003   3.871 -17.942  1.00  1.01           H   new
ATOM      0  HD2 PRO A 108     -39.109   3.425 -15.302  1.00  1.01           H   new
ATOM      0  HD3 PRO A 108     -40.343   2.765 -15.991  1.00  1.01           H   new
ATOM   1702  N   GLY A 109     -35.668   1.980 -16.493  1.00  1.01           N
ATOM   1703  CA  GLY A 109     -34.236   1.727 -16.341  1.00  1.01           C
ATOM   1704  C   GLY A 109     -33.855   0.270 -16.054  1.00  1.01           C
ATOM   1705  O   GLY A 109     -32.680  -0.018 -15.819  1.00  1.01           O
ATOM      0  H   GLY A 109     -36.082   2.149 -15.759  1.00  1.01           H   new
ATOM      0  HA2 GLY A 109     -33.785   2.010 -17.152  1.00  1.01           H   new
ATOM      0  HA3 GLY A 109     -33.899   2.282 -15.620  1.00  1.01           H   new
ATOM   1709  N   HIS A 110     -34.825  -0.647 -16.061  1.00  0.97           N
ATOM   1710  CA  HIS A 110     -34.536  -2.033 -15.687  1.00  0.97           C
ATOM   1711  C   HIS A 110     -35.174  -3.060 -16.620  1.00  0.97           C
ATOM   1712  O   HIS A 110     -36.194  -2.799 -17.252  1.00  0.97           O
ATOM   1713  CB  HIS A 110     -35.052  -2.283 -14.264  1.00  0.97           C
ATOM   1714  CG  HIS A 110     -34.444  -1.368 -13.228  1.00  0.97           C
ATOM   1715  CD2 HIS A 110     -34.925  -0.239 -12.648  1.00  0.97           C
ATOM   1716  ND1 HIS A 110     -33.193  -1.572 -12.691  1.00  0.97           N
ATOM   1717  CE1 HIS A 110     -32.925  -0.606 -11.826  1.00  0.97           C
ATOM   1718  NE2 HIS A 110     -33.956   0.220 -11.783  1.00  0.97           N
ATOM      0  H   HIS A 110     -35.643  -0.491 -16.275  1.00  0.97           H   new
ATOM      0  HA  HIS A 110     -33.574  -2.145 -15.749  1.00  0.97           H   new
ATOM      0  HB2 HIS A 110     -36.016  -2.174 -14.254  1.00  0.97           H   new
ATOM      0  HB3 HIS A 110     -34.868  -3.203 -14.019  1.00  0.97           H   new
ATOM      0  HD2 HIS A 110     -35.754   0.152 -12.805  1.00  0.97           H   new
ATOM      0  HE1 HIS A 110     -32.142  -0.523 -11.331  1.00  0.97           H   new
ATOM      0  HE2 HIS A 110     -34.013   0.927 -11.296  1.00  0.97           H   new
ATOM   1726  N   GLU A 111     -34.587  -4.253 -16.707  1.00  0.90           N
ATOM   1727  CA  GLU A 111     -35.269  -5.311 -17.448  1.00  0.90           C
ATOM   1728  C   GLU A 111     -36.467  -5.760 -16.638  1.00  0.90           C
ATOM   1729  O   GLU A 111     -36.345  -5.918 -15.425  1.00  0.90           O
ATOM   1730  CB  GLU A 111     -34.378  -6.534 -17.667  1.00  0.90           C
ATOM   1731  CG  GLU A 111     -33.196  -6.360 -18.597  1.00  0.90           C
ATOM   1732  CD  GLU A 111     -32.461  -7.666 -18.773  1.00  0.90           C
ATOM   1733  OE1 GLU A 111     -32.377  -8.404 -17.816  1.00  0.90           O
ATOM   1734  OE2 GLU A 111     -32.025  -7.952 -19.870  1.00  0.90           O1-
ATOM      0  H   GLU A 111     -33.829  -4.464 -16.361  1.00  0.90           H   new
ATOM      0  HA  GLU A 111     -35.518  -4.952 -18.314  1.00  0.90           H   new
ATOM      0  HB2 GLU A 111     -34.043  -6.823 -16.804  1.00  0.90           H   new
ATOM      0  HB3 GLU A 111     -34.931  -7.253 -18.012  1.00  0.90           H   new
ATOM      0  HG2 GLU A 111     -33.501  -6.036 -19.459  1.00  0.90           H   new
ATOM      0  HG3 GLU A 111     -32.593  -5.689 -18.240  1.00  0.90           H   new
ATOM   1741  N   GLU A 112     -37.593  -6.017 -17.289  1.00  0.85           N
ATOM   1742  CA  GLU A 112     -38.730  -6.529 -16.546  1.00  0.85           C
ATOM   1743  C   GLU A 112     -38.628  -8.049 -16.491  1.00  0.85           C
ATOM   1744  O   GLU A 112     -38.081  -8.644 -17.419  1.00  0.85           O
ATOM   1745  CB  GLU A 112     -40.056  -6.149 -17.222  1.00  0.85           C
ATOM   1746  CG  GLU A 112     -40.284  -4.671 -17.390  1.00  0.85           C
ATOM   1747  CD  GLU A 112     -40.330  -3.943 -16.122  1.00  0.85           C
ATOM   1748  OE1 GLU A 112     -40.701  -4.513 -15.119  1.00  0.85           O
ATOM   1749  OE2 GLU A 112     -39.981  -2.788 -16.150  1.00  0.85           O1-
ATOM      0  H   GLU A 112     -37.717  -5.906 -18.133  1.00  0.85           H   new
ATOM      0  HA  GLU A 112     -38.717  -6.143 -15.656  1.00  0.85           H   new
ATOM      0  HB2 GLU A 112     -40.090  -6.569 -18.096  1.00  0.85           H   new
ATOM      0  HB3 GLU A 112     -40.786  -6.518 -16.701  1.00  0.85           H   new
ATOM      0  HG2 GLU A 112     -39.577  -4.302 -17.942  1.00  0.85           H   new
ATOM      0  HG3 GLU A 112     -41.117  -4.531 -17.866  1.00  0.85           H   new
ATOM   1756  N   PRO A 113     -39.146  -8.704 -15.446  1.00  0.81           N
ATOM   1757  CA  PRO A 113     -39.287 -10.140 -15.347  1.00  0.81           C
ATOM   1758  C   PRO A 113     -40.322 -10.643 -16.324  1.00  0.81           C
ATOM   1759  O   PRO A 113     -41.305  -9.952 -16.607  1.00  0.81           O
ATOM   1760  CB  PRO A 113     -39.694 -10.335 -13.888  1.00  0.81           C
ATOM   1761  CG  PRO A 113     -40.296  -9.051 -13.464  1.00  0.81           C
ATOM   1762  CD  PRO A 113     -39.559  -7.978 -14.241  1.00  0.81           C
ATOM      0  HA  PRO A 113     -38.486 -10.639 -15.572  1.00  0.81           H   new
ATOM      0  HB2 PRO A 113     -40.328 -11.064 -13.798  1.00  0.81           H   new
ATOM      0  HB3 PRO A 113     -38.926 -10.558 -13.339  1.00  0.81           H   new
ATOM      0  HG2 PRO A 113     -41.246  -9.031 -13.657  1.00  0.81           H   new
ATOM      0  HG3 PRO A 113     -40.198  -8.919 -12.508  1.00  0.81           H   new
ATOM      0  HD2 PRO A 113     -40.131  -7.223 -14.450  1.00  0.81           H   new
ATOM      0  HD3 PRO A 113     -38.799  -7.630 -13.748  1.00  0.81           H   new
ATOM   1770  N   MET A 114     -40.150 -11.871 -16.790  1.00  0.80           N
ATOM   1771  CA  MET A 114     -41.152 -12.453 -17.660  1.00  0.80           C
ATOM   1772  C   MET A 114     -41.411 -13.902 -17.312  1.00  0.80           C
ATOM   1773  O   MET A 114     -40.554 -14.587 -16.746  1.00  0.80           O
ATOM   1774  CB  MET A 114     -40.719 -12.322 -19.118  1.00  0.80           C
ATOM   1775  CG  MET A 114     -39.424 -13.028 -19.459  1.00  0.80           C
ATOM   1776  SD  MET A 114     -39.656 -14.785 -19.712  1.00  0.80           S
ATOM   1777  CE  MET A 114     -40.642 -14.853 -21.205  1.00  0.80           C
ATOM      0  H   MET A 114     -39.474 -12.374 -16.618  1.00  0.80           H   new
ATOM      0  HA  MET A 114     -41.982 -11.967 -17.531  1.00  0.80           H   new
ATOM      0  HB2 MET A 114     -41.424 -12.673 -19.685  1.00  0.80           H   new
ATOM      0  HB3 MET A 114     -40.626 -11.380 -19.332  1.00  0.80           H   new
ATOM      0  HG2 MET A 114     -39.045 -12.635 -20.261  1.00  0.80           H   new
ATOM      0  HG3 MET A 114     -38.783 -12.888 -18.744  1.00  0.80           H   new
ATOM      0  HE1 MET A 114     -40.825 -15.779 -21.430  1.00  0.80           H   new
ATOM      0  HE2 MET A 114     -41.479 -14.384 -21.062  1.00  0.80           H   new
ATOM      0  HE3 MET A 114     -40.157 -14.433 -21.933  1.00  0.80           H   new
ATOM   1787  N   LEU A 115     -42.593 -14.372 -17.691  1.00  0.82           N
ATOM   1788  CA  LEU A 115     -42.971 -15.744 -17.435  1.00  0.82           C
ATOM   1789  C   LEU A 115     -42.774 -16.664 -18.635  1.00  0.82           C
ATOM   1790  O   LEU A 115     -43.371 -16.469 -19.697  1.00  0.82           O
ATOM   1791  CB  LEU A 115     -44.396 -15.780 -16.920  1.00  0.82           C
ATOM   1792  CG  LEU A 115     -44.603 -14.981 -15.637  1.00  0.82           C
ATOM   1793  CD1 LEU A 115     -46.063 -15.046 -15.251  1.00  0.82           C
ATOM   1794  CD2 LEU A 115     -43.680 -15.556 -14.544  1.00  0.82           C
ATOM      0  H   LEU A 115     -43.190 -13.906 -18.099  1.00  0.82           H   new
ATOM      0  HA  LEU A 115     -42.373 -16.094 -16.756  1.00  0.82           H   new
ATOM      0  HB2 LEU A 115     -44.989 -15.435 -17.606  1.00  0.82           H   new
ATOM      0  HB3 LEU A 115     -44.652 -16.702 -16.762  1.00  0.82           H   new
ATOM      0  HG  LEU A 115     -44.373 -14.047 -15.760  1.00  0.82           H   new
ATOM      0 HD11 LEU A 115     -46.205 -14.540 -14.435  1.00  0.82           H   new
ATOM      0 HD12 LEU A 115     -46.603 -14.669 -15.963  1.00  0.82           H   new
ATOM      0 HD13 LEU A 115     -46.319 -15.970 -15.107  1.00  0.82           H   new
ATOM      0 HD21 LEU A 115     -43.802 -15.056 -13.722  1.00  0.82           H   new
ATOM      0 HD22 LEU A 115     -43.901 -16.488 -14.391  1.00  0.82           H   new
ATOM      0 HD23 LEU A 115     -42.756 -15.486 -14.831  1.00  0.82           H   new
ATOM   1806  N   MET A 116     -41.930 -17.666 -18.421  1.00  0.85           N
ATOM   1807  CA  MET A 116     -41.522 -18.676 -19.389  1.00  0.85           C
ATOM   1808  C   MET A 116     -41.754 -20.062 -18.814  1.00  0.85           C
ATOM   1809  O   MET A 116     -41.670 -20.261 -17.599  1.00  0.85           O
ATOM   1810  CB  MET A 116     -40.045 -18.521 -19.723  1.00  0.85           C
ATOM   1811  CG  MET A 116     -39.515 -19.457 -20.752  1.00  0.85           C
ATOM   1812  SD  MET A 116     -37.828 -19.133 -21.076  1.00  0.85           S
ATOM   1813  CE  MET A 116     -37.112 -19.831 -19.585  1.00  0.85           C
ATOM      0  H   MET A 116     -41.556 -17.782 -17.655  1.00  0.85           H   new
ATOM      0  HA  MET A 116     -42.048 -18.561 -20.196  1.00  0.85           H   new
ATOM      0  HB2 MET A 116     -39.892 -17.612 -20.027  1.00  0.85           H   new
ATOM      0  HB3 MET A 116     -39.532 -18.638 -18.908  1.00  0.85           H   new
ATOM      0  HG2 MET A 116     -39.620 -20.372 -20.448  1.00  0.85           H   new
ATOM      0  HG3 MET A 116     -40.028 -19.369 -21.570  1.00  0.85           H   new
ATOM      0  HE1 MET A 116     -36.148 -19.728 -19.610  1.00  0.85           H   new
ATOM      0  HE2 MET A 116     -37.466 -19.369 -18.809  1.00  0.85           H   new
ATOM      0  HE3 MET A 116     -37.335 -20.773 -19.529  1.00  0.85           H   new
ATOM   1823  N   GLN A 117     -42.093 -21.009 -19.668  1.00  0.88           N
ATOM   1824  CA  GLN A 117     -42.275 -22.376 -19.231  1.00  0.88           C
ATOM   1825  C   GLN A 117     -40.910 -23.061 -19.238  1.00  0.88           C
ATOM   1826  O   GLN A 117     -40.190 -23.038 -20.236  1.00  0.88           O
ATOM   1827  CB  GLN A 117     -43.231 -23.098 -20.174  1.00  0.88           C
ATOM   1828  CG  GLN A 117     -43.992 -24.229 -19.613  1.00  0.88           C
ATOM   1829  CD  GLN A 117     -43.257 -25.510 -19.534  1.00  0.88           C
ATOM   1830  NE2 GLN A 117     -43.464 -26.065 -18.410  1.00  0.88           N
ATOM   1831  OE1 GLN A 117     -42.515 -26.029 -20.382  1.00  0.88           O
ATOM      0  H   GLN A 117     -42.223 -20.880 -20.508  1.00  0.88           H   new
ATOM      0  HA  GLN A 117     -42.654 -22.398 -18.338  1.00  0.88           H   new
ATOM      0  HB2 GLN A 117     -43.864 -22.449 -20.518  1.00  0.88           H   new
ATOM      0  HB3 GLN A 117     -42.720 -23.424 -20.931  1.00  0.88           H   new
ATOM      0  HG2 GLN A 117     -44.290 -23.989 -18.722  1.00  0.88           H   new
ATOM      0  HG3 GLN A 117     -44.788 -24.363 -20.151  1.00  0.88           H   new
ATOM      0 HE21 GLN A 117     -43.982 -25.690 -17.834  1.00  0.88           H   new
ATOM      0 HE22 GLN A 117     -43.086 -26.815 -18.225  1.00  0.88           H   new
ATOM   1840  N   SER A 118     -40.565 -23.682 -18.133  1.00  0.88           N
ATOM   1841  CA  SER A 118     -39.303 -24.394 -18.004  1.00  0.88           C
ATOM   1842  C   SER A 118     -39.468 -25.468 -16.941  1.00  0.88           C
ATOM   1843  O   SER A 118     -40.395 -25.396 -16.133  1.00  0.88           O
ATOM   1844  CB  SER A 118     -38.183 -23.429 -17.645  1.00  0.88           C
ATOM   1845  OG  SER A 118     -38.362 -22.913 -16.357  1.00  0.88           O
ATOM      0  H   SER A 118     -41.056 -23.706 -17.427  1.00  0.88           H   new
ATOM      0  HA  SER A 118     -39.064 -24.810 -18.847  1.00  0.88           H   new
ATOM      0  HB2 SER A 118     -37.329 -23.885 -17.699  1.00  0.88           H   new
ATOM      0  HB3 SER A 118     -38.158 -22.703 -18.288  1.00  0.88           H   new
ATOM      0  HG  SER A 118     -38.195 -22.090 -16.359  1.00  0.88           H   new
ATOM   1851  N   TYR A 119     -38.532 -26.397 -16.865  1.00  0.87           N
ATOM   1852  CA  TYR A 119     -38.610 -27.514 -15.923  1.00  0.87           C
ATOM   1853  C   TYR A 119     -38.430 -27.069 -14.492  1.00  0.87           C
ATOM   1854  O   TYR A 119     -37.408 -27.333 -13.874  1.00  0.87           O
ATOM   1855  CB  TYR A 119     -37.516 -28.508 -16.285  1.00  0.87           C
ATOM   1856  CG  TYR A 119     -37.446 -29.774 -15.519  1.00  0.87           C
ATOM   1857  CD1 TYR A 119     -38.394 -30.744 -15.730  1.00  0.87           C
ATOM   1858  CD2 TYR A 119     -36.405 -29.990 -14.623  1.00  0.87           C
ATOM   1859  CE1 TYR A 119     -38.318 -31.945 -15.054  1.00  0.87           C
ATOM   1860  CE2 TYR A 119     -36.327 -31.194 -13.944  1.00  0.87           C
ATOM   1861  CZ  TYR A 119     -37.286 -32.175 -14.161  1.00  0.87           C
ATOM   1862  OH  TYR A 119     -37.213 -33.383 -13.491  1.00  0.87           O
ATOM      0  H   TYR A 119     -37.827 -26.403 -17.358  1.00  0.87           H   new
ATOM      0  HA  TYR A 119     -39.491 -27.914 -15.989  1.00  0.87           H   new
ATOM      0  HB2 TYR A 119     -37.618 -28.733 -17.223  1.00  0.87           H   new
ATOM      0  HB3 TYR A 119     -36.662 -28.057 -16.193  1.00  0.87           H   new
ATOM      0  HD1 TYR A 119     -39.089 -30.592 -16.329  1.00  0.87           H   new
ATOM      0  HD2 TYR A 119     -35.765 -29.330 -14.481  1.00  0.87           H   new
ATOM      0  HE1 TYR A 119     -38.961 -32.601 -15.199  1.00  0.87           H   new
ATOM      0  HE2 TYR A 119     -35.633 -31.346 -13.343  1.00  0.87           H   new
ATOM      0  HH  TYR A 119     -37.883 -33.852 -13.685  1.00  0.87           H   new
ATOM   1872  N   GLY A 120     -39.482 -26.473 -13.949  1.00  0.83           N
ATOM   1873  CA  GLY A 120     -39.462 -25.889 -12.619  1.00  0.83           C
ATOM   1874  C   GLY A 120     -40.128 -24.505 -12.550  1.00  0.83           C
ATOM   1875  O   GLY A 120     -40.140 -23.883 -11.496  1.00  0.83           O
ATOM      0  H   GLY A 120     -40.239 -26.396 -14.350  1.00  0.83           H   new
ATOM      0  HA2 GLY A 120     -39.912 -26.488 -12.003  1.00  0.83           H   new
ATOM      0  HA3 GLY A 120     -38.542 -25.813 -12.320  1.00  0.83           H   new
ATOM   1879  N   TRP A 121     -40.762 -24.033 -13.634  1.00  0.79           N
ATOM   1880  CA  TRP A 121     -41.491 -22.741 -13.601  1.00  0.79           C
ATOM   1881  C   TRP A 121     -42.499 -22.695 -12.442  1.00  0.79           C
ATOM   1882  O   TRP A 121     -42.812 -21.625 -11.923  1.00  0.79           O
ATOM   1883  CB  TRP A 121     -42.310 -22.496 -14.889  1.00  0.79           C
ATOM   1884  CG  TRP A 121     -43.466 -23.469 -15.025  1.00  0.79           C
ATOM   1885  CD1 TRP A 121     -43.451 -24.614 -15.678  1.00  0.79           C
ATOM   1886  CD2 TRP A 121     -44.780 -23.396 -14.418  1.00  0.79           C
ATOM   1887  CE2 TRP A 121     -45.437 -24.554 -14.753  1.00  0.79           C
ATOM   1888  CE3 TRP A 121     -45.406 -22.483 -13.611  1.00  0.79           C
ATOM   1889  NE1 TRP A 121     -44.643 -25.262 -15.533  1.00  0.79           N
ATOM   1890  CZ2 TRP A 121     -46.675 -24.840 -14.292  1.00  0.79           C
ATOM   1891  CZ3 TRP A 121     -46.672 -22.767 -13.132  1.00  0.79           C
ATOM   1892  CH2 TRP A 121     -47.280 -23.919 -13.460  1.00  0.79           C
ATOM      0  H   TRP A 121     -40.785 -24.437 -14.393  1.00  0.79           H   new
ATOM      0  HA  TRP A 121     -40.803 -22.065 -13.501  1.00  0.79           H   new
ATOM      0  HB2 TRP A 121     -42.652 -21.588 -14.886  1.00  0.79           H   new
ATOM      0  HB3 TRP A 121     -41.728 -22.577 -15.661  1.00  0.79           H   new
ATOM      0  HD1 TRP A 121     -42.729 -24.935 -16.169  1.00  0.79           H   new
ATOM      0  HE1 TRP A 121     -44.845 -26.016 -15.894  1.00  0.79           H   new
ATOM      0  HE3 TRP A 121     -44.986 -21.684 -13.388  1.00  0.79           H   new
ATOM      0  HZ2 TRP A 121     -47.105 -25.630 -14.527  1.00  0.79           H   new
ATOM      0  HZ3 TRP A 121     -47.105 -22.157 -12.580  1.00  0.79           H   new
ATOM      0  HH2 TRP A 121     -48.126 -24.100 -13.120  1.00  0.79           H   new
ATOM   1903  N   ASN A 122     -42.975 -23.873 -12.015  1.00  0.74           N
ATOM   1904  CA  ASN A 122     -43.970 -24.026 -10.967  1.00  0.74           C
ATOM   1905  C   ASN A 122     -43.421 -23.730  -9.581  1.00  0.74           C
ATOM   1906  O   ASN A 122     -44.170 -23.630  -8.602  1.00  0.74           O
ATOM   1907  CB  ASN A 122     -44.613 -25.399 -11.094  1.00  0.74           C
ATOM   1908  CG  ASN A 122     -43.666 -26.564 -10.970  1.00  0.74           C
ATOM   1909  ND2 ASN A 122     -43.921 -27.349  -9.987  1.00  0.74           N
ATOM   1910  OD1 ASN A 122     -42.709 -26.766 -11.760  1.00  0.74           O
ATOM      0  H   ASN A 122     -42.714 -24.623 -12.344  1.00  0.74           H   new
ATOM      0  HA  ASN A 122     -44.662 -23.357 -11.086  1.00  0.74           H   new
ATOM      0  HB2 ASN A 122     -45.298 -25.484 -10.413  1.00  0.74           H   new
ATOM      0  HB3 ASN A 122     -45.059 -25.453 -11.954  1.00  0.74           H   new
ATOM      0 HD21 ASN A 122     -43.429 -28.041  -9.851  1.00  0.74           H   new
ATOM      0 HD22 ASN A 122     -44.584 -27.183  -9.465  1.00  0.74           H   new
ATOM   1917  N   LEU A 123     -42.119 -23.537  -9.504  1.00  0.69           N
ATOM   1918  CA  LEU A 123     -41.464 -23.158  -8.285  1.00  0.69           C
ATOM   1919  C   LEU A 123     -41.196 -21.651  -8.289  1.00  0.69           C
ATOM   1920  O   LEU A 123     -40.677 -21.118  -7.313  1.00  0.69           O
ATOM   1921  CB  LEU A 123     -40.123 -23.863  -8.158  1.00  0.69           C
ATOM   1922  CG  LEU A 123     -40.108 -25.275  -7.684  1.00  0.69           C
ATOM   1923  CD1 LEU A 123     -40.713 -26.194  -8.724  1.00  0.69           C
ATOM   1924  CD2 LEU A 123     -38.704 -25.623  -7.416  1.00  0.69           C
ATOM      0  H   LEU A 123     -41.586 -23.625 -10.173  1.00  0.69           H   new
ATOM      0  HA  LEU A 123     -42.042 -23.405  -7.546  1.00  0.69           H   new
ATOM      0  HB2 LEU A 123     -39.693 -23.838  -9.027  1.00  0.69           H   new
ATOM      0  HB3 LEU A 123     -39.571 -23.342  -7.553  1.00  0.69           H   new
ATOM      0  HG  LEU A 123     -40.640 -25.377  -6.880  1.00  0.69           H   new
ATOM      0 HD11 LEU A 123     -40.695 -27.108  -8.399  1.00  0.69           H   new
ATOM      0 HD12 LEU A 123     -41.631 -25.930  -8.895  1.00  0.69           H   new
ATOM      0 HD13 LEU A 123     -40.202 -26.134  -9.546  1.00  0.69           H   new
ATOM      0 HD21 LEU A 123     -38.652 -26.540  -7.104  1.00  0.69           H   new
ATOM      0 HD22 LEU A 123     -38.186 -25.529  -8.231  1.00  0.69           H   new
ATOM      0 HD23 LEU A 123     -38.347 -25.030  -6.737  1.00  0.69           H   new
ATOM   1936  N   VAL A 124     -41.499 -20.949  -9.395  1.00  0.66           N
ATOM   1937  CA  VAL A 124     -41.080 -19.549  -9.482  1.00  0.66           C
ATOM   1938  C   VAL A 124     -42.187 -18.486  -9.418  1.00  0.66           C
ATOM   1939  O   VAL A 124     -43.112 -18.428 -10.247  1.00  0.66           O
ATOM   1940  CB  VAL A 124     -40.302 -19.320 -10.802  1.00  0.66           C
ATOM   1941  CG1 VAL A 124     -39.866 -17.879 -10.902  1.00  0.66           C
ATOM   1942  CG2 VAL A 124     -39.106 -20.237 -10.881  1.00  0.66           C
ATOM      0  H   VAL A 124     -41.928 -21.253 -10.076  1.00  0.66           H   new
ATOM      0  HA  VAL A 124     -40.543 -19.425  -8.684  1.00  0.66           H   new
ATOM      0  HB  VAL A 124     -40.890 -19.523 -11.546  1.00  0.66           H   new
ATOM      0 HG11 VAL A 124     -39.380 -17.745 -11.731  1.00  0.66           H   new
ATOM      0 HG12 VAL A 124     -40.646 -17.303 -10.888  1.00  0.66           H   new
ATOM      0 HG13 VAL A 124     -39.291 -17.662 -10.152  1.00  0.66           H   new
ATOM      0 HG21 VAL A 124     -38.632 -20.080 -11.713  1.00  0.66           H   new
ATOM      0 HG22 VAL A 124     -38.514 -20.062 -10.133  1.00  0.66           H   new
ATOM      0 HG23 VAL A 124     -39.403 -21.160 -10.848  1.00  0.66           H   new
ATOM   1952  N   THR A 125     -42.021 -17.597  -8.446  1.00  0.64           N
ATOM   1953  CA  THR A 125     -42.878 -16.437  -8.235  1.00  0.64           C
ATOM   1954  C   THR A 125     -42.038 -15.199  -8.495  1.00  0.64           C
ATOM   1955  O   THR A 125     -40.883 -15.149  -8.065  1.00  0.64           O
ATOM   1956  CB  THR A 125     -43.457 -16.383  -6.809  1.00  0.64           C
ATOM   1957  CG2 THR A 125     -44.273 -15.118  -6.589  1.00  0.64           C
ATOM   1958  OG1 THR A 125     -44.277 -17.533  -6.573  1.00  0.64           O
ATOM      0  H   THR A 125     -41.384 -17.655  -7.871  1.00  0.64           H   new
ATOM      0  HA  THR A 125     -43.635 -16.491  -8.839  1.00  0.64           H   new
ATOM      0  HB  THR A 125     -42.715 -16.376  -6.185  1.00  0.64           H   new
ATOM      0  HG1 THR A 125     -44.589 -17.500  -5.794  1.00  0.64           H   new
ATOM      0 HG21 THR A 125     -44.624 -15.112  -5.685  1.00  0.64           H   new
ATOM      0 HG22 THR A 125     -43.708 -14.341  -6.721  1.00  0.64           H   new
ATOM      0 HG23 THR A 125     -45.009 -15.093  -7.221  1.00  0.64           H   new
ATOM   1966  N   MET A 126     -42.586 -14.237  -9.235  1.00  0.64           N
ATOM   1967  CA  MET A 126     -41.843 -13.020  -9.528  1.00  0.64           C
ATOM   1968  C   MET A 126     -42.632 -11.765  -9.182  1.00  0.64           C
ATOM   1969  O   MET A 126     -43.852 -11.725  -9.356  1.00  0.64           O
ATOM   1970  CB  MET A 126     -41.486 -12.969 -11.008  1.00  0.64           C
ATOM   1971  CG  MET A 126     -40.600 -14.079 -11.495  1.00  0.64           C
ATOM   1972  SD  MET A 126     -40.133 -13.853 -13.201  1.00  0.64           S
ATOM   1973  CE  MET A 126     -39.257 -15.320 -13.526  1.00  0.64           C
ATOM      0  H   MET A 126     -43.377 -14.270  -9.572  1.00  0.64           H   new
ATOM      0  HA  MET A 126     -41.042 -13.042  -8.981  1.00  0.64           H   new
ATOM      0  HB2 MET A 126     -42.307 -12.981 -11.524  1.00  0.64           H   new
ATOM      0  HB3 MET A 126     -41.049 -12.123 -11.191  1.00  0.64           H   new
ATOM      0  HG2 MET A 126     -39.803 -14.122 -10.944  1.00  0.64           H   new
ATOM      0  HG3 MET A 126     -41.060 -14.927 -11.395  1.00  0.64           H   new
ATOM      0  HE1 MET A 126     -38.945 -15.314 -14.445  1.00  0.64           H   new
ATOM      0  HE2 MET A 126     -38.496 -15.382 -12.927  1.00  0.64           H   new
ATOM      0  HE3 MET A 126     -39.840 -16.083 -13.388  1.00  0.64           H   new
ATOM   1983  N   LYS A 127     -41.912 -10.720  -8.774  1.00  0.65           N
ATOM   1984  CA  LYS A 127     -42.522  -9.417  -8.515  1.00  0.65           C
ATOM   1985  C   LYS A 127     -41.763  -8.238  -9.132  1.00  0.65           C
ATOM   1986  O   LYS A 127     -40.566  -8.058  -8.889  1.00  0.65           O
ATOM   1987  CB  LYS A 127     -42.659  -9.203  -7.010  1.00  0.65           C
ATOM   1988  CG  LYS A 127     -43.293  -7.858  -6.633  1.00  0.65           C
ATOM   1989  CD  LYS A 127     -43.443  -7.676  -5.128  1.00  0.65           C
ATOM   1990  CE  LYS A 127     -44.564  -8.545  -4.575  1.00  0.65           C
ATOM   1991  NZ  LYS A 127     -44.839  -8.258  -3.142  1.00  0.65           N1+
ATOM      0  H   LYS A 127     -41.063 -10.746  -8.641  1.00  0.65           H   new
ATOM      0  HA  LYS A 127     -43.392  -9.437  -8.944  1.00  0.65           H   new
ATOM      0  HB2 LYS A 127     -43.195  -9.920  -6.637  1.00  0.65           H   new
ATOM      0  HB3 LYS A 127     -41.781  -9.263  -6.602  1.00  0.65           H   new
ATOM      0  HG2 LYS A 127     -42.749  -7.138  -6.989  1.00  0.65           H   new
ATOM      0  HG3 LYS A 127     -44.165  -7.788  -7.051  1.00  0.65           H   new
ATOM      0  HD2 LYS A 127     -42.609  -7.902  -4.688  1.00  0.65           H   new
ATOM      0  HD3 LYS A 127     -43.625  -6.744  -4.929  1.00  0.65           H   new
ATOM      0  HE2 LYS A 127     -45.371  -8.399  -5.093  1.00  0.65           H   new
ATOM      0  HE3 LYS A 127     -44.327  -9.480  -4.677  1.00  0.65           H   new
ATOM      0  HZ1 LYS A 127     -45.498  -8.783  -2.855  1.00  0.65           H   new
ATOM      0  HZ2 LYS A 127     -44.106  -8.413  -2.662  1.00  0.65           H   new
ATOM      0  HZ3 LYS A 127     -45.078  -7.406  -3.050  1.00  0.65           H   new
ATOM   2005  N   SER A 128     -42.497  -7.422  -9.909  1.00  0.67           N
ATOM   2006  CA  SER A 128     -41.951  -6.219 -10.552  1.00  0.67           C
ATOM   2007  C   SER A 128     -42.169  -4.967  -9.686  1.00  0.67           C
ATOM   2008  O   SER A 128     -41.403  -4.001  -9.714  1.00  0.67           O
ATOM   2009  CB  SER A 128     -42.633  -5.994 -11.883  1.00  0.67           C
ATOM   2010  OG  SER A 128     -42.432  -7.050 -12.743  1.00  0.67           O
ATOM      0  H   SER A 128     -43.330  -7.555 -10.076  1.00  0.67           H   new
ATOM      0  HA  SER A 128     -40.999  -6.361 -10.671  1.00  0.67           H   new
ATOM      0  HB2 SER A 128     -43.584  -5.868 -11.742  1.00  0.67           H   new
ATOM      0  HB3 SER A 128     -42.295  -5.179 -12.286  1.00  0.67           H   new
ATOM      0  HG  SER A 128     -42.823  -6.897 -13.471  1.00  0.67           H   new
ATOM   2016  N   GLY A 129     -43.243  -4.972  -8.900  1.00  0.70           N
ATOM   2017  CA  GLY A 129     -43.622  -3.814  -8.080  1.00  0.70           C
ATOM   2018  C   GLY A 129     -42.848  -3.743  -6.764  1.00  0.70           C
ATOM   2019  O   GLY A 129     -43.443  -3.747  -5.685  1.00  0.70           O
ATOM      0  H   GLY A 129     -43.774  -5.644  -8.825  1.00  0.70           H   new
ATOM      0  HA2 GLY A 129     -43.468  -3.001  -8.585  1.00  0.70           H   new
ATOM      0  HA3 GLY A 129     -44.572  -3.854  -7.890  1.00  0.70           H   new
ATOM   2023  N   VAL A 130     -41.525  -3.740  -6.864  1.00  0.72           N
ATOM   2024  CA  VAL A 130     -40.664  -3.760  -5.692  1.00  0.72           C
ATOM   2025  C   VAL A 130     -39.335  -3.051  -5.875  1.00  0.72           C
ATOM   2026  O   VAL A 130     -38.577  -3.377  -6.780  1.00  0.72           O
ATOM   2027  CB  VAL A 130     -40.375  -5.238  -5.384  1.00  0.72           C
ATOM   2028  CG1 VAL A 130     -39.734  -5.860  -6.624  1.00  0.72           C
ATOM   2029  CG2 VAL A 130     -39.442  -5.396  -4.171  1.00  0.72           C
ATOM      0  H   VAL A 130     -41.102  -3.726  -7.613  1.00  0.72           H   new
ATOM      0  HA  VAL A 130     -41.126  -3.289  -4.981  1.00  0.72           H   new
ATOM      0  HB  VAL A 130     -41.206  -5.686  -5.162  1.00  0.72           H   new
ATOM      0 HG11 VAL A 130     -39.541  -6.795  -6.454  1.00  0.72           H   new
ATOM      0 HG12 VAL A 130     -40.344  -5.787  -7.375  1.00  0.72           H   new
ATOM      0 HG13 VAL A 130     -38.909  -5.393  -6.831  1.00  0.72           H   new
ATOM      0 HG21 VAL A 130     -39.282  -6.338  -4.006  1.00  0.72           H   new
ATOM      0 HG22 VAL A 130     -38.599  -4.952  -4.351  1.00  0.72           H   new
ATOM      0 HG23 VAL A 130     -39.856  -4.997  -3.390  1.00  0.72           H   new
ATOM   2039  N   ASP A 131     -38.984  -2.181  -4.942  1.00  0.75           N
ATOM   2040  CA  ASP A 131     -37.634  -1.641  -4.936  1.00  0.75           C
ATOM   2041  C   ASP A 131     -36.885  -2.487  -3.947  1.00  0.75           C
ATOM   2042  O   ASP A 131     -37.078  -2.353  -2.739  1.00  0.75           O
ATOM   2043  CB  ASP A 131     -37.557  -0.158  -4.583  1.00  0.75           C
ATOM   2044  CG  ASP A 131     -36.084   0.401  -4.663  1.00  0.75           C
ATOM   2045  OD1 ASP A 131     -35.123  -0.360  -4.550  1.00  0.75           O
ATOM   2046  OD2 ASP A 131     -35.951   1.599  -4.895  1.00  0.75           O1-
ATOM      0  H   ASP A 131     -39.499  -1.894  -4.316  1.00  0.75           H   new
ATOM      0  HA  ASP A 131     -37.253  -1.678  -5.827  1.00  0.75           H   new
ATOM      0  HB2 ASP A 131     -38.125   0.346  -5.187  1.00  0.75           H   new
ATOM      0  HB3 ASP A 131     -37.904  -0.022  -3.687  1.00  0.75           H   new
ATOM   2051  N   VAL A 132     -36.048  -3.378  -4.445  1.00  0.76           N
ATOM   2052  CA  VAL A 132     -35.403  -4.345  -3.583  1.00  0.76           C
ATOM   2053  C   VAL A 132     -34.508  -3.698  -2.535  1.00  0.76           C
ATOM   2054  O   VAL A 132     -34.296  -4.271  -1.467  1.00  0.76           O
ATOM   2055  CB  VAL A 132     -34.615  -5.359  -4.439  1.00  0.76           C
ATOM   2056  CG1 VAL A 132     -35.604  -6.114  -5.333  1.00  0.76           C
ATOM   2057  CG2 VAL A 132     -33.556  -4.661  -5.287  1.00  0.76           C
ATOM      0  H   VAL A 132     -35.840  -3.439  -5.277  1.00  0.76           H   new
ATOM      0  HA  VAL A 132     -36.098  -4.809  -3.091  1.00  0.76           H   new
ATOM      0  HB  VAL A 132     -34.153  -5.980  -3.855  1.00  0.76           H   new
ATOM      0 HG11 VAL A 132     -35.123  -6.756  -5.878  1.00  0.76           H   new
ATOM      0 HG12 VAL A 132     -36.250  -6.580  -4.780  1.00  0.76           H   new
ATOM      0 HG13 VAL A 132     -36.066  -5.484  -5.908  1.00  0.76           H   new
ATOM      0 HG21 VAL A 132     -33.077  -5.320  -5.814  1.00  0.76           H   new
ATOM      0 HG22 VAL A 132     -33.984  -4.023  -5.879  1.00  0.76           H   new
ATOM      0 HG23 VAL A 132     -32.933  -4.195  -4.708  1.00  0.76           H   new
ATOM   2067  N   TYR A 133     -34.044  -2.472  -2.785  1.00  0.76           N
ATOM   2068  CA  TYR A 133     -33.191  -1.779  -1.832  1.00  0.76           C
ATOM   2069  C   TYR A 133     -33.879  -1.532  -0.497  1.00  0.76           C
ATOM   2070  O   TYR A 133     -33.220  -1.402   0.535  1.00  0.76           O
ATOM   2071  CB  TYR A 133     -32.654  -0.488  -2.417  1.00  0.76           C
ATOM   2072  CG  TYR A 133     -31.652   0.165  -1.523  1.00  0.76           C
ATOM   2073  CD1 TYR A 133     -30.376  -0.366  -1.380  1.00  0.76           C
ATOM   2074  CD2 TYR A 133     -32.006   1.299  -0.850  1.00  0.76           C
ATOM   2075  CE1 TYR A 133     -29.480   0.260  -0.542  1.00  0.76           C
ATOM   2076  CE2 TYR A 133     -31.115   1.930  -0.022  1.00  0.76           C
ATOM   2077  CZ  TYR A 133     -29.851   1.414   0.138  1.00  0.76           C
ATOM   2078  OH  TYR A 133     -28.953   2.040   0.972  1.00  0.76           O
ATOM      0  H   TYR A 133     -34.214  -2.028  -3.502  1.00  0.76           H   new
ATOM      0  HA  TYR A 133     -32.442  -2.368  -1.652  1.00  0.76           H   new
ATOM      0  HB2 TYR A 133     -32.246  -0.670  -3.278  1.00  0.76           H   new
ATOM      0  HB3 TYR A 133     -33.390   0.124  -2.576  1.00  0.76           H   new
ATOM      0  HD1 TYR A 133     -30.130  -1.134  -1.844  1.00  0.76           H   new
ATOM      0  HD2 TYR A 133     -32.862   1.647  -0.955  1.00  0.76           H   new
ATOM      0  HE1 TYR A 133     -28.626  -0.090  -0.431  1.00  0.76           H   new
ATOM      0  HE2 TYR A 133     -31.364   2.704   0.430  1.00  0.76           H   new
ATOM      0  HH  TYR A 133     -29.312   2.719   1.311  1.00  0.76           H   new
ATOM   2088  N   TYR A 134     -35.201  -1.388  -0.528  1.00  0.76           N
ATOM   2089  CA  TYR A 134     -35.960  -1.091   0.672  1.00  0.76           C
ATOM   2090  C   TYR A 134     -36.804  -2.278   1.125  1.00  0.76           C
ATOM   2091  O   TYR A 134     -37.669  -2.126   1.990  1.00  0.76           O
ATOM   2092  CB  TYR A 134     -36.865   0.108   0.421  1.00  0.76           C
ATOM   2093  CG  TYR A 134     -36.124   1.371   0.057  1.00  0.76           C
ATOM   2094  CD1 TYR A 134     -36.094   1.768  -1.261  1.00  0.76           C
ATOM   2095  CD2 TYR A 134     -35.485   2.131   1.026  1.00  0.76           C
ATOM   2096  CE1 TYR A 134     -35.440   2.918  -1.630  1.00  0.76           C
ATOM   2097  CE2 TYR A 134     -34.823   3.293   0.662  1.00  0.76           C
ATOM   2098  CZ  TYR A 134     -34.802   3.687  -0.665  1.00  0.76           C
ATOM   2099  OH  TYR A 134     -34.148   4.836  -1.037  1.00  0.76           O
ATOM      0  H   TYR A 134     -35.676  -1.460  -1.241  1.00  0.76           H   new
ATOM      0  HA  TYR A 134     -35.326  -0.892   1.378  1.00  0.76           H   new
ATOM      0  HB2 TYR A 134     -37.484  -0.110  -0.293  1.00  0.76           H   new
ATOM      0  HB3 TYR A 134     -37.396   0.273   1.216  1.00  0.76           H   new
ATOM      0  HD1 TYR A 134     -36.520   1.253  -1.907  1.00  0.76           H   new
ATOM      0  HD2 TYR A 134     -35.501   1.862   1.916  1.00  0.76           H   new
ATOM      0  HE1 TYR A 134     -35.424   3.181  -2.522  1.00  0.76           H   new
ATOM      0  HE2 TYR A 134     -34.394   3.807   1.308  1.00  0.76           H   new
ATOM      0  HH  TYR A 134     -33.811   5.199  -0.359  1.00  0.76           H   new
ATOM   2109  N   LYS A 135     -36.600  -3.450   0.520  1.00  0.75           N
ATOM   2110  CA  LYS A 135     -37.413  -4.601   0.885  1.00  0.75           C
ATOM   2111  C   LYS A 135     -36.999  -5.154   2.256  1.00  0.75           C
ATOM   2112  O   LYS A 135     -35.808  -5.357   2.489  1.00  0.75           O
ATOM   2113  CB  LYS A 135     -37.303  -5.706  -0.177  1.00  0.75           C
ATOM   2114  CG  LYS A 135     -38.140  -6.924   0.138  1.00  0.75           C
ATOM   2115  CD  LYS A 135     -38.093  -8.006  -0.918  1.00  0.75           C
ATOM   2116  CE  LYS A 135     -38.642  -9.297  -0.305  1.00  0.75           C
ATOM   2117  NZ  LYS A 135     -40.074  -9.189   0.095  1.00  0.75           N1+
ATOM      0  H   LYS A 135     -36.010  -3.594  -0.089  1.00  0.75           H   new
ATOM      0  HA  LYS A 135     -38.335  -4.305   0.935  1.00  0.75           H   new
ATOM      0  HB2 LYS A 135     -37.575  -5.348  -1.036  1.00  0.75           H   new
ATOM      0  HB3 LYS A 135     -36.374  -5.973  -0.262  1.00  0.75           H   new
ATOM      0  HG2 LYS A 135     -37.842  -7.298   0.982  1.00  0.75           H   new
ATOM      0  HG3 LYS A 135     -39.061  -6.647   0.260  1.00  0.75           H   new
ATOM      0  HD2 LYS A 135     -38.620  -7.748  -1.691  1.00  0.75           H   new
ATOM      0  HD3 LYS A 135     -37.183  -8.138  -1.226  1.00  0.75           H   new
ATOM      0  HE2 LYS A 135     -38.544 -10.020  -0.944  1.00  0.75           H   new
ATOM      0  HE3 LYS A 135     -38.111  -9.531   0.472  1.00  0.75           H   new
ATOM      0  HZ1 LYS A 135     -40.348  -9.966   0.431  1.00  0.75           H   new
ATOM      0  HZ2 LYS A 135     -40.163  -8.552   0.711  1.00  0.75           H   new
ATOM      0  HZ3 LYS A 135     -40.567  -8.984  -0.617  1.00  0.75           H   new
ATOM   2131  N   PRO A 136     -37.934  -5.384   3.200  1.00  0.73           N
ATOM   2132  CA  PRO A 136     -37.658  -6.011   4.478  1.00  0.73           C
ATOM   2133  C   PRO A 136     -37.065  -7.376   4.213  1.00  0.73           C
ATOM   2134  O   PRO A 136     -37.510  -8.069   3.305  1.00  0.73           O
ATOM   2135  CB  PRO A 136     -39.049  -6.130   5.110  1.00  0.73           C
ATOM   2136  CG  PRO A 136     -39.842  -5.002   4.480  1.00  0.73           C
ATOM   2137  CD  PRO A 136     -39.327  -4.907   3.053  1.00  0.73           C
ATOM      0  HA  PRO A 136     -37.037  -5.528   5.045  1.00  0.73           H   new
ATOM      0  HB2 PRO A 136     -39.451  -6.993   4.923  1.00  0.73           H   new
ATOM      0  HB3 PRO A 136     -39.009  -6.039   6.075  1.00  0.73           H   new
ATOM      0  HG2 PRO A 136     -40.794  -5.189   4.498  1.00  0.73           H   new
ATOM      0  HG3 PRO A 136     -39.708  -4.169   4.958  1.00  0.73           H   new
ATOM      0  HD2 PRO A 136     -39.839  -5.462   2.444  1.00  0.73           H   new
ATOM      0  HD3 PRO A 136     -39.367  -4.000   2.712  1.00  0.73           H   new
ATOM   2145  N   SER A 137     -36.110  -7.783   5.028  1.00  0.70           N
ATOM   2146  CA  SER A 137     -35.515  -9.087   4.819  1.00  0.70           C
ATOM   2147  C   SER A 137     -36.502 -10.203   5.080  1.00  0.70           C
ATOM   2148  O   SER A 137     -37.425 -10.054   5.886  1.00  0.70           O
ATOM   2149  CB  SER A 137     -34.363  -9.264   5.762  1.00  0.70           C
ATOM   2150  OG  SER A 137     -34.863  -9.292   7.072  1.00  0.70           O
ATOM      0  H   SER A 137     -35.798  -7.334   5.692  1.00  0.70           H   new
ATOM      0  HA  SER A 137     -35.227  -9.130   3.894  1.00  0.70           H   new
ATOM      0  HB2 SER A 137     -33.888 -10.087   5.564  1.00  0.70           H   new
ATOM      0  HB3 SER A 137     -33.728  -8.538   5.659  1.00  0.70           H   new
ATOM      0  HG  SER A 137     -34.427  -8.756   7.550  1.00  0.70           H   new
ATOM   2156  N   GLU A 138     -36.232 -11.345   4.474  1.00  0.67           N
ATOM   2157  CA  GLU A 138     -36.988 -12.562   4.686  1.00  0.67           C
ATOM   2158  C   GLU A 138     -35.962 -13.664   4.898  1.00  0.67           C
ATOM   2159  O   GLU A 138     -34.853 -13.553   4.388  1.00  0.67           O
ATOM   2160  CB  GLU A 138     -37.852 -12.905   3.454  1.00  0.67           C
ATOM   2161  CG  GLU A 138     -38.895 -11.861   3.065  1.00  0.67           C
ATOM   2162  CD  GLU A 138     -39.699 -12.274   1.848  1.00  0.67           C
ATOM   2163  OE1 GLU A 138     -39.338 -13.252   1.230  1.00  0.67           O
ATOM   2164  OE2 GLU A 138     -40.662 -11.602   1.526  1.00  0.67           O1-
ATOM      0  H   GLU A 138     -35.587 -11.436   3.913  1.00  0.67           H   new
ATOM      0  HA  GLU A 138     -37.587 -12.462   5.443  1.00  0.67           H   new
ATOM      0  HB2 GLU A 138     -37.263 -13.048   2.696  1.00  0.67           H   new
ATOM      0  HB3 GLU A 138     -38.307 -13.745   3.622  1.00  0.67           H   new
ATOM      0  HG2 GLU A 138     -39.496 -11.714   3.812  1.00  0.67           H   new
ATOM      0  HG3 GLU A 138     -38.453 -11.016   2.886  1.00  0.67           H   new
ATOM   2171  N   PRO A 139     -36.246 -14.704   5.674  1.00  0.64           N
ATOM   2172  CA  PRO A 139     -35.385 -15.853   5.775  1.00  0.64           C
ATOM   2173  C   PRO A 139     -35.426 -16.612   4.458  1.00  0.64           C
ATOM   2174  O   PRO A 139     -36.461 -16.647   3.779  1.00  0.64           O
ATOM   2175  CB  PRO A 139     -35.994 -16.633   6.941  1.00  0.64           C
ATOM   2176  CG  PRO A 139     -37.456 -16.200   6.978  1.00  0.64           C
ATOM   2177  CD  PRO A 139     -37.453 -14.746   6.511  1.00  0.64           C
ATOM      0  HA  PRO A 139     -34.448 -15.660   5.934  1.00  0.64           H   new
ATOM      0  HB2 PRO A 139     -35.914 -17.590   6.805  1.00  0.64           H   new
ATOM      0  HB3 PRO A 139     -35.545 -16.427   7.775  1.00  0.64           H   new
ATOM      0  HG2 PRO A 139     -38.001 -16.754   6.397  1.00  0.64           H   new
ATOM      0  HG3 PRO A 139     -37.823 -16.280   7.872  1.00  0.64           H   new
ATOM      0  HD2 PRO A 139     -38.252 -14.523   6.009  1.00  0.64           H   new
ATOM      0  HD3 PRO A 139     -37.403 -14.125   7.254  1.00  0.64           H   new
ATOM   2185  N   CYS A 140     -34.324 -17.259   4.130  1.00  0.62           N
ATOM   2186  CA  CYS A 140     -34.227 -18.097   2.945  1.00  0.62           C
ATOM   2187  C   CYS A 140     -33.094 -19.068   3.148  1.00  0.62           C
ATOM   2188  O   CYS A 140     -32.346 -18.934   4.113  1.00  0.62           O
ATOM   2189  CB  CYS A 140     -33.993 -17.262   1.679  1.00  0.62           C
ATOM   2190  SG  CYS A 140     -32.439 -16.349   1.610  1.00  0.62           S
ATOM      0  H   CYS A 140     -33.600 -17.226   4.593  1.00  0.62           H   new
ATOM      0  HA  CYS A 140     -35.064 -18.572   2.821  1.00  0.62           H   new
ATOM      0  HB2 CYS A 140     -34.035 -17.853   0.911  1.00  0.62           H   new
ATOM      0  HB3 CYS A 140     -34.723 -16.630   1.590  1.00  0.62           H   new
ATOM      0  HG  CYS A 140     -32.376 -15.742   0.577  1.00  0.62           H   new
ATOM   2196  N   ASP A 141     -32.958 -20.039   2.255  1.00  0.60           N
ATOM   2197  CA  ASP A 141     -31.844 -20.964   2.331  1.00  0.60           C
ATOM   2198  C   ASP A 141     -30.721 -20.481   1.417  1.00  0.60           C
ATOM   2199  O   ASP A 141     -29.539 -20.576   1.774  1.00  0.60           O
ATOM   2200  CB  ASP A 141     -32.305 -22.357   1.930  1.00  0.60           C
ATOM   2201  CG  ASP A 141     -33.363 -22.940   2.880  1.00  0.60           C
ATOM   2202  OD1 ASP A 141     -33.085 -23.025   4.057  1.00  0.60           O
ATOM   2203  OD2 ASP A 141     -34.463 -23.260   2.424  1.00  0.60           O1-
ATOM      0  H   ASP A 141     -33.499 -20.177   1.601  1.00  0.60           H   new
ATOM      0  HA  ASP A 141     -31.510 -21.002   3.241  1.00  0.60           H   new
ATOM      0  HB2 ASP A 141     -32.668 -22.325   1.031  1.00  0.60           H   new
ATOM      0  HB3 ASP A 141     -31.538 -22.951   1.905  1.00  0.60           H   new
ATOM   2208  N   THR A 142     -31.098 -19.905   0.276  1.00  0.59           N
ATOM   2209  CA  THR A 142     -30.121 -19.385  -0.669  1.00  0.59           C
ATOM   2210  C   THR A 142     -30.477 -17.944  -1.067  1.00  0.59           C
ATOM   2211  O   THR A 142     -31.637 -17.650  -1.379  1.00  0.59           O
ATOM   2212  CB  THR A 142     -30.030 -20.282  -1.917  1.00  0.59           C
ATOM   2213  CG2 THR A 142     -29.013 -19.751  -2.901  1.00  0.59           C
ATOM   2214  OG1 THR A 142     -29.665 -21.636  -1.527  1.00  0.59           O
ATOM      0  H   THR A 142     -31.917 -19.807   0.033  1.00  0.59           H   new
ATOM      0  HA  THR A 142     -29.253 -19.383  -0.237  1.00  0.59           H   new
ATOM      0  HB  THR A 142     -30.899 -20.286  -2.347  1.00  0.59           H   new
ATOM      0  HG1 THR A 142     -28.883 -21.801  -1.785  1.00  0.59           H   new
ATOM      0 HG21 THR A 142     -28.977 -20.334  -3.675  1.00  0.59           H   new
ATOM      0 HG22 THR A 142     -29.269 -18.858  -3.181  1.00  0.59           H   new
ATOM      0 HG23 THR A 142     -28.140 -19.720  -2.479  1.00  0.59           H   new
ATOM   2222  N   LEU A 143     -29.494 -17.043  -1.039  1.00  0.60           N
ATOM   2223  CA  LEU A 143     -29.739 -15.652  -1.436  1.00  0.60           C
ATOM   2224  C   LEU A 143     -28.904 -15.201  -2.616  1.00  0.60           C
ATOM   2225  O   LEU A 143     -27.668 -15.169  -2.536  1.00  0.60           O
ATOM   2226  CB  LEU A 143     -29.395 -14.703  -0.307  1.00  0.60           C
ATOM   2227  CG  LEU A 143     -29.566 -13.210  -0.597  1.00  0.60           C
ATOM   2228  CD1 LEU A 143     -31.075 -12.901  -0.722  1.00  0.60           C
ATOM   2229  CD2 LEU A 143     -28.831 -12.420   0.483  1.00  0.60           C
ATOM      0  H   LEU A 143     -28.686 -17.212  -0.796  1.00  0.60           H   new
ATOM      0  HA  LEU A 143     -30.680 -15.628  -1.672  1.00  0.60           H   new
ATOM      0  HB2 LEU A 143     -29.946 -14.929   0.459  1.00  0.60           H   new
ATOM      0  HB3 LEU A 143     -28.473 -14.859  -0.049  1.00  0.60           H   new
ATOM      0  HG  LEU A 143     -29.170 -12.943  -1.441  1.00  0.60           H   new
ATOM      0 HD11 LEU A 143     -31.198 -11.957  -0.906  1.00  0.60           H   new
ATOM      0 HD12 LEU A 143     -31.454 -13.423  -1.447  1.00  0.60           H   new
ATOM      0 HD13 LEU A 143     -31.522 -13.129   0.108  1.00  0.60           H   new
ATOM      0 HD21 LEU A 143     -28.930 -11.470   0.313  1.00  0.60           H   new
ATOM      0 HD22 LEU A 143     -29.206 -12.633   1.352  1.00  0.60           H   new
ATOM      0 HD23 LEU A 143     -27.890 -12.654   0.471  1.00  0.60           H   new
ATOM   2241  N   PHE A 144     -29.571 -14.790  -3.668  1.00  0.62           N
ATOM   2242  CA  PHE A 144     -28.914 -14.291  -4.848  1.00  0.62           C
ATOM   2243  C   PHE A 144     -29.135 -12.797  -5.009  1.00  0.62           C
ATOM   2244  O   PHE A 144     -30.210 -12.268  -4.696  1.00  0.62           O
ATOM   2245  CB  PHE A 144     -29.429 -14.994  -6.086  1.00  0.62           C
ATOM   2246  CG  PHE A 144     -29.092 -16.409  -6.174  1.00  0.62           C
ATOM   2247  CD1 PHE A 144     -27.962 -16.872  -5.580  1.00  0.62           C
ATOM   2248  CD2 PHE A 144     -29.900 -17.285  -6.876  1.00  0.62           C
ATOM   2249  CE1 PHE A 144     -27.616 -18.165  -5.669  1.00  0.62           C
ATOM   2250  CE2 PHE A 144     -29.556 -18.595  -6.968  1.00  0.62           C
ATOM   2251  CZ  PHE A 144     -28.414 -19.029  -6.366  1.00  0.62           C
ATOM      0  H   PHE A 144     -30.430 -14.793  -3.718  1.00  0.62           H   new
ATOM      0  HA  PHE A 144     -27.966 -14.465  -4.743  1.00  0.62           H   new
ATOM      0  HB2 PHE A 144     -30.394 -14.903  -6.116  1.00  0.62           H   new
ATOM      0  HB3 PHE A 144     -29.077 -14.542  -6.869  1.00  0.62           H   new
ATOM      0  HD1 PHE A 144     -27.420 -16.284  -5.105  1.00  0.62           H   new
ATOM      0  HD2 PHE A 144     -30.677 -16.977  -7.284  1.00  0.62           H   new
ATOM      0  HE1 PHE A 144     -26.839 -18.471  -5.260  1.00  0.62           H   new
ATOM      0  HE2 PHE A 144     -30.095 -19.190  -7.437  1.00  0.62           H   new
ATOM      0  HZ  PHE A 144     -28.174 -19.925  -6.430  1.00  0.62           H   new
ATOM   2261  N   CYS A 145     -28.154 -12.123  -5.583  1.00  0.65           N
ATOM   2262  CA  CYS A 145     -28.336 -10.723  -5.915  1.00  0.65           C
ATOM   2263  C   CYS A 145     -27.513 -10.340  -7.134  1.00  0.65           C
ATOM   2264  O   CYS A 145     -26.317 -10.610  -7.201  1.00  0.65           O
ATOM   2265  CB  CYS A 145     -27.962  -9.833  -4.741  1.00  0.65           C
ATOM   2266  SG  CYS A 145     -28.254  -8.093  -5.070  1.00  0.65           S
ATOM      0  H   CYS A 145     -27.386 -12.451  -5.786  1.00  0.65           H   new
ATOM      0  HA  CYS A 145     -29.275 -10.592  -6.120  1.00  0.65           H   new
ATOM      0  HB2 CYS A 145     -28.473 -10.101  -3.961  1.00  0.65           H   new
ATOM      0  HB3 CYS A 145     -27.025  -9.965  -4.526  1.00  0.65           H   new
ATOM      0  HG  CYS A 145     -27.269  -7.605  -5.551  1.00  0.65           H   new
ATOM   2272  N   ASP A 146     -28.161  -9.689  -8.095  1.00  0.70           N
ATOM   2273  CA  ASP A 146     -27.496  -9.300  -9.334  1.00  0.70           C
ATOM   2274  C   ASP A 146     -27.825  -7.846  -9.698  1.00  0.70           C
ATOM   2275  O   ASP A 146     -27.985  -7.504 -10.870  1.00  0.70           O
ATOM   2276  CB  ASP A 146     -27.917 -10.267 -10.469  1.00  0.70           C
ATOM   2277  CG  ASP A 146     -27.026 -10.214 -11.756  1.00  0.70           C
ATOM   2278  OD1 ASP A 146     -25.871  -9.894 -11.638  1.00  0.70           O
ATOM   2279  OD2 ASP A 146     -27.497 -10.492 -12.829  1.00  0.70           O1-
ATOM      0  H   ASP A 146     -28.989  -9.462  -8.049  1.00  0.70           H   new
ATOM      0  HA  ASP A 146     -26.536  -9.358  -9.211  1.00  0.70           H   new
ATOM      0  HB2 ASP A 146     -27.906 -11.173 -10.123  1.00  0.70           H   new
ATOM      0  HB3 ASP A 146     -28.833 -10.070 -10.719  1.00  0.70           H   new
ATOM   2284  N   ILE A 147     -27.884  -6.993  -8.677  1.00  0.76           N
ATOM   2285  CA  ILE A 147     -28.145  -5.561  -8.837  1.00  0.76           C
ATOM   2286  C   ILE A 147     -26.837  -4.765  -8.928  1.00  0.76           C
ATOM   2287  O   ILE A 147     -25.953  -4.925  -8.089  1.00  0.76           O
ATOM   2288  CB  ILE A 147     -28.985  -5.018  -7.664  1.00  0.76           C
ATOM   2289  CG1 ILE A 147     -30.298  -5.726  -7.524  1.00  0.76           C
ATOM   2290  CG2 ILE A 147     -29.250  -3.545  -7.875  1.00  0.76           C
ATOM   2291  CD1 ILE A 147     -31.169  -5.569  -8.731  1.00  0.76           C
ATOM      0  H   ILE A 147     -27.772  -7.233  -7.859  1.00  0.76           H   new
ATOM      0  HA  ILE A 147     -28.641  -5.452  -9.664  1.00  0.76           H   new
ATOM      0  HB  ILE A 147     -28.475  -5.169  -6.852  1.00  0.76           H   new
ATOM      0 HG12 ILE A 147     -30.137  -6.669  -7.366  1.00  0.76           H   new
ATOM      0 HG13 ILE A 147     -30.765  -5.383  -6.746  1.00  0.76           H   new
ATOM      0 HG21 ILE A 147     -29.779  -3.202  -7.137  1.00  0.76           H   new
ATOM      0 HG22 ILE A 147     -28.407  -3.067  -7.918  1.00  0.76           H   new
ATOM      0 HG23 ILE A 147     -29.735  -3.419  -8.706  1.00  0.76           H   new
ATOM      0 HD11 ILE A 147     -32.004  -6.043  -8.592  1.00  0.76           H   new
ATOM      0 HD12 ILE A 147     -31.353  -4.628  -8.877  1.00  0.76           H   new
ATOM      0 HD13 ILE A 147     -30.716  -5.934  -9.507  1.00  0.76           H   new
ATOM   2303  N   GLY A 148     -26.693  -3.934  -9.966  1.00  0.81           N
ATOM   2304  CA  GLY A 148     -25.465  -3.149 -10.120  1.00  0.81           C
ATOM   2305  C   GLY A 148     -25.361  -2.395 -11.453  1.00  0.81           C
ATOM   2306  O   GLY A 148     -25.017  -1.206 -11.488  1.00  0.81           O
ATOM      0  H   GLY A 148     -27.282  -3.812 -10.580  1.00  0.81           H   new
ATOM      0  HA2 GLY A 148     -25.409  -2.509  -9.393  1.00  0.81           H   new
ATOM      0  HA3 GLY A 148     -24.702  -3.742 -10.035  1.00  0.81           H   new
ATOM   2310  N   GLU A 149     -25.612  -3.128 -12.542  1.00  0.87           N
ATOM   2311  CA  GLU A 149     -25.467  -2.662 -13.928  1.00  0.87           C
ATOM   2312  C   GLU A 149     -24.001  -2.278 -14.168  1.00  0.87           C
ATOM   2313  O   GLU A 149     -23.118  -3.075 -13.856  1.00  0.87           O
ATOM   2314  CB  GLU A 149     -26.433  -1.505 -14.229  1.00  0.87           C
ATOM   2315  CG  GLU A 149     -27.920  -1.881 -14.162  1.00  0.87           C
ATOM   2316  CD  GLU A 149     -28.359  -2.862 -15.238  1.00  0.87           C
ATOM   2317  OE1 GLU A 149     -28.090  -2.624 -16.393  1.00  0.87           O
ATOM   2318  OE2 GLU A 149     -28.969  -3.850 -14.889  1.00  0.87           O1-
ATOM      0  H   GLU A 149     -25.882  -3.943 -12.492  1.00  0.87           H   new
ATOM      0  HA  GLU A 149     -25.704  -3.375 -14.542  1.00  0.87           H   new
ATOM      0  HB2 GLU A 149     -26.264  -0.786 -13.600  1.00  0.87           H   new
ATOM      0  HB3 GLU A 149     -26.239  -1.159 -15.114  1.00  0.87           H   new
ATOM      0  HG2 GLU A 149     -28.108  -2.265 -13.291  1.00  0.87           H   new
ATOM      0  HG3 GLU A 149     -28.452  -1.073 -14.237  1.00  0.87           H   new
ATOM   2325  N   SER A 150     -23.737  -1.104 -14.745  1.00  0.91           N
ATOM   2326  CA  SER A 150     -22.357  -0.683 -15.006  1.00  0.91           C
ATOM   2327  C   SER A 150     -22.263   0.821 -15.295  1.00  0.91           C
ATOM   2328  O   SER A 150     -23.269   1.466 -15.613  1.00  0.91           O
ATOM   2329  CB  SER A 150     -21.771  -1.467 -16.170  1.00  0.91           C
ATOM   2330  OG  SER A 150     -22.405  -1.128 -17.371  1.00  0.91           O
ATOM      0  H   SER A 150     -24.337  -0.540 -14.992  1.00  0.91           H   new
ATOM      0  HA  SER A 150     -21.845  -0.867 -14.203  1.00  0.91           H   new
ATOM      0  HB2 SER A 150     -20.820  -1.287 -16.240  1.00  0.91           H   new
ATOM      0  HB3 SER A 150     -21.868  -2.418 -16.006  1.00  0.91           H   new
ATOM      0  HG  SER A 150     -22.067  -1.569 -18.001  1.00  0.91           H   new
ATOM   2336  N   SER A 151     -21.042   1.353 -15.236  1.00  0.92           N
ATOM   2337  CA  SER A 151     -20.727   2.745 -15.584  1.00  0.92           C
ATOM   2338  C   SER A 151     -19.252   2.970 -15.928  1.00  0.92           C
ATOM   2339  O   SER A 151     -18.357   2.266 -15.451  1.00  0.92           O
ATOM   2340  CB  SER A 151     -21.113   3.713 -14.483  1.00  0.92           C
ATOM   2341  OG  SER A 151     -20.749   5.034 -14.851  1.00  0.92           O
ATOM      0  H   SER A 151     -20.353   0.903 -14.986  1.00  0.92           H   new
ATOM      0  HA  SER A 151     -21.258   2.919 -16.377  1.00  0.92           H   new
ATOM      0  HB2 SER A 151     -22.068   3.666 -14.320  1.00  0.92           H   new
ATOM      0  HB3 SER A 151     -20.672   3.466 -13.655  1.00  0.92           H   new
ATOM      0  HG  SER A 151     -20.967   5.566 -14.238  1.00  0.92           H   new
ATOM   2347  N   SER A 152     -19.000   3.974 -16.769  1.00  0.92           N
ATOM   2348  CA  SER A 152     -17.633   4.387 -17.086  1.00  0.92           C
ATOM   2349  C   SER A 152     -16.914   4.990 -15.863  1.00  0.92           C
ATOM   2350  O   SER A 152     -15.678   5.064 -15.825  1.00  0.92           O
ATOM   2351  CB  SER A 152     -17.654   5.392 -18.218  1.00  0.92           C
ATOM   2352  OG  SER A 152     -18.253   6.592 -17.812  1.00  0.92           O
ATOM      0  H   SER A 152     -19.610   4.430 -17.168  1.00  0.92           H   new
ATOM      0  HA  SER A 152     -17.140   3.596 -17.355  1.00  0.92           H   new
ATOM      0  HB2 SER A 152     -16.748   5.564 -18.519  1.00  0.92           H   new
ATOM      0  HB3 SER A 152     -18.139   5.024 -18.973  1.00  0.92           H   new
ATOM      0  HG  SER A 152     -18.254   7.136 -18.452  1.00  0.92           H   new
ATOM   2358  N   SER A 153     -17.688   5.420 -14.858  1.00  0.89           N
ATOM   2359  CA  SER A 153     -17.104   6.000 -13.656  1.00  0.89           C
ATOM   2360  C   SER A 153     -17.073   4.997 -12.505  1.00  0.89           C
ATOM   2361  O   SER A 153     -18.112   4.640 -11.936  1.00  0.89           O
ATOM   2362  CB  SER A 153     -17.869   7.236 -13.250  1.00  0.89           C
ATOM   2363  OG  SER A 153     -17.381   7.751 -12.041  1.00  0.89           O
ATOM      0  H   SER A 153     -18.547   5.383 -14.858  1.00  0.89           H   new
ATOM      0  HA  SER A 153     -16.188   6.244 -13.860  1.00  0.89           H   new
ATOM      0  HB2 SER A 153     -17.797   7.909 -13.945  1.00  0.89           H   new
ATOM      0  HB3 SER A 153     -18.811   7.023 -13.158  1.00  0.89           H   new
ATOM      0  HG  SER A 153     -17.817   8.438 -11.832  1.00  0.89           H   new
ATOM   2369  N   ALA A 154     -15.862   4.596 -12.114  1.00  0.84           N
ATOM   2370  CA  ALA A 154     -15.681   3.600 -11.060  1.00  0.84           C
ATOM   2371  C   ALA A 154     -16.308   4.051  -9.751  1.00  0.84           C
ATOM   2372  O   ALA A 154     -16.802   3.232  -8.988  1.00  0.84           O
ATOM   2373  CB  ALA A 154     -14.216   3.316 -10.842  1.00  0.84           C
ATOM      0  H   ALA A 154     -15.128   4.892 -12.450  1.00  0.84           H   new
ATOM      0  HA  ALA A 154     -16.127   2.790 -11.352  1.00  0.84           H   new
ATOM      0  HB1 ALA A 154     -14.115   2.654 -10.140  1.00  0.84           H   new
ATOM      0  HB2 ALA A 154     -13.826   2.978 -11.663  1.00  0.84           H   new
ATOM      0  HB3 ALA A 154     -13.763   4.133 -10.582  1.00  0.84           H   new
ATOM   2379  N   GLU A 155     -16.291   5.357  -9.487  1.00  0.79           N
ATOM   2380  CA  GLU A 155     -16.866   5.900  -8.260  1.00  0.79           C
ATOM   2381  C   GLU A 155     -18.376   5.658  -8.190  1.00  0.79           C
ATOM   2382  O   GLU A 155     -18.958   5.547  -7.109  1.00  0.79           O
ATOM   2383  CB  GLU A 155     -16.551   7.390  -8.131  1.00  0.79           C
ATOM   2384  CG  GLU A 155     -15.072   7.680  -7.866  1.00  0.79           C
ATOM   2385  CD  GLU A 155     -14.759   9.152  -7.711  1.00  0.79           C
ATOM   2386  OE1 GLU A 155     -15.630   9.960  -7.934  1.00  0.79           O
ATOM   2387  OE2 GLU A 155     -13.643   9.462  -7.363  1.00  0.79           O1-
ATOM      0  H   GLU A 155     -15.949   5.948 -10.010  1.00  0.79           H   new
ATOM      0  HA  GLU A 155     -16.460   5.432  -7.513  1.00  0.79           H   new
ATOM      0  HB2 GLU A 155     -16.821   7.842  -8.946  1.00  0.79           H   new
ATOM      0  HB3 GLU A 155     -17.081   7.764  -7.410  1.00  0.79           H   new
ATOM      0  HG2 GLU A 155     -14.798   7.213  -7.061  1.00  0.79           H   new
ATOM      0  HG3 GLU A 155     -14.544   7.320  -8.596  1.00  0.79           H   new
ATOM   2394  N   VAL A 156     -19.042   5.622  -9.343  1.00  0.74           N
ATOM   2395  CA  VAL A 156     -20.475   5.401  -9.332  1.00  0.74           C
ATOM   2396  C   VAL A 156     -20.709   3.940  -9.064  1.00  0.74           C
ATOM   2397  O   VAL A 156     -21.550   3.574  -8.237  1.00  0.74           O
ATOM   2398  CB  VAL A 156     -21.129   5.799 -10.655  1.00  0.74           C
ATOM   2399  CG1 VAL A 156     -22.600   5.405 -10.638  1.00  0.74           C
ATOM   2400  CG2 VAL A 156     -20.953   7.287 -10.865  1.00  0.74           C
ATOM      0  H   VAL A 156     -18.689   5.721 -10.121  1.00  0.74           H   new
ATOM      0  HA  VAL A 156     -20.876   5.955  -8.644  1.00  0.74           H   new
ATOM      0  HB  VAL A 156     -20.707   5.334 -11.394  1.00  0.74           H   new
ATOM      0 HG11 VAL A 156     -23.013   5.659 -11.478  1.00  0.74           H   new
ATOM      0 HG12 VAL A 156     -22.677   4.446 -10.517  1.00  0.74           H   new
ATOM      0 HG13 VAL A 156     -23.049   5.860  -9.908  1.00  0.74           H   new
ATOM      0 HG21 VAL A 156     -21.366   7.547 -11.703  1.00  0.74           H   new
ATOM      0 HG22 VAL A 156     -21.373   7.769 -10.135  1.00  0.74           H   new
ATOM      0 HG23 VAL A 156     -20.007   7.501 -10.891  1.00  0.74           H   new
ATOM   2410  N   GLU A 157     -19.938   3.092  -9.750  1.00  0.70           N
ATOM   2411  CA  GLU A 157     -20.091   1.664  -9.534  1.00  0.70           C
ATOM   2412  C   GLU A 157     -19.748   1.309  -8.084  1.00  0.70           C
ATOM   2413  O   GLU A 157     -20.414   0.468  -7.480  1.00  0.70           O
ATOM   2414  CB  GLU A 157     -19.239   0.843 -10.501  1.00  0.70           C
ATOM   2415  CG  GLU A 157     -19.688   0.847 -11.961  1.00  0.70           C
ATOM   2416  CD  GLU A 157     -18.906  -0.146 -12.811  1.00  0.70           C
ATOM   2417  OE1 GLU A 157     -18.047  -0.774 -12.283  1.00  0.70           O
ATOM   2418  OE2 GLU A 157     -19.156  -0.249 -13.991  1.00  0.70           O1-
ATOM      0  H   GLU A 157     -19.341   3.319 -10.326  1.00  0.70           H   new
ATOM      0  HA  GLU A 157     -21.019   1.440  -9.707  1.00  0.70           H   new
ATOM      0  HB2 GLU A 157     -18.328   1.173 -10.461  1.00  0.70           H   new
ATOM      0  HB3 GLU A 157     -19.222  -0.075 -10.189  1.00  0.70           H   new
ATOM      0  HG2 GLU A 157     -20.633   0.634 -12.007  1.00  0.70           H   new
ATOM      0  HG3 GLU A 157     -19.580   1.738 -12.328  1.00  0.70           H   new
ATOM   2425  N   GLU A 158     -18.753   1.994  -7.499  1.00  0.66           N
ATOM   2426  CA  GLU A 158     -18.370   1.760  -6.112  1.00  0.66           C
ATOM   2427  C   GLU A 158     -19.571   1.986  -5.210  1.00  0.66           C
ATOM   2428  O   GLU A 158     -19.925   1.127  -4.401  1.00  0.66           O
ATOM   2429  CB  GLU A 158     -17.269   2.740  -5.678  1.00  0.66           C
ATOM   2430  CG  GLU A 158     -16.743   2.530  -4.263  1.00  0.66           C
ATOM   2431  CD  GLU A 158     -15.747   3.568  -3.754  1.00  0.66           C
ATOM   2432  OE1 GLU A 158     -16.066   4.725  -3.682  1.00  0.66           O
ATOM   2433  OE2 GLU A 158     -14.654   3.177  -3.418  1.00  0.66           O1-
ATOM      0  H   GLU A 158     -18.290   2.600  -7.897  1.00  0.66           H   new
ATOM      0  HA  GLU A 158     -18.046   0.849  -6.040  1.00  0.66           H   new
ATOM      0  HB2 GLU A 158     -16.527   2.668  -6.299  1.00  0.66           H   new
ATOM      0  HB3 GLU A 158     -17.612   3.644  -5.750  1.00  0.66           H   new
ATOM      0  HG2 GLU A 158     -17.500   2.510  -3.656  1.00  0.66           H   new
ATOM      0  HG3 GLU A 158     -16.322   1.657  -4.220  1.00  0.66           H   new
ATOM   2440  N   GLN A 159     -20.236   3.133  -5.384  1.00  0.64           N
ATOM   2441  CA  GLN A 159     -21.388   3.447  -4.556  1.00  0.64           C
ATOM   2442  C   GLN A 159     -22.535   2.474  -4.784  1.00  0.64           C
ATOM   2443  O   GLN A 159     -23.194   2.046  -3.832  1.00  0.64           O
ATOM   2444  CB  GLN A 159     -21.850   4.882  -4.818  1.00  0.64           C
ATOM   2445  CG  GLN A 159     -20.883   5.935  -4.304  1.00  0.64           C
ATOM   2446  CD  GLN A 159     -21.319   7.353  -4.630  1.00  0.64           C
ATOM   2447  NE2 GLN A 159     -20.352   8.193  -4.987  1.00  0.64           N
ATOM   2448  OE1 GLN A 159     -22.509   7.694  -4.562  1.00  0.64           O
ATOM      0  H   GLN A 159     -20.035   3.730  -5.969  1.00  0.64           H   new
ATOM      0  HA  GLN A 159     -21.114   3.362  -3.629  1.00  0.64           H   new
ATOM      0  HB2 GLN A 159     -21.973   5.005  -5.772  1.00  0.64           H   new
ATOM      0  HB3 GLN A 159     -22.715   5.017  -4.400  1.00  0.64           H   new
ATOM      0  HG2 GLN A 159     -20.794   5.843  -3.343  1.00  0.64           H   new
ATOM      0  HG3 GLN A 159     -20.006   5.776  -4.687  1.00  0.64           H   new
ATOM      0 HE21 GLN A 159     -19.537   7.920  -5.023  1.00  0.64           H   new
ATOM      0 HE22 GLN A 159     -20.541   9.009  -5.182  1.00  0.64           H   new
ATOM   2457  N   ARG A 160     -22.760   2.061  -6.034  1.00  0.63           N
ATOM   2458  CA  ARG A 160     -23.855   1.129  -6.268  1.00  0.63           C
ATOM   2459  C   ARG A 160     -23.569  -0.187  -5.553  1.00  0.63           C
ATOM   2460  O   ARG A 160     -24.445  -0.742  -4.882  1.00  0.63           O
ATOM   2461  CB  ARG A 160     -24.046   0.867  -7.756  1.00  0.63           C
ATOM   2462  CG  ARG A 160     -24.596   2.026  -8.558  1.00  0.63           C
ATOM   2463  CD  ARG A 160     -24.711   1.672  -9.988  1.00  0.63           C
ATOM   2464  NE  ARG A 160     -25.127   2.796 -10.796  1.00  0.63           N
ATOM   2465  CZ  ARG A 160     -25.280   2.755 -12.129  1.00  0.63           C
ATOM   2466  NH1 ARG A 160     -25.090   1.632 -12.779  1.00  0.63           N1+
ATOM   2467  NH2 ARG A 160     -25.627   3.849 -12.787  1.00  0.63           N
ATOM      0  H   ARG A 160     -22.311   2.297  -6.729  1.00  0.63           H   new
ATOM      0  HA  ARG A 160     -24.669   1.525  -5.920  1.00  0.63           H   new
ATOM      0  HB2 ARG A 160     -23.191   0.609  -8.135  1.00  0.63           H   new
ATOM      0  HB3 ARG A 160     -24.643   0.110  -7.861  1.00  0.63           H   new
ATOM      0  HG2 ARG A 160     -25.467   2.279  -8.213  1.00  0.63           H   new
ATOM      0  HG3 ARG A 160     -24.016   2.797  -8.458  1.00  0.63           H   new
ATOM      0  HD2 ARG A 160     -23.856   1.344 -10.308  1.00  0.63           H   new
ATOM      0  HD3 ARG A 160     -25.349   0.948 -10.090  1.00  0.63           H   new
ATOM      0  HE  ARG A 160     -25.287   3.540 -10.396  1.00  0.63           H   new
ATOM      0 HH11 ARG A 160     -24.867   0.920 -12.351  1.00  0.63           H   new
ATOM      0 HH12 ARG A 160     -25.188   1.608 -13.633  1.00  0.63           H   new
ATOM      0 HH21 ARG A 160     -25.754   4.585 -12.361  1.00  0.63           H   new
ATOM      0 HH22 ARG A 160     -25.725   3.824 -13.641  1.00  0.63           H   new
ATOM   2481  N   THR A 161     -22.321  -0.648  -5.631  1.00  0.64           N
ATOM   2482  CA  THR A 161     -21.919  -1.878  -4.977  1.00  0.64           C
ATOM   2483  C   THR A 161     -22.047  -1.807  -3.477  1.00  0.64           C
ATOM   2484  O   THR A 161     -22.561  -2.738  -2.862  1.00  0.64           O
ATOM   2485  CB  THR A 161     -20.486  -2.248  -5.319  1.00  0.64           C
ATOM   2486  CG2 THR A 161     -20.043  -3.404  -4.536  1.00  0.64           C
ATOM   2487  OG1 THR A 161     -20.370  -2.527  -6.700  1.00  0.64           O
ATOM      0  H   THR A 161     -21.691  -0.254  -6.064  1.00  0.64           H   new
ATOM      0  HA  THR A 161     -22.525  -2.558  -5.310  1.00  0.64           H   new
ATOM      0  HB  THR A 161     -19.918  -1.493  -5.098  1.00  0.64           H   new
ATOM      0  HG1 THR A 161     -19.561  -2.501  -6.924  1.00  0.64           H   new
ATOM      0 HG21 THR A 161     -19.127  -3.622  -4.770  1.00  0.64           H   new
ATOM      0 HG22 THR A 161     -20.093  -3.193  -3.591  1.00  0.64           H   new
ATOM      0 HG23 THR A 161     -20.615  -4.164  -4.728  1.00  0.64           H   new
ATOM   2495  N   LEU A 162     -21.594  -0.713  -2.875  1.00  0.64           N
ATOM   2496  CA  LEU A 162     -21.670  -0.605  -1.432  1.00  0.64           C
ATOM   2497  C   LEU A 162     -23.116  -0.622  -0.970  1.00  0.64           C
ATOM   2498  O   LEU A 162     -23.451  -1.298   0.002  1.00  0.64           O
ATOM   2499  CB  LEU A 162     -20.996   0.681  -0.991  1.00  0.64           C
ATOM   2500  CG  LEU A 162     -19.489   0.707  -1.173  1.00  0.64           C
ATOM   2501  CD1 LEU A 162     -18.985   2.105  -0.925  1.00  0.64           C
ATOM   2502  CD2 LEU A 162     -18.852  -0.288  -0.225  1.00  0.64           C
ATOM      0  H   LEU A 162     -21.247  -0.037  -3.277  1.00  0.64           H   new
ATOM      0  HA  LEU A 162     -21.216  -1.364  -1.033  1.00  0.64           H   new
ATOM      0  HB2 LEU A 162     -21.382   1.420  -1.488  1.00  0.64           H   new
ATOM      0  HB3 LEU A 162     -21.198   0.832  -0.054  1.00  0.64           H   new
ATOM      0  HG  LEU A 162     -19.253   0.454  -2.079  1.00  0.64           H   new
ATOM      0 HD11 LEU A 162     -18.022   2.127  -1.040  1.00  0.64           H   new
ATOM      0 HD12 LEU A 162     -19.400   2.715  -1.555  1.00  0.64           H   new
ATOM      0 HD13 LEU A 162     -19.208   2.374  -0.020  1.00  0.64           H   new
ATOM      0 HD21 LEU A 162     -17.889  -0.273  -0.339  1.00  0.64           H   new
ATOM      0 HD22 LEU A 162     -19.072  -0.051   0.689  1.00  0.64           H   new
ATOM      0 HD23 LEU A 162     -19.186  -1.178  -0.417  1.00  0.64           H   new
ATOM   2514  N   ARG A 163     -24.001   0.056  -1.705  1.00  0.65           N
ATOM   2515  CA  ARG A 163     -25.408   0.072  -1.328  1.00  0.65           C
ATOM   2516  C   ARG A 163     -25.982  -1.340  -1.390  1.00  0.65           C
ATOM   2517  O   ARG A 163     -26.697  -1.774  -0.480  1.00  0.65           O
ATOM   2518  CB  ARG A 163     -26.169   1.007  -2.255  1.00  0.65           C
ATOM   2519  CG  ARG A 163     -25.866   2.481  -2.038  1.00  0.65           C
ATOM   2520  CD  ARG A 163     -26.490   3.331  -3.077  1.00  0.65           C
ATOM   2521  NE  ARG A 163     -26.120   4.733  -2.923  1.00  0.65           N
ATOM   2522  CZ  ARG A 163     -26.367   5.698  -3.831  1.00  0.65           C
ATOM   2523  NH1 ARG A 163     -26.998   5.407  -4.950  1.00  0.65           N1+
ATOM   2524  NH2 ARG A 163     -25.973   6.937  -3.601  1.00  0.65           N
ATOM      0  H   ARG A 163     -23.808   0.505  -2.413  1.00  0.65           H   new
ATOM      0  HA  ARG A 163     -25.497   0.394  -0.417  1.00  0.65           H   new
ATOM      0  HB2 ARG A 163     -25.960   0.776  -3.174  1.00  0.65           H   new
ATOM      0  HB3 ARG A 163     -27.120   0.862  -2.135  1.00  0.65           H   new
ATOM      0  HG2 ARG A 163     -26.187   2.752  -1.164  1.00  0.65           H   new
ATOM      0  HG3 ARG A 163     -24.906   2.618  -2.043  1.00  0.65           H   new
ATOM      0  HD2 ARG A 163     -26.220   3.020  -3.955  1.00  0.65           H   new
ATOM      0  HD3 ARG A 163     -27.455   3.244  -3.030  1.00  0.65           H   new
ATOM      0  HE  ARG A 163     -25.714   4.961  -2.200  1.00  0.65           H   new
ATOM      0 HH11 ARG A 163     -27.253   4.600  -5.102  1.00  0.65           H   new
ATOM      0 HH12 ARG A 163     -27.155   6.024  -5.528  1.00  0.65           H   new
ATOM      0 HH21 ARG A 163     -25.559   7.128  -2.872  1.00  0.65           H   new
ATOM      0 HH22 ARG A 163     -26.131   7.553  -4.180  1.00  0.65           H   new
ATOM   2538  N   ILE A 164     -25.591  -2.099  -2.408  1.00  0.67           N
ATOM   2539  CA  ILE A 164     -26.049  -3.469  -2.525  1.00  0.67           C
ATOM   2540  C   ILE A 164     -25.468  -4.365  -1.452  1.00  0.67           C
ATOM   2541  O   ILE A 164     -26.192  -5.189  -0.901  1.00  0.67           O
ATOM   2542  CB  ILE A 164     -25.811  -4.017  -3.927  1.00  0.67           C
ATOM   2543  CG1 ILE A 164     -26.688  -3.206  -4.874  1.00  0.67           C
ATOM   2544  CG2 ILE A 164     -26.083  -5.507  -3.997  1.00  0.67           C
ATOM   2545  CD1 ILE A 164     -28.160  -3.260  -4.497  1.00  0.67           C
ATOM      0  H   ILE A 164     -25.064  -1.838  -3.036  1.00  0.67           H   new
ATOM      0  HA  ILE A 164     -27.008  -3.462  -2.379  1.00  0.67           H   new
ATOM      0  HB  ILE A 164     -24.881  -3.924  -4.185  1.00  0.67           H   new
ATOM      0 HG12 ILE A 164     -26.391  -2.283  -4.874  1.00  0.67           H   new
ATOM      0 HG13 ILE A 164     -26.577  -3.539  -5.778  1.00  0.67           H   new
ATOM      0 HG21 ILE A 164     -25.923  -5.823  -4.900  1.00  0.67           H   new
ATOM      0 HG22 ILE A 164     -25.495  -5.973  -3.382  1.00  0.67           H   new
ATOM      0 HG23 ILE A 164     -27.006  -5.679  -3.754  1.00  0.67           H   new
ATOM      0 HD11 ILE A 164     -28.675  -2.731  -5.126  1.00  0.67           H   new
ATOM      0 HD12 ILE A 164     -28.467  -4.180  -4.521  1.00  0.67           H   new
ATOM      0 HD13 ILE A 164     -28.278  -2.904  -3.603  1.00  0.67           H   new
ATOM   2557  N   LEU A 165     -24.184  -4.206  -1.123  1.00  0.68           N
ATOM   2558  CA  LEU A 165     -23.598  -5.012  -0.063  1.00  0.68           C
ATOM   2559  C   LEU A 165     -24.304  -4.720   1.278  1.00  0.68           C
ATOM   2560  O   LEU A 165     -24.543  -5.627   2.086  1.00  0.68           O
ATOM   2561  CB  LEU A 165     -22.085  -4.789   0.023  1.00  0.68           C
ATOM   2562  CG  LEU A 165     -21.258  -5.370  -1.182  1.00  0.68           C
ATOM   2563  CD1 LEU A 165     -19.777  -4.945  -1.065  1.00  0.68           C
ATOM   2564  CD2 LEU A 165     -21.398  -6.901  -1.196  1.00  0.68           C
ATOM      0  H   LEU A 165     -23.648  -3.647  -1.496  1.00  0.68           H   new
ATOM      0  HA  LEU A 165     -23.733  -5.950  -0.270  1.00  0.68           H   new
ATOM      0  HB2 LEU A 165     -21.915  -3.836   0.085  1.00  0.68           H   new
ATOM      0  HB3 LEU A 165     -21.759  -5.189   0.844  1.00  0.68           H   new
ATOM      0  HG  LEU A 165     -21.601  -5.017  -2.018  1.00  0.68           H   new
ATOM      0 HD11 LEU A 165     -19.276  -5.308  -1.812  1.00  0.68           H   new
ATOM      0 HD12 LEU A 165     -19.716  -3.977  -1.075  1.00  0.68           H   new
ATOM      0 HD13 LEU A 165     -19.408  -5.283  -0.234  1.00  0.68           H   new
ATOM      0 HD21 LEU A 165     -20.890  -7.266  -1.937  1.00  0.68           H   new
ATOM      0 HD22 LEU A 165     -21.060  -7.265  -0.363  1.00  0.68           H   new
ATOM      0 HD23 LEU A 165     -22.333  -7.140  -1.297  1.00  0.68           H   new
ATOM   2576  N   GLU A 166     -24.658  -3.454   1.527  1.00  0.70           N
ATOM   2577  CA  GLU A 166     -25.403  -3.135   2.740  1.00  0.70           C
ATOM   2578  C   GLU A 166     -26.808  -3.764   2.704  1.00  0.70           C
ATOM   2579  O   GLU A 166     -27.270  -4.307   3.706  1.00  0.70           O
ATOM   2580  CB  GLU A 166     -25.474  -1.620   2.967  1.00  0.70           C
ATOM   2581  CG  GLU A 166     -24.130  -0.971   3.362  1.00  0.70           C
ATOM   2582  CD  GLU A 166     -24.208   0.539   3.526  1.00  0.70           C
ATOM   2583  OE1 GLU A 166     -25.236   1.106   3.231  1.00  0.70           O
ATOM   2584  OE2 GLU A 166     -23.234   1.121   3.952  1.00  0.70           O1-
ATOM      0  H   GLU A 166     -24.480  -2.784   1.018  1.00  0.70           H   new
ATOM      0  HA  GLU A 166     -24.926  -3.519   3.492  1.00  0.70           H   new
ATOM      0  HB2 GLU A 166     -25.799  -1.197   2.157  1.00  0.70           H   new
ATOM      0  HB3 GLU A 166     -26.125  -1.438   3.663  1.00  0.70           H   new
ATOM      0  HG2 GLU A 166     -23.822  -1.364   4.194  1.00  0.70           H   new
ATOM      0  HG3 GLU A 166     -23.467  -1.182   2.686  1.00  0.70           H   new
ATOM   2591  N   MET A 167     -27.464  -3.753   1.537  1.00  0.71           N
ATOM   2592  CA  MET A 167     -28.794  -4.350   1.391  1.00  0.71           C
ATOM   2593  C   MET A 167     -28.784  -5.836   1.719  1.00  0.71           C
ATOM   2594  O   MET A 167     -29.594  -6.323   2.512  1.00  0.71           O
ATOM   2595  CB  MET A 167     -29.303  -4.181  -0.041  1.00  0.71           C
ATOM   2596  CG  MET A 167     -30.661  -4.827  -0.334  1.00  0.71           C
ATOM   2597  SD  MET A 167     -31.039  -4.828  -2.105  1.00  0.71           S
ATOM   2598  CE  MET A 167     -29.886  -6.014  -2.676  1.00  0.71           C
ATOM      0  H   MET A 167     -27.152  -3.403   0.816  1.00  0.71           H   new
ATOM      0  HA  MET A 167     -29.378  -3.890   2.014  1.00  0.71           H   new
ATOM      0  HB2 MET A 167     -29.363  -3.233  -0.237  1.00  0.71           H   new
ATOM      0  HB3 MET A 167     -28.646  -4.555  -0.648  1.00  0.71           H   new
ATOM      0  HG2 MET A 167     -30.664  -5.739  -0.002  1.00  0.71           H   new
ATOM      0  HG3 MET A 167     -31.356  -4.349   0.145  1.00  0.71           H   new
ATOM      0  HE1 MET A 167     -29.978  -6.119  -3.636  1.00  0.71           H   new
ATOM      0  HE2 MET A 167     -28.986  -5.717  -2.469  1.00  0.71           H   new
ATOM      0  HE3 MET A 167     -30.054  -6.864  -2.240  1.00  0.71           H   new
ATOM   2608  N   VAL A 168     -27.847  -6.565   1.114  1.00  0.71           N
ATOM   2609  CA  VAL A 168     -27.769  -8.001   1.325  1.00  0.71           C
ATOM   2610  C   VAL A 168     -27.334  -8.354   2.735  1.00  0.71           C
ATOM   2611  O   VAL A 168     -27.712  -9.415   3.219  1.00  0.71           O
ATOM   2612  CB  VAL A 168     -26.826  -8.663   0.306  1.00  0.71           C
ATOM   2613  CG1 VAL A 168     -27.359  -8.422  -1.123  1.00  0.71           C
ATOM   2614  CG2 VAL A 168     -25.472  -8.083   0.469  1.00  0.71           C
ATOM      0  H   VAL A 168     -27.252  -6.246   0.581  1.00  0.71           H   new
ATOM      0  HA  VAL A 168     -28.666  -8.346   1.196  1.00  0.71           H   new
ATOM      0  HB  VAL A 168     -26.782  -9.620   0.456  1.00  0.71           H   new
ATOM      0 HG11 VAL A 168     -26.764  -8.840  -1.765  1.00  0.71           H   new
ATOM      0 HG12 VAL A 168     -28.246  -8.806  -1.207  1.00  0.71           H   new
ATOM      0 HG13 VAL A 168     -27.403  -7.469  -1.296  1.00  0.71           H   new
ATOM      0 HG21 VAL A 168     -24.866  -8.492  -0.168  1.00  0.71           H   new
ATOM      0 HG22 VAL A 168     -25.508  -7.126   0.312  1.00  0.71           H   new
ATOM      0 HG23 VAL A 168     -25.154  -8.251   1.370  1.00  0.71           H   new
ATOM   2624  N   SER A 169     -26.604  -7.467   3.429  1.00  0.71           N
ATOM   2625  CA  SER A 169     -26.168  -7.796   4.774  1.00  0.71           C
ATOM   2626  C   SER A 169     -27.352  -8.144   5.659  1.00  0.71           C
ATOM   2627  O   SER A 169     -27.279  -9.125   6.391  1.00  0.71           O
ATOM   2628  CB  SER A 169     -25.371  -6.670   5.397  1.00  0.71           C
ATOM   2629  OG  SER A 169     -24.913  -7.034   6.697  1.00  0.71           O
ATOM      0  H   SER A 169     -26.362  -6.694   3.141  1.00  0.71           H   new
ATOM      0  HA  SER A 169     -25.589  -8.571   4.703  1.00  0.71           H   new
ATOM      0  HB2 SER A 169     -24.613  -6.453   4.832  1.00  0.71           H   new
ATOM      0  HB3 SER A 169     -25.920  -5.872   5.454  1.00  0.71           H   new
ATOM      0  HG  SER A 169     -24.473  -6.399   7.027  1.00  0.71           H   new
ATOM   2635  N   ASP A 170     -28.453  -7.389   5.610  1.00  0.71           N
ATOM   2636  CA  ASP A 170     -29.576  -7.753   6.483  1.00  0.71           C
ATOM   2637  C   ASP A 170     -30.083  -9.171   6.188  1.00  0.71           C
ATOM   2638  O   ASP A 170     -30.440  -9.919   7.104  1.00  0.71           O
ATOM   2639  CB  ASP A 170     -30.750  -6.780   6.346  1.00  0.71           C
ATOM   2640  CG  ASP A 170     -30.553  -5.394   6.997  1.00  0.71           C
ATOM   2641  OD1 ASP A 170     -29.632  -5.219   7.762  1.00  0.71           O
ATOM   2642  OD2 ASP A 170     -31.375  -4.535   6.750  1.00  0.71           O1-
ATOM      0  H   ASP A 170     -28.570  -6.700   5.109  1.00  0.71           H   new
ATOM      0  HA  ASP A 170     -29.232  -7.711   7.389  1.00  0.71           H   new
ATOM      0  HB2 ASP A 170     -30.934  -6.652   5.402  1.00  0.71           H   new
ATOM      0  HB3 ASP A 170     -31.537  -7.192   6.735  1.00  0.71           H   new
ATOM   2647  N   TRP A 171     -30.083  -9.560   4.918  1.00  0.71           N
ATOM   2648  CA  TRP A 171     -30.557 -10.887   4.553  1.00  0.71           C
ATOM   2649  C   TRP A 171     -29.555 -11.932   5.021  1.00  0.71           C
ATOM   2650  O   TRP A 171     -29.924 -12.987   5.550  1.00  0.71           O
ATOM   2651  CB  TRP A 171     -30.680 -10.973   3.044  1.00  0.71           C
ATOM   2652  CG  TRP A 171     -31.794 -10.217   2.454  1.00  0.71           C
ATOM   2653  CD1 TRP A 171     -31.822  -8.894   2.155  1.00  0.71           C
ATOM   2654  CD2 TRP A 171     -33.041 -10.755   2.009  1.00  0.71           C
ATOM   2655  CE2 TRP A 171     -33.780  -9.696   1.485  1.00  0.71           C
ATOM   2656  CE3 TRP A 171     -33.580 -12.029   2.006  1.00  0.71           C
ATOM   2657  NE1 TRP A 171     -33.022  -8.566   1.587  1.00  0.71           N
ATOM   2658  CZ2 TRP A 171     -35.038  -9.874   0.977  1.00  0.71           C
ATOM   2659  CZ3 TRP A 171     -34.825 -12.211   1.492  1.00  0.71           C
ATOM   2660  CH2 TRP A 171     -35.549 -11.163   0.991  1.00  0.71           C
ATOM      0  H   TRP A 171     -29.816  -9.076   4.259  1.00  0.71           H   new
ATOM      0  HA  TRP A 171     -31.418 -11.047   4.970  1.00  0.71           H   new
ATOM      0  HB2 TRP A 171     -29.852 -10.658   2.649  1.00  0.71           H   new
ATOM      0  HB3 TRP A 171     -30.776 -11.906   2.796  1.00  0.71           H   new
ATOM      0  HD1 TRP A 171     -31.127  -8.297   2.313  1.00  0.71           H   new
ATOM      0  HE1 TRP A 171     -33.259  -7.778   1.336  1.00  0.71           H   new
ATOM      0  HE3 TRP A 171     -33.100 -12.747   2.349  1.00  0.71           H   new
ATOM      0  HZ2 TRP A 171     -35.529  -9.161   0.637  1.00  0.71           H   new
ATOM      0  HZ3 TRP A 171     -35.193 -13.065   1.480  1.00  0.71           H   new
ATOM      0  HH2 TRP A 171     -36.401 -11.319   0.653  1.00  0.71           H   new
ATOM   2671  N   LEU A 172     -28.279 -11.606   4.878  1.00  0.71           N
ATOM   2672  CA  LEU A 172     -27.222 -12.515   5.263  1.00  0.71           C
ATOM   2673  C   LEU A 172     -27.265 -12.728   6.777  1.00  0.71           C
ATOM   2674  O   LEU A 172     -27.017 -13.832   7.267  1.00  0.71           O
ATOM   2675  CB  LEU A 172     -25.872 -11.973   4.799  1.00  0.71           C
ATOM   2676  CG  LEU A 172     -25.648 -11.927   3.291  1.00  0.71           C
ATOM   2677  CD1 LEU A 172     -24.376 -11.223   3.009  1.00  0.71           C
ATOM   2678  CD2 LEU A 172     -25.592 -13.299   2.766  1.00  0.71           C
ATOM      0  H   LEU A 172     -28.006 -10.856   4.557  1.00  0.71           H   new
ATOM      0  HA  LEU A 172     -27.350 -13.376   4.835  1.00  0.71           H   new
ATOM      0  HB2 LEU A 172     -25.767 -11.075   5.151  1.00  0.71           H   new
ATOM      0  HB3 LEU A 172     -25.173 -12.516   5.195  1.00  0.71           H   new
ATOM      0  HG  LEU A 172     -26.377 -11.453   2.862  1.00  0.71           H   new
ATOM      0 HD11 LEU A 172     -24.229 -11.191   2.051  1.00  0.71           H   new
ATOM      0 HD12 LEU A 172     -24.422 -10.319   3.359  1.00  0.71           H   new
ATOM      0 HD13 LEU A 172     -23.643 -11.697   3.432  1.00  0.71           H   new
ATOM      0 HD21 LEU A 172     -25.450 -13.273   1.807  1.00  0.71           H   new
ATOM      0 HD22 LEU A 172     -24.862 -13.778   3.188  1.00  0.71           H   new
ATOM      0 HD23 LEU A 172     -26.428 -13.753   2.956  1.00  0.71           H   new
ATOM   2690  N   GLN A 173     -27.612 -11.672   7.525  1.00  0.71           N
ATOM   2691  CA  GLN A 173     -27.755 -11.740   8.978  1.00  0.71           C
ATOM   2692  C   GLN A 173     -28.901 -12.673   9.371  1.00  0.71           C
ATOM   2693  O   GLN A 173     -28.803 -13.374  10.379  1.00  0.71           O
ATOM   2694  CB  GLN A 173     -27.959 -10.351   9.588  1.00  0.71           C
ATOM   2695  CG  GLN A 173     -26.716  -9.440   9.550  1.00  0.71           C
ATOM   2696  CD  GLN A 173     -27.027  -8.034  10.042  1.00  0.71           C
ATOM   2697  NE2 GLN A 173     -26.618  -7.001   9.291  1.00  0.71           N
ATOM   2698  OE1 GLN A 173     -27.649  -7.880  11.107  1.00  0.71           O
ATOM      0  H   GLN A 173     -27.771 -10.893   7.197  1.00  0.71           H   new
ATOM      0  HA  GLN A 173     -26.929 -12.102   9.334  1.00  0.71           H   new
ATOM      0  HB2 GLN A 173     -28.683  -9.908   9.118  1.00  0.71           H   new
ATOM      0  HB3 GLN A 173     -28.240 -10.455  10.510  1.00  0.71           H   new
ATOM      0  HG2 GLN A 173     -26.015  -9.826  10.098  1.00  0.71           H   new
ATOM      0  HG3 GLN A 173     -26.375  -9.397   8.643  1.00  0.71           H   new
ATOM      0 HE21 GLN A 173     -26.190  -7.144   8.559  1.00  0.71           H   new
ATOM      0 HE22 GLN A 173     -26.784  -6.195   9.541  1.00  0.71           H   new
ATOM   2707  N   ARG A 174     -29.981 -12.720   8.565  1.00  0.71           N
ATOM   2708  CA  ARG A 174     -31.077 -13.644   8.881  1.00  0.71           C
ATOM   2709  C   ARG A 174     -30.549 -15.076   8.841  1.00  0.71           C
ATOM   2710  O   ARG A 174     -30.957 -15.918   9.646  1.00  0.71           O
ATOM   2711  CB  ARG A 174     -32.251 -13.499   7.922  1.00  0.71           C
ATOM   2712  CG  ARG A 174     -32.986 -12.191   8.023  1.00  0.71           C
ATOM   2713  CD  ARG A 174     -33.632 -12.043   9.351  1.00  0.71           C
ATOM   2714  NE  ARG A 174     -34.363 -10.801   9.461  1.00  0.71           N
ATOM   2715  CZ  ARG A 174     -34.939 -10.342  10.595  1.00  0.71           C
ATOM   2716  NH1 ARG A 174     -34.866 -11.047  11.706  1.00  0.71           N1+
ATOM   2717  NH2 ARG A 174     -35.577  -9.184  10.595  1.00  0.71           N
ATOM      0  H   ARG A 174     -30.092 -12.243   7.858  1.00  0.71           H   new
ATOM      0  HA  ARG A 174     -31.404 -13.427   9.768  1.00  0.71           H   new
ATOM      0  HB2 ARG A 174     -31.926 -13.604   7.014  1.00  0.71           H   new
ATOM      0  HB3 ARG A 174     -32.877 -14.222   8.085  1.00  0.71           H   new
ATOM      0  HG2 ARG A 174     -32.368 -11.457   7.877  1.00  0.71           H   new
ATOM      0  HG3 ARG A 174     -33.658 -12.139   7.325  1.00  0.71           H   new
ATOM      0  HD2 ARG A 174     -34.236 -12.787   9.501  1.00  0.71           H   new
ATOM      0  HD3 ARG A 174     -32.956 -12.082  10.045  1.00  0.71           H   new
ATOM      0  HE  ARG A 174     -34.437 -10.318   8.753  1.00  0.71           H   new
ATOM      0 HH11 ARG A 174     -34.451 -11.800  11.711  1.00  0.71           H   new
ATOM      0 HH12 ARG A 174     -35.233 -10.754  12.426  1.00  0.71           H   new
ATOM      0 HH21 ARG A 174     -35.627  -8.720   9.872  1.00  0.71           H   new
ATOM      0 HH22 ARG A 174     -35.942  -8.894  11.318  1.00  0.71           H   new
ATOM   2731  N   GLY A 175     -29.620 -15.332   7.918  1.00  0.70           N
ATOM   2732  CA  GLY A 175     -28.934 -16.620   7.876  1.00  0.70           C
ATOM   2733  C   GLY A 175     -29.264 -17.620   6.763  1.00  0.70           C
ATOM   2734  O   GLY A 175     -29.818 -18.679   7.055  1.00  0.70           O
ATOM      0  H   GLY A 175     -29.375 -14.775   7.311  1.00  0.70           H   new
ATOM      0  HA2 GLY A 175     -27.982 -16.440   7.831  1.00  0.70           H   new
ATOM      0  HA3 GLY A 175     -29.099 -17.064   8.723  1.00  0.70           H   new
ATOM   2738  N   PRO A 176     -28.957 -17.328   5.493  1.00  0.69           N
ATOM   2739  CA  PRO A 176     -29.041 -18.251   4.391  1.00  0.69           C
ATOM   2740  C   PRO A 176     -27.906 -19.235   4.562  1.00  0.69           C
ATOM   2741  O   PRO A 176     -26.922 -18.934   5.240  1.00  0.69           O
ATOM   2742  CB  PRO A 176     -28.876 -17.356   3.163  1.00  0.69           C
ATOM   2743  CG  PRO A 176     -28.062 -16.203   3.656  1.00  0.69           C
ATOM   2744  CD  PRO A 176     -28.513 -16.003   5.115  1.00  0.69           C
ATOM      0  HA  PRO A 176     -29.861 -18.766   4.324  1.00  0.69           H   new
ATOM      0  HB2 PRO A 176     -28.427 -17.824   2.441  1.00  0.69           H   new
ATOM      0  HB3 PRO A 176     -29.735 -17.063   2.820  1.00  0.69           H   new
ATOM      0  HG2 PRO A 176     -27.112 -16.394   3.604  1.00  0.69           H   new
ATOM      0  HG3 PRO A 176     -28.221 -15.407   3.125  1.00  0.69           H   new
ATOM      0  HD2 PRO A 176     -27.787 -15.692   5.678  1.00  0.69           H   new
ATOM      0  HD3 PRO A 176     -29.226 -15.350   5.186  1.00  0.69           H   new
ATOM   2752  N   ARG A 177     -28.030 -20.398   3.955  1.00  0.67           N
ATOM   2753  CA  ARG A 177     -26.968 -21.378   3.958  1.00  0.67           C
ATOM   2754  C   ARG A 177     -25.928 -20.971   2.927  1.00  0.67           C
ATOM   2755  O   ARG A 177     -24.722 -21.110   3.150  1.00  0.67           O
ATOM   2756  CB  ARG A 177     -27.547 -22.737   3.606  1.00  0.67           C
ATOM   2757  CG  ARG A 177     -28.487 -23.289   4.672  1.00  0.67           C
ATOM   2758  CD  ARG A 177     -29.191 -24.547   4.263  1.00  0.67           C
ATOM   2759  NE  ARG A 177     -28.286 -25.669   4.083  1.00  0.67           N
ATOM   2760  CZ  ARG A 177     -28.686 -26.932   3.829  1.00  0.67           C
ATOM   2761  NH1 ARG A 177     -29.970 -27.208   3.755  1.00  0.67           N1+
ATOM   2762  NH2 ARG A 177     -27.793 -27.893   3.666  1.00  0.67           N
ATOM      0  H   ARG A 177     -28.735 -20.642   3.528  1.00  0.67           H   new
ATOM      0  HA  ARG A 177     -26.553 -21.427   4.834  1.00  0.67           H   new
ATOM      0  HB2 ARG A 177     -28.026 -22.669   2.765  1.00  0.67           H   new
ATOM      0  HB3 ARG A 177     -26.821 -23.365   3.468  1.00  0.67           H   new
ATOM      0  HG2 ARG A 177     -27.980 -23.460   5.481  1.00  0.67           H   new
ATOM      0  HG3 ARG A 177     -29.149 -22.614   4.889  1.00  0.67           H   new
ATOM      0  HD2 ARG A 177     -29.852 -24.775   4.935  1.00  0.67           H   new
ATOM      0  HD3 ARG A 177     -29.671 -24.389   3.435  1.00  0.67           H   new
ATOM      0  HE  ARG A 177     -27.441 -25.518   4.142  1.00  0.67           H   new
ATOM      0 HH11 ARG A 177     -30.551 -26.584   3.868  1.00  0.67           H   new
ATOM      0 HH12 ARG A 177     -30.228 -28.012   3.593  1.00  0.67           H   new
ATOM      0 HH21 ARG A 177     -26.954 -27.714   3.722  1.00  0.67           H   new
ATOM      0 HH22 ARG A 177     -28.051 -28.697   3.504  1.00  0.67           H   new
ATOM   2776  N   GLU A 178     -26.424 -20.454   1.799  1.00  0.66           N
ATOM   2777  CA  GLU A 178     -25.578 -20.041   0.688  1.00  0.66           C
ATOM   2778  C   GLU A 178     -25.987 -18.719   0.060  1.00  0.66           C
ATOM   2779  O   GLU A 178     -27.142 -18.295   0.142  1.00  0.66           O
ATOM   2780  CB  GLU A 178     -25.515 -21.102  -0.414  1.00  0.66           C
ATOM   2781  CG  GLU A 178     -24.885 -22.407   0.003  1.00  0.66           C
ATOM   2782  CD  GLU A 178     -24.662 -23.255  -1.152  1.00  0.66           C
ATOM   2783  OE1 GLU A 178     -24.958 -22.793  -2.226  1.00  0.66           O
ATOM   2784  OE2 GLU A 178     -24.174 -24.346  -1.009  1.00  0.66           O1-
ATOM      0  H   GLU A 178     -27.264 -20.335   1.661  1.00  0.66           H   new
ATOM      0  HA  GLU A 178     -24.702 -19.926   1.089  1.00  0.66           H   new
ATOM      0  HB2 GLU A 178     -26.416 -21.278  -0.729  1.00  0.66           H   new
ATOM      0  HB3 GLU A 178     -25.017 -20.742  -1.165  1.00  0.66           H   new
ATOM      0  HG2 GLU A 178     -24.043 -22.237   0.453  1.00  0.66           H   new
ATOM      0  HG3 GLU A 178     -25.460 -22.861   0.639  1.00  0.66           H   new
ATOM   2791  N   PHE A 179     -25.034 -18.087  -0.595  1.00  0.64           N
ATOM   2792  CA  PHE A 179     -25.329 -16.866  -1.328  1.00  0.64           C
ATOM   2793  C   PHE A 179     -24.414 -16.620  -2.531  1.00  0.64           C
ATOM   2794  O   PHE A 179     -23.306 -17.163  -2.624  1.00  0.64           O
ATOM   2795  CB  PHE A 179     -25.277 -15.627  -0.411  1.00  0.64           C
ATOM   2796  CG  PHE A 179     -23.947 -15.377   0.218  1.00  0.64           C
ATOM   2797  CD1 PHE A 179     -22.996 -14.652  -0.453  1.00  0.64           C
ATOM   2798  CD2 PHE A 179     -23.667 -15.807   1.510  1.00  0.64           C
ATOM   2799  CE1 PHE A 179     -21.789 -14.394   0.107  1.00  0.64           C
ATOM   2800  CE2 PHE A 179     -22.441 -15.529   2.094  1.00  0.64           C
ATOM   2801  CZ  PHE A 179     -21.497 -14.826   1.384  1.00  0.64           C
ATOM      0  H   PHE A 179     -24.214 -18.343  -0.630  1.00  0.64           H   new
ATOM      0  HA  PHE A 179     -26.228 -17.000  -1.665  1.00  0.64           H   new
ATOM      0  HB2 PHE A 179     -25.530 -14.846  -0.928  1.00  0.64           H   new
ATOM      0  HB3 PHE A 179     -25.939 -15.730   0.290  1.00  0.64           H   new
ATOM      0  HD1 PHE A 179     -23.182 -14.332  -1.306  1.00  0.64           H   new
ATOM      0  HD2 PHE A 179     -24.307 -16.285   1.986  1.00  0.64           H   new
ATOM      0  HE1 PHE A 179     -21.150 -13.920  -0.375  1.00  0.64           H   new
ATOM      0  HE2 PHE A 179     -22.259 -15.816   2.960  1.00  0.64           H   new
ATOM      0  HZ  PHE A 179     -20.667 -14.643   1.762  1.00  0.64           H   new
ATOM   2811  N   CYS A 180     -24.882 -15.744  -3.422  1.00  0.63           N
ATOM   2812  CA  CYS A 180     -24.116 -15.288  -4.585  1.00  0.63           C
ATOM   2813  C   CYS A 180     -24.545 -13.876  -4.957  1.00  0.63           C
ATOM   2814  O   CYS A 180     -25.669 -13.666  -5.432  1.00  0.63           O
ATOM   2815  CB  CYS A 180     -24.330 -16.204  -5.770  1.00  0.63           C
ATOM   2816  SG  CYS A 180     -23.379 -15.786  -7.175  1.00  0.63           S
ATOM      0  H   CYS A 180     -25.665 -15.393  -3.367  1.00  0.63           H   new
ATOM      0  HA  CYS A 180     -23.174 -15.299  -4.352  1.00  0.63           H   new
ATOM      0  HB2 CYS A 180     -24.118 -17.113  -5.506  1.00  0.63           H   new
ATOM      0  HB3 CYS A 180     -25.269 -16.191  -6.011  1.00  0.63           H   new
ATOM      0  HG  CYS A 180     -24.107 -15.433  -8.061  1.00  0.63           H   new
ATOM   2822  N   ILE A 181     -23.649 -12.925  -4.691  1.00  0.62           N
ATOM   2823  CA  ILE A 181     -23.918 -11.498  -4.818  1.00  0.62           C
ATOM   2824  C   ILE A 181     -22.986 -10.799  -5.810  1.00  0.62           C
ATOM   2825  O   ILE A 181     -21.766 -10.865  -5.690  1.00  0.62           O
ATOM   2826  CB  ILE A 181     -23.759 -10.898  -3.399  1.00  0.62           C
ATOM   2827  CG1 ILE A 181     -24.829 -11.624  -2.444  1.00  0.62           C
ATOM   2828  CG2 ILE A 181     -23.925  -9.359  -3.405  1.00  0.62           C
ATOM   2829  CD1 ILE A 181     -24.606 -11.474  -0.982  1.00  0.62           C
ATOM      0  H   ILE A 181     -22.850 -13.099  -4.426  1.00  0.62           H   new
ATOM      0  HA  ILE A 181     -24.811 -11.364  -5.172  1.00  0.62           H   new
ATOM      0  HB  ILE A 181     -22.862 -11.057  -3.065  1.00  0.62           H   new
ATOM      0 HG12 ILE A 181     -25.711 -11.279  -2.656  1.00  0.62           H   new
ATOM      0 HG13 ILE A 181     -24.836 -12.570  -2.657  1.00  0.62           H   new
ATOM      0 HG21 ILE A 181     -23.820  -9.018  -2.503  1.00  0.62           H   new
ATOM      0 HG22 ILE A 181     -23.252  -8.963  -3.980  1.00  0.62           H   new
ATOM      0 HG23 ILE A 181     -24.808  -9.130  -3.735  1.00  0.62           H   new
ATOM      0 HD11 ILE A 181     -25.302 -11.946  -0.498  1.00  0.62           H   new
ATOM      0 HD12 ILE A 181     -23.741 -11.844  -0.747  1.00  0.62           H   new
ATOM      0 HD13 ILE A 181     -24.630 -10.534  -0.746  1.00  0.62           H   new
ATOM   2841  N   LYS A 182     -23.544 -10.107  -6.796  1.00  0.62           N
ATOM   2842  CA  LYS A 182     -22.673  -9.399  -7.734  1.00  0.62           C
ATOM   2843  C   LYS A 182     -22.053  -8.171  -7.096  1.00  0.62           C
ATOM   2844  O   LYS A 182     -22.733  -7.384  -6.435  1.00  0.62           O
ATOM   2845  CB  LYS A 182     -23.391  -8.995  -9.023  1.00  0.62           C
ATOM   2846  CG  LYS A 182     -22.452  -8.340 -10.063  1.00  0.62           C
ATOM   2847  CD  LYS A 182     -23.097  -8.326 -11.418  1.00  0.62           C
ATOM   2848  CE  LYS A 182     -24.246  -7.336 -11.528  1.00  0.62           C
ATOM   2849  NZ  LYS A 182     -24.984  -7.571 -12.779  1.00  0.62           N1+
ATOM      0  H   LYS A 182     -24.389 -10.033  -6.939  1.00  0.62           H   new
ATOM      0  HA  LYS A 182     -21.973 -10.028  -7.968  1.00  0.62           H   new
ATOM      0  HB2 LYS A 182     -23.803  -9.780  -9.417  1.00  0.62           H   new
ATOM      0  HB3 LYS A 182     -24.107  -8.377  -8.808  1.00  0.62           H   new
ATOM      0  HG2 LYS A 182     -22.240  -7.434  -9.790  1.00  0.62           H   new
ATOM      0  HG3 LYS A 182     -21.614  -8.827 -10.103  1.00  0.62           H   new
ATOM      0  HD2 LYS A 182     -22.427  -8.110 -12.086  1.00  0.62           H   new
ATOM      0  HD3 LYS A 182     -23.425  -9.216 -11.622  1.00  0.62           H   new
ATOM      0  HE2 LYS A 182     -24.841  -7.432 -10.768  1.00  0.62           H   new
ATOM      0  HE3 LYS A 182     -23.905  -6.428 -11.509  1.00  0.62           H   new
ATOM      0  HZ1 LYS A 182     -25.560  -6.906 -12.913  1.00  0.62           H   new
ATOM      0  HZ2 LYS A 182     -24.411  -7.609 -13.459  1.00  0.62           H   new
ATOM      0  HZ3 LYS A 182     -25.427  -8.341 -12.722  1.00  0.62           H   new
ATOM   2863  N   VAL A 183     -20.755  -8.019  -7.312  1.00  0.63           N
ATOM   2864  CA  VAL A 183     -19.970  -6.900  -6.833  1.00  0.63           C
ATOM   2865  C   VAL A 183     -19.329  -6.160  -8.005  1.00  0.63           C
ATOM   2866  O   VAL A 183     -18.665  -6.782  -8.840  1.00  0.63           O
ATOM   2867  CB  VAL A 183     -18.843  -7.445  -5.940  1.00  0.63           C
ATOM   2868  CG1 VAL A 183     -17.983  -6.347  -5.452  1.00  0.63           C
ATOM   2869  CG2 VAL A 183     -19.421  -8.228  -4.774  1.00  0.63           C
ATOM      0  H   VAL A 183     -20.291  -8.589  -7.759  1.00  0.63           H   new
ATOM      0  HA  VAL A 183     -20.547  -6.293  -6.344  1.00  0.63           H   new
ATOM      0  HB  VAL A 183     -18.296  -8.044  -6.472  1.00  0.63           H   new
ATOM      0 HG11 VAL A 183     -17.280  -6.711  -4.892  1.00  0.63           H   new
ATOM      0 HG12 VAL A 183     -17.587  -5.885  -6.208  1.00  0.63           H   new
ATOM      0 HG13 VAL A 183     -18.517  -5.723  -4.936  1.00  0.63           H   new
ATOM      0 HG21 VAL A 183     -18.699  -8.565  -4.221  1.00  0.63           H   new
ATOM      0 HG22 VAL A 183     -19.990  -7.648  -4.244  1.00  0.63           H   new
ATOM      0 HG23 VAL A 183     -19.944  -8.972  -5.111  1.00  0.63           H   new
ATOM   2879  N   LEU A 184     -19.508  -4.843  -8.103  1.00  0.65           N
ATOM   2880  CA  LEU A 184     -18.847  -4.144  -9.195  1.00  0.65           C
ATOM   2881  C   LEU A 184     -17.683  -3.379  -8.607  1.00  0.65           C
ATOM   2882  O   LEU A 184     -17.808  -2.786  -7.532  1.00  0.65           O
ATOM   2883  CB  LEU A 184     -19.786  -3.167  -9.892  1.00  0.65           C
ATOM   2884  CG  LEU A 184     -21.068  -3.706 -10.441  1.00  0.65           C
ATOM   2885  CD1 LEU A 184     -21.820  -2.548 -11.041  1.00  0.65           C
ATOM   2886  CD2 LEU A 184     -20.783  -4.776 -11.466  1.00  0.65           C
ATOM      0  H   LEU A 184     -19.984  -4.359  -7.575  1.00  0.65           H   new
ATOM      0  HA  LEU A 184     -18.555  -4.791  -9.856  1.00  0.65           H   new
ATOM      0  HB2 LEU A 184     -20.004  -2.462  -9.262  1.00  0.65           H   new
ATOM      0  HB3 LEU A 184     -19.299  -2.754 -10.622  1.00  0.65           H   new
ATOM      0  HG  LEU A 184     -21.604  -4.118  -9.745  1.00  0.65           H   new
ATOM      0 HD11 LEU A 184     -22.661  -2.863 -11.408  1.00  0.65           H   new
ATOM      0 HD12 LEU A 184     -21.996  -1.885 -10.355  1.00  0.65           H   new
ATOM      0 HD13 LEU A 184     -21.289  -2.148 -11.747  1.00  0.65           H   new
ATOM      0 HD21 LEU A 184     -21.620  -5.120 -11.816  1.00  0.65           H   new
ATOM      0 HD22 LEU A 184     -20.260  -4.399 -12.191  1.00  0.65           H   new
ATOM      0 HD23 LEU A 184     -20.286  -5.498 -11.051  1.00  0.65           H   new
ATOM   2898  N   CYS A 185     -16.563  -3.360  -9.313  1.00  0.68           N
ATOM   2899  CA  CYS A 185     -15.386  -2.644  -8.859  1.00  0.68           C
ATOM   2900  C   CYS A 185     -14.914  -3.011  -7.441  1.00  0.68           C
ATOM   2901  O   CYS A 185     -14.679  -2.116  -6.628  1.00  0.68           O
ATOM   2902  CB  CYS A 185     -15.602  -1.132  -8.927  1.00  0.68           C
ATOM   2903  SG  CYS A 185     -15.717  -0.434 -10.574  1.00  0.68           S
ATOM      0  H   CYS A 185     -16.465  -3.761 -10.067  1.00  0.68           H   new
ATOM      0  HA  CYS A 185     -14.686  -2.922  -9.470  1.00  0.68           H   new
ATOM      0  HB2 CYS A 185     -16.416  -0.917  -8.445  1.00  0.68           H   new
ATOM      0  HB3 CYS A 185     -14.872  -0.697  -8.460  1.00  0.68           H   new
ATOM      0  HG  CYS A 185     -16.848  -0.519 -10.967  1.00  0.68           H   new
ATOM   2909  N   PRO A 186     -14.658  -4.306  -7.137  1.00  0.72           N
ATOM   2910  CA  PRO A 186     -14.187  -4.813  -5.855  1.00  0.72           C
ATOM   2911  C   PRO A 186     -12.830  -4.245  -5.494  1.00  0.72           C
ATOM   2912  O   PRO A 186     -12.410  -4.288  -4.344  1.00  0.72           O
ATOM   2913  CB  PRO A 186     -14.121  -6.318  -6.084  1.00  0.72           C
ATOM   2914  CG  PRO A 186     -14.004  -6.481  -7.567  1.00  0.72           C
ATOM   2915  CD  PRO A 186     -14.824  -5.359  -8.145  1.00  0.72           C
ATOM      0  HA  PRO A 186     -14.763  -4.566  -5.115  1.00  0.72           H   new
ATOM      0  HB2 PRO A 186     -13.360  -6.710  -5.627  1.00  0.72           H   new
ATOM      0  HB3 PRO A 186     -14.915  -6.760  -5.744  1.00  0.72           H   new
ATOM      0  HG2 PRO A 186     -13.079  -6.425  -7.855  1.00  0.72           H   new
ATOM      0  HG3 PRO A 186     -14.339  -7.345  -7.853  1.00  0.72           H   new
ATOM      0  HD2 PRO A 186     -14.498  -5.082  -9.016  1.00  0.72           H   new
ATOM      0  HD3 PRO A 186     -15.754  -5.610  -8.257  1.00  0.72           H   new
ATOM   2923  N   TYR A 187     -12.119  -3.759  -6.499  1.00  0.76           N
ATOM   2924  CA  TYR A 187     -10.818  -3.155  -6.324  1.00  0.76           C
ATOM   2925  C   TYR A 187     -10.862  -1.798  -5.633  1.00  0.76           C
ATOM   2926  O   TYR A 187      -9.863  -1.376  -5.050  1.00  0.76           O
ATOM   2927  CB  TYR A 187     -10.161  -3.017  -7.678  1.00  0.76           C
ATOM   2928  CG  TYR A 187     -10.762  -1.970  -8.517  1.00  0.76           C
ATOM   2929  CD1 TYR A 187     -10.337  -0.692  -8.354  1.00  0.76           C
ATOM   2930  CD2 TYR A 187     -11.708  -2.274  -9.469  1.00  0.76           C
ATOM   2931  CE1 TYR A 187     -10.830   0.286  -9.121  1.00  0.76           C
ATOM   2932  CE2 TYR A 187     -12.207  -1.267 -10.260  1.00  0.76           C
ATOM   2933  CZ  TYR A 187     -11.755   0.016 -10.073  1.00  0.76           C
ATOM   2934  OH  TYR A 187     -12.212   1.036 -10.831  1.00  0.76           O
ATOM      0  H   TYR A 187     -12.387  -3.773  -7.316  1.00  0.76           H   new
ATOM      0  HA  TYR A 187     -10.307  -3.738  -5.741  1.00  0.76           H   new
ATOM      0  HB2 TYR A 187      -9.219  -2.821  -7.554  1.00  0.76           H   new
ATOM      0  HB3 TYR A 187     -10.215  -3.866  -8.144  1.00  0.76           H   new
ATOM      0  HD1 TYR A 187      -9.700  -0.495  -7.706  1.00  0.76           H   new
ATOM      0  HD2 TYR A 187     -12.005  -3.149  -9.576  1.00  0.76           H   new
ATOM      0  HE1 TYR A 187     -10.535   1.160  -9.000  1.00  0.76           H   new
ATOM      0  HE2 TYR A 187     -12.842  -1.452 -10.913  1.00  0.76           H   new
ATOM      0  HH  TYR A 187     -11.744   1.720 -10.693  1.00  0.76           H   new
ATOM   2944  N   MET A 188     -12.003  -1.105  -5.688  1.00  0.79           N
ATOM   2945  CA  MET A 188     -12.081   0.205  -5.067  1.00  0.79           C
ATOM   2946  C   MET A 188     -11.973  -0.036  -3.576  1.00  0.79           C
ATOM   2947  O   MET A 188     -12.792  -0.787  -3.044  1.00  0.79           O
ATOM   2948  CB  MET A 188     -13.398   0.866  -5.413  1.00  0.79           C
ATOM   2949  CG  MET A 188     -13.576   1.254  -6.872  1.00  0.79           C
ATOM   2950  SD  MET A 188     -12.573   2.634  -7.419  1.00  0.79           S
ATOM   2951  CE  MET A 188     -13.460   3.996  -6.683  1.00  0.79           C
ATOM      0  H   MET A 188     -12.724  -1.373  -6.072  1.00  0.79           H   new
ATOM      0  HA  MET A 188     -11.377   0.796  -5.377  1.00  0.79           H   new
ATOM      0  HB2 MET A 188     -14.118   0.265  -5.165  1.00  0.79           H   new
ATOM      0  HB3 MET A 188     -13.494   1.663  -4.869  1.00  0.79           H   new
ATOM      0  HG2 MET A 188     -13.370   0.484  -7.425  1.00  0.79           H   new
ATOM      0  HG3 MET A 188     -14.509   1.471  -7.023  1.00  0.79           H   new
ATOM      0  HE1 MET A 188     -13.015   4.829  -6.904  1.00  0.79           H   new
ATOM      0  HE2 MET A 188     -14.368   4.014  -7.025  1.00  0.79           H   new
ATOM      0  HE3 MET A 188     -13.480   3.886  -5.719  1.00  0.79           H   new
ATOM   2961  N   PRO A 189     -11.030   0.589  -2.852  1.00  0.82           N
ATOM   2962  CA  PRO A 189     -10.786   0.344  -1.444  1.00  0.82           C
ATOM   2963  C   PRO A 189     -12.033   0.320  -0.570  1.00  0.82           C
ATOM   2964  O   PRO A 189     -12.116  -0.514   0.324  1.00  0.82           O
ATOM   2965  CB  PRO A 189      -9.883   1.521  -1.072  1.00  0.82           C
ATOM   2966  CG  PRO A 189      -9.123   1.819  -2.348  1.00  0.82           C
ATOM   2967  CD  PRO A 189     -10.129   1.603  -3.458  1.00  0.82           C
ATOM      0  HA  PRO A 189     -10.407  -0.537  -1.297  1.00  0.82           H   new
ATOM      0  HB2 PRO A 189     -10.401   2.287  -0.780  1.00  0.82           H   new
ATOM      0  HB3 PRO A 189      -9.282   1.292  -0.346  1.00  0.82           H   new
ATOM      0  HG2 PRO A 189      -8.785   2.728  -2.352  1.00  0.82           H   new
ATOM      0  HG3 PRO A 189      -8.358   1.231  -2.447  1.00  0.82           H   new
ATOM      0  HD2 PRO A 189     -10.600   2.419  -3.687  1.00  0.82           H   new
ATOM      0  HD3 PRO A 189      -9.711   1.280  -4.271  1.00  0.82           H   new
ATOM   2975  N   ARG A 190     -13.043   1.153  -0.841  1.00  0.83           N
ATOM   2976  CA  ARG A 190     -14.227   1.107   0.015  1.00  0.83           C
ATOM   2977  C   ARG A 190     -14.968  -0.225  -0.120  1.00  0.83           C
ATOM   2978  O   ARG A 190     -15.535  -0.739   0.850  1.00  0.83           O
ATOM   2979  CB  ARG A 190     -15.182   2.241  -0.292  1.00  0.83           C
ATOM   2980  CG  ARG A 190     -14.680   3.640   0.057  1.00  0.83           C
ATOM   2981  CD  ARG A 190     -15.749   4.693  -0.116  1.00  0.83           C
ATOM   2982  NE  ARG A 190     -15.262   6.026   0.248  1.00  0.83           N
ATOM   2983  CZ  ARG A 190     -14.787   6.965  -0.613  1.00  0.83           C
ATOM   2984  NH1 ARG A 190     -14.756   6.764  -1.921  1.00  0.83           N1+
ATOM   2985  NH2 ARG A 190     -14.350   8.117  -0.127  1.00  0.83           N
ATOM      0  H   ARG A 190     -13.064   1.725  -1.483  1.00  0.83           H   new
ATOM      0  HA  ARG A 190     -13.910   1.201   0.927  1.00  0.83           H   new
ATOM      0  HB2 ARG A 190     -15.393   2.217  -1.239  1.00  0.83           H   new
ATOM      0  HB3 ARG A 190     -16.010   2.083   0.187  1.00  0.83           H   new
ATOM      0  HG2 ARG A 190     -14.366   3.649   0.975  1.00  0.83           H   new
ATOM      0  HG3 ARG A 190     -13.920   3.858  -0.505  1.00  0.83           H   new
ATOM      0  HD2 ARG A 190     -16.051   4.699  -1.038  1.00  0.83           H   new
ATOM      0  HD3 ARG A 190     -16.517   4.468   0.432  1.00  0.83           H   new
ATOM      0  HE  ARG A 190     -15.278   6.233   1.082  1.00  0.83           H   new
ATOM      0 HH11 ARG A 190     -15.042   6.022  -2.249  1.00  0.83           H   new
ATOM      0 HH12 ARG A 190     -14.450   7.375  -2.443  1.00  0.83           H   new
ATOM      0 HH21 ARG A 190     -14.370   8.261   0.721  1.00  0.83           H   new
ATOM      0 HH22 ARG A 190     -14.047   8.721  -0.659  1.00  0.83           H   new
ATOM   2999  N   VAL A 191     -14.980  -0.787  -1.332  1.00  0.83           N
ATOM   3000  CA  VAL A 191     -15.686  -2.035  -1.573  1.00  0.83           C
ATOM   3001  C   VAL A 191     -14.852  -3.143  -1.024  1.00  0.83           C
ATOM   3002  O   VAL A 191     -15.374  -4.050  -0.384  1.00  0.83           O
ATOM   3003  CB  VAL A 191     -15.977  -2.296  -3.057  1.00  0.83           C
ATOM   3004  CG1 VAL A 191     -16.579  -3.665  -3.205  1.00  0.83           C
ATOM   3005  CG2 VAL A 191     -16.938  -1.276  -3.569  1.00  0.83           C
ATOM      0  H   VAL A 191     -14.585  -0.458  -2.022  1.00  0.83           H   new
ATOM      0  HA  VAL A 191     -16.550  -1.980  -1.135  1.00  0.83           H   new
ATOM      0  HB  VAL A 191     -15.152  -2.241  -3.564  1.00  0.83           H   new
ATOM      0 HG11 VAL A 191     -16.766  -3.837  -4.141  1.00  0.83           H   new
ATOM      0 HG12 VAL A 191     -15.956  -4.330  -2.872  1.00  0.83           H   new
ATOM      0 HG13 VAL A 191     -17.404  -3.713  -2.697  1.00  0.83           H   new
ATOM      0 HG21 VAL A 191     -17.119  -1.444  -4.507  1.00  0.83           H   new
ATOM      0 HG22 VAL A 191     -17.765  -1.329  -3.065  1.00  0.83           H   new
ATOM      0 HG23 VAL A 191     -16.555  -0.391  -3.468  1.00  0.83           H   new
ATOM   3015  N   MET A 192     -13.546  -3.079  -1.270  1.00  0.82           N
ATOM   3016  CA  MET A 192     -12.674  -4.125  -0.777  1.00  0.82           C
ATOM   3017  C   MET A 192     -12.769  -4.225   0.740  1.00  0.82           C
ATOM   3018  O   MET A 192     -12.903  -5.327   1.272  1.00  0.82           O
ATOM   3019  CB  MET A 192     -11.244  -3.898  -1.248  1.00  0.82           C
ATOM   3020  CG  MET A 192     -10.290  -5.006  -0.880  1.00  0.82           C
ATOM   3021  SD  MET A 192      -8.679  -4.794  -1.623  1.00  0.82           S
ATOM   3022  CE  MET A 192      -9.040  -5.399  -3.261  1.00  0.82           C
ATOM      0  H   MET A 192     -13.157  -2.451  -1.711  1.00  0.82           H   new
ATOM      0  HA  MET A 192     -12.964  -4.975  -1.142  1.00  0.82           H   new
ATOM      0  HB2 MET A 192     -11.245  -3.792  -2.212  1.00  0.82           H   new
ATOM      0  HB3 MET A 192     -10.918  -3.066  -0.871  1.00  0.82           H   new
ATOM      0  HG2 MET A 192     -10.196  -5.041   0.085  1.00  0.82           H   new
ATOM      0  HG3 MET A 192     -10.663  -5.857  -1.160  1.00  0.82           H   new
ATOM      0  HE1 MET A 192      -8.241  -5.349  -3.808  1.00  0.82           H   new
ATOM      0  HE2 MET A 192      -9.337  -6.321  -3.207  1.00  0.82           H   new
ATOM      0  HE3 MET A 192      -9.739  -4.857  -3.660  1.00  0.82           H   new
ATOM   3032  N   GLU A 193     -12.753  -3.082   1.448  1.00  0.80           N
ATOM   3033  CA  GLU A 193     -12.902  -3.111   2.902  1.00  0.80           C
ATOM   3034  C   GLU A 193     -14.274  -3.650   3.300  1.00  0.80           C
ATOM   3035  O   GLU A 193     -14.390  -4.441   4.237  1.00  0.80           O
ATOM   3036  CB  GLU A 193     -12.685  -1.722   3.524  1.00  0.80           C
ATOM   3037  CG  GLU A 193     -11.229  -1.226   3.507  1.00  0.80           C
ATOM   3038  CD  GLU A 193     -11.048   0.160   4.114  1.00  0.80           C
ATOM   3039  OE1 GLU A 193     -12.028   0.786   4.448  1.00  0.80           O
ATOM   3040  OE2 GLU A 193      -9.920   0.583   4.245  1.00  0.80           O1-
ATOM      0  H   GLU A 193     -12.659  -2.298   1.108  1.00  0.80           H   new
ATOM      0  HA  GLU A 193     -12.218  -3.706   3.246  1.00  0.80           H   new
ATOM      0  HB2 GLU A 193     -13.237  -1.080   3.051  1.00  0.80           H   new
ATOM      0  HB3 GLU A 193     -12.996  -1.741   4.443  1.00  0.80           H   new
ATOM      0  HG2 GLU A 193     -10.675  -1.858   3.991  1.00  0.80           H   new
ATOM      0  HG3 GLU A 193     -10.910  -1.213   2.591  1.00  0.80           H   new
ATOM   3047  N   ARG A 194     -15.325  -3.290   2.561  1.00  0.78           N
ATOM   3048  CA  ARG A 194     -16.640  -3.801   2.909  1.00  0.78           C
ATOM   3049  C   ARG A 194     -16.677  -5.313   2.739  1.00  0.78           C
ATOM   3050  O   ARG A 194     -17.197  -6.030   3.599  1.00  0.78           O
ATOM   3051  CB  ARG A 194     -17.709  -3.164   2.040  1.00  0.78           C
ATOM   3052  CG  ARG A 194     -19.106  -3.645   2.305  1.00  0.78           C
ATOM   3053  CD  ARG A 194     -19.553  -3.316   3.664  1.00  0.78           C
ATOM   3054  NE  ARG A 194     -20.900  -3.766   3.896  1.00  0.78           N
ATOM   3055  CZ  ARG A 194     -21.500  -3.805   5.093  1.00  0.78           C
ATOM   3056  NH1 ARG A 194     -20.863  -3.413   6.175  1.00  0.78           N1+
ATOM   3057  NH2 ARG A 194     -22.728  -4.236   5.173  1.00  0.78           N
ATOM      0  H   ARG A 194     -15.297  -2.769   1.878  1.00  0.78           H   new
ATOM      0  HA  ARG A 194     -16.817  -3.578   3.836  1.00  0.78           H   new
ATOM      0  HB2 ARG A 194     -17.682  -2.203   2.168  1.00  0.78           H   new
ATOM      0  HB3 ARG A 194     -17.494  -3.332   1.109  1.00  0.78           H   new
ATOM      0  HG2 ARG A 194     -19.712  -3.246   1.661  1.00  0.78           H   new
ATOM      0  HG3 ARG A 194     -19.146  -4.606   2.176  1.00  0.78           H   new
ATOM      0  HD2 ARG A 194     -18.957  -3.726   4.311  1.00  0.78           H   new
ATOM      0  HD3 ARG A 194     -19.502  -2.357   3.800  1.00  0.78           H   new
ATOM      0  HE  ARG A 194     -21.354  -4.030   3.215  1.00  0.78           H   new
ATOM      0 HH11 ARG A 194     -20.054  -3.128   6.118  1.00  0.78           H   new
ATOM      0 HH12 ARG A 194     -21.256  -3.441   6.939  1.00  0.78           H   new
ATOM      0 HH21 ARG A 194     -23.142  -4.490   4.463  1.00  0.78           H   new
ATOM      0 HH22 ARG A 194     -23.124  -4.266   5.936  1.00  0.78           H   new
ATOM   3071  N   LEU A 195     -16.097  -5.805   1.648  1.00  0.76           N
ATOM   3072  CA  LEU A 195     -16.071  -7.230   1.398  1.00  0.76           C
ATOM   3073  C   LEU A 195     -15.233  -7.943   2.446  1.00  0.76           C
ATOM   3074  O   LEU A 195     -15.613  -9.025   2.883  1.00  0.76           O
ATOM   3075  CB  LEU A 195     -15.511  -7.520   0.016  1.00  0.76           C
ATOM   3076  CG  LEU A 195     -16.331  -7.119  -1.139  1.00  0.76           C
ATOM   3077  CD1 LEU A 195     -15.470  -7.282  -2.340  1.00  0.76           C
ATOM   3078  CD2 LEU A 195     -17.591  -8.001  -1.213  1.00  0.76           C
ATOM      0  H   LEU A 195     -15.715  -5.326   1.044  1.00  0.76           H   new
ATOM      0  HA  LEU A 195     -16.983  -7.558   1.446  1.00  0.76           H   new
ATOM      0  HB2 LEU A 195     -14.650  -7.079  -0.058  1.00  0.76           H   new
ATOM      0  HB3 LEU A 195     -15.347  -8.474  -0.048  1.00  0.76           H   new
ATOM      0  HG  LEU A 195     -16.637  -6.201  -1.070  1.00  0.76           H   new
ATOM      0 HD11 LEU A 195     -15.968  -7.029  -3.133  1.00  0.76           H   new
ATOM      0 HD12 LEU A 195     -14.687  -6.716  -2.256  1.00  0.76           H   new
ATOM      0 HD13 LEU A 195     -15.192  -8.208  -2.416  1.00  0.76           H   new
ATOM      0 HD21 LEU A 195     -18.129  -7.734  -1.975  1.00  0.76           H   new
ATOM      0 HD22 LEU A 195     -17.330  -8.930  -1.311  1.00  0.76           H   new
ATOM      0 HD23 LEU A 195     -18.109  -7.895  -0.400  1.00  0.76           H   new
ATOM   3090  N   GLU A 196     -14.101  -7.348   2.860  1.00  0.76           N
ATOM   3091  CA  GLU A 196     -13.273  -7.974   3.886  1.00  0.76           C
ATOM   3092  C   GLU A 196     -14.052  -8.135   5.175  1.00  0.76           C
ATOM   3093  O   GLU A 196     -13.980  -9.175   5.824  1.00  0.76           O
ATOM   3094  CB  GLU A 196     -11.982  -7.209   4.162  1.00  0.76           C
ATOM   3095  CG  GLU A 196     -11.132  -7.910   5.237  1.00  0.76           C
ATOM   3096  CD  GLU A 196      -9.791  -7.281   5.533  1.00  0.76           C
ATOM   3097  OE1 GLU A 196      -9.413  -6.332   4.887  1.00  0.76           O
ATOM   3098  OE2 GLU A 196      -9.150  -7.764   6.447  1.00  0.76           O1-
ATOM      0  H   GLU A 196     -13.806  -6.597   2.562  1.00  0.76           H   new
ATOM      0  HA  GLU A 196     -13.024  -8.845   3.538  1.00  0.76           H   new
ATOM      0  HB2 GLU A 196     -11.469  -7.130   3.342  1.00  0.76           H   new
ATOM      0  HB3 GLU A 196     -12.194  -6.308   4.452  1.00  0.76           H   new
ATOM      0  HG2 GLU A 196     -11.644  -7.940   6.060  1.00  0.76           H   new
ATOM      0  HG3 GLU A 196     -10.985  -8.828   4.960  1.00  0.76           H   new
ATOM   3105  N   VAL A 197     -14.830  -7.126   5.553  1.00  0.76           N
ATOM   3106  CA  VAL A 197     -15.624  -7.270   6.762  1.00  0.76           C
ATOM   3107  C   VAL A 197     -16.622  -8.399   6.573  1.00  0.76           C
ATOM   3108  O   VAL A 197     -16.730  -9.314   7.402  1.00  0.76           O
ATOM   3109  CB  VAL A 197     -16.377  -5.967   7.072  1.00  0.76           C
ATOM   3110  CG1 VAL A 197     -17.365  -6.196   8.200  1.00  0.76           C
ATOM   3111  CG2 VAL A 197     -15.373  -4.891   7.455  1.00  0.76           C
ATOM      0  H   VAL A 197     -14.911  -6.376   5.140  1.00  0.76           H   new
ATOM      0  HA  VAL A 197     -15.033  -7.470   7.504  1.00  0.76           H   new
ATOM      0  HB  VAL A 197     -16.870  -5.679   6.288  1.00  0.76           H   new
ATOM      0 HG11 VAL A 197     -17.836  -5.370   8.390  1.00  0.76           H   new
ATOM      0 HG12 VAL A 197     -18.002  -6.879   7.938  1.00  0.76           H   new
ATOM      0 HG13 VAL A 197     -16.889  -6.486   8.994  1.00  0.76           H   new
ATOM      0 HG21 VAL A 197     -15.843  -4.065   7.652  1.00  0.76           H   new
ATOM      0 HG22 VAL A 197     -14.877  -5.175   8.239  1.00  0.76           H   new
ATOM      0 HG23 VAL A 197     -14.758  -4.745   6.719  1.00  0.76           H   new
ATOM   3121  N   LEU A 198     -17.302  -8.385   5.440  1.00  0.76           N
ATOM   3122  CA  LEU A 198     -18.293  -9.394   5.162  1.00  0.76           C
ATOM   3123  C   LEU A 198     -17.662 -10.785   5.012  1.00  0.76           C
ATOM   3124  O   LEU A 198     -18.322 -11.780   5.262  1.00  0.76           O
ATOM   3125  CB  LEU A 198     -19.097  -8.990   3.941  1.00  0.76           C
ATOM   3126  CG  LEU A 198     -19.980  -7.732   4.121  1.00  0.76           C
ATOM   3127  CD1 LEU A 198     -20.589  -7.314   2.780  1.00  0.76           C
ATOM   3128  CD2 LEU A 198     -21.072  -8.042   5.138  1.00  0.76           C
ATOM      0  H   LEU A 198     -17.202  -7.797   4.820  1.00  0.76           H   new
ATOM      0  HA  LEU A 198     -18.898  -9.458   5.917  1.00  0.76           H   new
ATOM      0  HB2 LEU A 198     -18.485  -8.835   3.205  1.00  0.76           H   new
ATOM      0  HB3 LEU A 198     -19.666  -9.733   3.685  1.00  0.76           H   new
ATOM      0  HG  LEU A 198     -19.440  -6.994   4.444  1.00  0.76           H   new
ATOM      0 HD11 LEU A 198     -21.140  -6.525   2.906  1.00  0.76           H   new
ATOM      0 HD12 LEU A 198     -19.879  -7.115   2.150  1.00  0.76           H   new
ATOM      0 HD13 LEU A 198     -21.135  -8.037   2.433  1.00  0.76           H   new
ATOM      0 HD21 LEU A 198     -21.633  -7.260   5.260  1.00  0.76           H   new
ATOM      0 HD22 LEU A 198     -21.613  -8.781   4.817  1.00  0.76           H   new
ATOM      0 HD23 LEU A 198     -20.666  -8.283   5.985  1.00  0.76           H   new
ATOM   3140  N   GLN A 199     -16.376 -10.860   4.650  1.00  0.77           N
ATOM   3141  CA  GLN A 199     -15.665 -12.133   4.520  1.00  0.77           C
ATOM   3142  C   GLN A 199     -15.125 -12.649   5.852  1.00  0.77           C
ATOM   3143  O   GLN A 199     -14.480 -13.702   5.900  1.00  0.77           O
ATOM   3144  CB  GLN A 199     -14.503 -12.055   3.539  1.00  0.77           C
ATOM   3145  CG  GLN A 199     -13.847 -13.398   3.333  1.00  0.77           C
ATOM   3146  CD  GLN A 199     -12.705 -13.422   2.344  1.00  0.77           C
ATOM   3147  NE2 GLN A 199     -12.829 -14.299   1.361  1.00  0.77           N
ATOM   3148  OE1 GLN A 199     -11.720 -12.671   2.473  1.00  0.77           O
ATOM      0  H   GLN A 199     -15.893 -10.171   4.473  1.00  0.77           H   new
ATOM      0  HA  GLN A 199     -16.333 -12.751   4.184  1.00  0.77           H   new
ATOM      0  HB2 GLN A 199     -14.822 -11.717   2.687  1.00  0.77           H   new
ATOM      0  HB3 GLN A 199     -13.846 -11.422   3.867  1.00  0.77           H   new
ATOM      0  HG2 GLN A 199     -13.519 -13.714   4.189  1.00  0.77           H   new
ATOM      0  HG3 GLN A 199     -14.523 -14.028   3.038  1.00  0.77           H   new
ATOM      0 HE21 GLN A 199     -13.529 -14.796   1.314  1.00  0.77           H   new
ATOM      0 HE22 GLN A 199     -12.210 -14.372   0.769  1.00  0.77           H   new
ATOM   3157  N   ARG A 200     -15.317 -11.885   6.919  1.00  0.78           N
ATOM   3158  CA  ARG A 200     -14.920 -12.326   8.238  1.00  0.78           C
ATOM   3159  C   ARG A 200     -16.178 -12.697   9.033  1.00  0.78           C
ATOM   3160  O   ARG A 200     -16.117 -13.480   9.985  1.00  0.78           O
ATOM   3161  CB  ARG A 200     -14.083 -11.261   8.932  1.00  0.78           C
ATOM   3162  CG  ARG A 200     -12.676 -11.063   8.313  1.00  0.78           C
ATOM   3163  CD  ARG A 200     -11.884 -10.007   9.015  1.00  0.78           C
ATOM   3164  NE  ARG A 200     -10.555  -9.803   8.409  1.00  0.78           N
ATOM   3165  CZ  ARG A 200      -9.462 -10.530   8.678  1.00  0.78           C
ATOM   3166  NH1 ARG A 200      -9.495 -11.534   9.534  1.00  0.78           N1+
ATOM   3167  NH2 ARG A 200      -8.352 -10.207   8.060  1.00  0.78           N
ATOM      0  H   ARG A 200     -15.678 -11.105   6.896  1.00  0.78           H   new
ATOM      0  HA  ARG A 200     -14.357 -13.114   8.174  1.00  0.78           H   new
ATOM      0  HB2 ARG A 200     -14.561 -10.417   8.903  1.00  0.78           H   new
ATOM      0  HB3 ARG A 200     -13.984 -11.499   9.867  1.00  0.78           H   new
ATOM      0  HG2 ARG A 200     -12.191 -11.902   8.346  1.00  0.78           H   new
ATOM      0  HG3 ARG A 200     -12.768 -10.825   7.377  1.00  0.78           H   new
ATOM      0  HD2 ARG A 200     -12.376  -9.172   8.997  1.00  0.78           H   new
ATOM      0  HD3 ARG A 200     -11.777 -10.253   9.947  1.00  0.78           H   new
ATOM      0  HE  ARG A 200     -10.475  -9.166   7.837  1.00  0.78           H   new
ATOM      0 HH11 ARG A 200     -10.230 -11.734   9.934  1.00  0.78           H   new
ATOM      0 HH12 ARG A 200      -8.782 -11.988   9.692  1.00  0.78           H   new
ATOM      0 HH21 ARG A 200      -8.344  -9.550   7.506  1.00  0.78           H   new
ATOM      0 HH22 ARG A 200      -7.632 -10.652   8.209  1.00  0.78           H   new
ATOM   3181  N   ARG A 201     -17.321 -12.134   8.625  1.00  0.77           N
ATOM   3182  CA  ARG A 201     -18.612 -12.379   9.268  1.00  0.77           C
ATOM   3183  C   ARG A 201     -19.339 -13.667   8.817  1.00  0.77           C
ATOM   3184  O   ARG A 201     -20.089 -14.252   9.601  1.00  0.77           O
ATOM   3185  CB  ARG A 201     -19.532 -11.190   9.063  1.00  0.77           C
ATOM   3186  CG  ARG A 201     -19.126  -9.940   9.821  1.00  0.77           C
ATOM   3187  CD  ARG A 201     -20.059  -8.822   9.573  1.00  0.77           C
ATOM   3188  NE  ARG A 201     -19.678  -7.628  10.312  1.00  0.77           N
ATOM   3189  CZ  ARG A 201     -20.360  -6.468  10.298  1.00  0.77           C
ATOM   3190  NH1 ARG A 201     -21.461  -6.365   9.595  1.00  0.77           N1+
ATOM   3191  NH2 ARG A 201     -19.923  -5.434  10.996  1.00  0.77           N
ATOM      0  H   ARG A 201     -17.366 -11.593   7.958  1.00  0.77           H   new
ATOM      0  HA  ARG A 201     -18.402 -12.507  10.206  1.00  0.77           H   new
ATOM      0  HB2 ARG A 201     -19.567 -10.983   8.116  1.00  0.77           H   new
ATOM      0  HB3 ARG A 201     -20.430 -11.440   9.332  1.00  0.77           H   new
ATOM      0  HG2 ARG A 201     -19.097 -10.133  10.771  1.00  0.77           H   new
ATOM      0  HG3 ARG A 201     -18.230  -9.678   9.557  1.00  0.77           H   new
ATOM      0  HD2 ARG A 201     -20.080  -8.622   8.624  1.00  0.77           H   new
ATOM      0  HD3 ARG A 201     -20.957  -9.087   9.827  1.00  0.77           H   new
ATOM      0  HE  ARG A 201     -18.966  -7.666  10.792  1.00  0.77           H   new
ATOM      0 HH11 ARG A 201     -21.747  -7.038   9.143  1.00  0.77           H   new
ATOM      0 HH12 ARG A 201     -21.897  -5.624   9.586  1.00  0.77           H   new
ATOM      0 HH21 ARG A 201     -19.202  -5.502  11.460  1.00  0.77           H   new
ATOM      0 HH22 ARG A 201     -20.360  -4.693  10.986  1.00  0.77           H   new
ATOM   3205  N   TYR A 202     -19.145 -14.107   7.570  1.00  0.76           N
ATOM   3206  CA  TYR A 202     -19.379 -15.031   6.451  1.00  0.76           C
ATOM   3207  C   TYR A 202     -17.968 -15.376   5.972  1.00  0.76           C
ATOM   3208  O   TYR A 202     -17.060 -14.659   6.341  1.00  0.76           O
ATOM   3209  CB  TYR A 202     -20.272 -14.373   5.362  1.00  0.76           C
ATOM   3210  CG  TYR A 202     -21.480 -13.754   5.986  1.00  0.76           C
ATOM   3211  CD1 TYR A 202     -21.440 -12.400   6.293  1.00  0.76           C
ATOM   3212  CD2 TYR A 202     -22.564 -14.515   6.351  1.00  0.76           C
ATOM   3213  CE1 TYR A 202     -22.466 -11.806   6.950  1.00  0.76           C
ATOM   3214  CE2 TYR A 202     -23.603 -13.917   7.028  1.00  0.76           C
ATOM   3215  CZ  TYR A 202     -23.543 -12.563   7.331  1.00  0.76           C
ATOM   3216  OH  TYR A 202     -24.558 -11.973   8.011  1.00  0.76           O
ATOM      0  HA  TYR A 202     -19.870 -15.831   6.695  1.00  0.76           H   new
ATOM      0  HB2 TYR A 202     -19.765 -13.698   4.884  1.00  0.76           H   new
ATOM      0  HB3 TYR A 202     -20.542 -15.039   4.711  1.00  0.76           H   new
ATOM      0  HD1 TYR A 202     -20.700 -11.895   6.045  1.00  0.76           H   new
ATOM      0  HD2 TYR A 202     -22.596 -15.421   6.144  1.00  0.76           H   new
ATOM      0  HE1 TYR A 202     -22.439 -10.896   7.140  1.00  0.76           H   new
ATOM      0  HE2 TYR A 202     -24.344 -14.419   7.282  1.00  0.76           H   new
ATOM      0  HH  TYR A 202     -24.617 -11.167   7.783  1.00  0.76           H   new
ATOM   3226  N   GLY A 203     -17.713 -16.479   5.254  1.00  0.74           N
ATOM   3227  CA  GLY A 203     -18.655 -17.458   4.743  1.00  0.74           C
ATOM   3228  C   GLY A 203     -18.423 -17.724   3.256  1.00  0.74           C
ATOM   3229  O   GLY A 203     -19.044 -18.637   2.717  1.00  0.74           O
ATOM      0  H   GLY A 203     -16.906 -16.683   5.039  1.00  0.74           H   new
ATOM      0  HA2 GLY A 203     -18.566 -18.286   5.240  1.00  0.74           H   new
ATOM      0  HA3 GLY A 203     -19.561 -17.141   4.880  1.00  0.74           H   new
ATOM   3233  N   GLY A 204     -17.510 -16.956   2.617  1.00  0.72           N
ATOM   3234  CA  GLY A 204     -17.214 -17.092   1.174  1.00  0.72           C
ATOM   3235  C   GLY A 204     -16.029 -16.263   0.660  1.00  0.72           C
ATOM   3236  O   GLY A 204     -15.096 -15.968   1.409  1.00  0.72           O
ATOM      0  H   GLY A 204     -17.049 -16.345   3.010  1.00  0.72           H   new
ATOM      0  HA2 GLY A 204     -17.041 -18.027   0.982  1.00  0.72           H   new
ATOM      0  HA3 GLY A 204     -18.006 -16.841   0.673  1.00  0.72           H   new
ATOM   3240  N   GLY A 205     -16.069 -15.910  -0.637  1.00  0.70           N
ATOM   3241  CA  GLY A 205     -14.992 -15.151  -1.309  1.00  0.70           C
ATOM   3242  C   GLY A 205     -15.348 -14.732  -2.751  1.00  0.70           C
ATOM   3243  O   GLY A 205     -16.480 -14.911  -3.199  1.00  0.70           O
ATOM      0  H   GLY A 205     -16.727 -16.106  -1.156  1.00  0.70           H   new
ATOM      0  HA2 GLY A 205     -14.791 -14.357  -0.789  1.00  0.70           H   new
ATOM      0  HA3 GLY A 205     -14.186 -15.691  -1.325  1.00  0.70           H   new
ATOM   3247  N   LEU A 206     -14.395 -14.125  -3.474  1.00  0.68           N
ATOM   3248  CA  LEU A 206     -14.708 -13.601  -4.815  1.00  0.68           C
ATOM   3249  C   LEU A 206     -14.366 -14.511  -6.011  1.00  0.68           C
ATOM   3250  O   LEU A 206     -13.284 -15.099  -6.077  1.00  0.68           O
ATOM   3251  CB  LEU A 206     -14.007 -12.257  -5.016  1.00  0.68           C
ATOM   3252  CG  LEU A 206     -14.397 -11.105  -4.132  1.00  0.68           C
ATOM   3253  CD1 LEU A 206     -13.471  -9.973  -4.458  1.00  0.68           C
ATOM   3254  CD2 LEU A 206     -15.857 -10.720  -4.410  1.00  0.68           C
ATOM      0  H   LEU A 206     -13.583 -14.008  -3.216  1.00  0.68           H   new
ATOM      0  HA  LEU A 206     -15.675 -13.528  -4.818  1.00  0.68           H   new
ATOM      0  HB2 LEU A 206     -13.054 -12.402  -4.908  1.00  0.68           H   new
ATOM      0  HB3 LEU A 206     -14.150 -11.984  -5.936  1.00  0.68           H   new
ATOM      0  HG  LEU A 206     -14.327 -11.334  -3.192  1.00  0.68           H   new
ATOM      0 HD11 LEU A 206     -13.690  -9.206  -3.906  1.00  0.68           H   new
ATOM      0 HD12 LEU A 206     -12.556 -10.244  -4.286  1.00  0.68           H   new
ATOM      0 HD13 LEU A 206     -13.567  -9.736  -5.394  1.00  0.68           H   new
ATOM      0 HD21 LEU A 206     -16.110  -9.977  -3.840  1.00  0.68           H   new
ATOM      0 HD22 LEU A 206     -15.952 -10.461  -5.340  1.00  0.68           H   new
ATOM      0 HD23 LEU A 206     -16.433 -11.479  -4.226  1.00  0.68           H   new
ATOM   3266  N   VAL A 207     -15.302 -14.560  -6.978  1.00  0.68           N
ATOM   3267  CA  VAL A 207     -15.206 -15.335  -8.227  1.00  0.68           C
ATOM   3268  C   VAL A 207     -15.501 -14.483  -9.499  1.00  0.68           C
ATOM   3269  O   VAL A 207     -16.542 -13.843  -9.593  1.00  0.68           O
ATOM   3270  CB  VAL A 207     -16.226 -16.498  -8.157  1.00  0.68           C
ATOM   3271  CG1 VAL A 207     -16.187 -17.299  -9.424  1.00  0.68           C
ATOM   3272  CG2 VAL A 207     -15.964 -17.400  -6.927  1.00  0.68           C
ATOM      0  H   VAL A 207     -16.040 -14.123  -6.918  1.00  0.68           H   new
ATOM      0  HA  VAL A 207     -14.294 -15.656  -8.304  1.00  0.68           H   new
ATOM      0  HB  VAL A 207     -17.113 -16.118  -8.058  1.00  0.68           H   new
ATOM      0 HG11 VAL A 207     -16.829 -18.024  -9.369  1.00  0.68           H   new
ATOM      0 HG12 VAL A 207     -16.409 -16.727 -10.175  1.00  0.68           H   new
ATOM      0 HG13 VAL A 207     -15.297 -17.665  -9.549  1.00  0.68           H   new
ATOM      0 HG21 VAL A 207     -16.615 -18.118  -6.908  1.00  0.68           H   new
ATOM      0 HG22 VAL A 207     -15.071 -17.775  -6.985  1.00  0.68           H   new
ATOM      0 HG23 VAL A 207     -16.041 -16.873  -6.117  1.00  0.68           H   new
ATOM   3282  N   ARG A 208     -14.607 -14.484 -10.497  1.00  0.68           N
ATOM   3283  CA  ARG A 208     -14.815 -13.668 -11.724  1.00  0.68           C
ATOM   3284  C   ARG A 208     -15.897 -14.123 -12.737  1.00  0.68           C
ATOM   3285  O   ARG A 208     -16.641 -13.282 -13.250  1.00  0.68           O
ATOM   3286  CB  ARG A 208     -13.494 -13.537 -12.468  1.00  0.68           C
ATOM   3287  CG  ARG A 208     -13.546 -12.877 -13.865  1.00  0.68           C
ATOM   3288  CD  ARG A 208     -14.017 -11.466 -13.887  1.00  0.68           C
ATOM   3289  NE  ARG A 208     -13.977 -10.947 -15.252  1.00  0.68           N
ATOM   3290  CZ  ARG A 208     -14.569  -9.814 -15.681  1.00  0.68           C
ATOM   3291  NH1 ARG A 208     -15.230  -9.054 -14.871  1.00  0.68           N1+
ATOM   3292  NH2 ARG A 208     -14.504  -9.464 -16.944  1.00  0.68           N
ATOM      0  H   ARG A 208     -13.879 -14.942 -10.492  1.00  0.68           H   new
ATOM      0  HA  ARG A 208     -15.158 -12.832 -11.372  1.00  0.68           H   new
ATOM      0  HB2 ARG A 208     -12.884 -13.025 -11.914  1.00  0.68           H   new
ATOM      0  HB3 ARG A 208     -13.113 -14.423 -12.566  1.00  0.68           H   new
ATOM      0  HG2 ARG A 208     -12.659 -12.912 -14.256  1.00  0.68           H   new
ATOM      0  HG3 ARG A 208     -14.128 -13.405 -14.434  1.00  0.68           H   new
ATOM      0  HD2 ARG A 208     -14.921 -11.413 -13.539  1.00  0.68           H   new
ATOM      0  HD3 ARG A 208     -13.459 -10.922 -13.310  1.00  0.68           H   new
ATOM      0  HE  ARG A 208     -13.537 -11.404 -15.833  1.00  0.68           H   new
ATOM      0 HH11 ARG A 208     -15.299  -9.267 -14.041  1.00  0.68           H   new
ATOM      0 HH12 ARG A 208     -15.601  -8.335 -15.162  1.00  0.68           H   new
ATOM      0 HH21 ARG A 208     -14.081  -9.959 -17.506  1.00  0.68           H   new
ATOM      0 HH22 ARG A 208     -14.884  -8.740 -17.210  1.00  0.68           H   new
ATOM   3306  N   VAL A 209     -15.958 -15.437 -13.017  1.00  0.68           N
ATOM   3307  CA  VAL A 209     -16.854 -16.078 -14.008  1.00  0.68           C
ATOM   3308  C   VAL A 209     -16.426 -15.696 -15.465  1.00  0.68           C
ATOM   3309  O   VAL A 209     -16.428 -14.520 -15.814  1.00  0.68           O
ATOM   3310  CB  VAL A 209     -18.352 -15.698 -13.765  1.00  0.68           C
ATOM   3311  CG1 VAL A 209     -19.259 -16.339 -14.811  1.00  0.68           C
ATOM   3312  CG2 VAL A 209     -18.768 -16.101 -12.365  1.00  0.68           C
ATOM      0  H   VAL A 209     -15.455 -16.007 -12.616  1.00  0.68           H   new
ATOM      0  HA  VAL A 209     -16.771 -17.038 -13.897  1.00  0.68           H   new
ATOM      0  HB  VAL A 209     -18.444 -14.736 -13.851  1.00  0.68           H   new
ATOM      0 HG11 VAL A 209     -20.180 -16.088 -14.638  1.00  0.68           H   new
ATOM      0 HG12 VAL A 209     -19.001 -16.033 -15.695  1.00  0.68           H   new
ATOM      0 HG13 VAL A 209     -19.173 -17.304 -14.766  1.00  0.68           H   new
ATOM      0 HG21 VAL A 209     -19.697 -15.862 -12.222  1.00  0.68           H   new
ATOM      0 HG22 VAL A 209     -18.661 -17.059 -12.259  1.00  0.68           H   new
ATOM      0 HG23 VAL A 209     -18.213 -15.640 -11.717  1.00  0.68           H   new
ATOM   3322  N   PRO A 210     -16.090 -16.662 -16.354  1.00  0.69           N
ATOM   3323  CA  PRO A 210     -15.554 -16.488 -17.714  1.00  0.69           C
ATOM   3324  C   PRO A 210     -16.522 -15.836 -18.696  1.00  0.69           C
ATOM   3325  O   PRO A 210     -16.141 -15.432 -19.800  1.00  0.69           O
ATOM   3326  CB  PRO A 210     -15.250 -17.924 -18.136  1.00  0.69           C
ATOM   3327  CG  PRO A 210     -16.168 -18.759 -17.329  1.00  0.69           C
ATOM   3328  CD  PRO A 210     -16.285 -18.055 -16.009  1.00  0.69           C
ATOM      0  HA  PRO A 210     -14.792 -15.887 -17.718  1.00  0.69           H   new
ATOM      0  HB2 PRO A 210     -15.402 -18.051 -19.086  1.00  0.69           H   new
ATOM      0  HB3 PRO A 210     -14.323 -18.153 -17.964  1.00  0.69           H   new
ATOM      0  HG2 PRO A 210     -17.034 -18.843 -17.759  1.00  0.69           H   new
ATOM      0  HG3 PRO A 210     -15.818 -19.657 -17.217  1.00  0.69           H   new
ATOM      0  HD2 PRO A 210     -17.152 -18.204 -15.600  1.00  0.69           H   new
ATOM      0  HD3 PRO A 210     -15.616 -18.364 -15.378  1.00  0.69           H   new
ATOM   3336  N   LEU A 211     -17.784 -15.778 -18.304  1.00  0.69           N
ATOM   3337  CA  LEU A 211     -18.824 -15.197 -19.127  1.00  0.69           C
ATOM   3338  C   LEU A 211     -18.936 -13.684 -18.880  1.00  0.69           C
ATOM   3339  O   LEU A 211     -19.698 -12.983 -19.559  1.00  0.69           O
ATOM   3340  CB  LEU A 211     -20.139 -15.902 -18.793  1.00  0.69           C
ATOM   3341  CG  LEU A 211     -20.124 -17.391 -19.063  1.00  0.69           C
ATOM   3342  CD1 LEU A 211     -21.384 -18.000 -18.585  1.00  0.69           C
ATOM   3343  CD2 LEU A 211     -19.940 -17.592 -20.509  1.00  0.69           C
ATOM      0  H   LEU A 211     -18.061 -16.077 -17.547  1.00  0.69           H   new
ATOM      0  HA  LEU A 211     -18.611 -15.318 -20.066  1.00  0.69           H   new
ATOM      0  HB2 LEU A 211     -20.346 -15.754 -17.857  1.00  0.69           H   new
ATOM      0  HB3 LEU A 211     -20.853 -15.496 -19.309  1.00  0.69           H   new
ATOM      0  HG  LEU A 211     -19.396 -17.821 -18.588  1.00  0.69           H   new
ATOM      0 HD11 LEU A 211     -21.369 -18.954 -18.760  1.00  0.69           H   new
ATOM      0 HD12 LEU A 211     -21.476 -17.848 -17.631  1.00  0.69           H   new
ATOM      0 HD13 LEU A 211     -22.135 -17.598 -19.049  1.00  0.69           H   new
ATOM      0 HD21 LEU A 211     -19.927 -18.542 -20.705  1.00  0.69           H   new
ATOM      0 HD22 LEU A 211     -20.671 -17.173 -20.990  1.00  0.69           H   new
ATOM      0 HD23 LEU A 211     -19.100 -17.194 -20.787  1.00  0.69           H   new
ATOM   3355  N   SER A 212     -18.191 -13.175 -17.896  1.00  0.68           N
ATOM   3356  CA  SER A 212     -18.197 -11.750 -17.587  1.00  0.68           C
ATOM   3357  C   SER A 212     -17.500 -10.977 -18.725  1.00  0.68           C
ATOM   3358  O   SER A 212     -16.545 -11.472 -19.324  1.00  0.68           O
ATOM   3359  CB  SER A 212     -17.528 -11.546 -16.246  1.00  0.68           C
ATOM   3360  OG  SER A 212     -18.256 -12.212 -15.221  1.00  0.68           O
ATOM      0  H   SER A 212     -17.673 -13.644 -17.395  1.00  0.68           H   new
ATOM      0  HA  SER A 212     -19.102 -11.406 -17.523  1.00  0.68           H   new
ATOM      0  HB2 SER A 212     -16.619 -11.884 -16.277  1.00  0.68           H   new
ATOM      0  HB3 SER A 212     -17.472 -10.598 -16.047  1.00  0.68           H   new
ATOM      0  HG  SER A 212     -17.721 -12.519 -14.651  1.00  0.68           H   new
ATOM   3366  N   ARG A 213     -17.964  -9.761 -19.022  1.00  0.68           N
ATOM   3367  CA  ARG A 213     -17.370  -8.976 -20.116  1.00  0.68           C
ATOM   3368  C   ARG A 213     -16.108  -8.217 -19.726  1.00  0.68           C
ATOM   3369  O   ARG A 213     -16.006  -7.675 -18.618  1.00  0.68           O
ATOM   3370  CB  ARG A 213     -18.385  -7.999 -20.674  1.00  0.68           C
ATOM   3371  CG  ARG A 213     -19.577  -8.643 -21.373  1.00  0.68           C
ATOM   3372  CD  ARG A 213     -20.538  -7.620 -21.855  1.00  0.68           C
ATOM   3373  NE  ARG A 213     -21.697  -8.207 -22.501  1.00  0.68           N
ATOM   3374  CZ  ARG A 213     -22.767  -7.504 -22.931  1.00  0.68           C
ATOM   3375  NH1 ARG A 213     -22.806  -6.200 -22.770  1.00  0.68           N1+
ATOM   3376  NH2 ARG A 213     -23.777  -8.123 -23.514  1.00  0.68           N
ATOM      0  H   ARG A 213     -18.613  -9.374 -18.611  1.00  0.68           H   new
ATOM      0  HA  ARG A 213     -17.109  -9.625 -20.788  1.00  0.68           H   new
ATOM      0  HB2 ARG A 213     -18.713  -7.444 -19.949  1.00  0.68           H   new
ATOM      0  HB3 ARG A 213     -17.937  -7.411 -21.302  1.00  0.68           H   new
ATOM      0  HG2 ARG A 213     -19.266  -9.176 -22.122  1.00  0.68           H   new
ATOM      0  HG3 ARG A 213     -20.025  -9.248 -20.761  1.00  0.68           H   new
ATOM      0  HD2 ARG A 213     -20.829  -7.076 -21.106  1.00  0.68           H   new
ATOM      0  HD3 ARG A 213     -20.089  -7.027 -22.478  1.00  0.68           H   new
ATOM      0  HE  ARG A 213     -21.703  -9.059 -22.618  1.00  0.68           H   new
ATOM      0 HH11 ARG A 213     -22.150  -5.794 -22.391  1.00  0.68           H   new
ATOM      0 HH12 ARG A 213     -23.488  -5.753 -23.044  1.00  0.68           H   new
ATOM      0 HH21 ARG A 213     -23.755  -8.976 -23.621  1.00  0.68           H   new
ATOM      0 HH22 ARG A 213     -24.457  -7.673 -23.787  1.00  0.68           H   new
ATOM   3390  N   ASN A 214     -15.162  -8.071 -20.661  1.00  0.67           N
ATOM   3391  CA  ASN A 214     -13.917  -7.371 -20.334  1.00  0.67           C
ATOM   3392  C   ASN A 214     -14.049  -5.854 -20.497  1.00  0.67           C
ATOM   3393  O   ASN A 214     -13.299  -5.224 -21.240  1.00  0.67           O
ATOM   3394  CB  ASN A 214     -12.779  -7.906 -21.188  1.00  0.67           C
ATOM   3395  CG  ASN A 214     -12.498  -9.372 -20.949  1.00  0.67           C
ATOM   3396  ND2 ASN A 214     -12.327 -10.069 -22.037  1.00  0.67           N
ATOM   3397  OD1 ASN A 214     -12.462  -9.868 -19.811  1.00  0.67           O
ATOM      0  H   ASN A 214     -15.219  -8.361 -21.468  1.00  0.67           H   new
ATOM      0  HA  ASN A 214     -13.721  -7.540 -19.399  1.00  0.67           H   new
ATOM      0  HB2 ASN A 214     -12.994  -7.772 -22.124  1.00  0.67           H   new
ATOM      0  HB3 ASN A 214     -11.976  -7.394 -21.005  1.00  0.67           H   new
ATOM      0 HD21 ASN A 214     -12.181 -10.915 -21.987  1.00  0.67           H   new
ATOM      0 HD22 ASN A 214     -12.360  -9.683 -22.805  1.00  0.67           H   new
ATOM   3404  N   SER A 215     -15.015  -5.289 -19.780  1.00  0.66           N
ATOM   3405  CA  SER A 215     -15.251  -3.861 -19.715  1.00  0.66           C
ATOM   3406  C   SER A 215     -15.892  -3.540 -18.381  1.00  0.66           C
ATOM   3407  O   SER A 215     -16.074  -2.382 -17.994  1.00  0.66           O
ATOM   3408  CB  SER A 215     -16.155  -3.405 -20.811  1.00  0.66           C
ATOM   3409  OG  SER A 215     -17.412  -3.998 -20.688  1.00  0.66           O
ATOM      0  H   SER A 215     -15.567  -5.746 -19.304  1.00  0.66           H   new
ATOM      0  HA  SER A 215     -14.402  -3.402 -19.814  1.00  0.66           H   new
ATOM      0  HB2 SER A 215     -16.243  -2.439 -20.784  1.00  0.66           H   new
ATOM      0  HB3 SER A 215     -15.768  -3.631 -21.671  1.00  0.66           H   new
ATOM      0  HG  SER A 215     -17.910  -3.731 -21.310  1.00  0.66           H   new
ATOM   3415  N   ASN A 216     -16.290  -4.606 -17.699  1.00  0.65           N
ATOM   3416  CA  ASN A 216     -16.998  -4.509 -16.432  1.00  0.65           C
ATOM   3417  C   ASN A 216     -16.209  -5.227 -15.358  1.00  0.65           C
ATOM   3418  O   ASN A 216     -16.063  -6.452 -15.391  1.00  0.65           O
ATOM   3419  CB  ASN A 216     -18.402  -5.073 -16.543  1.00  0.65           C
ATOM   3420  CG  ASN A 216     -19.228  -4.849 -15.295  1.00  0.65           C
ATOM   3421  ND2 ASN A 216     -20.470  -5.267 -15.330  1.00  0.65           N
ATOM   3422  OD1 ASN A 216     -18.732  -4.291 -14.316  1.00  0.65           O
ATOM      0  H   ASN A 216     -16.155  -5.414 -17.962  1.00  0.65           H   new
ATOM      0  HA  ASN A 216     -17.083  -3.573 -16.191  1.00  0.65           H   new
ATOM      0  HB2 ASN A 216     -18.851  -4.664 -17.300  1.00  0.65           H   new
ATOM      0  HB3 ASN A 216     -18.350  -6.025 -16.724  1.00  0.65           H   new
ATOM      0 HD21 ASN A 216     -20.980  -5.156 -14.647  1.00  0.65           H   new
ATOM      0 HD22 ASN A 216     -20.774  -5.652 -16.036  1.00  0.65           H   new
ATOM   3429  N   HIS A 217     -15.637  -4.487 -14.413  1.00  0.64           N
ATOM   3430  CA  HIS A 217     -14.797  -5.152 -13.423  1.00  0.64           C
ATOM   3431  C   HIS A 217     -15.740  -5.763 -12.393  1.00  0.64           C
ATOM   3432  O   HIS A 217     -15.916  -5.243 -11.288  1.00  0.64           O
ATOM   3433  CB  HIS A 217     -13.842  -4.176 -12.715  1.00  0.64           C
ATOM   3434  CG  HIS A 217     -12.654  -4.858 -12.056  1.00  0.64           C
ATOM   3435  CD2 HIS A 217     -11.317  -4.761 -12.301  1.00  0.64           C
ATOM   3436  ND1 HIS A 217     -12.780  -5.731 -11.007  1.00  0.64           N
ATOM   3437  CE1 HIS A 217     -11.582  -6.160 -10.643  1.00  0.64           C
ATOM   3438  NE2 HIS A 217     -10.683  -5.580 -11.407  1.00  0.64           N
ATOM      0  H   HIS A 217     -15.717  -3.635 -14.328  1.00  0.64           H   new
ATOM      0  HA  HIS A 217     -14.244  -5.816 -13.864  1.00  0.64           H   new
ATOM      0  HB2 HIS A 217     -13.517  -3.528 -13.360  1.00  0.64           H   new
ATOM      0  HB3 HIS A 217     -14.336  -3.682 -12.042  1.00  0.64           H   new
ATOM      0  HD2 HIS A 217     -10.912  -4.237 -12.953  1.00  0.64           H   new
ATOM      0  HE1 HIS A 217     -11.406  -6.769  -9.962  1.00  0.64           H   new
ATOM      0  HE2 HIS A 217      -9.833  -5.697 -11.353  1.00  0.64           H   new
ATOM   3446  N   GLU A 218     -16.382  -6.849 -12.782  1.00  0.63           N
ATOM   3447  CA  GLU A 218     -17.360  -7.486 -11.932  1.00  0.63           C
ATOM   3448  C   GLU A 218     -16.825  -8.800 -11.418  1.00  0.63           C
ATOM   3449  O   GLU A 218     -16.086  -9.517 -12.106  1.00  0.63           O
ATOM   3450  CB  GLU A 218     -18.691  -7.714 -12.692  1.00  0.63           C
ATOM   3451  CG  GLU A 218     -18.596  -8.625 -13.941  1.00  0.63           C
ATOM   3452  CD  GLU A 218     -19.948  -8.900 -14.688  1.00  0.63           C
ATOM   3453  OE1 GLU A 218     -20.827  -9.527 -14.125  1.00  0.63           O
ATOM   3454  OE2 GLU A 218     -20.065  -8.530 -15.843  1.00  0.63           O1-
ATOM      0  H   GLU A 218     -16.263  -7.234 -13.542  1.00  0.63           H   new
ATOM      0  HA  GLU A 218     -17.536  -6.899 -11.180  1.00  0.63           H   new
ATOM      0  HB2 GLU A 218     -19.335  -8.100 -12.077  1.00  0.63           H   new
ATOM      0  HB3 GLU A 218     -19.041  -6.852 -12.965  1.00  0.63           H   new
ATOM      0  HG2 GLU A 218     -17.975  -8.222 -14.568  1.00  0.63           H   new
ATOM      0  HG3 GLU A 218     -18.215  -9.476 -13.672  1.00  0.63           H   new
ATOM   3461  N   MET A 219     -17.228  -9.114 -10.202  1.00  0.62           N
ATOM   3462  CA  MET A 219     -16.943 -10.396  -9.587  1.00  0.62           C
ATOM   3463  C   MET A 219     -18.147 -10.773  -8.754  1.00  0.62           C
ATOM   3464  O   MET A 219     -18.919  -9.900  -8.358  1.00  0.62           O
ATOM   3465  CB  MET A 219     -15.671 -10.360  -8.728  1.00  0.62           C
ATOM   3466  CG  MET A 219     -14.367  -9.988  -9.479  1.00  0.62           C
ATOM   3467  SD  MET A 219     -12.890 -10.108  -8.436  1.00  0.62           S
ATOM   3468  CE  MET A 219     -12.648 -11.877  -8.444  1.00  0.62           C
ATOM      0  H   MET A 219     -17.682  -8.581  -9.702  1.00  0.62           H   new
ATOM      0  HA  MET A 219     -16.778 -11.058 -10.277  1.00  0.62           H   new
ATOM      0  HB2 MET A 219     -15.804  -9.723  -8.008  1.00  0.62           H   new
ATOM      0  HB3 MET A 219     -15.552 -11.231  -8.318  1.00  0.62           H   new
ATOM      0  HG2 MET A 219     -14.263 -10.573 -10.246  1.00  0.62           H   new
ATOM      0  HG3 MET A 219     -14.443  -9.083  -9.820  1.00  0.62           H   new
ATOM      0  HE1 MET A 219     -11.869 -12.100  -7.910  1.00  0.62           H   new
ATOM      0  HE2 MET A 219     -13.430 -12.313  -8.071  1.00  0.62           H   new
ATOM      0  HE3 MET A 219     -12.513 -12.181  -9.355  1.00  0.62           H   new
ATOM   3478  N   TYR A 220     -18.322 -12.043  -8.485  1.00  0.63           N
ATOM   3479  CA  TYR A 220     -19.371 -12.432  -7.577  1.00  0.63           C
ATOM   3480  C   TYR A 220     -18.779 -12.759  -6.230  1.00  0.63           C
ATOM   3481  O   TYR A 220     -17.708 -13.354  -6.139  1.00  0.63           O
ATOM   3482  CB  TYR A 220     -20.162 -13.610  -8.134  1.00  0.63           C
ATOM   3483  CG  TYR A 220     -20.994 -13.241  -9.294  1.00  0.63           C
ATOM   3484  CD1 TYR A 220     -20.485 -13.305 -10.574  1.00  0.63           C
ATOM   3485  CD2 TYR A 220     -22.280 -12.815  -9.074  1.00  0.63           C
ATOM   3486  CE1 TYR A 220     -21.283 -12.945 -11.639  1.00  0.63           C
ATOM   3487  CE2 TYR A 220     -23.071 -12.452 -10.125  1.00  0.63           C
ATOM   3488  CZ  TYR A 220     -22.592 -12.514 -11.399  1.00  0.63           C
ATOM   3489  OH  TYR A 220     -23.405 -12.141 -12.440  1.00  0.63           O
ATOM      0  H   TYR A 220     -17.854 -12.688  -8.810  1.00  0.63           H   new
ATOM      0  HA  TYR A 220     -19.990 -11.692  -7.472  1.00  0.63           H   new
ATOM      0  HB2 TYR A 220     -19.547 -14.314  -8.393  1.00  0.63           H   new
ATOM      0  HB3 TYR A 220     -20.730 -13.972  -7.436  1.00  0.63           H   new
ATOM      0  HD1 TYR A 220     -19.611 -13.589 -10.718  1.00  0.63           H   new
ATOM      0  HD2 TYR A 220     -22.613 -12.774  -8.207  1.00  0.63           H   new
ATOM      0  HE1 TYR A 220     -20.954 -12.988 -12.508  1.00  0.63           H   new
ATOM      0  HE2 TYR A 220     -23.941 -12.161  -9.971  1.00  0.63           H   new
ATOM      0  HH  TYR A 220     -24.155 -11.909 -12.141  1.00  0.63           H   new
ATOM   3499  N   TRP A 221     -19.494 -12.402  -5.186  1.00  0.66           N
ATOM   3500  CA  TRP A 221     -19.134 -12.754  -3.830  1.00  0.66           C
ATOM   3501  C   TRP A 221     -19.976 -13.965  -3.516  1.00  0.66           C
ATOM   3502  O   TRP A 221     -21.209 -13.899  -3.512  1.00  0.66           O
ATOM   3503  CB  TRP A 221     -19.409 -11.585  -2.906  1.00  0.66           C
ATOM   3504  CG  TRP A 221     -19.169 -11.838  -1.523  1.00  0.66           C
ATOM   3505  CD1 TRP A 221     -18.207 -12.607  -0.951  1.00  0.66           C
ATOM   3506  CD2 TRP A 221     -19.988 -11.357  -0.468  1.00  0.66           C
ATOM   3507  CE2 TRP A 221     -19.474 -11.877   0.711  1.00  0.66           C
ATOM   3508  CE3 TRP A 221     -21.122 -10.552  -0.432  1.00  0.66           C
ATOM   3509  NE1 TRP A 221     -18.375 -12.623   0.402  1.00  0.66           N
ATOM   3510  CZ2 TRP A 221     -20.059 -11.635   1.908  1.00  0.66           C
ATOM   3511  CZ3 TRP A 221     -21.707 -10.309   0.769  1.00  0.66           C
ATOM   3512  CH2 TRP A 221     -21.195 -10.844   1.906  1.00  0.66           C
ATOM      0  H   TRP A 221     -20.217 -11.939  -5.244  1.00  0.66           H   new
ATOM      0  HA  TRP A 221     -18.192 -12.956  -3.716  1.00  0.66           H   new
ATOM      0  HB2 TRP A 221     -18.860 -10.835  -3.183  1.00  0.66           H   new
ATOM      0  HB3 TRP A 221     -20.334 -11.315  -3.015  1.00  0.66           H   new
ATOM      0  HD1 TRP A 221     -17.535 -13.055  -1.412  1.00  0.66           H   new
ATOM      0  HE1 TRP A 221     -17.872 -13.034   0.966  1.00  0.66           H   new
ATOM      0  HE3 TRP A 221     -21.472 -10.188  -1.213  1.00  0.66           H   new
ATOM      0  HZ2 TRP A 221     -19.713 -11.985   2.697  1.00  0.66           H   new
ATOM      0  HZ3 TRP A 221     -22.465  -9.772   0.813  1.00  0.66           H   new
ATOM      0  HH2 TRP A 221     -21.623 -10.673   2.714  1.00  0.66           H   new
ATOM   3523  N   VAL A 222     -19.311 -15.100  -3.374  1.00  0.71           N
ATOM   3524  CA  VAL A 222     -20.022 -16.354  -3.280  1.00  0.71           C
ATOM   3525  C   VAL A 222     -19.657 -17.128  -2.028  1.00  0.71           C
ATOM   3526  O   VAL A 222     -18.485 -17.210  -1.648  1.00  0.71           O
ATOM   3527  CB  VAL A 222     -19.721 -17.205  -4.527  1.00  0.71           C
ATOM   3528  CG1 VAL A 222     -20.506 -18.445  -4.479  1.00  0.71           C
ATOM   3529  CG2 VAL A 222     -20.014 -16.415  -5.779  1.00  0.71           C
ATOM      0  H   VAL A 222     -18.454 -15.163  -3.330  1.00  0.71           H   new
ATOM      0  HA  VAL A 222     -20.970 -16.155  -3.229  1.00  0.71           H   new
ATOM      0  HB  VAL A 222     -18.780 -17.441  -4.540  1.00  0.71           H   new
ATOM      0 HG11 VAL A 222     -20.315 -18.980  -5.265  1.00  0.71           H   new
ATOM      0 HG12 VAL A 222     -20.271 -18.946  -3.683  1.00  0.71           H   new
ATOM      0 HG13 VAL A 222     -21.451 -18.229  -4.457  1.00  0.71           H   new
ATOM      0 HG21 VAL A 222     -19.821 -16.960  -6.558  1.00  0.71           H   new
ATOM      0 HG22 VAL A 222     -20.949 -16.158  -5.788  1.00  0.71           H   new
ATOM      0 HG23 VAL A 222     -19.460 -15.619  -5.797  1.00  0.71           H   new
ATOM   3539  N   SER A 223     -20.666 -17.673  -1.364  1.00  0.78           N
ATOM   3540  CA  SER A 223     -20.418 -18.449  -0.163  1.00  0.78           C
ATOM   3541  C   SER A 223     -19.618 -19.706  -0.490  1.00  0.78           C
ATOM   3542  O   SER A 223     -19.544 -20.128  -1.637  1.00  0.78           O
ATOM   3543  CB  SER A 223     -21.713 -18.786   0.506  1.00  0.78           C
ATOM   3544  OG  SER A 223     -22.481 -19.615  -0.293  1.00  0.78           O
ATOM      0  H   SER A 223     -21.493 -17.606  -1.590  1.00  0.78           H   new
ATOM      0  HA  SER A 223     -19.889 -17.917   0.452  1.00  0.78           H   new
ATOM      0  HB2 SER A 223     -21.539 -19.220   1.356  1.00  0.78           H   new
ATOM      0  HB3 SER A 223     -22.203 -17.972   0.699  1.00  0.78           H   new
ATOM      0  HG  SER A 223     -22.626 -20.337   0.110  1.00  0.78           H   new
ATOM   3550  N   GLY A 224     -18.942 -20.276   0.494  1.00  0.86           N
ATOM   3551  CA  GLY A 224     -18.202 -21.531   0.292  1.00  0.86           C
ATOM   3552  C   GLY A 224     -16.822 -21.333  -0.355  1.00  0.86           C
ATOM   3553  O   GLY A 224     -15.800 -21.800   0.154  1.00  0.86           O
ATOM      0  H   GLY A 224     -18.894 -19.958   1.292  1.00  0.86           H   new
ATOM      0  HA2 GLY A 224     -18.089 -21.973   1.148  1.00  0.86           H   new
ATOM      0  HA3 GLY A 224     -18.730 -22.123  -0.265  1.00  0.86           H   new
ATOM   3557  N   ALA A 225     -16.790 -20.587  -1.459  1.00  0.93           N
ATOM   3558  CA  ALA A 225     -15.577 -20.307  -2.233  1.00  0.93           C
ATOM   3559  C   ALA A 225     -14.668 -19.300  -1.541  1.00  0.93           C
ATOM   3560  O   ALA A 225     -14.449 -18.196  -2.034  1.00  0.93           O
ATOM   3561  CB  ALA A 225     -15.957 -19.759  -3.599  1.00  0.93           C
ATOM      0  H   ALA A 225     -17.494 -20.219  -1.789  1.00  0.93           H   new
ATOM      0  HA  ALA A 225     -15.093 -21.143  -2.317  1.00  0.93           H   new
ATOM      0  HB1 ALA A 225     -15.153 -19.575  -4.109  1.00  0.93           H   new
ATOM      0  HB2 ALA A 225     -16.496 -20.412  -4.071  1.00  0.93           H   new
ATOM      0  HB3 ALA A 225     -16.465 -18.940  -3.489  1.00  0.93           H   new
ATOM   3567  N   ALA A 226     -14.140 -19.705  -0.397  1.00  0.97           N
ATOM   3568  CA  ALA A 226     -13.260 -18.892   0.424  1.00  0.97           C
ATOM   3569  C   ALA A 226     -11.931 -18.641  -0.268  1.00  0.97           C
ATOM   3570  O   ALA A 226     -11.442 -19.479  -1.027  1.00  0.97           O
ATOM   3571  CB  ALA A 226     -13.037 -19.558   1.767  1.00  0.97           C
ATOM      0  H   ALA A 226     -14.289 -20.485  -0.067  1.00  0.97           H   new
ATOM      0  HA  ALA A 226     -13.689 -18.033   0.563  1.00  0.97           H   new
ATOM      0  HB1 ALA A 226     -12.449 -19.008   2.307  1.00  0.97           H   new
ATOM      0  HB2 ALA A 226     -13.888 -19.664   2.221  1.00  0.97           H   new
ATOM      0  HB3 ALA A 226     -12.632 -20.429   1.633  1.00  0.97           H   new
ATOM   3577  N   GLY A 227     -11.326 -17.503   0.036  1.00  0.97           N
ATOM   3578  CA  GLY A 227     -10.005 -17.160  -0.480  1.00  0.97           C
ATOM   3579  C   GLY A 227      -9.721 -15.683  -0.259  1.00  0.97           C
ATOM   3580  O   GLY A 227     -10.634 -14.877  -0.095  1.00  0.97           O
ATOM      0  H   GLY A 227     -11.669 -16.904   0.549  1.00  0.97           H   new
ATOM      0  HA2 GLY A 227      -9.329 -17.696  -0.037  1.00  0.97           H   new
ATOM      0  HA3 GLY A 227      -9.956 -17.367  -1.426  1.00  0.97           H   new
ATOM   3584  N   ASN A 228      -8.461 -15.296  -0.272  1.00  0.94           N
ATOM   3585  CA  ASN A 228      -8.154 -13.900   0.013  1.00  0.94           C
ATOM   3586  C   ASN A 228      -8.657 -12.937  -1.058  1.00  0.94           C
ATOM   3587  O   ASN A 228      -8.332 -13.091  -2.236  1.00  0.94           O
ATOM   3588  CB  ASN A 228      -6.665 -13.738   0.238  1.00  0.94           C
ATOM   3589  CG  ASN A 228      -6.282 -12.354   0.675  1.00  0.94           C
ATOM   3590  ND2 ASN A 228      -6.155 -12.178   1.970  1.00  0.94           N
ATOM   3591  OD1 ASN A 228      -6.097 -11.435  -0.138  1.00  0.94           O
ATOM      0  H   ASN A 228      -7.785 -15.802  -0.437  1.00  0.94           H   new
ATOM      0  HA  ASN A 228      -8.633 -13.663   0.823  1.00  0.94           H   new
ATOM      0  HB2 ASN A 228      -6.374 -14.375   0.909  1.00  0.94           H   new
ATOM      0  HB3 ASN A 228      -6.194 -13.954  -0.582  1.00  0.94           H   new
ATOM      0 HD21 ASN A 228      -5.937 -11.406   2.280  1.00  0.94           H   new
ATOM      0 HD22 ASN A 228      -6.290 -12.835   2.508  1.00  0.94           H   new
ATOM   3598  N   ILE A 229      -9.430 -11.938  -0.626  1.00  0.90           N
ATOM   3599  CA  ILE A 229     -10.003 -10.908  -1.490  1.00  0.90           C
ATOM   3600  C   ILE A 229      -9.004 -10.023  -2.186  1.00  0.90           C
ATOM   3601  O   ILE A 229      -9.136  -9.760  -3.374  1.00  0.90           O
ATOM   3602  CB  ILE A 229     -10.977 -10.024  -0.714  1.00  0.90           C
ATOM   3603  CG1 ILE A 229     -12.188 -10.818  -0.367  1.00  0.90           C
ATOM   3604  CG2 ILE A 229     -11.320  -8.755  -1.505  1.00  0.90           C
ATOM   3605  CD1 ILE A 229     -13.034 -10.148   0.621  1.00  0.90           C
ATOM      0  H   ILE A 229      -9.640 -11.840   0.202  1.00  0.90           H   new
ATOM      0  HA  ILE A 229     -10.458 -11.411  -2.183  1.00  0.90           H   new
ATOM      0  HB  ILE A 229     -10.561  -9.727   0.110  1.00  0.90           H   new
ATOM      0 HG12 ILE A 229     -12.704 -10.983  -1.171  1.00  0.90           H   new
ATOM      0 HG13 ILE A 229     -11.916 -11.683  -0.022  1.00  0.90           H   new
ATOM      0 HG21 ILE A 229     -11.939  -8.211  -0.993  1.00  0.90           H   new
ATOM      0 HG22 ILE A 229     -10.509  -8.250  -1.674  1.00  0.90           H   new
ATOM      0 HG23 ILE A 229     -11.729  -9.001  -2.349  1.00  0.90           H   new
ATOM      0 HD11 ILE A 229     -13.807 -10.701   0.814  1.00  0.90           H   new
ATOM      0 HD12 ILE A 229     -12.528 -10.004   1.436  1.00  0.90           H   new
ATOM      0 HD13 ILE A 229     -13.329  -9.294   0.269  1.00  0.90           H   new
ATOM   3617  N   VAL A 230      -7.989  -9.563  -1.467  1.00  0.85           N
ATOM   3618  CA  VAL A 230      -7.040  -8.667  -2.097  1.00  0.85           C
ATOM   3619  C   VAL A 230      -6.383  -9.401  -3.247  1.00  0.85           C
ATOM   3620  O   VAL A 230      -6.246  -8.864  -4.348  1.00  0.85           O
ATOM   3621  CB  VAL A 230      -5.954  -8.228  -1.107  1.00  0.85           C
ATOM   3622  CG1 VAL A 230      -4.902  -7.427  -1.847  1.00  0.85           C
ATOM   3623  CG2 VAL A 230      -6.571  -7.467   0.038  1.00  0.85           C
ATOM      0  H   VAL A 230      -7.836  -9.750  -0.642  1.00  0.85           H   new
ATOM      0  HA  VAL A 230      -7.511  -7.878  -2.407  1.00  0.85           H   new
ATOM      0  HB  VAL A 230      -5.516  -9.002  -0.720  1.00  0.85           H   new
ATOM      0 HG11 VAL A 230      -4.212  -7.146  -1.226  1.00  0.85           H   new
ATOM      0 HG12 VAL A 230      -4.507  -7.976  -2.542  1.00  0.85           H   new
ATOM      0 HG13 VAL A 230      -5.313  -6.645  -2.248  1.00  0.85           H   new
ATOM      0 HG21 VAL A 230      -5.876  -7.194   0.657  1.00  0.85           H   new
ATOM      0 HG22 VAL A 230      -7.026  -6.681  -0.303  1.00  0.85           H   new
ATOM      0 HG23 VAL A 230      -7.209  -8.035   0.498  1.00  0.85           H   new
ATOM   3633  N   HIS A 231      -5.990 -10.649  -2.983  1.00  0.81           N
ATOM   3634  CA  HIS A 231      -5.354 -11.483  -3.982  1.00  0.81           C
ATOM   3635  C   HIS A 231      -6.306 -11.757  -5.141  1.00  0.81           C
ATOM   3636  O   HIS A 231      -5.941 -11.537  -6.292  1.00  0.81           O
ATOM   3637  CB  HIS A 231      -4.874 -12.794  -3.362  1.00  0.81           C
ATOM   3638  CG  HIS A 231      -4.113 -13.699  -4.284  1.00  0.81           C
ATOM   3639  CD2 HIS A 231      -4.458 -14.865  -4.878  1.00  0.81           C
ATOM   3640  ND1 HIS A 231      -2.812 -13.440  -4.676  1.00  0.81           N
ATOM   3641  CE1 HIS A 231      -2.393 -14.411  -5.469  1.00  0.81           C
ATOM   3642  NE2 HIS A 231      -3.370 -15.289  -5.606  1.00  0.81           N
ATOM      0  H   HIS A 231      -6.088 -11.029  -2.218  1.00  0.81           H   new
ATOM      0  HA  HIS A 231      -4.583 -11.007  -4.327  1.00  0.81           H   new
ATOM      0  HB2 HIS A 231      -4.312 -12.587  -2.599  1.00  0.81           H   new
ATOM      0  HB3 HIS A 231      -5.645 -13.276  -3.024  1.00  0.81           H   new
ATOM      0  HD2 HIS A 231      -5.278 -15.299  -4.807  1.00  0.81           H   new
ATOM      0  HE1 HIS A 231      -1.553 -14.466  -5.864  1.00  0.81           H   new
ATOM      0  HE2 HIS A 231      -3.332 -16.009  -6.074  1.00  0.81           H   new
ATOM   3650  N   ALA A 232      -7.537 -12.207  -4.850  1.00  0.78           N
ATOM   3651  CA  ALA A 232      -8.490 -12.540  -5.904  1.00  0.78           C
ATOM   3652  C   ALA A 232      -8.743 -11.354  -6.823  1.00  0.78           C
ATOM   3653  O   ALA A 232      -8.801 -11.499  -8.052  1.00  0.78           O
ATOM   3654  CB  ALA A 232      -9.805 -12.983  -5.278  1.00  0.78           C
ATOM      0  H   ALA A 232      -7.832 -12.324  -4.051  1.00  0.78           H   new
ATOM      0  HA  ALA A 232      -8.112 -13.258  -6.435  1.00  0.78           H   new
ATOM      0  HB1 ALA A 232     -10.439 -13.204  -5.978  1.00  0.78           H   new
ATOM      0  HB2 ALA A 232      -9.652 -13.763  -4.722  1.00  0.78           H   new
ATOM      0  HB3 ALA A 232     -10.163 -12.264  -4.734  1.00  0.78           H   new
ATOM   3660  N   VAL A 233      -8.836 -10.162  -6.246  1.00  0.75           N
ATOM   3661  CA  VAL A 233      -9.057  -8.979  -7.044  1.00  0.75           C
ATOM   3662  C   VAL A 233      -7.840  -8.626  -7.876  1.00  0.75           C
ATOM   3663  O   VAL A 233      -7.970  -8.314  -9.067  1.00  0.75           O
ATOM   3664  CB  VAL A 233      -9.418  -7.803  -6.157  1.00  0.75           C
ATOM   3665  CG1 VAL A 233      -9.469  -6.555  -6.968  1.00  0.75           C
ATOM   3666  CG2 VAL A 233     -10.760  -8.040  -5.536  1.00  0.75           C
ATOM      0  H   VAL A 233      -8.774 -10.023  -5.400  1.00  0.75           H   new
ATOM      0  HA  VAL A 233      -9.792  -9.173  -7.647  1.00  0.75           H   new
ATOM      0  HB  VAL A 233      -8.746  -7.710  -5.463  1.00  0.75           H   new
ATOM      0 HG11 VAL A 233      -9.700  -5.806  -6.396  1.00  0.75           H   new
ATOM      0 HG12 VAL A 233      -8.602  -6.396  -7.373  1.00  0.75           H   new
ATOM      0 HG13 VAL A 233     -10.138  -6.648  -7.664  1.00  0.75           H   new
ATOM      0 HG21 VAL A 233     -10.991  -7.288  -4.968  1.00  0.75           H   new
ATOM      0 HG22 VAL A 233     -11.427  -8.136  -6.234  1.00  0.75           H   new
ATOM      0 HG23 VAL A 233     -10.732  -8.850  -5.003  1.00  0.75           H   new
ATOM   3676  N   ASN A 234      -6.650  -8.661  -7.268  1.00  0.73           N
ATOM   3677  CA  ASN A 234      -5.453  -8.327  -8.017  1.00  0.73           C
ATOM   3678  C   ASN A 234      -5.196  -9.316  -9.137  1.00  0.73           C
ATOM   3679  O   ASN A 234      -4.851  -8.910 -10.243  1.00  0.73           O
ATOM   3680  CB  ASN A 234      -4.248  -8.248  -7.106  1.00  0.73           C
ATOM   3681  CG  ASN A 234      -4.245  -7.009  -6.255  1.00  0.73           C
ATOM   3682  ND2 ASN A 234      -3.493  -7.044  -5.188  1.00  0.73           N
ATOM   3683  OD1 ASN A 234      -4.912  -6.009  -6.564  1.00  0.73           O
ATOM      0  H   ASN A 234      -6.523  -8.871  -6.444  1.00  0.73           H   new
ATOM      0  HA  ASN A 234      -5.601  -7.455  -8.416  1.00  0.73           H   new
ATOM      0  HB2 ASN A 234      -4.229  -9.030  -6.532  1.00  0.73           H   new
ATOM      0  HB3 ASN A 234      -3.440  -8.270  -7.642  1.00  0.73           H   new
ATOM      0 HD21 ASN A 234      -3.448  -6.358  -4.671  1.00  0.73           H   new
ATOM      0 HD22 ASN A 234      -3.043  -7.753  -5.002  1.00  0.73           H   new
ATOM   3690  N   MET A 235      -5.426 -10.611  -8.901  1.00  0.72           N
ATOM   3691  CA  MET A 235      -5.164 -11.577  -9.959  1.00  0.72           C
ATOM   3692  C   MET A 235      -6.163 -11.381 -11.075  1.00  0.72           C
ATOM   3693  O   MET A 235      -5.817 -11.425 -12.257  1.00  0.72           O
ATOM   3694  CB  MET A 235      -5.266 -13.005  -9.440  1.00  0.72           C
ATOM   3695  CG  MET A 235      -4.222 -13.387  -8.420  1.00  0.72           C
ATOM   3696  SD  MET A 235      -2.551 -13.223  -9.008  1.00  0.72           S
ATOM   3697  CE  MET A 235      -2.163 -11.621  -8.297  1.00  0.72           C
ATOM      0  H   MET A 235      -5.722 -10.937  -8.163  1.00  0.72           H   new
ATOM      0  HA  MET A 235      -4.262 -11.433 -10.285  1.00  0.72           H   new
ATOM      0  HB2 MET A 235      -6.144 -13.130  -9.047  1.00  0.72           H   new
ATOM      0  HB3 MET A 235      -5.202 -13.614 -10.192  1.00  0.72           H   new
ATOM      0  HG2 MET A 235      -4.334 -12.833  -7.631  1.00  0.72           H   new
ATOM      0  HG3 MET A 235      -4.371 -14.305  -8.145  1.00  0.72           H   new
ATOM      0  HE1 MET A 235      -1.255 -11.374  -8.531  1.00  0.72           H   new
ATOM      0  HE2 MET A 235      -2.778 -10.956  -8.643  1.00  0.72           H   new
ATOM      0  HE3 MET A 235      -2.247 -11.666  -7.332  1.00  0.72           H   new
ATOM   3707  N   THR A 236      -7.409 -11.082 -10.713  1.00  0.71           N
ATOM   3708  CA  THR A 236      -8.420 -10.849 -11.718  1.00  0.71           C
ATOM   3709  C   THR A 236      -8.022  -9.644 -12.548  1.00  0.71           C
ATOM   3710  O   THR A 236      -8.067  -9.684 -13.777  1.00  0.71           O
ATOM   3711  CB  THR A 236      -9.794 -10.636 -11.058  1.00  0.71           C
ATOM   3712  CG2 THR A 236     -10.849 -10.313 -12.085  1.00  0.71           C
ATOM   3713  OG1 THR A 236     -10.152 -11.824 -10.347  1.00  0.71           O
ATOM      0  H   THR A 236      -7.679 -11.012  -9.900  1.00  0.71           H   new
ATOM      0  HA  THR A 236      -8.490 -11.624 -12.297  1.00  0.71           H   new
ATOM      0  HB  THR A 236      -9.737  -9.884 -10.448  1.00  0.71           H   new
ATOM      0  HG1 THR A 236      -9.753 -11.840  -9.608  1.00  0.71           H   new
ATOM      0 HG21 THR A 236     -11.703 -10.184 -11.643  1.00  0.71           H   new
ATOM      0 HG22 THR A 236     -10.604  -9.502 -12.557  1.00  0.71           H   new
ATOM      0 HG23 THR A 236     -10.920 -11.045 -12.717  1.00  0.71           H   new
ATOM   3721  N   SER A 237      -7.587  -8.583 -11.875  1.00  0.71           N
ATOM   3722  CA  SER A 237      -7.202  -7.360 -12.544  1.00  0.71           C
ATOM   3723  C   SER A 237      -5.990  -7.593 -13.455  1.00  0.71           C
ATOM   3724  O   SER A 237      -5.960  -7.089 -14.578  1.00  0.71           O
ATOM   3725  CB  SER A 237      -6.885  -6.315 -11.517  1.00  0.71           C
ATOM   3726  OG  SER A 237      -8.012  -6.034 -10.720  1.00  0.71           O
ATOM      0  H   SER A 237      -7.509  -8.558 -11.019  1.00  0.71           H   new
ATOM      0  HA  SER A 237      -7.939  -7.059 -13.099  1.00  0.71           H   new
ATOM      0  HB2 SER A 237      -6.155  -6.619 -10.955  1.00  0.71           H   new
ATOM      0  HB3 SER A 237      -6.585  -5.504 -11.957  1.00  0.71           H   new
ATOM      0  HG  SER A 237      -8.123  -6.653 -10.163  1.00  0.71           H   new
ATOM   3732  N   GLN A 238      -5.002  -8.392 -13.006  1.00  0.71           N
ATOM   3733  CA  GLN A 238      -3.832  -8.656 -13.846  1.00  0.71           C
ATOM   3734  C   GLN A 238      -4.251  -9.365 -15.122  1.00  0.71           C
ATOM   3735  O   GLN A 238      -3.752  -9.046 -16.208  1.00  0.71           O
ATOM   3736  CB  GLN A 238      -2.791  -9.547 -13.142  1.00  0.71           C
ATOM   3737  CG  GLN A 238      -2.018  -8.918 -12.000  1.00  0.71           C
ATOM   3738  CD  GLN A 238      -1.053  -9.888 -11.352  1.00  0.71           C
ATOM   3739  NE2 GLN A 238      -0.020  -9.357 -10.703  1.00  0.71           N
ATOM   3740  OE1 GLN A 238      -1.221 -11.107 -11.431  1.00  0.71           O
ATOM      0  H   GLN A 238      -4.995  -8.778 -12.238  1.00  0.71           H   new
ATOM      0  HA  GLN A 238      -3.433  -7.792 -14.036  1.00  0.71           H   new
ATOM      0  HB2 GLN A 238      -3.246 -10.334 -12.803  1.00  0.71           H   new
ATOM      0  HB3 GLN A 238      -2.154  -9.852 -13.807  1.00  0.71           H   new
ATOM      0  HG2 GLN A 238      -1.527  -8.149 -12.330  1.00  0.71           H   new
ATOM      0  HG3 GLN A 238      -2.641  -8.591 -11.332  1.00  0.71           H   new
ATOM      0 HE21 GLN A 238       0.071  -8.503 -10.665  1.00  0.71           H   new
ATOM      0 HE22 GLN A 238       0.557  -9.868 -10.322  1.00  0.71           H   new
ATOM   3749  N   VAL A 239      -5.193 -10.302 -15.001  1.00  0.70           N
ATOM   3750  CA  VAL A 239      -5.692 -11.018 -16.159  1.00  0.70           C
ATOM   3751  C   VAL A 239      -6.438 -10.084 -17.085  1.00  0.70           C
ATOM   3752  O   VAL A 239      -6.208 -10.095 -18.295  1.00  0.70           O
ATOM   3753  CB  VAL A 239      -6.616 -12.175 -15.744  1.00  0.70           C
ATOM   3754  CG1 VAL A 239      -7.288 -12.761 -16.975  1.00  0.70           C
ATOM   3755  CG2 VAL A 239      -5.791 -13.246 -15.039  1.00  0.70           C
ATOM      0  H   VAL A 239      -5.552 -10.533 -14.254  1.00  0.70           H   new
ATOM      0  HA  VAL A 239      -4.925 -11.385 -16.625  1.00  0.70           H   new
ATOM      0  HB  VAL A 239      -7.301 -11.847 -15.140  1.00  0.70           H   new
ATOM      0 HG11 VAL A 239      -7.870 -13.490 -16.710  1.00  0.70           H   new
ATOM      0 HG12 VAL A 239      -7.812 -12.074 -17.416  1.00  0.70           H   new
ATOM      0 HG13 VAL A 239      -6.612 -13.093 -17.586  1.00  0.70           H   new
ATOM      0 HG21 VAL A 239      -6.369 -13.979 -14.775  1.00  0.70           H   new
ATOM      0 HG22 VAL A 239      -5.106 -13.576 -15.642  1.00  0.70           H   new
ATOM      0 HG23 VAL A 239      -5.372 -12.866 -14.251  1.00  0.70           H   new
ATOM   3765  N   LEU A 240      -7.306  -9.251 -16.521  1.00  0.70           N
ATOM   3766  CA  LEU A 240      -8.087  -8.343 -17.333  1.00  0.70           C
ATOM   3767  C   LEU A 240      -7.191  -7.343 -18.077  1.00  0.70           C
ATOM   3768  O   LEU A 240      -7.438  -7.039 -19.252  1.00  0.70           O
ATOM   3769  CB  LEU A 240      -9.109  -7.634 -16.452  1.00  0.70           C
ATOM   3770  CG  LEU A 240     -10.221  -8.499 -15.884  1.00  0.70           C
ATOM   3771  CD1 LEU A 240     -11.064  -7.674 -14.893  1.00  0.70           C
ATOM   3772  CD2 LEU A 240     -11.043  -9.013 -17.009  1.00  0.70           C
ATOM      0  H   LEU A 240      -7.453  -9.200 -15.675  1.00  0.70           H   new
ATOM      0  HA  LEU A 240      -8.557  -8.851 -18.013  1.00  0.70           H   new
ATOM      0  HB2 LEU A 240      -8.638  -7.219 -15.713  1.00  0.70           H   new
ATOM      0  HB3 LEU A 240      -9.513  -6.919 -16.968  1.00  0.70           H   new
ATOM      0  HG  LEU A 240      -9.854  -9.254 -15.398  1.00  0.70           H   new
ATOM      0 HD11 LEU A 240     -11.773  -8.228 -14.532  1.00  0.70           H   new
ATOM      0 HD12 LEU A 240     -10.499  -7.361 -14.170  1.00  0.70           H   new
ATOM      0 HD13 LEU A 240     -11.451  -6.913 -15.353  1.00  0.70           H   new
ATOM      0 HD21 LEU A 240     -11.758  -9.568 -16.660  1.00  0.70           H   new
ATOM      0 HD22 LEU A 240     -11.423  -8.267 -17.500  1.00  0.70           H   new
ATOM      0 HD23 LEU A 240     -10.486  -9.540 -17.603  1.00  0.70           H   new
ATOM   3784  N   ILE A 241      -6.130  -6.858 -17.428  1.00  0.71           N
ATOM   3785  CA  ILE A 241      -5.215  -5.956 -18.114  1.00  0.71           C
ATOM   3786  C   ILE A 241      -4.489  -6.716 -19.203  1.00  0.71           C
ATOM   3787  O   ILE A 241      -4.424  -6.252 -20.345  1.00  0.71           O
ATOM   3788  CB  ILE A 241      -4.208  -5.285 -17.166  1.00  0.71           C
ATOM   3789  CG1 ILE A 241      -4.943  -4.314 -16.208  1.00  0.71           C
ATOM   3790  CG2 ILE A 241      -3.173  -4.545 -17.995  1.00  0.71           C
ATOM   3791  CD1 ILE A 241      -4.108  -3.808 -15.048  1.00  0.71           C
ATOM      0  H   ILE A 241      -5.929  -7.035 -16.611  1.00  0.71           H   new
ATOM      0  HA  ILE A 241      -5.744  -5.240 -18.499  1.00  0.71           H   new
ATOM      0  HB  ILE A 241      -3.764  -5.957 -16.626  1.00  0.71           H   new
ATOM      0 HG12 ILE A 241      -5.258  -3.552 -16.719  1.00  0.71           H   new
ATOM      0 HG13 ILE A 241      -5.727  -4.762 -15.854  1.00  0.71           H   new
ATOM      0 HG21 ILE A 241      -2.532  -4.117 -17.406  1.00  0.71           H   new
ATOM      0 HG22 ILE A 241      -2.712  -5.173 -18.573  1.00  0.71           H   new
ATOM      0 HG23 ILE A 241      -3.613  -3.871 -18.536  1.00  0.71           H   new
ATOM      0 HD11 ILE A 241      -4.642  -3.210 -14.502  1.00  0.71           H   new
ATOM      0 HD12 ILE A 241      -3.812  -4.559 -14.510  1.00  0.71           H   new
ATOM      0 HD13 ILE A 241      -3.335  -3.331 -15.389  1.00  0.71           H   new
ATOM   3803  N   GLY A 242      -3.996  -7.916 -18.882  1.00  0.73           N
ATOM   3804  CA  GLY A 242      -3.302  -8.701 -19.882  1.00  0.73           C
ATOM   3805  C   GLY A 242      -4.197  -8.887 -21.099  1.00  0.73           C
ATOM   3806  O   GLY A 242      -3.732  -8.759 -22.227  1.00  0.73           O
ATOM      0  H   GLY A 242      -4.055  -8.280 -18.105  1.00  0.73           H   new
ATOM      0  HA2 GLY A 242      -2.479  -8.258 -20.140  1.00  0.73           H   new
ATOM      0  HA3 GLY A 242      -3.056  -9.565 -19.515  1.00  0.73           H   new
ATOM   3810  N   ARG A 243      -5.501  -9.092 -20.891  1.00  0.76           N
ATOM   3811  CA  ARG A 243      -6.425  -9.240 -22.007  1.00  0.76           C
ATOM   3812  C   ARG A 243      -6.448  -7.968 -22.865  1.00  0.76           C
ATOM   3813  O   ARG A 243      -6.435  -8.039 -24.091  1.00  0.76           O
ATOM   3814  CB  ARG A 243      -7.817  -9.592 -21.494  1.00  0.76           C
ATOM   3815  CG  ARG A 243      -7.918 -11.017 -20.928  1.00  0.76           C
ATOM   3816  CD  ARG A 243      -9.239 -11.314 -20.294  1.00  0.76           C
ATOM   3817  NE  ARG A 243      -9.293 -12.676 -19.807  1.00  0.76           N
ATOM   3818  CZ  ARG A 243     -10.364 -13.271 -19.235  1.00  0.76           C
ATOM   3819  NH1 ARG A 243     -11.517 -12.642 -19.090  1.00  0.76           N1+
ATOM   3820  NH2 ARG A 243     -10.255 -14.519 -18.817  1.00  0.76           N
ATOM      0  H   ARG A 243      -5.864  -9.148 -20.114  1.00  0.76           H   new
ATOM      0  HA  ARG A 243      -6.120  -9.967 -22.572  1.00  0.76           H   new
ATOM      0  HB2 ARG A 243      -8.070  -8.959 -20.804  1.00  0.76           H   new
ATOM      0  HB3 ARG A 243      -8.455  -9.493 -22.218  1.00  0.76           H   new
ATOM      0  HG2 ARG A 243      -7.760 -11.653 -21.643  1.00  0.76           H   new
ATOM      0  HG3 ARG A 243      -7.216 -11.147 -20.272  1.00  0.76           H   new
ATOM      0  HD2 ARG A 243      -9.393 -10.699 -19.560  1.00  0.76           H   new
ATOM      0  HD3 ARG A 243      -9.949 -11.170 -20.939  1.00  0.76           H   new
ATOM      0  HE  ARG A 243      -8.580 -13.149 -19.889  1.00  0.76           H   new
ATOM      0 HH11 ARG A 243     -11.602 -11.831 -19.363  1.00  0.76           H   new
ATOM      0 HH12 ARG A 243     -12.183 -13.044 -18.723  1.00  0.76           H   new
ATOM      0 HH21 ARG A 243      -9.511 -14.940 -18.911  1.00  0.76           H   new
ATOM      0 HH22 ARG A 243     -10.928 -14.910 -18.451  1.00  0.76           H   new
ATOM   3834  N   MET A 244      -6.361  -6.793 -22.236  1.00  0.81           N
ATOM   3835  CA  MET A 244      -6.367  -5.541 -22.996  1.00  0.81           C
ATOM   3836  C   MET A 244      -5.100  -5.342 -23.824  1.00  0.81           C
ATOM   3837  O   MET A 244      -5.069  -4.505 -24.728  1.00  0.81           O
ATOM   3838  CB  MET A 244      -6.546  -4.323 -22.106  1.00  0.81           C
ATOM   3839  CG  MET A 244      -7.867  -4.216 -21.454  1.00  0.81           C
ATOM   3840  SD  MET A 244      -8.016  -2.682 -20.586  1.00  0.81           S
ATOM   3841  CE  MET A 244      -8.166  -1.742 -22.047  1.00  0.81           C
ATOM      0  H   MET A 244      -6.299  -6.700 -21.383  1.00  0.81           H   new
ATOM      0  HA  MET A 244      -7.127  -5.623 -23.593  1.00  0.81           H   new
ATOM      0  HB2 MET A 244      -5.861  -4.338 -21.419  1.00  0.81           H   new
ATOM      0  HB3 MET A 244      -6.397  -3.526 -22.638  1.00  0.81           H   new
ATOM      0  HG2 MET A 244      -8.568  -4.285 -22.121  1.00  0.81           H   new
ATOM      0  HG3 MET A 244      -7.989  -4.955 -20.837  1.00  0.81           H   new
ATOM      0  HE1 MET A 244      -8.266  -0.804 -21.820  1.00  0.81           H   new
ATOM      0  HE2 MET A 244      -7.371  -1.860 -22.591  1.00  0.81           H   new
ATOM      0  HE3 MET A 244      -8.944  -2.039 -22.544  1.00  0.81           H   new
ATOM   3851  N   GLU A 245      -4.029  -6.056 -23.487  1.00  0.87           N
ATOM   3852  CA  GLU A 245      -2.781  -5.922 -24.223  1.00  0.87           C
ATOM   3853  C   GLU A 245      -2.723  -6.893 -25.416  1.00  0.87           C
ATOM   3854  O   GLU A 245      -1.761  -6.889 -26.197  1.00  0.87           O
ATOM   3855  CB  GLU A 245      -1.574  -6.120 -23.288  1.00  0.87           C
ATOM   3856  CG  GLU A 245      -1.439  -5.038 -22.190  1.00  0.87           C
ATOM   3857  CD  GLU A 245      -0.234  -5.229 -21.278  1.00  0.87           C
ATOM   3858  OE1 GLU A 245       0.501  -6.174 -21.459  1.00  0.87           O
ATOM   3859  OE2 GLU A 245      -0.044  -4.404 -20.410  1.00  0.87           O1-
ATOM      0  H   GLU A 245      -4.006  -6.620 -22.838  1.00  0.87           H   new
ATOM      0  HA  GLU A 245      -2.743  -5.021 -24.581  1.00  0.87           H   new
ATOM      0  HB2 GLU A 245      -1.645  -6.990 -22.864  1.00  0.87           H   new
ATOM      0  HB3 GLU A 245      -0.763  -6.129 -23.820  1.00  0.87           H   new
ATOM      0  HG2 GLU A 245      -1.378  -4.167 -22.613  1.00  0.87           H   new
ATOM      0  HG3 GLU A 245      -2.245  -5.036 -21.650  1.00  0.87           H   new
ATOM   3866  N   LYS A 246      -3.765  -7.708 -25.603  1.00  0.92           N
ATOM   3867  CA  LYS A 246      -3.754  -8.694 -26.681  1.00  0.92           C
ATOM   3868  C   LYS A 246      -4.071  -8.083 -28.044  1.00  0.92           C
ATOM   3869  O   LYS A 246      -5.121  -8.319 -28.644  1.00  0.92           O
ATOM   3870  CB  LYS A 246      -4.727  -9.830 -26.389  1.00  0.92           C
ATOM   3871  CG  LYS A 246      -4.447 -10.584 -25.103  1.00  0.92           C
ATOM   3872  CD  LYS A 246      -3.115 -11.314 -25.120  1.00  0.92           C
ATOM   3873  CE  LYS A 246      -2.915 -12.085 -23.821  1.00  0.92           C
ATOM   3874  NZ  LYS A 246      -1.597 -12.775 -23.777  1.00  0.92           N1+
ATOM      0  H   LYS A 246      -4.478  -7.705 -25.122  1.00  0.92           H   new
ATOM      0  HA  LYS A 246      -2.850  -9.043 -26.720  1.00  0.92           H   new
ATOM      0  HB2 LYS A 246      -5.626  -9.468 -26.349  1.00  0.92           H   new
ATOM      0  HB3 LYS A 246      -4.706 -10.457 -27.129  1.00  0.92           H   new
ATOM      0  HG2 LYS A 246      -4.459  -9.961 -24.360  1.00  0.92           H   new
ATOM      0  HG3 LYS A 246      -5.159 -11.224 -24.948  1.00  0.92           H   new
ATOM      0  HD2 LYS A 246      -3.084 -11.924 -25.873  1.00  0.92           H   new
ATOM      0  HD3 LYS A 246      -2.392 -10.678 -25.240  1.00  0.92           H   new
ATOM      0  HE2 LYS A 246      -2.985 -11.475 -23.070  1.00  0.92           H   new
ATOM      0  HE3 LYS A 246      -3.625 -12.739 -23.722  1.00  0.92           H   new
ATOM      0  HZ1 LYS A 246      -1.517 -13.213 -23.006  1.00  0.92           H   new
ATOM      0  HZ2 LYS A 246      -1.541 -13.351 -24.453  1.00  0.92           H   new
ATOM      0  HZ3 LYS A 246      -0.944 -12.174 -23.845  1.00  0.92           H   new
ATOM   3888  N   ARG A 247      -3.088  -7.396 -28.602  1.00  0.95           N
ATOM   3889  CA  ARG A 247      -3.186  -6.642 -29.867  1.00  0.95           C
ATOM   3890  C   ARG A 247      -3.427  -7.489 -31.131  1.00  0.95           C
ATOM   3891  O   ARG A 247      -3.108  -7.054 -32.236  1.00  0.95           O
ATOM   3892  CB  ARG A 247      -1.916  -5.837 -30.087  1.00  0.95           C
ATOM   3893  CG  ARG A 247      -1.690  -4.686 -29.115  1.00  0.95           C
ATOM   3894  CD  ARG A 247      -0.386  -4.007 -29.380  1.00  0.95           C
ATOM   3895  NE  ARG A 247      -0.131  -2.902 -28.464  1.00  0.95           N
ATOM   3896  CZ  ARG A 247       1.015  -2.191 -28.430  1.00  0.95           C
ATOM   3897  NH1 ARG A 247       1.995  -2.478 -29.261  1.00  0.95           N1+
ATOM   3898  NH2 ARG A 247       1.156  -1.205 -27.561  1.00  0.95           N
ATOM      0  H   ARG A 247      -2.306  -7.347 -28.247  1.00  0.95           H   new
ATOM      0  HA  ARG A 247      -3.971  -6.083 -29.753  1.00  0.95           H   new
ATOM      0  HB2 ARG A 247      -1.157  -6.439 -30.033  1.00  0.95           H   new
ATOM      0  HB3 ARG A 247      -1.931  -5.480 -30.989  1.00  0.95           H   new
ATOM      0  HG2 ARG A 247      -2.414  -4.045 -29.194  1.00  0.95           H   new
ATOM      0  HG3 ARG A 247      -1.705  -5.020 -28.204  1.00  0.95           H   new
ATOM      0  HD2 ARG A 247       0.332  -4.655 -29.307  1.00  0.95           H   new
ATOM      0  HD3 ARG A 247      -0.378  -3.675 -30.291  1.00  0.95           H   new
ATOM      0  HE  ARG A 247      -0.752  -2.689 -27.909  1.00  0.95           H   new
ATOM      0 HH11 ARG A 247       1.905  -3.120 -29.827  1.00  0.95           H   new
ATOM      0 HH12 ARG A 247       2.725  -2.024 -29.238  1.00  0.95           H   new
ATOM      0 HH21 ARG A 247       0.517  -1.017 -27.017  1.00  0.95           H   new
ATOM      0 HH22 ARG A 247       1.887  -0.752 -27.540  1.00  0.95           H   new
ATOM   3912  N   THR A 248      -3.904  -8.720 -30.959  1.00  0.95           N
ATOM   3913  CA  THR A 248      -4.214  -9.607 -32.066  1.00  0.95           C
ATOM   3914  C   THR A 248      -5.727  -9.757 -32.236  1.00  0.95           C
ATOM   3915  O   THR A 248      -6.191 -10.176 -33.295  1.00  0.95           O
ATOM   3916  CB  THR A 248      -3.582 -10.988 -31.848  1.00  0.95           C
ATOM   3917  CG2 THR A 248      -2.079 -10.848 -31.685  1.00  0.95           C
ATOM   3918  OG1 THR A 248      -4.125 -11.577 -30.661  1.00  0.95           O
ATOM      0  H   THR A 248      -4.057  -9.063 -30.186  1.00  0.95           H   new
ATOM      0  HA  THR A 248      -3.845  -9.214 -32.872  1.00  0.95           H   new
ATOM      0  HB  THR A 248      -3.774 -11.549 -32.615  1.00  0.95           H   new
ATOM      0  HG1 THR A 248      -3.781 -12.334 -30.541  1.00  0.95           H   new
ATOM      0 HG21 THR A 248      -1.685 -11.724 -31.548  1.00  0.95           H   new
ATOM      0 HG22 THR A 248      -1.703 -10.446 -32.484  1.00  0.95           H   new
ATOM      0 HG23 THR A 248      -1.887 -10.284 -30.919  1.00  0.95           H   new
ATOM   3926  N   TRP A 249      -6.493  -9.406 -31.192  1.00  0.94           N
ATOM   3927  CA  TRP A 249      -7.961  -9.477 -31.221  1.00  0.94           C
ATOM   3928  C   TRP A 249      -8.559 -10.844 -31.604  1.00  0.94           C
ATOM   3929  O   TRP A 249      -9.235 -10.976 -32.626  1.00  0.94           O
ATOM   3930  CB  TRP A 249      -8.485  -8.381 -32.130  1.00  0.94           C
ATOM   3931  CG  TRP A 249      -8.004  -7.029 -31.679  1.00  0.94           C
ATOM   3932  CD1 TRP A 249      -8.404  -6.333 -30.577  1.00  0.94           C
ATOM   3933  CD2 TRP A 249      -6.994  -6.217 -32.311  1.00  0.94           C
ATOM   3934  CE2 TRP A 249      -6.866  -5.057 -31.545  1.00  0.94           C
ATOM   3935  CE3 TRP A 249      -6.198  -6.378 -33.448  1.00  0.94           C
ATOM   3936  NE1 TRP A 249      -7.733  -5.142 -30.508  1.00  0.94           N
ATOM   3937  CZ2 TRP A 249      -5.975  -4.056 -31.875  1.00  0.94           C
ATOM   3938  CZ3 TRP A 249      -5.301  -5.375 -33.778  1.00  0.94           C
ATOM   3939  CH2 TRP A 249      -5.193  -4.243 -33.011  1.00  0.94           C
ATOM      0  H   TRP A 249      -6.174  -9.120 -30.447  1.00  0.94           H   new
ATOM      0  HA  TRP A 249      -8.254  -9.348 -30.305  1.00  0.94           H   new
ATOM      0  HB2 TRP A 249      -8.193  -8.544 -33.040  1.00  0.94           H   new
ATOM      0  HB3 TRP A 249      -9.455  -8.397 -32.136  1.00  0.94           H   new
ATOM      0  HD1 TRP A 249      -9.039  -6.624 -29.963  1.00  0.94           H   new
ATOM      0  HE1 TRP A 249      -7.844  -4.542 -29.902  1.00  0.94           H   new
ATOM      0  HE3 TRP A 249      -6.269  -7.143 -33.972  1.00  0.94           H   new
ATOM      0  HZ2 TRP A 249      -5.900  -3.286 -31.358  1.00  0.94           H   new
ATOM      0  HZ3 TRP A 249      -4.764  -5.471 -34.531  1.00  0.94           H   new
ATOM      0  HH2 TRP A 249      -4.583  -3.585 -33.256  1.00  0.94           H   new
ATOM   3950  N   HIS A 250      -8.256 -11.867 -30.811  1.00  0.92           N
ATOM   3951  CA  HIS A 250      -8.718 -13.242 -31.037  1.00  0.92           C
ATOM   3952  C   HIS A 250     -10.253 -13.270 -30.992  1.00  0.92           C
ATOM   3953  O   HIS A 250     -10.864 -12.501 -30.266  1.00  0.92           O
ATOM   3954  CB  HIS A 250      -8.143 -14.177 -29.960  1.00  0.92           C
ATOM   3955  CG  HIS A 250      -8.274 -15.659 -30.252  1.00  0.92           C
ATOM   3956  CD2 HIS A 250      -7.356 -16.557 -30.689  1.00  0.92           C
ATOM   3957  ND1 HIS A 250      -9.447 -16.360 -30.090  1.00  0.92           N
ATOM   3958  CE1 HIS A 250      -9.252 -17.625 -30.417  1.00  0.92           C
ATOM   3959  NE2 HIS A 250      -7.987 -17.774 -30.783  1.00  0.92           N
ATOM      0  H   HIS A 250      -7.765 -11.783 -30.110  1.00  0.92           H   new
ATOM      0  HA  HIS A 250      -8.412 -13.547 -31.906  1.00  0.92           H   new
ATOM      0  HB2 HIS A 250      -7.204 -13.968 -29.839  1.00  0.92           H   new
ATOM      0  HB3 HIS A 250      -8.586 -13.988 -29.118  1.00  0.92           H   new
ATOM      0  HD1 HIS A 250     -10.192 -16.026 -29.818  1.00  0.92           H   new
ATOM      0  HD2 HIS A 250      -6.465 -16.381 -30.888  1.00  0.92           H   new
ATOM      0  HE1 HIS A 250      -9.894 -18.297 -30.394  1.00  0.92           H   new
ATOM   3967  N   GLY A 251     -10.913 -14.098 -31.779  1.00  0.91           N
ATOM   3968  CA  GLY A 251     -12.364 -14.070 -31.640  1.00  0.91           C
ATOM   3969  C   GLY A 251     -12.791 -14.712 -30.305  1.00  0.91           C
ATOM   3970  O   GLY A 251     -11.991 -15.393 -29.655  1.00  0.91           O
ATOM      0  H   GLY A 251     -10.581 -14.643 -32.355  1.00  0.91           H   new
ATOM      0  HA2 GLY A 251     -12.681 -13.154 -31.681  1.00  0.91           H   new
ATOM      0  HA3 GLY A 251     -12.774 -14.545 -32.379  1.00  0.91           H   new
ATOM   3974  N   PRO A 252     -14.050 -14.527 -29.889  1.00  0.92           N
ATOM   3975  CA  PRO A 252     -14.654 -15.076 -28.687  1.00  0.92           C
ATOM   3976  C   PRO A 252     -14.844 -16.577 -28.786  1.00  0.92           C
ATOM   3977  O   PRO A 252     -14.980 -17.123 -29.884  1.00  0.92           O
ATOM   3978  CB  PRO A 252     -15.997 -14.349 -28.627  1.00  0.92           C
ATOM   3979  CG  PRO A 252     -16.291 -13.963 -30.053  1.00  0.92           C
ATOM   3980  CD  PRO A 252     -14.945 -13.657 -30.663  1.00  0.92           C
ATOM      0  HA  PRO A 252     -14.108 -14.949 -27.895  1.00  0.92           H   new
ATOM      0  HB2 PRO A 252     -16.692 -14.922 -28.267  1.00  0.92           H   new
ATOM      0  HB3 PRO A 252     -15.949 -13.568 -28.054  1.00  0.92           H   new
ATOM      0  HG2 PRO A 252     -16.735 -14.683 -30.527  1.00  0.92           H   new
ATOM      0  HG3 PRO A 252     -16.878 -13.192 -30.094  1.00  0.92           H   new
ATOM      0  HD2 PRO A 252     -14.921 -13.863 -31.610  1.00  0.92           H   new
ATOM      0  HD3 PRO A 252     -14.710 -12.721 -30.571  1.00  0.92           H   new
ATOM   3988  N   LYS A 253     -14.881 -17.240 -27.638  1.00  0.94           N
ATOM   3989  CA  LYS A 253     -15.174 -18.666 -27.594  1.00  0.94           C
ATOM   3990  C   LYS A 253     -16.656 -18.852 -27.388  1.00  0.94           C
ATOM   3991  O   LYS A 253     -17.217 -18.230 -26.497  1.00  0.94           O
ATOM   3992  CB  LYS A 253     -14.413 -19.358 -26.467  1.00  0.94           C
ATOM   3993  CG  LYS A 253     -14.659 -20.866 -26.399  1.00  0.94           C
ATOM   3994  CD  LYS A 253     -13.851 -21.526 -25.293  1.00  0.94           C
ATOM   3995  CE  LYS A 253     -14.158 -23.016 -25.216  1.00  0.94           C
ATOM   3996  NZ  LYS A 253     -13.384 -23.690 -24.139  1.00  0.94           N1+
ATOM      0  H   LYS A 253     -14.739 -16.881 -26.870  1.00  0.94           H   new
ATOM      0  HA  LYS A 253     -14.893 -19.065 -28.432  1.00  0.94           H   new
ATOM      0  HB2 LYS A 253     -13.463 -19.198 -26.582  1.00  0.94           H   new
ATOM      0  HB3 LYS A 253     -14.668 -18.958 -25.621  1.00  0.94           H   new
ATOM      0  HG2 LYS A 253     -15.603 -21.032 -26.252  1.00  0.94           H   new
ATOM      0  HG3 LYS A 253     -14.429 -21.269 -27.251  1.00  0.94           H   new
ATOM      0  HD2 LYS A 253     -12.904 -21.394 -25.456  1.00  0.94           H   new
ATOM      0  HD3 LYS A 253     -14.054 -21.105 -24.443  1.00  0.94           H   new
ATOM      0  HE2 LYS A 253     -15.107 -23.142 -25.059  1.00  0.94           H   new
ATOM      0  HE3 LYS A 253     -13.954 -23.432 -26.068  1.00  0.94           H   new
ATOM      0  HZ1 LYS A 253     -13.588 -24.556 -24.124  1.00  0.94           H   new
ATOM      0  HZ2 LYS A 253     -12.513 -23.594 -24.294  1.00  0.94           H   new
ATOM      0  HZ3 LYS A 253     -13.587 -23.324 -23.354  1.00  0.94           H   new
ATOM   4010  N   TYR A 254     -17.308 -19.675 -28.189  1.00  0.97           N
ATOM   4011  CA  TYR A 254     -18.738 -19.847 -27.977  1.00  0.97           C
ATOM   4012  C   TYR A 254     -19.095 -21.076 -27.187  1.00  0.97           C
ATOM   4013  O   TYR A 254     -18.466 -22.130 -27.316  1.00  0.97           O
ATOM   4014  CB  TYR A 254     -19.503 -19.835 -29.288  1.00  0.97           C
ATOM   4015  CG  TYR A 254     -19.532 -18.493 -29.854  1.00  0.97           C
ATOM   4016  CD1 TYR A 254     -18.534 -18.065 -30.706  1.00  0.97           C
ATOM   4017  CD2 TYR A 254     -20.554 -17.653 -29.482  1.00  0.97           C
ATOM   4018  CE1 TYR A 254     -18.567 -16.787 -31.188  1.00  0.97           C
ATOM   4019  CE2 TYR A 254     -20.587 -16.385 -29.954  1.00  0.97           C
ATOM   4020  CZ  TYR A 254     -19.601 -15.940 -30.802  1.00  0.97           C
ATOM   4021  OH  TYR A 254     -19.626 -14.643 -31.233  1.00  0.97           O
ATOM      0  H   TYR A 254     -16.964 -20.127 -28.835  1.00  0.97           H   new
ATOM      0  HA  TYR A 254     -19.004 -19.083 -27.442  1.00  0.97           H   new
ATOM      0  HB2 TYR A 254     -19.088 -20.447 -29.916  1.00  0.97           H   new
ATOM      0  HB3 TYR A 254     -20.409 -20.149 -29.142  1.00  0.97           H   new
ATOM      0  HD1 TYR A 254     -17.846 -18.641 -30.950  1.00  0.97           H   new
ATOM      0  HD2 TYR A 254     -21.221 -17.955 -28.908  1.00  0.97           H   new
ATOM      0  HE1 TYR A 254     -17.905 -16.486 -31.768  1.00  0.97           H   new
ATOM      0  HE2 TYR A 254     -21.277 -15.814 -29.704  1.00  0.97           H   new
ATOM      0  HH  TYR A 254     -19.686 -14.129 -30.572  1.00  0.97           H   new
ATOM   4031  N   GLU A 255     -20.154 -20.926 -26.409  1.00  1.00           N
ATOM   4032  CA  GLU A 255     -20.717 -21.998 -25.619  1.00  1.00           C
ATOM   4033  C   GLU A 255     -22.240 -21.993 -25.765  1.00  1.00           C
ATOM   4034  O   GLU A 255     -22.886 -20.951 -25.652  1.00  1.00           O
ATOM   4035  CB  GLU A 255     -20.305 -21.802 -24.156  1.00  1.00           C
ATOM   4036  CG  GLU A 255     -20.721 -22.899 -23.209  1.00  1.00           C
ATOM   4037  CD  GLU A 255     -20.244 -22.652 -21.798  1.00  1.00           C
ATOM   4038  OE1 GLU A 255     -20.250 -21.517 -21.384  1.00  1.00           O
ATOM   4039  OE2 GLU A 255     -19.901 -23.593 -21.116  1.00  1.00           O1-
ATOM      0  H   GLU A 255     -20.573 -20.180 -26.325  1.00  1.00           H   new
ATOM      0  HA  GLU A 255     -20.385 -22.856 -25.927  1.00  1.00           H   new
ATOM      0  HB2 GLU A 255     -19.340 -21.713 -24.118  1.00  1.00           H   new
ATOM      0  HB3 GLU A 255     -20.680 -20.965 -23.841  1.00  1.00           H   new
ATOM      0  HG2 GLU A 255     -21.688 -22.976 -23.212  1.00  1.00           H   new
ATOM      0  HG3 GLU A 255     -20.368 -23.746 -23.524  1.00  1.00           H   new
ATOM   4046  N   GLU A 256     -22.817 -23.153 -26.035  1.00  1.02           N
ATOM   4047  CA  GLU A 256     -24.265 -23.259 -26.205  1.00  1.02           C
ATOM   4048  C   GLU A 256     -24.953 -22.760 -24.944  1.00  1.02           C
ATOM   4049  O   GLU A 256     -24.516 -23.099 -23.844  1.00  1.02           O
ATOM   4050  CB  GLU A 256     -24.662 -24.703 -26.513  1.00  1.02           C
ATOM   4051  CG  GLU A 256     -26.134 -24.907 -26.879  1.00  1.02           C
ATOM   4052  CD  GLU A 256     -26.463 -26.341 -27.264  1.00  1.02           C
ATOM   4053  OE1 GLU A 256     -25.624 -27.197 -27.092  1.00  1.02           O
ATOM   4054  OE2 GLU A 256     -27.539 -26.566 -27.772  1.00  1.02           O1-
ATOM      0  H   GLU A 256     -22.391 -23.895 -26.125  1.00  1.02           H   new
ATOM      0  HA  GLU A 256     -24.546 -22.711 -26.955  1.00  1.02           H   new
ATOM      0  HB2 GLU A 256     -24.113 -25.026 -27.245  1.00  1.02           H   new
ATOM      0  HB3 GLU A 256     -24.456 -25.252 -25.741  1.00  1.02           H   new
ATOM      0  HG2 GLU A 256     -26.687 -24.645 -26.127  1.00  1.02           H   new
ATOM      0  HG3 GLU A 256     -26.362 -24.320 -27.617  1.00  1.02           H   new
ATOM   4061  N   ASP A 257     -26.018 -21.960 -25.073  1.00  1.03           N
ATOM   4062  CA  ASP A 257     -26.654 -21.463 -23.863  1.00  1.03           C
ATOM   4063  C   ASP A 257     -27.219 -22.596 -23.024  1.00  1.03           C
ATOM   4064  O   ASP A 257     -27.398 -23.733 -23.474  1.00  1.03           O
ATOM   4065  CB  ASP A 257     -27.758 -20.458 -24.218  1.00  1.03           C
ATOM   4066  CG  ASP A 257     -28.157 -19.507 -23.113  1.00  1.03           C
ATOM   4067  OD1 ASP A 257     -27.704 -19.648 -21.990  1.00  1.03           O
ATOM   4068  OD2 ASP A 257     -28.901 -18.609 -23.417  1.00  1.03           O1-
ATOM      0  H   ASP A 257     -26.369 -21.707 -25.816  1.00  1.03           H   new
ATOM      0  HA  ASP A 257     -25.976 -21.015 -23.334  1.00  1.03           H   new
ATOM      0  HB2 ASP A 257     -27.465 -19.936 -24.981  1.00  1.03           H   new
ATOM      0  HB3 ASP A 257     -28.545 -20.952 -24.497  1.00  1.03           H   new
ATOM   4073  N   VAL A 258     -27.527 -22.271 -21.786  1.00  1.05           N
ATOM   4074  CA  VAL A 258     -27.972 -23.276 -20.850  1.00  1.05           C
ATOM   4075  C   VAL A 258     -29.399 -23.658 -21.019  1.00  1.05           C
ATOM   4076  O   VAL A 258     -30.266 -23.214 -20.271  1.00  1.05           O
ATOM   4077  CB  VAL A 258     -27.834 -22.760 -19.432  1.00  1.05           C
ATOM   4078  CG1 VAL A 258     -28.235 -23.831 -18.463  1.00  1.05           C
ATOM   4079  CG2 VAL A 258     -26.452 -22.320 -19.222  1.00  1.05           C
ATOM      0  H   VAL A 258     -27.485 -21.473 -21.468  1.00  1.05           H   new
ATOM      0  HA  VAL A 258     -27.415 -24.051 -21.023  1.00  1.05           H   new
ATOM      0  HB  VAL A 258     -28.421 -22.002 -19.285  1.00  1.05           H   new
ATOM      0 HG11 VAL A 258     -28.146 -23.498 -17.557  1.00  1.05           H   new
ATOM      0 HG12 VAL A 258     -29.157 -24.085 -18.624  1.00  1.05           H   new
ATOM      0 HG13 VAL A 258     -27.662 -24.605 -18.580  1.00  1.05           H   new
ATOM      0 HG21 VAL A 258     -26.352 -21.987 -18.316  1.00  1.05           H   new
ATOM      0 HG22 VAL A 258     -25.850 -23.068 -19.360  1.00  1.05           H   new
ATOM      0 HG23 VAL A 258     -26.238 -21.613 -19.851  1.00  1.05           H   new
ATOM   4089  N   ASN A 259     -29.632 -24.541 -21.957  1.00  1.08           N
ATOM   4090  CA  ASN A 259     -30.980 -24.986 -22.194  1.00  1.08           C
ATOM   4091  C   ASN A 259     -31.491 -25.577 -20.902  1.00  1.08           C
ATOM   4092  O   ASN A 259     -30.802 -26.374 -20.258  1.00  1.08           O
ATOM   4093  CB  ASN A 259     -31.018 -25.957 -23.344  1.00  1.08           C
ATOM   4094  CG  ASN A 259     -30.654 -25.241 -24.611  1.00  1.08           C
ATOM   4095  ND2 ASN A 259     -30.116 -25.944 -25.569  1.00  1.08           N
ATOM   4096  OD1 ASN A 259     -30.865 -24.018 -24.705  1.00  1.08           O
ATOM      0  H   ASN A 259     -29.033 -24.893 -22.464  1.00  1.08           H   new
ATOM      0  HA  ASN A 259     -31.559 -24.252 -22.453  1.00  1.08           H   new
ATOM      0  HB2 ASN A 259     -30.400 -26.688 -23.184  1.00  1.08           H   new
ATOM      0  HB3 ASN A 259     -31.903 -26.346 -23.423  1.00  1.08           H   new
ATOM      0 HD21 ASN A 259     -29.890 -25.564 -26.307  1.00  1.08           H   new
ATOM      0 HD22 ASN A 259     -29.987 -26.788 -25.463  1.00  1.08           H   new
ATOM   4103  N   LEU A 260     -32.683 -25.175 -20.515  1.00  1.12           N
ATOM   4104  CA  LEU A 260     -33.295 -25.660 -19.312  1.00  1.12           C
ATOM   4105  C   LEU A 260     -34.207 -26.745 -19.812  1.00  1.12           C
ATOM   4106  O   LEU A 260     -34.407 -26.860 -21.021  1.00  1.12           O
ATOM   4107  CB  LEU A 260     -34.085 -24.537 -18.630  1.00  1.12           C
ATOM   4108  CG  LEU A 260     -33.295 -23.244 -18.319  1.00  1.12           C
ATOM   4109  CD1 LEU A 260     -34.247 -22.217 -17.761  1.00  1.12           C
ATOM   4110  CD2 LEU A 260     -32.172 -23.536 -17.336  1.00  1.12           C
ATOM      0  H   LEU A 260     -33.161 -24.608 -20.950  1.00  1.12           H   new
ATOM      0  HA  LEU A 260     -32.661 -25.978 -18.650  1.00  1.12           H   new
ATOM      0  HB2 LEU A 260     -34.838 -24.306 -19.196  1.00  1.12           H   new
ATOM      0  HB3 LEU A 260     -34.449 -24.880 -17.799  1.00  1.12           H   new
ATOM      0  HG  LEU A 260     -32.893 -22.899 -19.131  1.00  1.12           H   new
ATOM      0 HD11 LEU A 260     -33.762 -21.401 -17.562  1.00  1.12           H   new
ATOM      0 HD12 LEU A 260     -34.940 -22.030 -18.413  1.00  1.12           H   new
ATOM      0 HD13 LEU A 260     -34.652 -22.559 -16.948  1.00  1.12           H   new
ATOM      0 HD21 LEU A 260     -31.685 -22.718 -17.149  1.00  1.12           H   new
ATOM      0 HD22 LEU A 260     -32.546 -23.885 -16.512  1.00  1.12           H   new
ATOM      0 HD23 LEU A 260     -31.568 -24.191 -17.719  1.00  1.12           H   new
ATOM   4122  N   GLY A 261     -34.710 -27.601 -18.958  1.00  1.17           N
ATOM   4123  CA  GLY A 261     -35.647 -28.553 -19.517  1.00  1.17           C
ATOM   4124  C   GLY A 261     -36.969 -27.827 -19.678  1.00  1.17           C
ATOM   4125  O   GLY A 261     -37.117 -26.704 -19.192  1.00  1.17           O
ATOM      0  H   GLY A 261     -34.544 -27.655 -18.116  1.00  1.17           H   new
ATOM      0  HA2 GLY A 261     -35.331 -28.885 -20.372  1.00  1.17           H   new
ATOM      0  HA3 GLY A 261     -35.746 -29.321 -18.933  1.00  1.17           H   new
ATOM   4129  N   SER A 262     -37.930 -28.471 -20.314  1.00  1.21           N
ATOM   4130  CA  SER A 262     -39.290 -27.950 -20.437  1.00  1.21           C
ATOM   4131  C   SER A 262     -40.132 -28.853 -19.567  1.00  1.21           C
ATOM   4132  O   SER A 262     -39.616 -29.835 -19.032  1.00  1.21           O
ATOM   4133  CB  SER A 262     -39.786 -27.906 -21.874  1.00  1.21           C
ATOM   4134  OG  SER A 262     -39.018 -27.008 -22.638  1.00  1.21           O
ATOM      0  H   SER A 262     -37.815 -29.234 -20.694  1.00  1.21           H   new
ATOM      0  HA  SER A 262     -39.337 -27.024 -20.152  1.00  1.21           H   new
ATOM      0  HB2 SER A 262     -39.739 -28.793 -22.265  1.00  1.21           H   new
ATOM      0  HB3 SER A 262     -40.718 -27.638 -21.891  1.00  1.21           H   new
ATOM      0  HG  SER A 262     -39.520 -26.588 -23.165  1.00  1.21           H   new
ATOM   4140  N   GLY A 263     -41.397 -28.547 -19.388  1.00  1.24           N
ATOM   4141  CA  GLY A 263     -42.204 -29.411 -18.533  1.00  1.24           C
ATOM   4142  C   GLY A 263     -42.115 -28.926 -17.102  1.00  1.24           C
ATOM   4143  O   GLY A 263     -42.040 -27.727 -16.889  1.00  1.24           O
ATOM      0  H   GLY A 263     -41.804 -27.872 -19.733  1.00  1.24           H   new
ATOM      0  HA2 GLY A 263     -43.127 -29.406 -18.830  1.00  1.24           H   new
ATOM      0  HA3 GLY A 263     -41.891 -30.327 -18.595  1.00  1.24           H   new
ATOM   4147  N   THR A 264     -42.267 -29.809 -16.124  1.00  1.24           N
ATOM   4148  CA  THR A 264     -42.383 -29.370 -14.726  1.00  1.24           C
ATOM   4149  C   THR A 264     -41.558 -30.104 -13.709  1.00  1.24           C
ATOM   4150  O   THR A 264     -41.006 -31.154 -14.008  1.00  1.24           O
ATOM   4151  CB  THR A 264     -43.815 -29.502 -14.283  1.00  1.24           C
ATOM   4152  CG2 THR A 264     -44.678 -28.674 -15.133  1.00  1.24           C
ATOM   4153  OG1 THR A 264     -44.194 -30.871 -14.355  1.00  1.24           O
ATOM      0  H   THR A 264     -42.306 -30.660 -16.240  1.00  1.24           H   new
ATOM      0  HA  THR A 264     -42.047 -28.460 -14.748  1.00  1.24           H   new
ATOM      0  HB  THR A 264     -43.911 -29.195 -13.368  1.00  1.24           H   new
ATOM      0  HG1 THR A 264     -43.939 -31.269 -13.661  1.00  1.24           H   new
ATOM      0 HG21 THR A 264     -45.599 -28.763 -14.843  1.00  1.24           H   new
ATOM      0 HG22 THR A 264     -44.406 -27.746 -15.064  1.00  1.24           H   new
ATOM      0 HG23 THR A 264     -44.600 -28.965 -16.055  1.00  1.24           H   new
ATOM   4161  N   ARG A 265     -41.546 -29.587 -12.471  1.00  1.22           N
ATOM   4162  CA  ARG A 265     -40.945 -30.333 -11.371  1.00  1.22           C
ATOM   4163  C   ARG A 265     -41.893 -30.563 -10.204  1.00  1.22           C
ATOM   4164  O   ARG A 265     -42.667 -29.695  -9.811  1.00  1.22           O
ATOM   4165  CB  ARG A 265     -39.729 -29.651 -10.805  1.00  1.22           C
ATOM   4166  CG  ARG A 265     -38.507 -29.663 -11.634  1.00  1.22           C
ATOM   4167  CD  ARG A 265     -37.467 -28.988 -10.893  1.00  1.22           C
ATOM   4168  NE  ARG A 265     -37.226 -29.690  -9.644  1.00  1.22           N
ATOM   4169  CZ  ARG A 265     -36.818 -29.103  -8.514  1.00  1.22           C
ATOM   4170  NH1 ARG A 265     -36.571 -27.848  -8.473  1.00  1.22           N1+
ATOM   4171  NH2 ARG A 265     -36.670 -29.768  -7.398  1.00  1.22           N
ATOM      0  H   ARG A 265     -41.875 -28.822 -12.257  1.00  1.22           H   new
ATOM      0  HA  ARG A 265     -40.708 -31.181 -11.777  1.00  1.22           H   new
ATOM      0  HB2 ARG A 265     -39.960 -28.727 -10.621  1.00  1.22           H   new
ATOM      0  HB3 ARG A 265     -39.520 -30.066  -9.953  1.00  1.22           H   new
ATOM      0  HG2 ARG A 265     -38.243 -30.574 -11.838  1.00  1.22           H   new
ATOM      0  HG3 ARG A 265     -38.666 -29.217 -12.481  1.00  1.22           H   new
ATOM      0  HD2 ARG A 265     -36.652 -28.954 -11.418  1.00  1.22           H   new
ATOM      0  HD3 ARG A 265     -37.727 -28.071 -10.714  1.00  1.22           H   new
ATOM      0  HE  ARG A 265     -37.354 -30.540  -9.631  1.00  1.22           H   new
ATOM      0 HH11 ARG A 265     -36.667 -27.368  -9.180  1.00  1.22           H   new
ATOM      0 HH12 ARG A 265     -36.309 -27.485  -7.739  1.00  1.22           H   new
ATOM      0 HH21 ARG A 265     -36.837 -30.611  -7.375  1.00  1.22           H   new
ATOM      0 HH22 ARG A 265     -36.406 -29.362  -6.687  1.00  1.22           H   new
ATOM   4185  N   ALA A 266     -41.804 -31.736  -9.611  1.00  1.21           N
ATOM   4186  CA  ALA A 266     -42.597 -32.014  -8.431  1.00  1.21           C
ATOM   4187  C   ALA A 266     -41.942 -31.350  -7.230  1.00  1.21           C
ATOM   4188  O   ALA A 266     -40.726 -31.143  -7.226  1.00  1.21           O
ATOM   4189  CB  ALA A 266     -42.744 -33.506  -8.231  1.00  1.21           C
ATOM      0  H   ALA A 266     -41.297 -32.380  -9.871  1.00  1.21           H   new
ATOM      0  HA  ALA A 266     -43.490 -31.651  -8.540  1.00  1.21           H   new
ATOM      0  HB1 ALA A 266     -43.277 -33.675  -7.438  1.00  1.21           H   new
ATOM      0  HB2 ALA A 266     -43.183 -33.895  -9.004  1.00  1.21           H   new
ATOM      0  HB3 ALA A 266     -41.867 -33.906  -8.122  1.00  1.21           H   new
ATOM   4195  N   VAL A 267     -42.734 -31.057  -6.205  1.00  1.20           N
ATOM   4196  CA  VAL A 267     -42.230 -30.483  -4.960  1.00  1.20           C
ATOM   4197  C   VAL A 267     -42.597 -31.391  -3.793  1.00  1.20           C
ATOM   4198  O   VAL A 267     -43.445 -32.270  -3.928  1.00  1.20           O
ATOM   4199  CB  VAL A 267     -42.777 -29.056  -4.742  1.00  1.20           C
ATOM   4200  CG1 VAL A 267     -42.312 -28.132  -5.891  1.00  1.20           C
ATOM   4201  CG2 VAL A 267     -44.311 -29.105  -4.669  1.00  1.20           C
ATOM      0  H   VAL A 267     -43.584 -31.186  -6.211  1.00  1.20           H   new
ATOM      0  HA  VAL A 267     -41.264 -30.417  -5.016  1.00  1.20           H   new
ATOM      0  HB  VAL A 267     -42.435 -28.699  -3.908  1.00  1.20           H   new
ATOM      0 HG11 VAL A 267     -42.659 -27.238  -5.748  1.00  1.20           H   new
ATOM      0 HG12 VAL A 267     -41.343 -28.103  -5.911  1.00  1.20           H   new
ATOM      0 HG13 VAL A 267     -42.642 -28.475  -6.736  1.00  1.20           H   new
ATOM      0 HG21 VAL A 267     -44.657 -28.209  -4.532  1.00  1.20           H   new
ATOM      0 HG22 VAL A 267     -44.663 -29.464  -5.498  1.00  1.20           H   new
ATOM      0 HG23 VAL A 267     -44.582 -29.672  -3.930  1.00  1.20           H   new
ATOM   4211  N   GLY A 268     -41.961 -31.174  -2.646  1.00  1.20           N
ATOM   4212  CA  GLY A 268     -42.159 -32.012  -1.465  1.00  1.20           C
ATOM   4213  C   GLY A 268     -43.340 -31.668  -0.553  1.00  1.20           C
ATOM   4214  O   GLY A 268     -43.483 -32.277   0.507  1.00  1.20           O
ATOM      0  H   GLY A 268     -41.399 -30.533  -2.529  1.00  1.20           H   new
ATOM      0  HA2 GLY A 268     -42.266 -32.929  -1.762  1.00  1.20           H   new
ATOM      0  HA3 GLY A 268     -41.349 -31.978  -0.933  1.00  1.20           H   new
ATOM   4218  N   LYS A 269     -44.164 -30.689  -0.910  1.00  1.22           N
ATOM   4219  CA  LYS A 269     -45.277 -30.341  -0.027  1.00  1.22           C
ATOM   4220  C   LYS A 269     -46.219 -31.546   0.116  1.00  1.22           C
ATOM   4221  O   LYS A 269     -46.597 -32.129  -0.899  1.00  1.22           O
ATOM   4222  CB  LYS A 269     -46.087 -29.166  -0.572  1.00  1.22           C
ATOM   4223  CG  LYS A 269     -47.205 -28.699   0.374  1.00  1.22           C
ATOM   4224  CD  LYS A 269     -47.959 -27.499  -0.166  1.00  1.22           C
ATOM   4225  CE  LYS A 269     -49.111 -27.113   0.744  1.00  1.22           C
ATOM   4226  NZ  LYS A 269     -48.632 -26.631   2.076  1.00  1.22           N1+
ATOM      0  H   LYS A 269     -44.103 -30.227  -1.633  1.00  1.22           H   new
ATOM      0  HA  LYS A 269     -44.899 -30.091   0.830  1.00  1.22           H   new
ATOM      0  HB2 LYS A 269     -45.488 -28.423  -0.745  1.00  1.22           H   new
ATOM      0  HB3 LYS A 269     -46.478 -29.419  -1.423  1.00  1.22           H   new
ATOM      0  HG2 LYS A 269     -47.827 -29.429   0.520  1.00  1.22           H   new
ATOM      0  HG3 LYS A 269     -46.822 -28.475   1.237  1.00  1.22           H   new
ATOM      0  HD2 LYS A 269     -47.352 -26.748  -0.258  1.00  1.22           H   new
ATOM      0  HD3 LYS A 269     -48.298 -27.700  -1.052  1.00  1.22           H   new
ATOM      0  HE2 LYS A 269     -49.639 -26.419   0.320  1.00  1.22           H   new
ATOM      0  HE3 LYS A 269     -49.695 -27.878   0.868  1.00  1.22           H   new
ATOM      0  HZ1 LYS A 269     -49.317 -26.293   2.533  1.00  1.22           H   new
ATOM      0  HZ2 LYS A 269     -48.280 -27.311   2.529  1.00  1.22           H   new
ATOM      0  HZ3 LYS A 269     -48.014 -26.002   1.959  1.00  1.22           H   new
ATOM   4240  N   PRO A 270     -46.589 -31.981   1.337  1.00  1.22           N
ATOM   4241  CA  PRO A 270     -47.537 -33.050   1.566  1.00  1.22           C
ATOM   4242  C   PRO A 270     -48.862 -32.771   0.896  1.00  1.22           C
ATOM   4243  O   PRO A 270     -49.371 -31.647   0.970  1.00  1.22           O
ATOM   4244  CB  PRO A 270     -47.674 -33.067   3.090  1.00  1.22           C
ATOM   4245  CG  PRO A 270     -46.370 -32.496   3.595  1.00  1.22           C
ATOM   4246  CD  PRO A 270     -45.977 -31.445   2.575  1.00  1.22           C
ATOM      0  HA  PRO A 270     -47.247 -33.900   1.199  1.00  1.22           H   new
ATOM      0  HB2 PRO A 270     -48.430 -32.534   3.382  1.00  1.22           H   new
ATOM      0  HB3 PRO A 270     -47.817 -33.967   3.422  1.00  1.22           H   new
ATOM      0  HG2 PRO A 270     -46.476 -32.106   4.477  1.00  1.22           H   new
ATOM      0  HG3 PRO A 270     -45.691 -33.185   3.669  1.00  1.22           H   new
ATOM      0  HD2 PRO A 270     -46.325 -30.569   2.803  1.00  1.22           H   new
ATOM      0  HD3 PRO A 270     -45.014 -31.356   2.496  1.00  1.22           H   new
ATOM   4254  N   GLN A 271     -49.452 -33.799   0.314  1.00  1.20           N
ATOM   4255  CA  GLN A 271     -50.752 -33.687  -0.319  1.00  1.20           C
ATOM   4256  C   GLN A 271     -51.776 -34.249   0.666  1.00  1.20           C
ATOM   4257  O   GLN A 271     -51.409 -35.080   1.498  1.00  1.20           O
ATOM   4258  CB  GLN A 271     -50.730 -34.429  -1.667  1.00  1.20           C
ATOM   4259  CG  GLN A 271     -49.762 -33.791  -2.676  1.00  1.20           C
ATOM   4260  CD  GLN A 271     -49.693 -34.515  -4.020  1.00  1.20           C
ATOM   4261  NE2 GLN A 271     -48.828 -34.017  -4.905  1.00  1.20           N
ATOM   4262  OE1 GLN A 271     -50.380 -35.519  -4.256  1.00  1.20           O
ATOM      0  H   GLN A 271     -49.108 -34.586   0.274  1.00  1.20           H   new
ATOM      0  HA  GLN A 271     -50.990 -32.769  -0.522  1.00  1.20           H   new
ATOM      0  HB2 GLN A 271     -50.476 -35.353  -1.520  1.00  1.20           H   new
ATOM      0  HB3 GLN A 271     -51.624 -34.437  -2.043  1.00  1.20           H   new
ATOM      0  HG2 GLN A 271     -50.030 -32.871  -2.829  1.00  1.20           H   new
ATOM      0  HG3 GLN A 271     -48.874 -33.767  -2.287  1.00  1.20           H   new
ATOM      0 HE21 GLN A 271     -48.367 -33.318  -4.709  1.00  1.20           H   new
ATOM      0 HE22 GLN A 271     -48.732 -34.395  -5.672  1.00  1.20           H   new
ATOM   4271  N   PRO A 272     -53.040 -33.816   0.634  1.00  1.15           N
ATOM   4272  CA  PRO A 272     -54.112 -34.314   1.470  1.00  1.15           C
ATOM   4273  C   PRO A 272     -54.487 -35.738   1.106  1.00  1.15           C
ATOM   4274  O   PRO A 272     -54.316 -36.164  -0.034  1.00  1.15           O
ATOM   4275  CB  PRO A 272     -55.252 -33.333   1.175  1.00  1.15           C
ATOM   4276  CG  PRO A 272     -54.947 -32.783  -0.204  1.00  1.15           C
ATOM   4277  CD  PRO A 272     -53.436 -32.745  -0.285  1.00  1.15           C
ATOM      0  HA  PRO A 272     -53.879 -34.356   2.411  1.00  1.15           H   new
ATOM      0  HB2 PRO A 272     -56.113 -33.779   1.193  1.00  1.15           H   new
ATOM      0  HB3 PRO A 272     -55.286 -32.624   1.836  1.00  1.15           H   new
ATOM      0  HG2 PRO A 272     -55.322 -33.347  -0.898  1.00  1.15           H   new
ATOM      0  HG3 PRO A 272     -55.327 -31.898  -0.321  1.00  1.15           H   new
ATOM      0  HD2 PRO A 272     -53.119 -32.908  -1.187  1.00  1.15           H   new
ATOM      0  HD3 PRO A 272     -53.081 -31.885  -0.011  1.00  1.15           H   new
ATOM   4285  N   HIS A 273     -55.025 -36.463   2.076  1.00  1.09           N
ATOM   4286  CA  HIS A 273     -55.532 -37.805   1.828  1.00  1.09           C
ATOM   4287  C   HIS A 273     -56.678 -37.730   0.833  1.00  1.09           C
ATOM   4288  O   HIS A 273     -57.466 -36.787   0.881  1.00  1.09           O
ATOM   4289  CB  HIS A 273     -55.984 -38.454   3.145  1.00  1.09           C
ATOM   4290  CG  HIS A 273     -56.390 -39.902   3.038  1.00  1.09           C
ATOM   4291  CD2 HIS A 273     -55.721 -41.042   3.335  1.00  1.09           C
ATOM   4292  ND1 HIS A 273     -57.626 -40.294   2.572  1.00  1.09           N
ATOM   4293  CE1 HIS A 273     -57.704 -41.611   2.584  1.00  1.09           C
ATOM   4294  NE2 HIS A 273     -56.559 -42.093   3.044  1.00  1.09           N
ATOM      0  H   HIS A 273     -55.107 -36.195   2.889  1.00  1.09           H   new
ATOM      0  HA  HIS A 273     -54.828 -38.357   1.453  1.00  1.09           H   new
ATOM      0  HB2 HIS A 273     -55.263 -38.382   3.789  1.00  1.09           H   new
ATOM      0  HB3 HIS A 273     -56.732 -37.948   3.499  1.00  1.09           H   new
ATOM      0  HD2 HIS A 273     -54.857 -41.103   3.673  1.00  1.09           H   new
ATOM      0  HE1 HIS A 273     -58.438 -42.115   2.315  1.00  1.09           H   new
ATOM      0  HE2 HIS A 273     -56.371 -42.926   3.144  1.00  1.09           H   new
ATOM   4302  N   THR A 274     -56.756 -38.701  -0.077  1.00  1.02           N
ATOM   4303  CA  THR A 274     -57.846 -38.738  -1.045  1.00  1.02           C
ATOM   4304  C   THR A 274     -58.601 -40.065  -1.040  1.00  1.02           C
ATOM   4305  O   THR A 274     -58.013 -41.147  -1.157  1.00  1.02           O
ATOM   4306  CB  THR A 274     -57.328 -38.440  -2.469  1.00  1.02           C
ATOM   4307  CG2 THR A 274     -58.456 -38.503  -3.489  1.00  1.02           C
ATOM   4308  OG1 THR A 274     -56.739 -37.129  -2.492  1.00  1.02           O
ATOM      0  H   THR A 274     -56.189 -39.344  -0.149  1.00  1.02           H   new
ATOM      0  HA  THR A 274     -58.471 -38.047  -0.774  1.00  1.02           H   new
ATOM      0  HB  THR A 274     -56.668 -39.111  -2.703  1.00  1.02           H   new
ATOM      0  HG1 THR A 274     -56.137 -37.082  -1.908  1.00  1.02           H   new
ATOM      0 HG21 THR A 274     -58.104 -38.312  -4.373  1.00  1.02           H   new
ATOM      0 HG22 THR A 274     -58.850 -39.390  -3.482  1.00  1.02           H   new
ATOM      0 HG23 THR A 274     -59.134 -37.847  -3.263  1.00  1.02           H   new
ATOM   4316  N   ASN A 275     -59.923 -39.985  -1.004  1.00  0.96           N
ATOM   4317  CA  ASN A 275     -60.724 -41.198  -1.034  1.00  0.96           C
ATOM   4318  C   ASN A 275     -60.841 -41.681  -2.466  1.00  0.96           C
ATOM   4319  O   ASN A 275     -61.822 -41.425  -3.168  1.00  0.96           O
ATOM   4320  CB  ASN A 275     -62.095 -40.968  -0.442  1.00  0.96           C
ATOM   4321  CG  ASN A 275     -62.062 -40.699   1.036  1.00  0.96           C
ATOM   4322  ND2 ASN A 275     -62.800 -39.704   1.472  1.00  0.96           N
ATOM   4323  OD1 ASN A 275     -61.358 -41.392   1.786  1.00  0.96           O
ATOM      0  H   ASN A 275     -60.370 -39.251  -0.963  1.00  0.96           H   new
ATOM      0  HA  ASN A 275     -60.285 -41.874  -0.495  1.00  0.96           H   new
ATOM      0  HB2 ASN A 275     -62.514 -40.218  -0.892  1.00  0.96           H   new
ATOM      0  HB3 ASN A 275     -62.649 -41.746  -0.611  1.00  0.96           H   new
ATOM      0 HD21 ASN A 275     -62.808 -39.510   2.310  1.00  0.96           H   new
ATOM      0 HD22 ASN A 275     -63.275 -39.247   0.920  1.00  0.96           H   new
ATOM   4330  N   GLN A 276     -59.837 -42.447  -2.866  1.00  0.92           N
ATOM   4331  CA  GLN A 276     -59.696 -42.925  -4.234  1.00  0.92           C
ATOM   4332  C   GLN A 276     -60.899 -43.751  -4.664  1.00  0.92           C
ATOM   4333  O   GLN A 276     -61.342 -43.674  -5.810  1.00  0.92           O
ATOM   4334  CB  GLN A 276     -58.424 -43.754  -4.374  1.00  0.92           C
ATOM   4335  CG  GLN A 276     -57.146 -42.934  -4.268  1.00  0.92           C
ATOM   4336  CD  GLN A 276     -55.893 -43.799  -4.337  1.00  0.92           C
ATOM   4337  NE2 GLN A 276     -54.779 -43.198  -4.739  1.00  0.92           N
ATOM   4338  OE1 GLN A 276     -55.925 -44.997  -4.032  1.00  0.92           O
ATOM      0  H   GLN A 276     -59.207 -42.709  -2.342  1.00  0.92           H   new
ATOM      0  HA  GLN A 276     -59.641 -42.148  -4.813  1.00  0.92           H   new
ATOM      0  HB2 GLN A 276     -58.417 -44.440  -3.688  1.00  0.92           H   new
ATOM      0  HB3 GLN A 276     -58.437 -44.210  -5.230  1.00  0.92           H   new
ATOM      0  HG2 GLN A 276     -57.124 -42.280  -4.984  1.00  0.92           H   new
ATOM      0  HG3 GLN A 276     -57.150 -42.441  -3.433  1.00  0.92           H   new
ATOM      0 HE21 GLN A 276     -54.791 -42.363  -4.944  1.00  0.92           H   new
ATOM      0 HE22 GLN A 276     -54.046 -43.644  -4.794  1.00  0.92           H   new
ATOM   4347  N   GLU A 277     -61.487 -44.471  -3.724  1.00  0.88           N
ATOM   4348  CA  GLU A 277     -62.608 -45.347  -4.023  1.00  0.88           C
ATOM   4349  C   GLU A 277     -63.830 -44.604  -4.578  1.00  0.88           C
ATOM   4350  O   GLU A 277     -64.652 -45.207  -5.270  1.00  0.88           O
ATOM   4351  CB  GLU A 277     -62.991 -46.145  -2.781  1.00  0.88           C
ATOM   4352  CG  GLU A 277     -61.918 -47.158  -2.345  1.00  0.88           C
ATOM   4353  CD  GLU A 277     -61.642 -48.238  -3.380  1.00  0.88           C
ATOM   4354  OE1 GLU A 277     -62.569 -48.877  -3.827  1.00  0.88           O
ATOM   4355  OE2 GLU A 277     -60.504 -48.410  -3.739  1.00  0.88           O1-
ATOM      0  H   GLU A 277     -61.250 -44.467  -2.897  1.00  0.88           H   new
ATOM      0  HA  GLU A 277     -62.313 -45.948  -4.725  1.00  0.88           H   new
ATOM      0  HB2 GLU A 277     -63.161 -45.530  -2.050  1.00  0.88           H   new
ATOM      0  HB3 GLU A 277     -63.821 -46.618  -2.952  1.00  0.88           H   new
ATOM      0  HG2 GLU A 277     -61.093 -46.683  -2.157  1.00  0.88           H   new
ATOM      0  HG3 GLU A 277     -62.199 -47.578  -1.517  1.00  0.88           H   new
ATOM   4362  N   LYS A 278     -63.985 -43.316  -4.253  1.00  0.85           N
ATOM   4363  CA  LYS A 278     -65.138 -42.566  -4.741  1.00  0.85           C
ATOM   4364  C   LYS A 278     -64.855 -41.825  -6.044  1.00  0.85           C
ATOM   4365  O   LYS A 278     -65.764 -41.228  -6.622  1.00  0.85           O
ATOM   4366  CB  LYS A 278     -65.617 -41.561  -3.700  1.00  0.85           C
ATOM   4367  CG  LYS A 278     -66.181 -42.168  -2.427  1.00  0.85           C
ATOM   4368  CD  LYS A 278     -66.646 -41.073  -1.478  1.00  0.85           C
ATOM   4369  CE  LYS A 278     -67.206 -41.635  -0.182  1.00  0.85           C
ATOM   4370  NZ  LYS A 278     -68.467 -42.406  -0.407  1.00  0.85           N1+
ATOM      0  H   LYS A 278     -63.442 -42.868  -3.759  1.00  0.85           H   new
ATOM      0  HA  LYS A 278     -65.829 -43.225  -4.911  1.00  0.85           H   new
ATOM      0  HB2 LYS A 278     -64.875 -40.983  -3.464  1.00  0.85           H   new
ATOM      0  HB3 LYS A 278     -66.298 -40.999  -4.103  1.00  0.85           H   new
ATOM      0  HG2 LYS A 278     -66.923 -42.754  -2.642  1.00  0.85           H   new
ATOM      0  HG3 LYS A 278     -65.505 -42.713  -1.995  1.00  0.85           H   new
ATOM      0  HD2 LYS A 278     -65.902 -40.483  -1.278  1.00  0.85           H   new
ATOM      0  HD3 LYS A 278     -67.325 -40.535  -1.915  1.00  0.85           H   new
ATOM      0  HE2 LYS A 278     -66.545 -42.211   0.233  1.00  0.85           H   new
ATOM      0  HE3 LYS A 278     -67.378 -40.909   0.438  1.00  0.85           H   new
ATOM      0  HZ1 LYS A 278     -68.813 -42.645   0.377  1.00  0.85           H   new
ATOM      0  HZ2 LYS A 278     -69.051 -41.898  -0.846  1.00  0.85           H   new
ATOM      0  HZ3 LYS A 278     -68.288 -43.134  -0.887  1.00  0.85           H   new
ATOM   4384  N   ILE A 279     -63.598 -41.830  -6.493  1.00  0.82           N
ATOM   4385  CA  ILE A 279     -63.213 -41.102  -7.698  1.00  0.82           C
ATOM   4386  C   ILE A 279     -62.608 -42.005  -8.766  1.00  0.82           C
ATOM   4387  O   ILE A 279     -62.517 -41.615  -9.936  1.00  0.82           O
ATOM   4388  CB  ILE A 279     -62.210 -39.985  -7.335  1.00  0.82           C
ATOM   4389  CG1 ILE A 279     -60.994 -40.566  -6.750  1.00  0.82           C
ATOM   4390  CG2 ILE A 279     -62.778 -39.035  -6.343  1.00  0.82           C
ATOM   4391  CD1 ILE A 279     -59.897 -39.586  -6.551  1.00  0.82           C
ATOM      0  H   ILE A 279     -62.953 -42.251  -6.111  1.00  0.82           H   new
ATOM      0  HA  ILE A 279     -64.023 -40.721  -8.071  1.00  0.82           H   new
ATOM      0  HB  ILE A 279     -62.008 -39.511  -8.157  1.00  0.82           H   new
ATOM      0 HG12 ILE A 279     -61.216 -40.968  -5.896  1.00  0.82           H   new
ATOM      0 HG13 ILE A 279     -60.678 -41.280  -7.325  1.00  0.82           H   new
ATOM      0 HG21 ILE A 279     -62.123 -38.349  -6.139  1.00  0.82           H   new
ATOM      0 HG22 ILE A 279     -63.575 -38.621  -6.710  1.00  0.82           H   new
ATOM      0 HG23 ILE A 279     -63.008 -39.514  -5.531  1.00  0.82           H   new
ATOM      0 HD11 ILE A 279     -59.129 -40.034  -6.164  1.00  0.82           H   new
ATOM      0 HD12 ILE A 279     -59.649 -39.200  -7.406  1.00  0.82           H   new
ATOM      0 HD13 ILE A 279     -60.196 -38.883  -5.954  1.00  0.82           H   new
ATOM   4403  N   LYS A 280     -62.242 -43.235  -8.391  1.00  0.80           N
ATOM   4404  CA  LYS A 280     -61.612 -44.144  -9.338  1.00  0.80           C
ATOM   4405  C   LYS A 280     -62.493 -44.448 -10.544  1.00  0.80           C
ATOM   4406  O   LYS A 280     -61.983 -44.711 -11.627  1.00  0.80           O
ATOM   4407  CB  LYS A 280     -61.244 -45.469  -8.647  1.00  0.80           C
ATOM   4408  CG  LYS A 280     -62.453 -46.340  -8.247  1.00  0.80           C
ATOM   4409  CD  LYS A 280     -62.047 -47.628  -7.522  1.00  0.80           C
ATOM   4410  CE  LYS A 280     -63.283 -48.497  -7.245  1.00  0.80           C
ATOM   4411  NZ  LYS A 280     -62.960 -49.739  -6.467  1.00  0.80           N1+
ATOM      0  H   LYS A 280     -62.350 -43.555  -7.600  1.00  0.80           H   new
ATOM      0  HA  LYS A 280     -60.814 -43.693  -9.657  1.00  0.80           H   new
ATOM      0  HB2 LYS A 280     -60.673 -45.982  -9.240  1.00  0.80           H   new
ATOM      0  HB3 LYS A 280     -60.724 -45.272  -7.852  1.00  0.80           H   new
ATOM      0  HG2 LYS A 280     -63.042 -45.824  -7.675  1.00  0.80           H   new
ATOM      0  HG3 LYS A 280     -62.959 -46.568  -9.043  1.00  0.80           H   new
ATOM      0  HD2 LYS A 280     -61.410 -48.123  -8.061  1.00  0.80           H   new
ATOM      0  HD3 LYS A 280     -61.603 -47.410  -6.687  1.00  0.80           H   new
ATOM      0  HE2 LYS A 280     -63.937 -47.975  -6.755  1.00  0.80           H   new
ATOM      0  HE3 LYS A 280     -63.693 -48.746  -8.088  1.00  0.80           H   new
ATOM      0  HZ1 LYS A 280     -63.643 -50.307  -6.517  1.00  0.80           H   new
ATOM      0  HZ2 LYS A 280     -62.231 -50.121  -6.806  1.00  0.80           H   new
ATOM      0  HZ3 LYS A 280     -62.814 -49.526  -5.615  1.00  0.80           H   new
ATOM   4425  N   ALA A 281     -63.822 -44.393 -10.389  1.00  0.77           N
ATOM   4426  CA  ALA A 281     -64.696 -44.673 -11.526  1.00  0.77           C
ATOM   4427  C   ALA A 281     -64.545 -43.600 -12.592  1.00  0.77           C
ATOM   4428  O   ALA A 281     -64.537 -43.879 -13.793  1.00  0.77           O
ATOM   4429  CB  ALA A 281     -66.147 -44.753 -11.085  1.00  0.77           C
ATOM      0  H   ALA A 281     -64.225 -44.201  -9.654  1.00  0.77           H   new
ATOM      0  HA  ALA A 281     -64.434 -45.530 -11.898  1.00  0.77           H   new
ATOM      0  HB1 ALA A 281     -66.709 -44.939 -11.853  1.00  0.77           H   new
ATOM      0  HB2 ALA A 281     -66.248 -45.463 -10.431  1.00  0.77           H   new
ATOM      0  HB3 ALA A 281     -66.412 -43.908 -10.688  1.00  0.77           H   new
ATOM   4435  N   ARG A 282     -64.438 -42.362 -12.125  1.00  0.75           N
ATOM   4436  CA  ARG A 282     -64.348 -41.192 -12.975  1.00  0.75           C
ATOM   4437  C   ARG A 282     -63.021 -41.128 -13.678  1.00  0.75           C
ATOM   4438  O   ARG A 282     -62.922 -40.834 -14.874  1.00  0.75           O
ATOM   4439  CB  ARG A 282     -64.578 -39.980 -12.109  1.00  0.75           C
ATOM   4440  CG  ARG A 282     -65.952 -39.991 -11.679  1.00  0.75           C
ATOM   4441  CD  ARG A 282     -66.475 -38.801 -11.131  1.00  0.75           C
ATOM   4442  NE  ARG A 282     -65.971 -38.371  -9.836  1.00  0.75           N
ATOM   4443  CZ  ARG A 282     -66.442 -38.840  -8.657  1.00  0.75           C
ATOM   4444  NH1 ARG A 282     -67.292 -39.842  -8.649  1.00  0.75           N1+
ATOM   4445  NH2 ARG A 282     -66.070 -38.309  -7.501  1.00  0.75           N
ATOM      0  H   ARG A 282     -64.416 -42.179 -11.285  1.00  0.75           H   new
ATOM      0  HA  ARG A 282     -65.020 -41.231 -13.673  1.00  0.75           H   new
ATOM      0  HB2 ARG A 282     -63.983 -39.994 -11.343  1.00  0.75           H   new
ATOM      0  HB3 ARG A 282     -64.385 -39.169 -12.604  1.00  0.75           H   new
ATOM      0  HG2 ARG A 282     -66.501 -40.236 -12.440  1.00  0.75           H   new
ATOM      0  HG3 ARG A 282     -66.053 -40.694 -11.018  1.00  0.75           H   new
ATOM      0  HD2 ARG A 282     -66.315 -38.085 -11.766  1.00  0.75           H   new
ATOM      0  HD3 ARG A 282     -67.437 -38.905 -11.057  1.00  0.75           H   new
ATOM      0  HE  ARG A 282     -65.340 -37.787  -9.819  1.00  0.75           H   new
ATOM      0 HH11 ARG A 282     -67.546 -40.196  -9.390  1.00  0.75           H   new
ATOM      0 HH12 ARG A 282     -67.594 -40.144  -7.902  1.00  0.75           H   new
ATOM      0 HH21 ARG A 282     -65.517 -37.651  -7.488  1.00  0.75           H   new
ATOM      0 HH22 ARG A 282     -66.382 -38.623  -6.764  1.00  0.75           H   new
ATOM   4459  N   ILE A 283     -62.000 -41.461 -12.926  1.00  0.74           N
ATOM   4460  CA  ILE A 283     -60.652 -41.450 -13.417  1.00  0.74           C
ATOM   4461  C   ILE A 283     -60.455 -42.572 -14.417  1.00  0.74           C
ATOM   4462  O   ILE A 283     -59.874 -42.354 -15.481  1.00  0.74           O
ATOM   4463  CB  ILE A 283     -59.718 -41.508 -12.242  1.00  0.74           C
ATOM   4464  CG1 ILE A 283     -59.911 -40.214 -11.479  1.00  0.74           C
ATOM   4465  CG2 ILE A 283     -58.277 -41.663 -12.712  1.00  0.74           C
ATOM   4466  CD1 ILE A 283     -59.327 -40.223 -10.174  1.00  0.74           C
ATOM      0  H   ILE A 283     -62.073 -41.703 -12.104  1.00  0.74           H   new
ATOM      0  HA  ILE A 283     -60.457 -40.632 -13.900  1.00  0.74           H   new
ATOM      0  HB  ILE A 283     -59.908 -42.272 -11.675  1.00  0.74           H   new
ATOM      0 HG12 ILE A 283     -59.527 -39.485 -11.991  1.00  0.74           H   new
ATOM      0 HG13 ILE A 283     -60.861 -40.034 -11.398  1.00  0.74           H   new
ATOM      0 HG21 ILE A 283     -57.688 -41.699 -11.943  1.00  0.74           H   new
ATOM      0 HG22 ILE A 283     -58.190 -42.482 -13.224  1.00  0.74           H   new
ATOM      0 HG23 ILE A 283     -58.035 -40.907 -13.269  1.00  0.74           H   new
ATOM      0 HD11 ILE A 283     -59.486 -39.369  -9.742  1.00  0.74           H   new
ATOM      0 HD12 ILE A 283     -59.726 -40.932  -9.645  1.00  0.74           H   new
ATOM      0 HD13 ILE A 283     -58.372 -40.374 -10.248  1.00  0.74           H   new
ATOM   4478  N   GLN A 284     -60.959 -43.767 -14.096  1.00  0.73           N
ATOM   4479  CA  GLN A 284     -60.879 -44.890 -15.012  1.00  0.73           C
ATOM   4480  C   GLN A 284     -61.620 -44.552 -16.300  1.00  0.73           C
ATOM   4481  O   GLN A 284     -61.116 -44.824 -17.386  1.00  0.73           O
ATOM   4482  CB  GLN A 284     -61.483 -46.142 -14.369  1.00  0.73           C
ATOM   4483  CG  GLN A 284     -61.407 -47.437 -15.198  1.00  0.73           C
ATOM   4484  CD  GLN A 284     -59.990 -47.982 -15.439  1.00  0.73           C
ATOM   4485  NE2 GLN A 284     -59.827 -48.691 -16.558  1.00  0.73           N
ATOM   4486  OE1 GLN A 284     -59.067 -47.799 -14.633  1.00  0.73           O
ATOM      0  H   GLN A 284     -61.350 -43.941 -13.350  1.00  0.73           H   new
ATOM      0  HA  GLN A 284     -59.948 -45.067 -15.217  1.00  0.73           H   new
ATOM      0  HB2 GLN A 284     -61.036 -46.296 -13.522  1.00  0.73           H   new
ATOM      0  HB3 GLN A 284     -62.415 -45.962 -14.169  1.00  0.73           H   new
ATOM      0  HG2 GLN A 284     -61.929 -48.121 -14.750  1.00  0.73           H   new
ATOM      0  HG3 GLN A 284     -61.827 -47.278 -16.058  1.00  0.73           H   new
ATOM      0 HE21 GLN A 284     -60.487 -48.800 -17.098  1.00  0.73           H   new
ATOM      0 HE22 GLN A 284     -59.062 -49.039 -16.739  1.00  0.73           H   new
ATOM   4495  N   ARG A 285     -62.794 -43.912 -16.202  1.00  0.72           N
ATOM   4496  CA  ARG A 285     -63.519 -43.543 -17.410  1.00  0.72           C
ATOM   4497  C   ARG A 285     -62.641 -42.650 -18.299  1.00  0.72           C
ATOM   4498  O   ARG A 285     -62.538 -42.885 -19.506  1.00  0.72           O
ATOM   4499  CB  ARG A 285     -64.818 -42.826 -17.066  1.00  0.72           C
ATOM   4500  CG  ARG A 285     -65.723 -42.529 -18.251  1.00  0.72           C
ATOM   4501  CD  ARG A 285     -66.930 -41.765 -17.832  1.00  0.72           C
ATOM   4502  NE  ARG A 285     -67.750 -41.334 -18.957  1.00  0.72           N
ATOM   4503  CZ  ARG A 285     -68.728 -42.062 -19.521  1.00  0.72           C
ATOM   4504  NH1 ARG A 285     -69.001 -43.264 -19.061  1.00  0.72           N1+
ATOM   4505  NH2 ARG A 285     -69.419 -41.573 -20.535  1.00  0.72           N
ATOM      0  H   ARG A 285     -63.174 -43.690 -15.463  1.00  0.72           H   new
ATOM      0  HA  ARG A 285     -63.739 -44.354 -17.894  1.00  0.72           H   new
ATOM      0  HB2 ARG A 285     -65.310 -43.366 -16.428  1.00  0.72           H   new
ATOM      0  HB3 ARG A 285     -64.603 -41.990 -16.624  1.00  0.72           H   new
ATOM      0  HG2 ARG A 285     -65.232 -42.022 -18.917  1.00  0.72           H   new
ATOM      0  HG3 ARG A 285     -65.994 -43.361 -18.670  1.00  0.72           H   new
ATOM      0  HD2 ARG A 285     -67.466 -42.316 -17.240  1.00  0.72           H   new
ATOM      0  HD3 ARG A 285     -66.654 -40.987 -17.323  1.00  0.72           H   new
ATOM      0  HE  ARG A 285     -67.596 -40.554 -19.285  1.00  0.72           H   new
ATOM      0 HH11 ARG A 285     -68.553 -43.583 -18.400  1.00  0.72           H   new
ATOM      0 HH12 ARG A 285     -69.627 -43.730 -19.422  1.00  0.72           H   new
ATOM      0 HH21 ARG A 285     -69.243 -40.787 -20.836  1.00  0.72           H   new
ATOM      0 HH22 ARG A 285     -70.045 -42.041 -20.894  1.00  0.72           H   new
ATOM   4519  N   LEU A 286     -61.966 -41.653 -17.700  1.00  0.72           N
ATOM   4520  CA  LEU A 286     -61.077 -40.778 -18.471  1.00  0.72           C
ATOM   4521  C   LEU A 286     -59.916 -41.570 -19.063  1.00  0.72           C
ATOM   4522  O   LEU A 286     -59.535 -41.385 -20.221  1.00  0.72           O
ATOM   4523  CB  LEU A 286     -60.486 -39.697 -17.561  1.00  0.72           C
ATOM   4524  CG  LEU A 286     -61.425 -38.667 -17.058  1.00  0.72           C
ATOM   4525  CD1 LEU A 286     -60.694 -37.863 -16.014  1.00  0.72           C
ATOM   4526  CD2 LEU A 286     -61.884 -37.814 -18.217  1.00  0.72           C
ATOM      0  H   LEU A 286     -62.011 -41.472 -16.860  1.00  0.72           H   new
ATOM      0  HA  LEU A 286     -61.603 -40.379 -19.182  1.00  0.72           H   new
ATOM      0  HB2 LEU A 286     -60.078 -40.134 -16.797  1.00  0.72           H   new
ATOM      0  HB3 LEU A 286     -59.775 -39.249 -18.045  1.00  0.72           H   new
ATOM      0  HG  LEU A 286     -62.216 -39.058 -16.656  1.00  0.72           H   new
ATOM      0 HD11 LEU A 286     -61.283 -37.177 -15.663  1.00  0.72           H   new
ATOM      0 HD12 LEU A 286     -60.413 -38.448 -15.293  1.00  0.72           H   new
ATOM      0 HD13 LEU A 286     -59.915 -37.446 -16.414  1.00  0.72           H   new
ATOM      0 HD21 LEU A 286     -62.500 -37.136 -17.896  1.00  0.72           H   new
ATOM      0 HD22 LEU A 286     -61.117 -37.385 -18.627  1.00  0.72           H   new
ATOM      0 HD23 LEU A 286     -62.331 -38.372 -18.873  1.00  0.72           H   new
ATOM   4538  N   LYS A 287     -59.370 -42.490 -18.280  1.00  0.72           N
ATOM   4539  CA  LYS A 287     -58.268 -43.300 -18.752  1.00  0.72           C
ATOM   4540  C   LYS A 287     -58.659 -44.086 -19.986  1.00  0.72           C
ATOM   4541  O   LYS A 287     -57.898 -44.147 -20.943  1.00  0.72           O
ATOM   4542  CB  LYS A 287     -57.774 -44.225 -17.651  1.00  0.72           C
ATOM   4543  CG  LYS A 287     -56.607 -45.099 -18.029  1.00  0.72           C
ATOM   4544  CD  LYS A 287     -56.148 -45.924 -16.835  1.00  0.72           C
ATOM   4545  CE  LYS A 287     -54.985 -46.829 -17.202  1.00  0.72           C
ATOM   4546  NZ  LYS A 287     -54.542 -47.670 -16.048  1.00  0.72           N1+
ATOM      0  H   LYS A 287     -59.624 -42.658 -17.476  1.00  0.72           H   new
ATOM      0  HA  LYS A 287     -57.541 -42.707 -18.998  1.00  0.72           H   new
ATOM      0  HB2 LYS A 287     -57.523 -43.687 -16.884  1.00  0.72           H   new
ATOM      0  HB3 LYS A 287     -58.509 -44.793 -17.371  1.00  0.72           H   new
ATOM      0  HG2 LYS A 287     -56.860 -45.688 -18.757  1.00  0.72           H   new
ATOM      0  HG3 LYS A 287     -55.875 -44.549 -18.349  1.00  0.72           H   new
ATOM      0  HD2 LYS A 287     -55.884 -45.332 -16.113  1.00  0.72           H   new
ATOM      0  HD3 LYS A 287     -56.887 -46.460 -16.507  1.00  0.72           H   new
ATOM      0  HE2 LYS A 287     -55.244 -47.404 -17.939  1.00  0.72           H   new
ATOM      0  HE3 LYS A 287     -54.241 -46.289 -17.511  1.00  0.72           H   new
ATOM      0  HZ1 LYS A 287     -53.861 -48.185 -16.300  1.00  0.72           H   new
ATOM      0  HZ2 LYS A 287     -54.283 -47.143 -15.379  1.00  0.72           H   new
ATOM      0  HZ3 LYS A 287     -55.217 -48.183 -15.777  1.00  0.72           H   new
ATOM   4560  N   GLU A 288     -59.848 -44.688 -19.970  1.00  0.72           N
ATOM   4561  CA  GLU A 288     -60.294 -45.471 -21.112  1.00  0.72           C
ATOM   4562  C   GLU A 288     -60.578 -44.588 -22.330  1.00  0.72           C
ATOM   4563  O   GLU A 288     -60.138 -44.901 -23.442  1.00  0.72           O
ATOM   4564  CB  GLU A 288     -61.535 -46.285 -20.728  1.00  0.72           C
ATOM   4565  CG  GLU A 288     -61.229 -47.383 -19.713  1.00  0.72           C
ATOM   4566  CD  GLU A 288     -62.419 -48.197 -19.273  1.00  0.72           C
ATOM   4567  OE1 GLU A 288     -63.511 -47.979 -19.755  1.00  0.72           O
ATOM   4568  OE2 GLU A 288     -62.224 -49.032 -18.409  1.00  0.72           O1-
ATOM      0  H   GLU A 288     -60.403 -44.654 -19.314  1.00  0.72           H   new
ATOM      0  HA  GLU A 288     -59.579 -46.077 -21.361  1.00  0.72           H   new
ATOM      0  HB2 GLU A 288     -62.207 -45.689 -20.362  1.00  0.72           H   new
ATOM      0  HB3 GLU A 288     -61.915 -46.684 -21.526  1.00  0.72           H   new
ATOM      0  HG2 GLU A 288     -60.568 -47.982 -20.095  1.00  0.72           H   new
ATOM      0  HG3 GLU A 288     -60.825 -46.977 -18.930  1.00  0.72           H   new
ATOM   4575  N   GLU A 289     -61.195 -43.422 -22.105  1.00  0.73           N
ATOM   4576  CA  GLU A 289     -61.542 -42.496 -23.185  1.00  0.73           C
ATOM   4577  C   GLU A 289     -60.296 -42.069 -23.954  1.00  0.73           C
ATOM   4578  O   GLU A 289     -60.315 -41.947 -25.181  1.00  0.73           O
ATOM   4579  CB  GLU A 289     -62.214 -41.244 -22.597  1.00  0.73           C
ATOM   4580  CG  GLU A 289     -62.727 -40.188 -23.596  1.00  0.73           C
ATOM   4581  CD  GLU A 289     -63.961 -40.573 -24.354  1.00  0.73           C
ATOM   4582  OE1 GLU A 289     -64.604 -41.524 -23.991  1.00  0.73           O
ATOM   4583  OE2 GLU A 289     -64.314 -39.854 -25.259  1.00  0.73           O1-
ATOM      0  H   GLU A 289     -61.423 -43.148 -21.322  1.00  0.73           H   new
ATOM      0  HA  GLU A 289     -62.149 -42.950 -23.790  1.00  0.73           H   new
ATOM      0  HB2 GLU A 289     -62.963 -41.532 -22.052  1.00  0.73           H   new
ATOM      0  HB3 GLU A 289     -61.580 -40.813 -22.002  1.00  0.73           H   new
ATOM      0  HG2 GLU A 289     -62.905 -39.366 -23.113  1.00  0.73           H   new
ATOM      0  HG3 GLU A 289     -62.021 -39.996 -24.232  1.00  0.73           H   new
ATOM   4590  N   TYR A 290     -59.208 -41.862 -23.223  1.00  0.74           N
ATOM   4591  CA  TYR A 290     -57.958 -41.418 -23.800  1.00  0.74           C
ATOM   4592  C   TYR A 290     -56.847 -42.449 -23.670  1.00  0.74           C
ATOM   4593  O   TYR A 290     -55.669 -42.086 -23.708  1.00  0.74           O
ATOM   4594  CB  TYR A 290     -57.559 -40.116 -23.135  1.00  0.74           C
ATOM   4595  CG  TYR A 290     -58.629 -39.105 -23.280  1.00  0.74           C
ATOM   4596  CD1 TYR A 290     -59.414 -38.776 -22.192  1.00  0.74           C
ATOM   4597  CD2 TYR A 290     -58.863 -38.532 -24.511  1.00  0.74           C
ATOM   4598  CE1 TYR A 290     -60.430 -37.872 -22.333  1.00  0.74           C
ATOM   4599  CE2 TYR A 290     -59.876 -37.625 -24.658  1.00  0.74           C
ATOM   4600  CZ  TYR A 290     -60.662 -37.294 -23.580  1.00  0.74           C
ATOM   4601  OH  TYR A 290     -61.683 -36.395 -23.742  1.00  0.74           O
ATOM      0  H   TYR A 290     -59.179 -41.978 -22.371  1.00  0.74           H   new
ATOM      0  HA  TYR A 290     -58.092 -41.289 -24.752  1.00  0.74           H   new
ATOM      0  HB2 TYR A 290     -57.379 -40.270 -22.194  1.00  0.74           H   new
ATOM      0  HB3 TYR A 290     -56.738 -39.784 -23.531  1.00  0.74           H   new
ATOM      0  HD1 TYR A 290     -59.252 -39.169 -21.365  1.00  0.74           H   new
ATOM      0  HD2 TYR A 290     -58.333 -38.761 -25.240  1.00  0.74           H   new
ATOM      0  HE1 TYR A 290     -60.961 -37.645 -21.604  1.00  0.74           H   new
ATOM      0  HE2 TYR A 290     -60.033 -37.233 -25.486  1.00  0.74           H   new
ATOM      0  HH  TYR A 290     -62.083 -36.290 -23.011  1.00  0.74           H   new
ATOM   4611  N   ALA A 291     -57.190 -43.741 -23.586  1.00  0.76           N
ATOM   4612  CA  ALA A 291     -56.177 -44.777 -23.344  1.00  0.76           C
ATOM   4613  C   ALA A 291     -55.034 -44.759 -24.349  1.00  0.76           C
ATOM   4614  O   ALA A 291     -53.869 -44.908 -23.980  1.00  0.76           O
ATOM   4615  CB  ALA A 291     -56.829 -46.147 -23.386  1.00  0.76           C
ATOM      0  H   ALA A 291     -57.994 -44.035 -23.665  1.00  0.76           H   new
ATOM      0  HA  ALA A 291     -55.800 -44.587 -22.471  1.00  0.76           H   new
ATOM      0  HB1 ALA A 291     -56.159 -46.830 -23.226  1.00  0.76           H   new
ATOM      0  HB2 ALA A 291     -57.514 -46.201 -22.702  1.00  0.76           H   new
ATOM      0  HB3 ALA A 291     -57.231 -46.288 -24.257  1.00  0.76           H   new
ATOM   4621  N   ALA A 292     -55.343 -44.477 -25.606  1.00  0.78           N
ATOM   4622  CA  ALA A 292     -54.350 -44.451 -26.679  1.00  0.78           C
ATOM   4623  C   ALA A 292     -53.228 -43.436 -26.437  1.00  0.78           C
ATOM   4624  O   ALA A 292     -52.142 -43.560 -27.007  1.00  0.78           O
ATOM   4625  CB  ALA A 292     -55.030 -44.129 -27.995  1.00  0.78           C
ATOM      0  H   ALA A 292     -56.142 -44.293 -25.867  1.00  0.78           H   new
ATOM      0  HA  ALA A 292     -53.944 -45.332 -26.703  1.00  0.78           H   new
ATOM      0  HB1 ALA A 292     -54.369 -44.112 -28.705  1.00  0.78           H   new
ATOM      0  HB2 ALA A 292     -55.696 -44.807 -28.190  1.00  0.78           H   new
ATOM      0  HB3 ALA A 292     -55.460 -43.262 -27.934  1.00  0.78           H   new
ATOM   4631  N   THR A 293     -53.522 -42.392 -25.662  1.00  0.81           N
ATOM   4632  CA  THR A 293     -52.590 -41.310 -25.403  1.00  0.81           C
ATOM   4633  C   THR A 293     -52.305 -41.116 -23.913  1.00  0.81           C
ATOM   4634  O   THR A 293     -51.820 -40.050 -23.513  1.00  0.81           O
[truncated: 804,563 more chars]
