# Supplementary material for: Integrative proteome-wide structural analysis and high-throughput docking identify broad-spectrum antiviral scaffolds against Zika, Yellow Fever, West Nile, Saint Louis encephalitis, and Usutu viruses
Source: Front Cell Infect Microbiol. 2026 Apr 30;16:1723132. doi: 10.3389/fcimb.2026.1723132 (PMC13171538; doi:10.3389/fcimb.2026.1723132)
Supplement: Supplementary file 4 [file DataSheet4.zip › USUV/USU_NS5/USU_NS5.pdb]

ATOM      1  N   GLY A   1       1.956  -1.484  -0.527  1.00  8.36           N  
ATOM      2  CA  GLY A   1       2.902  -0.385  -0.680  1.00  8.36           C  
ATOM      3  C   GLY A   1       2.244   0.818  -1.340  1.00  8.36           C  
ATOM      4  O   GLY A   1       1.416   0.666  -2.237  1.00  8.36           O  
ATOM      5  H   GLY A   1       1.339  -1.492   0.273  1.00  8.36           H  
ATOM      6 1HA  GLY A   1       3.292  -0.103   0.298  1.00  8.36           H  
ATOM      7 2HA  GLY A   1       3.748  -0.715  -1.281  1.00  8.36           H  
ATOM      8  N   ARG A   2       2.655   2.019  -0.929  1.00  7.06           N  
ATOM      9  CA  ARG A   2       2.091   3.278  -1.430  1.00  7.06           C  
ATOM     10  C   ARG A   2       1.778   3.377  -2.944  1.00  7.06           C  
ATOM     11  O   ARG A   2       0.640   3.715  -3.282  1.00  7.06           O  
ATOM     12  CB  ARG A   2       2.988   4.446  -1.028  1.00  7.06           C  
ATOM     13  CG  ARG A   2       2.517   5.808  -1.503  1.00  7.06           C  
ATOM     14  CD  ARG A   2       3.418   6.895  -1.034  1.00  7.06           C  
ATOM     15  NE  ARG A   2       3.004   8.198  -1.537  1.00  7.06           N  
ATOM     16  CZ  ARG A   2       3.651   9.357  -1.295  1.00  7.06           C  
ATOM     17  NH1 ARG A   2       4.739   9.367  -0.556  1.00  7.06           N1+
ATOM     18  NH2 ARG A   2       3.189  10.486  -1.803  1.00  7.06           N  
ATOM     19  H   ARG A   2       3.360   2.062  -0.205  1.00  7.06           H  
ATOM     20  HA  ARG A   2       1.145   3.424  -0.906  1.00  7.06           H  
ATOM     21 1HB  ARG A   2       3.024   4.496   0.059  1.00  7.06           H  
ATOM     22 2HB  ARG A   2       4.002   4.304  -1.362  1.00  7.06           H  
ATOM     23 1HG  ARG A   2       2.505   5.823  -2.593  1.00  7.06           H  
ATOM     24 2HG  ARG A   2       1.513   6.000  -1.125  1.00  7.06           H  
ATOM     25 1HD  ARG A   2       3.406   6.931   0.055  1.00  7.06           H  
ATOM     26 2HD  ARG A   2       4.433   6.702  -1.380  1.00  7.06           H  
ATOM     27  HE  ARG A   2       2.172   8.236  -2.110  1.00  7.06           H  
ATOM     28 1HH1 ARG A   2       5.094   8.505  -0.168  1.00  7.06           H  
ATOM     29 2HH1 ARG A   2       5.220  10.237  -0.379  1.00  7.06           H  
ATOM     30 1HH2 ARG A   2       2.352  10.480  -2.371  1.00  7.06           H  
ATOM     31 2HH2 ARG A   2       3.670  11.354  -1.624  1.00  7.06           H  
ATOM     32  N   PRO A   3       2.696   3.075  -3.897  1.00  5.52           N  
ATOM     33  CA  PRO A   3       2.443   3.190  -5.327  1.00  5.52           C  
ATOM     34  C   PRO A   3       1.336   2.256  -5.824  1.00  5.52           C  
ATOM     35  O   PRO A   3       0.782   2.465  -6.905  1.00  5.52           O  
ATOM     36  CB  PRO A   3       3.803   2.845  -5.949  1.00  5.52           C  
ATOM     37  CG  PRO A   3       4.520   2.037  -4.903  1.00  5.52           C  
ATOM     38  CD  PRO A   3       4.092   2.639  -3.592  1.00  5.52           C  
ATOM     39  HA  PRO A   3       2.180   4.234  -5.550  1.00  5.52           H  
ATOM     40 1HB  PRO A   3       3.650   2.287  -6.885  1.00  5.52           H  
ATOM     41 2HB  PRO A   3       4.339   3.768  -6.213  1.00  5.52           H  
ATOM     42 1HG  PRO A   3       4.235   0.976  -4.988  1.00  5.52           H  
ATOM     43 2HG  PRO A   3       5.606   2.087  -5.060  1.00  5.52           H  
ATOM     44 1HD  PRO A   3       4.177   1.862  -2.873  1.00  5.52           H  
ATOM     45 2HD  PRO A   3       4.724   3.501  -3.356  1.00  5.52           H  
ATOM     46  N   GLY A   4       1.007   1.217  -5.049  1.00  4.03           N  
ATOM     47  CA  GLY A   4      -0.026   0.276  -5.446  1.00  4.03           C  
ATOM     48  C   GLY A   4      -1.411   0.773  -5.045  1.00  4.03           C  
ATOM     49  O   GLY A   4      -2.423   0.161  -5.395  1.00  4.03           O  
ATOM     50  H   GLY A   4       1.437   1.071  -4.139  1.00  4.03           H  
ATOM     51 1HA  GLY A   4       0.017   0.114  -6.522  1.00  4.03           H  
ATOM     52 2HA  GLY A   4       0.169  -0.682  -4.964  1.00  4.03           H  
ATOM     53  N   GLY A   5      -1.462   1.931  -4.367  1.00  2.82           N  
ATOM     54  CA  GLY A   5      -2.699   2.543  -3.887  1.00  2.82           C  
ATOM     55  C   GLY A   5      -3.662   2.888  -5.019  1.00  2.82           C  
ATOM     56  O   GLY A   5      -4.860   3.043  -4.797  1.00  2.82           O  
ATOM     57  H   GLY A   5      -0.592   2.407  -4.126  1.00  2.82           H  
ATOM     58 1HA  GLY A   5      -3.187   1.866  -3.184  1.00  2.82           H  
ATOM     59 2HA  GLY A   5      -2.449   3.446  -3.332  1.00  2.82           H  
ATOM     60  N   ARG A   6      -3.134   2.999  -6.238  1.00  1.97           N  
ATOM     61  CA  ARG A   6      -3.931   3.274  -7.426  1.00  1.97           C  
ATOM     62  C   ARG A   6      -4.867   2.112  -7.711  1.00  1.97           C  
ATOM     63  O   ARG A   6      -5.985   2.329  -8.166  1.00  1.97           O  
ATOM     64  CB  ARG A   6      -3.048   3.487  -8.647  1.00  1.97           C  
ATOM     65  CG  ARG A   6      -3.785   3.830  -9.956  1.00  1.97           C  
ATOM     66  CD  ARG A   6      -4.486   5.146  -9.865  1.00  1.97           C  
ATOM     67  NE  ARG A   6      -5.030   5.585 -11.150  1.00  1.97           N  
ATOM     68  CZ  ARG A   6      -5.890   6.609 -11.305  1.00  1.97           C  
ATOM     69  NH1 ARG A   6      -6.315   7.283 -10.255  1.00  1.97           N1+
ATOM     70  NH2 ARG A   6      -6.303   6.940 -12.510  1.00  1.97           N  
ATOM     71  H   ARG A   6      -2.134   2.876  -6.335  1.00  1.97           H  
ATOM     72  HA  ARG A   6      -4.527   4.170  -7.253  1.00  1.97           H  
ATOM     73 1HB  ARG A   6      -2.339   4.287  -8.447  1.00  1.97           H  
ATOM     74 2HB  ARG A   6      -2.471   2.579  -8.829  1.00  1.97           H  
ATOM     75 1HG  ARG A   6      -3.076   3.870 -10.781  1.00  1.97           H  
ATOM     76 2HG  ARG A   6      -4.533   3.053 -10.159  1.00  1.97           H  
ATOM     77 1HD  ARG A   6      -5.315   5.057  -9.161  1.00  1.97           H  
ATOM     78 2HD  ARG A   6      -3.790   5.905  -9.512  1.00  1.97           H  
ATOM     79  HE  ARG A   6      -4.731   5.099 -11.992  1.00  1.97           H  
ATOM     80 1HH1 ARG A   6      -5.999   7.030  -9.330  1.00  1.97           H  
ATOM     81 2HH1 ARG A   6      -6.961   8.049 -10.377  1.00  1.97           H  
ATOM     82 1HH2 ARG A   6      -5.962   6.421 -13.333  1.00  1.97           H  
ATOM     83 2HH2 ARG A   6      -6.944   7.702 -12.637  1.00  1.97           H  
ATOM     84  N   THR A   7      -4.362   0.896  -7.437  1.00  1.42           N  
ATOM     85  CA  THR A   7      -4.914  -0.441  -7.679  1.00  1.42           C  
ATOM     86  C   THR A   7      -4.899  -0.796  -9.158  1.00  1.42           C  
ATOM     87  O   THR A   7      -5.228   0.022 -10.022  1.00  1.42           O  
ATOM     88  CB  THR A   7      -6.369  -0.638  -7.193  1.00  1.42           C  
ATOM     89  CG2 THR A   7      -6.514  -0.203  -5.722  1.00  1.42           C  
ATOM     90  OG1 THR A   7      -7.275   0.139  -8.005  1.00  1.42           O  
ATOM     91  H   THR A   7      -3.464   0.881  -6.961  1.00  1.42           H  
ATOM     92  HA  THR A   7      -4.285  -1.161  -7.152  1.00  1.42           H  
ATOM     93  HB  THR A   7      -6.633  -1.690  -7.278  1.00  1.42           H  
ATOM     94  HG1 THR A   7      -6.999   1.059  -8.005  1.00  1.42           H  
ATOM     95 1HG2 THR A   7      -7.540  -0.359  -5.398  1.00  1.42           H  
ATOM     96 2HG2 THR A   7      -5.843  -0.794  -5.100  1.00  1.42           H  
ATOM     97 3HG2 THR A   7      -6.266   0.849  -5.612  1.00  1.42           H  
ATOM     98  N   LEU A   8      -4.616  -2.063  -9.440  1.00  1.10           N  
ATOM     99  CA  LEU A   8      -4.606  -2.550 -10.812  1.00  1.10           C  
ATOM    100  C   LEU A   8      -5.980  -2.397 -11.443  1.00  1.10           C  
ATOM    101  O   LEU A   8      -6.110  -2.121 -12.635  1.00  1.10           O  
ATOM    102  CB  LEU A   8      -4.260  -4.030 -10.827  1.00  1.10           C  
ATOM    103  CG  LEU A   8      -2.888  -4.432 -10.449  1.00  1.10           C  
ATOM    104  CD1 LEU A   8      -2.873  -5.933 -10.356  1.00  1.10           C  
ATOM    105  CD2 LEU A   8      -1.919  -3.940 -11.495  1.00  1.10           C  
ATOM    106  H   LEU A   8      -4.370  -2.691  -8.687  1.00  1.10           H  
ATOM    107  HA  LEU A   8      -3.877  -1.981 -11.390  1.00  1.10           H  
ATOM    108 1HB  LEU A   8      -4.939  -4.543 -10.151  1.00  1.10           H  
ATOM    109 2HB  LEU A   8      -4.429  -4.406 -11.835  1.00  1.10           H  
ATOM    110  HG  LEU A   8      -2.622  -4.017  -9.477  1.00  1.10           H  
ATOM    111 1HD1 LEU A   8      -1.878  -6.280 -10.085  1.00  1.10           H  
ATOM    112 2HD1 LEU A   8      -3.588  -6.262  -9.604  1.00  1.10           H  
ATOM    113 3HD1 LEU A   8      -3.155  -6.338 -11.323  1.00  1.10           H  
ATOM    114 1HD2 LEU A   8      -0.908  -4.248 -11.233  1.00  1.10           H  
ATOM    115 2HD2 LEU A   8      -2.185  -4.359 -12.465  1.00  1.10           H  
ATOM    116 3HD2 LEU A   8      -1.965  -2.854 -11.547  1.00  1.10           H  
ATOM    117  N   GLY A   9      -7.019  -2.609 -10.643  1.00  0.93           N  
ATOM    118  CA  GLY A   9      -8.371  -2.512 -11.156  1.00  0.93           C  
ATOM    119  C   GLY A   9      -8.671  -1.106 -11.667  1.00  0.93           C  
ATOM    120  O   GLY A   9      -9.294  -0.958 -12.725  1.00  0.93           O  
ATOM    121  H   GLY A   9      -6.863  -2.830  -9.672  1.00  0.93           H  
ATOM    122 1HA  GLY A   9      -8.495  -3.227 -11.968  1.00  0.93           H  
ATOM    123 2HA  GLY A   9      -9.069  -2.799 -10.389  1.00  0.93           H  
ATOM    124  N   GLU A  10      -8.184  -0.061 -10.966  1.00  0.84           N  
ATOM    125  CA  GLU A  10      -8.436   1.288 -11.462  1.00  0.84           C  
ATOM    126  C   GLU A  10      -7.663   1.489 -12.743  1.00  0.84           C  
ATOM    127  O   GLU A  10      -8.171   2.114 -13.674  1.00  0.84           O  
ATOM    128  CB  GLU A  10      -8.043   2.382 -10.475  1.00  0.84           C  
ATOM    129  CG  GLU A  10      -8.447   3.813 -10.907  1.00  0.84           C  
ATOM    130  CD  GLU A  10      -9.968   4.049 -11.002  1.00  0.84           C  
ATOM    131  OE1 GLU A  10     -10.720   3.285 -10.444  1.00  0.84           O  
ATOM    132  OE2 GLU A  10     -10.359   5.000 -11.641  1.00  0.84           O1-
ATOM    133  H   GLU A  10      -7.686  -0.183 -10.078  1.00  0.84           H  
ATOM    134  HA  GLU A  10      -9.496   1.390 -11.686  1.00  0.84           H  
ATOM    135 1HB  GLU A  10      -8.445   2.176  -9.491  1.00  0.84           H  
ATOM    136 2HB  GLU A  10      -6.963   2.380 -10.392  1.00  0.84           H  
ATOM    137 1HG  GLU A  10      -8.029   4.517 -10.188  1.00  0.84           H  
ATOM    138 2HG  GLU A  10      -7.992   4.019 -11.877  1.00  0.84           H  
ATOM    139  N   GLN A  11      -6.439   0.940 -12.812  1.00  0.82           N  
ATOM    140  CA  GLN A  11      -5.639   1.106 -14.019  1.00  0.82           C  
ATOM    141  C   GLN A  11      -6.379   0.473 -15.189  1.00  0.82           C  
ATOM    142  O   GLN A  11      -6.406   1.018 -16.292  1.00  0.82           O  
ATOM    143  CB  GLN A  11      -4.260   0.438 -13.889  1.00  0.82           C  
ATOM    144  CG  GLN A  11      -3.297   1.092 -12.915  1.00  0.82           C  
ATOM    145  CD  GLN A  11      -1.967   0.328 -12.844  1.00  0.82           C  
ATOM    146  NE2 GLN A  11      -0.906   1.006 -12.410  1.00  0.82           N  
ATOM    147  OE1 GLN A  11      -1.891  -0.856 -13.187  1.00  0.82           O  
ATOM    148  H   GLN A  11      -6.064   0.441 -12.001  1.00  0.82           H  
ATOM    149  HA  GLN A  11      -5.512   2.170 -14.219  1.00  0.82           H  
ATOM    150 1HB  GLN A  11      -4.386  -0.593 -13.582  1.00  0.82           H  
ATOM    151 2HB  GLN A  11      -3.780   0.423 -14.863  1.00  0.82           H  
ATOM    152 1HG  GLN A  11      -3.099   2.114 -13.233  1.00  0.82           H  
ATOM    153 2HG  GLN A  11      -3.754   1.086 -11.922  1.00  0.82           H  
ATOM    154 1HE2 GLN A  11      -0.015   0.553 -12.350  1.00  0.82           H  
ATOM    155 2HE2 GLN A  11      -0.989   1.966 -12.151  1.00  0.82           H  
ATOM    156  N   TRP A  12      -7.028  -0.659 -14.943  1.00  0.82           N  
ATOM    157  CA  TRP A  12      -7.785  -1.318 -15.988  1.00  0.82           C  
ATOM    158  C   TRP A  12      -8.921  -0.419 -16.461  1.00  0.82           C  
ATOM    159  O   TRP A  12      -9.097  -0.216 -17.665  1.00  0.82           O  
ATOM    160  CB  TRP A  12      -8.275  -2.669 -15.500  1.00  0.82           C  
ATOM    161  CG  TRP A  12      -8.990  -3.448 -16.516  1.00  0.82           C  
ATOM    162  CD1 TRP A  12      -8.410  -4.072 -17.532  1.00  0.82           C  
ATOM    163  CD2 TRP A  12     -10.375  -3.797 -16.585  1.00  0.82           C  
ATOM    164  CE2 TRP A  12     -10.517  -4.626 -17.684  1.00  0.82           C  
ATOM    165  CE3 TRP A  12     -11.476  -3.501 -15.819  1.00  0.82           C  
ATOM    166  NE1 TRP A  12      -9.320  -4.756 -18.254  1.00  0.82           N  
ATOM    167  CZ2 TRP A  12     -11.699  -5.185 -18.024  1.00  0.82           C  
ATOM    168  CZ3 TRP A  12     -12.672  -4.065 -16.174  1.00  0.82           C  
ATOM    169  CH2 TRP A  12     -12.780  -4.896 -17.233  1.00  0.82           C  
ATOM    170  H   TRP A  12      -6.958  -1.086 -14.018  1.00  0.82           H  
ATOM    171  HA  TRP A  12      -7.121  -1.493 -16.832  1.00  0.82           H  
ATOM    172 1HB  TRP A  12      -7.441  -3.247 -15.124  1.00  0.82           H  
ATOM    173 2HB  TRP A  12      -8.951  -2.518 -14.666  1.00  0.82           H  
ATOM    174  HD1 TRP A  12      -7.371  -4.024 -17.748  1.00  0.82           H  
ATOM    175  HE1 TRP A  12      -9.127  -5.311 -19.084  1.00  0.82           H  
ATOM    176  HE3 TRP A  12     -11.396  -2.840 -14.956  1.00  0.82           H  
ATOM    177  HZ2 TRP A  12     -11.782  -5.845 -18.877  1.00  0.82           H  
ATOM    178  HZ3 TRP A  12     -13.516  -3.832 -15.591  1.00  0.82           H  
ATOM    179  HH2 TRP A  12     -13.731  -5.332 -17.459  1.00  0.82           H  
ATOM    180  N   LYS A  13      -9.689   0.140 -15.524  1.00  0.83           N  
ATOM    181  CA  LYS A  13     -10.783   1.024 -15.913  1.00  0.83           C  
ATOM    182  C   LYS A  13     -10.262   2.253 -16.670  1.00  0.83           C  
ATOM    183  O   LYS A  13     -10.878   2.700 -17.645  1.00  0.83           O  
ATOM    184  CB  LYS A  13     -11.612   1.427 -14.688  1.00  0.83           C  
ATOM    185  CG  LYS A  13     -12.469   0.279 -14.088  1.00  0.83           C  
ATOM    186  CD  LYS A  13     -13.687  -0.085 -14.968  1.00  0.83           C  
ATOM    187  CE  LYS A  13     -14.853   0.943 -14.809  1.00  0.83           C  
ATOM    188  NZ  LYS A  13     -16.070   0.543 -15.609  1.00  0.83           N1+
ATOM    189  H   LYS A  13      -9.510  -0.061 -14.537  1.00  0.83           H  
ATOM    190  HA  LYS A  13     -11.435   0.484 -16.584  1.00  0.83           H  
ATOM    191 1HB  LYS A  13     -10.939   1.785 -13.899  1.00  0.83           H  
ATOM    192 2HB  LYS A  13     -12.276   2.250 -14.947  1.00  0.83           H  
ATOM    193 1HG  LYS A  13     -11.839  -0.600 -13.937  1.00  0.83           H  
ATOM    194 2HG  LYS A  13     -12.847   0.591 -13.130  1.00  0.83           H  
ATOM    195 1HD  LYS A  13     -13.386  -0.117 -16.010  1.00  0.83           H  
ATOM    196 2HD  LYS A  13     -14.052  -1.073 -14.686  1.00  0.83           H  
ATOM    197 1HE  LYS A  13     -15.132   1.003 -13.755  1.00  0.83           H  
ATOM    198 2HE  LYS A  13     -14.521   1.928 -15.144  1.00  0.83           H  
ATOM    199 1HZ  LYS A  13     -16.850   1.228 -15.488  1.00  0.83           H  
ATOM    200 2HZ  LYS A  13     -15.832   0.496 -16.587  1.00  0.83           H  
ATOM    201 3HZ  LYS A  13     -16.396  -0.361 -15.302  1.00  0.83           H  
ATOM    202  N   GLU A  14      -9.108   2.785 -16.257  1.00  0.85           N  
ATOM    203  CA  GLU A  14      -8.529   3.929 -16.950  1.00  0.85           C  
ATOM    204  C   GLU A  14      -8.188   3.555 -18.391  1.00  0.85           C  
ATOM    205  O   GLU A  14      -8.513   4.297 -19.325  1.00  0.85           O  
ATOM    206  CB  GLU A  14      -7.289   4.457 -16.211  1.00  0.85           C  
ATOM    207  CG  GLU A  14      -6.646   5.701 -16.847  1.00  0.85           C  
ATOM    208  CD  GLU A  14      -5.503   6.293 -16.030  1.00  0.85           C  
ATOM    209  OE1 GLU A  14      -5.223   5.792 -14.959  1.00  0.85           O  
ATOM    210  OE2 GLU A  14      -4.919   7.250 -16.478  1.00  0.85           O1-
ATOM    211  H   GLU A  14      -8.640   2.403 -15.435  1.00  0.85           H  
ATOM    212  HA  GLU A  14      -9.271   4.726 -16.976  1.00  0.85           H  
ATOM    213 1HB  GLU A  14      -7.555   4.694 -15.178  1.00  0.85           H  
ATOM    214 2HB  GLU A  14      -6.532   3.674 -16.174  1.00  0.85           H  
ATOM    215 1HG  GLU A  14      -6.269   5.427 -17.832  1.00  0.85           H  
ATOM    216 2HG  GLU A  14      -7.417   6.459 -16.983  1.00  0.85           H  
ATOM    217  N   LYS A  15      -7.584   2.375 -18.581  1.00  0.87           N  
ATOM    218  CA  LYS A  15      -7.210   1.927 -19.915  1.00  0.87           C  
ATOM    219  C   LYS A  15      -8.453   1.748 -20.782  1.00  0.87           C  
ATOM    220  O   LYS A  15      -8.461   2.157 -21.949  1.00  0.87           O  
ATOM    221  CB  LYS A  15      -6.430   0.606 -19.826  1.00  0.87           C  
ATOM    222  CG  LYS A  15      -5.016   0.712 -19.257  1.00  0.87           C  
ATOM    223  CD  LYS A  15      -4.368  -0.672 -19.128  1.00  0.87           C  
ATOM    224  CE  LYS A  15      -3.001  -0.582 -18.462  1.00  0.87           C  
ATOM    225  NZ  LYS A  15      -2.021   0.167 -19.301  1.00  0.87           N1+
ATOM    226  H   LYS A  15      -7.342   1.800 -17.773  1.00  0.87           H  
ATOM    227  HA  LYS A  15      -6.577   2.687 -20.374  1.00  0.87           H  
ATOM    228 1HB  LYS A  15      -6.983  -0.094 -19.201  1.00  0.87           H  
ATOM    229 2HB  LYS A  15      -6.343   0.171 -20.813  1.00  0.87           H  
ATOM    230 1HG  LYS A  15      -4.410   1.320 -19.923  1.00  0.87           H  
ATOM    231 2HG  LYS A  15      -5.040   1.193 -18.287  1.00  0.87           H  
ATOM    232 1HD  LYS A  15      -5.016  -1.314 -18.523  1.00  0.87           H  
ATOM    233 2HD  LYS A  15      -4.262  -1.128 -20.114  1.00  0.87           H  
ATOM    234 1HE  LYS A  15      -3.107  -0.076 -17.502  1.00  0.87           H  
ATOM    235 2HE  LYS A  15      -2.619  -1.584 -18.288  1.00  0.87           H  
ATOM    236 1HZ  LYS A  15      -1.128   0.204 -18.828  1.00  0.87           H  
ATOM    237 2HZ  LYS A  15      -1.909  -0.306 -20.188  1.00  0.87           H  
ATOM    238 3HZ  LYS A  15      -2.361   1.105 -19.456  1.00  0.87           H  
ATOM    239  N   LEU A  16      -9.524   1.194 -20.203  1.00  0.89           N  
ATOM    240  CA  LEU A  16     -10.758   0.986 -20.949  1.00  0.89           C  
ATOM    241  C   LEU A  16     -11.357   2.288 -21.418  1.00  0.89           C  
ATOM    242  O   LEU A  16     -11.809   2.390 -22.556  1.00  0.89           O  
ATOM    243  CB  LEU A  16     -11.781   0.270 -20.079  1.00  0.89           C  
ATOM    244  CG  LEU A  16     -11.533  -1.159 -19.797  1.00  0.89           C  
ATOM    245  CD1 LEU A  16     -12.456  -1.573 -18.759  1.00  0.89           C  
ATOM    246  CD2 LEU A  16     -11.783  -1.978 -21.057  1.00  0.89           C  
ATOM    247  H   LEU A  16      -9.459   0.875 -19.235  1.00  0.89           H  
ATOM    248  HA  LEU A  16     -10.535   0.374 -21.820  1.00  0.89           H  
ATOM    249 1HB  LEU A  16     -11.828   0.784 -19.123  1.00  0.89           H  
ATOM    250 2HB  LEU A  16     -12.750   0.352 -20.550  1.00  0.89           H  
ATOM    251  HG  LEU A  16     -10.513  -1.312 -19.453  1.00  0.89           H  
ATOM    252 1HD1 LEU A  16     -12.303  -2.584 -18.573  1.00  0.89           H  
ATOM    253 2HD1 LEU A  16     -12.279  -1.015 -17.875  1.00  0.89           H  
ATOM    254 3HD1 LEU A  16     -13.471  -1.407 -19.090  1.00  0.89           H  
ATOM    255 1HD2 LEU A  16     -11.614  -3.037 -20.841  1.00  0.89           H  
ATOM    256 2HD2 LEU A  16     -12.811  -1.840 -21.392  1.00  0.89           H  
ATOM    257 3HD2 LEU A  16     -11.113  -1.656 -21.836  1.00  0.89           H  
ATOM    258  N   ASN A  17     -11.332   3.301 -20.555  1.00  0.90           N  
ATOM    259  CA  ASN A  17     -11.858   4.602 -20.925  1.00  0.90           C  
ATOM    260  C   ASN A  17     -10.951   5.282 -21.958  1.00  0.90           C  
ATOM    261  O   ASN A  17     -11.424   6.035 -22.810  1.00  0.90           O  
ATOM    262  CB  ASN A  17     -12.073   5.445 -19.683  1.00  0.90           C  
ATOM    263  CG  ASN A  17     -13.288   4.983 -18.882  1.00  0.90           C  
ATOM    264  ND2 ASN A  17     -13.305   5.300 -17.613  1.00  0.90           N  
ATOM    265  OD1 ASN A  17     -14.210   4.355 -19.428  1.00  0.90           O  
ATOM    266  H   ASN A  17     -10.963   3.156 -19.613  1.00  0.90           H  
ATOM    267  HA  ASN A  17     -12.826   4.456 -21.403  1.00  0.90           H  
ATOM    268 1HB  ASN A  17     -11.184   5.378 -19.047  1.00  0.90           H  
ATOM    269 2HB  ASN A  17     -12.202   6.488 -19.964  1.00  0.90           H  
ATOM    270 1HD2 ASN A  17     -14.095   5.044 -17.022  1.00  0.90           H  
ATOM    271 2HD2 ASN A  17     -12.541   5.808 -17.219  1.00  0.90           H  
ATOM    272  N   GLY A  18      -9.642   5.007 -21.881  1.00  0.92           N  
ATOM    273  CA  GLY A  18      -8.658   5.524 -22.829  1.00  0.92           C  
ATOM    274  C   GLY A  18      -8.883   5.007 -24.260  1.00  0.92           C  
ATOM    275  O   GLY A  18      -8.638   5.722 -25.236  1.00  0.92           O  
ATOM    276  H   GLY A  18      -9.304   4.424 -21.117  1.00  0.92           H  
ATOM    277 1HA  GLY A  18      -8.690   6.612 -22.823  1.00  0.92           H  
ATOM    278 2HA  GLY A  18      -7.665   5.230 -22.491  1.00  0.92           H  
ATOM    279  N   LEU A  19      -9.347   3.762 -24.379  1.00  0.94           N  
ATOM    280  CA  LEU A  19      -9.590   3.135 -25.680  1.00  0.94           C  
ATOM    281  C   LEU A  19     -10.707   3.762 -26.509  1.00  0.94           C  
ATOM    282  O   LEU A  19     -11.739   4.185 -25.987  1.00  0.94           O  
ATOM    283  CB  LEU A  19      -9.970   1.662 -25.541  1.00  0.94           C  
ATOM    284  CG  LEU A  19      -8.949   0.667 -25.068  1.00  0.94           C  
ATOM    285  CD1 LEU A  19      -9.641  -0.655 -24.965  1.00  0.94           C  
ATOM    286  CD2 LEU A  19      -7.811   0.593 -26.053  1.00  0.94           C  
ATOM    287  H   LEU A  19      -9.488   3.221 -23.524  1.00  0.94           H  
ATOM    288  HA  LEU A  19      -8.669   3.202 -26.254  1.00  0.94           H  
ATOM    289 1HB  LEU A  19     -10.804   1.607 -24.839  1.00  0.94           H  
ATOM    290 2HB  LEU A  19     -10.336   1.318 -26.509  1.00  0.94           H  
ATOM    291  HG  LEU A  19      -8.567   0.943 -24.091  1.00  0.94           H  
ATOM    292 1HD1 LEU A  19      -8.939  -1.408 -24.660  1.00  0.94           H  
ATOM    293 2HD1 LEU A  19     -10.460  -0.589 -24.250  1.00  0.94           H  
ATOM    294 3HD1 LEU A  19     -10.027  -0.905 -25.939  1.00  0.94           H  
ATOM    295 1HD2 LEU A  19      -7.086  -0.151 -25.716  1.00  0.94           H  
ATOM    296 2HD2 LEU A  19      -8.193   0.309 -27.027  1.00  0.94           H  
ATOM    297 3HD2 LEU A  19      -7.328   1.566 -26.124  1.00  0.94           H  
ATOM    298  N   SER A  20     -10.515   3.758 -27.831  1.00  0.94           N  
ATOM    299  CA  SER A  20     -11.558   4.194 -28.753  1.00  0.94           C  
ATOM    300  C   SER A  20     -12.699   3.209 -28.663  1.00  0.94           C  
ATOM    301  O   SER A  20     -12.460   2.051 -28.318  1.00  0.94           O  
ATOM    302  CB  SER A  20     -11.029   4.200 -30.180  1.00  0.94           C  
ATOM    303  OG  SER A  20     -10.730   2.868 -30.628  1.00  0.94           O  
ATOM    304  H   SER A  20      -9.633   3.432 -28.198  1.00  0.94           H  
ATOM    305  HA  SER A  20     -11.909   5.188 -28.465  1.00  0.94           H  
ATOM    306 1HB  SER A  20     -11.765   4.653 -30.842  1.00  0.94           H  
ATOM    307 2HB  SER A  20     -10.128   4.809 -30.225  1.00  0.94           H  
ATOM    308  HG  SER A  20     -10.207   2.967 -31.441  1.00  0.94           H  
ATOM    309  N   LYS A  21     -13.910   3.621 -29.049  1.00  0.94           N  
ATOM    310  CA  LYS A  21     -15.051   2.706 -29.017  1.00  0.94           C  
ATOM    311  C   LYS A  21     -14.781   1.432 -29.805  1.00  0.94           C  
ATOM    312  O   LYS A  21     -15.115   0.334 -29.363  1.00  0.94           O  
ATOM    313  CB  LYS A  21     -16.312   3.387 -29.551  1.00  0.94           C  
ATOM    314  CG  LYS A  21     -17.561   2.504 -29.509  1.00  0.94           C  
ATOM    315  CD  LYS A  21     -18.802   3.274 -29.963  1.00  0.94           C  
ATOM    316  CE  LYS A  21     -20.044   2.392 -29.961  1.00  0.94           C  
ATOM    317  NZ  LYS A  21     -21.263   3.148 -30.371  1.00  0.94           N1+
ATOM    318  H   LYS A  21     -14.044   4.581 -29.332  1.00  0.94           H  
ATOM    319  HA  LYS A  21     -15.233   2.426 -27.980  1.00  0.94           H  
ATOM    320 1HB  LYS A  21     -16.517   4.287 -28.971  1.00  0.94           H  
ATOM    321 2HB  LYS A  21     -16.154   3.690 -30.586  1.00  0.94           H  
ATOM    322 1HG  LYS A  21     -17.413   1.649 -30.168  1.00  0.94           H  
ATOM    323 2HG  LYS A  21     -17.715   2.134 -28.495  1.00  0.94           H  
ATOM    324 1HD  LYS A  21     -18.967   4.123 -29.297  1.00  0.94           H  
ATOM    325 2HD  LYS A  21     -18.641   3.653 -30.971  1.00  0.94           H  
ATOM    326 1HE  LYS A  21     -19.895   1.568 -30.654  1.00  0.94           H  
ATOM    327 2HE  LYS A  21     -20.197   1.989 -28.959  1.00  0.94           H  
ATOM    328 1HZ  LYS A  21     -22.064   2.532 -30.360  1.00  0.94           H  
ATOM    329 2HZ  LYS A  21     -21.419   3.913 -29.727  1.00  0.94           H  
ATOM    330 3HZ  LYS A  21     -21.135   3.516 -31.303  1.00  0.94           H  
ATOM    331  N   GLU A  22     -14.150   1.568 -30.966  1.00  0.93           N  
ATOM    332  CA  GLU A  22     -13.858   0.395 -31.768  1.00  0.93           C  
ATOM    333  C   GLU A  22     -12.968  -0.596 -31.015  1.00  0.93           C  
ATOM    334  O   GLU A  22     -13.291  -1.788 -30.945  1.00  0.93           O  
ATOM    335  CB  GLU A  22     -13.190   0.814 -33.080  1.00  0.93           C  
ATOM    336  CG  GLU A  22     -12.825  -0.336 -33.983  1.00  0.93           C  
ATOM    337  CD  GLU A  22     -12.212   0.077 -35.307  1.00  0.93           C  
ATOM    338  OE1 GLU A  22     -12.095   1.253 -35.559  1.00  0.93           O  
ATOM    339  OE2 GLU A  22     -11.846  -0.808 -36.064  1.00  0.93           O1-
ATOM    340  H   GLU A  22     -13.876   2.484 -31.284  1.00  0.93           H  
ATOM    341  HA  GLU A  22     -14.798  -0.104 -31.999  1.00  0.93           H  
ATOM    342 1HB  GLU A  22     -13.852   1.483 -33.630  1.00  0.93           H  
ATOM    343 2HB  GLU A  22     -12.275   1.366 -32.858  1.00  0.93           H  
ATOM    344 1HG  GLU A  22     -12.097  -0.934 -33.440  1.00  0.93           H  
ATOM    345 2HG  GLU A  22     -13.706  -0.949 -34.160  1.00  0.93           H  
ATOM    346  N   ASP A  23     -11.865  -0.118 -30.425  1.00  0.91           N  
ATOM    347  CA  ASP A  23     -10.986  -1.059 -29.734  1.00  0.91           C  
ATOM    348  C   ASP A  23     -11.611  -1.569 -28.448  1.00  0.91           C  
ATOM    349  O   ASP A  23     -11.436  -2.735 -28.089  1.00  0.91           O  
ATOM    350  CB  ASP A  23      -9.608  -0.466 -29.495  1.00  0.91           C  
ATOM    351  CG  ASP A  23      -8.791  -0.360 -30.786  1.00  0.91           C  
ATOM    352  OD1 ASP A  23      -9.185  -0.946 -31.776  1.00  0.91           O  
ATOM    353  OD2 ASP A  23      -7.781   0.295 -30.771  1.00  0.91           O1-
ATOM    354  H   ASP A  23     -11.632   0.882 -30.463  1.00  0.91           H  
ATOM    355  HA  ASP A  23     -10.844  -1.917 -30.386  1.00  0.91           H  
ATOM    356 1HB  ASP A  23      -9.721   0.531 -29.060  1.00  0.91           H  
ATOM    357 2HB  ASP A  23      -9.069  -1.082 -28.782  1.00  0.91           H  
ATOM    358  N   PHE A  24     -12.387  -0.720 -27.785  1.00  0.87           N  
ATOM    359  CA  PHE A  24     -13.067  -1.081 -26.558  1.00  0.87           C  
ATOM    360  C   PHE A  24     -13.919  -2.307 -26.794  1.00  0.87           C  
ATOM    361  O   PHE A  24     -13.818  -3.291 -26.058  1.00  0.87           O  
ATOM    362  CB  PHE A  24     -13.953   0.078 -26.116  1.00  0.87           C  
ATOM    363  CG  PHE A  24     -14.809  -0.155 -24.943  1.00  0.87           C  
ATOM    364  CD1 PHE A  24     -14.325  -0.028 -23.647  1.00  0.87           C  
ATOM    365  CD2 PHE A  24     -16.140  -0.488 -25.140  1.00  0.87           C  
ATOM    366  CE1 PHE A  24     -15.176  -0.225 -22.577  1.00  0.87           C  
ATOM    367  CE2 PHE A  24     -16.982  -0.689 -24.087  1.00  0.87           C  
ATOM    368  CZ  PHE A  24     -16.507  -0.552 -22.804  1.00  0.87           C  
ATOM    369  H   PHE A  24     -12.499   0.230 -28.134  1.00  0.87           H  
ATOM    370  HA  PHE A  24     -12.336  -1.305 -25.787  1.00  0.87           H  
ATOM    371 1HB  PHE A  24     -13.323   0.948 -25.913  1.00  0.87           H  
ATOM    372 2HB  PHE A  24     -14.597   0.348 -26.934  1.00  0.87           H  
ATOM    373  HD1 PHE A  24     -13.275   0.242 -23.482  1.00  0.87           H  
ATOM    374  HD2 PHE A  24     -16.511  -0.583 -26.159  1.00  0.87           H  
ATOM    375  HE1 PHE A  24     -14.807  -0.118 -21.560  1.00  0.87           H  
ATOM    376  HE2 PHE A  24     -18.026  -0.946 -24.261  1.00  0.87           H  
ATOM    377  HZ  PHE A  24     -17.185  -0.701 -21.965  1.00  0.87           H  
ATOM    378  N   LEU A  25     -14.745  -2.256 -27.838  1.00  0.84           N  
ATOM    379  CA  LEU A  25     -15.636  -3.355 -28.155  1.00  0.84           C  
ATOM    380  C   LEU A  25     -14.865  -4.616 -28.548  1.00  0.84           C  
ATOM    381  O   LEU A  25     -15.223  -5.731 -28.139  1.00  0.84           O  
ATOM    382  CB  LEU A  25     -16.555  -2.915 -29.289  1.00  0.84           C  
ATOM    383  CG  LEU A  25     -17.539  -1.810 -28.904  1.00  0.84           C  
ATOM    384  CD1 LEU A  25     -18.267  -1.339 -30.136  1.00  0.84           C  
ATOM    385  CD2 LEU A  25     -18.479  -2.326 -27.864  1.00  0.84           C  
ATOM    386  H   LEU A  25     -14.770  -1.412 -28.416  1.00  0.84           H  
ATOM    387  HA  LEU A  25     -16.238  -3.571 -27.275  1.00  0.84           H  
ATOM    388 1HB  LEU A  25     -15.934  -2.534 -30.105  1.00  0.84           H  
ATOM    389 2HB  LEU A  25     -17.119  -3.772 -29.647  1.00  0.84           H  
ATOM    390  HG  LEU A  25     -16.997  -0.967 -28.497  1.00  0.84           H  
ATOM    391 1HD1 LEU A  25     -18.955  -0.549 -29.863  1.00  0.84           H  
ATOM    392 2HD1 LEU A  25     -17.541  -0.959 -30.858  1.00  0.84           H  
ATOM    393 3HD1 LEU A  25     -18.819  -2.167 -30.572  1.00  0.84           H  
ATOM    394 1HD2 LEU A  25     -19.178  -1.540 -27.580  1.00  0.84           H  
ATOM    395 2HD2 LEU A  25     -19.024  -3.168 -28.277  1.00  0.84           H  
ATOM    396 3HD2 LEU A  25     -17.913  -2.645 -26.989  1.00  0.84           H  
ATOM    397  N   LYS A  26     -13.767  -4.450 -29.298  1.00  0.80           N  
ATOM    398  CA  LYS A  26     -12.981  -5.611 -29.697  1.00  0.80           C  
ATOM    399  C   LYS A  26     -12.406  -6.319 -28.482  1.00  0.80           C  
ATOM    400  O   LYS A  26     -12.409  -7.546 -28.423  1.00  0.80           O  
ATOM    401  CB  LYS A  26     -11.837  -5.210 -30.623  1.00  0.80           C  
ATOM    402  CG  LYS A  26     -12.228  -4.782 -32.016  1.00  0.80           C  
ATOM    403  CD  LYS A  26     -11.000  -4.288 -32.787  1.00  0.80           C  
ATOM    404  CE  LYS A  26     -11.377  -3.812 -34.170  1.00  0.80           C  
ATOM    405  NZ  LYS A  26     -10.244  -3.119 -34.846  1.00  0.80           N1+
ATOM    406  H   LYS A  26     -13.498  -3.520 -29.628  1.00  0.80           H  
ATOM    407  HA  LYS A  26     -13.634  -6.311 -30.219  1.00  0.80           H  
ATOM    408 1HB  LYS A  26     -11.257  -4.409 -30.165  1.00  0.80           H  
ATOM    409 2HB  LYS A  26     -11.186  -6.059 -30.738  1.00  0.80           H  
ATOM    410 1HG  LYS A  26     -12.663  -5.627 -32.545  1.00  0.80           H  
ATOM    411 2HG  LYS A  26     -12.965  -3.990 -31.964  1.00  0.80           H  
ATOM    412 1HD  LYS A  26     -10.539  -3.454 -32.247  1.00  0.80           H  
ATOM    413 2HD  LYS A  26     -10.266  -5.088 -32.871  1.00  0.80           H  
ATOM    414 1HE  LYS A  26     -11.678  -4.666 -34.773  1.00  0.80           H  
ATOM    415 2HE  LYS A  26     -12.214  -3.133 -34.090  1.00  0.80           H  
ATOM    416 1HZ  LYS A  26     -10.543  -2.799 -35.767  1.00  0.80           H  
ATOM    417 2HZ  LYS A  26      -9.973  -2.307 -34.280  1.00  0.80           H  
ATOM    418 3HZ  LYS A  26      -9.460  -3.741 -34.939  1.00  0.80           H  
ATOM    419  N   TYR A  27     -11.957  -5.557 -27.481  1.00  0.77           N  
ATOM    420  CA  TYR A  27     -11.401  -6.185 -26.289  1.00  0.77           C  
ATOM    421  C   TYR A  27     -12.490  -6.723 -25.370  1.00  0.77           C  
ATOM    422  O   TYR A  27     -12.350  -7.815 -24.806  1.00  0.77           O  
ATOM    423  CB  TYR A  27     -10.498  -5.214 -25.524  1.00  0.77           C  
ATOM    424  CG  TYR A  27      -9.151  -4.983 -26.192  1.00  0.77           C  
ATOM    425  CD1 TYR A  27      -8.815  -3.744 -26.678  1.00  0.77           C  
ATOM    426  CD2 TYR A  27      -8.254  -6.039 -26.314  1.00  0.77           C  
ATOM    427  CE1 TYR A  27      -7.593  -3.535 -27.279  1.00  0.77           C  
ATOM    428  CE2 TYR A  27      -7.034  -5.846 -26.913  1.00  0.77           C  
ATOM    429  CZ  TYR A  27      -6.697  -4.596 -27.395  1.00  0.77           C  
ATOM    430  OH  TYR A  27      -5.476  -4.401 -27.987  1.00  0.77           O  
ATOM    431  H   TYR A  27     -11.967  -4.538 -27.572  1.00  0.77           H  
ATOM    432  HA  TYR A  27     -10.789  -7.031 -26.604  1.00  0.77           H  
ATOM    433 1HB  TYR A  27     -11.006  -4.246 -25.436  1.00  0.77           H  
ATOM    434 2HB  TYR A  27     -10.324  -5.587 -24.513  1.00  0.77           H  
ATOM    435  HD1 TYR A  27      -9.512  -2.938 -26.587  1.00  0.77           H  
ATOM    436  HD2 TYR A  27      -8.513  -7.031 -25.931  1.00  0.77           H  
ATOM    437  HE1 TYR A  27      -7.333  -2.548 -27.661  1.00  0.77           H  
ATOM    438  HE2 TYR A  27      -6.339  -6.678 -26.998  1.00  0.77           H  
ATOM    439  HH  TYR A  27      -4.930  -5.172 -27.812  1.00  0.77           H  
ATOM    440  N   ARG A  28     -13.615  -6.009 -25.278  1.00  0.75           N  
ATOM    441  CA  ARG A  28     -14.715  -6.401 -24.404  1.00  0.75           C  
ATOM    442  C   ARG A  28     -15.154  -7.827 -24.687  1.00  0.75           C  
ATOM    443  O   ARG A  28     -15.428  -8.614 -23.766  1.00  0.75           O  
ATOM    444  CB  ARG A  28     -15.917  -5.485 -24.601  1.00  0.75           C  
ATOM    445  CG  ARG A  28     -17.058  -5.760 -23.652  1.00  0.75           C  
ATOM    446  CD  ARG A  28     -18.227  -4.823 -23.821  1.00  0.75           C  
ATOM    447  NE  ARG A  28     -18.978  -5.067 -25.050  1.00  0.75           N  
ATOM    448  CZ  ARG A  28     -20.034  -4.334 -25.465  1.00  0.75           C  
ATOM    449  NH1 ARG A  28     -20.453  -3.311 -24.752  1.00  0.75           N1+
ATOM    450  NH2 ARG A  28     -20.655  -4.644 -26.590  1.00  0.75           N  
ATOM    451  H   ARG A  28     -13.690  -5.125 -25.777  1.00  0.75           H  
ATOM    452  HA  ARG A  28     -14.385  -6.320 -23.374  1.00  0.75           H  
ATOM    453 1HB  ARG A  28     -15.609  -4.448 -24.465  1.00  0.75           H  
ATOM    454 2HB  ARG A  28     -16.290  -5.584 -25.619  1.00  0.75           H  
ATOM    455 1HG  ARG A  28     -17.416  -6.775 -23.831  1.00  0.75           H  
ATOM    456 2HG  ARG A  28     -16.693  -5.685 -22.633  1.00  0.75           H  
ATOM    457 1HD  ARG A  28     -18.901  -4.922 -22.975  1.00  0.75           H  
ATOM    458 2HD  ARG A  28     -17.847  -3.801 -23.853  1.00  0.75           H  
ATOM    459  HE  ARG A  28     -18.689  -5.843 -25.628  1.00  0.75           H  
ATOM    460 1HH1 ARG A  28     -19.985  -3.070 -23.889  1.00  0.75           H  
ATOM    461 2HH1 ARG A  28     -21.244  -2.767 -25.066  1.00  0.75           H  
ATOM    462 1HH2 ARG A  28     -20.335  -5.425 -27.145  1.00  0.75           H  
ATOM    463 2HH2 ARG A  28     -21.445  -4.095 -26.900  1.00  0.75           H  
ATOM    464  N   LYS A  29     -15.198  -8.151 -25.979  1.00  0.75           N  
ATOM    465  CA  LYS A  29     -15.632  -9.446 -26.455  1.00  0.75           C  
ATOM    466  C   LYS A  29     -14.511 -10.360 -26.967  1.00  0.75           C  
ATOM    467  O   LYS A  29     -14.812 -11.284 -27.718  1.00  0.75           O  
ATOM    468  CB  LYS A  29     -16.663  -9.260 -27.563  1.00  0.75           C  
ATOM    469  CG  LYS A  29     -17.920  -8.484 -27.138  1.00  0.75           C  
ATOM    470  CD  LYS A  29     -18.706  -9.205 -26.050  1.00  0.75           C  
ATOM    471  CE  LYS A  29     -19.415 -10.450 -26.600  1.00  0.75           C  
ATOM    472  NZ  LYS A  29     -20.524 -10.094 -27.550  1.00  0.75           N1+
ATOM    473  H   LYS A  29     -14.962  -7.433 -26.672  1.00  0.75           H  
ATOM    474  HA  LYS A  29     -16.110  -9.958 -25.622  1.00  0.75           H  
ATOM    475 1HB  LYS A  29     -16.201  -8.717 -28.393  1.00  0.75           H  
ATOM    476 2HB  LYS A  29     -16.976 -10.235 -27.937  1.00  0.75           H  
ATOM    477 1HG  LYS A  29     -17.622  -7.502 -26.775  1.00  0.75           H  
ATOM    478 2HG  LYS A  29     -18.565  -8.348 -28.005  1.00  0.75           H  
ATOM    479 1HD  LYS A  29     -18.024  -9.496 -25.253  1.00  0.75           H  
ATOM    480 2HD  LYS A  29     -19.454  -8.531 -25.630  1.00  0.75           H  
ATOM    481 1HE  LYS A  29     -18.691 -11.076 -27.124  1.00  0.75           H  
ATOM    482 2HE  LYS A  29     -19.833 -11.019 -25.769  1.00  0.75           H  
ATOM    483 1HZ  LYS A  29     -20.964 -10.967 -27.886  1.00  0.75           H  
ATOM    484 2HZ  LYS A  29     -21.214  -9.536 -27.084  1.00  0.75           H  
ATOM    485 3HZ  LYS A  29     -20.155  -9.589 -28.334  1.00  0.75           H  
ATOM    486  N   GLU A  30     -13.235 -10.096 -26.636  1.00  0.75           N  
ATOM    487  CA  GLU A  30     -12.169 -10.969 -27.164  1.00  0.75           C  
ATOM    488  C   GLU A  30     -11.933 -12.210 -26.322  1.00  0.75           C  
ATOM    489  O   GLU A  30     -12.380 -13.312 -26.634  1.00  0.75           O  
ATOM    490  CB  GLU A  30     -10.815 -10.218 -27.179  1.00  0.75           C  
ATOM    491  CG  GLU A  30      -9.644 -11.033 -27.730  1.00  0.75           C  
ATOM    492  CD  GLU A  30      -8.327 -10.382 -27.675  1.00  0.75           C  
ATOM    493  OE1 GLU A  30      -8.219  -9.352 -27.080  1.00  0.75           O  
ATOM    494  OE2 GLU A  30      -7.405 -10.905 -28.293  1.00  0.75           O1-
ATOM    495  H   GLU A  30     -13.008  -9.314 -26.023  1.00  0.75           H  
ATOM    496  HA  GLU A  30     -12.437 -11.280 -28.175  1.00  0.75           H  
ATOM    497 1HB  GLU A  30     -10.900  -9.358 -27.825  1.00  0.75           H  
ATOM    498 2HB  GLU A  30     -10.564  -9.840 -26.190  1.00  0.75           H  
ATOM    499 1HG  GLU A  30      -9.590 -12.017 -27.277  1.00  0.75           H  
ATOM    500 2HG  GLU A  30      -9.857 -11.152 -28.740  1.00  0.75           H  
ATOM    501  N   ALA A  31     -11.306 -12.023 -25.174  1.00  0.76           N  
ATOM    502  CA  ALA A  31     -10.999 -13.134 -24.293  1.00  0.76           C  
ATOM    503  C   ALA A  31     -12.158 -13.345 -23.361  1.00  0.76           C  
ATOM    504  O   ALA A  31     -12.104 -12.991 -22.183  1.00  0.76           O  
ATOM    505  CB  ALA A  31      -9.714 -12.871 -23.563  1.00  0.76           C  
ATOM    506  H   ALA A  31     -10.994 -11.095 -24.936  1.00  0.76           H  
ATOM    507  HA  ALA A  31     -10.888 -14.038 -24.892  1.00  0.76           H  
ATOM    508 1HB  ALA A  31      -9.483 -13.705 -22.903  1.00  0.76           H  
ATOM    509 2HB  ALA A  31      -8.905 -12.738 -24.286  1.00  0.76           H  
ATOM    510 3HB  ALA A  31      -9.839 -11.977 -23.003  1.00  0.76           H  
ATOM    511  N   ILE A  32     -13.222 -13.854 -23.941  1.00  0.78           N  
ATOM    512  CA  ILE A  32     -14.501 -14.016 -23.285  1.00  0.78           C  
ATOM    513  C   ILE A  32     -15.153 -15.292 -23.768  1.00  0.78           C  
ATOM    514  O   ILE A  32     -14.975 -15.670 -24.938  1.00  0.78           O  
ATOM    515  CB  ILE A  32     -15.448 -12.862 -23.684  1.00  0.78           C  
ATOM    516  CG1 ILE A  32     -16.703 -12.834 -22.821  1.00  0.78           C  
ATOM    517  CG2 ILE A  32     -15.855 -13.062 -25.141  1.00  0.78           C  
ATOM    518  CD1 ILE A  32     -17.499 -11.590 -23.005  1.00  0.78           C  
ATOM    519  H   ILE A  32     -13.120 -14.086 -24.931  1.00  0.78           H  
ATOM    520  HA  ILE A  32     -14.367 -14.059 -22.203  1.00  0.78           H  
ATOM    521  HB  ILE A  32     -14.935 -11.902 -23.570  1.00  0.78           H  
ATOM    522 1HG1 ILE A  32     -17.336 -13.659 -23.058  1.00  0.78           H  
ATOM    523 2HG1 ILE A  32     -16.407 -12.904 -21.766  1.00  0.78           H  
ATOM    524 1HG2 ILE A  32     -16.517 -12.266 -25.460  1.00  0.78           H  
ATOM    525 2HG2 ILE A  32     -14.961 -13.064 -25.763  1.00  0.78           H  
ATOM    526 3HG2 ILE A  32     -16.373 -14.017 -25.248  1.00  0.78           H  
ATOM    527 1HD1 ILE A  32     -18.369 -11.617 -22.350  1.00  0.78           H  
ATOM    528 2HD1 ILE A  32     -16.881 -10.737 -22.769  1.00  0.78           H  
ATOM    529 3HD1 ILE A  32     -17.816 -11.528 -24.035  1.00  0.78           H  
ATOM    530  N   THR A  33     -15.905 -15.946 -22.895  1.00  0.81           N  
ATOM    531  CA  THR A  33     -16.727 -17.034 -23.381  1.00  0.81           C  
ATOM    532  C   THR A  33     -18.095 -16.401 -23.631  1.00  0.81           C  
ATOM    533  O   THR A  33     -18.627 -15.694 -22.771  1.00  0.81           O  
ATOM    534  CB  THR A  33     -16.779 -18.226 -22.415  1.00  0.81           C  
ATOM    535  CG2 THR A  33     -17.690 -19.317 -23.004  1.00  0.81           C  
ATOM    536  OG1 THR A  33     -15.454 -18.748 -22.241  1.00  0.81           O  
ATOM    537  H   THR A  33     -15.966 -15.651 -21.915  1.00  0.81           H  
ATOM    538  HA  THR A  33     -16.340 -17.392 -24.331  1.00  0.81           H  
ATOM    539  HB  THR A  33     -17.141 -17.908 -21.460  1.00  0.81           H  
ATOM    540  HG1 THR A  33     -15.091 -18.975 -23.097  1.00  0.81           H  
ATOM    541 1HG2 THR A  33     -17.726 -20.172 -22.329  1.00  0.81           H  
ATOM    542 2HG2 THR A  33     -18.700 -18.925 -23.138  1.00  0.81           H  
ATOM    543 3HG2 THR A  33     -17.300 -19.636 -23.974  1.00  0.81           H  
ATOM    544  N   GLU A  34     -18.618 -16.572 -24.828  1.00  0.85           N  
ATOM    545  CA  GLU A  34     -19.876 -15.960 -25.196  1.00  0.85           C  
ATOM    546  C   GLU A  34     -20.974 -17.002 -25.285  1.00  0.85           C  
ATOM    547  O   GLU A  34     -20.801 -18.082 -25.852  1.00  0.85           O  
ATOM    548  CB  GLU A  34     -19.724 -15.152 -26.483  1.00  0.85           C  
ATOM    549  CG  GLU A  34     -20.984 -14.367 -26.890  1.00  0.85           C  
ATOM    550  CD  GLU A  34     -20.787 -13.458 -28.095  1.00  0.85           C  
ATOM    551  OE1 GLU A  34     -19.772 -13.545 -28.734  1.00  0.85           O  
ATOM    552  OE2 GLU A  34     -21.625 -12.615 -28.328  1.00  0.85           O1-
ATOM    553  H   GLU A  34     -18.128 -17.155 -25.490  1.00  0.85           H  
ATOM    554  HA  GLU A  34     -20.157 -15.262 -24.419  1.00  0.85           H  
ATOM    555 1HB  GLU A  34     -18.909 -14.435 -26.361  1.00  0.85           H  
ATOM    556 2HB  GLU A  34     -19.446 -15.819 -27.296  1.00  0.85           H  
ATOM    557 1HG  GLU A  34     -21.781 -15.077 -27.118  1.00  0.85           H  
ATOM    558 2HG  GLU A  34     -21.306 -13.766 -26.045  1.00  0.85           H  
ATOM    559  N   VAL A  35     -22.097 -16.669 -24.684  1.00  0.90           N  
ATOM    560  CA  VAL A  35     -23.228 -17.558 -24.610  1.00  0.90           C  
ATOM    561  C   VAL A  35     -24.069 -17.497 -25.877  1.00  0.90           C  
ATOM    562  O   VAL A  35     -24.574 -16.434 -26.259  1.00  0.90           O  
ATOM    563  CB  VAL A  35     -24.094 -17.126 -23.423  1.00  0.90           C  
ATOM    564  CG1 VAL A  35     -25.270 -17.982 -23.327  1.00  0.90           C  
ATOM    565  CG2 VAL A  35     -23.287 -17.155 -22.168  1.00  0.90           C  
ATOM    566  H   VAL A  35     -22.164 -15.769 -24.247  1.00  0.90           H  
ATOM    567  HA  VAL A  35     -22.868 -18.580 -24.461  1.00  0.90           H  
ATOM    568  HB  VAL A  35     -24.451 -16.112 -23.595  1.00  0.90           H  
ATOM    569 1HG1 VAL A  35     -25.898 -17.661 -22.493  1.00  0.90           H  
ATOM    570 2HG1 VAL A  35     -25.842 -17.939 -24.245  1.00  0.90           H  
ATOM    571 3HG1 VAL A  35     -24.937 -18.992 -23.159  1.00  0.90           H  
ATOM    572 1HG2 VAL A  35     -23.901 -16.834 -21.340  1.00  0.90           H  
ATOM    573 2HG2 VAL A  35     -22.927 -18.169 -21.985  1.00  0.90           H  
ATOM    574 3HG2 VAL A  35     -22.448 -16.480 -22.280  1.00  0.90           H  
ATOM    575  N   ASP A  36     -24.276 -18.636 -26.519  1.00  0.96           N  
ATOM    576  CA  ASP A  36     -25.064 -18.609 -27.734  1.00  0.96           C  
ATOM    577  C   ASP A  36     -26.537 -18.636 -27.409  1.00  0.96           C  
ATOM    578  O   ASP A  36     -27.175 -19.696 -27.347  1.00  0.96           O  
ATOM    579  CB  ASP A  36     -24.729 -19.755 -28.675  1.00  0.96           C  
ATOM    580  CG  ASP A  36     -25.518 -19.673 -30.014  1.00  0.96           C  
ATOM    581  OD1 ASP A  36     -26.503 -18.922 -30.109  1.00  0.96           O  
ATOM    582  OD2 ASP A  36     -25.136 -20.366 -30.925  1.00  0.96           O1-
ATOM    583  H   ASP A  36     -23.852 -19.498 -26.180  1.00  0.96           H  
ATOM    584  HA  ASP A  36     -24.850 -17.678 -28.259  1.00  0.96           H  
ATOM    585 1HB  ASP A  36     -23.657 -19.753 -28.888  1.00  0.96           H  
ATOM    586 2HB  ASP A  36     -24.960 -20.694 -28.192  1.00  0.96           H  
ATOM    587  N   ARG A  37     -27.065 -17.427 -27.262  1.00  1.01           N  
ATOM    588  CA  ARG A  37     -28.439 -17.143 -26.880  1.00  1.01           C  
ATOM    589  C   ARG A  37     -29.360 -17.059 -28.089  1.00  1.01           C  
ATOM    590  O   ARG A  37     -30.525 -16.676 -27.940  1.00  1.01           O  
ATOM    591  CB  ARG A  37     -28.537 -15.790 -26.159  1.00  1.01           C  
ATOM    592  CG  ARG A  37     -27.820 -15.693 -24.821  1.00  1.01           C  
ATOM    593  CD  ARG A  37     -27.879 -14.315 -24.216  1.00  1.01           C  
ATOM    594  NE  ARG A  37     -29.223 -13.913 -23.701  1.00  1.01           N  
ATOM    595  CZ  ARG A  37     -29.564 -12.620 -23.422  1.00  1.01           C  
ATOM    596  NH1 ARG A  37     -28.685 -11.673 -23.646  1.00  1.01           N1+
ATOM    597  NH2 ARG A  37     -30.758 -12.279 -22.921  1.00  1.01           N  
ATOM    598  H   ARG A  37     -26.399 -16.657 -27.325  1.00  1.01           H  
ATOM    599  HA  ARG A  37     -28.787 -17.935 -26.213  1.00  1.01           H  
ATOM    600 1HB  ARG A  37     -28.131 -15.011 -26.804  1.00  1.01           H  
ATOM    601 2HB  ARG A  37     -29.586 -15.553 -25.984  1.00  1.01           H  
ATOM    602 1HG  ARG A  37     -28.257 -16.395 -24.116  1.00  1.01           H  
ATOM    603 2HG  ARG A  37     -26.778 -15.938 -24.968  1.00  1.01           H  
ATOM    604 1HD  ARG A  37     -27.180 -14.286 -23.387  1.00  1.01           H  
ATOM    605 2HD  ARG A  37     -27.572 -13.589 -24.967  1.00  1.01           H  
ATOM    606  HE  ARG A  37     -29.906 -14.644 -23.522  1.00  1.01           H  
ATOM    607 1HH1 ARG A  37     -27.778 -11.905 -24.022  1.00  1.01           H  
ATOM    608 2HH1 ARG A  37     -28.917 -10.709 -23.444  1.00  1.01           H  
ATOM    609 1HH2 ARG A  37     -31.481 -12.979 -22.682  1.00  1.01           H  
ATOM    610 2HH2 ARG A  37     -30.955 -11.307 -22.727  1.00  1.01           H  
ATOM    611  N   SER A  38     -28.856 -17.339 -29.304  1.00  1.05           N  
ATOM    612  CA  SER A  38     -29.727 -17.144 -30.460  1.00  1.05           C  
ATOM    613  C   SER A  38     -30.958 -18.041 -30.434  1.00  1.05           C  
ATOM    614  O   SER A  38     -32.038 -17.633 -30.866  1.00  1.05           O  
ATOM    615  CB  SER A  38     -28.961 -17.369 -31.757  1.00  1.05           C  
ATOM    616  OG  SER A  38     -28.563 -18.707 -31.907  1.00  1.05           O  
ATOM    617  H   SER A  38     -27.902 -17.717 -29.429  1.00  1.05           H  
ATOM    618  HA  SER A  38     -30.066 -16.110 -30.453  1.00  1.05           H  
ATOM    619 1HB  SER A  38     -29.592 -17.084 -32.595  1.00  1.05           H  
ATOM    620 2HB  SER A  38     -28.082 -16.727 -31.776  1.00  1.05           H  
ATOM    621  HG  SER A  38     -27.784 -18.831 -31.308  1.00  1.05           H  
ATOM    622  N   ALA A  39     -30.841 -19.240 -29.866  1.00  1.09           N  
ATOM    623  CA  ALA A  39     -32.010 -20.106 -29.791  1.00  1.09           C  
ATOM    624  C   ALA A  39     -33.065 -19.491 -28.884  1.00  1.09           C  
ATOM    625  O   ALA A  39     -34.265 -19.556 -29.166  1.00  1.09           O  
ATOM    626  CB  ALA A  39     -31.626 -21.476 -29.285  1.00  1.09           C  
ATOM    627  H   ALA A  39     -29.937 -19.544 -29.525  1.00  1.09           H  
ATOM    628  HA  ALA A  39     -32.431 -20.199 -30.792  1.00  1.09           H  
ATOM    629 1HB  ALA A  39     -32.511 -22.104 -29.261  1.00  1.09           H  
ATOM    630 2HB  ALA A  39     -30.887 -21.915 -29.951  1.00  1.09           H  
ATOM    631 3HB  ALA A  39     -31.211 -21.395 -28.282  1.00  1.09           H  
ATOM    632  N   ALA A  40     -32.599 -18.909 -27.774  1.00  1.10           N  
ATOM    633  CA  ALA A  40     -33.483 -18.304 -26.794  1.00  1.10           C  
ATOM    634  C   ALA A  40     -34.167 -17.082 -27.370  1.00  1.10           C  
ATOM    635  O   ALA A  40     -35.367 -16.866 -27.173  1.00  1.10           O  
ATOM    636  CB  ALA A  40     -32.700 -17.931 -25.551  1.00  1.10           C  
ATOM    637  H   ALA A  40     -31.600 -18.871 -27.623  1.00  1.10           H  
ATOM    638  HA  ALA A  40     -34.250 -19.027 -26.539  1.00  1.10           H  
ATOM    639 1HB  ALA A  40     -33.368 -17.521 -24.825  1.00  1.10           H  
ATOM    640 2HB  ALA A  40     -32.217 -18.799 -25.126  1.00  1.10           H  
ATOM    641 3HB  ALA A  40     -31.939 -17.198 -25.806  1.00  1.10           H  
ATOM    642  N   ARG A  41     -33.402 -16.291 -28.121  1.00  1.11           N  
ATOM    643  CA  ARG A  41     -33.941 -15.086 -28.722  1.00  1.11           C  
ATOM    644  C   ARG A  41     -35.013 -15.436 -29.732  1.00  1.11           C  
ATOM    645  O   ARG A  41     -36.068 -14.798 -29.775  1.00  1.11           O  
ATOM    646  CB  ARG A  41     -32.834 -14.298 -29.403  1.00  1.11           C  
ATOM    647  CG  ARG A  41     -31.842 -13.612 -28.469  1.00  1.11           C  
ATOM    648  CD  ARG A  41     -30.725 -12.986 -29.230  1.00  1.11           C  
ATOM    649  NE  ARG A  41     -29.788 -12.281 -28.366  1.00  1.11           N  
ATOM    650  CZ  ARG A  41     -28.573 -11.842 -28.755  1.00  1.11           C  
ATOM    651  NH1 ARG A  41     -28.158 -12.057 -29.984  1.00  1.11           N1+
ATOM    652  NH2 ARG A  41     -27.797 -11.193 -27.906  1.00  1.11           N  
ATOM    653  H   ARG A  41     -32.416 -16.518 -28.249  1.00  1.11           H  
ATOM    654  HA  ARG A  41     -34.385 -14.473 -27.941  1.00  1.11           H  
ATOM    655 1HB  ARG A  41     -32.267 -14.969 -30.043  1.00  1.11           H  
ATOM    656 2HB  ARG A  41     -33.274 -13.534 -30.044  1.00  1.11           H  
ATOM    657 1HG  ARG A  41     -32.353 -12.831 -27.912  1.00  1.11           H  
ATOM    658 2HG  ARG A  41     -31.428 -14.340 -27.774  1.00  1.11           H  
ATOM    659 1HD  ARG A  41     -30.177 -13.763 -29.758  1.00  1.11           H  
ATOM    660 2HD  ARG A  41     -31.129 -12.275 -29.949  1.00  1.11           H  
ATOM    661  HE  ARG A  41     -30.074 -12.093 -27.417  1.00  1.11           H  
ATOM    662 1HH1 ARG A  41     -28.748 -12.552 -30.636  1.00  1.11           H  
ATOM    663 2HH1 ARG A  41     -27.249 -11.727 -30.275  1.00  1.11           H  
ATOM    664 1HH2 ARG A  41     -28.113 -11.018 -26.966  1.00  1.11           H  
ATOM    665 2HH2 ARG A  41     -26.889 -10.864 -28.204  1.00  1.11           H  
ATOM    666  N   LYS A  42     -34.776 -16.486 -30.515  1.00  1.12           N  
ATOM    667  CA  LYS A  42     -35.748 -16.879 -31.513  1.00  1.12           C  
ATOM    668  C   LYS A  42     -37.001 -17.391 -30.827  1.00  1.12           C  
ATOM    669  O   LYS A  42     -38.113 -17.009 -31.195  1.00  1.12           O  
ATOM    670  CB  LYS A  42     -35.178 -17.949 -32.434  1.00  1.12           C  
ATOM    671  CG  LYS A  42     -36.105 -18.360 -33.590  1.00  1.12           C  
ATOM    672  CD  LYS A  42     -36.330 -17.186 -34.569  1.00  1.12           C  
ATOM    673  CE  LYS A  42     -36.909 -17.657 -35.929  1.00  1.12           C  
ATOM    674  NZ  LYS A  42     -38.337 -18.117 -35.842  1.00  1.12           N1+
ATOM    675  H   LYS A  42     -33.890 -16.991 -30.451  1.00  1.12           H  
ATOM    676  HA  LYS A  42     -36.017 -16.008 -32.108  1.00  1.12           H  
ATOM    677 1HB  LYS A  42     -34.233 -17.602 -32.853  1.00  1.12           H  
ATOM    678 2HB  LYS A  42     -34.958 -18.843 -31.846  1.00  1.12           H  
ATOM    679 1HG  LYS A  42     -35.672 -19.199 -34.129  1.00  1.12           H  
ATOM    680 2HG  LYS A  42     -37.076 -18.671 -33.187  1.00  1.12           H  
ATOM    681 1HD  LYS A  42     -37.046 -16.491 -34.120  1.00  1.12           H  
ATOM    682 2HD  LYS A  42     -35.394 -16.660 -34.740  1.00  1.12           H  
ATOM    683 1HE  LYS A  42     -36.846 -16.842 -36.646  1.00  1.12           H  
ATOM    684 2HE  LYS A  42     -36.301 -18.487 -36.285  1.00  1.12           H  
ATOM    685 1HZ  LYS A  42     -38.659 -18.424 -36.735  1.00  1.12           H  
ATOM    686 2HZ  LYS A  42     -38.460 -18.875 -35.172  1.00  1.12           H  
ATOM    687 3HZ  LYS A  42     -38.969 -17.378 -35.508  1.00  1.12           H  
ATOM    688  N   ALA A  43     -36.831 -18.230 -29.801  1.00  1.16           N  
ATOM    689  CA  ALA A  43     -37.986 -18.779 -29.120  1.00  1.16           C  
ATOM    690  C   ALA A  43     -38.855 -17.676 -28.550  1.00  1.16           C  
ATOM    691  O   ALA A  43     -40.082 -17.696 -28.694  1.00  1.16           O  
ATOM    692  CB  ALA A  43     -37.528 -19.695 -28.002  1.00  1.16           C  
ATOM    693  H   ALA A  43     -35.895 -18.520 -29.514  1.00  1.16           H  
ATOM    694  HA  ALA A  43     -38.574 -19.343 -29.843  1.00  1.16           H  
ATOM    695 1HB  ALA A  43     -38.394 -20.123 -27.497  1.00  1.16           H  
ATOM    696 2HB  ALA A  43     -36.922 -20.484 -28.430  1.00  1.16           H  
ATOM    697 3HB  ALA A  43     -36.935 -19.124 -27.288  1.00  1.16           H  
ATOM    698  N   ARG A  44     -38.238 -16.655 -27.955  1.00  1.21           N  
ATOM    699  CA  ARG A  44     -39.053 -15.588 -27.407  1.00  1.21           C  
ATOM    700  C   ARG A  44     -39.759 -14.809 -28.515  1.00  1.21           C  
ATOM    701  O   ARG A  44     -40.950 -14.516 -28.405  1.00  1.21           O  
ATOM    702  CB  ARG A  44     -38.221 -14.670 -26.536  1.00  1.21           C  
ATOM    703  CG  ARG A  44     -37.776 -15.310 -25.218  1.00  1.21           C  
ATOM    704  CD  ARG A  44     -37.230 -14.326 -24.260  1.00  1.21           C  
ATOM    705  NE  ARG A  44     -36.085 -13.626 -24.808  1.00  1.21           N  
ATOM    706  CZ  ARG A  44     -34.828 -14.084 -24.781  1.00  1.21           C  
ATOM    707  NH1 ARG A  44     -34.571 -15.246 -24.268  1.00  1.21           N1+
ATOM    708  NH2 ARG A  44     -33.844 -13.368 -25.280  1.00  1.21           N  
ATOM    709  H   ARG A  44     -37.221 -16.644 -27.847  1.00  1.21           H  
ATOM    710  HA  ARG A  44     -39.814 -16.039 -26.771  1.00  1.21           H  
ATOM    711 1HB  ARG A  44     -37.318 -14.385 -27.083  1.00  1.21           H  
ATOM    712 2HB  ARG A  44     -38.777 -13.762 -26.312  1.00  1.21           H  
ATOM    713 1HG  ARG A  44     -38.629 -15.800 -24.751  1.00  1.21           H  
ATOM    714 2HG  ARG A  44     -37.004 -16.051 -25.420  1.00  1.21           H  
ATOM    715 1HD  ARG A  44     -37.996 -13.591 -24.012  1.00  1.21           H  
ATOM    716 2HD  ARG A  44     -36.913 -14.843 -23.351  1.00  1.21           H  
ATOM    717  HE  ARG A  44     -36.244 -12.720 -25.223  1.00  1.21           H  
ATOM    718 1HH1 ARG A  44     -35.316 -15.816 -23.891  1.00  1.21           H  
ATOM    719 2HH1 ARG A  44     -33.619 -15.585 -24.260  1.00  1.21           H  
ATOM    720 1HH2 ARG A  44     -34.034 -12.460 -25.682  1.00  1.21           H  
ATOM    721 2HH2 ARG A  44     -32.907 -13.739 -25.258  1.00  1.21           H  
ATOM    722  N   ARG A  45     -39.062 -14.548 -29.626  1.00  1.28           N  
ATOM    723  CA  ARG A  45     -39.642 -13.803 -30.746  1.00  1.28           C  
ATOM    724  C   ARG A  45     -40.829 -14.532 -31.368  1.00  1.28           C  
ATOM    725  O   ARG A  45     -41.793 -13.902 -31.807  1.00  1.28           O  
ATOM    726  CB  ARG A  45     -38.588 -13.543 -31.807  1.00  1.28           C  
ATOM    727  CG  ARG A  45     -37.539 -12.502 -31.425  1.00  1.28           C  
ATOM    728  CD  ARG A  45     -36.450 -12.432 -32.427  1.00  1.28           C  
ATOM    729  NE  ARG A  45     -35.443 -11.441 -32.076  1.00  1.28           N  
ATOM    730  CZ  ARG A  45     -34.252 -11.309 -32.691  1.00  1.28           C  
ATOM    731  NH1 ARG A  45     -33.929 -12.116 -33.679  1.00  1.28           N1+
ATOM    732  NH2 ARG A  45     -33.408 -10.369 -32.305  1.00  1.28           N  
ATOM    733  H   ARG A  45     -38.082 -14.829 -29.688  1.00  1.28           H  
ATOM    734  HA  ARG A  45     -39.989 -12.842 -30.369  1.00  1.28           H  
ATOM    735 1HB  ARG A  45     -38.063 -14.473 -32.022  1.00  1.28           H  
ATOM    736 2HB  ARG A  45     -39.067 -13.220 -32.729  1.00  1.28           H  
ATOM    737 1HG  ARG A  45     -38.015 -11.524 -31.381  1.00  1.28           H  
ATOM    738 2HG  ARG A  45     -37.119 -12.732 -30.453  1.00  1.28           H  
ATOM    739 1HD  ARG A  45     -35.961 -13.406 -32.488  1.00  1.28           H  
ATOM    740 2HD  ARG A  45     -36.864 -12.171 -33.399  1.00  1.28           H  
ATOM    741  HE  ARG A  45     -35.658 -10.801 -31.322  1.00  1.28           H  
ATOM    742 1HH1 ARG A  45     -34.575 -12.834 -33.975  1.00  1.28           H  
ATOM    743 2HH1 ARG A  45     -33.037 -12.016 -34.142  1.00  1.28           H  
ATOM    744 1HH2 ARG A  45     -33.657  -9.746 -31.548  1.00  1.28           H  
ATOM    745 2HH2 ARG A  45     -32.519 -10.268 -32.770  1.00  1.28           H  
ATOM    746  N   ASP A  46     -40.778 -15.862 -31.362  1.00  1.34           N  
ATOM    747  CA  ASP A  46     -41.847 -16.682 -31.915  1.00  1.34           C  
ATOM    748  C   ASP A  46     -42.977 -16.935 -30.910  1.00  1.34           C  
ATOM    749  O   ASP A  46     -43.967 -17.590 -31.248  1.00  1.34           O  
ATOM    750  CB  ASP A  46     -41.324 -18.051 -32.379  1.00  1.34           C  
ATOM    751  CG  ASP A  46     -40.391 -18.035 -33.610  1.00  1.34           C  
ATOM    752  OD1 ASP A  46     -40.402 -17.107 -34.397  1.00  1.34           O  
ATOM    753  OD2 ASP A  46     -39.672 -19.005 -33.808  1.00  1.34           O1-
ATOM    754  H   ASP A  46     -39.939 -16.319 -31.000  1.00  1.34           H  
ATOM    755  HA  ASP A  46     -42.267 -16.159 -32.772  1.00  1.34           H  
ATOM    756 1HB  ASP A  46     -40.767 -18.500 -31.550  1.00  1.34           H  
ATOM    757 2HB  ASP A  46     -42.167 -18.705 -32.591  1.00  1.34           H  
ATOM    758  N   GLY A  47     -42.821 -16.472 -29.664  1.00  1.39           N  
ATOM    759  CA  GLY A  47     -43.809 -16.721 -28.623  1.00  1.39           C  
ATOM    760  C   GLY A  47     -43.675 -18.121 -28.019  1.00  1.39           C  
ATOM    761  O   GLY A  47     -44.563 -18.598 -27.302  1.00  1.39           O  
ATOM    762  H   GLY A  47     -42.014 -15.902 -29.416  1.00  1.39           H  
ATOM    763 1HA  GLY A  47     -43.687 -15.974 -27.838  1.00  1.39           H  
ATOM    764 2HA  GLY A  47     -44.807 -16.591 -29.036  1.00  1.39           H  
ATOM    765  N   ASN A  48     -42.562 -18.802 -28.290  1.00  1.42           N  
ATOM    766  CA  ASN A  48     -42.418 -20.160 -27.808  1.00  1.42           C  
ATOM    767  C   ASN A  48     -41.906 -20.205 -26.393  1.00  1.42           C  
ATOM    768  O   ASN A  48     -40.741 -20.521 -26.123  1.00  1.42           O  
ATOM    769  CB  ASN A  48     -41.528 -20.988 -28.699  1.00  1.42           C  
ATOM    770  CG  ASN A  48     -41.566 -22.457 -28.316  1.00  1.42           C  
ATOM    771  ND2 ASN A  48     -41.099 -23.297 -29.212  1.00  1.42           N  
ATOM    772  OD1 ASN A  48     -42.012 -22.839 -27.208  1.00  1.42           O  
ATOM    773  H   ASN A  48     -41.805 -18.372 -28.813  1.00  1.42           H  
ATOM    774  HA  ASN A  48     -43.404 -20.625 -27.803  1.00  1.42           H  
ATOM    775 1HB  ASN A  48     -41.843 -20.876 -29.739  1.00  1.42           H  
ATOM    776 2HB  ASN A  48     -40.509 -20.626 -28.627  1.00  1.42           H  
ATOM    777 1HD2 ASN A  48     -41.095 -24.281 -29.026  1.00  1.42           H  
ATOM    778 2HD2 ASN A  48     -40.750 -22.956 -30.085  1.00  1.42           H  
ATOM    779  N   LYS A  49     -42.841 -20.042 -25.477  1.00  1.41           N  
ATOM    780  CA  LYS A  49     -42.554 -20.014 -24.055  1.00  1.41           C  
ATOM    781  C   LYS A  49     -42.230 -21.397 -23.528  1.00  1.41           C  
ATOM    782  O   LYS A  49     -41.972 -21.540 -22.345  1.00  1.41           O  
ATOM    783  CB  LYS A  49     -43.724 -19.443 -23.252  1.00  1.41           C  
ATOM    784  CG  LYS A  49     -43.997 -17.966 -23.465  1.00  1.41           C  
ATOM    785  CD  LYS A  49     -45.186 -17.512 -22.623  1.00  1.41           C  
ATOM    786  CE  LYS A  49     -45.462 -16.031 -22.797  1.00  1.41           C  
ATOM    787  NZ  LYS A  49     -46.692 -15.610 -22.073  1.00  1.41           N1+
ATOM    788  H   LYS A  49     -43.772 -19.810 -25.826  1.00  1.41           H  
ATOM    789  HA  LYS A  49     -41.681 -19.381 -23.894  1.00  1.41           H  
ATOM    790 1HB  LYS A  49     -44.633 -19.989 -23.502  1.00  1.41           H  
ATOM    791 2HB  LYS A  49     -43.542 -19.594 -22.188  1.00  1.41           H  
ATOM    792 1HG  LYS A  49     -43.117 -17.389 -23.174  1.00  1.41           H  
ATOM    793 2HG  LYS A  49     -44.206 -17.782 -24.521  1.00  1.41           H  
ATOM    794 1HD  LYS A  49     -46.077 -18.077 -22.901  1.00  1.41           H  
ATOM    795 2HD  LYS A  49     -44.971 -17.699 -21.568  1.00  1.41           H  
ATOM    796 1HE  LYS A  49     -44.613 -15.466 -22.410  1.00  1.41           H  
ATOM    797 2HE  LYS A  49     -45.584 -15.810 -23.857  1.00  1.41           H  
ATOM    798 1HZ  LYS A  49     -46.844 -14.623 -22.211  1.00  1.41           H  
ATOM    799 2HZ  LYS A  49     -47.478 -16.132 -22.446  1.00  1.41           H  
ATOM    800 3HZ  LYS A  49     -46.606 -15.796 -21.086  1.00  1.41           H  
ATOM    801  N   THR A  50     -42.302 -22.424 -24.385  1.00  1.35           N  
ATOM    802  CA  THR A  50     -42.028 -23.798 -23.998  1.00  1.35           C  
ATOM    803  C   THR A  50     -40.728 -24.307 -24.608  1.00  1.35           C  
ATOM    804  O   THR A  50     -40.377 -25.486 -24.453  1.00  1.35           O  
ATOM    805  CB  THR A  50     -43.194 -24.718 -24.391  1.00  1.35           C  
ATOM    806  CG2 THR A  50     -44.461 -24.289 -23.672  1.00  1.35           C  
ATOM    807  OG1 THR A  50     -43.419 -24.655 -25.813  1.00  1.35           O  
ATOM    808  H   THR A  50     -42.496 -22.258 -25.370  1.00  1.35           H  
ATOM    809  HA  THR A  50     -41.904 -23.842 -22.922  1.00  1.35           H  
ATOM    810  HB  THR A  50     -42.945 -25.742 -24.119  1.00  1.35           H  
ATOM    811  HG1 THR A  50     -42.673 -24.215 -26.266  1.00  1.35           H  
ATOM    812 1HG2 THR A  50     -45.275 -24.946 -23.959  1.00  1.35           H  
ATOM    813 2HG2 THR A  50     -44.306 -24.347 -22.606  1.00  1.35           H  
ATOM    814 3HG2 THR A  50     -44.710 -23.267 -23.948  1.00  1.35           H  
ATOM    815  N   GLY A  51     -39.990 -23.411 -25.288  1.00  1.25           N  
ATOM    816  CA  GLY A  51     -38.719 -23.784 -25.907  1.00  1.25           C  
ATOM    817  C   GLY A  51     -37.734 -24.344 -24.874  1.00  1.25           C  
ATOM    818  O   GLY A  51     -36.889 -25.173 -25.199  1.00  1.25           O  
ATOM    819  H   GLY A  51     -40.323 -22.451 -25.402  1.00  1.25           H  
ATOM    820 1HA  GLY A  51     -38.900 -24.526 -26.684  1.00  1.25           H  
ATOM    821 2HA  GLY A  51     -38.289 -22.910 -26.396  1.00  1.25           H  
ATOM    822  N   GLY A  52     -37.818 -23.837 -23.637  1.00  1.14           N  
ATOM    823  CA  GLY A  52     -36.987 -24.262 -22.502  1.00  1.14           C  
ATOM    824  C   GLY A  52     -35.668 -23.508 -22.443  1.00  1.14           C  
ATOM    825  O   GLY A  52     -34.920 -23.588 -21.477  1.00  1.14           O  
ATOM    826  H   GLY A  52     -38.529 -23.143 -23.464  1.00  1.14           H  
ATOM    827 1HA  GLY A  52     -37.540 -24.107 -21.574  1.00  1.14           H  
ATOM    828 2HA  GLY A  52     -36.793 -25.334 -22.571  1.00  1.14           H  
ATOM    829  N   HIS A  53     -35.395 -22.733 -23.461  1.00  1.03           N  
ATOM    830  CA  HIS A  53     -34.160 -21.994 -23.521  1.00  1.03           C  
ATOM    831  C   HIS A  53     -34.234 -20.941 -22.411  1.00  1.03           C  
ATOM    832  O   HIS A  53     -35.326 -20.463 -22.143  1.00  1.03           O  
ATOM    833  CB  HIS A  53     -34.044 -21.366 -24.895  1.00  1.03           C  
ATOM    834  CG  HIS A  53     -34.022 -22.369 -26.012  1.00  1.03           C  
ATOM    835  CD2 HIS A  53     -34.906 -22.603 -27.006  1.00  1.03           C  
ATOM    836  ND1 HIS A  53     -33.011 -23.277 -26.181  1.00  1.03           N  
ATOM    837  CE1 HIS A  53     -33.273 -24.036 -27.230  1.00  1.03           C  
ATOM    838  NE2 HIS A  53     -34.417 -23.646 -27.753  1.00  1.03           N  
ATOM    839  H   HIS A  53     -36.048 -22.690 -24.228  1.00  1.03           H  
ATOM    840  HA  HIS A  53     -33.322 -22.665 -23.362  1.00  1.03           H  
ATOM    841 1HB  HIS A  53     -34.883 -20.692 -25.050  1.00  1.03           H  
ATOM    842 2HB  HIS A  53     -33.142 -20.798 -24.954  1.00  1.03           H  
ATOM    843  HD1 HIS A  53     -32.193 -23.396 -25.606  1.00  1.03           H  
ATOM    844  HD2 HIS A  53     -35.848 -22.145 -27.273  1.00  1.03           H  
ATOM    845  HE1 HIS A  53     -32.582 -24.824 -27.523  1.00  1.03           H  
ATOM    846  N   PRO A  54     -33.133 -20.555 -21.758  1.00  0.93           N  
ATOM    847  CA  PRO A  54     -33.070 -19.583 -20.682  1.00  0.93           C  
ATOM    848  C   PRO A  54     -33.349 -18.186 -21.193  1.00  0.93           C  
ATOM    849  O   PRO A  54     -33.203 -17.909 -22.384  1.00  0.93           O  
ATOM    850  CB  PRO A  54     -31.647 -19.733 -20.181  1.00  0.93           C  
ATOM    851  CG  PRO A  54     -30.906 -20.185 -21.364  1.00  0.93           C  
ATOM    852  CD  PRO A  54     -31.847 -21.082 -22.123  1.00  0.93           C  
ATOM    853  HA  PRO A  54     -33.787 -19.869 -19.896  1.00  0.93           H  
ATOM    854 1HB  PRO A  54     -31.278 -18.776 -19.786  1.00  0.93           H  
ATOM    855 2HB  PRO A  54     -31.605 -20.464 -19.359  1.00  0.93           H  
ATOM    856 1HG  PRO A  54     -30.637 -19.302 -21.941  1.00  0.93           H  
ATOM    857 2HG  PRO A  54     -29.970 -20.677 -21.073  1.00  0.93           H  
ATOM    858 1HD  PRO A  54     -31.644 -21.001 -23.195  1.00  0.93           H  
ATOM    859 2HD  PRO A  54     -31.768 -22.081 -21.754  1.00  0.93           H  
ATOM    860  N   VAL A  55     -33.727 -17.293 -20.294  1.00  0.84           N  
ATOM    861  CA  VAL A  55     -34.024 -15.921 -20.681  1.00  0.84           C  
ATOM    862  C   VAL A  55     -32.827 -14.952 -20.695  1.00  0.84           C  
ATOM    863  O   VAL A  55     -32.927 -13.852 -21.254  1.00  0.84           O  
ATOM    864  CB  VAL A  55     -35.103 -15.366 -19.740  1.00  0.84           C  
ATOM    865  CG1 VAL A  55     -36.322 -16.192 -19.804  1.00  0.84           C  
ATOM    866  CG2 VAL A  55     -34.609 -15.357 -18.335  1.00  0.84           C  
ATOM    867  H   VAL A  55     -33.833 -17.571 -19.327  1.00  0.84           H  
ATOM    868  HA  VAL A  55     -34.448 -15.955 -21.680  1.00  0.84           H  
ATOM    869  HB  VAL A  55     -35.363 -14.355 -20.050  1.00  0.84           H  
ATOM    870 1HG1 VAL A  55     -37.058 -15.778 -19.131  1.00  0.84           H  
ATOM    871 2HG1 VAL A  55     -36.714 -16.204 -20.820  1.00  0.84           H  
ATOM    872 3HG1 VAL A  55     -36.076 -17.192 -19.493  1.00  0.84           H  
ATOM    873 1HG2 VAL A  55     -35.391 -14.962 -17.688  1.00  0.84           H  
ATOM    874 2HG2 VAL A  55     -34.373 -16.373 -18.040  1.00  0.84           H  
ATOM    875 3HG2 VAL A  55     -33.727 -14.734 -18.255  1.00  0.84           H  
ATOM    876  N   SER A  56     -31.709 -15.340 -20.074  1.00  0.77           N  
ATOM    877  CA  SER A  56     -30.589 -14.407 -19.928  1.00  0.77           C  
ATOM    878  C   SER A  56     -29.204 -15.005 -19.760  1.00  0.77           C  
ATOM    879  O   SER A  56     -29.010 -16.032 -19.107  1.00  0.77           O  
ATOM    880  CB  SER A  56     -30.818 -13.505 -18.733  1.00  0.77           C  
ATOM    881  OG  SER A  56     -29.736 -12.611 -18.560  1.00  0.77           O  
ATOM    882  H   SER A  56     -31.660 -16.268 -19.684  1.00  0.77           H  
ATOM    883  HA  SER A  56     -30.564 -13.792 -20.815  1.00  0.77           H  
ATOM    884 1HB  SER A  56     -31.746 -12.944 -18.857  1.00  0.77           H  
ATOM    885 2HB  SER A  56     -30.924 -14.120 -17.846  1.00  0.77           H  
ATOM    886  HG  SER A  56     -29.942 -11.840 -19.104  1.00  0.77           H  
ATOM    887  N   ARG A  57     -28.215 -14.250 -20.238  1.00  0.73           N  
ATOM    888  CA  ARG A  57     -26.799 -14.548 -20.043  1.00  0.73           C  
ATOM    889  C   ARG A  57     -26.525 -14.747 -18.559  1.00  0.73           C  
ATOM    890  O   ARG A  57     -25.646 -15.517 -18.171  1.00  0.73           O  
ATOM    891  CB  ARG A  57     -25.925 -13.406 -20.523  1.00  0.73           C  
ATOM    892  CG  ARG A  57     -24.439 -13.701 -20.520  1.00  0.73           C  
ATOM    893  CD  ARG A  57     -23.629 -12.529 -20.955  1.00  0.73           C  
ATOM    894  NE  ARG A  57     -22.231 -12.885 -21.075  1.00  0.73           N  
ATOM    895  CZ  ARG A  57     -21.684 -13.384 -22.174  1.00  0.73           C  
ATOM    896  NH1 ARG A  57     -22.400 -13.556 -23.257  1.00  0.73           N1+
ATOM    897  NH2 ARG A  57     -20.428 -13.692 -22.115  1.00  0.73           N  
ATOM    898  H   ARG A  57     -28.463 -13.421 -20.755  1.00  0.73           H  
ATOM    899  HA  ARG A  57     -26.546 -15.462 -20.584  1.00  0.73           H  
ATOM    900 1HB  ARG A  57     -26.207 -13.123 -21.532  1.00  0.73           H  
ATOM    901 2HB  ARG A  57     -26.086 -12.539 -19.885  1.00  0.73           H  
ATOM    902 1HG  ARG A  57     -24.123 -13.993 -19.515  1.00  0.73           H  
ATOM    903 2HG  ARG A  57     -24.237 -14.511 -21.209  1.00  0.73           H  
ATOM    904 1HD  ARG A  57     -23.978 -12.173 -21.921  1.00  0.73           H  
ATOM    905 2HD  ARG A  57     -23.714 -11.732 -20.217  1.00  0.73           H  
ATOM    906  HE  ARG A  57     -21.594 -12.793 -20.273  1.00  0.73           H  
ATOM    907 1HH1 ARG A  57     -23.377 -13.300 -23.258  1.00  0.73           H  
ATOM    908 2HH1 ARG A  57     -21.971 -13.917 -24.090  1.00  0.73           H  
ATOM    909 1HH2 ARG A  57     -19.946 -13.508 -21.240  1.00  0.73           H  
ATOM    910 2HH2 ARG A  57     -19.920 -14.126 -22.875  1.00  0.73           H  
ATOM    911  N   GLY A  58     -27.247 -14.004 -17.719  1.00  0.70           N  
ATOM    912  CA  GLY A  58     -27.055 -14.115 -16.292  1.00  0.70           C  
ATOM    913  C   GLY A  58     -27.287 -15.553 -15.833  1.00  0.70           C  
ATOM    914  O   GLY A  58     -26.592 -16.019 -14.928  1.00  0.70           O  
ATOM    915  H   GLY A  58     -27.978 -13.395 -18.079  1.00  0.70           H  
ATOM    916 1HA  GLY A  58     -26.050 -13.795 -16.031  1.00  0.70           H  
ATOM    917 2HA  GLY A  58     -27.751 -13.450 -15.781  1.00  0.70           H  
ATOM    918  N   SER A  59     -28.228 -16.269 -16.466  1.00  0.68           N  
ATOM    919  CA  SER A  59     -28.527 -17.651 -16.115  1.00  0.68           C  
ATOM    920  C   SER A  59     -27.278 -18.461 -16.322  1.00  0.68           C  
ATOM    921  O   SER A  59     -26.904 -19.283 -15.484  1.00  0.68           O  
ATOM    922  CB  SER A  59     -29.635 -18.202 -16.992  1.00  0.68           C  
ATOM    923  OG  SER A  59     -29.920 -19.527 -16.677  1.00  0.68           O  
ATOM    924  H   SER A  59     -28.726 -15.863 -17.249  1.00  0.68           H  
ATOM    925  HA  SER A  59     -28.820 -17.708 -15.066  1.00  0.68           H  
ATOM    926 1HB  SER A  59     -30.523 -17.597 -16.881  1.00  0.68           H  
ATOM    927 2HB  SER A  59     -29.336 -18.153 -18.030  1.00  0.68           H  
ATOM    928  HG  SER A  59     -29.226 -20.046 -17.092  1.00  0.68           H  
ATOM    929  N   ALA A  60     -26.631 -18.216 -17.460  1.00  0.67           N  
ATOM    930  CA  ALA A  60     -25.397 -18.910 -17.802  1.00  0.67           C  
ATOM    931  C   ALA A  60     -24.304 -18.638 -16.755  1.00  0.67           C  
ATOM    932  O   ALA A  60     -23.524 -19.535 -16.413  1.00  0.67           O  
ATOM    933  CB  ALA A  60     -24.939 -18.513 -19.195  1.00  0.67           C  
ATOM    934  H   ALA A  60     -27.035 -17.512 -18.088  1.00  0.67           H  
ATOM    935  HA  ALA A  60     -25.601 -19.969 -17.797  1.00  0.67           H  
ATOM    936 1HB  ALA A  60     -24.046 -19.067 -19.459  1.00  0.67           H  
ATOM    937 2HB  ALA A  60     -25.729 -18.739 -19.919  1.00  0.67           H  
ATOM    938 3HB  ALA A  60     -24.725 -17.460 -19.221  1.00  0.67           H  
ATOM    939  N   LYS A  61     -24.265 -17.416 -16.210  1.00  0.67           N  
ATOM    940  CA  LYS A  61     -23.264 -17.107 -15.185  1.00  0.67           C  
ATOM    941  C   LYS A  61     -23.528 -17.931 -13.927  1.00  0.67           C  
ATOM    942  O   LYS A  61     -22.599 -18.511 -13.350  1.00  0.67           O  
ATOM    943  CB  LYS A  61     -23.278 -15.621 -14.824  1.00  0.67           C  
ATOM    944  CG  LYS A  61     -22.779 -14.680 -15.909  1.00  0.67           C  
ATOM    945  CD  LYS A  61     -22.853 -13.232 -15.434  1.00  0.67           C  
ATOM    946  CE  LYS A  61     -22.435 -12.249 -16.513  1.00  0.67           C  
ATOM    947  NZ  LYS A  61     -22.603 -10.802 -16.068  1.00  0.67           N1+
ATOM    948  H   LYS A  61     -24.915 -16.701 -16.544  1.00  0.67           H  
ATOM    949  HA  LYS A  61     -22.279 -17.374 -15.550  1.00  0.67           H  
ATOM    950 1HB  LYS A  61     -24.281 -15.319 -14.564  1.00  0.67           H  
ATOM    951 2HB  LYS A  61     -22.662 -15.460 -13.939  1.00  0.67           H  
ATOM    952 1HG  LYS A  61     -21.756 -14.912 -16.157  1.00  0.67           H  
ATOM    953 2HG  LYS A  61     -23.394 -14.804 -16.805  1.00  0.67           H  
ATOM    954 1HD  LYS A  61     -23.862 -12.996 -15.091  1.00  0.67           H  
ATOM    955 2HD  LYS A  61     -22.172 -13.109 -14.600  1.00  0.67           H  
ATOM    956 1HE  LYS A  61     -21.390 -12.424 -16.770  1.00  0.67           H  
ATOM    957 2HE  LYS A  61     -23.050 -12.420 -17.398  1.00  0.67           H  
ATOM    958 1HZ  LYS A  61     -22.318 -10.195 -16.821  1.00  0.67           H  
ATOM    959 2HZ  LYS A  61     -23.568 -10.627 -15.841  1.00  0.67           H  
ATOM    960 3HZ  LYS A  61     -22.019 -10.568 -15.236  1.00  0.67           H  
ATOM    961  N   LEU A  62     -24.805 -18.052 -13.543  1.00  0.68           N  
ATOM    962  CA  LEU A  62     -25.141 -18.841 -12.361  1.00  0.68           C  
ATOM    963  C   LEU A  62     -24.819 -20.290 -12.615  1.00  0.68           C  
ATOM    964  O   LEU A  62     -24.250 -20.963 -11.756  1.00  0.68           O  
ATOM    965  CB  LEU A  62     -26.597 -18.714 -11.951  1.00  0.68           C  
ATOM    966  CG  LEU A  62     -26.968 -19.513 -10.672  1.00  0.68           C  
ATOM    967  CD1 LEU A  62     -26.093 -19.019  -9.484  1.00  0.68           C  
ATOM    968  CD2 LEU A  62     -28.446 -19.326 -10.351  1.00  0.68           C  
ATOM    969  H   LEU A  62     -25.532 -17.555 -14.064  1.00  0.68           H  
ATOM    970  HA  LEU A  62     -24.536 -18.504 -11.535  1.00  0.68           H  
ATOM    971 1HB  LEU A  62     -26.803 -17.697 -11.764  1.00  0.68           H  
ATOM    972 2HB  LEU A  62     -27.234 -19.050 -12.774  1.00  0.68           H  
ATOM    973  HG  LEU A  62     -26.765 -20.567 -10.843  1.00  0.68           H  
ATOM    974 1HD1 LEU A  62     -26.342 -19.587  -8.593  1.00  0.68           H  
ATOM    975 2HD1 LEU A  62     -25.038 -19.163  -9.720  1.00  0.68           H  
ATOM    976 3HD1 LEU A  62     -26.283 -17.963  -9.304  1.00  0.68           H  
ATOM    977 1HD2 LEU A  62     -28.697 -19.900  -9.464  1.00  0.68           H  
ATOM    978 2HD2 LEU A  62     -28.640 -18.284 -10.171  1.00  0.68           H  
ATOM    979 3HD2 LEU A  62     -29.050 -19.664 -11.181  1.00  0.68           H  
ATOM    980  N   ARG A  63     -25.166 -20.772 -13.800  1.00  0.70           N  
ATOM    981  CA  ARG A  63     -24.913 -22.147 -14.161  1.00  0.70           C  
ATOM    982  C   ARG A  63     -23.460 -22.488 -13.982  1.00  0.70           C  
ATOM    983  O   ARG A  63     -23.139 -23.501 -13.364  1.00  0.70           O  
ATOM    984  CB  ARG A  63     -25.300 -22.386 -15.597  1.00  0.70           C  
ATOM    985  CG  ARG A  63     -25.093 -23.778 -16.127  1.00  0.70           C  
ATOM    986  CD  ARG A  63     -23.767 -23.907 -16.803  1.00  0.70           C  
ATOM    987  NE  ARG A  63     -23.520 -22.842 -17.753  1.00  0.70           N  
ATOM    988  CZ  ARG A  63     -22.441 -22.751 -18.560  1.00  0.70           C  
ATOM    989  NH1 ARG A  63     -21.495 -23.690 -18.558  1.00  0.70           N1+
ATOM    990  NH2 ARG A  63     -22.337 -21.711 -19.370  1.00  0.70           N  
ATOM    991  H   ARG A  63     -25.639 -20.165 -14.468  1.00  0.70           H  
ATOM    992  HA  ARG A  63     -25.497 -22.788 -13.515  1.00  0.70           H  
ATOM    993 1HB  ARG A  63     -26.349 -22.127 -15.729  1.00  0.70           H  
ATOM    994 2HB  ARG A  63     -24.729 -21.725 -16.229  1.00  0.70           H  
ATOM    995 1HG  ARG A  63     -25.107 -24.484 -15.299  1.00  0.70           H  
ATOM    996 2HG  ARG A  63     -25.865 -24.038 -16.827  1.00  0.70           H  
ATOM    997 1HD  ARG A  63     -22.971 -23.898 -16.065  1.00  0.70           H  
ATOM    998 2HD  ARG A  63     -23.747 -24.844 -17.349  1.00  0.70           H  
ATOM    999  HE  ARG A  63     -24.194 -22.092 -17.793  1.00  0.70           H  
ATOM   1000 1HH1 ARG A  63     -21.549 -24.507 -17.923  1.00  0.70           H  
ATOM   1001 2HH1 ARG A  63     -20.700 -23.615 -19.212  1.00  0.70           H  
ATOM   1002 1HH2 ARG A  63     -23.044 -20.996 -19.381  1.00  0.70           H  
ATOM   1003 2HH2 ARG A  63     -21.524 -21.625 -19.994  1.00  0.70           H  
ATOM   1004  N   TRP A  64     -22.572 -21.625 -14.479  1.00  0.73           N  
ATOM   1005  CA  TRP A  64     -21.150 -21.888 -14.360  1.00  0.73           C  
ATOM   1006  C   TRP A  64     -20.770 -21.980 -12.877  1.00  0.73           C  
ATOM   1007  O   TRP A  64     -20.077 -22.911 -12.462  1.00  0.73           O  
ATOM   1008  CB  TRP A  64     -20.341 -20.804 -15.082  1.00  0.73           C  
ATOM   1009  CG  TRP A  64     -18.875 -21.068 -15.089  1.00  0.73           C  
ATOM   1010  CD1 TRP A  64     -18.195 -21.818 -16.002  1.00  0.73           C  
ATOM   1011  CD2 TRP A  64     -17.895 -20.588 -14.158  1.00  0.73           C  
ATOM   1012  CE2 TRP A  64     -16.656 -21.081 -14.576  1.00  0.73           C  
ATOM   1013  CE3 TRP A  64     -17.962 -19.796 -13.036  1.00  0.73           C  
ATOM   1014  NE1 TRP A  64     -16.859 -21.835 -15.698  1.00  0.73           N  
ATOM   1015  CZ2 TRP A  64     -15.484 -20.786 -13.893  1.00  0.73           C  
ATOM   1016  CZ3 TRP A  64     -16.809 -19.501 -12.358  1.00  0.73           C  
ATOM   1017  CH2 TRP A  64     -15.594 -19.976 -12.769  1.00  0.73           C  
ATOM   1018  H   TRP A  64     -22.894 -20.793 -14.979  1.00  0.73           H  
ATOM   1019  HA  TRP A  64     -20.931 -22.845 -14.832  1.00  0.73           H  
ATOM   1020 1HB  TRP A  64     -20.688 -20.723 -16.116  1.00  0.73           H  
ATOM   1021 2HB  TRP A  64     -20.523 -19.839 -14.604  1.00  0.73           H  
ATOM   1022  HD1 TRP A  64     -18.650 -22.328 -16.850  1.00  0.73           H  
ATOM   1023  HE1 TRP A  64     -16.144 -22.319 -16.224  1.00  0.73           H  
ATOM   1024  HE3 TRP A  64     -18.918 -19.411 -12.704  1.00  0.73           H  
ATOM   1025  HZ2 TRP A  64     -14.514 -21.164 -14.215  1.00  0.73           H  
ATOM   1026  HZ3 TRP A  64     -16.895 -18.878 -11.490  1.00  0.73           H  
ATOM   1027  HH2 TRP A  64     -14.700 -19.717 -12.204  1.00  0.73           H  
ATOM   1028  N   MET A  65     -21.262 -21.047 -12.062  1.00  0.78           N  
ATOM   1029  CA  MET A  65     -20.952 -21.060 -10.635  1.00  0.78           C  
ATOM   1030  C   MET A  65     -21.514 -22.313  -9.936  1.00  0.78           C  
ATOM   1031  O   MET A  65     -20.925 -22.834  -8.976  1.00  0.78           O  
ATOM   1032  CB  MET A  65     -21.450 -19.759 -10.016  1.00  0.78           C  
ATOM   1033  CG  MET A  65     -20.605 -18.565 -10.450  1.00  0.78           C  
ATOM   1034  SD  MET A  65     -20.974 -17.030  -9.617  1.00  0.78           S  
ATOM   1035  CE  MET A  65     -22.464 -16.552 -10.482  1.00  0.78           C  
ATOM   1036  H   MET A  65     -21.845 -20.297 -12.445  1.00  0.78           H  
ATOM   1037  HA  MET A  65     -19.868 -21.091 -10.528  1.00  0.78           H  
ATOM   1038 1HB  MET A  65     -22.479 -19.582 -10.322  1.00  0.78           H  
ATOM   1039 2HB  MET A  65     -21.430 -19.831  -8.932  1.00  0.78           H  
ATOM   1040 1HG  MET A  65     -19.554 -18.792 -10.298  1.00  0.78           H  
ATOM   1041 2HG  MET A  65     -20.766 -18.414 -11.519  1.00  0.78           H  
ATOM   1042 1HE  MET A  65     -22.815 -15.602 -10.108  1.00  0.78           H  
ATOM   1043 2HE  MET A  65     -22.257 -16.463 -11.547  1.00  0.78           H  
ATOM   1044 3HE  MET A  65     -23.217 -17.299 -10.319  1.00  0.78           H  
ATOM   1045  N   VAL A  66     -22.629 -22.836 -10.431  1.00  0.83           N  
ATOM   1046  CA  VAL A  66     -23.168 -24.065  -9.870  1.00  0.83           C  
ATOM   1047  C   VAL A  66     -22.307 -25.274 -10.311  1.00  0.83           C  
ATOM   1048  O   VAL A  66     -21.918 -26.102  -9.482  1.00  0.83           O  
ATOM   1049  CB  VAL A  66     -24.672 -24.208 -10.227  1.00  0.83           C  
ATOM   1050  CG1 VAL A  66     -25.220 -25.557  -9.797  1.00  0.83           C  
ATOM   1051  CG2 VAL A  66     -25.457 -23.075  -9.481  1.00  0.83           C  
ATOM   1052  H   VAL A  66     -23.115 -22.362 -11.193  1.00  0.83           H  
ATOM   1053  HA  VAL A  66     -23.106 -23.989  -8.796  1.00  0.83           H  
ATOM   1054  HB  VAL A  66     -24.797 -24.110 -11.307  1.00  0.83           H  
ATOM   1055 1HG1 VAL A  66     -26.276 -25.622 -10.054  1.00  0.83           H  
ATOM   1056 2HG1 VAL A  66     -24.673 -26.347 -10.309  1.00  0.83           H  
ATOM   1057 3HG1 VAL A  66     -25.100 -25.667  -8.716  1.00  0.83           H  
ATOM   1058 1HG2 VAL A  66     -26.511 -23.124  -9.698  1.00  0.83           H  
ATOM   1059 2HG2 VAL A  66     -25.311 -23.195  -8.421  1.00  0.83           H  
ATOM   1060 3HG2 VAL A  66     -25.076 -22.110  -9.781  1.00  0.83           H  
ATOM   1061  N   GLU A  67     -21.942 -25.347 -11.599  1.00  0.88           N  
ATOM   1062  CA  GLU A  67     -21.110 -26.442 -12.130  1.00  0.88           C  
ATOM   1063  C   GLU A  67     -19.727 -26.516 -11.477  1.00  0.88           C  
ATOM   1064  O   GLU A  67     -19.185 -27.602 -11.272  1.00  0.88           O  
ATOM   1065  CB  GLU A  67     -20.957 -26.349 -13.660  1.00  0.88           C  
ATOM   1066  CG  GLU A  67     -22.214 -26.730 -14.452  1.00  0.88           C  
ATOM   1067  CD  GLU A  67     -22.056 -26.604 -15.962  1.00  0.88           C  
ATOM   1068  OE1 GLU A  67     -21.146 -25.937 -16.407  1.00  0.88           O  
ATOM   1069  OE2 GLU A  67     -22.851 -27.177 -16.670  1.00  0.88           O1-
ATOM   1070  H   GLU A  67     -22.271 -24.627 -12.237  1.00  0.88           H  
ATOM   1071  HA  GLU A  67     -21.623 -27.379 -11.915  1.00  0.88           H  
ATOM   1072 1HB  GLU A  67     -20.697 -25.322 -13.930  1.00  0.88           H  
ATOM   1073 2HB  GLU A  67     -20.140 -26.990 -13.985  1.00  0.88           H  
ATOM   1074 1HG  GLU A  67     -22.481 -27.758 -14.213  1.00  0.88           H  
ATOM   1075 2HG  GLU A  67     -23.035 -26.089 -14.127  1.00  0.88           H  
ATOM   1076  N   ARG A  68     -19.180 -25.362 -11.097  1.00  0.90           N  
ATOM   1077  CA  ARG A  68     -17.867 -25.275 -10.456  1.00  0.90           C  
ATOM   1078  C   ARG A  68     -17.946 -25.503  -8.951  1.00  0.90           C  
ATOM   1079  O   ARG A  68     -16.936 -25.413  -8.251  1.00  0.90           O  
ATOM   1080  CB  ARG A  68     -17.258 -23.909 -10.680  1.00  0.90           C  
ATOM   1081  CG  ARG A  68     -16.998 -23.550 -12.095  1.00  0.90           C  
ATOM   1082  CD  ARG A  68     -15.830 -24.238 -12.671  1.00  0.90           C  
ATOM   1083  NE  ARG A  68     -14.577 -23.792 -12.071  1.00  0.90           N  
ATOM   1084  CZ  ARG A  68     -13.367 -24.312 -12.358  1.00  0.90           C  
ATOM   1085  NH1 ARG A  68     -13.264 -25.291 -13.230  1.00  0.90           N1+
ATOM   1086  NH2 ARG A  68     -12.279 -23.840 -11.771  1.00  0.90           N  
ATOM   1087  H   ARG A  68     -19.669 -24.496 -11.328  1.00  0.90           H  
ATOM   1088  HA  ARG A  68     -17.219 -26.033 -10.893  1.00  0.90           H  
ATOM   1089 1HB  ARG A  68     -17.938 -23.155 -10.284  1.00  0.90           H  
ATOM   1090 2HB  ARG A  68     -16.324 -23.832 -10.131  1.00  0.90           H  
ATOM   1091 1HG  ARG A  68     -17.853 -23.809 -12.705  1.00  0.90           H  
ATOM   1092 2HG  ARG A  68     -16.846 -22.498 -12.125  1.00  0.90           H  
ATOM   1093 1HD  ARG A  68     -15.928 -25.310 -12.505  1.00  0.90           H  
ATOM   1094 2HD  ARG A  68     -15.789 -24.038 -13.740  1.00  0.90           H  
ATOM   1095  HE  ARG A  68     -14.621 -23.039 -11.397  1.00  0.90           H  
ATOM   1096 1HH1 ARG A  68     -14.091 -25.654 -13.681  1.00  0.90           H  
ATOM   1097 2HH1 ARG A  68     -12.358 -25.681 -13.447  1.00  0.90           H  
ATOM   1098 1HH2 ARG A  68     -12.347 -23.084 -11.105  1.00  0.90           H  
ATOM   1099 2HH2 ARG A  68     -11.377 -24.234 -11.992  1.00  0.90           H  
ATOM   1100  N   GLN A  69     -19.147 -25.813  -8.460  1.00  0.90           N  
ATOM   1101  CA  GLN A  69     -19.436 -26.041  -7.057  1.00  0.90           C  
ATOM   1102  C   GLN A  69     -19.149 -24.839  -6.178  1.00  0.90           C  
ATOM   1103  O   GLN A  69     -18.662 -24.987  -5.056  1.00  0.90           O  
ATOM   1104  CB  GLN A  69     -18.664 -27.255  -6.522  1.00  0.90           C  
ATOM   1105  CG  GLN A  69     -19.008 -28.580  -7.207  1.00  0.90           C  
ATOM   1106  CD  GLN A  69     -18.325 -29.782  -6.539  1.00  0.90           C  
ATOM   1107  NE2 GLN A  69     -17.268 -30.287  -7.173  1.00  0.90           N  
ATOM   1108  OE1 GLN A  69     -18.750 -30.256  -5.459  1.00  0.90           O  
ATOM   1109  H   GLN A  69     -19.944 -25.893  -9.088  1.00  0.90           H  
ATOM   1110  HA  GLN A  69     -20.503 -26.256  -6.976  1.00  0.90           H  
ATOM   1111 1HB  GLN A  69     -17.597 -27.099  -6.633  1.00  0.90           H  
ATOM   1112 2HB  GLN A  69     -18.850 -27.359  -5.461  1.00  0.90           H  
ATOM   1113 1HG  GLN A  69     -20.085 -28.727  -7.184  1.00  0.90           H  
ATOM   1114 2HG  GLN A  69     -18.669 -28.530  -8.245  1.00  0.90           H  
ATOM   1115 1HE2 GLN A  69     -16.778 -31.071  -6.790  1.00  0.90           H  
ATOM   1116 2HE2 GLN A  69     -16.962 -29.879  -8.037  1.00  0.90           H  
ATOM   1117  N   PHE A  70     -19.492 -23.649  -6.664  1.00  0.87           N  
ATOM   1118  CA  PHE A  70     -19.352 -22.456  -5.858  1.00  0.87           C  
ATOM   1119  C   PHE A  70     -20.707 -22.203  -5.209  1.00  0.87           C  
ATOM   1120  O   PHE A  70     -20.792 -21.781  -4.063  1.00  0.87           O  
ATOM   1121  CB  PHE A  70     -18.904 -21.267  -6.701  1.00  0.87           C  
ATOM   1122  CG  PHE A  70     -17.563 -21.424  -7.296  1.00  0.87           C  
ATOM   1123  CD1 PHE A  70     -16.575 -22.106  -6.618  1.00  0.87           C  
ATOM   1124  CD2 PHE A  70     -17.265 -20.873  -8.523  1.00  0.87           C  
ATOM   1125  CE1 PHE A  70     -15.320 -22.240  -7.153  1.00  0.87           C  
ATOM   1126  CE2 PHE A  70     -16.004 -21.005  -9.059  1.00  0.87           C  
ATOM   1127  CZ  PHE A  70     -15.035 -21.686  -8.377  1.00  0.87           C  
ATOM   1128  H   PHE A  70     -19.880 -23.560  -7.600  1.00  0.87           H  
ATOM   1129  HA  PHE A  70     -18.617 -22.629  -5.071  1.00  0.87           H  
ATOM   1130 1HB  PHE A  70     -19.622 -21.075  -7.494  1.00  0.87           H  
ATOM   1131 2HB  PHE A  70     -18.858 -20.401  -6.078  1.00  0.87           H  
ATOM   1132  HD1 PHE A  70     -16.803 -22.546  -5.644  1.00  0.87           H  
ATOM   1133  HD2 PHE A  70     -18.035 -20.327  -9.063  1.00  0.87           H  
ATOM   1134  HE1 PHE A  70     -14.552 -22.785  -6.605  1.00  0.87           H  
ATOM   1135  HE2 PHE A  70     -15.773 -20.573 -10.014  1.00  0.87           H  
ATOM   1136  HZ  PHE A  70     -14.040 -21.790  -8.801  1.00  0.87           H  
ATOM   1137  N   VAL A  71     -21.773 -22.503  -5.952  1.00  0.83           N  
ATOM   1138  CA  VAL A  71     -23.137 -22.327  -5.455  1.00  0.83           C  
ATOM   1139  C   VAL A  71     -23.916 -23.646  -5.604  1.00  0.83           C  
ATOM   1140  O   VAL A  71     -23.831 -24.300  -6.637  1.00  0.83           O  
ATOM   1141  CB  VAL A  71     -23.877 -21.223  -6.246  1.00  0.83           C  
ATOM   1142  CG1 VAL A  71     -25.248 -21.033  -5.719  1.00  0.83           C  
ATOM   1143  CG2 VAL A  71     -23.133 -19.936  -6.202  1.00  0.83           C  
ATOM   1144  H   VAL A  71     -21.618 -22.828  -6.903  1.00  0.83           H  
ATOM   1145  HA  VAL A  71     -23.102 -22.056  -4.397  1.00  0.83           H  
ATOM   1146  HB  VAL A  71     -23.961 -21.544  -7.283  1.00  0.83           H  
ATOM   1147 1HG1 VAL A  71     -25.743 -20.287  -6.315  1.00  0.83           H  
ATOM   1148 2HG1 VAL A  71     -25.778 -21.933  -5.769  1.00  0.83           H  
ATOM   1149 3HG1 VAL A  71     -25.194 -20.706  -4.678  1.00  0.83           H  
ATOM   1150 1HG2 VAL A  71     -23.666 -19.189  -6.784  1.00  0.83           H  
ATOM   1151 2HG2 VAL A  71     -23.074 -19.626  -5.164  1.00  0.83           H  
ATOM   1152 3HG2 VAL A  71     -22.139 -20.066  -6.611  1.00  0.83           H  
ATOM   1153  N   LYS A  72     -24.634 -24.068  -4.574  1.00  0.78           N  
ATOM   1154  CA  LYS A  72     -25.467 -25.272  -4.623  1.00  0.78           C  
ATOM   1155  C   LYS A  72     -26.861 -24.949  -4.064  1.00  0.78           C  
ATOM   1156  O   LYS A  72     -27.171 -25.332  -2.937  1.00  0.78           O  
ATOM   1157  CB  LYS A  72     -24.824 -26.422  -3.851  1.00  0.78           C  
ATOM   1158  CG  LYS A  72     -23.506 -26.904  -4.465  1.00  0.78           C  
ATOM   1159  CD  LYS A  72     -22.906 -28.084  -3.719  1.00  0.78           C  
ATOM   1160  CE  LYS A  72     -21.631 -28.531  -4.414  1.00  0.78           C  
ATOM   1161  NZ  LYS A  72     -20.982 -29.693  -3.758  1.00  0.78           N1+
ATOM   1162  H   LYS A  72     -24.642 -23.524  -3.714  1.00  0.78           H  
ATOM   1163  HA  LYS A  72     -25.559 -25.607  -5.654  1.00  0.78           H  
ATOM   1164 1HB  LYS A  72     -24.622 -26.100  -2.831  1.00  0.78           H  
ATOM   1165 2HB  LYS A  72     -25.512 -27.265  -3.802  1.00  0.78           H  
ATOM   1166 1HG  LYS A  72     -23.677 -27.183  -5.506  1.00  0.78           H  
ATOM   1167 2HG  LYS A  72     -22.780 -26.091  -4.445  1.00  0.78           H  
ATOM   1168 1HD  LYS A  72     -22.675 -27.788  -2.694  1.00  0.78           H  
ATOM   1169 2HD  LYS A  72     -23.616 -28.909  -3.696  1.00  0.78           H  
ATOM   1170 1HE  LYS A  72     -21.873 -28.800  -5.440  1.00  0.78           H  
ATOM   1171 2HE  LYS A  72     -20.931 -27.699  -4.426  1.00  0.78           H  
ATOM   1172 1HZ  LYS A  72     -20.134 -29.932  -4.303  1.00  0.78           H  
ATOM   1173 2HZ  LYS A  72     -20.726 -29.460  -2.812  1.00  0.78           H  
ATOM   1174 3HZ  LYS A  72     -21.609 -30.480  -3.754  1.00  0.78           H  
ATOM   1175  N   PRO A  73     -27.727 -24.277  -4.849  1.00  0.73           N  
ATOM   1176  CA  PRO A  73     -29.000 -23.720  -4.431  1.00  0.73           C  
ATOM   1177  C   PRO A  73     -29.850 -24.793  -3.795  1.00  0.73           C  
ATOM   1178  O   PRO A  73     -29.912 -25.915  -4.312  1.00  0.73           O  
ATOM   1179  CB  PRO A  73     -29.604 -23.229  -5.747  1.00  0.73           C  
ATOM   1180  CG  PRO A  73     -28.418 -22.999  -6.634  1.00  0.73           C  
ATOM   1181  CD  PRO A  73     -27.484 -24.134  -6.291  1.00  0.73           C  
ATOM   1182  HA  PRO A  73     -28.820 -22.891  -3.723  1.00  0.73           H  
ATOM   1183 1HB  PRO A  73     -30.278 -23.993  -6.149  1.00  0.73           H  
ATOM   1184 2HB  PRO A  73     -30.204 -22.323  -5.580  1.00  0.73           H  
ATOM   1185 1HG  PRO A  73     -28.688 -22.924  -7.687  1.00  0.73           H  
ATOM   1186 2HG  PRO A  73     -27.972 -22.076  -6.376  1.00  0.73           H  
ATOM   1187 1HD  PRO A  73     -27.764 -25.053  -6.797  1.00  0.73           H  
ATOM   1188 2HD  PRO A  73     -26.490 -23.841  -6.535  1.00  0.73           H  
ATOM   1189  N   ILE A  74     -30.524 -24.451  -2.713  1.00  0.69           N  
ATOM   1190  CA  ILE A  74     -31.336 -25.454  -2.030  1.00  0.69           C  
ATOM   1191  C   ILE A  74     -32.560 -24.841  -1.361  1.00  0.69           C  
ATOM   1192  O   ILE A  74     -32.518 -23.693  -0.957  1.00  0.69           O  
ATOM   1193  CB  ILE A  74     -30.441 -26.205  -1.008  1.00  0.69           C  
ATOM   1194  CG1 ILE A  74     -31.147 -27.433  -0.437  1.00  0.69           C  
ATOM   1195  CG2 ILE A  74     -30.042 -25.249   0.115  1.00  0.69           C  
ATOM   1196  CD1 ILE A  74     -30.207 -28.372   0.264  1.00  0.69           C  
ATOM   1197  H   ILE A  74     -30.424 -23.503  -2.336  1.00  0.69           H  
ATOM   1198  HA  ILE A  74     -31.678 -26.170  -2.767  1.00  0.69           H  
ATOM   1199  HB  ILE A  74     -29.537 -26.556  -1.513  1.00  0.69           H  
ATOM   1200 1HG1 ILE A  74     -31.904 -27.114   0.276  1.00  0.69           H  
ATOM   1201 2HG1 ILE A  74     -31.627 -27.978  -1.238  1.00  0.69           H  
ATOM   1202 1HG2 ILE A  74     -29.394 -25.760   0.822  1.00  0.69           H  
ATOM   1203 2HG2 ILE A  74     -29.512 -24.393  -0.310  1.00  0.69           H  
ATOM   1204 3HG2 ILE A  74     -30.939 -24.910   0.619  1.00  0.69           H  
ATOM   1205 1HD1 ILE A  74     -30.765 -29.225   0.650  1.00  0.69           H  
ATOM   1206 2HD1 ILE A  74     -29.452 -28.718  -0.443  1.00  0.69           H  
ATOM   1207 3HD1 ILE A  74     -29.725 -27.854   1.077  1.00  0.69           H  
ATOM   1208  N   GLY A  75     -33.654 -25.591  -1.261  1.00  0.66           N  
ATOM   1209  CA  GLY A  75     -34.830 -25.136  -0.520  1.00  0.66           C  
ATOM   1210  C   GLY A  75     -35.416 -23.858  -1.089  1.00  0.66           C  
ATOM   1211  O   GLY A  75     -35.851 -23.833  -2.250  1.00  0.66           O  
ATOM   1212  H   GLY A  75     -33.653 -26.510  -1.683  1.00  0.66           H  
ATOM   1213 1HA  GLY A  75     -35.586 -25.923  -0.525  1.00  0.66           H  
ATOM   1214 2HA  GLY A  75     -34.554 -24.973   0.524  1.00  0.66           H  
ATOM   1215  N   LYS A  76     -35.523 -22.837  -0.232  1.00  0.63           N  
ATOM   1216  CA  LYS A  76     -36.070 -21.544  -0.642  1.00  0.63           C  
ATOM   1217  C   LYS A  76     -34.973 -20.609  -1.140  1.00  0.63           C  
ATOM   1218  O   LYS A  76     -34.051 -20.247  -0.387  1.00  0.63           O  
ATOM   1219  CB  LYS A  76     -36.819 -20.855   0.491  1.00  0.63           C  
ATOM   1220  CG  LYS A  76     -37.438 -19.509   0.084  1.00  0.63           C  
ATOM   1221  CD  LYS A  76     -38.146 -18.843   1.252  1.00  0.63           C  
ATOM   1222  CE  LYS A  76     -38.690 -17.479   0.866  1.00  0.63           C  
ATOM   1223  NZ  LYS A  76     -39.256 -16.770   2.030  1.00  0.63           N1+
ATOM   1224  H   LYS A  76     -35.160 -22.961   0.725  1.00  0.63           H  
ATOM   1225  HA  LYS A  76     -36.768 -21.709  -1.458  1.00  0.63           H  
ATOM   1226 1HB  LYS A  76     -37.623 -21.502   0.841  1.00  0.63           H  
ATOM   1227 2HB  LYS A  76     -36.140 -20.687   1.331  1.00  0.63           H  
ATOM   1228 1HG  LYS A  76     -36.652 -18.840  -0.275  1.00  0.63           H  
ATOM   1229 2HG  LYS A  76     -38.152 -19.670  -0.732  1.00  0.63           H  
ATOM   1230 1HD  LYS A  76     -38.973 -19.473   1.582  1.00  0.63           H  
ATOM   1231 2HD  LYS A  76     -37.454 -18.718   2.083  1.00  0.63           H  
ATOM   1232 1HE  LYS A  76     -37.885 -16.880   0.448  1.00  0.63           H  
ATOM   1233 2HE  LYS A  76     -39.469 -17.602   0.113  1.00  0.63           H  
ATOM   1234 1HZ  LYS A  76     -39.602 -15.854   1.740  1.00  0.63           H  
ATOM   1235 2HZ  LYS A  76     -40.007 -17.304   2.434  1.00  0.63           H  
ATOM   1236 3HZ  LYS A  76     -38.502 -16.650   2.722  1.00  0.63           H  
ATOM   1237  N   VAL A  77     -35.114 -20.177  -2.385  1.00  0.62           N  
ATOM   1238  CA  VAL A  77     -34.133 -19.311  -3.008  1.00  0.62           C  
ATOM   1239  C   VAL A  77     -34.745 -17.939  -3.270  1.00  0.62           C  
ATOM   1240  O   VAL A  77     -35.832 -17.841  -3.844  1.00  0.62           O  
ATOM   1241  CB  VAL A  77     -33.683 -19.905  -4.359  1.00  0.62           C  
ATOM   1242  CG1 VAL A  77     -32.634 -18.998  -5.023  1.00  0.62           C  
ATOM   1243  CG2 VAL A  77     -33.193 -21.365  -4.180  1.00  0.62           C  
ATOM   1244  H   VAL A  77     -35.910 -20.511  -2.928  1.00  0.62           H  
ATOM   1245  HA  VAL A  77     -33.277 -19.207  -2.346  1.00  0.62           H  
ATOM   1246  HB  VAL A  77     -34.536 -19.916  -5.015  1.00  0.62           H  
ATOM   1247 1HG1 VAL A  77     -32.362 -19.410  -5.991  1.00  0.62           H  
ATOM   1248 2HG1 VAL A  77     -33.041 -17.997  -5.163  1.00  0.62           H  
ATOM   1249 3HG1 VAL A  77     -31.748 -18.937  -4.392  1.00  0.62           H  
ATOM   1250 1HG2 VAL A  77     -32.926 -21.776  -5.149  1.00  0.62           H  
ATOM   1251 2HG2 VAL A  77     -32.348 -21.422  -3.538  1.00  0.62           H  
ATOM   1252 3HG2 VAL A  77     -33.998 -21.956  -3.743  1.00  0.62           H  
ATOM   1253  N   VAL A  78     -34.057 -16.894  -2.844  1.00  0.61           N  
ATOM   1254  CA  VAL A  78     -34.515 -15.531  -3.095  1.00  0.61           C  
ATOM   1255  C   VAL A  78     -33.564 -14.831  -4.028  1.00  0.61           C  
ATOM   1256  O   VAL A  78     -32.355 -14.861  -3.819  1.00  0.61           O  
ATOM   1257  CB  VAL A  78     -34.667 -14.720  -1.805  1.00  0.61           C  
ATOM   1258  CG1 VAL A  78     -35.045 -13.286  -2.153  1.00  0.61           C  
ATOM   1259  CG2 VAL A  78     -35.753 -15.357  -0.959  1.00  0.61           C  
ATOM   1260  H   VAL A  78     -33.181 -17.061  -2.348  1.00  0.61           H  
ATOM   1261  HA  VAL A  78     -35.493 -15.573  -3.575  1.00  0.61           H  
ATOM   1262  HB  VAL A  78     -33.725 -14.710  -1.256  1.00  0.61           H  
ATOM   1263 1HG1 VAL A  78     -35.165 -12.715  -1.262  1.00  0.61           H  
ATOM   1264 2HG1 VAL A  78     -34.262 -12.834  -2.760  1.00  0.61           H  
ATOM   1265 3HG1 VAL A  78     -35.974 -13.290  -2.709  1.00  0.61           H  
ATOM   1266 1HG2 VAL A  78     -35.883 -14.798  -0.039  1.00  0.61           H  
ATOM   1267 2HG2 VAL A  78     -36.686 -15.358  -1.516  1.00  0.61           H  
ATOM   1268 3HG2 VAL A  78     -35.477 -16.379  -0.726  1.00  0.61           H  
ATOM   1269  N   ASP A  79     -34.120 -14.248  -5.078  1.00  0.61           N  
ATOM   1270  CA  ASP A  79     -33.355 -13.560  -6.102  1.00  0.61           C  
ATOM   1271  C   ASP A  79     -33.688 -12.078  -6.145  1.00  0.61           C  
ATOM   1272  O   ASP A  79     -34.714 -11.676  -6.689  1.00  0.61           O  
ATOM   1273  CB  ASP A  79     -33.623 -14.239  -7.443  1.00  0.61           C  
ATOM   1274  CG  ASP A  79     -32.885 -13.691  -8.639  1.00  0.61           C  
ATOM   1275  OD1 ASP A  79     -32.178 -12.692  -8.533  1.00  0.61           O  
ATOM   1276  OD2 ASP A  79     -33.117 -14.245  -9.724  1.00  0.61           O1-
ATOM   1277  H   ASP A  79     -35.138 -14.278  -5.159  1.00  0.61           H  
ATOM   1278  HA  ASP A  79     -32.302 -13.647  -5.862  1.00  0.61           H  
ATOM   1279 1HB  ASP A  79     -33.351 -15.293  -7.350  1.00  0.61           H  
ATOM   1280 2HB  ASP A  79     -34.669 -14.221  -7.662  1.00  0.61           H  
ATOM   1281  N   LEU A  80     -32.798 -11.254  -5.613  1.00  0.62           N  
ATOM   1282  CA  LEU A  80     -33.072  -9.827  -5.502  1.00  0.62           C  
ATOM   1283  C   LEU A  80     -32.712  -9.040  -6.762  1.00  0.62           C  
ATOM   1284  O   LEU A  80     -32.784  -7.814  -6.761  1.00  0.62           O  
ATOM   1285  CB  LEU A  80     -32.330  -9.254  -4.295  1.00  0.62           C  
ATOM   1286  CG  LEU A  80     -32.777  -9.828  -2.953  1.00  0.62           C  
ATOM   1287  CD1 LEU A  80     -31.906  -9.259  -1.842  1.00  0.62           C  
ATOM   1288  CD2 LEU A  80     -34.267  -9.505  -2.737  1.00  0.62           C  
ATOM   1289  H   LEU A  80     -31.928 -11.631  -5.228  1.00  0.62           H  
ATOM   1290  HA  LEU A  80     -34.138  -9.703  -5.330  1.00  0.62           H  
ATOM   1291 1HB  LEU A  80     -31.267  -9.465  -4.410  1.00  0.62           H  
ATOM   1292 2HB  LEU A  80     -32.471  -8.173  -4.274  1.00  0.62           H  
ATOM   1293  HG  LEU A  80     -32.638 -10.913  -2.962  1.00  0.62           H  
ATOM   1294 1HD1 LEU A  80     -32.210  -9.682  -0.898  1.00  0.62           H  
ATOM   1295 2HD1 LEU A  80     -30.862  -9.513  -2.032  1.00  0.62           H  
ATOM   1296 3HD1 LEU A  80     -32.022  -8.180  -1.808  1.00  0.62           H  
ATOM   1297 1HD2 LEU A  80     -34.593  -9.925  -1.796  1.00  0.62           H  
ATOM   1298 2HD2 LEU A  80     -34.412  -8.424  -2.723  1.00  0.62           H  
ATOM   1299 3HD2 LEU A  80     -34.855  -9.938  -3.549  1.00  0.62           H  
ATOM   1300  N   GLY A  81     -32.259  -9.732  -7.812  1.00  0.63           N  
ATOM   1301  CA  GLY A  81     -31.896  -9.085  -9.069  1.00  0.63           C  
ATOM   1302  C   GLY A  81     -32.356  -9.940 -10.232  1.00  0.63           C  
ATOM   1303  O   GLY A  81     -31.572 -10.211 -11.141  1.00  0.63           O  
ATOM   1304  H   GLY A  81     -32.220 -10.765  -7.786  1.00  0.63           H  
ATOM   1305 1HA  GLY A  81     -32.397  -8.128  -9.132  1.00  0.63           H  
ATOM   1306 2HA  GLY A  81     -30.826  -8.911  -9.119  1.00  0.63           H  
ATOM   1307  N   CYS A  82     -33.607 -10.405 -10.199  1.00  0.64           N  
ATOM   1308  CA  CYS A  82     -33.990 -11.383 -11.215  1.00  0.64           C  
ATOM   1309  C   CYS A  82     -33.997 -10.860 -12.654  1.00  0.64           C  
ATOM   1310  O   CYS A  82     -33.689 -11.617 -13.586  1.00  0.64           O  
ATOM   1311  CB  CYS A  82     -35.378 -11.981 -10.909  1.00  0.64           C  
ATOM   1312  SG  CYS A  82     -36.818 -10.928 -11.180  1.00  0.64           S  
ATOM   1313  H   CYS A  82     -34.252 -10.098  -9.470  1.00  0.64           H  
ATOM   1314  HA  CYS A  82     -33.271 -12.200 -11.162  1.00  0.64           H  
ATOM   1315 1HB  CYS A  82     -35.508 -12.880 -11.480  1.00  0.64           H  
ATOM   1316 2HB  CYS A  82     -35.391 -12.277  -9.860  1.00  0.64           H  
ATOM   1317  HG  CYS A  82     -36.478 -10.540 -12.445  1.00  0.64           H  
ATOM   1318  N   GLY A  83     -34.235  -9.570 -12.862  1.00  0.65           N  
ATOM   1319  CA  GLY A  83     -34.266  -9.063 -14.218  1.00  0.65           C  
ATOM   1320  C   GLY A  83     -35.332  -9.869 -14.902  1.00  0.65           C  
ATOM   1321  O   GLY A  83     -36.404 -10.065 -14.341  1.00  0.65           O  
ATOM   1322  H   GLY A  83     -34.487  -8.970 -12.094  1.00  0.65           H  
ATOM   1323 1HA  GLY A  83     -34.516  -8.003 -14.234  1.00  0.65           H  
ATOM   1324 2HA  GLY A  83     -33.300  -9.199 -14.705  1.00  0.65           H  
ATOM   1325  N   ARG A  84     -34.996 -10.451 -16.048  1.00  0.65           N  
ATOM   1326  CA  ARG A  84     -35.916 -11.278 -16.828  1.00  0.65           C  
ATOM   1327  C   ARG A  84     -36.328 -12.581 -16.110  1.00  0.65           C  
ATOM   1328  O   ARG A  84     -37.349 -13.187 -16.451  1.00  0.65           O  
ATOM   1329  CB  ARG A  84     -35.289 -11.600 -18.165  1.00  0.65           C  
ATOM   1330  CG  ARG A  84     -35.149 -10.384 -19.037  1.00  0.65           C  
ATOM   1331  CD  ARG A  84     -34.482 -10.649 -20.325  1.00  0.65           C  
ATOM   1332  NE  ARG A  84     -34.262  -9.400 -21.049  1.00  0.65           N  
ATOM   1333  CZ  ARG A  84     -35.157  -8.805 -21.858  1.00  0.65           C  
ATOM   1334  NH1 ARG A  84     -36.326  -9.369 -22.072  1.00  0.65           N1+
ATOM   1335  NH2 ARG A  84     -34.867  -7.655 -22.439  1.00  0.65           N  
ATOM   1336  H   ARG A  84     -34.073 -10.261 -16.425  1.00  0.65           H  
ATOM   1337  HA  ARG A  84     -36.801 -10.689 -17.034  1.00  0.65           H  
ATOM   1338 1HB  ARG A  84     -34.301 -12.036 -18.024  1.00  0.65           H  
ATOM   1339 2HB  ARG A  84     -35.906 -12.326 -18.692  1.00  0.65           H  
ATOM   1340 1HG  ARG A  84     -36.138  -9.970 -19.238  1.00  0.65           H  
ATOM   1341 2HG  ARG A  84     -34.561  -9.648 -18.503  1.00  0.65           H  
ATOM   1342 1HD  ARG A  84     -33.512 -11.115 -20.145  1.00  0.65           H  
ATOM   1343 2HD  ARG A  84     -35.094 -11.306 -20.942  1.00  0.65           H  
ATOM   1344  HE  ARG A  84     -33.371  -8.915 -20.875  1.00  0.65           H  
ATOM   1345 1HH1 ARG A  84     -36.547 -10.246 -21.622  1.00  0.65           H  
ATOM   1346 2HH1 ARG A  84     -37.000  -8.924 -22.677  1.00  0.65           H  
ATOM   1347 1HH2 ARG A  84     -33.966  -7.215 -22.275  1.00  0.65           H  
ATOM   1348 2HH2 ARG A  84     -35.538  -7.212 -23.045  1.00  0.65           H  
ATOM   1349  N   GLY A  85     -35.538 -13.006 -15.114  1.00  0.64           N  
ATOM   1350  CA  GLY A  85     -35.794 -14.253 -14.404  1.00  0.64           C  
ATOM   1351  C   GLY A  85     -34.719 -15.313 -14.637  1.00  0.64           C  
ATOM   1352  O   GLY A  85     -34.894 -16.463 -14.246  1.00  0.64           O  
ATOM   1353  H   GLY A  85     -34.752 -12.433 -14.820  1.00  0.64           H  
ATOM   1354 1HA  GLY A  85     -35.882 -14.050 -13.342  1.00  0.64           H  
ATOM   1355 2HA  GLY A  85     -36.750 -14.648 -14.728  1.00  0.64           H  
ATOM   1356  N   GLY A  86     -33.583 -14.922 -15.211  1.00  0.64           N  
ATOM   1357  CA  GLY A  86     -32.488 -15.856 -15.509  1.00  0.64           C  
ATOM   1358  C   GLY A  86     -32.069 -16.762 -14.353  1.00  0.64           C  
ATOM   1359  O   GLY A  86     -32.104 -17.989 -14.484  1.00  0.64           O  
ATOM   1360  H   GLY A  86     -33.492 -13.952 -15.477  1.00  0.64           H  
ATOM   1361 1HA  GLY A  86     -32.773 -16.482 -16.350  1.00  0.64           H  
ATOM   1362 2HA  GLY A  86     -31.621 -15.282 -15.835  1.00  0.64           H  
ATOM   1363  N   TRP A  87     -31.674 -16.180 -13.222  1.00  0.63           N  
ATOM   1364  CA  TRP A  87     -31.218 -17.006 -12.108  1.00  0.63           C  
ATOM   1365  C   TRP A  87     -32.365 -17.739 -11.448  1.00  0.63           C  
ATOM   1366  O   TRP A  87     -32.197 -18.845 -10.924  1.00  0.63           O  
ATOM   1367  CB  TRP A  87     -30.514 -16.165 -11.060  1.00  0.63           C  
ATOM   1368  CG  TRP A  87     -29.174 -15.709 -11.473  1.00  0.63           C  
ATOM   1369  CD1 TRP A  87     -28.722 -15.575 -12.713  1.00  0.63           C  
ATOM   1370  CD2 TRP A  87     -28.081 -15.367 -10.620  1.00  0.63           C  
ATOM   1371  CE2 TRP A  87     -27.024 -15.027 -11.430  1.00  0.63           C  
ATOM   1372  CE3 TRP A  87     -27.928 -15.337  -9.292  1.00  0.63           C  
ATOM   1373  NE1 TRP A  87     -27.428 -15.156 -12.692  1.00  0.63           N  
ATOM   1374  CZ2 TRP A  87     -25.811 -14.652 -10.925  1.00  0.63           C  
ATOM   1375  CZ3 TRP A  87     -26.725 -14.957  -8.750  1.00  0.63           C  
ATOM   1376  CH2 TRP A  87     -25.695 -14.623  -9.551  1.00  0.63           C  
ATOM   1377  H   TRP A  87     -31.677 -15.171 -13.140  1.00  0.63           H  
ATOM   1378  HA  TRP A  87     -30.513 -17.742 -12.495  1.00  0.63           H  
ATOM   1379 1HB  TRP A  87     -31.120 -15.281 -10.847  1.00  0.63           H  
ATOM   1380 2HB  TRP A  87     -30.430 -16.724 -10.131  1.00  0.63           H  
ATOM   1381  HD1 TRP A  87     -29.296 -15.773 -13.609  1.00  0.63           H  
ATOM   1382  HE1 TRP A  87     -26.852 -14.992 -13.515  1.00  0.63           H  
ATOM   1383  HE3 TRP A  87     -28.758 -15.611  -8.701  1.00  0.63           H  
ATOM   1384  HZ2 TRP A  87     -24.971 -14.385 -11.568  1.00  0.63           H  
ATOM   1385  HZ3 TRP A  87     -26.619 -14.931  -7.663  1.00  0.63           H  
ATOM   1386  HH2 TRP A  87     -24.769 -14.329  -9.102  1.00  0.63           H  
ATOM   1387  N   SER A  88     -33.543 -17.128 -11.478  1.00  0.63           N  
ATOM   1388  CA  SER A  88     -34.711 -17.738 -10.878  1.00  0.63           C  
ATOM   1389  C   SER A  88     -35.088 -19.017 -11.616  1.00  0.63           C  
ATOM   1390  O   SER A  88     -35.394 -20.040 -10.994  1.00  0.63           O  
ATOM   1391  CB  SER A  88     -35.869 -16.766 -10.902  1.00  0.63           C  
ATOM   1392  OG  SER A  88     -35.645 -15.644 -10.043  1.00  0.63           O  
ATOM   1393  H   SER A  88     -33.621 -16.221 -11.917  1.00  0.63           H  
ATOM   1394  HA  SER A  88     -34.468 -17.984  -9.846  1.00  0.63           H  
ATOM   1395 1HB  SER A  88     -36.016 -16.416 -11.919  1.00  0.63           H  
ATOM   1396 2HB  SER A  88     -36.780 -17.277 -10.607  1.00  0.63           H  
ATOM   1397  HG  SER A  88     -34.701 -15.328 -10.160  1.00  0.63           H  
ATOM   1398  N   TYR A  89     -35.029 -18.968 -12.952  1.00  0.63           N  
ATOM   1399  CA  TYR A  89     -35.366 -20.139 -13.736  1.00  0.63           C  
ATOM   1400  C   TYR A  89     -34.281 -21.178 -13.624  1.00  0.63           C  
ATOM   1401  O   TYR A  89     -34.573 -22.360 -13.508  1.00  0.63           O  
ATOM   1402  CB  TYR A  89     -35.591 -19.805 -15.216  1.00  0.63           C  
ATOM   1403  CG  TYR A  89     -36.860 -19.085 -15.486  1.00  0.63           C  
ATOM   1404  CD1 TYR A  89     -36.861 -17.864 -16.147  1.00  0.63           C  
ATOM   1405  CD2 TYR A  89     -38.042 -19.651 -15.052  1.00  0.63           C  
ATOM   1406  CE1 TYR A  89     -38.050 -17.218 -16.363  1.00  0.63           C  
ATOM   1407  CE2 TYR A  89     -39.219 -19.012 -15.265  1.00  0.63           C  
ATOM   1408  CZ  TYR A  89     -39.228 -17.808 -15.907  1.00  0.63           C  
ATOM   1409  OH  TYR A  89     -40.407 -17.192 -16.087  1.00  0.63           O  
ATOM   1410  H   TYR A  89     -34.778 -18.099 -13.421  1.00  0.63           H  
ATOM   1411  HA  TYR A  89     -36.282 -20.571 -13.338  1.00  0.63           H  
ATOM   1412 1HB  TYR A  89     -34.760 -19.191 -15.583  1.00  0.63           H  
ATOM   1413 2HB  TYR A  89     -35.607 -20.715 -15.784  1.00  0.63           H  
ATOM   1414  HD1 TYR A  89     -35.927 -17.422 -16.484  1.00  0.63           H  
ATOM   1415  HD2 TYR A  89     -38.029 -20.611 -14.533  1.00  0.63           H  
ATOM   1416  HE1 TYR A  89     -38.076 -16.250 -16.877  1.00  0.63           H  
ATOM   1417  HE2 TYR A  89     -40.154 -19.458 -14.919  1.00  0.63           H  
ATOM   1418  HH  TYR A  89     -40.268 -16.235 -16.303  1.00  0.63           H  
ATOM   1419  N   TYR A  90     -33.015 -20.769 -13.608  1.00  0.64           N  
ATOM   1420  CA  TYR A  90     -31.993 -21.789 -13.489  1.00  0.64           C  
ATOM   1421  C   TYR A  90     -32.135 -22.517 -12.155  1.00  0.64           C  
ATOM   1422  O   TYR A  90     -32.185 -23.747 -12.115  1.00  0.64           O  
ATOM   1423  CB  TYR A  90     -30.585 -21.232 -13.627  1.00  0.64           C  
ATOM   1424  CG  TYR A  90     -29.551 -22.348 -13.560  1.00  0.64           C  
ATOM   1425  CD1 TYR A  90     -29.366 -23.138 -14.683  1.00  0.64           C  
ATOM   1426  CD2 TYR A  90     -28.818 -22.611 -12.414  1.00  0.64           C  
ATOM   1427  CE1 TYR A  90     -28.477 -24.184 -14.663  1.00  0.64           C  
ATOM   1428  CE2 TYR A  90     -27.925 -23.659 -12.414  1.00  0.64           C  
ATOM   1429  CZ  TYR A  90     -27.761 -24.443 -13.528  1.00  0.64           C  
ATOM   1430  OH  TYR A  90     -26.880 -25.500 -13.511  1.00  0.64           O  
ATOM   1431  H   TYR A  90     -32.768 -19.783 -13.718  1.00  0.64           H  
ATOM   1432  HA  TYR A  90     -32.141 -22.523 -14.280  1.00  0.64           H  
ATOM   1433 1HB  TYR A  90     -30.483 -20.714 -14.571  1.00  0.64           H  
ATOM   1434 2HB  TYR A  90     -30.393 -20.519 -12.836  1.00  0.64           H  
ATOM   1435  HD1 TYR A  90     -29.938 -22.937 -15.580  1.00  0.64           H  
ATOM   1436  HD2 TYR A  90     -28.952 -22.007 -11.521  1.00  0.64           H  
ATOM   1437  HE1 TYR A  90     -28.348 -24.808 -15.545  1.00  0.64           H  
ATOM   1438  HE2 TYR A  90     -27.356 -23.882 -11.538  1.00  0.64           H  
ATOM   1439  HH  TYR A  90     -26.454 -25.552 -12.651  1.00  0.64           H  
ATOM   1440  N   ALA A  91     -32.245 -21.760 -11.055  1.00  0.66           N  
ATOM   1441  CA  ALA A  91     -32.349 -22.357  -9.728  1.00  0.66           C  
ATOM   1442  C   ALA A  91     -33.542 -23.292  -9.633  1.00  0.66           C  
ATOM   1443  O   ALA A  91     -33.456 -24.373  -9.055  1.00  0.66           O  
ATOM   1444  CB  ALA A  91     -32.481 -21.270  -8.684  1.00  0.66           C  
ATOM   1445  H   ALA A  91     -32.235 -20.742 -11.129  1.00  0.66           H  
ATOM   1446  HA  ALA A  91     -31.445 -22.932  -9.544  1.00  0.66           H  
ATOM   1447 1HB  ALA A  91     -32.536 -21.712  -7.692  1.00  0.66           H  
ATOM   1448 2HB  ALA A  91     -31.621 -20.612  -8.748  1.00  0.66           H  
ATOM   1449 3HB  ALA A  91     -33.391 -20.694  -8.876  1.00  0.66           H  
ATOM   1450  N   ALA A  92     -34.642 -22.915 -10.273  1.00  0.69           N  
ATOM   1451  CA  ALA A  92     -35.853 -23.708 -10.276  1.00  0.69           C  
ATOM   1452  C   ALA A  92     -35.675 -25.095 -10.887  1.00  0.69           C  
ATOM   1453  O   ALA A  92     -36.473 -25.989 -10.607  1.00  0.69           O  
ATOM   1454  CB  ALA A  92     -36.922 -22.981 -11.026  1.00  0.69           C  
ATOM   1455  H   ALA A  92     -34.672 -22.008 -10.742  1.00  0.69           H  
ATOM   1456  HA  ALA A  92     -36.168 -23.832  -9.239  1.00  0.69           H  
ATOM   1457 1HB  ALA A  92     -37.823 -23.550 -10.972  1.00  0.69           H  
ATOM   1458 2HB  ALA A  92     -37.062 -22.020 -10.564  1.00  0.69           H  
ATOM   1459 3HB  ALA A  92     -36.627 -22.850 -12.062  1.00  0.69           H  
ATOM   1460  N   THR A  93     -34.669 -25.279 -11.753  1.00  0.72           N  
ATOM   1461  CA  THR A  93     -34.466 -26.559 -12.420  1.00  0.72           C  
ATOM   1462  C   THR A  93     -33.555 -27.467 -11.609  1.00  0.72           C  
ATOM   1463  O   THR A  93     -33.296 -28.610 -11.999  1.00  0.72           O  
ATOM   1464  CB  THR A  93     -33.846 -26.396 -13.825  1.00  0.72           C  
ATOM   1465  CG2 THR A  93     -34.699 -25.506 -14.684  1.00  0.72           C  
ATOM   1466  OG1 THR A  93     -32.534 -25.829 -13.726  1.00  0.72           O  
ATOM   1467  H   THR A  93     -34.003 -24.529 -11.940  1.00  0.72           H  
ATOM   1468  HA  THR A  93     -35.429 -27.050 -12.521  1.00  0.72           H  
ATOM   1469  HB  THR A  93     -33.771 -27.370 -14.300  1.00  0.72           H  
ATOM   1470  HG1 THR A  93     -32.540 -25.090 -13.082  1.00  0.72           H  
ATOM   1471 1HG2 THR A  93     -34.239 -25.423 -15.639  1.00  0.72           H  
ATOM   1472 2HG2 THR A  93     -35.682 -25.921 -14.798  1.00  0.72           H  
ATOM   1473 3HG2 THR A  93     -34.773 -24.549 -14.234  1.00  0.72           H  
ATOM   1474  N   LEU A  94     -33.037 -26.966 -10.492  1.00  0.74           N  
ATOM   1475  CA  LEU A  94     -32.122 -27.767  -9.710  1.00  0.74           C  
ATOM   1476  C   LEU A  94     -32.903 -28.605  -8.706  1.00  0.74           C  
ATOM   1477  O   LEU A  94     -33.817 -28.124  -8.037  1.00  0.74           O  
ATOM   1478  CB  LEU A  94     -31.112 -26.848  -9.041  1.00  0.74           C  
ATOM   1479  CG  LEU A  94     -30.309 -26.001 -10.023  1.00  0.74           C  
ATOM   1480  CD1 LEU A  94     -29.427 -25.128  -9.258  1.00  0.74           C  
ATOM   1481  CD2 LEU A  94     -29.535 -26.886 -10.973  1.00  0.74           C  
ATOM   1482  H   LEU A  94     -33.271 -26.024 -10.177  1.00  0.74           H  
ATOM   1483  HA  LEU A  94     -31.587 -28.439 -10.379  1.00  0.74           H  
ATOM   1484 1HB  LEU A  94     -31.645 -26.166  -8.377  1.00  0.74           H  
ATOM   1485 2HB  LEU A  94     -30.420 -27.443  -8.450  1.00  0.74           H  
ATOM   1486  HG  LEU A  94     -30.991 -25.374 -10.594  1.00  0.74           H  
ATOM   1487 1HD1 LEU A  94     -28.867 -24.493  -9.913  1.00  0.74           H  
ATOM   1488 2HD1 LEU A  94     -30.040 -24.528  -8.601  1.00  0.74           H  
ATOM   1489 3HD1 LEU A  94     -28.754 -25.740  -8.681  1.00  0.74           H  
ATOM   1490 1HD2 LEU A  94     -28.977 -26.275 -11.665  1.00  0.74           H  
ATOM   1491 2HD2 LEU A  94     -28.850 -27.515 -10.409  1.00  0.74           H  
ATOM   1492 3HD2 LEU A  94     -30.234 -27.514 -11.530  1.00  0.74           H  
ATOM   1493  N   LYS A  95     -32.487 -29.858  -8.552  1.00  0.74           N  
ATOM   1494  CA  LYS A  95     -33.175 -30.833  -7.706  1.00  0.74           C  
ATOM   1495  C   LYS A  95     -33.287 -30.475  -6.231  1.00  0.74           C  
ATOM   1496  O   LYS A  95     -34.194 -30.950  -5.547  1.00  0.74           O  
ATOM   1497  CB  LYS A  95     -32.499 -32.193  -7.838  1.00  0.74           C  
ATOM   1498  CG  LYS A  95     -32.707 -32.861  -9.197  1.00  0.74           C  
ATOM   1499  CD  LYS A  95     -32.005 -34.214  -9.274  1.00  0.74           C  
ATOM   1500  CE  LYS A  95     -32.222 -34.879 -10.631  1.00  0.74           C  
ATOM   1501  NZ  LYS A  95     -31.519 -36.189 -10.723  1.00  0.74           N1+
ATOM   1502  H   LYS A  95     -31.700 -30.170  -9.104  1.00  0.74           H  
ATOM   1503  HA  LYS A  95     -34.189 -30.933  -8.090  1.00  0.74           H  
ATOM   1504 1HB  LYS A  95     -31.427 -32.085  -7.673  1.00  0.74           H  
ATOM   1505 2HB  LYS A  95     -32.881 -32.864  -7.069  1.00  0.74           H  
ATOM   1506 1HG  LYS A  95     -33.774 -33.003  -9.368  1.00  0.74           H  
ATOM   1507 2HG  LYS A  95     -32.317 -32.211  -9.981  1.00  0.74           H  
ATOM   1508 1HD  LYS A  95     -30.935 -34.080  -9.112  1.00  0.74           H  
ATOM   1509 2HD  LYS A  95     -32.393 -34.870  -8.495  1.00  0.74           H  
ATOM   1510 1HE  LYS A  95     -33.288 -35.039 -10.784  1.00  0.74           H  
ATOM   1511 2HE  LYS A  95     -31.846 -34.222 -11.416  1.00  0.74           H  
ATOM   1512 1HZ  LYS A  95     -31.685 -36.599 -11.631  1.00  0.74           H  
ATOM   1513 2HZ  LYS A  95     -30.527 -36.049 -10.592  1.00  0.74           H  
ATOM   1514 3HZ  LYS A  95     -31.868 -36.808 -10.005  1.00  0.74           H  
ATOM   1515  N   GLY A  96     -32.355 -29.681  -5.722  1.00  0.73           N  
ATOM   1516  CA  GLY A  96     -32.387 -29.325  -4.312  1.00  0.73           C  
ATOM   1517  C   GLY A  96     -33.309 -28.148  -3.990  1.00  0.73           C  
ATOM   1518  O   GLY A  96     -33.519 -27.855  -2.813  1.00  0.73           O  
ATOM   1519  H   GLY A  96     -31.631 -29.312  -6.319  1.00  0.73           H  
ATOM   1520 1HA  GLY A  96     -32.692 -30.194  -3.731  1.00  0.73           H  
ATOM   1521 2HA  GLY A  96     -31.375 -29.078  -3.992  1.00  0.73           H  
ATOM   1522  N   VAL A  97     -33.873 -27.494  -5.010  1.00  0.70           N  
ATOM   1523  CA  VAL A  97     -34.713 -26.309  -4.810  1.00  0.70           C  
ATOM   1524  C   VAL A  97     -36.198 -26.654  -4.743  1.00  0.70           C  
ATOM   1525  O   VAL A  97     -36.706 -27.456  -5.533  1.00  0.70           O  
ATOM   1526  CB  VAL A  97     -34.430 -25.262  -5.909  1.00  0.70           C  
ATOM   1527  CG1 VAL A  97     -35.337 -24.058  -5.778  1.00  0.70           C  
ATOM   1528  CG2 VAL A  97     -32.974 -24.828  -5.791  1.00  0.70           C  
ATOM   1529  H   VAL A  97     -33.705 -27.804  -5.969  1.00  0.70           H  
ATOM   1530  HA  VAL A  97     -34.437 -25.850  -3.864  1.00  0.70           H  
ATOM   1531  HB  VAL A  97     -34.601 -25.709  -6.894  1.00  0.70           H  
ATOM   1532 1HG1 VAL A  97     -35.090 -23.357  -6.565  1.00  0.70           H  
ATOM   1533 2HG1 VAL A  97     -36.358 -24.356  -5.872  1.00  0.70           H  
ATOM   1534 3HG1 VAL A  97     -35.190 -23.591  -4.812  1.00  0.70           H  
ATOM   1535 1HG2 VAL A  97     -32.751 -24.101  -6.568  1.00  0.70           H  
ATOM   1536 2HG2 VAL A  97     -32.808 -24.382  -4.813  1.00  0.70           H  
ATOM   1537 3HG2 VAL A  97     -32.323 -25.696  -5.910  1.00  0.70           H  
ATOM   1538  N   GLN A  98     -36.888 -26.067  -3.758  1.00  0.66           N  
ATOM   1539  CA  GLN A  98     -38.332 -26.253  -3.570  1.00  0.66           C  
ATOM   1540  C   GLN A  98     -39.153 -25.028  -3.956  1.00  0.66           C  
ATOM   1541  O   GLN A  98     -40.301 -25.160  -4.385  1.00  0.66           O  
ATOM   1542  CB  GLN A  98     -38.649 -26.587  -2.110  1.00  0.66           C  
ATOM   1543  CG  GLN A  98     -38.125 -27.921  -1.603  1.00  0.66           C  
ATOM   1544  CD  GLN A  98     -38.865 -29.107  -2.256  1.00  0.66           C  
ATOM   1545  NE2 GLN A  98     -38.145 -30.035  -2.872  1.00  0.66           N  
ATOM   1546  OE1 GLN A  98     -40.105 -29.157  -2.174  1.00  0.66           O  
ATOM   1547  H   GLN A  98     -36.397 -25.418  -3.147  1.00  0.66           H  
ATOM   1548  HA  GLN A  98     -38.655 -27.079  -4.200  1.00  0.66           H  
ATOM   1549 1HB  GLN A  98     -38.234 -25.804  -1.473  1.00  0.66           H  
ATOM   1550 2HB  GLN A  98     -39.729 -26.576  -1.970  1.00  0.66           H  
ATOM   1551 1HG  GLN A  98     -37.063 -27.999  -1.846  1.00  0.66           H  
ATOM   1552 2HG  GLN A  98     -38.270 -27.973  -0.524  1.00  0.66           H  
ATOM   1553 1HE2 GLN A  98     -38.583 -30.822  -3.312  1.00  0.66           H  
ATOM   1554 2HE2 GLN A  98     -37.149 -29.953  -2.907  1.00  0.66           H  
ATOM   1555  N   GLU A  99     -38.580 -23.839  -3.786  1.00  0.63           N  
ATOM   1556  CA  GLU A  99     -39.314 -22.611  -4.093  1.00  0.63           C  
ATOM   1557  C   GLU A  99     -38.377 -21.450  -4.416  1.00  0.63           C  
ATOM   1558  O   GLU A  99     -37.355 -21.277  -3.752  1.00  0.63           O  
ATOM   1559  CB  GLU A  99     -40.239 -22.253  -2.923  1.00  0.63           C  
ATOM   1560  CG  GLU A  99     -41.137 -21.059  -3.156  1.00  0.63           C  
ATOM   1561  CD  GLU A  99     -42.110 -20.823  -2.024  1.00  0.63           C  
ATOM   1562  OE1 GLU A  99     -42.091 -21.548  -1.061  1.00  0.63           O  
ATOM   1563  OE2 GLU A  99     -42.881 -19.901  -2.139  1.00  0.63           O1-
ATOM   1564  H   GLU A  99     -37.633 -23.786  -3.413  1.00  0.63           H  
ATOM   1565  HA  GLU A  99     -39.932 -22.791  -4.976  1.00  0.63           H  
ATOM   1566 1HB  GLU A  99     -40.877 -23.104  -2.692  1.00  0.63           H  
ATOM   1567 2HB  GLU A  99     -39.635 -22.048  -2.037  1.00  0.63           H  
ATOM   1568 1HG  GLU A  99     -40.518 -20.166  -3.269  1.00  0.63           H  
ATOM   1569 2HG  GLU A  99     -41.685 -21.206  -4.086  1.00  0.63           H  
ATOM   1570  N   VAL A 100     -38.729 -20.660  -5.426  1.00  0.61           N  
ATOM   1571  CA  VAL A 100     -37.936 -19.499  -5.817  1.00  0.61           C  
ATOM   1572  C   VAL A 100     -38.754 -18.185  -5.842  1.00  0.61           C  
ATOM   1573  O   VAL A 100     -39.817 -18.115  -6.470  1.00  0.61           O  
ATOM   1574  CB  VAL A 100     -37.361 -19.730  -7.221  1.00  0.61           C  
ATOM   1575  CG1 VAL A 100     -36.547 -18.549  -7.638  1.00  0.61           C  
ATOM   1576  CG2 VAL A 100     -36.538 -21.016  -7.288  1.00  0.61           C  
ATOM   1577  H   VAL A 100     -39.568 -20.874  -5.953  1.00  0.61           H  
ATOM   1578  HA  VAL A 100     -37.120 -19.393  -5.112  1.00  0.61           H  
ATOM   1579  HB  VAL A 100     -38.179 -19.810  -7.904  1.00  0.61           H  
ATOM   1580 1HG1 VAL A 100     -36.196 -18.735  -8.630  1.00  0.61           H  
ATOM   1581 2HG1 VAL A 100     -37.158 -17.646  -7.630  1.00  0.61           H  
ATOM   1582 3HG1 VAL A 100     -35.701 -18.423  -6.959  1.00  0.61           H  
ATOM   1583 1HG2 VAL A 100     -36.167 -21.149  -8.304  1.00  0.61           H  
ATOM   1584 2HG2 VAL A 100     -35.703 -20.957  -6.609  1.00  0.61           H  
ATOM   1585 3HG2 VAL A 100     -37.163 -21.865  -7.022  1.00  0.61           H  
ATOM   1586  N   ARG A 101     -38.247 -17.138  -5.180  1.00  0.60           N  
ATOM   1587  CA  ARG A 101     -38.923 -15.830  -5.165  1.00  0.60           C  
ATOM   1588  C   ARG A 101     -38.031 -14.743  -5.770  1.00  0.60           C  
ATOM   1589  O   ARG A 101     -37.049 -14.330  -5.142  1.00  0.60           O  
ATOM   1590  CB  ARG A 101     -39.269 -15.388  -3.751  1.00  0.60           C  
ATOM   1591  CG  ARG A 101     -40.134 -16.317  -2.899  1.00  0.60           C  
ATOM   1592  CD  ARG A 101     -41.506 -16.430  -3.426  1.00  0.60           C  
ATOM   1593  NE  ARG A 101     -42.376 -17.196  -2.552  1.00  0.60           N  
ATOM   1594  CZ  ARG A 101     -43.155 -16.683  -1.577  1.00  0.60           C  
ATOM   1595  NH1 ARG A 101     -43.190 -15.386  -1.346  1.00  0.60           N1+
ATOM   1596  NH2 ARG A 101     -43.883 -17.514  -0.858  1.00  0.60           N  
ATOM   1597  H   ARG A 101     -37.370 -17.267  -4.676  1.00  0.60           H  
ATOM   1598  HA  ARG A 101     -39.839 -15.895  -5.755  1.00  0.60           H  
ATOM   1599 1HB  ARG A 101     -38.349 -15.205  -3.204  1.00  0.60           H  
ATOM   1600 2HB  ARG A 101     -39.801 -14.440  -3.810  1.00  0.60           H  
ATOM   1601 1HG  ARG A 101     -39.691 -17.317  -2.879  1.00  0.60           H  
ATOM   1602 2HG  ARG A 101     -40.190 -15.926  -1.883  1.00  0.60           H  
ATOM   1603 1HD  ARG A 101     -41.941 -15.443  -3.579  1.00  0.60           H  
ATOM   1604 2HD  ARG A 101     -41.445 -16.959  -4.369  1.00  0.60           H  
ATOM   1605  HE  ARG A 101     -42.411 -18.216  -2.666  1.00  0.60           H  
ATOM   1606 1HH1 ARG A 101     -42.626 -14.758  -1.901  1.00  0.60           H  
ATOM   1607 2HH1 ARG A 101     -43.777 -15.018  -0.612  1.00  0.60           H  
ATOM   1608 1HH2 ARG A 101     -43.815 -18.522  -1.070  1.00  0.60           H  
ATOM   1609 2HH2 ARG A 101     -44.480 -17.175  -0.123  1.00  0.60           H  
ATOM   1610  N   GLY A 102     -38.359 -14.298  -6.986  1.00  0.61           N  
ATOM   1611  CA  GLY A 102     -37.546 -13.288  -7.659  1.00  0.61           C  
ATOM   1612  C   GLY A 102     -38.135 -11.885  -7.564  1.00  0.61           C  
ATOM   1613  O   GLY A 102     -39.358 -11.713  -7.636  1.00  0.61           O  
ATOM   1614  H   GLY A 102     -39.195 -14.661  -7.445  1.00  0.61           H  
ATOM   1615 1HA  GLY A 102     -36.561 -13.275  -7.215  1.00  0.61           H  
ATOM   1616 2HA  GLY A 102     -37.417 -13.565  -8.704  1.00  0.61           H  
ATOM   1617  N   TYR A 103     -37.254 -10.891  -7.448  1.00  0.64           N  
ATOM   1618  CA  TYR A 103     -37.668  -9.500  -7.350  1.00  0.64           C  
ATOM   1619  C   TYR A 103     -36.864  -8.569  -8.260  1.00  0.64           C  
ATOM   1620  O   TYR A 103     -35.635  -8.684  -8.385  1.00  0.64           O  
ATOM   1621  CB  TYR A 103     -37.509  -9.042  -5.896  1.00  0.64           C  
ATOM   1622  CG  TYR A 103     -38.314  -9.842  -4.917  1.00  0.64           C  
ATOM   1623  CD1 TYR A 103     -37.777 -10.990  -4.342  1.00  0.64           C  
ATOM   1624  CD2 TYR A 103     -39.596  -9.456  -4.613  1.00  0.64           C  
ATOM   1625  CE1 TYR A 103     -38.535 -11.732  -3.467  1.00  0.64           C  
ATOM   1626  CE2 TYR A 103     -40.353 -10.195  -3.751  1.00  0.64           C  
ATOM   1627  CZ  TYR A 103     -39.831 -11.329  -3.175  1.00  0.64           C  
ATOM   1628  OH  TYR A 103     -40.601 -12.059  -2.307  1.00  0.64           O  
ATOM   1629  H   TYR A 103     -36.270 -11.127  -7.375  1.00  0.64           H  
ATOM   1630  HA  TYR A 103     -38.715  -9.423  -7.644  1.00  0.64           H  
ATOM   1631 1HB  TYR A 103     -36.462  -9.118  -5.611  1.00  0.64           H  
ATOM   1632 2HB  TYR A 103     -37.790  -8.015  -5.805  1.00  0.64           H  
ATOM   1633  HD1 TYR A 103     -36.758 -11.305  -4.587  1.00  0.64           H  
ATOM   1634  HD2 TYR A 103     -40.016  -8.569  -5.064  1.00  0.64           H  
ATOM   1635  HE1 TYR A 103     -38.125 -12.628  -3.015  1.00  0.64           H  
ATOM   1636  HE2 TYR A 103     -41.371  -9.886  -3.521  1.00  0.64           H  
ATOM   1637  HH  TYR A 103     -40.037 -12.665  -1.806  1.00  0.64           H  
ATOM   1638  N   THR A 104     -37.570  -7.652  -8.916  1.00  0.70           N  
ATOM   1639  CA  THR A 104     -36.929  -6.614  -9.722  1.00  0.70           C  
ATOM   1640  C   THR A 104     -37.658  -5.290  -9.758  1.00  0.70           C  
ATOM   1641  O   THR A 104     -38.876  -5.234  -9.888  1.00  0.70           O  
ATOM   1642  CB  THR A 104     -36.573  -7.134 -11.106  1.00  0.70           C  
ATOM   1643  CG2 THR A 104     -35.999  -6.052 -12.019  1.00  0.70           C  
ATOM   1644  OG1 THR A 104     -35.620  -8.167 -10.896  1.00  0.70           O  
ATOM   1645  H   THR A 104     -38.590  -7.660  -8.828  1.00  0.70           H  
ATOM   1646  HA  THR A 104     -35.968  -6.406  -9.252  1.00  0.70           H  
ATOM   1647  HB  THR A 104     -37.459  -7.560 -11.576  1.00  0.70           H  
ATOM   1648  HG1 THR A 104     -35.233  -8.054 -10.001  1.00  0.70           H  
ATOM   1649 1HG2 THR A 104     -35.750  -6.492 -12.975  1.00  0.70           H  
ATOM   1650 2HG2 THR A 104     -36.738  -5.266 -12.179  1.00  0.70           H  
ATOM   1651 3HG2 THR A 104     -35.105  -5.626 -11.573  1.00  0.70           H  
ATOM   1652  N   LYS A 105     -36.904  -4.208  -9.690  1.00  0.77           N  
ATOM   1653  CA  LYS A 105     -37.528  -2.902  -9.728  1.00  0.77           C  
ATOM   1654  C   LYS A 105     -37.980  -2.534 -11.120  1.00  0.77           C  
ATOM   1655  O   LYS A 105     -37.233  -1.948 -11.893  1.00  0.77           O  
ATOM   1656  CB  LYS A 105     -36.552  -1.852  -9.212  1.00  0.77           C  
ATOM   1657  CG  LYS A 105     -37.128  -0.459  -9.095  1.00  0.77           C  
ATOM   1658  CD  LYS A 105     -36.129   0.478  -8.433  1.00  0.77           C  
ATOM   1659  CE  LYS A 105     -36.691   1.880  -8.255  1.00  0.77           C  
ATOM   1660  NZ  LYS A 105     -35.779   2.737  -7.451  1.00  0.77           N1+
ATOM   1661  H   LYS A 105     -35.903  -4.292  -9.597  1.00  0.77           H  
ATOM   1662  HA  LYS A 105     -38.416  -2.916  -9.101  1.00  0.77           H  
ATOM   1663 1HB  LYS A 105     -36.189  -2.148  -8.229  1.00  0.77           H  
ATOM   1664 2HB  LYS A 105     -35.691  -1.798  -9.881  1.00  0.77           H  
ATOM   1665 1HG  LYS A 105     -37.384  -0.085 -10.092  1.00  0.77           H  
ATOM   1666 2HG  LYS A 105     -38.037  -0.499  -8.494  1.00  0.77           H  
ATOM   1667 1HD  LYS A 105     -35.839   0.082  -7.465  1.00  0.77           H  
ATOM   1668 2HD  LYS A 105     -35.234   0.542  -9.055  1.00  0.77           H  
ATOM   1669 1HE  LYS A 105     -36.822   2.331  -9.239  1.00  0.77           H  
ATOM   1670 2HE  LYS A 105     -37.658   1.827  -7.755  1.00  0.77           H  
ATOM   1671 1HZ  LYS A 105     -36.171   3.654  -7.348  1.00  0.77           H  
ATOM   1672 2HZ  LYS A 105     -35.686   2.308  -6.514  1.00  0.77           H  
ATOM   1673 3HZ  LYS A 105     -34.878   2.798  -7.890  1.00  0.77           H  
ATOM   1674  N   GLY A 106     -39.218  -2.882 -11.436  1.00  0.87           N  
ATOM   1675  CA  GLY A 106     -39.745  -2.625 -12.766  1.00  0.87           C  
ATOM   1676  C   GLY A 106     -39.770  -1.126 -13.046  1.00  0.87           C  
ATOM   1677  O   GLY A 106     -39.915  -0.303 -12.135  1.00  0.87           O  
ATOM   1678  H   GLY A 106     -39.778  -3.403 -10.750  1.00  0.87           H  
ATOM   1679 1HA  GLY A 106     -39.126  -3.129 -13.510  1.00  0.87           H  
ATOM   1680 2HA  GLY A 106     -40.747  -3.040 -12.854  1.00  0.87           H  
ATOM   1681  N   GLY A 107     -39.632  -0.782 -14.316  1.00  0.95           N  
ATOM   1682  CA  GLY A 107     -39.620   0.596 -14.788  1.00  0.95           C  
ATOM   1683  C   GLY A 107     -38.601   0.760 -15.929  1.00  0.95           C  
ATOM   1684  O   GLY A 107     -37.765  -0.115 -16.135  1.00  0.95           O  
ATOM   1685  H   GLY A 107     -39.569  -1.541 -14.995  1.00  0.95           H  
ATOM   1686 1HA  GLY A 107     -40.623   0.836 -15.134  1.00  0.95           H  
ATOM   1687 2HA  GLY A 107     -39.380   1.264 -13.963  1.00  0.95           H  
ATOM   1688  N   PRO A 108     -38.569   1.925 -16.599  1.00  1.01           N  
ATOM   1689  CA  PRO A 108     -37.749   2.261 -17.769  1.00  1.01           C  
ATOM   1690  C   PRO A 108     -36.250   1.943 -17.689  1.00  1.01           C  
ATOM   1691  O   PRO A 108     -35.617   1.698 -18.716  1.00  1.01           O  
ATOM   1692  CB  PRO A 108     -37.943   3.780 -17.853  1.00  1.01           C  
ATOM   1693  CG  PRO A 108     -39.311   4.022 -17.279  1.00  1.01           C  
ATOM   1694  CD  PRO A 108     -39.426   3.046 -16.137  1.00  1.01           C  
ATOM   1695  HA  PRO A 108     -38.186   1.773 -18.653  1.00  1.01           H  
ATOM   1696 1HB  PRO A 108     -37.147   4.291 -17.291  1.00  1.01           H  
ATOM   1697 2HB  PRO A 108     -37.855   4.109 -18.898  1.00  1.01           H  
ATOM   1698 1HG  PRO A 108     -39.406   5.070 -16.952  1.00  1.01           H  
ATOM   1699 2HG  PRO A 108     -40.078   3.861 -18.051  1.00  1.01           H  
ATOM   1700 1HD  PRO A 108     -39.035   3.479 -15.203  1.00  1.01           H  
ATOM   1701 2HD  PRO A 108     -40.477   2.763 -16.057  1.00  1.01           H  
ATOM   1702  N   GLY A 109     -35.668   1.980 -16.493  1.00  1.01           N  
ATOM   1703  CA  GLY A 109     -34.236   1.727 -16.341  1.00  1.01           C  
ATOM   1704  C   GLY A 109     -33.855   0.270 -16.054  1.00  1.01           C  
ATOM   1705  O   GLY A 109     -32.680  -0.018 -15.819  1.00  1.01           O  
ATOM   1706  H   GLY A 109     -36.215   2.174 -15.670  1.00  1.01           H  
ATOM   1707 1HA  GLY A 109     -33.722   2.056 -17.243  1.00  1.01           H  
ATOM   1708 2HA  GLY A 109     -33.859   2.350 -15.532  1.00  1.01           H  
ATOM   1709  N   HIS A 110     -34.825  -0.647 -16.061  1.00  0.97           N  
ATOM   1710  CA  HIS A 110     -34.536  -2.033 -15.687  1.00  0.97           C  
ATOM   1711  C   HIS A 110     -35.174  -3.060 -16.620  1.00  0.97           C  
ATOM   1712  O   HIS A 110     -36.194  -2.799 -17.252  1.00  0.97           O  
ATOM   1713  CB  HIS A 110     -35.052  -2.283 -14.264  1.00  0.97           C  
ATOM   1714  CG  HIS A 110     -34.444  -1.368 -13.228  1.00  0.97           C  
ATOM   1715  CD2 HIS A 110     -34.925  -0.239 -12.648  1.00  0.97           C  
ATOM   1716  ND1 HIS A 110     -33.193  -1.572 -12.691  1.00  0.97           N  
ATOM   1717  CE1 HIS A 110     -32.925  -0.606 -11.826  1.00  0.97           C  
ATOM   1718  NE2 HIS A 110     -33.956   0.220 -11.783  1.00  0.97           N  
ATOM   1719  H   HIS A 110     -35.789  -0.379 -16.273  1.00  0.97           H  
ATOM   1720  HA  HIS A 110     -33.460  -2.201 -15.702  1.00  0.97           H  
ATOM   1721 1HB  HIS A 110     -36.138  -2.141 -14.248  1.00  0.97           H  
ATOM   1722 2HB  HIS A 110     -34.860  -3.317 -13.976  1.00  0.97           H  
ATOM   1723  HD1 HIS A 110     -32.567  -2.316 -12.923  1.00  0.97           H  
ATOM   1724  HD2 HIS A 110     -35.867   0.303 -12.760  1.00  0.97           H  
ATOM   1725  HE1 HIS A 110     -31.974  -0.591 -11.295  1.00  0.97           H  
ATOM   1726  N   GLU A 111     -34.587  -4.253 -16.707  1.00  0.90           N  
ATOM   1727  CA  GLU A 111     -35.269  -5.311 -17.448  1.00  0.90           C  
ATOM   1728  C   GLU A 111     -36.467  -5.760 -16.638  1.00  0.90           C  
ATOM   1729  O   GLU A 111     -36.345  -5.918 -15.425  1.00  0.90           O  
ATOM   1730  CB  GLU A 111     -34.378  -6.534 -17.667  1.00  0.90           C  
ATOM   1731  CG  GLU A 111     -33.196  -6.360 -18.597  1.00  0.90           C  
ATOM   1732  CD  GLU A 111     -32.461  -7.666 -18.773  1.00  0.90           C  
ATOM   1733  OE1 GLU A 111     -32.377  -8.404 -17.816  1.00  0.90           O  
ATOM   1734  OE2 GLU A 111     -32.025  -7.952 -19.870  1.00  0.90           O1-
ATOM   1735  H   GLU A 111     -33.717  -4.435 -16.227  1.00  0.90           H  
ATOM   1736  HA  GLU A 111     -35.614  -4.922 -18.406  1.00  0.90           H  
ATOM   1737 1HB  GLU A 111     -33.995  -6.875 -16.707  1.00  0.90           H  
ATOM   1738 2HB  GLU A 111     -34.992  -7.340 -18.068  1.00  0.90           H  
ATOM   1739 1HG  GLU A 111     -33.553  -6.016 -19.568  1.00  0.90           H  
ATOM   1740 2HG  GLU A 111     -32.522  -5.608 -18.191  1.00  0.90           H  
ATOM   1741  N   GLU A 112     -37.593  -6.017 -17.289  1.00  0.85           N  
ATOM   1742  CA  GLU A 112     -38.730  -6.529 -16.546  1.00  0.85           C  
ATOM   1743  C   GLU A 112     -38.628  -8.049 -16.491  1.00  0.85           C  
ATOM   1744  O   GLU A 112     -38.081  -8.644 -17.419  1.00  0.85           O  
ATOM   1745  CB  GLU A 112     -40.056  -6.149 -17.222  1.00  0.85           C  
ATOM   1746  CG  GLU A 112     -40.284  -4.671 -17.390  1.00  0.85           C  
ATOM   1747  CD  GLU A 112     -40.330  -3.943 -16.122  1.00  0.85           C  
ATOM   1748  OE1 GLU A 112     -40.701  -4.513 -15.119  1.00  0.85           O  
ATOM   1749  OE2 GLU A 112     -39.981  -2.788 -16.150  1.00  0.85           O1-
ATOM   1750  H   GLU A 112     -37.654  -5.856 -18.284  1.00  0.85           H  
ATOM   1751  HA  GLU A 112     -38.691  -6.102 -15.547  1.00  0.85           H  
ATOM   1752 1HB  GLU A 112     -40.095  -6.602 -18.213  1.00  0.85           H  
ATOM   1753 2HB  GLU A 112     -40.893  -6.555 -16.654  1.00  0.85           H  
ATOM   1754 1HG  GLU A 112     -39.478  -4.258 -17.996  1.00  0.85           H  
ATOM   1755 2HG  GLU A 112     -41.223  -4.514 -17.925  1.00  0.85           H  
ATOM   1756  N   PRO A 113     -39.146  -8.704 -15.446  1.00  0.81           N  
ATOM   1757  CA  PRO A 113     -39.287 -10.140 -15.347  1.00  0.81           C  
ATOM   1758  C   PRO A 113     -40.322 -10.643 -16.324  1.00  0.81           C  
ATOM   1759  O   PRO A 113     -41.305  -9.952 -16.607  1.00  0.81           O  
ATOM   1760  CB  PRO A 113     -39.694 -10.335 -13.888  1.00  0.81           C  
ATOM   1761  CG  PRO A 113     -40.296  -9.051 -13.464  1.00  0.81           C  
ATOM   1762  CD  PRO A 113     -39.559  -7.978 -14.241  1.00  0.81           C  
ATOM   1763  HA  PRO A 113     -38.342 -10.631 -15.529  1.00  0.81           H  
ATOM   1764 1HB  PRO A 113     -40.418 -11.135 -13.830  1.00  0.81           H  
ATOM   1765 2HB  PRO A 113     -38.826 -10.636 -13.301  1.00  0.81           H  
ATOM   1766 1HG  PRO A 113     -41.368  -9.076 -13.682  1.00  0.81           H  
ATOM   1767 2HG  PRO A 113     -40.195  -8.921 -12.373  1.00  0.81           H  
ATOM   1768 1HD  PRO A 113     -40.268  -7.168 -14.459  1.00  0.81           H  
ATOM   1769 2HD  PRO A 113     -38.675  -7.624 -13.688  1.00  0.81           H  
ATOM   1770  N   MET A 114     -40.150 -11.871 -16.790  1.00  0.80           N  
ATOM   1771  CA  MET A 114     -41.152 -12.453 -17.660  1.00  0.80           C  
ATOM   1772  C   MET A 114     -41.411 -13.902 -17.312  1.00  0.80           C  
ATOM   1773  O   MET A 114     -40.554 -14.587 -16.746  1.00  0.80           O  
ATOM   1774  CB  MET A 114     -40.719 -12.322 -19.118  1.00  0.80           C  
ATOM   1775  CG  MET A 114     -39.424 -13.028 -19.459  1.00  0.80           C  
ATOM   1776  SD  MET A 114     -39.656 -14.785 -19.712  1.00  0.80           S  
ATOM   1777  CE  MET A 114     -40.642 -14.853 -21.205  1.00  0.80           C  
ATOM   1778  H   MET A 114     -39.299 -12.391 -16.567  1.00  0.80           H  
ATOM   1779  HA  MET A 114     -42.087 -11.915 -17.523  1.00  0.80           H  
ATOM   1780 1HB  MET A 114     -41.496 -12.728 -19.763  1.00  0.80           H  
ATOM   1781 2HB  MET A 114     -40.602 -11.266 -19.366  1.00  0.80           H  
ATOM   1782 1HG  MET A 114     -39.001 -12.598 -20.365  1.00  0.80           H  
ATOM   1783 2HG  MET A 114     -38.707 -12.889 -18.649  1.00  0.80           H  
ATOM   1784 1HE  MET A 114     -40.851 -15.890 -21.460  1.00  0.80           H  
ATOM   1785 2HE  MET A 114     -41.585 -14.329 -21.041  1.00  0.80           H  
ATOM   1786 3HE  MET A 114     -40.101 -14.381 -22.023  1.00  0.80           H  
ATOM   1787  N   LEU A 115     -42.593 -14.372 -17.691  1.00  0.82           N  
ATOM   1788  CA  LEU A 115     -42.971 -15.744 -17.435  1.00  0.82           C  
ATOM   1789  C   LEU A 115     -42.774 -16.664 -18.635  1.00  0.82           C  
ATOM   1790  O   LEU A 115     -43.371 -16.469 -19.697  1.00  0.82           O  
ATOM   1791  CB  LEU A 115     -44.396 -15.780 -16.920  1.00  0.82           C  
ATOM   1792  CG  LEU A 115     -44.603 -14.981 -15.637  1.00  0.82           C  
ATOM   1793  CD1 LEU A 115     -46.063 -15.046 -15.251  1.00  0.82           C  
ATOM   1794  CD2 LEU A 115     -43.680 -15.556 -14.544  1.00  0.82           C  
ATOM   1795  H   LEU A 115     -43.245 -13.755 -18.153  1.00  0.82           H  
ATOM   1796  HA  LEU A 115     -42.362 -16.105 -16.627  1.00  0.82           H  
ATOM   1797 1HB  LEU A 115     -45.069 -15.398 -17.682  1.00  0.82           H  
ATOM   1798 2HB  LEU A 115     -44.658 -16.810 -16.696  1.00  0.82           H  
ATOM   1799  HG  LEU A 115     -44.347 -13.934 -15.801  1.00  0.82           H  
ATOM   1800 1HD1 LEU A 115     -46.227 -14.479 -14.335  1.00  0.82           H  
ATOM   1801 2HD1 LEU A 115     -46.669 -14.623 -16.053  1.00  0.82           H  
ATOM   1802 3HD1 LEU A 115     -46.342 -16.066 -15.100  1.00  0.82           H  
ATOM   1803 1HD2 LEU A 115     -43.810 -14.996 -13.616  1.00  0.82           H  
ATOM   1804 2HD2 LEU A 115     -43.923 -16.600 -14.375  1.00  0.82           H  
ATOM   1805 3HD2 LEU A 115     -42.637 -15.480 -14.865  1.00  0.82           H  
ATOM   1806  N   MET A 116     -41.930 -17.666 -18.421  1.00  0.85           N  
ATOM   1807  CA  MET A 116     -41.522 -18.676 -19.389  1.00  0.85           C  
ATOM   1808  C   MET A 116     -41.754 -20.062 -18.814  1.00  0.85           C  
ATOM   1809  O   MET A 116     -41.670 -20.261 -17.599  1.00  0.85           O  
ATOM   1810  CB  MET A 116     -40.045 -18.521 -19.723  1.00  0.85           C  
ATOM   1811  CG  MET A 116     -39.515 -19.457 -20.752  1.00  0.85           C  
ATOM   1812  SD  MET A 116     -37.828 -19.133 -21.076  1.00  0.85           S  
ATOM   1813  CE  MET A 116     -37.112 -19.831 -19.585  1.00  0.85           C  
ATOM   1814  H   MET A 116     -41.490 -17.694 -17.513  1.00  0.85           H  
ATOM   1815  HA  MET A 116     -42.125 -18.574 -20.293  1.00  0.85           H  
ATOM   1816 1HB  MET A 116     -39.856 -17.545 -20.083  1.00  0.85           H  
ATOM   1817 2HB  MET A 116     -39.451 -18.656 -18.820  1.00  0.85           H  
ATOM   1818 1HG  MET A 116     -39.590 -20.485 -20.406  1.00  0.85           H  
ATOM   1819 2HG  MET A 116     -40.080 -19.364 -21.679  1.00  0.85           H  
ATOM   1820 1HE  MET A 116     -36.041 -19.713 -19.613  1.00  0.85           H  
ATOM   1821 2HE  MET A 116     -37.516 -19.326 -18.712  1.00  0.85           H  
ATOM   1822 3HE  MET A 116     -37.351 -20.886 -19.541  1.00  0.85           H  
ATOM   1823  N   GLN A 117     -42.093 -21.009 -19.668  1.00  0.88           N  
ATOM   1824  CA  GLN A 117     -42.275 -22.376 -19.231  1.00  0.88           C  
ATOM   1825  C   GLN A 117     -40.910 -23.061 -19.238  1.00  0.88           C  
ATOM   1826  O   GLN A 117     -40.190 -23.038 -20.236  1.00  0.88           O  
ATOM   1827  CB  GLN A 117     -43.231 -23.098 -20.174  1.00  0.88           C  
ATOM   1828  CG  GLN A 117     -43.992 -24.229 -19.613  1.00  0.88           C  
ATOM   1829  CD  GLN A 117     -43.257 -25.510 -19.534  1.00  0.88           C  
ATOM   1830  NE2 GLN A 117     -43.464 -26.065 -18.410  1.00  0.88           N  
ATOM   1831  OE1 GLN A 117     -42.515 -26.029 -20.382  1.00  0.88           O  
ATOM   1832  H   GLN A 117     -42.171 -20.817 -20.662  1.00  0.88           H  
ATOM   1833  HA  GLN A 117     -42.668 -22.389 -18.217  1.00  0.88           H  
ATOM   1834 1HB  GLN A 117     -43.924 -22.386 -20.622  1.00  0.88           H  
ATOM   1835 2HB  GLN A 117     -42.653 -23.518 -20.954  1.00  0.88           H  
ATOM   1836 1HG  GLN A 117     -44.285 -23.971 -18.601  1.00  0.88           H  
ATOM   1837 2HG  GLN A 117     -44.858 -24.374 -20.218  1.00  0.88           H  
ATOM   1838 1HE2 GLN A 117     -42.991 -26.899 -18.132  1.00  0.88           H  
ATOM   1839 2HE2 GLN A 117     -44.064 -25.620 -17.750  1.00  0.88           H  
ATOM   1840  N   SER A 118     -40.565 -23.682 -18.133  1.00  0.88           N  
ATOM   1841  CA  SER A 118     -39.303 -24.394 -18.004  1.00  0.88           C  
ATOM   1842  C   SER A 118     -39.468 -25.468 -16.941  1.00  0.88           C  
ATOM   1843  O   SER A 118     -40.395 -25.396 -16.133  1.00  0.88           O  
ATOM   1844  CB  SER A 118     -38.183 -23.429 -17.645  1.00  0.88           C  
ATOM   1845  OG  SER A 118     -38.362 -22.913 -16.357  1.00  0.88           O  
ATOM   1846  H   SER A 118     -41.201 -23.661 -17.355  1.00  0.88           H  
ATOM   1847  HA  SER A 118     -39.064 -24.877 -18.953  1.00  0.88           H  
ATOM   1848 1HB  SER A 118     -37.221 -23.943 -17.708  1.00  0.88           H  
ATOM   1849 2HB  SER A 118     -38.168 -22.623 -18.360  1.00  0.88           H  
ATOM   1850  HG  SER A 118     -38.200 -23.649 -15.759  1.00  0.88           H  
ATOM   1851  N   TYR A 119     -38.532 -26.397 -16.865  1.00  0.87           N  
ATOM   1852  CA  TYR A 119     -38.610 -27.514 -15.923  1.00  0.87           C  
ATOM   1853  C   TYR A 119     -38.430 -27.069 -14.492  1.00  0.87           C  
ATOM   1854  O   TYR A 119     -37.408 -27.333 -13.874  1.00  0.87           O  
ATOM   1855  CB  TYR A 119     -37.516 -28.508 -16.285  1.00  0.87           C  
ATOM   1856  CG  TYR A 119     -37.446 -29.774 -15.519  1.00  0.87           C  
ATOM   1857  CD1 TYR A 119     -38.394 -30.744 -15.730  1.00  0.87           C  
ATOM   1858  CD2 TYR A 119     -36.405 -29.990 -14.623  1.00  0.87           C  
ATOM   1859  CE1 TYR A 119     -38.318 -31.945 -15.054  1.00  0.87           C  
ATOM   1860  CE2 TYR A 119     -36.327 -31.194 -13.944  1.00  0.87           C  
ATOM   1861  CZ  TYR A 119     -37.286 -32.175 -14.161  1.00  0.87           C  
ATOM   1862  OH  TYR A 119     -37.213 -33.383 -13.491  1.00  0.87           O  
ATOM   1863  H   TYR A 119     -37.795 -26.385 -17.560  1.00  0.87           H  
ATOM   1864  HA  TYR A 119     -39.587 -27.984 -16.016  1.00  0.87           H  
ATOM   1865 1HB  TYR A 119     -37.674 -28.795 -17.303  1.00  0.87           H  
ATOM   1866 2HB  TYR A 119     -36.545 -28.018 -16.231  1.00  0.87           H  
ATOM   1867  HD1 TYR A 119     -39.209 -30.568 -16.437  1.00  0.87           H  
ATOM   1868  HD2 TYR A 119     -35.650 -29.218 -14.458  1.00  0.87           H  
ATOM   1869  HE1 TYR A 119     -39.074 -32.717 -15.224  1.00  0.87           H  
ATOM   1870  HE2 TYR A 119     -35.511 -31.372 -13.241  1.00  0.87           H  
ATOM   1871  HH  TYR A 119     -37.973 -33.964 -13.758  1.00  0.87           H  
ATOM   1872  N   GLY A 120     -39.482 -26.473 -13.949  1.00  0.83           N  
ATOM   1873  CA  GLY A 120     -39.462 -25.889 -12.619  1.00  0.83           C  
ATOM   1874  C   GLY A 120     -40.128 -24.505 -12.550  1.00  0.83           C  
ATOM   1875  O   GLY A 120     -40.140 -23.883 -11.496  1.00  0.83           O  
ATOM   1876  H   GLY A 120     -40.284 -26.344 -14.556  1.00  0.83           H  
ATOM   1877 1HA  GLY A 120     -39.969 -26.565 -11.935  1.00  0.83           H  
ATOM   1878 2HA  GLY A 120     -38.432 -25.813 -12.275  1.00  0.83           H  
ATOM   1879  N   TRP A 121     -40.762 -24.033 -13.634  1.00  0.79           N  
ATOM   1880  CA  TRP A 121     -41.491 -22.741 -13.601  1.00  0.79           C  
ATOM   1881  C   TRP A 121     -42.499 -22.695 -12.442  1.00  0.79           C  
ATOM   1882  O   TRP A 121     -42.812 -21.625 -11.923  1.00  0.79           O  
ATOM   1883  CB  TRP A 121     -42.310 -22.496 -14.889  1.00  0.79           C  
ATOM   1884  CG  TRP A 121     -43.466 -23.469 -15.025  1.00  0.79           C  
ATOM   1885  CD1 TRP A 121     -43.451 -24.614 -15.678  1.00  0.79           C  
ATOM   1886  CD2 TRP A 121     -44.780 -23.396 -14.418  1.00  0.79           C  
ATOM   1887  CE2 TRP A 121     -45.437 -24.554 -14.753  1.00  0.79           C  
ATOM   1888  CE3 TRP A 121     -45.406 -22.483 -13.611  1.00  0.79           C  
ATOM   1889  NE1 TRP A 121     -44.643 -25.262 -15.533  1.00  0.79           N  
ATOM   1890  CZ2 TRP A 121     -46.675 -24.840 -14.292  1.00  0.79           C  
ATOM   1891  CZ3 TRP A 121     -46.672 -22.767 -13.132  1.00  0.79           C  
ATOM   1892  CH2 TRP A 121     -47.280 -23.919 -13.460  1.00  0.79           C  
ATOM   1893  H   TRP A 121     -40.721 -24.551 -14.506  1.00  0.79           H  
ATOM   1894  HA  TRP A 121     -40.767 -21.934 -13.476  1.00  0.79           H  
ATOM   1895 1HB  TRP A 121     -42.700 -21.477 -14.891  1.00  0.79           H  
ATOM   1896 2HB  TRP A 121     -41.659 -22.596 -15.749  1.00  0.79           H  
ATOM   1897  HD1 TRP A 121     -42.621 -24.988 -16.228  1.00  0.79           H  
ATOM   1898  HE1 TRP A 121     -44.895 -26.162 -15.911  1.00  0.79           H  
ATOM   1899  HE3 TRP A 121     -44.895 -21.593 -13.339  1.00  0.79           H  
ATOM   1900  HZ2 TRP A 121     -47.182 -25.770 -14.552  1.00  0.79           H  
ATOM   1901  HZ3 TRP A 121     -47.156 -22.053 -12.470  1.00  0.79           H  
ATOM   1902  HH2 TRP A 121     -48.271 -24.135 -13.063  1.00  0.79           H  
ATOM   1903  N   ASN A 122     -42.975 -23.873 -12.015  1.00  0.74           N  
ATOM   1904  CA  ASN A 122     -43.970 -24.026 -10.967  1.00  0.74           C  
ATOM   1905  C   ASN A 122     -43.421 -23.730  -9.581  1.00  0.74           C  
ATOM   1906  O   ASN A 122     -44.170 -23.630  -8.602  1.00  0.74           O  
ATOM   1907  CB  ASN A 122     -44.613 -25.399 -11.094  1.00  0.74           C  
ATOM   1908  CG  ASN A 122     -43.666 -26.564 -10.970  1.00  0.74           C  
ATOM   1909  ND2 ASN A 122     -43.921 -27.349  -9.987  1.00  0.74           N  
ATOM   1910  OD1 ASN A 122     -42.709 -26.766 -11.760  1.00  0.74           O  
ATOM   1911  H   ASN A 122     -42.645 -24.700 -12.486  1.00  0.74           H  
ATOM   1912  HA  ASN A 122     -44.750 -23.290 -11.123  1.00  0.74           H  
ATOM   1913 1HB  ASN A 122     -45.396 -25.512 -10.362  1.00  0.74           H  
ATOM   1914 2HB  ASN A 122     -45.081 -25.477 -12.054  1.00  0.74           H  
ATOM   1915 1HD2 ASN A 122     -43.357 -28.160  -9.829  1.00  0.74           H  
ATOM   1916 2HD2 ASN A 122     -44.737 -27.212  -9.401  1.00  0.74           H  
ATOM   1917  N   LEU A 123     -42.119 -23.537  -9.504  1.00  0.69           N  
ATOM   1918  CA  LEU A 123     -41.464 -23.158  -8.285  1.00  0.69           C  
ATOM   1919  C   LEU A 123     -41.196 -21.651  -8.289  1.00  0.69           C  
ATOM   1920  O   LEU A 123     -40.677 -21.118  -7.313  1.00  0.69           O  
ATOM   1921  CB  LEU A 123     -40.123 -23.863  -8.158  1.00  0.69           C  
ATOM   1922  CG  LEU A 123     -40.108 -25.275  -7.684  1.00  0.69           C  
ATOM   1923  CD1 LEU A 123     -40.713 -26.194  -8.724  1.00  0.69           C  
ATOM   1924  CD2 LEU A 123     -38.704 -25.623  -7.416  1.00  0.69           C  
ATOM   1925  H   LEU A 123     -41.542 -23.648 -10.333  1.00  0.69           H  
ATOM   1926  HA  LEU A 123     -42.098 -23.410  -7.437  1.00  0.69           H  
ATOM   1927 1HB  LEU A 123     -39.632 -23.839  -9.117  1.00  0.69           H  
ATOM   1928 2HB  LEU A 123     -39.508 -23.290  -7.463  1.00  0.69           H  
ATOM   1929  HG  LEU A 123     -40.693 -25.369  -6.782  1.00  0.69           H  
ATOM   1930 1HD1 LEU A 123     -40.687 -27.228  -8.373  1.00  0.69           H  
ATOM   1931 2HD1 LEU A 123     -41.733 -25.904  -8.898  1.00  0.69           H  
ATOM   1932 3HD1 LEU A 123     -40.149 -26.110  -9.642  1.00  0.69           H  
ATOM   1933 1HD2 LEU A 123     -38.655 -26.648  -7.051  1.00  0.69           H  
ATOM   1934 2HD2 LEU A 123     -38.122 -25.525  -8.332  1.00  0.69           H  
ATOM   1935 3HD2 LEU A 123     -38.322 -24.954  -6.673  1.00  0.69           H  
ATOM   1936  N   VAL A 124     -41.499 -20.949  -9.395  1.00  0.66           N  
ATOM   1937  CA  VAL A 124     -41.080 -19.549  -9.482  1.00  0.66           C  
ATOM   1938  C   VAL A 124     -42.187 -18.486  -9.418  1.00  0.66           C  
ATOM   1939  O   VAL A 124     -43.112 -18.428 -10.247  1.00  0.66           O  
ATOM   1940  CB  VAL A 124     -40.302 -19.320 -10.802  1.00  0.66           C  
ATOM   1941  CG1 VAL A 124     -39.866 -17.879 -10.902  1.00  0.66           C  
ATOM   1942  CG2 VAL A 124     -39.106 -20.237 -10.881  1.00  0.66           C  
ATOM   1943  H   VAL A 124     -41.979 -21.371 -10.186  1.00  0.66           H  
ATOM   1944  HA  VAL A 124     -40.399 -19.354  -8.658  1.00  0.66           H  
ATOM   1945  HB  VAL A 124     -40.965 -19.529 -11.645  1.00  0.66           H  
ATOM   1946 1HG1 VAL A 124     -39.334 -17.739 -11.834  1.00  0.66           H  
ATOM   1947 2HG1 VAL A 124     -40.736 -17.238 -10.875  1.00  0.66           H  
ATOM   1948 3HG1 VAL A 124     -39.207 -17.637 -10.066  1.00  0.66           H  
ATOM   1949 1HG2 VAL A 124     -38.581 -20.074 -11.822  1.00  0.66           H  
ATOM   1950 2HG2 VAL A 124     -38.434 -20.037 -10.069  1.00  0.66           H  
ATOM   1951 3HG2 VAL A 124     -39.447 -21.274 -10.831  1.00  0.66           H  
ATOM   1952  N   THR A 125     -42.021 -17.597  -8.446  1.00  0.64           N  
ATOM   1953  CA  THR A 125     -42.878 -16.437  -8.235  1.00  0.64           C  
ATOM   1954  C   THR A 125     -42.038 -15.199  -8.495  1.00  0.64           C  
ATOM   1955  O   THR A 125     -40.883 -15.149  -8.065  1.00  0.64           O  
ATOM   1956  CB  THR A 125     -43.457 -16.383  -6.809  1.00  0.64           C  
ATOM   1957  CG2 THR A 125     -44.273 -15.118  -6.589  1.00  0.64           C  
ATOM   1958  OG1 THR A 125     -44.277 -17.533  -6.573  1.00  0.64           O  
ATOM   1959  H   THR A 125     -41.242 -17.749  -7.799  1.00  0.64           H  
ATOM   1960  HA  THR A 125     -43.701 -16.456  -8.948  1.00  0.64           H  
ATOM   1961  HB  THR A 125     -42.645 -16.393  -6.115  1.00  0.64           H  
ATOM   1962  HG1 THR A 125     -44.973 -17.570  -7.236  1.00  0.64           H  
ATOM   1963 1HG2 THR A 125     -44.657 -15.108  -5.571  1.00  0.64           H  
ATOM   1964 2HG2 THR A 125     -43.648 -14.238  -6.743  1.00  0.64           H  
ATOM   1965 3HG2 THR A 125     -45.106 -15.098  -7.292  1.00  0.64           H  
ATOM   1966  N   MET A 126     -42.586 -14.237  -9.235  1.00  0.64           N  
ATOM   1967  CA  MET A 126     -41.843 -13.020  -9.528  1.00  0.64           C  
ATOM   1968  C   MET A 126     -42.632 -11.765  -9.182  1.00  0.64           C  
ATOM   1969  O   MET A 126     -43.852 -11.725  -9.356  1.00  0.64           O  
ATOM   1970  CB  MET A 126     -41.486 -12.969 -11.008  1.00  0.64           C  
ATOM   1971  CG  MET A 126     -40.600 -14.079 -11.495  1.00  0.64           C  
ATOM   1972  SD  MET A 126     -40.133 -13.853 -13.201  1.00  0.64           S  
ATOM   1973  CE  MET A 126     -39.257 -15.320 -13.526  1.00  0.64           C  
ATOM   1974  H   MET A 126     -43.531 -14.342  -9.574  1.00  0.64           H  
ATOM   1975  HA  MET A 126     -40.933 -13.016  -8.936  1.00  0.64           H  
ATOM   1976 1HB  MET A 126     -42.395 -12.978 -11.604  1.00  0.64           H  
ATOM   1977 2HB  MET A 126     -40.972 -12.025 -11.214  1.00  0.64           H  
ATOM   1978 1HG  MET A 126     -39.697 -14.132 -10.882  1.00  0.64           H  
ATOM   1979 2HG  MET A 126     -41.130 -15.018 -11.413  1.00  0.64           H  
ATOM   1980 1HE  MET A 126     -38.918 -15.284 -14.547  1.00  0.64           H  
ATOM   1981 2HE  MET A 126     -38.406 -15.406 -12.854  1.00  0.64           H  
ATOM   1982 3HE  MET A 126     -39.920 -16.170 -13.398  1.00  0.64           H  
ATOM   1983  N   LYS A 127     -41.912 -10.720  -8.774  1.00  0.65           N  
ATOM   1984  CA  LYS A 127     -42.522  -9.417  -8.515  1.00  0.65           C  
ATOM   1985  C   LYS A 127     -41.763  -8.238  -9.132  1.00  0.65           C  
ATOM   1986  O   LYS A 127     -40.566  -8.058  -8.889  1.00  0.65           O  
ATOM   1987  CB  LYS A 127     -42.659  -9.203  -7.010  1.00  0.65           C  
ATOM   1988  CG  LYS A 127     -43.293  -7.858  -6.633  1.00  0.65           C  
ATOM   1989  CD  LYS A 127     -43.443  -7.676  -5.128  1.00  0.65           C  
ATOM   1990  CE  LYS A 127     -44.564  -8.545  -4.575  1.00  0.65           C  
ATOM   1991  NZ  LYS A 127     -44.839  -8.258  -3.142  1.00  0.65           N1+
ATOM   1992  H   LYS A 127     -40.919 -10.867  -8.589  1.00  0.65           H  
ATOM   1993  HA  LYS A 127     -43.521  -9.422  -8.949  1.00  0.65           H  
ATOM   1994 1HB  LYS A 127     -43.261 -10.004  -6.578  1.00  0.65           H  
ATOM   1995 2HB  LYS A 127     -41.679  -9.252  -6.559  1.00  0.65           H  
ATOM   1996 1HG  LYS A 127     -42.660  -7.055  -7.005  1.00  0.65           H  
ATOM   1997 2HG  LYS A 127     -44.270  -7.769  -7.100  1.00  0.65           H  
ATOM   1998 1HD  LYS A 127     -42.509  -7.936  -4.637  1.00  0.65           H  
ATOM   1999 2HD  LYS A 127     -43.666  -6.627  -4.912  1.00  0.65           H  
ATOM   2000 1HE  LYS A 127     -45.470  -8.361  -5.151  1.00  0.65           H  
ATOM   2001 2HE  LYS A 127     -44.285  -9.594  -4.679  1.00  0.65           H  
ATOM   2002 1HZ  LYS A 127     -45.590  -8.851  -2.816  1.00  0.65           H  
ATOM   2003 2HZ  LYS A 127     -44.011  -8.435  -2.597  1.00  0.65           H  
ATOM   2004 3HZ  LYS A 127     -45.109  -7.286  -3.042  1.00  0.65           H  
ATOM   2005  N   SER A 128     -42.497  -7.422  -9.909  1.00  0.67           N  
ATOM   2006  CA  SER A 128     -41.951  -6.219 -10.552  1.00  0.67           C  
ATOM   2007  C   SER A 128     -42.169  -4.967  -9.686  1.00  0.67           C  
ATOM   2008  O   SER A 128     -41.403  -4.001  -9.714  1.00  0.67           O  
ATOM   2009  CB  SER A 128     -42.633  -5.994 -11.883  1.00  0.67           C  
ATOM   2010  OG  SER A 128     -42.432  -7.050 -12.743  1.00  0.67           O  
ATOM   2011  H   SER A 128     -43.465  -7.662 -10.073  1.00  0.67           H  
ATOM   2012  HA  SER A 128     -40.883  -6.363 -10.712  1.00  0.67           H  
ATOM   2013 1HB  SER A 128     -43.700  -5.845 -11.728  1.00  0.67           H  
ATOM   2014 2HB  SER A 128     -42.233  -5.087 -12.332  1.00  0.67           H  
ATOM   2015  HG  SER A 128     -42.867  -6.812 -13.571  1.00  0.67           H  
ATOM   2016  N   GLY A 129     -43.243  -4.972  -8.900  1.00  0.70           N  
ATOM   2017  CA  GLY A 129     -43.622  -3.814  -8.080  1.00  0.70           C  
ATOM   2018  C   GLY A 129     -42.848  -3.743  -6.764  1.00  0.70           C  
ATOM   2019  O   GLY A 129     -43.443  -3.747  -5.685  1.00  0.70           O  
ATOM   2020  H   GLY A 129     -43.823  -5.794  -8.883  1.00  0.70           H  
ATOM   2021 1HA  GLY A 129     -43.450  -2.902  -8.651  1.00  0.70           H  
ATOM   2022 2HA  GLY A 129     -44.689  -3.858  -7.871  1.00  0.70           H  
ATOM   2023  N   VAL A 130     -41.525  -3.740  -6.864  1.00  0.72           N  
ATOM   2024  CA  VAL A 130     -40.664  -3.760  -5.692  1.00  0.72           C  
ATOM   2025  C   VAL A 130     -39.335  -3.051  -5.875  1.00  0.72           C  
ATOM   2026  O   VAL A 130     -38.577  -3.377  -6.780  1.00  0.72           O  
ATOM   2027  CB  VAL A 130     -40.375  -5.238  -5.384  1.00  0.72           C  
ATOM   2028  CG1 VAL A 130     -39.734  -5.860  -6.624  1.00  0.72           C  
ATOM   2029  CG2 VAL A 130     -39.442  -5.396  -4.171  1.00  0.72           C  
ATOM   2030  H   VAL A 130     -41.133  -3.722  -7.802  1.00  0.72           H  
ATOM   2031  HA  VAL A 130     -41.199  -3.300  -4.863  1.00  0.72           H  
ATOM   2032  HB  VAL A 130     -41.306  -5.742  -5.196  1.00  0.72           H  
ATOM   2033 1HG1 VAL A 130     -39.558  -6.896  -6.468  1.00  0.72           H  
ATOM   2034 2HG1 VAL A 130     -40.399  -5.746  -7.475  1.00  0.72           H  
ATOM   2035 3HG1 VAL A 130     -38.794  -5.359  -6.840  1.00  0.72           H  
ATOM   2036 1HG2 VAL A 130     -39.257  -6.450  -3.987  1.00  0.72           H  
ATOM   2037 2HG2 VAL A 130     -38.503  -4.902  -4.370  1.00  0.72           H  
ATOM   2038 3HG2 VAL A 130     -39.903  -4.951  -3.290  1.00  0.72           H  
ATOM   2039  N   ASP A 131     -38.984  -2.181  -4.942  1.00  0.75           N  
ATOM   2040  CA  ASP A 131     -37.634  -1.641  -4.936  1.00  0.75           C  
ATOM   2041  C   ASP A 131     -36.885  -2.487  -3.947  1.00  0.75           C  
ATOM   2042  O   ASP A 131     -37.078  -2.353  -2.739  1.00  0.75           O  
ATOM   2043  CB  ASP A 131     -37.557  -0.158  -4.583  1.00  0.75           C  
ATOM   2044  CG  ASP A 131     -36.084   0.401  -4.663  1.00  0.75           C  
ATOM   2045  OD1 ASP A 131     -35.123  -0.360  -4.550  1.00  0.75           O  
ATOM   2046  OD2 ASP A 131     -35.951   1.599  -4.895  1.00  0.75           O1-
ATOM   2047  H   ASP A 131     -39.646  -1.917  -4.227  1.00  0.75           H  
ATOM   2048  HA  ASP A 131     -37.180  -1.776  -5.918  1.00  0.75           H  
ATOM   2049 1HB  ASP A 131     -38.185   0.412  -5.269  1.00  0.75           H  
ATOM   2050 2HB  ASP A 131     -37.944  -0.002  -3.578  1.00  0.75           H  
ATOM   2051  N   VAL A 132     -36.048  -3.378  -4.445  1.00  0.76           N  
ATOM   2052  CA  VAL A 132     -35.403  -4.345  -3.583  1.00  0.76           C  
ATOM   2053  C   VAL A 132     -34.508  -3.698  -2.535  1.00  0.76           C  
ATOM   2054  O   VAL A 132     -34.296  -4.271  -1.467  1.00  0.76           O  
ATOM   2055  CB  VAL A 132     -34.615  -5.359  -4.439  1.00  0.76           C  
ATOM   2056  CG1 VAL A 132     -35.604  -6.114  -5.333  1.00  0.76           C  
ATOM   2057  CG2 VAL A 132     -33.556  -4.661  -5.287  1.00  0.76           C  
ATOM   2058  H   VAL A 132     -35.901  -3.405  -5.445  1.00  0.76           H  
ATOM   2059  HA  VAL A 132     -36.185  -4.901  -3.067  1.00  0.76           H  
ATOM   2060  HB  VAL A 132     -34.132  -6.085  -3.784  1.00  0.76           H  
ATOM   2061 1HG1 VAL A 132     -35.072  -6.859  -5.931  1.00  0.76           H  
ATOM   2062 2HG1 VAL A 132     -36.331  -6.606  -4.695  1.00  0.76           H  
ATOM   2063 3HG1 VAL A 132     -36.116  -5.413  -5.999  1.00  0.76           H  
ATOM   2064 1HG2 VAL A 132     -33.033  -5.410  -5.876  1.00  0.76           H  
ATOM   2065 2HG2 VAL A 132     -34.037  -3.945  -5.953  1.00  0.76           H  
ATOM   2066 3HG2 VAL A 132     -32.845  -4.143  -4.650  1.00  0.76           H  
ATOM   2067  N   TYR A 133     -34.044  -2.472  -2.785  1.00  0.76           N  
ATOM   2068  CA  TYR A 133     -33.191  -1.779  -1.832  1.00  0.76           C  
ATOM   2069  C   TYR A 133     -33.879  -1.532  -0.497  1.00  0.76           C  
ATOM   2070  O   TYR A 133     -33.220  -1.402   0.535  1.00  0.76           O  
ATOM   2071  CB  TYR A 133     -32.654  -0.488  -2.417  1.00  0.76           C  
ATOM   2072  CG  TYR A 133     -31.652   0.165  -1.523  1.00  0.76           C  
ATOM   2073  CD1 TYR A 133     -30.376  -0.366  -1.380  1.00  0.76           C  
ATOM   2074  CD2 TYR A 133     -32.006   1.299  -0.850  1.00  0.76           C  
ATOM   2075  CE1 TYR A 133     -29.480   0.260  -0.542  1.00  0.76           C  
ATOM   2076  CE2 TYR A 133     -31.115   1.930  -0.022  1.00  0.76           C  
ATOM   2077  CZ  TYR A 133     -29.851   1.414   0.138  1.00  0.76           C  
ATOM   2078  OH  TYR A 133     -28.953   2.040   0.972  1.00  0.76           O  
ATOM   2079  H   TYR A 133     -34.321  -1.974  -3.641  1.00  0.76           H  
ATOM   2080  HA  TYR A 133     -32.335  -2.405  -1.624  1.00  0.76           H  
ATOM   2081 1HB  TYR A 133     -32.192  -0.680  -3.384  1.00  0.76           H  
ATOM   2082 2HB  TYR A 133     -33.481   0.209  -2.576  1.00  0.76           H  
ATOM   2083  HD1 TYR A 133     -30.089  -1.273  -1.916  1.00  0.76           H  
ATOM   2084  HD2 TYR A 133     -32.995   1.688  -0.979  1.00  0.76           H  
ATOM   2085  HE1 TYR A 133     -28.489  -0.146  -0.410  1.00  0.76           H  
ATOM   2086  HE2 TYR A 133     -31.413   2.836   0.510  1.00  0.76           H  
ATOM   2087  HH  TYR A 133     -28.191   1.469   1.111  1.00  0.76           H  
ATOM   2088  N   TYR A 134     -35.201  -1.388  -0.528  1.00  0.76           N  
ATOM   2089  CA  TYR A 134     -35.960  -1.091   0.672  1.00  0.76           C  
ATOM   2090  C   TYR A 134     -36.804  -2.278   1.125  1.00  0.76           C  
ATOM   2091  O   TYR A 134     -37.669  -2.126   1.990  1.00  0.76           O  
ATOM   2092  CB  TYR A 134     -36.865   0.108   0.421  1.00  0.76           C  
ATOM   2093  CG  TYR A 134     -36.124   1.371   0.057  1.00  0.76           C  
ATOM   2094  CD1 TYR A 134     -36.094   1.768  -1.261  1.00  0.76           C  
ATOM   2095  CD2 TYR A 134     -35.485   2.131   1.026  1.00  0.76           C  
ATOM   2096  CE1 TYR A 134     -35.440   2.918  -1.630  1.00  0.76           C  
ATOM   2097  CE2 TYR A 134     -34.823   3.293   0.662  1.00  0.76           C  
ATOM   2098  CZ  TYR A 134     -34.802   3.687  -0.665  1.00  0.76           C  
ATOM   2099  OH  TYR A 134     -34.148   4.836  -1.037  1.00  0.76           O  
ATOM   2100  H   TYR A 134     -35.708  -1.537  -1.404  1.00  0.76           H  
ATOM   2101  HA  TYR A 134     -35.264  -0.853   1.475  1.00  0.76           H  
ATOM   2102 1HB  TYR A 134     -37.551  -0.129  -0.397  1.00  0.76           H  
ATOM   2103 2HB  TYR A 134     -37.465   0.305   1.308  1.00  0.76           H  
ATOM   2104  HD1 TYR A 134     -36.593   1.167  -2.010  1.00  0.76           H  
ATOM   2105  HD2 TYR A 134     -35.505   1.817   2.070  1.00  0.76           H  
ATOM   2106  HE1 TYR A 134     -35.425   3.218  -2.680  1.00  0.76           H  
ATOM   2107  HE2 TYR A 134     -34.320   3.895   1.419  1.00  0.76           H  
ATOM   2108  HH  TYR A 134     -34.222   4.946  -1.990  1.00  0.76           H  
ATOM   2109  N   LYS A 135     -36.600  -3.450   0.520  1.00  0.75           N  
ATOM   2110  CA  LYS A 135     -37.413  -4.601   0.885  1.00  0.75           C  
ATOM   2111  C   LYS A 135     -36.999  -5.154   2.256  1.00  0.75           C  
ATOM   2112  O   LYS A 135     -35.808  -5.357   2.489  1.00  0.75           O  
ATOM   2113  CB  LYS A 135     -37.303  -5.706  -0.177  1.00  0.75           C  
ATOM   2114  CG  LYS A 135     -38.140  -6.924   0.138  1.00  0.75           C  
ATOM   2115  CD  LYS A 135     -38.093  -8.006  -0.918  1.00  0.75           C  
ATOM   2116  CE  LYS A 135     -38.642  -9.297  -0.305  1.00  0.75           C  
ATOM   2117  NZ  LYS A 135     -40.074  -9.189   0.095  1.00  0.75           N1+
ATOM   2118  H   LYS A 135     -35.859  -3.559  -0.174  1.00  0.75           H  
ATOM   2119  HA  LYS A 135     -38.444  -4.281   0.892  1.00  0.75           H  
ATOM   2120 1HB  LYS A 135     -37.626  -5.313  -1.143  1.00  0.75           H  
ATOM   2121 2HB  LYS A 135     -36.260  -6.013  -0.281  1.00  0.75           H  
ATOM   2122 1HG  LYS A 135     -37.788  -7.353   1.057  1.00  0.75           H  
ATOM   2123 2HG  LYS A 135     -39.173  -6.623   0.280  1.00  0.75           H  
ATOM   2124 1HD  LYS A 135     -38.699  -7.725  -1.778  1.00  0.75           H  
ATOM   2125 2HD  LYS A 135     -37.066  -8.165  -1.246  1.00  0.75           H  
ATOM   2126 1HE  LYS A 135     -38.524 -10.109  -1.003  1.00  0.75           H  
ATOM   2127 2HE  LYS A 135     -38.068  -9.518   0.590  1.00  0.75           H  
ATOM   2128 1HZ  LYS A 135     -40.360 -10.081   0.534  1.00  0.75           H  
ATOM   2129 2HZ  LYS A 135     -40.173  -8.450   0.772  1.00  0.75           H  
ATOM   2130 3HZ  LYS A 135     -40.653  -9.001  -0.698  1.00  0.75           H  
ATOM   2131  N   PRO A 136     -37.934  -5.384   3.200  1.00  0.73           N  
ATOM   2132  CA  PRO A 136     -37.658  -6.011   4.478  1.00  0.73           C  
ATOM   2133  C   PRO A 136     -37.065  -7.376   4.213  1.00  0.73           C  
ATOM   2134  O   PRO A 136     -37.510  -8.069   3.305  1.00  0.73           O  
ATOM   2135  CB  PRO A 136     -39.049  -6.130   5.110  1.00  0.73           C  
ATOM   2136  CG  PRO A 136     -39.842  -5.002   4.480  1.00  0.73           C  
ATOM   2137  CD  PRO A 136     -39.327  -4.907   3.053  1.00  0.73           C  
ATOM   2138  HA  PRO A 136     -36.982  -5.385   5.068  1.00  0.73           H  
ATOM   2139 1HB  PRO A 136     -39.468  -7.127   4.908  1.00  0.73           H  
ATOM   2140 2HB  PRO A 136     -38.964  -6.035   6.203  1.00  0.73           H  
ATOM   2141 1HG  PRO A 136     -40.921  -5.222   4.528  1.00  0.73           H  
ATOM   2142 2HG  PRO A 136     -39.684  -4.070   5.041  1.00  0.73           H  
ATOM   2143 1HD  PRO A 136     -39.899  -5.553   2.380  1.00  0.73           H  
ATOM   2144 2HD  PRO A 136     -39.366  -3.844   2.765  1.00  0.73           H  
ATOM   2145  N   SER A 137     -36.110  -7.783   5.028  1.00  0.70           N  
ATOM   2146  CA  SER A 137     -35.515  -9.087   4.819  1.00  0.70           C  
ATOM   2147  C   SER A 137     -36.502 -10.203   5.080  1.00  0.70           C  
ATOM   2148  O   SER A 137     -37.425 -10.054   5.886  1.00  0.70           O  
ATOM   2149  CB  SER A 137     -34.363  -9.264   5.762  1.00  0.70           C  
ATOM   2150  OG  SER A 137     -34.863  -9.292   7.072  1.00  0.70           O  
ATOM   2151  H   SER A 137     -35.777  -7.183   5.768  1.00  0.70           H  
ATOM   2152  HA  SER A 137     -35.173  -9.153   3.792  1.00  0.70           H  
ATOM   2153 1HB  SER A 137     -33.849 -10.200   5.537  1.00  0.70           H  
ATOM   2154 2HB  SER A 137     -33.646  -8.452   5.643  1.00  0.70           H  
ATOM   2155  HG  SER A 137     -35.593  -9.927   7.042  1.00  0.70           H  
ATOM   2156  N   GLU A 138     -36.232 -11.345   4.474  1.00  0.67           N  
ATOM   2157  CA  GLU A 138     -36.988 -12.562   4.686  1.00  0.67           C  
ATOM   2158  C   GLU A 138     -35.962 -13.664   4.898  1.00  0.67           C  
ATOM   2159  O   GLU A 138     -34.853 -13.553   4.388  1.00  0.67           O  
ATOM   2160  CB  GLU A 138     -37.852 -12.905   3.454  1.00  0.67           C  
ATOM   2161  CG  GLU A 138     -38.895 -11.861   3.065  1.00  0.67           C  
ATOM   2162  CD  GLU A 138     -39.699 -12.274   1.848  1.00  0.67           C  
ATOM   2163  OE1 GLU A 138     -39.338 -13.252   1.230  1.00  0.67           O  
ATOM   2164  OE2 GLU A 138     -40.662 -11.602   1.526  1.00  0.67           O1-
ATOM   2165  H   GLU A 138     -35.463 -11.362   3.817  1.00  0.67           H  
ATOM   2166  HA  GLU A 138     -37.614 -12.437   5.566  1.00  0.67           H  
ATOM   2167 1HB  GLU A 138     -37.227 -13.084   2.603  1.00  0.67           H  
ATOM   2168 2HB  GLU A 138     -38.386 -13.831   3.644  1.00  0.67           H  
ATOM   2169 1HG  GLU A 138     -39.571 -11.704   3.905  1.00  0.67           H  
ATOM   2170 2HG  GLU A 138     -38.392 -10.915   2.857  1.00  0.67           H  
ATOM   2171  N   PRO A 139     -36.246 -14.704   5.674  1.00  0.64           N  
ATOM   2172  CA  PRO A 139     -35.385 -15.853   5.775  1.00  0.64           C  
ATOM   2173  C   PRO A 139     -35.426 -16.612   4.458  1.00  0.64           C  
ATOM   2174  O   PRO A 139     -36.461 -16.647   3.779  1.00  0.64           O  
ATOM   2175  CB  PRO A 139     -35.994 -16.633   6.941  1.00  0.64           C  
ATOM   2176  CG  PRO A 139     -37.456 -16.200   6.978  1.00  0.64           C  
ATOM   2177  CD  PRO A 139     -37.453 -14.746   6.511  1.00  0.64           C  
ATOM   2178  HA  PRO A 139     -34.360 -15.526   6.005  1.00  0.64           H  
ATOM   2179 1HB  PRO A 139     -35.873 -17.713   6.765  1.00  0.64           H  
ATOM   2180 2HB  PRO A 139     -35.454 -16.399   7.870  1.00  0.64           H  
ATOM   2181 1HG  PRO A 139     -38.056 -16.853   6.329  1.00  0.64           H  
ATOM   2182 2HG  PRO A 139     -37.856 -16.315   7.997  1.00  0.64           H  
ATOM   2183 1HD  PRO A 139     -38.357 -14.558   5.922  1.00  0.64           H  
ATOM   2184 2HD  PRO A 139     -37.356 -14.057   7.365  1.00  0.64           H  
ATOM   2185  N   CYS A 140     -34.324 -17.259   4.130  1.00  0.62           N  
ATOM   2186  CA  CYS A 140     -34.227 -18.097   2.945  1.00  0.62           C  
ATOM   2187  C   CYS A 140     -33.094 -19.068   3.148  1.00  0.62           C  
ATOM   2188  O   CYS A 140     -32.346 -18.934   4.113  1.00  0.62           O  
ATOM   2189  CB  CYS A 140     -33.993 -17.262   1.679  1.00  0.62           C  
ATOM   2190  SG  CYS A 140     -32.439 -16.349   1.610  1.00  0.62           S  
ATOM   2191  H   CYS A 140     -33.513 -17.175   4.726  1.00  0.62           H  
ATOM   2192  HA  CYS A 140     -35.150 -18.662   2.826  1.00  0.62           H  
ATOM   2193 1HB  CYS A 140     -34.026 -17.918   0.806  1.00  0.62           H  
ATOM   2194 2HB  CYS A 140     -34.802 -16.548   1.575  1.00  0.62           H  
ATOM   2195  HG  CYS A 140     -32.363 -16.321   0.274  1.00  0.62           H  
ATOM   2196  N   ASP A 141     -32.958 -20.039   2.255  1.00  0.60           N  
ATOM   2197  CA  ASP A 141     -31.844 -20.964   2.331  1.00  0.60           C  
ATOM   2198  C   ASP A 141     -30.721 -20.481   1.417  1.00  0.60           C  
ATOM   2199  O   ASP A 141     -29.539 -20.576   1.774  1.00  0.60           O  
ATOM   2200  CB  ASP A 141     -32.305 -22.357   1.930  1.00  0.60           C  
ATOM   2201  CG  ASP A 141     -33.363 -22.940   2.880  1.00  0.60           C  
ATOM   2202  OD1 ASP A 141     -33.085 -23.025   4.057  1.00  0.60           O  
ATOM   2203  OD2 ASP A 141     -34.463 -23.260   2.424  1.00  0.60           O1-
ATOM   2204  H   ASP A 141     -33.600 -20.125   1.470  1.00  0.60           H  
ATOM   2205  HA  ASP A 141     -31.473 -20.991   3.355  1.00  0.60           H  
ATOM   2206 1HB  ASP A 141     -32.736 -22.293   0.940  1.00  0.60           H  
ATOM   2207 2HB  ASP A 141     -31.455 -23.022   1.877  1.00  0.60           H  
ATOM   2208  N   THR A 142     -31.098 -19.905   0.276  1.00  0.59           N  
ATOM   2209  CA  THR A 142     -30.121 -19.385  -0.669  1.00  0.59           C  
ATOM   2210  C   THR A 142     -30.477 -17.944  -1.067  1.00  0.59           C  
ATOM   2211  O   THR A 142     -31.637 -17.650  -1.379  1.00  0.59           O  
ATOM   2212  CB  THR A 142     -30.030 -20.282  -1.917  1.00  0.59           C  
ATOM   2213  CG2 THR A 142     -29.013 -19.751  -2.901  1.00  0.59           C  
ATOM   2214  OG1 THR A 142     -29.665 -21.636  -1.527  1.00  0.59           O  
ATOM   2215  H   THR A 142     -32.090 -19.869   0.045  1.00  0.59           H  
ATOM   2216  HA  THR A 142     -29.155 -19.380  -0.190  1.00  0.59           H  
ATOM   2217  HB  THR A 142     -30.978 -20.298  -2.377  1.00  0.59           H  
ATOM   2218  HG1 THR A 142     -28.788 -21.619  -1.116  1.00  0.59           H  
ATOM   2219 1HG2 THR A 142     -28.983 -20.396  -3.772  1.00  0.59           H  
ATOM   2220 2HG2 THR A 142     -29.295 -18.742  -3.207  1.00  0.59           H  
ATOM   2221 3HG2 THR A 142     -28.028 -19.726  -2.432  1.00  0.59           H  
ATOM   2222  N   LEU A 143     -29.494 -17.043  -1.039  1.00  0.60           N  
ATOM   2223  CA  LEU A 143     -29.739 -15.652  -1.436  1.00  0.60           C  
ATOM   2224  C   LEU A 143     -28.904 -15.201  -2.616  1.00  0.60           C  
ATOM   2225  O   LEU A 143     -27.668 -15.169  -2.536  1.00  0.60           O  
ATOM   2226  CB  LEU A 143     -29.395 -14.703  -0.307  1.00  0.60           C  
ATOM   2227  CG  LEU A 143     -29.566 -13.210  -0.597  1.00  0.60           C  
ATOM   2228  CD1 LEU A 143     -31.075 -12.901  -0.722  1.00  0.60           C  
ATOM   2229  CD2 LEU A 143     -28.831 -12.420   0.483  1.00  0.60           C  
ATOM   2230  H   LEU A 143     -28.566 -17.344  -0.730  1.00  0.60           H  
ATOM   2231  HA  LEU A 143     -30.793 -15.541  -1.701  1.00  0.60           H  
ATOM   2232 1HB  LEU A 143     -30.012 -14.937   0.548  1.00  0.60           H  
ATOM   2233 2HB  LEU A 143     -28.355 -14.864  -0.027  1.00  0.60           H  
ATOM   2234  HG  LEU A 143     -29.119 -12.961  -1.562  1.00  0.60           H  
ATOM   2235 1HD1 LEU A 143     -31.210 -11.857  -0.942  1.00  0.60           H  
ATOM   2236 2HD1 LEU A 143     -31.504 -13.499  -1.530  1.00  0.60           H  
ATOM   2237 3HD1 LEU A 143     -31.574 -13.141   0.209  1.00  0.60           H  
ATOM   2238 1HD2 LEU A 143     -28.935 -11.349   0.297  1.00  0.60           H  
ATOM   2239 2HD2 LEU A 143     -29.239 -12.673   1.438  1.00  0.60           H  
ATOM   2240 3HD2 LEU A 143     -27.778 -12.691   0.471  1.00  0.60           H  
ATOM   2241  N   PHE A 144     -29.571 -14.790  -3.668  1.00  0.62           N  
ATOM   2242  CA  PHE A 144     -28.914 -14.291  -4.848  1.00  0.62           C  
ATOM   2243  C   PHE A 144     -29.135 -12.797  -5.009  1.00  0.62           C  
ATOM   2244  O   PHE A 144     -30.210 -12.268  -4.696  1.00  0.62           O  
ATOM   2245  CB  PHE A 144     -29.429 -14.994  -6.086  1.00  0.62           C  
ATOM   2246  CG  PHE A 144     -29.092 -16.409  -6.174  1.00  0.62           C  
ATOM   2247  CD1 PHE A 144     -27.962 -16.872  -5.580  1.00  0.62           C  
ATOM   2248  CD2 PHE A 144     -29.900 -17.285  -6.876  1.00  0.62           C  
ATOM   2249  CE1 PHE A 144     -27.616 -18.165  -5.669  1.00  0.62           C  
ATOM   2250  CE2 PHE A 144     -29.556 -18.595  -6.968  1.00  0.62           C  
ATOM   2251  CZ  PHE A 144     -28.414 -19.029  -6.366  1.00  0.62           C  
ATOM   2252  H   PHE A 144     -30.585 -14.839  -3.664  1.00  0.62           H  
ATOM   2253  HA  PHE A 144     -27.845 -14.472  -4.759  1.00  0.62           H  
ATOM   2254 1HB  PHE A 144     -30.505 -14.920  -6.114  1.00  0.62           H  
ATOM   2255 2HB  PHE A 144     -29.058 -14.467  -6.939  1.00  0.62           H  
ATOM   2256  HD1 PHE A 144     -27.336 -16.173  -5.028  1.00  0.62           H  
ATOM   2257  HD2 PHE A 144     -30.811 -16.917  -7.358  1.00  0.62           H  
ATOM   2258  HE1 PHE A 144     -26.705 -18.509  -5.184  1.00  0.62           H  
ATOM   2259  HE2 PHE A 144     -30.180 -19.290  -7.518  1.00  0.62           H  
ATOM   2260  HZ  PHE A 144     -28.139 -20.043  -6.439  1.00  0.62           H  
ATOM   2261  N   CYS A 145     -28.154 -12.123  -5.583  1.00  0.65           N  
ATOM   2262  CA  CYS A 145     -28.336 -10.723  -5.915  1.00  0.65           C  
ATOM   2263  C   CYS A 145     -27.513 -10.340  -7.134  1.00  0.65           C  
ATOM   2264  O   CYS A 145     -26.317 -10.610  -7.201  1.00  0.65           O  
ATOM   2265  CB  CYS A 145     -27.962  -9.833  -4.741  1.00  0.65           C  
ATOM   2266  SG  CYS A 145     -28.254  -8.093  -5.070  1.00  0.65           S  
ATOM   2267  H   CYS A 145     -27.267 -12.597  -5.767  1.00  0.65           H  
ATOM   2268  HA  CYS A 145     -29.388 -10.558  -6.147  1.00  0.65           H  
ATOM   2269 1HB  CYS A 145     -28.541 -10.119  -3.857  1.00  0.65           H  
ATOM   2270 2HB  CYS A 145     -26.918  -9.964  -4.505  1.00  0.65           H  
ATOM   2271  HG  CYS A 145     -27.919  -7.665  -3.852  1.00  0.65           H  
ATOM   2272  N   ASP A 146     -28.161  -9.689  -8.095  1.00  0.70           N  
ATOM   2273  CA  ASP A 146     -27.496  -9.300  -9.334  1.00  0.70           C  
ATOM   2274  C   ASP A 146     -27.825  -7.846  -9.698  1.00  0.70           C  
ATOM   2275  O   ASP A 146     -27.985  -7.504 -10.870  1.00  0.70           O  
ATOM   2276  CB  ASP A 146     -27.917 -10.267 -10.469  1.00  0.70           C  
ATOM   2277  CG  ASP A 146     -27.026 -10.214 -11.756  1.00  0.70           C  
ATOM   2278  OD1 ASP A 146     -25.871  -9.894 -11.638  1.00  0.70           O  
ATOM   2279  OD2 ASP A 146     -27.497 -10.492 -12.829  1.00  0.70           O1-
ATOM   2280  H   ASP A 146     -29.146  -9.487  -7.975  1.00  0.70           H  
ATOM   2281  HA  ASP A 146     -26.420  -9.378  -9.193  1.00  0.70           H  
ATOM   2282 1HB  ASP A 146     -27.905 -11.293 -10.090  1.00  0.70           H  
ATOM   2283 2HB  ASP A 146     -28.950 -10.052 -10.760  1.00  0.70           H  
ATOM   2284  N   ILE A 147     -27.884  -6.993  -8.677  1.00  0.76           N  
ATOM   2285  CA  ILE A 147     -28.145  -5.561  -8.837  1.00  0.76           C  
ATOM   2286  C   ILE A 147     -26.837  -4.765  -8.928  1.00  0.76           C  
ATOM   2287  O   ILE A 147     -25.953  -4.925  -8.089  1.00  0.76           O  
ATOM   2288  CB  ILE A 147     -28.985  -5.018  -7.664  1.00  0.76           C  
ATOM   2289  CG1 ILE A 147     -30.298  -5.726  -7.524  1.00  0.76           C  
ATOM   2290  CG2 ILE A 147     -29.250  -3.545  -7.875  1.00  0.76           C  
ATOM   2291  CD1 ILE A 147     -31.169  -5.569  -8.731  1.00  0.76           C  
ATOM   2292  H   ILE A 147     -27.735  -7.358  -7.746  1.00  0.76           H  
ATOM   2293  HA  ILE A 147     -28.703  -5.410  -9.760  1.00  0.76           H  
ATOM   2294  HB  ILE A 147     -28.441  -5.167  -6.740  1.00  0.76           H  
ATOM   2295 1HG1 ILE A 147     -30.131  -6.785  -7.345  1.00  0.76           H  
ATOM   2296 2HG1 ILE A 147     -30.819  -5.313  -6.665  1.00  0.76           H  
ATOM   2297 1HG2 ILE A 147     -29.838  -3.163  -7.050  1.00  0.76           H  
ATOM   2298 2HG2 ILE A 147     -28.309  -3.002  -7.931  1.00  0.76           H  
ATOM   2299 3HG2 ILE A 147     -29.804  -3.406  -8.799  1.00  0.76           H  
ATOM   2300 1HD1 ILE A 147     -32.112  -6.063  -8.561  1.00  0.76           H  
ATOM   2301 2HD1 ILE A 147     -31.354  -4.510  -8.901  1.00  0.76           H  
ATOM   2302 3HD1 ILE A 147     -30.670  -5.998  -9.601  1.00  0.76           H  
ATOM   2303  N   GLY A 148     -26.693  -3.934  -9.966  1.00  0.81           N  
ATOM   2304  CA  GLY A 148     -25.465  -3.149 -10.120  1.00  0.81           C  
ATOM   2305  C   GLY A 148     -25.361  -2.395 -11.453  1.00  0.81           C  
ATOM   2306  O   GLY A 148     -25.017  -1.206 -11.488  1.00  0.81           O  
ATOM   2307  H   GLY A 148     -27.446  -3.834 -10.635  1.00  0.81           H  
ATOM   2308 1HA  GLY A 148     -25.396  -2.437  -9.298  1.00  0.81           H  
ATOM   2309 2HA  GLY A 148     -24.609  -3.817 -10.020  1.00  0.81           H  
ATOM   2310  N   GLU A 149     -25.612  -3.128 -12.542  1.00  0.87           N  
ATOM   2311  CA  GLU A 149     -25.467  -2.662 -13.928  1.00  0.87           C  
ATOM   2312  C   GLU A 149     -24.001  -2.278 -14.168  1.00  0.87           C  
ATOM   2313  O   GLU A 149     -23.118  -3.075 -13.856  1.00  0.87           O  
ATOM   2314  CB  GLU A 149     -26.433  -1.505 -14.229  1.00  0.87           C  
ATOM   2315  CG  GLU A 149     -27.920  -1.881 -14.162  1.00  0.87           C  
ATOM   2316  CD  GLU A 149     -28.359  -2.862 -15.238  1.00  0.87           C  
ATOM   2317  OE1 GLU A 149     -28.090  -2.624 -16.393  1.00  0.87           O  
ATOM   2318  OE2 GLU A 149     -28.969  -3.850 -14.889  1.00  0.87           O1-
ATOM   2319  H   GLU A 149     -25.904  -4.080 -12.394  1.00  0.87           H  
ATOM   2320  HA  GLU A 149     -25.713  -3.483 -14.602  1.00  0.87           H  
ATOM   2321 1HB  GLU A 149     -26.273  -0.688 -13.548  1.00  0.87           H  
ATOM   2322 2HB  GLU A 149     -26.255  -1.132 -15.236  1.00  0.87           H  
ATOM   2323 1HG  GLU A 149     -28.120  -2.323 -13.186  1.00  0.87           H  
ATOM   2324 2HG  GLU A 149     -28.514  -0.973 -14.244  1.00  0.87           H  
ATOM   2325  N   SER A 150     -23.737  -1.104 -14.745  1.00  0.91           N  
ATOM   2326  CA  SER A 150     -22.357  -0.683 -15.006  1.00  0.91           C  
ATOM   2327  C   SER A 150     -22.263   0.821 -15.295  1.00  0.91           C  
ATOM   2328  O   SER A 150     -23.269   1.466 -15.613  1.00  0.91           O  
ATOM   2329  CB  SER A 150     -21.771  -1.467 -16.170  1.00  0.91           C  
ATOM   2330  OG  SER A 150     -22.405  -1.128 -17.371  1.00  0.91           O  
ATOM   2331  H   SER A 150     -24.496  -0.492 -14.996  1.00  0.91           H  
ATOM   2332  HA  SER A 150     -21.758  -0.892 -14.115  1.00  0.91           H  
ATOM   2333 1HB  SER A 150     -20.703  -1.252 -16.243  1.00  0.91           H  
ATOM   2334 2HB  SER A 150     -21.871  -2.533 -15.991  1.00  0.91           H  
ATOM   2335  HG  SER A 150     -22.237  -0.188 -17.492  1.00  0.91           H  
ATOM   2336  N   SER A 151     -21.042   1.353 -15.236  1.00  0.92           N  
ATOM   2337  CA  SER A 151     -20.727   2.745 -15.584  1.00  0.92           C  
ATOM   2338  C   SER A 151     -19.252   2.970 -15.928  1.00  0.92           C  
ATOM   2339  O   SER A 151     -18.357   2.266 -15.451  1.00  0.92           O  
ATOM   2340  CB  SER A 151     -21.113   3.713 -14.483  1.00  0.92           C  
ATOM   2341  OG  SER A 151     -20.749   5.034 -14.851  1.00  0.92           O  
ATOM   2342  H   SER A 151     -20.287   0.750 -14.911  1.00  0.92           H  
ATOM   2343  HA  SER A 151     -21.311   3.004 -16.469  1.00  0.92           H  
ATOM   2344 1HB  SER A 151     -22.188   3.661 -14.316  1.00  0.92           H  
ATOM   2345 2HB  SER A 151     -20.625   3.446 -13.553  1.00  0.92           H  
ATOM   2346  HG  SER A 151     -21.387   5.614 -14.419  1.00  0.92           H  
ATOM   2347  N   SER A 152     -19.000   3.974 -16.769  1.00  0.92           N  
ATOM   2348  CA  SER A 152     -17.633   4.387 -17.086  1.00  0.92           C  
ATOM   2349  C   SER A 152     -16.914   4.990 -15.863  1.00  0.92           C  
ATOM   2350  O   SER A 152     -15.678   5.064 -15.825  1.00  0.92           O  
ATOM   2351  CB  SER A 152     -17.654   5.392 -18.218  1.00  0.92           C  
ATOM   2352  OG  SER A 152     -18.253   6.592 -17.812  1.00  0.92           O  
ATOM   2353  H   SER A 152     -19.779   4.492 -17.153  1.00  0.92           H  
ATOM   2354  HA  SER A 152     -17.075   3.510 -17.414  1.00  0.92           H  
ATOM   2355 1HB  SER A 152     -16.631   5.584 -18.545  1.00  0.92           H  
ATOM   2356 2HB  SER A 152     -18.195   4.977 -19.065  1.00  0.92           H  
ATOM   2357  HG  SER A 152     -17.792   6.854 -17.009  1.00  0.92           H  
ATOM   2358  N   SER A 153     -17.688   5.420 -14.858  1.00  0.89           N  
ATOM   2359  CA  SER A 153     -17.104   6.000 -13.656  1.00  0.89           C  
ATOM   2360  C   SER A 153     -17.073   4.997 -12.505  1.00  0.89           C  
ATOM   2361  O   SER A 153     -18.112   4.640 -11.936  1.00  0.89           O  
ATOM   2362  CB  SER A 153     -17.869   7.236 -13.250  1.00  0.89           C  
ATOM   2363  OG  SER A 153     -17.381   7.751 -12.041  1.00  0.89           O  
ATOM   2364  H   SER A 153     -18.702   5.327 -14.933  1.00  0.89           H  
ATOM   2365  HA  SER A 153     -16.077   6.292 -13.877  1.00  0.89           H  
ATOM   2366 1HB  SER A 153     -17.778   7.988 -14.032  1.00  0.89           H  
ATOM   2367 2HB  SER A 153     -18.924   6.991 -13.153  1.00  0.89           H  
ATOM   2368  HG  SER A 153     -17.848   8.582 -11.897  1.00  0.89           H  
ATOM   2369  N   ALA A 154     -15.862   4.596 -12.114  1.00  0.84           N  
ATOM   2370  CA  ALA A 154     -15.681   3.600 -11.060  1.00  0.84           C  
ATOM   2371  C   ALA A 154     -16.308   4.051  -9.751  1.00  0.84           C  
ATOM   2372  O   ALA A 154     -16.802   3.232  -8.988  1.00  0.84           O  
ATOM   2373  CB  ALA A 154     -14.216   3.316 -10.842  1.00  0.84           C  
ATOM   2374  H   ALA A 154     -15.050   4.956 -12.599  1.00  0.84           H  
ATOM   2375  HA  ALA A 154     -16.177   2.680 -11.377  1.00  0.84           H  
ATOM   2376 1HB  ALA A 154     -14.118   2.552 -10.074  1.00  0.84           H  
ATOM   2377 2HB  ALA A 154     -13.769   2.959 -11.770  1.00  0.84           H  
ATOM   2378 3HB  ALA A 154     -13.699   4.220 -10.518  1.00  0.84           H  
ATOM   2379  N   GLU A 155     -16.291   5.357  -9.487  1.00  0.79           N  
ATOM   2380  CA  GLU A 155     -16.866   5.900  -8.260  1.00  0.79           C  
ATOM   2381  C   GLU A 155     -18.376   5.658  -8.190  1.00  0.79           C  
ATOM   2382  O   GLU A 155     -18.958   5.547  -7.109  1.00  0.79           O  
ATOM   2383  CB  GLU A 155     -16.551   7.390  -8.131  1.00  0.79           C  
ATOM   2384  CG  GLU A 155     -15.072   7.680  -7.866  1.00  0.79           C  
ATOM   2385  CD  GLU A 155     -14.759   9.152  -7.711  1.00  0.79           C  
ATOM   2386  OE1 GLU A 155     -15.630   9.960  -7.934  1.00  0.79           O  
ATOM   2387  OE2 GLU A 155     -13.643   9.462  -7.363  1.00  0.79           O1-
ATOM   2388  H   GLU A 155     -15.879   5.986 -10.162  1.00  0.79           H  
ATOM   2389  HA  GLU A 155     -16.411   5.389  -7.412  1.00  0.79           H  
ATOM   2390 1HB  GLU A 155     -16.840   7.904  -9.050  1.00  0.79           H  
ATOM   2391 2HB  GLU A 155     -17.134   7.819  -7.316  1.00  0.79           H  
ATOM   2392 1HG  GLU A 155     -14.774   7.158  -6.956  1.00  0.79           H  
ATOM   2393 2HG  GLU A 155     -14.488   7.272  -8.691  1.00  0.79           H  
ATOM   2394  N   VAL A 156     -19.042   5.622  -9.343  1.00  0.74           N  
ATOM   2395  CA  VAL A 156     -20.475   5.401  -9.332  1.00  0.74           C  
ATOM   2396  C   VAL A 156     -20.709   3.940  -9.064  1.00  0.74           C  
ATOM   2397  O   VAL A 156     -21.550   3.574  -8.237  1.00  0.74           O  
ATOM   2398  CB  VAL A 156     -21.129   5.799 -10.655  1.00  0.74           C  
ATOM   2399  CG1 VAL A 156     -22.600   5.405 -10.638  1.00  0.74           C  
ATOM   2400  CG2 VAL A 156     -20.953   7.287 -10.865  1.00  0.74           C  
ATOM   2401  H   VAL A 156     -18.552   5.674 -10.233  1.00  0.74           H  
ATOM   2402  HA  VAL A 156     -20.922   5.987  -8.527  1.00  0.74           H  
ATOM   2403  HB  VAL A 156     -20.648   5.257 -11.472  1.00  0.74           H  
ATOM   2404 1HG1 VAL A 156     -23.059   5.675 -11.587  1.00  0.74           H  
ATOM   2405 2HG1 VAL A 156     -22.674   4.329 -10.491  1.00  0.74           H  
ATOM   2406 3HG1 VAL A 156     -23.108   5.923  -9.825  1.00  0.74           H  
ATOM   2407 1HG2 VAL A 156     -21.405   7.579 -11.812  1.00  0.74           H  
ATOM   2408 2HG2 VAL A 156     -21.433   7.827 -10.050  1.00  0.74           H  
ATOM   2409 3HG2 VAL A 156     -19.890   7.522 -10.880  1.00  0.74           H  
ATOM   2410  N   GLU A 157     -19.938   3.092  -9.750  1.00  0.70           N  
ATOM   2411  CA  GLU A 157     -20.091   1.664  -9.534  1.00  0.70           C  
ATOM   2412  C   GLU A 157     -19.748   1.309  -8.084  1.00  0.70           C  
ATOM   2413  O   GLU A 157     -20.414   0.468  -7.480  1.00  0.70           O  
ATOM   2414  CB  GLU A 157     -19.239   0.843 -10.501  1.00  0.70           C  
ATOM   2415  CG  GLU A 157     -19.688   0.847 -11.961  1.00  0.70           C  
ATOM   2416  CD  GLU A 157     -18.906  -0.146 -12.811  1.00  0.70           C  
ATOM   2417  OE1 GLU A 157     -18.047  -0.774 -12.283  1.00  0.70           O  
ATOM   2418  OE2 GLU A 157     -19.156  -0.249 -13.991  1.00  0.70           O1-
ATOM   2419  H   GLU A 157     -19.251   3.460 -10.416  1.00  0.70           H  
ATOM   2420  HA  GLU A 157     -21.133   1.401  -9.706  1.00  0.70           H  
ATOM   2421 1HB  GLU A 157     -18.226   1.236 -10.480  1.00  0.70           H  
ATOM   2422 2HB  GLU A 157     -19.193  -0.188 -10.158  1.00  0.70           H  
ATOM   2423 1HG  GLU A 157     -20.753   0.617 -12.019  1.00  0.70           H  
ATOM   2424 2HG  GLU A 157     -19.530   1.845 -12.354  1.00  0.70           H  
ATOM   2425  N   GLU A 158     -18.753   1.994  -7.499  1.00  0.66           N  
ATOM   2426  CA  GLU A 158     -18.370   1.760  -6.112  1.00  0.66           C  
ATOM   2427  C   GLU A 158     -19.571   1.986  -5.210  1.00  0.66           C  
ATOM   2428  O   GLU A 158     -19.925   1.127  -4.401  1.00  0.66           O  
ATOM   2429  CB  GLU A 158     -17.269   2.740  -5.678  1.00  0.66           C  
ATOM   2430  CG  GLU A 158     -16.743   2.530  -4.263  1.00  0.66           C  
ATOM   2431  CD  GLU A 158     -15.747   3.568  -3.754  1.00  0.66           C  
ATOM   2432  OE1 GLU A 158     -16.066   4.725  -3.682  1.00  0.66           O  
ATOM   2433  OE2 GLU A 158     -14.654   3.177  -3.418  1.00  0.66           O1-
ATOM   2434  H   GLU A 158     -18.221   2.661  -8.047  1.00  0.66           H  
ATOM   2435  HA  GLU A 158     -18.029   0.729  -6.004  1.00  0.66           H  
ATOM   2436 1HB  GLU A 158     -16.436   2.669  -6.363  1.00  0.66           H  
ATOM   2437 2HB  GLU A 158     -17.645   3.755  -5.739  1.00  0.66           H  
ATOM   2438 1HG  GLU A 158     -17.581   2.454  -3.575  1.00  0.66           H  
ATOM   2439 2HG  GLU A 158     -16.231   1.600  -4.273  1.00  0.66           H  
ATOM   2440  N   GLN A 159     -20.236   3.133  -5.384  1.00  0.64           N  
ATOM   2441  CA  GLN A 159     -21.388   3.447  -4.556  1.00  0.64           C  
ATOM   2442  C   GLN A 159     -22.535   2.474  -4.784  1.00  0.64           C  
ATOM   2443  O   GLN A 159     -23.194   2.046  -3.832  1.00  0.64           O  
ATOM   2444  CB  GLN A 159     -21.850   4.882  -4.818  1.00  0.64           C  
ATOM   2445  CG  GLN A 159     -20.883   5.935  -4.304  1.00  0.64           C  
ATOM   2446  CD  GLN A 159     -21.319   7.353  -4.630  1.00  0.64           C  
ATOM   2447  NE2 GLN A 159     -20.352   8.193  -4.987  1.00  0.64           N  
ATOM   2448  OE1 GLN A 159     -22.509   7.694  -4.562  1.00  0.64           O  
ATOM   2449  H   GLN A 159     -19.907   3.816  -6.073  1.00  0.64           H  
ATOM   2450  HA  GLN A 159     -21.086   3.371  -3.513  1.00  0.64           H  
ATOM   2451 1HB  GLN A 159     -21.958   5.029  -5.897  1.00  0.64           H  
ATOM   2452 2HB  GLN A 159     -22.825   5.047  -4.362  1.00  0.64           H  
ATOM   2453 1HG  GLN A 159     -20.799   5.840  -3.224  1.00  0.64           H  
ATOM   2454 2HG  GLN A 159     -19.909   5.762  -4.766  1.00  0.64           H  
ATOM   2455 1HE2 GLN A 159     -20.569   9.142  -5.214  1.00  0.64           H  
ATOM   2456 2HE2 GLN A 159     -19.401   7.868  -5.030  1.00  0.64           H  
ATOM   2457  N   ARG A 160     -22.760   2.061  -6.034  1.00  0.63           N  
ATOM   2458  CA  ARG A 160     -23.855   1.129  -6.268  1.00  0.63           C  
ATOM   2459  C   ARG A 160     -23.569  -0.187  -5.553  1.00  0.63           C  
ATOM   2460  O   ARG A 160     -24.445  -0.742  -4.882  1.00  0.63           O  
ATOM   2461  CB  ARG A 160     -24.046   0.867  -7.756  1.00  0.63           C  
ATOM   2462  CG  ARG A 160     -24.596   2.026  -8.558  1.00  0.63           C  
ATOM   2463  CD  ARG A 160     -24.711   1.672  -9.988  1.00  0.63           C  
ATOM   2464  NE  ARG A 160     -25.127   2.796 -10.796  1.00  0.63           N  
ATOM   2465  CZ  ARG A 160     -25.280   2.755 -12.129  1.00  0.63           C  
ATOM   2466  NH1 ARG A 160     -25.090   1.632 -12.779  1.00  0.63           N1+
ATOM   2467  NH2 ARG A 160     -25.627   3.849 -12.787  1.00  0.63           N  
ATOM   2468  H   ARG A 160     -22.203   2.421  -6.812  1.00  0.63           H  
ATOM   2469  HA  ARG A 160     -24.771   1.556  -5.866  1.00  0.63           H  
ATOM   2470 1HB  ARG A 160     -23.081   0.606  -8.193  1.00  0.63           H  
ATOM   2471 2HB  ARG A 160     -24.706   0.011  -7.898  1.00  0.63           H  
ATOM   2472 1HG  ARG A 160     -25.586   2.284  -8.188  1.00  0.63           H  
ATOM   2473 2HG  ARG A 160     -23.939   2.885  -8.462  1.00  0.63           H  
ATOM   2474 1HD  ARG A 160     -23.747   1.319 -10.360  1.00  0.63           H  
ATOM   2475 2HD  ARG A 160     -25.451   0.882 -10.101  1.00  0.63           H  
ATOM   2476  HE  ARG A 160     -25.284   3.677 -10.329  1.00  0.63           H  
ATOM   2477 1HH1 ARG A 160     -24.854   0.763 -12.267  1.00  0.63           H  
ATOM   2478 2HH1 ARG A 160     -25.212   1.614 -13.784  1.00  0.63           H  
ATOM   2479 1HH2 ARG A 160     -25.778   4.714 -12.286  1.00  0.63           H  
ATOM   2480 2HH2 ARG A 160     -25.745   3.819 -13.790  1.00  0.63           H  
ATOM   2481  N   THR A 161     -22.321  -0.648  -5.631  1.00  0.64           N  
ATOM   2482  CA  THR A 161     -21.919  -1.878  -4.977  1.00  0.64           C  
ATOM   2483  C   THR A 161     -22.047  -1.807  -3.477  1.00  0.64           C  
ATOM   2484  O   THR A 161     -22.561  -2.738  -2.862  1.00  0.64           O  
ATOM   2485  CB  THR A 161     -20.486  -2.248  -5.319  1.00  0.64           C  
ATOM   2486  CG2 THR A 161     -20.043  -3.404  -4.536  1.00  0.64           C  
ATOM   2487  OG1 THR A 161     -20.370  -2.527  -6.700  1.00  0.64           O  
ATOM   2488  H   THR A 161     -21.629  -0.142  -6.187  1.00  0.64           H  
ATOM   2489  HA  THR A 161     -22.569  -2.678  -5.332  1.00  0.64           H  
ATOM   2490  HB  THR A 161     -19.842  -1.399  -5.089  1.00  0.64           H  
ATOM   2491  HG1 THR A 161     -19.409  -2.477  -6.941  1.00  0.64           H  
ATOM   2492 1HG2 THR A 161     -19.026  -3.590  -4.814  1.00  0.64           H  
ATOM   2493 2HG2 THR A 161     -20.102  -3.171  -3.478  1.00  0.64           H  
ATOM   2494 3HG2 THR A 161     -20.664  -4.269  -4.755  1.00  0.64           H  
ATOM   2495  N   LEU A 162     -21.594  -0.713  -2.875  1.00  0.64           N  
ATOM   2496  CA  LEU A 162     -21.670  -0.605  -1.432  1.00  0.64           C  
ATOM   2497  C   LEU A 162     -23.116  -0.622  -0.970  1.00  0.64           C  
ATOM   2498  O   LEU A 162     -23.451  -1.298   0.002  1.00  0.64           O  
ATOM   2499  CB  LEU A 162     -20.996   0.681  -0.991  1.00  0.64           C  
ATOM   2500  CG  LEU A 162     -19.489   0.707  -1.173  1.00  0.64           C  
ATOM   2501  CD1 LEU A 162     -18.985   2.105  -0.925  1.00  0.64           C  
ATOM   2502  CD2 LEU A 162     -18.852  -0.288  -0.225  1.00  0.64           C  
ATOM   2503  H   LEU A 162     -21.169   0.033  -3.429  1.00  0.64           H  
ATOM   2504  HA  LEU A 162     -21.148  -1.452  -0.991  1.00  0.64           H  
ATOM   2505 1HB  LEU A 162     -21.411   1.502  -1.579  1.00  0.64           H  
ATOM   2506 2HB  LEU A 162     -21.220   0.859   0.061  1.00  0.64           H  
ATOM   2507  HG  LEU A 162     -19.241   0.441  -2.187  1.00  0.64           H  
ATOM   2508 1HD1 LEU A 162     -17.922   2.126  -1.078  1.00  0.64           H  
ATOM   2509 2HD1 LEU A 162     -19.460   2.788  -1.630  1.00  0.64           H  
ATOM   2510 3HD1 LEU A 162     -19.217   2.408   0.092  1.00  0.64           H  
ATOM   2511 1HD2 LEU A 162     -17.792  -0.254  -0.358  1.00  0.64           H  
ATOM   2512 2HD2 LEU A 162     -19.094  -0.023   0.803  1.00  0.64           H  
ATOM   2513 3HD2 LEU A 162     -19.221  -1.291  -0.439  1.00  0.64           H  
ATOM   2514  N   ARG A 163     -24.001   0.056  -1.705  1.00  0.65           N  
ATOM   2515  CA  ARG A 163     -25.408   0.072  -1.328  1.00  0.65           C  
ATOM   2516  C   ARG A 163     -25.982  -1.340  -1.390  1.00  0.65           C  
ATOM   2517  O   ARG A 163     -26.697  -1.774  -0.480  1.00  0.65           O  
ATOM   2518  CB  ARG A 163     -26.169   1.007  -2.255  1.00  0.65           C  
ATOM   2519  CG  ARG A 163     -25.866   2.481  -2.038  1.00  0.65           C  
ATOM   2520  CD  ARG A 163     -26.490   3.331  -3.077  1.00  0.65           C  
ATOM   2521  NE  ARG A 163     -26.120   4.733  -2.923  1.00  0.65           N  
ATOM   2522  CZ  ARG A 163     -26.367   5.698  -3.831  1.00  0.65           C  
ATOM   2523  NH1 ARG A 163     -26.998   5.407  -4.950  1.00  0.65           N1+
ATOM   2524  NH2 ARG A 163     -25.973   6.937  -3.601  1.00  0.65           N  
ATOM   2525  H   ARG A 163     -23.693   0.602  -2.513  1.00  0.65           H  
ATOM   2526  HA  ARG A 163     -25.491   0.441  -0.305  1.00  0.65           H  
ATOM   2527 1HB  ARG A 163     -25.904   0.774  -3.286  1.00  0.65           H  
ATOM   2528 2HB  ARG A 163     -27.232   0.859  -2.156  1.00  0.65           H  
ATOM   2529 1HG  ARG A 163     -26.269   2.781  -1.070  1.00  0.65           H  
ATOM   2530 2HG  ARG A 163     -24.793   2.643  -2.045  1.00  0.65           H  
ATOM   2531 1HD  ARG A 163     -26.152   2.995  -4.058  1.00  0.65           H  
ATOM   2532 2HD  ARG A 163     -27.575   3.250  -3.015  1.00  0.65           H  
ATOM   2533  HE  ARG A 163     -25.630   4.998  -2.079  1.00  0.65           H  
ATOM   2534 1HH1 ARG A 163     -27.299   4.459  -5.128  1.00  0.65           H  
ATOM   2535 2HH1 ARG A 163     -27.179   6.133  -5.629  1.00  0.65           H  
ATOM   2536 1HH2 ARG A 163     -25.482   7.162  -2.746  1.00  0.65           H  
ATOM   2537 2HH2 ARG A 163     -26.152   7.660  -4.282  1.00  0.65           H  
ATOM   2538  N   ILE A 164     -25.591  -2.099  -2.408  1.00  0.67           N  
ATOM   2539  CA  ILE A 164     -26.049  -3.469  -2.525  1.00  0.67           C  
ATOM   2540  C   ILE A 164     -25.468  -4.365  -1.452  1.00  0.67           C  
ATOM   2541  O   ILE A 164     -26.192  -5.189  -0.901  1.00  0.67           O  
ATOM   2542  CB  ILE A 164     -25.811  -4.017  -3.927  1.00  0.67           C  
ATOM   2543  CG1 ILE A 164     -26.688  -3.206  -4.874  1.00  0.67           C  
ATOM   2544  CG2 ILE A 164     -26.083  -5.507  -3.997  1.00  0.67           C  
ATOM   2545  CD1 ILE A 164     -28.160  -3.260  -4.497  1.00  0.67           C  
ATOM   2546  H   ILE A 164     -24.997  -1.702  -3.141  1.00  0.67           H  
ATOM   2547  HA  ILE A 164     -27.128  -3.464  -2.384  1.00  0.67           H  
ATOM   2548  HB  ILE A 164     -24.771  -3.828  -4.211  1.00  0.67           H  
ATOM   2549 1HG1 ILE A 164     -26.378  -2.174  -4.843  1.00  0.67           H  
ATOM   2550 2HG1 ILE A 164     -26.563  -3.576  -5.894  1.00  0.67           H  
ATOM   2551 1HG2 ILE A 164     -25.899  -5.857  -5.018  1.00  0.67           H  
ATOM   2552 2HG2 ILE A 164     -25.421  -6.035  -3.308  1.00  0.67           H  
ATOM   2553 3HG2 ILE A 164     -27.099  -5.693  -3.732  1.00  0.67           H  
ATOM   2554 1HD1 ILE A 164     -28.725  -2.654  -5.182  1.00  0.67           H  
ATOM   2555 2HD1 ILE A 164     -28.510  -4.284  -4.540  1.00  0.67           H  
ATOM   2556 3HD1 ILE A 164     -28.299  -2.873  -3.489  1.00  0.67           H  
ATOM   2557  N   LEU A 165     -24.184  -4.206  -1.123  1.00  0.68           N  
ATOM   2558  CA  LEU A 165     -23.598  -5.012  -0.063  1.00  0.68           C  
ATOM   2559  C   LEU A 165     -24.304  -4.720   1.278  1.00  0.68           C  
ATOM   2560  O   LEU A 165     -24.543  -5.627   2.086  1.00  0.68           O  
ATOM   2561  CB  LEU A 165     -22.085  -4.789   0.023  1.00  0.68           C  
ATOM   2562  CG  LEU A 165     -21.258  -5.370  -1.182  1.00  0.68           C  
ATOM   2563  CD1 LEU A 165     -19.777  -4.945  -1.065  1.00  0.68           C  
ATOM   2564  CD2 LEU A 165     -21.398  -6.901  -1.196  1.00  0.68           C  
ATOM   2565  H   LEU A 165     -23.616  -3.521  -1.618  1.00  0.68           H  
ATOM   2566  HA  LEU A 165     -23.735  -6.054  -0.324  1.00  0.68           H  
ATOM   2567 1HB  LEU A 165     -21.903  -3.714   0.060  1.00  0.68           H  
ATOM   2568 2HB  LEU A 165     -21.715  -5.234   0.933  1.00  0.68           H  
ATOM   2569  HG  LEU A 165     -21.652  -4.968  -2.115  1.00  0.68           H  
ATOM   2570 1HD1 LEU A 165     -19.221  -5.343  -1.913  1.00  0.68           H  
ATOM   2571 2HD1 LEU A 165     -19.709  -3.858  -1.065  1.00  0.68           H  
ATOM   2572 3HD1 LEU A 165     -19.355  -5.337  -0.146  1.00  0.68           H  
ATOM   2573 1HD2 LEU A 165     -20.843  -7.312  -2.031  1.00  0.68           H  
ATOM   2574 2HD2 LEU A 165     -21.005  -7.312  -0.269  1.00  0.68           H  
ATOM   2575 3HD2 LEU A 165     -22.449  -7.168  -1.295  1.00  0.68           H  
ATOM   2576  N   GLU A 166     -24.658  -3.454   1.527  1.00  0.70           N  
ATOM   2577  CA  GLU A 166     -25.403  -3.135   2.740  1.00  0.70           C  
ATOM   2578  C   GLU A 166     -26.808  -3.764   2.704  1.00  0.70           C  
ATOM   2579  O   GLU A 166     -27.270  -4.307   3.706  1.00  0.70           O  
ATOM   2580  CB  GLU A 166     -25.474  -1.620   2.967  1.00  0.70           C  
ATOM   2581  CG  GLU A 166     -24.130  -0.971   3.362  1.00  0.70           C  
ATOM   2582  CD  GLU A 166     -24.208   0.539   3.526  1.00  0.70           C  
ATOM   2583  OE1 GLU A 166     -25.236   1.106   3.231  1.00  0.70           O  
ATOM   2584  OE2 GLU A 166     -23.234   1.121   3.952  1.00  0.70           O1-
ATOM   2585  H   GLU A 166     -24.414  -2.711   0.869  1.00  0.70           H  
ATOM   2586  HA  GLU A 166     -24.877  -3.566   3.585  1.00  0.70           H  
ATOM   2587 1HB  GLU A 166     -25.814  -1.137   2.047  1.00  0.70           H  
ATOM   2588 2HB  GLU A 166     -26.203  -1.399   3.744  1.00  0.70           H  
ATOM   2589 1HG  GLU A 166     -23.797  -1.407   4.303  1.00  0.70           H  
ATOM   2590 2HG  GLU A 166     -23.386  -1.213   2.605  1.00  0.70           H  
ATOM   2591  N   MET A 167     -27.464  -3.753   1.537  1.00  0.71           N  
ATOM   2592  CA  MET A 167     -28.794  -4.350   1.391  1.00  0.71           C  
ATOM   2593  C   MET A 167     -28.784  -5.836   1.719  1.00  0.71           C  
ATOM   2594  O   MET A 167     -29.594  -6.323   2.512  1.00  0.71           O  
ATOM   2595  CB  MET A 167     -29.303  -4.181  -0.041  1.00  0.71           C  
ATOM   2596  CG  MET A 167     -30.661  -4.827  -0.334  1.00  0.71           C  
ATOM   2597  SD  MET A 167     -31.039  -4.828  -2.105  1.00  0.71           S  
ATOM   2598  CE  MET A 167     -29.886  -6.014  -2.676  1.00  0.71           C  
ATOM   2599  H   MET A 167     -27.047  -3.280   0.737  1.00  0.71           H  
ATOM   2600  HA  MET A 167     -29.474  -3.853   2.087  1.00  0.71           H  
ATOM   2601 1HB  MET A 167     -29.367  -3.123  -0.278  1.00  0.71           H  
ATOM   2602 2HB  MET A 167     -28.592  -4.620  -0.726  1.00  0.71           H  
ATOM   2603 1HG  MET A 167     -30.664  -5.855   0.023  1.00  0.71           H  
ATOM   2604 2HG  MET A 167     -31.455  -4.277   0.182  1.00  0.71           H  
ATOM   2605 1HE  MET A 167     -29.996  -6.121  -3.751  1.00  0.71           H  
ATOM   2606 2HE  MET A 167     -28.887  -5.675  -2.427  1.00  0.71           H  
ATOM   2607 3HE  MET A 167     -30.065  -6.965  -2.193  1.00  0.71           H  
ATOM   2608  N   VAL A 168     -27.847  -6.565   1.114  1.00  0.71           N  
ATOM   2609  CA  VAL A 168     -27.769  -8.001   1.325  1.00  0.71           C  
ATOM   2610  C   VAL A 168     -27.334  -8.354   2.735  1.00  0.71           C  
ATOM   2611  O   VAL A 168     -27.712  -9.415   3.219  1.00  0.71           O  
ATOM   2612  CB  VAL A 168     -26.826  -8.663   0.306  1.00  0.71           C  
ATOM   2613  CG1 VAL A 168     -27.359  -8.422  -1.123  1.00  0.71           C  
ATOM   2614  CG2 VAL A 168     -25.472  -8.083   0.469  1.00  0.71           C  
ATOM   2615  H   VAL A 168     -27.190  -6.103   0.479  1.00  0.71           H  
ATOM   2616  HA  VAL A 168     -28.766  -8.412   1.162  1.00  0.71           H  
ATOM   2617  HB  VAL A 168     -26.797  -9.738   0.462  1.00  0.71           H  
ATOM   2618 1HG1 VAL A 168     -26.690  -8.889  -1.847  1.00  0.71           H  
ATOM   2619 2HG1 VAL A 168     -28.353  -8.851  -1.220  1.00  0.71           H  
ATOM   2620 3HG1 VAL A 168     -27.399  -7.355  -1.313  1.00  0.71           H  
ATOM   2621 1HG2 VAL A 168     -24.780  -8.465  -0.237  1.00  0.71           H  
ATOM   2622 2HG2 VAL A 168     -25.578  -7.059   0.323  1.00  0.71           H  
ATOM   2623 3HG2 VAL A 168     -25.090  -8.267   1.464  1.00  0.71           H  
ATOM   2624  N   SER A 169     -26.604  -7.467   3.429  1.00  0.71           N  
ATOM   2625  CA  SER A 169     -26.168  -7.796   4.774  1.00  0.71           C  
ATOM   2626  C   SER A 169     -27.352  -8.144   5.659  1.00  0.71           C  
ATOM   2627  O   SER A 169     -27.279  -9.125   6.391  1.00  0.71           O  
ATOM   2628  CB  SER A 169     -25.371  -6.670   5.397  1.00  0.71           C  
ATOM   2629  OG  SER A 169     -24.913  -7.034   6.697  1.00  0.71           O  
ATOM   2630  H   SER A 169     -26.290  -6.599   2.992  1.00  0.71           H  
ATOM   2631  HA  SER A 169     -25.518  -8.662   4.721  1.00  0.71           H  
ATOM   2632 1HB  SER A 169     -24.522  -6.444   4.756  1.00  0.71           H  
ATOM   2633 2HB  SER A 169     -25.985  -5.771   5.459  1.00  0.71           H  
ATOM   2634  HG  SER A 169     -24.503  -7.899   6.591  1.00  0.71           H  
ATOM   2635  N   ASP A 170     -28.453  -7.389   5.610  1.00  0.71           N  
ATOM   2636  CA  ASP A 170     -29.576  -7.753   6.483  1.00  0.71           C  
ATOM   2637  C   ASP A 170     -30.083  -9.171   6.188  1.00  0.71           C  
ATOM   2638  O   ASP A 170     -30.440  -9.919   7.104  1.00  0.71           O  
ATOM   2639  CB  ASP A 170     -30.750  -6.780   6.346  1.00  0.71           C  
ATOM   2640  CG  ASP A 170     -30.553  -5.394   6.997  1.00  0.71           C  
ATOM   2641  OD1 ASP A 170     -29.632  -5.219   7.762  1.00  0.71           O  
ATOM   2642  OD2 ASP A 170     -31.375  -4.535   6.750  1.00  0.71           O1-
ATOM   2643  H   ASP A 170     -28.499  -6.588   4.985  1.00  0.71           H  
ATOM   2644  HA  ASP A 170     -29.229  -7.726   7.516  1.00  0.71           H  
ATOM   2645 1HB  ASP A 170     -30.952  -6.627   5.281  1.00  0.71           H  
ATOM   2646 2HB  ASP A 170     -31.640  -7.236   6.776  1.00  0.71           H  
ATOM   2647  N   TRP A 171     -30.083  -9.560   4.918  1.00  0.71           N  
ATOM   2648  CA  TRP A 171     -30.557 -10.887   4.553  1.00  0.71           C  
ATOM   2649  C   TRP A 171     -29.555 -11.932   5.021  1.00  0.71           C  
ATOM   2650  O   TRP A 171     -29.924 -12.987   5.550  1.00  0.71           O  
ATOM   2651  CB  TRP A 171     -30.680 -10.973   3.044  1.00  0.71           C  
ATOM   2652  CG  TRP A 171     -31.794 -10.217   2.454  1.00  0.71           C  
ATOM   2653  CD1 TRP A 171     -31.822  -8.894   2.155  1.00  0.71           C  
ATOM   2654  CD2 TRP A 171     -33.041 -10.755   2.009  1.00  0.71           C  
ATOM   2655  CE2 TRP A 171     -33.780  -9.696   1.485  1.00  0.71           C  
ATOM   2656  CE3 TRP A 171     -33.580 -12.029   2.006  1.00  0.71           C  
ATOM   2657  NE1 TRP A 171     -33.022  -8.566   1.587  1.00  0.71           N  
ATOM   2658  CZ2 TRP A 171     -35.038  -9.874   0.977  1.00  0.71           C  
ATOM   2659  CZ3 TRP A 171     -34.825 -12.211   1.492  1.00  0.71           C  
ATOM   2660  CH2 TRP A 171     -35.549 -11.163   0.991  1.00  0.71           C  
ATOM   2661  H   TRP A 171     -29.746  -8.926   4.200  1.00  0.71           H  
ATOM   2662  HA  TRP A 171     -31.520 -11.072   5.025  1.00  0.71           H  
ATOM   2663 1HB  TRP A 171     -29.761 -10.638   2.583  1.00  0.71           H  
ATOM   2664 2HB  TRP A 171     -30.834 -12.012   2.781  1.00  0.71           H  
ATOM   2665  HD1 TRP A 171     -31.015  -8.204   2.348  1.00  0.71           H  
ATOM   2666  HE1 TRP A 171     -33.300  -7.638   1.280  1.00  0.71           H  
ATOM   2667  HE3 TRP A 171     -33.020 -12.877   2.408  1.00  0.71           H  
ATOM   2668  HZ2 TRP A 171     -35.614  -9.044   0.575  1.00  0.71           H  
ATOM   2669  HZ3 TRP A 171     -35.228 -13.221   1.503  1.00  0.71           H  
ATOM   2670  HH2 TRP A 171     -36.546 -11.359   0.596  1.00  0.71           H  
ATOM   2671  N   LEU A 172     -28.279 -11.606   4.878  1.00  0.71           N  
ATOM   2672  CA  LEU A 172     -27.222 -12.515   5.263  1.00  0.71           C  
ATOM   2673  C   LEU A 172     -27.265 -12.728   6.777  1.00  0.71           C  
ATOM   2674  O   LEU A 172     -27.017 -13.832   7.267  1.00  0.71           O  
ATOM   2675  CB  LEU A 172     -25.872 -11.973   4.799  1.00  0.71           C  
ATOM   2676  CG  LEU A 172     -25.648 -11.927   3.291  1.00  0.71           C  
ATOM   2677  CD1 LEU A 172     -24.376 -11.223   3.009  1.00  0.71           C  
ATOM   2678  CD2 LEU A 172     -25.592 -13.299   2.766  1.00  0.71           C  
ATOM   2679  H   LEU A 172     -28.039 -10.712   4.454  1.00  0.71           H  
ATOM   2680  HA  LEU A 172     -27.387 -13.461   4.765  1.00  0.71           H  
ATOM   2681 1HB  LEU A 172     -25.722 -10.983   5.212  1.00  0.71           H  
ATOM   2682 2HB  LEU A 172     -25.122 -12.617   5.167  1.00  0.71           H  
ATOM   2683  HG  LEU A 172     -26.453 -11.399   2.811  1.00  0.71           H  
ATOM   2684 1HD1 LEU A 172     -24.221 -11.202   1.939  1.00  0.71           H  
ATOM   2685 2HD1 LEU A 172     -24.416 -10.210   3.389  1.00  0.71           H  
ATOM   2686 3HD1 LEU A 172     -23.567 -11.767   3.492  1.00  0.71           H  
ATOM   2687 1HD2 LEU A 172     -25.426 -13.268   1.693  1.00  0.71           H  
ATOM   2688 2HD2 LEU A 172     -24.775 -13.827   3.252  1.00  0.71           H  
ATOM   2689 3HD2 LEU A 172     -26.523 -13.796   2.974  1.00  0.71           H  
ATOM   2690  N   GLN A 173     -27.612 -11.672   7.525  1.00  0.71           N  
ATOM   2691  CA  GLN A 173     -27.755 -11.740   8.978  1.00  0.71           C  
ATOM   2692  C   GLN A 173     -28.901 -12.673   9.371  1.00  0.71           C  
ATOM   2693  O   GLN A 173     -28.803 -13.374  10.379  1.00  0.71           O  
ATOM   2694  CB  GLN A 173     -27.959 -10.351   9.588  1.00  0.71           C  
ATOM   2695  CG  GLN A 173     -26.716  -9.440   9.550  1.00  0.71           C  
ATOM   2696  CD  GLN A 173     -27.027  -8.034  10.042  1.00  0.71           C  
ATOM   2697  NE2 GLN A 173     -26.618  -7.001   9.291  1.00  0.71           N  
ATOM   2698  OE1 GLN A 173     -27.649  -7.880  11.107  1.00  0.71           O  
ATOM   2699  H   GLN A 173     -27.761 -10.776   7.064  1.00  0.71           H  
ATOM   2700  HA  GLN A 173     -26.840 -12.153   9.396  1.00  0.71           H  
ATOM   2701 1HB  GLN A 173     -28.757  -9.840   9.057  1.00  0.71           H  
ATOM   2702 2HB  GLN A 173     -28.270 -10.453  10.625  1.00  0.71           H  
ATOM   2703 1HG  GLN A 173     -25.962  -9.868  10.206  1.00  0.71           H  
ATOM   2704 2HG  GLN A 173     -26.327  -9.383   8.547  1.00  0.71           H  
ATOM   2705 1HE2 GLN A 173     -26.824  -6.066   9.581  1.00  0.71           H  
ATOM   2706 2HE2 GLN A 173     -26.107  -7.139   8.420  1.00  0.71           H  
ATOM   2707  N   ARG A 174     -29.981 -12.720   8.565  1.00  0.71           N  
ATOM   2708  CA  ARG A 174     -31.077 -13.644   8.881  1.00  0.71           C  
ATOM   2709  C   ARG A 174     -30.549 -15.076   8.841  1.00  0.71           C  
ATOM   2710  O   ARG A 174     -30.957 -15.918   9.646  1.00  0.71           O  
ATOM   2711  CB  ARG A 174     -32.251 -13.499   7.922  1.00  0.71           C  
ATOM   2712  CG  ARG A 174     -32.986 -12.191   8.023  1.00  0.71           C  
ATOM   2713  CD  ARG A 174     -33.632 -12.043   9.351  1.00  0.71           C  
ATOM   2714  NE  ARG A 174     -34.363 -10.801   9.461  1.00  0.71           N  
ATOM   2715  CZ  ARG A 174     -34.939 -10.342  10.595  1.00  0.71           C  
ATOM   2716  NH1 ARG A 174     -34.866 -11.047  11.706  1.00  0.71           N1+
ATOM   2717  NH2 ARG A 174     -35.577  -9.184  10.595  1.00  0.71           N  
ATOM   2718  H   ARG A 174     -30.050 -12.087   7.766  1.00  0.71           H  
ATOM   2719  HA  ARG A 174     -31.432 -13.432   9.888  1.00  0.71           H  
ATOM   2720 1HB  ARG A 174     -31.910 -13.605   6.899  1.00  0.71           H  
ATOM   2721 2HB  ARG A 174     -32.971 -14.295   8.106  1.00  0.71           H  
ATOM   2722 1HG  ARG A 174     -32.294 -11.369   7.880  1.00  0.71           H  
ATOM   2723 2HG  ARG A 174     -33.760 -12.154   7.253  1.00  0.71           H  
ATOM   2724 1HD  ARG A 174     -34.330 -12.865   9.507  1.00  0.71           H  
ATOM   2725 2HD  ARG A 174     -32.869 -12.059  10.128  1.00  0.71           H  
ATOM   2726  HE  ARG A 174     -34.435 -10.232   8.626  1.00  0.71           H  
ATOM   2727 1HH1 ARG A 174     -34.380 -11.932  11.711  1.00  0.71           H  
ATOM   2728 2HH1 ARG A 174     -35.297 -10.702  12.552  1.00  0.71           H  
ATOM   2729 1HH2 ARG A 174     -35.636  -8.636   9.744  1.00  0.71           H  
ATOM   2730 2HH2 ARG A 174     -36.005  -8.843  11.443  1.00  0.71           H  
ATOM   2731  N   GLY A 175     -29.620 -15.332   7.918  1.00  0.70           N  
ATOM   2732  CA  GLY A 175     -28.934 -16.620   7.876  1.00  0.70           C  
ATOM   2733  C   GLY A 175     -29.264 -17.620   6.763  1.00  0.70           C  
ATOM   2734  O   GLY A 175     -29.818 -18.679   7.055  1.00  0.70           O  
ATOM   2735  H   GLY A 175     -29.383 -14.590   7.256  1.00  0.70           H  
ATOM   2736 1HA  GLY A 175     -27.862 -16.424   7.862  1.00  0.70           H  
ATOM   2737 2HA  GLY A 175     -29.105 -17.115   8.830  1.00  0.70           H  
ATOM   2738  N   PRO A 176     -28.957 -17.328   5.493  1.00  0.69           N  
ATOM   2739  CA  PRO A 176     -29.041 -18.251   4.391  1.00  0.69           C  
ATOM   2740  C   PRO A 176     -27.906 -19.235   4.562  1.00  0.69           C  
ATOM   2741  O   PRO A 176     -26.922 -18.934   5.240  1.00  0.69           O  
ATOM   2742  CB  PRO A 176     -28.876 -17.356   3.163  1.00  0.69           C  
ATOM   2743  CG  PRO A 176     -28.062 -16.203   3.656  1.00  0.69           C  
ATOM   2744  CD  PRO A 176     -28.513 -16.003   5.115  1.00  0.69           C  
ATOM   2745  HA  PRO A 176     -30.006 -18.766   4.400  1.00  0.69           H  
ATOM   2746 1HB  PRO A 176     -28.386 -17.923   2.354  1.00  0.69           H  
ATOM   2747 2HB  PRO A 176     -29.856 -17.062   2.787  1.00  0.69           H  
ATOM   2748 1HG  PRO A 176     -26.988 -16.422   3.556  1.00  0.69           H  
ATOM   2749 2HG  PRO A 176     -28.273 -15.326   3.028  1.00  0.69           H  
ATOM   2750 1HD  PRO A 176     -27.663 -15.684   5.718  1.00  0.69           H  
ATOM   2751 2HD  PRO A 176     -29.350 -15.306   5.154  1.00  0.69           H  
ATOM   2752  N   ARG A 177     -28.030 -20.398   3.955  1.00  0.67           N  
ATOM   2753  CA  ARG A 177     -26.968 -21.378   3.958  1.00  0.67           C  
ATOM   2754  C   ARG A 177     -25.928 -20.971   2.927  1.00  0.67           C  
ATOM   2755  O   ARG A 177     -24.722 -21.110   3.150  1.00  0.67           O  
ATOM   2756  CB  ARG A 177     -27.547 -22.737   3.606  1.00  0.67           C  
ATOM   2757  CG  ARG A 177     -28.487 -23.289   4.672  1.00  0.67           C  
ATOM   2758  CD  ARG A 177     -29.191 -24.547   4.263  1.00  0.67           C  
ATOM   2759  NE  ARG A 177     -28.286 -25.669   4.083  1.00  0.67           N  
ATOM   2760  CZ  ARG A 177     -28.686 -26.932   3.829  1.00  0.67           C  
ATOM   2761  NH1 ARG A 177     -29.970 -27.208   3.755  1.00  0.67           N1+
ATOM   2762  NH2 ARG A 177     -27.793 -27.893   3.666  1.00  0.67           N  
ATOM   2763  H   ARG A 177     -28.865 -20.596   3.424  1.00  0.67           H  
ATOM   2764  HA  ARG A 177     -26.508 -21.412   4.945  1.00  0.67           H  
ATOM   2765 1HB  ARG A 177     -28.105 -22.665   2.669  1.00  0.67           H  
ATOM   2766 2HB  ARG A 177     -26.740 -23.453   3.454  1.00  0.67           H  
ATOM   2767 1HG  ARG A 177     -27.921 -23.493   5.580  1.00  0.67           H  
ATOM   2768 2HG  ARG A 177     -29.252 -22.536   4.885  1.00  0.67           H  
ATOM   2769 1HD  ARG A 177     -29.921 -24.816   5.026  1.00  0.67           H  
ATOM   2770 2HD  ARG A 177     -29.711 -24.373   3.318  1.00  0.67           H  
ATOM   2771  HE  ARG A 177     -27.291 -25.489   4.139  1.00  0.67           H  
ATOM   2772 1HH1 ARG A 177     -30.655 -26.472   3.885  1.00  0.67           H  
ATOM   2773 2HH1 ARG A 177     -30.276 -28.156   3.586  1.00  0.67           H  
ATOM   2774 1HH2 ARG A 177     -26.806 -27.682   3.727  1.00  0.67           H  
ATOM   2775 2HH2 ARG A 177     -28.096 -28.837   3.480  1.00  0.67           H  
ATOM   2776  N   GLU A 178     -26.424 -20.454   1.799  1.00  0.66           N  
ATOM   2777  CA  GLU A 178     -25.578 -20.041   0.688  1.00  0.66           C  
ATOM   2778  C   GLU A 178     -25.987 -18.719   0.060  1.00  0.66           C  
ATOM   2779  O   GLU A 178     -27.142 -18.295   0.142  1.00  0.66           O  
ATOM   2780  CB  GLU A 178     -25.515 -21.102  -0.414  1.00  0.66           C  
ATOM   2781  CG  GLU A 178     -24.885 -22.407   0.003  1.00  0.66           C  
ATOM   2782  CD  GLU A 178     -24.662 -23.255  -1.152  1.00  0.66           C  
ATOM   2783  OE1 GLU A 178     -24.958 -22.793  -2.226  1.00  0.66           O  
ATOM   2784  OE2 GLU A 178     -24.174 -24.346  -1.009  1.00  0.66           O1-
ATOM   2785  H   GLU A 178     -27.437 -20.376   1.718  1.00  0.66           H  
ATOM   2786  HA  GLU A 178     -24.570 -19.911   1.078  1.00  0.66           H  
ATOM   2787 1HB  GLU A 178     -26.525 -21.319  -0.763  1.00  0.66           H  
ATOM   2788 2HB  GLU A 178     -24.951 -20.714  -1.264  1.00  0.66           H  
ATOM   2789 1HG  GLU A 178     -23.934 -22.208   0.500  1.00  0.66           H  
ATOM   2790 2HG  GLU A 178     -25.541 -22.920   0.704  1.00  0.66           H  
ATOM   2791  N   PHE A 179     -25.034 -18.087  -0.595  1.00  0.64           N  
ATOM   2792  CA  PHE A 179     -25.329 -16.866  -1.328  1.00  0.64           C  
ATOM   2793  C   PHE A 179     -24.414 -16.620  -2.531  1.00  0.64           C  
ATOM   2794  O   PHE A 179     -23.306 -17.163  -2.624  1.00  0.64           O  
ATOM   2795  CB  PHE A 179     -25.277 -15.627  -0.411  1.00  0.64           C  
ATOM   2796  CG  PHE A 179     -23.947 -15.377   0.218  1.00  0.64           C  
ATOM   2797  CD1 PHE A 179     -22.996 -14.652  -0.453  1.00  0.64           C  
ATOM   2798  CD2 PHE A 179     -23.667 -15.807   1.510  1.00  0.64           C  
ATOM   2799  CE1 PHE A 179     -21.789 -14.394   0.107  1.00  0.64           C  
ATOM   2800  CE2 PHE A 179     -22.441 -15.529   2.094  1.00  0.64           C  
ATOM   2801  CZ  PHE A 179     -21.497 -14.826   1.384  1.00  0.64           C  
ATOM   2802  H   PHE A 179     -24.107 -18.509  -0.601  1.00  0.64           H  
ATOM   2803  HA  PHE A 179     -26.342 -16.959  -1.709  1.00  0.64           H  
ATOM   2804 1HB  PHE A 179     -25.553 -14.742  -0.987  1.00  0.64           H  
ATOM   2805 2HB  PHE A 179     -26.015 -15.734   0.384  1.00  0.64           H  
ATOM   2806  HD1 PHE A 179     -23.211 -14.296  -1.464  1.00  0.64           H  
ATOM   2807  HD2 PHE A 179     -24.423 -16.367   2.065  1.00  0.64           H  
ATOM   2808  HE1 PHE A 179     -21.063 -13.845  -0.466  1.00  0.64           H  
ATOM   2809  HE2 PHE A 179     -22.227 -15.872   3.102  1.00  0.64           H  
ATOM   2810  HZ  PHE A 179     -20.527 -14.609   1.828  1.00  0.64           H  
ATOM   2811  N   CYS A 180     -24.882 -15.744  -3.422  1.00  0.63           N  
ATOM   2812  CA  CYS A 180     -24.116 -15.288  -4.585  1.00  0.63           C  
ATOM   2813  C   CYS A 180     -24.545 -13.876  -4.957  1.00  0.63           C  
ATOM   2814  O   CYS A 180     -25.669 -13.666  -5.432  1.00  0.63           O  
ATOM   2815  CB  CYS A 180     -24.330 -16.204  -5.770  1.00  0.63           C  
ATOM   2816  SG  CYS A 180     -23.379 -15.786  -7.175  1.00  0.63           S  
ATOM   2817  H   CYS A 180     -25.821 -15.378  -3.261  1.00  0.63           H  
ATOM   2818  HA  CYS A 180     -23.060 -15.281  -4.333  1.00  0.63           H  
ATOM   2819 1HB  CYS A 180     -24.086 -17.219  -5.482  1.00  0.63           H  
ATOM   2820 2HB  CYS A 180     -25.351 -16.184  -6.066  1.00  0.63           H  
ATOM   2821  HG  CYS A 180     -23.750 -16.823  -7.912  1.00  0.63           H  
ATOM   2822  N   ILE A 181     -23.649 -12.925  -4.691  1.00  0.62           N  
ATOM   2823  CA  ILE A 181     -23.918 -11.498  -4.818  1.00  0.62           C  
ATOM   2824  C   ILE A 181     -22.986 -10.799  -5.810  1.00  0.62           C  
ATOM   2825  O   ILE A 181     -21.766 -10.865  -5.690  1.00  0.62           O  
ATOM   2826  CB  ILE A 181     -23.759 -10.898  -3.399  1.00  0.62           C  
ATOM   2827  CG1 ILE A 181     -24.829 -11.624  -2.444  1.00  0.62           C  
ATOM   2828  CG2 ILE A 181     -23.925  -9.359  -3.405  1.00  0.62           C  
ATOM   2829  CD1 ILE A 181     -24.606 -11.474  -0.982  1.00  0.62           C  
ATOM   2830  H   ILE A 181     -22.745 -13.216  -4.323  1.00  0.62           H  
ATOM   2831  HA  ILE A 181     -24.941 -11.366  -5.160  1.00  0.62           H  
ATOM   2832  HB  ILE A 181     -22.780 -11.153  -3.023  1.00  0.62           H  
ATOM   2833 1HG1 ILE A 181     -25.815 -11.230  -2.678  1.00  0.62           H  
ATOM   2834 2HG1 ILE A 181     -24.827 -12.677  -2.633  1.00  0.62           H  
ATOM   2835 1HG2 ILE A 181     -23.802  -8.974  -2.398  1.00  0.62           H  
ATOM   2836 2HG2 ILE A 181     -23.167  -8.918  -4.056  1.00  0.62           H  
ATOM   2837 3HG2 ILE A 181     -24.908  -9.087  -3.774  1.00  0.62           H  
ATOM   2838 1HD1 ILE A 181     -25.390 -11.998  -0.439  1.00  0.62           H  
ATOM   2839 2HD1 ILE A 181     -23.648 -11.893  -0.718  1.00  0.62           H  
ATOM   2840 3HD1 ILE A 181     -24.621 -10.471  -0.728  1.00  0.62           H  
ATOM   2841  N   LYS A 182     -23.544 -10.107  -6.796  1.00  0.62           N  
ATOM   2842  CA  LYS A 182     -22.673  -9.399  -7.734  1.00  0.62           C  
ATOM   2843  C   LYS A 182     -22.053  -8.171  -7.096  1.00  0.62           C  
ATOM   2844  O   LYS A 182     -22.733  -7.384  -6.435  1.00  0.62           O  
ATOM   2845  CB  LYS A 182     -23.391  -8.995  -9.023  1.00  0.62           C  
ATOM   2846  CG  LYS A 182     -22.452  -8.340 -10.063  1.00  0.62           C  
ATOM   2847  CD  LYS A 182     -23.097  -8.326 -11.418  1.00  0.62           C  
ATOM   2848  CE  LYS A 182     -24.246  -7.336 -11.528  1.00  0.62           C  
ATOM   2849  NZ  LYS A 182     -24.984  -7.571 -12.779  1.00  0.62           N1+
ATOM   2850  H   LYS A 182     -24.558 -10.105  -6.907  1.00  0.62           H  
ATOM   2851  HA  LYS A 182     -21.853 -10.061  -8.012  1.00  0.62           H  
ATOM   2852 1HB  LYS A 182     -23.881  -9.846  -9.476  1.00  0.62           H  
ATOM   2853 2HB  LYS A 182     -24.172  -8.269  -8.785  1.00  0.62           H  
ATOM   2854 1HG  LYS A 182     -22.222  -7.316  -9.764  1.00  0.62           H  
ATOM   2855 2HG  LYS A 182     -21.517  -8.905 -10.118  1.00  0.62           H  
ATOM   2856 1HD  LYS A 182     -22.340  -8.073 -12.167  1.00  0.62           H  
ATOM   2857 2HD  LYS A 182     -23.472  -9.325 -11.643  1.00  0.62           H  
ATOM   2858 1HE  LYS A 182     -24.927  -7.458 -10.684  1.00  0.62           H  
ATOM   2859 2HE  LYS A 182     -23.859  -6.319 -11.528  1.00  0.62           H  
ATOM   2860 1HZ  LYS A 182     -25.765  -6.944 -12.874  1.00  0.62           H  
ATOM   2861 2HZ  LYS A 182     -24.376  -7.481 -13.570  1.00  0.62           H  
ATOM   2862 3HZ  LYS A 182     -25.331  -8.540 -12.694  1.00  0.62           H  
ATOM   2863  N   VAL A 183     -20.755  -8.019  -7.312  1.00  0.63           N  
ATOM   2864  CA  VAL A 183     -19.970  -6.900  -6.833  1.00  0.63           C  
ATOM   2865  C   VAL A 183     -19.329  -6.160  -8.005  1.00  0.63           C  
ATOM   2866  O   VAL A 183     -18.665  -6.782  -8.840  1.00  0.63           O  
ATOM   2867  CB  VAL A 183     -18.843  -7.445  -5.940  1.00  0.63           C  
ATOM   2868  CG1 VAL A 183     -17.983  -6.347  -5.452  1.00  0.63           C  
ATOM   2869  CG2 VAL A 183     -19.421  -8.228  -4.774  1.00  0.63           C  
ATOM   2870  H   VAL A 183     -20.259  -8.743  -7.826  1.00  0.63           H  
ATOM   2871  HA  VAL A 183     -20.614  -6.221  -6.275  1.00  0.63           H  
ATOM   2872  HB  VAL A 183     -18.215  -8.104  -6.542  1.00  0.63           H  
ATOM   2873 1HG1 VAL A 183     -17.211  -6.767  -4.876  1.00  0.63           H  
ATOM   2874 2HG1 VAL A 183     -17.556  -5.795  -6.290  1.00  0.63           H  
ATOM   2875 3HG1 VAL A 183     -18.567  -5.702  -4.848  1.00  0.63           H  
ATOM   2876 1HG2 VAL A 183     -18.608  -8.617  -4.175  1.00  0.63           H  
ATOM   2877 2HG2 VAL A 183     -20.043  -7.575  -4.176  1.00  0.63           H  
ATOM   2878 3HG2 VAL A 183     -20.020  -9.057  -5.146  1.00  0.63           H  
ATOM   2879  N   LEU A 184     -19.508  -4.843  -8.103  1.00  0.65           N  
ATOM   2880  CA  LEU A 184     -18.847  -4.144  -9.195  1.00  0.65           C  
ATOM   2881  C   LEU A 184     -17.683  -3.379  -8.607  1.00  0.65           C  
ATOM   2882  O   LEU A 184     -17.808  -2.786  -7.532  1.00  0.65           O  
ATOM   2883  CB  LEU A 184     -19.786  -3.167  -9.892  1.00  0.65           C  
ATOM   2884  CG  LEU A 184     -21.068  -3.706 -10.441  1.00  0.65           C  
ATOM   2885  CD1 LEU A 184     -21.820  -2.548 -11.041  1.00  0.65           C  
ATOM   2886  CD2 LEU A 184     -20.783  -4.776 -11.466  1.00  0.65           C  
ATOM   2887  H   LEU A 184     -20.053  -4.304  -7.440  1.00  0.65           H  
ATOM   2888  HA  LEU A 184     -18.465  -4.857  -9.924  1.00  0.65           H  
ATOM   2889 1HB  LEU A 184     -20.032  -2.362  -9.204  1.00  0.65           H  
ATOM   2890 2HB  LEU A 184     -19.243  -2.725 -10.733  1.00  0.65           H  
ATOM   2891  HG  LEU A 184     -21.674  -4.126  -9.637  1.00  0.65           H  
ATOM   2892 1HD1 LEU A 184     -22.733  -2.909 -11.436  1.00  0.65           H  
ATOM   2893 2HD1 LEU A 184     -22.018  -1.791 -10.282  1.00  0.65           H  
ATOM   2894 3HD1 LEU A 184     -21.228  -2.109 -11.845  1.00  0.65           H  
ATOM   2895 1HD2 LEU A 184     -21.715  -5.150 -11.877  1.00  0.65           H  
ATOM   2896 2HD2 LEU A 184     -20.186  -4.348 -12.263  1.00  0.65           H  
ATOM   2897 3HD2 LEU A 184     -20.235  -5.595 -11.002  1.00  0.65           H  
ATOM   2898  N   CYS A 185     -16.563  -3.360  -9.313  1.00  0.68           N  
ATOM   2899  CA  CYS A 185     -15.386  -2.644  -8.859  1.00  0.68           C  
ATOM   2900  C   CYS A 185     -14.914  -3.011  -7.441  1.00  0.68           C  
ATOM   2901  O   CYS A 185     -14.679  -2.116  -6.628  1.00  0.68           O  
ATOM   2902  CB  CYS A 185     -15.602  -1.132  -8.927  1.00  0.68           C  
ATOM   2903  SG  CYS A 185     -15.717  -0.434 -10.574  1.00  0.68           S  
ATOM   2904  H   CYS A 185     -16.500  -3.892 -10.179  1.00  0.68           H  
ATOM   2905  HA  CYS A 185     -14.585  -2.873  -9.558  1.00  0.68           H  
ATOM   2906 1HB  CYS A 185     -16.496  -0.838  -8.373  1.00  0.68           H  
ATOM   2907 2HB  CYS A 185     -14.786  -0.674  -8.462  1.00  0.68           H  
ATOM   2908  HG  CYS A 185     -16.938  -0.910 -10.914  1.00  0.68           H  
ATOM   2909  N   PRO A 186     -14.658  -4.306  -7.137  1.00  0.72           N  
ATOM   2910  CA  PRO A 186     -14.187  -4.813  -5.855  1.00  0.72           C  
ATOM   2911  C   PRO A 186     -12.830  -4.245  -5.494  1.00  0.72           C  
ATOM   2912  O   PRO A 186     -12.410  -4.288  -4.344  1.00  0.72           O  
ATOM   2913  CB  PRO A 186     -14.121  -6.318  -6.084  1.00  0.72           C  
ATOM   2914  CG  PRO A 186     -14.004  -6.481  -7.567  1.00  0.72           C  
ATOM   2915  CD  PRO A 186     -14.824  -5.359  -8.145  1.00  0.72           C  
ATOM   2916  HA  PRO A 186     -14.913  -4.581  -5.085  1.00  0.72           H  
ATOM   2917 1HB  PRO A 186     -13.279  -6.731  -5.533  1.00  0.72           H  
ATOM   2918 2HB  PRO A 186     -15.012  -6.805  -5.686  1.00  0.72           H  
ATOM   2919 1HG  PRO A 186     -12.952  -6.451  -7.876  1.00  0.72           H  
ATOM   2920 2HG  PRO A 186     -14.388  -7.462  -7.860  1.00  0.72           H  
ATOM   2921 1HD  PRO A 186     -14.423  -5.069  -9.105  1.00  0.72           H  
ATOM   2922 2HD  PRO A 186     -15.873  -5.689  -8.216  1.00  0.72           H  
ATOM   2923  N   TYR A 187     -12.119  -3.759  -6.499  1.00  0.76           N  
ATOM   2924  CA  TYR A 187     -10.818  -3.155  -6.324  1.00  0.76           C  
ATOM   2925  C   TYR A 187     -10.862  -1.798  -5.633  1.00  0.76           C  
ATOM   2926  O   TYR A 187      -9.863  -1.376  -5.050  1.00  0.76           O  
ATOM   2927  CB  TYR A 187     -10.161  -3.017  -7.678  1.00  0.76           C  
ATOM   2928  CG  TYR A 187     -10.762  -1.970  -8.517  1.00  0.76           C  
ATOM   2929  CD1 TYR A 187     -10.337  -0.692  -8.354  1.00  0.76           C  
ATOM   2930  CD2 TYR A 187     -11.708  -2.274  -9.469  1.00  0.76           C  
ATOM   2931  CE1 TYR A 187     -10.830   0.286  -9.121  1.00  0.76           C  
ATOM   2932  CE2 TYR A 187     -12.207  -1.267 -10.260  1.00  0.76           C  
ATOM   2933  CZ  TYR A 187     -11.755   0.016 -10.073  1.00  0.76           C  
ATOM   2934  OH  TYR A 187     -12.212   1.036 -10.831  1.00  0.76           O  
ATOM   2935  H   TYR A 187     -12.501  -3.789  -7.429  1.00  0.76           H  
ATOM   2936  HA  TYR A 187     -10.217  -3.792  -5.693  1.00  0.76           H  
ATOM   2937 1HB  TYR A 187      -9.102  -2.785  -7.549  1.00  0.76           H  
ATOM   2938 2HB  TYR A 187     -10.230  -3.960  -8.220  1.00  0.76           H  
ATOM   2939  HD1 TYR A 187      -9.591  -0.463  -7.602  1.00  0.76           H  
ATOM   2940  HD2 TYR A 187     -12.044  -3.300  -9.600  1.00  0.76           H  
ATOM   2941  HE1 TYR A 187     -10.481   1.302  -8.981  1.00  0.76           H  
ATOM   2942  HE2 TYR A 187     -12.948  -1.486 -11.027  1.00  0.76           H  
ATOM   2943  HH  TYR A 187     -11.715   1.862 -10.613  1.00  0.76           H  
ATOM   2944  N   MET A 188     -12.003  -1.105  -5.688  1.00  0.79           N  
ATOM   2945  CA  MET A 188     -12.081   0.205  -5.067  1.00  0.79           C  
ATOM   2946  C   MET A 188     -11.973  -0.036  -3.576  1.00  0.79           C  
ATOM   2947  O   MET A 188     -12.792  -0.787  -3.044  1.00  0.79           O  
ATOM   2948  CB  MET A 188     -13.398   0.866  -5.413  1.00  0.79           C  
ATOM   2949  CG  MET A 188     -13.576   1.254  -6.872  1.00  0.79           C  
ATOM   2950  SD  MET A 188     -12.573   2.634  -7.419  1.00  0.79           S  
ATOM   2951  CE  MET A 188     -13.460   3.996  -6.683  1.00  0.79           C  
ATOM   2952  H   MET A 188     -12.832  -1.497  -6.141  1.00  0.79           H  
ATOM   2953  HA  MET A 188     -11.280   0.816  -5.449  1.00  0.79           H  
ATOM   2954 1HB  MET A 188     -14.223   0.205  -5.145  1.00  0.79           H  
ATOM   2955 2HB  MET A 188     -13.496   1.762  -4.837  1.00  0.79           H  
ATOM   2956 1HG  MET A 188     -13.266   0.403  -7.442  1.00  0.79           H  
ATOM   2957 2HG  MET A 188     -14.621   1.457  -7.097  1.00  0.79           H  
ATOM   2958 1HE  MET A 188     -12.969   4.934  -6.937  1.00  0.79           H  
ATOM   2959 2HE  MET A 188     -14.480   4.007  -7.064  1.00  0.79           H  
ATOM   2960 3HE  MET A 188     -13.479   3.878  -5.602  1.00  0.79           H  
ATOM   2961  N   PRO A 189     -11.030   0.589  -2.852  1.00  0.82           N  
ATOM   2962  CA  PRO A 189     -10.786   0.344  -1.444  1.00  0.82           C  
ATOM   2963  C   PRO A 189     -12.033   0.320  -0.570  1.00  0.82           C  
ATOM   2964  O   PRO A 189     -12.116  -0.514   0.324  1.00  0.82           O  
ATOM   2965  CB  PRO A 189      -9.883   1.521  -1.072  1.00  0.82           C  
ATOM   2966  CG  PRO A 189      -9.123   1.819  -2.348  1.00  0.82           C  
ATOM   2967  CD  PRO A 189     -10.129   1.603  -3.458  1.00  0.82           C  
ATOM   2968  HA  PRO A 189     -10.237  -0.605  -1.350  1.00  0.82           H  
ATOM   2969 1HB  PRO A 189     -10.501   2.372  -0.733  1.00  0.82           H  
ATOM   2970 2HB  PRO A 189      -9.228   1.249  -0.236  1.00  0.82           H  
ATOM   2971 1HG  PRO A 189      -8.724   2.845  -2.329  1.00  0.82           H  
ATOM   2972 2HG  PRO A 189      -8.257   1.145  -2.436  1.00  0.82           H  
ATOM   2973 1HD  PRO A 189     -10.678   2.524  -3.714  1.00  0.82           H  
ATOM   2974 2HD  PRO A 189      -9.562   1.185  -4.307  1.00  0.82           H  
ATOM   2975  N   ARG A 190     -13.043   1.153  -0.841  1.00  0.83           N  
ATOM   2976  CA  ARG A 190     -14.227   1.107   0.015  1.00  0.83           C  
ATOM   2977  C   ARG A 190     -14.968  -0.225  -0.120  1.00  0.83           C  
ATOM   2978  O   ARG A 190     -15.535  -0.739   0.850  1.00  0.83           O  
ATOM   2979  CB  ARG A 190     -15.182   2.241  -0.292  1.00  0.83           C  
ATOM   2980  CG  ARG A 190     -14.680   3.640   0.057  1.00  0.83           C  
ATOM   2981  CD  ARG A 190     -15.749   4.693  -0.116  1.00  0.83           C  
ATOM   2982  NE  ARG A 190     -15.262   6.026   0.248  1.00  0.83           N  
ATOM   2983  CZ  ARG A 190     -14.787   6.965  -0.613  1.00  0.83           C  
ATOM   2984  NH1 ARG A 190     -14.756   6.764  -1.921  1.00  0.83           N1+
ATOM   2985  NH2 ARG A 190     -14.350   8.117  -0.127  1.00  0.83           N  
ATOM   2986  H   ARG A 190     -12.998   1.824  -1.599  1.00  0.83           H  
ATOM   2987  HA  ARG A 190     -13.903   1.210   1.053  1.00  0.83           H  
ATOM   2988 1HB  ARG A 190     -15.448   2.206  -1.333  1.00  0.83           H  
ATOM   2989 2HB  ARG A 190     -16.089   2.088   0.280  1.00  0.83           H  
ATOM   2990 1HG  ARG A 190     -14.334   3.661   1.089  1.00  0.83           H  
ATOM   2991 2HG  ARG A 190     -13.855   3.890  -0.613  1.00  0.83           H  
ATOM   2992 1HD  ARG A 190     -16.070   4.721  -1.151  1.00  0.83           H  
ATOM   2993 2HD  ARG A 190     -16.601   4.454   0.517  1.00  0.83           H  
ATOM   2994  HE  ARG A 190     -15.256   6.258   1.231  1.00  0.83           H  
ATOM   2995 1HH1 ARG A 190     -15.107   5.890  -2.346  1.00  0.83           H  
ATOM   2996 2HH1 ARG A 190     -14.400   7.482  -2.530  1.00  0.83           H  
ATOM   2997 1HH2 ARG A 190     -14.370   8.286   0.870  1.00  0.83           H  
ATOM   2998 2HH2 ARG A 190     -13.996   8.826  -0.752  1.00  0.83           H  
ATOM   2999  N   VAL A 191     -14.980  -0.787  -1.332  1.00  0.83           N  
ATOM   3000  CA  VAL A 191     -15.686  -2.035  -1.573  1.00  0.83           C  
ATOM   3001  C   VAL A 191     -14.852  -3.143  -1.024  1.00  0.83           C  
ATOM   3002  O   VAL A 191     -15.374  -4.050  -0.384  1.00  0.83           O  
ATOM   3003  CB  VAL A 191     -15.977  -2.296  -3.057  1.00  0.83           C  
ATOM   3004  CG1 VAL A 191     -16.579  -3.665  -3.205  1.00  0.83           C  
ATOM   3005  CG2 VAL A 191     -16.938  -1.276  -3.569  1.00  0.83           C  
ATOM   3006  H   VAL A 191     -14.445  -0.374  -2.090  1.00  0.83           H  
ATOM   3007  HA  VAL A 191     -16.633  -2.028  -1.043  1.00  0.83           H  
ATOM   3008  HB  VAL A 191     -15.042  -2.251  -3.629  1.00  0.83           H  
ATOM   3009 1HG1 VAL A 191     -16.792  -3.846  -4.251  1.00  0.83           H  
ATOM   3010 2HG1 VAL A 191     -15.878  -4.405  -2.836  1.00  0.83           H  
ATOM   3011 3HG1 VAL A 191     -17.499  -3.718  -2.638  1.00  0.83           H  
ATOM   3012 1HG2 VAL A 191     -17.139  -1.457  -4.629  1.00  0.83           H  
ATOM   3013 2HG2 VAL A 191     -17.866  -1.334  -3.008  1.00  0.83           H  
ATOM   3014 3HG2 VAL A 191     -16.500  -0.317  -3.438  1.00  0.83           H  
ATOM   3015  N   MET A 192     -13.546  -3.079  -1.270  1.00  0.82           N  
ATOM   3016  CA  MET A 192     -12.674  -4.125  -0.777  1.00  0.82           C  
ATOM   3017  C   MET A 192     -12.769  -4.225   0.740  1.00  0.82           C  
ATOM   3018  O   MET A 192     -12.903  -5.327   1.272  1.00  0.82           O  
ATOM   3019  CB  MET A 192     -11.244  -3.898  -1.248  1.00  0.82           C  
ATOM   3020  CG  MET A 192     -10.290  -5.006  -0.880  1.00  0.82           C  
ATOM   3021  SD  MET A 192      -8.679  -4.794  -1.623  1.00  0.82           S  
ATOM   3022  CE  MET A 192      -9.040  -5.399  -3.261  1.00  0.82           C  
ATOM   3023  H   MET A 192     -13.172  -2.298  -1.813  1.00  0.82           H  
ATOM   3024  HA  MET A 192     -13.011  -5.073  -1.192  1.00  0.82           H  
ATOM   3025 1HB  MET A 192     -11.219  -3.758  -2.319  1.00  0.82           H  
ATOM   3026 2HB  MET A 192     -10.869  -2.979  -0.800  1.00  0.82           H  
ATOM   3027 1HG  MET A 192     -10.174  -5.046   0.204  1.00  0.82           H  
ATOM   3028 2HG  MET A 192     -10.703  -5.942  -1.215  1.00  0.82           H  
ATOM   3029 1HE  MET A 192      -8.146  -5.342  -3.884  1.00  0.82           H  
ATOM   3030 2HE  MET A 192      -9.375  -6.432  -3.200  1.00  0.82           H  
ATOM   3031 3HE  MET A 192      -9.830  -4.797  -3.696  1.00  0.82           H  
ATOM   3032  N   GLU A 193     -12.753  -3.082   1.448  1.00  0.80           N  
ATOM   3033  CA  GLU A 193     -12.902  -3.111   2.902  1.00  0.80           C  
ATOM   3034  C   GLU A 193     -14.274  -3.650   3.300  1.00  0.80           C  
ATOM   3035  O   GLU A 193     -14.390  -4.441   4.237  1.00  0.80           O  
ATOM   3036  CB  GLU A 193     -12.685  -1.722   3.524  1.00  0.80           C  
ATOM   3037  CG  GLU A 193     -11.229  -1.226   3.507  1.00  0.80           C  
ATOM   3038  CD  GLU A 193     -11.048   0.160   4.114  1.00  0.80           C  
ATOM   3039  OE1 GLU A 193     -12.028   0.786   4.448  1.00  0.80           O  
ATOM   3040  OE2 GLU A 193      -9.920   0.583   4.245  1.00  0.80           O1-
ATOM   3041  H   GLU A 193     -12.626  -2.187   0.977  1.00  0.80           H  
ATOM   3042  HA  GLU A 193     -12.146  -3.783   3.308  1.00  0.80           H  
ATOM   3043 1HB  GLU A 193     -13.285  -0.992   2.975  1.00  0.80           H  
ATOM   3044 2HB  GLU A 193     -13.035  -1.724   4.556  1.00  0.80           H  
ATOM   3045 1HG  GLU A 193     -10.615  -1.934   4.061  1.00  0.80           H  
ATOM   3046 2HG  GLU A 193     -10.877  -1.215   2.478  1.00  0.80           H  
ATOM   3047  N   ARG A 194     -15.325  -3.290   2.561  1.00  0.78           N  
ATOM   3048  CA  ARG A 194     -16.640  -3.801   2.909  1.00  0.78           C  
ATOM   3049  C   ARG A 194     -16.677  -5.313   2.739  1.00  0.78           C  
ATOM   3050  O   ARG A 194     -17.197  -6.030   3.599  1.00  0.78           O  
ATOM   3051  CB  ARG A 194     -17.709  -3.164   2.040  1.00  0.78           C  
ATOM   3052  CG  ARG A 194     -19.106  -3.645   2.305  1.00  0.78           C  
ATOM   3053  CD  ARG A 194     -19.553  -3.316   3.664  1.00  0.78           C  
ATOM   3054  NE  ARG A 194     -20.900  -3.766   3.896  1.00  0.78           N  
ATOM   3055  CZ  ARG A 194     -21.500  -3.805   5.093  1.00  0.78           C  
ATOM   3056  NH1 ARG A 194     -20.863  -3.413   6.175  1.00  0.78           N1+
ATOM   3057  NH2 ARG A 194     -22.728  -4.236   5.173  1.00  0.78           N  
ATOM   3058  H   ARG A 194     -15.231  -2.620   1.795  1.00  0.78           H  
ATOM   3059  HA  ARG A 194     -16.842  -3.560   3.952  1.00  0.78           H  
ATOM   3060 1HB  ARG A 194     -17.688  -2.083   2.168  1.00  0.78           H  
ATOM   3061 2HB  ARG A 194     -17.491  -3.367   0.992  1.00  0.78           H  
ATOM   3062 1HG  ARG A 194     -19.790  -3.183   1.594  1.00  0.78           H  
ATOM   3063 2HG  ARG A 194     -19.135  -4.725   2.189  1.00  0.78           H  
ATOM   3064 1HD  ARG A 194     -18.900  -3.807   4.390  1.00  0.78           H  
ATOM   3065 2HD  ARG A 194     -19.521  -2.238   3.810  1.00  0.78           H  
ATOM   3066  HE  ARG A 194     -21.436  -4.075   3.094  1.00  0.78           H  
ATOM   3067 1HH1 ARG A 194     -19.910  -3.080   6.108  1.00  0.78           H  
ATOM   3068 2HH1 ARG A 194     -21.328  -3.438   7.069  1.00  0.78           H  
ATOM   3069 1HH2 ARG A 194     -23.199  -4.531   4.323  1.00  0.78           H  
ATOM   3070 2HH2 ARG A 194     -23.198  -4.267   6.066  1.00  0.78           H  
ATOM   3071  N   LEU A 195     -16.097  -5.805   1.648  1.00  0.76           N  
ATOM   3072  CA  LEU A 195     -16.071  -7.230   1.398  1.00  0.76           C  
ATOM   3073  C   LEU A 195     -15.233  -7.943   2.446  1.00  0.76           C  
ATOM   3074  O   LEU A 195     -15.613  -9.025   2.883  1.00  0.76           O  
ATOM   3075  CB  LEU A 195     -15.511  -7.520   0.016  1.00  0.76           C  
ATOM   3076  CG  LEU A 195     -16.331  -7.119  -1.139  1.00  0.76           C  
ATOM   3077  CD1 LEU A 195     -15.470  -7.282  -2.340  1.00  0.76           C  
ATOM   3078  CD2 LEU A 195     -17.591  -8.001  -1.213  1.00  0.76           C  
ATOM   3079  H   LEU A 195     -15.679  -5.171   0.974  1.00  0.76           H  
ATOM   3080  HA  LEU A 195     -17.091  -7.607   1.448  1.00  0.76           H  
ATOM   3081 1HB  LEU A 195     -14.535  -7.041  -0.077  1.00  0.76           H  
ATOM   3082 2HB  LEU A 195     -15.395  -8.586  -0.071  1.00  0.76           H  
ATOM   3083  HG  LEU A 195     -16.627  -6.080  -1.052  1.00  0.76           H  
ATOM   3084 1HD1 LEU A 195     -16.001  -7.005  -3.204  1.00  0.76           H  
ATOM   3085 2HD1 LEU A 195     -14.586  -6.650  -2.242  1.00  0.76           H  
ATOM   3086 3HD1 LEU A 195     -15.173  -8.312  -2.399  1.00  0.76           H  
ATOM   3087 1HD2 LEU A 195     -18.181  -7.711  -2.073  1.00  0.76           H  
ATOM   3088 2HD2 LEU A 195     -17.305  -9.050  -1.306  1.00  0.76           H  
ATOM   3089 3HD2 LEU A 195     -18.186  -7.868  -0.308  1.00  0.76           H  
ATOM   3090  N   GLU A 196     -14.101  -7.348   2.860  1.00  0.76           N  
ATOM   3091  CA  GLU A 196     -13.273  -7.974   3.886  1.00  0.76           C  
ATOM   3092  C   GLU A 196     -14.052  -8.135   5.175  1.00  0.76           C  
ATOM   3093  O   GLU A 196     -13.980  -9.175   5.824  1.00  0.76           O  
ATOM   3094  CB  GLU A 196     -11.982  -7.209   4.162  1.00  0.76           C  
ATOM   3095  CG  GLU A 196     -11.132  -7.910   5.237  1.00  0.76           C  
ATOM   3096  CD  GLU A 196      -9.791  -7.281   5.533  1.00  0.76           C  
ATOM   3097  OE1 GLU A 196      -9.413  -6.332   4.887  1.00  0.76           O  
ATOM   3098  OE2 GLU A 196      -9.150  -7.764   6.447  1.00  0.76           O1-
ATOM   3099  H   GLU A 196     -13.806  -6.465   2.445  1.00  0.76           H  
ATOM   3100  HA  GLU A 196     -12.997  -8.967   3.543  1.00  0.76           H  
ATOM   3101 1HB  GLU A 196     -11.399  -7.124   3.244  1.00  0.76           H  
ATOM   3102 2HB  GLU A 196     -12.217  -6.199   4.503  1.00  0.76           H  
ATOM   3103 1HG  GLU A 196     -11.713  -7.926   6.161  1.00  0.76           H  
ATOM   3104 2HG  GLU A 196     -10.979  -8.944   4.930  1.00  0.76           H  
ATOM   3105  N   VAL A 197     -14.830  -7.126   5.553  1.00  0.76           N  
ATOM   3106  CA  VAL A 197     -15.624  -7.270   6.762  1.00  0.76           C  
ATOM   3107  C   VAL A 197     -16.622  -8.399   6.573  1.00  0.76           C  
ATOM   3108  O   VAL A 197     -16.730  -9.314   7.402  1.00  0.76           O  
ATOM   3109  CB  VAL A 197     -16.377  -5.967   7.072  1.00  0.76           C  
ATOM   3110  CG1 VAL A 197     -17.365  -6.196   8.200  1.00  0.76           C  
ATOM   3111  CG2 VAL A 197     -15.373  -4.891   7.455  1.00  0.76           C  
ATOM   3112  H   VAL A 197     -14.850  -6.260   5.009  1.00  0.76           H  
ATOM   3113  HA  VAL A 197     -14.961  -7.510   7.592  1.00  0.76           H  
ATOM   3114  HB  VAL A 197     -16.936  -5.654   6.188  1.00  0.76           H  
ATOM   3115 1HG1 VAL A 197     -17.899  -5.271   8.406  1.00  0.76           H  
ATOM   3116 2HG1 VAL A 197     -18.073  -6.965   7.900  1.00  0.76           H  
ATOM   3117 3HG1 VAL A 197     -16.832  -6.516   9.093  1.00  0.76           H  
ATOM   3118 1HG2 VAL A 197     -15.898  -3.962   7.666  1.00  0.76           H  
ATOM   3119 2HG2 VAL A 197     -14.821  -5.206   8.338  1.00  0.76           H  
ATOM   3120 3HG2 VAL A 197     -14.679  -4.735   6.637  1.00  0.76           H  
ATOM   3121  N   LEU A 198     -17.302  -8.385   5.440  1.00  0.76           N  
ATOM   3122  CA  LEU A 198     -18.293  -9.394   5.162  1.00  0.76           C  
ATOM   3123  C   LEU A 198     -17.662 -10.785   5.012  1.00  0.76           C  
ATOM   3124  O   LEU A 198     -18.322 -11.780   5.262  1.00  0.76           O  
ATOM   3125  CB  LEU A 198     -19.097  -8.990   3.941  1.00  0.76           C  
ATOM   3126  CG  LEU A 198     -19.980  -7.732   4.121  1.00  0.76           C  
ATOM   3127  CD1 LEU A 198     -20.589  -7.314   2.780  1.00  0.76           C  
ATOM   3128  CD2 LEU A 198     -21.072  -8.042   5.138  1.00  0.76           C  
ATOM   3129  H   LEU A 198     -17.157  -7.630   4.768  1.00  0.76           H  
ATOM   3130  HA  LEU A 198     -18.978  -9.431   6.005  1.00  0.76           H  
ATOM   3131 1HB  LEU A 198     -18.437  -8.858   3.085  1.00  0.76           H  
ATOM   3132 2HB  LEU A 198     -19.746  -9.772   3.773  1.00  0.76           H  
ATOM   3133  HG  LEU A 198     -19.367  -6.909   4.488  1.00  0.76           H  
ATOM   3134 1HD1 LEU A 198     -21.197  -6.431   2.925  1.00  0.76           H  
ATOM   3135 2HD1 LEU A 198     -19.788  -7.099   2.073  1.00  0.76           H  
ATOM   3136 3HD1 LEU A 198     -21.202  -8.097   2.398  1.00  0.76           H  
ATOM   3137 1HD2 LEU A 198     -21.696  -7.159   5.283  1.00  0.76           H  
ATOM   3138 2HD2 LEU A 198     -21.690  -8.866   4.774  1.00  0.76           H  
ATOM   3139 3HD2 LEU A 198     -20.613  -8.322   6.083  1.00  0.76           H  
ATOM   3140  N   GLN A 199     -16.376 -10.860   4.650  1.00  0.77           N  
ATOM   3141  CA  GLN A 199     -15.665 -12.133   4.520  1.00  0.77           C  
ATOM   3142  C   GLN A 199     -15.125 -12.649   5.852  1.00  0.77           C  
ATOM   3143  O   GLN A 199     -14.480 -13.702   5.900  1.00  0.77           O  
ATOM   3144  CB  GLN A 199     -14.503 -12.055   3.539  1.00  0.77           C  
ATOM   3145  CG  GLN A 199     -13.847 -13.398   3.333  1.00  0.77           C  
ATOM   3146  CD  GLN A 199     -12.705 -13.422   2.344  1.00  0.77           C  
ATOM   3147  NE2 GLN A 199     -12.829 -14.299   1.361  1.00  0.77           N  
ATOM   3148  OE1 GLN A 199     -11.720 -12.671   2.473  1.00  0.77           O  
ATOM   3149  H   GLN A 199     -15.877 -10.008   4.416  1.00  0.77           H  
ATOM   3150  HA  GLN A 199     -16.370 -12.877   4.150  1.00  0.77           H  
ATOM   3151 1HB  GLN A 199     -14.870 -11.694   2.591  1.00  0.77           H  
ATOM   3152 2HB  GLN A 199     -13.762 -11.344   3.908  1.00  0.77           H  
ATOM   3153 1HG  GLN A 199     -13.457 -13.732   4.290  1.00  0.77           H  
ATOM   3154 2HG  GLN A 199     -14.607 -14.090   2.989  1.00  0.77           H  
ATOM   3155 1HE2 GLN A 199     -12.099 -14.396   0.674  1.00  0.77           H  
ATOM   3156 2HE2 GLN A 199     -13.656 -14.894   1.314  1.00  0.77           H  
ATOM   3157  N   ARG A 200     -15.317 -11.885   6.919  1.00  0.78           N  
ATOM   3158  CA  ARG A 200     -14.920 -12.326   8.238  1.00  0.78           C  
ATOM   3159  C   ARG A 200     -16.178 -12.697   9.033  1.00  0.78           C  
ATOM   3160  O   ARG A 200     -16.117 -13.480   9.985  1.00  0.78           O  
ATOM   3161  CB  ARG A 200     -14.083 -11.261   8.932  1.00  0.78           C  
ATOM   3162  CG  ARG A 200     -12.676 -11.063   8.313  1.00  0.78           C  
ATOM   3163  CD  ARG A 200     -11.884 -10.007   9.015  1.00  0.78           C  
ATOM   3164  NE  ARG A 200     -10.555  -9.803   8.409  1.00  0.78           N  
ATOM   3165  CZ  ARG A 200      -9.462 -10.530   8.678  1.00  0.78           C  
ATOM   3166  NH1 ARG A 200      -9.495 -11.534   9.534  1.00  0.78           N1+
ATOM   3167  NH2 ARG A 200      -8.352 -10.207   8.060  1.00  0.78           N  
ATOM   3168  H   ARG A 200     -15.793 -10.991   6.835  1.00  0.78           H  
ATOM   3169  HA  ARG A 200     -14.305 -13.219   8.139  1.00  0.78           H  
ATOM   3170 1HB  ARG A 200     -14.605 -10.302   8.863  1.00  0.78           H  
ATOM   3171 2HB  ARG A 200     -13.969 -11.502   9.985  1.00  0.78           H  
ATOM   3172 1HG  ARG A 200     -12.126 -11.999   8.381  1.00  0.78           H  
ATOM   3173 2HG  ARG A 200     -12.772 -10.783   7.267  1.00  0.78           H  
ATOM   3174 1HD  ARG A 200     -12.429  -9.063   8.958  1.00  0.78           H  
ATOM   3175 2HD  ARG A 200     -11.746 -10.285  10.057  1.00  0.78           H  
ATOM   3176  HE  ARG A 200     -10.416  -9.037   7.729  1.00  0.78           H  
ATOM   3177 1HH1 ARG A 200     -10.358 -11.770  10.003  1.00  0.78           H  
ATOM   3178 2HH1 ARG A 200      -8.658 -12.066   9.720  1.00  0.78           H  
ATOM   3179 1HH2 ARG A 200      -8.380  -9.408   7.407  1.00  0.78           H  
ATOM   3180 2HH2 ARG A 200      -7.500 -10.718   8.225  1.00  0.78           H  
ATOM   3181  N   ARG A 201     -17.321 -12.134   8.625  1.00  0.77           N  
ATOM   3182  CA  ARG A 201     -18.612 -12.379   9.268  1.00  0.77           C  
ATOM   3183  C   ARG A 201     -19.339 -13.667   8.817  1.00  0.77           C  
ATOM   3184  O   ARG A 201     -20.089 -14.252   9.601  1.00  0.77           O  
ATOM   3185  CB  ARG A 201     -19.532 -11.190   9.063  1.00  0.77           C  
ATOM   3186  CG  ARG A 201     -19.126  -9.940   9.821  1.00  0.77           C  
ATOM   3187  CD  ARG A 201     -20.059  -8.822   9.573  1.00  0.77           C  
ATOM   3188  NE  ARG A 201     -19.678  -7.628  10.312  1.00  0.77           N  
ATOM   3189  CZ  ARG A 201     -20.360  -6.468  10.298  1.00  0.77           C  
ATOM   3190  NH1 ARG A 201     -21.461  -6.365   9.595  1.00  0.77           N1+
ATOM   3191  NH2 ARG A 201     -19.923  -5.434  10.996  1.00  0.77           N  
ATOM   3192  H   ARG A 201     -17.285 -11.477   7.852  1.00  0.77           H  
ATOM   3193  HA  ARG A 201     -18.429 -12.465  10.337  1.00  0.77           H  
ATOM   3194 1HB  ARG A 201     -19.538 -10.930   8.007  1.00  0.77           H  
ATOM   3195 2HB  ARG A 201     -20.548 -11.453   9.348  1.00  0.77           H  
ATOM   3196 1HG  ARG A 201     -19.117 -10.152  10.889  1.00  0.77           H  
ATOM   3197 2HG  ARG A 201     -18.130  -9.633   9.505  1.00  0.77           H  
ATOM   3198 1HD  ARG A 201     -20.051  -8.582   8.511  1.00  0.77           H  
ATOM   3199 2HD  ARG A 201     -21.064  -9.108   9.874  1.00  0.77           H  
ATOM   3200  HE  ARG A 201     -18.835  -7.671  10.869  1.00  0.77           H  
ATOM   3201 1HH1 ARG A 201     -21.801  -7.158   9.071  1.00  0.77           H  
ATOM   3202 2HH1 ARG A 201     -21.977  -5.499   9.590  1.00  0.77           H  
ATOM   3203 1HH2 ARG A 201     -19.075  -5.513  11.540  1.00  0.77           H  
ATOM   3204 2HH2 ARG A 201     -20.437  -4.566  10.987  1.00  0.77           H  
ATOM   3205  N   TYR A 202     -19.145 -14.107   7.570  1.00  0.76           N  
ATOM   3206  CA  TYR A 202     -19.379 -15.031   6.451  1.00  0.76           C  
ATOM   3207  C   TYR A 202     -17.968 -15.376   5.972  1.00  0.76           C  
ATOM   3208  O   TYR A 202     -17.060 -14.659   6.341  1.00  0.76           O  
ATOM   3209  CB  TYR A 202     -20.272 -14.373   5.362  1.00  0.76           C  
ATOM   3210  CG  TYR A 202     -21.480 -13.754   5.986  1.00  0.76           C  
ATOM   3211  CD1 TYR A 202     -21.440 -12.400   6.293  1.00  0.76           C  
ATOM   3212  CD2 TYR A 202     -22.564 -14.515   6.351  1.00  0.76           C  
ATOM   3213  CE1 TYR A 202     -22.466 -11.806   6.950  1.00  0.76           C  
ATOM   3214  CE2 TYR A 202     -23.603 -13.917   7.028  1.00  0.76           C  
ATOM   3215  CZ  TYR A 202     -23.543 -12.563   7.331  1.00  0.76           C  
ATOM   3216  OH  TYR A 202     -24.558 -11.973   8.011  1.00  0.76           O  
ATOM   3217  H   TYR A 202     -19.790 -14.772   7.964  1.00  0.76           H  
ATOM   3218  HA  TYR A 202     -19.859 -15.934   6.825  1.00  0.76           H  
ATOM   3219 1HB  TYR A 202     -19.731 -13.625   4.818  1.00  0.76           H  
ATOM   3220 2HB  TYR A 202     -20.603 -15.110   4.649  1.00  0.76           H  
ATOM   3221  HD1 TYR A 202     -20.580 -11.812   6.014  1.00  0.76           H  
ATOM   3222  HD2 TYR A 202     -22.592 -15.583   6.129  1.00  0.76           H  
ATOM   3223  HE1 TYR A 202     -22.423 -10.744   7.189  1.00  0.76           H  
ATOM   3224  HE2 TYR A 202     -24.466 -14.509   7.338  1.00  0.76           H  
ATOM   3225  HH  TYR A 202     -25.253 -12.633   8.167  1.00  0.76           H  
ATOM   3226  N   GLY A 203     -17.713 -16.479   5.254  1.00  0.74           N  
ATOM   3227  CA  GLY A 203     -18.655 -17.458   4.743  1.00  0.74           C  
ATOM   3228  C   GLY A 203     -18.423 -17.724   3.256  1.00  0.74           C  
ATOM   3229  O   GLY A 203     -19.044 -18.637   2.717  1.00  0.74           O  
ATOM   3230  H   GLY A 203     -16.737 -16.659   5.063  1.00  0.74           H  
ATOM   3231 1HA  GLY A 203     -18.537 -18.389   5.296  1.00  0.74           H  
ATOM   3232 2HA  GLY A 203     -19.678 -17.137   4.895  1.00  0.74           H  
ATOM   3233  N   GLY A 204     -17.510 -16.956   2.617  1.00  0.72           N  
ATOM   3234  CA  GLY A 204     -17.214 -17.092   1.174  1.00  0.72           C  
ATOM   3235  C   GLY A 204     -16.029 -16.263   0.660  1.00  0.72           C  
ATOM   3236  O   GLY A 204     -15.096 -15.968   1.409  1.00  0.72           O  
ATOM   3237  H   GLY A 204     -17.038 -16.233   3.137  1.00  0.72           H  
ATOM   3238 1HA  GLY A 204     -17.066 -18.141   0.916  1.00  0.72           H  
ATOM   3239 2HA  GLY A 204     -18.081 -16.749   0.635  1.00  0.72           H  
ATOM   3240  N   GLY A 205     -16.069 -15.910  -0.637  1.00  0.70           N  
ATOM   3241  CA  GLY A 205     -14.992 -15.151  -1.309  1.00  0.70           C  
ATOM   3242  C   GLY A 205     -15.348 -14.732  -2.751  1.00  0.70           C  
ATOM   3243  O   GLY A 205     -16.480 -14.911  -3.199  1.00  0.70           O  
ATOM   3244  H   GLY A 205     -16.875 -16.229  -1.174  1.00  0.70           H  
ATOM   3245 1HA  GLY A 205     -14.769 -14.257  -0.727  1.00  0.70           H  
ATOM   3246 2HA  GLY A 205     -14.083 -15.754  -1.323  1.00  0.70           H  
ATOM   3247  N   LEU A 206     -14.395 -14.125  -3.474  1.00  0.68           N  
ATOM   3248  CA  LEU A 206     -14.708 -13.601  -4.815  1.00  0.68           C  
ATOM   3249  C   LEU A 206     -14.366 -14.511  -6.011  1.00  0.68           C  
ATOM   3250  O   LEU A 206     -13.284 -15.099  -6.077  1.00  0.68           O  
ATOM   3251  CB  LEU A 206     -14.007 -12.257  -5.016  1.00  0.68           C  
ATOM   3252  CG  LEU A 206     -14.397 -11.105  -4.132  1.00  0.68           C  
ATOM   3253  CD1 LEU A 206     -13.471  -9.973  -4.458  1.00  0.68           C  
ATOM   3254  CD2 LEU A 206     -15.857 -10.720  -4.410  1.00  0.68           C  
ATOM   3255  H   LEU A 206     -13.466 -14.015  -3.092  1.00  0.68           H  
ATOM   3256  HA  LEU A 206     -15.771 -13.414  -4.837  1.00  0.68           H  
ATOM   3257 1HB  LEU A 206     -12.934 -12.398  -4.932  1.00  0.68           H  
ATOM   3258 2HB  LEU A 206     -14.229 -11.934  -6.014  1.00  0.68           H  
ATOM   3259  HG  LEU A 206     -14.280 -11.370  -3.086  1.00  0.68           H  
ATOM   3260 1HD1 LEU A 206     -13.694  -9.111  -3.857  1.00  0.68           H  
ATOM   3261 2HD1 LEU A 206     -12.453 -10.300  -4.262  1.00  0.68           H  
ATOM   3262 3HD1 LEU A 206     -13.575  -9.712  -5.505  1.00  0.68           H  
ATOM   3263 1HD2 LEU A 206     -16.154  -9.879  -3.795  1.00  0.68           H  
ATOM   3264 2HD2 LEU A 206     -15.974 -10.455  -5.461  1.00  0.68           H  
ATOM   3265 3HD2 LEU A 206     -16.481 -11.561  -4.186  1.00  0.68           H  
ATOM   3266  N   VAL A 207     -15.302 -14.560  -6.978  1.00  0.68           N  
ATOM   3267  CA  VAL A 207     -15.206 -15.335  -8.227  1.00  0.68           C  
ATOM   3268  C   VAL A 207     -15.501 -14.483  -9.499  1.00  0.68           C  
ATOM   3269  O   VAL A 207     -16.542 -13.843  -9.593  1.00  0.68           O  
ATOM   3270  CB  VAL A 207     -16.226 -16.498  -8.157  1.00  0.68           C  
ATOM   3271  CG1 VAL A 207     -16.187 -17.299  -9.424  1.00  0.68           C  
ATOM   3272  CG2 VAL A 207     -15.964 -17.400  -6.927  1.00  0.68           C  
ATOM   3273  H   VAL A 207     -16.163 -14.048  -6.804  1.00  0.68           H  
ATOM   3274  HA  VAL A 207     -14.197 -15.742  -8.300  1.00  0.68           H  
ATOM   3275  HB  VAL A 207     -17.232 -16.071  -8.073  1.00  0.68           H  
ATOM   3276 1HG1 VAL A 207     -16.936 -18.078  -9.361  1.00  0.68           H  
ATOM   3277 2HG1 VAL A 207     -16.407 -16.656 -10.269  1.00  0.68           H  
ATOM   3278 3HG1 VAL A 207     -15.202 -17.744  -9.548  1.00  0.68           H  
ATOM   3279 1HG2 VAL A 207     -16.709 -18.194  -6.896  1.00  0.68           H  
ATOM   3280 2HG2 VAL A 207     -14.969 -17.840  -6.998  1.00  0.68           H  
ATOM   3281 3HG2 VAL A 207     -16.035 -16.815  -6.009  1.00  0.68           H  
ATOM   3282  N   ARG A 208     -14.607 -14.484 -10.497  1.00  0.68           N  
ATOM   3283  CA  ARG A 208     -14.815 -13.668 -11.724  1.00  0.68           C  
ATOM   3284  C   ARG A 208     -15.897 -14.123 -12.737  1.00  0.68           C  
ATOM   3285  O   ARG A 208     -16.641 -13.282 -13.250  1.00  0.68           O  
ATOM   3286  CB  ARG A 208     -13.494 -13.537 -12.468  1.00  0.68           C  
ATOM   3287  CG  ARG A 208     -13.546 -12.877 -13.865  1.00  0.68           C  
ATOM   3288  CD  ARG A 208     -14.017 -11.466 -13.887  1.00  0.68           C  
ATOM   3289  NE  ARG A 208     -13.977 -10.947 -15.252  1.00  0.68           N  
ATOM   3290  CZ  ARG A 208     -14.569  -9.814 -15.681  1.00  0.68           C  
ATOM   3291  NH1 ARG A 208     -15.230  -9.054 -14.871  1.00  0.68           N1+
ATOM   3292  NH2 ARG A 208     -14.504  -9.464 -16.944  1.00  0.68           N  
ATOM   3293  H   ARG A 208     -13.760 -15.027 -10.398  1.00  0.68           H  
ATOM   3294  HA  ARG A 208     -15.093 -12.668 -11.394  1.00  0.68           H  
ATOM   3295 1HB  ARG A 208     -12.806 -12.941 -11.866  1.00  0.68           H  
ATOM   3296 2HB  ARG A 208     -13.048 -14.520 -12.591  1.00  0.68           H  
ATOM   3297 1HG  ARG A 208     -12.545 -12.895 -14.299  1.00  0.68           H  
ATOM   3298 2HG  ARG A 208     -14.220 -13.454 -14.503  1.00  0.68           H  
ATOM   3299 1HD  ARG A 208     -15.050 -11.423 -13.537  1.00  0.68           H  
ATOM   3300 2HD  ARG A 208     -13.403 -10.837 -13.260  1.00  0.68           H  
ATOM   3301  HE  ARG A 208     -13.484 -11.496 -15.938  1.00  0.68           H  
ATOM   3302 1HH1 ARG A 208     -15.336  -9.308 -13.877  1.00  0.68           H  
ATOM   3303 2HH1 ARG A 208     -15.676  -8.206 -15.251  1.00  0.68           H  
ATOM   3304 1HH2 ARG A 208     -14.017 -10.044 -17.615  1.00  0.68           H  
ATOM   3305 2HH2 ARG A 208     -14.991  -8.612 -17.247  1.00  0.68           H  
ATOM   3306  N   VAL A 209     -15.958 -15.437 -13.017  1.00  0.68           N  
ATOM   3307  CA  VAL A 209     -16.854 -16.078 -14.008  1.00  0.68           C  
ATOM   3308  C   VAL A 209     -16.426 -15.696 -15.465  1.00  0.68           C  
ATOM   3309  O   VAL A 209     -16.428 -14.520 -15.814  1.00  0.68           O  
ATOM   3310  CB  VAL A 209     -18.352 -15.698 -13.765  1.00  0.68           C  
ATOM   3311  CG1 VAL A 209     -19.259 -16.339 -14.811  1.00  0.68           C  
ATOM   3312  CG2 VAL A 209     -18.768 -16.101 -12.365  1.00  0.68           C  
ATOM   3313  H   VAL A 209     -15.321 -16.038 -12.516  1.00  0.68           H  
ATOM   3314  HA  VAL A 209     -16.774 -17.141 -13.851  1.00  0.68           H  
ATOM   3315  HB  VAL A 209     -18.477 -14.630 -13.881  1.00  0.68           H  
ATOM   3316 1HG1 VAL A 209     -20.277 -16.034 -14.620  1.00  0.68           H  
ATOM   3317 2HG1 VAL A 209     -18.964 -16.012 -15.785  1.00  0.68           H  
ATOM   3318 3HG1 VAL A 209     -19.198 -17.422 -14.750  1.00  0.68           H  
ATOM   3319 1HG2 VAL A 209     -19.806 -15.815 -12.214  1.00  0.68           H  
ATOM   3320 2HG2 VAL A 209     -18.668 -17.156 -12.248  1.00  0.68           H  
ATOM   3321 3HG2 VAL A 209     -18.148 -15.597 -11.626  1.00  0.68           H  
ATOM   3322  N   PRO A 210     -16.090 -16.662 -16.354  1.00  0.69           N  
ATOM   3323  CA  PRO A 210     -15.554 -16.488 -17.714  1.00  0.69           C  
ATOM   3324  C   PRO A 210     -16.522 -15.836 -18.696  1.00  0.69           C  
ATOM   3325  O   PRO A 210     -16.141 -15.432 -19.800  1.00  0.69           O  
ATOM   3326  CB  PRO A 210     -15.250 -17.924 -18.136  1.00  0.69           C  
ATOM   3327  CG  PRO A 210     -16.168 -18.759 -17.329  1.00  0.69           C  
ATOM   3328  CD  PRO A 210     -16.285 -18.055 -16.009  1.00  0.69           C  
ATOM   3329  HA  PRO A 210     -14.628 -15.898 -17.653  1.00  0.69           H  
ATOM   3330 1HB  PRO A 210     -15.418 -18.040 -19.222  1.00  0.69           H  
ATOM   3331 2HB  PRO A 210     -14.191 -18.155 -17.951  1.00  0.69           H  
ATOM   3332 1HG  PRO A 210     -17.136 -18.872 -17.840  1.00  0.69           H  
ATOM   3333 2HG  PRO A 210     -15.749 -19.765 -17.230  1.00  0.69           H  
ATOM   3334 1HD  PRO A 210     -17.282 -18.245 -15.639  1.00  0.69           H  
ATOM   3335 2HD  PRO A 210     -15.498 -18.381 -15.330  1.00  0.69           H  
ATOM   3336  N   LEU A 211     -17.784 -15.778 -18.304  1.00  0.69           N  
ATOM   3337  CA  LEU A 211     -18.824 -15.197 -19.127  1.00  0.69           C  
ATOM   3338  C   LEU A 211     -18.936 -13.684 -18.880  1.00  0.69           C  
ATOM   3339  O   LEU A 211     -19.698 -12.983 -19.559  1.00  0.69           O  
ATOM   3340  CB  LEU A 211     -20.139 -15.902 -18.793  1.00  0.69           C  
ATOM   3341  CG  LEU A 211     -20.124 -17.391 -19.063  1.00  0.69           C  
ATOM   3342  CD1 LEU A 211     -21.384 -18.000 -18.585  1.00  0.69           C  
ATOM   3343  CD2 LEU A 211     -19.940 -17.592 -20.509  1.00  0.69           C  
ATOM   3344  H   LEU A 211     -18.034 -16.133 -17.399  1.00  0.69           H  
ATOM   3345  HA  LEU A 211     -18.577 -15.365 -20.176  1.00  0.69           H  
ATOM   3346 1HB  LEU A 211     -20.352 -15.757 -17.749  1.00  0.69           H  
ATOM   3347 2HB  LEU A 211     -20.945 -15.459 -19.380  1.00  0.69           H  
ATOM   3348  HG  LEU A 211     -19.299 -17.856 -18.526  1.00  0.69           H  
ATOM   3349 1HD1 LEU A 211     -21.375 -19.070 -18.779  1.00  0.69           H  
ATOM   3350 2HD1 LEU A 211     -21.474 -17.832 -17.532  1.00  0.69           H  
ATOM   3351 3HD1 LEU A 211     -22.214 -17.538 -19.103  1.00  0.69           H  
ATOM   3352 1HD2 LEU A 211     -19.909 -18.661 -20.746  1.00  0.69           H  
ATOM   3353 2HD2 LEU A 211     -20.735 -17.132 -21.042  1.00  0.69           H  
ATOM   3354 3HD2 LEU A 211     -19.024 -17.128 -20.785  1.00  0.69           H  
ATOM   3355  N   SER A 212     -18.191 -13.175 -17.896  1.00  0.68           N  
ATOM   3356  CA  SER A 212     -18.197 -11.750 -17.587  1.00  0.68           C  
ATOM   3357  C   SER A 212     -17.500 -10.977 -18.725  1.00  0.68           C  
ATOM   3358  O   SER A 212     -16.545 -11.472 -19.324  1.00  0.68           O  
ATOM   3359  CB  SER A 212     -17.528 -11.546 -16.246  1.00  0.68           C  
ATOM   3360  OG  SER A 212     -18.256 -12.212 -15.221  1.00  0.68           O  
ATOM   3361  H   SER A 212     -17.578 -13.775 -17.341  1.00  0.68           H  
ATOM   3362  HA  SER A 212     -19.228 -11.403 -17.517  1.00  0.68           H  
ATOM   3363 1HB  SER A 212     -16.522 -11.951 -16.289  1.00  0.68           H  
ATOM   3364 2HB  SER A 212     -17.455 -10.488 -16.023  1.00  0.68           H  
ATOM   3365  HG  SER A 212     -17.591 -12.523 -14.539  1.00  0.68           H  
ATOM   3366  N   ARG A 213     -17.964  -9.761 -19.022  1.00  0.68           N  
ATOM   3367  CA  ARG A 213     -17.370  -8.976 -20.116  1.00  0.68           C  
ATOM   3368  C   ARG A 213     -16.108  -8.217 -19.726  1.00  0.68           C  
ATOM   3369  O   ARG A 213     -16.006  -7.675 -18.618  1.00  0.68           O  
ATOM   3370  CB  ARG A 213     -18.385  -7.999 -20.674  1.00  0.68           C  
ATOM   3371  CG  ARG A 213     -19.577  -8.643 -21.373  1.00  0.68           C  
ATOM   3372  CD  ARG A 213     -20.538  -7.620 -21.855  1.00  0.68           C  
ATOM   3373  NE  ARG A 213     -21.697  -8.207 -22.501  1.00  0.68           N  
ATOM   3374  CZ  ARG A 213     -22.767  -7.504 -22.931  1.00  0.68           C  
ATOM   3375  NH1 ARG A 213     -22.806  -6.200 -22.770  1.00  0.68           N1+
ATOM   3376  NH2 ARG A 213     -23.777  -8.123 -23.514  1.00  0.68           N  
ATOM   3377  H   ARG A 213     -18.740  -9.385 -18.492  1.00  0.68           H  
ATOM   3378  HA  ARG A 213     -17.101  -9.663 -20.904  1.00  0.68           H  
ATOM   3379 1HB  ARG A 213     -18.766  -7.371 -19.870  1.00  0.68           H  
ATOM   3380 2HB  ARG A 213     -17.895  -7.350 -21.385  1.00  0.68           H  
ATOM   3381 1HG  ARG A 213     -19.224  -9.206 -22.235  1.00  0.68           H  
ATOM   3382 2HG  ARG A 213     -20.090  -9.317 -20.683  1.00  0.68           H  
ATOM   3383 1HD  ARG A 213     -20.882  -7.017 -21.016  1.00  0.68           H  
ATOM   3384 2HD  ARG A 213     -20.042  -6.983 -22.578  1.00  0.68           H  
ATOM   3385  HE  ARG A 213     -21.704  -9.207 -22.638  1.00  0.68           H  
ATOM   3386 1HH1 ARG A 213     -22.040  -5.723 -22.319  1.00  0.68           H  
ATOM   3387 2HH1 ARG A 213     -23.609  -5.677 -23.090  1.00  0.68           H  
ATOM   3388 1HH2 ARG A 213     -23.752  -9.123 -23.640  1.00  0.68           H  
ATOM   3389 2HH2 ARG A 213     -24.576  -7.594 -23.832  1.00  0.68           H  
ATOM   3390  N   ASN A 214     -15.162  -8.071 -20.661  1.00  0.67           N  
ATOM   3391  CA  ASN A 214     -13.917  -7.371 -20.334  1.00  0.67           C  
ATOM   3392  C   ASN A 214     -14.049  -5.854 -20.497  1.00  0.67           C  
ATOM   3393  O   ASN A 214     -13.299  -5.224 -21.240  1.00  0.67           O  
ATOM   3394  CB  ASN A 214     -12.779  -7.906 -21.188  1.00  0.67           C  
ATOM   3395  CG  ASN A 214     -12.498  -9.372 -20.949  1.00  0.67           C  
ATOM   3396  ND2 ASN A 214     -12.327 -10.069 -22.037  1.00  0.67           N  
ATOM   3397  OD1 ASN A 214     -12.462  -9.868 -19.811  1.00  0.67           O  
ATOM   3398  H   ASN A 214     -15.281  -8.456 -21.603  1.00  0.67           H  
ATOM   3399  HA  ASN A 214     -13.680  -7.563 -19.286  1.00  0.67           H  
ATOM   3400 1HB  ASN A 214     -13.018  -7.779 -22.236  1.00  0.67           H  
ATOM   3401 2HB  ASN A 214     -11.872  -7.334 -20.990  1.00  0.67           H  
ATOM   3402 1HD2 ASN A 214     -12.161 -11.071 -22.008  1.00  0.67           H  
ATOM   3403 2HD2 ASN A 214     -12.371  -9.608 -22.928  1.00  0.67           H  
ATOM   3404  N   SER A 215     -15.015  -5.289 -19.780  1.00  0.66           N  
ATOM   3405  CA  SER A 215     -15.251  -3.861 -19.715  1.00  0.66           C  
ATOM   3406  C   SER A 215     -15.892  -3.540 -18.381  1.00  0.66           C  
ATOM   3407  O   SER A 215     -16.074  -2.382 -17.994  1.00  0.66           O  
ATOM   3408  CB  SER A 215     -16.155  -3.405 -20.811  1.00  0.66           C  
ATOM   3409  OG  SER A 215     -17.412  -3.998 -20.688  1.00  0.66           O  
ATOM   3410  H   SER A 215     -15.573  -5.904 -19.192  1.00  0.66           H  
ATOM   3411  HA  SER A 215     -14.300  -3.353 -19.798  1.00  0.66           H  
ATOM   3412 1HB  SER A 215     -16.252  -2.342 -20.721  1.00  0.66           H  
ATOM   3413 2HB  SER A 215     -15.715  -3.621 -21.784  1.00  0.66           H  
ATOM   3414  HG  SER A 215     -17.658  -3.886 -19.761  1.00  0.66           H  
ATOM   3415  N   ASN A 216     -16.290  -4.606 -17.699  1.00  0.65           N  
ATOM   3416  CA  ASN A 216     -16.998  -4.509 -16.432  1.00  0.65           C  
ATOM   3417  C   ASN A 216     -16.209  -5.227 -15.358  1.00  0.65           C  
ATOM   3418  O   ASN A 216     -16.063  -6.452 -15.391  1.00  0.65           O  
ATOM   3419  CB  ASN A 216     -18.402  -5.073 -16.543  1.00  0.65           C  
ATOM   3420  CG  ASN A 216     -19.228  -4.849 -15.295  1.00  0.65           C  
ATOM   3421  ND2 ASN A 216     -20.470  -5.267 -15.330  1.00  0.65           N  
ATOM   3422  OD1 ASN A 216     -18.732  -4.291 -14.316  1.00  0.65           O  
ATOM   3423  H   ASN A 216     -16.101  -5.535 -18.085  1.00  0.65           H  
ATOM   3424  HA  ASN A 216     -17.067  -3.462 -16.139  1.00  0.65           H  
ATOM   3425 1HB  ASN A 216     -18.915  -4.614 -17.389  1.00  0.65           H  
ATOM   3426 2HB  ASN A 216     -18.349  -6.149 -16.734  1.00  0.65           H  
ATOM   3427 1HD2 ASN A 216     -21.069  -5.143 -14.536  1.00  0.65           H  
ATOM   3428 2HD2 ASN A 216     -20.822  -5.719 -16.148  1.00  0.65           H  
ATOM   3429  N   HIS A 217     -15.637  -4.487 -14.413  1.00  0.64           N  
ATOM   3430  CA  HIS A 217     -14.797  -5.152 -13.423  1.00  0.64           C  
ATOM   3431  C   HIS A 217     -15.740  -5.763 -12.393  1.00  0.64           C  
ATOM   3432  O   HIS A 217     -15.916  -5.243 -11.288  1.00  0.64           O  
ATOM   3433  CB  HIS A 217     -13.842  -4.176 -12.715  1.00  0.64           C  
ATOM   3434  CG  HIS A 217     -12.654  -4.858 -12.056  1.00  0.64           C  
ATOM   3435  CD2 HIS A 217     -11.317  -4.761 -12.301  1.00  0.64           C  
ATOM   3436  ND1 HIS A 217     -12.780  -5.731 -11.007  1.00  0.64           N  
ATOM   3437  CE1 HIS A 217     -11.582  -6.160 -10.643  1.00  0.64           C  
ATOM   3438  NE2 HIS A 217     -10.683  -5.580 -11.407  1.00  0.64           N  
ATOM   3439  H   HIS A 217     -15.789  -3.489 -14.384  1.00  0.64           H  
ATOM   3440  HA  HIS A 217     -14.215  -5.949 -13.884  1.00  0.64           H  
ATOM   3441 1HB  HIS A 217     -13.468  -3.431 -13.405  1.00  0.64           H  
ATOM   3442 2HB  HIS A 217     -14.393  -3.638 -11.946  1.00  0.64           H  
ATOM   3443  HD2 HIS A 217     -10.831  -4.149 -13.056  1.00  0.64           H  
ATOM   3444  HE1 HIS A 217     -11.371  -6.864  -9.842  1.00  0.64           H  
ATOM   3445  HE2 HIS A 217      -9.678  -5.724 -11.335  1.00  0.64           H  
ATOM   3446  N   GLU A 218     -16.382  -6.849 -12.782  1.00  0.63           N  
ATOM   3447  CA  GLU A 218     -17.360  -7.486 -11.932  1.00  0.63           C  
ATOM   3448  C   GLU A 218     -16.825  -8.800 -11.418  1.00  0.63           C  
ATOM   3449  O   GLU A 218     -16.086  -9.517 -12.106  1.00  0.63           O  
ATOM   3450  CB  GLU A 218     -18.691  -7.714 -12.692  1.00  0.63           C  
ATOM   3451  CG  GLU A 218     -18.596  -8.625 -13.941  1.00  0.63           C  
ATOM   3452  CD  GLU A 218     -19.948  -8.900 -14.688  1.00  0.63           C  
ATOM   3453  OE1 GLU A 218     -20.827  -9.527 -14.125  1.00  0.63           O  
ATOM   3454  OE2 GLU A 218     -20.065  -8.530 -15.843  1.00  0.63           O1-
ATOM   3455  H   GLU A 218     -16.198  -7.185 -13.718  1.00  0.63           H  
ATOM   3456  HA  GLU A 218     -17.550  -6.843 -11.077  1.00  0.63           H  
ATOM   3457 1HB  GLU A 218     -19.421  -8.153 -12.008  1.00  0.63           H  
ATOM   3458 2HB  GLU A 218     -19.086  -6.758 -13.012  1.00  0.63           H  
ATOM   3459 1HG  GLU A 218     -17.922  -8.146 -14.645  1.00  0.63           H  
ATOM   3460 2HG  GLU A 218     -18.151  -9.574 -13.644  1.00  0.63           H  
ATOM   3461  N   MET A 219     -17.228  -9.114 -10.202  1.00  0.62           N  
ATOM   3462  CA  MET A 219     -16.943 -10.396  -9.587  1.00  0.62           C  
ATOM   3463  C   MET A 219     -18.147 -10.773  -8.754  1.00  0.62           C  
ATOM   3464  O   MET A 219     -18.919  -9.900  -8.358  1.00  0.62           O  
ATOM   3465  CB  MET A 219     -15.671 -10.360  -8.728  1.00  0.62           C  
ATOM   3466  CG  MET A 219     -14.367  -9.988  -9.479  1.00  0.62           C  
ATOM   3467  SD  MET A 219     -12.890 -10.108  -8.436  1.00  0.62           S  
ATOM   3468  CE  MET A 219     -12.648 -11.877  -8.444  1.00  0.62           C  
ATOM   3469  H   MET A 219     -17.789  -8.427  -9.693  1.00  0.62           H  
ATOM   3470  HA  MET A 219     -16.829 -11.155 -10.363  1.00  0.62           H  
ATOM   3471 1HB  MET A 219     -15.806  -9.649  -7.914  1.00  0.62           H  
ATOM   3472 2HB  MET A 219     -15.523 -11.344  -8.277  1.00  0.62           H  
ATOM   3473 1HG  MET A 219     -14.243 -10.651 -10.332  1.00  0.62           H  
ATOM   3474 2HG  MET A 219     -14.431  -8.967  -9.855  1.00  0.62           H  
ATOM   3475 1HE  MET A 219     -11.778 -12.128  -7.842  1.00  0.62           H  
ATOM   3476 2HE  MET A 219     -13.523 -12.375  -8.054  1.00  0.62           H  
ATOM   3477 3HE  MET A 219     -12.489 -12.210  -9.465  1.00  0.62           H  
ATOM   3478  N   TYR A 220     -18.322 -12.043  -8.485  1.00  0.63           N  
ATOM   3479  CA  TYR A 220     -19.371 -12.432  -7.577  1.00  0.63           C  
ATOM   3480  C   TYR A 220     -18.779 -12.759  -6.230  1.00  0.63           C  
ATOM   3481  O   TYR A 220     -17.708 -13.354  -6.139  1.00  0.63           O  
ATOM   3482  CB  TYR A 220     -20.162 -13.610  -8.134  1.00  0.63           C  
ATOM   3483  CG  TYR A 220     -20.994 -13.241  -9.294  1.00  0.63           C  
ATOM   3484  CD1 TYR A 220     -20.485 -13.305 -10.574  1.00  0.63           C  
ATOM   3485  CD2 TYR A 220     -22.280 -12.815  -9.074  1.00  0.63           C  
ATOM   3486  CE1 TYR A 220     -21.283 -12.945 -11.639  1.00  0.63           C  
ATOM   3487  CE2 TYR A 220     -23.071 -12.452 -10.125  1.00  0.63           C  
ATOM   3488  CZ  TYR A 220     -22.592 -12.514 -11.399  1.00  0.63           C  
ATOM   3489  OH  TYR A 220     -23.405 -12.141 -12.440  1.00  0.63           O  
ATOM   3490  H   TYR A 220     -17.702 -12.741  -8.878  1.00  0.63           H  
ATOM   3491  HA  TYR A 220     -20.052 -11.596  -7.437  1.00  0.63           H  
ATOM   3492 1HB  TYR A 220     -19.479 -14.409  -8.434  1.00  0.63           H  
ATOM   3493 2HB  TYR A 220     -20.817 -14.000  -7.359  1.00  0.63           H  
ATOM   3494  HD1 TYR A 220     -19.457 -13.638 -10.741  1.00  0.63           H  
ATOM   3495  HD2 TYR A 220     -22.670 -12.764  -8.055  1.00  0.63           H  
ATOM   3496  HE1 TYR A 220     -20.886 -12.994 -12.652  1.00  0.63           H  
ATOM   3497  HE2 TYR A 220     -24.094 -12.110  -9.948  1.00  0.63           H  
ATOM   3498  HH  TYR A 220     -24.231 -11.759 -12.087  1.00  0.63           H  
ATOM   3499  N   TRP A 221     -19.494 -12.402  -5.186  1.00  0.66           N  
ATOM   3500  CA  TRP A 221     -19.134 -12.754  -3.830  1.00  0.66           C  
ATOM   3501  C   TRP A 221     -19.976 -13.965  -3.516  1.00  0.66           C  
ATOM   3502  O   TRP A 221     -21.209 -13.899  -3.512  1.00  0.66           O  
ATOM   3503  CB  TRP A 221     -19.409 -11.585  -2.906  1.00  0.66           C  
ATOM   3504  CG  TRP A 221     -19.169 -11.838  -1.523  1.00  0.66           C  
ATOM   3505  CD1 TRP A 221     -18.207 -12.607  -0.951  1.00  0.66           C  
ATOM   3506  CD2 TRP A 221     -19.988 -11.357  -0.468  1.00  0.66           C  
ATOM   3507  CE2 TRP A 221     -19.474 -11.877   0.711  1.00  0.66           C  
ATOM   3508  CE3 TRP A 221     -21.122 -10.552  -0.432  1.00  0.66           C  
ATOM   3509  NE1 TRP A 221     -18.375 -12.623   0.402  1.00  0.66           N  
ATOM   3510  CZ2 TRP A 221     -20.059 -11.635   1.908  1.00  0.66           C  
ATOM   3511  CZ3 TRP A 221     -21.707 -10.309   0.769  1.00  0.66           C  
ATOM   3512  CH2 TRP A 221     -21.195 -10.844   1.906  1.00  0.66           C  
ATOM   3513  H   TRP A 221     -20.343 -11.870  -5.338  1.00  0.66           H  
ATOM   3514  HA  TRP A 221     -18.088 -13.041  -3.776  1.00  0.66           H  
ATOM   3515 1HB  TRP A 221     -18.779 -10.753  -3.194  1.00  0.66           H  
ATOM   3516 2HB  TRP A 221     -20.439 -11.263  -3.027  1.00  0.66           H  
ATOM   3517  HD1 TRP A 221     -17.429 -13.133  -1.495  1.00  0.66           H  
ATOM   3518  HE1 TRP A 221     -17.805 -13.118   1.066  1.00  0.66           H  
ATOM   3519  HE3 TRP A 221     -21.538 -10.137  -1.345  1.00  0.66           H  
ATOM   3520  HZ2 TRP A 221     -19.667 -12.046   2.845  1.00  0.66           H  
ATOM   3521  HZ3 TRP A 221     -22.600  -9.683   0.796  1.00  0.66           H  
ATOM   3522  HH2 TRP A 221     -21.682 -10.634   2.853  1.00  0.66           H  
ATOM   3523  N   VAL A 222     -19.311 -15.100  -3.374  1.00  0.71           N  
ATOM   3524  CA  VAL A 222     -20.022 -16.354  -3.280  1.00  0.71           C  
ATOM   3525  C   VAL A 222     -19.657 -17.128  -2.028  1.00  0.71           C  
ATOM   3526  O   VAL A 222     -18.485 -17.210  -1.648  1.00  0.71           O  
ATOM   3527  CB  VAL A 222     -19.721 -17.205  -4.527  1.00  0.71           C  
ATOM   3528  CG1 VAL A 222     -20.506 -18.445  -4.479  1.00  0.71           C  
ATOM   3529  CG2 VAL A 222     -20.014 -16.415  -5.779  1.00  0.71           C  
ATOM   3530  H   VAL A 222     -18.293 -15.085  -3.361  1.00  0.71           H  
ATOM   3531  HA  VAL A 222     -21.089 -16.150  -3.249  1.00  0.71           H  
ATOM   3532  HB  VAL A 222     -18.666 -17.491  -4.532  1.00  0.71           H  
ATOM   3533 1HG1 VAL A 222     -20.310 -19.027  -5.344  1.00  0.71           H  
ATOM   3534 2HG1 VAL A 222     -20.270 -19.019  -3.610  1.00  0.71           H  
ATOM   3535 3HG1 VAL A 222     -21.553 -18.170  -4.457  1.00  0.71           H  
ATOM   3536 1HG2 VAL A 222     -19.801 -17.020  -6.657  1.00  0.71           H  
ATOM   3537 2HG2 VAL A 222     -21.039 -16.137  -5.767  1.00  0.71           H  
ATOM   3538 3HG2 VAL A 222     -19.396 -15.530  -5.805  1.00  0.71           H  
ATOM   3539  N   SER A 223     -20.666 -17.673  -1.364  1.00  0.78           N  
ATOM   3540  CA  SER A 223     -20.418 -18.449  -0.163  1.00  0.78           C  
ATOM   3541  C   SER A 223     -19.618 -19.706  -0.490  1.00  0.78           C  
ATOM   3542  O   SER A 223     -19.544 -20.128  -1.637  1.00  0.78           O  
ATOM   3543  CB  SER A 223     -21.713 -18.786   0.506  1.00  0.78           C  
ATOM   3544  OG  SER A 223     -22.481 -19.615  -0.293  1.00  0.78           O  
ATOM   3545  H   SER A 223     -21.615 -17.555  -1.723  1.00  0.78           H  
ATOM   3546  HA  SER A 223     -19.867 -17.842   0.530  1.00  0.78           H  
ATOM   3547 1HB  SER A 223     -21.523 -19.264   1.466  1.00  0.78           H  
ATOM   3548 2HB  SER A 223     -22.243 -17.902   0.689  1.00  0.78           H  
ATOM   3549  HG  SER A 223     -22.008 -20.459  -0.333  1.00  0.78           H  
ATOM   3550  N   GLY A 224     -18.942 -20.276   0.494  1.00  0.86           N  
ATOM   3551  CA  GLY A 224     -18.202 -21.531   0.292  1.00  0.86           C  
ATOM   3552  C   GLY A 224     -16.822 -21.333  -0.355  1.00  0.86           C  
ATOM   3553  O   GLY A 224     -15.800 -21.800   0.154  1.00  0.86           O  
ATOM   3554  H   GLY A 224     -18.977 -19.840   1.407  1.00  0.86           H  
ATOM   3555 1HA  GLY A 224     -18.082 -22.031   1.254  1.00  0.86           H  
ATOM   3556 2HA  GLY A 224     -18.800 -22.195  -0.332  1.00  0.86           H  
ATOM   3557  N   ALA A 225     -16.790 -20.587  -1.459  1.00  0.93           N  
ATOM   3558  CA  ALA A 225     -15.577 -20.307  -2.233  1.00  0.93           C  
ATOM   3559  C   ALA A 225     -14.668 -19.300  -1.541  1.00  0.93           C  
ATOM   3560  O   ALA A 225     -14.449 -18.196  -2.034  1.00  0.93           O  
ATOM   3561  CB  ALA A 225     -15.957 -19.759  -3.599  1.00  0.93           C  
ATOM   3562  H   ALA A 225     -17.691 -20.250  -1.791  1.00  0.93           H  
ATOM   3563  HA  ALA A 225     -15.027 -21.240  -2.350  1.00  0.93           H  
ATOM   3564 1HB  ALA A 225     -15.060 -19.574  -4.186  1.00  0.93           H  
ATOM   3565 2HB  ALA A 225     -16.590 -20.480  -4.115  1.00  0.93           H  
ATOM   3566 3HB  ALA A 225     -16.510 -18.823  -3.470  1.00  0.93           H  
ATOM   3567  N   ALA A 226     -14.140 -19.705  -0.397  1.00  0.97           N  
ATOM   3568  CA  ALA A 226     -13.260 -18.892   0.424  1.00  0.97           C  
ATOM   3569  C   ALA A 226     -11.931 -18.641  -0.268  1.00  0.97           C  
ATOM   3570  O   ALA A 226     -11.442 -19.479  -1.027  1.00  0.97           O  
ATOM   3571  CB  ALA A 226     -13.037 -19.558   1.767  1.00  0.97           C  
ATOM   3572  H   ALA A 226     -14.400 -20.637  -0.081  1.00  0.97           H  
ATOM   3573  HA  ALA A 226     -13.738 -17.931   0.584  1.00  0.97           H  
ATOM   3574 1HB  ALA A 226     -12.401 -18.925   2.384  1.00  0.97           H  
ATOM   3575 2HB  ALA A 226     -13.999 -19.704   2.258  1.00  0.97           H  
ATOM   3576 3HB  ALA A 226     -12.556 -20.521   1.616  1.00  0.97           H  
ATOM   3577  N   GLY A 227     -11.326 -17.503   0.036  1.00  0.97           N  
ATOM   3578  CA  GLY A 227     -10.005 -17.160  -0.480  1.00  0.97           C  
ATOM   3579  C   GLY A 227      -9.721 -15.683  -0.259  1.00  0.97           C  
ATOM   3580  O   GLY A 227     -10.634 -14.877  -0.095  1.00  0.97           O  
ATOM   3581  H   GLY A 227     -11.793 -16.860   0.658  1.00  0.97           H  
ATOM   3582 1HA  GLY A 227      -9.248 -17.763   0.024  1.00  0.97           H  
ATOM   3583 2HA  GLY A 227      -9.954 -17.394  -1.542  1.00  0.97           H  
ATOM   3584  N   ASN A 228      -8.461 -15.296  -0.272  1.00  0.94           N  
ATOM   3585  CA  ASN A 228      -8.154 -13.900   0.013  1.00  0.94           C  
ATOM   3586  C   ASN A 228      -8.657 -12.937  -1.058  1.00  0.94           C  
ATOM   3587  O   ASN A 228      -8.332 -13.091  -2.236  1.00  0.94           O  
ATOM   3588  CB  ASN A 228      -6.665 -13.738   0.238  1.00  0.94           C  
ATOM   3589  CG  ASN A 228      -6.282 -12.354   0.675  1.00  0.94           C  
ATOM   3590  ND2 ASN A 228      -6.155 -12.178   1.970  1.00  0.94           N  
ATOM   3591  OD1 ASN A 228      -6.097 -11.435  -0.138  1.00  0.94           O  
ATOM   3592  H   ASN A 228      -7.720 -15.964  -0.439  1.00  0.94           H  
ATOM   3593  HA  ASN A 228      -8.663 -13.629   0.941  1.00  0.94           H  
ATOM   3594 1HB  ASN A 228      -6.338 -14.445   1.002  1.00  0.94           H  
ATOM   3595 2HB  ASN A 228      -6.130 -13.981  -0.676  1.00  0.94           H  
ATOM   3596 1HD2 ASN A 228      -5.900 -11.280   2.331  1.00  0.94           H  
ATOM   3597 2HD2 ASN A 228      -6.310 -12.943   2.597  1.00  0.94           H  
ATOM   3598  N   ILE A 229      -9.430 -11.938  -0.626  1.00  0.90           N  
ATOM   3599  CA  ILE A 229     -10.003 -10.908  -1.490  1.00  0.90           C  
ATOM   3600  C   ILE A 229      -9.004 -10.023  -2.186  1.00  0.90           C  
ATOM   3601  O   ILE A 229      -9.136  -9.760  -3.374  1.00  0.90           O  
ATOM   3602  CB  ILE A 229     -10.977 -10.024  -0.714  1.00  0.90           C  
ATOM   3603  CG1 ILE A 229     -12.188 -10.818  -0.367  1.00  0.90           C  
ATOM   3604  CG2 ILE A 229     -11.320  -8.755  -1.505  1.00  0.90           C  
ATOM   3605  CD1 ILE A 229     -13.034 -10.148   0.621  1.00  0.90           C  
ATOM   3606  H   ILE A 229      -9.652 -11.907   0.363  1.00  0.90           H  
ATOM   3607  HA  ILE A 229     -10.579 -11.423  -2.262  1.00  0.90           H  
ATOM   3608  HB  ILE A 229     -10.511  -9.730   0.228  1.00  0.90           H  
ATOM   3609 1HG1 ILE A 229     -12.768 -10.960  -1.270  1.00  0.90           H  
ATOM   3610 2HG1 ILE A 229     -11.892 -11.795   0.007  1.00  0.90           H  
ATOM   3611 1HG2 ILE A 229     -12.002  -8.131  -0.924  1.00  0.90           H  
ATOM   3612 2HG2 ILE A 229     -10.410  -8.201  -1.710  1.00  0.90           H  
ATOM   3613 3HG2 ILE A 229     -11.783  -9.019  -2.430  1.00  0.90           H  
ATOM   3614 1HD1 ILE A 229     -13.914 -10.745   0.811  1.00  0.90           H  
ATOM   3615 2HD1 ILE A 229     -12.473 -10.013   1.542  1.00  0.90           H  
ATOM   3616 3HD1 ILE A 229     -13.312  -9.197   0.230  1.00  0.90           H  
ATOM   3617  N   VAL A 230      -7.989  -9.563  -1.467  1.00  0.85           N  
ATOM   3618  CA  VAL A 230      -7.040  -8.667  -2.097  1.00  0.85           C  
ATOM   3619  C   VAL A 230      -6.383  -9.401  -3.247  1.00  0.85           C  
ATOM   3620  O   VAL A 230      -6.246  -8.864  -4.348  1.00  0.85           O  
ATOM   3621  CB  VAL A 230      -5.954  -8.228  -1.107  1.00  0.85           C  
ATOM   3622  CG1 VAL A 230      -4.902  -7.427  -1.847  1.00  0.85           C  
ATOM   3623  CG2 VAL A 230      -6.571  -7.467   0.038  1.00  0.85           C  
ATOM   3624  H   VAL A 230      -7.883  -9.824  -0.498  1.00  0.85           H  
ATOM   3625  HA  VAL A 230      -7.567  -7.795  -2.480  1.00  0.85           H  
ATOM   3626  HB  VAL A 230      -5.458  -9.104  -0.715  1.00  0.85           H  
ATOM   3627 1HG1 VAL A 230      -4.112  -7.138  -1.156  1.00  0.85           H  
ATOM   3628 2HG1 VAL A 230      -4.483  -8.037  -2.644  1.00  0.85           H  
ATOM   3629 3HG1 VAL A 230      -5.360  -6.532  -2.272  1.00  0.85           H  
ATOM   3630 1HG2 VAL A 230      -5.794  -7.180   0.742  1.00  0.85           H  
ATOM   3631 2HG2 VAL A 230      -7.051  -6.598  -0.330  1.00  0.85           H  
ATOM   3632 3HG2 VAL A 230      -7.302  -8.100   0.542  1.00  0.85           H  
ATOM   3633  N   HIS A 231      -5.990 -10.649  -2.983  1.00  0.81           N  
ATOM   3634  CA  HIS A 231      -5.354 -11.483  -3.982  1.00  0.81           C  
ATOM   3635  C   HIS A 231      -6.306 -11.757  -5.141  1.00  0.81           C  
ATOM   3636  O   HIS A 231      -5.941 -11.537  -6.292  1.00  0.81           O  
ATOM   3637  CB  HIS A 231      -4.874 -12.794  -3.362  1.00  0.81           C  
ATOM   3638  CG  HIS A 231      -4.113 -13.699  -4.284  1.00  0.81           C  
ATOM   3639  CD2 HIS A 231      -4.458 -14.865  -4.878  1.00  0.81           C  
ATOM   3640  ND1 HIS A 231      -2.812 -13.440  -4.676  1.00  0.81           N  
ATOM   3641  CE1 HIS A 231      -2.393 -14.411  -5.469  1.00  0.81           C  
ATOM   3642  NE2 HIS A 231      -3.370 -15.289  -5.606  1.00  0.81           N  
ATOM   3643  H   HIS A 231      -6.136 -11.024  -2.045  1.00  0.81           H  
ATOM   3644  HA  HIS A 231      -4.484 -10.967  -4.384  1.00  0.81           H  
ATOM   3645 1HB  HIS A 231      -4.248 -12.578  -2.496  1.00  0.81           H  
ATOM   3646 2HB  HIS A 231      -5.741 -13.346  -2.999  1.00  0.81           H  
ATOM   3647  HD2 HIS A 231      -5.419 -15.374  -4.788  1.00  0.81           H  
ATOM   3648  HE1 HIS A 231      -1.409 -14.474  -5.932  1.00  0.81           H  
ATOM   3649  HE2 HIS A 231      -3.330 -16.133  -6.157  1.00  0.81           H  
ATOM   3650  N   ALA A 232      -7.537 -12.207  -4.850  1.00  0.78           N  
ATOM   3651  CA  ALA A 232      -8.490 -12.540  -5.904  1.00  0.78           C  
ATOM   3652  C   ALA A 232      -8.743 -11.354  -6.823  1.00  0.78           C  
ATOM   3653  O   ALA A 232      -8.801 -11.499  -8.052  1.00  0.78           O  
ATOM   3654  CB  ALA A 232      -9.805 -12.983  -5.278  1.00  0.78           C  
ATOM   3655  H   ALA A 232      -7.810 -12.361  -3.880  1.00  0.78           H  
ATOM   3656  HA  ALA A 232      -8.071 -13.353  -6.497  1.00  0.78           H  
ATOM   3657 1HB  ALA A 232     -10.518 -13.257  -6.056  1.00  0.78           H  
ATOM   3658 2HB  ALA A 232      -9.629 -13.842  -4.629  1.00  0.78           H  
ATOM   3659 3HB  ALA A 232     -10.213 -12.163  -4.686  1.00  0.78           H  
ATOM   3660  N   VAL A 233      -8.836 -10.162  -6.246  1.00  0.75           N  
ATOM   3661  CA  VAL A 233      -9.057  -8.979  -7.044  1.00  0.75           C  
ATOM   3662  C   VAL A 233      -7.840  -8.626  -7.876  1.00  0.75           C  
ATOM   3663  O   VAL A 233      -7.970  -8.314  -9.067  1.00  0.75           O  
ATOM   3664  CB  VAL A 233      -9.418  -7.803  -6.157  1.00  0.75           C  
ATOM   3665  CG1 VAL A 233      -9.469  -6.555  -6.968  1.00  0.75           C  
ATOM   3666  CG2 VAL A 233     -10.760  -8.040  -5.536  1.00  0.75           C  
ATOM   3667  H   VAL A 233      -8.783 -10.074  -5.230  1.00  0.75           H  
ATOM   3668  HA  VAL A 233      -9.894  -9.173  -7.714  1.00  0.75           H  
ATOM   3669  HB  VAL A 233      -8.654  -7.690  -5.381  1.00  0.75           H  
ATOM   3670 1HG1 VAL A 233      -9.717  -5.765  -6.315  1.00  0.75           H  
ATOM   3671 2HG1 VAL A 233      -8.495  -6.367  -7.425  1.00  0.75           H  
ATOM   3672 3HG1 VAL A 233     -10.225  -6.649  -7.740  1.00  0.75           H  
ATOM   3673 1HG2 VAL A 233     -11.019  -7.199  -4.895  1.00  0.75           H  
ATOM   3674 2HG2 VAL A 233     -11.503  -8.149  -6.318  1.00  0.75           H  
ATOM   3675 3HG2 VAL A 233     -10.724  -8.938  -4.953  1.00  0.75           H  
ATOM   3676  N   ASN A 234      -6.650  -8.661  -7.268  1.00  0.73           N  
ATOM   3677  CA  ASN A 234      -5.453  -8.327  -8.017  1.00  0.73           C  
ATOM   3678  C   ASN A 234      -5.196  -9.316  -9.137  1.00  0.73           C  
ATOM   3679  O   ASN A 234      -4.851  -8.910 -10.243  1.00  0.73           O  
ATOM   3680  CB  ASN A 234      -4.248  -8.248  -7.106  1.00  0.73           C  
ATOM   3681  CG  ASN A 234      -4.245  -7.009  -6.255  1.00  0.73           C  
ATOM   3682  ND2 ASN A 234      -3.493  -7.044  -5.188  1.00  0.73           N  
ATOM   3683  OD1 ASN A 234      -4.912  -6.009  -6.564  1.00  0.73           O  
ATOM   3684  H   ASN A 234      -6.572  -8.910  -6.278  1.00  0.73           H  
ATOM   3685  HA  ASN A 234      -5.602  -7.349  -8.474  1.00  0.73           H  
ATOM   3686 1HB  ASN A 234      -4.239  -9.125  -6.452  1.00  0.73           H  
ATOM   3687 2HB  ASN A 234      -3.338  -8.276  -7.705  1.00  0.73           H  
ATOM   3688 1HD2 ASN A 234      -3.445  -6.249  -4.585  1.00  0.73           H  
ATOM   3689 2HD2 ASN A 234      -2.970  -7.868  -4.974  1.00  0.73           H  
ATOM   3690  N   MET A 235      -5.426 -10.611  -8.901  1.00  0.72           N  
ATOM   3691  CA  MET A 235      -5.164 -11.577  -9.959  1.00  0.72           C  
ATOM   3692  C   MET A 235      -6.163 -11.381 -11.075  1.00  0.72           C  
ATOM   3693  O   MET A 235      -5.817 -11.425 -12.257  1.00  0.72           O  
ATOM   3694  CB  MET A 235      -5.266 -13.005  -9.440  1.00  0.72           C  
ATOM   3695  CG  MET A 235      -4.222 -13.387  -8.420  1.00  0.72           C  
ATOM   3696  SD  MET A 235      -2.551 -13.223  -9.008  1.00  0.72           S  
ATOM   3697  CE  MET A 235      -2.163 -11.621  -8.297  1.00  0.72           C  
ATOM   3698  H   MET A 235      -5.729 -10.924  -7.981  1.00  0.72           H  
ATOM   3699  HA  MET A 235      -4.164 -11.405 -10.358  1.00  0.72           H  
ATOM   3700 1HB  MET A 235      -6.240 -13.139  -8.964  1.00  0.72           H  
ATOM   3701 2HB  MET A 235      -5.206 -13.703 -10.272  1.00  0.72           H  
ATOM   3702 1HG  MET A 235      -4.322 -12.767  -7.544  1.00  0.72           H  
ATOM   3703 2HG  MET A 235      -4.383 -14.417  -8.122  1.00  0.72           H  
ATOM   3704 1HE  MET A 235      -1.142 -11.351  -8.552  1.00  0.72           H  
ATOM   3705 2HE  MET A 235      -2.840 -10.877  -8.697  1.00  0.72           H  
ATOM   3706 3HE  MET A 235      -2.271 -11.667  -7.212  1.00  0.72           H  
ATOM   3707  N   THR A 236      -7.409 -11.082 -10.713  1.00  0.71           N  
ATOM   3708  CA  THR A 236      -8.420 -10.849 -11.718  1.00  0.71           C  
ATOM   3709  C   THR A 236      -8.022  -9.644 -12.548  1.00  0.71           C  
ATOM   3710  O   THR A 236      -8.067  -9.684 -13.777  1.00  0.71           O  
ATOM   3711  CB  THR A 236      -9.794 -10.636 -11.058  1.00  0.71           C  
ATOM   3712  CG2 THR A 236     -10.849 -10.313 -12.085  1.00  0.71           C  
ATOM   3713  OG1 THR A 236     -10.152 -11.824 -10.347  1.00  0.71           O  
ATOM   3714  H   THR A 236      -7.684 -11.055  -9.730  1.00  0.71           H  
ATOM   3715  HA  THR A 236      -8.475 -11.716 -12.374  1.00  0.71           H  
ATOM   3716  HB  THR A 236      -9.729  -9.811 -10.349  1.00  0.71           H  
ATOM   3717  HG1 THR A 236      -9.575 -11.900  -9.553  1.00  0.71           H  
ATOM   3718 1HG2 THR A 236     -11.804 -10.166 -11.582  1.00  0.71           H  
ATOM   3719 2HG2 THR A 236     -10.569  -9.404 -12.602  1.00  0.71           H  
ATOM   3720 3HG2 THR A 236     -10.929 -11.130 -12.796  1.00  0.71           H  
ATOM   3721  N   SER A 237      -7.587  -8.583 -11.875  1.00  0.71           N  
ATOM   3722  CA  SER A 237      -7.202  -7.360 -12.544  1.00  0.71           C  
ATOM   3723  C   SER A 237      -5.990  -7.593 -13.455  1.00  0.71           C  
ATOM   3724  O   SER A 237      -5.960  -7.089 -14.578  1.00  0.71           O  
ATOM   3725  CB  SER A 237      -6.885  -6.315 -11.517  1.00  0.71           C  
ATOM   3726  OG  SER A 237      -8.012  -6.034 -10.720  1.00  0.71           O  
ATOM   3727  H   SER A 237      -7.562  -8.613 -10.857  1.00  0.71           H  
ATOM   3728  HA  SER A 237      -8.036  -7.018 -13.155  1.00  0.71           H  
ATOM   3729 1HB  SER A 237      -6.064  -6.653 -10.892  1.00  0.71           H  
ATOM   3730 2HB  SER A 237      -6.568  -5.414 -12.026  1.00  0.71           H  
ATOM   3731  HG  SER A 237      -8.162  -6.866 -10.197  1.00  0.71           H  
ATOM   3732  N   GLN A 238      -5.002  -8.392 -13.006  1.00  0.71           N  
ATOM   3733  CA  GLN A 238      -3.832  -8.656 -13.846  1.00  0.71           C  
ATOM   3734  C   GLN A 238      -4.251  -9.365 -15.122  1.00  0.71           C  
ATOM   3735  O   GLN A 238      -3.752  -9.046 -16.208  1.00  0.71           O  
ATOM   3736  CB  GLN A 238      -2.791  -9.547 -13.142  1.00  0.71           C  
ATOM   3737  CG  GLN A 238      -2.018  -8.918 -12.000  1.00  0.71           C  
ATOM   3738  CD  GLN A 238      -1.053  -9.888 -11.352  1.00  0.71           C  
ATOM   3739  NE2 GLN A 238      -0.020  -9.357 -10.703  1.00  0.71           N  
ATOM   3740  OE1 GLN A 238      -1.221 -11.107 -11.431  1.00  0.71           O  
ATOM   3741  H   GLN A 238      -5.052  -8.784 -12.068  1.00  0.71           H  
ATOM   3742  HA  GLN A 238      -3.372  -7.706 -14.114  1.00  0.71           H  
ATOM   3743 1HB  GLN A 238      -3.301 -10.424 -12.735  1.00  0.71           H  
ATOM   3744 2HB  GLN A 238      -2.071  -9.905 -13.873  1.00  0.71           H  
ATOM   3745 1HG  GLN A 238      -1.458  -8.059 -12.369  1.00  0.71           H  
ATOM   3746 2HG  GLN A 238      -2.710  -8.617 -11.247  1.00  0.71           H  
ATOM   3747 1HE2 GLN A 238       0.652  -9.953 -10.261  1.00  0.71           H  
ATOM   3748 2HE2 GLN A 238       0.099  -8.365 -10.663  1.00  0.71           H  
ATOM   3749  N   VAL A 239      -5.193 -10.302 -15.001  1.00  0.70           N  
ATOM   3750  CA  VAL A 239      -5.692 -11.018 -16.159  1.00  0.70           C  
ATOM   3751  C   VAL A 239      -6.438 -10.084 -17.085  1.00  0.70           C  
ATOM   3752  O   VAL A 239      -6.208 -10.095 -18.295  1.00  0.70           O  
ATOM   3753  CB  VAL A 239      -6.616 -12.175 -15.744  1.00  0.70           C  
ATOM   3754  CG1 VAL A 239      -7.288 -12.761 -16.975  1.00  0.70           C  
ATOM   3755  CG2 VAL A 239      -5.791 -13.246 -15.039  1.00  0.70           C  
ATOM   3756  H   VAL A 239      -5.554 -10.539 -14.073  1.00  0.70           H  
ATOM   3757  HA  VAL A 239      -4.842 -11.435 -16.696  1.00  0.70           H  
ATOM   3758  HB  VAL A 239      -7.390 -11.800 -15.075  1.00  0.70           H  
ATOM   3759 1HG1 VAL A 239      -7.946 -13.575 -16.676  1.00  0.70           H  
ATOM   3760 2HG1 VAL A 239      -7.870 -11.981 -17.459  1.00  0.70           H  
ATOM   3761 3HG1 VAL A 239      -6.533 -13.137 -17.664  1.00  0.70           H  
ATOM   3762 1HG2 VAL A 239      -6.442 -14.065 -14.738  1.00  0.70           H  
ATOM   3763 2HG2 VAL A 239      -5.027 -13.619 -15.718  1.00  0.70           H  
ATOM   3764 3HG2 VAL A 239      -5.316 -12.823 -14.164  1.00  0.70           H  
ATOM   3765  N   LEU A 240      -7.306  -9.251 -16.521  1.00  0.70           N  
ATOM   3766  CA  LEU A 240      -8.087  -8.343 -17.333  1.00  0.70           C  
ATOM   3767  C   LEU A 240      -7.191  -7.343 -18.077  1.00  0.70           C  
ATOM   3768  O   LEU A 240      -7.438  -7.039 -19.252  1.00  0.70           O  
ATOM   3769  CB  LEU A 240      -9.109  -7.634 -16.452  1.00  0.70           C  
ATOM   3770  CG  LEU A 240     -10.221  -8.499 -15.884  1.00  0.70           C  
ATOM   3771  CD1 LEU A 240     -11.064  -7.674 -14.893  1.00  0.70           C  
ATOM   3772  CD2 LEU A 240     -11.043  -9.013 -17.009  1.00  0.70           C  
ATOM   3773  H   LEU A 240      -7.451  -9.281 -15.512  1.00  0.70           H  
ATOM   3774  HA  LEU A 240      -8.628  -8.926 -18.070  1.00  0.70           H  
ATOM   3775 1HB  LEU A 240      -8.600  -7.119 -15.638  1.00  0.70           H  
ATOM   3776 2HB  LEU A 240      -9.590  -6.953 -17.039  1.00  0.70           H  
ATOM   3777  HG  LEU A 240      -9.798  -9.337 -15.358  1.00  0.70           H  
ATOM   3778 1HD1 LEU A 240     -11.860  -8.294 -14.482  1.00  0.70           H  
ATOM   3779 2HD1 LEU A 240     -10.427  -7.321 -14.085  1.00  0.70           H  
ATOM   3780 3HD1 LEU A 240     -11.498  -6.826 -15.402  1.00  0.70           H  
ATOM   3781 1HD2 LEU A 240     -11.815  -9.642 -16.617  1.00  0.70           H  
ATOM   3782 2HD2 LEU A 240     -11.486  -8.183 -17.558  1.00  0.70           H  
ATOM   3783 3HD2 LEU A 240     -10.416  -9.591 -17.674  1.00  0.70           H  
ATOM   3784  N   ILE A 241      -6.130  -6.858 -17.428  1.00  0.71           N  
ATOM   3785  CA  ILE A 241      -5.215  -5.956 -18.114  1.00  0.71           C  
ATOM   3786  C   ILE A 241      -4.489  -6.716 -19.203  1.00  0.71           C  
ATOM   3787  O   ILE A 241      -4.424  -6.252 -20.345  1.00  0.71           O  
ATOM   3788  CB  ILE A 241      -4.208  -5.285 -17.166  1.00  0.71           C  
ATOM   3789  CG1 ILE A 241      -4.943  -4.314 -16.208  1.00  0.71           C  
ATOM   3790  CG2 ILE A 241      -3.173  -4.545 -17.995  1.00  0.71           C  
ATOM   3791  CD1 ILE A 241      -4.108  -3.808 -15.048  1.00  0.71           C  
ATOM   3792  H   ILE A 241      -5.968  -7.106 -16.452  1.00  0.71           H  
ATOM   3793  HA  ILE A 241      -5.786  -5.173 -18.600  1.00  0.71           H  
ATOM   3794  HB  ILE A 241      -3.721  -6.048 -16.552  1.00  0.71           H  
ATOM   3795 1HG1 ILE A 241      -5.282  -3.451 -16.778  1.00  0.71           H  
ATOM   3796 2HG1 ILE A 241      -5.811  -4.829 -15.801  1.00  0.71           H  
ATOM   3797 1HG2 ILE A 241      -2.450  -4.072 -17.333  1.00  0.71           H  
ATOM   3798 2HG2 ILE A 241      -2.653  -5.249 -18.653  1.00  0.71           H  
ATOM   3799 3HG2 ILE A 241      -3.669  -3.790 -18.599  1.00  0.71           H  
ATOM   3800 1HD1 ILE A 241      -4.709  -3.140 -14.436  1.00  0.71           H  
ATOM   3801 2HD1 ILE A 241      -3.780  -4.654 -14.445  1.00  0.71           H  
ATOM   3802 3HD1 ILE A 241      -3.241  -3.268 -15.422  1.00  0.71           H  
ATOM   3803  N   GLY A 242      -3.996  -7.916 -18.882  1.00  0.73           N  
ATOM   3804  CA  GLY A 242      -3.302  -8.701 -19.882  1.00  0.73           C  
ATOM   3805  C   GLY A 242      -4.197  -8.887 -21.099  1.00  0.73           C  
ATOM   3806  O   GLY A 242      -3.732  -8.759 -22.227  1.00  0.73           O  
ATOM   3807  H   GLY A 242      -4.076  -8.280 -17.933  1.00  0.73           H  
ATOM   3808 1HA  GLY A 242      -2.376  -8.201 -20.165  1.00  0.73           H  
ATOM   3809 2HA  GLY A 242      -3.041  -9.671 -19.457  1.00  0.73           H  
ATOM   3810  N   ARG A 243      -5.501  -9.092 -20.891  1.00  0.76           N  
ATOM   3811  CA  ARG A 243      -6.425  -9.240 -22.007  1.00  0.76           C  
ATOM   3812  C   ARG A 243      -6.448  -7.968 -22.865  1.00  0.76           C  
ATOM   3813  O   ARG A 243      -6.435  -8.039 -24.091  1.00  0.76           O  
ATOM   3814  CB  ARG A 243      -7.817  -9.592 -21.494  1.00  0.76           C  
ATOM   3815  CG  ARG A 243      -7.918 -11.017 -20.928  1.00  0.76           C  
ATOM   3816  CD  ARG A 243      -9.239 -11.314 -20.294  1.00  0.76           C  
ATOM   3817  NE  ARG A 243      -9.293 -12.676 -19.807  1.00  0.76           N  
ATOM   3818  CZ  ARG A 243     -10.364 -13.271 -19.235  1.00  0.76           C  
ATOM   3819  NH1 ARG A 243     -11.517 -12.642 -19.090  1.00  0.76           N1+
ATOM   3820  NH2 ARG A 243     -10.255 -14.519 -18.817  1.00  0.76           N  
ATOM   3821  H   ARG A 243      -5.842  -9.201 -19.935  1.00  0.76           H  
ATOM   3822  HA  ARG A 243      -6.084 -10.069 -22.624  1.00  0.76           H  
ATOM   3823 1HB  ARG A 243      -8.108  -8.906 -20.710  1.00  0.76           H  
ATOM   3824 2HB  ARG A 243      -8.545  -9.497 -22.301  1.00  0.76           H  
ATOM   3825 1HG  ARG A 243      -7.764 -11.723 -21.735  1.00  0.76           H  
ATOM   3826 2HG  ARG A 243      -7.148 -11.173 -20.192  1.00  0.76           H  
ATOM   3827 1HD  ARG A 243      -9.372 -10.658 -19.451  1.00  0.76           H  
ATOM   3828 2HD  ARG A 243     -10.046 -11.163 -20.978  1.00  0.76           H  
ATOM   3829  HE  ARG A 243      -8.448 -13.223 -19.884  1.00  0.76           H  
ATOM   3830 1HH1 ARG A 243     -11.657 -11.689 -19.439  1.00  0.76           H  
ATOM   3831 2HH1 ARG A 243     -12.299 -13.122 -18.672  1.00  0.76           H  
ATOM   3832 1HH2 ARG A 243      -9.382 -15.012 -18.929  1.00  0.76           H  
ATOM   3833 2HH2 ARG A 243     -11.046 -14.980 -18.395  1.00  0.76           H  
ATOM   3834  N   MET A 244      -6.361  -6.793 -22.236  1.00  0.81           N  
ATOM   3835  CA  MET A 244      -6.367  -5.541 -22.996  1.00  0.81           C  
ATOM   3836  C   MET A 244      -5.100  -5.342 -23.824  1.00  0.81           C  
ATOM   3837  O   MET A 244      -5.069  -4.505 -24.728  1.00  0.81           O  
ATOM   3838  CB  MET A 244      -6.546  -4.323 -22.106  1.00  0.81           C  
ATOM   3839  CG  MET A 244      -7.867  -4.216 -21.454  1.00  0.81           C  
ATOM   3840  SD  MET A 244      -8.016  -2.682 -20.586  1.00  0.81           S  
ATOM   3841  CE  MET A 244      -8.166  -1.742 -22.047  1.00  0.81           C  
ATOM   3842  H   MET A 244      -6.352  -6.771 -21.212  1.00  0.81           H  
ATOM   3843  HA  MET A 244      -7.205  -5.576 -23.687  1.00  0.81           H  
ATOM   3844 1HB  MET A 244      -5.789  -4.338 -21.322  1.00  0.81           H  
ATOM   3845 2HB  MET A 244      -6.383  -3.426 -22.698  1.00  0.81           H  
ATOM   3846 1HG  MET A 244      -8.657  -4.277 -22.202  1.00  0.81           H  
ATOM   3847 2HG  MET A 244      -7.988  -5.031 -20.755  1.00  0.81           H  
ATOM   3848 1HE  MET A 244      -8.304  -0.717 -21.819  1.00  0.81           H  
ATOM   3849 2HE  MET A 244      -7.274  -1.865 -22.659  1.00  0.81           H  
ATOM   3850 3HE  MET A 244      -9.021  -2.108 -22.584  1.00  0.81           H  
ATOM   3851  N   GLU A 245      -4.029  -6.056 -23.487  1.00  0.87           N  
ATOM   3852  CA  GLU A 245      -2.781  -5.922 -24.223  1.00  0.87           C  
ATOM   3853  C   GLU A 245      -2.723  -6.893 -25.416  1.00  0.87           C  
ATOM   3854  O   GLU A 245      -1.761  -6.889 -26.197  1.00  0.87           O  
ATOM   3855  CB  GLU A 245      -1.574  -6.120 -23.288  1.00  0.87           C  
ATOM   3856  CG  GLU A 245      -1.439  -5.038 -22.190  1.00  0.87           C  
ATOM   3857  CD  GLU A 245      -0.234  -5.229 -21.278  1.00  0.87           C  
ATOM   3858  OE1 GLU A 245       0.501  -6.174 -21.459  1.00  0.87           O  
ATOM   3859  OE2 GLU A 245      -0.044  -4.404 -20.410  1.00  0.87           O1-
ATOM   3860  H   GLU A 245      -4.081  -6.724 -22.712  1.00  0.87           H  
ATOM   3861  HA  GLU A 245      -2.727  -4.909 -24.618  1.00  0.87           H  
ATOM   3862 1HB  GLU A 245      -1.655  -7.091 -22.797  1.00  0.87           H  
ATOM   3863 2HB  GLU A 245      -0.656  -6.121 -23.872  1.00  0.87           H  
ATOM   3864 1HG  GLU A 245      -1.373  -4.064 -22.664  1.00  0.87           H  
ATOM   3865 2HG  GLU A 245      -2.348  -5.052 -21.579  1.00  0.87           H  
ATOM   3866  N   LYS A 246      -3.765  -7.708 -25.603  1.00  0.92           N  
ATOM   3867  CA  LYS A 246      -3.754  -8.694 -26.681  1.00  0.92           C  
ATOM   3868  C   LYS A 246      -4.071  -8.083 -28.044  1.00  0.92           C  
ATOM   3869  O   LYS A 246      -5.121  -8.319 -28.644  1.00  0.92           O  
ATOM   3870  CB  LYS A 246      -4.727  -9.830 -26.389  1.00  0.92           C  
ATOM   3871  CG  LYS A 246      -4.447 -10.584 -25.103  1.00  0.92           C  
ATOM   3872  CD  LYS A 246      -3.115 -11.314 -25.120  1.00  0.92           C  
ATOM   3873  CE  LYS A 246      -2.915 -12.085 -23.821  1.00  0.92           C  
ATOM   3874  NZ  LYS A 246      -1.597 -12.775 -23.777  1.00  0.92           N1+
ATOM   3875  H   LYS A 246      -4.573  -7.678 -24.977  1.00  0.92           H  
ATOM   3876  HA  LYS A 246      -2.752  -9.120 -26.737  1.00  0.92           H  
ATOM   3877 1HB  LYS A 246      -5.738  -9.418 -26.306  1.00  0.92           H  
ATOM   3878 2HB  LYS A 246      -4.737 -10.541 -27.216  1.00  0.92           H  
ATOM   3879 1HG  LYS A 246      -4.427  -9.866 -24.302  1.00  0.92           H  
ATOM   3880 2HG  LYS A 246      -5.256 -11.291 -24.913  1.00  0.92           H  
ATOM   3881 1HD  LYS A 246      -3.083 -12.006 -25.962  1.00  0.92           H  
ATOM   3882 2HD  LYS A 246      -2.308 -10.589 -25.228  1.00  0.92           H  
ATOM   3883 1HE  LYS A 246      -2.978 -11.387 -22.984  1.00  0.92           H  
ATOM   3884 2HE  LYS A 246      -3.706 -12.826 -23.720  1.00  0.92           H  
ATOM   3885 1HZ  LYS A 246      -1.506 -13.267 -22.900  1.00  0.92           H  
ATOM   3886 2HZ  LYS A 246      -1.531 -13.432 -24.542  1.00  0.92           H  
ATOM   3887 3HZ  LYS A 246      -0.861 -12.088 -23.856  1.00  0.92           H  
ATOM   3888  N   ARG A 247      -3.088  -7.396 -28.602  1.00  0.95           N  
ATOM   3889  CA  ARG A 247      -3.186  -6.642 -29.867  1.00  0.95           C  
ATOM   3890  C   ARG A 247      -3.427  -7.489 -31.131  1.00  0.95           C  
ATOM   3891  O   ARG A 247      -3.108  -7.054 -32.236  1.00  0.95           O  
ATOM   3892  CB  ARG A 247      -1.916  -5.837 -30.087  1.00  0.95           C  
ATOM   3893  CG  ARG A 247      -1.690  -4.686 -29.115  1.00  0.95           C  
ATOM   3894  CD  ARG A 247      -0.386  -4.007 -29.380  1.00  0.95           C  
ATOM   3895  NE  ARG A 247      -0.131  -2.902 -28.464  1.00  0.95           N  
ATOM   3896  CZ  ARG A 247       1.015  -2.191 -28.430  1.00  0.95           C  
ATOM   3897  NH1 ARG A 247       1.995  -2.478 -29.261  1.00  0.95           N1+
ATOM   3898  NH2 ARG A 247       1.156  -1.205 -27.561  1.00  0.95           N  
ATOM   3899  H   ARG A 247      -2.248  -7.300 -28.029  1.00  0.95           H  
ATOM   3900  HA  ARG A 247      -4.019  -5.944 -29.772  1.00  0.95           H  
ATOM   3901 1HB  ARG A 247      -1.056  -6.498 -30.011  1.00  0.95           H  
ATOM   3902 2HB  ARG A 247      -1.924  -5.420 -31.092  1.00  0.95           H  
ATOM   3903 1HG  ARG A 247      -2.492  -3.956 -29.227  1.00  0.95           H  
ATOM   3904 2HG  ARG A 247      -1.684  -5.065 -28.092  1.00  0.95           H  
ATOM   3905 1HD  ARG A 247       0.420  -4.733 -29.268  1.00  0.95           H  
ATOM   3906 2HD  ARG A 247      -0.382  -3.617 -30.396  1.00  0.95           H  
ATOM   3907  HE  ARG A 247      -0.861  -2.654 -27.810  1.00  0.95           H  
ATOM   3908 1HH1 ARG A 247       1.890  -3.231 -29.925  1.00  0.95           H  
ATOM   3909 2HH1 ARG A 247       2.854  -1.946 -29.234  1.00  0.95           H  
ATOM   3910 1HH2 ARG A 247       0.406  -0.983 -26.921  1.00  0.95           H  
ATOM   3911 2HH2 ARG A 247       2.014  -0.674 -27.535  1.00  0.95           H  
ATOM   3912  N   THR A 248      -3.904  -8.720 -30.959  1.00  0.95           N  
ATOM   3913  CA  THR A 248      -4.214  -9.607 -32.066  1.00  0.95           C  
ATOM   3914  C   THR A 248      -5.727  -9.757 -32.236  1.00  0.95           C  
ATOM   3915  O   THR A 248      -6.191 -10.176 -33.295  1.00  0.95           O  
ATOM   3916  CB  THR A 248      -3.582 -10.988 -31.848  1.00  0.95           C  
ATOM   3917  CG2 THR A 248      -2.079 -10.848 -31.685  1.00  0.95           C  
ATOM   3918  OG1 THR A 248      -4.125 -11.577 -30.661  1.00  0.95           O  
ATOM   3919  H   THR A 248      -4.127  -9.017 -30.018  1.00  0.95           H  
ATOM   3920  HA  THR A 248      -3.814  -9.177 -32.984  1.00  0.95           H  
ATOM   3921  HB  THR A 248      -3.807 -11.627 -32.701  1.00  0.95           H  
ATOM   3922  HG1 THR A 248      -5.038 -11.273 -30.550  1.00  0.95           H  
ATOM   3923 1HG2 THR A 248      -1.640 -11.832 -31.527  1.00  0.95           H  
ATOM   3924 2HG2 THR A 248      -1.657 -10.399 -32.582  1.00  0.95           H  
ATOM   3925 3HG2 THR A 248      -1.863 -10.212 -30.826  1.00  0.95           H  
ATOM   3926  N   TRP A 249      -6.493  -9.406 -31.192  1.00  0.94           N  
ATOM   3927  CA  TRP A 249      -7.961  -9.477 -31.221  1.00  0.94           C  
ATOM   3928  C   TRP A 249      -8.559 -10.844 -31.604  1.00  0.94           C  
ATOM   3929  O   TRP A 249      -9.235 -10.976 -32.626  1.00  0.94           O  
ATOM   3930  CB  TRP A 249      -8.485  -8.381 -32.130  1.00  0.94           C  
ATOM   3931  CG  TRP A 249      -8.004  -7.029 -31.679  1.00  0.94           C  
ATOM   3932  CD1 TRP A 249      -8.404  -6.333 -30.577  1.00  0.94           C  
ATOM   3933  CD2 TRP A 249      -6.994  -6.217 -32.311  1.00  0.94           C  
ATOM   3934  CE2 TRP A 249      -6.866  -5.057 -31.545  1.00  0.94           C  
ATOM   3935  CE3 TRP A 249      -6.198  -6.378 -33.448  1.00  0.94           C  
ATOM   3936  NE1 TRP A 249      -7.733  -5.142 -30.508  1.00  0.94           N  
ATOM   3937  CZ2 TRP A 249      -5.975  -4.056 -31.875  1.00  0.94           C  
ATOM   3938  CZ3 TRP A 249      -5.301  -5.375 -33.778  1.00  0.94           C  
ATOM   3939  CH2 TRP A 249      -5.193  -4.243 -33.011  1.00  0.94           C  
ATOM   3940  H   TRP A 249      -6.047  -9.054 -30.343  1.00  0.94           H  
ATOM   3941  HA  TRP A 249      -8.310  -9.245 -30.216  1.00  0.94           H  
ATOM   3942 1HB  TRP A 249      -8.170  -8.551 -33.160  1.00  0.94           H  
ATOM   3943 2HB  TRP A 249      -9.574  -8.387 -32.111  1.00  0.94           H  
ATOM   3944  HD1 TRP A 249      -9.154  -6.669 -29.858  1.00  0.94           H  
ATOM   3945  HE1 TRP A 249      -7.847  -4.428 -29.799  1.00  0.94           H  
ATOM   3946  HE3 TRP A 249      -6.277  -7.277 -34.060  1.00  0.94           H  
ATOM   3947  HZ2 TRP A 249      -5.877  -3.148 -31.275  1.00  0.94           H  
ATOM   3948  HZ3 TRP A 249      -4.679  -5.511 -34.661  1.00  0.94           H  
ATOM   3949  HH2 TRP A 249      -4.475  -3.475 -33.300  1.00  0.94           H  
ATOM   3950  N   HIS A 250      -8.256 -11.867 -30.811  1.00  0.92           N  
ATOM   3951  CA  HIS A 250      -8.718 -13.242 -31.037  1.00  0.92           C  
ATOM   3952  C   HIS A 250     -10.253 -13.270 -30.992  1.00  0.92           C  
ATOM   3953  O   HIS A 250     -10.864 -12.501 -30.266  1.00  0.92           O  
ATOM   3954  CB  HIS A 250      -8.143 -14.177 -29.960  1.00  0.92           C  
ATOM   3955  CG  HIS A 250      -8.274 -15.659 -30.252  1.00  0.92           C  
ATOM   3956  CD2 HIS A 250      -7.356 -16.557 -30.689  1.00  0.92           C  
ATOM   3957  ND1 HIS A 250      -9.447 -16.360 -30.090  1.00  0.92           N  
ATOM   3958  CE1 HIS A 250      -9.252 -17.625 -30.417  1.00  0.92           C  
ATOM   3959  NE2 HIS A 250      -7.987 -17.774 -30.783  1.00  0.92           N  
ATOM   3960  H   HIS A 250      -7.726 -11.659 -29.962  1.00  0.92           H  
ATOM   3961  HA  HIS A 250      -8.395 -13.590 -32.017  1.00  0.92           H  
ATOM   3962 1HB  HIS A 250      -7.088 -13.950 -29.812  1.00  0.92           H  
ATOM   3963 2HB  HIS A 250      -8.652 -13.978 -29.015  1.00  0.92           H  
ATOM   3964  HD1 HIS A 250     -10.347 -15.988 -29.785  1.00  0.92           H  
ATOM   3965  HD2 HIS A 250      -6.301 -16.467 -30.949  1.00  0.92           H  
ATOM   3966  HE1 HIS A 250     -10.072 -18.339 -30.354  1.00  0.92           H  
ATOM   3967  N   GLY A 251     -10.913 -14.098 -31.779  1.00  0.91           N  
ATOM   3968  CA  GLY A 251     -12.364 -14.070 -31.640  1.00  0.91           C  
ATOM   3969  C   GLY A 251     -12.791 -14.712 -30.305  1.00  0.91           C  
ATOM   3970  O   GLY A 251     -11.991 -15.393 -29.655  1.00  0.91           O  
ATOM   3971  H   GLY A 251     -10.441 -14.725 -32.416  1.00  0.91           H  
ATOM   3972 1HA  GLY A 251     -12.701 -13.035 -31.692  1.00  0.91           H  
ATOM   3973 2HA  GLY A 251     -12.814 -14.608 -32.474  1.00  0.91           H  
ATOM   3974  N   PRO A 252     -14.050 -14.527 -29.889  1.00  0.92           N  
ATOM   3975  CA  PRO A 252     -14.654 -15.076 -28.687  1.00  0.92           C  
ATOM   3976  C   PRO A 252     -14.844 -16.577 -28.786  1.00  0.92           C  
ATOM   3977  O   PRO A 252     -14.980 -17.123 -29.884  1.00  0.92           O  
ATOM   3978  CB  PRO A 252     -15.997 -14.349 -28.627  1.00  0.92           C  
ATOM   3979  CG  PRO A 252     -16.291 -13.963 -30.053  1.00  0.92           C  
ATOM   3980  CD  PRO A 252     -14.945 -13.657 -30.663  1.00  0.92           C  
ATOM   3981  HA  PRO A 252     -14.033 -14.818 -27.815  1.00  0.92           H  
ATOM   3982 1HB  PRO A 252     -16.765 -15.017 -28.200  1.00  0.92           H  
ATOM   3983 2HB  PRO A 252     -15.928 -13.488 -27.968  1.00  0.92           H  
ATOM   3984 1HG  PRO A 252     -16.794 -14.773 -30.555  1.00  0.92           H  
ATOM   3985 2HG  PRO A 252     -16.984 -13.106 -30.070  1.00  0.92           H  
ATOM   3986 1HD  PRO A 252     -14.957 -13.924 -31.726  1.00  0.92           H  
ATOM   3987 2HD  PRO A 252     -14.684 -12.597 -30.489  1.00  0.92           H  
ATOM   3988  N   LYS A 253     -14.881 -17.240 -27.638  1.00  0.94           N  
ATOM   3989  CA  LYS A 253     -15.174 -18.666 -27.594  1.00  0.94           C  
ATOM   3990  C   LYS A 253     -16.656 -18.852 -27.388  1.00  0.94           C  
ATOM   3991  O   LYS A 253     -17.217 -18.230 -26.497  1.00  0.94           O  
ATOM   3992  CB  LYS A 253     -14.413 -19.358 -26.467  1.00  0.94           C  
ATOM   3993  CG  LYS A 253     -14.659 -20.866 -26.399  1.00  0.94           C  
ATOM   3994  CD  LYS A 253     -13.851 -21.526 -25.293  1.00  0.94           C  
ATOM   3995  CE  LYS A 253     -14.158 -23.016 -25.216  1.00  0.94           C  
ATOM   3996  NZ  LYS A 253     -13.384 -23.690 -24.139  1.00  0.94           N1+
ATOM   3997  H   LYS A 253     -14.755 -16.731 -26.758  1.00  0.94           H  
ATOM   3998  HA  LYS A 253     -14.900 -19.120 -28.547  1.00  0.94           H  
ATOM   3999 1HB  LYS A 253     -13.343 -19.194 -26.597  1.00  0.94           H  
ATOM   4000 2HB  LYS A 253     -14.699 -18.923 -25.512  1.00  0.94           H  
ATOM   4001 1HG  LYS A 253     -15.721 -21.057 -26.216  1.00  0.94           H  
ATOM   4002 2HG  LYS A 253     -14.392 -21.319 -27.354  1.00  0.94           H  
ATOM   4003 1HD  LYS A 253     -12.786 -21.387 -25.482  1.00  0.94           H  
ATOM   4004 2HD  LYS A 253     -14.099 -21.064 -24.338  1.00  0.94           H  
ATOM   4005 1HE  LYS A 253     -15.222 -23.149 -25.024  1.00  0.94           H  
ATOM   4006 2HE  LYS A 253     -13.912 -23.480 -26.171  1.00  0.94           H  
ATOM   4007 1HZ  LYS A 253     -13.617 -24.673 -24.123  1.00  0.94           H  
ATOM   4008 2HZ  LYS A 253     -12.395 -23.582 -24.316  1.00  0.94           H  
ATOM   4009 3HZ  LYS A 253     -13.614 -23.274 -23.248  1.00  0.94           H  
ATOM   4010  N   TYR A 254     -17.308 -19.675 -28.189  1.00  0.97           N  
ATOM   4011  CA  TYR A 254     -18.738 -19.847 -27.977  1.00  0.97           C  
ATOM   4012  C   TYR A 254     -19.095 -21.076 -27.187  1.00  0.97           C  
ATOM   4013  O   TYR A 254     -18.466 -22.130 -27.316  1.00  0.97           O  
ATOM   4014  CB  TYR A 254     -19.503 -19.835 -29.288  1.00  0.97           C  
ATOM   4015  CG  TYR A 254     -19.532 -18.493 -29.854  1.00  0.97           C  
ATOM   4016  CD1 TYR A 254     -18.534 -18.065 -30.706  1.00  0.97           C  
ATOM   4017  CD2 TYR A 254     -20.554 -17.653 -29.482  1.00  0.97           C  
ATOM   4018  CE1 TYR A 254     -18.567 -16.787 -31.188  1.00  0.97           C  
ATOM   4019  CE2 TYR A 254     -20.587 -16.385 -29.954  1.00  0.97           C  
ATOM   4020  CZ  TYR A 254     -19.601 -15.940 -30.802  1.00  0.97           C  
ATOM   4021  OH  TYR A 254     -19.626 -14.643 -31.233  1.00  0.97           O  
ATOM   4022  H   TYR A 254     -16.828 -20.170 -28.928  1.00  0.97           H  
ATOM   4023  HA  TYR A 254     -19.098 -18.996 -27.403  1.00  0.97           H  
ATOM   4024 1HB  TYR A 254     -19.034 -20.508 -30.004  1.00  0.97           H  
ATOM   4025 2HB  TYR A 254     -20.530 -20.168 -29.124  1.00  0.97           H  
ATOM   4026  HD1 TYR A 254     -17.720 -18.735 -30.987  1.00  0.97           H  
ATOM   4027  HD2 TYR A 254     -21.331 -18.002 -28.795  1.00  0.97           H  
ATOM   4028  HE1 TYR A 254     -17.779 -16.435 -31.852  1.00  0.97           H  
ATOM   4029  HE2 TYR A 254     -21.389 -15.716 -29.651  1.00  0.97           H  
ATOM   4030  HH  TYR A 254     -19.861 -14.072 -30.461  1.00  0.97           H  
ATOM   4031  N   GLU A 255     -20.154 -20.926 -26.409  1.00  1.00           N  
ATOM   4032  CA  GLU A 255     -20.717 -21.998 -25.619  1.00  1.00           C  
ATOM   4033  C   GLU A 255     -22.240 -21.993 -25.765  1.00  1.00           C  
ATOM   4034  O   GLU A 255     -22.886 -20.951 -25.652  1.00  1.00           O  
ATOM   4035  CB  GLU A 255     -20.305 -21.802 -24.156  1.00  1.00           C  
ATOM   4036  CG  GLU A 255     -20.721 -22.899 -23.209  1.00  1.00           C  
ATOM   4037  CD  GLU A 255     -20.244 -22.652 -21.798  1.00  1.00           C  
ATOM   4038  OE1 GLU A 255     -20.250 -21.517 -21.384  1.00  1.00           O  
ATOM   4039  OE2 GLU A 255     -19.901 -23.593 -21.116  1.00  1.00           O1-
ATOM   4040  H   GLU A 255     -20.560 -19.992 -26.340  1.00  1.00           H  
ATOM   4041  HA  GLU A 255     -20.334 -22.951 -25.983  1.00  1.00           H  
ATOM   4042 1HB  GLU A 255     -19.219 -21.720 -24.103  1.00  1.00           H  
ATOM   4043 2HB  GLU A 255     -20.720 -20.862 -23.787  1.00  1.00           H  
ATOM   4044 1HG  GLU A 255     -21.811 -22.970 -23.205  1.00  1.00           H  
ATOM   4045 2HG  GLU A 255     -20.324 -23.847 -23.567  1.00  1.00           H  
ATOM   4046  N   GLU A 256     -22.817 -23.153 -26.035  1.00  1.02           N  
ATOM   4047  CA  GLU A 256     -24.265 -23.259 -26.205  1.00  1.02           C  
ATOM   4048  C   GLU A 256     -24.953 -22.760 -24.944  1.00  1.02           C  
ATOM   4049  O   GLU A 256     -24.516 -23.099 -23.844  1.00  1.02           O  
ATOM   4050  CB  GLU A 256     -24.662 -24.703 -26.513  1.00  1.02           C  
ATOM   4051  CG  GLU A 256     -26.134 -24.907 -26.879  1.00  1.02           C  
ATOM   4052  CD  GLU A 256     -26.463 -26.341 -27.264  1.00  1.02           C  
ATOM   4053  OE1 GLU A 256     -25.624 -27.197 -27.092  1.00  1.02           O  
ATOM   4054  OE2 GLU A 256     -27.539 -26.566 -27.772  1.00  1.02           O1-
ATOM   4055  H   GLU A 256     -22.244 -23.982 -26.119  1.00  1.02           H  
ATOM   4056  HA  GLU A 256     -24.573 -22.631 -27.037  1.00  1.02           H  
ATOM   4057 1HB  GLU A 256     -24.060 -25.077 -27.340  1.00  1.02           H  
ATOM   4058 2HB  GLU A 256     -24.449 -25.328 -25.645  1.00  1.02           H  
ATOM   4059 1HG  GLU A 256     -26.752 -24.628 -26.021  1.00  1.02           H  
ATOM   4060 2HG  GLU A 256     -26.387 -24.240 -27.702  1.00  1.02           H  
ATOM   4061  N   ASP A 257     -26.018 -21.960 -25.073  1.00  1.03           N  
ATOM   4062  CA  ASP A 257     -26.654 -21.463 -23.863  1.00  1.03           C  
ATOM   4063  C   ASP A 257     -27.219 -22.596 -23.024  1.00  1.03           C  
ATOM   4064  O   ASP A 257     -27.398 -23.733 -23.474  1.00  1.03           O  
ATOM   4065  CB  ASP A 257     -27.758 -20.458 -24.218  1.00  1.03           C  
ATOM   4066  CG  ASP A 257     -28.157 -19.507 -23.113  1.00  1.03           C  
ATOM   4067  OD1 ASP A 257     -27.704 -19.648 -21.990  1.00  1.03           O  
ATOM   4068  OD2 ASP A 257     -28.901 -18.609 -23.417  1.00  1.03           O1-
ATOM   4069  H   ASP A 257     -26.364 -21.647 -25.984  1.00  1.03           H  
ATOM   4070  HA  ASP A 257     -25.902 -20.963 -23.263  1.00  1.03           H  
ATOM   4071 1HB  ASP A 257     -27.418 -19.860 -25.022  1.00  1.03           H  
ATOM   4072 2HB  ASP A 257     -28.644 -20.996 -24.559  1.00  1.03           H  
ATOM   4073  N   VAL A 258     -27.527 -22.271 -21.786  1.00  1.05           N  
ATOM   4074  CA  VAL A 258     -27.972 -23.276 -20.850  1.00  1.05           C  
ATOM   4075  C   VAL A 258     -29.399 -23.658 -21.019  1.00  1.05           C  
ATOM   4076  O   VAL A 258     -30.266 -23.214 -20.271  1.00  1.05           O  
ATOM   4077  CB  VAL A 258     -27.834 -22.760 -19.432  1.00  1.05           C  
ATOM   4078  CG1 VAL A 258     -28.235 -23.831 -18.463  1.00  1.05           C  
ATOM   4079  CG2 VAL A 258     -26.452 -22.320 -19.222  1.00  1.05           C  
ATOM   4080  H   VAL A 258     -27.418 -21.297 -21.510  1.00  1.05           H  
ATOM   4081  HA  VAL A 258     -27.349 -24.162 -20.980  1.00  1.05           H  
ATOM   4082  HB  VAL A 258     -28.513 -21.918 -19.285  1.00  1.05           H  
ATOM   4083 1HG1 VAL A 258     -28.147 -23.442 -17.461  1.00  1.05           H  
ATOM   4084 2HG1 VAL A 258     -29.267 -24.127 -18.653  1.00  1.05           H  
ATOM   4085 3HG1 VAL A 258     -27.585 -24.697 -18.581  1.00  1.05           H  
ATOM   4086 1HG2 VAL A 258     -26.371 -21.956 -18.224  1.00  1.05           H  
ATOM   4087 2HG2 VAL A 258     -25.784 -23.162 -19.372  1.00  1.05           H  
ATOM   4088 3HG2 VAL A 258     -26.209 -21.525 -19.934  1.00  1.05           H  
ATOM   4089  N   ASN A 259     -29.632 -24.541 -21.957  1.00  1.08           N  
ATOM   4090  CA  ASN A 259     -30.980 -24.986 -22.194  1.00  1.08           C  
ATOM   4091  C   ASN A 259     -31.491 -25.577 -20.902  1.00  1.08           C  
ATOM   4092  O   ASN A 259     -30.802 -26.374 -20.258  1.00  1.08           O  
ATOM   4093  CB  ASN A 259     -31.018 -25.957 -23.344  1.00  1.08           C  
ATOM   4094  CG  ASN A 259     -30.654 -25.241 -24.611  1.00  1.08           C  
ATOM   4095  ND2 ASN A 259     -30.116 -25.944 -25.569  1.00  1.08           N  
ATOM   4096  OD1 ASN A 259     -30.865 -24.018 -24.705  1.00  1.08           O  
ATOM   4097  H   ASN A 259     -28.846 -24.824 -22.543  1.00  1.08           H  
ATOM   4098  HA  ASN A 259     -31.612 -24.143 -22.440  1.00  1.08           H  
ATOM   4099 1HB  ASN A 259     -30.319 -26.773 -23.171  1.00  1.08           H  
ATOM   4100 2HB  ASN A 259     -32.022 -26.379 -23.435  1.00  1.08           H  
ATOM   4101 1HD2 ASN A 259     -29.852 -25.498 -26.429  1.00  1.08           H  
ATOM   4102 2HD2 ASN A 259     -29.950 -26.922 -25.448  1.00  1.08           H  
ATOM   4103  N   LEU A 260     -32.683 -25.175 -20.515  1.00  1.12           N  
ATOM   4104  CA  LEU A 260     -33.295 -25.660 -19.312  1.00  1.12           C  
ATOM   4105  C   LEU A 260     -34.207 -26.745 -19.812  1.00  1.12           C  
ATOM   4106  O   LEU A 260     -34.407 -26.860 -21.021  1.00  1.12           O  
ATOM   4107  CB  LEU A 260     -34.085 -24.537 -18.630  1.00  1.12           C  
ATOM   4108  CG  LEU A 260     -33.295 -23.244 -18.319  1.00  1.12           C  
ATOM   4109  CD1 LEU A 260     -34.247 -22.217 -17.761  1.00  1.12           C  
ATOM   4110  CD2 LEU A 260     -32.172 -23.536 -17.336  1.00  1.12           C  
ATOM   4111  H   LEU A 260     -33.225 -24.507 -21.060  1.00  1.12           H  
ATOM   4112  HA  LEU A 260     -32.546 -26.075 -18.641  1.00  1.12           H  
ATOM   4113 1HB  LEU A 260     -34.931 -24.280 -19.241  1.00  1.12           H  
ATOM   4114 2HB  LEU A 260     -34.475 -24.911 -17.714  1.00  1.12           H  
ATOM   4115  HG  LEU A 260     -32.867 -22.850 -19.248  1.00  1.12           H  
ATOM   4116 1HD1 LEU A 260     -33.707 -21.294 -17.550  1.00  1.12           H  
ATOM   4117 2HD1 LEU A 260     -35.034 -22.023 -18.493  1.00  1.12           H  
ATOM   4118 3HD1 LEU A 260     -34.688 -22.602 -16.840  1.00  1.12           H  
ATOM   4119 1HD2 LEU A 260     -31.627 -22.614 -17.139  1.00  1.12           H  
ATOM   4120 2HD2 LEU A 260     -32.578 -23.922 -16.405  1.00  1.12           H  
ATOM   4121 3HD2 LEU A 260     -31.499 -24.273 -17.771  1.00  1.12           H  
ATOM   4122  N   GLY A 261     -34.710 -27.601 -18.958  1.00  1.17           N  
ATOM   4123  CA  GLY A 261     -35.647 -28.553 -19.517  1.00  1.17           C  
ATOM   4124  C   GLY A 261     -36.969 -27.827 -19.678  1.00  1.17           C  
ATOM   4125  O   GLY A 261     -37.117 -26.704 -19.192  1.00  1.17           O  
ATOM   4126  H   GLY A 261     -34.505 -27.560 -17.971  1.00  1.17           H  
ATOM   4127 1HA  GLY A 261     -35.295 -28.924 -20.479  1.00  1.17           H  
ATOM   4128 2HA  GLY A 261     -35.762 -29.406 -18.848  1.00  1.17           H  
ATOM   4129  N   SER A 262     -37.930 -28.471 -20.314  1.00  1.21           N  
ATOM   4130  CA  SER A 262     -39.290 -27.950 -20.437  1.00  1.21           C  
ATOM   4131  C   SER A 262     -40.132 -28.853 -19.567  1.00  1.21           C  
ATOM   4132  O   SER A 262     -39.616 -29.835 -19.032  1.00  1.21           O  
ATOM   4133  CB  SER A 262     -39.786 -27.906 -21.874  1.00  1.21           C  
ATOM   4134  OG  SER A 262     -39.018 -27.008 -22.638  1.00  1.21           O  
ATOM   4135  H   SER A 262     -37.723 -29.376 -20.711  1.00  1.21           H  
ATOM   4136  HA  SER A 262     -39.341 -26.940 -20.034  1.00  1.21           H  
ATOM   4137 1HB  SER A 262     -39.747 -28.900 -22.319  1.00  1.21           H  
ATOM   4138 2HB  SER A 262     -40.828 -27.587 -21.883  1.00  1.21           H  
ATOM   4139  HG  SER A 262     -39.621 -26.644 -23.341  1.00  1.21           H  
ATOM   4140  N   GLY A 263     -41.397 -28.547 -19.388  1.00  1.24           N  
ATOM   4141  CA  GLY A 263     -42.204 -29.411 -18.533  1.00  1.24           C  
ATOM   4142  C   GLY A 263     -42.115 -28.926 -17.102  1.00  1.24           C  
ATOM   4143  O   GLY A 263     -42.040 -27.727 -16.889  1.00  1.24           O  
ATOM   4144  H   GLY A 263     -41.798 -27.722 -19.844  1.00  1.24           H  
ATOM   4145 1HA  GLY A 263     -43.243 -29.387 -18.868  1.00  1.24           H  
ATOM   4146 2HA  GLY A 263     -41.869 -30.437 -18.603  1.00  1.24           H  
ATOM   4147  N   THR A 264     -42.267 -29.809 -16.124  1.00  1.24           N  
ATOM   4148  CA  THR A 264     -42.383 -29.370 -14.726  1.00  1.24           C  
ATOM   4149  C   THR A 264     -41.558 -30.104 -13.709  1.00  1.24           C  
ATOM   4150  O   THR A 264     -41.006 -31.154 -14.008  1.00  1.24           O  
ATOM   4151  CB  THR A 264     -43.815 -29.502 -14.283  1.00  1.24           C  
ATOM   4152  CG2 THR A 264     -44.678 -28.674 -15.133  1.00  1.24           C  
ATOM   4153  OG1 THR A 264     -44.194 -30.871 -14.355  1.00  1.24           O  
ATOM   4154  H   THR A 264     -42.311 -30.797 -16.339  1.00  1.24           H  
ATOM   4155  HA  THR A 264     -42.093 -28.319 -14.675  1.00  1.24           H  
ATOM   4156  HB  THR A 264     -43.885 -29.184 -13.256  1.00  1.24           H  
ATOM   4157  HG1 THR A 264     -43.782 -31.374 -13.610  1.00  1.24           H  
ATOM   4158 1HG2 THR A 264     -45.672 -28.741 -14.815  1.00  1.24           H  
ATOM   4159 2HG2 THR A 264     -44.332 -27.685 -15.028  1.00  1.24           H  
ATOM   4160 3HG2 THR A 264     -44.625 -28.983 -16.166  1.00  1.24           H  
ATOM   4161  N   ARG A 265     -41.546 -29.587 -12.471  1.00  1.22           N  
ATOM   4162  CA  ARG A 265     -40.945 -30.333 -11.371  1.00  1.22           C  
ATOM   4163  C   ARG A 265     -41.893 -30.563 -10.204  1.00  1.22           C  
ATOM   4164  O   ARG A 265     -42.667 -29.695  -9.811  1.00  1.22           O  
ATOM   4165  CB  ARG A 265     -39.729 -29.651 -10.805  1.00  1.22           C  
ATOM   4166  CG  ARG A 265     -38.507 -29.663 -11.634  1.00  1.22           C  
ATOM   4167  CD  ARG A 265     -37.467 -28.988 -10.893  1.00  1.22           C  
ATOM   4168  NE  ARG A 265     -37.226 -29.690  -9.644  1.00  1.22           N  
ATOM   4169  CZ  ARG A 265     -36.818 -29.103  -8.514  1.00  1.22           C  
ATOM   4170  NH1 ARG A 265     -36.571 -27.848  -8.473  1.00  1.22           N1+
ATOM   4171  NH2 ARG A 265     -36.670 -29.768  -7.398  1.00  1.22           N  
ATOM   4172  H   ARG A 265     -41.980 -28.677 -12.278  1.00  1.22           H  
ATOM   4173  HA  ARG A 265     -40.640 -31.310 -11.748  1.00  1.22           H  
ATOM   4174 1HB  ARG A 265     -39.968 -28.611 -10.600  1.00  1.22           H  
ATOM   4175 2HB  ARG A 265     -39.483 -30.113  -9.848  1.00  1.22           H  
ATOM   4176 1HG  ARG A 265     -38.207 -30.692 -11.804  1.00  1.22           H  
ATOM   4177 2HG  ARG A 265     -38.677 -29.168 -12.577  1.00  1.22           H  
ATOM   4178 1HD  ARG A 265     -36.542 -28.953 -11.465  1.00  1.22           H  
ATOM   4179 2HD  ARG A 265     -37.802 -27.987 -10.661  1.00  1.22           H  
ATOM   4180  HE  ARG A 265     -37.415 -30.678  -9.616  1.00  1.22           H  
ATOM   4181 1HH1 ARG A 265     -36.655 -27.249  -9.303  1.00  1.22           H  
ATOM   4182 2HH1 ARG A 265     -36.277 -27.466  -7.570  1.00  1.22           H  
ATOM   4183 1HH2 ARG A 265     -36.850 -30.758  -7.346  1.00  1.22           H  
ATOM   4184 2HH2 ARG A 265     -36.389 -29.231  -6.568  1.00  1.22           H  
ATOM   4185  N   ALA A 266     -41.804 -31.736  -9.611  1.00  1.21           N  
ATOM   4186  CA  ALA A 266     -42.597 -32.014  -8.431  1.00  1.21           C  
ATOM   4187  C   ALA A 266     -41.942 -31.350  -7.230  1.00  1.21           C  
ATOM   4188  O   ALA A 266     -40.726 -31.143  -7.226  1.00  1.21           O  
ATOM   4189  CB  ALA A 266     -42.744 -33.506  -8.231  1.00  1.21           C  
ATOM   4190  H   ALA A 266     -41.181 -32.443  -9.977  1.00  1.21           H  
ATOM   4191  HA  ALA A 266     -43.586 -31.573  -8.562  1.00  1.21           H  
ATOM   4192 1HB  ALA A 266     -43.351 -33.693  -7.346  1.00  1.21           H  
ATOM   4193 2HB  ALA A 266     -43.233 -33.945  -9.104  1.00  1.21           H  
ATOM   4194 3HB  ALA A 266     -41.764 -33.958  -8.101  1.00  1.21           H  
ATOM   4195  N   VAL A 267     -42.734 -31.057  -6.205  1.00  1.20           N  
ATOM   4196  CA  VAL A 267     -42.230 -30.483  -4.960  1.00  1.20           C  
ATOM   4197  C   VAL A 267     -42.597 -31.391  -3.793  1.00  1.20           C  
ATOM   4198  O   VAL A 267     -43.445 -32.270  -3.928  1.00  1.20           O  
ATOM   4199  CB  VAL A 267     -42.777 -29.056  -4.742  1.00  1.20           C  
ATOM   4200  CG1 VAL A 267     -42.312 -28.132  -5.891  1.00  1.20           C  
ATOM   4201  CG2 VAL A 267     -44.311 -29.105  -4.669  1.00  1.20           C  
ATOM   4202  H   VAL A 267     -43.723 -31.242  -6.293  1.00  1.20           H  
ATOM   4203  HA  VAL A 267     -41.141 -30.418  -5.015  1.00  1.20           H  
ATOM   4204  HB  VAL A 267     -42.373 -28.654  -3.810  1.00  1.20           H  
ATOM   4205 1HG1 VAL A 267     -42.685 -27.120  -5.727  1.00  1.20           H  
ATOM   4206 2HG1 VAL A 267     -41.217 -28.109  -5.917  1.00  1.20           H  
ATOM   4207 3HG1 VAL A 267     -42.688 -28.499  -6.847  1.00  1.20           H  
ATOM   4208 1HG2 VAL A 267     -44.689 -28.101  -4.507  1.00  1.20           H  
ATOM   4209 2HG2 VAL A 267     -44.711 -29.499  -5.609  1.00  1.20           H  
ATOM   4210 3HG2 VAL A 267     -44.622 -29.748  -3.847  1.00  1.20           H  
ATOM   4211  N   GLY A 268     -41.961 -31.174  -2.646  1.00  1.20           N  
ATOM   4212  CA  GLY A 268     -42.159 -32.012  -1.465  1.00  1.20           C  
ATOM   4213  C   GLY A 268     -43.340 -31.668  -0.553  1.00  1.20           C  
ATOM   4214  O   GLY A 268     -43.483 -32.277   0.507  1.00  1.20           O  
ATOM   4215  H   GLY A 268     -41.282 -30.419  -2.587  1.00  1.20           H  
ATOM   4216 1HA  GLY A 268     -42.265 -33.046  -1.792  1.00  1.20           H  
ATOM   4217 2HA  GLY A 268     -41.247 -31.982  -0.872  1.00  1.20           H  
ATOM   4218  N   LYS A 269     -44.164 -30.689  -0.910  1.00  1.22           N  
ATOM   4219  CA  LYS A 269     -45.277 -30.341  -0.027  1.00  1.22           C  
ATOM   4220  C   LYS A 269     -46.219 -31.546   0.116  1.00  1.22           C  
ATOM   4221  O   LYS A 269     -46.597 -32.129  -0.899  1.00  1.22           O  
ATOM   4222  CB  LYS A 269     -46.087 -29.166  -0.572  1.00  1.22           C  
ATOM   4223  CG  LYS A 269     -47.205 -28.699   0.374  1.00  1.22           C  
ATOM   4224  CD  LYS A 269     -47.959 -27.499  -0.166  1.00  1.22           C  
ATOM   4225  CE  LYS A 269     -49.111 -27.113   0.744  1.00  1.22           C  
ATOM   4226  NZ  LYS A 269     -48.632 -26.631   2.076  1.00  1.22           N1+
ATOM   4227  H   LYS A 269     -44.023 -30.209  -1.787  1.00  1.22           H  
ATOM   4228  HA  LYS A 269     -44.868 -30.044   0.930  1.00  1.22           H  
ATOM   4229 1HB  LYS A 269     -45.432 -28.322  -0.783  1.00  1.22           H  
ATOM   4230 2HB  LYS A 269     -46.557 -29.466  -1.510  1.00  1.22           H  
ATOM   4231 1HG  LYS A 269     -47.918 -29.515   0.512  1.00  1.22           H  
ATOM   4232 2HG  LYS A 269     -46.782 -28.446   1.342  1.00  1.22           H  
ATOM   4233 1HD  LYS A 269     -47.286 -26.653  -0.293  1.00  1.22           H  
ATOM   4234 2HD  LYS A 269     -48.382 -27.767  -1.126  1.00  1.22           H  
ATOM   4235 1HE  LYS A 269     -49.696 -26.324   0.266  1.00  1.22           H  
ATOM   4236 2HE  LYS A 269     -49.753 -27.985   0.891  1.00  1.22           H  
ATOM   4237 1HZ  LYS A 269     -49.423 -26.388   2.655  1.00  1.22           H  
ATOM   4238 2HZ  LYS A 269     -48.101 -27.367   2.524  1.00  1.22           H  
ATOM   4239 3HZ  LYS A 269     -48.044 -25.819   1.953  1.00  1.22           H  
ATOM   4240  N   PRO A 270     -46.589 -31.981   1.337  1.00  1.22           N  
ATOM   4241  CA  PRO A 270     -47.537 -33.050   1.566  1.00  1.22           C  
ATOM   4242  C   PRO A 270     -48.862 -32.771   0.896  1.00  1.22           C  
ATOM   4243  O   PRO A 270     -49.371 -31.647   0.970  1.00  1.22           O  
ATOM   4244  CB  PRO A 270     -47.674 -33.067   3.090  1.00  1.22           C  
ATOM   4245  CG  PRO A 270     -46.370 -32.496   3.595  1.00  1.22           C  
ATOM   4246  CD  PRO A 270     -45.977 -31.445   2.575  1.00  1.22           C  
ATOM   4247  HA  PRO A 270     -47.103 -33.998   1.191  1.00  1.22           H  
ATOM   4248 1HB  PRO A 270     -48.550 -32.465   3.386  1.00  1.22           H  
ATOM   4249 2HB  PRO A 270     -47.863 -34.090   3.437  1.00  1.22           H  
ATOM   4250 1HG  PRO A 270     -46.498 -32.084   4.606  1.00  1.22           H  
ATOM   4251 2HG  PRO A 270     -45.618 -33.299   3.676  1.00  1.22           H  
ATOM   4252 1HD  PRO A 270     -46.382 -30.463   2.834  1.00  1.22           H  
ATOM   4253 2HD  PRO A 270     -44.876 -31.457   2.516  1.00  1.22           H  
ATOM   4254  N   GLN A 271     -49.452 -33.799   0.314  1.00  1.20           N  
ATOM   4255  CA  GLN A 271     -50.752 -33.687  -0.319  1.00  1.20           C  
ATOM   4256  C   GLN A 271     -51.776 -34.249   0.666  1.00  1.20           C  
ATOM   4257  O   GLN A 271     -51.409 -35.080   1.498  1.00  1.20           O  
ATOM   4258  CB  GLN A 271     -50.730 -34.429  -1.667  1.00  1.20           C  
ATOM   4259  CG  GLN A 271     -49.762 -33.791  -2.676  1.00  1.20           C  
ATOM   4260  CD  GLN A 271     -49.693 -34.515  -4.020  1.00  1.20           C  
ATOM   4261  NE2 GLN A 271     -48.828 -34.017  -4.905  1.00  1.20           N  
ATOM   4262  OE1 GLN A 271     -50.380 -35.519  -4.256  1.00  1.20           O  
ATOM   4263  H   GLN A 271     -48.973 -34.688   0.297  1.00  1.20           H  
ATOM   4264  HA  GLN A 271     -50.954 -32.633  -0.505  1.00  1.20           H  
ATOM   4265 1HB  GLN A 271     -50.414 -35.457  -1.508  1.00  1.20           H  
ATOM   4266 2HB  GLN A 271     -51.718 -34.463  -2.118  1.00  1.20           H  
ATOM   4267 1HG  GLN A 271     -50.105 -32.769  -2.869  1.00  1.20           H  
ATOM   4268 2HG  GLN A 271     -48.760 -33.763  -2.245  1.00  1.20           H  
ATOM   4269 1HE2 GLN A 271     -48.725 -34.441  -5.803  1.00  1.20           H  
ATOM   4270 2HE2 GLN A 271     -48.271 -33.216  -4.662  1.00  1.20           H  
ATOM   4271  N   PRO A 272     -53.040 -33.816   0.634  1.00  1.15           N  
ATOM   4272  CA  PRO A 272     -54.112 -34.314   1.470  1.00  1.15           C  
ATOM   4273  C   PRO A 272     -54.487 -35.738   1.106  1.00  1.15           C  
ATOM   4274  O   PRO A 272     -54.316 -36.164  -0.034  1.00  1.15           O  
ATOM   4275  CB  PRO A 272     -55.252 -33.333   1.175  1.00  1.15           C  
ATOM   4276  CG  PRO A 272     -54.947 -32.783  -0.204  1.00  1.15           C  
ATOM   4277  CD  PRO A 272     -53.436 -32.745  -0.285  1.00  1.15           C  
ATOM   4278  HA  PRO A 272     -53.803 -34.253   2.524  1.00  1.15           H  
ATOM   4279 1HB  PRO A 272     -56.215 -33.877   1.207  1.00  1.15           H  
ATOM   4280 2HB  PRO A 272     -55.295 -32.566   1.952  1.00  1.15           H  
ATOM   4281 1HG  PRO A 272     -55.391 -33.428  -0.981  1.00  1.15           H  
ATOM   4282 2HG  PRO A 272     -55.398 -31.784  -0.330  1.00  1.15           H  
ATOM   4283 1HD  PRO A 272     -53.151 -32.989  -1.292  1.00  1.15           H  
ATOM   4284 2HD  PRO A 272     -53.041 -31.769   0.040  1.00  1.15           H  
ATOM   4285  N   HIS A 273     -55.025 -36.463   2.076  1.00  1.09           N  
ATOM   4286  CA  HIS A 273     -55.532 -37.805   1.828  1.00  1.09           C  
ATOM   4287  C   HIS A 273     -56.678 -37.730   0.833  1.00  1.09           C  
ATOM   4288  O   HIS A 273     -57.466 -36.787   0.881  1.00  1.09           O  
ATOM   4289  CB  HIS A 273     -55.984 -38.454   3.145  1.00  1.09           C  
ATOM   4290  CG  HIS A 273     -56.390 -39.902   3.038  1.00  1.09           C  
ATOM   4291  CD2 HIS A 273     -55.721 -41.042   3.335  1.00  1.09           C  
ATOM   4292  ND1 HIS A 273     -57.626 -40.294   2.572  1.00  1.09           N  
ATOM   4293  CE1 HIS A 273     -57.704 -41.611   2.584  1.00  1.09           C  
ATOM   4294  NE2 HIS A 273     -56.559 -42.093   3.044  1.00  1.09           N  
ATOM   4295  H   HIS A 273     -55.110 -36.070   3.002  1.00  1.09           H  
ATOM   4296  HA  HIS A 273     -54.747 -38.424   1.392  1.00  1.09           H  
ATOM   4297 1HB  HIS A 273     -55.179 -38.383   3.877  1.00  1.09           H  
ATOM   4298 2HB  HIS A 273     -56.834 -37.898   3.543  1.00  1.09           H  
ATOM   4299  HD1 HIS A 273     -58.365 -39.682   2.281  1.00  1.09           H  
ATOM   4300  HD2 HIS A 273     -54.722 -41.233   3.727  1.00  1.09           H  
ATOM   4301  HE1 HIS A 273     -58.613 -42.111   2.246  1.00  1.09           H  
ATOM   4302  N   THR A 274     -56.756 -38.701  -0.077  1.00  1.02           N  
ATOM   4303  CA  THR A 274     -57.846 -38.738  -1.045  1.00  1.02           C  
ATOM   4304  C   THR A 274     -58.601 -40.065  -1.040  1.00  1.02           C  
ATOM   4305  O   THR A 274     -58.013 -41.147  -1.157  1.00  1.02           O  
ATOM   4306  CB  THR A 274     -57.328 -38.440  -2.469  1.00  1.02           C  
ATOM   4307  CG2 THR A 274     -58.456 -38.503  -3.489  1.00  1.02           C  
ATOM   4308  OG1 THR A 274     -56.739 -37.129  -2.492  1.00  1.02           O  
ATOM   4309  H   THR A 274     -56.061 -39.432  -0.078  1.00  1.02           H  
ATOM   4310  HA  THR A 274     -58.557 -37.957  -0.784  1.00  1.02           H  
ATOM   4311  HB  THR A 274     -56.568 -39.173  -2.739  1.00  1.02           H  
ATOM   4312  HG1 THR A 274     -57.240 -36.543  -1.900  1.00  1.02           H  
ATOM   4313 1HG2 THR A 274     -58.054 -38.285  -4.472  1.00  1.02           H  
ATOM   4314 2HG2 THR A 274     -58.898 -39.496  -3.495  1.00  1.02           H  
ATOM   4315 3HG2 THR A 274     -59.221 -37.768  -3.235  1.00  1.02           H  
ATOM   4316  N   ASN A 275     -59.923 -39.985  -1.004  1.00  0.96           N  
ATOM   4317  CA  ASN A 275     -60.724 -41.198  -1.034  1.00  0.96           C  
ATOM   4318  C   ASN A 275     -60.841 -41.681  -2.466  1.00  0.96           C  
ATOM   4319  O   ASN A 275     -61.822 -41.425  -3.168  1.00  0.96           O  
ATOM   4320  CB  ASN A 275     -62.095 -40.968  -0.442  1.00  0.96           C  
ATOM   4321  CG  ASN A 275     -62.062 -40.699   1.036  1.00  0.96           C  
ATOM   4322  ND2 ASN A 275     -62.800 -39.704   1.472  1.00  0.96           N  
ATOM   4323  OD1 ASN A 275     -61.358 -41.392   1.786  1.00  0.96           O  
ATOM   4324  H   ASN A 275     -60.362 -39.068  -0.891  1.00  0.96           H  
ATOM   4325  HA  ASN A 275     -60.213 -41.974  -0.462  1.00  0.96           H  
ATOM   4326 1HB  ASN A 275     -62.559 -40.144  -0.934  1.00  0.96           H  
ATOM   4327 2HB  ASN A 275     -62.719 -41.842  -0.623  1.00  0.96           H  
ATOM   4328 1HD2 ASN A 275     -62.809 -39.475   2.442  1.00  0.96           H  
ATOM   4329 2HD2 ASN A 275     -63.358 -39.144   0.818  1.00  0.96           H  
ATOM   4330  N   GLN A 276     -59.837 -42.447  -2.866  1.00  0.92           N  
ATOM   4331  CA  GLN A 276     -59.696 -42.925  -4.234  1.00  0.92           C  
ATOM   4332  C   GLN A 276     -60.899 -43.751  -4.664  1.00  0.92           C  
ATOM   4333  O   GLN A 276     -61.342 -43.674  -5.810  1.00  0.92           O  
ATOM   4334  CB  GLN A 276     -58.424 -43.754  -4.374  1.00  0.92           C  
ATOM   4335  CG  GLN A 276     -57.146 -42.934  -4.268  1.00  0.92           C  
ATOM   4336  CD  GLN A 276     -55.893 -43.799  -4.337  1.00  0.92           C  
ATOM   4337  NE2 GLN A 276     -54.779 -43.198  -4.739  1.00  0.92           N  
ATOM   4338  OE1 GLN A 276     -55.925 -44.997  -4.032  1.00  0.92           O  
ATOM   4339  H   GLN A 276     -59.081 -42.586  -2.195  1.00  0.92           H  
ATOM   4340  HA  GLN A 276     -59.596 -42.068  -4.881  1.00  0.92           H  
ATOM   4341 1HB  GLN A 276     -58.402 -44.523  -3.600  1.00  0.92           H  
ATOM   4342 2HB  GLN A 276     -58.427 -44.261  -5.339  1.00  0.92           H  
ATOM   4343 1HG  GLN A 276     -57.117 -42.220  -5.089  1.00  0.92           H  
ATOM   4344 2HG  GLN A 276     -57.149 -42.405  -3.313  1.00  0.92           H  
ATOM   4345 1HE2 GLN A 276     -53.925 -43.718  -4.805  1.00  0.92           H  
ATOM   4346 2HE2 GLN A 276     -54.791 -42.227  -4.976  1.00  0.92           H  
ATOM   4347  N   GLU A 277     -61.487 -44.471  -3.724  1.00  0.88           N  
ATOM   4348  CA  GLU A 277     -62.608 -45.347  -4.023  1.00  0.88           C  
ATOM   4349  C   GLU A 277     -63.830 -44.604  -4.578  1.00  0.88           C  
ATOM   4350  O   GLU A 277     -64.652 -45.207  -5.270  1.00  0.88           O  
ATOM   4351  CB  GLU A 277     -62.991 -46.145  -2.781  1.00  0.88           C  
ATOM   4352  CG  GLU A 277     -61.918 -47.158  -2.345  1.00  0.88           C  
ATOM   4353  CD  GLU A 277     -61.642 -48.238  -3.380  1.00  0.88           C  
ATOM   4354  OE1 GLU A 277     -62.569 -48.877  -3.827  1.00  0.88           O  
ATOM   4355  OE2 GLU A 277     -60.504 -48.410  -3.739  1.00  0.88           O1-
ATOM   4356  H   GLU A 277     -61.107 -44.446  -2.789  1.00  0.88           H  
ATOM   4357  HA  GLU A 277     -62.281 -46.052  -4.782  1.00  0.88           H  
ATOM   4358 1HB  GLU A 277     -63.171 -45.461  -1.951  1.00  0.88           H  
ATOM   4359 2HB  GLU A 277     -63.917 -46.688  -2.968  1.00  0.88           H  
ATOM   4360 1HG  GLU A 277     -60.992 -46.617  -2.150  1.00  0.88           H  
ATOM   4361 2HG  GLU A 277     -62.234 -47.627  -1.414  1.00  0.88           H  
ATOM   4362  N   LYS A 278     -63.985 -43.316  -4.253  1.00  0.85           N  
ATOM   4363  CA  LYS A 278     -65.138 -42.566  -4.741  1.00  0.85           C  
ATOM   4364  C   LYS A 278     -64.855 -41.825  -6.044  1.00  0.85           C  
ATOM   4365  O   LYS A 278     -65.764 -41.228  -6.622  1.00  0.85           O  
ATOM   4366  CB  LYS A 278     -65.617 -41.561  -3.700  1.00  0.85           C  
ATOM   4367  CG  LYS A 278     -66.181 -42.168  -2.427  1.00  0.85           C  
ATOM   4368  CD  LYS A 278     -66.646 -41.073  -1.478  1.00  0.85           C  
ATOM   4369  CE  LYS A 278     -67.206 -41.635  -0.182  1.00  0.85           C  
ATOM   4370  NZ  LYS A 278     -68.467 -42.406  -0.407  1.00  0.85           N1+
ATOM   4371  H   LYS A 278     -63.273 -42.829  -3.708  1.00  0.85           H  
ATOM   4372  HA  LYS A 278     -65.948 -43.269  -4.931  1.00  0.85           H  
ATOM   4373 1HB  LYS A 278     -64.777 -40.917  -3.417  1.00  0.85           H  
ATOM   4374 2HB  LYS A 278     -66.383 -40.921  -4.136  1.00  0.85           H  
ATOM   4375 1HG  LYS A 278     -67.024 -42.817  -2.673  1.00  0.85           H  
ATOM   4376 2HG  LYS A 278     -65.410 -42.764  -1.938  1.00  0.85           H  
ATOM   4377 1HD  LYS A 278     -65.795 -40.437  -1.242  1.00  0.85           H  
ATOM   4378 2HD  LYS A 278     -67.408 -40.459  -1.964  1.00  0.85           H  
ATOM   4379 1HE  LYS A 278     -66.464 -42.291   0.271  1.00  0.85           H  
ATOM   4380 2HE  LYS A 278     -67.413 -40.810   0.501  1.00  0.85           H  
ATOM   4381 1HZ  LYS A 278     -68.809 -42.758   0.476  1.00  0.85           H  
ATOM   4382 2HZ  LYS A 278     -69.167 -41.798  -0.818  1.00  0.85           H  
ATOM   4383 3HZ  LYS A 278     -68.287 -43.180  -1.033  1.00  0.85           H  
ATOM   4384  N   ILE A 279     -63.598 -41.830  -6.493  1.00  0.82           N  
ATOM   4385  CA  ILE A 279     -63.213 -41.102  -7.698  1.00  0.82           C  
ATOM   4386  C   ILE A 279     -62.608 -42.005  -8.766  1.00  0.82           C  
ATOM   4387  O   ILE A 279     -62.517 -41.615  -9.936  1.00  0.82           O  
ATOM   4388  CB  ILE A 279     -62.210 -39.985  -7.335  1.00  0.82           C  
ATOM   4389  CG1 ILE A 279     -60.994 -40.566  -6.750  1.00  0.82           C  
ATOM   4390  CG2 ILE A 279     -62.778 -39.035  -6.343  1.00  0.82           C  
ATOM   4391  CD1 ILE A 279     -59.897 -39.586  -6.551  1.00  0.82           C  
ATOM   4392  H   ILE A 279     -62.886 -42.364  -6.002  1.00  0.82           H  
ATOM   4393  HA  ILE A 279     -64.100 -40.637  -8.120  1.00  0.82           H  
ATOM   4394  HB  ILE A 279     -61.930 -39.459  -8.231  1.00  0.82           H  
ATOM   4395 1HG1 ILE A 279     -61.269 -40.982  -5.795  1.00  0.82           H  
ATOM   4396 2HG1 ILE A 279     -60.624 -41.360  -7.381  1.00  0.82           H  
ATOM   4397 1HG2 ILE A 279     -62.045 -38.263  -6.114  1.00  0.82           H  
ATOM   4398 2HG2 ILE A 279     -63.646 -38.578  -6.746  1.00  0.82           H  
ATOM   4399 3HG2 ILE A 279     -63.034 -39.573  -5.429  1.00  0.82           H  
ATOM   4400 1HD1 ILE A 279     -59.043 -40.082  -6.103  1.00  0.82           H  
ATOM   4401 2HD1 ILE A 279     -59.603 -39.158  -7.489  1.00  0.82           H  
ATOM   4402 3HD1 ILE A 279     -60.240 -38.792  -5.892  1.00  0.82           H  
ATOM   4403  N   LYS A 280     -62.242 -43.235  -8.391  1.00  0.80           N  
ATOM   4404  CA  LYS A 280     -61.612 -44.144  -9.338  1.00  0.80           C  
ATOM   4405  C   LYS A 280     -62.493 -44.448 -10.544  1.00  0.80           C  
ATOM   4406  O   LYS A 280     -61.983 -44.711 -11.627  1.00  0.80           O  
ATOM   4407  CB  LYS A 280     -61.244 -45.469  -8.647  1.00  0.80           C  
ATOM   4408  CG  LYS A 280     -62.453 -46.340  -8.247  1.00  0.80           C  
ATOM   4409  CD  LYS A 280     -62.047 -47.628  -7.522  1.00  0.80           C  
ATOM   4410  CE  LYS A 280     -63.283 -48.497  -7.245  1.00  0.80           C  
ATOM   4411  NZ  LYS A 280     -62.960 -49.739  -6.467  1.00  0.80           N1+
ATOM   4412  H   LYS A 280     -62.312 -43.512  -7.416  1.00  0.80           H  
ATOM   4413  HA  LYS A 280     -60.696 -43.676  -9.697  1.00  0.80           H  
ATOM   4414 1HB  LYS A 280     -60.607 -46.058  -9.304  1.00  0.80           H  
ATOM   4415 2HB  LYS A 280     -60.675 -45.259  -7.740  1.00  0.80           H  
ATOM   4416 1HG  LYS A 280     -63.110 -45.762  -7.590  1.00  0.80           H  
ATOM   4417 2HG  LYS A 280     -63.010 -46.626  -9.132  1.00  0.80           H  
ATOM   4418 1HD  LYS A 280     -61.351 -48.188  -8.141  1.00  0.80           H  
ATOM   4419 2HD  LYS A 280     -61.557 -47.392  -6.577  1.00  0.80           H  
ATOM   4420 1HE  LYS A 280     -64.016 -47.911  -6.686  1.00  0.80           H  
ATOM   4421 2HE  LYS A 280     -63.716 -48.788  -8.201  1.00  0.80           H  
ATOM   4422 1HZ  LYS A 280     -63.799 -50.269  -6.322  1.00  0.80           H  
ATOM   4423 2HZ  LYS A 280     -62.287 -50.299  -6.961  1.00  0.80           H  
ATOM   4424 3HZ  LYS A 280     -62.582 -49.471  -5.545  1.00  0.80           H  
ATOM   4425  N   ALA A 281     -63.822 -44.393 -10.389  1.00  0.77           N  
ATOM   4426  CA  ALA A 281     -64.696 -44.673 -11.526  1.00  0.77           C  
ATOM   4427  C   ALA A 281     -64.545 -43.600 -12.592  1.00  0.77           C  
ATOM   4428  O   ALA A 281     -64.537 -43.879 -13.793  1.00  0.77           O  
ATOM   4429  CB  ALA A 281     -66.147 -44.753 -11.085  1.00  0.77           C  
ATOM   4430  H   ALA A 281     -64.210 -44.166  -9.485  1.00  0.77           H  
ATOM   4431  HA  ALA A 281     -64.398 -45.629 -11.957  1.00  0.77           H  
ATOM   4432 1HB  ALA A 281     -66.760 -44.983 -11.949  1.00  0.77           H  
ATOM   4433 2HB  ALA A 281     -66.266 -45.537 -10.338  1.00  0.77           H  
ATOM   4434 3HB  ALA A 281     -66.461 -43.797 -10.660  1.00  0.77           H  
ATOM   4435  N   ARG A 282     -64.438 -42.362 -12.125  1.00  0.75           N  
ATOM   4436  CA  ARG A 282     -64.348 -41.192 -12.975  1.00  0.75           C  
ATOM   4437  C   ARG A 282     -63.021 -41.128 -13.678  1.00  0.75           C  
ATOM   4438  O   ARG A 282     -62.922 -40.834 -14.874  1.00  0.75           O  
ATOM   4439  CB  ARG A 282     -64.578 -39.980 -12.109  1.00  0.75           C  
ATOM   4440  CG  ARG A 282     -65.952 -39.991 -11.679  1.00  0.75           C  
ATOM   4441  CD  ARG A 282     -66.475 -38.801 -11.131  1.00  0.75           C  
ATOM   4442  NE  ARG A 282     -65.971 -38.371  -9.836  1.00  0.75           N  
ATOM   4443  CZ  ARG A 282     -66.442 -38.840  -8.657  1.00  0.75           C  
ATOM   4444  NH1 ARG A 282     -67.292 -39.842  -8.649  1.00  0.75           N1+
ATOM   4445  NH2 ARG A 282     -66.070 -38.309  -7.501  1.00  0.75           N  
ATOM   4446  H   ARG A 282     -64.420 -42.225 -11.122  1.00  0.75           H  
ATOM   4447  HA  ARG A 282     -65.141 -41.243 -13.723  1.00  0.75           H  
ATOM   4448 1HB  ARG A 282     -63.956 -40.030 -11.224  1.00  0.75           H  
ATOM   4449 2HB  ARG A 282     -64.348 -39.067 -12.616  1.00  0.75           H  
ATOM   4450 1HG  ARG A 282     -66.563 -40.248 -12.523  1.00  0.75           H  
ATOM   4451 2HG  ARG A 282     -66.051 -40.767 -10.922  1.00  0.75           H  
ATOM   4452 1HD  ARG A 282     -66.271 -38.015 -11.841  1.00  0.75           H  
ATOM   4453 2HD  ARG A 282     -67.546 -38.937 -11.043  1.00  0.75           H  
ATOM   4454  HE  ARG A 282     -65.325 -37.595  -9.815  1.00  0.75           H  
ATOM   4455 1HH1 ARG A 282     -67.571 -40.305  -9.525  1.00  0.75           H  
ATOM   4456 2HH1 ARG A 282     -67.633 -40.197  -7.767  1.00  0.75           H  
ATOM   4457 1HH2 ARG A 282     -65.428 -37.503  -7.444  1.00  0.75           H  
ATOM   4458 2HH2 ARG A 282     -66.449 -38.670  -6.639  1.00  0.75           H  
ATOM   4459  N   ILE A 283     -62.000 -41.461 -12.926  1.00  0.74           N  
ATOM   4460  CA  ILE A 283     -60.652 -41.450 -13.417  1.00  0.74           C  
ATOM   4461  C   ILE A 283     -60.455 -42.572 -14.417  1.00  0.74           C  
ATOM   4462  O   ILE A 283     -59.874 -42.354 -15.481  1.00  0.74           O  
ATOM   4463  CB  ILE A 283     -59.718 -41.508 -12.242  1.00  0.74           C  
ATOM   4464  CG1 ILE A 283     -59.911 -40.214 -11.479  1.00  0.74           C  
ATOM   4465  CG2 ILE A 283     -58.277 -41.663 -12.712  1.00  0.74           C  
ATOM   4466  CD1 ILE A 283     -59.327 -40.223 -10.174  1.00  0.74           C  
ATOM   4467  H   ILE A 283     -62.168 -41.698 -11.946  1.00  0.74           H  
ATOM   4468  HA  ILE A 283     -60.480 -40.506 -13.928  1.00  0.74           H  
ATOM   4469  HB  ILE A 283     -59.996 -42.333 -11.592  1.00  0.74           H  
ATOM   4470 1HG1 ILE A 283     -59.464 -39.404 -12.047  1.00  0.74           H  
ATOM   4471 2HG1 ILE A 283     -60.979 -40.015 -11.370  1.00  0.74           H  
ATOM   4472 1HG2 ILE A 283     -57.626 -41.684 -11.844  1.00  0.74           H  
ATOM   4473 2HG2 ILE A 283     -58.175 -42.597 -13.267  1.00  0.74           H  
ATOM   4474 3HG2 ILE A 283     -58.005 -40.826 -13.356  1.00  0.74           H  
ATOM   4475 1HD1 ILE A 283     -59.500 -39.260  -9.710  1.00  0.74           H  
ATOM   4476 2HD1 ILE A 283     -59.778 -41.010  -9.580  1.00  0.74           H  
ATOM   4477 3HD1 ILE A 283     -58.282 -40.404 -10.267  1.00  0.74           H  
ATOM   4478  N   GLN A 284     -60.959 -43.767 -14.096  1.00  0.73           N  
ATOM   4479  CA  GLN A 284     -60.879 -44.890 -15.012  1.00  0.73           C  
ATOM   4480  C   GLN A 284     -61.620 -44.552 -16.300  1.00  0.73           C  
ATOM   4481  O   GLN A 284     -61.116 -44.824 -17.386  1.00  0.73           O  
ATOM   4482  CB  GLN A 284     -61.483 -46.142 -14.369  1.00  0.73           C  
ATOM   4483  CG  GLN A 284     -61.407 -47.437 -15.198  1.00  0.73           C  
ATOM   4484  CD  GLN A 284     -59.990 -47.982 -15.439  1.00  0.73           C  
ATOM   4485  NE2 GLN A 284     -59.827 -48.691 -16.558  1.00  0.73           N  
ATOM   4486  OE1 GLN A 284     -59.067 -47.799 -14.633  1.00  0.73           O  
ATOM   4487  H   GLN A 284     -61.410 -43.916 -13.196  1.00  0.73           H  
ATOM   4488  HA  GLN A 284     -59.834 -45.078 -15.246  1.00  0.73           H  
ATOM   4489 1HB  GLN A 284     -60.992 -46.329 -13.416  1.00  0.73           H  
ATOM   4490 2HB  GLN A 284     -62.537 -45.952 -14.151  1.00  0.73           H  
ATOM   4491 1HG  GLN A 284     -61.978 -48.204 -14.681  1.00  0.73           H  
ATOM   4492 2HG  GLN A 284     -61.858 -47.245 -16.177  1.00  0.73           H  
ATOM   4493 1HE2 GLN A 284     -58.942 -49.092 -16.776  1.00  0.73           H  
ATOM   4494 2HE2 GLN A 284     -60.623 -48.835 -17.202  1.00  0.73           H  
ATOM   4495  N   ARG A 285     -62.794 -43.912 -16.202  1.00  0.72           N  
ATOM   4496  CA  ARG A 285     -63.519 -43.543 -17.410  1.00  0.72           C  
ATOM   4497  C   ARG A 285     -62.641 -42.650 -18.299  1.00  0.72           C  
ATOM   4498  O   ARG A 285     -62.538 -42.885 -19.506  1.00  0.72           O  
ATOM   4499  CB  ARG A 285     -64.818 -42.826 -17.066  1.00  0.72           C  
ATOM   4500  CG  ARG A 285     -65.723 -42.529 -18.251  1.00  0.72           C  
ATOM   4501  CD  ARG A 285     -66.930 -41.765 -17.832  1.00  0.72           C  
ATOM   4502  NE  ARG A 285     -67.750 -41.334 -18.957  1.00  0.72           N  
ATOM   4503  CZ  ARG A 285     -68.728 -42.062 -19.521  1.00  0.72           C  
ATOM   4504  NH1 ARG A 285     -69.001 -43.264 -19.061  1.00  0.72           N1+
ATOM   4505  NH2 ARG A 285     -69.419 -41.573 -20.535  1.00  0.72           N  
ATOM   4506  H   ARG A 285     -63.214 -43.711 -15.293  1.00  0.72           H  
ATOM   4507  HA  ARG A 285     -63.761 -44.453 -17.959  1.00  0.72           H  
ATOM   4508 1HB  ARG A 285     -65.384 -43.421 -16.349  1.00  0.72           H  
ATOM   4509 2HB  ARG A 285     -64.593 -41.874 -16.581  1.00  0.72           H  
ATOM   4510 1HG  ARG A 285     -65.180 -41.990 -18.993  1.00  0.72           H  
ATOM   4511 2HG  ARG A 285     -66.059 -43.471 -18.678  1.00  0.72           H  
ATOM   4512 1HD  ARG A 285     -67.538 -42.389 -17.194  1.00  0.72           H  
ATOM   4513 2HD  ARG A 285     -66.624 -40.891 -17.284  1.00  0.72           H  
ATOM   4514  HE  ARG A 285     -67.567 -40.413 -19.344  1.00  0.72           H  
ATOM   4515 1HH1 ARG A 285     -68.472 -43.641 -18.287  1.00  0.72           H  
ATOM   4516 2HH1 ARG A 285     -69.737 -43.808 -19.486  1.00  0.72           H  
ATOM   4517 1HH2 ARG A 285     -69.222 -40.645 -20.901  1.00  0.72           H  
ATOM   4518 2HH2 ARG A 285     -70.155 -42.119 -20.965  1.00  0.72           H  
ATOM   4519  N   LEU A 286     -61.966 -41.653 -17.700  1.00  0.72           N  
ATOM   4520  CA  LEU A 286     -61.077 -40.778 -18.471  1.00  0.72           C  
ATOM   4521  C   LEU A 286     -59.916 -41.570 -19.063  1.00  0.72           C  
ATOM   4522  O   LEU A 286     -59.535 -41.385 -20.221  1.00  0.72           O  
ATOM   4523  CB  LEU A 286     -60.486 -39.697 -17.561  1.00  0.72           C  
ATOM   4524  CG  LEU A 286     -61.425 -38.667 -17.058  1.00  0.72           C  
ATOM   4525  CD1 LEU A 286     -60.694 -37.863 -16.014  1.00  0.72           C  
ATOM   4526  CD2 LEU A 286     -61.884 -37.814 -18.217  1.00  0.72           C  
ATOM   4527  H   LEU A 286     -62.094 -41.487 -16.698  1.00  0.72           H  
ATOM   4528  HA  LEU A 286     -61.643 -40.318 -19.278  1.00  0.72           H  
ATOM   4529 1HB  LEU A 286     -60.042 -40.180 -16.696  1.00  0.72           H  
ATOM   4530 2HB  LEU A 286     -59.693 -39.186 -18.103  1.00  0.72           H  
ATOM   4531  HG  LEU A 286     -62.288 -39.141 -16.595  1.00  0.72           H  
ATOM   4532 1HD1 LEU A 286     -61.304 -37.110 -15.602  1.00  0.72           H  
ATOM   4533 2HD1 LEU A 286     -60.383 -38.531 -15.222  1.00  0.72           H  
ATOM   4534 3HD1 LEU A 286     -59.836 -37.408 -16.467  1.00  0.72           H  
ATOM   4535 1HD2 LEU A 286     -62.576 -37.059 -17.868  1.00  0.72           H  
ATOM   4536 2HD2 LEU A 286     -61.025 -37.345 -18.675  1.00  0.72           H  
ATOM   4537 3HD2 LEU A 286     -62.373 -38.434 -18.946  1.00  0.72           H  
ATOM   4538  N   LYS A 287     -59.370 -42.490 -18.280  1.00  0.72           N  
ATOM   4539  CA  LYS A 287     -58.268 -43.300 -18.752  1.00  0.72           C  
ATOM   4540  C   LYS A 287     -58.659 -44.086 -19.986  1.00  0.72           C  
ATOM   4541  O   LYS A 287     -57.898 -44.147 -20.943  1.00  0.72           O  
ATOM   4542  CB  LYS A 287     -57.774 -44.225 -17.651  1.00  0.72           C  
ATOM   4543  CG  LYS A 287     -56.607 -45.099 -18.029  1.00  0.72           C  
ATOM   4544  CD  LYS A 287     -56.148 -45.924 -16.835  1.00  0.72           C  
ATOM   4545  CE  LYS A 287     -54.985 -46.829 -17.202  1.00  0.72           C  
ATOM   4546  NZ  LYS A 287     -54.542 -47.670 -16.048  1.00  0.72           N1+
ATOM   4547  H   LYS A 287     -59.708 -42.609 -17.327  1.00  0.72           H  
ATOM   4548  HA  LYS A 287     -57.460 -42.649 -19.040  1.00  0.72           H  
ATOM   4549 1HB  LYS A 287     -57.488 -43.630 -16.783  1.00  0.72           H  
ATOM   4550 2HB  LYS A 287     -58.578 -44.880 -17.344  1.00  0.72           H  
ATOM   4551 1HG  LYS A 287     -56.911 -45.767 -18.832  1.00  0.72           H  
ATOM   4552 2HG  LYS A 287     -55.795 -44.491 -18.381  1.00  0.72           H  
ATOM   4553 1HD  LYS A 287     -55.831 -45.248 -16.037  1.00  0.72           H  
ATOM   4554 2HD  LYS A 287     -56.982 -46.530 -16.469  1.00  0.72           H  
ATOM   4555 1HE  LYS A 287     -55.283 -47.481 -18.021  1.00  0.72           H  
ATOM   4556 2HE  LYS A 287     -54.147 -46.212 -17.528  1.00  0.72           H  
ATOM   4557 1HZ  LYS A 287     -53.766 -48.249 -16.333  1.00  0.72           H  
ATOM   4558 2HZ  LYS A 287     -54.254 -47.070 -15.288  1.00  0.72           H  
ATOM   4559 3HZ  LYS A 287     -55.310 -48.254 -15.743  1.00  0.72           H  
ATOM   4560  N   GLU A 288     -59.848 -44.688 -19.970  1.00  0.72           N  
ATOM   4561  CA  GLU A 288     -60.294 -45.471 -21.112  1.00  0.72           C  
ATOM   4562  C   GLU A 288     -60.578 -44.588 -22.330  1.00  0.72           C  
ATOM   4563  O   GLU A 288     -60.138 -44.901 -23.442  1.00  0.72           O  
ATOM   4564  CB  GLU A 288     -61.535 -46.285 -20.728  1.00  0.72           C  
ATOM   4565  CG  GLU A 288     -61.229 -47.383 -19.713  1.00  0.72           C  
ATOM   4566  CD  GLU A 288     -62.419 -48.197 -19.273  1.00  0.72           C  
ATOM   4567  OE1 GLU A 288     -63.511 -47.979 -19.755  1.00  0.72           O  
ATOM   4568  OE2 GLU A 288     -62.224 -49.032 -18.409  1.00  0.72           O1-
ATOM   4569  H   GLU A 288     -60.434 -44.610 -19.140  1.00  0.72           H  
ATOM   4570  HA  GLU A 288     -59.507 -46.171 -21.372  1.00  0.72           H  
ATOM   4571 1HB  GLU A 288     -62.281 -45.618 -20.288  1.00  0.72           H  
ATOM   4572 2HB  GLU A 288     -61.972 -46.736 -21.617  1.00  0.72           H  
ATOM   4573 1HG  GLU A 288     -60.488 -48.054 -20.144  1.00  0.72           H  
ATOM   4574 2HG  GLU A 288     -60.779 -46.918 -18.839  1.00  0.72           H  
ATOM   4575  N   GLU A 289     -61.195 -43.422 -22.105  1.00  0.73           N  
ATOM   4576  CA  GLU A 289     -61.542 -42.496 -23.185  1.00  0.73           C  
ATOM   4577  C   GLU A 289     -60.296 -42.069 -23.954  1.00  0.73           C  
ATOM   4578  O   GLU A 289     -60.315 -41.947 -25.181  1.00  0.73           O  
ATOM   4579  CB  GLU A 289     -62.214 -41.244 -22.597  1.00  0.73           C  
ATOM   4580  CG  GLU A 289     -62.727 -40.188 -23.596  1.00  0.73           C  
ATOM   4581  CD  GLU A 289     -63.961 -40.573 -24.354  1.00  0.73           C  
ATOM   4582  OE1 GLU A 289     -64.604 -41.524 -23.991  1.00  0.73           O  
ATOM   4583  OE2 GLU A 289     -64.314 -39.854 -25.259  1.00  0.73           O1-
ATOM   4584  H   GLU A 289     -61.499 -43.202 -21.154  1.00  0.73           H  
ATOM   4585  HA  GLU A 289     -62.225 -42.995 -23.870  1.00  0.73           H  
ATOM   4586 1HB  GLU A 289     -63.061 -41.553 -21.984  1.00  0.73           H  
ATOM   4587 2HB  GLU A 289     -61.517 -40.750 -21.929  1.00  0.73           H  
ATOM   4588 1HG  GLU A 289     -62.905 -39.260 -23.069  1.00  0.73           H  
ATOM   4589 2HG  GLU A 289     -61.928 -40.007 -24.312  1.00  0.73           H  
ATOM   4590  N   TYR A 290     -59.208 -41.862 -23.223  1.00  0.74           N  
ATOM   4591  CA  TYR A 290     -57.958 -41.418 -23.800  1.00  0.74           C  
ATOM   4592  C   TYR A 290     -56.847 -42.449 -23.670  1.00  0.74           C  
ATOM   4593  O   TYR A 290     -55.669 -42.086 -23.708  1.00  0.74           O  
ATOM   4594  CB  TYR A 290     -57.559 -40.116 -23.135  1.00  0.74           C  
ATOM   4595  CG  TYR A 290     -58.629 -39.105 -23.280  1.00  0.74           C  
ATOM   4596  CD1 TYR A 290     -59.414 -38.776 -22.192  1.00  0.74           C  
ATOM   4597  CD2 TYR A 290     -58.863 -38.532 -24.511  1.00  0.74           C  
ATOM   4598  CE1 TYR A 290     -60.430 -37.872 -22.333  1.00  0.74           C  
ATOM   4599  CE2 TYR A 290     -59.876 -37.625 -24.658  1.00  0.74           C  
ATOM   4600  CZ  TYR A 290     -60.662 -37.294 -23.580  1.00  0.74           C  
ATOM   4601  OH  TYR A 290     -61.683 -36.395 -23.742  1.00  0.74           O  
ATOM   4602  H   TYR A 290     -59.268 -41.971 -22.208  1.00  0.74           H  
ATOM   4603  HA  TYR A 290     -58.115 -41.236 -24.862  1.00  0.74           H  
ATOM   4604 1HB  TYR A 290     -57.372 -40.278 -22.071  1.00  0.74           H  
ATOM   4605 2HB  TYR A 290     -56.648 -39.731 -23.585  1.00  0.74           H  
ATOM   4606  HD1 TYR A 290     -59.228 -39.236 -21.228  1.00  0.74           H  
ATOM   4607  HD2 TYR A 290     -58.244 -38.805 -25.365  1.00  0.74           H  
ATOM   4608  HE1 TYR A 290     -61.057 -37.613 -21.478  1.00  0.74           H  
ATOM   4609  HE2 TYR A 290     -60.065 -37.172 -25.631  1.00  0.74           H  
ATOM   4610  HH  TYR A 290     -62.231 -36.370 -22.933  1.00  0.74           H  
ATOM   4611  N   ALA A 291     -57.190 -43.741 -23.586  1.00  0.76           N  
ATOM   4612  CA  ALA A 291     -56.177 -44.777 -23.344  1.00  0.76           C  
ATOM   4613  C   ALA A 291     -55.034 -44.759 -24.349  1.00  0.76           C  
ATOM   4614  O   ALA A 291     -53.869 -44.908 -23.980  1.00  0.76           O  
ATOM   4615  CB  ALA A 291     -56.829 -46.147 -23.386  1.00  0.76           C  
ATOM   4616  H   ALA A 291     -58.177 -44.013 -23.602  1.00  0.76           H  
ATOM   4617  HA  ALA A 291     -55.764 -44.612 -22.349  1.00  0.76           H  
ATOM   4618 1HB  ALA A 291     -56.086 -46.911 -23.167  1.00  0.76           H  
ATOM   4619 2HB  ALA A 291     -57.617 -46.188 -22.648  1.00  0.76           H  
ATOM   4620 3HB  ALA A 291     -57.250 -46.322 -24.373  1.00  0.76           H  
ATOM   4621  N   ALA A 292     -55.343 -44.477 -25.606  1.00  0.78           N  
ATOM   4622  CA  ALA A 292     -54.350 -44.451 -26.679  1.00  0.78           C  
ATOM   4623  C   ALA A 292     -53.228 -43.436 -26.437  1.00  0.78           C  
ATOM   4624  O   ALA A 292     -52.142 -43.560 -27.007  1.00  0.78           O  
ATOM   4625  CB  ALA A 292     -55.030 -44.129 -27.995  1.00  0.78           C  
ATOM   4626  H   ALA A 292     -56.315 -44.314 -25.829  1.00  0.78           H  
ATOM   4627  HA  ALA A 292     -53.899 -45.442 -26.740  1.00  0.78           H  
ATOM   4628 1HB  ALA A 292     -54.294 -44.147 -28.799  1.00  0.78           H  
ATOM   4629 2HB  ALA A 292     -55.804 -44.869 -28.194  1.00  0.78           H  
ATOM   4630 3HB  ALA A 292     -55.478 -43.139 -27.937  1.00  0.78           H  
ATOM   4631  N   THR A 293     -53.522 -42.392 -25.662  1.00  0.81           N  
ATOM   4632  CA  THR A 293     -52.590 -41.310 -25.403  1.00  0.81           C  
ATOM   4633  C   THR A 293     -52.305 -41.116 -23.913  1.00  0.81           C  
ATOM   4634  O   THR A 293     -51.820 -40.050 -23.513  1.00  0.81           O  
ATOM   4635  CB  THR A 293     -53.160 -40.009 -25.969  1.00  0.81           C  
ATOM   4636  CG2 THR A 293     -53.340 -40.111 -27.471  1.00  0.81           C  
ATOM   4637  OG1 THR A 293     -54.426 -39.744 -25.350  1.00  0.81           O  
ATOM   4638  H   THR A 293     -54.419 -42.362 -25.182  1.00  0.81           H  
ATOM   4639  HA  THR A 293     -51.649 -41.534 -25.900  1.00  0.81           H  
ATOM   4640  HB  THR A 293     -52.482 -39.198 -25.751  1.00  0.81           H  
ATOM   4641  HG1 THR A 293     -54.841 -40.589 -25.096  1.00  0.81           H  
ATOM   4642 1HG2 THR A 293     -53.742 -39.170 -27.849  1.00  0.81           H  
ATOM   4643 2HG2 THR A 293     -52.374 -40.308 -27.938  1.00  0.81           H  
ATOM   4644 3HG2 THR A 293     -54.029 -40.916 -27.710  1.00  0.81           H  
ATOM   4645  N   TRP A 294     -52.685 -42.101 -23.086  1.00  0.85           N  
ATOM   4646  CA  TRP A 294     -52.565 -41.998 -21.624  1.00  0.85           C  
ATOM   4647  C   TRP A 294     -51.163 -42.321 -21.074  1.00  0.85           C  
ATOM   4648  O   TRP A 294     -50.498 -43.258 -21.525  1.00  0.85           O  
ATOM   4649  CB  TRP A 294     -53.614 -42.888 -20.955  1.00  0.85           C  
ATOM   4650  CG  TRP A 294     -53.705 -42.746 -19.485  1.00  0.85           C  
ATOM   4651  CD1 TRP A 294     -53.017 -43.464 -18.570  1.00  0.85           C  
ATOM   4652  CD2 TRP A 294     -54.559 -41.844 -18.733  1.00  0.85           C  
ATOM   4653  CE2 TRP A 294     -54.332 -42.109 -17.385  1.00  0.85           C  
ATOM   4654  CE3 TRP A 294     -55.494 -40.858 -19.096  1.00  0.85           C  
ATOM   4655  NE1 TRP A 294     -53.370 -43.098 -17.312  1.00  0.85           N  
ATOM   4656  CZ2 TRP A 294     -55.011 -41.440 -16.381  1.00  0.85           C  
ATOM   4657  CZ3 TRP A 294     -56.172 -40.180 -18.090  1.00  0.85           C  
ATOM   4658  CH2 TRP A 294     -55.936 -40.471 -16.762  1.00  0.85           C  
ATOM   4659  H   TRP A 294     -53.067 -42.965 -23.478  1.00  0.85           H  
ATOM   4660  HA  TRP A 294     -52.796 -40.972 -21.353  1.00  0.85           H  
ATOM   4661 1HB  TRP A 294     -54.592 -42.652 -21.370  1.00  0.85           H  
ATOM   4662 2HB  TRP A 294     -53.406 -43.930 -21.191  1.00  0.85           H  
ATOM   4663  HD1 TRP A 294     -52.279 -44.226 -18.806  1.00  0.85           H  
ATOM   4664  HE1 TRP A 294     -52.944 -43.519 -16.483  1.00  0.85           H  
ATOM   4665  HE3 TRP A 294     -55.689 -40.640 -20.146  1.00  0.85           H  
ATOM   4666  HZ2 TRP A 294     -54.841 -41.655 -15.326  1.00  0.85           H  
ATOM   4667  HZ3 TRP A 294     -56.898 -39.421 -18.379  1.00  0.85           H  
ATOM   4668  HH2 TRP A 294     -56.484 -39.934 -15.990  1.00  0.85           H  
ATOM   4669  N   HIS A 295     -50.730 -41.539 -20.080  1.00  0.91           N  
ATOM   4670  CA  HIS A 295     -49.440 -41.718 -19.406  1.00  0.91           C  
ATOM   4671  C   HIS A 295     -49.425 -41.188 -17.960  1.00  0.91           C  
ATOM   4672  O   HIS A 295     -50.357 -40.522 -17.524  1.00  0.91           O  
ATOM   4673  CB  HIS A 295     -48.325 -41.037 -20.213  1.00  0.91           C  
ATOM   4674  CG  HIS A 295     -48.454 -39.527 -20.379  1.00  0.91           C  
ATOM   4675  CD2 HIS A 295     -47.913 -38.506 -19.673  1.00  0.91           C  
ATOM   4676  ND1 HIS A 295     -49.202 -38.938 -21.394  1.00  0.91           N  
ATOM   4677  CE1 HIS A 295     -49.109 -37.621 -21.298  1.00  0.91           C  
ATOM   4678  NE2 HIS A 295     -48.333 -37.334 -20.265  1.00  0.91           N  
ATOM   4679  H   HIS A 295     -51.330 -40.771 -19.795  1.00  0.91           H  
ATOM   4680  HA  HIS A 295     -49.214 -42.782 -19.359  1.00  0.91           H  
ATOM   4681 1HB  HIS A 295     -47.365 -41.239 -19.741  1.00  0.91           H  
ATOM   4682 2HB  HIS A 295     -48.292 -41.477 -21.210  1.00  0.91           H  
ATOM   4683  HD1 HIS A 295     -49.715 -39.402 -22.125  1.00  0.89           H  
ATOM   4684  HD2 HIS A 295     -47.258 -38.477 -18.800  1.00  0.91           H  
ATOM   4685  HE1 HIS A 295     -49.630 -36.984 -22.009  1.00  0.91           H  
ATOM   4686  N   HIS A 296     -48.361 -41.484 -17.202  1.00  0.97           N  
ATOM   4687  CA  HIS A 296     -48.252 -40.963 -15.828  1.00  0.97           C  
ATOM   4688  C   HIS A 296     -46.921 -40.206 -15.632  1.00  0.97           C  
ATOM   4689  O   HIS A 296     -45.840 -40.790 -15.710  1.00  0.97           O  
ATOM   4690  CB  HIS A 296     -48.385 -42.112 -14.811  1.00  0.97           C  
ATOM   4691  CG  HIS A 296     -49.729 -42.871 -14.888  1.00  0.97           C  
ATOM   4692  CD2 HIS A 296     -50.135 -43.885 -15.690  1.00  0.97           C  
ATOM   4693  ND1 HIS A 296     -50.814 -42.589 -14.064  1.00  0.97           N  
ATOM   4694  CE1 HIS A 296     -51.812 -43.399 -14.359  1.00  0.97           C  
ATOM   4695  NE2 HIS A 296     -51.439 -44.188 -15.337  1.00  0.97           N  
ATOM   4696  H   HIS A 296     -47.617 -42.054 -17.579  1.00  0.97           H  
ATOM   4697  HA  HIS A 296     -49.057 -40.252 -15.635  1.00  0.97           H  
ATOM   4698 1HB  HIS A 296     -47.577 -42.827 -14.962  1.00  0.97           H  
ATOM   4699 2HB  HIS A 296     -48.282 -41.709 -13.803  1.00  0.97           H  
ATOM   4700  HD1 HIS A 296     -50.916 -41.897 -13.332  1.00  0.97           H  
ATOM   4701  HD2 HIS A 296     -49.645 -44.440 -16.491  1.00  0.97           H  
ATOM   4702  HE1 HIS A 296     -52.756 -43.328 -13.817  1.00  0.97           H  
ATOM   4703  N   ASP A 297     -47.020 -38.886 -15.431  1.00  1.03           N  
ATOM   4704  CA  ASP A 297     -45.871 -37.977 -15.310  1.00  1.03           C  
ATOM   4705  C   ASP A 297     -45.385 -37.799 -13.864  1.00  1.03           C  
ATOM   4706  O   ASP A 297     -45.960 -37.031 -13.086  1.00  1.03           O  
ATOM   4707  CB  ASP A 297     -46.234 -36.611 -15.913  1.00  1.03           C  
ATOM   4708  CG  ASP A 297     -45.067 -35.569 -15.982  1.00  1.03           C  
ATOM   4709  OD1 ASP A 297     -44.046 -35.735 -15.328  1.00  1.03           O  
ATOM   4710  OD2 ASP A 297     -45.255 -34.583 -16.704  1.00  1.03           O1-
ATOM   4711  H   ASP A 297     -47.944 -38.481 -15.362  1.00  1.03           H  
ATOM   4712  HA  ASP A 297     -45.048 -38.397 -15.890  1.00  1.03           H  
ATOM   4713 1HB  ASP A 297     -46.617 -36.763 -16.925  1.00  1.03           H  
ATOM   4714 2HB  ASP A 297     -47.050 -36.174 -15.330  1.00  1.03           H  
ATOM   4715  N   LYS A 298     -44.298 -38.476 -13.515  1.00  1.07           N  
ATOM   4716  CA  LYS A 298     -43.764 -38.449 -12.151  1.00  1.07           C  
ATOM   4717  C   LYS A 298     -43.316 -37.048 -11.681  1.00  1.07           C  
ATOM   4718  O   LYS A 298     -43.133 -36.839 -10.479  1.00  1.07           O  
ATOM   4719  CB  LYS A 298     -42.573 -39.406 -12.007  1.00  1.07           C  
ATOM   4720  CG  LYS A 298     -41.296 -38.926 -12.686  1.00  1.07           C  
ATOM   4721  CD  LYS A 298     -40.141 -39.906 -12.514  1.00  1.07           C  
ATOM   4722  CE  LYS A 298     -38.839 -39.362 -13.140  1.00  1.07           C  
ATOM   4723  NZ  LYS A 298     -38.268 -38.187 -12.371  1.00  1.07           N1+
ATOM   4724  H   LYS A 298     -43.853 -39.063 -14.208  1.00  1.07           H  
ATOM   4725  HA  LYS A 298     -44.554 -38.781 -11.478  1.00  1.07           H  
ATOM   4726 1HB  LYS A 298     -42.348 -39.547 -10.951  1.00  1.07           H  
ATOM   4727 2HB  LYS A 298     -42.833 -40.379 -12.423  1.00  1.07           H  
ATOM   4728 1HG  LYS A 298     -41.477 -38.747 -13.745  1.00  1.07           H  
ATOM   4729 2HG  LYS A 298     -41.006 -37.993 -12.232  1.00  1.07           H  
ATOM   4730 1HD  LYS A 298     -39.974 -40.076 -11.450  1.00  1.07           H  
ATOM   4731 2HD  LYS A 298     -40.394 -40.856 -12.982  1.00  1.07           H  
ATOM   4732 1HE  LYS A 298     -38.100 -40.160 -13.164  1.00  1.07           H  
ATOM   4733 2HE  LYS A 298     -39.046 -39.040 -14.161  1.00  1.07           H  
ATOM   4734 1HZ  LYS A 298     -37.427 -37.868 -12.820  1.00  1.07           H  
ATOM   4735 2HZ  LYS A 298     -38.938 -37.386 -12.336  1.00  1.07           H  
ATOM   4736 3HZ  LYS A 298     -38.060 -38.467 -11.431  1.00  1.07           H  
ATOM   4737  N   ASP A 299     -43.098 -36.107 -12.618  1.00  1.08           N  
ATOM   4738  CA  ASP A 299     -42.608 -34.771 -12.282  1.00  1.08           C  
ATOM   4739  C   ASP A 299     -43.723 -33.715 -12.267  1.00  1.08           C  
ATOM   4740  O   ASP A 299     -43.451 -32.514 -12.361  1.00  1.08           O  
ATOM   4741  CB  ASP A 299     -41.482 -34.334 -13.225  1.00  1.08           C  
ATOM   4742  CG  ASP A 299     -40.157 -35.182 -13.113  1.00  1.08           C  
ATOM   4743  OD1 ASP A 299     -39.975 -35.898 -12.147  1.00  1.08           O  
ATOM   4744  OD2 ASP A 299     -39.326 -35.077 -13.989  1.00  1.08           O1-
ATOM   4745  H   ASP A 299     -43.325 -36.289 -13.605  1.00  1.08           H  
ATOM   4746  HA  ASP A 299     -42.189 -34.813 -11.279  1.00  1.08           H  
ATOM   4747 1HB  ASP A 299     -41.847 -34.369 -14.258  1.00  1.08           H  
ATOM   4748 2HB  ASP A 299     -41.234 -33.313 -13.011  1.00  1.08           H  
ATOM   4749  N   HIS A 300     -44.964 -34.173 -12.136  1.00  1.05           N  
ATOM   4750  CA  HIS A 300     -46.159 -33.334 -12.070  1.00  1.05           C  
ATOM   4751  C   HIS A 300     -45.963 -32.099 -11.148  1.00  1.05           C  
ATOM   4752  O   HIS A 300     -45.539 -32.264 -10.005  1.00  1.05           O  
ATOM   4753  CB  HIS A 300     -47.276 -34.206 -11.507  1.00  1.05           C  
ATOM   4754  CG  HIS A 300     -48.545 -33.577 -11.409  1.00  1.05           C  
ATOM   4755  CD2 HIS A 300     -49.183 -33.111 -10.346  1.00  1.05           C  
ATOM   4756  ND1 HIS A 300     -49.344 -33.317 -12.493  1.00  1.05           N  
ATOM   4757  CE1 HIS A 300     -50.424 -32.714 -12.079  1.00  1.05           C  
ATOM   4758  NE2 HIS A 300     -50.338 -32.592 -10.783  1.00  1.05           N  
ATOM   4759  H   HIS A 300     -45.104 -35.186 -12.127  1.00  1.05           H  
ATOM   4760  HA  HIS A 300     -46.418 -33.029 -13.080  1.00  1.05           H  
ATOM   4761 1HB  HIS A 300     -47.391 -35.091 -12.141  1.00  1.05           H  
ATOM   4762 2HB  HIS A 300     -46.994 -34.558 -10.517  1.00  1.05           H  
ATOM   4763  HD1 HIS A 300     -49.134 -33.542 -13.454  1.00  0.85           H  
ATOM   4764  HD2 HIS A 300     -48.938 -33.083  -9.279  1.00  1.05           H  
ATOM   4765  HE1 HIS A 300     -51.196 -32.400 -12.765  1.00  1.05           H  
ATOM   4766  N   PRO A 301     -46.329 -30.863 -11.596  1.00  1.01           N  
ATOM   4767  CA  PRO A 301     -46.120 -29.594 -10.907  1.00  1.01           C  
ATOM   4768  C   PRO A 301     -46.953 -29.234  -9.690  1.00  1.01           C  
ATOM   4769  O   PRO A 301     -46.619 -28.271  -8.990  1.00  1.01           O  
ATOM   4770  CB  PRO A 301     -46.536 -28.567 -11.964  1.00  1.01           C  
ATOM   4771  CG  PRO A 301     -47.528 -29.280 -12.813  1.00  1.01           C  
ATOM   4772  CD  PRO A 301     -47.064 -30.699 -12.878  1.00  1.01           C  
ATOM   4773  HA  PRO A 301     -45.057 -29.531 -10.676  1.00  1.01           H  
ATOM   4774 1HB  PRO A 301     -46.995 -27.702 -11.465  1.00  1.01           H  
ATOM   4775 2HB  PRO A 301     -45.681 -28.181 -12.492  1.00  1.01           H  
ATOM   4776 1HG  PRO A 301     -48.497 -29.244 -12.358  1.00  1.01           H  
ATOM   4777 2HG  PRO A 301     -47.639 -28.778 -13.769  1.00  1.01           H  
ATOM   4778 1HD  PRO A 301     -47.939 -31.288 -12.913  1.00  1.01           H  
ATOM   4779 2HD  PRO A 301     -46.445 -30.864 -13.740  1.00  1.01           H  
ATOM   4780  N   TYR A 302     -48.051 -29.924  -9.451  1.00  0.94           N  
ATOM   4781  CA  TYR A 302     -48.939 -29.422  -8.416  1.00  0.94           C  
ATOM   4782  C   TYR A 302     -48.455 -29.794  -7.032  1.00  0.94           C  
ATOM   4783  O   TYR A 302     -47.876 -30.863  -6.811  1.00  0.94           O  
ATOM   4784  CB  TYR A 302     -50.354 -29.913  -8.662  1.00  0.94           C  
ATOM   4785  CG  TYR A 302     -50.918 -29.380  -9.962  1.00  0.94           C  
ATOM   4786  CD1 TYR A 302     -50.334 -28.288 -10.594  1.00  0.94           C  
ATOM   4787  CD2 TYR A 302     -51.974 -30.015 -10.552  1.00  0.94           C  
ATOM   4788  CE1 TYR A 302     -50.826 -27.869 -11.818  1.00  0.94           C  
ATOM   4789  CE2 TYR A 302     -52.437 -29.595 -11.768  1.00  0.94           C  
ATOM   4790  CZ  TYR A 302     -51.885 -28.559 -12.387  1.00  0.94           C  
ATOM   4791  OH  TYR A 302     -52.398 -28.202 -13.569  1.00  0.94           O  
ATOM   4792  H   TYR A 302     -48.300 -30.738  -9.990  1.00  0.94           H  
ATOM   4793  HA  TYR A 302     -48.951 -28.334  -8.473  1.00  0.94           H  
ATOM   4794 1HB  TYR A 302     -50.385 -30.990  -8.670  1.00  0.94           H  
ATOM   4795 2HB  TYR A 302     -50.998 -29.586  -7.853  1.00  0.94           H  
ATOM   4796  HD1 TYR A 302     -49.493 -27.769 -10.136  1.00  0.94           H  
ATOM   4797  HD2 TYR A 302     -52.423 -30.871 -10.057  1.00  0.94           H  
ATOM   4798  HE1 TYR A 302     -50.382 -27.018 -12.327  1.00  0.94           H  
ATOM   4799  HE2 TYR A 302     -53.247 -30.099 -12.252  1.00  0.94           H  
ATOM   4800  HH  TYR A 302     -51.921 -27.435 -13.896  1.00  0.94           H  
ATOM   4801  N   ARG A 303     -48.682 -28.878  -6.104  1.00  0.87           N  
ATOM   4802  CA  ARG A 303     -48.299 -29.062  -4.710  1.00  0.87           C  
ATOM   4803  C   ARG A 303     -49.438 -29.555  -3.816  1.00  0.87           C  
ATOM   4804  O   ARG A 303     -49.180 -30.176  -2.788  1.00  0.87           O  
ATOM   4805  CB  ARG A 303     -47.768 -27.758  -4.131  1.00  0.87           C  
ATOM   4806  CG  ARG A 303     -48.822 -26.682  -3.947  1.00  0.87           C  
ATOM   4807  CD  ARG A 303     -48.298 -25.408  -3.443  1.00  0.87           C  
ATOM   4808  NE  ARG A 303     -49.363 -24.405  -3.288  1.00  0.87           N  
ATOM   4809  CZ  ARG A 303     -49.146 -23.124  -2.926  1.00  0.87           C  
ATOM   4810  NH1 ARG A 303     -47.925 -22.710  -2.655  1.00  0.87           N1+
ATOM   4811  NH2 ARG A 303     -50.151 -22.285  -2.850  1.00  0.87           N  
ATOM   4812  H   ARG A 303     -49.168 -28.028  -6.409  1.00  0.87           H  
ATOM   4813  HA  ARG A 303     -47.497 -29.799  -4.675  1.00  0.87           H  
ATOM   4814 1HB  ARG A 303     -47.289 -27.939  -3.183  1.00  0.87           H  
ATOM   4815 2HB  ARG A 303     -47.018 -27.354  -4.803  1.00  0.87           H  
ATOM   4816 1HG  ARG A 303     -49.269 -26.494  -4.900  1.00  0.87           H  
ATOM   4817 2HG  ARG A 303     -49.573 -27.015  -3.250  1.00  0.87           H  
ATOM   4818 1HD  ARG A 303     -47.829 -25.559  -2.479  1.00  0.87           H  
ATOM   4819 2HD  ARG A 303     -47.567 -25.019  -4.145  1.00  0.87           H  
ATOM   4820  HE  ARG A 303     -50.348 -24.694  -3.471  1.00  0.87           H  
ATOM   4821 1HH1 ARG A 303     -47.149 -23.354  -2.707  1.00  0.87           H  
ATOM   4822 2HH1 ARG A 303     -47.764 -21.749  -2.386  1.00  0.87           H  
ATOM   4823 1HH2 ARG A 303     -51.082 -22.604  -3.076  1.00  0.87           H  
ATOM   4824 2HH2 ARG A 303     -49.995 -21.322  -2.590  1.00  0.87           H  
ATOM   4825  N   THR A 304     -50.689 -29.274  -4.195  1.00  0.81           N  
ATOM   4826  CA  THR A 304     -51.829 -29.610  -3.351  1.00  0.81           C  
ATOM   4827  C   THR A 304     -52.689 -30.717  -3.904  1.00  0.81           C  
ATOM   4828  O   THR A 304     -53.125 -31.590  -3.165  1.00  0.81           O  
ATOM   4829  CB  THR A 304     -52.689 -28.372  -3.113  1.00  0.81           C  
ATOM   4830  CG2 THR A 304     -53.943 -28.686  -2.346  1.00  0.81           C  
ATOM   4831  OG1 THR A 304     -51.909 -27.399  -2.424  1.00  0.81           O  
ATOM   4832  H   THR A 304     -50.886 -28.786  -5.076  1.00  0.81           H  
ATOM   4833  HA  THR A 304     -51.449 -29.942  -2.385  1.00  0.81           H  
ATOM   4834  HB  THR A 304     -52.965 -27.958  -4.073  1.00  0.81           H  
ATOM   4835  HG1 THR A 304     -52.257 -26.518  -2.638  1.00  0.81           H  
ATOM   4836 1HG2 THR A 304     -54.520 -27.770  -2.209  1.00  0.81           H  
ATOM   4837 2HG2 THR A 304     -54.536 -29.409  -2.902  1.00  0.81           H  
ATOM   4838 3HG2 THR A 304     -53.678 -29.098  -1.391  1.00  0.81           H  
ATOM   4839  N   TRP A 305     -52.959 -30.675  -5.190  1.00  0.76           N  
ATOM   4840  CA  TRP A 305     -53.856 -31.674  -5.778  1.00  0.76           C  
ATOM   4841  C   TRP A 305     -53.232 -33.045  -5.957  1.00  0.76           C  
ATOM   4842  O   TRP A 305     -52.045 -33.165  -6.261  1.00  0.76           O  
ATOM   4843  CB  TRP A 305     -54.324 -31.173  -7.102  1.00  0.76           C  
ATOM   4844  CG  TRP A 305     -55.197 -30.106  -6.956  1.00  0.76           C  
ATOM   4845  CD1 TRP A 305     -54.893 -28.895  -6.484  1.00  0.76           C  
ATOM   4846  CD2 TRP A 305     -56.546 -30.062  -7.331  1.00  0.76           C  
ATOM   4847  CE2 TRP A 305     -56.980 -28.804  -7.059  1.00  0.76           C  
ATOM   4848  CE3 TRP A 305     -57.413 -30.980  -7.887  1.00  0.76           C  
ATOM   4849  NE1 TRP A 305     -55.953 -28.107  -6.525  1.00  0.76           N  
ATOM   4850  CZ2 TRP A 305     -58.197 -28.431  -7.313  1.00  0.76           C  
ATOM   4851  CZ3 TRP A 305     -58.683 -30.594  -8.151  1.00  0.76           C  
ATOM   4852  CH2 TRP A 305     -59.058 -29.330  -7.865  1.00  0.76           C  
ATOM   4853  H   TRP A 305     -52.573 -29.898  -5.750  1.00  0.76           H  
ATOM   4854  HA  TRP A 305     -54.722 -31.781  -5.122  1.00  0.76           H  
ATOM   4855 1HB  TRP A 305     -53.476 -30.862  -7.714  1.00  0.76           H  
ATOM   4856 2HB  TRP A 305     -54.842 -31.969  -7.613  1.00  0.76           H  
ATOM   4857  HD1 TRP A 305     -53.945 -28.611  -6.124  1.00  0.76           H  
ATOM   4858  HE1 TRP A 305     -55.976 -27.120  -6.216  1.00  0.76           H  
ATOM   4859  HE3 TRP A 305     -57.075 -31.982  -8.108  1.00  0.76           H  
ATOM   4860  HZ2 TRP A 305     -58.490 -27.456  -7.096  1.00  0.76           H  
ATOM   4861  HZ3 TRP A 305     -59.370 -31.319  -8.588  1.00  0.76           H  
ATOM   4862  HH2 TRP A 305     -60.040 -29.010  -8.068  1.00  0.76           H  
ATOM   4863  N   THR A 306     -54.051 -34.085  -5.795  1.00  0.72           N  
ATOM   4864  CA  THR A 306     -53.583 -35.449  -5.978  1.00  0.72           C  
ATOM   4865  C   THR A 306     -53.560 -35.777  -7.453  1.00  0.72           C  
ATOM   4866  O   THR A 306     -54.542 -35.558  -8.154  1.00  0.72           O  
ATOM   4867  CB  THR A 306     -54.488 -36.461  -5.243  1.00  0.72           C  
ATOM   4868  CG2 THR A 306     -54.018 -37.888  -5.493  1.00  0.72           C  
ATOM   4869  OG1 THR A 306     -54.481 -36.192  -3.836  1.00  0.72           O  
ATOM   4870  H   THR A 306     -55.033 -33.925  -5.572  1.00  0.72           H  
ATOM   4871  HA  THR A 306     -52.570 -35.532  -5.589  1.00  0.72           H  
ATOM   4872  HB  THR A 306     -55.510 -36.353  -5.612  1.00  0.72           H  
ATOM   4873  HG1 THR A 306     -55.239 -36.638  -3.401  1.00  0.72           H  
ATOM   4874 1HG2 THR A 306     -54.677 -38.583  -4.974  1.00  0.72           H  
ATOM   4875 2HG2 THR A 306     -54.040 -38.100  -6.564  1.00  0.72           H  
ATOM   4876 3HG2 THR A 306     -53.001 -38.005  -5.123  1.00  0.72           H  
ATOM   4877  N   TYR A 307     -52.428 -36.252  -7.941  1.00  0.69           N  
ATOM   4878  CA  TYR A 307     -52.280 -36.589  -9.356  1.00  0.69           C  
ATOM   4879  C   TYR A 307     -52.543 -38.042  -9.669  1.00  0.69           C  
ATOM   4880  O   TYR A 307     -52.014 -38.930  -8.999  1.00  0.69           O  
ATOM   4881  CB  TYR A 307     -50.923 -36.169  -9.846  1.00  0.69           C  
ATOM   4882  CG  TYR A 307     -50.608 -36.567 -11.263  1.00  0.69           C  
ATOM   4883  CD1 TYR A 307     -51.263 -35.970 -12.325  1.00  0.69           C  
ATOM   4884  CD2 TYR A 307     -49.619 -37.504 -11.497  1.00  0.69           C  
ATOM   4885  CE1 TYR A 307     -50.932 -36.306 -13.602  1.00  0.69           C  
ATOM   4886  CE2 TYR A 307     -49.288 -37.846 -12.777  1.00  0.69           C  
ATOM   4887  CZ  TYR A 307     -49.931 -37.251 -13.826  1.00  0.69           C  
ATOM   4888  OH  TYR A 307     -49.586 -37.589 -15.103  1.00  0.69           O  
ATOM   4889  H   TYR A 307     -51.651 -36.389  -7.308  1.00  0.69           H  
ATOM   4890  HA  TYR A 307     -53.019 -36.019  -9.915  1.00  0.69           H  
ATOM   4891 1HB  TYR A 307     -50.874 -35.107  -9.775  1.00  0.69           H  
ATOM   4892 2HB  TYR A 307     -50.152 -36.577  -9.193  1.00  0.69           H  
ATOM   4893  HD1 TYR A 307     -52.033 -35.231 -12.149  1.00  0.69           H  
ATOM   4894  HD2 TYR A 307     -49.098 -37.965 -10.659  1.00  0.69           H  
ATOM   4895  HE1 TYR A 307     -51.448 -35.830 -14.436  1.00  0.69           H  
ATOM   4896  HE2 TYR A 307     -48.505 -38.581 -12.957  1.00  0.69           H  
ATOM   4897  HH  TYR A 307     -50.090 -37.039 -15.724  1.00  0.69           H  
ATOM   4898  N   HIS A 308     -53.367 -38.279 -10.684  1.00  0.67           N  
ATOM   4899  CA  HIS A 308     -53.695 -39.631 -11.081  1.00  0.67           C  
ATOM   4900  C   HIS A 308     -53.042 -40.044 -12.405  1.00  0.67           C  
ATOM   4901  O   HIS A 308     -52.449 -41.123 -12.480  1.00  0.67           O  
ATOM   4902  CB  HIS A 308     -55.206 -39.729 -11.151  1.00  0.67           C  
ATOM   4903  CG  HIS A 308     -55.805 -39.458  -9.812  1.00  0.67           C  
ATOM   4904  CD2 HIS A 308     -56.440 -38.370  -9.335  1.00  0.67           C  
ATOM   4905  ND1 HIS A 308     -55.744 -40.358  -8.766  1.00  0.67           N  
ATOM   4906  CE1 HIS A 308     -56.330 -39.826  -7.705  1.00  0.67           C  
ATOM   4907  NE2 HIS A 308     -56.753 -38.623  -8.028  1.00  0.67           N  
ATOM   4908  H   HIS A 308     -53.795 -37.508 -11.195  1.00  0.67           H  
ATOM   4909  HA  HIS A 308     -53.348 -40.324 -10.319  1.00  0.67           H  
ATOM   4910 1HB  HIS A 308     -55.600 -39.011 -11.872  1.00  0.67           H  
ATOM   4911 2HB  HIS A 308     -55.493 -40.723 -11.474  1.00  0.67           H  
ATOM   4912  HD2 HIS A 308     -56.653 -37.463  -9.885  1.00  0.67           H  
ATOM   4913  HE1 HIS A 308     -56.435 -40.293  -6.729  1.00  0.67           H  
ATOM   4914  HE2 HIS A 308     -57.232 -37.960  -7.420  1.00  0.67           H  
ATOM   4915  N   GLY A 309     -53.107 -39.178 -13.420  1.00  0.67           N  
ATOM   4916  CA  GLY A 309     -52.519 -39.495 -14.738  1.00  0.67           C  
ATOM   4917  C   GLY A 309     -52.803 -38.414 -15.779  1.00  0.67           C  
ATOM   4918  O   GLY A 309     -53.543 -37.479 -15.502  1.00  0.67           O  
ATOM   4919  H   GLY A 309     -53.598 -38.295 -13.273  1.00  0.67           H  
ATOM   4920 1HA  GLY A 309     -51.443 -39.611 -14.632  1.00  0.67           H  
ATOM   4921 2HA  GLY A 309     -52.877 -40.453 -15.086  1.00  0.67           H  
ATOM   4922  N   SER A 310     -52.210 -38.539 -16.968  1.00  0.70           N  
ATOM   4923  CA  SER A 310     -52.335 -37.529 -18.023  1.00  0.70           C  
ATOM   4924  C   SER A 310     -52.537 -38.060 -19.434  1.00  0.70           C  
ATOM   4925  O   SER A 310     -52.291 -39.229 -19.720  1.00  0.70           O  
ATOM   4926  CB  SER A 310     -51.063 -36.708 -18.059  1.00  0.70           C  
ATOM   4927  OG  SER A 310     -50.835 -36.086 -16.847  1.00  0.70           O  
ATOM   4928  H   SER A 310     -51.622 -39.345 -17.143  1.00  0.70           H  
ATOM   4929  HA  SER A 310     -53.187 -36.905 -17.771  1.00  0.70           H  
ATOM   4930 1HB  SER A 310     -50.243 -37.381 -18.268  1.00  0.70           H  
ATOM   4931 2HB  SER A 310     -51.094 -35.969 -18.860  1.00  0.70           H  
ATOM   4932  HG  SER A 310     -51.079 -35.142 -16.955  1.00  0.70           H  
ATOM   4933  N   TYR A 311     -52.934 -37.178 -20.354  1.00  0.75           N  
ATOM   4934  CA  TYR A 311     -52.959 -37.623 -21.750  1.00  0.75           C  
ATOM   4935  C   TYR A 311     -52.678 -36.489 -22.747  1.00  0.75           C  
ATOM   4936  O   TYR A 311     -52.855 -35.319 -22.434  1.00  0.75           O  
ATOM   4937  CB  TYR A 311     -54.288 -38.281 -22.073  1.00  0.75           C  
ATOM   4938  CG  TYR A 311     -55.429 -37.385 -22.143  1.00  0.75           C
[truncated: 770,241 more chars]
