# Supplementary material for: Integrative proteome-wide structural analysis and high-throughput docking identify broad-spectrum antiviral scaffolds against Zika, Yellow Fever, West Nile, Saint Louis encephalitis, and Usutu viruses
Source: Front Cell Infect Microbiol. 2026 Apr 30;16:1723132. doi: 10.3389/fcimb.2026.1723132 (PMC13171538; doi:10.3389/fcimb.2026.1723132)
Supplement: Supplementary file 5 [file DataSheet5.zip]

Archive with 104 entries (74 files):
- WNV/
- WNV/WNV_C/
- WNV/WNV_C/Mol_probity_Files/
- WNV/WNV_C/Mol_probity_Files/Chiral_volume_WNV_C.txt
- WNV/WNV_C/Mol_probity_Files/Clash_log_WNV_C.txt
- WNV/WNV_E/
- WNV/WNV_E/Mol_probity_Files/
- WNV/WNV_E/Mol_probity_Files/Chiral_volume_WNV_E.txt
- WNV/WNV_E/Mol_probity_Files/Clash_log_WNV_E.txt
- WNV/WNV_E/Mol_probity_Files/WNV_E_1FH-multi.table.pdf
- WNV/WNV_E/Mol_probity_Files/WNV_E_1FH-rama.pdf
- WNV/WNV_E/Mol_probity_Files/WNV_E_1FH.pdb
- WNV/WNV_E/ProSA_global_analysis/
- WNV/WNV_E/ProSA_global_analysis/WNV_E_Global_z_score.png
- WNV/WNV_E/ProSA_global_analysis/WNV_E_Local_model.png
- WNV/WNV_E/WNV_E.pdb
- WNV/WNV_M/
- WNV/WNV_M/Mol_probity_Files/
- WNV/WNV_M/Mol_probity_Files/Chiral_volume_WNV_M.txt
- WNV/WNV_M/Mol_probity_Files/Clash_log_WNV_M.txt
- WNV/WNV_M/Mol_probity_Files/WNV_M_1FH-multi.table.pdf
- WNV/WNV_M/Mol_probity_Files/WNV_M_1FH-rama.pdf
- WNV/WNV_M/Mol_probity_Files/WNV_M_1FH.pdb
- WNV/WNV_M/ProSA_global_analysis/
- WNV/WNV_M/ProSA_global_analysis/WNV_M_Global_z_score.png
- WNV/WNV_M/ProSA_global_analysis/WNV_M_Local_model.png
- WNV/WNV_M/WNV_M.pdb
- WNV/WNV_NS1/
- WNV/WNV_NS1/Mol_probity_Files/
- WNV/WNV_NS1/Mol_probity_Files/Chiral_volume_WNV_NS1.txt
- WNV/WNV_NS1/Mol_probity_Files/Clash_log_WNV_NS1.txt
- WNV/WNV_NS1/Mol_probity_Files/WNV_NS1_1FH-multi.table.pdf
- WNV/WNV_NS1/Mol_probity_Files/WNV_NS1_1FH-rama.pdf
- WNV/WNV_NS1/Mol_probity_Files/WNV_NS1_1FH.pdb
- WNV/WNV_NS1/ProSA_global_analysis/
- WNV/WNV_NS1/ProSA_global_analysis/WNV_NS1_Global_z_score.png
- WNV/WNV_NS1/ProSA_global_analysis/WNV_NS1_Local_model.png
- WNV/WNV_NS1/WNV_NS1.pdb
- WNV/WNV_NS2a/
- WNV/WNV_NS2a/Mol_probity_Files/
- WNV/WNV_NS2a/Mol_probity_Files/Chiral_volume_WNV_NS2a.txt
- WNV/WNV_NS2a/Mol_probity_Files/Clash_log_WNV_NS2a.txt
- WNV/WNV_NS2a/Mol_probity_Files/WNV_NS2a_1FH-multi.table.pdf
- WNV/WNV_NS2a/Mol_probity_Files/WNV_NS2a_1FH-rama.pdf
- WNV/WNV_NS2a/Mol_probity_Files/WNV_NS2a_1FH.pdb
- WNV/WNV_NS2a/ProSA_global_analysis/
- WNV/WNV_NS2a/ProSA_global_analysis/WNV_NS2a_Global_z_score.png
- WNV/WNV_NS2a/ProSA_global_analysis/WNV_NS2a_Local_model.png
- WNV/WNV_NS2a/WNV_NS2a.pdb
- WNV/WNV_NS2b/
- WNV/WNV_NS2b/Mol_probity_Files/
- WNV/WNV_NS2b/Mol_probity_Files/Chiral_volume_WNV_NS2b.txt
- WNV/WNV_NS2b/Mol_probity_Files/Clash_log_WNV_NS2b.txt
- WNV/WNV_NS2b/Mol_probity_Files/WNV_NS2b_1FH-multi.table.pdf
- WNV/WNV_NS2b/Mol_probity_Files/WNV_NS2b_1FH-rama.pdf
- WNV/WNV_NS2b/Mol_probity_Files/WNV_NS2b_1FH.pdb
- WNV/WNV_NS2b/ProSA_global_analysis/
- WNV/WNV_NS2b/ProSA_global_analysis/WNV_NS2b_Global_z_score.png
- WNV/WNV_NS2b/ProSA_global_analysis/WNV_NS2b_Local_model.png
- WNV/WNV_NS2b/WNV_NS2b.pdb
- WNV/WNV_NS3/
- WNV/WNV_NS3/Mol_probity_Files/
- WNV/WNV_NS3/Mol_probity_Files/Chiral_volume_WNV_NS3.txt
- WNV/WNV_NS3/Mol_probity_Files/Clash_log_WNV_NS3.txt
- WNV/WNV_NS3/Mol_probity_Files/WNV_NS3_1FH-multi.table.pdf
- WNV/WNV_NS3/Mol_probity_Files/WNV_NS3_1FH-rama.pdf
- WNV/WNV_NS3/Mol_probity_Files/WNV_NS3_1FH.pdb
- WNV/WNV_NS3/ProSA_global_analysis/
- WNV/WNV_NS3/ProSA_global_analysis/WNV_NS3_Global_z_score.png
- WNV/WNV_NS3/ProSA_global_analysis/WNV_NS3_Local_model.png
- WNV/WNV_NS3/WNV_NS3.pdb
- WNV/WNV_NS4a/
- WNV/WNV_NS4a/Mol_probity_Files/
- WNV/WNV_NS4a/Mol_probity_Files/Chiral_volume_WNV_NS4a.txt
- WNV/WNV_NS4a/Mol_probity_Files/Clash_log_WNV_NS4a.txt
- WNV/WNV_NS4a/Mol_probity_Files/WNV_NS4a_1FH-multi.table.pdf
- WNV/WNV_NS4a/Mol_probity_Files/WNV_NS4a_1FH-rama.pdf
- WNV/WNV_NS4a/Mol_probity_Files/WNV_NS4a_1FH.pdb
- WNV/WNV_NS4a/ProSA_global_analysis/
- WNV/WNV_NS4a/ProSA_global_analysis/WNV_NS4a_Global_z_score.png
- WNV/WNV_NS4a/ProSA_global_analysis/WNV_NS4a_Local_model.png
- WNV/WNV_NS4a/WNV_NS4a.pdb
- WNV/WNV_NS4b/
- WNV/WNV_NS4b/Mol_probity_Files/
- WNV/WNV_NS4b/Mol_probity_Files/Chiral_volume_WNV_NS4b.txt
- WNV/WNV_NS4b/Mol_probity_Files/Clash_log_WNV_NS4b.txt
- WNV/WNV_NS4b/Mol_probity_Files/WNV_NS4b_1FH-multi.table.pdf
- WNV/WNV_NS4b/Mol_probity_Files/WNV_NS4b_1FH-rama.pdf
- WNV/WNV_NS4b/Mol_probity_Files/WNV_NS4b_1FH.pdb
- WNV/WNV_NS4b/ProSA_global_analysis/
- WNV/WNV_NS4b/ProSA_global_analysis/WNV_NS4b_Global_z_score.png
- WNV/WNV_NS4b/ProSA_global_analysis/WNV_NS4b_Local_model.png
- WNV/WNV_NS4b/WNV_NS4b.pdb
- WNV/WNV_NS5/
- WNV/WNV_NS5/Mol_probity_Files/
- WNV/WNV_NS5/Mol_probity_Files/Chiral_volume_WNV_NS5.txt
- WNV/WNV_NS5/Mol_probity_Files/Clash_log_WNV_NS5.txt
- WNV/WNV_NS5/Mol_probity_Files/WNV_NS5_1FH-multi.table.pdf
- WNV/WNV_NS5/Mol_probity_Files/WNV_NS5_1FH-rama.pdf
- WNV/WNV_NS5/Mol_probity_Files/WNV_NS5_1FH.pdb
- WNV/WNV_NS5/ProSA_global_analysis/
- WNV/WNV_NS5/ProSA_global_analysis/WNV_NS5_Global_z_score.png
- WNV/WNV_NS5/ProSA_global_analysis/WNV_NS5_Local_model.png
- WNV/WNV_NS5/WNV_NS5.pdb
