# Supplementary material for: Integrative proteome-wide structural analysis and high-throughput docking identify broad-spectrum antiviral scaffolds against Zika, Yellow Fever, West Nile, Saint Louis encephalitis, and Usutu viruses
Source: Front Cell Infect Microbiol. 2026 Apr 30;16:1723132. doi: 10.3389/fcimb.2026.1723132 (PMC13171538; doi:10.3389/fcimb.2026.1723132)
Supplement: Supplementary file 5 [file DataSheet5.zip › WNV/WNV_E/Mol_probity_Files/Clash_log_WNV_E.txt]

Using electron cloud x-H distances and vdW radii

Using input model H/D atoms...

Bad Clashes >= 0.4 Angstrom:
 A 262  LEU  C    A 262  LEU HD13 :0.691
 A 262  LEU  O    A 262  LEU HD13 :0.500
 A  98  ASP  OD1  A 110  LYS  NZ  :0.493
 A 376  GLU  OE2  A 406  LYS  NZ  :0.480
 A 372  LEU  C    A 372  LEU HD23 :0.480
 A  23  LEU  C    A  23  LEU HD12 :0.471
 A 340  ILE  O    A 340  ILE HG23 :0.459
 A 146  PRO  O    A 147  THR  C   :0.435
 A 393  ILE  N    A 393  ILE HD12 :0.434
 A   1  PHE  N    A  42  ASP  OD2 :0.425
 A 262  LEU  C    A 262  LEU  CD1 :0.410
clashscore = 1.47
clashscore (B factor cutoff = 40) = 1.471572
