# Supplementary material for: Integrative proteome-wide structural analysis and high-throughput docking identify broad-spectrum antiviral scaffolds against Zika, Yellow Fever, West Nile, Saint Louis encephalitis, and Usutu viruses
Source: Front Cell Infect Microbiol. 2026 Apr 30;16:1723132. doi: 10.3389/fcimb.2026.1723132 (PMC13171538; doi:10.3389/fcimb.2026.1723132)
Supplement: Supplementary file 5 [file DataSheet5.zip › WNV/WNV_E/Mol_probity_Files/WNV_E_1FH.pdb]

USER  MOD reduce.3.7.201124 H: found=0, std=0, add=3721, rem=0, adj=114
USER  MOD -----------------------------------------------------------------
USER  MOD scores for adjustable sidechains, with "set" totals for H,N and Q
USER  MOD "o" means original, "f" means flipped, "180deg" is methyl default
USER  MOD "!" flags a clash with an overlap of 0.40A or greater
USER  MOD flip categories: "K"=keep, "C"=clashes, "X"=uncertain, "F"=flip
USER  MOD Set 1.1: A 458 SER OG  :   rot  180:sc=   0.566
USER  MOD Set 1.2: A 461 THR OG1 :   rot   77:sc=    0.52
USER  MOD Set 2.1: A 392 GLN     :      amide:sc=    0.18  K(o=-0.073,f=-2.7)
USER  MOD Set 2.2: A 394 ASN     :      amide:sc=  -0.253  K(o=-0.073,f=-2.6)
USER  MOD Set 3.1: A 318 THR OG1 :   rot -145:sc=    0.86
USER  MOD Set 3.2: A 322 THR OG1 :   rot  165:sc=    1.99
USER  MOD Set 4.1: A 276 SER OG  :   rot  180:sc=       0
USER  MOD Set 4.2: A 277 ASN     :      amide:sc=-0.00448  X(o=-0.0045,f=0)
USER  MOD Set 5.1: A  70 THR OG1 :   rot  -84:sc=   0.408
USER  MOD Set 5.2: A 115 THR OG1 :   rot  114:sc=   0.541
USER  MOD Set 5.3: A 250 GLN     :      amide:sc=    1.22  K(o=2.2,f=1.4)
USER  MOD Set 6.1: A 230 SER OG  :   rot  180:sc=   0.185
USER  MOD Set 6.2: A 232 THR OG1 :   rot  180:sc=       0
USER  MOD Set 7.1: A 205 SER OG  :   rot  -62:sc=   0.675
USER  MOD Set 7.2: A 210 SER OG  :   rot  140:sc=   0.606
USER  MOD Set 8.1: A 177 THR OG1 :   rot  180:sc=   0.351
USER  MOD Set 8.2: A 187 THR OG1 :   rot  -76:sc=   0.384
USER  MOD Set 9.1: A 170 THR OG1 :   rot  135:sc=    1.02
USER  MOD Set 9.2: A 172 SER OG  :   rot  180:sc=    0.88
USER  MOD Set10.1: A 154 ASN     :      amide:sc=  -0.522  K(o=-0.52,f=-7!)
USER  MOD Set10.2: A 157 THR OG1 :   rot  180:sc=       0
USER  MOD Set11.1: A   1 PHE N   :NH3+    171:sc=   -1.05!  (180deg=-1.26!)
USER  MOD Set11.2: A 144 HIS     :     no HD1:sc=   0.439  K(o=-0.61,f=-2.8!)
USER  MOD Set12.1: A  94 GLN     :      amide:sc=   0.384  K(o=0.66,f=-2.2!)
USER  MOD Set12.2: A 112 SER OG  :   rot  100:sc=   0.272
USER  MOD Set13.1: A  69 SER OG  :   rot  180:sc=   0.184
USER  MOD Set13.2: A  82 ASN     :      amide:sc=    0.31  K(o=0.49,f=-5.2!)
USER  MOD Set14.1: A  58 SER OG  :   rot  180:sc=   0.308
USER  MOD Set14.2: A 126 THR OG1 :   rot  -64:sc=   0.339
USER  MOD Single : A   2 ASN     :      amide:sc=  -0.885  K(o=-0.88,f=-5!)
USER  MOD Single : A   7 SER OG  :   rot  180:sc=       0
USER  MOD Single : A   8 ASN     :      amide:sc=  0.0992  K(o=0.099,f=-2.1!)
USER  MOD Single : A  16 SER OG  :   rot  -43:sc=    1.32
USER  MOD Single : A  19 THR OG1 :   rot  160:sc=   0.712
USER  MOD Single : A  29 SER OG  :   rot  -60:sc=   0.786
USER  MOD Single : A  32 THR OG1 :   rot  -69:sc=    1.83
USER  MOD Single : A  35 SER OG  :   rot  180:sc=       0
USER  MOD Single : A  36 LYS NZ  :NH3+   -156:sc=   0.645   (180deg=-0.646)
USER  MOD Single : A  38 LYS NZ  :NH3+   -166:sc=    1.24   (180deg=0.973)
USER  MOD Single : A  40 THR OG1 :   rot -160:sc=    1.21
USER  MOD Single : A  44 LYS NZ  :NH3+   -173:sc=   0.538   (180deg=0.515)
USER  MOD Single : A  47 ASN     :      amide:sc= -0.0462  K(o=-0.046,f=-1.8!)
USER  MOD Single : A  52 ASN     :      amide:sc=       0  X(o=0,f=-0.11)
USER  MOD Single : A  59 TYR OH  :   rot   65:sc=   0.616
USER  MOD Single : A  61 TYR OH  :   rot -130:sc=  -0.223
USER  MOD Single : A  64 SER OG  :   rot  180:sc=       0
USER  MOD Single : A  66 SER OG  :   rot  180:sc=       0
USER  MOD Single : A  76 THR OG1 :   rot  170:sc= -0.0657
USER  MOD Single : A  81 HIS     :     no HD1:sc=       0  X(o=0,f=-0.15)
USER  MOD Single : A  84 LYS NZ  :NH3+    174:sc=   0.963   (180deg=0.933)
USER  MOD Single : A  93 LYS NZ  :NH3+    176:sc=   0.605   (180deg=0.571)
USER  MOD Single : A 103 ASN     :      amide:sc=  -0.104  K(o=-0.1,f=-3.9!)
USER  MOD Single : A 110 LYS NZ  :NH3+    143:sc=   0.356   (180deg=-0.125!)
USER  MOD Single : A 118 LYS NZ  :NH3+    180:sc=       0   (180deg=0)
USER  MOD Single : A 122 THR OG1 :   rot  180:sc=       0
USER  MOD Single : A 123 THR OG1 :   rot  180:sc=       0
USER  MOD Single : A 124 LYS NZ  :NH3+    180:sc=       0   (180deg=0)
USER  MOD Single : A 131 GLN     :      amide:sc=   -0.56  K(o=-0.56,f=-2.8!)
USER  MOD Single : A 132 LYS NZ  :NH3+    180:sc=       0   (180deg=0)
USER  MOD Single : A 134 ASN     :      amide:sc= -0.0271  K(o=-0.027,f=-0.77)
USER  MOD Single : A 136 LYS NZ  :NH3+    180:sc=       0   (180deg=0)
USER  MOD Single : A 137 TYR OH  :   rot   35:sc=    1.09
USER  MOD Single : A 147 THR OG1 :   rot  137:sc=    0.89
USER  MOD Single : A 148 THR OG1 :   rot   31:sc=    0.93
USER  MOD Single : A 151 SER OG  :   rot  180:sc=       0
USER  MOD Single : A 152 HIS     :     no HE2:sc=    1.27  K(o=1.3,f=-4.1!)
USER  MOD Single : A 155 TYR OH  :   rot  180:sc=       0
USER  MOD Single : A 156 SER OG  :   rot  180:sc=       0
USER  MOD Single : A 158 GLN     :      amide:sc=  -0.394  K(o=-0.39,f=-3.4!)
USER  MOD Single : A 159 THR OG1 :   rot   75:sc=    1.64
USER  MOD Single : A 162 THR OG1 :   rot  180:sc=       0
USER  MOD Single : A 163 GLN     :      amide:sc=-0.000401  X(o=-0.0004,f=-0.13)
USER  MOD Single : A 168 SER OG  :   rot  180:sc=       0
USER  MOD Single : A 175 SER OG  :   rot  180:sc=       0
USER  MOD Single : A 176 TYR OH  :   rot  180:sc=       0
USER  MOD Single : A 179 LYS NZ  :NH3+    172:sc=   0.823   (180deg=0.668)
USER  MOD Single : A 183 TYR OH  :   rot -153:sc=    0.47
USER  MOD Single : A 194 SER OG  :   rot  -68:sc=   0.959
USER  MOD Single : A 198 THR OG1 :   rot   74:sc=     1.3
USER  MOD Single : A 199 SER OG  :   rot  -57:sc=   0.922
USER  MOD Single : A 201 TYR OH  :   rot  180:sc=       0
USER  MOD Single : A 202 TYR OH  :   rot  166:sc=  0.0427
USER  MOD Single : A 209 LYS NZ  :NH3+    180:sc=       0   (180deg=0)
USER  MOD Single : A 214 HIS     :     no HD1:sc=    0.53  K(o=0.53,f=-3.9!)
USER  MOD Single : A 222 ASN     :      amide:sc=  0.0752  K(o=0.075,f=-3.7!)
USER  MOD Single : A 226 SER OG  :   rot   87:sc=    1.11
USER  MOD Single : A 227 SER OG  :   rot  180:sc=       0
USER  MOD Single : A 231 THR OG1 :   rot  180:sc=       0
USER  MOD Single : A 235 ASN     :      amide:sc= -0.0168  K(o=-0.017,f=-0.81)
USER  MOD Single : A 238 THR OG1 :   rot -171:sc=    1.17
USER  MOD Single : A 246 HIS     :     no HD1:sc=  -0.148  X(o=-0.15,f=-0.016)
USER  MOD Single : A 248 THR OG1 :   rot  180:sc=       0
USER  MOD Single : A 249 LYS NZ  :NH3+    180:sc=       0   (180deg=0)
USER  MOD Single : A 251 SER OG  :   rot  180:sc=       0
USER  MOD Single : A 257 SER OG  :   rot  180:sc=   0.217
USER  MOD Single : A 258 GLN     :      amide:sc= -0.0332  X(o=-0.033,f=-0.2)
USER  MOD Single : A 263 HIS     :     no HD1:sc=   0.128  K(o=0.13,f=-1.3)
USER  MOD Single : A 264 GLN     :      amide:sc=       0  K(o=0,f=-0.81)
USER  MOD Single : A 275 SER OG  :   rot  180:sc=       0
USER  MOD Single : A 278 THR OG1 :   rot  180:sc=       0
USER  MOD Single : A 280 LYS NZ  :NH3+   -118:sc=   0.159   (180deg=0)
USER  MOD Single : A 282 THR OG1 :   rot  180:sc= -0.0811
USER  MOD Single : A 283 SER OG  :   rot  -81:sc=    1.11
USER  MOD Single : A 285 HIS     :     no HE2:sc=   -1.73  K(o=-1.7,f=-5.6!)
USER  MOD Single : A 287 LYS NZ  :NH3+    175:sc=   0.952   (180deg=0.914)
USER  MOD Single : A 291 LYS NZ  :NH3+    180:sc=       0   (180deg=0)
USER  MOD Single : A 294 LYS NZ  :NH3+   -162:sc=    1.04   (180deg=0.747)
USER  MOD Single : A 296 GLN     :      amide:sc=   0.411  X(o=0.41,f=-0.01)
USER  MOD Single : A 298 LYS NZ  :NH3+    171:sc=   0.489   (180deg=0.453)
USER  MOD Single : A 300 THR OG1 :   rot  -56:sc=    1.16
USER  MOD Single : A 301 THR OG1 :   rot  -50:sc=    1.08
USER  MOD Single : A 302 TYR OH  :   rot  180:sc=       0
USER  MOD Single : A 306 SER OG  :   rot  180:sc=       0
USER  MOD Single : A 307 LYS NZ  :NH3+   -175:sc=   0.977   (180deg=0.966)
USER  MOD Single : A 310 LYS NZ  :NH3+    180:sc=       0   (180deg=0)
USER  MOD Single : A 314 ASN     :      amide:sc= -0.0267  K(o=-0.027,f=-0.82)
USER  MOD Single : A 320 HIS     :     no HE2:sc=   0.592  K(o=0.59,f=-4.8!)
USER  MOD Single : A 328 GLN     :      amide:sc=   0.321  K(o=0.32,f=-0.92)
USER  MOD Single : A 329 TYR OH  :   rot  165:sc=   0.192
USER  MOD Single : A 330 THR OG1 :   rot  -72:sc=    1.28
USER  MOD Single : A 332 THR OG1 :   rot  180:sc=       0
USER  MOD Single : A 337 LYS NZ  :NH3+    180:sc=       0   (180deg=0)
USER  MOD Single : A 341 SER OG  :   rot  180:sc=       0
USER  MOD Single : A 342 SER OG  :   rot  180:sc=       0
USER  MOD Single : A 345 SER OG  :   rot  180:sc=   0.109
USER  MOD Single : A 347 ASN     :      amide:sc= -0.0416  K(o=-0.042,f=-1.1)
USER  MOD Single : A 350 THR OG1 :   rot  180:sc=       0
USER  MOD Single : A 357 THR OG1 :   rot  180:sc=       0
USER  MOD Single : A 359 ASN     :      amide:sc=  -0.716  K(o=-0.72,f=-3.1!)
USER  MOD Single : A 363 SER OG  :   rot  180:sc=       0
USER  MOD Single : A 366 THR OG1 :   rot  180:sc=  -0.105
USER  MOD Single : A 368 ASN     :      amide:sc=       0  X(o=0,f=0)
USER  MOD Single : A 369 SER OG  :   rot  160:sc=       0
USER  MOD Single : A 370 LYS NZ  :NH3+    180:sc=       0   (180deg=0)
USER  MOD Single : A 382 SER OG  :   rot  180:sc=       0
USER  MOD Single : A 383 TYR OH  :   rot  180:sc=       0
USER  MOD Single : A 391 GLN     :      amide:sc=   0.417  K(o=0.42,f=-3.7!)
USER  MOD Single : A 395 HIS     :     no HD1:sc=  -0.181  X(o=-0.18,f=0)
USER  MOD Single : A 396 HIS     :     no HD1:sc= -0.0355  X(o=-0.035,f=-0.47)
USER  MOD Single : A 398 HIS     :     no HE2:sc=    1.08  K(o=1.1,f=-3.5!)
USER  MOD Single : A 399 LYS NZ  :NH3+   -179:sc=    1.09   (180deg=1.07)
USER  MOD Single : A 400 SER OG  :   rot  180:sc=       0
USER  MOD Single : A 402 SER OG  :   rot  180:sc=   0.169
USER  MOD Single : A 403 SER OG  :   rot  180:sc=       0
USER  MOD Single : A 406 LYS NZ  :NH3+    145:sc=    -2.3!  (180deg=-2.35!)
USER  MOD Single : A 409 THR OG1 :   rot   77:sc=   0.862
USER  MOD Single : A 410 THR OG1 :   rot   75:sc=    1.05
USER  MOD Single : A 411 THR OG1 :   rot   74:sc=    0.91
USER  MOD Single : A 416 GLN     :      amide:sc=       0  X(o=0,f=-0.062)
USER  MOD Single : A 424 THR OG1 :   rot   50:sc=   0.214
USER  MOD Single : A 430 SER OG  :   rot  180:sc=   0.266
USER  MOD Single : A 436 THR OG1 :   rot  180:sc=       0
USER  MOD Single : A 437 SER OG  :   rot  180:sc=       0
USER  MOD Single : A 440 LYS NZ  :NH3+    180:sc=   0.802   (180deg=0.802)
USER  MOD Single : A 443 HIS     :     no HE2:sc=-0.00451  X(o=-0.0045,f=-0.33)
USER  MOD Single : A 444 GLN     :      amide:sc=   0.317  K(o=0.32,f=-0.63)
USER  MOD Single : A 452 SER OG  :   rot   81:sc=    1.08
USER  MOD Single : A 462 GLN     :      amide:sc=   0.173  K(o=0.17,f=-0.42)
USER  MOD Single : A 475 ASN     :      amide:sc=       0  X(o=0,f=-0.45)
USER  MOD Single : A 480 SER OG  :   rot  180:sc=       0
USER  MOD Single : A 484 THR OG1 :   rot   75:sc=    0.91
USER  MOD Single : A 496 SER OG  :   rot   73:sc=    1.25
USER  MOD Single : A 498 ASN     :      amide:sc=       0  X(o=0,f=-0.29)
USER  MOD Single : A 500 HIS     :     no HE2:sc=   0.787  K(o=0.79,f=-3.2!)
USER  MOD -----------------------------------------------------------------
ATOM      1  N   PHE A   1      -0.925   0.261   0.643  1.00  1.40           N
ATOM      2  CA  PHE A   1       0.437   0.654   0.399  1.00  1.40           C
ATOM      3  C   PHE A   1       0.940   1.690   1.401  1.00  1.40           C
ATOM      4  O   PHE A   1       1.806   1.402   2.227  1.00  1.40           O
ATOM      5  CB  PHE A   1       0.552   1.087  -1.054  1.00  1.40           C
ATOM      6  CG  PHE A   1       1.844   1.579  -1.449  1.00  1.40           C
ATOM      7  CD1 PHE A   1       2.949   0.840  -1.227  1.00  1.40           C
ATOM      8  CD2 PHE A   1       1.959   2.757  -2.123  1.00  1.40           C
ATOM      9  CE1 PHE A   1       4.160   1.294  -1.642  1.00  1.40           C
ATOM     10  CE2 PHE A   1       3.177   3.192  -2.543  1.00  1.40           C
ATOM     11  CZ  PHE A   1       4.256   2.470  -2.298  1.00  1.40           C
ATOM      0  H1  PHE A   1      -1.216  -0.239  -0.034  1.00  1.40           H   new
ATOM      0  H2  PHE A   1      -0.968  -0.208   1.398  1.00  1.40           H   new
ATOM      0  H3  PHE A   1      -1.435   0.987   0.716  1.00  1.40           H   new
ATOM      0  HA  PHE A   1       1.029  -0.101   0.541  1.00  1.40           H   new
ATOM      0  HB2 PHE A   1       0.323   0.333  -1.620  1.00  1.40           H   new
ATOM      0  HB3 PHE A   1      -0.107   1.779  -1.223  1.00  1.40           H   new
ATOM      0  HD1 PHE A   1       2.882   0.021  -0.791  1.00  1.40           H   new
ATOM      0  HD2 PHE A   1       1.201   3.266  -2.297  1.00  1.40           H   new
ATOM      0  HE1 PHE A   1       4.925   0.793  -1.474  1.00  1.40           H   new
ATOM      0  HE2 PHE A   1       3.250   3.997  -3.002  1.00  1.40           H   new
ATOM      0  HZ  PHE A   1       5.088   2.774  -2.580  1.00  1.40           H   new
ATOM     23  N   ASN A   2       0.387   2.882   1.406  1.00  1.32           N
ATOM     24  CA  ASN A   2       0.879   3.891   2.345  1.00  1.32           C
ATOM     25  C   ASN A   2       0.688   3.531   3.820  1.00  1.32           C
ATOM     26  O   ASN A   2       1.414   4.008   4.694  1.00  1.32           O
ATOM     27  CB  ASN A   2       0.182   5.193   2.084  1.00  1.32           C
ATOM     28  CG  ASN A   2      -1.247   5.065   2.351  1.00  1.32           C
ATOM     29  ND2 ASN A   2      -1.792   5.944   3.146  1.00  1.32           N
ATOM     30  OD1 ASN A   2      -1.887   4.157   1.806  1.00  1.32           O
ATOM      0  H   ASN A   2      -0.257   3.133   0.894  1.00  1.32           H   new
ATOM      0  HA  ASN A   2       1.835   3.949   2.192  1.00  1.32           H   new
ATOM      0  HB2 ASN A   2       0.561   5.888   2.645  1.00  1.32           H   new
ATOM      0  HB3 ASN A   2       0.322   5.463   1.163  1.00  1.32           H   new
ATOM      0 HD21 ASN A   2      -2.635   5.909   3.313  1.00  1.32           H   new
ATOM      0 HD22 ASN A   2      -1.308   6.559   3.503  1.00  1.32           H   new
ATOM     37  N   CYS A   3      -0.268   2.661   4.100  1.00  1.27           N
ATOM     38  CA  CYS A   3      -0.609   2.297   5.462  1.00  1.27           C
ATOM     39  C   CYS A   3       0.262   1.172   6.016  1.00  1.27           C
ATOM     40  O   CYS A   3       0.137   0.802   7.178  1.00  1.27           O
ATOM     41  CB  CYS A   3      -2.067   1.897   5.517  1.00  1.27           C
ATOM     42  SG  CYS A   3      -3.145   3.267   5.089  1.00  1.27           S
ATOM      0  H   CYS A   3      -0.740   2.263   3.501  1.00  1.27           H   new
ATOM      0  HA  CYS A   3      -0.445   3.073   6.020  1.00  1.27           H   new
ATOM      0  HB2 CYS A   3      -2.224   1.159   4.908  1.00  1.27           H   new
ATOM      0  HB3 CYS A   3      -2.283   1.581   6.408  1.00  1.27           H   new
ATOM     47  N   LEU A   4       1.186   0.664   5.206  1.00  1.23           N
ATOM     48  CA  LEU A   4       2.038  -0.443   5.622  1.00  1.23           C
ATOM     49  C   LEU A   4       2.921  -0.065   6.809  1.00  1.23           C
ATOM     50  O   LEU A   4       3.274  -0.911   7.631  1.00  1.23           O
ATOM     51  CB  LEU A   4       2.914  -0.843   4.449  1.00  1.23           C
ATOM     52  CG  LEU A   4       2.161  -1.424   3.276  1.00  1.23           C
ATOM     53  CD1 LEU A   4       3.107  -1.597   2.137  1.00  1.23           C
ATOM     54  CD2 LEU A   4       1.522  -2.685   3.651  1.00  1.23           C
ATOM      0  H   LEU A   4       1.335   0.948   4.408  1.00  1.23           H   new
ATOM      0  HA  LEU A   4       1.472  -1.180   5.900  1.00  1.23           H   new
ATOM      0  HB2 LEU A   4       3.408  -0.064   4.148  1.00  1.23           H   new
ATOM      0  HB3 LEU A   4       3.567  -1.493   4.754  1.00  1.23           H   new
ATOM      0  HG  LEU A   4       1.453  -0.820   3.002  1.00  1.23           H   new
ATOM      0 HD11 LEU A   4       2.634  -1.970   1.377  1.00  1.23           H   new
ATOM      0 HD12 LEU A   4       3.481  -0.736   1.893  1.00  1.23           H   new
ATOM      0 HD13 LEU A   4       3.822  -2.198   2.399  1.00  1.23           H   new
ATOM      0 HD21 LEU A   4       1.043  -3.045   2.888  1.00  1.23           H   new
ATOM      0 HD22 LEU A   4       2.199  -3.319   3.936  1.00  1.23           H   new
ATOM      0 HD23 LEU A   4       0.900  -2.529   4.378  1.00  1.23           H   new
ATOM     66  N   GLY A   5       3.300   1.210   6.869  1.00  1.22           N
ATOM     67  CA  GLY A   5       4.152   1.745   7.919  1.00  1.22           C
ATOM     68  C   GLY A   5       3.374   2.385   9.077  1.00  1.22           C
ATOM     69  O   GLY A   5       3.979   3.028   9.937  1.00  1.22           O
ATOM      0  H   GLY A   5       3.062   1.797   6.287  1.00  1.22           H   new
ATOM      0  HA2 GLY A   5       4.708   1.031   8.269  1.00  1.22           H   new
ATOM      0  HA3 GLY A   5       4.748   2.407   7.535  1.00  1.22           H   new
ATOM     73  N   MET A   6       2.043   2.263   9.088  1.00  1.22           N
ATOM     74  CA  MET A   6       1.244   2.908  10.129  1.00  1.22           C
ATOM     75  C   MET A   6       0.752   1.946  11.187  1.00  1.22           C
ATOM     76  O   MET A   6       0.494   0.782  10.899  1.00  1.22           O
ATOM     77  CB  MET A   6       0.045   3.622   9.525  1.00  1.22           C
ATOM     78  CG  MET A   6       0.402   4.691   8.509  1.00  1.22           C
ATOM     79  SD  MET A   6       1.377   6.024   9.237  1.00  1.22           S
ATOM     80  CE  MET A   6       0.198   6.768  10.365  1.00  1.22           C
ATOM      0  H   MET A   6       1.590   1.817   8.509  1.00  1.22           H   new
ATOM      0  HA  MET A   6       1.838   3.544  10.558  1.00  1.22           H   new
ATOM      0  HB2 MET A   6      -0.529   2.965   9.100  1.00  1.22           H   new
ATOM      0  HB3 MET A   6      -0.470   4.029  10.240  1.00  1.22           H   new
ATOM      0  HG2 MET A   6       0.900   4.289   7.780  1.00  1.22           H   new
ATOM      0  HG3 MET A   6      -0.411   5.058   8.128  1.00  1.22           H   new
ATOM      0  HE1 MET A   6       0.616   7.513  10.825  1.00  1.22           H   new
ATOM      0  HE2 MET A   6      -0.571   7.086   9.866  1.00  1.22           H   new
ATOM      0  HE3 MET A   6      -0.090   6.108  11.015  1.00  1.22           H   new
ATOM     90  N   SER A   7       0.612   2.453  12.412  1.00  1.21           N
ATOM     91  CA  SER A   7       0.007   1.716  13.517  1.00  1.21           C
ATOM     92  C   SER A   7      -1.516   1.880  13.470  1.00  1.21           C
ATOM     93  O   SER A   7      -2.015   2.764  12.775  1.00  1.21           O
ATOM     94  CB  SER A   7       0.566   2.211  14.837  1.00  1.21           C
ATOM     95  OG  SER A   7       0.180   3.534  15.084  1.00  1.21           O
ATOM      0  H   SER A   7       0.870   3.245  12.625  1.00  1.21           H   new
ATOM      0  HA  SER A   7       0.219   0.773  13.434  1.00  1.21           H   new
ATOM      0  HB2 SER A   7       0.255   1.641  15.557  1.00  1.21           H   new
ATOM      0  HB3 SER A   7       1.534   2.150  14.825  1.00  1.21           H   new
ATOM      0  HG  SER A   7       0.499   3.786  15.819  1.00  1.21           H   new
ATOM    101  N   ASN A   8      -2.245   1.063  14.235  1.00  1.21           N
ATOM    102  CA  ASN A   8      -3.712   1.151  14.341  1.00  1.21           C
ATOM    103  C   ASN A   8      -4.403   1.090  12.964  1.00  1.21           C
ATOM    104  O   ASN A   8      -5.222   1.952  12.611  1.00  1.21           O
ATOM    105  CB  ASN A   8      -4.133   2.382  15.124  1.00  1.21           C
ATOM    106  CG  ASN A   8      -5.593   2.309  15.654  1.00  1.21           C
ATOM    107  ND2 ASN A   8      -6.227   3.458  15.732  1.00  1.21           N
ATOM    108  OD1 ASN A   8      -6.132   1.233  16.002  1.00  1.21           O
ATOM      0  H   ASN A   8      -1.902   0.435  14.712  1.00  1.21           H   new
ATOM      0  HA  ASN A   8      -4.009   0.370  14.834  1.00  1.21           H   new
ATOM      0  HB2 ASN A   8      -3.530   2.502  15.874  1.00  1.21           H   new
ATOM      0  HB3 ASN A   8      -4.041   3.164  14.558  1.00  1.21           H   new
ATOM      0 HD21 ASN A   8      -7.034   3.485  16.028  1.00  1.21           H   new
ATOM      0 HD22 ASN A   8      -5.835   4.183  15.487  1.00  1.21           H   new
ATOM    115  N   ARG A   9      -4.032   0.086  12.189  1.00  1.20           N
ATOM    116  CA  ARG A   9      -4.616  -0.169  10.885  1.00  1.20           C
ATOM    117  C   ARG A   9      -5.706  -1.237  10.992  1.00  1.20           C
ATOM    118  O   ARG A   9      -5.517  -2.277  11.633  1.00  1.20           O
ATOM    119  CB  ARG A   9      -3.552  -0.629   9.923  1.00  1.20           C
ATOM    120  CG  ARG A   9      -3.984  -0.898   8.550  1.00  1.20           C
ATOM    121  CD  ARG A   9      -2.834  -1.315   7.828  1.00  1.20           C
ATOM    122  NE  ARG A   9      -3.134  -1.781   6.543  1.00  1.20           N
ATOM    123  CZ  ARG A   9      -2.333  -2.577   5.879  1.00  1.20           C
ATOM    124  NH1 ARG A   9      -1.206  -2.958   6.411  1.00  1.20           N1+
ATOM    125  NH2 ARG A   9      -2.694  -2.997   4.714  1.00  1.20           N
ATOM      0  H   ARG A   9      -3.422  -0.478  12.410  1.00  1.20           H   new
ATOM      0  HA  ARG A   9      -5.010   0.654  10.557  1.00  1.20           H   new
ATOM      0  HB2 ARG A   9      -2.856   0.046   9.895  1.00  1.20           H   new
ATOM      0  HB3 ARG A   9      -3.150  -1.437  10.279  1.00  1.20           H   new
ATOM      0  HG2 ARG A   9      -4.668  -1.586   8.534  1.00  1.20           H   new
ATOM      0  HG3 ARG A   9      -4.371  -0.104   8.150  1.00  1.20           H   new
ATOM      0  HD2 ARG A   9      -2.214  -0.572   7.761  1.00  1.20           H   new
ATOM      0  HD3 ARG A   9      -2.384  -2.016   8.324  1.00  1.20           H   new
ATOM      0  HE  ARG A   9      -3.872  -1.536   6.175  1.00  1.20           H   new
ATOM      0 HH11 ARG A   9      -0.988  -2.687   7.198  1.00  1.20           H   new
ATOM      0 HH12 ARG A   9      -0.680  -3.481   5.975  1.00  1.20           H   new
ATOM      0 HH21 ARG A   9      -3.450  -2.754   4.385  1.00  1.20           H   new
ATOM      0 HH22 ARG A   9      -2.178  -3.520   4.267  1.00  1.20           H   new
ATOM    139  N   ASP A  10      -6.855  -0.970  10.403  1.00  1.21           N
ATOM    140  CA  ASP A  10      -7.946  -1.925  10.388  1.00  1.21           C
ATOM    141  C   ASP A  10      -8.062  -2.584   9.032  1.00  1.21           C
ATOM    142  O   ASP A  10      -7.744  -1.973   8.012  1.00  1.21           O
ATOM    143  CB  ASP A  10      -9.264  -1.263  10.758  1.00  1.21           C
ATOM    144  CG  ASP A  10      -9.356  -0.852  12.209  1.00  1.21           C
ATOM    145  OD1 ASP A  10      -8.943  -1.622  13.041  1.00  1.21           O
ATOM    146  OD2 ASP A  10      -9.858   0.210  12.502  1.00  1.21           O1-
ATOM      0  H   ASP A  10      -7.026  -0.230  10.000  1.00  1.21           H   new
ATOM      0  HA  ASP A  10      -7.749  -2.604  11.052  1.00  1.21           H   new
ATOM      0  HB2 ASP A  10      -9.390  -0.479  10.200  1.00  1.21           H   new
ATOM      0  HB3 ASP A  10      -9.990  -1.874  10.557  1.00  1.21           H   new
ATOM    151  N   PHE A  11      -8.548  -3.812   9.029  1.00  1.28           N
ATOM    152  CA  PHE A  11      -8.762  -4.553   7.800  1.00  1.28           C
ATOM    153  C   PHE A  11     -10.231  -4.919   7.665  1.00  1.28           C
ATOM    154  O   PHE A  11     -10.876  -5.305   8.642  1.00  1.28           O
ATOM    155  CB  PHE A  11      -7.898  -5.807   7.826  1.00  1.28           C
ATOM    156  CG  PHE A  11      -6.403  -5.557   7.789  1.00  1.28           C
ATOM    157  CD1 PHE A  11      -5.710  -5.257   8.963  1.00  1.28           C
ATOM    158  CD2 PHE A  11      -5.678  -5.678   6.607  1.00  1.28           C
ATOM    159  CE1 PHE A  11      -4.349  -5.068   8.954  1.00  1.28           C
ATOM    160  CE2 PHE A  11      -4.310  -5.500   6.607  1.00  1.28           C
ATOM    161  CZ  PHE A  11      -3.648  -5.194   7.781  1.00  1.28           C
ATOM      0  H   PHE A  11      -8.764  -4.242   9.742  1.00  1.28           H   new
ATOM      0  HA  PHE A  11      -8.514  -4.008   7.037  1.00  1.28           H   new
ATOM      0  HB2 PHE A  11      -8.108  -6.311   8.627  1.00  1.28           H   new
ATOM      0  HB3 PHE A  11      -8.138  -6.364   7.069  1.00  1.28           H   new
ATOM      0  HD1 PHE A  11      -6.177  -5.184   9.764  1.00  1.28           H   new
ATOM      0  HD2 PHE A  11      -6.118  -5.880   5.813  1.00  1.28           H   new
ATOM      0  HE1 PHE A  11      -3.903  -4.855   9.742  1.00  1.28           H   new
ATOM      0  HE2 PHE A  11      -3.832  -5.586   5.814  1.00  1.28           H   new
ATOM      0  HZ  PHE A  11      -2.726  -5.073   7.776  1.00  1.28           H   new
ATOM    171  N   LEU A  12     -10.740  -4.825   6.451  1.00  1.44           N
ATOM    172  CA  LEU A  12     -12.123  -5.139   6.156  1.00  1.44           C
ATOM    173  C   LEU A  12     -12.299  -5.925   4.866  1.00  1.44           C
ATOM    174  O   LEU A  12     -11.958  -5.437   3.795  1.00  1.44           O
ATOM    175  CB  LEU A  12     -12.867  -3.809   6.087  1.00  1.44           C
ATOM    176  CG  LEU A  12     -14.283  -3.815   5.726  1.00  1.44           C
ATOM    177  CD1 LEU A  12     -15.045  -4.625   6.746  1.00  1.44           C
ATOM    178  CD2 LEU A  12     -14.746  -2.347   5.720  1.00  1.44           C
ATOM      0  H   LEU A  12     -10.286  -4.574   5.765  1.00  1.44           H   new
ATOM      0  HA  LEU A  12     -12.477  -5.715   6.851  1.00  1.44           H   new
ATOM      0  HB2 LEU A  12     -12.786  -3.382   6.954  1.00  1.44           H   new
ATOM      0  HB3 LEU A  12     -12.403  -3.245   5.448  1.00  1.44           H   new
ATOM      0  HG  LEU A  12     -14.438  -4.214   4.855  1.00  1.44           H   new
ATOM      0 HD11 LEU A  12     -15.987  -4.634   6.514  1.00  1.44           H   new
ATOM      0 HD12 LEU A  12     -14.706  -5.534   6.757  1.00  1.44           H   new
ATOM      0 HD13 LEU A  12     -14.933  -4.228   7.624  1.00  1.44           H   new
ATOM      0 HD21 LEU A  12     -15.686  -2.305   5.484  1.00  1.44           H   new
ATOM      0 HD22 LEU A  12     -14.617  -1.963   6.601  1.00  1.44           H   new
ATOM      0 HD23 LEU A  12     -14.227  -1.847   5.071  1.00  1.44           H   new
ATOM    190  N   GLU A  13     -12.847  -7.135   4.976  1.00  1.69           N
ATOM    191  CA  GLU A  13     -13.068  -7.994   3.812  1.00  1.69           C
ATOM    192  C   GLU A  13     -14.492  -7.871   3.249  1.00  1.69           C
ATOM    193  O   GLU A  13     -14.833  -8.492   2.243  1.00  1.69           O
ATOM    194  CB  GLU A  13     -12.780  -9.450   4.177  1.00  1.69           C
ATOM    195  CG  GLU A  13     -11.319  -9.740   4.564  1.00  1.69           C
ATOM    196  CD  GLU A  13     -11.083 -11.193   4.951  1.00  1.69           C
ATOM    197  OE1 GLU A  13     -12.026 -11.948   4.935  1.00  1.69           O
ATOM    198  OE2 GLU A  13      -9.967 -11.540   5.267  1.00  1.69           O1-
ATOM      0  H   GLU A  13     -13.100  -7.479   5.722  1.00  1.69           H   new
ATOM      0  HA  GLU A  13     -12.458  -7.697   3.119  1.00  1.69           H   new
ATOM      0  HB2 GLU A  13     -13.354  -9.705   4.916  1.00  1.69           H   new
ATOM      0  HB3 GLU A  13     -13.020 -10.013   3.424  1.00  1.69           H   new
ATOM      0  HG2 GLU A  13     -10.741  -9.511   3.819  1.00  1.69           H   new
ATOM      0  HG3 GLU A  13     -11.067  -9.168   5.306  1.00  1.69           H   new
ATOM    205  N   GLY A  14     -15.339  -7.110   3.936  1.00  2.03           N
ATOM    206  CA  GLY A  14     -16.730  -6.947   3.528  1.00  2.03           C
ATOM    207  C   GLY A  14     -17.487  -8.255   3.728  1.00  2.03           C
ATOM    208  O   GLY A  14     -17.033  -9.128   4.468  1.00  2.03           O
ATOM      0  H   GLY A  14     -15.125  -6.676   4.647  1.00  2.03           H   new
ATOM      0  HA2 GLY A  14     -17.147  -6.241   4.046  1.00  2.03           H   new
ATOM      0  HA3 GLY A  14     -16.773  -6.679   2.597  1.00  2.03           H   new
ATOM    212  N   VAL A  15     -18.651  -8.379   3.083  1.00  2.40           N
ATOM    213  CA  VAL A  15     -19.485  -9.578   3.217  1.00  2.40           C
ATOM    214  C   VAL A  15     -19.859 -10.173   1.853  1.00  2.40           C
ATOM    215  O   VAL A  15     -20.622 -11.134   1.782  1.00  2.40           O
ATOM    216  CB  VAL A  15     -20.770  -9.248   3.991  1.00  2.40           C
ATOM    217  CG1 VAL A  15     -20.419  -8.769   5.402  1.00  2.40           C
ATOM    218  CG2 VAL A  15     -21.570  -8.225   3.221  1.00  2.40           C
ATOM      0  H   VAL A  15     -18.976  -7.778   2.561  1.00  2.40           H   new
ATOM      0  HA  VAL A  15     -18.963 -10.235   3.703  1.00  2.40           H   new
ATOM      0  HB  VAL A  15     -21.319 -10.042   4.085  1.00  2.40           H   new
ATOM      0 HG11 VAL A  15     -21.234  -8.562   5.886  1.00  2.40           H   new
ATOM      0 HG12 VAL A  15     -19.934  -9.467   5.870  1.00  2.40           H   new
ATOM      0 HG13 VAL A  15     -19.866  -7.974   5.346  1.00  2.40           H   new
ATOM      0 HG21 VAL A  15     -22.382  -8.015   3.708  1.00  2.40           H   new
ATOM      0 HG22 VAL A  15     -21.043  -7.418   3.110  1.00  2.40           H   new
ATOM      0 HG23 VAL A  15     -21.800  -8.583   2.349  1.00  2.40           H   new
ATOM    228  N   SER A  16     -19.332  -9.557   0.788  1.00  2.66           N
ATOM    229  CA  SER A  16     -19.619  -9.804  -0.642  1.00  2.66           C
ATOM    230  C   SER A  16     -21.039  -9.331  -0.952  1.00  2.66           C
ATOM    231  O   SER A  16     -21.716  -8.785  -0.085  1.00  2.66           O
ATOM    232  CB  SER A  16     -19.456 -11.273  -1.062  1.00  2.66           C
ATOM    233  OG  SER A  16     -20.488 -12.104  -0.593  1.00  2.66           O
ATOM      0  H   SER A  16     -18.749  -8.932   0.887  1.00  2.66           H   new
ATOM      0  HA  SER A  16     -18.964  -9.304  -1.153  1.00  2.66           H   new
ATOM      0  HB2 SER A  16     -19.423 -11.324  -2.030  1.00  2.66           H   new
ATOM      0  HB3 SER A  16     -18.607 -11.605  -0.731  1.00  2.66           H   new
ATOM      0  HG  SER A  16     -20.662 -11.911   0.206  1.00  2.66           H   new
ATOM    239  N   GLY A  17     -21.479  -9.449  -2.204  1.00  2.69           N
ATOM    240  CA  GLY A  17     -22.835  -9.015  -2.585  1.00  2.69           C
ATOM    241  C   GLY A  17     -22.949  -7.489  -2.716  1.00  2.69           C
ATOM    242  O   GLY A  17     -23.212  -6.955  -3.793  1.00  2.69           O
ATOM      0  H   GLY A  17     -21.014  -9.776  -2.849  1.00  2.69           H   new
ATOM      0  HA2 GLY A  17     -23.079  -9.428  -3.428  1.00  2.69           H   new
ATOM      0  HA3 GLY A  17     -23.470  -9.328  -1.922  1.00  2.69           H   new
ATOM    246  N   ALA A  18     -22.753  -6.806  -1.593  1.00  2.48           N
ATOM    247  CA  ALA A  18     -22.770  -5.354  -1.508  1.00  2.48           C
ATOM    248  C   ALA A  18     -21.661  -4.792  -2.368  1.00  2.48           C
ATOM    249  O   ALA A  18     -20.575  -5.366  -2.450  1.00  2.48           O
ATOM    250  CB  ALA A  18     -22.586  -4.886  -0.063  1.00  2.48           C
ATOM      0  H   ALA A  18     -22.602  -7.188  -0.838  1.00  2.48           H   new
ATOM      0  HA  ALA A  18     -23.630  -5.035  -1.823  1.00  2.48           H   new
ATOM      0  HB1 ALA A  18     -22.601  -3.917  -0.032  1.00  2.48           H   new
ATOM      0  HB2 ALA A  18     -23.305  -5.237   0.485  1.00  2.48           H   new
ATOM      0  HB3 ALA A  18     -21.735  -5.207   0.275  1.00  2.48           H   new
ATOM    256  N   THR A  19     -21.913  -3.634  -2.958  1.00  2.12           N
ATOM    257  CA  THR A  19     -20.906  -2.951  -3.757  1.00  2.12           C
ATOM    258  C   THR A  19     -20.183  -1.915  -2.913  1.00  2.12           C
ATOM    259  O   THR A  19     -19.307  -1.194  -3.397  1.00  2.12           O
ATOM    260  CB  THR A  19     -21.539  -2.259  -4.966  1.00  2.12           C
ATOM    261  CG2 THR A  19     -22.263  -3.262  -5.835  1.00  2.12           C
ATOM    262  OG1 THR A  19     -22.473  -1.255  -4.520  1.00  2.12           O
ATOM      0  H   THR A  19     -22.667  -3.223  -2.908  1.00  2.12           H   new
ATOM      0  HA  THR A  19     -20.275  -3.617  -4.072  1.00  2.12           H   new
ATOM      0  HB  THR A  19     -20.833  -1.844  -5.486  1.00  2.12           H   new
ATOM      0  HG1 THR A  19     -22.608  -0.703  -5.139  1.00  2.12           H   new
ATOM      0 HG21 THR A  19     -22.657  -2.807  -6.595  1.00  2.12           H   new
ATOM      0 HG22 THR A  19     -21.635  -3.931  -6.150  1.00  2.12           H   new
ATOM      0 HG23 THR A  19     -22.962  -3.693  -5.319  1.00  2.12           H   new
ATOM    270  N   TRP A  20     -20.581  -1.847  -1.653  1.00  1.74           N
ATOM    271  CA  TRP A  20     -20.075  -0.874  -0.714  1.00  1.74           C
ATOM    272  C   TRP A  20     -19.864  -1.417   0.676  1.00  1.74           C
ATOM    273  O   TRP A  20     -20.510  -2.384   1.092  1.00  1.74           O
ATOM    274  CB  TRP A  20     -21.094   0.249  -0.593  1.00  1.74           C
ATOM    275  CG  TRP A  20     -22.420  -0.272  -0.144  1.00  1.74           C
ATOM    276  CD1 TRP A  20     -23.419  -0.706  -0.963  1.00  1.74           C
ATOM    277  CD2 TRP A  20     -22.907  -0.451   1.212  1.00  1.74           C
ATOM    278  CE2 TRP A  20     -24.191  -0.989   1.113  1.00  1.74           C
ATOM    279  CE3 TRP A  20     -22.367  -0.205   2.477  1.00  1.74           C
ATOM    280  NE1 TRP A  20     -24.487  -1.137  -0.221  1.00  1.74           N
ATOM    281  CZ2 TRP A  20     -24.947  -1.285   2.232  1.00  1.74           C
ATOM    282  CZ3 TRP A  20     -23.121  -0.502   3.595  1.00  1.74           C
ATOM    283  CH2 TRP A  20     -24.382  -1.027   3.475  1.00  1.74           C
ATOM      0  H   TRP A  20     -21.166  -2.379  -1.316  1.00  1.74           H   new
ATOM      0  HA  TRP A  20     -19.215  -0.585  -1.057  1.00  1.74           H   new
ATOM      0  HB2 TRP A  20     -20.774   0.913   0.038  1.00  1.74           H   new
ATOM      0  HB3 TRP A  20     -21.192   0.694  -1.449  1.00  1.74           H   new
ATOM      0  HD1 TRP A  20     -23.381  -0.709  -1.892  1.00  1.74           H   new
ATOM      0  HE1 TRP A  20     -25.223  -1.449  -0.538  1.00  1.74           H   new
ATOM      0  HE3 TRP A  20     -21.513   0.153   2.565  1.00  1.74           H   new
ATOM      0  HZ2 TRP A  20     -25.802  -1.643   2.156  1.00  1.74           H   new
ATOM      0  HZ3 TRP A  20     -22.769  -0.344   4.441  1.00  1.74           H   new
ATOM      0  HH2 TRP A  20     -24.871  -1.215   4.244  1.00  1.74           H   new
ATOM    294  N   VAL A  21     -18.993  -0.734   1.403  1.00  1.43           N
ATOM    295  CA  VAL A  21     -18.756  -1.019   2.805  1.00  1.43           C
ATOM    296  C   VAL A  21     -18.785   0.248   3.633  1.00  1.43           C
ATOM    297  O   VAL A  21     -18.363   1.304   3.152  1.00  1.43           O
ATOM    298  CB  VAL A  21     -17.348  -1.591   2.993  1.00  1.43           C
ATOM    299  CG1 VAL A  21     -17.163  -2.914   2.255  1.00  1.43           C
ATOM    300  CG2 VAL A  21     -16.312  -0.541   2.512  1.00  1.43           C
ATOM      0  H   VAL A  21     -18.519  -0.087   1.093  1.00  1.43           H   new
ATOM      0  HA  VAL A  21     -19.448  -1.639   3.084  1.00  1.43           H   new
ATOM      0  HB  VAL A  21     -17.214  -1.780   3.935  1.00  1.43           H   new
ATOM      0 HG11 VAL A  21     -16.261  -3.242   2.399  1.00  1.43           H   new
ATOM      0 HG12 VAL A  21     -17.800  -3.564   2.591  1.00  1.43           H   new
ATOM      0 HG13 VAL A  21     -17.310  -2.779   1.306  1.00  1.43           H   new
ATOM      0 HG21 VAL A  21     -15.416  -0.894   2.627  1.00  1.43           H   new
ATOM      0 HG22 VAL A  21     -16.463  -0.343   1.575  1.00  1.43           H   new
ATOM      0 HG23 VAL A  21     -16.408   0.271   3.033  1.00  1.43           H   new
ATOM    310  N   ASP A  22     -19.173   0.152   4.905  1.00  1.21           N
ATOM    311  CA  ASP A  22     -18.995   1.313   5.756  1.00  1.21           C
ATOM    312  C   ASP A  22     -17.689   1.175   6.524  1.00  1.21           C
ATOM    313  O   ASP A  22     -17.296   0.077   6.926  1.00  1.21           O
ATOM    314  CB  ASP A  22     -20.180   1.529   6.698  1.00  1.21           C
ATOM    315  CG  ASP A  22     -21.445   1.964   5.938  1.00  1.21           C
ATOM    316  OD1 ASP A  22     -21.301   2.382   4.820  1.00  1.21           O
ATOM    317  OD2 ASP A  22     -22.536   1.902   6.465  1.00  1.21           O1-
ATOM      0  H   ASP A  22     -19.523  -0.541   5.275  1.00  1.21           H   new
ATOM      0  HA  ASP A  22     -18.954   2.102   5.194  1.00  1.21           H   new
ATOM      0  HB2 ASP A  22     -20.361   0.709   7.183  1.00  1.21           H   new
ATOM      0  HB3 ASP A  22     -19.951   2.203   7.356  1.00  1.21           H   new
ATOM    322  N   LEU A  23     -17.014   2.285   6.727  1.00  1.09           N
ATOM    323  CA  LEU A  23     -15.794   2.287   7.502  1.00  1.09           C
ATOM    324  C   LEU A  23     -15.647   3.561   8.280  1.00  1.09           C
ATOM    325  O   LEU A  23     -16.289   4.569   7.976  1.00  1.09           O
ATOM    326  CB  LEU A  23     -14.579   2.119   6.597  1.00  1.09           C
ATOM    327  CG  LEU A  23     -14.315   3.186   5.519  1.00  1.09           C
ATOM    328  CD1 LEU A  23     -13.618   4.375   6.127  1.00  1.09           C
ATOM    329  CD2 LEU A  23     -13.437   2.591   4.469  1.00  1.09           C
ATOM      0  H   LEU A  23     -17.247   3.055   6.422  1.00  1.09           H   new
ATOM      0  HA  LEU A  23     -15.846   1.541   8.120  1.00  1.09           H   new
ATOM      0  HB2 LEU A  23     -13.793   2.071   7.164  1.00  1.09           H   new
ATOM      0  HB3 LEU A  23     -14.660   1.262   6.150  1.00  1.09           H   new
ATOM      0  HG  LEU A  23     -15.158   3.476   5.136  1.00  1.09           H   new
ATOM      0 HD11 LEU A  23     -13.456   5.041   5.441  1.00  1.09           H   new
ATOM      0 HD12 LEU A  23     -14.176   4.757   6.822  1.00  1.09           H   new
ATOM      0 HD13 LEU A  23     -12.772   4.094   6.510  1.00  1.09           H   new
ATOM      0 HD21 LEU A  23     -13.261   3.252   3.781  1.00  1.09           H   new
ATOM      0 HD22 LEU A  23     -12.599   2.310   4.869  1.00  1.09           H   new
ATOM      0 HD23 LEU A  23     -13.879   1.824   4.074  1.00  1.09           H   new
ATOM    341  N   VAL A  24     -14.793   3.537   9.279  1.00  1.04           N
ATOM    342  CA  VAL A  24     -14.548   4.760   9.986  1.00  1.04           C
ATOM    343  C   VAL A  24     -13.070   5.068   9.944  1.00  1.04           C
ATOM    344  O   VAL A  24     -12.239   4.166  10.037  1.00  1.04           O
ATOM    345  CB  VAL A  24     -15.005   4.625  11.441  1.00  1.04           C
ATOM    346  CG1 VAL A  24     -16.525   4.319  11.529  1.00  1.04           C
ATOM    347  CG2 VAL A  24     -14.187   3.567  12.128  1.00  1.04           C
ATOM      0  H   VAL A  24     -14.360   2.847   9.554  1.00  1.04           H   new
ATOM      0  HA  VAL A  24     -15.045   5.480   9.567  1.00  1.04           H   new
ATOM      0  HB  VAL A  24     -14.863   5.470  11.895  1.00  1.04           H   new
ATOM      0 HG11 VAL A  24     -16.786   4.239  12.460  1.00  1.04           H   new
ATOM      0 HG12 VAL A  24     -17.025   5.040  11.114  1.00  1.04           H   new
ATOM      0 HG13 VAL A  24     -16.715   3.487  11.068  1.00  1.04           H   new
ATOM      0 HG21 VAL A  24     -14.477   3.482  13.050  1.00  1.04           H   new
ATOM      0 HG22 VAL A  24     -14.306   2.719  11.672  1.00  1.04           H   new
ATOM      0 HG23 VAL A  24     -13.250   3.817  12.106  1.00  1.04           H   new
ATOM    357  N   LEU A  25     -12.755   6.343   9.851  1.00  1.04           N
ATOM    358  CA  LEU A  25     -11.387   6.813   9.854  1.00  1.04           C
ATOM    359  C   LEU A  25     -11.165   7.613  11.125  1.00  1.04           C
ATOM    360  O   LEU A  25     -12.035   8.393  11.505  1.00  1.04           O
ATOM    361  CB  LEU A  25     -11.179   7.705   8.634  1.00  1.04           C
ATOM    362  CG  LEU A  25     -11.454   7.083   7.282  1.00  1.04           C
ATOM    363  CD1 LEU A  25     -11.336   8.157   6.222  1.00  1.04           C
ATOM    364  CD2 LEU A  25     -10.466   5.937   7.037  1.00  1.04           C
ATOM      0  H   LEU A  25     -13.339   6.971   9.783  1.00  1.04           H   new
ATOM      0  HA  LEU A  25     -10.762   6.072   9.821  1.00  1.04           H   new
ATOM      0  HB2 LEU A  25     -11.747   8.486   8.729  1.00  1.04           H   new
ATOM      0  HB3 LEU A  25     -10.261   8.019   8.642  1.00  1.04           H   new
ATOM      0  HG  LEU A  25     -12.350   6.713   7.249  1.00  1.04           H   new
ATOM      0 HD11 LEU A  25     -11.510   7.771   5.349  1.00  1.04           H   new
ATOM      0 HD12 LEU A  25     -11.981   8.859   6.399  1.00  1.04           H   new
ATOM      0 HD13 LEU A  25     -10.441   8.530   6.237  1.00  1.04           H   new
ATOM      0 HD21 LEU A  25     -10.642   5.538   6.171  1.00  1.04           H   new
ATOM      0 HD22 LEU A  25      -9.559   6.281   7.056  1.00  1.04           H   new
ATOM      0 HD23 LEU A  25     -10.571   5.266   7.729  1.00  1.04           H   new
ATOM    376  N   GLU A  26      -9.999   7.489  11.760  1.00  1.07           N
ATOM    377  CA  GLU A  26      -9.770   8.264  12.975  1.00  1.07           C
ATOM    378  C   GLU A  26      -8.311   8.664  13.149  1.00  1.07           C
ATOM    379  O   GLU A  26      -7.425   7.824  12.979  1.00  1.07           O
ATOM    380  CB  GLU A  26     -10.184   7.402  14.165  1.00  1.07           C
ATOM    381  CG  GLU A  26     -10.196   8.082  15.514  1.00  1.07           C
ATOM    382  CD  GLU A  26     -10.716   7.165  16.587  1.00  1.07           C
ATOM    383  OE1 GLU A  26     -11.031   6.040  16.278  1.00  1.07           O
ATOM    384  OE2 GLU A  26     -10.813   7.587  17.708  1.00  1.07           O1-
ATOM      0  H   GLU A  26      -9.350   6.981  11.514  1.00  1.07           H   new
ATOM      0  HA  GLU A  26     -10.290   9.081  12.915  1.00  1.07           H   new
ATOM      0  HB2 GLU A  26     -11.072   7.052  13.993  1.00  1.07           H   new
ATOM      0  HB3 GLU A  26      -9.584   6.641  14.213  1.00  1.07           H   new
ATOM      0  HG2 GLU A  26      -9.298   8.371  15.740  1.00  1.07           H   new
ATOM      0  HG3 GLU A  26     -10.748   8.879  15.472  1.00  1.07           H   new
ATOM    391  N   GLY A  27      -8.047   9.916  13.508  1.00  1.09           N
ATOM    392  CA  GLY A  27      -6.679  10.320  13.797  1.00  1.09           C
ATOM    393  C   GLY A  27      -5.762  10.015  12.622  1.00  1.09           C
ATOM    394  O   GLY A  27      -5.982  10.474  11.503  1.00  1.09           O
ATOM      0  H   GLY A  27      -8.636  10.537  13.589  1.00  1.09           H   new
ATOM      0  HA2 GLY A  27      -6.653  11.269  13.994  1.00  1.09           H   new
ATOM      0  HA3 GLY A  27      -6.362   9.857  14.588  1.00  1.09           H   new
ATOM    398  N   ASP A  28      -4.720   9.236  12.923  1.00  1.10           N
ATOM    399  CA  ASP A  28      -3.692   8.807  11.982  1.00  1.10           C
ATOM    400  C   ASP A  28      -3.899   7.353  11.522  1.00  1.10           C
ATOM    401  O   ASP A  28      -2.986   6.743  10.962  1.00  1.10           O
ATOM    402  CB  ASP A  28      -2.320   8.910  12.649  1.00  1.10           C
ATOM    403  CG  ASP A  28      -1.920  10.334  13.001  1.00  1.10           C
ATOM    404  OD1 ASP A  28      -2.124  11.206  12.198  1.00  1.10           O
ATOM    405  OD2 ASP A  28      -1.424  10.535  14.082  1.00  1.10           O1-
ATOM      0  H   ASP A  28      -4.591   8.932  13.717  1.00  1.10           H   new
ATOM      0  HA  ASP A  28      -3.749   9.386  11.206  1.00  1.10           H   new
ATOM      0  HB2 ASP A  28      -2.320   8.373  13.457  1.00  1.10           H   new
ATOM      0  HB3 ASP A  28      -1.652   8.531  12.057  1.00  1.10           H   new
ATOM    410  N   SER A  29      -5.082   6.800  11.793  1.00  1.09           N
ATOM    411  CA  SER A  29      -5.431   5.407  11.481  1.00  1.09           C
ATOM    412  C   SER A  29      -5.658   5.181  10.009  1.00  1.09           C
ATOM    413  O   SER A  29      -5.751   6.126   9.225  1.00  1.09           O
ATOM    414  CB  SER A  29      -6.719   4.997  12.150  1.00  1.09           C
ATOM    415  OG  SER A  29      -7.795   5.662  11.544  1.00  1.09           O
ATOM      0  H   SER A  29      -5.721   7.233  12.172  1.00  1.09           H   new
ATOM      0  HA  SER A  29      -4.675   4.889  11.798  1.00  1.09           H   new
ATOM      0  HB2 SER A  29      -6.839   4.037  12.080  1.00  1.09           H   new
ATOM      0  HB3 SER A  29      -6.686   5.211  13.096  1.00  1.09           H   new
ATOM      0  HG  SER A  29      -7.691   6.492  11.621  1.00  1.09           H   new
ATOM    421  N   CYS A  30      -5.793   3.914   9.647  1.00  1.08           N
ATOM    422  CA  CYS A  30      -6.033   3.532   8.256  1.00  1.08           C
ATOM    423  C   CYS A  30      -6.896   2.303   8.097  1.00  1.08           C
ATOM    424  O   CYS A  30      -6.779   1.370   8.888  1.00  1.08           O
ATOM    425  CB  CYS A  30      -4.732   3.257   7.553  1.00  1.08           C
ATOM    426  SG  CYS A  30      -4.948   2.777   5.859  1.00  1.08           S
ATOM      0  H   CYS A  30      -5.749   3.252  10.194  1.00  1.08           H   new
ATOM      0  HA  CYS A  30      -6.503   4.287   7.868  1.00  1.08           H   new
ATOM      0  HB2 CYS A  30      -4.176   4.051   7.591  1.00  1.08           H   new
ATOM      0  HB3 CYS A  30      -4.257   2.555   8.025  1.00  1.08           H   new
ATOM    431  N   VAL A  31      -7.754   2.304   7.075  1.00  1.08           N
ATOM    432  CA  VAL A  31      -8.578   1.143   6.774  1.00  1.08           C
ATOM    433  C   VAL A  31      -8.261   0.501   5.421  1.00  1.08           C
ATOM    434  O   VAL A  31      -8.291   1.163   4.383  1.00  1.08           O
ATOM    435  CB  VAL A  31     -10.055   1.531   6.765  1.00  1.08           C
ATOM    436  CG1 VAL A  31     -10.887   0.284   6.389  1.00  1.08           C
ATOM    437  CG2 VAL A  31     -10.455   2.092   8.128  1.00  1.08           C
ATOM      0  H   VAL A  31      -7.871   2.971   6.545  1.00  1.08           H   new
ATOM      0  HA  VAL A  31      -8.380   0.498   7.471  1.00  1.08           H   new
ATOM      0  HB  VAL A  31     -10.222   2.226   6.109  1.00  1.08           H   new
ATOM      0 HG11 VAL A  31     -11.829   0.514   6.379  1.00  1.08           H   new
ATOM      0 HG12 VAL A  31     -10.622  -0.029   5.510  1.00  1.08           H   new
ATOM      0 HG13 VAL A  31     -10.733  -0.417   7.042  1.00  1.08           H   new
ATOM      0 HG21 VAL A  31     -11.394   2.336   8.115  1.00  1.08           H   new
ATOM      0 HG22 VAL A  31     -10.306   1.420   8.811  1.00  1.08           H   new
ATOM      0 HG23 VAL A  31      -9.920   2.877   8.325  1.00  1.08           H   new
ATOM    447  N   THR A  32      -7.989  -0.802   5.440  1.00  1.12           N
ATOM    448  CA  THR A  32      -7.723  -1.567   4.226  1.00  1.12           C
ATOM    449  C   THR A  32      -8.950  -2.389   3.830  1.00  1.12           C
ATOM    450  O   THR A  32      -9.416  -3.219   4.613  1.00  1.12           O
ATOM    451  CB  THR A  32      -6.499  -2.478   4.425  1.00  1.12           C
ATOM    452  CG2 THR A  32      -6.268  -3.322   3.231  1.00  1.12           C
ATOM    453  OG1 THR A  32      -5.342  -1.666   4.673  1.00  1.12           O
ATOM      0  H   THR A  32      -7.954  -1.269   6.162  1.00  1.12           H   new
ATOM      0  HA  THR A  32      -7.529  -0.946   3.506  1.00  1.12           H   new
ATOM      0  HB  THR A  32      -6.665  -3.061   5.182  1.00  1.12           H   new
ATOM      0  HG1 THR A  32      -5.137  -1.249   3.973  1.00  1.12           H   new
ATOM      0 HG21 THR A  32      -5.493  -3.887   3.379  1.00  1.12           H   new
ATOM      0 HG22 THR A  32      -7.047  -3.878   3.072  1.00  1.12           H   new
ATOM      0 HG23 THR A  32      -6.112  -2.755   2.459  1.00  1.12           H   new
ATOM    461  N   ILE A  33      -9.463  -2.162   2.616  1.00  1.21           N
ATOM    462  CA  ILE A  33     -10.666  -2.837   2.133  1.00  1.21           C
ATOM    463  C   ILE A  33     -10.312  -3.852   1.054  1.00  1.21           C
ATOM    464  O   ILE A  33      -9.662  -3.530   0.052  1.00  1.21           O
ATOM    465  CB  ILE A  33     -11.690  -1.849   1.549  1.00  1.21           C
ATOM    466  CG1 ILE A  33     -12.052  -0.789   2.581  1.00  1.21           C
ATOM    467  CG2 ILE A  33     -12.965  -2.609   1.128  1.00  1.21           C
ATOM    468  CD1 ILE A  33     -11.158   0.412   2.480  1.00  1.21           C
ATOM      0  H   ILE A  33      -9.120  -1.611   2.051  1.00  1.21           H   new
ATOM      0  HA  ILE A  33     -11.061  -3.280   2.900  1.00  1.21           H   new
ATOM      0  HB  ILE A  33     -11.297  -1.416   0.775  1.00  1.21           H   new
ATOM      0 HG12 ILE A  33     -12.975  -0.517   2.456  1.00  1.21           H   new
ATOM      0 HG13 ILE A  33     -11.986  -1.168   3.471  1.00  1.21           H   new
ATOM      0 HG21 ILE A  33     -13.608  -1.983   0.760  1.00  1.21           H   new
ATOM      0 HG22 ILE A  33     -12.740  -3.272   0.457  1.00  1.21           H   new
ATOM      0 HG23 ILE A  33     -13.349  -3.050   1.902  1.00  1.21           H   new
ATOM      0 HD11 ILE A  33     -11.416   1.065   3.150  1.00  1.21           H   new
ATOM      0 HD12 ILE A  33     -10.238   0.144   2.628  1.00  1.21           H   new
ATOM      0 HD13 ILE A  33     -11.242   0.805   1.597  1.00  1.21           H   new
ATOM    480  N   MET A  34     -10.727  -5.088   1.274  1.00  1.32           N
ATOM    481  CA  MET A  34     -10.409  -6.204   0.400  1.00  1.32           C
ATOM    482  C   MET A  34     -11.659  -6.902  -0.100  1.00  1.32           C
ATOM    483  O   MET A  34     -12.700  -6.864   0.546  1.00  1.32           O
ATOM    484  CB  MET A  34      -9.571  -7.198   1.184  1.00  1.32           C
ATOM    485  CG  MET A  34      -8.259  -6.664   1.650  1.00  1.32           C
ATOM    486  SD  MET A  34      -7.578  -7.606   2.946  1.00  1.32           S
ATOM    487  CE  MET A  34      -8.658  -6.976   4.212  1.00  1.32           C
ATOM      0  H   MET A  34     -11.212  -5.307   1.950  1.00  1.32           H   new
ATOM      0  HA  MET A  34      -9.928  -5.865  -0.371  1.00  1.32           H   new
ATOM      0  HB2 MET A  34     -10.079  -7.496   1.955  1.00  1.32           H   new
ATOM      0  HB3 MET A  34      -9.412  -7.978   0.630  1.00  1.32           H   new
ATOM      0  HG2 MET A  34      -7.637  -6.647   0.906  1.00  1.32           H   new
ATOM      0  HG3 MET A  34      -8.373  -5.747   1.946  1.00  1.32           H   new
ATOM      0  HE1 MET A  34      -8.439  -7.391   5.061  1.00  1.32           H   new
ATOM      0  HE2 MET A  34      -8.546  -6.015   4.284  1.00  1.32           H   new
ATOM      0  HE3 MET A  34      -9.579  -7.177   3.982  1.00  1.32           H   new
ATOM    497  N   SER A  35     -11.547  -7.532  -1.257  1.00  1.42           N
ATOM    498  CA  SER A  35     -12.601  -8.384  -1.795  1.00  1.42           C
ATOM    499  C   SER A  35     -11.968  -9.303  -2.830  1.00  1.42           C
ATOM    500  O   SER A  35     -11.065  -8.896  -3.551  1.00  1.42           O
ATOM    501  CB  SER A  35     -13.746  -7.579  -2.384  1.00  1.42           C
ATOM    502  OG  SER A  35     -14.745  -8.428  -2.888  1.00  1.42           O
ATOM      0  H   SER A  35     -10.851  -7.479  -1.760  1.00  1.42           H   new
ATOM      0  HA  SER A  35     -12.995  -8.907  -1.079  1.00  1.42           H   new
ATOM      0  HB2 SER A  35     -14.122  -6.998  -1.704  1.00  1.42           H   new
ATOM      0  HB3 SER A  35     -13.414  -7.007  -3.093  1.00  1.42           H   new
ATOM      0  HG  SER A  35     -15.370  -7.967  -3.208  1.00  1.42           H   new
ATOM    508  N   LYS A  36     -12.453 -10.533  -2.916  1.00  1.45           N
ATOM    509  CA  LYS A  36     -11.908 -11.540  -3.833  1.00  1.45           C
ATOM    510  C   LYS A  36     -11.574 -11.048  -5.248  1.00  1.45           C
ATOM    511  O   LYS A  36     -10.524 -11.401  -5.787  1.00  1.45           O
ATOM    512  CB  LYS A  36     -12.908 -12.692  -3.952  1.00  1.45           C
ATOM    513  CG  LYS A  36     -12.475 -13.857  -4.855  1.00  1.45           C
ATOM    514  CD  LYS A  36     -13.577 -14.922  -4.929  1.00  1.45           C
ATOM    515  CE  LYS A  36     -14.722 -14.392  -5.775  1.00  1.45           C
ATOM    516  NZ  LYS A  36     -14.440 -14.473  -7.244  1.00  1.45           N1+
ATOM      0  H   LYS A  36     -13.113 -10.815  -2.442  1.00  1.45           H   new
ATOM      0  HA  LYS A  36     -11.062 -11.806  -3.440  1.00  1.45           H   new
ATOM      0  HB2 LYS A  36     -13.083 -13.040  -3.064  1.00  1.45           H   new
ATOM      0  HB3 LYS A  36     -13.746 -12.338  -4.288  1.00  1.45           H   new
ATOM      0  HG2 LYS A  36     -12.278 -13.526  -5.745  1.00  1.45           H   new
ATOM      0  HG3 LYS A  36     -11.659 -14.253  -4.512  1.00  1.45           H   new
ATOM      0  HD2 LYS A  36     -13.227 -15.740  -5.314  1.00  1.45           H   new
ATOM      0  HD3 LYS A  36     -13.892 -15.140  -4.038  1.00  1.45           H   new
ATOM      0  HE2 LYS A  36     -15.527 -14.896  -5.576  1.00  1.45           H   new
ATOM      0  HE3 LYS A  36     -14.898 -13.469  -5.533  1.00  1.45           H   new
ATOM      0  HZ1 LYS A  36     -14.933 -13.870  -7.675  1.00  1.45           H   new
ATOM      0  HZ2 LYS A  36     -13.577 -14.310  -7.390  1.00  1.45           H   new
ATOM      0  HZ3 LYS A  36     -14.642 -15.287  -7.541  1.00  1.45           H   new
ATOM    530  N   ASP A  37     -12.493 -10.295  -5.862  1.00  1.40           N
ATOM    531  CA  ASP A  37     -12.328  -9.845  -7.243  1.00  1.40           C
ATOM    532  C   ASP A  37     -12.020  -8.355  -7.390  1.00  1.40           C
ATOM    533  O   ASP A  37     -12.196  -7.802  -8.478  1.00  1.40           O
ATOM    534  CB  ASP A  37     -13.591 -10.159  -8.053  1.00  1.40           C
ATOM    535  CG  ASP A  37     -13.875 -11.663  -8.139  1.00  1.40           C
ATOM    536  OD1 ASP A  37     -12.961 -12.433  -8.316  1.00  1.40           O
ATOM    537  OD2 ASP A  37     -15.018 -12.078  -7.993  1.00  1.40           O1-
ATOM      0  H   ASP A  37     -13.223 -10.034  -5.490  1.00  1.40           H   new
ATOM      0  HA  ASP A  37     -11.557 -10.329  -7.579  1.00  1.40           H   new
ATOM      0  HB2 ASP A  37     -14.351  -9.712  -7.648  1.00  1.40           H   new
ATOM      0  HB3 ASP A  37     -13.495  -9.799  -8.949  1.00  1.40           H   new
ATOM    542  N   LYS A  38     -11.608  -7.686  -6.315  1.00  1.27           N
ATOM    543  CA  LYS A  38     -11.317  -6.253  -6.400  1.00  1.27           C
ATOM    544  C   LYS A  38      -9.903  -5.979  -5.899  1.00  1.27           C
ATOM    545  O   LYS A  38      -9.385  -6.752  -5.105  1.00  1.27           O
ATOM    546  CB  LYS A  38     -12.340  -5.446  -5.602  1.00  1.27           C
ATOM    547  CG  LYS A  38     -13.779  -5.621  -6.048  1.00  1.27           C
ATOM    548  CD  LYS A  38     -13.958  -5.102  -7.463  1.00  1.27           C
ATOM    549  CE  LYS A  38     -15.399  -5.121  -7.914  1.00  1.27           C
ATOM    550  NZ  LYS A  38     -15.495  -4.926  -9.382  1.00  1.27           N1+
ATOM      0  H   LYS A  38     -11.491  -8.035  -5.538  1.00  1.27           H   new
ATOM      0  HA  LYS A  38     -11.377  -5.977  -7.328  1.00  1.27           H   new
ATOM      0  HB2 LYS A  38     -12.272  -5.696  -4.667  1.00  1.27           H   new
ATOM      0  HB3 LYS A  38     -12.109  -4.506  -5.662  1.00  1.27           H   new
ATOM      0  HG2 LYS A  38     -14.025  -6.558  -6.007  1.00  1.27           H   new
ATOM      0  HG3 LYS A  38     -14.371  -5.145  -5.445  1.00  1.27           H   new
ATOM      0  HD2 LYS A  38     -13.619  -4.195  -7.516  1.00  1.27           H   new
ATOM      0  HD3 LYS A  38     -13.426  -5.640  -8.070  1.00  1.27           H   new
ATOM      0  HE2 LYS A  38     -15.808  -5.966  -7.668  1.00  1.27           H   new
ATOM      0  HE3 LYS A  38     -15.894  -4.423  -7.458  1.00  1.27           H   new
ATOM      0  HZ1 LYS A  38     -16.337  -4.738  -9.602  1.00  1.27           H   new
ATOM      0  HZ2 LYS A  38     -14.967  -4.253  -9.627  1.00  1.27           H   new
ATOM      0  HZ3 LYS A  38     -15.239  -5.670  -9.798  1.00  1.27           H   new
ATOM    564  N   PRO A  39      -9.226  -4.909  -6.333  1.00  1.11           N
ATOM    565  CA  PRO A  39      -7.922  -4.549  -5.838  1.00  1.11           C
ATOM    566  C   PRO A  39      -8.088  -4.108  -4.417  1.00  1.11           C
ATOM    567  O   PRO A  39      -9.135  -3.567  -4.053  1.00  1.11           O
ATOM    568  CB  PRO A  39      -7.487  -3.431  -6.775  1.00  1.11           C
ATOM    569  CG  PRO A  39      -8.768  -2.828  -7.274  1.00  1.11           C
ATOM    570  CD  PRO A  39      -9.768  -3.992  -7.323  1.00  1.11           C
ATOM      0  HA  PRO A  39      -7.259  -5.257  -5.829  1.00  1.11           H   new
ATOM      0  HB2 PRO A  39      -6.946  -2.773  -6.311  1.00  1.11           H   new
ATOM      0  HB3 PRO A  39      -6.951  -3.774  -7.507  1.00  1.11           H   new
ATOM      0  HG2 PRO A  39      -9.078  -2.124  -6.683  1.00  1.11           H   new
ATOM      0  HG3 PRO A  39      -8.650  -2.430  -8.151  1.00  1.11           H   new
ATOM      0  HD2 PRO A  39     -10.667  -3.706  -7.097  1.00  1.11           H   new
ATOM      0  HD3 PRO A  39      -9.811  -4.395  -8.204  1.00  1.11           H   new
ATOM    578  N   THR A  40      -7.061  -4.298  -3.623  1.00  0.96           N
ATOM    579  CA  THR A  40      -7.136  -3.864  -2.247  1.00  0.96           C
ATOM    580  C   THR A  40      -6.884  -2.387  -2.156  1.00  0.96           C
ATOM    581  O   THR A  40      -5.956  -1.871  -2.795  1.00  0.96           O
ATOM    582  CB  THR A  40      -6.156  -4.620  -1.385  1.00  0.96           C
ATOM    583  CG2 THR A  40      -6.303  -4.211   0.033  1.00  0.96           C
ATOM    584  OG1 THR A  40      -6.453  -5.982  -1.500  1.00  0.96           O
ATOM      0  H   THR A  40      -6.321  -4.670  -3.853  1.00  0.96           H   new
ATOM      0  HA  THR A  40      -8.029  -4.051  -1.918  1.00  0.96           H   new
ATOM      0  HB  THR A  40      -5.248  -4.434  -1.671  1.00  0.96           H   new
ATOM      0  HG1 THR A  40      -6.118  -6.398  -0.851  1.00  0.96           H   new
ATOM      0 HG21 THR A  40      -5.669  -4.702   0.579  1.00  0.96           H   new
ATOM      0 HG22 THR A  40      -6.131  -3.260   0.115  1.00  0.96           H   new
ATOM      0 HG23 THR A  40      -7.205  -4.403   0.334  1.00  0.96           H   new
ATOM    592  N   ILE A  41      -7.742  -1.711  -1.403  1.00  0.86           N
ATOM    593  CA  ILE A  41      -7.643  -0.275  -1.245  1.00  0.86           C
ATOM    594  C   ILE A  41      -7.498   0.232   0.174  1.00  0.86           C
ATOM    595  O   ILE A  41      -8.184  -0.221   1.084  1.00  0.86           O
ATOM    596  CB  ILE A  41      -8.816   0.412  -1.934  1.00  0.86           C
ATOM    597  CG1 ILE A  41      -8.720   0.126  -3.381  1.00  0.86           C
ATOM    598  CG2 ILE A  41      -8.849   1.864  -1.666  1.00  0.86           C
ATOM    599  CD1 ILE A  41      -9.772   0.703  -4.159  1.00  0.86           C
ATOM      0  H   ILE A  41      -8.393  -2.073  -0.973  1.00  0.86           H   new
ATOM      0  HA  ILE A  41      -6.803  -0.042  -1.671  1.00  0.86           H   new
ATOM      0  HB  ILE A  41      -9.649   0.064  -1.580  1.00  0.86           H   new
ATOM      0 HG12 ILE A  41      -7.869   0.455  -3.710  1.00  0.86           H   new
ATOM      0 HG13 ILE A  41      -8.723  -0.835  -3.512  1.00  0.86           H   new
ATOM      0 HG21 ILE A  41      -9.608   2.260  -2.122  1.00  0.86           H   new
ATOM      0 HG22 ILE A  41      -8.930   2.015  -0.711  1.00  0.86           H   new
ATOM      0 HG23 ILE A  41      -8.030   2.272  -1.989  1.00  0.86           H   new
ATOM      0 HD11 ILE A  41      -9.646   0.476  -5.094  1.00  0.86           H   new
ATOM      0 HD12 ILE A  41     -10.626   0.358  -3.855  1.00  0.86           H   new
ATOM      0 HD13 ILE A  41      -9.759   1.667  -4.057  1.00  0.86           H   new
ATOM    611  N   ASP A  42      -6.548   1.141   0.358  1.00  0.79           N
ATOM    612  CA  ASP A  42      -6.317   1.778   1.643  1.00  0.79           C
ATOM    613  C   ASP A  42      -6.983   3.146   1.685  1.00  0.79           C
ATOM    614  O   ASP A  42      -6.729   3.990   0.823  1.00  0.79           O
ATOM    615  CB  ASP A  42      -4.836   1.979   1.945  1.00  0.79           C
ATOM    616  CG  ASP A  42      -4.021   0.739   2.238  1.00  0.79           C
ATOM    617  OD1 ASP A  42      -4.576  -0.315   2.482  1.00  0.79           O
ATOM    618  OD2 ASP A  42      -2.794   0.862   2.209  1.00  0.79           O1-
ATOM      0  H   ASP A  42      -6.017   1.406  -0.265  1.00  0.79           H   new
ATOM      0  HA  ASP A  42      -6.695   1.181   2.307  1.00  0.79           H   new
ATOM      0  HB2 ASP A  42      -4.433   2.433   1.188  1.00  0.79           H   new
ATOM      0  HB3 ASP A  42      -4.762   2.576   2.706  1.00  0.79           H   new
ATOM    623  N   VAL A  43      -7.842   3.359   2.669  1.00  0.77           N
ATOM    624  CA  VAL A  43      -8.513   4.638   2.841  1.00  0.77           C
ATOM    625  C   VAL A  43      -7.992   5.234   4.151  1.00  0.77           C
ATOM    626  O   VAL A  43      -8.058   4.593   5.208  1.00  0.77           O
ATOM    627  CB  VAL A  43     -10.039   4.452   2.881  1.00  0.77           C
ATOM    628  CG1 VAL A  43     -10.729   5.789   3.063  1.00  0.77           C
ATOM    629  CG2 VAL A  43     -10.515   3.752   1.595  1.00  0.77           C
ATOM      0  H   VAL A  43      -8.053   2.767   3.256  1.00  0.77           H   new
ATOM      0  HA  VAL A  43      -8.327   5.233   2.098  1.00  0.77           H   new
ATOM      0  HB  VAL A  43     -10.272   3.892   3.638  1.00  0.77           H   new
ATOM      0 HG11 VAL A  43     -11.690   5.657   3.086  1.00  0.77           H   new
ATOM      0 HG12 VAL A  43     -10.438   6.193   3.896  1.00  0.77           H   new
ATOM      0 HG13 VAL A  43     -10.501   6.374   2.324  1.00  0.77           H   new
ATOM      0 HG21 VAL A  43     -11.478   3.637   1.626  1.00  0.77           H   new
ATOM      0 HG22 VAL A  43     -10.279   4.293   0.825  1.00  0.77           H   new
ATOM      0 HG23 VAL A  43     -10.089   2.884   1.522  1.00  0.77           H   new
ATOM    639  N   LYS A  44      -7.433   6.438   4.081  1.00  0.76           N
ATOM    640  CA  LYS A  44      -6.802   7.036   5.252  1.00  0.76           C
ATOM    641  C   LYS A  44      -7.090   8.510   5.470  1.00  0.76           C
ATOM    642  O   LYS A  44      -7.042   9.318   4.539  1.00  0.76           O
ATOM    643  CB  LYS A  44      -5.283   6.854   5.154  1.00  0.76           C
ATOM    644  CG  LYS A  44      -4.519   7.456   6.302  1.00  0.76           C
ATOM    645  CD  LYS A  44      -3.056   7.159   6.278  1.00  0.76           C
ATOM    646  CE  LYS A  44      -2.389   7.691   7.535  1.00  0.76           C
ATOM    647  NZ  LYS A  44      -2.544   9.184   7.687  1.00  0.76           N1+
ATOM      0  H   LYS A  44      -7.408   6.922   3.371  1.00  0.76           H   new
ATOM      0  HA  LYS A  44      -7.189   6.572   6.011  1.00  0.76           H   new
ATOM      0  HB2 LYS A  44      -5.083   5.906   5.106  1.00  0.76           H   new
ATOM      0  HB3 LYS A  44      -4.972   7.252   4.326  1.00  0.76           H   new
ATOM      0  HG2 LYS A  44      -4.645   8.418   6.294  1.00  0.76           H   new
ATOM      0  HG3 LYS A  44      -4.893   7.128   7.135  1.00  0.76           H   new
ATOM      0  HD2 LYS A  44      -2.915   6.202   6.210  1.00  0.76           H   new
ATOM      0  HD3 LYS A  44      -2.651   7.562   5.494  1.00  0.76           H   new
ATOM      0  HE2 LYS A  44      -2.769   7.249   8.310  1.00  0.76           H   new
ATOM      0  HE3 LYS A  44      -1.445   7.468   7.516  1.00  0.76           H   new
ATOM      0  HZ1 LYS A  44      -2.056   9.465   8.376  1.00  0.76           H   new
ATOM      0  HZ2 LYS A  44      -2.268   9.589   6.944  1.00  0.76           H   new
ATOM      0  HZ3 LYS A  44      -3.400   9.381   7.831  1.00  0.76           H   new
ATOM    661  N   MET A  45      -7.375   8.882   6.718  1.00  0.77           N
ATOM    662  CA  MET A  45      -7.503  10.304   6.995  1.00  0.77           C
ATOM    663  C   MET A  45      -6.083  10.846   7.027  1.00  0.77           C
ATOM    664  O   MET A  45      -5.216  10.301   7.728  1.00  0.77           O
ATOM    665  CB  MET A  45      -8.215  10.578   8.317  1.00  0.77           C
ATOM    666  CG  MET A  45      -8.498  12.054   8.583  1.00  0.77           C
ATOM    667  SD  MET A  45      -9.391  12.319  10.130  1.00  0.77           S
ATOM    668  CE  MET A  45     -10.851  11.402   9.746  1.00  0.77           C
ATOM      0  H   MET A  45      -7.492   8.354   7.386  1.00  0.77           H   new
ATOM      0  HA  MET A  45      -8.045  10.735   6.316  1.00  0.77           H   new
ATOM      0  HB2 MET A  45      -9.054  10.092   8.327  1.00  0.77           H   new
ATOM      0  HB3 MET A  45      -7.675  10.227   9.042  1.00  0.77           H   new
ATOM      0  HG2 MET A  45      -7.660  12.541   8.609  1.00  0.77           H   new
ATOM      0  HG3 MET A  45      -9.015  12.419   7.848  1.00  0.77           H   new
ATOM      0  HE1 MET A  45     -11.464  11.440  10.497  1.00  0.77           H   new
ATOM      0  HE2 MET A  45     -11.276  11.784   8.962  1.00  0.77           H   new
ATOM      0  HE3 MET A  45     -10.616  10.478   9.568  1.00  0.77           H   new
ATOM    678  N   MET A  46      -5.843  11.897   6.265  1.00  0.79           N
ATOM    679  CA  MET A  46      -4.529  12.497   6.190  1.00  0.79           C
ATOM    680  C   MET A  46      -4.460  13.662   7.155  1.00  0.79           C
ATOM    681  O   MET A  46      -3.430  13.900   7.785  1.00  0.79           O
ATOM    682  CB  MET A  46      -4.302  12.994   4.776  1.00  0.79           C
ATOM    683  CG  MET A  46      -4.377  11.905   3.738  1.00  0.79           C
ATOM    684  SD  MET A  46      -3.167  10.583   3.920  1.00  0.79           S
ATOM    685  CE  MET A  46      -1.729  11.404   3.272  1.00  0.79           C
ATOM      0  H   MET A  46      -6.438  12.282   5.777  1.00  0.79           H   new
ATOM      0  HA  MET A  46      -3.849  11.846   6.423  1.00  0.79           H   new
ATOM      0  HB2 MET A  46      -4.962  13.674   4.570  1.00  0.79           H   new
ATOM      0  HB3 MET A  46      -3.432  13.419   4.726  1.00  0.79           H   new
ATOM      0  HG2 MET A  46      -5.265  11.516   3.762  1.00  0.79           H   new
ATOM      0  HG3 MET A  46      -4.267  12.306   2.862  1.00  0.79           H   new
ATOM      0  HE1 MET A  46      -0.970  10.801   3.304  1.00  0.79           H   new
ATOM      0  HE2 MET A  46      -1.893  11.667   2.353  1.00  0.79           H   new
ATOM      0  HE3 MET A  46      -1.538  12.192   3.805  1.00  0.79           H   new
ATOM    695  N   ASN A  47      -5.577  14.385   7.270  1.00  0.80           N
ATOM    696  CA  ASN A  47      -5.615  15.563   8.132  1.00  0.80           C
ATOM    697  C   ASN A  47      -7.023  16.085   8.429  1.00  0.80           C
ATOM    698  O   ASN A  47      -7.841  16.232   7.524  1.00  0.80           O
ATOM    699  CB  ASN A  47      -4.796  16.677   7.490  1.00  0.80           C
ATOM    700  CG  ASN A  47      -4.578  17.845   8.378  1.00  0.80           C
ATOM    701  ND2 ASN A  47      -5.225  18.937   8.078  1.00  0.80           N
ATOM    702  OD1 ASN A  47      -3.807  17.761   9.335  1.00  0.80           O
ATOM      0  H   ASN A  47      -6.314  14.211   6.862  1.00  0.80           H   new
ATOM      0  HA  ASN A  47      -5.243  15.287   8.984  1.00  0.80           H   new
ATOM      0  HB2 ASN A  47      -3.935  16.320   7.221  1.00  0.80           H   new
ATOM      0  HB3 ASN A  47      -5.245  16.974   6.683  1.00  0.80           H   new
ATOM      0 HD21 ASN A  47      -5.123  19.643   8.558  1.00  0.80           H   new
ATOM      0 HD22 ASN A  47      -5.754  18.951   7.400  1.00  0.80           H   new
ATOM    709  N   MET A  48      -7.304  16.427   9.687  1.00  0.80           N
ATOM    710  CA  MET A  48      -8.561  17.128   9.978  1.00  0.80           C
ATOM    711  C   MET A  48      -8.224  18.538  10.418  1.00  0.80           C
ATOM    712  O   MET A  48      -7.324  18.730  11.240  1.00  0.80           O
ATOM    713  CB  MET A  48      -9.429  16.466  11.059  1.00  0.80           C
ATOM    714  CG  MET A  48     -10.776  17.261  11.283  1.00  0.80           C
ATOM    715  SD  MET A  48     -11.966  16.552  12.464  1.00  0.80           S
ATOM    716  CE  MET A  48     -11.390  17.008  14.048  1.00  0.80           C
ATOM      0  H   MET A  48      -6.801  16.270  10.367  1.00  0.80           H   new
ATOM      0  HA  MET A  48      -9.087  17.105   9.163  1.00  0.80           H   new
ATOM      0  HB2 MET A  48      -9.629  15.553  10.801  1.00  0.80           H   new
ATOM      0  HB3 MET A  48      -8.934  16.423  11.892  1.00  0.80           H   new
ATOM      0  HG2 MET A  48     -10.552  18.156  11.581  1.00  0.80           H   new
ATOM      0  HG3 MET A  48     -11.220  17.351  10.425  1.00  0.80           H   new
ATOM      0  HE1 MET A  48     -11.989  16.655  14.724  1.00  0.80           H   new
ATOM      0  HE2 MET A  48     -10.500  16.647  14.185  1.00  0.80           H   new
ATOM      0  HE3 MET A  48     -11.360  17.975  14.116  1.00  0.80           H   new
ATOM    726  N   GLU A  49      -8.940  19.522   9.899  1.00  0.80           N
ATOM    727  CA  GLU A  49      -8.667  20.877  10.332  1.00  0.80           C
ATOM    728  C   GLU A  49      -9.894  21.757  10.398  1.00  0.80           C
ATOM    729  O   GLU A  49     -10.874  21.559   9.680  1.00  0.80           O
ATOM    730  CB  GLU A  49      -7.657  21.535   9.382  1.00  0.80           C
ATOM    731  CG  GLU A  49      -8.166  21.730   7.964  1.00  0.80           C
ATOM    732  CD  GLU A  49      -7.128  22.290   7.023  1.00  0.80           C
ATOM    733  OE1 GLU A  49      -6.076  21.712   6.927  1.00  0.80           O
ATOM    734  OE2 GLU A  49      -7.387  23.302   6.399  1.00  0.80           O1-
ATOM      0  H   GLU A  49      -9.566  19.432   9.316  1.00  0.80           H   new
ATOM      0  HA  GLU A  49      -8.315  20.799  11.232  1.00  0.80           H   new
ATOM      0  HB2 GLU A  49      -7.403  22.398   9.745  1.00  0.80           H   new
ATOM      0  HB3 GLU A  49      -6.854  20.992   9.354  1.00  0.80           H   new
ATOM      0  HG2 GLU A  49      -8.478  20.878   7.620  1.00  0.80           H   new
ATOM      0  HG3 GLU A  49      -8.931  22.326   7.982  1.00  0.80           H   new
ATOM    741  N   ALA A  50      -9.824  22.763  11.249  1.00  0.80           N
ATOM    742  CA  ALA A  50     -10.863  23.769  11.290  1.00  0.80           C
ATOM    743  C   ALA A  50     -10.334  25.011  10.611  1.00  0.80           C
ATOM    744  O   ALA A  50      -9.165  25.355  10.781  1.00  0.80           O
ATOM    745  CB  ALA A  50     -11.286  24.068  12.707  1.00  0.80           C
ATOM      0  H   ALA A  50      -9.184  22.881  11.811  1.00  0.80           H   new
ATOM      0  HA  ALA A  50     -11.652  23.444  10.828  1.00  0.80           H   new
ATOM      0  HB1 ALA A  50     -11.982  24.744  12.701  1.00  0.80           H   new
ATOM      0  HB2 ALA A  50     -11.625  23.259  13.121  1.00  0.80           H   new
ATOM      0  HB3 ALA A  50     -10.524  24.393  13.211  1.00  0.80           H   new
ATOM    751  N   ALA A  51     -11.185  25.745   9.911  1.00  0.80           N
ATOM    752  CA  ALA A  51     -10.690  26.967   9.279  1.00  0.80           C
ATOM    753  C   ALA A  51     -11.628  28.139   9.459  1.00  0.80           C
ATOM    754  O   ALA A  51     -12.833  27.970   9.562  1.00  0.80           O
ATOM    755  CB  ALA A  51     -10.477  26.722   7.804  1.00  0.80           C
ATOM      0  H   ALA A  51     -12.018  25.569   9.790  1.00  0.80           H   new
ATOM      0  HA  ALA A  51      -9.853  27.195   9.714  1.00  0.80           H   new
ATOM      0  HB1 ALA A  51     -10.149  27.533   7.385  1.00  0.80           H   new
ATOM      0  HB2 ALA A  51      -9.828  26.011   7.684  1.00  0.80           H   new
ATOM      0  HB3 ALA A  51     -11.317  26.464   7.394  1.00  0.80           H   new
ATOM    761  N   ASN A  52     -11.071  29.353   9.453  1.00  0.80           N
ATOM    762  CA  ASN A  52     -11.885  30.558   9.583  1.00  0.80           C
ATOM    763  C   ASN A  52     -12.688  30.481  10.878  1.00  0.80           C
ATOM    764  O   ASN A  52     -13.884  30.771  10.916  1.00  0.80           O
ATOM    765  CB  ASN A  52     -12.791  30.728   8.370  1.00  0.80           C
ATOM    766  CG  ASN A  52     -12.003  30.914   7.093  1.00  0.80           C
ATOM    767  ND2 ASN A  52     -12.315  30.131   6.090  1.00  0.80           N
ATOM    768  OD1 ASN A  52     -11.107  31.764   7.019  1.00  0.80           O
ATOM      0  H   ASN A  52     -10.227  29.497   9.375  1.00  0.80           H   new
ATOM      0  HA  ASN A  52     -11.310  31.338   9.620  1.00  0.80           H   new
ATOM      0  HB2 ASN A  52     -13.364  29.950   8.284  1.00  0.80           H   new
ATOM      0  HB3 ASN A  52     -13.371  31.494   8.505  1.00  0.80           H   new
ATOM      0 HD21 ASN A  52     -11.891  30.197   5.345  1.00  0.80           H   new
ATOM      0 HD22 ASN A  52     -12.944  29.551   6.177  1.00  0.80           H   new
ATOM    775  N   LEU A  53     -11.992  30.087  11.942  1.00  0.80           N
ATOM    776  CA  LEU A  53     -12.575  29.898  13.262  1.00  0.80           C
ATOM    777  C   LEU A  53     -13.082  31.222  13.828  1.00  0.80           C
ATOM    778  O   LEU A  53     -12.457  32.265  13.617  1.00  0.80           O
ATOM    779  CB  LEU A  53     -11.522  29.373  14.227  1.00  0.80           C
ATOM    780  CG  LEU A  53     -11.137  27.938  14.138  1.00  0.80           C
ATOM    781  CD1 LEU A  53     -10.177  27.757  12.968  1.00  0.80           C
ATOM    782  CD2 LEU A  53     -10.534  27.504  15.461  1.00  0.80           C
ATOM      0  H   LEU A  53     -11.149  29.919  11.913  1.00  0.80           H   new
ATOM      0  HA  LEU A  53     -13.308  29.270  13.168  1.00  0.80           H   new
ATOM      0  HB2 LEU A  53     -10.719  29.903  14.106  1.00  0.80           H   new
ATOM      0  HB3 LEU A  53     -11.838  29.539  15.129  1.00  0.80           H   new
ATOM      0  HG  LEU A  53     -11.910  27.376  13.973  1.00  0.80           H   new
ATOM      0 HD11 LEU A  53      -9.920  26.824  12.901  1.00  0.80           H   new
ATOM      0 HD12 LEU A  53     -10.613  28.031  12.146  1.00  0.80           H   new
ATOM      0 HD13 LEU A  53      -9.386  28.300  13.111  1.00  0.80           H   new
ATOM      0 HD21 LEU A  53     -10.281  26.569  15.410  1.00  0.80           H   new
ATOM      0 HD22 LEU A  53      -9.749  28.041  15.651  1.00  0.80           H   new
ATOM      0 HD23 LEU A  53     -11.186  27.624  16.169  1.00  0.80           H   new
ATOM    794  N   ALA A  54     -14.216  31.204  14.537  1.00  0.80           N
ATOM    795  CA  ALA A  54     -14.717  32.462  15.098  1.00  0.80           C
ATOM    796  C   ALA A  54     -14.191  32.683  16.505  1.00  0.80           C
ATOM    797  O   ALA A  54     -14.179  31.774  17.324  1.00  0.80           O
ATOM    798  CB  ALA A  54     -16.236  32.494  15.092  1.00  0.80           C
ATOM      0  H   ALA A  54     -14.692  30.506  14.699  1.00  0.80           H   new
ATOM      0  HA  ALA A  54     -14.392  33.183  14.535  1.00  0.80           H   new
ATOM      0  HB1 ALA A  54     -16.544  33.334  15.467  1.00  0.80           H   new
ATOM      0  HB2 ALA A  54     -16.558  32.410  14.181  1.00  0.80           H   new
ATOM      0  HB3 ALA A  54     -16.577  31.759  15.624  1.00  0.80           H   new
ATOM    804  N   ASP A  55     -13.813  33.922  16.804  1.00  0.79           N
ATOM    805  CA  ASP A  55     -13.305  34.334  18.124  1.00  0.79           C
ATOM    806  C   ASP A  55     -14.472  34.512  19.090  1.00  0.79           C
ATOM    807  O   ASP A  55     -15.375  35.307  18.822  1.00  0.79           O
ATOM    808  CB  ASP A  55     -12.475  35.622  17.987  1.00  0.79           C
ATOM    809  CG  ASP A  55     -11.791  36.123  19.270  1.00  0.79           C
ATOM    810  OD1 ASP A  55     -12.050  35.594  20.310  1.00  0.79           O
ATOM    811  OD2 ASP A  55     -11.030  37.063  19.180  1.00  0.79           O1-
ATOM      0  H   ASP A  55     -13.843  34.567  16.236  1.00  0.79           H   new
ATOM      0  HA  ASP A  55     -12.723  33.646  18.483  1.00  0.79           H   new
ATOM      0  HB2 ASP A  55     -11.792  35.476  17.314  1.00  0.79           H   new
ATOM      0  HB3 ASP A  55     -13.055  36.325  17.655  1.00  0.79           H   new
ATOM    816  N   VAL A  56     -14.513  33.694  20.146  1.00  0.77           N
ATOM    817  CA  VAL A  56     -15.635  33.703  21.081  1.00  0.77           C
ATOM    818  C   VAL A  56     -15.357  34.369  22.430  1.00  0.77           C
ATOM    819  O   VAL A  56     -16.151  35.198  22.886  1.00  0.77           O
ATOM    820  CB  VAL A  56     -16.085  32.263  21.340  1.00  0.77           C
ATOM    821  CG1 VAL A  56     -17.199  32.231  22.374  1.00  0.77           C
ATOM    822  CG2 VAL A  56     -16.529  31.666  20.033  1.00  0.77           C
ATOM      0  H   VAL A  56     -13.897  33.125  20.337  1.00  0.77           H   new
ATOM      0  HA  VAL A  56     -16.321  34.238  20.652  1.00  0.77           H   new
ATOM      0  HB  VAL A  56     -15.351  31.740  21.698  1.00  0.77           H   new
ATOM      0 HG11 VAL A  56     -17.473  31.313  22.527  1.00  0.77           H   new
ATOM      0 HG12 VAL A  56     -16.880  32.616  23.205  1.00  0.77           H   new
ATOM      0 HG13 VAL A  56     -17.956  32.744  22.050  1.00  0.77           H   new
ATOM      0 HG21 VAL A  56     -16.819  30.751  20.177  1.00  0.77           H   new
ATOM      0 HG22 VAL A  56     -17.265  32.185  19.673  1.00  0.77           H   new
ATOM      0 HG23 VAL A  56     -15.790  31.676  19.405  1.00  0.77           H   new
ATOM    832  N   ARG A  57     -14.285  33.956  23.105  1.00  0.75           N
ATOM    833  CA  ARG A  57     -13.991  34.466  24.456  1.00  0.75           C
ATOM    834  C   ARG A  57     -12.524  34.332  24.842  1.00  0.75           C
ATOM    835  O   ARG A  57     -11.909  33.296  24.579  1.00  0.75           O
ATOM    836  CB  ARG A  57     -14.839  33.714  25.487  1.00  0.75           C
ATOM    837  CG  ARG A  57     -14.631  34.073  26.962  1.00  0.75           C
ATOM    838  CD  ARG A  57     -15.451  33.204  27.900  1.00  0.75           C
ATOM    839  NE  ARG A  57     -16.872  33.397  27.777  1.00  0.75           N
ATOM    840  CZ  ARG A  57     -17.794  32.842  28.599  1.00  0.75           C
ATOM    841  NH1 ARG A  57     -17.440  32.068  29.611  1.00  0.75           N1+
ATOM    842  NH2 ARG A  57     -19.078  33.082  28.395  1.00  0.75           N
ATOM      0  H   ARG A  57     -13.716  33.385  22.806  1.00  0.75           H   new
ATOM      0  HA  ARG A  57     -14.206  35.412  24.446  1.00  0.75           H   new
ATOM      0  HB2 ARG A  57     -15.773  33.860  25.271  1.00  0.75           H   new
ATOM      0  HB3 ARG A  57     -14.668  32.765  25.382  1.00  0.75           H   new
ATOM      0  HG2 ARG A  57     -13.691  33.983  27.183  1.00  0.75           H   new
ATOM      0  HG3 ARG A  57     -14.867  35.004  27.101  1.00  0.75           H   new
ATOM      0  HD2 ARG A  57     -15.244  32.272  27.728  1.00  0.75           H   new
ATOM      0  HD3 ARG A  57     -15.186  33.390  28.814  1.00  0.75           H   new
ATOM      0  HE  ARG A  57     -17.155  33.899  27.138  1.00  0.75           H   new
ATOM      0 HH11 ARG A  57     -16.608  31.907  29.759  1.00  0.75           H   new
ATOM      0 HH12 ARG A  57     -18.042  31.725  30.121  1.00  0.75           H   new
ATOM      0 HH21 ARG A  57     -19.323  33.588  27.744  1.00  0.75           H   new
ATOM      0 HH22 ARG A  57     -19.668  32.733  28.913  1.00  0.75           H   new
ATOM    856  N   SER A  58     -11.976  35.333  25.529  1.00  0.73           N
ATOM    857  CA  SER A  58     -10.609  35.201  26.027  1.00  0.73           C
ATOM    858  C   SER A  58     -10.580  35.033  27.550  1.00  0.73           C
ATOM    859  O   SER A  58     -11.426  35.581  28.255  1.00  0.73           O
ATOM    860  CB  SER A  58      -9.760  36.397  25.601  1.00  0.73           C
ATOM    861  OG  SER A  58      -9.604  36.461  24.185  1.00  0.73           O
ATOM      0  H   SER A  58     -12.366  36.077  25.714  1.00  0.73           H   new
ATOM      0  HA  SER A  58     -10.230  34.399  25.634  1.00  0.73           H   new
ATOM      0  HB2 SER A  58     -10.173  37.216  25.918  1.00  0.73           H   new
ATOM      0  HB3 SER A  58      -8.887  36.339  26.020  1.00  0.73           H   new
ATOM      0  HG  SER A  58      -9.135  37.128  23.984  1.00  0.73           H   new
ATOM    867  N   TYR A  59      -9.591  34.279  28.039  1.00  0.72           N
ATOM    868  CA  TYR A  59      -9.335  34.073  29.472  1.00  0.72           C
ATOM    869  C   TYR A  59      -7.991  34.610  29.917  1.00  0.72           C
ATOM    870  O   TYR A  59      -7.016  34.556  29.168  1.00  0.72           O
ATOM    871  CB  TYR A  59      -9.458  32.606  29.891  1.00  0.72           C
ATOM    872  CG  TYR A  59     -10.880  32.104  30.027  1.00  0.72           C
ATOM    873  CD1 TYR A  59     -11.615  31.586  28.982  1.00  0.72           C
ATOM    874  CD2 TYR A  59     -11.447  32.193  31.279  1.00  0.72           C
ATOM    875  CE1 TYR A  59     -12.922  31.174  29.234  1.00  0.72           C
ATOM    876  CE2 TYR A  59     -12.725  31.785  31.514  1.00  0.72           C
ATOM    877  CZ  TYR A  59     -13.467  31.285  30.497  1.00  0.72           C
ATOM    878  OH  TYR A  59     -14.764  30.887  30.730  1.00  0.72           O
ATOM      0  H   TYR A  59      -9.035  33.861  27.533  1.00  0.72           H   new
ATOM      0  HA  TYR A  59     -10.030  34.582  29.919  1.00  0.72           H   new
ATOM      0  HB2 TYR A  59      -8.995  32.056  29.240  1.00  0.72           H   new
ATOM      0  HB3 TYR A  59      -9.003  32.485  30.739  1.00  0.72           H   new
ATOM      0  HD1 TYR A  59     -11.248  31.513  28.131  1.00  0.72           H   new
ATOM      0  HD2 TYR A  59     -10.945  32.540  31.981  1.00  0.72           H   new
ATOM      0  HE1 TYR A  59     -13.433  30.820  28.543  1.00  0.72           H   new
ATOM      0  HE2 TYR A  59     -13.086  31.849  32.368  1.00  0.72           H   new
ATOM      0  HH  TYR A  59     -14.828  30.057  30.615  1.00  0.72           H   new
ATOM    888  N   CYS A  60      -7.917  35.103  31.146  1.00  0.72           N
ATOM    889  CA  CYS A  60      -6.654  35.613  31.658  1.00  0.72           C
ATOM    890  C   CYS A  60      -6.047  34.675  32.698  1.00  0.72           C
ATOM    891  O   CYS A  60      -6.761  34.098  33.518  1.00  0.72           O
ATOM    892  CB  CYS A  60      -6.797  37.001  32.261  1.00  0.72           C
ATOM    893  SG  CYS A  60      -5.226  37.741  32.695  1.00  0.72           S
ATOM      0  H   CYS A  60      -8.578  35.151  31.694  1.00  0.72           H   new
ATOM      0  HA  CYS A  60      -6.060  35.668  30.893  1.00  0.72           H   new
ATOM      0  HB2 CYS A  60      -7.256  37.577  31.630  1.00  0.72           H   new
ATOM      0  HB3 CYS A  60      -7.354  36.948  33.054  1.00  0.72           H   new
ATOM    898  N   TYR A  61      -4.737  34.500  32.635  1.00  0.71           N
ATOM    899  CA  TYR A  61      -4.012  33.646  33.571  1.00  0.71           C
ATOM    900  C   TYR A  61      -3.132  34.429  34.507  1.00  0.71           C
ATOM    901  O   TYR A  61      -2.951  34.060  35.667  1.00  0.71           O
ATOM    902  CB  TYR A  61      -3.145  32.710  32.783  1.00  0.71           C
ATOM    903  CG  TYR A  61      -3.953  31.979  31.930  1.00  0.71           C
ATOM    904  CD1 TYR A  61      -3.897  32.253  30.638  1.00  0.71           C
ATOM    905  CD2 TYR A  61      -4.815  31.068  32.428  1.00  0.71           C
ATOM    906  CE1 TYR A  61      -4.696  31.638  29.816  1.00  0.71           C
ATOM    907  CE2 TYR A  61      -5.645  30.433  31.592  1.00  0.71           C
ATOM    908  CZ  TYR A  61      -5.604  30.704  30.283  1.00  0.71           C
ATOM    909  OH  TYR A  61      -6.465  30.052  29.442  1.00  0.71           O
ATOM      0  H   TYR A  61      -4.236  34.875  32.045  1.00  0.71           H   new
ATOM      0  HA  TYR A  61      -4.668  33.173  34.107  1.00  0.71           H   new
ATOM      0  HB2 TYR A  61      -2.484  33.208  32.277  1.00  0.71           H   new
ATOM      0  HB3 TYR A  61      -2.660  32.118  33.378  1.00  0.71           H   new
ATOM      0  HD1 TYR A  61      -3.290  32.881  30.319  1.00  0.71           H   new
ATOM      0  HD2 TYR A  61      -4.832  30.884  33.339  1.00  0.71           H   new
ATOM      0  HE1 TYR A  61      -4.657  31.828  28.906  1.00  0.71           H   new
ATOM      0  HE2 TYR A  61      -6.248  29.806  31.920  1.00  0.71           H   new
ATOM      0  HH  TYR A  61      -7.246  30.103  29.746  1.00  0.71           H   new
ATOM    919  N   LEU A  62      -2.531  35.477  33.982  1.00  0.72           N
ATOM    920  CA  LEU A  62      -1.602  36.279  34.754  1.00  0.72           C
ATOM    921  C   LEU A  62      -1.901  37.723  34.517  1.00  0.72           C
ATOM    922  O   LEU A  62      -1.959  38.154  33.367  1.00  0.72           O
ATOM    923  CB  LEU A  62      -0.159  36.013  34.347  1.00  0.72           C
ATOM    924  CG  LEU A  62       0.901  36.834  35.072  1.00  0.72           C
ATOM    925  CD1 LEU A  62       0.920  36.455  36.560  1.00  0.72           C
ATOM    926  CD2 LEU A  62       2.241  36.576  34.411  1.00  0.72           C
ATOM      0  H   LEU A  62      -2.647  35.744  33.173  1.00  0.72           H   new
ATOM      0  HA  LEU A  62      -1.706  36.046  35.690  1.00  0.72           H   new
ATOM      0  HB2 LEU A  62       0.031  35.073  34.491  1.00  0.72           H   new
ATOM      0  HB3 LEU A  62      -0.075  36.177  33.395  1.00  0.72           H   new
ATOM      0  HG  LEU A  62       0.702  37.782  35.015  1.00  0.72           H   new
ATOM      0 HD11 LEU A  62       1.595  36.979  37.019  1.00  0.72           H   new
ATOM      0 HD12 LEU A  62       0.051  36.635  36.951  1.00  0.72           H   new
ATOM      0 HD13 LEU A  62       1.126  35.512  36.651  1.00  0.72           H   new
ATOM      0 HD21 LEU A  62       2.929  37.092  34.861  1.00  0.72           H   new
ATOM      0 HD22 LEU A  62       2.455  35.632  34.470  1.00  0.72           H   new
ATOM      0 HD23 LEU A  62       2.198  36.839  33.478  1.00  0.72           H   new
ATOM    938  N   ALA A  63      -2.062  38.476  35.587  1.00  0.72           N
ATOM    939  CA  ALA A  63      -2.400  39.876  35.452  1.00  0.72           C
ATOM    940  C   ALA A  63      -1.678  40.720  36.477  1.00  0.72           C
ATOM    941  O   ALA A  63      -1.335  40.247  37.560  1.00  0.72           O
ATOM    942  CB  ALA A  63      -3.896  40.030  35.609  1.00  0.72           C
ATOM      0  H   ALA A  63      -1.981  38.198  36.397  1.00  0.72           H   new
ATOM      0  HA  ALA A  63      -2.122  40.184  34.575  1.00  0.72           H   new
ATOM      0  HB1 ALA A  63      -4.136  40.966  35.520  1.00  0.72           H   new
ATOM      0  HB2 ALA A  63      -4.348  39.514  34.923  1.00  0.72           H   new
ATOM      0  HB3 ALA A  63      -4.164  39.709  36.484  1.00  0.72           H   new
ATOM    948  N   SER A  64      -1.452  41.977  36.122  1.00  0.72           N
ATOM    949  CA  SER A  64      -0.828  42.946  37.001  1.00  0.72           C
ATOM    950  C   SER A  64      -1.854  43.866  37.662  1.00  0.72           C
ATOM    951  O   SER A  64      -2.986  44.005  37.189  1.00  0.72           O
ATOM    952  CB  SER A  64       0.188  43.739  36.210  1.00  0.72           C
ATOM    953  OG  SER A  64      -0.436  44.488  35.208  1.00  0.72           O
ATOM      0  H   SER A  64      -1.661  42.294  35.350  1.00  0.72           H   new
ATOM      0  HA  SER A  64      -0.384  42.473  37.722  1.00  0.72           H   new
ATOM      0  HB2 SER A  64       0.677  44.330  36.804  1.00  0.72           H   new
ATOM      0  HB3 SER A  64       0.836  43.137  35.813  1.00  0.72           H   new
ATOM      0  HG  SER A  64       0.143  44.922  34.781  1.00  0.72           H   new
ATOM    959  N   VAL A  65      -1.431  44.544  38.723  1.00  0.72           N
ATOM    960  CA  VAL A  65      -2.291  45.485  39.434  1.00  0.72           C
ATOM    961  C   VAL A  65      -1.741  46.900  39.326  1.00  0.72           C
ATOM    962  O   VAL A  65      -0.561  47.134  39.600  1.00  0.72           O
ATOM    963  CB  VAL A  65      -2.377  45.099  40.924  1.00  0.72           C
ATOM    964  CG1 VAL A  65      -3.220  46.084  41.676  1.00  0.72           C
ATOM    965  CG2 VAL A  65      -2.955  43.737  41.071  1.00  0.72           C
ATOM      0  H   VAL A  65      -0.639  44.472  39.051  1.00  0.72           H   new
ATOM      0  HA  VAL A  65      -3.173  45.451  39.031  1.00  0.72           H   new
ATOM      0  HB  VAL A  65      -1.479  45.107  41.291  1.00  0.72           H   new
ATOM      0 HG11 VAL A  65      -3.263  45.826  42.610  1.00  0.72           H   new
ATOM      0 HG12 VAL A  65      -2.828  46.968  41.603  1.00  0.72           H   new
ATOM      0 HG13 VAL A  65      -4.115  46.096  41.302  1.00  0.72           H   new
ATOM      0 HG21 VAL A  65      -3.004  43.506  42.012  1.00  0.72           H   new
ATOM      0 HG22 VAL A  65      -3.846  43.720  40.688  1.00  0.72           H   new
ATOM      0 HG23 VAL A  65      -2.393  43.095  40.610  1.00  0.72           H   new
ATOM    975  N   SER A  66      -2.601  47.849  38.956  1.00  0.71           N
ATOM    976  CA  SER A  66      -2.176  49.237  38.829  1.00  0.71           C
ATOM    977  C   SER A  66      -3.271  50.218  39.265  1.00  0.71           C
ATOM    978  O   SER A  66      -4.430  49.843  39.445  1.00  0.71           O
ATOM    979  CB  SER A  66      -1.743  49.507  37.392  1.00  0.71           C
ATOM    980  OG  SER A  66      -2.825  49.406  36.501  1.00  0.71           O
ATOM      0  H   SER A  66      -3.430  47.708  38.775  1.00  0.71           H   new
ATOM      0  HA  SER A  66      -1.423  49.379  39.424  1.00  0.71           H   new
ATOM      0  HB2 SER A  66      -1.354  50.393  37.331  1.00  0.71           H   new
ATOM      0  HB3 SER A  66      -1.052  48.876  37.137  1.00  0.71           H   new
ATOM      0  HG  SER A  66      -2.560  49.560  35.719  1.00  0.71           H   new
ATOM    986  N   ASP A  67      -2.883  51.481  39.465  1.00  0.70           N
ATOM    987  CA  ASP A  67      -3.803  52.551  39.873  1.00  0.70           C
ATOM    988  C   ASP A  67      -4.565  52.193  41.158  1.00  0.70           C
ATOM    989  O   ASP A  67      -5.779  52.378  41.242  1.00  0.70           O
ATOM    990  CB  ASP A  67      -4.801  52.879  38.745  1.00  0.70           C
ATOM    991  CG  ASP A  67      -5.498  54.277  38.903  1.00  0.70           C
ATOM    992  OD1 ASP A  67      -4.907  55.156  39.482  1.00  0.70           O
ATOM    993  OD2 ASP A  67      -6.618  54.444  38.434  1.00  0.70           O1-
ATOM      0  H   ASP A  67      -2.070  51.744  39.367  1.00  0.70           H   new
ATOM      0  HA  ASP A  67      -3.261  53.335  40.054  1.00  0.70           H   new
ATOM      0  HB2 ASP A  67      -4.335  52.854  37.895  1.00  0.70           H   new
ATOM      0  HB3 ASP A  67      -5.482  52.189  38.716  1.00  0.70           H   new
ATOM    998  N   LEU A  68      -3.838  51.669  42.150  1.00  0.68           N
ATOM    999  CA  LEU A  68      -4.420  51.317  43.442  1.00  0.68           C
ATOM   1000  C   LEU A  68      -4.879  52.564  44.185  1.00  0.68           C
ATOM   1001  O   LEU A  68      -4.105  53.509  44.359  1.00  0.68           O
ATOM   1002  CB  LEU A  68      -3.408  50.538  44.297  1.00  0.68           C
ATOM   1003  CG  LEU A  68      -3.899  50.059  45.690  1.00  0.68           C
ATOM   1004  CD1 LEU A  68      -4.978  49.057  45.527  1.00  0.68           C
ATOM   1005  CD2 LEU A  68      -2.751  49.438  46.453  1.00  0.68           C
ATOM      0  H   LEU A  68      -2.995  51.509  42.089  1.00  0.68           H   new
ATOM      0  HA  LEU A  68      -5.191  50.752  43.279  1.00  0.68           H   new
ATOM      0  HB2 LEU A  68      -3.120  49.761  43.793  1.00  0.68           H   new
ATOM      0  HB3 LEU A  68      -2.626  51.098  44.427  1.00  0.68           H   new
ATOM      0  HG  LEU A  68      -4.239  50.822  46.183  1.00  0.68           H   new
ATOM      0 HD11 LEU A  68      -5.280  48.762  46.400  1.00  0.68           H   new
ATOM      0 HD12 LEU A  68      -5.720  49.456  45.046  1.00  0.68           H   new
ATOM      0 HD13 LEU A  68      -4.641  48.297  45.028  1.00  0.68           H   new
ATOM      0 HD21 LEU A  68      -3.063  49.141  47.322  1.00  0.68           H   new
ATOM      0 HD22 LEU A  68      -2.405  48.679  45.957  1.00  0.68           H   new
ATOM      0 HD23 LEU A  68      -2.047  50.095  46.570  1.00  0.68           H   new
ATOM   1017  N   SER A  69      -6.124  52.549  44.646  1.00  0.67           N
ATOM   1018  CA  SER A  69      -6.702  53.682  45.356  1.00  0.67           C
ATOM   1019  C   SER A  69      -7.596  53.290  46.525  1.00  0.67           C
ATOM   1020  O   SER A  69      -8.573  52.556  46.360  1.00  0.67           O
ATOM   1021  CB  SER A  69      -7.512  54.503  44.378  1.00  0.67           C
ATOM   1022  OG  SER A  69      -8.191  55.538  45.013  1.00  0.67           O
ATOM      0  H   SER A  69      -6.658  51.881  44.556  1.00  0.67           H   new
ATOM      0  HA  SER A  69      -5.961  54.184  45.730  1.00  0.67           H   new
ATOM      0  HB2 SER A  69      -6.925  54.870  43.699  1.00  0.67           H   new
ATOM      0  HB3 SER A  69      -8.148  53.929  43.923  1.00  0.67           H   new
ATOM      0  HG  SER A  69      -8.630  55.975  44.446  1.00  0.67           H   new
ATOM   1028  N   THR A  70      -7.279  53.820  47.706  1.00  0.65           N
ATOM   1029  CA  THR A  70      -8.059  53.529  48.907  1.00  0.65           C
ATOM   1030  C   THR A  70      -8.649  54.773  49.550  1.00  0.65           C
ATOM   1031  O   THR A  70      -7.963  55.781  49.736  1.00  0.65           O
ATOM   1032  CB  THR A  70      -7.209  52.792  49.965  1.00  0.65           C
ATOM   1033  CG2 THR A  70      -8.003  52.529  51.219  1.00  0.65           C
ATOM   1034  OG1 THR A  70      -6.757  51.545  49.441  1.00  0.65           O
ATOM      0  H   THR A  70      -6.615  54.351  47.832  1.00  0.65           H   new
ATOM      0  HA  THR A  70      -8.788  52.963  48.607  1.00  0.65           H   new
ATOM      0  HB  THR A  70      -6.454  53.360  50.184  1.00  0.65           H   new
ATOM      0  HG1 THR A  70      -7.354  50.963  49.547  1.00  0.65           H   new
ATOM      0 HG21 THR A  70      -7.446  52.066  51.864  1.00  0.65           H   new
ATOM      0 HG22 THR A  70      -8.302  53.371  51.596  1.00  0.65           H   new
ATOM      0 HG23 THR A  70      -8.773  51.980  51.005  1.00  0.65           H   new
ATOM   1042  N   ARG A  71      -9.924  54.675  49.908  1.00  0.64           N
ATOM   1043  CA  ARG A  71     -10.626  55.726  50.623  1.00  0.64           C
ATOM   1044  C   ARG A  71     -11.217  55.144  51.896  1.00  0.64           C
ATOM   1045  O   ARG A  71     -11.494  53.944  51.982  1.00  0.64           O
ATOM   1046  CB  ARG A  71     -11.725  56.340  49.782  1.00  0.64           C
ATOM   1047  CG  ARG A  71     -11.259  57.069  48.535  1.00  0.64           C
ATOM   1048  CD  ARG A  71     -12.400  57.669  47.846  1.00  0.64           C
ATOM   1049  NE  ARG A  71     -12.030  58.351  46.610  1.00  0.64           N
ATOM   1050  CZ  ARG A  71     -12.910  58.968  45.791  1.00  0.64           C
ATOM   1051  NH1 ARG A  71     -14.195  58.935  46.075  1.00  0.64           N1+
ATOM   1052  NH2 ARG A  71     -12.480  59.605  44.704  1.00  0.64           N
ATOM      0  H   ARG A  71     -10.410  53.986  49.739  1.00  0.64           H   new
ATOM      0  HA  ARG A  71      -9.992  56.430  50.834  1.00  0.64           H   new
ATOM      0  HB2 ARG A  71     -12.340  55.638  49.517  1.00  0.64           H   new
ATOM      0  HB3 ARG A  71     -12.225  56.961  50.334  1.00  0.64           H   new
ATOM      0  HG2 ARG A  71     -10.619  57.757  48.775  1.00  0.64           H   new
ATOM      0  HG3 ARG A  71     -10.803  56.451  47.942  1.00  0.64           H   new
ATOM      0  HD2 ARG A  71     -13.050  56.977  47.645  1.00  0.64           H   new
ATOM      0  HD3 ARG A  71     -12.834  58.301  48.440  1.00  0.64           H   new
ATOM      0  HE  ARG A  71     -11.199  58.361  46.389  1.00  0.64           H   new
ATOM      0 HH11 ARG A  71     -14.470  58.523  46.778  1.00  0.64           H   new
ATOM      0 HH12 ARG A  71     -14.760  59.326  45.558  1.00  0.64           H   new
ATOM      0 HH21 ARG A  71     -11.640  59.625  44.521  1.00  0.64           H   new
ATOM      0 HH22 ARG A  71     -13.042  59.997  44.185  1.00  0.64           H   new
ATOM   1066  N   ALA A  72     -11.444  55.986  52.891  1.00  0.65           N
ATOM   1067  CA  ALA A  72     -12.016  55.481  54.128  1.00  0.65           C
ATOM   1068  C   ALA A  72     -12.875  56.524  54.809  1.00  0.65           C
ATOM   1069  O   ALA A  72     -12.724  57.726  54.574  1.00  0.65           O
ATOM   1070  CB  ALA A  72     -10.912  55.015  55.076  1.00  0.65           C
ATOM      0  H   ALA A  72     -11.280  56.830  52.874  1.00  0.65           H   new
ATOM      0  HA  ALA A  72     -12.582  54.726  53.902  1.00  0.65           H   new
ATOM      0  HB1 ALA A  72     -11.309  54.681  55.896  1.00  0.65           H   new
ATOM      0  HB2 ALA A  72     -10.400  54.308  54.654  1.00  0.65           H   new
ATOM      0  HB3 ALA A  72     -10.326  55.760  55.281  1.00  0.65           H   new
ATOM   1076  N   ALA A  73     -13.760  56.048  55.679  1.00  0.66           N
ATOM   1077  CA  ALA A  73     -14.643  56.913  56.444  1.00  0.66           C
ATOM   1078  C   ALA A  73     -14.695  56.504  57.913  1.00  0.66           C
ATOM   1079  O   ALA A  73     -14.609  55.323  58.267  1.00  0.66           O
ATOM   1080  CB  ALA A  73     -16.040  56.870  55.838  1.00  0.66           C
ATOM      0  H   ALA A  73     -13.864  55.210  55.841  1.00  0.66           H   new
ATOM      0  HA  ALA A  73     -14.294  57.817  56.405  1.00  0.66           H   new
ATOM      0  HB1 ALA A  73     -16.631  57.446  56.347  1.00  0.66           H   new
ATOM      0  HB2 ALA A  73     -16.003  57.176  54.918  1.00  0.66           H   new
ATOM      0  HB3 ALA A  73     -16.376  55.960  55.863  1.00  0.66           H   new
ATOM   1086  N   CYS A  74     -14.868  57.506  58.771  1.00  0.68           N
ATOM   1087  CA  CYS A  74     -14.996  57.328  60.204  1.00  0.68           C
ATOM   1088  C   CYS A  74     -16.302  56.607  60.552  1.00  0.68           C
ATOM   1089  O   CYS A  74     -17.282  56.738  59.828  1.00  0.68           O
ATOM   1090  CB  CYS A  74     -14.970  58.678  60.922  1.00  0.68           C
ATOM   1091  SG  CYS A  74     -13.384  59.534  60.872  1.00  0.68           S
ATOM      0  H   CYS A  74     -14.915  58.328  58.524  1.00  0.68           H   new
ATOM      0  HA  CYS A  74     -14.244  56.790  60.498  1.00  0.68           H   new
ATOM      0  HB2 CYS A  74     -15.645  59.252  60.528  1.00  0.68           H   new
ATOM      0  HB3 CYS A  74     -15.220  58.541  61.849  1.00  0.68           H   new
ATOM   1096  N   PRO A  75     -16.361  55.867  61.675  1.00  0.70           N
ATOM   1097  CA  PRO A  75     -17.503  55.074  62.133  1.00  0.70           C
ATOM   1098  C   PRO A  75     -18.889  55.740  62.036  1.00  0.70           C
ATOM   1099  O   PRO A  75     -19.892  55.042  61.877  1.00  0.70           O
ATOM   1100  CB  PRO A  75     -17.139  54.860  63.610  1.00  0.70           C
ATOM   1101  CG  PRO A  75     -15.628  54.863  63.648  1.00  0.70           C
ATOM   1102  CD  PRO A  75     -15.203  55.848  62.638  1.00  0.70           C
ATOM      0  HA  PRO A  75     -17.614  54.285  61.580  1.00  0.70           H   new
ATOM      0  HB2 PRO A  75     -17.505  55.565  64.167  1.00  0.70           H   new
ATOM      0  HB3 PRO A  75     -17.497  54.021  63.941  1.00  0.70           H   new
ATOM      0  HG2 PRO A  75     -15.303  55.105  64.529  1.00  0.70           H   new
ATOM      0  HG3 PRO A  75     -15.273  53.983  63.447  1.00  0.70           H   new
ATOM      0  HD2 PRO A  75     -15.048  56.721  63.031  1.00  0.70           H   new
ATOM      0  HD3 PRO A  75     -14.378  55.583  62.202  1.00  0.70           H   new
ATOM   1110  N   THR A  76     -18.963  57.069  62.141  1.00  0.71           N
ATOM   1111  CA  THR A  76     -20.256  57.754  62.092  1.00  0.71           C
ATOM   1112  C   THR A  76     -20.505  58.538  60.793  1.00  0.71           C
ATOM   1113  O   THR A  76     -21.534  59.200  60.659  1.00  0.71           O
ATOM   1114  CB  THR A  76     -20.392  58.718  63.274  1.00  0.71           C
ATOM   1115  CG2 THR A  76     -20.237  57.952  64.576  1.00  0.71           C
ATOM   1116  OG1 THR A  76     -19.375  59.717  63.188  1.00  0.71           O
ATOM      0  H   THR A  76     -18.284  57.587  62.240  1.00  0.71           H   new
ATOM      0  HA  THR A  76     -20.920  57.048  62.133  1.00  0.71           H   new
ATOM      0  HB  THR A  76     -21.266  59.138  63.250  1.00  0.71           H   new
ATOM      0  HG1 THR A  76     -19.528  60.322  63.750  1.00  0.71           H   new
ATOM      0 HG21 THR A  76     -20.323  58.564  65.324  1.00  0.71           H   new
ATOM      0 HG22 THR A  76     -20.925  57.271  64.635  1.00  0.71           H   new
ATOM      0 HG23 THR A  76     -19.363  57.531  64.602  1.00  0.71           H   new
ATOM   1124  N   MET A  77     -19.559  58.499  59.852  1.00  0.72           N
ATOM   1125  CA  MET A  77     -19.686  59.255  58.600  1.00  0.72           C
ATOM   1126  C   MET A  77     -20.336  58.466  57.468  1.00  0.72           C
ATOM   1127  O   MET A  77     -20.558  59.005  56.382  1.00  0.72           O
ATOM   1128  CB  MET A  77     -18.327  59.765  58.142  1.00  0.72           C
ATOM   1129  CG  MET A  77     -17.705  60.808  59.049  1.00  0.72           C
ATOM   1130  SD  MET A  77     -16.069  61.331  58.479  1.00  0.72           S
ATOM   1131  CE  MET A  77     -15.546  62.366  59.855  1.00  0.72           C
ATOM      0  H   MET A  77     -18.834  58.040  59.918  1.00  0.72           H   new
ATOM      0  HA  MET A  77     -20.276  59.998  58.803  1.00  0.72           H   new
ATOM      0  HB2 MET A  77     -17.720  59.012  58.071  1.00  0.72           H   new
ATOM      0  HB3 MET A  77     -18.419  60.141  57.252  1.00  0.72           H   new
ATOM      0  HG2 MET A  77     -18.290  61.580  59.098  1.00  0.72           H   new
ATOM      0  HG3 MET A  77     -17.632  60.450  59.947  1.00  0.72           H   new
ATOM      0  HE1 MET A  77     -14.661  62.721  59.675  1.00  0.72           H   new
ATOM      0  HE2 MET A  77     -16.172  63.099  59.965  1.00  0.72           H   new
ATOM      0  HE3 MET A  77     -15.523  61.837  60.668  1.00  0.72           H   new
ATOM   1141  N   GLY A  78     -20.656  57.204  57.722  1.00  0.71           N
ATOM   1142  CA  GLY A  78     -21.254  56.345  56.709  1.00  0.71           C
ATOM   1143  C   GLY A  78     -20.216  55.532  55.938  1.00  0.71           C
ATOM   1144  O   GLY A  78     -19.078  55.366  56.368  1.00  0.71           O
ATOM      0  H   GLY A  78     -20.533  56.822  58.483  1.00  0.71           H   new
ATOM      0  HA2 GLY A  78     -21.883  55.740  57.133  1.00  0.71           H   new
ATOM      0  HA3 GLY A  78     -21.760  56.890  56.086  1.00  0.71           H   new
ATOM   1148  N   GLU A  79     -20.651  54.961  54.824  1.00  0.69           N
ATOM   1149  CA  GLU A  79     -19.825  54.056  54.028  1.00  0.69           C
ATOM   1150  C   GLU A  79     -18.765  54.776  53.202  1.00  0.69           C
ATOM   1151  O   GLU A  79     -19.004  55.878  52.707  1.00  0.69           O
ATOM   1152  CB  GLU A  79     -20.723  53.264  53.085  1.00  0.69           C
ATOM   1153  CG  GLU A  79     -21.675  52.291  53.760  1.00  0.69           C
ATOM   1154  CD  GLU A  79     -22.466  51.495  52.765  1.00  0.69           C
ATOM   1155  OE1 GLU A  79     -21.852  50.927  51.891  1.00  0.69           O
ATOM   1156  OE2 GLU A  79     -23.671  51.456  52.866  1.00  0.69           O1-
ATOM      0  H   GLU A  79     -21.439  55.087  54.504  1.00  0.69           H   new
ATOM      0  HA  GLU A  79     -19.360  53.477  54.652  1.00  0.69           H   new
ATOM      0  HB2 GLU A  79     -21.244  53.889  52.557  1.00  0.69           H   new
ATOM      0  HB3 GLU A  79     -20.162  52.769  52.467  1.00  0.69           H   new
ATOM      0  HG2 GLU A  79     -21.170  51.688  54.327  1.00  0.69           H   new
ATOM      0  HG3 GLU A  79     -22.282  52.781  54.336  1.00  0.69           H   new
ATOM   1163  N   ALA A  80     -17.603  54.148  53.020  1.00  0.66           N
ATOM   1164  CA  ALA A  80     -16.608  54.723  52.126  1.00  0.66           C
ATOM   1165  C   ALA A  80     -17.058  54.474  50.697  1.00  0.66           C
ATOM   1166  O   ALA A  80     -17.600  53.409  50.416  1.00  0.66           O
ATOM   1167  CB  ALA A  80     -15.237  54.112  52.371  1.00  0.66           C
ATOM      0  H   ALA A  80     -17.378  53.408  53.395  1.00  0.66           H   new
ATOM      0  HA  ALA A  80     -16.530  55.676  52.290  1.00  0.66           H   new
ATOM      0  HB1 ALA A  80     -14.592  54.510  51.765  1.00  0.66           H   new
ATOM      0  HB2 ALA A  80     -14.966  54.281  53.287  1.00  0.66           H   new
ATOM      0  HB3 ALA A  80     -15.277  53.155  52.217  1.00  0.66           H   new
ATOM   1173  N   HIS A  81     -16.806  55.419  49.795  1.00  0.64           N
ATOM   1174  CA  HIS A  81     -17.111  55.200  48.381  1.00  0.64           C
ATOM   1175  C   HIS A  81     -15.998  55.711  47.482  1.00  0.64           C
ATOM   1176  O   HIS A  81     -15.641  56.897  47.543  1.00  0.64           O
ATOM   1177  CB  HIS A  81     -18.422  55.895  47.973  1.00  0.64           C
ATOM   1178  CG  HIS A  81     -19.648  55.424  48.711  1.00  0.64           C
ATOM   1179  CD2 HIS A  81     -20.300  55.940  49.776  1.00  0.64           C
ATOM   1180  ND1 HIS A  81     -20.342  54.282  48.356  1.00  0.64           N
ATOM   1181  CE1 HIS A  81     -21.360  54.117  49.182  1.00  0.64           C
ATOM   1182  NE2 HIS A  81     -21.358  55.113  50.043  1.00  0.64           N
ATOM      0  H   HIS A  81     -16.463  56.186  49.977  1.00  0.64           H   new
ATOM      0  HA  HIS A  81     -17.202  54.241  48.269  1.00  0.64           H   new
ATOM      0  HB2 HIS A  81     -18.323  56.850  48.113  1.00  0.64           H   new
ATOM      0  HB3 HIS A  81     -18.561  55.761  47.023  1.00  0.64           H   new
ATOM      0  HD2 HIS A  81     -20.073  56.713  50.241  1.00  0.64           H   new
ATOM      0  HE1 HIS A  81     -21.973  53.418  49.159  1.00  0.64           H   new
ATOM      0  HE2 HIS A  81     -21.931  55.226  50.674  1.00  0.64           H   new
ATOM   1190  N   ASN A  82     -15.489  54.824  46.633  1.00  0.62           N
ATOM   1191  CA  ASN A  82     -14.451  55.146  45.661  1.00  0.62           C
ATOM   1192  C   ASN A  82     -15.025  55.261  44.256  1.00  0.62           C
ATOM   1193  O   ASN A  82     -15.558  54.301  43.709  1.00  0.62           O
ATOM   1194  CB  ASN A  82     -13.304  54.180  45.726  1.00  0.62           C
ATOM   1195  CG  ASN A  82     -12.090  54.665  44.963  1.00  0.62           C
ATOM   1196  ND2 ASN A  82     -10.965  54.417  45.584  1.00  0.62           N
ATOM   1197  OD1 ASN A  82     -12.128  55.279  43.875  1.00  0.62           O
ATOM      0  H   ASN A  82     -15.742  54.003  46.606  1.00  0.62           H   new
ATOM      0  HA  ASN A  82     -14.093  56.016  45.896  1.00  0.62           H   new
ATOM      0  HB2 ASN A  82     -13.061  54.033  46.654  1.00  0.62           H   new
ATOM      0  HB3 ASN A  82     -13.586  53.324  45.368  1.00  0.62           H   new
ATOM      0 HD21 ASN A  82     -10.220  54.679  45.244  1.00  0.62           H   new
ATOM      0 HD22 ASN A  82     -10.971  53.992  46.332  1.00  0.62           H   new
ATOM   1204  N   GLU A  83     -14.917  56.436  43.660  1.00  0.62           N
ATOM   1205  CA  GLU A  83     -15.480  56.723  42.339  1.00  0.62           C
ATOM   1206  C   GLU A  83     -14.949  55.794  41.242  1.00  0.62           C
ATOM   1207  O   GLU A  83     -15.643  55.529  40.259  1.00  0.62           O
ATOM   1208  CB  GLU A  83     -15.192  58.179  41.971  1.00  0.62           C
ATOM   1209  CG  GLU A  83     -16.012  59.199  42.767  1.00  0.62           C
ATOM   1210  CD  GLU A  83     -15.606  60.642  42.528  1.00  0.62           C
ATOM   1211  OE1 GLU A  83     -14.434  60.944  42.654  1.00  0.62           O
ATOM   1212  OE2 GLU A  83     -16.467  61.438  42.219  1.00  0.62           O1-
ATOM      0  H   GLU A  83     -14.508  57.105  44.013  1.00  0.62           H   new
ATOM      0  HA  GLU A  83     -16.436  56.567  42.396  1.00  0.62           H   new
ATOM      0  HB2 GLU A  83     -14.249  58.357  42.110  1.00  0.62           H   new
ATOM      0  HB3 GLU A  83     -15.368  58.304  41.025  1.00  0.62           H   new
ATOM      0  HG2 GLU A  83     -16.949  59.095  42.539  1.00  0.62           H   new
ATOM      0  HG3 GLU A  83     -15.926  59.001  43.713  1.00  0.62           H   new
ATOM   1219  N   LYS A  84     -13.739  55.251  41.421  1.00  0.63           N
ATOM   1220  CA  LYS A  84     -13.138  54.342  40.436  1.00  0.63           C
ATOM   1221  C   LYS A  84     -13.962  53.061  40.312  1.00  0.63           C
ATOM   1222  O   LYS A  84     -13.879  52.343  39.325  1.00  0.63           O
ATOM   1223  CB  LYS A  84     -11.697  54.027  40.794  1.00  0.63           C
ATOM   1224  CG  LYS A  84     -10.759  55.217  40.625  1.00  0.63           C
ATOM   1225  CD  LYS A  84      -9.337  54.871  41.003  1.00  0.63           C
ATOM   1226  CE  LYS A  84      -8.418  56.092  40.917  1.00  0.63           C
ATOM   1227  NZ  LYS A  84      -8.161  56.522  39.505  1.00  0.63           N1+
ATOM      0  H   LYS A  84     -13.247  55.398  42.111  1.00  0.63           H   new
ATOM      0  HA  LYS A  84     -13.139  54.788  39.574  1.00  0.63           H   new
ATOM      0  HB2 LYS A  84     -11.658  53.721  41.714  1.00  0.63           H   new
ATOM      0  HB3 LYS A  84     -11.385  53.296  40.238  1.00  0.63           H   new
ATOM      0  HG2 LYS A  84     -10.784  55.520  39.704  1.00  0.63           H   new
ATOM      0  HG3 LYS A  84     -11.069  55.954  41.174  1.00  0.63           H   new
ATOM      0  HD2 LYS A  84      -9.319  54.514  41.905  1.00  0.63           H   new
ATOM      0  HD3 LYS A  84      -9.006  54.174  40.416  1.00  0.63           H   new
ATOM      0  HE2 LYS A  84      -8.816  56.828  41.408  1.00  0.63           H   new
ATOM      0  HE3 LYS A  84      -7.573  55.888  41.348  1.00  0.63           H   new
ATOM      0  HZ1 LYS A  84      -7.697  57.281  39.506  1.00  0.63           H   new
ATOM      0  HZ2 LYS A  84      -7.697  55.891  39.082  1.00  0.63           H   new
ATOM      0  HZ3 LYS A  84      -8.937  56.649  39.087  1.00  0.63           H   new
ATOM   1241  N   ARG A  85     -14.791  52.788  41.309  1.00  0.66           N
ATOM   1242  CA  ARG A  85     -15.674  51.636  41.348  1.00  0.66           C
ATOM   1243  C   ARG A  85     -16.644  51.646  40.173  1.00  0.66           C
ATOM   1244  O   ARG A  85     -17.142  50.596  39.761  1.00  0.66           O
ATOM   1245  CB  ARG A  85     -16.380  51.631  42.696  1.00  0.66           C
ATOM   1246  CG  ARG A  85     -17.199  50.438  43.072  1.00  0.66           C
ATOM   1247  CD  ARG A  85     -17.493  50.512  44.552  1.00  0.66           C
ATOM   1248  NE  ARG A  85     -18.364  49.449  45.021  1.00  0.66           N
ATOM   1249  CZ  ARG A  85     -18.673  49.225  46.325  1.00  0.66           C
ATOM   1250  NH1 ARG A  85     -18.169  49.974  47.294  1.00  0.66           N1+
ATOM   1251  NH2 ARG A  85     -19.493  48.239  46.639  1.00  0.66           N
ATOM      0  H   ARG A  85     -14.856  53.287  42.006  1.00  0.66           H   new
ATOM      0  HA  ARG A  85     -15.166  50.815  41.257  1.00  0.66           H   new
ATOM      0  HB2 ARG A  85     -15.705  51.753  43.382  1.00  0.66           H   new
ATOM      0  HB3 ARG A  85     -16.960  52.408  42.727  1.00  0.66           H   new
ATOM      0  HG2 ARG A  85     -18.025  50.421  42.564  1.00  0.66           H   new
ATOM      0  HG3 ARG A  85     -16.721  49.620  42.863  1.00  0.66           H   new
ATOM      0  HD2 ARG A  85     -16.657  50.477  45.043  1.00  0.66           H   new
ATOM      0  HD3 ARG A  85     -17.903  51.368  44.751  1.00  0.66           H   new
ATOM      0  HE  ARG A  85     -18.708  48.925  44.432  1.00  0.66           H   new
ATOM      0 HH11 ARG A  85     -17.633  50.619  47.104  1.00  0.66           H   new
ATOM      0 HH12 ARG A  85     -18.378  49.815  48.113  1.00  0.66           H   new
ATOM      0 HH21 ARG A  85     -19.827  47.744  46.020  1.00  0.66           H   new
ATOM      0 HH22 ARG A  85     -19.693  48.092  47.462  1.00  0.66           H   new
ATOM   1265  N   ALA A  86     -16.951  52.834  39.649  1.00  0.68           N
ATOM   1266  CA  ALA A  86     -17.855  52.973  38.523  1.00  0.68           C
ATOM   1267  C   ALA A  86     -17.168  52.669  37.182  1.00  0.68           C
ATOM   1268  O   ALA A  86     -17.837  52.575  36.151  1.00  0.68           O
ATOM   1269  CB  ALA A  86     -18.406  54.379  38.488  1.00  0.68           C
ATOM      0  H   ALA A  86     -16.637  53.579  39.942  1.00  0.68           H   new
ATOM      0  HA  ALA A  86     -18.569  52.328  38.644  1.00  0.68           H   new
ATOM      0  HB1 ALA A  86     -19.010  54.471  37.735  1.00  0.68           H   new
ATOM      0  HB2 ALA A  86     -18.886  54.559  39.311  1.00  0.68           H   new
ATOM      0  HB3 ALA A  86     -17.676  55.011  38.395  1.00  0.68           H   new
ATOM   1275  N   ASP A  87     -15.838  52.557  37.187  1.00  0.71           N
ATOM   1276  CA  ASP A  87     -15.057  52.327  35.980  1.00  0.71           C
ATOM   1277  C   ASP A  87     -14.795  50.841  35.677  1.00  0.71           C
ATOM   1278  O   ASP A  87     -14.313  50.100  36.540  1.00  0.71           O
ATOM   1279  CB  ASP A  87     -13.723  53.072  36.022  1.00  0.71           C
ATOM   1280  CG  ASP A  87     -13.860  54.589  35.805  1.00  0.71           C
ATOM   1281  OD1 ASP A  87     -14.824  55.011  35.203  1.00  0.71           O
ATOM   1282  OD2 ASP A  87     -12.985  55.307  36.227  1.00  0.71           O1-
ATOM      0  H   ASP A  87     -15.363  52.614  37.902  1.00  0.71           H   new
ATOM      0  HA  ASP A  87     -15.608  52.675  35.262  1.00  0.71           H   new
ATOM      0  HB2 ASP A  87     -13.298  52.912  36.879  1.00  0.71           H   new
ATOM      0  HB3 ASP A  87     -13.135  52.707  35.342  1.00  0.71           H   new
ATOM   1287  N   PRO A  88     -15.153  50.348  34.488  1.00  0.72           N
ATOM   1288  CA  PRO A  88     -14.885  49.006  34.050  1.00  0.72           C
ATOM   1289  C   PRO A  88     -13.400  48.778  34.148  1.00  0.72           C
ATOM   1290  O   PRO A  88     -12.629  49.734  34.080  1.00  0.72           O
ATOM   1291  CB  PRO A  88     -15.387  48.986  32.620  1.00  0.72           C
ATOM   1292  CG  PRO A  88     -16.417  50.081  32.555  1.00  0.72           C
ATOM   1293  CD  PRO A  88     -15.927  51.146  33.512  1.00  0.72           C
ATOM      0  HA  PRO A  88     -15.311  48.307  34.571  1.00  0.72           H   new
ATOM      0  HB2 PRO A  88     -14.665  49.145  31.992  1.00  0.72           H   new
ATOM      0  HB3 PRO A  88     -15.774  48.125  32.395  1.00  0.72           H   new
ATOM      0  HG2 PRO A  88     -16.500  50.431  31.654  1.00  0.72           H   new
ATOM      0  HG3 PRO A  88     -17.293  49.754  32.814  1.00  0.72           H   new
ATOM      0  HD2 PRO A  88     -15.376  51.809  33.067  1.00  0.72           H   new
ATOM      0  HD3 PRO A  88     -16.660  51.622  33.932  1.00  0.72           H   new
ATOM   1301  N   ALA A  89     -13.018  47.527  34.333  1.00  0.72           N
ATOM   1302  CA  ALA A  89     -11.647  47.041  34.525  1.00  0.72           C
ATOM   1303  C   ALA A  89     -11.125  47.282  35.942  1.00  0.72           C
ATOM   1304  O   ALA A  89     -10.039  46.796  36.284  1.00  0.72           O
ATOM   1305  CB  ALA A  89     -10.677  47.691  33.545  1.00  0.72           C
ATOM      0  H   ALA A  89     -13.590  46.885  34.352  1.00  0.72           H   new
ATOM      0  HA  ALA A  89     -11.692  46.085  34.365  1.00  0.72           H   new
ATOM      0  HB1 ALA A  89      -9.783  47.348  33.699  1.00  0.72           H   new
ATOM      0  HB2 ALA A  89     -10.949  47.487  32.637  1.00  0.72           H   new
ATOM      0  HB3 ALA A  89     -10.681  48.652  33.675  1.00  0.72           H   new
ATOM   1311  N   PHE A  90     -11.936  47.908  36.804  1.00  0.71           N
ATOM   1312  CA  PHE A  90     -11.556  48.035  38.200  1.00  0.71           C
ATOM   1313  C   PHE A  90     -12.293  47.059  39.072  1.00  0.71           C
ATOM   1314  O   PHE A  90     -13.475  46.772  38.872  1.00  0.71           O
ATOM   1315  CB  PHE A  90     -11.807  49.431  38.745  1.00  0.71           C
ATOM   1316  CG  PHE A  90     -10.858  50.435  38.275  1.00  0.71           C
ATOM   1317  CD1 PHE A  90     -11.002  51.030  37.044  1.00  0.71           C
ATOM   1318  CD2 PHE A  90      -9.826  50.829  39.098  1.00  0.71           C
ATOM   1319  CE1 PHE A  90     -10.121  51.995  36.632  1.00  0.71           C
ATOM   1320  CE2 PHE A  90      -8.944  51.790  38.701  1.00  0.71           C
ATOM   1321  CZ  PHE A  90      -9.087  52.378  37.463  1.00  0.71           C
ATOM      0  H   PHE A  90     -12.695  48.257  36.598  1.00  0.71           H   new
ATOM      0  HA  PHE A  90     -10.605  47.847  38.223  1.00  0.71           H   new
ATOM      0  HB2 PHE A  90     -12.704  49.707  38.499  1.00  0.71           H   new
ATOM      0  HB3 PHE A  90     -11.776  49.400  39.714  1.00  0.71           H   new
ATOM      0  HD1 PHE A  90     -11.702  50.776  36.487  1.00  0.71           H   new
ATOM      0  HD2 PHE A  90      -9.730  50.435  39.935  1.00  0.71           H   new
ATOM      0  HE1 PHE A  90     -10.219  52.390  35.796  1.00  0.71           H   new
ATOM      0  HE2 PHE A  90      -8.249  52.047  39.263  1.00  0.71           H   new
ATOM      0  HZ  PHE A  90      -8.487  53.033  37.187  1.00  0.71           H   new
ATOM   1331  N   VAL A  91     -11.588  46.581  40.060  1.00  0.69           N
ATOM   1332  CA  VAL A  91     -12.147  45.721  41.070  1.00  0.69           C
ATOM   1333  C   VAL A  91     -12.047  46.403  42.384  1.00  0.69           C
ATOM   1334  O   VAL A  91     -10.998  46.941  42.736  1.00  0.69           O
ATOM   1335  CB  VAL A  91     -11.420  44.401  41.126  1.00  0.69           C
ATOM   1336  CG1 VAL A  91     -11.927  43.567  42.249  1.00  0.69           C
ATOM   1337  CG2 VAL A  91     -11.661  43.692  39.857  1.00  0.69           C
ATOM      0  H   VAL A  91     -10.752  46.748  40.169  1.00  0.69           H   new
ATOM      0  HA  VAL A  91     -13.075  45.541  40.851  1.00  0.69           H   new
ATOM      0  HB  VAL A  91     -10.473  44.561  41.264  1.00  0.69           H   new
ATOM      0 HG11 VAL A  91     -11.448  42.724  42.268  1.00  0.69           H   new
ATOM      0 HG12 VAL A  91     -11.790  44.035  43.087  1.00  0.69           H   new
ATOM      0 HG13 VAL A  91     -12.874  43.397  42.125  1.00  0.69           H   new
ATOM      0 HG21 VAL A  91     -11.201  42.838  39.871  1.00  0.69           H   new
ATOM      0 HG22 VAL A  91     -12.613  43.545  39.744  1.00  0.69           H   new
ATOM      0 HG23 VAL A  91     -11.327  44.226  39.119  1.00  0.69           H   new
ATOM   1347  N   CYS A  92     -13.157  46.435  43.092  1.00  0.67           N
ATOM   1348  CA  CYS A  92     -13.142  47.132  44.362  1.00  0.67           C
ATOM   1349  C   CYS A  92     -13.687  46.288  45.479  1.00  0.67           C
ATOM   1350  O   CYS A  92     -14.686  45.575  45.308  1.00  0.67           O
ATOM   1351  CB  CYS A  92     -13.957  48.406  44.254  1.00  0.67           C
ATOM   1352  SG  CYS A  92     -13.402  49.491  42.923  1.00  0.67           S
ATOM      0  H   CYS A  92     -13.905  46.075  42.868  1.00  0.67           H   new
ATOM      0  HA  CYS A  92     -12.217  47.338  44.570  1.00  0.67           H   new
ATOM      0  HB2 CYS A  92     -14.888  48.176  44.110  1.00  0.67           H   new
ATOM      0  HB3 CYS A  92     -13.910  48.886  45.096  1.00  0.67           H   new
ATOM   1357  N   LYS A  93     -13.038  46.375  46.617  1.00  0.65           N
ATOM   1358  CA  LYS A  93     -13.499  45.696  47.801  1.00  0.65           C
ATOM   1359  C   LYS A  93     -13.817  46.661  48.901  1.00  0.65           C
ATOM   1360  O   LYS A  93     -13.149  47.681  49.084  1.00  0.65           O
ATOM   1361  CB  LYS A  93     -12.513  44.639  48.258  1.00  0.65           C
ATOM   1362  CG  LYS A  93     -12.346  43.511  47.265  1.00  0.65           C
ATOM   1363  CD  LYS A  93     -13.638  42.719  47.182  1.00  0.65           C
ATOM   1364  CE  LYS A  93     -13.521  41.514  46.273  1.00  0.65           C
ATOM   1365  NZ  LYS A  93     -14.819  40.774  46.191  1.00  0.65           N1+
ATOM      0  H   LYS A  93     -12.316  46.830  46.726  1.00  0.65           H   new
ATOM      0  HA  LYS A  93     -14.323  45.241  47.568  1.00  0.65           H   new
ATOM      0  HB2 LYS A  93     -11.651  45.055  48.414  1.00  0.65           H   new
ATOM      0  HB3 LYS A  93     -12.809  44.274  49.106  1.00  0.65           H   new
ATOM      0  HG2 LYS A  93     -12.116  43.866  46.392  1.00  0.65           H   new
ATOM      0  HG3 LYS A  93     -11.617  42.932  47.537  1.00  0.65           H   new
ATOM      0  HD2 LYS A  93     -13.892  42.426  48.071  1.00  0.65           H   new
ATOM      0  HD3 LYS A  93     -14.348  43.296  46.859  1.00  0.65           H   new
ATOM      0  HE2 LYS A  93     -13.251  41.799  45.386  1.00  0.65           H   new
ATOM      0  HE3 LYS A  93     -12.828  40.922  46.604  1.00  0.65           H   new
ATOM      0  HZ1 LYS A  93     -14.744  40.106  45.608  1.00  0.65           H   new
ATOM      0  HZ2 LYS A  93     -15.025  40.446  46.992  1.00  0.65           H   new
ATOM      0  HZ3 LYS A  93     -15.461  41.329  45.924  1.00  0.65           H   new
ATOM   1379  N   GLN A  94     -14.840  46.317  49.658  1.00  0.65           N
ATOM   1380  CA  GLN A  94     -15.283  47.157  50.743  1.00  0.65           C
ATOM   1381  C   GLN A  94     -15.414  46.352  52.005  1.00  0.65           C
ATOM   1382  O   GLN A  94     -15.876  45.209  51.985  1.00  0.65           O
ATOM   1383  CB  GLN A  94     -16.621  47.825  50.420  1.00  0.65           C
ATOM   1384  CG  GLN A  94     -17.108  48.814  51.498  1.00  0.65           C
ATOM   1385  CD  GLN A  94     -18.416  49.445  51.147  1.00  0.65           C
ATOM   1386  NE2 GLN A  94     -18.911  50.348  52.001  1.00  0.65           N
ATOM   1387  OE1 GLN A  94     -18.998  49.074  50.107  1.00  0.65           O
ATOM      0  H   GLN A  94     -15.294  45.594  49.557  1.00  0.65           H   new
ATOM      0  HA  GLN A  94     -14.617  47.851  50.869  1.00  0.65           H   new
ATOM      0  HB2 GLN A  94     -16.541  48.296  49.576  1.00  0.65           H   new
ATOM      0  HB3 GLN A  94     -17.294  47.137  50.298  1.00  0.65           H   new
ATOM      0  HG2 GLN A  94     -17.194  48.348  52.345  1.00  0.65           H   new
ATOM      0  HG3 GLN A  94     -16.441  49.507  51.622  1.00  0.65           H   new
ATOM      0 HE21 GLN A  94     -18.465  50.566  52.703  1.00  0.65           H   new
ATOM      0 HE22 GLN A  94     -19.676  50.711  51.848  1.00  0.65           H   new
ATOM   1396  N   GLY A  95     -14.998  46.949  53.101  1.00  0.66           N
ATOM   1397  CA  GLY A  95     -15.096  46.277  54.375  1.00  0.66           C
ATOM   1398  C   GLY A  95     -15.010  47.235  55.539  1.00  0.66           C
ATOM   1399  O   GLY A  95     -15.189  48.449  55.393  1.00  0.66           O
ATOM      0  H   GLY A  95     -14.658  47.738  53.130  1.00  0.66           H   new
ATOM      0  HA2 GLY A  95     -15.936  45.793  54.419  1.00  0.66           H   new
ATOM      0  HA3 GLY A  95     -14.386  45.620  54.447  1.00  0.66           H   new
ATOM   1403  N   VAL A  96     -14.769  46.660  56.702  1.00  0.68           N
ATOM   1404  CA  VAL A  96     -14.711  47.386  57.956  1.00  0.68           C
ATOM   1405  C   VAL A  96     -13.317  47.327  58.555  1.00  0.68           C
ATOM   1406  O   VAL A  96     -12.679  46.271  58.558  1.00  0.68           O
ATOM   1407  CB  VAL A  96     -15.759  46.817  58.922  1.00  0.68           C
ATOM   1408  CG1 VAL A  96     -15.662  47.478  60.253  1.00  0.68           C
ATOM   1409  CG2 VAL A  96     -17.147  47.048  58.339  1.00  0.68           C
ATOM      0  H   VAL A  96     -14.631  45.815  56.787  1.00  0.68           H   new
ATOM      0  HA  VAL A  96     -14.911  48.321  57.792  1.00  0.68           H   new
ATOM      0  HB  VAL A  96     -15.599  45.867  59.038  1.00  0.68           H   new
ATOM      0 HG11 VAL A  96     -16.331  47.106  60.849  1.00  0.68           H   new
ATOM      0 HG12 VAL A  96     -14.779  47.328  60.625  1.00  0.68           H   new
ATOM      0 HG13 VAL A  96     -15.813  48.431  60.153  1.00  0.68           H   new
ATOM      0 HG21 VAL A  96     -17.816  46.691  58.944  1.00  0.68           H   new
ATOM      0 HG22 VAL A  96     -17.294  47.999  58.220  1.00  0.68           H   new
ATOM      0 HG23 VAL A  96     -17.216  46.601  57.481  1.00  0.68           H   new
ATOM   1419  N   VAL A  97     -12.834  48.479  59.006  1.00  0.72           N
ATOM   1420  CA  VAL A  97     -11.486  48.576  59.556  1.00  0.72           C
ATOM   1421  C   VAL A  97     -11.433  49.323  60.890  1.00  0.72           C
ATOM   1422  O   VAL A  97     -12.127  50.318  61.099  1.00  0.72           O
ATOM   1423  CB  VAL A  97     -10.601  49.270  58.507  1.00  0.72           C
ATOM   1424  CG1 VAL A  97     -11.121  50.669  58.238  1.00  0.72           C
ATOM   1425  CG2 VAL A  97      -9.165  49.294  58.936  1.00  0.72           C
ATOM      0  H   VAL A  97     -13.272  49.219  59.003  1.00  0.72           H   new
ATOM      0  HA  VAL A  97     -11.164  47.681  59.748  1.00  0.72           H   new
ATOM      0  HB  VAL A  97     -10.642  48.762  57.682  1.00  0.72           H   new
ATOM      0 HG11 VAL A  97     -10.559  51.102  57.576  1.00  0.72           H   new
ATOM      0 HG12 VAL A  97     -12.031  50.618  57.906  1.00  0.72           H   new
ATOM      0 HG13 VAL A  97     -11.106  51.184  59.060  1.00  0.72           H   new
ATOM      0 HG21 VAL A  97      -8.632  49.736  58.257  1.00  0.72           H   new
ATOM      0 HG22 VAL A  97      -9.085  49.776  59.774  1.00  0.72           H   new
ATOM      0 HG23 VAL A  97      -8.847  48.385  59.055  1.00  0.72           H   new
ATOM   1435  N   ASP A  98     -10.611  48.840  61.817  1.00  0.76           N
ATOM   1436  CA  ASP A  98     -10.481  49.531  63.100  1.00  0.76           C
ATOM   1437  C   ASP A  98      -9.933  50.945  62.910  1.00  0.76           C
ATOM   1438  O   ASP A  98      -8.993  51.137  62.137  1.00  0.76           O
ATOM   1439  CB  ASP A  98      -9.553  48.764  64.045  1.00  0.76           C
ATOM   1440  CG  ASP A  98     -10.135  47.418  64.545  1.00  0.76           C
ATOM   1441  OD1 ASP A  98     -11.306  47.150  64.321  1.00  0.76           O
ATOM   1442  OD2 ASP A  98      -9.415  46.673  65.149  1.00  0.76           O1-
ATOM      0  H   ASP A  98     -10.130  48.132  61.729  1.00  0.76           H   new
ATOM      0  HA  ASP A  98     -11.368  49.580  63.489  1.00  0.76           H   new
ATOM      0  HB2 ASP A  98      -8.713  48.594  63.591  1.00  0.76           H   new
ATOM      0  HB3 ASP A  98      -9.353  49.324  64.811  1.00  0.76           H   new
ATOM   1447  N   ARG A  99     -10.474  51.909  63.663  1.00  0.81           N
ATOM   1448  CA  ARG A  99      -9.999  53.294  63.629  1.00  0.81           C
ATOM   1449  C   ARG A  99      -9.754  53.836  65.049  1.00  0.81           C
ATOM   1450  O   ARG A  99     -10.502  53.538  65.990  1.00  0.81           O
ATOM   1451  CB  ARG A  99     -11.025  54.208  62.949  1.00  0.81           C
ATOM   1452  CG  ARG A  99     -11.411  53.827  61.505  1.00  0.81           C
ATOM   1453  CD  ARG A  99     -10.298  53.945  60.519  1.00  0.81           C
ATOM   1454  NE  ARG A  99      -9.850  55.305  60.263  1.00  0.81           N
ATOM   1455  CZ  ARG A  99     -10.423  56.131  59.357  1.00  0.81           C
ATOM   1456  NH1 ARG A  99     -11.472  55.744  58.696  1.00  0.81           N1+
ATOM   1457  NH2 ARG A  99      -9.910  57.320  59.121  1.00  0.81           N
ATOM      0  H   ARG A  99     -11.127  51.776  64.207  1.00  0.81           H   new
ATOM      0  HA  ARG A  99      -9.168  53.291  63.129  1.00  0.81           H   new
ATOM      0  HB2 ARG A  99     -11.831  54.219  63.489  1.00  0.81           H   new
ATOM      0  HB3 ARG A  99     -10.674  55.112  62.944  1.00  0.81           H   new
ATOM      0  HG2 ARG A  99     -11.738  52.914  61.499  1.00  0.81           H   new
ATOM      0  HG3 ARG A  99     -12.145  54.393  61.218  1.00  0.81           H   new
ATOM      0  HD2 ARG A  99      -9.544  53.424  60.838  1.00  0.81           H   new
ATOM      0  HD3 ARG A  99     -10.582  53.549  59.681  1.00  0.81           H   new
ATOM      0  HE  ARG A  99      -9.181  55.602  60.714  1.00  0.81           H   new
ATOM      0 HH11 ARG A  99     -11.803  54.962  58.834  1.00  0.81           H   new
ATOM      0 HH12 ARG A  99     -11.836  56.269  58.120  1.00  0.81           H   new
ATOM      0 HH21 ARG A  99      -9.206  57.576  59.544  1.00  0.81           H   new
ATOM      0 HH22 ARG A  99     -10.279  57.841  58.544  1.00  0.81           H   new
ATOM   1471  N   GLY A 100      -8.775  54.727  65.187  1.00  0.85           N
ATOM   1472  CA  GLY A 100      -8.543  55.380  66.477  1.00  0.85           C
ATOM   1473  C   GLY A 100      -7.614  56.590  66.401  1.00  0.85           C
ATOM   1474  O   GLY A 100      -7.308  57.087  65.324  1.00  0.85           O
ATOM      0  H   GLY A 100      -8.240  54.966  64.557  1.00  0.85           H   new
ATOM      0  HA2 GLY A 100      -9.395  55.661  66.845  1.00  0.85           H   new
ATOM      0  HA3 GLY A 100      -8.167  54.733  67.094  1.00  0.85           H   new
ATOM   1478  N   TRP A 101      -7.164  57.058  67.566  1.00  0.89           N
ATOM   1479  CA  TRP A 101      -6.371  58.290  67.715  1.00  0.89           C
ATOM   1480  C   TRP A 101      -5.129  58.456  66.826  1.00  0.89           C
ATOM   1481  O   TRP A 101      -4.703  59.581  66.565  1.00  0.89           O
ATOM   1482  CB  TRP A 101      -5.943  58.419  69.178  1.00  0.89           C
ATOM   1483  CG  TRP A 101      -5.009  57.325  69.634  1.00  0.89           C
ATOM   1484  CD1 TRP A 101      -5.368  56.145  70.220  1.00  0.89           C
ATOM   1485  CD2 TRP A 101      -3.560  57.306  69.553  1.00  0.89           C
ATOM   1486  CE2 TRP A 101      -3.136  56.090  70.096  1.00  0.89           C
ATOM   1487  CE3 TRP A 101      -2.604  58.209  69.067  1.00  0.89           C
ATOM   1488  NE1 TRP A 101      -4.251  55.395  70.500  1.00  0.89           N
ATOM   1489  CZ2 TRP A 101      -1.796  55.747  70.166  1.00  0.89           C
ATOM   1490  CZ3 TRP A 101      -1.263  57.865  69.137  1.00  0.89           C
ATOM   1491  CH2 TRP A 101      -0.869  56.665  69.672  1.00  0.89           C
ATOM      0  H   TRP A 101      -7.313  56.660  68.314  1.00  0.89           H   new
ATOM      0  HA  TRP A 101      -6.970  58.991  67.414  1.00  0.89           H   new
ATOM      0  HB2 TRP A 101      -5.510  59.277  69.306  1.00  0.89           H   new
ATOM      0  HB3 TRP A 101      -6.734  58.414  69.740  1.00  0.89           H   new
ATOM      0  HD1 TRP A 101      -6.242  55.886  70.403  1.00  0.89           H   new
ATOM      0  HE1 TRP A 101      -4.250  54.618  70.868  1.00  0.89           H   new
ATOM      0  HE3 TRP A 101      -2.865  59.025  68.704  1.00  0.89           H   new
ATOM      0  HZ2 TRP A 101      -1.524  54.935  70.529  1.00  0.89           H   new
ATOM      0  HZ3 TRP A 101      -0.621  58.457  68.816  1.00  0.89           H   new
ATOM      0  HH2 TRP A 101       0.037  56.459  69.706  1.00  0.89           H   new
ATOM   1502  N   GLY A 102      -4.529  57.358  66.381  1.00  0.91           N
ATOM   1503  CA  GLY A 102      -3.327  57.438  65.557  1.00  0.91           C
ATOM   1504  C   GLY A 102      -3.643  57.496  64.058  1.00  0.91           C
ATOM   1505  O   GLY A 102      -2.734  57.509  63.225  1.00  0.91           O
ATOM      0  H   GLY A 102      -4.800  56.558  66.544  1.00  0.91           H   new
ATOM      0  HA2 GLY A 102      -2.819  58.225  65.808  1.00  0.91           H   new
ATOM      0  HA3 GLY A 102      -2.764  56.668  65.736  1.00  0.91           H   new
ATOM   1509  N   ASN A 103      -4.932  57.486  63.720  1.00  0.91           N
ATOM   1510  CA  ASN A 103      -5.409  57.471  62.342  1.00  0.91           C
ATOM   1511  C   ASN A 103      -5.978  58.833  61.968  1.00  0.91           C
ATOM   1512  O   ASN A 103      -6.286  59.646  62.838  1.00  0.91           O
ATOM   1513  CB  ASN A 103      -6.470  56.402  62.166  1.00  0.91           C
ATOM   1514  CG  ASN A 103      -5.967  55.074  62.600  1.00  0.91           C
ATOM   1515  ND2 ASN A 103      -4.751  54.753  62.249  1.00  0.91           N
ATOM   1516  OD1 ASN A 103      -6.665  54.351  63.321  1.00  0.91           O
ATOM      0  H   ASN A 103      -5.566  57.488  64.301  1.00  0.91           H   new
ATOM      0  HA  ASN A 103      -4.661  57.271  61.758  1.00  0.91           H   new
ATOM      0  HB2 ASN A 103      -7.258  56.637  62.680  1.00  0.91           H   new
ATOM      0  HB3 ASN A 103      -6.740  56.361  61.235  1.00  0.91           H   new
ATOM      0 HD21 ASN A 103      -4.406  54.014  62.521  1.00  0.91           H   new
ATOM      0 HD22 ASN A 103      -4.295  55.281  61.746  1.00  0.91           H   new
ATOM   1523  N   GLY A 104      -6.169  59.094  60.678  1.00  0.90           N
ATOM   1524  CA  GLY A 104      -6.791  60.358  60.254  1.00  0.90           C
ATOM   1525  C   GLY A 104      -8.311  60.390  60.529  1.00  0.90           C
ATOM   1526  O   GLY A 104      -9.118  60.391  59.598  1.00  0.90           O
ATOM      0  H   GLY A 104      -5.951  58.564  60.036  1.00  0.90           H   new
ATOM      0  HA2 GLY A 104      -6.366  61.096  60.718  1.00  0.90           H   new
ATOM      0  HA3 GLY A 104      -6.634  60.491  59.306  1.00  0.90           H   new
ATOM   1530  N   CYS A 105      -8.675  60.370  61.815  1.00  0.87           N
ATOM   1531  CA  CYS A 105     -10.060  60.343  62.291  1.00  0.87           C
ATOM   1532  C   CYS A 105     -10.154  60.756  63.760  1.00  0.87           C
ATOM   1533  O   CYS A 105      -9.359  60.334  64.591  1.00  0.87           O
ATOM   1534  CB  CYS A 105     -10.673  58.955  62.140  1.00  0.87           C
ATOM   1535  SG  CYS A 105     -12.423  58.874  62.541  1.00  0.87           S
ATOM      0  H   CYS A 105      -8.101  60.372  62.455  1.00  0.87           H   new
ATOM      0  HA  CYS A 105     -10.551  60.976  61.744  1.00  0.87           H   new
ATOM      0  HB2 CYS A 105     -10.547  58.654  61.226  1.00  0.87           H   new
ATOM      0  HB3 CYS A 105     -10.192  58.336  62.711  1.00  0.87           H   new
ATOM   1540  N   GLY A 106     -11.152  61.564  64.093  1.00  0.84           N
ATOM   1541  CA  GLY A 106     -11.344  62.013  65.477  1.00  0.84           C
ATOM   1542  C   GLY A 106     -12.185  61.053  66.329  1.00  0.84           C
ATOM   1543  O   GLY A 106     -12.558  61.382  67.454  1.00  0.84           O
ATOM      0  H   GLY A 106     -11.733  61.867  63.536  1.00  0.84           H   new
ATOM      0  HA2 GLY A 106     -10.476  62.127  65.895  1.00  0.84           H   new
ATOM      0  HA3 GLY A 106     -11.771  62.884  65.469  1.00  0.84           H   new
ATOM   1547  N   LEU A 107     -12.525  59.895  65.771  1.00  0.79           N
ATOM   1548  CA  LEU A 107     -13.381  58.927  66.439  1.00  0.79           C
ATOM   1549  C   LEU A 107     -12.720  57.569  66.645  1.00  0.79           C
ATOM   1550  O   LEU A 107     -11.979  57.083  65.792  1.00  0.79           O
ATOM   1551  CB  LEU A 107     -14.632  58.679  65.607  1.00  0.79           C
ATOM   1552  CG  LEU A 107     -15.608  59.818  65.440  1.00  0.79           C
ATOM   1553  CD1 LEU A 107     -15.150  60.781  64.324  1.00  0.79           C
ATOM   1554  CD2 LEU A 107     -16.930  59.224  65.088  1.00  0.79           C
ATOM      0  H   LEU A 107     -12.263  59.650  64.990  1.00  0.79           H   new
ATOM      0  HA  LEU A 107     -13.581  59.314  67.306  1.00  0.79           H   new
ATOM      0  HB2 LEU A 107     -14.350  58.397  64.723  1.00  0.79           H   new
ATOM      0  HB3 LEU A 107     -15.110  57.934  66.003  1.00  0.79           H   new
ATOM      0  HG  LEU A 107     -15.663  60.330  66.262  1.00  0.79           H   new
ATOM      0 HD11 LEU A 107     -15.792  61.503  64.236  1.00  0.79           H   new
ATOM      0 HD12 LEU A 107     -14.281  61.148  64.549  1.00  0.79           H   new
ATOM      0 HD13 LEU A 107     -15.089  60.299  63.485  1.00  0.79           H   new
ATOM      0 HD21 LEU A 107     -17.583  59.932  64.973  1.00  0.79           H   new
ATOM      0 HD22 LEU A 107     -16.850  58.722  64.262  1.00  0.79           H   new
ATOM      0 HD23 LEU A 107     -17.218  58.631  65.800  1.00  0.79           H   new
ATOM   1566  N   PHE A 108     -13.048  56.933  67.764  1.00  0.74           N
ATOM   1567  CA  PHE A 108     -12.619  55.562  68.040  1.00  0.74           C
ATOM   1568  C   PHE A 108     -13.754  54.590  67.751  1.00  0.74           C
ATOM   1569  O   PHE A 108     -14.888  54.808  68.186  1.00  0.74           O
ATOM   1570  CB  PHE A 108     -12.151  55.401  69.482  1.00  0.74           C
ATOM   1571  CG  PHE A 108     -11.744  53.991  69.821  1.00  0.74           C
ATOM   1572  CD1 PHE A 108     -10.553  53.465  69.356  1.00  0.74           C
ATOM   1573  CD2 PHE A 108     -12.560  53.187  70.609  1.00  0.74           C
ATOM   1574  CE1 PHE A 108     -10.181  52.173  69.662  1.00  0.74           C
ATOM   1575  CE2 PHE A 108     -12.191  51.894  70.919  1.00  0.74           C
ATOM   1576  CZ  PHE A 108     -11.000  51.385  70.445  1.00  0.74           C
ATOM      0  H   PHE A 108     -13.526  57.283  68.387  1.00  0.74           H   new
ATOM      0  HA  PHE A 108     -11.868  55.364  67.458  1.00  0.74           H   new
ATOM      0  HB2 PHE A 108     -11.400  55.995  69.640  1.00  0.74           H   new
ATOM      0  HB3 PHE A 108     -12.863  55.678  70.080  1.00  0.74           H   new
ATOM      0  HD1 PHE A 108      -9.995  53.990  68.829  1.00  0.74           H   new
ATOM      0  HD2 PHE A 108     -13.364  53.525  70.931  1.00  0.74           H   new
ATOM      0  HE1 PHE A 108      -9.378  51.832  69.341  1.00  0.74           H   new
ATOM      0  HE2 PHE A 108     -12.745  51.366  71.447  1.00  0.74           H   new
ATOM      0  HZ  PHE A 108     -10.750  50.514  70.652  1.00  0.74           H   new
ATOM   1586  N   GLY A 109     -13.458  53.538  67.000  1.00  0.69           N
ATOM   1587  CA  GLY A 109     -14.470  52.547  66.651  1.00  0.69           C
ATOM   1588  C   GLY A 109     -14.076  51.850  65.366  1.00  0.69           C
ATOM   1589  O   GLY A 109     -12.889  51.726  65.077  1.00  0.69           O
ATOM      0  H   GLY A 109     -12.676  53.378  66.681  1.00  0.69           H   new
ATOM      0  HA2 GLY A 109     -14.561  51.899  67.367  1.00  0.69           H   new
ATOM      0  HA3 GLY A 109     -15.333  52.976  66.545  1.00  0.69           H   new
ATOM   1593  N   LYS A 110     -15.054  51.358  64.617  1.00  0.65           N
ATOM   1594  CA  LYS A 110     -14.738  50.680  63.366  1.00  0.65           C
ATOM   1595  C   LYS A 110     -15.332  51.482  62.215  1.00  0.65           C
ATOM   1596  O   LYS A 110     -16.497  51.879  62.270  1.00  0.65           O
ATOM   1597  CB  LYS A 110     -15.278  49.263  63.371  1.00  0.65           C
ATOM   1598  CG  LYS A 110     -14.647  48.334  64.395  1.00  0.65           C
ATOM   1599  CD  LYS A 110     -15.190  46.910  64.252  1.00  0.65           C
ATOM   1600  CE  LYS A 110     -14.613  45.972  65.314  1.00  0.65           C
ATOM   1601  NZ  LYS A 110     -13.147  45.793  65.148  1.00  0.65           N1+
ATOM      0  H   LYS A 110     -15.891  51.404  64.809  1.00  0.65           H   new
ATOM      0  HA  LYS A 110     -13.776  50.623  63.260  1.00  0.65           H   new
ATOM      0  HB2 LYS A 110     -16.234  49.297  63.532  1.00  0.65           H   new
ATOM      0  HB3 LYS A 110     -15.152  48.881  62.488  1.00  0.65           H   new
ATOM      0  HG2 LYS A 110     -13.684  48.329  64.282  1.00  0.65           H   new
ATOM      0  HG3 LYS A 110     -14.826  48.664  65.289  1.00  0.65           H   new
ATOM      0  HD2 LYS A 110     -16.157  46.924  64.324  1.00  0.65           H   new
ATOM      0  HD3 LYS A 110     -14.976  46.570  63.369  1.00  0.65           H   new
ATOM      0  HE2 LYS A 110     -14.798  46.329  66.197  1.00  0.65           H   new
ATOM      0  HE3 LYS A 110     -15.053  45.109  65.259  1.00  0.65           H   new
ATOM      0  HZ1 LYS A 110     -12.761  45.742  65.949  1.00  0.65           H   new
ATOM      0  HZ2 LYS A 110     -12.989  45.044  64.695  1.00  0.65           H   new
ATOM      0  HZ3 LYS A 110     -12.812  46.486  64.701  1.00  0.65           H   new
ATOM   1615  N   GLY A 111     -14.524  51.761  61.205  1.00  0.61           N
ATOM   1616  CA  GLY A 111     -14.957  52.571  60.077  1.00  0.61           C
ATOM   1617  C   GLY A 111     -15.099  51.741  58.824  1.00  0.61           C
ATOM   1618  O   GLY A 111     -15.066  50.514  58.874  1.00  0.61           O
ATOM      0  H   GLY A 111     -13.710  51.487  61.153  1.00  0.61           H   new
ATOM      0  HA2 GLY A 111     -15.806  52.992  60.286  1.00  0.61           H   new
ATOM      0  HA3 GLY A 111     -14.317  53.284  59.924  1.00  0.61           H   new
ATOM   1622  N   SER A 112     -15.232  52.419  57.694  1.00  0.59           N
ATOM   1623  CA  SER A 112     -15.409  51.748  56.410  1.00  0.59           C
ATOM   1624  C   SER A 112     -14.272  52.074  55.470  1.00  0.59           C
ATOM   1625  O   SER A 112     -13.762  53.195  55.451  1.00  0.59           O
ATOM   1626  CB  SER A 112     -16.754  52.097  55.783  1.00  0.59           C
ATOM   1627  OG  SER A 112     -16.848  51.596  54.453  1.00  0.59           O
ATOM      0  H   SER A 112     -15.223  53.278  57.647  1.00  0.59           H   new
ATOM      0  HA  SER A 112     -15.400  50.792  56.573  1.00  0.59           H   new
ATOM      0  HB2 SER A 112     -17.471  51.727  56.322  1.00  0.59           H   new
ATOM      0  HB3 SER A 112     -16.871  53.060  55.778  1.00  0.59           H   new
ATOM      0  HG  SER A 112     -17.292  50.883  54.453  1.00  0.59           H   new
ATOM   1633  N   ILE A 113     -13.881  51.079  54.688  1.00  0.57           N
ATOM   1634  CA  ILE A 113     -12.810  51.229  53.715  1.00  0.57           C
ATOM   1635  C   ILE A 113     -13.237  50.699  52.352  1.00  0.57           C
ATOM   1636  O   ILE A 113     -13.913  49.674  52.264  1.00  0.57           O
ATOM   1637  CB  ILE A 113     -11.568  50.484  54.222  1.00  0.57           C
ATOM   1638  CG1 ILE A 113     -10.371  50.713  53.330  1.00  0.57           C
ATOM   1639  CG2 ILE A 113     -11.889  49.003  54.320  1.00  0.57           C
ATOM   1640  CD1 ILE A 113      -9.073  50.287  53.989  1.00  0.57           C
ATOM      0  H   ILE A 113     -14.231  50.294  54.706  1.00  0.57           H   new
ATOM      0  HA  ILE A 113     -12.602  52.171  53.610  1.00  0.57           H   new
ATOM      0  HB  ILE A 113     -11.335  50.830  55.098  1.00  0.57           H   new
ATOM      0 HG12 ILE A 113     -10.488  50.221  52.502  1.00  0.57           H   new
ATOM      0 HG13 ILE A 113     -10.319  51.653  53.096  1.00  0.57           H   new
ATOM      0 HG21 ILE A 113     -11.109  48.523  54.640  1.00  0.57           H   new
ATOM      0 HG22 ILE A 113     -12.625  48.871  54.938  1.00  0.57           H   new
ATOM      0 HG23 ILE A 113     -12.138  48.667  53.445  1.00  0.57           H   new
ATOM      0 HD11 ILE A 113      -8.333  50.451  53.383  1.00  0.57           H   new
ATOM      0 HD12 ILE A 113      -8.942  50.796  54.804  1.00  0.57           H   new
ATOM      0 HD13 ILE A 113      -9.113  49.341  54.201  1.00  0.57           H   new
ATOM   1652  N   ASP A 114     -12.847  51.411  51.290  1.00  0.57           N
ATOM   1653  CA  ASP A 114     -13.165  51.045  49.900  1.00  0.57           C
ATOM   1654  C   ASP A 114     -11.909  51.149  49.032  1.00  0.57           C
ATOM   1655  O   ASP A 114     -11.358  52.245  48.844  1.00  0.57           O
ATOM   1656  CB  ASP A 114     -14.306  51.933  49.337  1.00  0.57           C
ATOM   1657  CG  ASP A 114     -14.817  51.596  47.864  1.00  0.57           C
ATOM   1658  OD1 ASP A 114     -14.188  50.836  47.197  1.00  0.57           O
ATOM   1659  OD2 ASP A 114     -15.855  52.129  47.450  1.00  0.57           O1-
ATOM      0  H   ASP A 114     -12.383  52.132  51.356  1.00  0.57           H   new
ATOM      0  HA  ASP A 114     -13.476  50.126  49.885  1.00  0.57           H   new
ATOM      0  HB2 ASP A 114     -15.063  51.873  49.941  1.00  0.57           H   new
ATOM      0  HB3 ASP A 114     -14.006  52.855  49.350  1.00  0.57           H   new
ATOM   1664  N   THR A 115     -11.407  49.987  48.591  1.00  0.58           N
ATOM   1665  CA  THR A 115     -10.168  49.921  47.823  1.00  0.58           C
ATOM   1666  C   THR A 115     -10.353  49.412  46.424  1.00  0.58           C
ATOM   1667  O   THR A 115     -10.839  48.298  46.224  1.00  0.58           O
ATOM   1668  CB  THR A 115      -9.150  49.009  48.497  1.00  0.58           C
ATOM   1669  CG2 THR A 115      -7.856  48.920  47.689  1.00  0.58           C
ATOM   1670  OG1 THR A 115      -8.881  49.527  49.773  1.00  0.58           O
ATOM      0  H   THR A 115     -11.777  49.223  48.731  1.00  0.58           H   new
ATOM      0  HA  THR A 115      -9.855  50.838  47.786  1.00  0.58           H   new
ATOM      0  HB  THR A 115      -9.515  48.112  48.558  1.00  0.58           H   new
ATOM      0  HG1 THR A 115      -9.155  48.989  50.357  1.00  0.58           H   new
ATOM      0 HG21 THR A 115      -7.230  48.334  48.143  1.00  0.58           H   new
ATOM      0 HG22 THR A 115      -8.049  48.565  46.807  1.00  0.58           H   new
ATOM      0 HG23 THR A 115      -7.466  49.804  47.603  1.00  0.58           H   new
ATOM   1678  N   CYS A 116      -9.921  50.208  45.457  1.00  0.60           N
ATOM   1679  CA  CYS A 116     -10.036  49.838  44.068  1.00  0.60           C
ATOM   1680  C   CYS A 116      -8.713  49.647  43.390  1.00  0.60           C
ATOM   1681  O   CYS A 116      -7.722  50.313  43.697  1.00  0.60           O
ATOM   1682  CB  CYS A 116     -10.805  50.882  43.285  1.00  0.60           C
ATOM   1683  SG  CYS A 116     -12.491  51.084  43.790  1.00  0.60           S
ATOM      0  H   CYS A 116      -9.555  50.974  45.592  1.00  0.60           H   new
ATOM      0  HA  CYS A 116     -10.507  48.990  44.074  1.00  0.60           H   new
ATOM      0  HB2 CYS A 116     -10.349  51.734  43.370  1.00  0.60           H   new
ATOM      0  HB3 CYS A 116     -10.787  50.643  42.345  1.00  0.60           H   new
ATOM   1688  N   ALA A 117      -8.707  48.785  42.396  1.00  0.63           N
ATOM   1689  CA  ALA A 117      -7.511  48.619  41.598  1.00  0.63           C
ATOM   1690  C   ALA A 117      -7.847  48.205  40.182  1.00  0.63           C
ATOM   1691  O   ALA A 117      -8.844  47.521  39.944  1.00  0.63           O
ATOM   1692  CB  ALA A 117      -6.635  47.593  42.250  1.00  0.63           C
ATOM      0  H   ALA A 117      -9.373  48.292  42.167  1.00  0.63           H   new
ATOM      0  HA  ALA A 117      -7.044  49.468  41.547  1.00  0.63           H   new
ATOM      0  HB1 ALA A 117      -5.829  47.473  41.723  1.00  0.63           H   new
ATOM      0  HB2 ALA A 117      -6.396  47.891  43.142  1.00  0.63           H   new
ATOM      0  HB3 ALA A 117      -7.111  46.750  42.308  1.00  0.63           H   new
ATOM   1698  N   LYS A 118      -7.010  48.617  39.234  1.00  0.67           N
ATOM   1699  CA  LYS A 118      -7.206  48.248  37.842  1.00  0.67           C
ATOM   1700  C   LYS A 118      -6.419  47.002  37.547  1.00  0.67           C
ATOM   1701  O   LYS A 118      -5.225  46.914  37.867  1.00  0.67           O
ATOM   1702  CB  LYS A 118      -6.795  49.362  36.896  1.00  0.67           C
ATOM   1703  CG  LYS A 118      -7.130  49.078  35.443  1.00  0.67           C
ATOM   1704  CD  LYS A 118      -6.776  50.256  34.555  1.00  0.67           C
ATOM   1705  CE  LYS A 118      -7.109  49.965  33.099  1.00  0.67           C
ATOM   1706  NZ  LYS A 118      -6.743  51.104  32.206  1.00  0.67           N1+
ATOM      0  H   LYS A 118      -6.322  49.112  39.380  1.00  0.67           H   new
ATOM      0  HA  LYS A 118      -8.152  48.086  37.701  1.00  0.67           H   new
ATOM      0  HB2 LYS A 118      -7.233  50.184  37.167  1.00  0.67           H   new
ATOM      0  HB3 LYS A 118      -5.840  49.509  36.977  1.00  0.67           H   new
ATOM      0  HG2 LYS A 118      -6.648  48.290  35.146  1.00  0.67           H   new
ATOM      0  HG3 LYS A 118      -8.076  48.880  35.360  1.00  0.67           H   new
ATOM      0  HD2 LYS A 118      -7.260  51.043  34.849  1.00  0.67           H   new
ATOM      0  HD3 LYS A 118      -5.831  50.456  34.640  1.00  0.67           H   new
ATOM      0  HE2 LYS A 118      -6.638  49.166  32.813  1.00  0.67           H   new
ATOM      0  HE3 LYS A 118      -8.058  49.781  33.015  1.00  0.67           H   new
ATOM      0  HZ1 LYS A 118      -6.951  50.901  31.365  1.00  0.67           H   new
ATOM      0  HZ2 LYS A 118      -7.191  51.832  32.454  1.00  0.67           H   new
ATOM      0  HZ3 LYS A 118      -5.869  51.259  32.266  1.00  0.67           H   new
ATOM   1720  N   PHE A 119      -7.089  46.011  36.980  1.00  0.71           N
ATOM   1721  CA  PHE A 119      -6.428  44.743  36.704  1.00  0.71           C
ATOM   1722  C   PHE A 119      -6.107  44.612  35.217  1.00  0.71           C
ATOM   1723  O   PHE A 119      -7.003  44.609  34.369  1.00  0.71           O
ATOM   1724  CB  PHE A 119      -7.299  43.597  37.195  1.00  0.71           C
ATOM   1725  CG  PHE A 119      -7.476  43.579  38.714  1.00  0.71           C
ATOM   1726  CD1 PHE A 119      -6.684  44.354  39.546  1.00  0.71           C
ATOM   1727  CD2 PHE A 119      -8.408  42.769  39.307  1.00  0.71           C
ATOM   1728  CE1 PHE A 119      -6.833  44.332  40.892  1.00  0.71           C
ATOM   1729  CE2 PHE A 119      -8.557  42.744  40.686  1.00  0.71           C
ATOM   1730  CZ  PHE A 119      -7.769  43.546  41.478  1.00  0.71           C
ATOM      0  H   PHE A 119      -7.917  46.049  36.749  1.00  0.71           H   new
ATOM      0  HA  PHE A 119      -5.584  44.711  37.181  1.00  0.71           H   new
ATOM      0  HB2 PHE A 119      -8.171  43.659  36.775  1.00  0.71           H   new
ATOM      0  HB3 PHE A 119      -6.907  42.756  36.911  1.00  0.71           H   new
ATOM      0  HD1 PHE A 119      -6.034  44.903  39.171  1.00  0.71           H   new
ATOM      0  HD2 PHE A 119      -8.949  42.228  38.778  1.00  0.71           H   new
ATOM      0  HE1 PHE A 119      -6.285  44.864  41.422  1.00  0.71           H   new
ATOM      0  HE2 PHE A 119      -9.190  42.185  41.075  1.00  0.71           H   new
ATOM      0  HZ  PHE A 119      -7.877  43.549  42.402  1.00  0.71           H   new
ATOM   1740  N   ALA A 120      -4.810  44.558  34.908  1.00  0.74           N
ATOM   1741  CA  ALA A 120      -4.334  44.520  33.523  1.00  0.74           C
ATOM   1742  C   ALA A 120      -3.735  43.166  33.179  1.00  0.74           C
ATOM   1743  O   ALA A 120      -2.674  42.787  33.684  1.00  0.74           O
ATOM   1744  CB  ALA A 120      -3.310  45.615  33.289  1.00  0.74           C
ATOM      0  H   ALA A 120      -4.182  44.542  35.495  1.00  0.74           H   new
ATOM      0  HA  ALA A 120      -5.098  44.667  32.943  1.00  0.74           H   new
ATOM      0  HB1 ALA A 120      -3.003  45.580  32.370  1.00  0.74           H   new
ATOM      0  HB2 ALA A 120      -3.715  46.479  33.461  1.00  0.74           H   new
ATOM      0  HB3 ALA A 120      -2.557  45.487  33.886  1.00  0.74           H   new
ATOM   1750  N   CYS A 121      -4.432  42.421  32.336  1.00  0.77           N
ATOM   1751  CA  CYS A 121      -4.007  41.070  31.998  1.00  0.77           C
ATOM   1752  C   CYS A 121      -2.699  41.063  31.201  1.00  0.77           C
ATOM   1753  O   CYS A 121      -2.542  41.840  30.258  1.00  0.77           O
ATOM   1754  CB  CYS A 121      -5.087  40.334  31.227  1.00  0.77           C
ATOM   1755  SG  CYS A 121      -4.659  38.635  30.948  1.00  0.77           S
ATOM      0  H   CYS A 121      -5.155  42.678  31.947  1.00  0.77           H   new
ATOM      0  HA  CYS A 121      -3.849  40.609  32.837  1.00  0.77           H   new
ATOM      0  HB2 CYS A 121      -5.923  40.380  31.717  1.00  0.77           H   new
ATOM      0  HB3 CYS A 121      -5.233  40.774  30.375  1.00  0.77           H   new
ATOM   1760  N   THR A 122      -1.764  40.204  31.603  1.00  0.78           N
ATOM   1761  CA  THR A 122      -0.465  40.028  30.949  1.00  0.78           C
ATOM   1762  C   THR A 122      -0.434  38.782  30.057  1.00  0.78           C
ATOM   1763  O   THR A 122       0.017  38.843  28.909  1.00  0.78           O
ATOM   1764  CB  THR A 122       0.666  39.932  31.992  1.00  0.78           C
ATOM   1765  CG2 THR A 122       1.995  39.657  31.330  1.00  0.78           C
ATOM   1766  OG1 THR A 122       0.734  41.151  32.744  1.00  0.78           O
ATOM      0  H   THR A 122      -1.870  39.691  32.285  1.00  0.78           H   new
ATOM      0  HA  THR A 122      -0.328  40.809  30.390  1.00  0.78           H   new
ATOM      0  HB  THR A 122       0.470  39.193  32.589  1.00  0.78           H   new
ATOM      0  HG1 THR A 122       1.350  41.096  33.313  1.00  0.78           H   new
ATOM      0 HG21 THR A 122       2.688  39.601  32.006  1.00  0.78           H   new
ATOM      0 HG22 THR A 122       1.948  38.818  30.846  1.00  0.78           H   new
ATOM      0 HG23 THR A 122       2.204  40.375  30.712  1.00  0.78           H   new
ATOM   1774  N   THR A 123      -0.902  37.654  30.590  1.00  0.79           N
ATOM   1775  CA  THR A 123      -0.928  36.404  29.830  1.00  0.79           C
ATOM   1776  C   THR A 123      -2.354  35.920  29.724  1.00  0.79           C
ATOM   1777  O   THR A 123      -3.044  35.756  30.741  1.00  0.79           O
ATOM   1778  CB  THR A 123      -0.045  35.305  30.444  1.00  0.79           C
ATOM   1779  CG2 THR A 123      -0.138  34.002  29.638  1.00  0.79           C
ATOM   1780  OG1 THR A 123       1.318  35.753  30.483  1.00  0.79           O
ATOM      0  H   THR A 123      -1.209  37.591  31.391  1.00  0.79           H   new
ATOM      0  HA  THR A 123      -0.563  36.591  28.951  1.00  0.79           H   new
ATOM      0  HB  THR A 123      -0.361  35.127  31.344  1.00  0.79           H   new
ATOM      0  HG1 THR A 123       1.801  35.154  30.820  1.00  0.79           H   new
ATOM      0 HG21 THR A 123       0.427  33.328  30.046  1.00  0.79           H   new
ATOM      0 HG22 THR A 123      -1.057  33.691  29.630  1.00  0.79           H   new
ATOM      0 HG23 THR A 123       0.157  34.162  28.728  1.00  0.79           H   new
ATOM   1788  N   LYS A 124      -2.766  35.659  28.486  1.00  0.78           N
ATOM   1789  CA  LYS A 124      -4.126  35.260  28.176  1.00  0.78           C
ATOM   1790  C   LYS A 124      -4.233  34.169  27.126  1.00  0.78           C
ATOM   1791  O   LYS A 124      -3.279  33.858  26.404  1.00  0.78           O
ATOM   1792  CB  LYS A 124      -4.930  36.477  27.698  1.00  0.78           C
ATOM   1793  CG  LYS A 124      -4.421  37.123  26.430  1.00  0.78           C
ATOM   1794  CD  LYS A 124      -5.239  38.364  26.075  1.00  0.78           C
ATOM   1795  CE  LYS A 124      -4.761  38.982  24.761  1.00  0.78           C
ATOM   1796  NZ  LYS A 124      -5.535  40.202  24.397  1.00  0.78           N1+
ATOM      0  H   LYS A 124      -2.254  35.711  27.797  1.00  0.78           H   new
ATOM      0  HA  LYS A 124      -4.484  34.895  29.000  1.00  0.78           H   new
ATOM      0  HB2 LYS A 124      -5.851  36.205  27.559  1.00  0.78           H   new
ATOM      0  HB3 LYS A 124      -4.934  37.142  28.404  1.00  0.78           H   new
ATOM      0  HG2 LYS A 124      -3.489  37.368  26.540  1.00  0.78           H   new
ATOM      0  HG3 LYS A 124      -4.462  36.486  25.700  1.00  0.78           H   new
ATOM      0  HD2 LYS A 124      -6.177  38.127  26.002  1.00  0.78           H   new
ATOM      0  HD3 LYS A 124      -5.167  39.017  26.788  1.00  0.78           H   new
ATOM      0  HE2 LYS A 124      -3.821  39.208  24.835  1.00  0.78           H   new
ATOM      0  HE3 LYS A 124      -4.840  38.327  24.050  1.00  0.78           H   new
ATOM      0  HZ1 LYS A 124      -5.228  40.531  23.629  1.00  0.78           H   new
ATOM      0  HZ2 LYS A 124      -6.395  39.992  24.306  1.00  0.78           H   new
ATOM      0  HZ3 LYS A 124      -5.445  40.813  25.038  1.00  0.78           H   new
ATOM   1810  N   ALA A 125      -5.431  33.608  27.060  1.00  0.77           N
ATOM   1811  CA  ALA A 125      -5.807  32.607  26.087  1.00  0.77           C
ATOM   1812  C   ALA A 125      -7.034  33.014  25.349  1.00  0.77           C
ATOM   1813  O   ALA A 125      -7.892  33.722  25.876  1.00  0.77           O
ATOM   1814  CB  ALA A 125      -6.127  31.280  26.724  1.00  0.77           C
ATOM      0  H   ALA A 125      -6.068  33.810  27.602  1.00  0.77           H   new
ATOM      0  HA  ALA A 125      -5.042  32.523  25.496  1.00  0.77           H   new
ATOM      0  HB1 ALA A 125      -6.373  30.642  26.036  1.00  0.77           H   new
ATOM      0  HB2 ALA A 125      -5.349  30.955  27.203  1.00  0.77           H   new
ATOM      0  HB3 ALA A 125      -6.866  31.388  27.343  1.00  0.77           H   new
ATOM   1820  N   THR A 126      -7.150  32.511  24.140  1.00  0.77           N
ATOM   1821  CA  THR A 126      -8.353  32.752  23.365  1.00  0.77           C
ATOM   1822  C   THR A 126      -9.043  31.489  22.945  1.00  0.77           C
ATOM   1823  O   THR A 126      -8.400  30.524  22.536  1.00  0.77           O
ATOM   1824  CB  THR A 126      -8.056  33.632  22.148  1.00  0.77           C
ATOM   1825  CG2 THR A 126      -9.311  33.799  21.258  1.00  0.77           C
ATOM   1826  OG1 THR A 126      -7.594  34.927  22.615  1.00  0.77           O
ATOM      0  H   THR A 126      -6.553  32.031  23.749  1.00  0.77           H   new
ATOM      0  HA  THR A 126      -8.964  33.223  23.953  1.00  0.77           H   new
ATOM      0  HB  THR A 126      -7.371  33.208  21.608  1.00  0.77           H   new
ATOM      0  HG1 THR A 126      -8.212  35.310  23.035  1.00  0.77           H   new
ATOM      0 HG21 THR A 126      -9.095  34.359  20.496  1.00  0.77           H   new
ATOM      0 HG22 THR A 126      -9.605  32.929  20.946  1.00  0.77           H   new
ATOM      0 HG23 THR A 126     -10.021  34.214  21.773  1.00  0.77           H   new
ATOM   1834  N   GLY A 127     -10.361  31.465  23.149  1.00  0.77           N
ATOM   1835  CA  GLY A 127     -11.183  30.376  22.684  1.00  0.77           C
ATOM   1836  C   GLY A 127     -11.849  30.766  21.372  1.00  0.77           C
ATOM   1837  O   GLY A 127     -12.419  31.867  21.254  1.00  0.77           O
ATOM      0  H   GLY A 127     -10.793  32.084  23.561  1.00  0.77           H   new
ATOM      0  HA2 GLY A 127     -10.642  29.580  22.559  1.00  0.77           H   new
ATOM      0  HA3 GLY A 127     -11.856  30.160  23.348  1.00  0.77           H   new
ATOM   1841  N   TRP A 128     -11.875  29.821  20.447  1.00  0.78           N
ATOM   1842  CA  TRP A 128     -12.525  29.995  19.165  1.00  0.78           C
ATOM   1843  C   TRP A 128     -13.504  28.868  18.916  1.00  0.78           C
ATOM   1844  O   TRP A 128     -13.296  27.754  19.395  1.00  0.78           O
ATOM   1845  CB  TRP A 128     -11.558  29.963  17.996  1.00  0.78           C
ATOM   1846  CG  TRP A 128     -10.530  31.023  17.857  1.00  0.78           C
ATOM   1847  CD1 TRP A 128     -10.607  32.150  17.101  1.00  0.78           C
ATOM   1848  CD2 TRP A 128      -9.231  31.020  18.424  1.00  0.78           C
ATOM   1849  CE2 TRP A 128      -8.592  32.184  17.998  1.00  0.78           C
ATOM   1850  CE3 TRP A 128      -8.566  30.148  19.229  1.00  0.78           C
ATOM   1851  NE1 TRP A 128      -9.449  32.860  17.196  1.00  0.78           N
ATOM   1852  CZ2 TRP A 128      -7.311  32.487  18.378  1.00  0.78           C
ATOM   1853  CZ3 TRP A 128      -7.305  30.436  19.604  1.00  0.78           C
ATOM   1854  CH2 TRP A 128      -6.676  31.578  19.198  1.00  0.78           C
ATOM      0  H   TRP A 128     -11.509  29.049  20.549  1.00  0.78           H   new
ATOM      0  HA  TRP A 128     -12.955  30.863  19.213  1.00  0.78           H   new
ATOM      0  HB2 TRP A 128     -11.093  29.112  18.029  1.00  0.78           H   new
ATOM      0  HB3 TRP A 128     -12.087  29.966  17.183  1.00  0.78           H   new
ATOM      0  HD1 TRP A 128     -11.344  32.400  16.592  1.00  0.78           H   new
ATOM      0  HE1 TRP A 128      -9.289  33.612  16.811  1.00  0.78           H   new
ATOM      0  HE3 TRP A 128      -8.976  29.364  19.516  1.00  0.78           H   new
ATOM      0  HZ2 TRP A 128      -6.890  33.267  18.097  1.00  0.78           H   new
ATOM      0  HZ3 TRP A 128      -6.850  29.841  20.155  1.00  0.78           H   new
ATOM      0  HH2 TRP A 128      -5.805  31.745  19.479  1.00  0.78           H   new
ATOM   1865  N   ILE A 129     -14.531  29.109  18.116  1.00  0.80           N
ATOM   1866  CA  ILE A 129     -15.444  28.021  17.808  1.00  0.80           C
ATOM   1867  C   ILE A 129     -15.262  27.577  16.368  1.00  0.80           C
ATOM   1868  O   ILE A 129     -15.115  28.380  15.438  1.00  0.80           O
ATOM   1869  CB  ILE A 129     -16.904  28.387  18.121  1.00  0.80           C
ATOM   1870  CG1 ILE A 129     -17.798  27.168  17.946  1.00  0.80           C
ATOM   1871  CG2 ILE A 129     -17.338  29.491  17.244  1.00  0.80           C
ATOM   1872  CD1 ILE A 129     -19.140  27.296  18.583  1.00  0.80           C
ATOM      0  H   ILE A 129     -14.714  29.867  17.752  1.00  0.80           H   new
ATOM      0  HA  ILE A 129     -15.226  27.271  18.384  1.00  0.80           H   new
ATOM      0  HB  ILE A 129     -16.973  28.681  19.043  1.00  0.80           H   new
ATOM      0 HG12 ILE A 129     -17.916  27.000  16.998  1.00  0.80           H   new
ATOM      0 HG13 ILE A 129     -17.348  26.393  18.318  1.00  0.80           H   new
ATOM      0 HG21 ILE A 129     -18.259  29.720  17.443  1.00  0.80           H   new
ATOM      0 HG22 ILE A 129     -16.773  30.265  17.394  1.00  0.80           H   new
ATOM      0 HG23 ILE A 129     -17.267  29.215  16.317  1.00  0.80           H   new
ATOM      0 HD11 ILE A 129     -19.650  26.485  18.430  1.00  0.80           H   new
ATOM      0 HD12 ILE A 129     -19.034  27.435  19.537  1.00  0.80           H   new
ATOM      0 HD13 ILE A 129     -19.611  28.051  18.197  1.00  0.80           H   new
ATOM   1884  N   ILE A 130     -15.270  26.262  16.213  1.00  0.82           N
ATOM   1885  CA  ILE A 130     -15.036  25.571  14.959  1.00  0.82           C
ATOM   1886  C   ILE A 130     -16.314  25.128  14.233  1.00  0.82           C
ATOM   1887  O   ILE A 130     -16.275  24.753  13.064  1.00  0.82           O
ATOM   1888  CB  ILE A 130     -14.103  24.385  15.280  1.00  0.82           C
ATOM   1889  CG1 ILE A 130     -14.769  23.413  16.243  1.00  0.82           C
ATOM   1890  CG2 ILE A 130     -12.822  24.850  15.854  1.00  0.82           C
ATOM   1891  CD1 ILE A 130     -13.951  22.146  16.493  1.00  0.82           C
ATOM      0  H   ILE A 130     -15.419  25.724  16.867  1.00  0.82           H   new
ATOM      0  HA  ILE A 130     -14.626  26.183  14.328  1.00  0.82           H   new
ATOM      0  HB  ILE A 130     -13.922  23.928  14.444  1.00  0.82           H   new
ATOM      0 HG12 ILE A 130     -14.924  23.862  17.089  1.00  0.82           H   new
ATOM      0 HG13 ILE A 130     -15.638  23.164  15.891  1.00  0.82           H   new
ATOM      0 HG21 ILE A 130     -12.257  24.085  16.046  1.00  0.82           H   new
ATOM      0 HG22 ILE A 130     -12.375  25.431  15.219  1.00  0.82           H   new
ATOM      0 HG23 ILE A 130     -12.993  25.339  16.674  1.00  0.82           H   new
ATOM      0 HD11 ILE A 130     -14.427  21.570  17.112  1.00  0.82           H   new
ATOM      0 HD12 ILE A 130     -13.816  21.677  15.655  1.00  0.82           H   new
ATOM      0 HD13 ILE A 130     -13.091  22.386  16.871  1.00  0.82           H   new
ATOM   1903  N   GLN A 131     -17.441  25.276  14.910  1.00  0.84           N
ATOM   1904  CA  GLN A 131     -18.775  24.947  14.404  1.00  0.84           C
ATOM   1905  C   GLN A 131     -18.760  23.568  13.742  1.00  0.84           C
ATOM   1906  O   GLN A 131     -18.175  22.652  14.314  1.00  0.84           O
ATOM   1907  CB  GLN A 131     -19.228  26.021  13.411  1.00  0.84           C
ATOM   1908  CG  GLN A 131     -19.311  27.441  13.973  1.00  0.84           C
ATOM   1909  CD  GLN A 131     -20.318  27.601  15.102  1.00  0.84           C
ATOM   1910  NE2 GLN A 131     -20.449  28.833  15.587  1.00  0.84           N
ATOM   1911  OE1 GLN A 131     -20.986  26.650  15.521  1.00  0.84           O
ATOM      0  H   GLN A 131     -17.456  25.584  15.713  1.00  0.84           H   new
ATOM      0  HA  GLN A 131     -19.403  24.922  15.143  1.00  0.84           H   new
ATOM      0  HB2 GLN A 131     -18.616  26.023  12.658  1.00  0.84           H   new
ATOM      0  HB3 GLN A 131     -20.101  25.774  13.067  1.00  0.84           H   new
ATOM      0  HG2 GLN A 131     -18.434  27.704  14.294  1.00  0.84           H   new
ATOM      0  HG3 GLN A 131     -19.544  28.050  13.255  1.00  0.84           H   new
ATOM      0 HE21 GLN A 131     -19.968  29.472  15.272  1.00  0.84           H   new
ATOM      0 HE22 GLN A 131     -21.015  28.990  16.215  1.00  0.84           H   new
ATOM   1920  N   LYS A 132     -19.386  23.415  12.558  1.00  0.84           N
ATOM   1921  CA  LYS A 132     -19.324  22.160  11.805  1.00  0.84           C
ATOM   1922  C   LYS A 132     -18.865  22.422  10.375  1.00  0.84           C
ATOM   1923  O   LYS A 132     -18.000  21.729   9.837  1.00  0.84           O
ATOM   1924  CB  LYS A 132     -20.690  21.463  11.776  1.00  0.84           C
ATOM   1925  CG  LYS A 132     -21.204  20.975  13.151  1.00  0.84           C
ATOM   1926  CD  LYS A 132     -22.591  20.286  13.063  1.00  0.84           C
ATOM   1927  CE  LYS A 132     -23.067  19.811  14.455  1.00  0.84           C
ATOM   1928  NZ  LYS A 132     -24.445  19.213  14.433  1.00  0.84           N1+
ATOM      0  H   LYS A 132     -19.851  24.032  12.179  1.00  0.84           H   new
ATOM      0  HA  LYS A 132     -18.687  21.581  12.252  1.00  0.84           H   new
ATOM      0  HB2 LYS A 132     -21.342  22.075  11.401  1.00  0.84           H   new
ATOM      0  HB3 LYS A 132     -20.637  20.702  11.177  1.00  0.84           H   new
ATOM      0  HG2 LYS A 132     -20.562  20.354  13.530  1.00  0.84           H   new
ATOM      0  HG3 LYS A 132     -21.260  21.730  13.757  1.00  0.84           H   new
ATOM      0  HD2 LYS A 132     -23.239  20.904  12.690  1.00  0.84           H   new
ATOM      0  HD3 LYS A 132     -22.541  19.528  12.459  1.00  0.84           H   new
ATOM      0  HE2 LYS A 132     -22.441  19.155  14.799  1.00  0.84           H   new
ATOM      0  HE3 LYS A 132     -23.056  20.562  15.069  1.00  0.84           H   new
ATOM      0  HZ1 LYS A 132     -24.671  18.957  15.255  1.00  0.84           H   new
ATOM      0  HZ2 LYS A 132     -25.027  19.819  14.141  1.00  0.84           H   new
ATOM      0  HZ3 LYS A 132     -24.454  18.508  13.890  1.00  0.84           H   new
ATOM   1942  N   GLU A 133     -19.434  23.459   9.767  1.00  0.83           N
ATOM   1943  CA  GLU A 133     -19.192  23.824   8.371  1.00  0.83           C
ATOM   1944  C   GLU A 133     -17.742  24.192   8.075  1.00  0.83           C
ATOM   1945  O   GLU A 133     -17.304  24.139   6.924  1.00  0.83           O
ATOM   1946  CB  GLU A 133     -20.138  24.963   7.995  1.00  0.83           C
ATOM   1947  CG  GLU A 133     -19.987  26.230   8.851  1.00  0.83           C
ATOM   1948  CD  GLU A 133     -20.759  26.139  10.156  1.00  0.83           C
ATOM   1949  OE1 GLU A 133     -20.909  25.038  10.668  1.00  0.83           O
ATOM   1950  OE2 GLU A 133     -21.191  27.155  10.642  1.00  0.83           O1-
ATOM      0  H   GLU A 133     -19.986  23.985  10.165  1.00  0.83           H   new
ATOM      0  HA  GLU A 133     -19.368  23.041   7.826  1.00  0.83           H   new
ATOM      0  HB2 GLU A 133     -19.991  25.196   7.065  1.00  0.83           H   new
ATOM      0  HB3 GLU A 133     -21.052  24.646   8.067  1.00  0.83           H   new
ATOM      0  HG2 GLU A 133     -19.048  26.378   9.043  1.00  0.83           H   new
ATOM      0  HG3 GLU A 133     -20.298  26.998   8.346  1.00  0.83           H   new
ATOM   1957  N   ASN A 134     -17.001  24.546   9.121  1.00  0.81           N
ATOM   1958  CA  ASN A 134     -15.616  24.937   8.992  1.00  0.81           C
ATOM   1959  C   ASN A 134     -14.651  23.780   9.195  1.00  0.81           C
ATOM   1960  O   ASN A 134     -13.437  23.996   9.223  1.00  0.81           O
ATOM   1961  CB  ASN A 134     -15.300  26.054   9.955  1.00  0.81           C
ATOM   1962  CG  ASN A 134     -15.942  27.352   9.550  1.00  0.81           C
ATOM   1963  ND2 ASN A 134     -16.365  28.127  10.512  1.00  0.81           N
ATOM   1964  OD1 ASN A 134     -16.054  27.655   8.355  1.00  0.81           O
ATOM      0  H   ASN A 134     -17.296  24.564   9.928  1.00  0.81           H   new
ATOM      0  HA  ASN A 134     -15.495  25.245   8.080  1.00  0.81           H   new
ATOM      0  HB2 ASN A 134     -15.603  25.809  10.843  1.00  0.81           H   new
ATOM      0  HB3 ASN A 134     -14.339  26.173  10.006  1.00  0.81           H   new
ATOM      0 HD21 ASN A 134     -16.738  28.879  10.326  1.00  0.81           H   new
ATOM      0 HD22 ASN A 134     -16.271  27.885  11.332  1.00  0.81           H   new
ATOM   1971  N   ILE A 135     -15.170  22.553   9.329  1.00  0.79           N
ATOM   1972  CA  ILE A 135     -14.294  21.404   9.504  1.00  0.79           C
ATOM   1973  C   ILE A 135     -14.049  20.729   8.162  1.00  0.79           C
ATOM   1974  O   ILE A 135     -14.987  20.373   7.442  1.00  0.79           O
ATOM   1975  CB  ILE A 135     -14.872  20.351  10.455  1.00  0.79           C
ATOM   1976  CG1 ILE A 135     -15.262  20.973  11.787  1.00  0.79           C
ATOM   1977  CG2 ILE A 135     -13.804  19.265  10.705  1.00  0.79           C
ATOM   1978  CD1 ILE A 135     -14.157  21.619  12.512  1.00  0.79           C
ATOM      0  H   ILE A 135     -16.011  22.373   9.321  1.00  0.79           H   new
ATOM      0  HA  ILE A 135     -13.472  21.747   9.887  1.00  0.79           H   new
ATOM      0  HB  ILE A 135     -15.665  19.968  10.048  1.00  0.79           H   new
ATOM      0 HG12 ILE A 135     -15.958  21.630  11.631  1.00  0.79           H   new
ATOM      0 HG13 ILE A 135     -15.644  20.284  12.352  1.00  0.79           H   new
ATOM      0 HG21 ILE A 135     -14.160  18.593  11.307  1.00  0.79           H   new
ATOM      0 HG22 ILE A 135     -13.562  18.849   9.863  1.00  0.79           H   new
ATOM      0 HG23 ILE A 135     -13.017  19.670  11.103  1.00  0.79           H   new
ATOM      0 HD11 ILE A 135     -14.489  21.988  13.346  1.00  0.79           H   new
ATOM      0 HD12 ILE A 135     -13.467  20.964  12.701  1.00  0.79           H   new
ATOM      0 HD13 ILE A 135     -13.786  22.332  11.969  1.00  0.79           H   new
ATOM   1990  N   LYS A 136     -12.781  20.561   7.839  1.00  0.76           N
ATOM   1991  CA  LYS A 136     -12.357  19.948   6.596  1.00  0.76           C
ATOM   1992  C   LYS A 136     -11.527  18.703   6.869  1.00  0.76           C
ATOM   1993  O   LYS A 136     -10.612  18.711   7.698  1.00  0.76           O
ATOM   1994  CB  LYS A 136     -11.582  20.974   5.766  1.00  0.76           C
ATOM   1995  CG  LYS A 136     -11.070  20.498   4.425  1.00  0.76           C
ATOM   1996  CD  LYS A 136     -10.555  21.699   3.611  1.00  0.76           C
ATOM   1997  CE  LYS A 136      -9.305  22.291   4.241  1.00  0.76           C
ATOM   1998  NZ  LYS A 136      -8.703  23.368   3.406  1.00  0.76           N1+
ATOM      0  H   LYS A 136     -12.130  20.804   8.345  1.00  0.76           H   new
ATOM      0  HA  LYS A 136     -13.135  19.667   6.089  1.00  0.76           H   new
ATOM      0  HB2 LYS A 136     -12.155  21.742   5.618  1.00  0.76           H   new
ATOM      0  HB3 LYS A 136     -10.825  21.281   6.290  1.00  0.76           H   new
ATOM      0  HG2 LYS A 136     -10.357  19.852   4.552  1.00  0.76           H   new
ATOM      0  HG3 LYS A 136     -11.779  20.047   3.940  1.00  0.76           H   new
ATOM      0  HD2 LYS A 136     -10.361  21.419   2.703  1.00  0.76           H   new
ATOM      0  HD3 LYS A 136     -11.246  22.377   3.557  1.00  0.76           H   new
ATOM      0  HE2 LYS A 136      -9.525  22.648   5.116  1.00  0.76           H   new
ATOM      0  HE3 LYS A 136      -8.651  21.588   4.378  1.00  0.76           H   new
ATOM      0  HZ1 LYS A 136      -7.976  23.686   3.810  1.00  0.76           H   new
ATOM      0  HZ2 LYS A 136      -8.479  23.037   2.611  1.00  0.76           H   new
ATOM      0  HZ3 LYS A 136      -9.293  24.025   3.298  1.00  0.76           H   new
ATOM   2012  N   TYR A 137     -11.863  17.615   6.191  1.00  0.75           N
ATOM   2013  CA  TYR A 137     -11.139  16.366   6.368  1.00  0.75           C
ATOM   2014  C   TYR A 137     -10.464  15.944   5.084  1.00  0.75           C
ATOM   2015  O   TYR A 137     -11.123  15.756   4.064  1.00  0.75           O
ATOM   2016  CB  TYR A 137     -12.103  15.252   6.722  1.00  0.75           C
ATOM   2017  CG  TYR A 137     -12.870  15.381   7.964  1.00  0.75           C
ATOM   2018  CD1 TYR A 137     -13.974  16.193   7.997  1.00  0.75           C
ATOM   2019  CD2 TYR A 137     -12.539  14.626   9.043  1.00  0.75           C
ATOM   2020  CE1 TYR A 137     -14.732  16.249   9.131  1.00  0.75           C
ATOM   2021  CE2 TYR A 137     -13.311  14.662  10.162  1.00  0.75           C
ATOM   2022  CZ  TYR A 137     -14.418  15.478  10.207  1.00  0.75           C
ATOM   2023  OH  TYR A 137     -15.220  15.518  11.331  1.00  0.75           O
ATOM      0  H   TYR A 137     -12.508  17.579   5.623  1.00  0.75           H   new
ATOM      0  HA  TYR A 137     -10.486  16.514   7.070  1.00  0.75           H   new
ATOM      0  HB2 TYR A 137     -12.733  15.160   5.991  1.00  0.75           H   new
ATOM      0  HB3 TYR A 137     -11.599  14.425   6.768  1.00  0.75           H   new
ATOM      0  HD1 TYR A 137     -14.205  16.701   7.253  1.00  0.75           H   new
ATOM      0  HD2 TYR A 137     -11.784  14.084   9.017  1.00  0.75           H   new
ATOM      0  HE1 TYR A 137     -15.467  16.817   9.168  1.00  0.75           H   new
ATOM      0  HE2 TYR A 137     -13.091  14.135  10.896  1.00  0.75           H   new
ATOM      0  HH  TYR A 137     -16.021  15.621  11.100  1.00  0.75           H   new
ATOM   2033  N   GLU A 138      -9.159  15.792   5.102  1.00  0.74           N
ATOM   2034  CA  GLU A 138      -8.504  15.334   3.899  1.00  0.74           C
ATOM   2035  C   GLU A 138      -8.351  13.841   3.998  1.00  0.74           C
ATOM   2036  O   GLU A 138      -7.777  13.334   4.972  1.00  0.74           O
ATOM   2037  CB  GLU A 138      -7.157  16.009   3.660  1.00  0.74           C
ATOM   2038  CG  GLU A 138      -6.481  15.538   2.355  1.00  0.74           C
ATOM   2039  CD  GLU A 138      -5.175  16.221   2.042  1.00  0.74           C
ATOM   2040  OE1 GLU A 138      -4.805  17.130   2.745  1.00  0.74           O
ATOM   2041  OE2 GLU A 138      -4.547  15.826   1.080  1.00  0.74           O1-
ATOM      0  H   GLU A 138      -8.646  15.942   5.776  1.00  0.74           H   new
ATOM      0  HA  GLU A 138      -9.051  15.574   3.135  1.00  0.74           H   new
ATOM      0  HB2 GLU A 138      -7.282  16.970   3.627  1.00  0.74           H   new
ATOM      0  HB3 GLU A 138      -6.569  15.825   4.409  1.00  0.74           H   new
ATOM      0  HG2 GLU A 138      -6.327  14.582   2.412  1.00  0.74           H   new
ATOM      0  HG3 GLU A 138      -7.093  15.683   1.617  1.00  0.74           H   new
ATOM   2048  N   VAL A 139      -8.894  13.149   3.007  1.00  0.75           N
ATOM   2049  CA  VAL A 139      -8.850  11.702   2.941  1.00  0.75           C
ATOM   2050  C   VAL A 139      -8.161  11.247   1.681  1.00  0.75           C
ATOM   2051  O   VAL A 139      -8.390  11.775   0.586  1.00  0.75           O
ATOM   2052  CB  VAL A 139     -10.261  11.089   3.029  1.00  0.75           C
ATOM   2053  CG1 VAL A 139     -10.208   9.553   2.864  1.00  0.75           C
ATOM   2054  CG2 VAL A 139     -10.853  11.422   4.393  1.00  0.75           C
ATOM      0  H   VAL A 139      -9.304  13.514   2.345  1.00  0.75           H   new
ATOM      0  HA  VAL A 139      -8.341  11.391   3.706  1.00  0.75           H   new
ATOM      0  HB  VAL A 139     -10.808  11.456   2.317  1.00  0.75           H   new
ATOM      0 HG11 VAL A 139     -11.106   9.190   2.923  1.00  0.75           H   new
ATOM      0 HG12 VAL A 139      -9.827   9.333   2.000  1.00  0.75           H   new
ATOM      0 HG13 VAL A 139      -9.658   9.171   3.566  1.00  0.75           H   new
ATOM      0 HG21 VAL A 139     -11.743  11.041   4.462  1.00  0.75           H   new
ATOM      0 HG22 VAL A 139     -10.289  11.052   5.090  1.00  0.75           H   new
ATOM      0 HG23 VAL A 139     -10.905  12.385   4.497  1.00  0.75           H   new
ATOM   2064  N   ALA A 140      -7.259  10.301   1.845  1.00  0.77           N
ATOM   2065  CA  ALA A 140      -6.546   9.779   0.709  1.00  0.77           C
ATOM   2066  C   ALA A 140      -6.899   8.336   0.475  1.00  0.77           C
ATOM   2067  O   ALA A 140      -7.102   7.565   1.421  1.00  0.77           O
ATOM   2068  CB  ALA A 140      -5.075   9.924   0.927  1.00  0.77           C
ATOM      0  H   ALA A 140      -7.048   9.951   2.602  1.00  0.77           H   new
ATOM      0  HA  ALA A 140      -6.803  10.284  -0.078  1.00  0.77           H   new
ATOM      0  HB1 ALA A 140      -4.598   9.571   0.160  1.00  0.77           H   new
ATOM      0  HB2 ALA A 140      -4.855  10.862   1.041  1.00  0.77           H   new
ATOM      0  HB3 ALA A 140      -4.816   9.433   1.722  1.00  0.77           H   new
ATOM   2074  N   ILE A 141      -6.978   7.975  -0.794  1.00  0.81           N
ATOM   2075  CA  ILE A 141      -7.267   6.611  -1.174  1.00  0.81           C
ATOM   2076  C   ILE A 141      -6.191   6.066  -2.088  1.00  0.81           C
ATOM   2077  O   ILE A 141      -5.870   6.648  -3.127  1.00  0.81           O
ATOM   2078  CB  ILE A 141      -8.666   6.487  -1.785  1.00  0.81           C
ATOM   2079  CG1 ILE A 141      -9.684   6.948  -0.732  1.00  0.81           C
ATOM   2080  CG2 ILE A 141      -8.943   5.103  -2.196  1.00  0.81           C
ATOM   2081  CD1 ILE A 141     -11.115   6.920  -1.132  1.00  0.81           C
ATOM      0  H   ILE A 141      -6.866   8.513  -1.455  1.00  0.81           H   new
ATOM      0  HA  ILE A 141      -7.264   6.066  -0.372  1.00  0.81           H   new
ATOM      0  HB  ILE A 141      -8.727   7.040  -2.580  1.00  0.81           H   new
ATOM      0 HG12 ILE A 141      -9.579   6.392   0.055  1.00  0.81           H   new
ATOM      0 HG13 ILE A 141      -9.460   7.855  -0.471  1.00  0.81           H   new
ATOM      0 HG21 ILE A 141      -9.833   5.051  -2.579  1.00  0.81           H   new
ATOM      0 HG22 ILE A 141      -8.290   4.825  -2.857  1.00  0.81           H   new
ATOM      0 HG23 ILE A 141      -8.889   4.519  -1.423  1.00  0.81           H   new
ATOM      0 HD11 ILE A 141     -11.664   7.230  -0.394  1.00  0.81           H   new
ATOM      0 HD12 ILE A 141     -11.248   7.499  -1.899  1.00  0.81           H   new
ATOM      0 HD13 ILE A 141     -11.369   6.013  -1.364  1.00  0.81           H   new
ATOM   2093  N   PHE A 142      -5.607   4.946  -1.683  1.00  0.86           N
ATOM   2094  CA  PHE A 142      -4.508   4.370  -2.439  1.00  0.86           C
ATOM   2095  C   PHE A 142      -4.802   2.934  -2.810  1.00  0.86           C
ATOM   2096  O   PHE A 142      -5.350   2.174  -2.010  1.00  0.86           O
ATOM   2097  CB  PHE A 142      -3.262   4.365  -1.564  1.00  0.86           C
ATOM   2098  CG  PHE A 142      -2.866   5.704  -1.037  1.00  0.86           C
ATOM   2099  CD1 PHE A 142      -3.460   6.152   0.108  1.00  0.86           C
ATOM   2100  CD2 PHE A 142      -1.903   6.481  -1.614  1.00  0.86           C
ATOM   2101  CE1 PHE A 142      -3.105   7.332   0.662  1.00  0.86           C
ATOM   2102  CE2 PHE A 142      -1.541   7.700  -1.063  1.00  0.86           C
ATOM   2103  CZ  PHE A 142      -2.142   8.122   0.084  1.00  0.86           C
ATOM      0  H   PHE A 142      -5.831   4.507  -0.978  1.00  0.86           H   new
ATOM      0  HA  PHE A 142      -4.383   4.897  -3.244  1.00  0.86           H   new
ATOM      0  HB2 PHE A 142      -3.410   3.767  -0.815  1.00  0.86           H   new
ATOM      0  HB3 PHE A 142      -2.523   4.001  -2.076  1.00  0.86           H   new
ATOM      0  HD1 PHE A 142      -4.120   5.637   0.513  1.00  0.86           H   new
ATOM      0  HD2 PHE A 142      -1.483   6.187  -2.390  1.00  0.86           H   new
ATOM      0  HE1 PHE A 142      -3.519   7.613   1.446  1.00  0.86           H   new
ATOM      0  HE2 PHE A 142      -0.893   8.226  -1.473  1.00  0.86           H   new
ATOM      0  HZ  PHE A 142      -1.904   8.934   0.470  1.00  0.86           H   new
ATOM   2113  N   VAL A 143      -4.351   2.515  -3.973  1.00  0.93           N
ATOM   2114  CA  VAL A 143      -4.513   1.120  -4.338  1.00  0.93           C
ATOM   2115  C   VAL A 143      -3.208   0.390  -4.099  1.00  0.93           C
ATOM   2116  O   VAL A 143      -2.133   0.914  -4.405  1.00  0.93           O
ATOM   2117  CB  VAL A 143      -4.913   0.943  -5.811  1.00  0.93           C
ATOM   2118  CG1 VAL A 143      -5.081  -0.531  -6.107  1.00  0.93           C
ATOM   2119  CG2 VAL A 143      -6.156   1.696  -6.102  1.00  0.93           C
ATOM      0  H   VAL A 143      -3.956   3.007  -4.557  1.00  0.93           H   new
ATOM      0  HA  VAL A 143      -5.225   0.756  -3.789  1.00  0.93           H   new
ATOM      0  HB  VAL A 143      -4.216   1.298  -6.384  1.00  0.93           H   new
ATOM      0 HG11 VAL A 143      -5.334  -0.648  -7.036  1.00  0.93           H   new
ATOM      0 HG12 VAL A 143      -4.244  -0.992  -5.939  1.00  0.93           H   new
ATOM      0 HG13 VAL A 143      -5.773  -0.899  -5.535  1.00  0.93           H   new
ATOM      0 HG21 VAL A 143      -6.397   1.576  -7.034  1.00  0.93           H   new
ATOM      0 HG22 VAL A 143      -6.873   1.367  -5.538  1.00  0.93           H   new
ATOM      0 HG23 VAL A 143      -6.012   2.639  -5.925  1.00  0.93           H   new
ATOM   2129  N   HIS A 144      -3.277  -0.811  -3.534  1.00  1.01           N
ATOM   2130  CA  HIS A 144      -2.076  -1.622  -3.324  1.00  1.01           C
ATOM   2131  C   HIS A 144      -1.515  -2.153  -4.635  1.00  1.01           C
ATOM   2132  O   HIS A 144      -1.573  -3.351  -4.916  1.00  1.01           O
ATOM   2133  CB  HIS A 144      -2.375  -2.832  -2.452  1.00  1.01           C
ATOM   2134  CG  HIS A 144      -2.581  -2.607  -1.008  1.00  1.01           C
ATOM   2135  CD2 HIS A 144      -3.611  -2.103  -0.324  1.00  1.01           C
ATOM   2136  ND1 HIS A 144      -1.594  -2.864  -0.070  1.00  1.01           N
ATOM   2137  CE1 HIS A 144      -2.063  -2.603   1.131  1.00  1.01           C
ATOM   2138  NE2 HIS A 144      -3.268  -2.120   0.999  1.00  1.01           N
ATOM      0  H   HIS A 144      -4.007  -1.176  -3.265  1.00  1.01           H   new
ATOM      0  HA  HIS A 144      -1.433  -1.036  -2.896  1.00  1.01           H   new
ATOM      0  HB2 HIS A 144      -3.170  -3.263  -2.803  1.00  1.01           H   new
ATOM      0  HB3 HIS A 144      -1.643  -3.461  -2.554  1.00  1.01           H   new
ATOM      0  HD2 HIS A 144      -4.413  -1.797  -0.682  1.00  1.01           H   new
ATOM      0  HE1 HIS A 144      -1.614  -2.739   1.934  1.00  1.01           H   new
ATOM      0  HE2 HIS A 144      -3.769  -1.853   1.645  1.00  1.01           H   new
ATOM   2146  N   GLY A 145      -0.988  -1.250  -5.441  1.00  1.08           N
ATOM   2147  CA  GLY A 145      -0.432  -1.611  -6.719  1.00  1.08           C
ATOM   2148  C   GLY A 145       0.991  -2.069  -6.485  1.00  1.08           C
ATOM   2149  O   GLY A 145       1.522  -1.905  -5.375  1.00  1.08           O
ATOM      0  H   GLY A 145      -0.944  -0.411  -5.259  1.00  1.08           H   new
ATOM      0  HA2 GLY A 145      -0.954  -2.317  -7.131  1.00  1.08           H   new
ATOM      0  HA3 GLY A 145      -0.451  -0.854  -7.325  1.00  1.08           H   new
ATOM   2153  N   PRO A 146       1.700  -2.499  -7.530  1.00  1.15           N
ATOM   2154  CA  PRO A 146       3.048  -3.006  -7.447  1.00  1.15           C
ATOM   2155  C   PRO A 146       4.016  -1.982  -6.907  1.00  1.15           C
ATOM   2156  O   PRO A 146       4.974  -2.353  -6.231  1.00  1.15           O
ATOM   2157  CB  PRO A 146       3.345  -3.355  -8.898  1.00  1.15           C
ATOM   2158  CG  PRO A 146       2.355  -2.575  -9.724  1.00  1.15           C
ATOM   2159  CD  PRO A 146       1.127  -2.468  -8.877  1.00  1.15           C
ATOM      0  HA  PRO A 146       3.139  -3.754  -6.837  1.00  1.15           H   new
ATOM      0  HB2 PRO A 146       4.256  -3.118  -9.133  1.00  1.15           H   new
ATOM      0  HB3 PRO A 146       3.251  -4.308  -9.052  1.00  1.15           H   new
ATOM      0  HG2 PRO A 146       2.702  -1.698  -9.949  1.00  1.15           H   new
ATOM      0  HG3 PRO A 146       2.164  -3.028 -10.560  1.00  1.15           H   new
ATOM      0  HD2 PRO A 146       0.637  -1.648  -9.047  1.00  1.15           H   new
ATOM      0  HD3 PRO A 146       0.513  -3.203  -9.030  1.00  1.15           H   new
ATOM   2167  N   THR A 147       3.671  -0.706  -7.085  1.00  1.21           N
ATOM   2168  CA  THR A 147       4.432   0.419  -6.589  1.00  1.21           C
ATOM   2169  C   THR A 147       5.882   0.081  -6.183  1.00  1.21           C
ATOM   2170  O   THR A 147       6.670  -0.360  -7.023  1.00  1.21           O
ATOM   2171  CB  THR A 147       3.619   0.991  -5.422  1.00  1.21           C
ATOM   2172  CG2 THR A 147       2.254   1.472  -5.904  1.00  1.21           C
ATOM   2173  OG1 THR A 147       3.433  -0.042  -4.433  1.00  1.21           O
ATOM      0  H   THR A 147       2.963  -0.473  -7.513  1.00  1.21           H   new
ATOM      0  HA  THR A 147       4.554   1.069  -7.299  1.00  1.21           H   new
ATOM      0  HB  THR A 147       4.099   1.743  -5.042  1.00  1.21           H   new
ATOM      0  HG1 THR A 147       3.551   0.280  -3.666  1.00  1.21           H   new
ATOM      0 HG21 THR A 147       1.754   1.830  -5.154  1.00  1.21           H   new
ATOM      0 HG22 THR A 147       2.372   2.164  -6.573  1.00  1.21           H   new
ATOM      0 HG23 THR A 147       1.767   0.728  -6.291  1.00  1.21           H   new
ATOM   2181  N   THR A 148       6.247   0.395  -4.936  1.00  1.24           N
ATOM   2182  CA  THR A 148       7.569   0.094  -4.353  1.00  1.24           C
ATOM   2183  C   THR A 148       7.576   0.469  -2.878  1.00  1.24           C
ATOM   2184  O   THR A 148       7.046   1.506  -2.500  1.00  1.24           O
ATOM   2185  CB  THR A 148       8.717   0.829  -5.064  1.00  1.24           C
ATOM   2186  CG2 THR A 148       8.531   2.311  -4.920  1.00  1.24           C
ATOM   2187  OG1 THR A 148       9.980   0.453  -4.467  1.00  1.24           O
ATOM      0  H   THR A 148       5.721   0.800  -4.389  1.00  1.24           H   new
ATOM      0  HA  THR A 148       7.717  -0.858  -4.467  1.00  1.24           H   new
ATOM      0  HB  THR A 148       8.715   0.587  -6.003  1.00  1.24           H   new
ATOM      0  HG1 THR A 148       9.932  -0.337  -4.184  1.00  1.24           H   new
ATOM      0 HG21 THR A 148       9.256   2.773  -5.369  1.00  1.24           H   new
ATOM      0 HG22 THR A 148       7.686   2.571  -5.319  1.00  1.24           H   new
ATOM      0 HG23 THR A 148       8.531   2.547  -3.979  1.00  1.24           H   new
ATOM   2195  N   VAL A 149       8.324  -0.245  -2.062  1.00  1.27           N
ATOM   2196  CA  VAL A 149       8.384   0.062  -0.633  1.00  1.27           C
ATOM   2197  C   VAL A 149       8.852   1.482  -0.353  1.00  1.27           C
ATOM   2198  O   VAL A 149       8.304   2.167   0.514  1.00  1.27           O
ATOM   2199  CB  VAL A 149       9.318  -0.919   0.094  1.00  1.27           C
ATOM   2200  CG1 VAL A 149       9.537  -0.460   1.524  1.00  1.27           C
ATOM   2201  CG2 VAL A 149       8.718  -2.312   0.073  1.00  1.27           C
ATOM      0  H   VAL A 149       8.807  -0.913  -2.307  1.00  1.27           H   new
ATOM      0  HA  VAL A 149       7.477  -0.027  -0.301  1.00  1.27           H   new
ATOM      0  HB  VAL A 149      10.175  -0.941  -0.360  1.00  1.27           H   new
ATOM      0 HG11 VAL A 149      10.127  -1.083   1.977  1.00  1.27           H   new
ATOM      0 HG12 VAL A 149       9.939   0.423   1.523  1.00  1.27           H   new
ATOM      0 HG13 VAL A 149       8.685  -0.426   1.987  1.00  1.27           H   new
ATOM      0 HG21 VAL A 149       9.311  -2.927   0.533  1.00  1.27           H   new
ATOM      0 HG22 VAL A 149       7.856  -2.300   0.519  1.00  1.27           H   new
ATOM      0 HG23 VAL A 149       8.602  -2.601  -0.846  1.00  1.27           H   new
ATOM   2211  N   GLU A 150       9.831   1.946  -1.111  1.00  1.30           N
ATOM   2212  CA  GLU A 150      10.434   3.256  -0.905  1.00  1.30           C
ATOM   2213  C   GLU A 150       9.449   4.429  -1.022  1.00  1.30           C
ATOM   2214  O   GLU A 150       9.704   5.504  -0.475  1.00  1.30           O
ATOM   2215  CB  GLU A 150      11.568   3.454  -1.913  1.00  1.30           C
ATOM   2216  CG  GLU A 150      12.772   2.541  -1.683  1.00  1.30           C
ATOM   2217  CD  GLU A 150      13.887   2.728  -2.699  1.00  1.30           C
ATOM   2218  OE1 GLU A 150      13.742   3.538  -3.585  1.00  1.30           O
ATOM   2219  OE2 GLU A 150      14.880   2.045  -2.587  1.00  1.30           O1-
ATOM      0  H   GLU A 150      10.170   1.506  -1.768  1.00  1.30           H   new
ATOM      0  HA  GLU A 150      10.761   3.263   0.008  1.00  1.30           H   new
ATOM      0  HB2 GLU A 150      11.224   3.301  -2.807  1.00  1.30           H   new
ATOM      0  HB3 GLU A 150      11.863   4.377  -1.877  1.00  1.30           H   new
ATOM      0  HG2 GLU A 150      13.125   2.703  -0.794  1.00  1.30           H   new
ATOM      0  HG3 GLU A 150      12.476   1.618  -1.706  1.00  1.30           H   new
ATOM   2226  N   SER A 151       8.361   4.258  -1.769  1.00  1.32           N
ATOM   2227  CA  SER A 151       7.403   5.332  -1.963  1.00  1.32           C
ATOM   2228  C   SER A 151       6.204   5.271  -1.024  1.00  1.32           C
ATOM   2229  O   SER A 151       5.349   6.159  -1.083  1.00  1.32           O
ATOM   2230  CB  SER A 151       6.903   5.340  -3.399  1.00  1.32           C
ATOM   2231  OG  SER A 151       7.940   5.635  -4.299  1.00  1.32           O
ATOM      0  H   SER A 151       8.162   3.524  -2.171  1.00  1.32           H   new
ATOM      0  HA  SER A 151       7.884   6.149  -1.758  1.00  1.32           H   new
ATOM      0  HB2 SER A 151       6.521   4.475  -3.615  1.00  1.32           H   new
ATOM      0  HB3 SER A 151       6.194   5.995  -3.493  1.00  1.32           H   new
ATOM      0  HG  SER A 151       7.640   5.632  -5.083  1.00  1.32           H   new
ATOM   2237  N   HIS A 152       6.118   4.261  -0.144  1.00  1.33           N
ATOM   2238  CA  HIS A 152       4.885   4.124   0.642  1.00  1.33           C
ATOM   2239  C   HIS A 152       4.651   5.303   1.589  1.00  1.33           C
ATOM   2240  O   HIS A 152       3.512   5.667   1.878  1.00  1.33           O
ATOM   2241  CB  HIS A 152       4.863   2.794   1.427  1.00  1.33           C
ATOM   2242  CG  HIS A 152       5.622   2.743   2.717  1.00  1.33           C
ATOM   2243  CD2 HIS A 152       5.179   2.771   4.000  1.00  1.33           C
ATOM   2244  ND1 HIS A 152       6.985   2.622   2.782  1.00  1.33           N
ATOM   2245  CE1 HIS A 152       7.365   2.581   4.050  1.00  1.33           C
ATOM   2246  NE2 HIS A 152       6.285   2.667   4.818  1.00  1.33           N
ATOM      0  H   HIS A 152       6.728   3.674   0.007  1.00  1.33           H   new
ATOM      0  HA  HIS A 152       4.157   4.121   0.001  1.00  1.33           H   new
ATOM      0  HB2 HIS A 152       3.938   2.572   1.615  1.00  1.33           H   new
ATOM      0  HB3 HIS A 152       5.210   2.098   0.847  1.00  1.33           H   new
ATOM      0  HD1 HIS A 152       7.512   2.579   2.104  1.00  1.33           H   new
ATOM      0  HD2 HIS A 152       4.294   2.846   4.276  1.00  1.33           H   new
ATOM      0  HE1 HIS A 152       8.241   2.505   4.352  1.00  1.33           H   new
ATOM   2254  N   GLY A 153       5.718   5.974   1.999  1.00  1.34           N
ATOM   2255  CA  GLY A 153       5.599   7.095   2.917  1.00  1.34           C
ATOM   2256  C   GLY A 153       5.419   8.445   2.217  1.00  1.34           C
ATOM   2257  O   GLY A 153       5.391   9.483   2.881  1.00  1.34           O
ATOM      0  H   GLY A 153       6.523   5.795   1.756  1.00  1.34           H   new
ATOM      0  HA2 GLY A 153       4.844   6.942   3.506  1.00  1.34           H   new
ATOM      0  HA3 GLY A 153       6.392   7.132   3.475  1.00  1.34           H   new
ATOM   2261  N   ASN A 154       5.324   8.449   0.886  1.00  1.32           N
ATOM   2262  CA  ASN A 154       5.217   9.707   0.156  1.00  1.32           C
ATOM   2263  C   ASN A 154       3.923   9.834  -0.650  1.00  1.32           C
ATOM   2264  O   ASN A 154       3.859   9.436  -1.821  1.00  1.32           O
ATOM   2265  CB  ASN A 154       6.439   9.839  -0.733  1.00  1.32           C
ATOM   2266  CG  ASN A 154       6.511  11.130  -1.500  1.00  1.32           C
ATOM   2267  ND2 ASN A 154       7.719  11.598  -1.726  1.00  1.32           N
ATOM   2268  OD1 ASN A 154       5.486  11.716  -1.887  1.00  1.32           O
ATOM      0  H   ASN A 154       5.320   7.743   0.395  1.00  1.32           H   new
ATOM      0  HA  ASN A 154       5.182  10.433   0.798  1.00  1.32           H   new
ATOM      0  HB2 ASN A 154       7.235   9.756  -0.185  1.00  1.32           H   new
ATOM      0  HB3 ASN A 154       6.449   9.101  -1.362  1.00  1.32           H   new
ATOM      0 HD21 ASN A 154       7.821  12.336  -2.156  1.00  1.32           H   new
ATOM      0 HD22 ASN A 154       8.407  11.166  -1.444  1.00  1.32           H   new
ATOM   2275  N   TYR A 155       2.898  10.442  -0.041  1.00  1.30           N
ATOM   2276  CA  TYR A 155       1.593  10.542  -0.693  1.00  1.30           C
ATOM   2277  C   TYR A 155       1.576  11.428  -1.942  1.00  1.30           C
ATOM   2278  O   TYR A 155       0.715  11.262  -2.810  1.00  1.30           O
ATOM   2279  CB  TYR A 155       0.525  11.001   0.303  1.00  1.30           C
ATOM   2280  CG  TYR A 155       0.697  12.397   0.833  1.00  1.30           C
ATOM   2281  CD1 TYR A 155       0.194  13.473   0.133  1.00  1.30           C
ATOM   2282  CD2 TYR A 155       1.342  12.594   2.043  1.00  1.30           C
ATOM   2283  CE1 TYR A 155       0.328  14.748   0.632  1.00  1.30           C
ATOM   2284  CE2 TYR A 155       1.479  13.869   2.548  1.00  1.30           C
ATOM   2285  CZ  TYR A 155       0.973  14.944   1.848  1.00  1.30           C
ATOM   2286  OH  TYR A 155       1.109  16.216   2.354  1.00  1.30           O
ATOM      0  H   TYR A 155       2.939  10.798   0.741  1.00  1.30           H   new
ATOM      0  HA  TYR A 155       1.390   9.646  -1.004  1.00  1.30           H   new
ATOM      0  HB2 TYR A 155      -0.343  10.938  -0.125  1.00  1.30           H   new
ATOM      0  HB3 TYR A 155       0.517  10.385   1.052  1.00  1.30           H   new
ATOM      0  HD1 TYR A 155      -0.237  13.336  -0.679  1.00  1.30           H   new
ATOM      0  HD2 TYR A 155       1.682  11.867   2.514  1.00  1.30           H   new
ATOM      0  HE1 TYR A 155      -0.011  15.474   0.159  1.00  1.30           H   new
ATOM      0  HE2 TYR A 155       1.912  14.004   3.360  1.00  1.30           H   new
ATOM      0  HH  TYR A 155       1.515  16.184   3.089  1.00  1.30           H   new
ATOM   2296  N   SER A 156       2.515  12.376  -2.063  1.00  1.27           N
ATOM   2297  CA  SER A 156       2.511  13.230  -3.251  1.00  1.27           C
ATOM   2298  C   SER A 156       2.888  12.408  -4.480  1.00  1.27           C
ATOM   2299  O   SER A 156       2.243  12.505  -5.532  1.00  1.27           O
ATOM   2300  CB  SER A 156       3.469  14.398  -3.095  1.00  1.27           C
ATOM   2301  OG  SER A 156       3.050  15.280  -2.086  1.00  1.27           O
ATOM      0  H   SER A 156       3.138  12.535  -1.492  1.00  1.27           H   new
ATOM      0  HA  SER A 156       1.617  13.589  -3.362  1.00  1.27           H   new
ATOM      0  HB2 SER A 156       4.356  14.064  -2.886  1.00  1.27           H   new
ATOM      0  HB3 SER A 156       3.537  14.876  -3.936  1.00  1.27           H   new
ATOM      0  HG  SER A 156       3.598  15.913  -2.022  1.00  1.27           H   new
ATOM   2307  N   THR A 157       3.908  11.558  -4.319  1.00  1.25           N
ATOM   2308  CA  THR A 157       4.369  10.687  -5.392  1.00  1.25           C
ATOM   2309  C   THR A 157       3.287   9.703  -5.760  1.00  1.25           C
ATOM   2310  O   THR A 157       3.005   9.474  -6.936  1.00  1.25           O
ATOM   2311  CB  THR A 157       5.634   9.906  -4.996  1.00  1.25           C
ATOM   2312  CG2 THR A 157       6.031   8.929  -6.084  1.00  1.25           C
ATOM   2313  OG1 THR A 157       6.707  10.822  -4.741  1.00  1.25           O
ATOM      0  H   THR A 157       4.348  11.474  -3.585  1.00  1.25           H   new
ATOM      0  HA  THR A 157       4.583  11.255  -6.149  1.00  1.25           H   new
ATOM      0  HB  THR A 157       5.444   9.399  -4.191  1.00  1.25           H   new
ATOM      0  HG1 THR A 157       7.396  10.393  -4.524  1.00  1.25           H   new
ATOM      0 HG21 THR A 157       6.829   8.449  -5.813  1.00  1.25           H   new
ATOM      0 HG22 THR A 157       5.309   8.298  -6.232  1.00  1.25           H   new
ATOM      0 HG23 THR A 157       6.209   9.414  -6.905  1.00  1.25           H   new
ATOM   2321  N   GLN A 158       2.656   9.130  -4.741  1.00  1.24           N
ATOM   2322  CA  GLN A 158       1.613   8.153  -4.974  1.00  1.24           C
ATOM   2323  C   GLN A 158       0.420   8.780  -5.690  1.00  1.24           C
ATOM   2324  O   GLN A 158      -0.119   8.200  -6.628  1.00  1.24           O
ATOM   2325  CB  GLN A 158       1.192   7.569  -3.648  1.00  1.24           C
ATOM   2326  CG  GLN A 158       2.246   6.740  -3.032  1.00  1.24           C
ATOM   2327  CD  GLN A 158       1.911   6.278  -1.632  1.00  1.24           C
ATOM   2328  NE2 GLN A 158       2.725   6.685  -0.699  1.00  1.24           N
ATOM   2329  OE1 GLN A 158       0.938   5.569  -1.407  1.00  1.24           O
ATOM      0  H   GLN A 158       2.819   9.295  -3.913  1.00  1.24           H   new
ATOM      0  HA  GLN A 158       1.956   7.450  -5.548  1.00  1.24           H   new
ATOM      0  HB2 GLN A 158       0.956   8.289  -3.042  1.00  1.24           H   new
ATOM      0  HB3 GLN A 158       0.395   7.031  -3.774  1.00  1.24           H   new
ATOM      0  HG2 GLN A 158       2.405   5.964  -3.591  1.00  1.24           H   new
ATOM      0  HG3 GLN A 158       3.073   7.246  -3.008  1.00  1.24           H   new
ATOM      0 HE21 GLN A 158       3.397   7.182  -0.901  1.00  1.24           H   new
ATOM      0 HE22 GLN A 158       2.590   6.456   0.119  1.00  1.24           H   new
ATOM   2338  N   THR A 159       0.056  10.005  -5.325  1.00  1.24           N
ATOM   2339  CA  THR A 159      -1.057  10.687  -5.973  1.00  1.24           C
ATOM   2340  C   THR A 159      -0.719  10.873  -7.458  1.00  1.24           C
ATOM   2341  O   THR A 159      -1.527  10.602  -8.355  1.00  1.24           O
ATOM   2342  CB  THR A 159      -1.311  12.059  -5.310  1.00  1.24           C
ATOM   2343  CG2 THR A 159      -2.478  12.752  -5.976  1.00  1.24           C
ATOM   2344  OG1 THR A 159      -1.616  11.879  -3.920  1.00  1.24           O
ATOM      0  H   THR A 159       0.441  10.458  -4.704  1.00  1.24           H   new
ATOM      0  HA  THR A 159      -1.863  10.155  -5.881  1.00  1.24           H   new
ATOM      0  HB  THR A 159      -0.512  12.600  -5.407  1.00  1.24           H   new
ATOM      0  HG1 THR A 159      -0.913  11.691  -3.501  1.00  1.24           H   new
ATOM      0 HG21 THR A 159      -2.629  13.612  -5.553  1.00  1.24           H   new
ATOM      0 HG22 THR A 159      -2.282  12.885  -6.916  1.00  1.24           H   new
ATOM      0 HG23 THR A 159      -3.274  12.204  -5.887  1.00  1.24           H   new
ATOM   2352  N   GLY A 160       0.522  11.270  -7.726  1.00  1.23           N
ATOM   2353  CA  GLY A 160       0.979  11.498  -9.087  1.00  1.23           C
ATOM   2354  C   GLY A 160       1.196  10.199  -9.871  1.00  1.23           C
ATOM   2355  O   GLY A 160       1.477  10.238 -11.070  1.00  1.23           O
ATOM      0  H   GLY A 160       1.119  11.414  -7.124  1.00  1.23           H   new
ATOM      0  HA2 GLY A 160       0.329  12.047  -9.553  1.00  1.23           H   new
ATOM      0  HA3 GLY A 160       1.809  11.999  -9.064  1.00  1.23           H   new
ATOM   2359  N   ALA A 161       1.074   9.044  -9.202  1.00  1.19           N
ATOM   2360  CA  ALA A 161       1.251   7.748  -9.831  1.00  1.19           C
ATOM   2361  C   ALA A 161      -0.026   7.262 -10.483  1.00  1.19           C
ATOM   2362  O   ALA A 161      -0.028   6.169 -11.047  1.00  1.19           O
ATOM   2363  CB  ALA A 161       1.708   6.701  -8.821  1.00  1.19           C
ATOM      0  H   ALA A 161       0.885   9.001  -8.364  1.00  1.19           H   new
ATOM      0  HA  ALA A 161       1.932   7.865 -10.512  1.00  1.19           H   new
ATOM      0  HB1 ALA A 161       1.818   5.847  -9.267  1.00  1.19           H   new
ATOM      0  HB2 ALA A 161       2.554   6.974  -8.432  1.00  1.19           H   new
ATOM      0  HB3 ALA A 161       1.043   6.616  -8.120  1.00  1.19           H   new
ATOM   2369  N   THR A 162      -1.134   8.024 -10.357  1.00  1.12           N
ATOM   2370  CA  THR A 162      -2.461   7.635 -10.886  1.00  1.12           C
ATOM   2371  C   THR A 162      -3.188   6.607 -10.005  1.00  1.12           C
ATOM   2372  O   THR A 162      -4.410   6.598  -9.928  1.00  1.12           O
ATOM   2373  CB  THR A 162      -2.432   7.106 -12.338  1.00  1.12           C
ATOM   2374  CG2 THR A 162      -3.833   6.794 -12.747  1.00  1.12           C
ATOM   2375  OG1 THR A 162      -1.902   8.108 -13.221  1.00  1.12           O
ATOM      0  H   THR A 162      -1.134   8.786  -9.959  1.00  1.12           H   new
ATOM      0  HA  THR A 162      -2.954   8.470 -10.876  1.00  1.12           H   new
ATOM      0  HB  THR A 162      -1.872   6.316 -12.386  1.00  1.12           H   new
ATOM      0  HG1 THR A 162      -1.889   7.811 -14.007  1.00  1.12           H   new
ATOM      0 HG21 THR A 162      -3.838   6.460 -13.658  1.00  1.12           H   new
ATOM      0 HG22 THR A 162      -4.201   6.121 -12.154  1.00  1.12           H   new
ATOM      0 HG23 THR A 162      -4.372   7.599 -12.696  1.00  1.12           H   new
ATOM   2383  N   GLN A 163      -2.429   5.725  -9.370  1.00  1.03           N
ATOM   2384  CA  GLN A 163      -2.875   4.581  -8.578  1.00  1.03           C
ATOM   2385  C   GLN A 163      -3.376   4.993  -7.180  1.00  1.03           C
ATOM   2386  O   GLN A 163      -3.528   4.137  -6.303  1.00  1.03           O
ATOM   2387  CB  GLN A 163      -1.683   3.628  -8.420  1.00  1.03           C
ATOM   2388  CG  GLN A 163      -1.186   3.074  -9.761  1.00  1.03           C
ATOM   2389  CD  GLN A 163       0.067   2.196  -9.666  1.00  1.03           C
ATOM   2390  NE2 GLN A 163       1.051   2.539 -10.489  1.00  1.03           N
ATOM   2391  OE1 GLN A 163       0.170   1.246  -8.882  1.00  1.03           O
ATOM      0  H   GLN A 163      -1.571   5.782  -9.391  1.00  1.03           H   new
ATOM      0  HA  GLN A 163      -3.618   4.160  -9.037  1.00  1.03           H   new
ATOM      0  HB2 GLN A 163      -0.957   4.095  -7.978  1.00  1.03           H   new
ATOM      0  HB3 GLN A 163      -1.938   2.890  -7.844  1.00  1.03           H   new
ATOM      0  HG2 GLN A 163      -1.899   2.557 -10.167  1.00  1.03           H   new
ATOM      0  HG3 GLN A 163      -1.001   3.818 -10.356  1.00  1.03           H   new
ATOM      0 HE21 GLN A 163       0.952   3.205 -11.024  1.00  1.03           H   new
ATOM      0 HE22 GLN A 163       1.788   2.095 -10.487  1.00  1.03           H   new
ATOM   2400  N   ALA A 164      -3.526   6.305  -6.974  1.00  0.93           N
ATOM   2401  CA  ALA A 164      -3.986   6.918  -5.735  1.00  0.93           C
ATOM   2402  C   ALA A 164      -4.611   8.291  -5.991  1.00  0.93           C
ATOM   2403  O   ALA A 164      -4.328   8.934  -7.001  1.00  0.93           O
ATOM   2404  CB  ALA A 164      -2.837   7.087  -4.773  1.00  0.93           C
ATOM      0  H   ALA A 164      -3.353   6.885  -7.585  1.00  0.93           H   new
ATOM      0  HA  ALA A 164      -4.656   6.329  -5.355  1.00  0.93           H   new
ATOM      0  HB1 ALA A 164      -3.158   7.496  -3.954  1.00  0.93           H   new
ATOM      0  HB2 ALA A 164      -2.453   6.219  -4.572  1.00  0.93           H   new
ATOM      0  HB3 ALA A 164      -2.160   7.655  -5.174  1.00  0.93           H   new
ATOM   2410  N   GLY A 165      -5.396   8.774  -5.031  1.00  0.84           N
ATOM   2411  CA  GLY A 165      -5.937  10.132  -5.137  1.00  0.84           C
ATOM   2412  C   GLY A 165      -6.357  10.715  -3.788  1.00  0.84           C
ATOM   2413  O   GLY A 165      -6.482  10.001  -2.791  1.00  0.84           O
ATOM      0  H   GLY A 165      -5.625   8.344  -4.323  1.00  0.84           H   new
ATOM      0  HA2 GLY A 165      -5.270  10.710  -5.540  1.00  0.84           H   new
ATOM      0  HA3 GLY A 165      -6.703  10.124  -5.733  1.00  0.84           H   new
ATOM   2417  N   ARG A 166      -6.552  12.034  -3.757  1.00  0.78           N
ATOM   2418  CA  ARG A 166      -6.887  12.737  -2.514  1.00  0.78           C
ATOM   2419  C   ARG A 166      -8.096  13.660  -2.650  1.00  0.78           C
ATOM   2420  O   ARG A 166      -8.331  14.232  -3.717  1.00  0.78           O
ATOM   2421  CB  ARG A 166      -5.666  13.532  -2.041  1.00  0.78           C
ATOM   2422  CG  ARG A 166      -4.503  12.648  -1.614  1.00  0.78           C
ATOM   2423  CD  ARG A 166      -3.294  13.366  -1.120  1.00  0.78           C
ATOM   2424  NE  ARG A 166      -2.581  14.044  -2.194  1.00  0.78           N
ATOM   2425  CZ  ARG A 166      -2.506  15.386  -2.374  1.00  0.78           C
ATOM   2426  NH1 ARG A 166      -3.075  16.229  -1.523  1.00  0.78           N1+
ATOM   2427  NH2 ARG A 166      -1.842  15.871  -3.413  1.00  0.78           N
ATOM      0  H   ARG A 166      -6.495  12.543  -4.448  1.00  0.78           H   new
ATOM      0  HA  ARG A 166      -7.131  12.065  -1.859  1.00  0.78           H   new
ATOM      0  HB2 ARG A 166      -5.373  14.119  -2.756  1.00  0.78           H   new
ATOM      0  HB3 ARG A 166      -5.924  14.098  -1.297  1.00  0.78           H   new
ATOM      0  HG2 ARG A 166      -4.812  12.050  -0.915  1.00  0.78           H   new
ATOM      0  HG3 ARG A 166      -4.245  12.094  -2.368  1.00  0.78           H   new
ATOM      0  HD2 ARG A 166      -3.557  14.015  -0.448  1.00  0.78           H   new
ATOM      0  HD3 ARG A 166      -2.699  12.734  -0.687  1.00  0.78           H   new
ATOM      0  HE  ARG A 166      -2.171  13.549  -2.765  1.00  0.78           H   new
ATOM      0 HH11 ARG A 166      -3.502  15.928  -0.840  1.00  0.78           H   new
ATOM      0 HH12 ARG A 166      -3.017  17.077  -1.654  1.00  0.78           H   new
ATOM      0 HH21 ARG A 166      -1.462  15.336  -3.968  1.00  0.78           H   new
ATOM      0 HH22 ARG A 166      -1.791  16.721  -3.532  1.00  0.78           H   new
ATOM   2441  N   PHE A 167      -8.834  13.840  -1.548  1.00  0.75           N
ATOM   2442  CA  PHE A 167      -9.972  14.757  -1.550  1.00  0.75           C
ATOM   2443  C   PHE A 167     -10.266  15.413  -0.193  1.00  0.75           C
ATOM   2444  O   PHE A 167     -10.166  14.782   0.862  1.00  0.75           O
ATOM   2445  CB  PHE A 167     -11.214  14.028  -2.020  1.00  0.75           C
ATOM   2446  CG  PHE A 167     -12.412  14.919  -2.131  1.00  0.75           C
ATOM   2447  CD1 PHE A 167     -12.625  15.675  -3.262  1.00  0.75           C
ATOM   2448  CD2 PHE A 167     -13.321  14.990  -1.121  1.00  0.75           C
ATOM   2449  CE1 PHE A 167     -13.738  16.490  -3.365  1.00  0.75           C
ATOM   2450  CE2 PHE A 167     -14.444  15.790  -1.210  1.00  0.75           C
ATOM   2451  CZ  PHE A 167     -14.651  16.545  -2.334  1.00  0.75           C
ATOM      0  H   PHE A 167      -8.692  13.444  -0.798  1.00  0.75           H   new
ATOM      0  HA  PHE A 167      -9.727  15.474  -2.155  1.00  0.75           H   new
ATOM      0  HB2 PHE A 167     -11.037  13.624  -2.884  1.00  0.75           H   new
ATOM      0  HB3 PHE A 167     -11.411  13.306  -1.403  1.00  0.75           H   new
ATOM      0  HD1 PHE A 167     -12.015  15.637  -3.963  1.00  0.75           H   new
ATOM      0  HD2 PHE A 167     -13.183  14.487  -0.351  1.00  0.75           H   new
ATOM      0  HE1 PHE A 167     -13.870  17.001  -4.131  1.00  0.75           H   new
ATOM      0  HE2 PHE A 167     -15.056  15.816  -0.510  1.00  0.75           H   new
ATOM      0  HZ  PHE A 167     -15.401  17.090  -2.401  1.00  0.75           H   new
ATOM   2461  N   SER A 168     -10.622  16.705  -0.236  1.00  0.74           N
ATOM   2462  CA  SER A 168     -10.996  17.467   0.960  1.00  0.74           C
ATOM   2463  C   SER A 168     -12.510  17.467   1.189  1.00  0.74           C
ATOM   2464  O   SER A 168     -13.259  18.047   0.405  1.00  0.74           O
ATOM   2465  CB  SER A 168     -10.536  18.889   0.806  1.00  0.74           C
ATOM   2466  OG  SER A 168      -9.136  18.982   0.763  1.00  0.74           O
ATOM      0  H   SER A 168     -10.652  17.163  -0.963  1.00  0.74           H   new
ATOM      0  HA  SER A 168     -10.572  17.043   1.723  1.00  0.74           H   new
ATOM      0  HB2 SER A 168     -10.910  19.264  -0.007  1.00  0.74           H   new
ATOM      0  HB3 SER A 168     -10.873  19.420   1.545  1.00  0.74           H   new
ATOM      0  HG  SER A 168      -8.911  19.787   0.675  1.00  0.74           H   new
ATOM   2472  N   ILE A 169     -12.938  16.845   2.280  1.00  0.74           N
ATOM   2473  CA  ILE A 169     -14.343  16.622   2.607  1.00  0.74           C
ATOM   2474  C   ILE A 169     -14.853  17.620   3.621  1.00  0.74           C
ATOM   2475  O   ILE A 169     -14.228  17.829   4.665  1.00  0.74           O
ATOM   2476  CB  ILE A 169     -14.486  15.245   3.247  1.00  0.74           C
ATOM   2477  CG1 ILE A 169     -13.958  14.226   2.337  1.00  0.74           C
ATOM   2478  CG2 ILE A 169     -15.935  14.956   3.627  1.00  0.74           C
ATOM   2479  CD1 ILE A 169     -13.759  12.963   3.005  1.00  0.74           C
ATOM      0  H   ILE A 169     -12.400  16.529   2.872  1.00  0.74           H   new
ATOM      0  HA  ILE A 169     -14.848  16.707   1.783  1.00  0.74           H   new
ATOM      0  HB  ILE A 169     -13.972  15.227   4.069  1.00  0.74           H   new
ATOM      0 HG12 ILE A 169     -14.571  14.106   1.595  1.00  0.74           H   new
ATOM      0 HG13 ILE A 169     -13.116  14.531   1.964  1.00  0.74           H   new
ATOM      0 HG21 ILE A 169     -15.995  14.076   4.031  1.00  0.74           H   new
ATOM      0 HG22 ILE A 169     -16.243  15.623   4.260  1.00  0.74           H   new
ATOM      0 HG23 ILE A 169     -16.490  14.985   2.832  1.00  0.74           H   new
ATOM      0 HD11 ILE A 169     -13.410  12.314   2.374  1.00  0.74           H   new
ATOM      0 HD12 ILE A 169     -13.128  13.078   3.733  1.00  0.74           H   new
ATOM      0 HD13 ILE A 169     -14.605  12.647   3.358  1.00  0.74           H   new
ATOM   2491  N   THR A 170     -15.961  18.259   3.310  1.00  0.75           N
ATOM   2492  CA  THR A 170     -16.546  19.224   4.237  1.00  0.75           C
ATOM   2493  C   THR A 170     -18.028  18.895   4.314  1.00  0.75           C
ATOM   2494  O   THR A 170     -18.535  18.253   3.413  1.00  0.75           O
ATOM   2495  CB  THR A 170     -16.367  20.672   3.727  1.00  0.75           C
ATOM   2496  CG2 THR A 170     -14.903  20.948   3.397  1.00  0.75           C
ATOM   2497  OG1 THR A 170     -17.161  20.825   2.535  1.00  0.75           O
ATOM      0  H   THR A 170     -16.394  18.155   2.574  1.00  0.75           H   new
ATOM      0  HA  THR A 170     -16.112  19.168   5.103  1.00  0.75           H   new
ATOM      0  HB  THR A 170     -16.648  21.297   4.414  1.00  0.75           H   new
ATOM      0  HG1 THR A 170     -17.586  21.548   2.572  1.00  0.75           H   new
ATOM      0 HG21 THR A 170     -14.809  21.860   3.079  1.00  0.75           H   new
ATOM      0 HG22 THR A 170     -14.363  20.827   4.194  1.00  0.75           H   new
ATOM      0 HG23 THR A 170     -14.605  20.333   2.708  1.00  0.75           H   new
ATOM   2505  N   PRO A 171     -18.802  19.343   5.307  1.00  0.76           N
ATOM   2506  CA  PRO A 171     -20.253  19.187   5.329  1.00  0.76           C
ATOM   2507  C   PRO A 171     -20.918  19.769   4.072  1.00  0.76           C
ATOM   2508  O   PRO A 171     -22.005  19.343   3.686  1.00  0.76           O
ATOM   2509  CB  PRO A 171     -20.640  19.940   6.605  1.00  0.76           C
ATOM   2510  CG  PRO A 171     -19.414  19.847   7.486  1.00  0.76           C
ATOM   2511  CD  PRO A 171     -18.232  19.942   6.530  1.00  0.76           C
ATOM      0  HA  PRO A 171     -20.545  18.262   5.329  1.00  0.76           H   new
ATOM      0  HB2 PRO A 171     -20.869  20.863   6.415  1.00  0.76           H   new
ATOM      0  HB3 PRO A 171     -21.413  19.538   7.032  1.00  0.76           H   new
ATOM      0  HG2 PRO A 171     -19.396  20.564   8.139  1.00  0.76           H   new
ATOM      0  HG3 PRO A 171     -19.399  19.013   7.980  1.00  0.76           H   new
ATOM      0  HD2 PRO A 171     -17.947  20.859   6.390  1.00  0.76           H   new
ATOM      0  HD3 PRO A 171     -17.460  19.451   6.852  1.00  0.76           H   new
ATOM   2519  N   SER A 172     -20.250  20.735   3.422  1.00  0.76           N
ATOM   2520  CA  SER A 172     -20.753  21.355   2.198  1.00  0.76           C
ATOM   2521  C   SER A 172     -20.411  20.517   0.947  1.00  0.76           C
ATOM   2522  O   SER A 172     -20.872  20.809  -0.157  1.00  0.76           O
ATOM   2523  CB  SER A 172     -20.197  22.771   2.069  1.00  0.76           C
ATOM   2524  OG  SER A 172     -18.802  22.798   1.808  1.00  0.76           O
ATOM      0  H   SER A 172     -19.492  21.045   3.684  1.00  0.76           H   new
ATOM      0  HA  SER A 172     -21.720  21.396   2.257  1.00  0.76           H   new
ATOM      0  HB2 SER A 172     -20.664  23.232   1.355  1.00  0.76           H   new
ATOM      0  HB3 SER A 172     -20.377  23.260   2.887  1.00  0.76           H   new
ATOM      0  HG  SER A 172     -18.544  23.595   1.745  1.00  0.76           H   new
ATOM   2530  N   ALA A 173     -19.572  19.495   1.131  1.00  0.75           N
ATOM   2531  CA  ALA A 173     -19.103  18.597   0.083  1.00  0.75           C
ATOM   2532  C   ALA A 173     -18.741  17.230   0.680  1.00  0.75           C
ATOM   2533  O   ALA A 173     -17.551  16.923   0.802  1.00  0.75           O
ATOM   2534  CB  ALA A 173     -17.886  19.169  -0.617  1.00  0.75           C
ATOM      0  H   ALA A 173     -19.249  19.301   1.904  1.00  0.75           H   new
ATOM      0  HA  ALA A 173     -19.819  18.494  -0.563  1.00  0.75           H   new
ATOM      0  HB1 ALA A 173     -17.592  18.556  -1.309  1.00  0.75           H   new
ATOM      0  HB2 ALA A 173     -18.114  20.022  -1.018  1.00  0.75           H   new
ATOM      0  HB3 ALA A 173     -17.172  19.295   0.027  1.00  0.75           H   new
ATOM   2540  N   PRO A 174     -19.725  16.449   1.174  1.00  0.74           N
ATOM   2541  CA  PRO A 174     -19.550  15.158   1.825  1.00  0.74           C
ATOM   2542  C   PRO A 174     -19.167  14.011   0.889  1.00  0.74           C
ATOM   2543  O   PRO A 174     -18.720  12.959   1.352  1.00  0.74           O
ATOM   2544  CB  PRO A 174     -20.928  14.904   2.429  1.00  0.74           C
ATOM   2545  CG  PRO A 174     -21.888  15.660   1.538  1.00  0.74           C
ATOM   2546  CD  PRO A 174     -21.136  16.898   1.113  1.00  0.74           C
ATOM      0  HA  PRO A 174     -18.814  15.187   2.456  1.00  0.74           H   new
ATOM      0  HB2 PRO A 174     -21.135  13.957   2.446  1.00  0.74           H   new
ATOM      0  HB3 PRO A 174     -20.974  15.221   3.345  1.00  0.74           H   new
ATOM      0  HG2 PRO A 174     -22.149  15.127   0.771  1.00  0.74           H   new
ATOM      0  HG3 PRO A 174     -22.702  15.889   2.014  1.00  0.74           H   new
ATOM      0  HD2 PRO A 174     -21.386  17.184   0.221  1.00  0.74           H   new
ATOM      0  HD3 PRO A 174     -21.304  17.645   1.708  1.00  0.74           H   new
ATOM   2554  N   SER A 175     -19.341  14.189  -0.424  1.00  0.74           N
ATOM   2555  CA  SER A 175     -19.090  13.064  -1.315  1.00  0.74           C
ATOM   2556  C   SER A 175     -18.148  13.388  -2.449  1.00  0.74           C
ATOM   2557  O   SER A 175     -18.036  14.538  -2.884  1.00  0.74           O
ATOM   2558  CB  SER A 175     -20.396  12.559  -1.895  1.00  0.74           C
ATOM   2559  OG  SER A 175     -21.001  13.531  -2.710  1.00  0.74           O
ATOM      0  H   SER A 175     -19.592  14.920  -0.802  1.00  0.74           H   new
ATOM      0  HA  SER A 175     -18.663  12.384  -0.771  1.00  0.74           H   new
ATOM      0  HB2 SER A 175     -20.233  11.755  -2.413  1.00  0.74           H   new
ATOM      0  HB3 SER A 175     -20.999  12.316  -1.176  1.00  0.74           H   new
ATOM      0  HG  SER A 175     -21.721  13.228  -3.020  1.00  0.74           H   new
ATOM   2565  N   TYR A 176     -17.487  12.342  -2.941  1.00  0.75           N
ATOM   2566  CA  TYR A 176     -16.547  12.494  -4.035  1.00  0.75           C
ATOM   2567  C   TYR A 176     -16.225  11.220  -4.796  1.00  0.75           C
ATOM   2568  O   TYR A 176     -16.437  10.109  -4.305  1.00  0.75           O
ATOM   2569  CB  TYR A 176     -15.283  13.085  -3.460  1.00  0.75           C
ATOM   2570  CG  TYR A 176     -14.588  12.231  -2.399  1.00  0.75           C
ATOM   2571  CD1 TYR A 176     -13.506  11.450  -2.740  1.00  0.75           C
ATOM   2572  CD2 TYR A 176     -15.044  12.244  -1.082  1.00  0.75           C
ATOM   2573  CE1 TYR A 176     -12.853  10.705  -1.768  1.00  0.75           C
ATOM   2574  CE2 TYR A 176     -14.408  11.507  -0.132  1.00  0.75           C
ATOM   2575  CZ  TYR A 176     -13.303  10.743  -0.459  1.00  0.75           C
ATOM   2576  OH  TYR A 176     -12.661  10.008   0.509  1.00  0.75           O
ATOM      0  H   TYR A 176     -17.572  11.537  -2.651  1.00  0.75           H   new
ATOM      0  HA  TYR A 176     -16.965  13.069  -4.695  1.00  0.75           H   new
ATOM      0  HB2 TYR A 176     -14.659  13.245  -4.185  1.00  0.75           H   new
ATOM      0  HB3 TYR A 176     -15.494  13.948  -3.072  1.00  0.75           H   new
ATOM      0  HD1 TYR A 176     -13.213  11.422  -3.622  1.00  0.75           H   new
ATOM      0  HD2 TYR A 176     -15.785  12.758  -0.852  1.00  0.75           H   new
ATOM      0  HE1 TYR A 176     -12.117  10.183  -1.995  1.00  0.75           H   new
ATOM      0  HE2 TYR A 176     -14.719  11.517   0.744  1.00  0.75           H   new
ATOM      0  HH  TYR A 176     -13.040  10.128   1.249  1.00  0.75           H   new
ATOM   2586  N   THR A 177     -15.654  11.386  -5.986  1.00  0.77           N
ATOM   2587  CA  THR A 177     -15.168  10.239  -6.739  1.00  0.77           C
ATOM   2588  C   THR A 177     -13.718  10.427  -7.147  1.00  0.77           C
ATOM   2589  O   THR A 177     -13.342  11.481  -7.666  1.00  0.77           O
ATOM   2590  CB  THR A 177     -16.021   9.972  -7.997  1.00  0.77           C
ATOM   2591  CG2 THR A 177     -15.476   8.751  -8.768  1.00  0.77           C
ATOM   2592  OG1 THR A 177     -17.381   9.708  -7.616  1.00  0.77           O
ATOM      0  H   THR A 177     -15.540  12.147  -6.370  1.00  0.77           H   new
ATOM      0  HA  THR A 177     -15.239   9.471  -6.150  1.00  0.77           H   new
ATOM      0  HB  THR A 177     -15.981  10.757  -8.566  1.00  0.77           H   new
ATOM      0  HG1 THR A 177     -17.842   9.565  -8.303  1.00  0.77           H   new
ATOM      0 HG21 THR A 177     -16.021   8.595  -9.555  1.00  0.77           H   new
ATOM      0 HG22 THR A 177     -14.560   8.921  -9.038  1.00  0.77           H   new
ATOM      0 HG23 THR A 177     -15.504   7.968  -8.196  1.00  0.77           H   new
ATOM   2600  N   LEU A 178     -12.915   9.398  -6.914  1.00  0.81           N
ATOM   2601  CA  LEU A 178     -11.524   9.423  -7.321  1.00  0.81           C
ATOM   2602  C   LEU A 178     -11.286   8.445  -8.453  1.00  0.81           C
ATOM   2603  O   LEU A 178     -11.799   7.321  -8.438  1.00  0.81           O
ATOM   2604  CB  LEU A 178     -10.609   9.056  -6.155  1.00  0.81           C
ATOM   2605  CG  LEU A 178     -10.668   9.957  -4.921  1.00  0.81           C
ATOM   2606  CD1 LEU A 178      -9.783   9.380  -3.892  1.00  0.81           C
ATOM   2607  CD2 LEU A 178     -10.231  11.370  -5.262  1.00  0.81           C
ATOM      0  H   LEU A 178     -13.160   8.674  -6.520  1.00  0.81           H   new
ATOM      0  HA  LEU A 178     -11.321  10.324  -7.617  1.00  0.81           H   new
ATOM      0  HB2 LEU A 178     -10.820   8.151  -5.878  1.00  0.81           H   new
ATOM      0  HB3 LEU A 178      -9.695   9.047  -6.479  1.00  0.81           H   new
ATOM      0  HG  LEU A 178     -11.579  10.006  -4.593  1.00  0.81           H   new
ATOM      0 HD11 LEU A 178      -9.804   9.936  -3.098  1.00  0.81           H   new
ATOM      0 HD12 LEU A 178     -10.086   8.486  -3.668  1.00  0.81           H   new
ATOM      0 HD13 LEU A 178      -8.876   9.338  -4.232  1.00  0.81           H   new
ATOM      0 HD21 LEU A 178     -10.276  11.924  -4.467  1.00  0.81           H   new
ATOM      0 HD22 LEU A 178      -9.320  11.356  -5.595  1.00  0.81           H   new
ATOM      0 HD23 LEU A 178     -10.818  11.735  -5.943  1.00  0.81           H   new
ATOM   2619  N   LYS A 179     -10.470   8.854  -9.415  1.00  0.85           N
ATOM   2620  CA  LYS A 179     -10.094   7.957 -10.495  1.00  0.85           C
ATOM   2621  C   LYS A 179      -8.763   7.329 -10.147  1.00  0.85           C
ATOM   2622  O   LYS A 179      -7.837   8.030  -9.742  1.00  0.85           O
ATOM   2623  CB  LYS A 179     -10.024   8.705 -11.823  1.00  0.85           C
ATOM   2624  CG  LYS A 179     -11.367   9.250 -12.315  1.00  0.85           C
ATOM   2625  CD  LYS A 179     -11.225   9.965 -13.654  1.00  0.85           C
ATOM   2626  CE  LYS A 179     -12.565  10.515 -14.137  1.00  0.85           C
ATOM   2627  NZ  LYS A 179     -13.518   9.425 -14.503  1.00  0.85           N1+
ATOM      0  H   LYS A 179     -10.126   9.641  -9.460  1.00  0.85           H   new
ATOM      0  HA  LYS A 179     -10.763   7.263 -10.598  1.00  0.85           H   new
ATOM      0  HB2 LYS A 179      -9.401   9.443 -11.733  1.00  0.85           H   new
ATOM      0  HB3 LYS A 179      -9.662   8.110 -12.498  1.00  0.85           H   new
ATOM      0  HG2 LYS A 179     -12.001   8.521 -12.402  1.00  0.85           H   new
ATOM      0  HG3 LYS A 179     -11.729   9.863 -11.656  1.00  0.85           H   new
ATOM      0  HD2 LYS A 179     -10.587  10.691 -13.569  1.00  0.85           H   new
ATOM      0  HD3 LYS A 179     -10.869   9.350 -14.315  1.00  0.85           H   new
ATOM      0  HE2 LYS A 179     -12.957  11.066 -13.442  1.00  0.85           H   new
ATOM      0  HE3 LYS A 179     -12.420  11.089 -14.906  1.00  0.85           H   new
ATOM      0  HZ1 LYS A 179     -14.320   9.774 -14.667  1.00  0.85           H   new
ATOM      0  HZ2 LYS A 179     -13.223   9.004 -15.230  1.00  0.85           H   new
ATOM      0  HZ3 LYS A 179     -13.579   8.846 -13.830  1.00  0.85           H   new
ATOM   2641  N   LEU A 180      -8.675   6.017 -10.301  1.00  0.89           N
ATOM   2642  CA  LEU A 180      -7.484   5.256  -9.962  1.00  0.89           C
ATOM   2643  C   LEU A 180      -6.897   4.587 -11.219  1.00  0.89           C
ATOM   2644  O   LEU A 180      -6.328   3.490 -11.174  1.00  0.89           O
ATOM   2645  CB  LEU A 180      -7.878   4.255  -8.872  1.00  0.89           C
ATOM   2646  CG  LEU A 180      -8.422   4.930  -7.555  1.00  0.89           C
ATOM   2647  CD1 LEU A 180      -9.031   3.887  -6.679  1.00  0.89           C
ATOM   2648  CD2 LEU A 180      -7.279   5.669  -6.822  1.00  0.89           C
ATOM      0  H   LEU A 180      -9.317   5.535 -10.611  1.00  0.89           H   new
ATOM      0  HA  LEU A 180      -6.779   5.828  -9.620  1.00  0.89           H   new
ATOM      0  HB2 LEU A 180      -8.557   3.658  -9.223  1.00  0.89           H   new
ATOM      0  HB3 LEU A 180      -7.107   3.710  -8.651  1.00  0.89           H   new
ATOM      0  HG  LEU A 180      -9.102   5.583  -7.782  1.00  0.89           H   new
ATOM      0 HD11 LEU A 180      -9.366   4.301  -5.868  1.00  0.89           H   new
ATOM      0 HD12 LEU A 180      -9.763   3.457  -7.148  1.00  0.89           H   new
ATOM      0 HD13 LEU A 180      -8.360   3.225  -6.450  1.00  0.89           H   new
ATOM      0 HD21 LEU A 180      -7.625   6.080  -6.014  1.00  0.89           H   new
ATOM      0 HD22 LEU A 180      -6.581   5.037  -6.589  1.00  0.89           H   new
ATOM      0 HD23 LEU A 180      -6.913   6.355  -7.402  1.00  0.89           H   new
ATOM   2660  N   GLY A 181      -7.074   5.256 -12.356  1.00  0.92           N
ATOM   2661  CA  GLY A 181      -6.564   4.793 -13.644  1.00  0.92           C
ATOM   2662  C   GLY A 181      -7.147   3.469 -14.096  1.00  0.92           C
ATOM   2663  O   GLY A 181      -8.365   3.296 -14.192  1.00  0.92           O
ATOM      0  H   GLY A 181      -7.500   6.002 -12.401  1.00  0.92           H   new
ATOM      0  HA2 GLY A 181      -6.752   5.466 -14.317  1.00  0.92           H   new
ATOM      0  HA3 GLY A 181      -5.599   4.709 -13.589  1.00  0.92           H   new
ATOM   2667  N   GLU A 182      -6.264   2.513 -14.345  1.00  0.93           N
ATOM   2668  CA  GLU A 182      -6.645   1.190 -14.820  1.00  0.93           C
ATOM   2669  C   GLU A 182      -7.319   0.352 -13.735  1.00  0.93           C
ATOM   2670  O   GLU A 182      -7.829  -0.740 -14.002  1.00  0.93           O
ATOM   2671  CB  GLU A 182      -5.427   0.460 -15.364  1.00  0.93           C
ATOM   2672  CG  GLU A 182      -4.741   1.153 -16.519  1.00  0.93           C
ATOM   2673  CD  GLU A 182      -3.759   2.165 -16.033  1.00  0.93           C
ATOM   2674  OE1 GLU A 182      -2.954   1.799 -15.191  1.00  0.93           O
ATOM   2675  OE2 GLU A 182      -3.803   3.292 -16.471  1.00  0.93           O1-
ATOM      0  H   GLU A 182      -5.416   2.614 -14.242  1.00  0.93           H   new
ATOM      0  HA  GLU A 182      -7.295   1.316 -15.529  1.00  0.93           H   new
ATOM      0  HB2 GLU A 182      -4.786   0.344 -14.645  1.00  0.93           H   new
ATOM      0  HB3 GLU A 182      -5.697  -0.427 -15.649  1.00  0.93           H   new
ATOM      0  HG2 GLU A 182      -4.287   0.496 -17.070  1.00  0.93           H   new
ATOM      0  HG3 GLU A 182      -5.404   1.585 -17.080  1.00  0.93           H   new
ATOM   2682  N   TYR A 183      -7.360   0.873 -12.507  1.00  0.92           N
ATOM   2683  CA  TYR A 183      -8.057   0.162 -11.461  1.00  0.92           C
ATOM   2684  C   TYR A 183      -9.494   0.642 -11.383  1.00  0.92           C
ATOM   2685  O   TYR A 183     -10.234   0.182 -10.533  1.00  0.92           O
ATOM   2686  CB  TYR A 183      -7.429   0.368 -10.090  1.00  0.92           C
ATOM   2687  CG  TYR A 183      -6.070  -0.207  -9.894  1.00  0.92           C
ATOM   2688  CD1 TYR A 183      -4.991   0.641  -9.732  1.00  0.92           C
ATOM   2689  CD2 TYR A 183      -5.892  -1.582  -9.849  1.00  0.92           C
ATOM   2690  CE1 TYR A 183      -3.743   0.115  -9.514  1.00  0.92           C
ATOM   2691  CE2 TYR A 183      -4.637  -2.097  -9.633  1.00  0.92           C
ATOM   2692  CZ  TYR A 183      -3.567  -1.241  -9.464  1.00  0.92           C
ATOM   2693  OH  TYR A 183      -2.322  -1.726  -9.240  1.00  0.92           O
ATOM      0  H   TYR A 183      -6.998   1.617 -12.272  1.00  0.92           H   new
ATOM      0  HA  TYR A 183      -8.005  -0.780 -11.688  1.00  0.92           H   new
ATOM      0  HB2 TYR A 183      -7.384   1.321  -9.916  1.00  0.92           H   new
ATOM      0  HB3 TYR A 183      -8.021  -0.015  -9.423  1.00  0.92           H   new
ATOM      0  HD1 TYR A 183      -5.110   1.563  -9.771  1.00  0.92           H   new
ATOM      0  HD2 TYR A 183      -6.618  -2.152  -9.964  1.00  0.92           H   new
ATOM      0  HE1 TYR A 183      -3.014   0.682  -9.400  1.00  0.92           H   new
ATOM      0  HE2 TYR A 183      -4.509  -3.018  -9.601  1.00  0.92           H   new
ATOM      0  HH  TYR A 183      -2.253  -2.490  -9.583  1.00  0.92           H   new
ATOM   2703  N   GLY A 184      -9.921   1.557 -12.249  1.00  0.90           N
ATOM   2704  CA  GLY A 184     -11.302   2.019 -12.170  1.00  0.90           C
ATOM   2705  C   GLY A 184     -11.459   3.187 -11.204  1.00  0.90           C
ATOM   2706  O   GLY A 184     -10.577   4.046 -11.120  1.00  0.90           O
ATOM      0  H   GLY A 184      -9.445   1.913 -12.870  1.00  0.90           H   new
ATOM      0  HA2 GLY A 184     -11.603   2.287 -13.052  1.00  0.90           H   new
ATOM      0  HA3 GLY A 184     -11.871   1.287 -11.886  1.00  0.90           H   new
ATOM   2710  N   GLU A 185     -12.622   3.267 -10.556  1.00  0.87           N
ATOM   2711  CA  GLU A 185     -12.958   4.414  -9.709  1.00  0.87           C
ATOM   2712  C   GLU A 185     -13.482   4.009  -8.330  1.00  0.87           C
ATOM   2713  O   GLU A 185     -14.026   2.920  -8.163  1.00  0.87           O
ATOM   2714  CB  GLU A 185     -14.036   5.281 -10.385  1.00  0.87           C
ATOM   2715  CG  GLU A 185     -13.660   5.855 -11.741  1.00  0.87           C
ATOM   2716  CD  GLU A 185     -14.725   6.786 -12.333  1.00  0.87           C
ATOM   2717  OE1 GLU A 185     -15.801   6.906 -11.771  1.00  0.87           O
ATOM   2718  OE2 GLU A 185     -14.473   7.345 -13.385  1.00  0.87           O1-
ATOM      0  H   GLU A 185     -13.234   2.664 -10.594  1.00  0.87           H   new
ATOM      0  HA  GLU A 185     -12.131   4.907  -9.591  1.00  0.87           H   new
ATOM      0  HB2 GLU A 185     -14.839   4.748 -10.489  1.00  0.87           H   new
ATOM      0  HB3 GLU A 185     -14.258   6.015  -9.791  1.00  0.87           H   new
ATOM      0  HG2 GLU A 185     -12.826   6.343 -11.657  1.00  0.87           H   new
ATOM      0  HG3 GLU A 185     -13.500   5.125 -12.359  1.00  0.87           H   new
ATOM   2725  N   VAL A 186     -13.313   4.908  -7.358  1.00  0.84           N
ATOM   2726  CA  VAL A 186     -13.900   4.744  -6.021  1.00  0.84           C
ATOM   2727  C   VAL A 186     -14.771   5.939  -5.660  1.00  0.84           C
ATOM   2728  O   VAL A 186     -14.352   7.094  -5.801  1.00  0.84           O
ATOM   2729  CB  VAL A 186     -12.821   4.545  -4.929  1.00  0.84           C
ATOM   2730  CG1 VAL A 186     -13.447   4.470  -3.565  1.00  0.84           C
ATOM   2731  CG2 VAL A 186     -12.139   3.272  -5.148  1.00  0.84           C
ATOM      0  H   VAL A 186     -12.856   5.630  -7.453  1.00  0.84           H   new
ATOM      0  HA  VAL A 186     -14.447   3.943  -6.055  1.00  0.84           H   new
ATOM      0  HB  VAL A 186     -12.209   5.296  -4.979  1.00  0.84           H   new
ATOM      0 HG11 VAL A 186     -12.754   4.345  -2.897  1.00  0.84           H   new
ATOM      0 HG12 VAL A 186     -13.927   5.293  -3.383  1.00  0.84           H   new
ATOM      0 HG13 VAL A 186     -14.065   3.723  -3.533  1.00  0.84           H   new
ATOM      0 HG21 VAL A 186     -11.462   3.145  -4.465  1.00  0.84           H   new
ATOM      0 HG22 VAL A 186     -12.783   2.548  -5.103  1.00  0.84           H   new
ATOM      0 HG23 VAL A 186     -11.718   3.276  -6.022  1.00  0.84           H   new
ATOM   2741  N   THR A 187     -15.991   5.662  -5.202  1.00  0.82           N
ATOM   2742  CA  THR A 187     -16.897   6.743  -4.805  1.00  0.82           C
ATOM   2743  C   THR A 187     -17.114   6.696  -3.317  1.00  0.82           C
ATOM   2744  O   THR A 187     -17.336   5.638  -2.733  1.00  0.82           O
ATOM   2745  CB  THR A 187     -18.242   6.722  -5.547  1.00  0.82           C
ATOM   2746  CG2 THR A 187     -19.158   7.826  -5.041  1.00  0.82           C
ATOM   2747  OG1 THR A 187     -18.024   6.896  -6.958  1.00  0.82           O
ATOM      0  H   THR A 187     -16.311   4.869  -5.114  1.00  0.82           H   new
ATOM      0  HA  THR A 187     -16.469   7.577  -5.055  1.00  0.82           H   new
ATOM      0  HB  THR A 187     -18.665   5.865  -5.382  1.00  0.82           H   new
ATOM      0  HG1 THR A 187     -17.859   7.704  -7.119  1.00  0.82           H   new
ATOM      0 HG21 THR A 187     -20.000   7.794  -5.522  1.00  0.82           H   new
ATOM      0 HG22 THR A 187     -19.323   7.701  -4.093  1.00  0.82           H   new
ATOM      0 HG23 THR A 187     -18.736   8.688  -5.184  1.00  0.82           H   new
ATOM   2755  N   VAL A 188     -16.990   7.842  -2.692  1.00  0.82           N
ATOM   2756  CA  VAL A 188     -17.090   7.902  -1.261  1.00  0.82           C
ATOM   2757  C   VAL A 188     -18.142   8.890  -0.789  1.00  0.82           C
ATOM   2758  O   VAL A 188     -18.263   9.996  -1.320  1.00  0.82           O
ATOM   2759  CB  VAL A 188     -15.740   8.283  -0.694  1.00  0.82           C
ATOM   2760  CG1 VAL A 188     -15.820   8.312   0.757  1.00  0.82           C
ATOM   2761  CG2 VAL A 188     -14.709   7.346  -1.166  1.00  0.82           C
ATOM      0  H   VAL A 188     -16.848   8.597  -3.079  1.00  0.82           H   new
ATOM      0  HA  VAL A 188     -17.364   7.027  -0.945  1.00  0.82           H   new
ATOM      0  HB  VAL A 188     -15.489   9.168  -1.002  1.00  0.82           H   new
ATOM      0 HG11 VAL A 188     -14.956   8.556   1.124  1.00  0.82           H   new
ATOM      0 HG12 VAL A 188     -16.483   8.964   1.032  1.00  0.82           H   new
ATOM      0 HG13 VAL A 188     -16.074   7.435   1.085  1.00  0.82           H   new
ATOM      0 HG21 VAL A 188     -13.848   7.599  -0.797  1.00  0.82           H   new
ATOM      0 HG22 VAL A 188     -14.932   6.447  -0.878  1.00  0.82           H   new
ATOM      0 HG23 VAL A 188     -14.666   7.373  -2.135  1.00  0.82           H   new
ATOM   2771  N   ASP A 189     -18.942   8.460   0.183  1.00  0.85           N
ATOM   2772  CA  ASP A 189     -19.962   9.304   0.794  1.00  0.85           C
ATOM   2773  C   ASP A 189     -19.681   9.376   2.302  1.00  0.85           C
ATOM   2774  O   ASP A 189     -19.939   8.407   3.028  1.00  0.85           O
ATOM   2775  CB  ASP A 189     -21.348   8.718   0.484  1.00  0.85           C
ATOM   2776  CG  ASP A 189     -22.566   9.543   0.966  1.00  0.85           C
ATOM   2777  OD1 ASP A 189     -22.391  10.520   1.633  1.00  0.85           O
ATOM   2778  OD2 ASP A 189     -23.667   9.157   0.639  1.00  0.85           O1-
ATOM      0  H   ASP A 189     -18.907   7.665   0.508  1.00  0.85           H   new
ATOM      0  HA  ASP A 189     -19.943  10.206   0.437  1.00  0.85           H   new
ATOM      0  HB2 ASP A 189     -21.421   8.600  -0.476  1.00  0.85           H   new
ATOM      0  HB3 ASP A 189     -21.401   7.835   0.883  1.00  0.85           H   new
ATOM   2783  N   CYS A 190     -19.103  10.495   2.755  1.00  0.90           N
ATOM   2784  CA  CYS A 190     -18.698  10.622   4.156  1.00  0.90           C
ATOM   2785  C   CYS A 190     -19.598  11.567   4.926  1.00  0.90           C
ATOM   2786  O   CYS A 190     -20.157  12.508   4.368  1.00  0.90           O
ATOM   2787  CB  CYS A 190     -17.268  11.135   4.260  1.00  0.90           C
ATOM   2788  SG  CYS A 190     -16.003  10.075   3.531  1.00  0.90           S
ATOM      0  H   CYS A 190     -18.939  11.186   2.270  1.00  0.90           H   new
ATOM      0  HA  CYS A 190     -18.767   9.735   4.542  1.00  0.90           H   new
ATOM      0  HB2 CYS A 190     -17.222  12.005   3.834  1.00  0.90           H   new
ATOM      0  HB3 CYS A 190     -17.056  11.266   5.197  1.00  0.90           H   new
ATOM   2793  N   GLU A 191     -19.683  11.351   6.238  1.00  0.99           N
ATOM   2794  CA  GLU A 191     -20.418  12.258   7.098  1.00  0.99           C
ATOM   2795  C   GLU A 191     -19.523  12.950   8.141  1.00  0.99           C
ATOM   2796  O   GLU A 191     -19.394  12.468   9.277  1.00  0.99           O
ATOM   2797  CB  GLU A 191     -21.556  11.568   7.810  1.00  0.99           C
ATOM   2798  CG  GLU A 191     -22.273  12.518   8.752  1.00  0.99           C
ATOM   2799  CD  GLU A 191     -22.845  13.749   8.080  1.00  0.99           C
ATOM   2800  OE1 GLU A 191     -23.843  13.663   7.396  1.00  0.99           O
ATOM   2801  OE2 GLU A 191     -22.260  14.805   8.255  1.00  0.99           O1-
ATOM      0  H   GLU A 191     -19.321  10.685   6.644  1.00  0.99           H   new
ATOM      0  HA  GLU A 191     -20.776  12.935   6.503  1.00  0.99           H   new
ATOM      0  HB2 GLU A 191     -22.184  11.220   7.158  1.00  0.99           H   new
ATOM      0  HB3 GLU A 191     -21.215  10.809   8.309  1.00  0.99           H   new
ATOM      0  HG2 GLU A 191     -22.993  12.039   9.192  1.00  0.99           H   new
ATOM      0  HG3 GLU A 191     -21.654  12.798   9.444  1.00  0.99           H   new
ATOM   2808  N   PRO A 192     -18.969  14.134   7.812  1.00  1.11           N
ATOM   2809  CA  PRO A 192     -18.032  14.916   8.597  1.00  1.11           C
ATOM   2810  C   PRO A 192     -18.614  15.448   9.892  1.00  1.11           C
ATOM   2811  O   PRO A 192     -17.866  15.844  10.791  1.00  1.11           O
ATOM   2812  CB  PRO A 192     -17.651  16.026   7.611  1.00  1.11           C
ATOM   2813  CG  PRO A 192     -18.785  16.129   6.675  1.00  1.11           C
ATOM   2814  CD  PRO A 192     -19.317  14.781   6.521  1.00  1.11           C
ATOM      0  HA  PRO A 192     -17.277  14.398   8.916  1.00  1.11           H   new
ATOM      0  HB2 PRO A 192     -17.501  16.866   8.072  1.00  1.11           H   new
ATOM      0  HB3 PRO A 192     -16.830  15.810   7.142  1.00  1.11           H   new
ATOM      0  HG2 PRO A 192     -19.463  16.731   7.019  1.00  1.11           H   new
ATOM      0  HG3 PRO A 192     -18.496  16.486   5.821  1.00  1.11           H   new
ATOM      0  HD2 PRO A 192     -20.275  14.788   6.370  1.00  1.11           H   new
ATOM      0  HD3 PRO A 192     -18.915  14.320   5.768  1.00  1.11           H   new
ATOM   2822  N   ARG A 193     -19.943  15.476  10.007  1.00  1.25           N
ATOM   2823  CA  ARG A 193     -20.573  15.970  11.215  1.00  1.25           C
ATOM   2824  C   ARG A 193     -20.748  14.889  12.299  1.00  1.25           C
ATOM   2825  O   ARG A 193     -21.146  15.206  13.421  1.00  1.25           O
ATOM   2826  CB  ARG A 193     -21.920  16.561  10.856  1.00  1.25           C
ATOM   2827  CG  ARG A 193     -21.825  17.767   9.915  1.00  1.25           C
ATOM   2828  CD  ARG A 193     -23.161  18.238   9.427  1.00  1.25           C
ATOM   2829  NE  ARG A 193     -23.789  17.241   8.563  1.00  1.25           N
ATOM   2830  CZ  ARG A 193     -25.005  17.344   7.986  1.00  1.25           C
ATOM   2831  NH1 ARG A 193     -25.745  18.428   8.156  1.00  1.25           N1+
ATOM   2832  NH2 ARG A 193     -25.454  16.340   7.244  1.00  1.25           N
ATOM      0  H   ARG A 193     -20.489  15.213   9.397  1.00  1.25           H   new
ATOM      0  HA  ARG A 193     -19.986  16.643  11.594  1.00  1.25           H   new
ATOM      0  HB2 ARG A 193     -22.465  15.876  10.439  1.00  1.25           H   new
ATOM      0  HB3 ARG A 193     -22.375  16.829  11.670  1.00  1.25           H   new
ATOM      0  HG2 ARG A 193     -21.380  18.495  10.375  1.00  1.25           H   new
ATOM      0  HG3 ARG A 193     -21.272  17.533   9.153  1.00  1.25           H   new
ATOM      0  HD2 ARG A 193     -23.738  18.423  10.184  1.00  1.25           H   new
ATOM      0  HD3 ARG A 193     -23.055  19.071   8.941  1.00  1.25           H   new
ATOM      0  HE  ARG A 193     -23.343  16.522   8.408  1.00  1.25           H   new
ATOM      0 HH11 ARG A 193     -25.452  19.077   8.639  1.00  1.25           H   new
ATOM      0 HH12 ARG A 193     -26.518  18.483   7.784  1.00  1.25           H   new
ATOM      0 HH21 ARG A 193     -24.972  15.636   7.136  1.00  1.25           H   new
ATOM      0 HH22 ARG A 193     -26.227  16.393   6.871  1.00  1.25           H   new
ATOM   2846  N   SER A 194     -20.516  13.608  11.955  1.00  1.36           N
ATOM   2847  CA  SER A 194     -20.778  12.520  12.907  1.00  1.36           C
ATOM   2848  C   SER A 194     -19.631  12.066  13.817  1.00  1.36           C
ATOM   2849  O   SER A 194     -19.886  11.464  14.855  1.00  1.36           O
ATOM   2850  CB  SER A 194     -21.260  11.303  12.151  1.00  1.36           C
ATOM   2851  OG  SER A 194     -20.254  10.812  11.289  1.00  1.36           O
ATOM      0  H   SER A 194     -20.213  13.356  11.191  1.00  1.36           H   new
ATOM      0  HA  SER A 194     -21.434  12.910  13.506  1.00  1.36           H   new
ATOM      0  HB2 SER A 194     -21.520  10.610  12.778  1.00  1.36           H   new
ATOM      0  HB3 SER A 194     -22.050  11.530  11.636  1.00  1.36           H   new
ATOM      0  HG  SER A 194     -20.126  11.361  10.666  1.00  1.36           H   new
ATOM   2857  N   GLY A 195     -18.382  12.305  13.439  1.00  1.42           N
ATOM   2858  CA  GLY A 195     -17.260  11.814  14.246  1.00  1.42           C
ATOM   2859  C   GLY A 195     -17.197  12.451  15.626  1.00  1.42           C
ATOM   2860  O   GLY A 195     -17.265  11.782  16.655  1.00  1.42           O
ATOM      0  H   GLY A 195     -18.159  12.741  12.732  1.00  1.42           H   new
ATOM      0  HA2 GLY A 195     -17.334  10.852  14.343  1.00  1.42           H   new
ATOM      0  HA3 GLY A 195     -16.429  11.989  13.776  1.00  1.42           H   new
ATOM   2864  N   ILE A 196     -17.045  13.759  15.621  1.00  1.42           N
ATOM   2865  CA  ILE A 196     -17.028  14.586  16.808  1.00  1.42           C
ATOM   2866  C   ILE A 196     -18.068  15.653  16.628  1.00  1.42           C
ATOM   2867  O   ILE A 196     -18.071  16.334  15.601  1.00  1.42           O
ATOM   2868  CB  ILE A 196     -15.653  15.266  17.032  1.00  1.42           C
ATOM   2869  CG1 ILE A 196     -14.562  14.245  17.238  1.00  1.42           C
ATOM   2870  CG2 ILE A 196     -15.705  16.229  18.213  1.00  1.42           C
ATOM   2871  CD1 ILE A 196     -13.199  14.874  17.281  1.00  1.42           C
ATOM      0  H   ILE A 196     -16.945  14.209  14.895  1.00  1.42           H   new
ATOM      0  HA  ILE A 196     -17.205  14.026  17.580  1.00  1.42           H   new
ATOM      0  HB  ILE A 196     -15.446  15.772  16.231  1.00  1.42           H   new
ATOM      0 HG12 ILE A 196     -14.722  13.766  18.066  1.00  1.42           H   new
ATOM      0 HG13 ILE A 196     -14.593  13.592  16.522  1.00  1.42           H   new
ATOM      0 HG21 ILE A 196     -14.835  16.641  18.333  1.00  1.42           H   new
ATOM      0 HG22 ILE A 196     -16.367  16.917  18.041  1.00  1.42           H   new
ATOM      0 HG23 ILE A 196     -15.946  15.743  19.017  1.00  1.42           H   new
ATOM      0 HD11 ILE A 196     -12.529  14.186  17.414  1.00  1.42           H   new
ATOM      0 HD12 ILE A 196     -13.028  15.333  16.444  1.00  1.42           H   new
ATOM      0 HD13 ILE A 196     -13.159  15.510  18.012  1.00  1.42           H   new
ATOM   2883  N   ASP A 197     -18.948  15.858  17.593  1.00  1.36           N
ATOM   2884  CA  ASP A 197     -19.865  16.949  17.349  1.00  1.36           C
ATOM   2885  C   ASP A 197     -19.134  18.210  17.671  1.00  1.36           C
ATOM   2886  O   ASP A 197     -19.189  18.715  18.784  1.00  1.36           O
ATOM   2887  CB  ASP A 197     -21.152  16.868  18.153  1.00  1.36           C
ATOM   2888  CG  ASP A 197     -22.129  18.050  17.806  1.00  1.36           C
ATOM   2889  OD1 ASP A 197     -21.688  19.080  17.250  1.00  1.36           O
ATOM   2890  OD2 ASP A 197     -23.308  17.895  18.039  1.00  1.36           O1-
ATOM      0  H   ASP A 197     -19.030  15.423  18.330  1.00  1.36           H   new
ATOM      0  HA  ASP A 197     -20.146  16.911  16.421  1.00  1.36           H   new
ATOM      0  HB2 ASP A 197     -21.592  16.022  17.976  1.00  1.36           H   new
ATOM      0  HB3 ASP A 197     -20.944  16.887  19.100  1.00  1.36           H   new
ATOM   2895  N   THR A 198     -18.498  18.741  16.652  1.00  1.26           N
ATOM   2896  CA  THR A 198     -17.624  19.882  16.761  1.00  1.26           C
ATOM   2897  C   THR A 198     -18.335  21.173  17.172  1.00  1.26           C
ATOM   2898  O   THR A 198     -17.680  22.114  17.613  1.00  1.26           O
ATOM   2899  CB  THR A 198     -16.814  20.030  15.458  1.00  1.26           C
ATOM   2900  CG2 THR A 198     -15.791  18.885  15.301  1.00  1.26           C
ATOM   2901  OG1 THR A 198     -17.702  20.077  14.345  1.00  1.26           O
ATOM      0  H   THR A 198     -18.565  18.437  15.850  1.00  1.26           H   new
ATOM      0  HA  THR A 198     -17.011  19.715  17.494  1.00  1.26           H   new
ATOM      0  HB  THR A 198     -16.313  20.860  15.497  1.00  1.26           H   new
ATOM      0  HG1 THR A 198     -18.082  20.826  14.321  1.00  1.26           H   new
ATOM      0 HG21 THR A 198     -15.297  19.003  14.475  1.00  1.26           H   new
ATOM      0 HG22 THR A 198     -15.175  18.896  16.050  1.00  1.26           H   new
ATOM      0 HG23 THR A 198     -16.257  18.035  15.279  1.00  1.26           H   new
ATOM   2909  N   SER A 199     -19.680  21.221  17.148  1.00  1.14           N
ATOM   2910  CA  SER A 199     -20.336  22.454  17.593  1.00  1.14           C
ATOM   2911  C   SER A 199     -20.327  22.494  19.120  1.00  1.14           C
ATOM   2912  O   SER A 199     -20.667  23.506  19.740  1.00  1.14           O
ATOM   2913  CB  SER A 199     -21.758  22.581  17.075  1.00  1.14           C
ATOM   2914  OG  SER A 199     -22.633  21.649  17.665  1.00  1.14           O
ATOM      0  H   SER A 199     -20.201  20.587  16.892  1.00  1.14           H   new
ATOM      0  HA  SER A 199     -19.841  23.204  17.229  1.00  1.14           H   new
ATOM      0  HB2 SER A 199     -22.083  23.479  17.247  1.00  1.14           H   new
ATOM      0  HB3 SER A 199     -21.761  22.458  16.113  1.00  1.14           H   new
ATOM      0  HG  SER A 199     -22.343  20.871  17.536  1.00  1.14           H   new
ATOM   2920  N   ALA A 200     -19.965  21.358  19.732  1.00  1.03           N
ATOM   2921  CA  ALA A 200     -19.852  21.217  21.166  1.00  1.03           C
ATOM   2922  C   ALA A 200     -18.447  21.536  21.643  1.00  1.03           C
ATOM   2923  O   ALA A 200     -18.191  21.427  22.842  1.00  1.03           O
ATOM   2924  CB  ALA A 200     -20.219  19.824  21.612  1.00  1.03           C
ATOM      0  H   ALA A 200     -19.776  20.637  19.303  1.00  1.03           H   new
ATOM      0  HA  ALA A 200     -20.473  21.850  21.559  1.00  1.03           H   new
ATOM      0  HB1 ALA A 200     -20.134  19.760  22.576  1.00  1.03           H   new
ATOM      0  HB2 ALA A 200     -21.135  19.632  21.355  1.00  1.03           H   new
ATOM      0  HB3 ALA A 200     -19.625  19.182  21.192  1.00  1.03           H   new
ATOM   2930  N   TYR A 201     -17.522  21.900  20.728  1.00  0.94           N
ATOM   2931  CA  TYR A 201     -16.137  22.165  21.127  1.00  0.94           C
ATOM   2932  C   TYR A 201     -15.577  23.532  20.716  1.00  0.94           C
ATOM   2933  O   TYR A 201     -15.912  24.094  19.671  1.00  0.94           O
ATOM   2934  CB  TYR A 201     -15.235  21.073  20.566  1.00  0.94           C
ATOM   2935  CG  TYR A 201     -15.525  19.721  21.111  1.00  0.94           C
ATOM   2936  CD1 TYR A 201     -16.532  18.976  20.569  1.00  0.94           C
ATOM   2937  CD2 TYR A 201     -14.777  19.222  22.146  1.00  0.94           C
ATOM   2938  CE1 TYR A 201     -16.824  17.734  21.063  1.00  0.94           C
ATOM   2939  CE2 TYR A 201     -15.052  17.977  22.652  1.00  0.94           C
ATOM   2940  CZ  TYR A 201     -16.079  17.229  22.114  1.00  0.94           C
ATOM   2941  OH  TYR A 201     -16.366  15.979  22.620  1.00  0.94           O
ATOM      0  H   TYR A 201     -17.680  21.995  19.888  1.00  0.94           H   new
ATOM      0  HA  TYR A 201     -16.150  22.172  22.097  1.00  0.94           H   new
ATOM      0  HB2 TYR A 201     -15.329  21.051  19.601  1.00  0.94           H   new
ATOM      0  HB3 TYR A 201     -14.311  21.298  20.756  1.00  0.94           H   new
ATOM      0  HD1 TYR A 201     -17.024  19.316  19.857  1.00  0.94           H   new
ATOM      0  HD2 TYR A 201     -14.084  19.727  22.505  1.00  0.94           H   new
ATOM      0  HE1 TYR A 201     -17.517  17.234  20.696  1.00  0.94           H   new
ATOM      0  HE2 TYR A 201     -14.547  17.638  23.356  1.00  0.94           H   new
ATOM      0  HH  TYR A 201     -15.838  15.803  23.249  1.00  0.94           H   new
ATOM   2951  N   TYR A 202     -14.676  24.038  21.551  1.00  0.89           N
ATOM   2952  CA  TYR A 202     -13.919  25.248  21.264  1.00  0.89           C
ATOM   2953  C   TYR A 202     -12.452  24.884  21.145  1.00  0.89           C
ATOM   2954  O   TYR A 202     -11.994  23.902  21.729  1.00  0.89           O
ATOM   2955  CB  TYR A 202     -14.000  26.340  22.357  1.00  0.89           C
ATOM   2956  CG  TYR A 202     -15.325  27.064  22.648  1.00  0.89           C
ATOM   2957  CD1 TYR A 202     -15.821  27.027  23.906  1.00  0.89           C
ATOM   2958  CD2 TYR A 202     -16.012  27.759  21.685  1.00  0.89           C
ATOM   2959  CE1 TYR A 202     -17.004  27.679  24.244  1.00  0.89           C
ATOM   2960  CE2 TYR A 202     -17.204  28.412  22.011  1.00  0.89           C
ATOM   2961  CZ  TYR A 202     -17.691  28.376  23.298  1.00  0.89           C
ATOM   2962  OH  TYR A 202     -18.886  29.031  23.641  1.00  0.89           O
ATOM      0  H   TYR A 202     -14.485  23.682  22.310  1.00  0.89           H   new
ATOM      0  HA  TYR A 202     -14.308  25.608  20.452  1.00  0.89           H   new
ATOM      0  HB2 TYR A 202     -13.708  25.934  23.188  1.00  0.89           H   new
ATOM      0  HB3 TYR A 202     -13.347  27.020  22.129  1.00  0.89           H   new
ATOM      0  HD1 TYR A 202     -15.360  26.554  24.561  1.00  0.89           H   new
ATOM      0  HD2 TYR A 202     -15.685  27.796  20.815  1.00  0.89           H   new
ATOM      0  HE1 TYR A 202     -17.325  27.638  25.116  1.00  0.89           H   new
ATOM      0  HE2 TYR A 202     -17.672  28.874  21.353  1.00  0.89           H   new
ATOM      0  HH  TYR A 202     -19.095  29.571  23.032  1.00  0.89           H   new
ATOM   2972  N   VAL A 203     -11.706  25.683  20.418  1.00  0.87           N
ATOM   2973  CA  VAL A 203     -10.266  25.517  20.422  1.00  0.87           C
ATOM   2974  C   VAL A 203      -9.669  26.614  21.257  1.00  0.87           C
ATOM   2975  O   VAL A 203     -10.023  27.776  21.088  1.00  0.87           O
ATOM   2976  CB  VAL A 203      -9.658  25.533  19.012  1.00  0.87           C
ATOM   2977  CG1 VAL A 203      -8.132  25.472  19.132  1.00  0.87           C
ATOM   2978  CG2 VAL A 203     -10.154  24.320  18.246  1.00  0.87           C
ATOM      0  H   VAL A 203     -12.003  26.319  19.921  1.00  0.87           H   new
ATOM      0  HA  VAL A 203     -10.062  24.645  20.794  1.00  0.87           H   new
ATOM      0  HB  VAL A 203      -9.918  26.342  18.544  1.00  0.87           H   new
ATOM      0 HG11 VAL A 203      -7.737  25.482  18.246  1.00  0.87           H   new
ATOM      0 HG12 VAL A 203      -7.816  26.239  19.635  1.00  0.87           H   new
ATOM      0 HG13 VAL A 203      -7.876  24.657  19.591  1.00  0.87           H   new
ATOM      0 HG21 VAL A 203      -9.774  24.323  17.354  1.00  0.87           H   new
ATOM      0 HG22 VAL A 203      -9.884  23.512  18.709  1.00  0.87           H   new
ATOM      0 HG23 VAL A 203     -11.122  24.349  18.185  1.00  0.87           H   new
ATOM   2988  N   MET A 204      -8.816  26.250  22.204  1.00  0.90           N
ATOM   2989  CA  MET A 204      -8.174  27.250  23.032  1.00  0.90           C
ATOM   2990  C   MET A 204      -6.711  27.357  22.686  1.00  0.90           C
ATOM   2991  O   MET A 204      -6.058  26.341  22.465  1.00  0.90           O
ATOM   2992  CB  MET A 204      -8.242  26.911  24.527  1.00  0.90           C
ATOM   2993  CG  MET A 204      -9.570  26.887  25.184  1.00  0.90           C
ATOM   2994  SD  MET A 204      -9.394  26.574  26.985  1.00  0.90           S
ATOM   2995  CE  MET A 204      -8.641  28.104  27.541  1.00  0.90           C
ATOM      0  H   MET A 204      -8.599  25.437  22.380  1.00  0.90           H   new
ATOM      0  HA  MET A 204      -8.650  28.078  22.862  1.00  0.90           H   new
ATOM      0  HB2 MET A 204      -7.835  26.039  24.651  1.00  0.90           H   new
ATOM      0  HB3 MET A 204      -7.689  27.552  25.001  1.00  0.90           H   new
ATOM      0  HG2 MET A 204     -10.023  27.733  25.040  1.00  0.90           H   new
ATOM      0  HG3 MET A 204     -10.122  26.198  24.783  1.00  0.90           H   new
ATOM      0  HE1 MET A 204      -8.494  28.063  28.499  1.00  0.90           H   new
ATOM      0  HE2 MET A 204      -7.792  28.230  27.089  1.00  0.90           H   new
ATOM      0  HE3 MET A 204      -9.229  28.848  27.337  1.00  0.90           H   new
ATOM   3005  N   SER A 205      -6.178  28.569  22.731  1.00  0.95           N
ATOM   3006  CA  SER A 205      -4.733  28.778  22.641  1.00  0.95           C
ATOM   3007  C   SER A 205      -4.270  29.493  23.879  1.00  0.95           C
ATOM   3008  O   SER A 205      -4.713  30.608  24.145  1.00  0.95           O
ATOM   3009  CB  SER A 205      -4.324  29.563  21.419  1.00  0.95           C
ATOM   3010  OG  SER A 205      -4.581  28.843  20.237  1.00  0.95           O
ATOM      0  H   SER A 205      -6.637  29.292  22.814  1.00  0.95           H   new
ATOM      0  HA  SER A 205      -4.315  27.906  22.564  1.00  0.95           H   new
ATOM      0  HB2 SER A 205      -4.805  30.405  21.398  1.00  0.95           H   new
ATOM      0  HB3 SER A 205      -3.379  29.777  21.471  1.00  0.95           H   new
ATOM      0  HG  SER A 205      -4.131  28.133  20.238  1.00  0.95           H   new
ATOM   3016  N   VAL A 206      -3.415  28.819  24.649  1.00  1.01           N
ATOM   3017  CA  VAL A 206      -2.908  29.308  25.922  1.00  1.01           C
ATOM   3018  C   VAL A 206      -1.407  29.474  25.797  1.00  1.01           C
ATOM   3019  O   VAL A 206      -0.665  28.485  25.825  1.00  1.01           O
ATOM   3020  CB  VAL A 206      -3.178  28.253  27.015  1.00  1.01           C
ATOM   3021  CG1 VAL A 206      -2.704  28.748  28.366  1.00  1.01           C
ATOM   3022  CG2 VAL A 206      -4.657  27.863  27.019  1.00  1.01           C
ATOM      0  H   VAL A 206      -3.108  28.044  24.436  1.00  1.01           H   new
ATOM      0  HA  VAL A 206      -3.338  30.147  26.151  1.00  1.01           H   new
ATOM      0  HB  VAL A 206      -2.669  27.451  26.818  1.00  1.01           H   new
ATOM      0 HG11 VAL A 206      -2.882  28.072  29.039  1.00  1.01           H   new
ATOM      0 HG12 VAL A 206      -1.751  28.925  28.330  1.00  1.01           H   new
ATOM      0 HG13 VAL A 206      -3.175  29.564  28.595  1.00  1.01           H   new
ATOM      0 HG21 VAL A 206      -4.815  27.200  27.709  1.00  1.01           H   new
ATOM      0 HG22 VAL A 206      -5.198  28.648  27.195  1.00  1.01           H   new
ATOM      0 HG23 VAL A 206      -4.897  27.493  26.155  1.00  1.01           H   new
ATOM   3032  N   GLY A 207      -0.930  30.700  25.682  1.00  1.06           N
ATOM   3033  CA  GLY A 207       0.498  30.843  25.464  1.00  1.06           C
ATOM   3034  C   GLY A 207       0.890  30.101  24.180  1.00  1.06           C
ATOM   3035  O   GLY A 207       0.306  30.327  23.122  1.00  1.06           O
ATOM      0  H   GLY A 207      -1.386  31.428  25.724  1.00  1.06           H   new
ATOM      0  HA2 GLY A 207       0.733  31.781  25.392  1.00  1.06           H   new
ATOM      0  HA3 GLY A 207       0.989  30.485  26.220  1.00  1.06           H   new
ATOM   3039  N   ALA A 208       1.879  29.214  24.285  1.00  1.07           N
ATOM   3040  CA  ALA A 208       2.380  28.437  23.145  1.00  1.07           C
ATOM   3041  C   ALA A 208       1.613  27.137  22.839  1.00  1.07           C
ATOM   3042  O   ALA A 208       1.988  26.430  21.902  1.00  1.07           O
ATOM   3043  CB  ALA A 208       3.832  28.071  23.379  1.00  1.07           C
ATOM      0  H   ALA A 208       2.283  29.043  25.025  1.00  1.07           H   new
ATOM      0  HA  ALA A 208       2.256  29.019  22.379  1.00  1.07           H   new
ATOM      0  HB1 ALA A 208       4.162  27.558  22.625  1.00  1.07           H   new
ATOM      0  HB2 ALA A 208       4.359  28.880  23.474  1.00  1.07           H   new
ATOM      0  HB3 ALA A 208       3.906  27.541  24.188  1.00  1.07           H   new
ATOM   3049  N   LYS A 209       0.596  26.779  23.630  1.00  1.04           N
ATOM   3050  CA  LYS A 209      -0.093  25.498  23.395  1.00  1.04           C
ATOM   3051  C   LYS A 209      -1.567  25.628  23.022  1.00  1.04           C
ATOM   3052  O   LYS A 209      -2.283  26.482  23.545  1.00  1.04           O
ATOM   3053  CB  LYS A 209       0.017  24.620  24.638  1.00  1.04           C
ATOM   3054  CG  LYS A 209       1.438  24.192  24.974  1.00  1.04           C
ATOM   3055  CD  LYS A 209       1.481  23.269  26.185  1.00  1.04           C
ATOM   3056  CE  LYS A 209       2.917  22.847  26.500  1.00  1.04           C
ATOM   3057  NZ  LYS A 209       2.990  21.932  27.671  1.00  1.04           N1+
ATOM      0  H   LYS A 209       0.295  27.244  24.288  1.00  1.04           H   new
ATOM      0  HA  LYS A 209       0.353  25.101  22.631  1.00  1.04           H   new
ATOM      0  HB2 LYS A 209      -0.353  25.100  25.395  1.00  1.04           H   new
ATOM      0  HB3 LYS A 209      -0.528  23.827  24.511  1.00  1.04           H   new
ATOM      0  HG2 LYS A 209       1.829  23.741  24.210  1.00  1.04           H   new
ATOM      0  HG3 LYS A 209       1.980  24.978  25.147  1.00  1.04           H   new
ATOM      0  HD2 LYS A 209       1.097  23.719  26.953  1.00  1.04           H   new
ATOM      0  HD3 LYS A 209       0.939  22.483  26.016  1.00  1.04           H   new
ATOM      0  HE2 LYS A 209       3.301  22.409  25.725  1.00  1.04           H   new
ATOM      0  HE3 LYS A 209       3.453  23.636  26.674  1.00  1.04           H   new
ATOM      0  HZ1 LYS A 209       3.838  21.710  27.822  1.00  1.04           H   new
ATOM      0  HZ2 LYS A 209       2.659  22.341  28.389  1.00  1.04           H   new
ATOM      0  HZ3 LYS A 209       2.517  21.197  27.504  1.00  1.04           H   new
ATOM   3071  N   SER A 210      -2.057  24.727  22.166  1.00  0.99           N
ATOM   3072  CA  SER A 210      -3.477  24.774  21.835  1.00  0.99           C
ATOM   3073  C   SER A 210      -4.184  23.461  22.157  1.00  0.99           C
ATOM   3074  O   SER A 210      -3.578  22.391  22.104  1.00  0.99           O
ATOM   3075  CB  SER A 210      -3.670  25.119  20.367  1.00  0.99           C
ATOM   3076  OG  SER A 210      -3.150  26.392  20.046  1.00  0.99           O
ATOM      0  H   SER A 210      -1.603  24.106  21.782  1.00  0.99           H   new
ATOM      0  HA  SER A 210      -3.876  25.467  22.384  1.00  0.99           H   new
ATOM      0  HB2 SER A 210      -3.236  24.447  19.819  1.00  0.99           H   new
ATOM      0  HB3 SER A 210      -4.616  25.094  20.152  1.00  0.99           H   new
ATOM      0  HG  SER A 210      -2.770  26.359  19.298  1.00  0.99           H   new
ATOM   3082  N   PHE A 211      -5.466  23.559  22.525  1.00  0.95           N
ATOM   3083  CA  PHE A 211      -6.293  22.387  22.842  1.00  0.95           C
ATOM   3084  C   PHE A 211      -7.725  22.410  22.298  1.00  0.95           C
ATOM   3085  O   PHE A 211      -8.347  23.467  22.226  1.00  0.95           O
ATOM   3086  CB  PHE A 211      -6.384  22.221  24.347  1.00  0.95           C
ATOM   3087  CG  PHE A 211      -5.110  21.933  25.020  1.00  0.95           C
ATOM   3088  CD1 PHE A 211      -4.276  22.957  25.456  1.00  0.95           C
ATOM   3089  CD2 PHE A 211      -4.737  20.625  25.231  1.00  0.95           C
ATOM   3090  CE1 PHE A 211      -3.092  22.664  26.079  1.00  0.95           C
ATOM   3091  CE2 PHE A 211      -3.559  20.325  25.851  1.00  0.95           C
ATOM   3092  CZ  PHE A 211      -2.727  21.347  26.277  1.00  0.95           C
ATOM      0  H   PHE A 211      -5.881  24.308  22.598  1.00  0.95           H   new
ATOM      0  HA  PHE A 211      -5.841  21.651  22.401  1.00  0.95           H   new
ATOM      0  HB2 PHE A 211      -6.758  23.032  24.726  1.00  0.95           H   new
ATOM      0  HB3 PHE A 211      -7.007  21.503  24.542  1.00  0.95           H   new
ATOM      0  HD1 PHE A 211      -4.523  23.844  25.324  1.00  0.95           H   new
ATOM      0  HD2 PHE A 211      -5.295  19.937  24.947  1.00  0.95           H   new
ATOM      0  HE1 PHE A 211      -2.535  23.350  26.368  1.00  0.95           H   new
ATOM      0  HE2 PHE A 211      -3.316  19.438  25.987  1.00  0.95           H   new
ATOM      0  HZ  PHE A 211      -1.922  21.146  26.697  1.00  0.95           H   new
ATOM   3102  N   LEU A 212      -8.284  21.229  22.006  1.00  0.93           N
ATOM   3103  CA  LEU A 212      -9.706  21.128  21.661  1.00  0.93           C
ATOM   3104  C   LEU A 212     -10.434  20.777  22.972  1.00  0.93           C
ATOM   3105  O   LEU A 212     -10.168  19.737  23.602  1.00  0.93           O
ATOM   3106  CB  LEU A 212      -9.952  20.071  20.574  1.00  0.93           C
ATOM   3107  CG  LEU A 212     -11.403  19.918  20.072  1.00  0.93           C
ATOM   3108  CD1 LEU A 212     -11.800  21.209  19.381  1.00  0.93           C
ATOM   3109  CD2 LEU A 212     -11.519  18.731  19.099  1.00  0.93           C
ATOM      0  H   LEU A 212      -7.860  20.481  22.002  1.00  0.93           H   new
ATOM      0  HA  LEU A 212     -10.037  21.960  21.289  1.00  0.93           H   new
ATOM      0  HB2 LEU A 212      -9.389  20.283  19.813  1.00  0.93           H   new
ATOM      0  HB3 LEU A 212      -9.657  19.212  20.915  1.00  0.93           H   new
ATOM      0  HG  LEU A 212     -11.995  19.742  20.820  1.00  0.93           H   new
ATOM      0 HD11 LEU A 212     -12.711  21.136  19.056  1.00  0.93           H   new
ATOM      0 HD12 LEU A 212     -11.740  21.945  20.010  1.00  0.93           H   new
ATOM      0 HD13 LEU A 212     -11.203  21.373  18.634  1.00  0.93           H   new
ATOM      0 HD21 LEU A 212     -12.436  18.650  18.794  1.00  0.93           H   new
ATOM      0 HD22 LEU A 212     -10.938  18.879  18.337  1.00  0.93           H   new
ATOM      0 HD23 LEU A 212     -11.256  17.914  19.552  1.00  0.93           H   new
ATOM   3121  N   VAL A 213     -11.297  21.697  23.409  1.00  0.94           N
ATOM   3122  CA  VAL A 213     -11.953  21.647  24.715  1.00  0.94           C
ATOM   3123  C   VAL A 213     -13.479  21.683  24.610  1.00  0.94           C
ATOM   3124  O   VAL A 213     -14.046  22.486  23.866  1.00  0.94           O
ATOM   3125  CB  VAL A 213     -11.467  22.866  25.542  1.00  0.94           C
ATOM   3126  CG1 VAL A 213     -12.083  22.896  26.934  1.00  0.94           C
ATOM   3127  CG2 VAL A 213      -9.958  22.847  25.616  1.00  0.94           C
ATOM      0  H   VAL A 213     -11.521  22.383  22.942  1.00  0.94           H   new
ATOM      0  HA  VAL A 213     -11.719  20.808  25.141  1.00  0.94           H   new
ATOM      0  HB  VAL A 213     -11.759  23.676  25.095  1.00  0.94           H   new
ATOM      0 HG11 VAL A 213     -11.755  23.671  27.417  1.00  0.94           H   new
ATOM      0 HG12 VAL A 213     -13.049  22.947  26.860  1.00  0.94           H   new
ATOM      0 HG13 VAL A 213     -11.839  22.089  27.414  1.00  0.94           H   new
ATOM      0 HG21 VAL A 213      -9.650  23.608  26.132  1.00  0.94           H   new
ATOM      0 HG22 VAL A 213      -9.665  22.027  26.043  1.00  0.94           H   new
ATOM      0 HG23 VAL A 213      -9.589  22.894  24.720  1.00  0.94           H   new
ATOM   3137  N   HIS A 214     -14.173  20.817  25.343  1.00  0.99           N
ATOM   3138  CA  HIS A 214     -15.633  20.862  25.266  1.00  0.99           C
ATOM   3139  C   HIS A 214     -16.079  22.252  25.700  1.00  0.99           C
ATOM   3140  O   HIS A 214     -15.535  22.820  26.659  1.00  0.99           O
ATOM   3141  CB  HIS A 214     -16.288  19.779  26.120  1.00  0.99           C
ATOM   3142  CG  HIS A 214     -17.768  19.609  25.864  1.00  0.99           C
ATOM   3143  CD2 HIS A 214     -18.433  18.664  25.156  1.00  0.99           C
ATOM   3144  ND1 HIS A 214     -18.736  20.469  26.370  1.00  0.99           N
ATOM   3145  CE1 HIS A 214     -19.934  20.045  25.974  1.00  0.99           C
ATOM   3146  NE2 HIS A 214     -19.771  18.953  25.245  1.00  0.99           N
ATOM      0  H   HIS A 214     -13.840  20.222  25.867  1.00  0.99           H   new
ATOM      0  HA  HIS A 214     -15.914  20.687  24.354  1.00  0.99           H   new
ATOM      0  HB2 HIS A 214     -15.841  18.934  25.954  1.00  0.99           H   new
ATOM      0  HB3 HIS A 214     -16.153  19.992  27.057  1.00  0.99           H   new
ATOM      0  HD2 HIS A 214     -18.053  17.951  24.695  1.00  0.99           H   new
ATOM      0  HE1 HIS A 214     -20.748  20.448  26.176  1.00  0.99           H   new
ATOM      0  HE2 HIS A 214     -20.404  18.496  24.884  1.00  0.99           H   new
ATOM   3154  N   ARG A 215     -17.088  22.783  25.024  1.00  1.05           N
ATOM   3155  CA  ARG A 215     -17.565  24.123  25.307  1.00  1.05           C
ATOM   3156  C   ARG A 215     -18.027  24.329  26.738  1.00  1.05           C
ATOM   3157  O   ARG A 215     -17.794  25.401  27.300  1.00  1.05           O
ATOM   3158  CB  ARG A 215     -18.712  24.487  24.371  1.00  1.05           C
ATOM   3159  CG  ARG A 215     -18.307  24.683  22.937  1.00  1.05           C
ATOM   3160  CD  ARG A 215     -19.415  24.979  22.029  1.00  1.05           C
ATOM   3161  NE  ARG A 215     -19.954  26.279  22.274  1.00  1.05           N
ATOM   3162  CZ  ARG A 215     -21.028  26.808  21.683  1.00  1.05           C
ATOM   3163  NH1 ARG A 215     -21.711  26.128  20.776  1.00  1.05           N1+
ATOM   3164  NH2 ARG A 215     -21.371  28.035  22.023  1.00  1.05           N
ATOM      0  H   ARG A 215     -17.511  22.379  24.394  1.00  1.05           H   new
ATOM      0  HA  ARG A 215     -16.799  24.701  25.166  1.00  1.05           H   new
ATOM      0  HB2 ARG A 215     -19.383  23.788  24.413  1.00  1.05           H   new
ATOM      0  HB3 ARG A 215     -19.130  25.301  24.692  1.00  1.05           H   new
ATOM      0  HG2 ARG A 215     -17.663  25.407  22.891  1.00  1.05           H   new
ATOM      0  HG3 ARG A 215     -17.856  23.882  22.628  1.00  1.05           H   new
ATOM      0  HD2 ARG A 215     -19.107  24.922  21.111  1.00  1.05           H   new
ATOM      0  HD3 ARG A 215     -20.111  24.312  22.137  1.00  1.05           H   new
ATOM      0  HE  ARG A 215     -19.549  26.766  22.856  1.00  1.05           H   new
ATOM      0 HH11 ARG A 215     -21.465  25.333  20.559  1.00  1.05           H   new
ATOM      0 HH12 ARG A 215     -22.401  26.481  20.403  1.00  1.05           H   new
ATOM      0 HH21 ARG A 215     -20.908  28.465  22.607  1.00  1.05           H   new
ATOM      0 HH22 ARG A 215     -22.058  28.405  21.661  1.00  1.05           H   new
ATOM   3178  N   GLU A 216     -18.665  23.335  27.358  1.00  1.10           N
ATOM   3179  CA  GLU A 216     -19.115  23.579  28.722  1.00  1.10           C
ATOM   3180  C   GLU A 216     -17.929  23.739  29.665  1.00  1.10           C
ATOM   3181  O   GLU A 216     -17.926  24.625  30.517  1.00  1.10           O
ATOM   3182  CB  GLU A 216     -20.066  22.482  29.198  1.00  1.10           C
ATOM   3183  CG  GLU A 216     -21.435  22.515  28.505  1.00  1.10           C
ATOM   3184  CD  GLU A 216     -22.367  21.399  28.932  1.00  1.10           C
ATOM   3185  OE1 GLU A 216     -21.963  20.563  29.705  1.00  1.10           O
ATOM   3186  OE2 GLU A 216     -23.485  21.386  28.471  1.00  1.10           O1-
ATOM      0  H   GLU A 216     -18.838  22.559  27.030  1.00  1.10           H   new
ATOM      0  HA  GLU A 216     -19.611  24.412  28.728  1.00  1.10           H   new
ATOM      0  HB2 GLU A 216     -19.654  21.617  29.044  1.00  1.10           H   new
ATOM      0  HB3 GLU A 216     -20.194  22.568  30.156  1.00  1.10           H   new
ATOM      0  HG2 GLU A 216     -21.860  23.367  28.689  1.00  1.10           H   new
ATOM      0  HG3 GLU A 216     -21.303  22.465  27.545  1.00  1.10           H   new
ATOM   3193  N   TRP A 217     -16.886  22.928  29.475  1.00  1.13           N
ATOM   3194  CA  TRP A 217     -15.731  23.013  30.357  1.00  1.13           C
ATOM   3195  C   TRP A 217     -15.117  24.389  30.256  1.00  1.13           C
ATOM   3196  O   TRP A 217     -14.801  25.022  31.261  1.00  1.13           O
ATOM   3197  CB  TRP A 217     -14.668  21.979  30.031  1.00  1.13           C
ATOM   3198  CG  TRP A 217     -13.551  22.046  31.006  1.00  1.13           C
ATOM   3199  CD1 TRP A 217     -12.289  22.519  30.815  1.00  1.13           C
ATOM   3200  CD2 TRP A 217     -13.619  21.629  32.385  1.00  1.13           C
ATOM   3201  CE2 TRP A 217     -12.375  21.870  32.944  1.00  1.13           C
ATOM   3202  CE3 TRP A 217     -14.632  21.076  33.177  1.00  1.13           C
ATOM   3203  NE1 TRP A 217     -11.575  22.414  31.971  1.00  1.13           N
ATOM   3204  CZ2 TRP A 217     -12.100  21.572  34.277  1.00  1.13           C
ATOM   3205  CZ3 TRP A 217     -14.357  20.783  34.505  1.00  1.13           C
ATOM   3206  CH2 TRP A 217     -13.120  21.024  35.038  1.00  1.13           C
ATOM      0  H   TRP A 217     -16.831  22.335  28.854  1.00  1.13           H   new
ATOM      0  HA  TRP A 217     -16.049  22.839  31.257  1.00  1.13           H   new
ATOM      0  HB2 TRP A 217     -15.060  21.092  30.042  1.00  1.13           H   new
ATOM      0  HB3 TRP A 217     -14.330  22.128  29.134  1.00  1.13           H   new
ATOM      0  HD1 TRP A 217     -11.963  22.863  30.015  1.00  1.13           H   new
ATOM      0  HE1 TRP A 217     -10.755  22.651  32.074  1.00  1.13           H   new
ATOM      0  HE3 TRP A 217     -15.474  20.908  32.820  1.00  1.13           H   new
ATOM      0  HZ2 TRP A 217     -11.261  21.735  34.643  1.00  1.13           H   new
ATOM      0  HZ3 TRP A 217     -15.023  20.417  35.041  1.00  1.13           H   new
ATOM      0  HH2 TRP A 217     -12.960  20.816  35.930  1.00  1.13           H   new
ATOM   3217  N   PHE A 218     -14.959  24.857  29.027  1.00  1.12           N
ATOM   3218  CA  PHE A 218     -14.400  26.172  28.778  1.00  1.12           C
ATOM   3219  C   PHE A 218     -15.193  27.240  29.518  1.00  1.12           C
ATOM   3220  O   PHE A 218     -14.639  28.045  30.263  1.00  1.12           O
ATOM   3221  CB  PHE A 218     -14.459  26.445  27.296  1.00  1.12           C
ATOM   3222  CG  PHE A 218     -14.024  27.781  26.831  1.00  1.12           C
ATOM   3223  CD1 PHE A 218     -12.721  28.062  26.627  1.00  1.12           C
ATOM   3224  CD2 PHE A 218     -14.956  28.742  26.558  1.00  1.12           C
ATOM   3225  CE1 PHE A 218     -12.332  29.287  26.137  1.00  1.12           C
ATOM   3226  CE2 PHE A 218     -14.606  29.943  26.063  1.00  1.12           C
ATOM   3227  CZ  PHE A 218     -13.278  30.227  25.844  1.00  1.12           C
ATOM      0  H   PHE A 218     -15.172  24.422  28.317  1.00  1.12           H   new
ATOM      0  HA  PHE A 218     -13.483  26.195  29.093  1.00  1.12           H   new
ATOM      0  HB2 PHE A 218     -13.915  25.780  26.847  1.00  1.12           H   new
ATOM      0  HB3 PHE A 218     -15.373  26.309  27.002  1.00  1.12           H   new
ATOM      0  HD1 PHE A 218     -12.077  27.419  26.820  1.00  1.12           H   new
ATOM      0  HD2 PHE A 218     -15.854  28.562  26.718  1.00  1.12           H   new
ATOM      0  HE1 PHE A 218     -11.430  29.474  26.006  1.00  1.12           H   new
ATOM      0  HE2 PHE A 218     -15.258  30.577  25.870  1.00  1.12           H   new
ATOM      0  HZ  PHE A 218     -13.026  31.053  25.499  1.00  1.12           H   new
ATOM   3237  N   MET A 219     -16.513  27.220  29.348  1.00  1.08           N
ATOM   3238  CA  MET A 219     -17.375  28.225  29.952  1.00  1.08           C
ATOM   3239  C   MET A 219     -17.369  28.168  31.479  1.00  1.08           C
ATOM   3240  O   MET A 219     -17.565  29.194  32.135  1.00  1.08           O
ATOM   3241  CB  MET A 219     -18.783  28.091  29.388  1.00  1.08           C
ATOM   3242  CG  MET A 219     -18.875  28.519  27.927  1.00  1.08           C
ATOM   3243  SD  MET A 219     -20.548  28.583  27.280  1.00  1.08           S
ATOM   3244  CE  MET A 219     -20.922  26.838  27.128  1.00  1.08           C
ATOM      0  H   MET A 219     -16.929  26.628  28.883  1.00  1.08           H   new
ATOM      0  HA  MET A 219     -17.023  29.099  29.723  1.00  1.08           H   new
ATOM      0  HB2 MET A 219     -19.074  27.169  29.470  1.00  1.08           H   new
ATOM      0  HB3 MET A 219     -19.392  28.629  29.918  1.00  1.08           H   new
ATOM      0  HG2 MET A 219     -18.469  29.395  27.831  1.00  1.08           H   new
ATOM      0  HG3 MET A 219     -18.354  27.904  27.387  1.00  1.08           H   new
ATOM      0  HE1 MET A 219     -21.821  26.729  26.780  1.00  1.08           H   new
ATOM      0  HE2 MET A 219     -20.288  26.423  26.522  1.00  1.08           H   new
ATOM      0  HE3 MET A 219     -20.860  26.416  27.999  1.00  1.08           H   new
ATOM   3254  N   ASP A 220     -17.099  26.988  32.043  1.00  1.01           N
ATOM   3255  CA  ASP A 220     -17.038  26.805  33.488  1.00  1.01           C
ATOM   3256  C   ASP A 220     -15.695  27.232  34.109  1.00  1.01           C
ATOM   3257  O   ASP A 220     -15.551  27.198  35.334  1.00  1.01           O
ATOM   3258  CB  ASP A 220     -17.321  25.346  33.874  1.00  1.01           C
ATOM   3259  CG  ASP A 220     -18.793  24.910  33.668  1.00  1.01           C
ATOM   3260  OD1 ASP A 220     -19.664  25.755  33.678  1.00  1.01           O
ATOM   3261  OD2 ASP A 220     -19.029  23.728  33.551  1.00  1.01           O1-
ATOM      0  H   ASP A 220     -16.946  26.271  31.593  1.00  1.01           H   new
ATOM      0  HA  ASP A 220     -17.726  27.388  33.846  1.00  1.01           H   new
ATOM      0  HB2 ASP A 220     -16.746  24.766  33.351  1.00  1.01           H   new
ATOM      0  HB3 ASP A 220     -17.083  25.216  34.805  1.00  1.01           H   new
ATOM   3266  N   LEU A 221     -14.701  27.612  33.300  1.00  0.93           N
ATOM   3267  CA  LEU A 221     -13.426  28.027  33.879  1.00  0.93           C
ATOM   3268  C   LEU A 221     -13.696  29.274  34.730  1.00  0.93           C
ATOM   3269  O   LEU A 221     -14.426  30.170  34.306  1.00  0.93           O
ATOM   3270  CB  LEU A 221     -12.409  28.341  32.764  1.00  0.93           C
ATOM   3271  CG  LEU A 221     -11.928  27.143  31.879  1.00  0.93           C
ATOM   3272  CD1 LEU A 221     -11.103  27.699  30.703  1.00  0.93           C
ATOM   3273  CD2 LEU A 221     -11.103  26.151  32.714  1.00  0.93           C
ATOM      0  H   LEU A 221     -14.743  27.636  32.441  1.00  0.93           H   new
ATOM      0  HA  LEU A 221     -13.050  27.319  34.425  1.00  0.93           H   new
ATOM      0  HB2 LEU A 221     -12.800  29.009  32.179  1.00  0.93           H   new
ATOM      0  HB3 LEU A 221     -11.628  28.745  33.174  1.00  0.93           H   new
ATOM      0  HG  LEU A 221     -12.695  26.661  31.533  1.00  0.93           H   new
ATOM      0 HD11 LEU A 221     -10.798  26.966  30.146  1.00  0.93           H   new
ATOM      0 HD12 LEU A 221     -11.654  28.298  30.175  1.00  0.93           H   new
ATOM      0 HD13 LEU A 221     -10.336  28.184  31.046  1.00  0.93           H   new
ATOM      0 HD21 LEU A 221     -10.813  25.416  32.151  1.00  0.93           H   new
ATOM      0 HD22 LEU A 221     -10.327  26.603  33.080  1.00  0.93           H   new
ATOM      0 HD23 LEU A 221     -11.648  25.807  33.439  1.00  0.93           H   new
ATOM   3285  N   ASN A 222     -13.096  29.355  35.923  1.00  0.86           N
ATOM   3286  CA  ASN A 222     -13.343  30.500  36.815  1.00  0.86           C
ATOM   3287  C   ASN A 222     -12.340  31.629  36.677  1.00  0.86           C
ATOM   3288  O   ASN A 222     -12.326  32.561  37.481  1.00  0.86           O
ATOM   3289  CB  ASN A 222     -13.333  30.045  38.259  1.00  0.86           C
ATOM   3290  CG  ASN A 222     -11.960  29.554  38.687  1.00  0.86           C
ATOM   3291  ND2 ASN A 222     -11.712  29.550  39.973  1.00  0.86           N
ATOM   3292  OD1 ASN A 222     -11.128  29.186  37.845  1.00  0.86           O
ATOM      0  H   ASN A 222     -12.550  28.767  36.233  1.00  0.86           H   new
ATOM      0  HA  ASN A 222     -14.209  30.846  36.549  1.00  0.86           H   new
ATOM      0  HB2 ASN A 222     -13.607  30.779  38.831  1.00  0.86           H   new
ATOM      0  HB3 ASN A 222     -13.982  29.334  38.379  1.00  0.86           H   new
ATOM      0 HD21 ASN A 222     -10.947  29.285  40.263  1.00  0.86           H   new
ATOM      0 HD22 ASN A 222     -12.314  29.813  40.528  1.00  0.86           H   new
ATOM   3299  N   LEU A 223     -11.531  31.563  35.649  1.00  0.80           N
ATOM   3300  CA  LEU A 223     -10.520  32.565  35.410  1.00  0.80           C
ATOM   3301  C   LEU A 223     -11.194  33.769  34.777  1.00  0.80           C
ATOM   3302  O   LEU A 223     -12.254  33.595  34.175  1.00  0.80           O
ATOM   3303  CB  LEU A 223      -9.429  31.947  34.555  1.00  0.80           C
ATOM   3304  CG  LEU A 223      -8.740  30.798  35.225  1.00  0.80           C
ATOM   3305  CD1 LEU A 223      -7.766  30.199  34.290  1.00  0.80           C
ATOM   3306  CD2 LEU A 223      -8.066  31.314  36.455  1.00  0.80           C
ATOM      0  H   LEU A 223     -11.550  30.933  35.064  1.00  0.80           H   new
ATOM      0  HA  LEU A 223     -10.094  32.873  36.225  1.00  0.80           H   new
ATOM      0  HB2 LEU A 223      -9.814  31.643  33.718  1.00  0.80           H   new
ATOM      0  HB3 LEU A 223      -8.773  32.627  34.335  1.00  0.80           H   new
ATOM      0  HG  LEU A 223      -9.374  30.109  35.476  1.00  0.80           H   new
ATOM      0 HD11 LEU A 223      -7.318  29.455  34.722  1.00  0.80           H   new
ATOM      0 HD12 LEU A 223      -8.229  29.882  33.499  1.00  0.80           H   new
ATOM      0 HD13 LEU A 223      -7.110  30.866  34.035  1.00  0.80           H   new
ATOM      0 HD21 LEU A 223      -7.612  30.585  36.906  1.00  0.80           H   new
ATOM      0 HD22 LEU A 223      -7.419  31.994  36.209  1.00  0.80           H   new
ATOM      0 HD23 LEU A 223      -8.728  31.699  37.050  1.00  0.80           H   new
ATOM   3318  N   PRO A 224     -10.661  34.995  34.894  1.00  0.77           N
ATOM   3319  CA  PRO A 224     -11.275  36.178  34.355  1.00  0.77           C
ATOM   3320  C   PRO A 224     -11.462  36.010  32.875  1.00  0.77           C
ATOM   3321  O   PRO A 224     -10.627  35.400  32.203  1.00  0.77           O
ATOM   3322  CB  PRO A 224     -10.263  37.279  34.642  1.00  0.77           C
ATOM   3323  CG  PRO A 224      -9.474  36.779  35.787  1.00  0.77           C
ATOM   3324  CD  PRO A 224      -9.379  35.253  35.559  1.00  0.77           C
ATOM      0  HA  PRO A 224     -12.147  36.369  34.736  1.00  0.77           H   new
ATOM      0  HB2 PRO A 224      -9.698  37.447  33.872  1.00  0.77           H   new
ATOM      0  HB3 PRO A 224     -10.705  38.115  34.857  1.00  0.77           H   new
ATOM      0  HG2 PRO A 224      -8.594  37.187  35.814  1.00  0.77           H   new
ATOM      0  HG3 PRO A 224      -9.908  36.983  36.630  1.00  0.77           H   new
ATOM      0  HD2 PRO A 224      -8.621  35.010  35.004  1.00  0.77           H   new
ATOM      0  HD3 PRO A 224      -9.290  34.762  36.391  1.00  0.77           H   new
ATOM   3332  N   TRP A 225     -12.536  36.578  32.348  1.00  0.76           N
ATOM   3333  CA  TRP A 225     -12.768  36.434  30.918  1.00  0.76           C
ATOM   3334  C   TRP A 225     -13.386  37.620  30.220  1.00  0.76           C
ATOM   3335  O   TRP A 225     -14.012  38.480  30.826  1.00  0.76           O
ATOM   3336  CB  TRP A 225     -13.598  35.202  30.624  1.00  0.76           C
ATOM   3337  CG  TRP A 225     -14.948  35.151  31.261  1.00  0.76           C
ATOM   3338  CD1 TRP A 225     -15.240  34.615  32.472  1.00  0.76           C
ATOM   3339  CD2 TRP A 225     -16.205  35.634  30.724  1.00  0.76           C
ATOM   3340  CE2 TRP A 225     -17.191  35.339  31.668  1.00  0.76           C
ATOM   3341  CE3 TRP A 225     -16.568  36.274  29.539  1.00  0.76           C
ATOM   3342  NE1 TRP A 225     -16.589  34.722  32.724  1.00  0.76           N
ATOM   3343  CZ2 TRP A 225     -18.521  35.659  31.463  1.00  0.76           C
ATOM   3344  CZ3 TRP A 225     -17.899  36.594  29.333  1.00  0.76           C
ATOM   3345  CH2 TRP A 225     -18.852  36.293  30.269  1.00  0.76           C
ATOM      0  H   TRP A 225     -13.123  37.034  32.780  1.00  0.76           H   new
ATOM      0  HA  TRP A 225     -11.873  36.354  30.553  1.00  0.76           H   new
ATOM      0  HB2 TRP A 225     -13.711  35.132  29.663  1.00  0.76           H   new
ATOM      0  HB3 TRP A 225     -13.097  34.422  30.908  1.00  0.76           H   new
ATOM      0  HD1 TRP A 225     -14.619  34.231  33.048  1.00  0.76           H   new
ATOM      0  HE1 TRP A 225     -16.988  34.444  33.433  1.00  0.76           H   new
ATOM      0  HE3 TRP A 225     -15.927  36.482  28.898  1.00  0.76           H   new
ATOM      0  HZ2 TRP A 225     -19.169  35.458  32.099  1.00  0.76           H   new
ATOM      0  HZ3 TRP A 225     -18.150  37.021  28.546  1.00  0.76           H   new
ATOM      0  HH2 TRP A 225     -19.739  36.517  30.103  1.00  0.76           H   new
ATOM   3356  N   SER A 226     -13.217  37.650  28.913  1.00  0.78           N
ATOM   3357  CA  SER A 226     -13.740  38.736  28.119  1.00  0.78           C
ATOM   3358  C   SER A 226     -14.365  38.221  26.830  1.00  0.78           C
ATOM   3359  O   SER A 226     -13.714  37.550  26.027  1.00  0.78           O
ATOM   3360  CB  SER A 226     -12.599  39.690  27.815  1.00  0.78           C
ATOM   3361  OG  SER A 226     -13.010  40.754  27.032  1.00  0.78           O
ATOM      0  H   SER A 226     -12.799  37.046  28.465  1.00  0.78           H   new
ATOM      0  HA  SER A 226     -14.438  39.195  28.612  1.00  0.78           H   new
ATOM      0  HB2 SER A 226     -12.228  40.025  28.646  1.00  0.78           H   new
ATOM      0  HB3 SER A 226     -11.889  39.210  27.361  1.00  0.78           H   new
ATOM      0  HG  SER A 226     -13.309  41.365  27.524  1.00  0.78           H   new
ATOM   3367  N   SER A 227     -15.656  38.481  26.645  1.00  0.82           N
ATOM   3368  CA  SER A 227     -16.325  38.019  25.432  1.00  0.82           C
ATOM   3369  C   SER A 227     -15.648  38.678  24.248  1.00  0.82           C
ATOM   3370  O   SER A 227     -15.294  39.857  24.329  1.00  0.82           O
ATOM   3371  CB  SER A 227     -17.795  38.369  25.456  1.00  0.82           C
ATOM   3372  OG  SER A 227     -18.418  38.014  24.257  1.00  0.82           O
ATOM      0  H   SER A 227     -16.154  38.914  27.196  1.00  0.82           H   new
ATOM      0  HA  SER A 227     -16.259  37.053  25.368  1.00  0.82           H   new
ATOM      0  HB2 SER A 227     -18.227  37.913  26.195  1.00  0.82           H   new
ATOM      0  HB3 SER A 227     -17.901  39.321  25.609  1.00  0.82           H   new
ATOM      0  HG  SER A 227     -19.233  38.216  24.294  1.00  0.82           H   new
ATOM   3378  N   ALA A 228     -15.469  37.952  23.161  1.00  0.86           N
ATOM   3379  CA  ALA A 228     -14.804  38.549  22.021  1.00  0.86           C
ATOM   3380  C   ALA A 228     -15.554  39.791  21.585  1.00  0.86           C
ATOM   3381  O   ALA A 228     -16.785  39.817  21.564  1.00  0.86           O
ATOM   3382  CB  ALA A 228     -14.700  37.560  20.887  1.00  0.86           C
ATOM      0  H   ALA A 228     -15.717  37.134  23.062  1.00  0.86           H   new
ATOM      0  HA  ALA A 228     -13.903  38.801  22.278  1.00  0.86           H   new
ATOM      0  HB1 ALA A 228     -14.253  37.977  20.134  1.00  0.86           H   new
ATOM      0  HB2 ALA A 228     -14.191  36.787  21.177  1.00  0.86           H   new
ATOM      0  HB3 ALA A 228     -15.589  37.279  20.620  1.00  0.86           H   new
ATOM   3388  N   GLY A 229     -14.796  40.826  21.237  1.00  0.89           N
ATOM   3389  CA  GLY A 229     -15.340  42.106  20.796  1.00  0.89           C
ATOM   3390  C   GLY A 229     -15.456  43.111  21.950  1.00  0.89           C
ATOM   3391  O   GLY A 229     -15.635  44.309  21.717  1.00  0.89           O
ATOM      0  H   GLY A 229     -13.936  40.804  21.251  1.00  0.89           H   new
ATOM      0  HA2 GLY A 229     -14.772  42.476  20.102  1.00  0.89           H   new
ATOM      0  HA3 GLY A 229     -16.215  41.966  20.401  1.00  0.89           H   new
ATOM   3395  N   SER A 230     -15.331  42.625  23.185  1.00  0.90           N
ATOM   3396  CA  SER A 230     -15.399  43.466  24.373  1.00  0.90           C
ATOM   3397  C   SER A 230     -14.031  43.998  24.740  1.00  0.90           C
ATOM   3398  O   SER A 230     -13.003  43.417  24.388  1.00  0.90           O
ATOM   3399  CB  SER A 230     -15.962  42.738  25.570  1.00  0.90           C
ATOM   3400  OG  SER A 230     -15.987  43.587  26.702  1.00  0.90           O
ATOM      0  H   SER A 230     -15.204  41.792  23.355  1.00  0.90           H   new
ATOM      0  HA  SER A 230     -15.996  44.196  24.146  1.00  0.90           H   new
ATOM      0  HB2 SER A 230     -16.859  42.427  25.373  1.00  0.90           H   new
ATOM      0  HB3 SER A 230     -15.425  41.953  25.760  1.00  0.90           H   new
ATOM      0  HG  SER A 230     -16.303  43.169  27.359  1.00  0.90           H   new
ATOM   3406  N   THR A 231     -14.029  45.122  25.438  1.00  0.89           N
ATOM   3407  CA  THR A 231     -12.806  45.720  25.946  1.00  0.89           C
ATOM   3408  C   THR A 231     -12.678  45.552  27.465  1.00  0.89           C
ATOM   3409  O   THR A 231     -11.751  46.088  28.077  1.00  0.89           O
ATOM   3410  CB  THR A 231     -12.742  47.206  25.575  1.00  0.89           C
ATOM   3411  CG2 THR A 231     -12.782  47.357  24.062  1.00  0.89           C
ATOM   3412  OG1 THR A 231     -13.862  47.894  26.145  1.00  0.89           O
ATOM      0  H   THR A 231     -14.742  45.563  25.632  1.00  0.89           H   new
ATOM      0  HA  THR A 231     -12.062  45.255  25.532  1.00  0.89           H   new
ATOM      0  HB  THR A 231     -11.918  47.584  25.919  1.00  0.89           H   new
ATOM      0  HG1 THR A 231     -13.824  48.708  25.942  1.00  0.89           H   new
ATOM      0 HG21 THR A 231     -12.741  48.298  23.829  1.00  0.89           H   new
ATOM      0 HG22 THR A 231     -12.025  46.895  23.670  1.00  0.89           H   new
ATOM      0 HG23 THR A 231     -13.606  46.975  23.720  1.00  0.89           H   new
ATOM   3420  N   THR A 232     -13.617  44.818  28.071  1.00  0.85           N
ATOM   3421  CA  THR A 232     -13.615  44.622  29.521  1.00  0.85           C
ATOM   3422  C   THR A 232     -13.527  43.153  29.915  1.00  0.85           C
ATOM   3423  O   THR A 232     -13.802  42.263  29.104  1.00  0.85           O
ATOM   3424  CB  THR A 232     -14.878  45.231  30.157  1.00  0.85           C
ATOM   3425  CG2 THR A 232     -14.981  46.703  29.801  1.00  0.85           C
ATOM   3426  OG1 THR A 232     -16.049  44.550  29.674  1.00  0.85           O
ATOM      0  H   THR A 232     -14.262  44.426  27.659  1.00  0.85           H   new
ATOM      0  HA  THR A 232     -12.823  45.073  29.852  1.00  0.85           H   new
ATOM      0  HB  THR A 232     -14.817  45.132  31.120  1.00  0.85           H   new
ATOM      0  HG1 THR A 232     -16.734  44.886  30.026  1.00  0.85           H   new
ATOM      0 HG21 THR A 232     -15.779  47.079  30.205  1.00  0.85           H   new
ATOM      0 HG22 THR A 232     -14.199  47.172  30.133  1.00  0.85           H   new
ATOM      0 HG23 THR A 232     -15.031  46.800  28.837  1.00  0.85           H   new
ATOM   3434  N   TRP A 233     -13.192  42.923  31.187  1.00  0.80           N
ATOM   3435  CA  TRP A 233     -13.075  41.579  31.751  1.00  0.80           C
ATOM   3436  C   TRP A 233     -14.117  41.315  32.847  1.00  0.80           C
ATOM   3437  O   TRP A 233     -14.516  42.231  33.569  1.00  0.80           O
ATOM   3438  CB  TRP A 233     -11.663  41.388  32.326  1.00  0.80           C
ATOM   3439  CG  TRP A 233     -10.546  41.383  31.285  1.00  0.80           C
ATOM   3440  CD1 TRP A 233      -9.890  42.471  30.780  1.00  0.80           C
ATOM   3441  CD2 TRP A 233      -9.955  40.226  30.635  1.00  0.80           C
ATOM   3442  CE2 TRP A 233      -8.972  40.696  29.763  1.00  0.80           C
ATOM   3443  CE3 TRP A 233     -10.179  38.874  30.722  1.00  0.80           C
ATOM   3444  NE1 TRP A 233      -8.940  42.068  29.863  1.00  0.80           N
ATOM   3445  CZ2 TRP A 233      -8.213  39.829  28.973  1.00  0.80           C
ATOM   3446  CZ3 TRP A 233      -9.442  38.012  29.934  1.00  0.80           C
ATOM   3447  CH2 TRP A 233      -8.482  38.466  29.082  1.00  0.80           C
ATOM      0  H   TRP A 233     -13.025  43.551  31.751  1.00  0.80           H   new
ATOM      0  HA  TRP A 233     -13.238  40.945  31.036  1.00  0.80           H   new
ATOM      0  HB2 TRP A 233     -11.489  42.096  32.966  1.00  0.80           H   new
ATOM      0  HB3 TRP A 233     -11.637  40.551  32.815  1.00  0.80           H   new
ATOM      0  HD1 TRP A 233     -10.059  43.354  31.019  1.00  0.80           H   new
ATOM      0  HE1 TRP A 233      -8.414  42.589  29.426  1.00  0.80           H   new
ATOM      0  HE3 TRP A 233     -10.821  38.542  31.307  1.00  0.80           H   new
ATOM      0  HZ2 TRP A 233      -7.555  40.148  28.398  1.00  0.80           H   new
ATOM      0  HZ3 TRP A 233      -9.606  37.098  29.987  1.00  0.80           H   new
ATOM      0  HH2 TRP A 233      -8.000  37.860  28.567  1.00  0.80           H   new
ATOM   3458  N   ARG A 234     -14.545  40.055  32.947  1.00  0.76           N
ATOM   3459  CA  ARG A 234     -15.495  39.520  33.923  1.00  0.76           C
ATOM   3460  C   ARG A 234     -14.742  38.643  34.908  1.00  0.76           C
ATOM   3461  O   ARG A 234     -13.731  38.064  34.538  1.00  0.76           O
ATOM   3462  CB  ARG A 234     -16.530  38.669  33.207  1.00  0.76           C
ATOM   3463  CG  ARG A 234     -17.295  39.377  32.102  1.00  0.76           C
ATOM   3464  CD  ARG A 234     -18.216  40.406  32.618  1.00  0.76           C
ATOM   3465  NE  ARG A 234     -19.251  39.824  33.463  1.00  0.76           N
ATOM   3466  CZ  ARG A 234     -20.394  39.273  33.001  1.00  0.76           C
ATOM   3467  NH1 ARG A 234     -20.630  39.234  31.708  1.00  0.76           N1+
ATOM   3468  NH2 ARG A 234     -21.279  38.771  33.846  1.00  0.76           N
ATOM      0  H   ARG A 234     -14.267  39.447  32.406  1.00  0.76           H   new
ATOM      0  HA  ARG A 234     -15.934  40.251  34.386  1.00  0.76           H   new
ATOM      0  HB2 ARG A 234     -16.085  37.895  32.828  1.00  0.76           H   new
ATOM      0  HB3 ARG A 234     -17.166  38.339  33.861  1.00  0.76           H   new
ATOM      0  HG2 ARG A 234     -16.665  39.789  31.490  1.00  0.76           H   new
ATOM      0  HG3 ARG A 234     -17.799  38.723  31.592  1.00  0.76           H   new
ATOM      0  HD2 ARG A 234     -17.716  41.064  33.125  1.00  0.76           H   new
ATOM      0  HD3 ARG A 234     -18.629  40.874  31.875  1.00  0.76           H   new
ATOM      0  HE  ARG A 234     -19.125  39.832  34.314  1.00  0.76           H   new
ATOM      0 HH11 ARG A 234     -20.056  39.559  31.156  1.00  0.76           H   new
ATOM      0 HH12 ARG A 234     -21.358  38.883  31.414  1.00  0.76           H   new
ATOM      0 HH21 ARG A 234     -21.127  38.795  34.692  1.00  0.76           H   new
ATOM      0 HH22 ARG A 234     -22.006  38.421  33.549  1.00  0.76           H   new
ATOM   3482  N   ASN A 235     -15.232  38.505  36.149  1.00  0.72           N
ATOM   3483  CA  ASN A 235     -14.558  37.666  37.166  1.00  0.72           C
ATOM   3484  C   ASN A 235     -13.093  38.063  37.342  1.00  0.72           C
ATOM   3485  O   ASN A 235     -12.221  37.232  37.584  1.00  0.72           O
ATOM   3486  CB  ASN A 235     -14.650  36.178  36.852  1.00  0.72           C
ATOM   3487  CG  ASN A 235     -16.032  35.641  36.924  1.00  0.72           C
ATOM   3488  ND2 ASN A 235     -16.291  34.614  36.161  1.00  0.72           N
ATOM   3489  OD1 ASN A 235     -16.872  36.134  37.687  1.00  0.72           O
ATOM      0  H   ASN A 235     -15.952  38.886  36.425  1.00  0.72           H   new
ATOM      0  HA  ASN A 235     -15.032  37.827  37.997  1.00  0.72           H   new
ATOM      0  HB2 ASN A 235     -14.295  36.020  35.963  1.00  0.72           H   new
ATOM      0  HB3 ASN A 235     -14.088  35.689  37.473  1.00  0.72           H   new
ATOM      0 HD21 ASN A 235     -17.071  34.253  36.176  1.00  0.72           H   new
ATOM      0 HD22 ASN A 235     -15.681  34.299  35.643  1.00  0.72           H   new
ATOM   3496  N   ARG A 236     -12.857  39.363  37.326  1.00  0.70           N
ATOM   3497  CA  ARG A 236     -11.543  39.979  37.435  1.00  0.70           C
ATOM   3498  C   ARG A 236     -10.848  39.604  38.743  1.00  0.70           C
ATOM   3499  O   ARG A 236      -9.624  39.430  38.813  1.00  0.70           O
ATOM   3500  CB  ARG A 236     -11.755  41.472  37.354  1.00  0.70           C
ATOM   3501  CG  ARG A 236     -12.235  41.940  36.009  1.00  0.70           C
ATOM   3502  CD  ARG A 236     -12.186  43.433  35.806  1.00  0.70           C
ATOM   3503  NE  ARG A 236     -13.065  44.210  36.722  1.00  0.70           N
ATOM   3504  CZ  ARG A 236     -14.391  44.472  36.540  1.00  0.70           C
ATOM   3505  NH1 ARG A 236     -15.055  44.001  35.522  1.00  0.70           N1+
ATOM   3506  NH2 ARG A 236     -15.040  45.223  37.400  1.00  0.70           N
ATOM      0  H   ARG A 236     -13.489  39.941  37.247  1.00  0.70           H   new
ATOM      0  HA  ARG A 236     -10.966  39.665  36.721  1.00  0.70           H   new
ATOM      0  HB2 ARG A 236     -12.400  41.737  38.029  1.00  0.70           H   new
ATOM      0  HB3 ARG A 236     -10.922  41.921  37.566  1.00  0.70           H   new
ATOM      0  HG2 ARG A 236     -11.698  41.515  35.322  1.00  0.70           H   new
ATOM      0  HG3 ARG A 236     -13.148  41.639  35.882  1.00  0.70           H   new
ATOM      0  HD2 ARG A 236     -11.271  43.734  35.922  1.00  0.70           H   new
ATOM      0  HD3 ARG A 236     -12.436  43.632  34.890  1.00  0.70           H   new
ATOM      0  HE  ARG A 236     -12.701  44.524  37.435  1.00  0.70           H   new
ATOM      0 HH11 ARG A 236     -14.657  43.509  34.940  1.00  0.70           H   new
ATOM      0 HH12 ARG A 236     -15.891  44.183  35.433  1.00  0.70           H   new
ATOM      0 HH21 ARG A 236     -14.629  45.551  38.080  1.00  0.70           H   new
ATOM      0 HH22 ARG A 236     -15.876  45.387  37.283  1.00  0.70           H   new
ATOM   3520  N   GLU A 237     -11.666  39.427  39.769  1.00  0.69           N
ATOM   3521  CA  GLU A 237     -11.252  39.115  41.123  1.00  0.69           C
ATOM   3522  C   GLU A 237     -10.488  37.799  41.227  1.00  0.69           C
ATOM   3523  O   GLU A 237      -9.655  37.641  42.115  1.00  0.69           O
ATOM   3524  CB  GLU A 237     -12.490  38.999  42.010  1.00  0.69           C
ATOM   3525  CG  GLU A 237     -13.244  40.261  42.200  1.00  0.69           C
ATOM   3526  CD  GLU A 237     -14.473  40.114  43.056  1.00  0.69           C
ATOM   3527  OE1 GLU A 237     -14.536  39.184  43.836  1.00  0.69           O
ATOM   3528  OE2 GLU A 237     -15.345  40.942  42.964  1.00  0.69           O1-
ATOM      0  H   GLU A 237     -12.520  39.489  39.689  1.00  0.69           H   new
ATOM      0  HA  GLU A 237     -10.662  39.832  41.405  1.00  0.69           H   new
ATOM      0  HB2 GLU A 237     -13.086  38.337  41.626  1.00  0.69           H   new
ATOM      0  HB3 GLU A 237     -12.218  38.666  42.880  1.00  0.69           H   new
ATOM      0  HG2 GLU A 237     -12.657  40.920  42.602  1.00  0.69           H   new
ATOM      0  HG3 GLU A 237     -13.505  40.606  41.332  1.00  0.69           H   new
ATOM   3535  N   THR A 238     -10.746  36.854  40.325  1.00  0.68           N
ATOM   3536  CA  THR A 238     -10.109  35.547  40.422  1.00  0.68           C
ATOM   3537  C   THR A 238      -8.579  35.587  40.443  1.00  0.68           C
ATOM   3538  O   THR A 238      -7.959  34.680  40.994  1.00  0.68           O
ATOM   3539  CB  THR A 238     -10.583  34.586  39.328  1.00  0.68           C
ATOM   3540  CG2 THR A 238      -9.820  33.278  39.437  1.00  0.68           C
ATOM   3541  OG1 THR A 238     -11.990  34.333  39.468  1.00  0.68           O
ATOM      0  H   THR A 238     -11.280  36.949  39.658  1.00  0.68           H   new
ATOM      0  HA  THR A 238     -10.394  35.214  41.287  1.00  0.68           H   new
ATOM      0  HB  THR A 238     -10.419  34.988  38.461  1.00  0.68           H   new
ATOM      0  HG1 THR A 238     -12.218  33.719  38.942  1.00  0.68           H   new
ATOM      0 HG21 THR A 238     -10.120  32.669  38.744  1.00  0.68           H   new
ATOM      0 HG22 THR A 238      -8.871  33.447  39.329  1.00  0.68           H   new
ATOM      0 HG23 THR A 238      -9.981  32.881  40.307  1.00  0.68           H   new
ATOM   3549  N   LEU A 239      -7.954  36.552  39.766  1.00  0.68           N
ATOM   3550  CA  LEU A 239      -6.492  36.568  39.744  1.00  0.68           C
ATOM   3551  C   LEU A 239      -5.816  37.452  40.777  1.00  0.68           C
ATOM   3552  O   LEU A 239      -4.584  37.556  40.750  1.00  0.68           O
ATOM   3553  CB  LEU A 239      -5.962  37.006  38.389  1.00  0.68           C
ATOM   3554  CG  LEU A 239      -6.289  36.116  37.257  1.00  0.68           C
ATOM   3555  CD1 LEU A 239      -5.734  36.705  35.984  1.00  0.68           C
ATOM   3556  CD2 LEU A 239      -5.736  34.769  37.488  1.00  0.68           C
ATOM      0  H   LEU A 239      -8.341  37.184  39.329  1.00  0.68           H   new
ATOM      0  HA  LEU A 239      -6.271  35.647  39.954  1.00  0.68           H   new
ATOM      0  HB2 LEU A 239      -6.309  37.891  38.195  1.00  0.68           H   new
ATOM      0  HB3 LEU A 239      -4.997  37.087  38.448  1.00  0.68           H   new
ATOM      0  HG  LEU A 239      -7.252  36.037  37.178  1.00  0.68           H   new
ATOM      0 HD11 LEU A 239      -5.947  36.123  35.238  1.00  0.68           H   new
ATOM      0 HD12 LEU A 239      -6.127  37.579  35.834  1.00  0.68           H   new
ATOM      0 HD13 LEU A 239      -4.771  36.792  36.061  1.00  0.68           H   new
ATOM      0 HD21 LEU A 239      -5.958  34.195  36.738  1.00  0.68           H   new
ATOM      0 HD22 LEU A 239      -4.772  34.826  37.577  1.00  0.68           H   new
ATOM      0 HD23 LEU A 239      -6.114  34.399  38.301  1.00  0.68           H   new
ATOM   3568  N   MET A 240      -6.580  38.143  41.625  1.00  0.68           N
ATOM   3569  CA  MET A 240      -5.941  39.090  42.539  1.00  0.68           C
ATOM   3570  C   MET A 240      -6.476  38.933  43.954  1.00  0.68           C
ATOM   3571  O   MET A 240      -7.642  38.588  44.139  1.00  0.68           O
ATOM   3572  CB  MET A 240      -6.204  40.505  42.072  1.00  0.68           C
ATOM   3573  CG  MET A 240      -5.867  40.769  40.587  1.00  0.68           C
ATOM   3574  SD  MET A 240      -4.252  40.683  40.092  1.00  0.68           S
ATOM   3575  CE  MET A 240      -4.470  41.568  38.618  1.00  0.68           C
ATOM      0  H   MET A 240      -7.436  38.083  41.687  1.00  0.68           H   new
ATOM      0  HA  MET A 240      -4.988  38.907  42.542  1.00  0.68           H   new
ATOM      0  HB2 MET A 240      -7.140  40.713  42.220  1.00  0.68           H   new
ATOM      0  HB3 MET A 240      -5.687  41.115  42.621  1.00  0.68           H   new
ATOM      0  HG2 MET A 240      -6.372  40.135  40.054  1.00  0.68           H   new
ATOM      0  HG3 MET A 240      -6.196  41.654  40.364  1.00  0.68           H   new
ATOM      0  HE1 MET A 240      -3.621  41.638  38.154  1.00  0.68           H   new
ATOM      0  HE2 MET A 240      -5.109  41.105  38.054  1.00  0.68           H   new
ATOM      0  HE3 MET A 240      -4.802  42.457  38.820  1.00  0.68           H   new
ATOM   3585  N   GLU A 241      -5.680  39.258  44.960  1.00  0.70           N
ATOM   3586  CA  GLU A 241      -6.234  39.213  46.301  1.00  0.70           C
ATOM   3587  C   GLU A 241      -6.099  40.538  47.029  1.00  0.70           C
ATOM   3588  O   GLU A 241      -5.162  41.309  46.825  1.00  0.70           O
ATOM   3589  CB  GLU A 241      -5.573  38.107  47.126  1.00  0.70           C
ATOM   3590  CG  GLU A 241      -4.076  38.290  47.399  1.00  0.70           C
ATOM   3591  CD  GLU A 241      -3.481  37.137  48.196  1.00  0.70           C
ATOM   3592  OE1 GLU A 241      -4.183  36.180  48.423  1.00  0.70           O
ATOM   3593  OE2 GLU A 241      -2.336  37.219  48.581  1.00  0.70           O1-
ATOM      0  H   GLU A 241      -4.856  39.496  44.896  1.00  0.70           H   new
ATOM      0  HA  GLU A 241      -7.180  39.023  46.201  1.00  0.70           H   new
ATOM      0  HB2 GLU A 241      -6.035  38.040  47.976  1.00  0.70           H   new
ATOM      0  HB3 GLU A 241      -5.701  37.262  46.666  1.00  0.70           H   new
ATOM      0  HG2 GLU A 241      -3.605  38.373  46.555  1.00  0.70           H   new
ATOM      0  HG3 GLU A 241      -3.938  39.119  47.884  1.00  0.70           H   new
ATOM   3600  N   PHE A 242      -7.047  40.781  47.909  1.00  0.72           N
ATOM   3601  CA  PHE A 242      -7.044  41.959  48.754  1.00  0.72           C
ATOM   3602  C   PHE A 242      -6.622  41.548  50.150  1.00  0.72           C
ATOM   3603  O   PHE A 242      -7.070  40.522  50.669  1.00  0.72           O
ATOM   3604  CB  PHE A 242      -8.437  42.587  48.728  1.00  0.72           C
ATOM   3605  CG  PHE A 242      -8.778  43.302  47.411  1.00  0.72           C
ATOM   3606  CD1 PHE A 242      -9.071  42.589  46.238  1.00  0.72           C
ATOM   3607  CD2 PHE A 242      -8.896  44.692  47.373  1.00  0.72           C
ATOM   3608  CE1 PHE A 242      -9.414  43.253  45.064  1.00  0.72           C
ATOM   3609  CE2 PHE A 242      -9.252  45.349  46.195  1.00  0.72           C
ATOM   3610  CZ  PHE A 242      -9.500  44.634  45.046  1.00  0.72           C
ATOM      0  H   PHE A 242      -7.720  40.261  48.036  1.00  0.72           H   new
ATOM      0  HA  PHE A 242      -6.415  42.625  48.436  1.00  0.72           H   new
ATOM      0  HB2 PHE A 242      -9.097  41.894  48.889  1.00  0.72           H   new
ATOM      0  HB3 PHE A 242      -8.509  43.222  49.458  1.00  0.72           H   new
ATOM      0  HD1 PHE A 242      -9.035  41.660  46.245  1.00  0.72           H   new
ATOM      0  HD2 PHE A 242      -8.735  45.187  48.144  1.00  0.72           H   new
ATOM      0  HE1 PHE A 242      -9.586  42.767  44.290  1.00  0.72           H   new
ATOM      0  HE2 PHE A 242      -9.322  46.276  46.186  1.00  0.72           H   new
ATOM      0  HZ  PHE A 242      -9.725  45.077  44.260  1.00  0.72           H   new
ATOM   3620  N   GLU A 243      -5.757  42.344  50.744  1.00  0.75           N
ATOM   3621  CA  GLU A 243      -5.269  42.076  52.083  1.00  0.75           C
ATOM   3622  C   GLU A 243      -6.232  42.594  53.132  1.00  0.75           C
ATOM   3623  O   GLU A 243      -7.127  43.389  52.833  1.00  0.75           O
ATOM   3624  CB  GLU A 243      -3.864  42.649  52.281  1.00  0.75           C
ATOM   3625  CG  GLU A 243      -2.789  41.974  51.410  1.00  0.75           C
ATOM   3626  CD  GLU A 243      -1.383  42.474  51.675  1.00  0.75           C
ATOM   3627  OE1 GLU A 243      -1.238  43.504  52.289  1.00  0.75           O
ATOM   3628  OE2 GLU A 243      -0.456  41.796  51.298  1.00  0.75           O1-
ATOM      0  H   GLU A 243      -5.435  43.056  50.385  1.00  0.75           H   new
ATOM      0  HA  GLU A 243      -5.211  41.114  52.192  1.00  0.75           H   new
ATOM      0  HB2 GLU A 243      -3.880  43.598  52.082  1.00  0.75           H   new
ATOM      0  HB3 GLU A 243      -3.616  42.559  53.214  1.00  0.75           H   new
ATOM      0  HG2 GLU A 243      -2.816  41.016  51.562  1.00  0.75           H   new
ATOM      0  HG3 GLU A 243      -3.004  42.119  50.475  1.00  0.75           H   new
ATOM   3635  N   GLU A 244      -6.086  42.104  54.355  1.00  0.78           N
ATOM   3636  CA  GLU A 244      -6.924  42.575  55.442  1.00  0.78           C
ATOM   3637  C   GLU A 244      -6.714  44.086  55.610  1.00  0.78           C
ATOM   3638  O   GLU A 244      -5.573  44.534  55.538  1.00  0.78           O
ATOM   3639  CB  GLU A 244      -6.553  41.854  56.737  1.00  0.78           C
ATOM   3640  CG  GLU A 244      -7.431  42.183  57.935  1.00  0.78           C
ATOM   3641  CD  GLU A 244      -7.031  41.416  59.176  1.00  0.78           C
ATOM   3642  OE1 GLU A 244      -6.041  40.721  59.126  1.00  0.78           O
ATOM   3643  OE2 GLU A 244      -7.721  41.508  60.165  1.00  0.78           O1-
ATOM      0  H   GLU A 244      -5.512  41.503  54.574  1.00  0.78           H   new
ATOM      0  HA  GLU A 244      -7.855  42.392  55.240  1.00  0.78           H   new
ATOM      0  HB2 GLU A 244      -6.590  40.898  56.580  1.00  0.78           H   new
ATOM      0  HB3 GLU A 244      -5.634  42.070  56.959  1.00  0.78           H   new
ATOM      0  HG2 GLU A 244      -7.381  43.135  58.117  1.00  0.78           H   new
ATOM      0  HG3 GLU A 244      -8.355  41.983  57.719  1.00  0.78           H   new
ATOM   3650  N   PRO A 245      -7.774  44.903  55.720  1.00  0.81           N
ATOM   3651  CA  PRO A 245      -7.710  46.326  56.002  1.00  0.81           C
ATOM   3652  C   PRO A 245      -7.017  46.654  57.314  1.00  0.81           C
ATOM   3653  O   PRO A 245      -7.273  45.998  58.325  1.00  0.81           O
ATOM   3654  CB  PRO A 245      -9.181  46.691  56.129  1.00  0.81           C
ATOM   3655  CG  PRO A 245      -9.920  45.697  55.301  1.00  0.81           C
ATOM   3656  CD  PRO A 245      -9.143  44.409  55.456  1.00  0.81           C
ATOM      0  HA  PRO A 245      -7.208  46.800  55.321  1.00  0.81           H   new
ATOM      0  HB2 PRO A 245      -9.469  46.656  57.054  1.00  0.81           H   new
ATOM      0  HB3 PRO A 245      -9.344  47.594  55.815  1.00  0.81           H   new
ATOM      0  HG2 PRO A 245     -10.835  45.595  55.607  1.00  0.81           H   new
ATOM      0  HG3 PRO A 245      -9.961  45.974  54.372  1.00  0.81           H   new
ATOM      0  HD2 PRO A 245      -9.480  43.868  56.187  1.00  0.81           H   new
ATOM      0  HD3 PRO A 245      -9.183  43.862  54.656  1.00  0.81           H   new
ATOM   3664  N   HIS A 246      -6.222  47.720  57.323  1.00  0.84           N
ATOM   3665  CA  HIS A 246      -5.580  48.177  58.555  1.00  0.84           C
ATOM   3666  C   HIS A 246      -5.630  49.698  58.659  1.00  0.84           C
ATOM   3667  O   HIS A 246      -5.205  50.415  57.746  1.00  0.84           O
ATOM   3668  CB  HIS A 246      -4.123  47.688  58.647  1.00  0.84           C
ATOM   3669  CG  HIS A 246      -3.977  46.183  58.666  1.00  0.84           C
ATOM   3670  CD2 HIS A 246      -3.646  45.308  57.693  1.00  0.84           C
ATOM   3671  ND1 HIS A 246      -4.182  45.428  59.805  1.00  0.84           N
ATOM   3672  CE1 HIS A 246      -4.002  44.148  59.516  1.00  0.84           C
ATOM   3673  NE2 HIS A 246      -3.671  44.053  58.246  1.00  0.84           N
ATOM      0  H   HIS A 246      -6.041  48.193  56.628  1.00  0.84           H   new
ATOM      0  HA  HIS A 246      -6.073  47.795  59.298  1.00  0.84           H   new
ATOM      0  HB2 HIS A 246      -3.625  48.042  57.894  1.00  0.84           H   new
ATOM      0  HB3 HIS A 246      -3.720  48.053  59.450  1.00  0.84           H   new
ATOM      0  HD2 HIS A 246      -3.439  45.517  56.811  1.00  0.84           H   new
ATOM      0  HE1 HIS A 246      -4.094  43.438  60.109  1.00  0.84           H   new
ATOM      0  HE2 HIS A 246      -3.498  43.321  57.829  1.00  0.84           H   new
ATOM   3681  N   ALA A 247      -6.111  50.218  59.782  1.00  0.85           N
ATOM   3682  CA  ALA A 247      -6.176  51.669  59.907  1.00  0.85           C
ATOM   3683  C   ALA A 247      -6.974  52.301  58.760  1.00  0.85           C
ATOM   3684  O   ALA A 247      -8.196  52.408  58.824  1.00  0.85           O
ATOM   3685  CB  ALA A 247      -4.775  52.259  59.975  1.00  0.85           C
ATOM      0  H   ALA A 247      -6.395  49.770  60.459  1.00  0.85           H   new
ATOM      0  HA  ALA A 247      -6.642  51.874  60.733  1.00  0.85           H   new
ATOM      0  HB1 ALA A 247      -4.834  53.224  60.058  1.00  0.85           H   new
ATOM      0  HB2 ALA A 247      -4.308  51.897  60.744  1.00  0.85           H   new
ATOM      0  HB3 ALA A 247      -4.289  52.033  59.166  1.00  0.85           H   new
ATOM   3691  N   THR A 248      -6.247  52.882  57.816  1.00  0.85           N
ATOM   3692  CA  THR A 248      -6.804  53.628  56.700  1.00  0.85           C
ATOM   3693  C   THR A 248      -6.372  53.078  55.335  1.00  0.85           C
ATOM   3694  O   THR A 248      -6.644  53.693  54.303  1.00  0.85           O
ATOM   3695  CB  THR A 248      -6.386  55.106  56.814  1.00  0.85           C
ATOM   3696  CG2 THR A 248      -6.893  55.692  58.118  1.00  0.85           C
ATOM   3697  OG1 THR A 248      -4.961  55.209  56.785  1.00  0.85           O
ATOM      0  H   THR A 248      -5.388  52.851  57.808  1.00  0.85           H   new
ATOM      0  HA  THR A 248      -7.769  53.538  56.750  1.00  0.85           H   new
ATOM      0  HB  THR A 248      -6.768  55.595  56.068  1.00  0.85           H   new
ATOM      0  HG1 THR A 248      -4.737  56.016  56.846  1.00  0.85           H   new
ATOM      0 HG21 THR A 248      -6.625  56.622  58.181  1.00  0.85           H   new
ATOM      0 HG22 THR A 248      -7.861  55.632  58.145  1.00  0.85           H   new
ATOM      0 HG23 THR A 248      -6.518  55.197  58.863  1.00  0.85           H   new
ATOM   3705  N   LYS A 249      -5.634  51.968  55.337  1.00  0.84           N
ATOM   3706  CA  LYS A 249      -5.088  51.402  54.104  1.00  0.84           C
ATOM   3707  C   LYS A 249      -5.428  49.941  53.844  1.00  0.84           C
ATOM   3708  O   LYS A 249      -5.758  49.159  54.744  1.00  0.84           O
ATOM   3709  CB  LYS A 249      -3.570  51.551  54.060  1.00  0.84           C
ATOM   3710  CG  LYS A 249      -3.072  52.989  53.991  1.00  0.84           C
ATOM   3711  CD  LYS A 249      -1.557  53.043  53.844  1.00  0.84           C
ATOM   3712  CE  LYS A 249      -1.056  54.480  53.782  1.00  0.84           C
ATOM   3713  NZ  LYS A 249       0.424  54.544  53.643  1.00  0.84           N1+
ATOM      0  H   LYS A 249      -5.437  51.525  56.047  1.00  0.84           H   new
ATOM      0  HA  LYS A 249      -5.520  51.918  53.405  1.00  0.84           H   new
ATOM      0  HB2 LYS A 249      -3.193  51.129  54.848  1.00  0.84           H   new
ATOM      0  HB3 LYS A 249      -3.232  51.068  53.290  1.00  0.84           H   new
ATOM      0  HG2 LYS A 249      -3.488  53.442  53.241  1.00  0.84           H   new
ATOM      0  HG3 LYS A 249      -3.338  53.465  54.793  1.00  0.84           H   new
ATOM      0  HD2 LYS A 249      -1.141  52.586  54.592  1.00  0.84           H   new
ATOM      0  HD3 LYS A 249      -1.291  52.571  53.039  1.00  0.84           H   new
ATOM      0  HE2 LYS A 249      -1.471  54.935  53.033  1.00  0.84           H   new
ATOM      0  HE3 LYS A 249      -1.326  54.952  54.585  1.00  0.84           H   new
ATOM      0  HZ1 LYS A 249       0.683  55.395  53.610  1.00  0.84           H   new
ATOM      0  HZ2 LYS A 249       0.805  54.145  54.341  1.00  0.84           H   new
ATOM      0  HZ3 LYS A 249       0.670  54.130  52.895  1.00  0.84           H   new
ATOM   3727  N   GLN A 250      -5.337  49.579  52.578  1.00  0.81           N
ATOM   3728  CA  GLN A 250      -5.515  48.212  52.125  1.00  0.81           C
ATOM   3729  C   GLN A 250      -4.712  48.007  50.847  1.00  0.81           C
ATOM   3730  O   GLN A 250      -4.688  48.874  49.975  1.00  0.81           O
ATOM   3731  CB  GLN A 250      -6.986  47.928  51.917  1.00  0.81           C
ATOM   3732  CG  GLN A 250      -7.320  46.554  51.490  1.00  0.81           C
ATOM   3733  CD  GLN A 250      -8.806  46.345  51.431  1.00  0.81           C
ATOM   3734  NE2 GLN A 250      -9.204  45.120  51.717  1.00  0.81           N
ATOM   3735  OE1 GLN A 250      -9.602  47.268  51.147  1.00  0.81           O
ATOM      0  H   GLN A 250      -5.166  50.133  51.943  1.00  0.81           H   new
ATOM      0  HA  GLN A 250      -5.190  47.589  52.793  1.00  0.81           H   new
ATOM      0  HB2 GLN A 250      -7.455  48.114  52.746  1.00  0.81           H   new
ATOM      0  HB3 GLN A 250      -7.327  48.547  51.253  1.00  0.81           H   new
ATOM      0  HG2 GLN A 250      -6.932  46.381  50.618  1.00  0.81           H   new
ATOM      0  HG3 GLN A 250      -6.926  45.917  52.107  1.00  0.81           H   new
ATOM      0 HE21 GLN A 250      -8.625  44.513  51.907  1.00  0.81           H   new
ATOM      0 HE22 GLN A 250     -10.042  44.928  51.713  1.00  0.81           H   new
ATOM   3744  N   SER A 251      -4.056  46.865  50.744  1.00  0.79           N
ATOM   3745  CA  SER A 251      -3.255  46.559  49.571  1.00  0.79           C
ATOM   3746  C   SER A 251      -3.892  45.490  48.701  1.00  0.79           C
ATOM   3747  O   SER A 251      -4.701  44.687  49.179  1.00  0.79           O
ATOM   3748  CB  SER A 251      -1.883  46.094  50.006  1.00  0.79           C
ATOM   3749  OG  SER A 251      -1.194  47.101  50.693  1.00  0.79           O
ATOM      0  H   SER A 251      -4.061  46.250  51.345  1.00  0.79           H   new
ATOM      0  HA  SER A 251      -3.190  47.370  49.043  1.00  0.79           H   new
ATOM      0  HB2 SER A 251      -1.970  45.314  50.575  1.00  0.79           H   new
ATOM      0  HB3 SER A 251      -1.371  45.822  49.229  1.00  0.79           H   new
ATOM      0  HG  SER A 251      -0.438  46.816  50.924  1.00  0.79           H   new
ATOM   3755  N   VAL A 252      -3.516  45.493  47.422  1.00  0.78           N
ATOM   3756  CA  VAL A 252      -3.965  44.482  46.475  1.00  0.78           C
ATOM   3757  C   VAL A 252      -2.745  43.808  45.873  1.00  0.78           C
ATOM   3758  O   VAL A 252      -1.808  44.476  45.430  1.00  0.78           O
ATOM   3759  CB  VAL A 252      -4.834  45.094  45.380  1.00  0.78           C
ATOM   3760  CG1 VAL A 252      -5.292  44.023  44.404  1.00  0.78           C
ATOM   3761  CG2 VAL A 252      -5.965  45.727  45.991  1.00  0.78           C
ATOM      0  H   VAL A 252      -2.992  46.084  47.082  1.00  0.78           H   new
ATOM      0  HA  VAL A 252      -4.510  43.828  46.941  1.00  0.78           H   new
ATOM      0  HB  VAL A 252      -4.319  45.750  44.884  1.00  0.78           H   new
ATOM      0 HG11 VAL A 252      -5.843  44.427  43.715  1.00  0.78           H   new
ATOM      0 HG12 VAL A 252      -4.518  43.605  43.995  1.00  0.78           H   new
ATOM      0 HG13 VAL A 252      -5.808  43.352  44.878  1.00  0.78           H   new
ATOM      0 HG21 VAL A 252      -6.526  46.120  45.304  1.00  0.78           H   new
ATOM      0 HG22 VAL A 252      -6.476  45.068  46.487  1.00  0.78           H   new
ATOM      0 HG23 VAL A 252      -5.660  46.421  46.596  1.00  0.78           H   new
ATOM   3771  N   VAL A 253      -2.749  42.487  45.907  1.00  0.77           N
ATOM   3772  CA  VAL A 253      -1.634  41.681  45.452  1.00  0.77           C
ATOM   3773  C   VAL A 253      -2.008  40.724  44.328  1.00  0.77           C
ATOM   3774  O   VAL A 253      -3.010  40.015  44.396  1.00  0.77           O
ATOM   3775  CB  VAL A 253      -1.093  40.894  46.655  1.00  0.77           C
ATOM   3776  CG1 VAL A 253       0.045  39.995  46.235  1.00  0.77           C
ATOM   3777  CG2 VAL A 253      -0.642  41.887  47.742  1.00  0.77           C
ATOM      0  H   VAL A 253      -3.413  42.025  46.201  1.00  0.77           H   new
ATOM      0  HA  VAL A 253      -0.960  42.275  45.087  1.00  0.77           H   new
ATOM      0  HB  VAL A 253      -1.794  40.327  47.014  1.00  0.77           H   new
ATOM      0 HG11 VAL A 253       0.373  39.507  47.006  1.00  0.77           H   new
ATOM      0 HG12 VAL A 253      -0.268  39.368  45.565  1.00  0.77           H   new
ATOM      0 HG13 VAL A 253       0.762  40.532  45.864  1.00  0.77           H   new
ATOM      0 HG21 VAL A 253      -0.299  41.397  48.506  1.00  0.77           H   new
ATOM      0 HG22 VAL A 253       0.055  42.461  47.387  1.00  0.77           H   new
ATOM      0 HG23 VAL A 253      -1.397  42.429  48.019  1.00  0.77           H   new
ATOM   3787  N   ALA A 254      -1.228  40.715  43.258  1.00  0.78           N
ATOM   3788  CA  ALA A 254      -1.546  39.792  42.181  1.00  0.78           C
ATOM   3789  C   ALA A 254      -1.206  38.370  42.574  1.00  0.78           C
ATOM   3790  O   ALA A 254      -0.246  38.138  43.309  1.00  0.78           O
ATOM   3791  CB  ALA A 254      -0.825  40.170  40.899  1.00  0.78           C
ATOM      0  H   ALA A 254      -0.537  41.213  43.136  1.00  0.78           H   new
ATOM      0  HA  ALA A 254      -2.501  39.850  42.018  1.00  0.78           H   new
ATOM      0  HB1 ALA A 254      -1.055  39.539  40.200  1.00  0.78           H   new
ATOM      0  HB2 ALA A 254      -1.092  41.063  40.629  1.00  0.78           H   new
ATOM      0  HB3 ALA A 254       0.133  40.151  41.049  1.00  0.78           H   new
ATOM   3797  N   LEU A 255      -1.963  37.419  42.050  1.00  0.80           N
ATOM   3798  CA  LEU A 255      -1.687  36.011  42.270  1.00  0.80           C
ATOM   3799  C   LEU A 255      -0.779  35.508  41.159  1.00  0.80           C
ATOM   3800  O   LEU A 255      -0.622  36.177  40.138  1.00  0.80           O
ATOM   3801  CB  LEU A 255      -2.996  35.229  42.326  1.00  0.80           C
ATOM   3802  CG  LEU A 255      -3.960  35.725  43.410  1.00  0.80           C
ATOM   3803  CD1 LEU A 255      -5.244  34.934  43.360  1.00  0.80           C
ATOM   3804  CD2 LEU A 255      -3.295  35.624  44.754  1.00  0.80           C
ATOM      0  H   LEU A 255      -2.651  37.572  41.557  1.00  0.80           H   new
ATOM      0  HA  LEU A 255      -1.235  35.884  43.119  1.00  0.80           H   new
ATOM      0  HB2 LEU A 255      -3.435  35.285  41.463  1.00  0.80           H   new
ATOM      0  HB3 LEU A 255      -2.798  34.292  42.483  1.00  0.80           H   new
ATOM      0  HG  LEU A 255      -4.184  36.656  43.253  1.00  0.80           H   new
ATOM      0 HD11 LEU A 255      -5.848  35.254  44.048  1.00  0.80           H   new
ATOM      0 HD12 LEU A 255      -5.658  35.044  42.490  1.00  0.80           H   new
ATOM      0 HD13 LEU A 255      -5.052  33.995  43.510  1.00  0.80           H   new
ATOM      0 HD21 LEU A 255      -3.904  35.938  45.441  1.00  0.80           H   new
ATOM      0 HD22 LEU A 255      -3.058  34.700  44.930  1.00  0.80           H   new
ATOM      0 HD23 LEU A 255      -2.493  36.169  44.760  1.00  0.80           H   new
ATOM   3816  N   GLY A 256      -0.150  34.355  41.353  1.00  0.83           N
ATOM   3817  CA  GLY A 256       0.728  33.843  40.311  1.00  0.83           C
ATOM   3818  C   GLY A 256      -0.089  33.363  39.125  1.00  0.83           C
ATOM   3819  O   GLY A 256      -1.323  33.299  39.194  1.00  0.83           O
ATOM      0  H   GLY A 256      -0.214  33.867  42.058  1.00  0.83           H   new
ATOM      0  HA2 GLY A 256       1.344  34.537  40.028  1.00  0.83           H   new
ATOM      0  HA3 GLY A 256       1.263  33.113  40.660  1.00  0.83           H   new
ATOM   3823  N   SER A 257       0.599  33.014  38.042  1.00  0.86           N
ATOM   3824  CA  SER A 257      -0.098  32.595  36.840  1.00  0.86           C
ATOM   3825  C   SER A 257      -0.954  31.373  37.063  1.00  0.86           C
ATOM   3826  O   SER A 257      -0.508  30.376  37.634  1.00  0.86           O
ATOM   3827  CB  SER A 257       0.881  32.300  35.726  1.00  0.86           C
ATOM   3828  OG  SER A 257       0.210  31.805  34.586  1.00  0.86           O
ATOM      0  H   SER A 257       1.457  33.014  37.986  1.00  0.86           H   new
ATOM      0  HA  SER A 257      -0.676  33.334  36.593  1.00  0.86           H   new
ATOM      0  HB2 SER A 257       1.367  33.107  35.495  1.00  0.86           H   new
ATOM      0  HB3 SER A 257       1.535  31.651  36.028  1.00  0.86           H   new
ATOM      0  HG  SER A 257       0.768  31.648  33.978  1.00  0.86           H   new
ATOM   3834  N   GLN A 258      -2.151  31.415  36.500  1.00  0.90           N
ATOM   3835  CA  GLN A 258      -3.083  30.310  36.563  1.00  0.90           C
ATOM   3836  C   GLN A 258      -2.938  29.387  35.369  1.00  0.90           C
ATOM   3837  O   GLN A 258      -3.726  28.453  35.211  1.00  0.90           O
ATOM   3838  CB  GLN A 258      -4.504  30.828  36.704  1.00  0.90           C
ATOM   3839  CG  GLN A 258      -4.674  31.614  37.972  1.00  0.90           C
ATOM   3840  CD  GLN A 258      -4.403  30.799  39.204  1.00  0.90           C
ATOM   3841  NE2 GLN A 258      -3.436  31.252  40.001  1.00  0.90           N
ATOM   3842  OE1 GLN A 258      -5.036  29.760  39.441  1.00  0.90           O
ATOM      0  H   GLN A 258      -2.446  32.096  36.066  1.00  0.90           H   new
ATOM      0  HA  GLN A 258      -2.875  29.782  37.349  1.00  0.90           H   new
ATOM      0  HB2 GLN A 258      -4.724  31.387  35.942  1.00  0.90           H   new
ATOM      0  HB3 GLN A 258      -5.125  30.083  36.697  1.00  0.90           H   new
ATOM      0  HG2 GLN A 258      -4.076  32.378  37.957  1.00  0.90           H   new
ATOM      0  HG3 GLN A 258      -5.578  31.963  38.013  1.00  0.90           H   new
ATOM      0 HE21 GLN A 258      -3.019  31.978  39.802  1.00  0.90           H   new
ATOM      0 HE22 GLN A 258      -3.228  30.819  40.714  1.00  0.90           H   new
ATOM   3851  N   GLU A 259      -1.933  29.643  34.525  1.00  0.94           N
ATOM   3852  CA  GLU A 259      -1.703  28.810  33.355  1.00  0.94           C
ATOM   3853  C   GLU A 259      -1.503  27.350  33.757  1.00  0.94           C
ATOM   3854  O   GLU A 259      -2.006  26.441  33.100  1.00  0.94           O
ATOM   3855  CB  GLU A 259      -0.499  29.317  32.552  1.00  0.94           C
ATOM   3856  CG  GLU A 259      -0.230  28.489  31.353  1.00  0.94           C
ATOM   3857  CD  GLU A 259       0.836  28.980  30.416  1.00  0.94           C
ATOM   3858  OE1 GLU A 259       1.387  30.037  30.626  1.00  0.94           O
ATOM   3859  OE2 GLU A 259       1.106  28.253  29.475  1.00  0.94           O1-
ATOM      0  H   GLU A 259      -1.378  30.294  34.617  1.00  0.94           H   new
ATOM      0  HA  GLU A 259      -2.490  28.865  32.790  1.00  0.94           H   new
ATOM      0  HB2 GLU A 259      -0.658  30.234  32.279  1.00  0.94           H   new
ATOM      0  HB3 GLU A 259       0.287  29.323  33.121  1.00  0.94           H   new
ATOM      0  HG2 GLU A 259       0.015  27.598  31.649  1.00  0.94           H   new
ATOM      0  HG3 GLU A 259      -1.057  28.404  30.853  1.00  0.94           H   new
ATOM   3866  N   GLY A 260      -0.790  27.111  34.855  1.00  0.99           N
ATOM   3867  CA  GLY A 260      -0.569  25.747  35.319  1.00  0.99           C
ATOM   3868  C   GLY A 260      -1.910  25.066  35.576  1.00  0.99           C
ATOM   3869  O   GLY A 260      -2.183  23.983  35.048  1.00  0.99           O
ATOM      0  H   GLY A 260      -0.428  27.721  35.342  1.00  0.99           H   new
ATOM      0  HA2 GLY A 260      -0.065  25.249  34.657  1.00  0.99           H   new
ATOM      0  HA3 GLY A 260      -0.039  25.755  36.132  1.00  0.99           H   new
ATOM   3873  N   ALA A 261      -2.751  25.726  36.383  1.00  1.04           N
ATOM   3874  CA  ALA A 261      -4.073  25.220  36.738  1.00  1.04           C
ATOM   3875  C   ALA A 261      -4.932  25.012  35.497  1.00  1.04           C
ATOM   3876  O   ALA A 261      -5.702  24.053  35.422  1.00  1.04           O
ATOM   3877  CB  ALA A 261      -4.762  26.182  37.691  1.00  1.04           C
ATOM      0  H   ALA A 261      -2.563  26.486  36.740  1.00  1.04           H   new
ATOM      0  HA  ALA A 261      -3.960  24.362  37.176  1.00  1.04           H   new
ATOM      0  HB1 ALA A 261      -5.639  25.837  37.921  1.00  1.04           H   new
ATOM      0  HB2 ALA A 261      -4.230  26.276  38.497  1.00  1.04           H   new
ATOM      0  HB3 ALA A 261      -4.857  27.048  37.264  1.00  1.04           H   new
ATOM   3883  N   LEU A 262      -4.771  25.883  34.504  1.00  1.09           N
ATOM   3884  CA  LEU A 262      -5.522  25.779  33.267  1.00  1.09           C
ATOM   3885  C   LEU A 262      -5.154  24.493  32.561  1.00  1.09           C
ATOM   3886  O   LEU A 262      -6.029  23.731  32.148  1.00  1.09           O
ATOM   3887  CB  LEU A 262      -5.231  26.946  32.335  1.00  1.09           C
ATOM   3888  CG  LEU A 262      -6.073  26.986  31.086  1.00  1.09           C
ATOM   3889  CD1 LEU A 262      -5.608  25.951  30.138  1.00  1.09           C
ATOM   3890  CD2 LEU A 262      -7.525  26.800  31.465  1.00  1.09           C
ATOM      0  H   LEU A 262      -4.225  26.547  34.532  1.00  1.09           H   new
ATOM      0  HA  LEU A 262      -6.466  25.790  33.492  1.00  1.09           H   new
ATOM      0  HB2 LEU A 262      -5.361  27.774  32.824  1.00  1.09           H   new
ATOM      0  HB3 LEU A 262      -4.296  26.913  32.078  1.00  1.09           H   new
ATOM      0  HG  LEU A 262      -5.985  27.844  30.643  1.00  1.09           H   new
ATOM      0 HD11 LEU A 262      -6.152  25.979  29.335  1.00  1.09           H   new
ATOM      0 HD12 LEU A 262      -4.681  26.117  29.906  1.00  1.09           H   new
ATOM      0 HD13 LEU A 262      -5.686  25.076  30.550  1.00  1.09           H   new
ATOM      0 HD21 LEU A 262      -8.074  26.825  30.666  1.00  1.09           H   new
ATOM      0 HD22 LEU A 262      -7.637  25.944  31.908  1.00  1.09           H   new
ATOM      0 HD23 LEU A 262      -7.797  27.512  32.065  1.00  1.09           H   new
ATOM   3902  N   HIS A 263      -3.860  24.244  32.407  1.00  1.14           N
ATOM   3903  CA  HIS A 263      -3.446  23.049  31.703  1.00  1.14           C
ATOM   3904  C   HIS A 263      -3.947  21.814  32.444  1.00  1.14           C
ATOM   3905  O   HIS A 263      -4.347  20.838  31.811  1.00  1.14           O
ATOM   3906  CB  HIS A 263      -1.933  23.014  31.529  1.00  1.14           C
ATOM   3907  CG  HIS A 263      -1.440  24.046  30.562  1.00  1.14           C
ATOM   3908  CD2 HIS A 263      -0.552  25.033  30.722  1.00  1.14           C
ATOM   3909  ND1 HIS A 263      -1.868  24.118  29.250  1.00  1.14           N
ATOM   3910  CE1 HIS A 263      -1.263  25.136  28.653  1.00  1.14           C
ATOM   3911  NE2 HIS A 263      -0.456  25.705  29.525  1.00  1.14           N
ATOM      0  H   HIS A 263      -3.222  24.743  32.696  1.00  1.14           H   new
ATOM      0  HA  HIS A 263      -3.838  23.057  30.816  1.00  1.14           H   new
ATOM      0  HB2 HIS A 263      -1.509  23.154  32.390  1.00  1.14           H   new
ATOM      0  HB3 HIS A 263      -1.667  22.134  31.221  1.00  1.14           H   new
ATOM      0  HD2 HIS A 263      -0.084  25.230  31.501  1.00  1.14           H   new
ATOM      0  HE1 HIS A 263      -1.387  25.402  27.771  1.00  1.14           H   new
ATOM      0  HE2 HIS A 263       0.048  26.385  29.371  1.00  1.14           H   new
ATOM   3919  N   GLN A 264      -3.942  21.853  33.784  1.00  1.17           N
ATOM   3920  CA  GLN A 264      -4.453  20.733  34.571  1.00  1.17           C
ATOM   3921  C   GLN A 264      -5.962  20.570  34.329  1.00  1.17           C
ATOM   3922  O   GLN A 264      -6.463  19.454  34.156  1.00  1.17           O
ATOM   3923  CB  GLN A 264      -4.193  20.981  36.058  1.00  1.17           C
ATOM   3924  CG  GLN A 264      -2.729  20.935  36.444  1.00  1.17           C
ATOM   3925  CD  GLN A 264      -2.487  21.346  37.887  1.00  1.17           C
ATOM   3926  NE2 GLN A 264      -1.300  21.028  38.390  1.00  1.17           N
ATOM   3927  OE1 GLN A 264      -3.348  21.942  38.545  1.00  1.17           O
ATOM      0  H   GLN A 264      -3.649  22.515  34.248  1.00  1.17           H   new
ATOM      0  HA  GLN A 264      -3.997  19.921  34.299  1.00  1.17           H   new
ATOM      0  HB2 GLN A 264      -4.555  21.848  36.300  1.00  1.17           H   new
ATOM      0  HB3 GLN A 264      -4.675  20.318  36.576  1.00  1.17           H   new
ATOM      0  HG2 GLN A 264      -2.391  20.036  36.307  1.00  1.17           H   new
ATOM      0  HG3 GLN A 264      -2.225  21.520  35.857  1.00  1.17           H   new
ATOM      0 HE21 GLN A 264      -0.724  20.613  37.904  1.00  1.17           H   new
ATOM      0 HE22 GLN A 264      -1.107  21.237  39.202  1.00  1.17           H   new
ATOM   3936  N   ALA A 265      -6.683  21.696  34.245  1.00  1.19           N
ATOM   3937  CA  ALA A 265      -8.121  21.702  33.985  1.00  1.19           C
ATOM   3938  C   ALA A 265      -8.404  21.035  32.646  1.00  1.19           C
ATOM   3939  O   ALA A 265      -9.384  20.309  32.479  1.00  1.19           O
ATOM   3940  CB  ALA A 265      -8.646  23.135  33.992  1.00  1.19           C
ATOM      0  H   ALA A 265      -6.344  22.481  34.339  1.00  1.19           H   new
ATOM      0  HA  ALA A 265      -8.576  21.205  34.683  1.00  1.19           H   new
ATOM      0  HB1 ALA A 265      -9.600  23.131  33.819  1.00  1.19           H   new
ATOM      0  HB2 ALA A 265      -8.477  23.538  34.858  1.00  1.19           H   new
ATOM      0  HB3 ALA A 265      -8.195  23.648  33.304  1.00  1.19           H   new
ATOM   3946  N   LEU A 266      -7.486  21.243  31.712  1.00  1.20           N
ATOM   3947  CA  LEU A 266      -7.546  20.709  30.371  1.00  1.20           C
ATOM   3948  C   LEU A 266      -6.733  19.434  30.201  1.00  1.20           C
ATOM   3949  O   LEU A 266      -6.427  19.048  29.076  1.00  1.20           O
ATOM   3950  CB  LEU A 266      -7.001  21.736  29.382  1.00  1.20           C
ATOM   3951  CG  LEU A 266      -7.961  22.734  28.795  1.00  1.20           C
ATOM   3952  CD1 LEU A 266      -8.589  23.598  29.870  1.00  1.20           C
ATOM   3953  CD2 LEU A 266      -7.163  23.526  27.811  1.00  1.20           C
ATOM      0  H   LEU A 266      -6.784  21.719  31.853  1.00  1.20           H   new
ATOM      0  HA  LEU A 266      -8.479  20.504  30.202  1.00  1.20           H   new
ATOM      0  HB2 LEU A 266      -6.295  22.230  29.827  1.00  1.20           H   new
ATOM      0  HB3 LEU A 266      -6.590  21.252  28.648  1.00  1.20           H   new
ATOM      0  HG  LEU A 266      -8.711  22.302  28.358  1.00  1.20           H   new
ATOM      0 HD11 LEU A 266      -9.201  24.230  29.461  1.00  1.20           H   new
ATOM      0 HD12 LEU A 266      -9.074  23.036  30.495  1.00  1.20           H   new
ATOM      0 HD13 LEU A 266      -7.894  24.082  30.343  1.00  1.20           H   new
ATOM      0 HD21 LEU A 266      -7.732  24.193  27.395  1.00  1.20           H   new
ATOM      0 HD22 LEU A 266      -6.430  23.967  28.269  1.00  1.20           H   new
ATOM      0 HD23 LEU A 266      -6.808  22.933  27.130  1.00  1.20           H   new
ATOM   3965  N   ALA A 267      -6.458  18.711  31.286  1.00  1.18           N
ATOM   3966  CA  ALA A 267      -5.701  17.467  31.186  1.00  1.18           C
ATOM   3967  C   ALA A 267      -6.386  16.467  30.256  1.00  1.18           C
ATOM   3968  O   ALA A 267      -5.720  15.651  29.624  1.00  1.18           O
ATOM   3969  CB  ALA A 267      -5.512  16.849  32.563  1.00  1.18           C
ATOM      0  H   ALA A 267      -6.699  18.923  32.084  1.00  1.18           H   new
ATOM      0  HA  ALA A 267      -4.833  17.682  30.810  1.00  1.18           H   new
ATOM      0  HB1 ALA A 267      -5.008  16.024  32.481  1.00  1.18           H   new
ATOM      0  HB2 ALA A 267      -5.028  17.468  33.132  1.00  1.18           H   new
ATOM      0  HB3 ALA A 267      -6.379  16.660  32.955  1.00  1.18           H   new
ATOM   3975  N   GLY A 268      -7.722  16.504  30.194  1.00  1.14           N
ATOM   3976  CA  GLY A 268      -8.494  15.598  29.345  1.00  1.14           C
ATOM   3977  C   GLY A 268      -8.731  16.153  27.930  1.00  1.14           C
ATOM   3978  O   GLY A 268      -9.481  15.565  27.153  1.00  1.14           O
ATOM      0  H   GLY A 268      -8.203  17.056  30.644  1.00  1.14           H   new
ATOM      0  HA2 GLY A 268      -8.029  14.749  29.280  1.00  1.14           H   new
ATOM      0  HA3 GLY A 268      -9.350  15.421  29.765  1.00  1.14           H   new
ATOM   3982  N   ALA A 269      -8.155  17.312  27.617  1.00  1.09           N
ATOM   3983  CA  ALA A 269      -8.345  17.948  26.317  1.00  1.09           C
ATOM   3984  C   ALA A 269      -7.397  17.375  25.276  1.00  1.09           C
ATOM   3985  O   ALA A 269      -6.361  16.794  25.604  1.00  1.09           O
ATOM   3986  CB  ALA A 269      -8.155  19.435  26.418  1.00  1.09           C
ATOM      0  H   ALA A 269      -7.644  17.750  28.152  1.00  1.09           H   new
ATOM      0  HA  ALA A 269      -9.255  17.765  26.035  1.00  1.09           H   new
ATOM      0  HB1 ALA A 269      -8.285  19.838  25.545  1.00  1.09           H   new
ATOM      0  HB2 ALA A 269      -8.800  19.802  27.043  1.00  1.09           H   new
ATOM      0  HB3 ALA A 269      -7.257  19.626  26.731  1.00  1.09           H   new
ATOM   3992  N   ILE A 270      -7.741  17.545  24.008  1.00  1.03           N
ATOM   3993  CA  ILE A 270      -6.856  17.072  22.950  1.00  1.03           C
ATOM   3994  C   ILE A 270      -5.916  18.183  22.483  1.00  1.03           C
ATOM   3995  O   ILE A 270      -6.393  19.250  22.133  1.00  1.03           O
ATOM   3996  CB  ILE A 270      -7.675  16.548  21.765  1.00  1.03           C
ATOM   3997  CG1 ILE A 270      -8.589  15.413  22.239  1.00  1.03           C
ATOM   3998  CG2 ILE A 270      -6.787  16.146  20.622  1.00  1.03           C
ATOM   3999  CD1 ILE A 270      -7.837  14.237  22.854  1.00  1.03           C
ATOM      0  H   ILE A 270      -8.466  17.923  23.740  1.00  1.03           H   new
ATOM      0  HA  ILE A 270      -6.319  16.349  23.310  1.00  1.03           H   new
ATOM      0  HB  ILE A 270      -8.239  17.259  21.422  1.00  1.03           H   new
ATOM      0 HG12 ILE A 270      -9.215  15.764  22.892  1.00  1.03           H   new
ATOM      0 HG13 ILE A 270      -9.112  15.094  21.487  1.00  1.03           H   new
ATOM      0 HG21 ILE A 270      -7.331  15.819  19.889  1.00  1.03           H   new
ATOM      0 HG22 ILE A 270      -6.273  16.913  20.326  1.00  1.03           H   new
ATOM      0 HG23 ILE A 270      -6.183  15.445  20.913  1.00  1.03           H   new
ATOM      0 HD11 ILE A 270      -8.471  13.557  23.132  1.00  1.03           H   new
ATOM      0 HD12 ILE A 270      -7.229  13.863  22.198  1.00  1.03           H   new
ATOM      0 HD13 ILE A 270      -7.333  14.542  23.624  1.00  1.03           H   new
ATOM   4011  N   PRO A 271      -4.585  18.028  22.518  1.00  0.99           N
ATOM   4012  CA  PRO A 271      -3.667  19.055  22.059  1.00  0.99           C
ATOM   4013  C   PRO A 271      -3.805  19.199  20.549  1.00  0.99           C
ATOM   4014  O   PRO A 271      -3.816  18.196  19.837  1.00  0.99           O
ATOM   4015  CB  PRO A 271      -2.303  18.508  22.487  1.00  0.99           C
ATOM   4016  CG  PRO A 271      -2.497  16.998  22.581  1.00  0.99           C
ATOM   4017  CD  PRO A 271      -3.953  16.799  23.010  1.00  0.99           C
ATOM      0  HA  PRO A 271      -3.821  19.942  22.421  1.00  0.99           H   new
ATOM      0  HB2 PRO A 271      -1.615  18.735  21.842  1.00  0.99           H   new
ATOM      0  HB3 PRO A 271      -2.026  18.881  23.339  1.00  0.99           H   new
ATOM      0  HG2 PRO A 271      -2.322  16.570  21.728  1.00  0.99           H   new
ATOM      0  HG3 PRO A 271      -1.886  16.607  23.225  1.00  0.99           H   new
ATOM      0  HD2 PRO A 271      -4.344  16.005  22.612  1.00  0.99           H   new
ATOM      0  HD3 PRO A 271      -4.039  16.706  23.972  1.00  0.99           H   new
ATOM   4025  N   VAL A 272      -3.870  20.434  20.069  1.00  0.97           N
ATOM   4026  CA  VAL A 272      -4.040  20.733  18.642  1.00  0.97           C
ATOM   4027  C   VAL A 272      -3.031  21.798  18.199  1.00  0.97           C
ATOM   4028  O   VAL A 272      -2.296  22.326  19.033  1.00  0.97           O
ATOM   4029  CB  VAL A 272      -5.502  21.155  18.345  1.00  0.97           C
ATOM   4030  CG1 VAL A 272      -6.457  20.018  18.742  1.00  0.97           C
ATOM   4031  CG2 VAL A 272      -5.848  22.389  19.059  1.00  0.97           C
ATOM      0  H   VAL A 272      -3.816  21.135  20.565  1.00  0.97           H   new
ATOM      0  HA  VAL A 272      -3.863  19.931  18.126  1.00  0.97           H   new
ATOM      0  HB  VAL A 272      -5.589  21.328  17.395  1.00  0.97           H   new
ATOM      0 HG11 VAL A 272      -7.371  20.283  18.556  1.00  0.97           H   new
ATOM      0 HG12 VAL A 272      -6.242  19.221  18.232  1.00  0.97           H   new
ATOM      0 HG13 VAL A 272      -6.362  19.831  19.689  1.00  0.97           H   new
ATOM      0 HG21 VAL A 272      -6.765  22.633  18.858  1.00  0.97           H   new
ATOM      0 HG22 VAL A 272      -5.753  22.248  20.014  1.00  0.97           H   new
ATOM      0 HG23 VAL A 272      -5.255  23.103  18.777  1.00  0.97           H   new
ATOM   4041  N   GLU A 273      -2.944  22.081  16.894  1.00  0.98           N
ATOM   4042  CA  GLU A 273      -2.013  23.132  16.447  1.00  0.98           C
ATOM   4043  C   GLU A 273      -2.721  24.291  15.734  1.00  0.98           C
ATOM   4044  O   GLU A 273      -3.400  24.089  14.730  1.00  0.98           O
ATOM   4045  CB  GLU A 273      -0.942  22.523  15.526  1.00  0.98           C
ATOM   4046  CG  GLU A 273       0.121  23.492  15.022  1.00  0.98           C
ATOM   4047  CD  GLU A 273       1.177  22.820  14.144  1.00  0.98           C
ATOM   4048  OE1 GLU A 273       1.129  21.614  13.978  1.00  0.98           O
ATOM   4049  OE2 GLU A 273       2.025  23.517  13.641  1.00  0.98           O1-
ATOM      0  H   GLU A 273      -3.395  21.695  16.272  1.00  0.98           H   new
ATOM      0  HA  GLU A 273      -1.598  23.502  17.242  1.00  0.98           H   new
ATOM      0  HB2 GLU A 273      -0.500  21.803  16.002  1.00  0.98           H   new
ATOM      0  HB3 GLU A 273      -1.385  22.127  14.759  1.00  0.98           H   new
ATOM      0  HG2 GLU A 273      -0.308  24.201  14.517  1.00  0.98           H   new
ATOM      0  HG3 GLU A 273       0.557  23.909  15.782  1.00  0.98           H   new
ATOM   4056  N   PHE A 274      -2.541  25.516  16.241  1.00  1.00           N
ATOM   4057  CA  PHE A 274      -3.187  26.696  15.645  1.00  1.00           C
ATOM   4058  C   PHE A 274      -2.229  27.659  14.964  1.00  1.00           C
ATOM   4059  O   PHE A 274      -1.173  28.000  15.502  1.00  1.00           O
ATOM   4060  CB  PHE A 274      -4.008  27.458  16.689  1.00  1.00           C
ATOM   4061  CG  PHE A 274      -4.597  28.802  16.203  1.00  1.00           C
ATOM   4062  CD1 PHE A 274      -5.599  28.884  15.230  1.00  1.00           C
ATOM   4063  CD2 PHE A 274      -4.161  29.984  16.767  1.00  1.00           C
ATOM   4064  CE1 PHE A 274      -6.128  30.078  14.848  1.00  1.00           C
ATOM   4065  CE2 PHE A 274      -4.690  31.190  16.376  1.00  1.00           C
ATOM   4066  CZ  PHE A 274      -5.678  31.233  15.421  1.00  1.00           C
ATOM      0  H   PHE A 274      -2.051  25.686  16.927  1.00  1.00           H   new
ATOM      0  HA  PHE A 274      -3.765  26.339  14.953  1.00  1.00           H   new
ATOM      0  HB2 PHE A 274      -4.736  26.890  16.986  1.00  1.00           H   new
ATOM      0  HB3 PHE A 274      -3.447  27.627  17.462  1.00  1.00           H   new
ATOM      0  HD1 PHE A 274      -5.911  28.103  14.834  1.00  1.00           H   new
ATOM      0  HD2 PHE A 274      -3.500  29.964  17.421  1.00  1.00           H   new
ATOM      0  HE1 PHE A 274      -6.794  30.107  14.199  1.00  1.00           H   new
ATOM      0  HE2 PHE A 274      -4.379  31.979  16.758  1.00  1.00           H   new
ATOM      0  HZ  PHE A 274      -6.041  32.050  15.165  1.00  1.00           H   new
ATOM   4076  N   SER A 275      -2.632  28.116  13.781  1.00  1.01           N
ATOM   4077  CA  SER A 275      -1.869  29.088  13.022  1.00  1.01           C
ATOM   4078  C   SER A 275      -2.766  30.028  12.216  1.00  1.01           C
ATOM   4079  O   SER A 275      -3.550  29.593  11.365  1.00  1.01           O
ATOM   4080  CB  SER A 275      -0.937  28.355  12.079  1.00  1.01           C
ATOM   4081  OG  SER A 275      -0.204  29.248  11.290  1.00  1.01           O
ATOM      0  H   SER A 275      -3.361  27.866  13.398  1.00  1.01           H   new
ATOM      0  HA  SER A 275      -1.369  29.630  13.652  1.00  1.01           H   new
ATOM      0  HB2 SER A 275      -0.329  27.798  12.590  1.00  1.01           H   new
ATOM      0  HB3 SER A 275      -1.451  27.763  11.508  1.00  1.01           H   new
ATOM      0  HG  SER A 275       0.305  28.818  10.778  1.00  1.01           H   new
ATOM   4087  N   SER A 276      -2.627  31.334  12.438  1.00  1.01           N
ATOM   4088  CA  SER A 276      -3.430  32.291  11.681  1.00  1.01           C
ATOM   4089  C   SER A 276      -4.942  32.025  11.796  1.00  1.01           C
ATOM   4090  O   SER A 276      -5.592  32.549  12.696  1.00  1.01           O
ATOM   4091  CB  SER A 276      -2.978  32.328  10.226  1.00  1.01           C
ATOM   4092  OG  SER A 276      -3.549  33.417   9.565  1.00  1.01           O
ATOM      0  H   SER A 276      -2.086  31.680  13.010  1.00  1.01           H   new
ATOM      0  HA  SER A 276      -3.282  33.165  12.075  1.00  1.01           H   new
ATOM      0  HB2 SER A 276      -2.011  32.388  10.183  1.00  1.01           H   new
ATOM      0  HB3 SER A 276      -3.231  31.504   9.782  1.00  1.01           H   new
ATOM      0  HG  SER A 276      -3.291  33.426   8.766  1.00  1.01           H   new
ATOM   4098  N   ASN A 277      -5.512  31.351  10.796  1.00  0.99           N
ATOM   4099  CA  ASN A 277      -6.950  31.077  10.728  1.00  0.99           C
ATOM   4100  C   ASN A 277      -7.265  29.582  10.607  1.00  0.99           C
ATOM   4101  O   ASN A 277      -8.383  29.211  10.232  1.00  0.99           O
ATOM   4102  CB  ASN A 277      -7.587  31.828   9.569  1.00  0.99           C
ATOM   4103  CG  ASN A 277      -7.573  33.324   9.753  1.00  0.99           C
ATOM   4104  ND2 ASN A 277      -6.735  34.000   9.001  1.00  0.99           N
ATOM   4105  OD1 ASN A 277      -8.327  33.868  10.567  1.00  0.99           O
ATOM      0  H   ASN A 277      -5.069  31.036  10.129  1.00  0.99           H   new
ATOM      0  HA  ASN A 277      -7.326  31.388  11.566  1.00  0.99           H   new
ATOM      0  HB2 ASN A 277      -7.119  31.604   8.750  1.00  0.99           H   new
ATOM      0  HB3 ASN A 277      -8.504  31.529   9.462  1.00  0.99           H   new
ATOM      0 HD21 ASN A 277      -6.696  34.857   9.064  1.00  0.99           H   new
ATOM      0 HD22 ASN A 277      -6.226  33.586   8.445  1.00  0.99           H   new
ATOM   4112  N   THR A 278      -6.281  28.729  10.888  1.00  0.96           N
ATOM   4113  CA  THR A 278      -6.466  27.281  10.771  1.00  0.96           C
ATOM   4114  C   THR A 278      -6.017  26.494  12.004  1.00  0.96           C
ATOM   4115  O   THR A 278      -4.965  26.773  12.592  1.00  0.96           O
ATOM   4116  CB  THR A 278      -5.719  26.740   9.526  1.00  0.96           C
ATOM   4117  CG2 THR A 278      -5.933  25.206   9.366  1.00  0.96           C
ATOM   4118  OG1 THR A 278      -6.221  27.400   8.351  1.00  0.96           O
ATOM      0  H   THR A 278      -5.497  28.968  11.149  1.00  0.96           H   new
ATOM      0  HA  THR A 278      -7.423  27.148  10.684  1.00  0.96           H   new
ATOM      0  HB  THR A 278      -4.771  26.913   9.640  1.00  0.96           H   new
ATOM      0  HG1 THR A 278      -5.818  27.111   7.673  1.00  0.96           H   new
ATOM      0 HG21 THR A 278      -5.456  24.893   8.581  1.00  0.96           H   new
ATOM      0 HG22 THR A 278      -5.597  24.748  10.152  1.00  0.96           H   new
ATOM      0 HG23 THR A 278      -6.880  25.020   9.264  1.00  0.96           H   new
ATOM   4126  N   VAL A 279      -6.820  25.502  12.397  1.00  0.95           N
ATOM   4127  CA  VAL A 279      -6.424  24.615  13.483  1.00  0.95           C
ATOM   4128  C   VAL A 279      -6.340  23.172  13.041  1.00  0.95           C
ATOM   4129  O   VAL A 279      -7.320  22.608  12.561  1.00  0.95           O
ATOM   4130  CB  VAL A 279      -7.409  24.633  14.655  1.00  0.95           C
ATOM   4131  CG1 VAL A 279      -6.930  23.659  15.709  1.00  0.95           C
ATOM   4132  CG2 VAL A 279      -7.476  25.930  15.235  1.00  0.95           C
ATOM      0  H   VAL A 279      -7.588  25.330  12.050  1.00  0.95           H   new
ATOM      0  HA  VAL A 279      -5.557  24.952  13.758  1.00  0.95           H   new
ATOM      0  HB  VAL A 279      -8.288  24.386  14.328  1.00  0.95           H   new
ATOM      0 HG11 VAL A 279      -7.547  23.662  16.457  1.00  0.95           H   new
ATOM      0 HG12 VAL A 279      -6.887  22.767  15.330  1.00  0.95           H   new
ATOM      0 HG13 VAL A 279      -6.049  23.922  16.017  1.00  0.95           H   new
ATOM      0 HG21 VAL A 279      -8.104  25.922  15.974  1.00  0.95           H   new
ATOM      0 HG22 VAL A 279      -6.598  26.185  15.559  1.00  0.95           H   new
ATOM      0 HG23 VAL A 279      -7.772  26.568  14.567  1.00  0.95           H   new
ATOM   4142  N   LYS A 280      -5.184  22.555  13.235  1.00  0.96           N
ATOM   4143  CA  LYS A 280      -5.032  21.150  12.911  1.00  0.96           C
ATOM   4144  C   LYS A 280      -5.518  20.358  14.100  1.00  0.96           C
ATOM   4145  O   LYS A 280      -5.016  20.529  15.213  1.00  0.96           O
ATOM   4146  CB  LYS A 280      -3.586  20.800  12.622  1.00  0.96           C
ATOM   4147  CG  LYS A 280      -3.362  19.364  12.215  1.00  0.96           C
ATOM   4148  CD  LYS A 280      -1.906  19.144  11.804  1.00  0.96           C
ATOM   4149  CE  LYS A 280      -0.992  19.156  13.029  1.00  0.96           C
ATOM   4150  NZ  LYS A 280       0.431  18.940  12.676  1.00  0.96           N1+
ATOM      0  H   LYS A 280      -4.479  22.931  13.552  1.00  0.96           H   new
ATOM      0  HA  LYS A 280      -5.544  20.943  12.114  1.00  0.96           H   new
ATOM      0  HB2 LYS A 280      -3.259  21.380  11.916  1.00  0.96           H   new
ATOM      0  HB3 LYS A 280      -3.055  20.988  13.412  1.00  0.96           H   new
ATOM      0  HG2 LYS A 280      -3.588  18.775  12.951  1.00  0.96           H   new
ATOM      0  HG3 LYS A 280      -3.950  19.136  11.478  1.00  0.96           H   new
ATOM      0  HD2 LYS A 280      -1.821  18.297  11.339  1.00  0.96           H   new
ATOM      0  HD3 LYS A 280      -1.632  19.837  11.183  1.00  0.96           H   new
ATOM      0  HE2 LYS A 280      -1.083  20.005  13.489  1.00  0.96           H   new
ATOM      0  HE3 LYS A 280      -1.277  18.466  13.649  1.00  0.96           H   new
ATOM      0  HZ1 LYS A 280       0.723  18.193  13.061  1.00  0.96           H   new
ATOM      0  HZ2 LYS A 280       0.510  18.868  11.792  1.00  0.96           H   new
ATOM      0  HZ3 LYS A 280       0.916  19.629  12.962  1.00  0.96           H   new
ATOM   4164  N   LEU A 281      -6.501  19.511  13.873  1.00  0.99           N
ATOM   4165  CA  LEU A 281      -7.105  18.738  14.939  1.00  0.99           C
ATOM   4166  C   LEU A 281      -6.523  17.317  14.846  1.00  0.99           C
ATOM   4167  O   LEU A 281      -6.272  16.827  13.747  1.00  0.99           O
ATOM   4168  CB  LEU A 281      -8.635  18.864  14.789  1.00  0.99           C
ATOM   4169  CG  LEU A 281      -9.183  20.409  14.868  1.00  0.99           C
ATOM   4170  CD1 LEU A 281     -10.668  20.533  14.582  1.00  0.99           C
ATOM   4171  CD2 LEU A 281      -8.944  20.939  16.233  1.00  0.99           C
ATOM      0  H   LEU A 281      -6.839  19.366  13.095  1.00  0.99           H   new
ATOM      0  HA  LEU A 281      -6.907  19.048  15.837  1.00  0.99           H   new
ATOM      0  HB2 LEU A 281      -8.901  18.478  13.940  1.00  0.99           H   new
ATOM      0  HB3 LEU A 281      -9.064  18.342  15.485  1.00  0.99           H   new
ATOM      0  HG  LEU A 281      -8.703  20.908  14.189  1.00  0.99           H   new
ATOM      0 HD11 LEU A 281     -10.933  21.464  14.643  1.00  0.99           H   new
ATOM      0 HD12 LEU A 281     -10.855  20.202  13.690  1.00  0.99           H   new
ATOM      0 HD13 LEU A 281     -11.167  20.012  15.230  1.00  0.99           H   new
ATOM      0 HD21 LEU A 281      -9.266  21.852  16.287  1.00  0.99           H   new
ATOM      0 HD22 LEU A 281      -9.416  20.392  16.880  1.00  0.99           H   new
ATOM      0 HD23 LEU A 281      -7.994  20.920  16.426  1.00  0.99           H   new
ATOM   4183  N   THR A 282      -6.257  16.672  15.988  1.00  1.04           N
ATOM   4184  CA  THR A 282      -5.542  15.385  15.961  1.00  1.04           C
ATOM   4185  C   THR A 282      -6.380  14.139  16.235  1.00  1.04           C
ATOM   4186  O   THR A 282      -5.927  13.020  15.998  1.00  1.04           O
ATOM   4187  CB  THR A 282      -4.416  15.409  16.996  1.00  1.04           C
ATOM   4188  CG2 THR A 282      -3.550  16.650  16.761  1.00  1.04           C
ATOM   4189  OG1 THR A 282      -4.980  15.506  18.295  1.00  1.04           O
ATOM      0  H   THR A 282      -6.475  16.952  16.771  1.00  1.04           H   new
ATOM      0  HA  THR A 282      -5.230  15.308  15.046  1.00  1.04           H   new
ATOM      0  HB  THR A 282      -3.885  14.601  16.916  1.00  1.04           H   new
ATOM      0  HG1 THR A 282      -4.365  15.518  18.867  1.00  1.04           H   new
ATOM      0 HG21 THR A 282      -2.833  16.673  17.414  1.00  1.04           H   new
ATOM      0 HG22 THR A 282      -3.173  16.617  15.868  1.00  1.04           H   new
ATOM      0 HG23 THR A 282      -4.095  17.447  16.852  1.00  1.04           H   new
ATOM   4197  N   SER A 283      -7.592  14.331  16.729  1.00  1.09           N
ATOM   4198  CA  SER A 283      -8.475  13.224  17.104  1.00  1.09           C
ATOM   4199  C   SER A 283      -9.672  13.170  16.184  1.00  1.09           C
ATOM   4200  O   SER A 283     -10.754  12.723  16.555  1.00  1.09           O
ATOM   4201  CB  SER A 283      -8.931  13.373  18.530  1.00  1.09           C
ATOM   4202  OG  SER A 283      -7.845  13.300  19.402  1.00  1.09           O
ATOM      0  H   SER A 283      -7.933  15.110  16.859  1.00  1.09           H   new
ATOM      0  HA  SER A 283      -7.977  12.396  17.020  1.00  1.09           H   new
ATOM      0  HB2 SER A 283      -9.386  14.222  18.642  1.00  1.09           H   new
ATOM      0  HB3 SER A 283      -9.572  12.677  18.744  1.00  1.09           H   new
ATOM      0  HG  SER A 283      -7.648  12.495  19.538  1.00  1.09           H   new
ATOM   4208  N   GLY A 284      -9.480  13.664  14.980  1.00  1.10           N
ATOM   4209  CA  GLY A 284     -10.564  13.736  14.032  1.00  1.10           C
ATOM   4210  C   GLY A 284     -11.113  12.386  13.714  1.00  1.10           C
ATOM   4211  O   GLY A 284     -10.417  11.377  13.787  1.00  1.10           O
ATOM      0  H   GLY A 284      -8.727  13.964  14.692  1.00  1.10           H   new
ATOM      0  HA2 GLY A 284     -11.270  14.296  14.390  1.00  1.10           H   new
ATOM      0  HA3 GLY A 284     -10.253  14.159  13.216  1.00  1.10           H   new
ATOM   4215  N   HIS A 285     -12.365  12.370  13.315  1.00  1.08           N
ATOM   4216  CA  HIS A 285     -13.013  11.128  12.974  1.00  1.08           C
ATOM   4217  C   HIS A 285     -14.026  11.352  11.883  1.00  1.08           C
ATOM   4218  O   HIS A 285     -14.747  12.349  11.888  1.00  1.08           O
ATOM   4219  CB  HIS A 285     -13.684  10.503  14.197  1.00  1.08           C
ATOM   4220  CG  HIS A 285     -14.325   9.228  13.893  1.00  1.08           C
ATOM   4221  CD2 HIS A 285     -13.966   7.982  14.157  1.00  1.08           C
ATOM   4222  ND1 HIS A 285     -15.518   9.143  13.225  1.00  1.08           N
ATOM   4223  CE1 HIS A 285     -15.844   7.905  13.082  1.00  1.08           C
ATOM   4224  NE2 HIS A 285     -14.921   7.183  13.642  1.00  1.08           N
ATOM      0  H   HIS A 285     -12.859  13.069  13.235  1.00  1.08           H   new
ATOM      0  HA  HIS A 285     -12.335  10.512  12.655  1.00  1.08           H   new
ATOM      0  HB2 HIS A 285     -13.022  10.371  14.893  1.00  1.08           H   new
ATOM      0  HB3 HIS A 285     -14.346  11.119  14.549  1.00  1.08           H   new
ATOM      0  HD1 HIS A 285     -15.978   9.813  12.944  1.00  1.08           H   new
ATOM      0  HD2 HIS A 285     -13.201   7.710  14.611  1.00  1.08           H   new
ATOM      0  HE1 HIS A 285     -16.605   7.585  12.654  1.00  1.08           H   new
ATOM   4232  N   LEU A 286     -14.065  10.423  10.943  1.00  1.04           N
ATOM   4233  CA  LEU A 286     -14.967  10.542   9.827  1.00  1.04           C
ATOM   4234  C   LEU A 286     -15.574   9.203   9.436  1.00  1.04           C
ATOM   4235  O   LEU A 286     -14.873   8.205   9.250  1.00  1.04           O
ATOM   4236  CB  LEU A 286     -14.184  11.115   8.657  1.00  1.04           C
ATOM   4237  CG  LEU A 286     -14.905  11.369   7.426  1.00  1.04           C
ATOM   4238  CD1 LEU A 286     -15.853  12.444   7.657  1.00  1.04           C
ATOM   4239  CD2 LEU A 286     -13.942  11.739   6.390  1.00  1.04           C
ATOM      0  H   LEU A 286     -13.575   9.717  10.937  1.00  1.04           H   new
ATOM      0  HA  LEU A 286     -15.703  11.123  10.076  1.00  1.04           H   new
ATOM      0  HB2 LEU A 286     -13.783  11.950   8.946  1.00  1.04           H   new
ATOM      0  HB3 LEU A 286     -13.457  10.505   8.457  1.00  1.04           H   new
ATOM      0  HG  LEU A 286     -15.390  10.580   7.137  1.00  1.04           H   new
ATOM      0 HD11 LEU A 286     -16.343  12.625   6.840  1.00  1.04           H   new
ATOM      0 HD12 LEU A 286     -16.474  12.184   8.355  1.00  1.04           H   new
ATOM      0 HD13 LEU A 286     -15.376  13.243   7.931  1.00  1.04           H   new
ATOM      0 HD21 LEU A 286     -14.411  11.912   5.559  1.00  1.04           H   new
ATOM      0 HD22 LEU A 286     -13.463  12.537   6.663  1.00  1.04           H   new
ATOM      0 HD23 LEU A 286     -13.312  11.013   6.260  1.00  1.04           H   new
ATOM   4251  N   LYS A 287     -16.891   9.170   9.335  1.00  1.01           N
ATOM   4252  CA  LYS A 287     -17.588   7.968   8.896  1.00  1.01           C
ATOM   4253  C   LYS A 287     -17.782   7.992   7.393  1.00  1.01           C
ATOM   4254  O   LYS A 287     -18.331   8.957   6.860  1.00  1.01           O
ATOM   4255  CB  LYS A 287     -18.937   7.855   9.579  1.00  1.01           C
ATOM   4256  CG  LYS A 287     -19.754   6.672   9.147  1.00  1.01           C
ATOM   4257  CD  LYS A 287     -21.062   6.670   9.878  1.00  1.01           C
ATOM   4258  CE  LYS A 287     -22.012   5.621   9.346  1.00  1.01           C
ATOM   4259  NZ  LYS A 287     -23.251   5.606  10.129  1.00  1.01           N1+
ATOM      0  H   LYS A 287     -17.405   9.835   9.516  1.00  1.01           H   new
ATOM      0  HA  LYS A 287     -17.047   7.200   9.137  1.00  1.01           H   new
ATOM      0  HB2 LYS A 287     -18.799   7.806  10.538  1.00  1.01           H   new
ATOM      0  HB3 LYS A 287     -19.443   8.664   9.407  1.00  1.01           H   new
ATOM      0  HG2 LYS A 287     -19.908   6.706   8.190  1.00  1.01           H   new
ATOM      0  HG3 LYS A 287     -19.271   5.850   9.328  1.00  1.01           H   new
ATOM      0  HD2 LYS A 287     -20.903   6.511  10.822  1.00  1.01           H   new
ATOM      0  HD3 LYS A 287     -21.474   7.545   9.803  1.00  1.01           H   new
ATOM      0  HE2 LYS A 287     -22.214   5.802   8.415  1.00  1.01           H   new
ATOM      0  HE3 LYS A 287     -21.591   4.748   9.380  1.00  1.01           H   new
ATOM      0  HZ1 LYS A 287     -23.828   5.036   9.761  1.00  1.01           H   new
ATOM      0  HZ2 LYS A 287     -23.073   5.350  10.963  1.00  1.01           H   new
ATOM      0  HZ3 LYS A 287     -23.606   6.422  10.139  1.00  1.01           H   new
ATOM   4273  N   CYS A 288     -17.325   6.948   6.702  1.00  0.99           N
ATOM   4274  CA  CYS A 288     -17.466   6.925   5.250  1.00  0.99           C
ATOM   4275  C   CYS A 288     -18.029   5.642   4.672  1.00  0.99           C
ATOM   4276  O   CYS A 288     -17.643   4.537   5.054  1.00  0.99           O
ATOM   4277  CB  CYS A 288     -16.118   7.169   4.575  1.00  0.99           C
ATOM   4278  SG  CYS A 288     -15.339   8.763   4.955  1.00  0.99           S
ATOM      0  H   CYS A 288     -16.940   6.260   7.045  1.00  0.99           H   new
ATOM      0  HA  CYS A 288     -18.106   7.631   5.069  1.00  0.99           H   new
ATOM      0  HB2 CYS A 288     -15.510   6.459   4.833  1.00  0.99           H   new
ATOM      0  HB3 CYS A 288     -16.237   7.105   3.615  1.00  0.99           H   new
ATOM   4283  N   ARG A 289     -18.915   5.790   3.698  1.00  1.00           N
ATOM   4284  CA  ARG A 289     -19.361   4.646   2.921  1.00  1.00           C
ATOM   4285  C   ARG A 289     -18.527   4.645   1.661  1.00  1.00           C
ATOM   4286  O   ARG A 289     -18.449   5.664   0.965  1.00  1.00           O
ATOM   4287  CB  ARG A 289     -20.842   4.694   2.589  1.00  1.00           C
ATOM   4288  CG  ARG A 289     -21.333   3.512   1.732  1.00  1.00           C
ATOM   4289  CD  ARG A 289     -22.831   3.402   1.710  1.00  1.00           C
ATOM   4290  NE  ARG A 289     -23.337   2.991   3.008  1.00  1.00           N
ATOM   4291  CZ  ARG A 289     -24.627   2.807   3.339  1.00  1.00           C
ATOM   4292  NH1 ARG A 289     -25.588   2.999   2.450  1.00  1.00           N1+
ATOM   4293  NH2 ARG A 289     -24.919   2.423   4.574  1.00  1.00           N
ATOM      0  H   ARG A 289     -19.269   6.541   3.472  1.00  1.00           H   new
ATOM      0  HA  ARG A 289     -19.245   3.832   3.436  1.00  1.00           H   new
ATOM      0  HB2 ARG A 289     -21.349   4.714   3.416  1.00  1.00           H   new
ATOM      0  HB3 ARG A 289     -21.032   5.522   2.120  1.00  1.00           H   new
ATOM      0  HG2 ARG A 289     -21.006   3.616   0.825  1.00  1.00           H   new
ATOM      0  HG3 ARG A 289     -20.956   2.687   2.077  1.00  1.00           H   new
ATOM      0  HD2 ARG A 289     -23.219   4.256   1.463  1.00  1.00           H   new
ATOM      0  HD3 ARG A 289     -23.103   2.761   1.035  1.00  1.00           H   new
ATOM      0  HE  ARG A 289     -22.754   2.852   3.625  1.00  1.00           H   new
ATOM      0 HH11 ARG A 289     -25.391   3.244   1.650  1.00  1.00           H   new
ATOM      0 HH12 ARG A 289     -26.410   2.878   2.672  1.00  1.00           H   new
ATOM      0 HH21 ARG A 289     -24.289   2.297   5.145  1.00  1.00           H   new
ATOM      0 HH22 ARG A 289     -25.739   2.300   4.804  1.00  1.00           H   new
ATOM   4307  N   VAL A 290     -17.864   3.538   1.384  1.00  1.04           N
ATOM   4308  CA  VAL A 290     -17.022   3.497   0.207  1.00  1.04           C
ATOM   4309  C   VAL A 290     -17.550   2.495  -0.801  1.00  1.04           C
ATOM   4310  O   VAL A 290     -17.738   1.312  -0.493  1.00  1.04           O
ATOM   4311  CB  VAL A 290     -15.568   3.163   0.584  1.00  1.04           C
ATOM   4312  CG1 VAL A 290     -14.742   3.124  -0.651  1.00  1.04           C
ATOM   4313  CG2 VAL A 290     -15.024   4.220   1.550  1.00  1.04           C
ATOM      0  H   VAL A 290     -17.886   2.816   1.851  1.00  1.04           H   new
ATOM      0  HA  VAL A 290     -17.038   4.377  -0.200  1.00  1.04           H   new
ATOM      0  HB  VAL A 290     -15.535   2.298   1.021  1.00  1.04           H   new
ATOM      0 HG11 VAL A 290     -13.824   2.914  -0.420  1.00  1.04           H   new
ATOM      0 HG12 VAL A 290     -15.088   2.444  -1.250  1.00  1.04           H   new
ATOM      0 HG13 VAL A 290     -14.775   3.988  -1.090  1.00  1.04           H   new
ATOM      0 HG21 VAL A 290     -14.108   4.004   1.784  1.00  1.04           H   new
ATOM      0 HG22 VAL A 290     -15.052   5.092   1.125  1.00  1.04           H   new
ATOM      0 HG23 VAL A 290     -15.567   4.235   2.353  1.00  1.04           H   new
ATOM   4323  N   LYS A 291     -17.835   3.001  -1.997  1.00  1.09           N
ATOM   4324  CA  LYS A 291     -18.369   2.214  -3.089  1.00  1.09           C
ATOM   4325  C   LYS A 291     -17.233   1.810  -3.997  1.00  1.09           C
ATOM   4326  O   LYS A 291     -16.438   2.644  -4.444  1.00  1.09           O
ATOM   4327  CB  LYS A 291     -19.389   3.016  -3.891  1.00  1.09           C
ATOM   4328  CG  LYS A 291     -20.638   3.435  -3.135  1.00  1.09           C
ATOM   4329  CD  LYS A 291     -21.583   4.227  -4.031  1.00  1.09           C
ATOM   4330  CE  LYS A 291     -22.835   4.658  -3.275  1.00  1.09           C
ATOM   4331  NZ  LYS A 291     -23.776   5.422  -4.143  1.00  1.09           N1+
ATOM      0  H   LYS A 291     -17.719   3.830  -2.195  1.00  1.09           H   new
ATOM      0  HA  LYS A 291     -18.811   1.431  -2.725  1.00  1.09           H   new
ATOM      0  HB2 LYS A 291     -18.954   3.813  -4.231  1.00  1.09           H   new
ATOM      0  HB3 LYS A 291     -19.658   2.489  -4.660  1.00  1.09           H   new
ATOM      0  HG2 LYS A 291     -21.093   2.649  -2.795  1.00  1.09           H   new
ATOM      0  HG3 LYS A 291     -20.389   3.973  -2.367  1.00  1.09           H   new
ATOM      0  HD2 LYS A 291     -21.125   5.010  -4.375  1.00  1.09           H   new
ATOM      0  HD3 LYS A 291     -21.835   3.687  -4.796  1.00  1.09           H   new
ATOM      0  HE2 LYS A 291     -23.285   3.874  -2.923  1.00  1.09           H   new
ATOM      0  HE3 LYS A 291     -22.581   5.205  -2.515  1.00  1.09           H   new
ATOM      0  HZ1 LYS A 291     -24.493   5.656  -3.670  1.00  1.09           H   new
ATOM      0  HZ2 LYS A 291     -23.371   6.153  -4.449  1.00  1.09           H   new
ATOM      0  HZ3 LYS A 291     -24.027   4.913  -4.829  1.00  1.09           H   new
ATOM   4345  N   MET A 292     -17.200   0.536  -4.331  1.00  1.13           N
ATOM   4346  CA  MET A 292     -16.168  -0.007  -5.186  1.00  1.13           C
ATOM   4347  C   MET A 292     -16.738  -0.302  -6.583  1.00  1.13           C
ATOM   4348  O   MET A 292     -16.208  -1.113  -7.350  1.00  1.13           O
ATOM   4349  CB  MET A 292     -15.559  -1.219  -4.497  1.00  1.13           C
ATOM   4350  CG  MET A 292     -14.937  -0.908  -3.081  1.00  1.13           C
ATOM   4351  SD  MET A 292     -13.627   0.374  -3.102  1.00  1.13           S
ATOM   4352  CE  MET A 292     -12.856   0.226  -1.482  1.00  1.13           C
ATOM      0  H   MET A 292     -17.779  -0.042  -4.067  1.00  1.13           H   new
ATOM      0  HA  MET A 292     -15.453   0.633  -5.328  1.00  1.13           H   new
ATOM      0  HB2 MET A 292     -16.243  -1.900  -4.397  1.00  1.13           H   new
ATOM      0  HB3 MET A 292     -14.869  -1.591  -5.068  1.00  1.13           H   new
ATOM      0  HG2 MET A 292     -15.646  -0.622  -2.483  1.00  1.13           H   new
ATOM      0  HG3 MET A 292     -14.569  -1.727  -2.714  1.00  1.13           H   new
ATOM      0  HE1 MET A 292     -12.141   0.876  -1.403  1.00  1.13           H   new
ATOM      0  HE2 MET A 292     -13.518   0.389  -0.792  1.00  1.13           H   new
ATOM      0  HE3 MET A 292     -12.493  -0.667  -1.376  1.00  1.13           H   new
ATOM   4362  N   GLU A 293     -17.863   0.334  -6.886  1.00  1.17           N
ATOM   4363  CA  GLU A 293     -18.508   0.174  -8.177  1.00  1.17           C
ATOM   4364  C   GLU A 293     -17.558   0.610  -9.276  1.00  1.17           C
ATOM   4365  O   GLU A 293     -16.930   1.657  -9.179  1.00  1.17           O
ATOM   4366  CB  GLU A 293     -19.805   0.977  -8.217  1.00  1.17           C
ATOM   4367  CG  GLU A 293     -20.868   0.390  -7.300  1.00  1.17           C
ATOM   4368  CD  GLU A 293     -22.197   1.080  -7.306  1.00  1.17           C
ATOM   4369  OE1 GLU A 293     -22.414   1.941  -8.125  1.00  1.17           O
ATOM   4370  OE2 GLU A 293     -23.015   0.721  -6.476  1.00  1.17           O1-
ATOM      0  H   GLU A 293     -18.271   0.868  -6.350  1.00  1.17           H   new
ATOM      0  HA  GLU A 293     -18.731  -0.760  -8.317  1.00  1.17           H   new
ATOM      0  HB2 GLU A 293     -19.625   1.894  -7.956  1.00  1.17           H   new
ATOM      0  HB3 GLU A 293     -20.141   1.001  -9.126  1.00  1.17           H   new
ATOM      0  HG2 GLU A 293     -21.005  -0.538  -7.546  1.00  1.17           H   new
ATOM      0  HG3 GLU A 293     -20.525   0.395  -6.393  1.00  1.17           H   new
ATOM   4377  N   LYS A 294     -17.468  -0.207 -10.323  1.00  1.19           N
ATOM   4378  CA  LYS A 294     -16.594  -0.011 -11.489  1.00  1.19           C
ATOM   4379  C   LYS A 294     -15.099  -0.139 -11.152  1.00  1.19           C
ATOM   4380  O   LYS A 294     -14.247   0.134 -12.001  1.00  1.19           O
ATOM   4381  CB  LYS A 294     -16.795   1.365 -12.132  1.00  1.19           C
ATOM   4382  CG  LYS A 294     -18.223   1.724 -12.540  1.00  1.19           C
ATOM   4383  CD  LYS A 294     -18.214   3.028 -13.324  1.00  1.19           C
ATOM   4384  CE  LYS A 294     -17.683   4.172 -12.465  1.00  1.19           C
ATOM   4385  NZ  LYS A 294     -17.712   5.467 -13.172  1.00  1.19           N1+
ATOM      0  H   LYS A 294     -17.936  -0.926 -10.379  1.00  1.19           H   new
ATOM      0  HA  LYS A 294     -16.849  -0.717 -12.103  1.00  1.19           H   new
ATOM      0  HB2 LYS A 294     -16.478   2.040 -11.511  1.00  1.19           H   new
ATOM      0  HB3 LYS A 294     -16.232   1.417 -12.920  1.00  1.19           H   new
ATOM      0  HG2 LYS A 294     -18.604   1.014 -13.080  1.00  1.19           H   new
ATOM      0  HG3 LYS A 294     -18.782   1.813 -11.752  1.00  1.19           H   new
ATOM      0  HD2 LYS A 294     -17.663   2.930 -14.116  1.00  1.19           H   new
ATOM      0  HD3 LYS A 294     -19.112   3.235 -13.627  1.00  1.19           H   new
ATOM      0  HE2 LYS A 294     -18.212   4.237 -11.655  1.00  1.19           H   new
ATOM      0  HE3 LYS A 294     -16.773   3.974 -12.195  1.00  1.19           H   new
ATOM      0  HZ1 LYS A 294     -17.172   6.042 -12.761  1.00  1.19           H   new
ATOM      0  HZ2 LYS A 294     -17.440   5.353 -14.012  1.00  1.19           H   new
ATOM      0  HZ3 LYS A 294     -18.542   5.788 -13.171  1.00  1.19           H   new
ATOM   4399  N   LEU A 295     -14.775  -0.592  -9.943  1.00  1.20           N
ATOM   4400  CA  LEU A 295     -13.393  -0.825  -9.556  1.00  1.20           C
ATOM   4401  C   LEU A 295     -12.930  -2.116 -10.253  1.00  1.20           C
ATOM   4402  O   LEU A 295     -13.673  -3.111 -10.280  1.00  1.20           O
ATOM   4403  CB  LEU A 295     -13.291  -0.943  -8.037  1.00  1.20           C
ATOM   4404  CG  LEU A 295     -11.944  -0.922  -7.461  1.00  1.20           C
ATOM   4405  CD1 LEU A 295     -11.375   0.479  -7.622  1.00  1.20           C
ATOM   4406  CD2 LEU A 295     -12.029  -1.334  -6.027  1.00  1.20           C
ATOM      0  H   LEU A 295     -15.350  -0.771  -9.329  1.00  1.20           H   new
ATOM      0  HA  LEU A 295     -12.824  -0.087  -9.825  1.00  1.20           H   new
ATOM      0  HB2 LEU A 295     -13.800  -0.217  -7.643  1.00  1.20           H   new
ATOM      0  HB3 LEU A 295     -13.722  -1.770  -7.769  1.00  1.20           H   new
ATOM      0  HG  LEU A 295     -11.352  -1.543  -7.914  1.00  1.20           H   new
ATOM      0 HD11 LEU A 295     -10.482   0.511  -7.245  1.00  1.20           H   new
ATOM      0 HD12 LEU A 295     -11.336   0.707  -8.564  1.00  1.20           H   new
ATOM      0 HD13 LEU A 295     -11.943   1.114  -7.159  1.00  1.20           H   new
ATOM      0 HD21 LEU A 295     -11.142  -1.324  -5.634  1.00  1.20           H   new
ATOM      0 HD22 LEU A 295     -12.602  -0.717  -5.546  1.00  1.20           H   new
ATOM      0 HD23 LEU A 295     -12.398  -2.229  -5.969  1.00  1.20           H   new
ATOM   4418  N   GLN A 296     -11.739  -2.100 -10.848  1.00  1.23           N
ATOM   4419  CA  GLN A 296     -11.210  -3.251 -11.587  1.00  1.23           C
ATOM   4420  C   GLN A 296      -9.956  -3.918 -11.027  1.00  1.23           C
ATOM   4421  O   GLN A 296      -8.916  -3.293 -10.805  1.00  1.23           O
ATOM   4422  CB  GLN A 296     -10.899  -2.840 -13.036  1.00  1.23           C
ATOM   4423  CG  GLN A 296     -10.312  -3.978 -13.892  1.00  1.23           C
ATOM   4424  CD  GLN A 296     -10.129  -3.635 -15.377  1.00  1.23           C
ATOM   4425  NE2 GLN A 296      -9.320  -2.621 -15.712  1.00  1.23           N
ATOM   4426  OE1 GLN A 296     -10.731  -4.309 -16.224  1.00  1.23           O
ATOM      0  H   GLN A 296     -11.212  -1.421 -10.836  1.00  1.23           H   new
ATOM      0  HA  GLN A 296     -11.919  -3.909 -11.511  1.00  1.23           H   new
ATOM      0  HB2 GLN A 296     -11.713  -2.519 -13.454  1.00  1.23           H   new
ATOM      0  HB3 GLN A 296     -10.274  -2.098 -13.026  1.00  1.23           H   new
ATOM      0  HG2 GLN A 296      -9.452  -4.233 -13.523  1.00  1.23           H   new
ATOM      0  HG3 GLN A 296     -10.892  -4.752 -13.821  1.00  1.23           H   new
ATOM      0 HE21 GLN A 296      -8.916  -2.172 -15.099  1.00  1.23           H   new
ATOM      0 HE22 GLN A 296      -9.204  -2.419 -16.540  1.00  1.23           H   new
ATOM   4435  N   LEU A 297     -10.019  -5.234 -10.858  1.00  1.26           N
ATOM   4436  CA  LEU A 297      -8.839  -5.947 -10.401  1.00  1.26           C
ATOM   4437  C   LEU A 297      -7.944  -6.211 -11.573  1.00  1.26           C
ATOM   4438  O   LEU A 297      -7.983  -7.273 -12.193  1.00  1.26           O
ATOM   4439  CB  LEU A 297      -9.204  -7.232  -9.671  1.00  1.26           C
ATOM   4440  CG  LEU A 297      -8.034  -8.013  -9.110  1.00  1.26           C
ATOM   4441  CD1 LEU A 297      -7.241  -7.154  -8.216  1.00  1.26           C
ATOM   4442  CD2 LEU A 297      -8.584  -9.187  -8.322  1.00  1.26           C
ATOM      0  H   LEU A 297     -10.715  -5.719 -10.998  1.00  1.26           H   new
ATOM      0  HA  LEU A 297      -8.366  -5.396  -9.758  1.00  1.26           H   new
ATOM      0  HB2 LEU A 297      -9.806  -7.013  -8.943  1.00  1.26           H   new
ATOM      0  HB3 LEU A 297      -9.694  -7.805 -10.281  1.00  1.26           H   new
ATOM      0  HG  LEU A 297      -7.465  -8.324  -9.832  1.00  1.26           H   new
ATOM      0 HD11 LEU A 297      -6.494  -7.660  -7.860  1.00  1.26           H   new
ATOM      0 HD12 LEU A 297      -6.907  -6.391  -8.713  1.00  1.26           H   new
ATOM      0 HD13 LEU A 297      -7.799  -6.845  -7.485  1.00  1.26           H   new
ATOM      0 HD21 LEU A 297      -7.849  -9.702  -7.953  1.00  1.26           H   new
ATOM      0 HD22 LEU A 297      -9.143  -8.859  -7.600  1.00  1.26           H   new
ATOM      0 HD23 LEU A 297      -9.112  -9.752  -8.908  1.00  1.26           H   new
ATOM   4454  N   LYS A 298      -7.101  -5.223 -11.833  1.00  1.29           N
ATOM   4455  CA  LYS A 298      -6.200  -5.173 -12.975  1.00  1.29           C
ATOM   4456  C   LYS A 298      -5.380  -6.451 -13.116  1.00  1.29           C
ATOM   4457  O   LYS A 298      -5.170  -6.944 -14.225  1.00  1.29           O
ATOM   4458  CB  LYS A 298      -5.308  -3.934 -12.850  1.00  1.29           C
ATOM   4459  CG  LYS A 298      -4.343  -3.715 -13.987  1.00  1.29           C
ATOM   4460  CD  LYS A 298      -3.614  -2.382 -13.839  1.00  1.29           C
ATOM   4461  CE  LYS A 298      -2.589  -2.166 -14.970  1.00  1.29           C
ATOM   4462  NZ  LYS A 298      -1.805  -0.864 -14.834  1.00  1.29           N1+
ATOM      0  H   LYS A 298      -7.035  -4.532 -11.326  1.00  1.29           H   new
ATOM      0  HA  LYS A 298      -6.726  -5.106 -13.787  1.00  1.29           H   new
ATOM      0  HB2 LYS A 298      -5.876  -3.152 -12.773  1.00  1.29           H   new
ATOM      0  HB3 LYS A 298      -4.802  -4.000 -12.025  1.00  1.29           H   new
ATOM      0  HG2 LYS A 298      -3.698  -4.439 -14.012  1.00  1.29           H   new
ATOM      0  HG3 LYS A 298      -4.822  -3.733 -14.830  1.00  1.29           H   new
ATOM      0  HD2 LYS A 298      -4.259  -1.658 -13.843  1.00  1.29           H   new
ATOM      0  HD3 LYS A 298      -3.161  -2.354 -12.982  1.00  1.29           H   new
ATOM      0  HE2 LYS A 298      -1.968  -2.911 -14.981  1.00  1.29           H   new
ATOM      0  HE3 LYS A 298      -3.052  -2.170 -15.822  1.00  1.29           H   new
ATOM      0  HZ1 LYS A 298      -1.145  -0.851 -15.431  1.00  1.29           H   new
ATOM      0  HZ2 LYS A 298      -2.348  -0.174 -14.978  1.00  1.29           H   new
ATOM      0  HZ3 LYS A 298      -1.464  -0.807 -14.014  1.00  1.29           H   new
ATOM   4476  N   GLY A 299      -4.961  -7.028 -11.998  1.00  1.30           N
ATOM   4477  CA  GLY A 299      -4.173  -8.254 -12.014  1.00  1.30           C
ATOM   4478  C   GLY A 299      -4.885  -9.420 -12.733  1.00  1.30           C
ATOM   4479  O   GLY A 299      -4.231 -10.265 -13.341  1.00  1.30           O
ATOM      0  H   GLY A 299      -5.124  -6.722 -11.211  1.00  1.30           H   new
ATOM      0  HA2 GLY A 299      -3.324  -8.081 -12.451  1.00  1.30           H   new
ATOM      0  HA3 GLY A 299      -3.974  -8.517 -11.102  1.00  1.30           H   new
ATOM   4483  N   THR A 300      -6.226  -9.434 -12.759  1.00  1.28           N
ATOM   4484  CA  THR A 300      -6.959 -10.540 -13.385  1.00  1.28           C
ATOM   4485  C   THR A 300      -7.139 -10.359 -14.875  1.00  1.28           C
ATOM   4486  O   THR A 300      -7.757 -11.197 -15.536  1.00  1.28           O
ATOM   4487  CB  THR A 300      -8.348 -10.762 -12.759  1.00  1.28           C
ATOM   4488  CG2 THR A 300      -8.207 -11.128 -11.340  1.00  1.28           C
ATOM   4489  OG1 THR A 300      -9.145  -9.579 -12.886  1.00  1.28           O
ATOM      0  H   THR A 300      -6.723  -8.818 -12.423  1.00  1.28           H   new
ATOM      0  HA  THR A 300      -6.403 -11.318 -13.223  1.00  1.28           H   new
ATOM      0  HB  THR A 300      -8.791 -11.486 -13.229  1.00  1.28           H   new
ATOM      0  HG1 THR A 300      -8.738  -8.929 -12.544  1.00  1.28           H   new
ATOM      0 HG21 THR A 300      -9.085 -11.266 -10.952  1.00  1.28           H   new
ATOM      0 HG22 THR A 300      -7.689 -11.945 -11.266  1.00  1.28           H   new
ATOM      0 HG23 THR A 300      -7.753 -10.414 -10.865  1.00  1.28           H   new
ATOM   4497  N   THR A 301      -6.600  -9.274 -15.420  1.00  1.23           N
ATOM   4498  CA  THR A 301      -6.707  -9.060 -16.842  1.00  1.23           C
ATOM   4499  C   THR A 301      -5.449  -9.625 -17.514  1.00  1.23           C
ATOM   4500  O   THR A 301      -5.315  -9.567 -18.738  1.00  1.23           O
ATOM   4501  CB  THR A 301      -6.909  -7.565 -17.184  1.00  1.23           C
ATOM   4502  CG2 THR A 301      -8.097  -7.020 -16.385  1.00  1.23           C
ATOM   4503  OG1 THR A 301      -5.764  -6.808 -16.823  1.00  1.23           O
ATOM      0  H   THR A 301      -6.177  -8.663 -14.987  1.00  1.23           H   new
ATOM      0  HA  THR A 301      -7.491  -9.522 -17.178  1.00  1.23           H   new
ATOM      0  HB  THR A 301      -7.064  -7.491 -18.139  1.00  1.23           H   new
ATOM      0  HG1 THR A 301      -5.552  -6.982 -16.029  1.00  1.23           H   new
ATOM      0 HG21 THR A 301      -8.227  -6.082 -16.597  1.00  1.23           H   new
ATOM      0 HG22 THR A 301      -8.897  -7.517 -16.615  1.00  1.23           H   new
ATOM      0 HG23 THR A 301      -7.920  -7.115 -15.436  1.00  1.23           H   new
ATOM   4511  N   TYR A 302      -4.524 -10.178 -16.704  1.00  1.16           N
ATOM   4512  CA  TYR A 302      -3.270 -10.717 -17.217  1.00  1.16           C
ATOM   4513  C   TYR A 302      -3.046 -12.178 -16.810  1.00  1.16           C
ATOM   4514  O   TYR A 302      -3.675 -12.681 -15.880  1.00  1.16           O
ATOM   4515  CB  TYR A 302      -2.095  -9.873 -16.750  1.00  1.16           C
ATOM   4516  CG  TYR A 302      -2.199  -8.441 -17.175  1.00  1.16           C
ATOM   4517  CD1 TYR A 302      -2.685  -7.489 -16.296  1.00  1.16           C
ATOM   4518  CD2 TYR A 302      -1.868  -8.085 -18.469  1.00  1.16           C
ATOM   4519  CE1 TYR A 302      -2.815  -6.178 -16.708  1.00  1.16           C
ATOM   4520  CE2 TYR A 302      -2.010  -6.783 -18.888  1.00  1.16           C
ATOM   4521  CZ  TYR A 302      -2.481  -5.827 -18.011  1.00  1.16           C
ATOM   4522  OH  TYR A 302      -2.623  -4.521 -18.430  1.00  1.16           O
ATOM      0  H   TYR A 302      -4.615 -10.246 -15.851  1.00  1.16           H   new
ATOM      0  HA  TYR A 302      -3.332 -10.688 -18.185  1.00  1.16           H   new
ATOM      0  HB2 TYR A 302      -2.037  -9.915 -15.783  1.00  1.16           H   new
ATOM      0  HB3 TYR A 302      -1.273 -10.250 -17.100  1.00  1.16           H   new
ATOM      0  HD1 TYR A 302      -2.923  -7.732 -15.430  1.00  1.16           H   new
ATOM      0  HD2 TYR A 302      -1.548  -8.729 -19.059  1.00  1.16           H   new
ATOM      0  HE1 TYR A 302      -3.125  -5.532 -16.116  1.00  1.16           H   new
ATOM      0  HE2 TYR A 302      -1.789  -6.547 -19.760  1.00  1.16           H   new
ATOM      0  HH  TYR A 302      -2.384  -4.457 -19.233  1.00  1.16           H   new
ATOM   4532  N   GLY A 303      -2.154 -12.864 -17.527  1.00  1.10           N
ATOM   4533  CA  GLY A 303      -1.800 -14.240 -17.181  1.00  1.10           C
ATOM   4534  C   GLY A 303      -0.759 -14.236 -16.067  1.00  1.10           C
ATOM   4535  O   GLY A 303      -0.483 -13.183 -15.494  1.00  1.10           O
ATOM      0  H   GLY A 303      -1.744 -12.551 -18.215  1.00  1.10           H   new
ATOM      0  HA2 GLY A 303      -2.590 -14.725 -16.896  1.00  1.10           H   new
ATOM      0  HA3 GLY A 303      -1.451 -14.700 -17.961  1.00  1.10           H   new
ATOM   4539  N   VAL A 304      -0.173 -15.397 -15.784  1.00  1.05           N
ATOM   4540  CA  VAL A 304       0.806 -15.547 -14.700  1.00  1.05           C
ATOM   4541  C   VAL A 304       2.242 -15.386 -15.163  1.00  1.05           C
ATOM   4542  O   VAL A 304       2.641 -15.924 -16.202  1.00  1.05           O
ATOM   4543  CB  VAL A 304       0.625 -16.913 -14.006  1.00  1.05           C
ATOM   4544  CG1 VAL A 304       1.680 -17.120 -12.935  1.00  1.05           C
ATOM   4545  CG2 VAL A 304      -0.741 -16.960 -13.377  1.00  1.05           C
ATOM      0  H   VAL A 304      -0.330 -16.124 -16.215  1.00  1.05           H   new
ATOM      0  HA  VAL A 304       0.634 -14.829 -14.071  1.00  1.05           H   new
ATOM      0  HB  VAL A 304       0.719 -17.617 -14.667  1.00  1.05           H   new
ATOM      0 HG11 VAL A 304       1.548 -17.983 -12.513  1.00  1.05           H   new
ATOM      0 HG12 VAL A 304       2.561 -17.090 -13.339  1.00  1.05           H   new
ATOM      0 HG13 VAL A 304       1.606 -16.419 -12.268  1.00  1.05           H   new
ATOM      0 HG21 VAL A 304      -0.866 -17.816 -12.937  1.00  1.05           H   new
ATOM      0 HG22 VAL A 304      -0.822 -16.247 -12.725  1.00  1.05           H   new
ATOM      0 HG23 VAL A 304      -1.417 -16.848 -14.063  1.00  1.05           H   new
ATOM   4555  N   CYS A 305       3.034 -14.629 -14.403  1.00  1.01           N
ATOM   4556  CA  CYS A 305       4.424 -14.424 -14.743  1.00  1.01           C
ATOM   4557  C   CYS A 305       5.172 -15.760 -14.742  1.00  1.01           C
ATOM   4558  O   CYS A 305       5.197 -16.462 -13.736  1.00  1.01           O
ATOM   4559  CB  CYS A 305       5.101 -13.523 -13.712  1.00  1.01           C
ATOM   4560  SG  CYS A 305       4.480 -11.819 -13.624  1.00  1.01           S
ATOM      0  H   CYS A 305       2.777 -14.228 -13.687  1.00  1.01           H   new
ATOM      0  HA  CYS A 305       4.453 -14.014 -15.622  1.00  1.01           H   new
ATOM      0  HB2 CYS A 305       5.003 -13.931 -12.837  1.00  1.01           H   new
ATOM      0  HB3 CYS A 305       6.051 -13.494 -13.907  1.00  1.01           H   new
ATOM   4565  N   SER A 306       5.806 -16.085 -15.873  1.00  0.99           N
ATOM   4566  CA  SER A 306       6.507 -17.361 -16.009  1.00  0.99           C
ATOM   4567  C   SER A 306       8.003 -17.360 -15.680  1.00  0.99           C
ATOM   4568  O   SER A 306       8.610 -18.431 -15.627  1.00  0.99           O
ATOM   4569  CB  SER A 306       6.334 -17.883 -17.420  1.00  0.99           C
ATOM   4570  OG  SER A 306       4.989 -18.180 -17.693  1.00  0.99           O
ATOM      0  H   SER A 306       5.841 -15.581 -16.569  1.00  0.99           H   new
ATOM      0  HA  SER A 306       6.096 -17.929 -15.339  1.00  0.99           H   new
ATOM      0  HB2 SER A 306       6.656 -17.223 -18.053  1.00  0.99           H   new
ATOM      0  HB3 SER A 306       6.874 -18.680 -17.541  1.00  0.99           H   new
ATOM      0  HG  SER A 306       4.919 -18.466 -18.480  1.00  0.99           H   new
ATOM   4576  N   LYS A 307       8.609 -16.194 -15.475  1.00  0.96           N
ATOM   4577  CA  LYS A 307      10.043 -16.164 -15.191  1.00  0.96           C
ATOM   4578  C   LYS A 307      10.313 -16.021 -13.693  1.00  0.96           C
ATOM   4579  O   LYS A 307       9.422 -15.720 -12.900  1.00  0.96           O
ATOM   4580  CB  LYS A 307      10.756 -15.040 -15.958  1.00  0.96           C
ATOM   4581  CG  LYS A 307      10.583 -15.037 -17.523  1.00  0.96           C
ATOM   4582  CD  LYS A 307      11.165 -16.274 -18.188  1.00  0.96           C
ATOM   4583  CE  LYS A 307      11.278 -16.102 -19.742  1.00  0.96           C
ATOM   4584  NZ  LYS A 307       9.947 -15.996 -20.453  1.00  0.96           N1+
ATOM      0  H   LYS A 307       8.221 -15.427 -15.495  1.00  0.96           H   new
ATOM      0  HA  LYS A 307      10.402 -17.013 -15.493  1.00  0.96           H   new
ATOM      0  HB2 LYS A 307      10.438 -14.190 -15.616  1.00  0.96           H   new
ATOM      0  HB3 LYS A 307      11.704 -15.090 -15.758  1.00  0.96           H   new
ATOM      0  HG2 LYS A 307       9.639 -14.974 -17.739  1.00  0.96           H   new
ATOM      0  HG3 LYS A 307      11.011 -14.247 -17.889  1.00  0.96           H   new
ATOM      0  HD2 LYS A 307      12.043 -16.457 -17.818  1.00  0.96           H   new
ATOM      0  HD3 LYS A 307      10.607 -17.042 -17.987  1.00  0.96           H   new
ATOM      0  HE2 LYS A 307      11.799 -15.306 -19.932  1.00  0.96           H   new
ATOM      0  HE3 LYS A 307      11.768 -16.856 -20.106  1.00  0.96           H   new
ATOM      0  HZ1 LYS A 307      10.081 -15.974 -21.333  1.00  0.96           H   new
ATOM      0  HZ2 LYS A 307       9.444 -16.701 -20.248  1.00  0.96           H   new
ATOM      0  HZ3 LYS A 307       9.532 -15.251 -20.198  1.00  0.96           H   new
ATOM   4598  N   ALA A 308      11.556 -16.237 -13.307  1.00  0.94           N
ATOM   4599  CA  ALA A 308      11.999 -16.067 -11.929  1.00  0.94           C
ATOM   4600  C   ALA A 308      11.829 -14.651 -11.405  1.00  0.94           C
ATOM   4601  O   ALA A 308      11.915 -13.663 -12.152  1.00  0.94           O
ATOM   4602  CB  ALA A 308      13.473 -16.405 -11.797  1.00  0.94           C
ATOM      0  H   ALA A 308      12.179 -16.490 -13.843  1.00  0.94           H   new
ATOM      0  HA  ALA A 308      11.439 -16.665 -11.410  1.00  0.94           H   new
ATOM      0  HB1 ALA A 308      13.751 -16.287 -10.875  1.00  0.94           H   new
ATOM      0  HB2 ALA A 308      13.619 -17.326 -12.063  1.00  0.94           H   new
ATOM      0  HB3 ALA A 308      13.992 -15.818 -12.369  1.00  0.94           H   new
ATOM   4608  N   PHE A 309      11.618 -14.587 -10.102  1.00  0.91           N
ATOM   4609  CA  PHE A 309      11.578 -13.364  -9.330  1.00  0.91           C
ATOM   4610  C   PHE A 309      12.714 -13.372  -8.316  1.00  0.91           C
ATOM   4611  O   PHE A 309      13.143 -14.431  -7.883  1.00  0.91           O
ATOM   4612  CB  PHE A 309      10.277 -13.225  -8.559  1.00  0.91           C
ATOM   4613  CG  PHE A 309       9.069 -12.993  -9.345  1.00  0.91           C
ATOM   4614  CD1 PHE A 309       8.362 -14.033  -9.918  1.00  0.91           C
ATOM   4615  CD2 PHE A 309       8.597 -11.704  -9.476  1.00  0.91           C
ATOM   4616  CE1 PHE A 309       7.214 -13.778 -10.624  1.00  0.91           C
ATOM   4617  CE2 PHE A 309       7.459 -11.447 -10.168  1.00  0.91           C
ATOM   4618  CZ  PHE A 309       6.770 -12.487 -10.747  1.00  0.91           C
ATOM      0  H   PHE A 309      11.488 -15.289  -9.623  1.00  0.91           H   new
ATOM      0  HA  PHE A 309      11.659 -12.625  -9.953  1.00  0.91           H   new
ATOM      0  HB2 PHE A 309      10.147 -14.032  -8.036  1.00  0.91           H   new
ATOM      0  HB3 PHE A 309      10.374 -12.492  -7.931  1.00  0.91           H   new
ATOM      0  HD1 PHE A 309       8.665 -14.907  -9.825  1.00  0.91           H   new
ATOM      0  HD2 PHE A 309       9.065 -11.002  -9.085  1.00  0.91           H   new
ATOM      0  HE1 PHE A 309       6.740 -14.476 -11.016  1.00  0.91           H   new
ATOM      0  HE2 PHE A 309       7.147 -10.575 -10.250  1.00  0.91           H   new
ATOM      0  HZ  PHE A 309       5.993 -12.312 -11.228  1.00  0.91           H   new
ATOM   4628  N   LYS A 310      13.200 -12.214  -7.935  1.00  0.88           N
ATOM   4629  CA  LYS A 310      14.194 -12.145  -6.872  1.00  0.88           C
ATOM   4630  C   LYS A 310      13.662 -11.317  -5.733  1.00  0.88           C
ATOM   4631  O   LYS A 310      12.845 -10.427  -5.939  1.00  0.88           O
ATOM   4632  CB  LYS A 310      15.505 -11.545  -7.372  1.00  0.88           C
ATOM   4633  CG  LYS A 310      16.255 -12.387  -8.381  1.00  0.88           C
ATOM   4634  CD  LYS A 310      17.555 -11.702  -8.793  1.00  0.88           C
ATOM   4635  CE  LYS A 310      18.348 -12.536  -9.790  1.00  0.88           C
ATOM   4636  NZ  LYS A 310      19.614 -11.858 -10.191  1.00  0.88           N1+
ATOM      0  H   LYS A 310      12.975 -11.455  -8.272  1.00  0.88           H   new
ATOM      0  HA  LYS A 310      14.372 -13.049  -6.569  1.00  0.88           H   new
ATOM      0  HB2 LYS A 310      15.318 -10.680  -7.769  1.00  0.88           H   new
ATOM      0  HB3 LYS A 310      16.084 -11.388  -6.610  1.00  0.88           H   new
ATOM      0  HG2 LYS A 310      16.449 -13.258  -8.002  1.00  0.88           H   new
ATOM      0  HG3 LYS A 310      15.700 -12.535  -9.163  1.00  0.88           H   new
ATOM      0  HD2 LYS A 310      17.354 -10.837  -9.183  1.00  0.88           H   new
ATOM      0  HD3 LYS A 310      18.097 -11.539  -8.006  1.00  0.88           H   new
ATOM      0  HE2 LYS A 310      18.553 -13.400  -9.399  1.00  0.88           H   new
ATOM      0  HE3 LYS A 310      17.806 -12.702 -10.577  1.00  0.88           H   new
ATOM      0  HZ1 LYS A 310      20.053 -12.369 -10.772  1.00  0.88           H   new
ATOM      0  HZ2 LYS A 310      19.425 -11.075 -10.569  1.00  0.88           H   new
ATOM      0  HZ3 LYS A 310      20.121 -11.725  -9.471  1.00  0.88           H   new
ATOM   4650  N   PHE A 311      14.122 -11.554  -4.520  1.00  0.87           N
ATOM   4651  CA  PHE A 311      13.684 -10.629  -3.493  1.00  0.87           C
ATOM   4652  C   PHE A 311      14.525  -9.375  -3.605  1.00  0.87           C
ATOM   4653  O   PHE A 311      15.736  -9.451  -3.804  1.00  0.87           O
ATOM   4654  CB  PHE A 311      13.768 -11.232  -2.092  1.00  0.87           C
ATOM   4655  CG  PHE A 311      12.704 -12.247  -1.809  1.00  0.87           C
ATOM   4656  CD1 PHE A 311      12.989 -13.589  -1.747  1.00  0.87           C
ATOM   4657  CD2 PHE A 311      11.394 -11.847  -1.631  1.00  0.87           C
ATOM   4658  CE1 PHE A 311      11.989 -14.503  -1.499  1.00  0.87           C
ATOM   4659  CE2 PHE A 311      10.398 -12.772  -1.400  1.00  0.87           C
ATOM   4660  CZ  PHE A 311      10.692 -14.099  -1.329  1.00  0.87           C
ATOM      0  H   PHE A 311      14.647 -12.191  -4.280  1.00  0.87           H   new
ATOM      0  HA  PHE A 311      12.747 -10.419  -3.631  1.00  0.87           H   new
ATOM      0  HB2 PHE A 311      14.638 -11.646  -1.979  1.00  0.87           H   new
ATOM      0  HB3 PHE A 311      13.706 -10.519  -1.437  1.00  0.87           H   new
ATOM      0  HD1 PHE A 311      13.862 -13.882  -1.873  1.00  0.87           H   new
ATOM      0  HD2 PHE A 311      11.181 -10.942  -1.667  1.00  0.87           H   new
ATOM      0  HE1 PHE A 311      12.198 -15.408  -1.446  1.00  0.87           H   new
ATOM      0  HE2 PHE A 311       9.519 -12.487  -1.292  1.00  0.87           H   new
ATOM      0  HZ  PHE A 311      10.021 -14.723  -1.167  1.00  0.87           H   new
ATOM   4670  N   ALA A 312      13.881  -8.217  -3.472  1.00  0.87           N
ATOM   4671  CA  ALA A 312      14.568  -6.928  -3.509  1.00  0.87           C
ATOM   4672  C   ALA A 312      15.122  -6.560  -2.123  1.00  0.87           C
ATOM   4673  O   ALA A 312      15.802  -5.546  -1.956  1.00  0.87           O
ATOM   4674  CB  ALA A 312      13.616  -5.860  -4.025  1.00  0.87           C
ATOM      0  H   ALA A 312      13.031  -8.157  -3.357  1.00  0.87           H   new
ATOM      0  HA  ALA A 312      15.324  -6.989  -4.113  1.00  0.87           H   new
ATOM      0  HB1 ALA A 312      14.072  -5.004  -4.050  1.00  0.87           H   new
ATOM      0  HB2 ALA A 312      13.320  -6.094  -4.919  1.00  0.87           H   new
ATOM      0  HB3 ALA A 312      12.847  -5.800  -3.436  1.00  0.87           H   new
ATOM   4680  N   GLY A 313      14.821  -7.401  -1.137  1.00  0.89           N
ATOM   4681  CA  GLY A 313      15.230  -7.231   0.254  1.00  0.89           C
ATOM   4682  C   GLY A 313      14.502  -8.248   1.128  1.00  0.89           C
ATOM   4683  O   GLY A 313      13.626  -8.969   0.654  1.00  0.89           O
ATOM      0  H   GLY A 313      14.356  -8.113  -1.265  1.00  0.89           H   new
ATOM      0  HA2 GLY A 313      16.189  -7.348   0.336  1.00  0.89           H   new
ATOM      0  HA3 GLY A 313      15.028  -6.330   0.553  1.00  0.89           H   new
ATOM   4687  N   ASN A 314      14.847  -8.318   2.403  1.00  0.93           N
ATOM   4688  CA  ASN A 314      14.170  -9.272   3.272  1.00  0.93           C
ATOM   4689  C   ASN A 314      12.744  -8.778   3.572  1.00  0.93           C
ATOM   4690  O   ASN A 314      12.545  -7.567   3.665  1.00  0.93           O
ATOM   4691  CB  ASN A 314      14.953  -9.481   4.546  1.00  0.93           C
ATOM   4692  CG  ASN A 314      16.247 -10.197   4.303  1.00  0.93           C
ATOM   4693  ND2 ASN A 314      17.258  -9.847   5.051  1.00  0.93           N
ATOM   4694  OD1 ASN A 314      16.334 -11.071   3.433  1.00  0.93           O
ATOM      0  H   ASN A 314      15.453  -7.838   2.780  1.00  0.93           H   new
ATOM      0  HA  ASN A 314      14.112 -10.128   2.820  1.00  0.93           H   new
ATOM      0  HB2 ASN A 314      15.133  -8.621   4.958  1.00  0.93           H   new
ATOM      0  HB3 ASN A 314      14.416  -9.990   5.174  1.00  0.93           H   new
ATOM      0 HD21 ASN A 314      18.022 -10.229   4.948  1.00  0.93           H   new
ATOM      0 HD22 ASN A 314      17.160  -9.234   5.647  1.00  0.93           H   new
ATOM   4701  N   PRO A 315      11.737  -9.670   3.686  1.00  0.99           N
ATOM   4702  CA  PRO A 315      10.370  -9.363   4.082  1.00  0.99           C
ATOM   4703  C   PRO A 315      10.321  -8.633   5.422  1.00  0.99           C
ATOM   4704  O   PRO A 315      11.060  -8.981   6.348  1.00  0.99           O
ATOM   4705  CB  PRO A 315       9.747 -10.756   4.167  1.00  0.99           C
ATOM   4706  CG  PRO A 315      10.532 -11.578   3.210  1.00  0.99           C
ATOM   4707  CD  PRO A 315      11.942 -11.087   3.319  1.00  0.99           C
ATOM      0  HA  PRO A 315       9.909  -8.768   3.471  1.00  0.99           H   new
ATOM      0  HB2 PRO A 315       9.803 -11.113   5.067  1.00  0.99           H   new
ATOM      0  HB3 PRO A 315       8.807 -10.737   3.927  1.00  0.99           H   new
ATOM      0  HG2 PRO A 315      10.473 -12.521   3.430  1.00  0.99           H   new
ATOM      0  HG3 PRO A 315      10.196 -11.476   2.306  1.00  0.99           H   new
ATOM      0  HD2 PRO A 315      12.445 -11.569   3.994  1.00  0.99           H   new
ATOM      0  HD3 PRO A 315      12.426 -11.181   2.484  1.00  0.99           H   new
ATOM   4715  N   ALA A 316       9.441  -7.634   5.529  1.00  1.07           N
ATOM   4716  CA  ALA A 316       9.321  -6.855   6.761  1.00  1.07           C
ATOM   4717  C   ALA A 316       8.092  -7.230   7.573  1.00  1.07           C
ATOM   4718  O   ALA A 316       7.001  -7.389   7.034  1.00  1.07           O
ATOM   4719  CB  ALA A 316       9.269  -5.376   6.438  1.00  1.07           C
ATOM      0  H   ALA A 316       8.906  -7.393   4.900  1.00  1.07           H   new
ATOM      0  HA  ALA A 316      10.103  -7.058   7.297  1.00  1.07           H   new
ATOM      0  HB1 ALA A 316       9.189  -4.868   7.260  1.00  1.07           H   new
ATOM      0  HB2 ALA A 316      10.081  -5.117   5.975  1.00  1.07           H   new
ATOM      0  HB3 ALA A 316       8.503  -5.195   5.871  1.00  1.07           H   new
ATOM   4725  N   ASP A 317       8.274  -7.321   8.888  1.00  1.16           N
ATOM   4726  CA  ASP A 317       7.206  -7.658   9.836  1.00  1.16           C
ATOM   4727  C   ASP A 317       6.461  -6.379  10.252  1.00  1.16           C
ATOM   4728  O   ASP A 317       7.052  -5.514  10.903  1.00  1.16           O
ATOM   4729  CB  ASP A 317       7.817  -8.344  11.077  1.00  1.16           C
ATOM   4730  CG  ASP A 317       6.806  -8.918  12.082  1.00  1.16           C
ATOM   4731  OD1 ASP A 317       5.639  -8.791  11.872  1.00  1.16           O
ATOM   4732  OD2 ASP A 317       7.195  -9.484  13.100  1.00  1.16           O1-
ATOM      0  H   ASP A 317       9.035  -7.187   9.264  1.00  1.16           H   new
ATOM      0  HA  ASP A 317       6.578  -8.265   9.415  1.00  1.16           H   new
ATOM      0  HB2 ASP A 317       8.395  -9.063  10.778  1.00  1.16           H   new
ATOM      0  HB3 ASP A 317       8.379  -7.702  11.538  1.00  1.16           H   new
ATOM   4737  N   THR A 318       5.210  -6.209   9.810  1.00  1.24           N
ATOM   4738  CA  THR A 318       4.477  -4.971  10.092  1.00  1.24           C
ATOM   4739  C   THR A 318       3.872  -5.027  11.491  1.00  1.24           C
ATOM   4740  O   THR A 318       3.730  -6.093  12.097  1.00  1.24           O
ATOM   4741  CB  THR A 318       3.289  -4.741   9.154  1.00  1.24           C
[truncated: 224,279 more chars]
