# Supplementary material for: Integrative proteome-wide structural analysis and high-throughput docking identify broad-spectrum antiviral scaffolds against Zika, Yellow Fever, West Nile, Saint Louis encephalitis, and Usutu viruses
Source: Front Cell Infect Microbiol. 2026 Apr 30;16:1723132. doi: 10.3389/fcimb.2026.1723132 (PMC13171538; doi:10.3389/fcimb.2026.1723132)
Supplement: Supplementary file 5 [file DataSheet5.zip › WNV/WNV_E/WNV_E.pdb]

ATOM      1  N   PHE A   1      -0.925   0.261   0.643  1.00  1.40           N  
ATOM      2  CA  PHE A   1       0.437   0.654   0.399  1.00  1.40           C  
ATOM      3  C   PHE A   1       0.940   1.690   1.401  1.00  1.40           C  
ATOM      4  O   PHE A   1       1.806   1.402   2.227  1.00  1.40           O  
ATOM      5  CB  PHE A   1       0.552   1.087  -1.054  1.00  1.40           C  
ATOM      6  CG  PHE A   1       1.844   1.579  -1.449  1.00  1.40           C  
ATOM      7  CD1 PHE A   1       2.949   0.840  -1.227  1.00  1.40           C  
ATOM      8  CD2 PHE A   1       1.959   2.757  -2.123  1.00  1.40           C  
ATOM      9  CE1 PHE A   1       4.160   1.294  -1.642  1.00  1.40           C  
ATOM     10  CE2 PHE A   1       3.177   3.192  -2.543  1.00  1.40           C  
ATOM     11  CZ  PHE A   1       4.256   2.470  -2.298  1.00  1.40           C  
ATOM     12 1H   PHE A   1      -0.974  -0.744   0.620  1.00  1.40           H  
ATOM     13 2H   PHE A   1      -1.271   0.569   1.537  1.00  1.40           H  
ATOM     14 3H   PHE A   1      -1.534   0.633  -0.065  1.00  1.40           H  
ATOM     15  HA  PHE A   1       1.054  -0.234   0.507  1.00  1.40           H  
ATOM     16 1HB  PHE A   1       0.312   0.239  -1.688  1.00  1.40           H  
ATOM     17 2HB  PHE A   1      -0.187   1.861  -1.264  1.00  1.40           H  
ATOM     18  HD1 PHE A   1       2.852  -0.109  -0.704  1.00  1.40           H  
ATOM     19  HD2 PHE A   1       1.063   3.337  -2.328  1.00  1.40           H  
ATOM     20  HE1 PHE A   1       5.048   0.719  -1.450  1.00  1.40           H  
ATOM     21  HE2 PHE A   1       3.291   4.107  -3.073  1.00  1.40           H  
ATOM     22  HZ  PHE A   1       5.202   2.833  -2.632  1.00  1.40           H  
ATOM     23  N   ASN A   2       0.387   2.882   1.406  1.00  1.32           N  
ATOM     24  CA  ASN A   2       0.879   3.891   2.345  1.00  1.32           C  
ATOM     25  C   ASN A   2       0.688   3.531   3.820  1.00  1.32           C  
ATOM     26  O   ASN A   2       1.414   4.008   4.694  1.00  1.32           O  
ATOM     27  CB  ASN A   2       0.182   5.193   2.084  1.00  1.32           C  
ATOM     28  CG  ASN A   2      -1.247   5.065   2.351  1.00  1.32           C  
ATOM     29  ND2 ASN A   2      -1.792   5.944   3.146  1.00  1.32           N  
ATOM     30  OD1 ASN A   2      -1.887   4.157   1.806  1.00  1.32           O  
ATOM     31  H   ASN A   2      -0.333   3.142   0.746  1.00  1.32           H  
ATOM     32  HA  ASN A   2       1.942   3.999   2.181  1.00  1.32           H  
ATOM     33 1HB  ASN A   2       0.602   5.970   2.721  1.00  1.32           H  
ATOM     34 2HB  ASN A   2       0.327   5.495   1.054  1.00  1.32           H  
ATOM     35 1HD2 ASN A   2      -2.782   5.905   3.297  1.00  1.32           H  
ATOM     36 2HD2 ASN A   2      -1.231   6.666   3.548  1.00  1.32           H  
ATOM     37  N   CYS A   3      -0.268   2.661   4.100  1.00  1.27           N  
ATOM     38  CA  CYS A   3      -0.609   2.297   5.462  1.00  1.27           C  
ATOM     39  C   CYS A   3       0.262   1.172   6.016  1.00  1.27           C  
ATOM     40  O   CYS A   3       0.137   0.802   7.178  1.00  1.27           O  
ATOM     41  CB  CYS A   3      -2.067   1.897   5.517  1.00  1.27           C  
ATOM     42  SG  CYS A   3      -3.145   3.267   5.089  1.00  1.27           S  
ATOM     43  H   CYS A   3      -0.825   2.283   3.342  1.00  1.27           H  
ATOM     44  HA  CYS A   3      -0.473   3.175   6.089  1.00  1.27           H  
ATOM     45 1HB  CYS A   3      -2.259   1.078   4.821  1.00  1.27           H  
ATOM     46 2HB  CYS A   3      -2.322   1.556   6.516  1.00  1.27           H  
ATOM     47  N   LEU A   4       1.186   0.664   5.206  1.00  1.23           N  
ATOM     48  CA  LEU A   4       2.038  -0.443   5.622  1.00  1.23           C  
ATOM     49  C   LEU A   4       2.921  -0.065   6.809  1.00  1.23           C  
ATOM     50  O   LEU A   4       3.274  -0.911   7.631  1.00  1.23           O  
ATOM     51  CB  LEU A   4       2.914  -0.843   4.449  1.00  1.23           C  
ATOM     52  CG  LEU A   4       2.161  -1.424   3.276  1.00  1.23           C  
ATOM     53  CD1 LEU A   4       3.107  -1.597   2.137  1.00  1.23           C  
ATOM     54  CD2 LEU A   4       1.522  -2.685   3.651  1.00  1.23           C  
ATOM     55  H   LEU A   4       1.290   1.028   4.258  1.00  1.23           H  
ATOM     56  HA  LEU A   4       1.405  -1.282   5.906  1.00  1.23           H  
ATOM     57 1HB  LEU A   4       3.449   0.040   4.094  1.00  1.23           H  
ATOM     58 2HB  LEU A   4       3.641  -1.577   4.785  1.00  1.23           H  
ATOM     59  HG  LEU A   4       1.386  -0.753   2.982  1.00  1.23           H  
ATOM     60 1HD1 LEU A   4       2.557  -1.984   1.297  1.00  1.23           H  
ATOM     61 2HD1 LEU A   4       3.543  -0.633   1.874  1.00  1.23           H  
ATOM     62 3HD1 LEU A   4       3.894  -2.286   2.419  1.00  1.23           H  
ATOM     63 1HD2 LEU A   4       0.980  -3.078   2.788  1.00  1.23           H  
ATOM     64 2HD2 LEU A   4       2.240  -3.391   3.961  1.00  1.23           H  
ATOM     65 3HD2 LEU A   4       0.832  -2.512   4.468  1.00  1.23           H  
ATOM     66  N   GLY A   5       3.300   1.210   6.869  1.00  1.22           N  
ATOM     67  CA  GLY A   5       4.152   1.745   7.919  1.00  1.22           C  
ATOM     68  C   GLY A   5       3.374   2.385   9.077  1.00  1.22           C  
ATOM     69  O   GLY A   5       3.979   3.028   9.937  1.00  1.22           O  
ATOM     70  H   GLY A   5       2.966   1.840   6.154  1.00  1.22           H  
ATOM     71 1HA  GLY A   5       4.784   0.947   8.307  1.00  1.22           H  
ATOM     72 2HA  GLY A   5       4.820   2.487   7.484  1.00  1.22           H  
ATOM     73  N   MET A   6       2.043   2.263   9.088  1.00  1.22           N  
ATOM     74  CA  MET A   6       1.244   2.908  10.129  1.00  1.22           C  
ATOM     75  C   MET A   6       0.752   1.946  11.187  1.00  1.22           C  
ATOM     76  O   MET A   6       0.494   0.782  10.899  1.00  1.22           O  
ATOM     77  CB  MET A   6       0.045   3.622   9.525  1.00  1.22           C  
ATOM     78  CG  MET A   6       0.402   4.691   8.509  1.00  1.22           C  
ATOM     79  SD  MET A   6       1.377   6.024   9.237  1.00  1.22           S  
ATOM     80  CE  MET A   6       0.198   6.768  10.365  1.00  1.22           C  
ATOM     81  H   MET A   6       1.562   1.710   8.379  1.00  1.22           H  
ATOM     82  HA  MET A   6       1.866   3.648  10.632  1.00  1.22           H  
ATOM     83 1HB  MET A   6      -0.597   2.892   9.024  1.00  1.22           H  
ATOM     84 2HB  MET A   6      -0.546   4.084  10.322  1.00  1.22           H  
ATOM     85 1HG  MET A   6       0.981   4.246   7.700  1.00  1.22           H  
ATOM     86 2HG  MET A   6      -0.510   5.111   8.087  1.00  1.22           H  
ATOM     87 1HE  MET A   6       0.665   7.604  10.886  1.00  1.22           H  
ATOM     88 2HE  MET A   6      -0.663   7.121   9.817  1.00  1.22           H  
ATOM     89 3HE  MET A   6      -0.126   6.021  11.096  1.00  1.22           H  
ATOM     90  N   SER A   7       0.612   2.453  12.412  1.00  1.21           N  
ATOM     91  CA  SER A   7       0.007   1.716  13.517  1.00  1.21           C  
ATOM     92  C   SER A   7      -1.516   1.880  13.470  1.00  1.21           C  
ATOM     93  O   SER A   7      -2.015   2.764  12.775  1.00  1.21           O  
ATOM     94  CB  SER A   7       0.566   2.211  14.837  1.00  1.21           C  
ATOM     95  OG  SER A   7       0.180   3.534  15.084  1.00  1.21           O  
ATOM     96  H   SER A   7       0.898   3.408  12.571  1.00  1.21           H  
ATOM     97  HA  SER A   7       0.256   0.663  13.417  1.00  1.21           H  
ATOM     98 1HB  SER A   7       0.212   1.570  15.644  1.00  1.21           H  
ATOM     99 2HB  SER A   7       1.652   2.143  14.819  1.00  1.21           H  
ATOM    100  HG  SER A   7      -0.777   3.519  15.157  1.00  1.21           H  
ATOM    101  N   ASN A   8      -2.245   1.063  14.235  1.00  1.21           N  
ATOM    102  CA  ASN A   8      -3.712   1.151  14.341  1.00  1.21           C  
ATOM    103  C   ASN A   8      -4.403   1.090  12.964  1.00  1.21           C  
ATOM    104  O   ASN A   8      -5.222   1.952  12.611  1.00  1.21           O  
ATOM    105  CB  ASN A   8      -4.133   2.382  15.124  1.00  1.21           C  
ATOM    106  CG  ASN A   8      -5.593   2.309  15.654  1.00  1.21           C  
ATOM    107  ND2 ASN A   8      -6.227   3.458  15.732  1.00  1.21           N  
ATOM    108  OD1 ASN A   8      -6.132   1.233  16.002  1.00  1.21           O  
ATOM    109  H   ASN A   8      -1.769   0.346  14.764  1.00  1.21           H  
ATOM    110  HA  ASN A   8      -4.057   0.278  14.896  1.00  1.21           H  
ATOM    111 1HB  ASN A   8      -3.459   2.523  15.970  1.00  1.21           H  
ATOM    112 2HB  ASN A   8      -4.042   3.263  14.484  1.00  1.21           H  
ATOM    113 1HD2 ASN A   8      -7.169   3.492  16.072  1.00  1.21           H  
ATOM    114 2HD2 ASN A   8      -5.768   4.301  15.458  1.00  1.21           H  
ATOM    115  N   ARG A   9      -4.032   0.086  12.189  1.00  1.20           N  
ATOM    116  CA  ARG A   9      -4.616  -0.169  10.885  1.00  1.20           C  
ATOM    117  C   ARG A   9      -5.706  -1.237  10.992  1.00  1.20           C  
ATOM    118  O   ARG A   9      -5.517  -2.277  11.633  1.00  1.20           O  
ATOM    119  CB  ARG A   9      -3.552  -0.629   9.923  1.00  1.20           C  
ATOM    120  CG  ARG A   9      -3.984  -0.898   8.550  1.00  1.20           C  
ATOM    121  CD  ARG A   9      -2.834  -1.315   7.828  1.00  1.20           C  
ATOM    122  NE  ARG A   9      -3.134  -1.781   6.543  1.00  1.20           N  
ATOM    123  CZ  ARG A   9      -2.333  -2.577   5.879  1.00  1.20           C  
ATOM    124  NH1 ARG A   9      -1.206  -2.958   6.411  1.00  1.20           N1+
ATOM    125  NH2 ARG A   9      -2.694  -2.997   4.714  1.00  1.20           N  
ATOM    126  H   ARG A   9      -3.338  -0.568  12.538  1.00  1.20           H  
ATOM    127  HA  ARG A   9      -5.057   0.752  10.513  1.00  1.20           H  
ATOM    128 1HB  ARG A   9      -2.734   0.095   9.896  1.00  1.20           H  
ATOM    129 2HB  ARG A   9      -3.152  -1.564  10.269  1.00  1.20           H  
ATOM    130 1HG  ARG A   9      -4.729  -1.699   8.530  1.00  1.20           H  
ATOM    131 2HG  ARG A   9      -4.398   0.003   8.094  1.00  1.20           H  
ATOM    132 1HD  ARG A   9      -2.142  -0.483   7.739  1.00  1.20           H  
ATOM    133 2HD  ARG A   9      -2.352  -2.124   8.377  1.00  1.20           H  
ATOM    134  HE  ARG A   9      -4.020  -1.546   6.098  1.00  1.20           H  
ATOM    135 1HH1 ARG A   9      -0.936  -2.634   7.326  1.00  1.20           H  
ATOM    136 2HH1 ARG A   9      -0.625  -3.630   5.909  1.00  1.20           H  
ATOM    137 1HH2 ARG A   9      -3.594  -2.680   4.364  1.00  1.20           H  
ATOM    138 2HH2 ARG A   9      -2.077  -3.640   4.199  1.00  1.20           H  
ATOM    139  N   ASP A  10      -6.855  -0.970  10.403  1.00  1.21           N  
ATOM    140  CA  ASP A  10      -7.946  -1.925  10.388  1.00  1.21           C  
ATOM    141  C   ASP A  10      -8.062  -2.584   9.032  1.00  1.21           C  
ATOM    142  O   ASP A  10      -7.744  -1.973   8.012  1.00  1.21           O  
ATOM    143  CB  ASP A  10      -9.264  -1.263  10.758  1.00  1.21           C  
ATOM    144  CG  ASP A  10      -9.356  -0.852  12.209  1.00  1.21           C  
ATOM    145  OD1 ASP A  10      -8.943  -1.622  13.041  1.00  1.21           O  
ATOM    146  OD2 ASP A  10      -9.858   0.210  12.502  1.00  1.21           O1-
ATOM    147  H   ASP A  10      -6.954  -0.087   9.911  1.00  1.21           H  
ATOM    148  HA  ASP A  10      -7.739  -2.704  11.121  1.00  1.21           H  
ATOM    149 1HB  ASP A  10      -9.418  -0.391  10.136  1.00  1.21           H  
ATOM    150 2HB  ASP A  10     -10.066  -1.958  10.554  1.00  1.21           H  
ATOM    151  N   PHE A  11      -8.548  -3.812   9.029  1.00  1.28           N  
ATOM    152  CA  PHE A  11      -8.762  -4.553   7.800  1.00  1.28           C  
ATOM    153  C   PHE A  11     -10.231  -4.919   7.665  1.00  1.28           C  
ATOM    154  O   PHE A  11     -10.876  -5.305   8.642  1.00  1.28           O  
ATOM    155  CB  PHE A  11      -7.898  -5.807   7.826  1.00  1.28           C  
ATOM    156  CG  PHE A  11      -6.403  -5.557   7.789  1.00  1.28           C  
ATOM    157  CD1 PHE A  11      -5.710  -5.257   8.963  1.00  1.28           C  
ATOM    158  CD2 PHE A  11      -5.678  -5.678   6.607  1.00  1.28           C  
ATOM    159  CE1 PHE A  11      -4.349  -5.068   8.954  1.00  1.28           C  
ATOM    160  CE2 PHE A  11      -4.310  -5.500   6.607  1.00  1.28           C  
ATOM    161  CZ  PHE A  11      -3.648  -5.194   7.781  1.00  1.28           C  
ATOM    162  H   PHE A  11      -8.778  -4.250   9.911  1.00  1.28           H  
ATOM    163  HA  PHE A  11      -8.480  -3.933   6.949  1.00  1.28           H  
ATOM    164 1HB  PHE A  11      -8.120  -6.370   8.730  1.00  1.28           H  
ATOM    165 2HB  PHE A  11      -8.156  -6.428   7.006  1.00  1.28           H  
ATOM    166  HD1 PHE A  11      -6.262  -5.168   9.900  1.00  1.28           H  
ATOM    167  HD2 PHE A  11      -6.197  -5.927   5.681  1.00  1.28           H  
ATOM    168  HE1 PHE A  11      -3.834  -4.826   9.877  1.00  1.28           H  
ATOM    169  HE2 PHE A  11      -3.744  -5.601   5.688  1.00  1.28           H  
ATOM    170  HZ  PHE A  11      -2.567  -5.055   7.775  1.00  1.28           H  
ATOM    171  N   LEU A  12     -10.740  -4.825   6.451  1.00  1.44           N  
ATOM    172  CA  LEU A  12     -12.123  -5.139   6.156  1.00  1.44           C  
ATOM    173  C   LEU A  12     -12.299  -5.925   4.866  1.00  1.44           C  
ATOM    174  O   LEU A  12     -11.958  -5.437   3.795  1.00  1.44           O  
ATOM    175  CB  LEU A  12     -12.867  -3.809   6.087  1.00  1.44           C  
ATOM    176  CG  LEU A  12     -14.283  -3.815   5.726  1.00  1.44           C  
ATOM    177  CD1 LEU A  12     -15.045  -4.625   6.746  1.00  1.44           C  
ATOM    178  CD2 LEU A  12     -14.746  -2.347   5.720  1.00  1.44           C  
ATOM    179  H   LEU A  12     -10.154  -4.462   5.706  1.00  1.44           H  
ATOM    180  HA  LEU A  12     -12.521  -5.734   6.977  1.00  1.44           H  
ATOM    181 1HB  LEU A  12     -12.809  -3.360   7.052  1.00  1.44           H  
ATOM    182 2HB  LEU A  12     -12.344  -3.160   5.381  1.00  1.44           H  
ATOM    183  HG  LEU A  12     -14.431  -4.261   4.741  1.00  1.44           H  
ATOM    184 1HD1 LEU A  12     -16.106  -4.625   6.496  1.00  1.44           H  
ATOM    185 2HD1 LEU A  12     -14.679  -5.646   6.749  1.00  1.44           H  
ATOM    186 3HD1 LEU A  12     -14.895  -4.187   7.733  1.00  1.44           H  
ATOM    187 1HD2 LEU A  12     -15.779  -2.305   5.486  1.00  1.44           H  
ATOM    188 2HD2 LEU A  12     -14.588  -1.905   6.706  1.00  1.44           H  
ATOM    189 3HD2 LEU A  12     -14.175  -1.783   4.978  1.00  1.44           H  
ATOM    190  N   GLU A  13     -12.847  -7.135   4.976  1.00  1.69           N  
ATOM    191  CA  GLU A  13     -13.068  -7.994   3.812  1.00  1.69           C  
ATOM    192  C   GLU A  13     -14.492  -7.871   3.249  1.00  1.69           C  
ATOM    193  O   GLU A  13     -14.833  -8.492   2.243  1.00  1.69           O  
ATOM    194  CB  GLU A  13     -12.780  -9.450   4.177  1.00  1.69           C  
ATOM    195  CG  GLU A  13     -11.319  -9.740   4.564  1.00  1.69           C  
ATOM    196  CD  GLU A  13     -11.083 -11.193   4.951  1.00  1.69           C  
ATOM    197  OE1 GLU A  13     -12.026 -11.948   4.935  1.00  1.69           O  
ATOM    198  OE2 GLU A  13      -9.967 -11.540   5.267  1.00  1.69           O1-
ATOM    199  H   GLU A  13     -13.102  -7.478   5.893  1.00  1.69           H  
ATOM    200  HA  GLU A  13     -12.377  -7.694   3.026  1.00  1.69           H  
ATOM    201 1HB  GLU A  13     -13.417  -9.748   5.010  1.00  1.69           H  
ATOM    202 2HB  GLU A  13     -13.031 -10.088   3.330  1.00  1.69           H  
ATOM    203 1HG  GLU A  13     -10.679  -9.497   3.716  1.00  1.69           H  
ATOM    204 2HG  GLU A  13     -11.035  -9.092   5.394  1.00  1.69           H  
ATOM    205  N   GLY A  14     -15.339  -7.110   3.936  1.00  2.03           N  
ATOM    206  CA  GLY A  14     -16.730  -6.947   3.528  1.00  2.03           C  
ATOM    207  C   GLY A  14     -17.487  -8.255   3.728  1.00  2.03           C  
ATOM    208  O   GLY A  14     -17.033  -9.128   4.468  1.00  2.03           O  
ATOM    209  H   GLY A  14     -14.998  -6.626   4.749  1.00  2.03           H  
ATOM    210 1HA  GLY A  14     -17.195  -6.154   4.116  1.00  2.03           H  
ATOM    211 2HA  GLY A  14     -16.771  -6.645   2.482  1.00  2.03           H  
ATOM    212  N   VAL A  15     -18.651  -8.379   3.083  1.00  2.40           N  
ATOM    213  CA  VAL A  15     -19.485  -9.578   3.217  1.00  2.40           C  
ATOM    214  C   VAL A  15     -19.859 -10.173   1.853  1.00  2.40           C  
ATOM    215  O   VAL A  15     -20.622 -11.134   1.782  1.00  2.40           O  
ATOM    216  CB  VAL A  15     -20.770  -9.248   3.991  1.00  2.40           C  
ATOM    217  CG1 VAL A  15     -20.419  -8.769   5.402  1.00  2.40           C  
ATOM    218  CG2 VAL A  15     -21.570  -8.225   3.221  1.00  2.40           C  
ATOM    219  H   VAL A  15     -18.974  -7.619   2.504  1.00  2.40           H  
ATOM    220  HA  VAL A  15     -18.924 -10.328   3.776  1.00  2.40           H  
ATOM    221  HB  VAL A  15     -21.365 -10.153   4.106  1.00  2.40           H  
ATOM    222 1HG1 VAL A  15     -21.330  -8.563   5.954  1.00  2.40           H  
ATOM    223 2HG1 VAL A  15     -19.853  -9.547   5.915  1.00  2.40           H  
ATOM    224 3HG1 VAL A  15     -19.821  -7.864   5.353  1.00  2.40           H  
ATOM    225 1HG2 VAL A  15     -22.489  -7.993   3.758  1.00  2.40           H  
ATOM    226 2HG2 VAL A  15     -20.984  -7.328   3.081  1.00  2.40           H  
ATOM    227 3HG2 VAL A  15     -21.817  -8.630   2.264  1.00  2.40           H  
ATOM    228  N   SER A  16     -19.332  -9.557   0.788  1.00  2.66           N  
ATOM    229  CA  SER A  16     -19.619  -9.804  -0.642  1.00  2.66           C  
ATOM    230  C   SER A  16     -21.039  -9.331  -0.952  1.00  2.66           C  
ATOM    231  O   SER A  16     -21.716  -8.785  -0.085  1.00  2.66           O  
ATOM    232  CB  SER A  16     -19.456 -11.273  -1.062  1.00  2.66           C  
ATOM    233  OG  SER A  16     -20.488 -12.104  -0.593  1.00  2.66           O  
ATOM    234  H   SER A  16     -18.674  -8.823   0.991  1.00  2.66           H  
ATOM    235  HA  SER A  16     -18.929  -9.209  -1.243  1.00  2.66           H  
ATOM    236 1HB  SER A  16     -19.405 -11.338  -2.147  1.00  2.66           H  
ATOM    237 2HB  SER A  16     -18.506 -11.638  -0.678  1.00  2.66           H  
ATOM    238  HG  SER A  16     -20.617 -11.892   0.328  1.00  2.66           H  
ATOM    239  N   GLY A  17     -21.479  -9.449  -2.204  1.00  2.69           N  
ATOM    240  CA  GLY A  17     -22.835  -9.015  -2.585  1.00  2.69           C  
ATOM    241  C   GLY A  17     -22.949  -7.489  -2.716  1.00  2.69           C  
ATOM    242  O   GLY A  17     -23.212  -6.955  -3.793  1.00  2.69           O  
ATOM    243  H   GLY A  17     -20.884  -9.875  -2.897  1.00  2.69           H  
ATOM    244 1HA  GLY A  17     -23.108  -9.482  -3.531  1.00  2.69           H  
ATOM    245 2HA  GLY A  17     -23.546  -9.369  -1.840  1.00  2.69           H  
ATOM    246  N   ALA A  18     -22.753  -6.806  -1.593  1.00  2.48           N  
ATOM    247  CA  ALA A  18     -22.770  -5.354  -1.508  1.00  2.48           C  
ATOM    248  C   ALA A  18     -21.661  -4.792  -2.368  1.00  2.48           C  
ATOM    249  O   ALA A  18     -20.575  -5.366  -2.450  1.00  2.48           O  
ATOM    250  CB  ALA A  18     -22.586  -4.886  -0.063  1.00  2.48           C  
ATOM    251  H   ALA A  18     -22.557  -7.356  -0.765  1.00  2.48           H  
ATOM    252  HA  ALA A  18     -23.724  -4.994  -1.892  1.00  2.48           H  
ATOM    253 1HB  ALA A  18     -22.604  -3.794  -0.022  1.00  2.48           H  
ATOM    254 2HB  ALA A  18     -23.388  -5.283   0.555  1.00  2.48           H  
ATOM    255 3HB  ALA A  18     -21.628  -5.242   0.316  1.00  2.48           H  
ATOM    256  N   THR A  19     -21.913  -3.634  -2.958  1.00  2.12           N  
ATOM    257  CA  THR A  19     -20.906  -2.951  -3.757  1.00  2.12           C  
ATOM    258  C   THR A  19     -20.183  -1.915  -2.913  1.00  2.12           C  
ATOM    259  O   THR A  19     -19.307  -1.194  -3.397  1.00  2.12           O  
ATOM    260  CB  THR A  19     -21.539  -2.259  -4.966  1.00  2.12           C  
ATOM    261  CG2 THR A  19     -22.263  -3.262  -5.835  1.00  2.12           C  
ATOM    262  OG1 THR A  19     -22.473  -1.255  -4.520  1.00  2.12           O  
ATOM    263  H   THR A  19     -22.829  -3.222  -2.868  1.00  2.12           H  
ATOM    264  HA  THR A  19     -20.176  -3.680  -4.108  1.00  2.12           H  
ATOM    265  HB  THR A  19     -20.756  -1.789  -5.537  1.00  2.12           H  
ATOM    266  HG1 THR A  19     -22.680  -0.626  -5.264  1.00  2.12           H  
ATOM    267 1HG2 THR A  19     -22.697  -2.746  -6.694  1.00  2.12           H  
ATOM    268 2HG2 THR A  19     -21.559  -4.019  -6.181  1.00  2.12           H  
ATOM    269 3HG2 THR A  19     -23.054  -3.741  -5.259  1.00  2.12           H  
ATOM    270  N   TRP A  20     -20.581  -1.847  -1.653  1.00  1.74           N  
ATOM    271  CA  TRP A  20     -20.075  -0.874  -0.714  1.00  1.74           C  
ATOM    272  C   TRP A  20     -19.864  -1.417   0.676  1.00  1.74           C  
ATOM    273  O   TRP A  20     -20.510  -2.384   1.092  1.00  1.74           O  
ATOM    274  CB  TRP A  20     -21.094   0.249  -0.593  1.00  1.74           C  
ATOM    275  CG  TRP A  20     -22.420  -0.272  -0.144  1.00  1.74           C  
ATOM    276  CD1 TRP A  20     -23.419  -0.706  -0.963  1.00  1.74           C  
ATOM    277  CD2 TRP A  20     -22.907  -0.451   1.212  1.00  1.74           C  
ATOM    278  CE2 TRP A  20     -24.191  -0.989   1.113  1.00  1.74           C  
ATOM    279  CE3 TRP A  20     -22.367  -0.205   2.477  1.00  1.74           C  
ATOM    280  NE1 TRP A  20     -24.487  -1.137  -0.221  1.00  1.74           N  
ATOM    281  CZ2 TRP A  20     -24.947  -1.285   2.232  1.00  1.74           C  
ATOM    282  CZ3 TRP A  20     -23.121  -0.502   3.595  1.00  1.74           C  
ATOM    283  CH2 TRP A  20     -24.382  -1.027   3.475  1.00  1.74           C  
ATOM    284  H   TRP A  20     -21.284  -2.499  -1.348  1.00  1.74           H  
ATOM    285  HA  TRP A  20     -19.129  -0.502  -1.089  1.00  1.74           H  
ATOM    286 1HB  TRP A  20     -20.736   1.000   0.111  1.00  1.74           H  
ATOM    287 2HB  TRP A  20     -21.219   0.716  -1.553  1.00  1.74           H  
ATOM    288  HD1 TRP A  20     -23.372  -0.710  -2.053  1.00  1.74           H  
ATOM    289  HE1 TRP A  20     -25.351  -1.503  -0.593  1.00  1.74           H  
ATOM    290  HE3 TRP A  20     -21.378   0.219   2.582  1.00  1.74           H  
ATOM    291  HZ2 TRP A  20     -25.952  -1.704   2.159  1.00  1.74           H  
ATOM    292  HZ3 TRP A  20     -22.685  -0.300   4.580  1.00  1.74           H  
ATOM    293  HH2 TRP A  20     -24.953  -1.245   4.378  1.00  1.74           H  
ATOM    294  N   VAL A  21     -18.993  -0.734   1.403  1.00  1.43           N  
ATOM    295  CA  VAL A  21     -18.756  -1.019   2.805  1.00  1.43           C  
ATOM    296  C   VAL A  21     -18.785   0.248   3.633  1.00  1.43           C  
ATOM    297  O   VAL A  21     -18.363   1.304   3.152  1.00  1.43           O  
ATOM    298  CB  VAL A  21     -17.348  -1.591   2.993  1.00  1.43           C  
ATOM    299  CG1 VAL A  21     -17.163  -2.914   2.255  1.00  1.43           C  
ATOM    300  CG2 VAL A  21     -16.312  -0.541   2.512  1.00  1.43           C  
ATOM    301  H   VAL A  21     -18.486   0.021   0.940  1.00  1.43           H  
ATOM    302  HA  VAL A  21     -19.517  -1.711   3.171  1.00  1.43           H  
ATOM    303  HB  VAL A  21     -17.216  -1.783   4.031  1.00  1.43           H  
ATOM    304 1HG1 VAL A  21     -16.156  -3.294   2.440  1.00  1.43           H  
ATOM    305 2HG1 VAL A  21     -17.897  -3.635   2.617  1.00  1.43           H  
ATOM    306 3HG1 VAL A  21     -17.299  -2.762   1.185  1.00  1.43           H  
ATOM    307 1HG2 VAL A  21     -15.317  -0.927   2.677  1.00  1.43           H  
ATOM    308 2HG2 VAL A  21     -16.456  -0.339   1.446  1.00  1.43           H  
ATOM    309 3HG2 VAL A  21     -16.441   0.384   3.079  1.00  1.43           H  
ATOM    310  N   ASP A  22     -19.173   0.152   4.905  1.00  1.21           N  
ATOM    311  CA  ASP A  22     -18.995   1.313   5.756  1.00  1.21           C  
ATOM    312  C   ASP A  22     -17.689   1.175   6.524  1.00  1.21           C  
ATOM    313  O   ASP A  22     -17.296   0.077   6.926  1.00  1.21           O  
ATOM    314  CB  ASP A  22     -20.180   1.529   6.698  1.00  1.21           C  
ATOM    315  CG  ASP A  22     -21.445   1.964   5.938  1.00  1.21           C  
ATOM    316  OD1 ASP A  22     -21.301   2.382   4.820  1.00  1.21           O  
ATOM    317  OD2 ASP A  22     -22.536   1.902   6.465  1.00  1.21           O1-
ATOM    318  H   ASP A  22     -19.593  -0.695   5.301  1.00  1.21           H  
ATOM    319  HA  ASP A  22     -18.914   2.199   5.138  1.00  1.21           H  
ATOM    320 1HB  ASP A  22     -20.380   0.603   7.221  1.00  1.21           H  
ATOM    321 2HB  ASP A  22     -19.921   2.279   7.447  1.00  1.21           H  
ATOM    322  N   LEU A  23     -17.014   2.285   6.727  1.00  1.09           N  
ATOM    323  CA  LEU A  23     -15.794   2.287   7.502  1.00  1.09           C  
ATOM    324  C   LEU A  23     -15.647   3.561   8.280  1.00  1.09           C  
ATOM    325  O   LEU A  23     -16.289   4.569   7.976  1.00  1.09           O  
ATOM    326  CB  LEU A  23     -14.579   2.119   6.597  1.00  1.09           C  
ATOM    327  CG  LEU A  23     -14.315   3.186   5.519  1.00  1.09           C  
ATOM    328  CD1 LEU A  23     -13.618   4.375   6.127  1.00  1.09           C  
ATOM    329  CD2 LEU A  23     -13.437   2.591   4.469  1.00  1.09           C  
ATOM    330  H   LEU A  23     -17.347   3.152   6.309  1.00  1.09           H  
ATOM    331  HA  LEU A  23     -15.825   1.458   8.201  1.00  1.09           H  
ATOM    332 1HB  LEU A  23     -13.701   2.088   7.228  1.00  1.09           H  
ATOM    333 2HB  LEU A  23     -14.663   1.153   6.090  1.00  1.09           H  
ATOM    334  HG  LEU A  23     -15.258   3.516   5.076  1.00  1.09           H  
ATOM    335 1HD1 LEU A  23     -13.415   5.115   5.356  1.00  1.09           H  
ATOM    336 2HD1 LEU A  23     -14.244   4.821   6.892  1.00  1.09           H  
ATOM    337 3HD1 LEU A  23     -12.681   4.047   6.570  1.00  1.09           H  
ATOM    338 1HD2 LEU A  23     -13.225   3.327   3.722  1.00  1.09           H  
ATOM    339 2HD2 LEU A  23     -12.511   2.283   4.924  1.00  1.09           H  
ATOM    340 3HD2 LEU A  23     -13.934   1.730   4.013  1.00  1.09           H  
ATOM    341  N   VAL A  24     -14.793   3.537   9.279  1.00  1.04           N  
ATOM    342  CA  VAL A  24     -14.548   4.760   9.986  1.00  1.04           C  
ATOM    343  C   VAL A  24     -13.070   5.068   9.944  1.00  1.04           C  
ATOM    344  O   VAL A  24     -12.239   4.166  10.037  1.00  1.04           O  
ATOM    345  CB  VAL A  24     -15.005   4.625  11.441  1.00  1.04           C  
ATOM    346  CG1 VAL A  24     -16.525   4.319  11.529  1.00  1.04           C  
ATOM    347  CG2 VAL A  24     -14.187   3.567  12.128  1.00  1.04           C  
ATOM    348  H   VAL A  24     -14.297   2.696   9.524  1.00  1.04           H  
ATOM    349  HA  VAL A  24     -15.084   5.581   9.513  1.00  1.04           H  
ATOM    350  HB  VAL A  24     -14.841   5.525  11.896  1.00  1.04           H  
ATOM    351 1HG1 VAL A  24     -16.827   4.263  12.578  1.00  1.04           H  
ATOM    352 2HG1 VAL A  24     -17.084   5.116  11.037  1.00  1.04           H  
ATOM    353 3HG1 VAL A  24     -16.744   3.371  11.044  1.00  1.04           H  
ATOM    354 1HG2 VAL A  24     -14.493   3.504  13.165  1.00  1.04           H  
ATOM    355 2HG2 VAL A  24     -14.345   2.627  11.646  1.00  1.04           H  
ATOM    356 3HG2 VAL A  24     -13.128   3.831  12.074  1.00  1.04           H  
ATOM    357  N   LEU A  25     -12.755   6.343   9.851  1.00  1.04           N  
ATOM    358  CA  LEU A  25     -11.387   6.813   9.854  1.00  1.04           C  
ATOM    359  C   LEU A  25     -11.165   7.613  11.125  1.00  1.04           C  
ATOM    360  O   LEU A  25     -12.035   8.393  11.505  1.00  1.04           O  
ATOM    361  CB  LEU A  25     -11.179   7.705   8.634  1.00  1.04           C  
ATOM    362  CG  LEU A  25     -11.454   7.083   7.282  1.00  1.04           C  
ATOM    363  CD1 LEU A  25     -11.336   8.157   6.222  1.00  1.04           C  
ATOM    364  CD2 LEU A  25     -10.466   5.937   7.037  1.00  1.04           C  
ATOM    365  H   LEU A  25     -13.506   7.023   9.747  1.00  1.04           H  
ATOM    366  HA  LEU A  25     -10.704   5.965   9.834  1.00  1.04           H  
ATOM    367 1HB  LEU A  25     -11.831   8.567   8.727  1.00  1.04           H  
ATOM    368 2HB  LEU A  25     -10.152   8.038   8.637  1.00  1.04           H  
ATOM    369  HG  LEU A  25     -12.472   6.706   7.261  1.00  1.04           H  
ATOM    370 1HD1 LEU A  25     -11.554   7.739   5.250  1.00  1.04           H  
ATOM    371 2HD1 LEU A  25     -12.050   8.946   6.436  1.00  1.04           H  
ATOM    372 3HD1 LEU A  25     -10.330   8.567   6.225  1.00  1.04           H  
ATOM    373 1HD2 LEU A  25     -10.655   5.471   6.079  1.00  1.04           H  
ATOM    374 2HD2 LEU A  25      -9.448   6.320   7.055  1.00  1.04           H  
ATOM    375 3HD2 LEU A  25     -10.584   5.193   7.819  1.00  1.04           H  
ATOM    376  N   GLU A  26      -9.999   7.489  11.760  1.00  1.07           N  
ATOM    377  CA  GLU A  26      -9.770   8.264  12.975  1.00  1.07           C  
ATOM    378  C   GLU A  26      -8.311   8.664  13.149  1.00  1.07           C  
ATOM    379  O   GLU A  26      -7.425   7.824  12.979  1.00  1.07           O  
ATOM    380  CB  GLU A  26     -10.184   7.402  14.165  1.00  1.07           C  
ATOM    381  CG  GLU A  26     -10.196   8.082  15.514  1.00  1.07           C  
ATOM    382  CD  GLU A  26     -10.716   7.165  16.587  1.00  1.07           C  
ATOM    383  OE1 GLU A  26     -11.031   6.040  16.278  1.00  1.07           O  
ATOM    384  OE2 GLU A  26     -10.813   7.587  17.708  1.00  1.07           O1-
ATOM    385  H   GLU A  26      -9.288   6.839  11.453  1.00  1.07           H  
ATOM    386  HA  GLU A  26     -10.375   9.162  12.933  1.00  1.07           H  
ATOM    387 1HB  GLU A  26     -11.145   6.958  13.971  1.00  1.07           H  
ATOM    388 2HB  GLU A  26      -9.474   6.578  14.248  1.00  1.07           H  
ATOM    389 1HG  GLU A  26      -9.186   8.394  15.772  1.00  1.07           H  
ATOM    390 2HG  GLU A  26     -10.821   8.975  15.455  1.00  1.07           H  
ATOM    391  N   GLY A  27      -8.047   9.916  13.508  1.00  1.09           N  
ATOM    392  CA  GLY A  27      -6.679  10.320  13.797  1.00  1.09           C  
ATOM    393  C   GLY A  27      -5.762  10.015  12.622  1.00  1.09           C  
ATOM    394  O   GLY A  27      -5.982  10.474  11.503  1.00  1.09           O  
ATOM    395  H   GLY A  27      -8.816  10.576  13.619  1.00  1.09           H  
ATOM    396 1HA  GLY A  27      -6.655  11.388  14.014  1.00  1.09           H  
ATOM    397 2HA  GLY A  27      -6.324   9.807  14.690  1.00  1.09           H  
ATOM    398  N   ASP A  28      -4.720   9.236  12.923  1.00  1.10           N  
ATOM    399  CA  ASP A  28      -3.692   8.807  11.982  1.00  1.10           C  
ATOM    400  C   ASP A  28      -3.899   7.353  11.522  1.00  1.10           C  
ATOM    401  O   ASP A  28      -2.986   6.743  10.962  1.00  1.10           O  
ATOM    402  CB  ASP A  28      -2.320   8.910  12.649  1.00  1.10           C  
ATOM    403  CG  ASP A  28      -1.920  10.334  13.001  1.00  1.10           C  
ATOM    404  OD1 ASP A  28      -2.124  11.206  12.198  1.00  1.10           O  
ATOM    405  OD2 ASP A  28      -1.424  10.535  14.082  1.00  1.10           O1-
ATOM    406  H   ASP A  28      -4.645   8.919  13.878  1.00  1.10           H  
ATOM    407  HA  ASP A  28      -3.728   9.456  11.107  1.00  1.10           H  
ATOM    408 1HB  ASP A  28      -2.319   8.313  13.561  1.00  1.10           H  
ATOM    409 2HB  ASP A  28      -1.567   8.493  11.991  1.00  1.10           H  
ATOM    410  N   SER A  29      -5.082   6.800  11.793  1.00  1.09           N  
ATOM    411  CA  SER A  29      -5.431   5.407  11.481  1.00  1.09           C  
ATOM    412  C   SER A  29      -5.658   5.181  10.009  1.00  1.09           C  
ATOM    413  O   SER A  29      -5.751   6.126   9.225  1.00  1.09           O  
ATOM    414  CB  SER A  29      -6.719   4.997  12.150  1.00  1.09           C  
ATOM    415  OG  SER A  29      -7.795   5.662  11.544  1.00  1.09           O  
ATOM    416  H   SER A  29      -5.799   7.363  12.247  1.00  1.09           H  
ATOM    417  HA  SER A  29      -4.619   4.755  11.814  1.00  1.09           H  
ATOM    418 1HB  SER A  29      -6.854   3.919  12.068  1.00  1.09           H  
ATOM    419 2HB  SER A  29      -6.682   5.245  13.209  1.00  1.09           H  
ATOM    420  HG  SER A  29      -7.695   6.586  11.840  1.00  1.09           H  
ATOM    421  N   CYS A  30      -5.793   3.914   9.647  1.00  1.08           N  
ATOM    422  CA  CYS A  30      -6.033   3.532   8.256  1.00  1.08           C  
ATOM    423  C   CYS A  30      -6.896   2.303   8.097  1.00  1.08           C  
ATOM    424  O   CYS A  30      -6.779   1.370   8.888  1.00  1.08           O  
ATOM    425  CB  CYS A  30      -4.732   3.257   7.553  1.00  1.08           C  
ATOM    426  SG  CYS A  30      -4.948   2.777   5.859  1.00  1.08           S  
ATOM    427  H   CYS A  30      -5.699   3.203  10.379  1.00  1.08           H  
ATOM    428  HA  CYS A  30      -6.532   4.364   7.753  1.00  1.08           H  
ATOM    429 1HB  CYS A  30      -4.116   4.156   7.580  1.00  1.08           H  
ATOM    430 2HB  CYS A  30      -4.192   2.470   8.074  1.00  1.08           H  
ATOM    431  N   VAL A  31      -7.754   2.304   7.075  1.00  1.08           N  
ATOM    432  CA  VAL A  31      -8.578   1.143   6.774  1.00  1.08           C  
ATOM    433  C   VAL A  31      -8.261   0.501   5.421  1.00  1.08           C  
ATOM    434  O   VAL A  31      -8.291   1.163   4.383  1.00  1.08           O  
ATOM    435  CB  VAL A  31     -10.055   1.531   6.765  1.00  1.08           C  
ATOM    436  CG1 VAL A  31     -10.887   0.284   6.389  1.00  1.08           C  
ATOM    437  CG2 VAL A  31     -10.455   2.092   8.128  1.00  1.08           C  
ATOM    438  H   VAL A  31      -7.815   3.123   6.467  1.00  1.08           H  
ATOM    439  HA  VAL A  31      -8.418   0.399   7.552  1.00  1.08           H  
ATOM    440  HB  VAL A  31     -10.228   2.294   6.002  1.00  1.08           H  
ATOM    441 1HG1 VAL A  31     -11.939   0.528   6.363  1.00  1.08           H  
ATOM    442 2HG1 VAL A  31     -10.588  -0.074   5.412  1.00  1.08           H  
ATOM    443 3HG1 VAL A  31     -10.713  -0.499   7.121  1.00  1.08           H  
ATOM    444 1HG2 VAL A  31     -11.502   2.377   8.119  1.00  1.08           H  
ATOM    445 2HG2 VAL A  31     -10.292   1.345   8.894  1.00  1.08           H  
ATOM    446 3HG2 VAL A  31      -9.858   2.969   8.357  1.00  1.08           H  
ATOM    447  N   THR A  32      -7.989  -0.802   5.440  1.00  1.12           N  
ATOM    448  CA  THR A  32      -7.723  -1.567   4.226  1.00  1.12           C  
ATOM    449  C   THR A  32      -8.950  -2.389   3.830  1.00  1.12           C  
ATOM    450  O   THR A  32      -9.416  -3.219   4.613  1.00  1.12           O  
ATOM    451  CB  THR A  32      -6.499  -2.478   4.425  1.00  1.12           C  
ATOM    452  CG2 THR A  32      -6.268  -3.322   3.231  1.00  1.12           C  
ATOM    453  OG1 THR A  32      -5.342  -1.666   4.673  1.00  1.12           O  
ATOM    454  H   THR A  32      -7.955  -1.275   6.341  1.00  1.12           H  
ATOM    455  HA  THR A  32      -7.501  -0.875   3.414  1.00  1.12           H  
ATOM    456  HB  THR A  32      -6.669  -3.117   5.290  1.00  1.12           H  
ATOM    457  HG1 THR A  32      -5.195  -1.070   3.902  1.00  1.12           H  
ATOM    458 1HG2 THR A  32      -5.400  -3.957   3.385  1.00  1.12           H  
ATOM    459 2HG2 THR A  32      -7.140  -3.938   3.045  1.00  1.12           H  
ATOM    460 3HG2 THR A  32      -6.094  -2.658   2.388  1.00  1.12           H  
ATOM    461  N   ILE A  33      -9.463  -2.162   2.616  1.00  1.21           N  
ATOM    462  CA  ILE A  33     -10.666  -2.837   2.133  1.00  1.21           C  
ATOM    463  C   ILE A  33     -10.312  -3.852   1.054  1.00  1.21           C  
ATOM    464  O   ILE A  33      -9.662  -3.530   0.052  1.00  1.21           O  
ATOM    465  CB  ILE A  33     -11.690  -1.849   1.549  1.00  1.21           C  
ATOM    466  CG1 ILE A  33     -12.052  -0.789   2.581  1.00  1.21           C  
ATOM    467  CG2 ILE A  33     -12.965  -2.609   1.128  1.00  1.21           C  
ATOM    468  CD1 ILE A  33     -11.158   0.412   2.480  1.00  1.21           C  
ATOM    469  H   ILE A  33      -9.014  -1.469   2.028  1.00  1.21           H  
ATOM    470  HA  ILE A  33     -11.128  -3.358   2.964  1.00  1.21           H  
ATOM    471  HB  ILE A  33     -11.253  -1.342   0.689  1.00  1.21           H  
ATOM    472 1HG1 ILE A  33     -13.072  -0.465   2.430  1.00  1.21           H  
ATOM    473 2HG1 ILE A  33     -11.961  -1.215   3.581  1.00  1.21           H  
ATOM    474 1HG2 ILE A  33     -13.689  -1.911   0.716  1.00  1.21           H  
ATOM    475 2HG2 ILE A  33     -12.721  -3.358   0.375  1.00  1.21           H  
ATOM    476 3HG2 ILE A  33     -13.394  -3.105   2.003  1.00  1.21           H  
ATOM    477 1HD1 ILE A  33     -11.423   1.145   3.217  1.00  1.21           H  
ATOM    478 2HD1 ILE A  33     -10.124   0.120   2.638  1.00  1.21           H  
ATOM    479 3HD1 ILE A  33     -11.262   0.838   1.486  1.00  1.21           H  
ATOM    480  N   MET A  34     -10.727  -5.088   1.274  1.00  1.32           N  
ATOM    481  CA  MET A  34     -10.409  -6.204   0.400  1.00  1.32           C  
ATOM    482  C   MET A  34     -11.659  -6.902  -0.100  1.00  1.32           C  
ATOM    483  O   MET A  34     -12.700  -6.864   0.546  1.00  1.32           O  
ATOM    484  CB  MET A  34      -9.571  -7.198   1.184  1.00  1.32           C  
ATOM    485  CG  MET A  34      -8.259  -6.664   1.650  1.00  1.32           C  
ATOM    486  SD  MET A  34      -7.578  -7.606   2.946  1.00  1.32           S  
ATOM    487  CE  MET A  34      -8.658  -6.976   4.212  1.00  1.32           C  
ATOM    488  H   MET A  34     -11.264  -5.267   2.122  1.00  1.32           H  
ATOM    489  HA  MET A  34      -9.852  -5.835  -0.462  1.00  1.32           H  
ATOM    490 1HB  MET A  34     -10.126  -7.531   2.058  1.00  1.32           H  
ATOM    491 2HB  MET A  34      -9.374  -8.074   0.564  1.00  1.32           H  
ATOM    492 1HG  MET A  34      -7.566  -6.680   0.821  1.00  1.32           H  
ATOM    493 2HG  MET A  34      -8.375  -5.653   1.997  1.00  1.32           H  
ATOM    494 1HE  MET A  34      -8.431  -7.477   5.137  1.00  1.32           H  
ATOM    495 2HE  MET A  34      -8.522  -5.895   4.317  1.00  1.32           H  
ATOM    496 3HE  MET A  34      -9.691  -7.180   3.945  1.00  1.32           H  
ATOM    497  N   SER A  35     -11.547  -7.532  -1.257  1.00  1.42           N  
ATOM    498  CA  SER A  35     -12.601  -8.384  -1.795  1.00  1.42           C  
ATOM    499  C   SER A  35     -11.968  -9.303  -2.830  1.00  1.42           C  
ATOM    500  O   SER A  35     -11.065  -8.896  -3.551  1.00  1.42           O  
ATOM    501  CB  SER A  35     -13.746  -7.579  -2.384  1.00  1.42           C  
ATOM    502  OG  SER A  35     -14.745  -8.428  -2.888  1.00  1.42           O  
ATOM    503  H   SER A  35     -10.675  -7.460  -1.766  1.00  1.42           H  
ATOM    504  HA  SER A  35     -13.003  -9.000  -0.987  1.00  1.42           H  
ATOM    505 1HB  SER A  35     -14.173  -6.927  -1.622  1.00  1.42           H  
ATOM    506 2HB  SER A  35     -13.382  -6.961  -3.166  1.00  1.42           H  
ATOM    507  HG  SER A  35     -15.171  -8.814  -2.115  1.00  1.42           H  
ATOM    508  N   LYS A  36     -12.453 -10.533  -2.916  1.00  1.45           N  
ATOM    509  CA  LYS A  36     -11.908 -11.540  -3.833  1.00  1.45           C  
ATOM    510  C   LYS A  36     -11.574 -11.048  -5.248  1.00  1.45           C  
ATOM    511  O   LYS A  36     -10.524 -11.401  -5.787  1.00  1.45           O  
ATOM    512  CB  LYS A  36     -12.908 -12.692  -3.952  1.00  1.45           C  
ATOM    513  CG  LYS A  36     -12.475 -13.857  -4.855  1.00  1.45           C  
ATOM    514  CD  LYS A  36     -13.577 -14.922  -4.929  1.00  1.45           C  
ATOM    515  CE  LYS A  36     -14.722 -14.392  -5.775  1.00  1.45           C  
ATOM    516  NZ  LYS A  36     -14.440 -14.473  -7.244  1.00  1.45           N1+
ATOM    517  H   LYS A  36     -13.215 -10.792  -2.305  1.00  1.45           H  
ATOM    518  HA  LYS A  36     -10.985 -11.921  -3.396  1.00  1.45           H  
ATOM    519 1HB  LYS A  36     -13.119 -13.096  -2.963  1.00  1.45           H  
ATOM    520 2HB  LYS A  36     -13.847 -12.310  -4.355  1.00  1.45           H  
ATOM    521 1HG  LYS A  36     -12.285 -13.474  -5.866  1.00  1.45           H  
ATOM    522 2HG  LYS A  36     -11.562 -14.306  -4.473  1.00  1.45           H  
ATOM    523 1HD  LYS A  36     -13.184 -15.829  -5.386  1.00  1.45           H  
ATOM    524 2HD  LYS A  36     -13.939 -15.157  -3.929  1.00  1.45           H  
ATOM    525 1HE  LYS A  36     -15.643 -14.924  -5.555  1.00  1.45           H  
ATOM    526 2HE  LYS A  36     -14.852 -13.339  -5.519  1.00  1.45           H  
ATOM    527 1HZ  LYS A  36     -15.198 -14.006  -7.742  1.00  1.45           H  
ATOM    528 2HZ  LYS A  36     -13.593 -13.945  -7.493  1.00  1.45           H  
ATOM    529 3HZ  LYS A  36     -14.333 -15.418  -7.552  1.00  1.45           H  
ATOM    530  N   ASP A  37     -12.493 -10.295  -5.862  1.00  1.40           N  
ATOM    531  CA  ASP A  37     -12.328  -9.845  -7.243  1.00  1.40           C  
ATOM    532  C   ASP A  37     -12.020  -8.355  -7.390  1.00  1.40           C  
ATOM    533  O   ASP A  37     -12.196  -7.802  -8.478  1.00  1.40           O  
ATOM    534  CB  ASP A  37     -13.591 -10.159  -8.053  1.00  1.40           C  
ATOM    535  CG  ASP A  37     -13.875 -11.663  -8.139  1.00  1.40           C  
ATOM    536  OD1 ASP A  37     -12.961 -12.433  -8.316  1.00  1.40           O  
ATOM    537  OD2 ASP A  37     -15.018 -12.078  -7.993  1.00  1.40           O1-
ATOM    538  H   ASP A  37     -13.320 -10.021  -5.351  1.00  1.40           H  
ATOM    539  HA  ASP A  37     -11.494 -10.397  -7.678  1.00  1.40           H  
ATOM    540 1HB  ASP A  37     -14.447  -9.668  -7.588  1.00  1.40           H  
ATOM    541 2HB  ASP A  37     -13.490  -9.759  -9.063  1.00  1.40           H  
ATOM    542  N   LYS A  38     -11.608  -7.686  -6.315  1.00  1.27           N  
ATOM    543  CA  LYS A  38     -11.317  -6.253  -6.400  1.00  1.27           C  
ATOM    544  C   LYS A  38      -9.903  -5.979  -5.899  1.00  1.27           C  
ATOM    545  O   LYS A  38      -9.385  -6.752  -5.105  1.00  1.27           O  
ATOM    546  CB  LYS A  38     -12.340  -5.446  -5.602  1.00  1.27           C  
ATOM    547  CG  LYS A  38     -13.779  -5.621  -6.048  1.00  1.27           C  
ATOM    548  CD  LYS A  38     -13.958  -5.102  -7.463  1.00  1.27           C  
ATOM    549  CE  LYS A  38     -15.399  -5.121  -7.914  1.00  1.27           C  
ATOM    550  NZ  LYS A  38     -15.495  -4.926  -9.382  1.00  1.27           N1+
ATOM    551  H   LYS A  38     -11.465  -8.175  -5.427  1.00  1.27           H  
ATOM    552  HA  LYS A  38     -11.386  -5.950  -7.442  1.00  1.27           H  
ATOM    553 1HB  LYS A  38     -12.268  -5.735  -4.572  1.00  1.27           H  
ATOM    554 2HB  LYS A  38     -12.114  -4.420  -5.619  1.00  1.27           H  
ATOM    555 1HG  LYS A  38     -14.063  -6.673  -6.002  1.00  1.27           H  
ATOM    556 2HG  LYS A  38     -14.432  -5.055  -5.386  1.00  1.27           H  
ATOM    557 1HD  LYS A  38     -13.594  -4.086  -7.515  1.00  1.27           H  
ATOM    558 2HD  LYS A  38     -13.375  -5.689  -8.160  1.00  1.27           H  
ATOM    559 1HE  LYS A  38     -15.872  -6.061  -7.641  1.00  1.27           H  
ATOM    560 2HE  LYS A  38     -15.922  -4.298  -7.421  1.00  1.27           H  
ATOM    561 1HZ  LYS A  38     -16.456  -4.909  -9.670  1.00  1.27           H  
ATOM    562 2HZ  LYS A  38     -15.033  -4.047  -9.645  1.00  1.27           H  
ATOM    563 3HZ  LYS A  38     -15.016  -5.679  -9.847  1.00  1.27           H  
ATOM    564  N   PRO A  39      -9.226  -4.909  -6.333  1.00  1.11           N  
ATOM    565  CA  PRO A  39      -7.922  -4.549  -5.838  1.00  1.11           C  
ATOM    566  C   PRO A  39      -8.088  -4.108  -4.417  1.00  1.11           C  
ATOM    567  O   PRO A  39      -9.135  -3.567  -4.053  1.00  1.11           O  
ATOM    568  CB  PRO A  39      -7.487  -3.431  -6.775  1.00  1.11           C  
ATOM    569  CG  PRO A  39      -8.768  -2.828  -7.274  1.00  1.11           C  
ATOM    570  CD  PRO A  39      -9.768  -3.992  -7.323  1.00  1.11           C  
ATOM    571  HA  PRO A  39      -7.239  -5.407  -5.885  1.00  1.11           H  
ATOM    572 1HB  PRO A  39      -6.880  -2.730  -6.222  1.00  1.11           H  
ATOM    573 2HB  PRO A  39      -6.863  -3.833  -7.582  1.00  1.11           H  
ATOM    574 1HG  PRO A  39      -9.071  -2.016  -6.603  1.00  1.11           H  
ATOM    575 2HG  PRO A  39      -8.612  -2.373  -8.264  1.00  1.11           H  
ATOM    576 1HD  PRO A  39     -10.727  -3.638  -7.053  1.00  1.11           H  
ATOM    577 2HD  PRO A  39      -9.787  -4.440  -8.278  1.00  1.11           H  
ATOM    578  N   THR A  40      -7.061  -4.298  -3.623  1.00  0.96           N  
ATOM    579  CA  THR A  40      -7.136  -3.864  -2.247  1.00  0.96           C  
ATOM    580  C   THR A  40      -6.884  -2.387  -2.156  1.00  0.96           C  
ATOM    581  O   THR A  40      -5.956  -1.871  -2.795  1.00  0.96           O  
ATOM    582  CB  THR A  40      -6.156  -4.620  -1.385  1.00  0.96           C  
ATOM    583  CG2 THR A  40      -6.303  -4.211   0.033  1.00  0.96           C  
ATOM    584  OG1 THR A  40      -6.453  -5.982  -1.500  1.00  0.96           O  
ATOM    585  H   THR A  40      -6.226  -4.756  -3.965  1.00  0.96           H  
ATOM    586  HA  THR A  40      -8.140  -4.061  -1.873  1.00  0.96           H  
ATOM    587  HB  THR A  40      -5.146  -4.438  -1.723  1.00  0.96           H  
ATOM    588  HG1 THR A  40      -5.955  -6.481  -0.835  1.00  0.96           H  
ATOM    589 1HG2 THR A  40      -5.610  -4.780   0.648  1.00  0.96           H  
ATOM    590 2HG2 THR A  40      -6.104  -3.170   0.140  1.00  0.96           H  
ATOM    591 3HG2 THR A  40      -7.307  -4.393   0.349  1.00  0.96           H  
ATOM    592  N   ILE A  41      -7.742  -1.711  -1.403  1.00  0.86           N  
ATOM    593  CA  ILE A  41      -7.643  -0.275  -1.245  1.00  0.86           C  
ATOM    594  C   ILE A  41      -7.498   0.232   0.174  1.00  0.86           C  
ATOM    595  O   ILE A  41      -8.184  -0.221   1.084  1.00  0.86           O  
ATOM    596  CB  ILE A  41      -8.816   0.412  -1.934  1.00  0.86           C  
ATOM    597  CG1 ILE A  41      -8.720   0.126  -3.381  1.00  0.86           C  
ATOM    598  CG2 ILE A  41      -8.849   1.864  -1.666  1.00  0.86           C  
ATOM    599  CD1 ILE A  41      -9.772   0.703  -4.159  1.00  0.86           C  
ATOM    600  H   ILE A  41      -8.481  -2.232  -0.923  1.00  0.86           H  
ATOM    601  HA  ILE A  41      -6.749   0.047  -1.776  1.00  0.86           H  
ATOM    602  HB  ILE A  41      -9.740  -0.040  -1.578  1.00  0.86           H  
ATOM    603 1HG1 ILE A  41      -7.770   0.474  -3.718  1.00  0.86           H  
ATOM    604 2HG1 ILE A  41      -8.770  -0.947  -3.539  1.00  0.86           H  
ATOM    605 1HG2 ILE A  41      -9.704   2.299  -2.178  1.00  0.86           H  
ATOM    606 2HG2 ILE A  41      -8.941   2.040  -0.598  1.00  0.86           H  
ATOM    607 3HG2 ILE A  41      -7.927   2.317  -2.032  1.00  0.86           H  
ATOM    608 1HD1 ILE A  41      -9.614   0.446  -5.184  1.00  0.86           H  
ATOM    609 2HD1 ILE A  41     -10.731   0.327  -3.822  1.00  0.86           H  
ATOM    610 3HD1 ILE A  41      -9.729   1.772  -4.042  1.00  0.86           H  
ATOM    611  N   ASP A  42      -6.548   1.141   0.358  1.00  0.79           N  
ATOM    612  CA  ASP A  42      -6.317   1.778   1.643  1.00  0.79           C  
ATOM    613  C   ASP A  42      -6.983   3.146   1.685  1.00  0.79           C  
ATOM    614  O   ASP A  42      -6.729   3.990   0.823  1.00  0.79           O  
ATOM    615  CB  ASP A  42      -4.836   1.979   1.945  1.00  0.79           C  
ATOM    616  CG  ASP A  42      -4.021   0.739   2.238  1.00  0.79           C  
ATOM    617  OD1 ASP A  42      -4.576  -0.315   2.482  1.00  0.79           O  
ATOM    618  OD2 ASP A  42      -2.794   0.862   2.209  1.00  0.79           O1-
ATOM    619  H   ASP A  42      -6.014   1.452  -0.452  1.00  0.79           H  
ATOM    620  HA  ASP A  42      -6.753   1.165   2.426  1.00  0.79           H  
ATOM    621 1HB  ASP A  42      -4.375   2.490   1.105  1.00  0.79           H  
ATOM    622 2HB  ASP A  42      -4.760   2.650   2.786  1.00  0.79           H  
ATOM    623  N   VAL A  43      -7.842   3.359   2.669  1.00  0.77           N  
ATOM    624  CA  VAL A  43      -8.513   4.638   2.841  1.00  0.77           C  
ATOM    625  C   VAL A  43      -7.992   5.234   4.151  1.00  0.77           C  
ATOM    626  O   VAL A  43      -8.058   4.593   5.208  1.00  0.77           O  
ATOM    627  CB  VAL A  43     -10.039   4.452   2.881  1.00  0.77           C  
ATOM    628  CG1 VAL A  43     -10.729   5.789   3.063  1.00  0.77           C  
ATOM    629  CG2 VAL A  43     -10.515   3.752   1.595  1.00  0.77           C  
ATOM    630  H   VAL A  43      -8.026   2.606   3.329  1.00  0.77           H  
ATOM    631  HA  VAL A  43      -8.252   5.304   2.018  1.00  0.77           H  
ATOM    632  HB  VAL A  43     -10.290   3.830   3.745  1.00  0.77           H  
ATOM    633 1HG1 VAL A  43     -11.809   5.645   3.123  1.00  0.77           H  
ATOM    634 2HG1 VAL A  43     -10.372   6.248   3.968  1.00  0.77           H  
ATOM    635 3HG1 VAL A  43     -10.497   6.439   2.229  1.00  0.77           H  
ATOM    636 1HG2 VAL A  43     -11.589   3.596   1.638  1.00  0.77           H  
ATOM    637 2HG2 VAL A  43     -10.279   4.346   0.737  1.00  0.77           H  
ATOM    638 3HG2 VAL A  43     -10.009   2.800   1.509  1.00  0.77           H  
ATOM    639  N   LYS A  44      -7.433   6.438   4.081  1.00  0.76           N  
ATOM    640  CA  LYS A  44      -6.802   7.036   5.252  1.00  0.76           C  
ATOM    641  C   LYS A  44      -7.090   8.510   5.470  1.00  0.76           C  
ATOM    642  O   LYS A  44      -7.042   9.318   4.539  1.00  0.76           O  
ATOM    643  CB  LYS A  44      -5.283   6.854   5.154  1.00  0.76           C  
ATOM    644  CG  LYS A  44      -4.519   7.456   6.302  1.00  0.76           C  
ATOM    645  CD  LYS A  44      -3.056   7.159   6.278  1.00  0.76           C  
ATOM    646  CE  LYS A  44      -2.389   7.691   7.535  1.00  0.76           C  
ATOM    647  NZ  LYS A  44      -2.544   9.184   7.687  1.00  0.76           N1+
ATOM    648  H   LYS A  44      -7.405   6.921   3.182  1.00  0.76           H  
ATOM    649  HA  LYS A  44      -7.155   6.506   6.136  1.00  0.76           H  
ATOM    650 1HB  LYS A  44      -5.048   5.794   5.122  1.00  0.76           H  
ATOM    651 2HB  LYS A  44      -4.919   7.303   4.230  1.00  0.76           H  
ATOM    652 1HG  LYS A  44      -4.608   8.521   6.228  1.00  0.76           H  
ATOM    653 2HG  LYS A  44      -4.937   7.143   7.238  1.00  0.76           H  
ATOM    654 1HD  LYS A  44      -2.902   6.084   6.227  1.00  0.76           H  
ATOM    655 2HD  LYS A  44      -2.601   7.623   5.408  1.00  0.76           H  
ATOM    656 1HE  LYS A  44      -2.822   7.197   8.405  1.00  0.76           H  
ATOM    657 2HE  LYS A  44      -1.329   7.454   7.484  1.00  0.76           H  
ATOM    658 1HZ  LYS A  44      -2.075   9.490   8.522  1.00  0.76           H  
ATOM    659 2HZ  LYS A  44      -2.140   9.646   6.892  1.00  0.76           H  
ATOM    660 3HZ  LYS A  44      -3.558   9.454   7.759  1.00  0.76           H  
ATOM    661  N   MET A  45      -7.375   8.882   6.718  1.00  0.77           N  
ATOM    662  CA  MET A  45      -7.503  10.304   6.995  1.00  0.77           C  
ATOM    663  C   MET A  45      -6.083  10.846   7.027  1.00  0.77           C  
ATOM    664  O   MET A  45      -5.216  10.301   7.728  1.00  0.77           O  
ATOM    665  CB  MET A  45      -8.215  10.578   8.317  1.00  0.77           C  
ATOM    666  CG  MET A  45      -8.498  12.054   8.583  1.00  0.77           C  
ATOM    667  SD  MET A  45      -9.391  12.319  10.130  1.00  0.77           S  
ATOM    668  CE  MET A  45     -10.851  11.402   9.746  1.00  0.77           C  
ATOM    669  H   MET A  45      -7.438   8.199   7.465  1.00  0.77           H  
ATOM    670  HA  MET A  45      -8.038  10.797   6.185  1.00  0.77           H  
ATOM    671 1HB  MET A  45      -9.160  10.064   8.331  1.00  0.77           H  
ATOM    672 2HB  MET A  45      -7.611  10.194   9.151  1.00  0.77           H  
ATOM    673 1HG  MET A  45      -7.555  12.599   8.635  1.00  0.77           H  
ATOM    674 2HG  MET A  45      -9.086  12.469   7.760  1.00  0.77           H  
ATOM    675 1HE  MET A  45     -11.529  11.473  10.563  1.00  0.77           H  
ATOM    676 2HE  MET A  45     -11.309  11.797   8.848  1.00  0.77           H  
ATOM    677 3HE  MET A  45     -10.586  10.368   9.587  1.00  0.77           H  
ATOM    678  N   MET A  46      -5.843  11.897   6.265  1.00  0.79           N  
ATOM    679  CA  MET A  46      -4.529  12.497   6.190  1.00  0.79           C  
ATOM    680  C   MET A  46      -4.460  13.662   7.155  1.00  0.79           C  
ATOM    681  O   MET A  46      -3.430  13.900   7.785  1.00  0.79           O  
ATOM    682  CB  MET A  46      -4.302  12.994   4.776  1.00  0.79           C  
ATOM    683  CG  MET A  46      -4.377  11.905   3.738  1.00  0.79           C  
ATOM    684  SD  MET A  46      -3.167  10.583   3.920  1.00  0.79           S  
ATOM    685  CE  MET A  46      -1.729  11.404   3.272  1.00  0.79           C  
ATOM    686  H   MET A  46      -6.597  12.285   5.716  1.00  0.79           H  
ATOM    687  HA  MET A  46      -3.775  11.767   6.466  1.00  0.79           H  
ATOM    688 1HB  MET A  46      -5.054  13.740   4.532  1.00  0.79           H  
ATOM    689 2HB  MET A  46      -3.329  13.478   4.706  1.00  0.79           H  
ATOM    690 1HG  MET A  46      -5.375  11.465   3.767  1.00  0.79           H  
ATOM    691 2HG  MET A  46      -4.240  12.371   2.765  1.00  0.79           H  
ATOM    692 1HE  MET A  46      -0.879  10.725   3.306  1.00  0.79           H  
ATOM    693 2HE  MET A  46      -1.920  11.701   2.239  1.00  0.79           H  
ATOM    694 3HE  MET A  46      -1.512  12.293   3.867  1.00  0.79           H  
ATOM    695  N   ASN A  47      -5.577  14.385   7.270  1.00  0.80           N  
ATOM    696  CA  ASN A  47      -5.615  15.563   8.132  1.00  0.80           C  
ATOM    697  C   ASN A  47      -7.023  16.085   8.429  1.00  0.80           C  
ATOM    698  O   ASN A  47      -7.841  16.232   7.524  1.00  0.80           O  
ATOM    699  CB  ASN A  47      -4.796  16.677   7.490  1.00  0.80           C  
ATOM    700  CG  ASN A  47      -4.578  17.845   8.378  1.00  0.80           C  
ATOM    701  ND2 ASN A  47      -5.225  18.937   8.078  1.00  0.80           N  
ATOM    702  OD1 ASN A  47      -3.807  17.761   9.335  1.00  0.80           O  
ATOM    703  H   ASN A  47      -6.385  14.118   6.709  1.00  0.80           H  
ATOM    704  HA  ASN A  47      -5.163  15.295   9.088  1.00  0.80           H  
ATOM    705 1HB  ASN A  47      -3.823  16.303   7.174  1.00  0.80           H  
ATOM    706 2HB  ASN A  47      -5.311  17.020   6.592  1.00  0.80           H  
ATOM    707 1HD2 ASN A  47      -5.117  19.765   8.634  1.00  0.80           H  
ATOM    708 2HD2 ASN A  47      -5.837  18.961   7.284  1.00  0.80           H  
ATOM    709  N   MET A  48      -7.304  16.427   9.687  1.00  0.80           N  
ATOM    710  CA  MET A  48      -8.561  17.128   9.978  1.00  0.80           C  
ATOM    711  C   MET A  48      -8.224  18.538  10.418  1.00  0.80           C  
ATOM    712  O   MET A  48      -7.324  18.730  11.240  1.00  0.80           O  
ATOM    713  CB  MET A  48      -9.429  16.466  11.059  1.00  0.80           C  
ATOM    714  CG  MET A  48     -10.776  17.261  11.283  1.00  0.80           C  
ATOM    715  SD  MET A  48     -11.966  16.552  12.464  1.00  0.80           S  
ATOM    716  CE  MET A  48     -11.390  17.008  14.048  1.00  0.80           C  
ATOM    717  H   MET A  48      -6.634  16.256  10.427  1.00  0.80           H  
ATOM    718  HA  MET A  48      -9.153  17.206   9.071  1.00  0.80           H  
ATOM    719 1HB  MET A  48      -9.673  15.447  10.771  1.00  0.80           H  
ATOM    720 2HB  MET A  48      -8.877  16.430  12.006  1.00  0.80           H  
ATOM    721 1HG  MET A  48     -10.528  18.261  11.638  1.00  0.80           H  
ATOM    722 2HG  MET A  48     -11.277  17.367  10.323  1.00  0.80           H  
ATOM    723 1HE  MET A  48     -12.058  16.625  14.797  1.00  0.80           H  
ATOM    724 2HE  MET A  48     -10.387  16.619  14.206  1.00  0.80           H  
ATOM    725 3HE  MET A  48     -11.379  18.043  14.110  1.00  0.80           H  
ATOM    726  N   GLU A  49      -8.940  19.522   9.899  1.00  0.80           N  
ATOM    727  CA  GLU A  49      -8.667  20.877  10.332  1.00  0.80           C  
ATOM    728  C   GLU A  49      -9.894  21.757  10.398  1.00  0.80           C  
ATOM    729  O   GLU A  49     -10.874  21.559   9.680  1.00  0.80           O  
ATOM    730  CB  GLU A  49      -7.657  21.535   9.382  1.00  0.80           C  
ATOM    731  CG  GLU A  49      -8.166  21.730   7.964  1.00  0.80           C  
ATOM    732  CD  GLU A  49      -7.128  22.290   7.023  1.00  0.80           C  
ATOM    733  OE1 GLU A  49      -6.076  21.712   6.927  1.00  0.80           O  
ATOM    734  OE2 GLU A  49      -7.387  23.302   6.399  1.00  0.80           O1-
ATOM    735  H   GLU A  49      -9.647  19.322   9.192  1.00  0.80           H  
ATOM    736  HA  GLU A  49      -8.243  20.824  11.330  1.00  0.80           H  
ATOM    737 1HB  GLU A  49      -7.392  22.516   9.775  1.00  0.80           H  
ATOM    738 2HB  GLU A  49      -6.750  20.945   9.350  1.00  0.80           H  
ATOM    739 1HG  GLU A  49      -8.513  20.767   7.579  1.00  0.80           H  
ATOM    740 2HG  GLU A  49      -9.021  22.406   7.998  1.00  0.80           H  
ATOM    741  N   ALA A  50      -9.824  22.763  11.249  1.00  0.80           N  
ATOM    742  CA  ALA A  50     -10.863  23.769  11.290  1.00  0.80           C  
ATOM    743  C   ALA A  50     -10.334  25.011  10.611  1.00  0.80           C  
ATOM    744  O   ALA A  50      -9.165  25.355  10.781  1.00  0.80           O  
ATOM    745  CB  ALA A  50     -11.286  24.068  12.707  1.00  0.80           C  
ATOM    746  H   ALA A  50      -8.999  22.838  11.842  1.00  0.80           H  
ATOM    747  HA  ALA A  50     -11.719  23.409  10.735  1.00  0.80           H  
ATOM    748 1HB  ALA A  50     -12.068  24.829  12.689  1.00  0.80           H  
ATOM    749 2HB  ALA A  50     -11.669  23.170  13.165  1.00  0.80           H  
ATOM    750 3HB  ALA A  50     -10.445  24.430  13.276  1.00  0.80           H  
ATOM    751  N   ALA A  51     -11.185  25.745   9.911  1.00  0.80           N  
ATOM    752  CA  ALA A  51     -10.690  26.967   9.279  1.00  0.80           C  
ATOM    753  C   ALA A  51     -11.628  28.139   9.459  1.00  0.80           C  
ATOM    754  O   ALA A  51     -12.833  27.970   9.562  1.00  0.80           O  
ATOM    755  CB  ALA A  51     -10.477  26.722   7.804  1.00  0.80           C  
ATOM    756  H   ALA A  51     -12.137  25.408   9.759  1.00  0.80           H  
ATOM    757  HA  ALA A  51      -9.742  27.228   9.738  1.00  0.80           H  
ATOM    758 1HB  ALA A  51     -10.078  27.625   7.342  1.00  0.80           H  
ATOM    759 2HB  ALA A  51      -9.771  25.899   7.673  1.00  0.80           H  
ATOM    760 3HB  ALA A  51     -11.428  26.465   7.342  1.00  0.80           H  
ATOM    761  N   ASN A  52     -11.071  29.353   9.453  1.00  0.80           N  
ATOM    762  CA  ASN A  52     -11.885  30.558   9.583  1.00  0.80           C  
ATOM    763  C   ASN A  52     -12.688  30.481  10.878  1.00  0.80           C  
ATOM    764  O   ASN A  52     -13.884  30.771  10.916  1.00  0.80           O  
ATOM    765  CB  ASN A  52     -12.791  30.728   8.370  1.00  0.80           C  
ATOM    766  CG  ASN A  52     -12.003  30.914   7.093  1.00  0.80           C  
ATOM    767  ND2 ASN A  52     -12.315  30.131   6.090  1.00  0.80           N  
ATOM    768  OD1 ASN A  52     -11.107  31.764   7.019  1.00  0.80           O  
ATOM    769  H   ASN A  52     -10.057  29.431   9.418  1.00  0.80           H  
ATOM    770  HA  ASN A  52     -11.226  31.424   9.659  1.00  0.80           H  
ATOM    771 1HB  ASN A  52     -13.465  29.883   8.252  1.00  0.80           H  
ATOM    772 2HB  ASN A  52     -13.413  31.609   8.519  1.00  0.80           H  
ATOM    773 1HD2 ASN A  52     -11.825  30.210   5.221  1.00  0.80           H  
ATOM    774 2HD2 ASN A  52     -13.046  29.456   6.191  1.00  0.80           H  
ATOM    775  N   LEU A  53     -11.992  30.087  11.942  1.00  0.80           N  
ATOM    776  CA  LEU A  53     -12.575  29.898  13.262  1.00  0.80           C  
ATOM    777  C   LEU A  53     -13.082  31.222  13.828  1.00  0.80           C  
ATOM    778  O   LEU A  53     -12.457  32.265  13.617  1.00  0.80           O  
ATOM    779  CB  LEU A  53     -11.522  29.373  14.227  1.00  0.80           C  
ATOM    780  CG  LEU A  53     -11.137  27.938  14.138  1.00  0.80           C  
ATOM    781  CD1 LEU A  53     -10.177  27.757  12.968  1.00  0.80           C  
ATOM    782  CD2 LEU A  53     -10.534  27.504  15.461  1.00  0.80           C  
ATOM    783  H   LEU A  53     -11.011  29.884  11.809  1.00  0.80           H  
ATOM    784  HA  LEU A  53     -13.409  29.198  13.191  1.00  0.80           H  
ATOM    785 1HB  LEU A  53     -10.625  29.982  14.151  1.00  0.80           H  
ATOM    786 2HB  LEU A  53     -11.925  29.496  15.173  1.00  0.80           H  
ATOM    787  HG  LEU A  53     -12.020  27.343  13.929  1.00  0.80           H  
ATOM    788 1HD1 LEU A  53      -9.896  26.721  12.883  1.00  0.80           H  
ATOM    789 2HD1 LEU A  53     -10.656  28.076  12.063  1.00  0.80           H  
ATOM    790 3HD1 LEU A  53      -9.280  28.353  13.131  1.00  0.80           H  
ATOM    791 1HD2 LEU A  53     -10.268  26.460  15.402  1.00  0.80           H  
ATOM    792 2HD2 LEU A  53      -9.649  28.103  15.681  1.00  0.80           H  
ATOM    793 3HD2 LEU A  53     -11.273  27.636  16.243  1.00  0.80           H  
ATOM    794  N   ALA A  54     -14.216  31.204  14.537  1.00  0.80           N  
ATOM    795  CA  ALA A  54     -14.717  32.462  15.098  1.00  0.80           C  
ATOM    796  C   ALA A  54     -14.191  32.683  16.505  1.00  0.80           C  
ATOM    797  O   ALA A  54     -14.179  31.774  17.324  1.00  0.80           O  
ATOM    798  CB  ALA A  54     -16.236  32.494  15.092  1.00  0.80           C  
ATOM    799  H   ALA A  54     -14.693  30.318  14.712  1.00  0.80           H  
ATOM    800  HA  ALA A  54     -14.354  33.278  14.474  1.00  0.80           H  
ATOM    801 1HB  ALA A  54     -16.575  33.453  15.488  1.00  0.80           H  
ATOM    802 2HB  ALA A  54     -16.594  32.370  14.070  1.00  0.80           H  
ATOM    803 3HB  ALA A  54     -16.620  31.710  15.692  1.00  0.80           H  
ATOM    804  N   ASP A  55     -13.813  33.922  16.804  1.00  0.79           N  
ATOM    805  CA  ASP A  55     -13.305  34.334  18.124  1.00  0.79           C  
ATOM    806  C   ASP A  55     -14.472  34.512  19.090  1.00  0.79           C  
ATOM    807  O   ASP A  55     -15.375  35.307  18.822  1.00  0.79           O  
ATOM    808  CB  ASP A  55     -12.475  35.622  17.987  1.00  0.79           C  
ATOM    809  CG  ASP A  55     -11.791  36.123  19.270  1.00  0.79           C  
ATOM    810  OD1 ASP A  55     -12.050  35.594  20.310  1.00  0.79           O  
ATOM    811  OD2 ASP A  55     -11.030  37.063  19.180  1.00  0.79           O1-
ATOM    812  H   ASP A  55     -13.857  34.620  16.074  1.00  0.79           H  
ATOM    813  HA  ASP A  55     -12.663  33.548  18.521  1.00  0.79           H  
ATOM    814 1HB  ASP A  55     -11.702  35.464  17.234  1.00  0.79           H  
ATOM    815 2HB  ASP A  55     -13.120  36.419  17.621  1.00  0.79           H  
ATOM    816  N   VAL A  56     -14.513  33.694  20.146  1.00  0.77           N  
ATOM    817  CA  VAL A  56     -15.635  33.703  21.081  1.00  0.77           C  
ATOM    818  C   VAL A  56     -15.357  34.369  22.430  1.00  0.77           C  
ATOM    819  O   VAL A  56     -16.151  35.198  22.886  1.00  0.77           O  
ATOM    820  CB  VAL A  56     -16.085  32.263  21.340  1.00  0.77           C  
ATOM    821  CG1 VAL A  56     -17.199  32.231  22.374  1.00  0.77           C  
ATOM    822  CG2 VAL A  56     -16.529  31.666  20.033  1.00  0.77           C  
ATOM    823  H   VAL A  56     -13.728  33.065  20.324  1.00  0.77           H  
ATOM    824  HA  VAL A  56     -16.458  34.237  20.605  1.00  0.77           H  
ATOM    825  HB  VAL A  56     -15.247  31.685  21.739  1.00  0.77           H  
ATOM    826 1HG1 VAL A  56     -17.504  31.213  22.550  1.00  0.77           H  
ATOM    827 2HG1 VAL A  56     -16.845  32.661  23.304  1.00  0.77           H  
ATOM    828 3HG1 VAL A  56     -18.050  32.804  22.009  1.00  0.77           H  
ATOM    829 1HG2 VAL A  56     -16.830  30.663  20.193  1.00  0.77           H  
ATOM    830 2HG2 VAL A  56     -17.363  32.240  19.629  1.00  0.77           H  
ATOM    831 3HG2 VAL A  56     -15.700  31.687  19.333  1.00  0.77           H  
ATOM    832  N   ARG A  57     -14.285  33.956  23.105  1.00  0.75           N  
ATOM    833  CA  ARG A  57     -13.991  34.466  24.456  1.00  0.75           C  
ATOM    834  C   ARG A  57     -12.524  34.332  24.842  1.00  0.75           C  
ATOM    835  O   ARG A  57     -11.909  33.296  24.579  1.00  0.75           O  
ATOM    836  CB  ARG A  57     -14.839  33.714  25.487  1.00  0.75           C  
ATOM    837  CG  ARG A  57     -14.631  34.073  26.962  1.00  0.75           C  
ATOM    838  CD  ARG A  57     -15.451  33.204  27.900  1.00  0.75           C  
ATOM    839  NE  ARG A  57     -16.872  33.397  27.777  1.00  0.75           N  
ATOM    840  CZ  ARG A  57     -17.794  32.842  28.599  1.00  0.75           C  
ATOM    841  NH1 ARG A  57     -17.440  32.068  29.611  1.00  0.75           N1+
ATOM    842  NH2 ARG A  57     -19.078  33.082  28.395  1.00  0.75           N  
ATOM    843  H   ARG A  57     -13.654  33.290  22.657  1.00  0.75           H  
ATOM    844  HA  ARG A  57     -14.251  35.524  24.488  1.00  0.75           H  
ATOM    845 1HB  ARG A  57     -15.892  33.896  25.275  1.00  0.75           H  
ATOM    846 2HB  ARG A  57     -14.672  32.678  25.369  1.00  0.75           H  
ATOM    847 1HG  ARG A  57     -13.588  33.923  27.230  1.00  0.75           H  
ATOM    848 2HG  ARG A  57     -14.896  35.115  27.123  1.00  0.75           H  
ATOM    849 1HD  ARG A  57     -15.247  32.172  27.686  1.00  0.75           H  
ATOM    850 2HD  ARG A  57     -15.176  33.399  28.922  1.00  0.75           H  
ATOM    851  HE  ARG A  57     -17.206  33.985  27.025  1.00  0.75           H  
ATOM    852 1HH1 ARG A  57     -16.455  31.848  29.815  1.00  0.75           H  
ATOM    853 2HH1 ARG A  57     -18.158  31.679  30.208  1.00  0.75           H  
ATOM    854 1HH2 ARG A  57     -19.368  33.675  27.629  1.00  0.75           H  
ATOM    855 2HH2 ARG A  57     -19.769  32.675  29.007  1.00  0.75           H  
ATOM    856  N   SER A  58     -11.976  35.333  25.529  1.00  0.73           N  
ATOM    857  CA  SER A  58     -10.609  35.201  26.027  1.00  0.73           C  
ATOM    858  C   SER A  58     -10.580  35.033  27.550  1.00  0.73           C  
ATOM    859  O   SER A  58     -11.426  35.581  28.255  1.00  0.73           O  
ATOM    860  CB  SER A  58      -9.760  36.397  25.601  1.00  0.73           C  
ATOM    861  OG  SER A  58      -9.604  36.461  24.185  1.00  0.73           O  
ATOM    862  H   SER A  58     -12.514  36.183  25.709  1.00  0.73           H  
ATOM    863  HA  SER A  58     -10.181  34.308  25.597  1.00  0.73           H  
ATOM    864 1HB  SER A  58     -10.238  37.311  25.958  1.00  0.73           H  
ATOM    865 2HB  SER A  58      -8.780  36.336  26.079  1.00  0.73           H  
ATOM    866  HG  SER A  58      -8.894  35.852  23.953  1.00  0.73           H  
ATOM    867  N   TYR A  59      -9.591  34.279  28.039  1.00  0.72           N  
ATOM    868  CA  TYR A  59      -9.335  34.073  29.472  1.00  0.72           C  
ATOM    869  C   TYR A  59      -7.991  34.610  29.917  1.00  0.72           C  
ATOM    870  O   TYR A  59      -7.016  34.556  29.168  1.00  0.72           O  
ATOM    871  CB  TYR A  59      -9.458  32.606  29.891  1.00  0.72           C  
ATOM    872  CG  TYR A  59     -10.880  32.104  30.027  1.00  0.72           C  
ATOM    873  CD1 TYR A  59     -11.615  31.586  28.982  1.00  0.72           C  
ATOM    874  CD2 TYR A  59     -11.447  32.193  31.279  1.00  0.72           C  
ATOM    875  CE1 TYR A  59     -12.922  31.174  29.234  1.00  0.72           C  
ATOM    876  CE2 TYR A  59     -12.725  31.785  31.514  1.00  0.72           C  
ATOM    877  CZ  TYR A  59     -13.467  31.285  30.497  1.00  0.72           C  
ATOM    878  OH  TYR A  59     -14.764  30.887  30.730  1.00  0.72           O  
ATOM    879  H   TYR A  59      -8.952  33.872  27.362  1.00  0.72           H  
ATOM    880  HA  TYR A  59     -10.096  34.616  30.022  1.00  0.72           H  
ATOM    881 1HB  TYR A  59      -8.939  31.977  29.162  1.00  0.72           H  
ATOM    882 2HB  TYR A  59      -8.958  32.467  30.852  1.00  0.72           H  
ATOM    883  HD1 TYR A  59     -11.185  31.503  27.982  1.00  0.72           H  
ATOM    884  HD2 TYR A  59     -10.866  32.612  32.081  1.00  0.72           H  
ATOM    885  HE1 TYR A  59     -13.521  30.768  28.453  1.00  0.72           H  
ATOM    886  HE2 TYR A  59     -13.156  31.874  32.514  1.00  0.72           H  
ATOM    887  HH  TYR A  59     -14.925  30.866  31.692  1.00  0.72           H  
ATOM    888  N   CYS A  60      -7.917  35.103  31.146  1.00  0.72           N  
ATOM    889  CA  CYS A  60      -6.654  35.613  31.658  1.00  0.72           C  
ATOM    890  C   CYS A  60      -6.047  34.675  32.698  1.00  0.72           C  
ATOM    891  O   CYS A  60      -6.761  34.098  33.518  1.00  0.72           O  
ATOM    892  CB  CYS A  60      -6.797  37.001  32.261  1.00  0.72           C  
ATOM    893  SG  CYS A  60      -5.226  37.741  32.695  1.00  0.72           S  
ATOM    894  H   CYS A  60      -8.763  35.148  31.721  1.00  0.72           H  
ATOM    895  HA  CYS A  60      -5.951  35.685  30.823  1.00  0.72           H  
ATOM    896 1HB  CYS A  60      -7.296  37.659  31.566  1.00  0.72           H  
ATOM    897 2HB  CYS A  60      -7.408  36.945  33.159  1.00  0.72           H  
ATOM    898  N   TYR A  61      -4.737  34.500  32.635  1.00  0.71           N  
ATOM    899  CA  TYR A  61      -4.012  33.646  33.571  1.00  0.71           C  
ATOM    900  C   TYR A  61      -3.132  34.429  34.507  1.00  0.71           C  
ATOM    901  O   TYR A  61      -2.951  34.060  35.667  1.00  0.71           O  
ATOM    902  CB  TYR A  61      -3.145  32.710  32.783  1.00  0.71           C  
ATOM    903  CG  TYR A  61      -3.953  31.979  31.930  1.00  0.71           C  
ATOM    904  CD1 TYR A  61      -3.897  32.253  30.638  1.00  0.71           C  
ATOM    905  CD2 TYR A  61      -4.815  31.068  32.428  1.00  0.71           C  
ATOM    906  CE1 TYR A  61      -4.696  31.638  29.816  1.00  0.71           C  
ATOM    907  CE2 TYR A  61      -5.645  30.433  31.592  1.00  0.71           C  
ATOM    908  CZ  TYR A  61      -5.604  30.704  30.283  1.00  0.71           C  
ATOM    909  OH  TYR A  61      -6.465  30.052  29.442  1.00  0.71           O  
ATOM    910  H   TYR A  61      -4.219  34.993  31.911  1.00  0.71           H  
ATOM    911  HA  TYR A  61      -4.733  33.084  34.161  1.00  0.71           H  
ATOM    912 1HB  TYR A  61      -2.415  33.272  32.190  1.00  0.71           H  
ATOM    913 2HB  TYR A  61      -2.609  32.041  33.440  1.00  0.71           H  
ATOM    914  HD1 TYR A  61      -3.204  32.998  30.271  1.00  0.71           H  
ATOM    915  HD2 TYR A  61      -4.844  30.870  33.497  1.00  0.71           H  
ATOM    916  HE1 TYR A  61      -4.617  31.894  28.814  1.00  0.71           H  
ATOM    917  HE2 TYR A  61      -6.352  29.713  31.973  1.00  0.71           H  
ATOM    918  HH  TYR A  61      -6.999  29.443  29.953  1.00  0.71           H  
ATOM    919  N   LEU A  62      -2.531  35.477  33.982  1.00  0.72           N  
ATOM    920  CA  LEU A  62      -1.602  36.279  34.754  1.00  0.72           C  
ATOM    921  C   LEU A  62      -1.901  37.723  34.517  1.00  0.72           C  
ATOM    922  O   LEU A  62      -1.959  38.154  33.367  1.00  0.72           O  
ATOM    923  CB  LEU A  62      -0.159  36.013  34.347  1.00  0.72           C  
ATOM    924  CG  LEU A  62       0.901  36.834  35.072  1.00  0.72           C  
ATOM    925  CD1 LEU A  62       0.920  36.455  36.560  1.00  0.72           C  
ATOM    926  CD2 LEU A  62       2.241  36.576  34.411  1.00  0.72           C  
ATOM    927  H   LEU A  62      -2.720  35.714  33.007  1.00  0.72           H  
ATOM    928  HA  LEU A  62      -1.733  36.063  35.815  1.00  0.72           H  
ATOM    929 1HB  LEU A  62       0.060  34.963  34.475  1.00  0.72           H  
ATOM    930 2HB  LEU A  62      -0.058  36.261  33.303  1.00  0.72           H  
ATOM    931  HG  LEU A  62       0.660  37.897  34.996  1.00  0.72           H  
ATOM    932 1HD1 LEU A  62       1.675  37.046  37.077  1.00  0.72           H  
ATOM    933 2HD1 LEU A  62      -0.056  36.649  37.011  1.00  0.72           H  
ATOM    934 3HD1 LEU A  62       1.157  35.409  36.662  1.00  0.72           H  
ATOM    935 1HD2 LEU A  62       3.012  37.162  34.908  1.00  0.72           H  
ATOM    936 2HD2 LEU A  62       2.484  35.517  34.484  1.00  0.72           H  
ATOM    937 3HD2 LEU A  62       2.187  36.865  33.357  1.00  0.72           H  
ATOM    938  N   ALA A  63      -2.062  38.476  35.587  1.00  0.72           N  
ATOM    939  CA  ALA A  63      -2.400  39.876  35.452  1.00  0.72           C  
ATOM    940  C   ALA A  63      -1.678  40.720  36.477  1.00  0.72           C  
ATOM    941  O   ALA A  63      -1.335  40.247  37.560  1.00  0.72           O  
ATOM    942  CB  ALA A  63      -3.896  40.030  35.609  1.00  0.72           C  
ATOM    943  H   ALA A  63      -1.979  38.066  36.509  1.00  0.72           H  
ATOM    944  HA  ALA A  63      -2.086  40.223  34.471  1.00  0.72           H  
ATOM    945 1HB  ALA A  63      -4.171  41.084  35.499  1.00  0.72           H  
ATOM    946 2HB  ALA A  63      -4.406  39.449  34.868  1.00  0.72           H  
ATOM    947 3HB  ALA A  63      -4.179  39.669  36.582  1.00  0.72           H  
ATOM    948  N   SER A  64      -1.452  41.977  36.122  1.00  0.72           N  
ATOM    949  CA  SER A  64      -0.828  42.946  37.001  1.00  0.72           C  
ATOM    950  C   SER A  64      -1.854  43.866  37.662  1.00  0.72           C  
ATOM    951  O   SER A  64      -2.986  44.005  37.189  1.00  0.72           O  
ATOM    952  CB  SER A  64       0.188  43.739  36.210  1.00  0.72           C  
ATOM    953  OG  SER A  64      -0.436  44.488  35.208  1.00  0.72           O  
ATOM    954  H   SER A  64      -1.756  42.285  35.198  1.00  0.72           H  
ATOM    955  HA  SER A  64      -0.305  42.404  37.790  1.00  0.72           H  
ATOM    956 1HB  SER A  64       0.732  44.404  36.878  1.00  0.72           H  
ATOM    957 2HB  SER A  64       0.912  43.058  35.762  1.00  0.72           H  
ATOM    958  HG  SER A  64      -0.895  43.837  34.644  1.00  0.72           H  
ATOM    959  N   VAL A  65      -1.431  44.544  38.723  1.00  0.72           N  
ATOM    960  CA  VAL A  65      -2.291  45.485  39.434  1.00  0.72           C  
ATOM    961  C   VAL A  65      -1.741  46.900  39.326  1.00  0.72           C  
ATOM    962  O   VAL A  65      -0.561  47.134  39.600  1.00  0.72           O  
ATOM    963  CB  VAL A  65      -2.377  45.099  40.924  1.00  0.72           C  
ATOM    964  CG1 VAL A  65      -3.220  46.084  41.676  1.00  0.72           C  
ATOM    965  CG2 VAL A  65      -2.955  43.737  41.071  1.00  0.72           C  
ATOM    966  H   VAL A  65      -0.490  44.395  39.056  1.00  0.72           H  
ATOM    967  HA  VAL A  65      -3.290  45.460  38.995  1.00  0.72           H  
ATOM    968  HB  VAL A  65      -1.375  45.118  41.350  1.00  0.72           H  
ATOM    969 1HG1 VAL A  65      -3.259  45.799  42.721  1.00  0.72           H  
ATOM    970 2HG1 VAL A  65      -2.801  47.084  41.590  1.00  0.72           H  
ATOM    971 3HG1 VAL A  65      -4.200  46.058  41.247  1.00  0.72           H  
ATOM    972 1HG2 VAL A  65      -2.993  43.462  42.120  1.00  0.72           H  
ATOM    973 2HG2 VAL A  65      -3.950  43.732  40.659  1.00  0.72           H  
ATOM    974 3HG2 VAL A  65      -2.340  43.033  40.540  1.00  0.72           H  
ATOM    975  N   SER A  66      -2.601  47.849  38.956  1.00  0.71           N  
ATOM    976  CA  SER A  66      -2.176  49.237  38.829  1.00  0.71           C  
ATOM    977  C   SER A  66      -3.271  50.218  39.265  1.00  0.71           C  
ATOM    978  O   SER A  66      -4.430  49.843  39.445  1.00  0.71           O  
ATOM    979  CB  SER A  66      -1.743  49.507  37.392  1.00  0.71           C  
ATOM    980  OG  SER A  66      -2.825  49.406  36.501  1.00  0.71           O  
ATOM    981  H   SER A  66      -3.559  47.586  38.715  1.00  0.71           H  
ATOM    982  HA  SER A  66      -1.313  49.389  39.478  1.00  0.71           H  
ATOM    983 1HB  SER A  66      -1.301  50.498  37.321  1.00  0.71           H  
ATOM    984 2HB  SER A  66      -0.976  48.786  37.111  1.00  0.71           H  
ATOM    985  HG  SER A  66      -3.287  48.590  36.733  1.00  0.71           H  
ATOM    986  N   ASP A  67      -2.883  51.481  39.465  1.00  0.70           N  
ATOM    987  CA  ASP A  67      -3.803  52.551  39.873  1.00  0.70           C  
ATOM    988  C   ASP A  67      -4.565  52.193  41.158  1.00  0.70           C  
ATOM    989  O   ASP A  67      -5.779  52.378  41.242  1.00  0.70           O  
ATOM    990  CB  ASP A  67      -4.801  52.879  38.745  1.00  0.70           C  
ATOM    991  CG  ASP A  67      -5.498  54.277  38.903  1.00  0.70           C  
ATOM    992  OD1 ASP A  67      -4.907  55.156  39.482  1.00  0.70           O  
ATOM    993  OD2 ASP A  67      -6.618  54.444  38.434  1.00  0.70           O1-
ATOM    994  H   ASP A  67      -1.912  51.715  39.308  1.00  0.70           H  
ATOM    995  HA  ASP A  67      -3.215  53.448  40.074  1.00  0.70           H  
ATOM    996 1HB  ASP A  67      -4.287  52.853  37.784  1.00  0.70           H  
ATOM    997 2HB  ASP A  67      -5.577  52.110  38.715  1.00  0.70           H  
ATOM    998  N   LEU A  68      -3.838  51.669  42.150  1.00  0.68           N  
ATOM    999  CA  LEU A  68      -4.420  51.317  43.442  1.00  0.68           C  
ATOM   1000  C   LEU A  68      -4.879  52.564  44.185  1.00  0.68           C  
ATOM   1001  O   LEU A  68      -4.105  53.509  44.359  1.00  0.68           O  
ATOM   1002  CB  LEU A  68      -3.408  50.538  44.297  1.00  0.68           C  
ATOM   1003  CG  LEU A  68      -3.899  50.059  45.690  1.00  0.68           C  
ATOM   1004  CD1 LEU A  68      -4.978  49.057  45.527  1.00  0.68           C  
ATOM   1005  CD2 LEU A  68      -2.751  49.438  46.453  1.00  0.68           C  
ATOM   1006  H   LEU A  68      -2.850  51.533  42.004  1.00  0.68           H  
ATOM   1007  HA  LEU A  68      -5.286  50.681  43.267  1.00  0.68           H  
ATOM   1008 1HB  LEU A  68      -3.102  49.655  43.739  1.00  0.68           H  
ATOM   1009 2HB  LEU A  68      -2.533  51.166  44.453  1.00  0.68           H  
ATOM   1010  HG  LEU A  68      -4.298  50.908  46.252  1.00  0.68           H  
ATOM   1011 1HD1 LEU A  68      -5.301  48.741  46.508  1.00  0.68           H  
ATOM   1012 2HD1 LEU A  68      -5.806  49.500  44.997  1.00  0.68           H  
ATOM   1013 3HD1 LEU A  68      -4.596  48.211  44.970  1.00  0.68           H  
ATOM   1014 1HD2 LEU A  68      -3.113  49.116  47.425  1.00  0.68           H  
ATOM   1015 2HD2 LEU A  68      -2.362  48.583  45.903  1.00  0.68           H  
ATOM   1016 3HD2 LEU A  68      -1.962  50.176  46.587  1.00  0.68           H  
ATOM   1017  N   SER A  69      -6.124  52.549  44.646  1.00  0.67           N  
ATOM   1018  CA  SER A  69      -6.702  53.682  45.356  1.00  0.67           C  
ATOM   1019  C   SER A  69      -7.596  53.290  46.525  1.00  0.67           C  
ATOM   1020  O   SER A  69      -8.573  52.556  46.360  1.00  0.67           O  
ATOM   1021  CB  SER A  69      -7.512  54.503  44.378  1.00  0.67           C  
ATOM   1022  OG  SER A  69      -8.191  55.538  45.013  1.00  0.67           O  
ATOM   1023  H   SER A  69      -6.700  51.732  44.446  1.00  0.67           H  
ATOM   1024  HA  SER A  69      -5.885  54.290  45.743  1.00  0.67           H  
ATOM   1025 1HB  SER A  69      -6.846  54.908  43.616  1.00  0.67           H  
ATOM   1026 2HB  SER A  69      -8.219  53.847  43.881  1.00  0.67           H  
ATOM   1027  HG  SER A  69      -7.542  55.976  45.576  1.00  0.67           H  
ATOM   1028  N   THR A  70      -7.279  53.820  47.706  1.00  0.65           N  
ATOM   1029  CA  THR A  70      -8.059  53.529  48.907  1.00  0.65           C  
ATOM   1030  C   THR A  70      -8.649  54.773  49.550  1.00  0.65           C  
ATOM   1031  O   THR A  70      -7.963  55.781  49.736  1.00  0.65           O  
ATOM   1032  CB  THR A  70      -7.209  52.792  49.965  1.00  0.65           C  
ATOM   1033  CG2 THR A  70      -8.003  52.529  51.219  1.00  0.65           C  
ATOM   1034  OG1 THR A  70      -6.757  51.545  49.441  1.00  0.65           O  
ATOM   1035  H   THR A  70      -6.473  54.424  47.777  1.00  0.65           H  
ATOM   1036  HA  THR A  70      -8.890  52.884  48.634  1.00  0.65           H  
ATOM   1037  HB  THR A  70      -6.345  53.400  50.215  1.00  0.65           H  
ATOM   1038  HG1 THR A  70      -7.485  50.874  49.520  1.00  0.65           H  
ATOM   1039 1HG2 THR A  70      -7.376  52.014  51.922  1.00  0.65           H  
ATOM   1040 2HG2 THR A  70      -8.341  53.459  51.665  1.00  0.65           H  
ATOM   1041 3HG2 THR A  70      -8.866  51.910  50.971  1.00  0.65           H  
ATOM   1042  N   ARG A  71      -9.924  54.675  49.908  1.00  0.64           N  
ATOM   1043  CA  ARG A  71     -10.626  55.726  50.623  1.00  0.64           C  
ATOM   1044  C   ARG A  71     -11.217  55.144  51.896  1.00  0.64           C  
ATOM   1045  O   ARG A  71     -11.494  53.944  51.982  1.00  0.64           O  
ATOM   1046  CB  ARG A  71     -11.725  56.340  49.782  1.00  0.64           C  
ATOM   1047  CG  ARG A  71     -11.259  57.069  48.535  1.00  0.64           C  
ATOM   1048  CD  ARG A  71     -12.400  57.669  47.846  1.00  0.64           C  
ATOM   1049  NE  ARG A  71     -12.030  58.351  46.610  1.00  0.64           N  
ATOM   1050  CZ  ARG A  71     -12.910  58.968  45.791  1.00  0.64           C  
ATOM   1051  NH1 ARG A  71     -14.195  58.935  46.075  1.00  0.64           N1+
ATOM   1052  NH2 ARG A  71     -12.480  59.605  44.704  1.00  0.64           N  
ATOM   1053  H   ARG A  71     -10.425  53.821  49.662  1.00  0.64           H  
ATOM   1054  HA  ARG A  71      -9.916  56.507  50.894  1.00  0.64           H  
ATOM   1055 1HB  ARG A  71     -12.415  55.556  49.463  1.00  0.64           H  
ATOM   1056 2HB  ARG A  71     -12.294  57.048  50.385  1.00  0.64           H  
ATOM   1057 1HG  ARG A  71     -10.552  57.852  48.806  1.00  0.64           H  
ATOM   1058 2HG  ARG A  71     -10.783  56.362  47.855  1.00  0.64           H  
ATOM   1059 1HD  ARG A  71     -13.093  56.895  47.626  1.00  0.64           H  
ATOM   1060 2HD  ARG A  71     -12.878  58.393  48.502  1.00  0.64           H  
ATOM   1061  HE  ARG A  71     -11.050  58.390  46.367  1.00  0.64           H  
ATOM   1062 1HH1 ARG A  71     -14.542  58.403  46.885  1.00  0.64           H  
ATOM   1063 2HH1 ARG A  71     -14.864  59.410  45.484  1.00  0.64           H  
ATOM   1064 1HH2 ARG A  71     -11.494  59.628  44.489  1.00  0.64           H  
ATOM   1065 2HH2 ARG A  71     -13.148  60.088  44.073  1.00  0.64           H  
ATOM   1066  N   ALA A  72     -11.444  55.986  52.891  1.00  0.65           N  
ATOM   1067  CA  ALA A  72     -12.016  55.481  54.128  1.00  0.65           C  
ATOM   1068  C   ALA A  72     -12.875  56.524  54.809  1.00  0.65           C  
ATOM   1069  O   ALA A  72     -12.724  57.726  54.574  1.00  0.65           O  
ATOM   1070  CB  ALA A  72     -10.912  55.015  55.076  1.00  0.65           C  
ATOM   1071  H   ALA A  72     -11.214  56.966  52.800  1.00  0.65           H  
ATOM   1072  HA  ALA A  72     -12.650  54.639  53.883  1.00  0.65           H  
ATOM   1073 1HB  ALA A  72     -11.366  54.608  55.980  1.00  0.65           H  
ATOM   1074 2HB  ALA A  72     -10.316  54.235  54.591  1.00  0.65           H  
ATOM   1075 3HB  ALA A  72     -10.270  55.853  55.336  1.00  0.65           H  
ATOM   1076  N   ALA A  73     -13.760  56.048  55.679  1.00  0.66           N  
ATOM   1077  CA  ALA A  73     -14.643  56.913  56.444  1.00  0.66           C  
ATOM   1078  C   ALA A  73     -14.695  56.504  57.913  1.00  0.66           C  
ATOM   1079  O   ALA A  73     -14.609  55.323  58.267  1.00  0.66           O  
ATOM   1080  CB  ALA A  73     -16.040  56.870  55.838  1.00  0.66           C  
ATOM   1081  H   ALA A  73     -13.831  55.036  55.775  1.00  0.66           H  
ATOM   1082  HA  ALA A  73     -14.260  57.932  56.393  1.00  0.66           H  
ATOM   1083 1HB  ALA A  73     -16.703  57.530  56.392  1.00  0.66           H  
ATOM   1084 2HB  ALA A  73     -16.000  57.191  54.799  1.00  0.66           H  
ATOM   1085 3HB  ALA A  73     -16.435  55.853  55.884  1.00  0.66           H  
ATOM   1086  N   CYS A  74     -14.868  57.506  58.771  1.00  0.68           N  
ATOM   1087  CA  CYS A  74     -14.996  57.328  60.204  1.00  0.68           C  
ATOM   1088  C   CYS A  74     -16.302  56.607  60.552  1.00  0.68           C  
ATOM   1089  O   CYS A  74     -17.282  56.738  59.828  1.00  0.68           O  
ATOM   1090  CB  CYS A  74     -14.970  58.678  60.922  1.00  0.68           C  
ATOM   1091  SG  CYS A  74     -13.384  59.534  60.872  1.00  0.68           S  
ATOM   1092  H   CYS A  74     -14.914  58.441  58.389  1.00  0.68           H  
ATOM   1093  HA  CYS A  74     -14.152  56.748  60.547  1.00  0.68           H  
ATOM   1094 1HB  CYS A  74     -15.698  59.320  60.475  1.00  0.68           H  
ATOM   1095 2HB  CYS A  74     -15.253  58.560  61.952  1.00  0.68           H  
ATOM   1096  N   PRO A  75     -16.361  55.867  61.675  1.00  0.70           N  
ATOM   1097  CA  PRO A  75     -17.503  55.074  62.133  1.00  0.70           C  
ATOM   1098  C   PRO A  75     -18.889  55.740  62.036  1.00  0.70           C  
ATOM   1099  O   PRO A  75     -19.892  55.042  61.877  1.00  0.70           O  
ATOM   1100  CB  PRO A  75     -17.139  54.860  63.610  1.00  0.70           C  
ATOM   1101  CG  PRO A  75     -15.628  54.863  63.648  1.00  0.70           C  
ATOM   1102  CD  PRO A  75     -15.203  55.848  62.638  1.00  0.70           C  
ATOM   1103  HA  PRO A  75     -17.510  54.114  61.603  1.00  0.70           H  
ATOM   1104 1HB  PRO A  75     -17.584  55.653  64.230  1.00  0.70           H  
ATOM   1105 2HB  PRO A  75     -17.564  53.905  63.958  1.00  0.70           H  
ATOM   1106 1HG  PRO A  75     -15.277  55.132  64.658  1.00  0.70           H  
ATOM   1107 2HG  PRO A  75     -15.232  53.886  63.443  1.00  0.70           H  
ATOM   1108 1HD  PRO A  75     -15.047  56.792  63.134  1.00  0.70           H  
ATOM   1109 2HD  PRO A  75     -14.293  55.449  62.187  1.00  0.70           H  
ATOM   1110  N   THR A  76     -18.963  57.069  62.141  1.00  0.71           N  
ATOM   1111  CA  THR A  76     -20.256  57.754  62.092  1.00  0.71           C  
ATOM   1112  C   THR A  76     -20.505  58.538  60.793  1.00  0.71           C  
ATOM   1113  O   THR A  76     -21.534  59.200  60.659  1.00  0.71           O  
ATOM   1114  CB  THR A  76     -20.392  58.718  63.274  1.00  0.71           C  
ATOM   1115  CG2 THR A  76     -20.237  57.952  64.576  1.00  0.71           C  
ATOM   1116  OG1 THR A  76     -19.375  59.717  63.188  1.00  0.71           O  
ATOM   1117  H   THR A  76     -18.126  57.616  62.262  1.00  0.71           H  
ATOM   1118  HA  THR A  76     -21.042  57.003  62.177  1.00  0.71           H  
ATOM   1119  HB  THR A  76     -21.369  59.200  63.248  1.00  0.71           H  
ATOM   1120  HG1 THR A  76     -19.584  60.319  62.470  1.00  0.71           H  
ATOM   1121 1HG2 THR A  76     -20.329  58.640  65.415  1.00  0.71           H  
ATOM   1122 2HG2 THR A  76     -21.014  57.189  64.643  1.00  0.71           H  
ATOM   1123 3HG2 THR A  76     -19.265  57.476  64.603  1.00  0.71           H  
ATOM   1124  N   MET A  77     -19.559  58.499  59.852  1.00  0.72           N  
ATOM   1125  CA  MET A  77     -19.686  59.255  58.600  1.00  0.72           C  
ATOM   1126  C   MET A  77     -20.336  58.466  57.468  1.00  0.72           C  
ATOM   1127  O   MET A  77     -20.558  59.005  56.382  1.00  0.72           O  
ATOM   1128  CB  MET A  77     -18.327  59.765  58.142  1.00  0.72           C  
ATOM   1129  CG  MET A  77     -17.705  60.808  59.049  1.00  0.72           C  
ATOM   1130  SD  MET A  77     -16.069  61.331  58.479  1.00  0.72           S  
ATOM   1131  CE  MET A  77     -15.546  62.366  59.855  1.00  0.72           C  
ATOM   1132  H   MET A  77     -18.738  57.910  59.985  1.00  0.72           H  
ATOM   1133  HA  MET A  77     -20.320  60.119  58.793  1.00  0.72           H  
ATOM   1134 1HB  MET A  77     -17.636  58.924  58.095  1.00  0.72           H  
ATOM   1135 2HB  MET A  77     -18.410  60.181  57.140  1.00  0.72           H  
ATOM   1136 1HG  MET A  77     -18.353  61.684  59.077  1.00  0.72           H  
ATOM   1137 2HG  MET A  77     -17.627  60.422  60.060  1.00  0.72           H  
ATOM   1138 1HE  MET A  77     -14.548  62.754  59.656  1.00  0.72           H  
ATOM   1139 2HE  MET A  77     -16.243  63.196  59.973  1.00  0.72           H  
ATOM   1140 3HE  MET A  77     -15.529  61.780  60.773  1.00  0.72           H  
ATOM   1141  N   GLY A  78     -20.656  57.204  57.722  1.00  0.71           N  
ATOM   1142  CA  GLY A  78     -21.254  56.345  56.709  1.00  0.71           C  
ATOM   1143  C   GLY A  78     -20.216  55.532  55.938  1.00  0.71           C  
ATOM   1144  O   GLY A  78     -19.078  55.366  56.368  1.00  0.71           O  
ATOM   1145  H   GLY A  78     -20.459  56.829  58.639  1.00  0.71           H  
ATOM   1146 1HA  GLY A  78     -21.960  55.668  57.188  1.00  0.71           H  
ATOM   1147 2HA  GLY A  78     -21.826  56.955  56.011  1.00  0.71           H  
ATOM   1148  N   GLU A  79     -20.651  54.961  54.824  1.00  0.69           N  
ATOM   1149  CA  GLU A  79     -19.825  54.056  54.028  1.00  0.69           C  
ATOM   1150  C   GLU A  79     -18.765  54.776  53.202  1.00  0.69           C  
ATOM   1151  O   GLU A  79     -19.004  55.878  52.707  1.00  0.69           O  
ATOM   1152  CB  GLU A  79     -20.723  53.264  53.085  1.00  0.69           C  
ATOM   1153  CG  GLU A  79     -21.675  52.291  53.760  1.00  0.69           C  
ATOM   1154  CD  GLU A  79     -22.466  51.495  52.765  1.00  0.69           C  
ATOM   1155  OE1 GLU A  79     -21.852  50.927  51.891  1.00  0.69           O  
ATOM   1156  OE2 GLU A  79     -23.671  51.456  52.866  1.00  0.69           O1-
ATOM   1157  H   GLU A  79     -21.593  55.154  54.519  1.00  0.69           H  
ATOM   1158  HA  GLU A  79     -19.318  53.368  54.705  1.00  0.69           H  
ATOM   1159 1HB  GLU A  79     -21.342  53.961  52.536  1.00  0.69           H  
ATOM   1160 2HB  GLU A  79     -20.116  52.742  52.355  1.00  0.69           H  
ATOM   1161 1HG  GLU A  79     -21.099  51.608  54.384  1.00  0.69           H  
ATOM   1162 2HG  GLU A  79     -22.356  52.846  54.402  1.00  0.69           H  
ATOM   1163  N   ALA A  80     -17.603  54.148  53.020  1.00  0.66           N  
ATOM   1164  CA  ALA A  80     -16.608  54.723  52.126  1.00  0.66           C  
ATOM   1165  C   ALA A  80     -17.058  54.474  50.697  1.00  0.66           C  
ATOM   1166  O   ALA A  80     -17.600  53.409  50.416  1.00  0.66           O  
ATOM   1167  CB  ALA A  80     -15.237  54.112  52.371  1.00  0.66           C  
ATOM   1168  H   ALA A  80     -17.418  53.256  53.474  1.00  0.66           H  
ATOM   1169  HA  ALA A  80     -16.562  55.797  52.295  1.00  0.66           H  
ATOM   1170 1HB  ALA A  80     -14.503  54.552  51.696  1.00  0.66           H  
ATOM   1171 2HB  ALA A  80     -14.947  54.304  53.399  1.00  0.66           H  
ATOM   1172 3HB  ALA A  80     -15.283  53.041  52.207  1.00  0.66           H  
ATOM   1173  N   HIS A  81     -16.806  55.419  49.795  1.00  0.64           N  
ATOM   1174  CA  HIS A  81     -17.111  55.200  48.381  1.00  0.64           C  
ATOM   1175  C   HIS A  81     -15.998  55.711  47.482  1.00  0.64           C  
ATOM   1176  O   HIS A  81     -15.641  56.897  47.543  1.00  0.64           O  
ATOM   1177  CB  HIS A  81     -18.422  55.895  47.973  1.00  0.64           C  
ATOM   1178  CG  HIS A  81     -19.648  55.424  48.711  1.00  0.64           C  
ATOM   1179  CD2 HIS A  81     -20.300  55.940  49.776  1.00  0.64           C  
ATOM   1180  ND1 HIS A  81     -20.342  54.282  48.356  1.00  0.64           N  
ATOM   1181  CE1 HIS A  81     -21.360  54.117  49.182  1.00  0.64           C  
ATOM   1182  NE2 HIS A  81     -21.358  55.113  50.043  1.00  0.64           N  
ATOM   1183  H   HIS A  81     -16.387  56.289  50.085  1.00  0.64           H  
ATOM   1184  HA  HIS A  81     -17.217  54.130  48.192  1.00  0.64           H  
ATOM   1185 1HB  HIS A  81     -18.325  56.967  48.134  1.00  0.64           H  
ATOM   1186 2HB  HIS A  81     -18.588  55.739  46.906  1.00  0.64           H  
ATOM   1187  HD2 HIS A  81     -20.033  56.844  50.324  1.00  0.64           H  
ATOM   1188  HE1 HIS A  81     -22.081  53.299  49.157  1.00  0.64           H  
ATOM   1189  HE2 HIS A  81     -22.022  55.245  50.792  1.00  0.64           H  
ATOM   1190  N   ASN A  82     -15.489  54.824  46.633  1.00  0.62           N  
ATOM   1191  CA  ASN A  82     -14.451  55.146  45.661  1.00  0.62           C  
ATOM   1192  C   ASN A  82     -15.025  55.261  44.256  1.00  0.62           C  
ATOM   1193  O   ASN A  82     -15.558  54.301  43.709  1.00  0.62           O  
ATOM   1194  CB  ASN A  82     -13.304  54.180  45.726  1.00  0.62           C  
ATOM   1195  CG  ASN A  82     -12.090  54.665  44.963  1.00  0.62           C  
ATOM   1196  ND2 ASN A  82     -10.965  54.417  45.584  1.00  0.62           N  
ATOM   1197  OD1 ASN A  82     -12.128  55.279  43.875  1.00  0.62           O  
ATOM   1198  H   ASN A  82     -15.809  53.849  46.718  1.00  0.62           H  
ATOM   1199  HA  ASN A  82     -14.061  56.126  45.885  1.00  0.62           H  
ATOM   1200 1HB  ASN A  82     -13.019  54.018  46.770  1.00  0.62           H  
ATOM   1201 2HB  ASN A  82     -13.628  53.224  45.336  1.00  0.62           H  
ATOM   1202 1HD2 ASN A  82     -10.081  54.737  45.212  1.00  0.62           H  
ATOM   1203 2HD2 ASN A  82     -10.989  53.921  46.457  1.00  0.62           H  
ATOM   1204  N   GLU A  83     -14.917  56.436  43.660  1.00  0.62           N  
ATOM   1205  CA  GLU A  83     -15.480  56.723  42.339  1.00  0.62           C  
ATOM   1206  C   GLU A  83     -14.949  55.794  41.242  1.00  0.62           C  
ATOM   1207  O   GLU A  83     -15.643  55.529  40.259  1.00  0.62           O  
ATOM   1208  CB  GLU A  83     -15.192  58.179  41.971  1.00  0.62           C  
ATOM   1209  CG  GLU A  83     -16.012  59.199  42.767  1.00  0.62           C  
ATOM   1210  CD  GLU A  83     -15.606  60.642  42.528  1.00  0.62           C  
ATOM   1211  OE1 GLU A  83     -14.434  60.944  42.654  1.00  0.62           O  
ATOM   1212  OE2 GLU A  83     -16.467  61.438  42.219  1.00  0.62           O1-
ATOM   1213  H   GLU A  83     -14.444  57.176  44.153  1.00  0.62           H  
ATOM   1214  HA  GLU A  83     -16.560  56.588  42.399  1.00  0.62           H  
ATOM   1215 1HB  GLU A  83     -14.134  58.393  42.139  1.00  0.62           H  
ATOM   1216 2HB  GLU A  83     -15.392  58.334  40.912  1.00  0.62           H  
ATOM   1217 1HG  GLU A  83     -17.061  59.087  42.494  1.00  0.62           H  
ATOM   1218 2HG  GLU A  83     -15.921  58.969  43.821  1.00  0.62           H  
ATOM   1219  N   LYS A  84     -13.739  55.251  41.421  1.00  0.63           N  
ATOM   1220  CA  LYS A  84     -13.138  54.342  40.436  1.00  0.63           C  
ATOM   1221  C   LYS A  84     -13.962  53.061  40.312  1.00  0.63           C  
ATOM   1222  O   LYS A  84     -13.879  52.343  39.325  1.00  0.63           O  
ATOM   1223  CB  LYS A  84     -11.697  54.027  40.794  1.00  0.63           C  
ATOM   1224  CG  LYS A  84     -10.759  55.217  40.625  1.00  0.63           C  
ATOM   1225  CD  LYS A  84      -9.337  54.871  41.003  1.00  0.63           C  
ATOM   1226  CE  LYS A  84      -8.418  56.092  40.917  1.00  0.63           C  
ATOM   1227  NZ  LYS A  84      -8.161  56.522  39.505  1.00  0.63           N1+
ATOM   1228  H   LYS A  84     -13.222  55.457  42.274  1.00  0.63           H  
ATOM   1229  HA  LYS A  84     -13.145  54.835  39.460  1.00  0.63           H  
ATOM   1230 1HB  LYS A  84     -11.640  53.681  41.824  1.00  0.63           H  
ATOM   1231 2HB  LYS A  84     -11.335  53.221  40.157  1.00  0.63           H  
ATOM   1232 1HG  LYS A  84     -10.778  55.548  39.584  1.00  0.63           H  
ATOM   1233 2HG  LYS A  84     -11.104  56.033  41.260  1.00  0.63           H  
ATOM   1234 1HD  LYS A  84      -9.331  54.478  42.008  1.00  0.63           H  
ATOM   1235 2HD  LYS A  84      -8.948  54.114  40.335  1.00  0.63           H  
ATOM   1236 1HE  LYS A  84      -8.890  56.913  41.454  1.00  0.63           H  
ATOM   1237 2HE  LYS A  84      -7.464  55.859  41.387  1.00  0.63           H  
ATOM   1238 1HZ  LYS A  84      -7.553  57.322  39.503  1.00  0.63           H  
ATOM   1239 2HZ  LYS A  84      -7.684  55.749  39.011  1.00  0.63           H  
ATOM   1240 3HZ  LYS A  84      -9.021  56.745  39.036  1.00  0.63           H  
ATOM   1241  N   ARG A  85     -14.791  52.788  41.309  1.00  0.66           N  
ATOM   1242  CA  ARG A  85     -15.674  51.636  41.348  1.00  0.66           C  
ATOM   1243  C   ARG A  85     -16.644  51.646  40.173  1.00  0.66           C  
ATOM   1244  O   ARG A  85     -17.142  50.596  39.761  1.00  0.66           O  
ATOM   1245  CB  ARG A  85     -16.380  51.631  42.696  1.00  0.66           C  
ATOM   1246  CG  ARG A  85     -17.199  50.438  43.072  1.00  0.66           C  
ATOM   1247  CD  ARG A  85     -17.493  50.512  44.552  1.00  0.66           C  
ATOM   1248  NE  ARG A  85     -18.364  49.449  45.021  1.00  0.66           N  
ATOM   1249  CZ  ARG A  85     -18.673  49.225  46.325  1.00  0.66           C  
ATOM   1250  NH1 ARG A  85     -18.169  49.974  47.294  1.00  0.66           N1+
ATOM   1251  NH2 ARG A  85     -19.493  48.239  46.639  1.00  0.66           N  
ATOM   1252  H   ARG A  85     -14.845  53.420  42.105  1.00  0.66           H  
ATOM   1253  HA  ARG A  85     -15.083  50.743  41.244  1.00  0.66           H  
ATOM   1254 1HB  ARG A  85     -15.634  51.758  43.485  1.00  0.66           H  
ATOM   1255 2HB  ARG A  85     -17.040  52.494  42.744  1.00  0.66           H  
ATOM   1256 1HG  ARG A  85     -18.138  50.442  42.520  1.00  0.66           H  
ATOM   1257 2HG  ARG A  85     -16.647  49.526  42.860  1.00  0.66           H  
ATOM   1258 1HD  ARG A  85     -16.547  50.451  45.107  1.00  0.66           H  
ATOM   1259 2HD  ARG A  85     -17.968  51.467  44.777  1.00  0.66           H  
ATOM   1260  HE  ARG A  85     -18.778  48.843  44.328  1.00  0.66           H  
ATOM   1261 1HH1 ARG A  85     -17.511  50.755  47.096  1.00  0.66           H  
ATOM   1262 2HH1 ARG A  85     -18.424  49.767  48.273  1.00  0.66           H  
ATOM   1263 1HH2 ARG A  85     -19.888  47.657  45.913  1.00  0.66           H  
ATOM   1264 2HH2 ARG A  85     -19.729  48.067  47.611  1.00  0.66           H  
ATOM   1265  N   ALA A  86     -16.951  52.834  39.649  1.00  0.68           N  
ATOM   1266  CA  ALA A  86     -17.855  52.973  38.523  1.00  0.68           C  
ATOM   1267  C   ALA A  86     -17.168  52.669  37.182  1.00  0.68           C  
ATOM   1268  O   ALA A  86     -17.837  52.575  36.151  1.00  0.68           O  
ATOM   1269  CB  ALA A  86     -18.406  54.379  38.488  1.00  0.68           C  
ATOM   1270  H   ALA A  86     -16.507  53.680  40.013  1.00  0.68           H  
ATOM   1271  HA  ALA A  86     -18.673  52.263  38.652  1.00  0.68           H  
ATOM   1272 1HB  ALA A  86     -19.102  54.482  37.658  1.00  0.68           H  
ATOM   1273 2HB  ALA A  86     -18.917  54.594  39.424  1.00  0.68           H  
ATOM   1274 3HB  ALA A  86     -17.575  55.080  38.357  1.00  0.68           H  
ATOM   1275  N   ASP A  87     -15.838  52.557  37.187  1.00  0.71           N  
ATOM   1276  CA  ASP A  87     -15.057  52.327  35.980  1.00  0.71           C  
ATOM   1277  C   ASP A  87     -14.795  50.841  35.677  1.00  0.71           C  
ATOM   1278  O   ASP A  87     -14.313  50.100  36.540  1.00  0.71           O  
ATOM   1279  CB  ASP A  87     -13.723  53.072  36.022  1.00  0.71           C  
ATOM   1280  CG  ASP A  87     -13.860  54.589  35.805  1.00  0.71           C  
ATOM   1281  OD1 ASP A  87     -14.824  55.011  35.203  1.00  0.71           O  
ATOM   1282  OD2 ASP A  87     -12.985  55.307  36.227  1.00  0.71           O1-
ATOM   1283  H   ASP A  87     -15.329  52.607  38.067  1.00  0.71           H  
ATOM   1284  HA  ASP A  87     -15.601  52.794  35.178  1.00  0.71           H  
ATOM   1285 1HB  ASP A  87     -13.248  52.904  36.987  1.00  0.71           H  
ATOM   1286 2HB  ASP A  87     -13.063  52.662  35.256  1.00  0.71           H  
ATOM   1287  N   PRO A  88     -15.153  50.348  34.488  1.00  0.72           N  
ATOM   1288  CA  PRO A  88     -14.885  49.006  34.050  1.00  0.72           C  
ATOM   1289  C   PRO A  88     -13.400  48.778  34.148  1.00  0.72           C  
ATOM   1290  O   PRO A  88     -12.629  49.734  34.080  1.00  0.72           O  
ATOM   1291  CB  PRO A  88     -15.387  48.986  32.620  1.00  0.72           C  
ATOM   1292  CG  PRO A  88     -16.417  50.081  32.555  1.00  0.72           C  
ATOM   1293  CD  PRO A  88     -15.927  51.146  33.512  1.00  0.72           C  
ATOM   1294  HA  PRO A  88     -15.441  48.296  34.697  1.00  0.72           H  
ATOM   1295 1HB  PRO A  88     -14.541  49.151  31.932  1.00  0.72           H  
ATOM   1296 2HB  PRO A  88     -15.801  48.004  32.394  1.00  0.72           H  
ATOM   1297 1HG  PRO A  88     -16.519  50.447  31.525  1.00  0.72           H  
ATOM   1298 2HG  PRO A  88     -17.403  49.676  32.845  1.00  0.72           H  
ATOM   1299 1HD  PRO A  88     -15.289  51.891  33.005  1.00  0.72           H  
ATOM   1300 2HD  PRO A  88     -16.824  51.587  33.970  1.00  0.72           H  
ATOM   1301  N   ALA A  89     -13.018  47.527  34.333  1.00  0.72           N  
ATOM   1302  CA  ALA A  89     -11.647  47.041  34.525  1.00  0.72           C  
ATOM   1303  C   ALA A  89     -11.125  47.282  35.942  1.00  0.72           C  
ATOM   1304  O   ALA A  89     -10.039  46.796  36.284  1.00  0.72           O  
ATOM   1305  CB  ALA A  89     -10.677  47.691  33.545  1.00  0.72           C  
ATOM   1306  H   ALA A  89     -13.748  46.829  34.358  1.00  0.72           H  
ATOM   1307  HA  ALA A  89     -11.654  45.968  34.339  1.00  0.72           H  
ATOM   1308 1HB  ALA A  89      -9.687  47.256  33.692  1.00  0.72           H  
ATOM   1309 2HB  ALA A  89     -11.007  47.498  32.524  1.00  0.72           H  
ATOM   1310 3HB  ALA A  89     -10.601  48.756  33.701  1.00  0.72           H  
ATOM   1311  N   PHE A  90     -11.936  47.908  36.804  1.00  0.71           N  
ATOM   1312  CA  PHE A  90     -11.556  48.035  38.200  1.00  0.71           C  
ATOM   1313  C   PHE A  90     -12.293  47.059  39.072  1.00  0.71           C  
ATOM   1314  O   PHE A  90     -13.475  46.772  38.872  1.00  0.71           O  
ATOM   1315  CB  PHE A  90     -11.807  49.431  38.745  1.00  0.71           C  
ATOM   1316  CG  PHE A  90     -10.858  50.435  38.275  1.00  0.71           C  
ATOM   1317  CD1 PHE A  90     -11.002  51.030  37.044  1.00  0.71           C  
ATOM   1318  CD2 PHE A  90      -9.826  50.829  39.098  1.00  0.71           C  
ATOM   1319  CE1 PHE A  90     -10.121  51.995  36.632  1.00  0.71           C  
ATOM   1320  CE2 PHE A  90      -8.944  51.790  38.701  1.00  0.71           C  
ATOM   1321  CZ  PHE A  90      -9.087  52.378  37.463  1.00  0.71           C  
ATOM   1322  H   PHE A  90     -12.808  48.351  36.499  1.00  0.71           H  
ATOM   1323  HA  PHE A  90     -10.500  47.825  38.283  1.00  0.71           H  
ATOM   1324 1HB  PHE A  90     -12.813  49.762  38.482  1.00  0.71           H  
ATOM   1325 2HB  PHE A  90     -11.757  49.404  39.837  1.00  0.71           H  
ATOM   1326  HD1 PHE A  90     -11.826  50.725  36.397  1.00  0.71           H  
ATOM   1327  HD2 PHE A  90      -9.722  50.368  40.076  1.00  0.71           H  
ATOM   1328  HE1 PHE A  90     -10.243  52.460  35.654  1.00  0.71           H  
ATOM   1329  HE2 PHE A  90      -8.121  52.094  39.360  1.00  0.71           H  
ATOM   1330  HZ  PHE A  90      -8.378  53.148  37.148  1.00  0.71           H  
ATOM   1331  N   VAL A  91     -11.588  46.581  40.060  1.00  0.69           N  
ATOM   1332  CA  VAL A  91     -12.147  45.721  41.070  1.00  0.69           C  
ATOM   1333  C   VAL A  91     -12.047  46.403  42.384  1.00  0.69           C  
ATOM   1334  O   VAL A  91     -10.998  46.941  42.736  1.00  0.69           O  
ATOM   1335  CB  VAL A  91     -11.420  44.401  41.126  1.00  0.69           C  
ATOM   1336  CG1 VAL A  91     -11.927  43.567  42.249  1.00  0.69           C  
ATOM   1337  CG2 VAL A  91     -11.661  43.692  39.857  1.00  0.69           C  
ATOM   1338  H   VAL A  91     -10.605  46.848  40.114  1.00  0.69           H  
ATOM   1339  HA  VAL A  91     -13.197  45.539  40.846  1.00  0.69           H  
ATOM   1340  HB  VAL A  91     -10.380  44.589  41.290  1.00  0.69           H  
ATOM   1341 1HG1 VAL A  91     -11.373  42.644  42.253  1.00  0.69           H  
ATOM   1342 2HG1 VAL A  91     -11.779  44.073  43.198  1.00  0.69           H  
ATOM   1343 3HG1 VAL A  91     -12.990  43.365  42.110  1.00  0.69           H  
ATOM   1344 1HG2 VAL A  91     -11.176  42.740  39.882  1.00  0.69           H  
ATOM   1345 2HG2 VAL A  91     -12.734  43.539  39.739  1.00  0.69           H  
ATOM   1346 3HG2 VAL A  91     -11.273  44.285  39.031  1.00  0.69           H  
ATOM   1347  N   CYS A  92     -13.157  46.435  43.092  1.00  0.67           N  
ATOM   1348  CA  CYS A  92     -13.142  47.132  44.362  1.00  0.67           C  
ATOM   1349  C   CYS A  92     -13.687  46.288  45.479  1.00  0.67           C  
ATOM   1350  O   CYS A  92     -14.686  45.575  45.308  1.00  0.67           O  
ATOM   1351  CB  CYS A  92     -13.957  48.406  44.254  1.00  0.67           C  
ATOM   1352  SG  CYS A  92     -13.402  49.491  42.923  1.00  0.67           S  
ATOM   1353  H   CYS A  92     -13.997  45.983  42.773  1.00  0.67           H  
ATOM   1354  HA  CYS A  92     -12.119  47.387  44.594  1.00  0.67           H  
ATOM   1355 1HB  CYS A  92     -15.003  48.161  44.088  1.00  0.67           H  
ATOM   1356 2HB  CYS A  92     -13.894  48.958  45.198  1.00  0.67           H  
ATOM   1357  N   LYS A  93     -13.038  46.375  46.617  1.00  0.65           N  
ATOM   1358  CA  LYS A  93     -13.499  45.696  47.801  1.00  0.65           C  
ATOM   1359  C   LYS A  93     -13.817  46.661  48.901  1.00  0.65           C  
ATOM   1360  O   LYS A  93     -13.149  47.681  49.084  1.00  0.65           O  
ATOM   1361  CB  LYS A  93     -12.513  44.639  48.258  1.00  0.65           C  
ATOM   1362  CG  LYS A  93     -12.346  43.511  47.265  1.00  0.65           C  
ATOM   1363  CD  LYS A  93     -13.638  42.719  47.182  1.00  0.65           C  
ATOM   1364  CE  LYS A  93     -13.521  41.514  46.273  1.00  0.65           C  
ATOM   1365  NZ  LYS A  93     -14.819  40.774  46.191  1.00  0.65           N1+
ATOM   1366  H   LYS A  93     -12.209  46.975  46.648  1.00  0.65           H  
ATOM   1367  HA  LYS A  93     -14.428  45.181  47.560  1.00  0.65           H  
ATOM   1368 1HB  LYS A  93     -11.543  45.101  48.423  1.00  0.65           H  
ATOM   1369 2HB  LYS A  93     -12.840  44.217  49.208  1.00  0.65           H  
ATOM   1370 1HG  LYS A  93     -12.104  43.904  46.281  1.00  0.65           H  
ATOM   1371 2HG  LYS A  93     -11.561  42.845  47.586  1.00  0.65           H  
ATOM   1372 1HD  LYS A  93     -13.929  42.390  48.180  1.00  0.65           H  
ATOM   1373 2HD  LYS A  93     -14.427  43.362  46.789  1.00  0.65           H  
ATOM   1374 1HE  LYS A  93     -13.241  41.850  45.273  1.00  0.65           H  
ATOM   1375 2HE  LYS A  93     -12.750  40.844  46.649  1.00  0.65           H  
ATOM   1376 1HZ  LYS A  93     -14.733  39.969  45.545  1.00  0.65           H  
ATOM   1377 2HZ  LYS A  93     -15.095  40.451  47.099  1.00  0.65           H  
ATOM   1378 3HZ  LYS A  93     -15.526  41.393  45.826  1.00  0.65           H  
ATOM   1379  N   GLN A  94     -14.840  46.317  49.658  1.00  0.65           N  
ATOM   1380  CA  GLN A  94     -15.283  47.157  50.743  1.00  0.65           C  
ATOM   1381  C   GLN A  94     -15.414  46.352  52.005  1.00  0.65           C  
ATOM   1382  O   GLN A  94     -15.876  45.209  51.985  1.00  0.65           O  
ATOM   1383  CB  GLN A  94     -16.621  47.825  50.420  1.00  0.65           C  
ATOM   1384  CG  GLN A  94     -17.108  48.814  51.498  1.00  0.65           C  
ATOM   1385  CD  GLN A  94     -18.416  49.445  51.147  1.00  0.65           C  
ATOM   1386  NE2 GLN A  94     -18.911  50.348  52.001  1.00  0.65           N  
ATOM   1387  OE1 GLN A  94     -18.998  49.074  50.107  1.00  0.65           O  
ATOM   1388  H   GLN A  94     -15.338  45.461  49.464  1.00  0.65           H  
ATOM   1389  HA  GLN A  94     -14.538  47.920  50.904  1.00  0.65           H  
ATOM   1390 1HB  GLN A  94     -16.532  48.372  49.480  1.00  0.65           H  
ATOM   1391 2HB  GLN A  94     -17.386  47.061  50.291  1.00  0.65           H  
ATOM   1392 1HG  GLN A  94     -17.235  48.296  52.446  1.00  0.65           H  
ATOM   1393 2HG  GLN A  94     -16.369  49.609  51.600  1.00  0.65           H  
ATOM   1394 1HE2 GLN A  94     -19.844  50.762  51.830  1.00  0.65           H  
ATOM   1395 2HE2 GLN A  94     -18.387  50.619  52.837  1.00  0.65           H  
ATOM   1396  N   GLY A  95     -14.998  46.949  53.101  1.00  0.66           N  
ATOM   1397  CA  GLY A  95     -15.096  46.277  54.375  1.00  0.66           C  
ATOM   1398  C   GLY A  95     -15.010  47.235  55.539  1.00  0.66           C  
ATOM   1399  O   GLY A  95     -15.189  48.449  55.393  1.00  0.66           O  
ATOM   1400  H   GLY A  95     -14.611  47.891  53.020  1.00  0.66           H  
ATOM   1401 1HA  GLY A  95     -16.038  45.729  54.423  1.00  0.66           H  
ATOM   1402 2HA  GLY A  95     -14.297  45.542  54.452  1.00  0.66           H  
ATOM   1403  N   VAL A  96     -14.769  46.660  56.702  1.00  0.68           N  
ATOM   1404  CA  VAL A  96     -14.711  47.386  57.956  1.00  0.68           C  
ATOM   1405  C   VAL A  96     -13.317  47.327  58.555  1.00  0.68           C  
ATOM   1406  O   VAL A  96     -12.679  46.271  58.558  1.00  0.68           O  
ATOM   1407  CB  VAL A  96     -15.759  46.817  58.922  1.00  0.68           C  
ATOM   1408  CG1 VAL A  96     -15.662  47.478  60.253  1.00  0.68           C  
ATOM   1409  CG2 VAL A  96     -17.147  47.048  58.339  1.00  0.68           C  
ATOM   1410  H   VAL A  96     -14.628  45.660  56.721  1.00  0.68           H  
ATOM   1411  HA  VAL A  96     -14.959  48.423  57.759  1.00  0.68           H  
ATOM   1412  HB  VAL A  96     -15.582  45.753  59.060  1.00  0.68           H  
ATOM   1413 1HG1 VAL A  96     -16.411  47.061  60.922  1.00  0.68           H  
ATOM   1414 2HG1 VAL A  96     -14.671  47.307  60.669  1.00  0.68           H  
ATOM   1415 3HG1 VAL A  96     -15.835  48.545  60.141  1.00  0.68           H  
ATOM   1416 1HG2 VAL A  96     -17.896  46.645  59.018  1.00  0.68           H  
ATOM   1417 2HG2 VAL A  96     -17.306  48.124  58.217  1.00  0.68           H  
ATOM   1418 3HG2 VAL A  96     -17.233  46.557  57.375  1.00  0.68           H  
ATOM   1419  N   VAL A  97     -12.834  48.479  59.006  1.00  0.72           N  
ATOM   1420  CA  VAL A  97     -11.486  48.576  59.556  1.00  0.72           C  
ATOM   1421  C   VAL A  97     -11.433  49.323  60.890  1.00  0.72           C  
ATOM   1422  O   VAL A  97     -12.127  50.318  61.099  1.00  0.72           O  
ATOM   1423  CB  VAL A  97     -10.601  49.270  58.507  1.00  0.72           C  
ATOM   1424  CG1 VAL A  97     -11.121  50.669  58.238  1.00  0.72           C  
ATOM   1425  CG2 VAL A  97      -9.165  49.294  58.936  1.00  0.72           C  
ATOM   1426  H   VAL A  97     -13.452  49.292  58.968  1.00  0.72           H  
ATOM   1427  HA  VAL A  97     -11.108  47.564  59.714  1.00  0.72           H  
ATOM   1428  HB  VAL A  97     -10.682  48.723  57.578  1.00  0.72           H  
ATOM   1429 1HG1 VAL A  97     -10.505  51.145  57.474  1.00  0.72           H  
ATOM   1430 2HG1 VAL A  97     -12.158  50.621  57.897  1.00  0.72           H  
ATOM   1431 3HG1 VAL A  97     -11.063  51.242  59.156  1.00  0.72           H  
ATOM   1432 1HG2 VAL A  97      -8.577  49.768  58.153  1.00  0.72           H  
ATOM   1433 2HG2 VAL A  97      -9.064  49.866  59.855  1.00  0.72           H  
ATOM   1434 3HG2 VAL A  97      -8.813  48.279  59.096  1.00  0.72           H  
ATOM   1435  N   ASP A  98     -10.611  48.840  61.817  1.00  0.76           N  
ATOM   1436  CA  ASP A  98     -10.481  49.531  63.100  1.00  0.76           C  
ATOM   1437  C   ASP A  98      -9.933  50.945  62.910  1.00  0.76           C  
ATOM   1438  O   ASP A  98      -8.993  51.137  62.137  1.00  0.76           O  
ATOM   1439  CB  ASP A  98      -9.553  48.764  64.045  1.00  0.76           C  
ATOM   1440  CG  ASP A  98     -10.135  47.418  64.545  1.00  0.76           C  
ATOM   1441  OD1 ASP A  98     -11.306  47.150  64.321  1.00  0.76           O  
ATOM   1442  OD2 ASP A  98      -9.415  46.673  65.149  1.00  0.76           O1-
ATOM   1443  H   ASP A  98     -10.060  48.015  61.622  1.00  0.76           H  
ATOM   1444  HA  ASP A  98     -11.466  49.610  63.559  1.00  0.76           H  
ATOM   1445 1HB  ASP A  98      -8.600  48.577  63.547  1.00  0.76           H  
ATOM   1446 2HB  ASP A  98      -9.343  49.392  64.913  1.00  0.76           H  
ATOM   1447  N   ARG A  99     -10.474  51.909  63.663  1.00  0.81           N  
ATOM   1448  CA  ARG A  99      -9.999  53.294  63.629  1.00  0.81           C  
ATOM   1449  C   ARG A  99      -9.754  53.836  65.049  1.00  0.81           C  
ATOM   1450  O   ARG A  99     -10.502  53.538  65.990  1.00  0.81           O  
ATOM   1451  CB  ARG A  99     -11.025  54.208  62.949  1.00  0.81           C  
ATOM   1452  CG  ARG A  99     -11.411  53.827  61.505  1.00  0.81           C  
ATOM   1453  CD  ARG A  99     -10.298  53.945  60.519  1.00  0.81           C  
ATOM   1454  NE  ARG A  99      -9.850  55.305  60.263  1.00  0.81           N  
ATOM   1455  CZ  ARG A  99     -10.423  56.131  59.357  1.00  0.81           C  
ATOM   1456  NH1 ARG A  99     -11.472  55.744  58.696  1.00  0.81           N1+
ATOM   1457  NH2 ARG A  99      -9.910  57.320  59.121  1.00  0.81           N  
ATOM   1458  H   ARG A  99     -11.267  51.688  64.256  1.00  0.81           H  
ATOM   1459  HA  ARG A  99      -9.064  53.330  63.072  1.00  0.81           H  
ATOM   1460 1HB  ARG A  99     -11.944  54.209  63.541  1.00  0.81           H  
ATOM   1461 2HB  ARG A  99     -10.648  55.232  62.937  1.00  0.81           H  
ATOM   1462 1HG  ARG A  99     -11.765  52.802  61.486  1.00  0.81           H  
ATOM   1463 2HG  ARG A  99     -12.214  54.483  61.173  1.00  0.81           H  
ATOM   1464 1HD  ARG A  99      -9.440  53.377  60.884  1.00  0.81           H  
ATOM   1465 2HD  ARG A  99     -10.616  53.520  59.570  1.00  0.81           H  
ATOM   1466  HE  ARG A  99      -9.032  55.630  60.755  1.00  0.81           H  
ATOM   1467 1HH1 ARG A  99     -11.876  54.832  58.866  1.00  0.81           H  
ATOM   1468 2HH1 ARG A  99     -11.881  56.361  58.009  1.00  0.81           H  
ATOM   1469 1HH2 ARG A  99      -9.082  57.608  59.620  1.00  0.81           H  
ATOM   1470 2HH2 ARG A  99     -10.336  57.942  58.447  1.00  0.81           H  
ATOM   1471  N   GLY A 100      -8.775  54.727  65.187  1.00  0.85           N  
ATOM   1472  CA  GLY A 100      -8.543  55.380  66.477  1.00  0.85           C  
ATOM   1473  C   GLY A 100      -7.614  56.590  66.401  1.00  0.85           C  
ATOM   1474  O   GLY A 100      -7.308  57.087  65.324  1.00  0.85           O  
ATOM   1475  H   GLY A 100      -8.154  54.897  64.401  1.00  0.85           H  
ATOM   1476 1HA  GLY A 100      -9.501  55.701  66.883  1.00  0.85           H  
ATOM   1477 2HA  GLY A 100      -8.132  54.652  67.175  1.00  0.85           H  
ATOM   1478  N   TRP A 101      -7.164  57.058  67.566  1.00  0.89           N  
ATOM   1479  CA  TRP A 101      -6.371  58.290  67.715  1.00  0.89           C  
ATOM   1480  C   TRP A 101      -5.129  58.456  66.826  1.00  0.89           C  
ATOM   1481  O   TRP A 101      -4.703  59.581  66.565  1.00  0.89           O  
ATOM   1482  CB  TRP A 101      -5.943  58.419  69.178  1.00  0.89           C  
ATOM   1483  CG  TRP A 101      -5.009  57.325  69.634  1.00  0.89           C  
ATOM   1484  CD1 TRP A 101      -5.368  56.145  70.220  1.00  0.89           C  
ATOM   1485  CD2 TRP A 101      -3.560  57.306  69.553  1.00  0.89           C  
ATOM   1486  CE2 TRP A 101      -3.136  56.090  70.096  1.00  0.89           C  
ATOM   1487  CE3 TRP A 101      -2.604  58.209  69.067  1.00  0.89           C  
ATOM   1488  NE1 TRP A 101      -4.251  55.395  70.500  1.00  0.89           N  
ATOM   1489  CZ2 TRP A 101      -1.796  55.747  70.166  1.00  0.89           C  
ATOM   1490  CZ3 TRP A 101      -1.263  57.865  69.137  1.00  0.89           C  
ATOM   1491  CH2 TRP A 101      -0.869  56.665  69.672  1.00  0.89           C  
ATOM   1492  H   TRP A 101      -7.428  56.563  68.406  1.00  0.89           H  
ATOM   1493  HA  TRP A 101      -7.038  59.124  67.489  1.00  0.89           H  
ATOM   1494 1HB  TRP A 101      -5.442  59.377  69.324  1.00  0.89           H  
ATOM   1495 2HB  TRP A 101      -6.823  58.410  69.819  1.00  0.89           H  
ATOM   1496  HD1 TRP A 101      -6.391  55.842  70.433  1.00  0.89           H  
ATOM   1497  HE1 TRP A 101      -4.247  54.482  70.933  1.00  0.89           H  
ATOM   1498  HE3 TRP A 101      -2.914  59.162  68.640  1.00  0.89           H  
ATOM   1499  HZ2 TRP A 101      -1.462  54.799  70.589  1.00  0.89           H  
ATOM   1500  HZ3 TRP A 101      -0.528  58.573  68.754  1.00  0.89           H  
ATOM   1501  HH2 TRP A 101       0.195  56.426  69.711  1.00  0.89           H  
ATOM   1502  N   GLY A 102      -4.529  57.358  66.381  1.00  0.91           N  
ATOM   1503  CA  GLY A 102      -3.327  57.438  65.557  1.00  0.91           C  
ATOM   1504  C   GLY A 102      -3.643  57.496  64.058  1.00  0.91           C  
ATOM   1505  O   GLY A 102      -2.734  57.509  63.225  1.00  0.91           O  
ATOM   1506  H   GLY A 102      -4.916  56.457  66.617  1.00  0.91           H  
ATOM   1507 1HA  GLY A 102      -2.754  58.320  65.842  1.00  0.91           H  
ATOM   1508 2HA  GLY A 102      -2.697  56.574  65.764  1.00  0.91           H  
ATOM   1509  N   ASN A 103      -4.932  57.486  63.720  1.00  0.91           N  
ATOM   1510  CA  ASN A 103      -5.409  57.471  62.342  1.00  0.91           C  
ATOM   1511  C   ASN A 103      -5.978  58.833  61.968  1.00  0.91           C  
ATOM   1512  O   ASN A 103      -6.286  59.646  62.838  1.00  0.91           O  
ATOM   1513  CB  ASN A 103      -6.470  56.402  62.166  1.00  0.91           C  
ATOM   1514  CG  ASN A 103      -5.967  55.074  62.600  1.00  0.91           C  
ATOM   1515  ND2 ASN A 103      -4.751  54.753  62.249  1.00  0.91           N  
ATOM   1516  OD1 ASN A 103      -6.665  54.351  63.321  1.00  0.91           O  
ATOM   1517  H   ASN A 103      -5.641  57.485  64.454  1.00  0.91           H  
ATOM   1518  HA  ASN A 103      -4.569  57.265  61.676  1.00  0.91           H  
ATOM   1519 1HB  ASN A 103      -7.354  56.663  62.752  1.00  0.91           H  
ATOM   1520 2HB  ASN A 103      -6.772  56.347  61.125  1.00  0.91           H  
ATOM   1521 1HD2 ASN A 103      -4.349  53.894  62.576  1.00  0.91           H  
ATOM   1522 2HD2 ASN A 103      -4.209  55.375  61.677  1.00  0.91           H  
ATOM   1523  N   GLY A 104      -6.169  59.094  60.678  1.00  0.90           N  
ATOM   1524  CA  GLY A 104      -6.791  60.358  60.254  1.00  0.90           C  
ATOM   1525  C   GLY A 104      -8.311  60.390  60.529  1.00  0.90           C  
ATOM   1526  O   GLY A 104      -9.118  60.391  59.598  1.00  0.90           O  
ATOM   1527  H   GLY A 104      -5.884  58.420  59.981  1.00  0.90           H  
ATOM   1528 1HA  GLY A 104      -6.311  61.187  60.776  1.00  0.90           H  
ATOM   1529 2HA  GLY A 104      -6.611  60.508  59.190  1.00  0.90           H  
ATOM   1530  N   CYS A 105      -8.675  60.370  61.815  1.00  0.87           N  
ATOM   1531  CA  CYS A 105     -10.060  60.343  62.291  1.00  0.87           C  
ATOM   1532  C   CYS A 105     -10.154  60.756  63.760  1.00  0.87           C  
ATOM   1533  O   CYS A 105      -9.359  60.334  64.591  1.00  0.87           O  
ATOM   1534  CB  CYS A 105     -10.673  58.955  62.140  1.00  0.87           C  
ATOM   1535  SG  CYS A 105     -12.423  58.874  62.541  1.00  0.87           S  
ATOM   1536  H   CYS A 105      -7.917  60.359  62.494  1.00  0.87           H  
ATOM   1537  HA  CYS A 105     -10.641  61.044  61.694  1.00  0.87           H  
ATOM   1538 1HB  CYS A 105     -10.567  58.649  61.144  1.00  0.87           H  
ATOM   1539 2HB  CYS A 105     -10.136  58.240  62.771  1.00  0.87           H  
ATOM   1540  N   GLY A 106     -11.152  61.564  64.093  1.00  0.84           N  
ATOM   1541  CA  GLY A 106     -11.344  62.013  65.477  1.00  0.84           C  
ATOM   1542  C   GLY A 106     -12.185  61.053  66.329  1.00  0.84           C  
ATOM   1543  O   GLY A 106     -12.558  61.382  67.454  1.00  0.84           O  
ATOM   1544  H   GLY A 106     -11.791  61.876  63.374  1.00  0.84           H  
ATOM   1545 1HA  GLY A 106     -10.369  62.146  65.945  1.00  0.84           H  
ATOM   1546 2HA  GLY A 106     -11.819  62.992  65.466  1.00  0.84           H  
ATOM   1547  N   LEU A 107     -12.525  59.895  65.771  1.00  0.79           N  
ATOM   1548  CA  LEU A 107     -13.381  58.927  66.439  1.00  0.79           C  
ATOM   1549  C   LEU A 107     -12.720  57.569  66.645  1.00  0.79           C  
ATOM   1550  O   LEU A 107     -11.979  57.083  65.792  1.00  0.79           O  
ATOM   1551  CB  LEU A 107     -14.632  58.679  65.607  1.00  0.79           C  
ATOM   1552  CG  LEU A 107     -15.608  59.818  65.440  1.00  0.79           C  
ATOM   1553  CD1 LEU A 107     -15.150  60.781  64.324  1.00  0.79           C  
ATOM   1554  CD2 LEU A 107     -16.930  59.224  65.088  1.00  0.79           C  
ATOM   1555  H   LEU A 107     -12.172  59.686  64.849  1.00  0.79           H  
ATOM   1556  HA  LEU A 107     -13.661  59.324  67.413  1.00  0.79           H  
ATOM   1557 1HB  LEU A 107     -14.324  58.379  64.628  1.00  0.79           H  
ATOM   1558 2HB  LEU A 107     -15.176  57.845  66.055  1.00  0.79           H  
ATOM   1559  HG  LEU A 107     -15.682  60.380  66.372  1.00  0.79           H  
ATOM   1560 1HD1 LEU A 107     -15.881  61.582  64.221  1.00  0.79           H  
ATOM   1561 2HD1 LEU A 107     -14.198  61.207  64.555  1.00  0.79           H  
ATOM   1562 3HD1 LEU A 107     -15.078  60.252  63.399  1.00  0.79           H  
ATOM   1563 1HD2 LEU A 107     -17.658  60.022  64.975  1.00  0.79           H  
ATOM   1564 2HD2 LEU A 107     -16.847  58.668  64.153  1.00  0.79           H  
ATOM   1565 3HD2 LEU A 107     -17.250  58.550  65.882  1.00  0.79           H  
ATOM   1566  N   PHE A 108     -13.048  56.933  67.764  1.00  0.74           N  
ATOM   1567  CA  PHE A 108     -12.619  55.562  68.040  1.00  0.74           C  
ATOM   1568  C   PHE A 108     -13.754  54.590  67.751  1.00  0.74           C  
ATOM   1569  O   PHE A 108     -14.888  54.808  68.186  1.00  0.74           O  
ATOM   1570  CB  PHE A 108     -12.151  55.401  69.482  1.00  0.74           C  
ATOM   1571  CG  PHE A 108     -11.744  53.991  69.821  1.00  0.74           C  
ATOM   1572  CD1 PHE A 108     -10.553  53.465  69.356  1.00  0.74           C  
ATOM   1573  CD2 PHE A 108     -12.560  53.187  70.609  1.00  0.74           C  
ATOM   1574  CE1 PHE A 108     -10.181  52.173  69.662  1.00  0.74           C  
ATOM   1575  CE2 PHE A 108     -12.191  51.894  70.919  1.00  0.74           C  
ATOM   1576  CZ  PHE A 108     -11.000  51.385  70.445  1.00  0.74           C  
ATOM   1577  H   PHE A 108     -13.636  57.404  68.437  1.00  0.74           H  
ATOM   1578  HA  PHE A 108     -11.789  55.313  67.379  1.00  0.74           H  
ATOM   1579 1HB  PHE A 108     -11.300  56.052  69.665  1.00  0.74           H  
ATOM   1580 2HB  PHE A 108     -12.948  55.697  70.161  1.00  0.74           H  
ATOM   1581  HD1 PHE A 108      -9.914  54.080  68.736  1.00  0.74           H  
ATOM   1582  HD2 PHE A 108     -13.502  53.590  70.981  1.00  0.74           H  
ATOM   1583  HE1 PHE A 108      -9.241  51.775  69.283  1.00  0.74           H  
ATOM   1584  HE2 PHE A 108     -12.841  51.274  71.537  1.00  0.74           H  
ATOM   1585  HZ  PHE A 108     -10.708  50.364  70.689  1.00  0.74           H  
ATOM   1586  N   GLY A 109     -13.458  53.538  67.000  1.00  0.69           N  
ATOM   1587  CA  GLY A 109     -14.470  52.547  66.651  1.00  0.69           C  
ATOM   1588  C   GLY A 109     -14.076  51.850  65.366  1.00  0.69           C  
ATOM   1589  O   GLY A 109     -12.889  51.726  65.077  1.00  0.69           O  
ATOM   1590  H   GLY A 109     -12.497  53.432  66.664  1.00  0.69           H  
ATOM   1591 1HA  GLY A 109     -14.560  51.818  67.457  1.00  0.69           H  
ATOM   1592 2HA  GLY A 109     -15.438  53.031  66.531  1.00  0.69           H  
ATOM   1593  N   LYS A 110     -15.054  51.358  64.617  1.00  0.65           N  
ATOM   1594  CA  LYS A 110     -14.738  50.680  63.366  1.00  0.65           C  
ATOM   1595  C   LYS A 110     -15.332  51.482  62.215  1.00  0.65           C  
ATOM   1596  O   LYS A 110     -16.497  51.879  62.270  1.00  0.65           O  
ATOM   1597  CB  LYS A 110     -15.278  49.263  63.371  1.00  0.65           C  
ATOM   1598  CG  LYS A 110     -14.647  48.334  64.395  1.00  0.65           C  
ATOM   1599  CD  LYS A 110     -15.190  46.910  64.252  1.00  0.65           C  
ATOM   1600  CE  LYS A 110     -14.613  45.972  65.314  1.00  0.65           C  
ATOM   1601  NZ  LYS A 110     -13.147  45.793  65.148  1.00  0.65           N1+
ATOM   1602  H   LYS A 110     -16.017  51.468  64.904  1.00  0.65           H  
ATOM   1603  HA  LYS A 110     -13.658  50.648  63.224  1.00  0.65           H  
ATOM   1604 1HB  LYS A 110     -16.359  49.270  63.507  1.00  0.65           H  
ATOM   1605 2HB  LYS A 110     -15.071  48.843  62.424  1.00  0.65           H  
ATOM   1606 1HG  LYS A 110     -13.562  48.316  64.253  1.00  0.65           H  
ATOM   1607 2HG  LYS A 110     -14.857  48.696  65.397  1.00  0.65           H  
ATOM   1608 1HD  LYS A 110     -16.276  46.922  64.341  1.00  0.65           H  
ATOM   1609 2HD  LYS A 110     -14.925  46.525  63.269  1.00  0.65           H  
ATOM   1610 1HE  LYS A 110     -14.807  46.386  66.298  1.00  0.65           H  
ATOM   1611 2HE  LYS A 110     -15.097  45.001  65.228  1.00  0.65           H  
ATOM   1612 1HZ  LYS A 110     -12.779  45.180  65.848  1.00  0.65           H  
ATOM   1613 2HZ  LYS A 110     -12.924  45.418  64.242  1.00  0.65           H  
ATOM   1614 3HZ  LYS A 110     -12.651  46.694  65.221  1.00  0.65           H  
ATOM   1615  N   GLY A 111     -14.524  51.761  61.205  1.00  0.61           N  
ATOM   1616  CA  GLY A 111     -14.957  52.571  60.077  1.00  0.61           C  
ATOM   1617  C   GLY A 111     -15.099  51.741  58.824  1.00  0.61           C  
ATOM   1618  O   GLY A 111     -15.066  50.514  58.874  1.00  0.61           O  
ATOM   1619  H   GLY A 111     -13.583  51.381  61.209  1.00  0.61           H  
ATOM   1620 1HA  GLY A 111     -15.903  53.054  60.305  1.00  0.61           H  
ATOM   1621 2HA  GLY A 111     -14.235  53.366  59.906  1.00  0.61           H  
ATOM   1622  N   SER A 112     -15.232  52.419  57.694  1.00  0.59           N  
ATOM   1623  CA  SER A 112     -15.409  51.748  56.410  1.00  0.59           C  
ATOM   1624  C   SER A 112     -14.272  52.074  55.470  1.00  0.59           C  
ATOM   1625  O   SER A 112     -13.762  53.195  55.451  1.00  0.59           O  
ATOM   1626  CB  SER A 112     -16.754  52.097  55.783  1.00  0.59           C  
ATOM   1627  OG  SER A 112     -16.848  51.596  54.453  1.00  0.59           O  
ATOM   1628  H   SER A 112     -15.205  53.440  57.743  1.00  0.59           H  
ATOM   1629  HA  SER A 112     -15.396  50.671  56.580  1.00  0.59           H  
ATOM   1630 1HB  SER A 112     -17.552  51.668  56.388  1.00  0.59           H  
ATOM   1631 2HB  SER A 112     -16.891  53.180  55.783  1.00  0.59           H  
ATOM   1632  HG  SER A 112     -16.475  50.697  54.494  1.00  0.59           H  
ATOM   1633  N   ILE A 113     -13.881  51.079  54.688  1.00  0.57           N  
ATOM   1634  CA  ILE A 113     -12.810  51.229  53.715  1.00  0.57           C  
ATOM   1635  C   ILE A 113     -13.237  50.699  52.352  1.00  0.57           C  
ATOM   1636  O   ILE A 113     -13.913  49.674  52.264  1.00  0.57           O  
ATOM   1637  CB  ILE A 113     -11.568  50.484  54.222  1.00  0.57           C  
ATOM   1638  CG1 ILE A 113     -10.371  50.713  53.330  1.00  0.57           C  
ATOM   1639  CG2 ILE A 113     -11.889  49.003  54.320  1.00  0.57           C  
ATOM   1640  CD1 ILE A 113      -9.073  50.287  53.989  1.00  0.57           C  
ATOM   1641  H   ILE A 113     -14.341  50.176  54.800  1.00  0.57           H  
ATOM   1642  HA  ILE A 113     -12.570  52.282  53.611  1.00  0.57           H  
ATOM   1643  HB  ILE A 113     -11.305  50.859  55.205  1.00  0.57           H  
ATOM   1644 1HG1 ILE A 113     -10.491  50.146  52.403  1.00  0.57           H  
ATOM   1645 2HG1 ILE A 113     -10.310  51.776  53.085  1.00  0.57           H  
ATOM   1646 1HG2 ILE A 113     -11.037  48.480  54.692  1.00  0.57           H  
ATOM   1647 2HG2 ILE A 113     -12.717  48.868  55.001  1.00  0.57           H  
ATOM   1648 3HG2 ILE A 113     -12.147  48.613  53.333  1.00  0.57           H  
ATOM   1649 1HD1 ILE A 113      -8.254  50.468  53.320  1.00  0.57           H  
ATOM   1650 2HD1 ILE A 113      -8.921  50.855  54.911  1.00  0.57           H  
ATOM   1651 3HD1 ILE A 113      -9.119  49.237  54.213  1.00  0.57           H  
ATOM   1652  N   ASP A 114     -12.847  51.411  51.290  1.00  0.57           N  
ATOM   1653  CA  ASP A 114     -13.165  51.045  49.900  1.00  0.57           C  
ATOM   1654  C   ASP A 114     -11.909  51.149  49.032  1.00  0.57           C  
ATOM   1655  O   ASP A 114     -11.358  52.245  48.844  1.00  0.57           O  
ATOM   1656  CB  ASP A 114     -14.306  51.933  49.337  1.00  0.57           C  
ATOM   1657  CG  ASP A 114     -14.817  51.596  47.864  1.00  0.57           C  
ATOM   1658  OD1 ASP A 114     -14.188  50.836  47.197  1.00  0.57           O  
ATOM   1659  OD2 ASP A 114     -15.855  52.129  47.450  1.00  0.57           O1-
ATOM   1660  H   ASP A 114     -12.300  52.256  51.463  1.00  0.57           H  
ATOM   1661  HA  ASP A 114     -13.499  50.010  49.879  1.00  0.57           H  
ATOM   1662 1HB  ASP A 114     -15.167  51.853  50.005  1.00  0.57           H  
ATOM   1663 2HB  ASP A 114     -13.987  52.978  49.356  1.00  0.57           H  
ATOM   1664  N   THR A 115     -11.407  49.987  48.591  1.00  0.58           N  
ATOM   1665  CA  THR A 115     -10.168  49.921  47.823  1.00  0.58           C  
ATOM   1666  C   THR A 115     -10.353  49.412  46.424  1.00  0.58           C  
ATOM   1667  O   THR A 115     -10.839  48.298  46.224  1.00  0.58           O  
ATOM   1668  CB  THR A 115      -9.150  49.009  48.497  1.00  0.58           C  
ATOM   1669  CG2 THR A 115      -7.856  48.920  47.689  1.00  0.58           C  
ATOM   1670  OG1 THR A 115      -8.881  49.527  49.773  1.00  0.58           O  
ATOM   1671  H   THR A 115     -11.938  49.134  48.776  1.00  0.58           H  
ATOM   1672  HA  THR A 115      -9.753  50.921  47.753  1.00  0.58           H  
ATOM   1673  HB  THR A 115      -9.563  48.006  48.602  1.00  0.58           H  
ATOM   1674  HG1 THR A 115      -9.290  48.901  50.426  1.00  0.58           H  
ATOM   1675 1HG2 THR A 115      -7.159  48.273  48.213  1.00  0.58           H  
ATOM   1676 2HG2 THR A 115      -8.061  48.509  46.705  1.00  0.58           H  
ATOM   1677 3HG2 THR A 115      -7.415  49.913  47.573  1.00  0.58           H  
ATOM   1678  N   CYS A 116      -9.921  50.208  45.457  1.00  0.60           N  
ATOM   1679  CA  CYS A 116     -10.036  49.838  44.068  1.00  0.60           C  
ATOM   1680  C   CYS A 116      -8.713  49.647  43.390  1.00  0.60           C  
ATOM   1681  O   CYS A 116      -7.722  50.313  43.697  1.00  0.60           O  
ATOM   1682  CB  CYS A 116     -10.805  50.882  43.285  1.00  0.60           C  
ATOM   1683  SG  CYS A 116     -12.491  51.084  43.790  1.00  0.60           S  
ATOM   1684  H   CYS A 116      -9.509  51.105  45.711  1.00  0.60           H  
ATOM   1685  HA  CYS A 116     -10.572  48.904  44.012  1.00  0.60           H  
ATOM   1686 1HB  CYS A 116     -10.303  51.848  43.377  1.00  0.60           H  
ATOM   1687 2HB  CYS A 116     -10.802  50.613  42.230  1.00  0.60           H  
ATOM   1688  N   ALA A 117      -8.707  48.785  42.396  1.00  0.63           N  
ATOM   1689  CA  ALA A 117      -7.511  48.619  41.598  1.00  0.63           C  
ATOM   1690  C   ALA A 117      -7.847  48.205  40.182  1.00  0.63           C  
ATOM   1691  O   ALA A 117      -8.844  47.521  39.944  1.00  0.63           O  
ATOM   1692  CB  ALA A 117      -6.635  47.593  42.250  1.00  0.63           C  
ATOM   1693  H   ALA A 117      -9.540  48.214  42.238  1.00  0.63           H  
ATOM   1694  HA  ALA A 117      -6.985  49.576  41.544  1.00  0.63           H  
ATOM   1695 1HB  ALA A 117      -5.751  47.494  41.655  1.00  0.63           H  
ATOM   1696 2HB  ALA A 117      -6.377  47.911  43.244  1.00  0.63           H  
ATOM   1697 3HB  ALA A 117      -7.178  46.670  42.301  1.00  0.63           H  
ATOM   1698  N   LYS A 118      -7.010  48.617  39.234  1.00  0.67           N  
ATOM   1699  CA  LYS A 118      -7.206  48.248  37.842  1.00  0.67           C  
ATOM   1700  C   LYS A 118      -6.419  47.002  37.547  1.00  0.67           C  
ATOM   1701  O   LYS A 118      -5.225  46.914  37.867  1.00  0.67           O  
ATOM   1702  CB  LYS A 118      -6.795  49.362  36.896  1.00  0.67           C  
ATOM   1703  CG  LYS A 118      -7.130  49.078  35.443  1.00  0.67           C  
ATOM   1704  CD  LYS A 118      -6.776  50.256  34.555  1.00  0.67           C  
ATOM   1705  CE  LYS A 118      -7.109  49.965  33.099  1.00  0.67           C  
ATOM   1706  NZ  LYS A 118      -6.743  51.104  32.206  1.00  0.67           N1+
ATOM   1707  H   LYS A 118      -6.192  49.180  39.469  1.00  0.67           H  
ATOM   1708  HA  LYS A 118      -8.256  48.025  37.676  1.00  0.67           H  
ATOM   1709 1HB  LYS A 118      -7.262  50.277  37.176  1.00  0.67           H  
ATOM   1710 2HB  LYS A 118      -5.718  49.518  36.972  1.00  0.67           H  
ATOM   1711 1HG  LYS A 118      -6.582  48.196  35.104  1.00  0.67           H  
ATOM   1712 2HG  LYS A 118      -8.201  48.874  35.359  1.00  0.67           H  
ATOM   1713 1HD  LYS A 118      -7.337  51.134  34.884  1.00  0.67           H  
ATOM   1714 2HD  LYS A 118      -5.710  50.471  34.646  1.00  0.67           H  
ATOM   1715 1HE  LYS A 118      -6.565  49.075  32.782  1.00  0.67           H  
ATOM   1716 2HE  LYS A 118      -8.179  49.775  33.010  1.00  0.67           H  
ATOM   1717 1HZ  LYS A 118      -6.979  50.873  31.251  1.00  0.67           H  
ATOM   1718 2HZ  LYS A 118      -7.251  51.931  32.486  1.00  0.67           H  
ATOM   1719 3HZ  LYS A 118      -5.751  51.280  32.274  1.00  0.67           H  
ATOM   1720  N   PHE A 119      -7.089  46.011  36.980  1.00  0.71           N  
ATOM   1721  CA  PHE A 119      -6.428  44.743  36.704  1.00  0.71           C  
ATOM   1722  C   PHE A 119      -6.107  44.612  35.217  1.00  0.71           C  
ATOM   1723  O   PHE A 119      -7.003  44.609  34.369  1.00  0.71           O  
ATOM   1724  CB  PHE A 119      -7.299  43.597  37.195  1.00  0.71           C  
ATOM   1725  CG  PHE A 119      -7.476  43.579  38.714  1.00  0.71           C  
ATOM   1726  CD1 PHE A 119      -6.684  44.354  39.546  1.00  0.71           C  
ATOM   1727  CD2 PHE A 119      -8.408  42.769  39.307  1.00  0.71           C  
ATOM   1728  CE1 PHE A 119      -6.833  44.332  40.892  1.00  0.71           C  
ATOM   1729  CE2 PHE A 119      -8.557  42.744  40.686  1.00  0.71           C  
ATOM   1730  CZ  PHE A 119      -7.769  43.546  41.478  1.00  0.71           C  
ATOM   1731  H   PHE A 119      -8.074  46.155  36.741  1.00  0.71           H  
ATOM   1732  HA  PHE A 119      -5.487  44.707  37.253  1.00  0.71           H  
ATOM   1733 1HB  PHE A 119      -8.284  43.668  36.740  1.00  0.71           H  
ATOM   1734 2HB  PHE A 119      -6.861  42.648  36.887  1.00  0.71           H  
ATOM   1735  HD1 PHE A 119      -5.920  44.975  39.121  1.00  0.71           H  
ATOM   1736  HD2 PHE A 119      -9.019  42.139  38.690  1.00  0.71           H  
ATOM   1737  HE1 PHE A 119      -6.186  44.936  41.491  1.00  0.71           H  
ATOM   1738  HE2 PHE A 119      -9.293  42.086  41.140  1.00  0.71           H  
ATOM   1739  HZ  PHE A 119      -7.878  43.532  42.558  1.00  0.71           H  
ATOM   1740  N   ALA A 120      -4.810  44.558  34.908  1.00  0.74           N  
ATOM   1741  CA  ALA A 120      -4.334  44.520  33.523  1.00  0.74           C  
ATOM   1742  C   ALA A 120      -3.735  43.166  33.179  1.00  0.74           C  
ATOM   1743  O   ALA A 120      -2.674  42.787  33.684  1.00  0.74           O  
ATOM   1744  CB  ALA A 120      -3.310  45.615  33.289  1.00  0.74           C  
ATOM   1745  H   ALA A 120      -4.132  44.525  35.671  1.00  0.74           H  
ATOM   1746  HA  ALA A 120      -5.185  44.687  32.865  1.00  0.74           H  
ATOM   1747 1HB  ALA A 120      -2.985  45.591  32.250  1.00  0.74           H  
ATOM   1748 2HB  ALA A 120      -3.758  46.585  33.509  1.00  0.74           H  
ATOM   1749 3HB  ALA A 120      -2.458  45.458  33.942  1.00  0.74           H  
ATOM   1750  N   CYS A 121      -4.432  42.421  32.336  1.00  0.77           N  
ATOM   1751  CA  CYS A 121      -4.007  41.070  31.998  1.00  0.77           C  
ATOM   1752  C   CYS A 121      -2.699  41.063  31.201  1.00  0.77           C  
ATOM   1753  O   CYS A 121      -2.542  41.840  30.258  1.00  0.77           O  
ATOM   1754  CB  CYS A 121      -5.087  40.334  31.227  1.00  0.77           C  
ATOM   1755  SG  CYS A 121      -4.659  38.635  30.948  1.00  0.77           S  
ATOM   1756  H   CYS A 121      -5.290  42.787  31.944  1.00  0.77           H  
ATOM   1757  HA  CYS A 121      -3.836  40.524  32.911  1.00  0.77           H  
ATOM   1758 1HB  CYS A 121      -6.029  40.369  31.778  1.00  0.77           H  
ATOM   1759 2HB  CYS A 121      -5.249  40.809  30.261  1.00  0.77           H  
ATOM   1760  N   THR A 122      -1.764  40.204  31.603  1.00  0.78           N  
ATOM   1761  CA  THR A 122      -0.465  40.028  30.949  1.00  0.78           C  
ATOM   1762  C   THR A 122      -0.434  38.782  30.057  1.00  0.78           C  
ATOM   1763  O   THR A 122       0.017  38.843  28.909  1.00  0.78           O  
ATOM   1764  CB  THR A 122       0.666  39.932  31.992  1.00  0.78           C  
ATOM   1765  CG2 THR A 122       1.995  39.657  31.330  1.00  0.78           C  
ATOM   1766  OG1 THR A 122       0.734  41.151  32.744  1.00  0.78           O  
ATOM   1767  H   THR A 122      -1.977  39.608  32.389  1.00  0.78           H  
ATOM   1768  HA  THR A 122      -0.279  40.896  30.319  1.00  0.78           H  
ATOM   1769  HB  THR A 122       0.444  39.114  32.678  1.00  0.78           H  
ATOM   1770  HG1 THR A 122       0.842  41.890  32.138  1.00  0.78           H  
ATOM   1771 1HG2 THR A 122       2.769  39.581  32.091  1.00  0.78           H  
ATOM   1772 2HG2 THR A 122       1.935  38.717  30.778  1.00  0.78           H  
ATOM   1773 3HG2 THR A 122       2.236  40.467  30.643  1.00  0.78           H  
ATOM   1774  N   THR A 123      -0.902  37.654  30.590  1.00  0.79           N  
ATOM   1775  CA  THR A 123      -0.928  36.404  29.830  1.00  0.79           C  
ATOM   1776  C   THR A 123      -2.354  35.920  29.724  1.00  0.79           C  
ATOM   1777  O   THR A 123      -3.044  35.756  30.741  1.00  0.79           O  
ATOM   1778  CB  THR A 123      -0.045  35.305  30.444  1.00  0.79           C  
ATOM   1779  CG2 THR A 123      -0.138  34.002  29.638  1.00  0.79           C  
ATOM   1780  OG1 THR A 123       1.318  35.753  30.483  1.00  0.79           O  
ATOM   1781  H   THR A 123      -1.265  37.686  31.541  1.00  0.79           H  
ATOM   1782  HA  THR A 123      -0.568  36.596  28.820  1.00  0.79           H  
ATOM   1783  HB  THR A 123      -0.384  35.097  31.447  1.00  0.79           H  
ATOM   1784  HG1 THR A 123       1.664  35.793  29.586  1.00  0.79           H  
ATOM   1785 1HG2 THR A 123       0.491  33.238  30.103  1.00  0.79           H  
ATOM   1786 2HG2 THR A 123      -1.161  33.652  29.616  1.00  0.79           H  
ATOM   1787 3HG2 THR A 123       0.202  34.178  28.619  1.00  0.79           H  
ATOM   1788  N   LYS A 124      -2.766  35.659  28.486  1.00  0.78           N  
ATOM   1789  CA  LYS A 124      -4.126  35.260  28.176  1.00  0.78           C  
ATOM   1790  C   LYS A 124      -4.233  34.169  27.126  1.00  0.78           C  
ATOM   1791  O   LYS A 124      -3.279  33.858  26.404  1.00  0.78           O  
ATOM   1792  CB  LYS A 124      -4.930  36.477  27.698  1.00  0.78           C  
ATOM   1793  CG  LYS A 124      -4.421  37.123  26.430  1.00  0.78           C  
ATOM   1794  CD  LYS A 124      -5.239  38.364  26.075  1.00  0.78           C  
ATOM   1795  CE  LYS A 124      -4.761  38.982  24.761  1.00  0.78           C  
ATOM   1796  NZ  LYS A 124      -5.535  40.202  24.397  1.00  0.78           N1+
ATOM   1797  H   LYS A 124      -2.115  35.796  27.725  1.00  0.78           H  
ATOM   1798  HA  LYS A 124      -4.578  34.875  29.087  1.00  0.78           H  
ATOM   1799 1HB  LYS A 124      -5.962  36.179  27.511  1.00  0.78           H  
ATOM   1800 2HB  LYS A 124      -4.953  37.225  28.469  1.00  0.78           H  
ATOM   1801 1HG  LYS A 124      -3.375  37.406  26.560  1.00  0.78           H  
ATOM   1802 2HG  LYS A 124      -4.491  36.403  25.613  1.00  0.78           H  
ATOM   1803 1HD  LYS A 124      -6.293  38.086  25.982  1.00  0.78           H  
ATOM   1804 2HD  LYS A 124      -5.145  39.102  26.875  1.00  0.78           H  
ATOM   1805 1HE  LYS A 124      -3.709  39.247  24.856  1.00  0.78           H  
ATOM   1806 2HE  LYS A 124      -4.869  38.246  23.963  1.00  0.78           H  
ATOM   1807 1HZ  LYS A 124      -5.186  40.574  23.525  1.00  0.78           H  
ATOM   1808 2HZ  LYS A 124      -6.512  39.966  24.293  1.00  0.78           H  
ATOM   1809 3HZ  LYS A 124      -5.433  40.896  25.122  1.00  0.78           H  
ATOM   1810  N   ALA A 125      -5.431  33.608  27.060  1.00  0.77           N  
ATOM   1811  CA  ALA A 125      -5.807  32.607  26.087  1.00  0.77           C  
ATOM   1812  C   ALA A 125      -7.034  33.014  25.349  1.00  0.77           C  
ATOM   1813  O   ALA A 125      -7.892  33.722  25.876  1.00  0.77           O  
ATOM   1814  CB  ALA A 125      -6.127  31.280  26.724  1.00  0.77           C  
ATOM   1815  H   ALA A 125      -6.123  33.913  27.734  1.00  0.77           H  
ATOM   1816  HA  ALA A 125      -4.995  32.518  25.380  1.00  0.77           H  
ATOM   1817 1HB  ALA A 125      -6.422  30.572  25.955  1.00  0.77           H  
ATOM   1818 2HB  ALA A 125      -5.285  30.906  27.216  1.00  0.77           H  
ATOM   1819 3HB  ALA A 125      -6.948  31.409  27.415  1.00  0.77           H  
ATOM   1820  N   THR A 126      -7.150  32.511  24.140  1.00  0.77           N  
ATOM   1821  CA  THR A 126      -8.353  32.752  23.365  1.00  0.77           C  
ATOM   1822  C   THR A 126      -9.043  31.489  22.945  1.00  0.77           C  
ATOM   1823  O   THR A 126      -8.400  30.524  22.536  1.00  0.77           O  
ATOM   1824  CB  THR A 126      -8.056  33.632  22.148  1.00  0.77           C  
ATOM   1825  CG2 THR A 126      -9.311  33.799  21.258  1.00  0.77           C  
ATOM   1826  OG1 THR A 126      -7.594  34.927  22.615  1.00  0.77           O  
ATOM   1827  H   THR A 126      -6.383  31.933  23.786  1.00  0.77           H  
ATOM   1828  HA  THR A 126      -9.057  33.301  23.982  1.00  0.77           H  
ATOM   1829  HB  THR A 126      -7.265  33.174  21.564  1.00  0.77           H  
ATOM   1830  HG1 THR A 126      -8.325  35.399  23.023  1.00  0.77           H  
ATOM   1831 1HG2 THR A 126      -9.076  34.432  20.403  1.00  0.77           H  
ATOM   1832 2HG2 THR A 126      -9.646  32.833  20.897  1.00  0.77           H  
ATOM   1833 3HG2 THR A 126     -10.115  34.266  21.833  1.00  0.77           H  
ATOM   1834  N   GLY A 127     -10.361  31.465  23.149  1.00  0.77           N  
ATOM   1835  CA  GLY A 127     -11.183  30.376  22.684  1.00  0.77           C  
ATOM   1836  C   GLY A 127     -11.849  30.766  21.372  1.00  0.77           C  
ATOM   1837  O   GLY A 127     -12.419  31.867  21.254  1.00  0.77           O  
ATOM   1838  H   GLY A 127     -10.816  32.260  23.583  1.00  0.77           H  
ATOM   1839 1HA  GLY A 127     -10.580  29.490  22.559  1.00  0.77           H  
ATOM   1840 2HA  GLY A 127     -11.945  30.143  23.417  1.00  0.77           H  
ATOM   1841  N   TRP A 128     -11.875  29.821  20.447  1.00  0.78           N  
ATOM   1842  CA  TRP A 128     -12.525  29.995  19.165  1.00  0.78           C  
ATOM   1843  C   TRP A 128     -13.504  28.868  18.916  1.00  0.78           C  
ATOM   1844  O   TRP A 128     -13.296  27.754  19.395  1.00  0.78           O  
ATOM   1845  CB  TRP A 128     -11.558  29.963  17.996  1.00  0.78           C  
ATOM   1846  CG  TRP A 128     -10.530  31.023  17.857  1.00  0.78           C  
ATOM   1847  CD1 TRP A 128     -10.607  32.150  17.101  1.00  0.78           C  
ATOM   1848  CD2 TRP A 128      -9.231  31.020  18.424  1.00  0.78           C  
ATOM   1849  CE2 TRP A 128      -8.592  32.184  17.998  1.00  0.78           C  
ATOM   1850  CE3 TRP A 128      -8.566  30.148  19.229  1.00  0.78           C  
ATOM   1851  NE1 TRP A 128      -9.449  32.860  17.196  1.00  0.78           N  
ATOM   1852  CZ2 TRP A 128      -7.311  32.487  18.378  1.00  0.78           C  
ATOM   1853  CZ3 TRP A 128      -7.305  30.436  19.604  1.00  0.78           C  
ATOM   1854  CH2 TRP A 128      -6.676  31.578  19.198  1.00  0.78           C  
ATOM   1855  H   TRP A 128     -11.358  28.962  20.630  1.00  0.78           H  
ATOM   1856  HA  TRP A 128     -13.063  30.935  19.180  1.00  0.78           H  
ATOM   1857 1HB  TRP A 128     -11.048  29.009  18.005  1.00  0.78           H  
ATOM   1858 2HB  TRP A 128     -12.167  30.008  17.142  1.00  0.78           H  
ATOM   1859  HD1 TRP A 128     -11.459  32.442  16.508  1.00  0.78           H  
ATOM   1860  HE1 TRP A 128      -9.259  33.738  16.733  1.00  0.78           H  
ATOM   1861  HE3 TRP A 128      -9.041  29.242  19.565  1.00  0.78           H  
ATOM   1862  HZ2 TRP A 128      -6.804  33.394  18.053  1.00  0.78           H  
ATOM   1863  HZ3 TRP A 128      -6.822  29.724  20.244  1.00  0.78           H  
ATOM   1864  HH2 TRP A 128      -5.656  31.772  19.524  1.00  0.78           H  
ATOM   1865  N   ILE A 129     -14.531  29.109  18.116  1.00  0.80           N  
ATOM   1866  CA  ILE A 129     -15.444  28.021  17.808  1.00  0.80           C  
ATOM   1867  C   ILE A 129     -15.262  27.577  16.368  1.00  0.80           C  
ATOM   1868  O   ILE A 129     -15.115  28.380  15.438  1.00  0.80           O  
ATOM   1869  CB  ILE A 129     -16.904  28.387  18.121  1.00  0.80           C  
ATOM   1870  CG1 ILE A 129     -17.798  27.168  17.946  1.00  0.80           C  
ATOM   1871  CG2 ILE A 129     -17.338  29.491  17.244  1.00  0.80           C  
ATOM   1872  CD1 ILE A 129     -19.140  27.296  18.583  1.00  0.80           C  
ATOM   1873  H   ILE A 129     -14.652  30.045  17.732  1.00  0.80           H  
ATOM   1874  HA  ILE A 129     -15.202  27.168  18.439  1.00  0.80           H  
ATOM   1875  HB  ILE A 129     -16.987  28.697  19.126  1.00  0.80           H  
ATOM   1876 1HG1 ILE A 129     -17.961  27.014  16.905  1.00  0.80           H  
ATOM   1877 2HG1 ILE A 129     -17.298  26.288  18.370  1.00  0.80           H  
ATOM   1878 1HG2 ILE A 129     -18.365  29.762  17.475  1.00  0.80           H  
ATOM   1879 2HG2 ILE A 129     -16.689  30.339  17.426  1.00  0.80           H  
ATOM   1880 3HG2 ILE A 129     -17.266  29.184  16.202  1.00  0.80           H  
ATOM   1881 1HD1 ILE A 129     -19.714  26.383  18.397  1.00  0.80           H  
ATOM   1882 2HD1 ILE A 129     -19.013  27.437  19.651  1.00  0.80           H  
ATOM   1883 3HD1 ILE A 129     -19.665  28.145  18.169  1.00  0.80           H  
ATOM   1884  N   ILE A 130     -15.270  26.262  16.213  1.00  0.82           N  
ATOM   1885  CA  ILE A 130     -15.036  25.571  14.959  1.00  0.82           C  
ATOM   1886  C   ILE A 130     -16.314  25.128  14.233  1.00  0.82           C  
ATOM   1887  O   ILE A 130     -16.275  24.753  13.064  1.00  0.82           O  
ATOM   1888  CB  ILE A 130     -14.103  24.385  15.280  1.00  0.82           C  
ATOM   1889  CG1 ILE A 130     -14.769  23.413  16.243  1.00  0.82           C  
ATOM   1890  CG2 ILE A 130     -12.822  24.850  15.854  1.00  0.82           C  
ATOM   1891  CD1 ILE A 130     -13.951  22.146  16.493  1.00  0.82           C  
ATOM   1892  H   ILE A 130     -15.414  25.693  17.040  1.00  0.82           H  
ATOM   1893  HA  ILE A 130     -14.500  26.251  14.298  1.00  0.82           H  
ATOM   1894  HB  ILE A 130     -13.891  23.862  14.374  1.00  0.82           H  
ATOM   1895 1HG1 ILE A 130     -14.927  23.915  17.201  1.00  0.82           H  
ATOM   1896 2HG1 ILE A 130     -15.746  23.133  15.841  1.00  0.82           H  
ATOM   1897 1HG2 ILE A 130     -12.182  23.991  16.036  1.00  0.82           H  
ATOM   1898 2HG2 ILE A 130     -12.363  25.489  15.154  1.00  0.82           H  
ATOM   1899 3HG2 ILE A 130     -13.001  25.386  16.790  1.00  0.82           H  
ATOM   1900 1HD1 ILE A 130     -14.492  21.510  17.193  1.00  0.82           H  
ATOM   1901 2HD1 ILE A 130     -13.792  21.609  15.567  1.00  0.82           H  
ATOM   1902 3HD1 ILE A 130     -12.989  22.422  16.916  1.00  0.82           H  
ATOM   1903  N   GLN A 131     -17.441  25.276  14.910  1.00  0.84           N  
ATOM   1904  CA  GLN A 131     -18.775  24.947  14.404  1.00  0.84           C  
ATOM   1905  C   GLN A 131     -18.760  23.568  13.742  1.00  0.84           C  
ATOM   1906  O   GLN A 131     -18.175  22.652  14.314  1.00  0.84           O  
ATOM   1907  CB  GLN A 131     -19.228  26.021  13.411  1.00  0.84           C  
ATOM   1908  CG  GLN A 131     -19.311  27.441  13.973  1.00  0.84           C  
ATOM   1909  CD  GLN A 131     -20.318  27.601  15.102  1.00  0.84           C  
ATOM   1910  NE2 GLN A 131     -20.449  28.833  15.587  1.00  0.84           N  
ATOM   1911  OE1 GLN A 131     -20.986  26.650  15.521  1.00  0.84           O  
ATOM   1912  H   GLN A 131     -17.359  25.616  15.855  1.00  0.84           H  
ATOM   1913  HA  GLN A 131     -19.471  24.916  15.242  1.00  0.84           H  
ATOM   1914 1HB  GLN A 131     -18.571  26.030  12.537  1.00  0.84           H  
ATOM   1915 2HB  GLN A 131     -20.232  25.787  13.063  1.00  0.84           H  
ATOM   1916 1HG  GLN A 131     -18.329  27.725  14.350  1.00  0.84           H  
ATOM   1917 2HG  GLN A 131     -19.605  28.108  13.161  1.00  0.84           H  
ATOM   1918 1HE2 GLN A 131     -21.101  29.015  16.324  1.00  0.84           H  
ATOM   1919 2HE2 GLN A 131     -19.900  29.579  15.209  1.00  0.84           H  
ATOM   1920  N   LYS A 132     -19.386  23.415  12.558  1.00  0.84           N  
ATOM   1921  CA  LYS A 132     -19.324  22.160  11.805  1.00  0.84           C  
ATOM   1922  C   LYS A 132     -18.865  22.422  10.375  1.00  0.84           C  
ATOM   1923  O   LYS A 132     -18.000  21.729   9.837  1.00  0.84           O  
ATOM   1924  CB  LYS A 132     -20.690  21.463  11.776  1.00  0.84           C  
ATOM   1925  CG  LYS A 132     -21.204  20.975  13.151  1.00  0.84           C  
ATOM   1926  CD  LYS A 132     -22.591  20.286  13.063  1.00  0.84           C  
ATOM   1927  CE  LYS A 132     -23.067  19.811  14.455  1.00  0.84           C  
ATOM   1928  NZ  LYS A 132     -24.445  19.213  14.433  1.00  0.84           N1+
ATOM   1929  H   LYS A 132     -19.901  24.183  12.126  1.00  0.84           H  
ATOM   1930  HA  LYS A 132     -18.594  21.501  12.270  1.00  0.84           H  
ATOM   1931 1HB  LYS A 132     -21.434  22.151  11.365  1.00  0.84           H  
ATOM   1932 2HB  LYS A 132     -20.635  20.615  11.111  1.00  0.84           H  
ATOM   1933 1HG  LYS A 132     -20.485  20.266  13.573  1.00  0.84           H  
ATOM   1934 2HG  LYS A 132     -21.276  21.822  13.821  1.00  0.84           H  
ATOM   1935 1HD  LYS A 132     -23.322  20.983  12.653  1.00  0.84           H  
ATOM   1936 2HD  LYS A 132     -22.528  19.426  12.409  1.00  0.84           H  
ATOM   1937 1HE  LYS A 132     -22.366  19.066  14.829  1.00  0.84           H  
ATOM   1938 2HE  LYS A 132     -23.072  20.656  15.129  1.00  0.84           H  
ATOM   1939 1HZ  LYS A 132     -24.707  18.927  15.377  1.00  0.84           H  
ATOM   1940 2HZ  LYS A 132     -25.101  19.902  14.105  1.00  0.84           H  
ATOM   1941 3HZ  LYS A 132     -24.466  18.410  13.828  1.00  0.84           H  
ATOM   1942  N   GLU A 133     -19.434  23.459   9.767  1.00  0.83           N  
ATOM   1943  CA  GLU A 133     -19.192  23.824   8.371  1.00  0.83           C  
ATOM   1944  C   GLU A 133     -17.742  24.192   8.075  1.00  0.83           C  
ATOM   1945  O   GLU A 133     -17.304  24.139   6.924  1.00  0.83           O  
ATOM   1946  CB  GLU A 133     -20.138  24.963   7.995  1.00  0.83           C  
ATOM   1947  CG  GLU A 133     -19.987  26.230   8.851  1.00  0.83           C  
ATOM   1948  CD  GLU A 133     -20.759  26.139  10.156  1.00  0.83           C  
ATOM   1949  OE1 GLU A 133     -20.909  25.038  10.668  1.00  0.83           O  
ATOM   1950  OE2 GLU A 133     -21.191  27.155  10.642  1.00  0.83           O1-
ATOM   1951  H   GLU A 133     -20.110  24.001  10.276  1.00  0.83           H  
ATOM   1952  HA  GLU A 133     -19.445  22.966   7.750  1.00  0.83           H  
ATOM   1953 1HB  GLU A 133     -19.968  25.245   6.957  1.00  0.83           H  
ATOM   1954 2HB  GLU A 133     -21.169  24.621   8.078  1.00  0.83           H  
ATOM   1955 1HG  GLU A 133     -18.942  26.411   9.071  1.00  0.83           H  
ATOM   1956 2HG  GLU A 133     -20.355  27.081   8.280  1.00  0.83           H  
ATOM   1957  N   ASN A 134     -17.001  24.546   9.121  1.00  0.81           N  
ATOM   1958  CA  ASN A 134     -15.616  24.937   8.992  1.00  0.81           C  
ATOM   1959  C   ASN A 134     -14.651  23.780   9.195  1.00  0.81           C  
ATOM   1960  O   ASN A 134     -13.437  23.996   9.223  1.00  0.81           O  
ATOM   1961  CB  ASN A 134     -15.300  26.054   9.955  1.00  0.81           C  
ATOM   1962  CG  ASN A 134     -15.942  27.352   9.550  1.00  0.81           C  
ATOM   1963  ND2 ASN A 134     -16.365  28.127  10.512  1.00  0.81           N  
ATOM   1964  OD1 ASN A 134     -16.054  27.655   8.355  1.00  0.81           O  
ATOM   1965  H   ASN A 134     -17.430  24.552  10.037  1.00  0.81           H  
ATOM   1966  HA  ASN A 134     -15.461  25.307   7.979  1.00  0.81           H  
ATOM   1967 1HB  ASN A 134     -15.673  25.786  10.935  1.00  0.81           H  
ATOM   1968 2HB  ASN A 134     -14.237  26.160  10.042  1.00  0.81           H  
ATOM   1969 1HD2 ASN A 134     -16.791  29.004  10.296  1.00  0.81           H  
ATOM   1970 2HD2 ASN A 134     -16.246  27.857  11.466  1.00  0.81           H  
ATOM   1971  N   ILE A 135     -15.170  22.553   9.329  1.00  0.79           N  
ATOM   1972  CA  ILE A 135     -14.294  21.404   9.504  1.00  0.79           C  
ATOM   1973  C   ILE A 135     -14.049  20.729   8.162  1.00  0.79           C  
ATOM   1974  O   ILE A 135     -14.987  20.373   7.442  1.00  0.79           O  
ATOM   1975  CB  ILE A 135     -14.872  20.351  10.455  1.00  0.79           C  
ATOM   1976  CG1 ILE A 135     -15.262  20.973  11.787  1.00  0.79           C  
ATOM   1977  CG2 ILE A 135     -13.804  19.265  10.705  1.00  0.79           C  
ATOM   1978  CD1 ILE A 135     -14.157  21.619  12.512  1.00  0.79           C  
ATOM   1979  H   ILE A 135     -16.179  22.407   9.322  1.00  0.79           H  
ATOM   1980  HA  ILE A 135     -13.341  21.741   9.901  1.00  0.79           H  
ATOM   1981  HB  ILE A 135     -15.765  19.905  10.016  1.00  0.79           H  
ATOM   1982 1HG1 ILE A 135     -16.029  21.729  11.612  1.00  0.79           H  
ATOM   1983 2HG1 ILE A 135     -15.686  20.196  12.416  1.00  0.79           H  
ATOM   1984 1HG2 ILE A 135     -14.207  18.510  11.379  1.00  0.79           H  
ATOM   1985 2HG2 ILE A 135     -13.523  18.796   9.768  1.00  0.79           H  
ATOM   1986 3HG2 ILE A 135     -12.919  19.719  11.155  1.00  0.79           H  
ATOM   1987 1HD1 ILE A 135     -14.562  22.013  13.424  1.00  0.79           H  
ATOM   1988 2HD1 ILE A 135     -13.376  20.893  12.734  1.00  0.79           H  
ATOM   1989 3HD1 ILE A 135     -13.750  22.423  11.906  1.00  0.79           H  
ATOM   1990  N   LYS A 136     -12.781  20.561   7.839  1.00  0.76           N  
ATOM   1991  CA  LYS A 136     -12.357  19.948   6.596  1.00  0.76           C  
ATOM   1992  C   LYS A 136     -11.527  18.703   6.869  1.00  0.76           C  
ATOM   1993  O   LYS A 136     -10.612  18.711   7.698  1.00  0.76           O  
ATOM   1994  CB  LYS A 136     -11.582  20.974   5.766  1.00  0.76           C  
ATOM   1995  CG  LYS A 136     -11.070  20.498   4.425  1.00  0.76           C  
ATOM   1996  CD  LYS A 136     -10.555  21.699   3.611  1.00  0.76           C  
ATOM   1997  CE  LYS A 136      -9.305  22.291   4.241  1.00  0.76           C  
ATOM   1998  NZ  LYS A 136      -8.703  23.368   3.406  1.00  0.76           N1+
ATOM   1999  H   LYS A 136     -12.073  20.892   8.490  1.00  0.76           H  
ATOM   2000  HA  LYS A 136     -13.239  19.639   6.041  1.00  0.76           H  
ATOM   2001 1HB  LYS A 136     -12.220  21.839   5.585  1.00  0.76           H  
ATOM   2002 2HB  LYS A 136     -10.726  21.324   6.344  1.00  0.76           H  
ATOM   2003 1HG  LYS A 136     -10.255  19.788   4.577  1.00  0.76           H  
ATOM   2004 2HG  LYS A 136     -11.874  19.993   3.884  1.00  0.76           H  
ATOM   2005 1HD  LYS A 136     -10.320  21.407   2.595  1.00  0.76           H  
ATOM   2006 2HD  LYS A 136     -11.328  22.466   3.578  1.00  0.76           H  
ATOM   2007 1HE  LYS A 136      -9.570  22.708   5.212  1.00  0.76           H  
ATOM   2008 2HE  LYS A 136      -8.568  21.502   4.387  1.00  0.76           H  
ATOM   2009 1HZ  LYS A 136      -7.873  23.737   3.873  1.00  0.76           H  
ATOM   2010 2HZ  LYS A 136      -8.443  22.991   2.508  1.00  0.76           H  
ATOM   2011 3HZ  LYS A 136      -9.373  24.110   3.280  1.00  0.76           H  
ATOM   2012  N   TYR A 137     -11.863  17.615   6.191  1.00  0.75           N  
ATOM   2013  CA  TYR A 137     -11.139  16.366   6.368  1.00  0.75           C  
ATOM   2014  C   TYR A 137     -10.464  15.944   5.084  1.00  0.75           C  
ATOM   2015  O   TYR A 137     -11.123  15.756   4.064  1.00  0.75           O  
ATOM   2016  CB  TYR A 137     -12.103  15.252   6.722  1.00  0.75           C  
ATOM   2017  CG  TYR A 137     -12.870  15.381   7.964  1.00  0.75           C  
ATOM   2018  CD1 TYR A 137     -13.974  16.193   7.997  1.00  0.75           C  
ATOM   2019  CD2 TYR A 137     -12.539  14.626   9.043  1.00  0.75           C  
ATOM   2020  CE1 TYR A 137     -14.732  16.249   9.131  1.00  0.75           C  
ATOM   2021  CE2 TYR A 137     -13.311  14.662  10.162  1.00  0.75           C  
ATOM   2022  CZ  TYR A 137     -14.418  15.478  10.207  1.00  0.75           C  
ATOM   2023  OH  TYR A 137     -15.220  15.518  11.331  1.00  0.75           O  
ATOM   2024  H   TYR A 137     -12.649  17.656   5.546  1.00  0.75           H  
ATOM   2025  HA  TYR A 137     -10.378  16.484   7.137  1.00  0.75           H  
ATOM   2026 1HB  TYR A 137     -12.799  15.130   5.932  1.00  0.75           H  
ATOM   2027 2HB  TYR A 137     -11.538  14.322   6.783  1.00  0.75           H  
ATOM   2028  HD1 TYR A 137     -14.244  16.794   7.123  1.00  0.75           H  
ATOM   2029  HD2 TYR A 137     -11.679  13.987   8.997  1.00  0.75           H  
ATOM   2030  HE1 TYR A 137     -15.594  16.893   9.179  1.00  0.75           H  
ATOM   2031  HE2 TYR A 137     -13.052  14.045  11.017  1.00  0.75           H  
ATOM   2032  HH  TYR A 137     -16.131  15.816  11.091  1.00  0.75           H  
ATOM   2033  N   GLU A 138      -9.159  15.792   5.102  1.00  0.74           N  
ATOM   2034  CA  GLU A 138      -8.504  15.334   3.899  1.00  0.74           C  
ATOM   2035  C   GLU A 138      -8.351  13.841   3.998  1.00  0.74           C  
ATOM   2036  O   GLU A 138      -7.777  13.334   4.972  1.00  0.74           O  
ATOM   2037  CB  GLU A 138      -7.157  16.009   3.660  1.00  0.74           C  
ATOM   2038  CG  GLU A 138      -6.481  15.538   2.355  1.00  0.74           C  
ATOM   2039  CD  GLU A 138      -5.175  16.221   2.042  1.00  0.74           C  
ATOM   2040  OE1 GLU A 138      -4.805  17.130   2.745  1.00  0.74           O  
ATOM   2041  OE2 GLU A 138      -4.547  15.826   1.080  1.00  0.74           O1-
ATOM   2042  H   GLU A 138      -8.631  15.973   5.949  1.00  0.74           H  
ATOM   2043  HA  GLU A 138      -9.136  15.546   3.041  1.00  0.74           H  
ATOM   2044 1HB  GLU A 138      -7.293  17.090   3.607  1.00  0.74           H  
ATOM   2045 2HB  GLU A 138      -6.488  15.800   4.497  1.00  0.74           H  
ATOM   2046 1HG  GLU A 138      -6.300  14.464   2.428  1.00  0.74           H  
ATOM   2047 2HG  GLU A 138      -7.178  15.695   1.528  1.00  0.74           H  
ATOM   2048  N   VAL A 139      -8.894  13.149   3.007  1.00  0.75           N  
ATOM   2049  CA  VAL A 139      -8.850  11.702   2.941  1.00  0.75           C  
ATOM   2050  C   VAL A 139      -8.161  11.247   1.681  1.00  0.75           C  
ATOM   2051  O   VAL A 139      -8.390  11.775   0.586  1.00  0.75           O  
ATOM   2052  CB  VAL A 139     -10.261  11.089   3.029  1.00  0.75           C  
ATOM   2053  CG1 VAL A 139     -10.208   9.553   2.864  1.00  0.75           C  
ATOM   2054  CG2 VAL A 139     -10.853  11.422   4.393  1.00  0.75           C  
ATOM   2055  H   VAL A 139      -9.362  13.665   2.257  1.00  0.75           H  
ATOM   2056  HA  VAL A 139      -8.276  11.337   3.789  1.00  0.75           H  
ATOM   2057  HB  VAL A 139     -10.885  11.499   2.233  1.00  0.75           H  
ATOM   2058 1HG1 VAL A 139     -11.215   9.147   2.937  1.00  0.75           H  
ATOM   2059 2HG1 VAL A 139      -9.791   9.296   1.890  1.00  0.75           H  
ATOM   2060 3HG1 VAL A 139      -9.584   9.121   3.647  1.00  0.75           H  
ATOM   2061 1HG2 VAL A 139     -11.843  10.994   4.451  1.00  0.75           H  
ATOM   2062 2HG2 VAL A 139     -10.227  11.001   5.177  1.00  0.75           H  
ATOM   2063 3HG2 VAL A 139     -10.910  12.502   4.521  1.00  0.75           H  
ATOM   2064  N   ALA A 140      -7.259  10.301   1.845  1.00  0.77           N  
ATOM   2065  CA  ALA A 140      -6.546   9.779   0.709  1.00  0.77           C  
ATOM   2066  C   ALA A 140      -6.899   8.336   0.475  1.00  0.77           C  
ATOM   2067  O   ALA A 140      -7.102   7.565   1.421  1.00  0.77           O  
ATOM   2068  CB  ALA A 140      -5.075   9.924   0.927  1.00  0.77           C  
ATOM   2069  H   ALA A 140      -7.095   9.921   2.778  1.00  0.77           H  
ATOM   2070  HA  ALA A 140      -6.835  10.337  -0.175  1.00  0.77           H  
ATOM   2071 1HB  ALA A 140      -4.565   9.554   0.047  1.00  0.77           H  
ATOM   2072 2HB  ALA A 140      -4.831  10.953   1.078  1.00  0.77           H  
ATOM   2073 3HB  ALA A 140      -4.811   9.364   1.802  1.00  0.77           H  
ATOM   2074  N   ILE A 141      -6.978   7.975  -0.794  1.00  0.81           N  
ATOM   2075  CA  ILE A 141      -7.267   6.611  -1.174  1.00  0.81           C  
ATOM   2076  C   ILE A 141      -6.191   6.066  -2.088  1.00  0.81           C  
ATOM   2077  O   ILE A 141      -5.870   6.648  -3.127  1.00  0.81           O  
ATOM   2078  CB  ILE A 141      -8.666   6.487  -1.785  1.00  0.81           C  
ATOM   2079  CG1 ILE A 141      -9.684   6.948  -0.732  1.00  0.81           C  
ATOM   2080  CG2 ILE A 141      -8.943   5.103  -2.196  1.00  0.81           C  
ATOM   2081  CD1 ILE A 141     -11.115   6.920  -1.132  1.00  0.81           C  
ATOM   2082  H   ILE A 141      -6.812   8.672  -1.520  1.00  0.81           H  
ATOM   2083  HA  ILE A 141      -7.268   6.007  -0.277  1.00  0.81           H  
ATOM   2084  HB  ILE A 141      -8.730   7.126  -2.633  1.00  0.81           H  
ATOM   2085 1HG1 ILE A 141      -9.543   6.341   0.136  1.00  0.81           H  
ATOM   2086 2HG1 ILE A 141      -9.464   7.978  -0.467  1.00  0.81           H  
ATOM   2087 1HG2 ILE A 141      -9.942   5.030  -2.618  1.00  0.81           H  
ATOM   2088 2HG2 ILE A 141      -8.212   4.777  -2.936  1.00  0.81           H  
ATOM   2089 3HG2 ILE A 141      -8.870   4.497  -1.305  1.00  0.81           H  
ATOM   2090 1HD1 ILE A 141     -11.690   7.273  -0.285  1.00  0.81           H  
ATOM   2091 2HD1 ILE A 141     -11.295   7.559  -1.982  1.00  0.81           H  
ATOM   2092 3HD1 ILE A 141     -11.409   5.902  -1.379  1.00  0.81           H  
ATOM   2093  N   PHE A 142      -5.607   4.946  -1.683  1.00  0.86           N  
ATOM   2094  CA  PHE A 142      -4.508   4.370  -2.439  1.00  0.86           C  
ATOM   2095  C   PHE A 142      -4.802   2.934  -2.810  1.00  0.86           C  
ATOM   2096  O   PHE A 142      -5.350   2.174  -2.010  1.00  0.86           O  
ATOM   2097  CB  PHE A 142      -3.262   4.365  -1.564  1.00  0.86           C  
ATOM   2098  CG  PHE A 142      -2.866   5.704  -1.037  1.00  0.86           C  
ATOM   2099  CD1 PHE A 142      -3.460   6.152   0.108  1.00  0.86           C  
ATOM   2100  CD2 PHE A 142      -1.903   6.481  -1.614  1.00  0.86           C  
ATOM   2101  CE1 PHE A 142      -3.105   7.332   0.662  1.00  0.86           C  
ATOM   2102  CE2 PHE A 142      -1.541   7.700  -1.063  1.00  0.86           C  
ATOM   2103  CZ  PHE A 142      -2.142   8.122   0.084  1.00  0.86           C  
ATOM   2104  H   PHE A 142      -5.924   4.513  -0.814  1.00  0.86           H  
ATOM   2105  HA  PHE A 142      -4.345   4.941  -3.348  1.00  0.86           H  
ATOM   2106 1HB  PHE A 142      -3.420   3.705  -0.717  1.00  0.86           H  
ATOM   2107 2HB  PHE A 142      -2.424   3.964  -2.135  1.00  0.86           H  
ATOM   2108  HD1 PHE A 142      -4.224   5.531   0.593  1.00  0.86           H  
ATOM   2109  HD2 PHE A 142      -1.411   6.121  -2.508  1.00  0.86           H  
ATOM   2110  HE1 PHE A 142      -3.587   7.631   1.583  1.00  0.86           H  
ATOM   2111  HE2 PHE A 142      -0.777   8.308  -1.528  1.00  0.86           H  
ATOM   2112  HZ  PHE A 142      -1.863   9.069   0.542  1.00  0.86           H  
ATOM   2113  N   VAL A 143      -4.351   2.515  -3.973  1.00  0.93           N  
ATOM   2114  CA  VAL A 143      -4.513   1.120  -4.338  1.00  0.93           C  
ATOM   2115  C   VAL A 143      -3.208   0.390  -4.099  1.00  0.93           C  
ATOM   2116  O   VAL A 143      -2.133   0.914  -4.405  1.00  0.93           O  
ATOM   2117  CB  VAL A 143      -4.913   0.943  -5.811  1.00  0.93           C  
ATOM   2118  CG1 VAL A 143      -5.081  -0.531  -6.107  1.00  0.93           C  
ATOM   2119  CG2 VAL A 143      -6.156   1.696  -6.102  1.00  0.93           C  
ATOM   2120  H   VAL A 143      -3.926   3.163  -4.641  1.00  0.93           H  
ATOM   2121  HA  VAL A 143      -5.283   0.668  -3.713  1.00  0.93           H  
ATOM   2122  HB  VAL A 143      -4.115   1.324  -6.453  1.00  0.93           H  
ATOM   2123 1HG1 VAL A 143      -5.365  -0.661  -7.125  1.00  0.93           H  
ATOM   2124 2HG1 VAL A 143      -4.163  -1.071  -5.935  1.00  0.93           H  
ATOM   2125 3HG1 VAL A 143      -5.863  -0.915  -5.456  1.00  0.93           H  
ATOM   2126 1HG2 VAL A 143      -6.421   1.570  -7.149  1.00  0.93           H  
ATOM   2127 2HG2 VAL A 143      -6.951   1.337  -5.500  1.00  0.93           H  
ATOM   2128 3HG2 VAL A 143      -5.981   2.750  -5.890  1.00  0.93           H  
ATOM   2129  N   HIS A 144      -3.277  -0.811  -3.534  1.00  1.01           N  
ATOM   2130  CA  HIS A 144      -2.076  -1.622  -3.324  1.00  1.01           C  
ATOM   2131  C   HIS A 144      -1.515  -2.153  -4.635  1.00  1.01           C  
ATOM   2132  O   HIS A 144      -1.573  -3.351  -4.916  1.00  1.01           O  
ATOM   2133  CB  HIS A 144      -2.375  -2.832  -2.452  1.00  1.01           C  
ATOM   2134  CG  HIS A 144      -2.581  -2.607  -1.008  1.00  1.01           C  
ATOM   2135  CD2 HIS A 144      -3.611  -2.103  -0.324  1.00  1.01           C  
ATOM   2136  ND1 HIS A 144      -1.594  -2.864  -0.070  1.00  1.01           N  
ATOM   2137  CE1 HIS A 144      -2.063  -2.603   1.131  1.00  1.01           C  
ATOM   2138  NE2 HIS A 144      -3.268  -2.120   0.999  1.00  1.01           N  
ATOM   2139  H   HIS A 144      -4.193  -1.184  -3.276  1.00  1.01           H  
ATOM   2140  HA  HIS A 144      -1.306  -1.020  -2.850  1.00  1.01           H  
ATOM   2141 1HB  HIS A 144      -3.271  -3.323  -2.833  1.00  1.01           H  
ATOM   2142 2HB  HIS A 144      -1.557  -3.536  -2.561  1.00  1.01           H  
ATOM   2143  HD2 HIS A 144      -4.540  -1.741  -0.726  1.00  1.01           H  
ATOM   2144  HE1 HIS A 144      -1.523  -2.715   2.068  1.00  1.01           H  
ATOM   2145  HE2 HIS A 144      -3.869  -1.769   1.759  1.00  1.01           H  
ATOM   2146  N   GLY A 145      -0.988  -1.250  -5.441  1.00  1.08           N  
ATOM   2147  CA  GLY A 145      -0.432  -1.611  -6.719  1.00  1.08           C  
ATOM   2148  C   GLY A 145       0.991  -2.069  -6.485  1.00  1.08           C  
ATOM   2149  O   GLY A 145       1.522  -1.905  -5.375  1.00  1.08           O  
ATOM   2150  H   GLY A 145      -1.003  -0.279  -5.142  1.00  1.08           H  
ATOM   2151 1HA  GLY A 145      -1.025  -2.406  -7.168  1.00  1.08           H  
ATOM   2152 2HA  GLY A 145      -0.467  -0.741  -7.373  1.00  1.08           H  
ATOM   2153  N   PRO A 146       1.700  -2.499  -7.530  1.00  1.15           N  
ATOM   2154  CA  PRO A 146       3.048  -3.006  -7.447  1.00  1.15           C  
ATOM   2155  C   PRO A 146       4.016  -1.982  -6.907  1.00  1.15           C  
ATOM   2156  O   PRO A 146       4.974  -2.353  -6.231  1.00  1.15           O  
ATOM   2157  CB  PRO A 146       3.345  -3.355  -8.898  1.00  1.15           C  
ATOM   2158  CG  PRO A 146       2.355  -2.575  -9.724  1.00  1.15           C  
ATOM   2159  CD  PRO A 146       1.127  -2.468  -8.877  1.00  1.15           C  
ATOM   2160  HA  PRO A 146       3.050  -3.906  -6.817  1.00  1.15           H  
ATOM   2161 1HB  PRO A 146       4.397  -3.100  -9.135  1.00  1.15           H  
ATOM   2162 2HB  PRO A 146       3.250  -4.412  -9.038  1.00  1.15           H  
ATOM   2163 1HG  PRO A 146       2.771  -1.608 -10.042  1.00  1.15           H  
ATOM   2164 2HG  PRO A 146       2.154  -3.157 -10.626  1.00  1.15           H  
ATOM   2165 1HD  PRO A 146       0.631  -1.518  -9.104  1.00  1.15           H  
ATOM   2166 2HD  PRO A 146       0.468  -3.336  -9.036  1.00  1.15           H  
ATOM   2167  N   THR A 147       3.671  -0.706  -7.085  1.00  1.21           N  
ATOM   2168  CA  THR A 147       4.432   0.419  -6.589  1.00  1.21           C  
ATOM   2169  C   THR A 147       5.882   0.081  -6.183  1.00  1.21           C  
ATOM   2170  O   THR A 147       6.670  -0.360  -7.023  1.00  1.21           O  
ATOM   2171  CB  THR A 147       3.619   0.991  -5.422  1.00  1.21           C  
ATOM   2172  CG2 THR A 147       2.254   1.472  -5.904  1.00  1.21           C  
ATOM   2173  OG1 THR A 147       3.433  -0.042  -4.433  1.00  1.21           O  
ATOM   2174  H   THR A 147       2.845  -0.501  -7.627  1.00  1.21           H  
ATOM   2175  HA  THR A 147       4.472   1.167  -7.380  1.00  1.21           H  
ATOM   2176  HB  THR A 147       4.147   1.825  -4.991  1.00  1.21           H  
ATOM   2177  HG1 THR A 147       2.800  -0.752  -4.779  1.00  1.21           H  
ATOM   2178 1HG2 THR A 147       1.690   1.868  -5.061  1.00  1.21           H  
ATOM   2179 2HG2 THR A 147       2.385   2.253  -6.651  1.00  1.21           H  
ATOM   2180 3HG2 THR A 147       1.710   0.652  -6.344  1.00  1.21           H  
ATOM   2181  N   THR A 148       6.247   0.395  -4.936  1.00  1.24           N  
ATOM   2182  CA  THR A 148       7.569   0.094  -4.353  1.00  1.24           C  
ATOM   2183  C   THR A 148       7.576   0.469  -2.878  1.00  1.24           C  
ATOM   2184  O   THR A 148       7.046   1.506  -2.500  1.00  1.24           O  
ATOM   2185  CB  THR A 148       8.717   0.829  -5.064  1.00  1.24           C  
ATOM   2186  CG2 THR A 148       8.531   2.311  -4.920  1.00  1.24           C  
ATOM   2187  OG1 THR A 148       9.980   0.453  -4.467  1.00  1.24           O  
ATOM   2188  H   THR A 148       5.527   0.771  -4.332  1.00  1.24           H  
ATOM   2189  HA  THR A 148       7.751  -0.981  -4.428  1.00  1.24           H  
ATOM   2190  HB  THR A 148       8.735   0.556  -6.114  1.00  1.24           H  
ATOM   2191  HG1 THR A 148       9.971  -0.500  -4.218  1.00  1.24           H  
ATOM   2192 1HG2 THR A 148       9.349   2.832  -5.416  1.00  1.24           H  
ATOM   2193 2HG2 THR A 148       7.585   2.610  -5.367  1.00  1.24           H  
ATOM   2194 3HG2 THR A 148       8.532   2.557  -3.876  1.00  1.24           H  
ATOM   2195  N   VAL A 149       8.324  -0.245  -2.062  1.00  1.27           N  
ATOM   2196  CA  VAL A 149       8.384   0.062  -0.633  1.00  1.27           C  
ATOM   2197  C   VAL A 149       8.852   1.482  -0.353  1.00  1.27           C  
ATOM   2198  O   VAL A 149       8.304   2.167   0.514  1.00  1.27           O  
ATOM   2199  CB  VAL A 149       9.318  -0.919   0.094  1.00  1.27           C  
ATOM   2200  CG1 VAL A 149       9.537  -0.460   1.524  1.00  1.27           C  
ATOM   2201  CG2 VAL A 149       8.718  -2.312   0.073  1.00  1.27           C  
ATOM   2202  H   VAL A 149       8.829  -1.049  -2.436  1.00  1.27           H  
ATOM   2203  HA  VAL A 149       7.382  -0.046  -0.218  1.00  1.27           H  
ATOM   2204  HB  VAL A 149      10.285  -0.933  -0.417  1.00  1.27           H  
ATOM   2205 1HG1 VAL A 149      10.209  -1.152   2.028  1.00  1.27           H  
ATOM   2206 2HG1 VAL A 149       9.977   0.538   1.523  1.00  1.27           H  
ATOM   2207 3HG1 VAL A 149       8.581  -0.435   2.049  1.00  1.27           H  
ATOM   2208 1HG2 VAL A 149       9.389  -3.009   0.569  1.00  1.27           H  
ATOM   2209 2HG2 VAL A 149       7.765  -2.309   0.588  1.00  1.27           H  
ATOM   2210 3HG2 VAL A 149       8.577  -2.615  -0.964  1.00  1.27           H  
ATOM   2211  N   GLU A 150       9.831   1.946  -1.111  1.00  1.30           N  
ATOM   2212  CA  GLU A 150      10.434   3.256  -0.905  1.00  1.30           C  
ATOM   2213  C   GLU A 150       9.449   4.429  -1.022  1.00  1.30           C  
ATOM   2214  O   GLU A 150       9.704   5.504  -0.475  1.00  1.30           O  
ATOM   2215  CB  GLU A 150      11.568   3.454  -1.913  1.00  1.30           C  
ATOM   2216  CG  GLU A 150      12.772   2.541  -1.683  1.00  1.30           C  
ATOM   2217  CD  GLU A 150      13.887   2.728  -2.699  1.00  1.30           C  
ATOM   2218  OE1 GLU A 150      13.742   3.538  -3.585  1.00  1.30           O  
ATOM   2219  OE2 GLU A 150      14.880   2.045  -2.587  1.00  1.30           O1-
ATOM   2220  H   GLU A 150      10.196   1.346  -1.842  1.00  1.30           H  
ATOM   2221  HA  GLU A 150      10.856   3.274   0.100  1.00  1.30           H  
ATOM   2222 1HB  GLU A 150      11.193   3.264  -2.920  1.00  1.30           H  
ATOM   2223 2HB  GLU A 150      11.913   4.487  -1.879  1.00  1.30           H  
ATOM   2224 1HG  GLU A 150      13.169   2.729  -0.687  1.00  1.30           H  
ATOM   2225 2HG  GLU A 150      12.429   1.505  -1.717  1.00  1.30           H  
ATOM   2226  N   SER A 151       8.361   4.258  -1.769  1.00  1.32           N  
ATOM   2227  CA  SER A 151       7.403   5.332  -1.963  1.00  1.32           C  
ATOM   2228  C   SER A 151       6.204   5.271  -1.024  1.00  1.32           C  
ATOM   2229  O   SER A 151       5.349   6.159  -1.083  1.00  1.32           O  
ATOM   2230  CB  SER A 151       6.903   5.340  -3.399  1.00  1.32           C  
ATOM   2231  OG  SER A 151       7.940   5.635  -4.299  1.00  1.32           O  
ATOM   2232  H   SER A 151       8.156   3.341  -2.166  1.00  1.32           H  
ATOM   2233  HA  SER A 151       7.919   6.275  -1.782  1.00  1.32           H  
ATOM   2234 1HB  SER A 151       6.488   4.369  -3.639  1.00  1.32           H  
ATOM   2235 2HB  SER A 151       6.103   6.075  -3.502  1.00  1.32           H  
ATOM   2236  HG  SER A 151       8.279   6.496  -4.040  1.00  1.32           H  
ATOM   2237  N   HIS A 152       6.118   4.261  -0.144  1.00  1.33           N  
ATOM   2238  CA  HIS A 152       4.885   4.124   0.642  1.00  1.33           C  
ATOM   2239  C   HIS A 152       4.651   5.303   1.589  1.00  1.33           C  
ATOM   2240  O   HIS A 152       3.512   5.667   1.878  1.00  1.33           O  
ATOM   2241  CB  HIS A 152       4.863   2.794   1.427  1.00  1.33           C  
ATOM   2242  CG  HIS A 152       5.622   2.743   2.717  1.00  1.33           C  
ATOM   2243  CD2 HIS A 152       5.179   2.771   4.000  1.00  1.33           C  
ATOM   2244  ND1 HIS A 152       6.985   2.622   2.782  1.00  1.33           N  
ATOM   2245  CE1 HIS A 152       7.365   2.581   4.050  1.00  1.33           C  
ATOM   2246  NE2 HIS A 152       6.285   2.667   4.818  1.00  1.33           N  
ATOM   2247  H   HIS A 152       6.867   3.570  -0.055  1.00  1.33           H  
ATOM   2248  HA  HIS A 152       4.033   4.104  -0.029  1.00  1.33           H  
ATOM   2249 1HB  HIS A 152       3.847   2.523   1.628  1.00  1.33           H  
ATOM   2250 2HB  HIS A 152       5.286   2.015   0.802  1.00  1.33           H  
ATOM   2251  HD1 HIS A 152       7.610   2.570   1.982  1.00  1.33           H  
ATOM   2252  HD2 HIS A 152       4.176   2.849   4.428  1.00  1.33           H  
ATOM   2253  HE1 HIS A 152       8.420   2.488   4.305  1.00  1.33           H  
ATOM   2254  N   GLY A 153       5.718   5.974   1.999  1.00  1.34           N  
ATOM   2255  CA  GLY A 153       5.599   7.095   2.917  1.00  1.34           C  
ATOM   2256  C   GLY A 153       5.419   8.445   2.217  1.00  1.34           C  
ATOM   2257  O   GLY A 153       5.391   9.483   2.881  1.00  1.34           O  
ATOM   2258  H   GLY A 153       6.632   5.667   1.702  1.00  1.34           H  
ATOM   2259 1HA  GLY A 153       4.757   6.919   3.587  1.00  1.34           H  
ATOM   2260 2HA  GLY A 153       6.490   7.131   3.543  1.00  1.34           H  
ATOM   2261  N   ASN A 154       5.324   8.449   0.886  1.00  1.32           N  
ATOM   2262  CA  ASN A 154       5.217   9.707   0.156  1.00  1.32           C  
ATOM   2263  C   ASN A 154       3.923   9.834  -0.650  1.00  1.32           C  
ATOM   2264  O   ASN A 154       3.859   9.436  -1.821  1.00  1.32           O  
ATOM   2265  CB  ASN A 154       6.439   9.839  -0.733  1.00  1.32           C  
ATOM   2266  CG  ASN A 154       6.511  11.130  -1.500  1.00  1.32           C  
ATOM   2267  ND2 ASN A 154       7.719  11.598  -1.726  1.00  1.32           N  
ATOM   2268  OD1 ASN A 154       5.486  11.716  -1.887  1.00  1.32           O  
ATOM   2269  H   ASN A 154       5.335   7.572   0.367  1.00  1.32           H  
ATOM   2270  HA  ASN A 154       5.224  10.524   0.878  1.00  1.32           H  
ATOM   2271 1HB  ASN A 154       7.339   9.743  -0.125  1.00  1.32           H  
ATOM   2272 2HB  ASN A 154       6.444   9.009  -1.448  1.00  1.32           H  
ATOM   2273 1HD2 ASN A 154       7.845  12.456  -2.225  1.00  1.32           H  
ATOM   2274 2HD2 ASN A 154       8.520  11.097  -1.394  1.00  1.32           H  
ATOM   2275  N   TYR A 155       2.898  10.442  -0.041  1.00  1.30           N  
ATOM   2276  CA  TYR A 155       1.593  10.542  -0.693  1.00  1.30           C  
ATOM   2277  C   TYR A 155       1.576  11.428  -1.942  1.00  1.30           C  
ATOM   2278  O   TYR A 155       0.715  11.262  -2.810  1.00  1.30           O  
ATOM   2279  CB  TYR A 155       0.525  11.001   0.303  1.00  1.30           C  
ATOM   2280  CG  TYR A 155       0.697  12.397   0.833  1.00  1.30           C  
ATOM   2281  CD1 TYR A 155       0.194  13.473   0.133  1.00  1.30           C  
ATOM   2282  CD2 TYR A 155       1.342  12.594   2.043  1.00  1.30           C  
ATOM   2283  CE1 TYR A 155       0.328  14.748   0.632  1.00  1.30           C  
ATOM   2284  CE2 TYR A 155       1.479  13.869   2.548  1.00  1.30           C  
ATOM   2285  CZ  TYR A 155       0.973  14.944   1.848  1.00  1.30           C  
ATOM   2286  OH  TYR A 155       1.109  16.216   2.354  1.00  1.30           O  
ATOM   2287  H   TYR A 155       3.018  10.780   0.907  1.00  1.30           H  
ATOM   2288  HA  TYR A 155       1.316   9.539  -1.008  1.00  1.30           H  
ATOM   2289 1HB  TYR A 155      -0.454  10.944  -0.175  1.00  1.30           H  
ATOM   2290 2HB  TYR A 155       0.510  10.316   1.151  1.00  1.30           H  
ATOM   2291  HD1 TYR A 155      -0.305  13.313  -0.814  1.00  1.30           H  
ATOM   2292  HD2 TYR A 155       1.736  11.742   2.598  1.00  1.30           H  
ATOM   2293  HE1 TYR A 155      -0.071  15.596   0.075  1.00  1.30           H  
ATOM   2294  HE2 TYR A 155       1.983  14.026   3.502  1.00  1.30           H  
ATOM   2295  HH  TYR A 155       0.712  16.845   1.745  1.00  1.30           H  
ATOM   2296  N   SER A 156       2.515  12.376  -2.063  1.00  1.27           N  
ATOM   2297  CA  SER A 156       2.511  13.230  -3.251  1.00  1.27           C  
ATOM   2298  C   SER A 156       2.888  12.408  -4.480  1.00  1.27           C  
ATOM   2299  O   SER A 156       2.243  12.505  -5.532  1.00  1.27           O  
ATOM   2300  CB  SER A 156       3.469  14.398  -3.095  1.00  1.27           C  
ATOM   2301  OG  SER A 156       3.050  15.280  -2.086  1.00  1.27           O  
ATOM   2302  H   SER A 156       3.221  12.490  -1.347  1.00  1.27           H  
ATOM   2303  HA  SER A 156       1.504  13.623  -3.394  1.00  1.27           H  
ATOM   2304 1HB  SER A 156       4.465  14.025  -2.864  1.00  1.27           H  
ATOM   2305 2HB  SER A 156       3.534  14.933  -4.040  1.00  1.27           H  
ATOM   2306  HG  SER A 156       3.218  14.826  -1.258  1.00  1.27           H  
ATOM   2307  N   THR A 157       3.908  11.558  -4.319  1.00  1.25           N  
ATOM   2308  CA  THR A 157       4.369  10.687  -5.392  1.00  1.25           C  
ATOM   2309  C   THR A 157       3.287   9.703  -5.760  1.00  1.25           C  
ATOM   2310  O   THR A 157       3.005   9.474  -6.936  1.00  1.25           O  
ATOM   2311  CB  THR A 157       5.634   9.906  -4.996  1.00  1.25           C  
ATOM   2312  CG2 THR A 157       6.031   8.929  -6.084  1.00  1.25           C  
ATOM   2313  OG1 THR A 157       6.707  10.822  -4.741  1.00  1.25           O  
ATOM   2314  H   THR A 157       4.386  11.529  -3.420  1.00  1.25           H  
ATOM   2315  HA  THR A 157       4.591  11.295  -6.268  1.00  1.25           H  
ATOM   2316  HB  THR A 157       5.429   9.348  -4.078  1.00  1.25           H  
ATOM   2317  HG1 THR A 157       6.449  11.420  -4.033  1.00  1.25           H  
ATOM   2318 1HG2 THR A 157       6.920   8.381  -5.771  1.00  1.25           H  
ATOM   2319 2HG2 THR A 157       5.213   8.228  -6.255  1.00  1.25           H  
ATOM   2320 3HG2 THR A 157       6.244   9.473  -7.002  1.00  1.25           H  
ATOM   2321  N   GLN A 158       2.656   9.130  -4.741  1.00  1.24           N  
ATOM   2322  CA  GLN A 158       1.613   8.153  -4.974  1.00  1.24           C  
ATOM   2323  C   GLN A 158       0.420   8.780  -5.690  1.00  1.24           C  
ATOM   2324  O   GLN A 158      -0.119   8.200  -6.628  1.00  1.24           O  
ATOM   2325  CB  GLN A 158       1.192   7.569  -3.648  1.00  1.24           C  
ATOM   2326  CG  GLN A 158       2.246   6.740  -3.032  1.00  1.24           C  
ATOM   2327  CD  GLN A 158       1.911   6.278  -1.632  1.00  1.24           C  
ATOM   2328  NE2 GLN A 158       2.725   6.685  -0.699  1.00  1.24           N  
ATOM   2329  OE1 GLN A 158       0.938   5.569  -1.407  1.00  1.24           O  
ATOM   2330  H   GLN A 158       2.939   9.351  -3.783  1.00  1.24           H  
ATOM   2331  HA  GLN A 158       2.015   7.362  -5.604  1.00  1.24           H  
ATOM   2332 1HB  GLN A 158       0.948   8.375  -2.978  1.00  1.24           H  
ATOM   2333 2HB  GLN A 158       0.306   6.962  -3.786  1.00  1.24           H  
ATOM   2334 1HG  GLN A 158       2.368   5.891  -3.675  1.00  1.24           H  
ATOM   2335 2HG  GLN A 158       3.176   7.312  -2.988  1.00  1.24           H  
ATOM   2336 1HE2 GLN A 158       2.609   6.411   0.275  1.00  1.24           H  
ATOM   2337 2HE2 GLN A 158       3.516   7.255  -0.957  1.00  1.24           H  
ATOM   2338  N   THR A 159       0.056  10.005  -5.325  1.00  1.24           N  
ATOM   2339  CA  THR A 159      -1.057  10.687  -5.973  1.00  1.24           C  
ATOM   2340  C   THR A 159      -0.719  10.873  -7.458  1.00  1.24           C  
ATOM   2341  O   THR A 159      -1.527  10.602  -8.355  1.00  1.24           O  
ATOM   2342  CB  THR A 159      -1.311  12.059  -5.310  1.00  1.24           C  
ATOM   2343  CG2 THR A 159      -2.478  12.752  -5.976  1.00  1.24           C  
ATOM   2344  OG1 THR A 159      -1.616  11.879  -3.920  1.00  1.24           O  
ATOM   2345  H   THR A 159       0.520  10.467  -4.546  1.00  1.24           H  
ATOM   2346  HA  THR A 159      -1.954  10.074  -5.894  1.00  1.24           H  
ATOM   2347  HB  THR A 159      -0.415  12.673  -5.401  1.00  1.24           H  
ATOM   2348  HG1 THR A 159      -0.846  11.446  -3.488  1.00  1.24           H  
ATOM   2349 1HG2 THR A 159      -2.649  13.715  -5.503  1.00  1.24           H  
ATOM   2350 2HG2 THR A 159      -2.253  12.901  -7.033  1.00  1.24           H  
ATOM   2351 3HG2 THR A 159      -3.363  12.139  -5.879  1.00  1.24           H  
ATOM   2352  N   GLY A 160       0.522  11.270  -7.726  1.00  1.23           N  
ATOM   2353  CA  GLY A 160       0.979  11.498  -9.087  1.00  1.23           C  
ATOM   2354  C   GLY A 160       1.196  10.199  -9.871  1.00  1.23           C  
ATOM   2355  O   GLY A 160       1.477  10.238 -11.070  1.00  1.23           O  
ATOM   2356  H   GLY A 160       1.161  11.474  -6.956  1.00  1.23           H  
ATOM   2357 1HA  GLY A 160       0.260  12.128  -9.607  1.00  1.23           H  
ATOM   2358 2HA  GLY A 160       1.916  12.052  -9.048  1.00  1.23           H  
ATOM   2359  N   ALA A 161       1.074   9.044  -9.202  1.00  1.19           N  
ATOM   2360  CA  ALA A 161       1.251   7.748  -9.831  1.00  1.19           C  
ATOM   2361  C   ALA A 161      -0.026   7.262 -10.483  1.00  1.19           C  
ATOM   2362  O   ALA A 161      -0.028   6.169 -11.047  1.00  1.19           O  
ATOM   2363  CB  ALA A 161       1.708   6.701  -8.821  1.00  1.19           C  
ATOM   2364  H   ALA A 161       0.824   9.045  -8.218  1.00  1.19           H  
ATOM   2365  HA  ALA A 161       2.010   7.852 -10.602  1.00  1.19           H  
ATOM   2366 1HB  ALA A 161       1.862   5.752  -9.326  1.00  1.19           H  
ATOM   2367 2HB  ALA A 161       2.641   7.030  -8.360  1.00  1.19           H  
ATOM   2368 3HB  ALA A 161       0.953   6.579  -8.059  1.00  1.19           H  
ATOM   2369  N   THR A 162      -1.134   8.024 -10.357  1.00  1.12           N  
ATOM   2370  CA  THR A 162      -2.461   7.635 -10.886  1.00  1.12           C  
ATOM   2371  C   THR A 162      -3.188   6.607 -10.005  1.00  1.12           C  
ATOM   2372  O   THR A 162      -4.410   6.598  -9.928  1.00  1.12           O  
ATOM   2373  CB  THR A 162      -2.432   7.106 -12.338  1.00  1.12           C  
ATOM   2374  CG2 THR A 162      -3.833   6.794 -12.747  1.00  1.12           C  
ATOM   2375  OG1 THR A 162      -1.902   8.108 -13.221  1.00  1.12           O  
ATOM   2376  H   THR A 162      -1.069   8.912  -9.847  1.00  1.12           H  
ATOM   2377  HA  THR A 162      -3.080   8.532 -10.897  1.00  1.12           H  
ATOM   2378  HB  THR A 162      -1.869   6.192 -12.430  1.00  1.12           H  
ATOM   2379  HG1 THR A 162      -0.949   8.168 -13.110  1.00  1.12           H  
ATOM   2380 1HG2 THR A 162      -3.834   6.425 -13.772  1.00  1.12           H  
ATOM   2381 2HG2 THR A 162      -4.228   6.034 -12.078  1.00  1.12           H  
ATOM   2382 3HG2 THR A 162      -4.444   7.693 -12.681  1.00  1.12           H  
ATOM   2383  N   GLN A 163      -2.429   5.725  -9.370  1.00  1.03           N  
ATOM   2384  CA  GLN A 163      -2.875   4.581  -8.578  1.00  1.03           C  
ATOM   2385  C   GLN A 163      -3.376   4.993  -7.180  1.00  1.03           C  
ATOM   2386  O   GLN A 163      -3.528   4.137  -6.303  1.00  1.03           O  
ATOM   2387  CB  GLN A 163      -1.683   3.628  -8.420  1.00  1.03           C  
ATOM   2388  CG  GLN A 163      -1.186   3.074  -9.761  1.00  1.03           C  
ATOM   2389  CD  GLN A 163       0.067   2.196  -9.666  1.00  1.03           C  
ATOM   2390  NE2 GLN A 163       1.051   2.539 -10.489  1.00  1.03           N  
ATOM   2391  OE1 GLN A 163       0.170   1.246  -8.882  1.00  1.03           O  
ATOM   2392  H   GLN A 163      -1.431   5.831  -9.493  1.00  1.03           H  
ATOM   2393  HA  GLN A 163      -3.691   4.087  -9.108  1.00  1.03           H  
ATOM   2394 1HB  GLN A 163      -0.856   4.155  -7.943  1.00  1.03           H  
ATOM   2395 2HB  GLN A 163      -1.961   2.788  -7.780  1.00  1.03           H  
ATOM   2396 1HG  GLN A 163      -1.977   2.511 -10.238  1.00  1.03           H  
ATOM   2397 2HG  GLN A 163      -0.934   3.922 -10.392  1.00  1.03           H  
ATOM   2398 1HE2 GLN A 163       1.908   2.027 -10.494  1.00  1.03           H  
ATOM   2399 2HE2 GLN A 163       0.932   3.322 -11.111  1.00  1.03           H  
ATOM   2400  N   ALA A 164      -3.526   6.305  -6.974  1.00  0.93           N  
ATOM   2401  CA  ALA A 164      -3.986   6.918  -5.735  1.00  0.93           C  
ATOM   2402  C   ALA A 164      -4.611   8.291  -5.991  1.00  0.93           C  
ATOM   2403  O   ALA A 164      -4.328   8.934  -7.001  1.00  0.93           O  
ATOM   2404  CB  ALA A 164      -2.837   7.087  -4.773  1.00  0.93           C  
ATOM   2405  H   ALA A 164      -3.351   6.917  -7.757  1.00  0.93           H  
ATOM   2406  HA  ALA A 164      -4.745   6.272  -5.300  1.00  0.93           H  
ATOM   2407 1HB  ALA A 164      -3.217   7.532  -3.855  1.00  0.93           H  
ATOM   2408 2HB  ALA A 164      -2.398   6.116  -4.567  1.00  0.93           H  
ATOM   2409 3HB  ALA A 164      -2.104   7.730  -5.203  1.00  0.93           H  
ATOM   2410  N   GLY A 165      -5.396   8.774  -5.031  1.00  0.84           N  
ATOM   2411  CA  GLY A 165      -5.937  10.132  -5.137  1.00  0.84           C  
ATOM   2412  C   GLY A 165      -6.357  10.715  -3.788  1.00  0.84           C  
ATOM   2413  O   GLY A 165      -6.482  10.001  -2.791  1.00  0.84           O  
ATOM   2414  H   GLY A 165      -5.621   8.174  -4.237  1.00  0.84           H  
ATOM   2415 1HA  GLY A 165      -5.192  10.778  -5.594  1.00  0.84           H  
ATOM   2416 2HA  GLY A 165      -6.795  10.119  -5.809  1.00  0.84           H  
ATOM   2417  N   ARG A 166      -6.552  12.034  -3.757  1.00  0.78           N  
ATOM   2418  CA  ARG A 166      -6.887  12.737  -2.514  1.00  0.78           C  
ATOM   2419  C   ARG A 166      -8.096  13.660  -2.650  1.00  0.78           C  
ATOM   2420  O   ARG A 166      -8.331  14.232  -3.717  1.00  0.78           O  
ATOM   2421  CB  ARG A 166      -5.666  13.532  -2.041  1.00  0.78           C  
ATOM   2422  CG  ARG A 166      -4.503  12.648  -1.614  1.00  0.78           C  
ATOM   2423  CD  ARG A 166      -3.294  13.366  -1.120  1.00  0.78           C  
ATOM   2424  NE  ARG A 166      -2.581  14.044  -2.194  1.00  0.78           N  
ATOM   2425  CZ  ARG A 166      -2.506  15.386  -2.374  1.00  0.78           C  
ATOM   2426  NH1 ARG A 166      -3.075  16.229  -1.523  1.00  0.78           N1+
ATOM   2427  NH2 ARG A 166      -1.842  15.871  -3.413  1.00  0.78           N  
ATOM   2428  H   ARG A 166      -6.445  12.566  -4.609  1.00  0.78           H  
ATOM   2429  HA  ARG A 166      -7.126  11.997  -1.754  1.00  0.78           H  
ATOM   2430 1HB  ARG A 166      -5.318  14.194  -2.831  1.00  0.78           H  
ATOM   2431 2HB  ARG A 166      -5.943  14.151  -1.181  1.00  0.78           H  
ATOM   2432 1HG  ARG A 166      -4.851  12.012  -0.847  1.00  0.78           H  
ATOM   2433 2HG  ARG A 166      -4.179  12.041  -2.458  1.00  0.78           H  
ATOM   2434 1HD  ARG A 166      -3.582  14.107  -0.380  1.00  0.78           H  
ATOM   2435 2HD  ARG A 166      -2.620  12.645  -0.664  1.00  0.78           H  
ATOM   2436  HE  ARG A 166      -2.129  13.438  -2.879  1.00  0.78           H  
ATOM   2437 1HH1 ARG A 166      -3.588  15.896  -0.691  1.00  0.78           H  
ATOM   2438 2HH1 ARG A 166      -3.002  17.222  -1.676  1.00  0.78           H  
ATOM   2439 1HH2 ARG A 166      -1.394  15.245  -4.069  1.00  0.78           H  
ATOM   2440 2HH2 ARG A 166      -1.779  16.868  -3.549  1.00  0.78           H  
ATOM   2441  N   PHE A 167      -8.834  13.840  -1.548  1.00  0.75           N  
ATOM   2442  CA  PHE A 167      -9.972  14.757  -1.550  1.00  0.75           C  
ATOM   2443  C   PHE A 167     -10.266  15.413  -0.193  1.00  0.75           C  
ATOM   2444  O   PHE A 167     -10.166  14.782   0.862  1.00  0.75           O  
ATOM   2445  CB  PHE A 167     -11.214  14.028  -2.020  1.00  0.75           C  
ATOM   2446  CG  PHE A 167     -12.412  14.919  -2.131  1.00  0.75           C  
ATOM   2447  CD1 PHE A 167     -12.625  15.675  -3.262  1.00  0.75           C  
ATOM   2448  CD2 PHE A 167     -13.321  14.990  -1.121  1.00  0.75           C  
ATOM   2449  CE1 PHE A 167     -13.738  16.490  -3.365  1.00  0.75           C  
ATOM   2450  CE2 PHE A 167     -14.444  15.790  -1.210  1.00  0.75           C  
ATOM   2451  CZ  PHE A 167     -14.651  16.545  -2.334  1.00  0.75           C  
ATOM   2452  H   PHE A 167      -8.617  13.298  -0.711  1.00  0.75           H  
ATOM   2453  HA  PHE A 167      -9.757  15.553  -2.261  1.00  0.75           H  
ATOM   2454 1HB  PHE A 167     -11.035  13.584  -2.986  1.00  0.75           H  
ATOM   2455 2HB  PHE A 167     -11.444  13.231  -1.321  1.00  0.75           H  
ATOM   2456  HD1 PHE A 167     -11.904  15.627  -4.078  1.00  0.75           H  
ATOM   2457  HD2 PHE A 167     -13.146  14.394  -0.252  1.00  0.75           H  
ATOM   2458  HE1 PHE A 167     -13.895  17.083  -4.263  1.00  0.75           H  
ATOM   2459  HE2 PHE A 167     -15.166  15.826  -0.397  1.00  0.75           H  
ATOM   2460  HZ  PHE A 167     -15.533  17.176  -2.411  1.00  0.75           H  
ATOM   2461  N   SER A 168     -10.622  16.705  -0.236  1.00  0.74           N  
ATOM   2462  CA  SER A 168     -10.996  17.467   0.960  1.00  0.74           C  
ATOM   2463  C   SER A 168     -12.510  17.467   1.189  1.00  0.74           C  
ATOM   2464  O   SER A 168     -13.259  18.047   0.405  1.00  0.74           O  
ATOM   2465  CB  SER A 168     -10.536  18.889   0.806  1.00  0.74           C  
ATOM   2466  OG  SER A 168      -9.136  18.982   0.763  1.00  0.74           O  
ATOM   2467  H   SER A 168     -10.666  17.164  -1.136  1.00  0.74           H  
ATOM   2468  HA  SER A 168     -10.517  17.019   1.829  1.00  0.74           H  
ATOM   2469 1HB  SER A 168     -10.960  19.306  -0.106  1.00  0.74           H  
ATOM   2470 2HB  SER A 168     -10.920  19.460   1.629  1.00  0.74           H  
ATOM   2471  HG  SER A 168      -8.820  18.642   1.603  1.00  0.74           H  
ATOM   2472  N   ILE A 169     -12.938  16.845   2.280  1.00  0.74           N  
ATOM   2473  CA  ILE A 169     -14.343  16.622   2.607  1.00  0.74           C  
ATOM   2474  C   ILE A 169     -14.853  17.620   3.621  1.00  0.74           C  
ATOM   2475  O   ILE A 169     -14.228  17.829   4.665  1.00  0.74           O  
ATOM   2476  CB  ILE A 169     -14.486  15.245   3.247  1.00  0.74           C  
ATOM   2477  CG1 ILE A 169     -13.958  14.226   2.337  1.00  0.74           C  
ATOM   2478  CG2 ILE A 169     -15.935  14.956   3.627  1.00  0.74           C  
ATOM   2479  CD1 ILE A 169     -13.759  12.963   3.005  1.00  0.74           C  
ATOM   2480  H   ILE A 169     -12.246  16.433   2.891  1.00  0.74           H  
ATOM   2481  HA  ILE A 169     -14.944  16.698   1.703  1.00  0.74           H  
ATOM   2482  HB  ILE A 169     -13.890  15.217   4.119  1.00  0.74           H  
ATOM   2483 1HG1 ILE A 169     -14.630  14.093   1.498  1.00  0.74           H  
ATOM   2484 2HG1 ILE A 169     -12.985  14.559   1.972  1.00  0.74           H  
ATOM   2485 1HG2 ILE A 169     -15.995  13.987   4.095  1.00  0.74           H  
ATOM   2486 2HG2 ILE A 169     -16.296  15.710   4.324  1.00  0.74           H  
ATOM   2487 3HG2 ILE A 169     -16.542  14.972   2.725  1.00  0.74           H  
ATOM   2488 1HD1 ILE A 169     -13.330  12.242   2.339  1.00  0.74           H  
ATOM   2489 2HD1 ILE A 169     -13.082  13.124   3.835  1.00  0.74           H  
ATOM   2490 3HD1 ILE A 169     -14.708  12.620   3.361  1.00  0.74           H  
ATOM   2491  N   THR A 170     -15.961  18.259   3.310  1.00  0.75           N  
ATOM   2492  CA  THR A 170     -16.546  19.224   4.237  1.00  0.75           C  
ATOM   2493  C   THR A 170     -18.028  18.895   4.314  1.00  0.75           C  
ATOM   2494  O   THR A 170     -18.535  18.253   3.413  1.00  0.75           O  
ATOM   2495  CB  THR A 170     -16.367  20.672   3.727  1.00  0.75           C  
ATOM   2496  CG2 THR A 170     -14.903  20.948   3.397  1.00  0.75           C  
ATOM   2497  OG1 THR A 170     -17.161  20.825   2.535  1.00  0.75           O  
ATOM   2498  H   THR A 170     -16.416  18.024   2.422  1.00  0.75           H  
ATOM   2499  HA  THR A 170     -16.075  19.114   5.212  1.00  0.75           H  
ATOM   2500  HB  THR A 170     -16.700  21.378   4.480  1.00  0.75           H  
ATOM   2501  HG1 THR A 170     -17.289  21.757   2.319  1.00  0.75           H  
ATOM   2502 1HG2 THR A 170     -14.795  21.967   3.029  1.00  0.75           H  
ATOM   2503 2HG2 THR A 170     -14.313  20.827   4.297  1.00  0.75           H  
ATOM   2504 3HG2 THR A 170     -14.554  20.256   2.634  1.00  0.75           H  
ATOM   2505  N   PRO A 171     -18.802  19.343   5.307  1.00  0.76           N  
ATOM   2506  CA  PRO A 171     -20.253  19.187   5.329  1.00  0.76           C  
ATOM   2507  C   PRO A 171     -20.918  19.769   4.072  1.00  0.76           C  
ATOM   2508  O   PRO A 171     -22.005  19.343   3.686  1.00  0.76           O  
ATOM   2509  CB  PRO A 171     -20.640  19.940   6.605  1.00  0.76           C  
ATOM   2510  CG  PRO A 171     -19.414  19.847   7.486  1.00  0.76           C  
ATOM   2511  CD  PRO A 171     -18.232  19.942   6.530  1.00  0.76           C  
ATOM   2512  HA  PRO A 171     -20.506  18.123   5.418  1.00  0.76           H  
ATOM   2513 1HB  PRO A 171     -20.919  20.976   6.362  1.00  0.76           H  
ATOM   2514 2HB  PRO A 171     -21.520  19.469   7.051  1.00  0.76           H  
ATOM   2515 1HG  PRO A 171     -19.433  20.653   8.203  1.00  0.76           H  
ATOM   2516 2HG  PRO A 171     -19.413  18.920   8.069  1.00  0.76           H  
ATOM   2517 1HD  PRO A 171     -17.946  20.992   6.380  1.00  0.76           H  
ATOM   2518 2HD  PRO A 171     -17.402  19.342   6.931  1.00  0.76           H  
ATOM   2519  N   SER A 172     -20.250  20.735   3.422  1.00  0.76           N  
ATOM   2520  CA  SER A 172     -20.753  21.355   2.198  1.00  0.76           C  
ATOM   2521  C   SER A 172     -20.411  20.517   0.947  1.00  0.76           C  
ATOM   2522  O   SER A 172     -20.872  20.809  -0.157  1.00  0.76           O  
ATOM   2523  CB  SER A 172     -20.197  22.771   2.069  1.00  0.76           C  
ATOM   2524  OG  SER A 172     -18.802  22.798   1.808  1.00  0.76           O  
ATOM   2525  H   SER A 172     -19.365  21.054   3.781  1.00  0.76           H  
ATOM   2526  HA  SER A 172     -21.837  21.422   2.270  1.00  0.76           H  
ATOM   2527 1HB  SER A 172     -20.729  23.300   1.280  1.00  0.76           H  
ATOM   2528 2HB  SER A 172     -20.396  23.301   3.000  1.00  0.76           H  
ATOM   2529  HG  SER A 172     -18.436  22.037   2.253  1.00  0.76           H  
ATOM   2530  N   ALA A 173     -19.572  19.495   1.131  1.00  0.75           N  
ATOM   2531  CA  ALA A 173     -19.103  18.597   0.083  1.00  0.75           C  
ATOM   2532  C   ALA A 173     -18.741  17.230   0.680  1.00  0.75           C  
ATOM   2533  O   ALA A 173     -17.551  16.923   0.802  1.00  0.75           O  
ATOM   2534  CB  ALA A 173     -17.886  19.169  -0.617  1.00  0.75           C  
ATOM   2535  H   ALA A 173     -19.244  19.295   2.068  1.00  0.75           H  
ATOM   2536  HA  ALA A 173     -19.892  18.476  -0.655  1.00  0.75           H  
ATOM   2537 1HB  ALA A 173     -17.562  18.484  -1.400  1.00  0.75           H  
ATOM   2538 2HB  ALA A 173     -18.143  20.134  -1.055  1.00  0.75           H  
ATOM   2539 3HB  ALA A 173     -17.082  19.300   0.108  1.00  0.75           H  
ATOM   2540  N   PRO A 174     -19.725  16.449   1.174  1.00  0.74           N  
ATOM   2541  CA  PRO A 174     -19.550  15.158   1.825  1.00  0.74           C  
ATOM   2542  C   PRO A 174     -19.167  14.011   0.889  1.00  0.74           C  
ATOM   2543  O   PRO A 174     -18.720  12.959   1.352  1.00  0.74           O  
ATOM   2544  CB  PRO A 174     -20.928  14.904   2.429  1.00  0.74           C  
ATOM   2545  CG  PRO A 174     -21.888  15.660   1.538  1.00  0.74           C  
ATOM   2546  CD  PRO A 174     -21.136  16.898   1.113  1.00  0.74           C  
ATOM   2547  HA  PRO A 174     -18.812  15.266   2.631  1.00  0.74           H  
ATOM   2548 1HB  PRO A 174     -21.133  13.820   2.440  1.00  0.74           H  
ATOM   2549 2HB  PRO A 174     -20.946  15.237   3.480  1.00  0.74           H  
ATOM   2550 1HG  PRO A 174     -22.183  15.024   0.689  1.00  0.74           H  
ATOM   2551 2HG  PRO A 174     -22.807  15.893   2.095  1.00  0.74           H  
ATOM   2552 1HD  PRO A 174     -21.440  17.171   0.101  1.00  0.74           H  
ATOM   2553 2HD  PRO A 174     -21.329  17.692   1.840  1.00  0.74           H  
ATOM   2554  N   SER A 175     -19.341  14.189  -0.424  1.00  0.74           N  
ATOM   2555  CA  SER A 175     -19.090  13.064  -1.315  1.00  0.74           C  
ATOM   2556  C   SER A 175     -18.148  13.388  -2.449  1.00  0.74           C  
ATOM   2557  O   SER A 175     -18.036  14.538  -2.884  1.00  0.74           O  
ATOM   2558  CB  SER A 175     -20.396  12.559  -1.895  1.00  0.74           C  
ATOM   2559  OG  SER A 175     -21.001  13.531  -2.710  1.00  0.74           O  
ATOM   2560  H   SER A 175     -19.674  15.065  -0.796  1.00  0.74           H  
ATOM   2561  HA  SER A 175     -18.637  12.267  -0.731  1.00  0.74           H  
ATOM   2562 1HB  SER A 175     -20.207  11.653  -2.474  1.00  0.74           H  
ATOM   2563 2HB  SER A 175     -21.070  12.288  -1.079  1.00  0.74           H  
ATOM   2564  HG  SER A 175     -20.401  13.663  -3.449  1.00  0.74           H  
ATOM   2565  N   TYR A 176     -17.487  12.342  -2.941  1.00  0.75           N  
ATOM   2566  CA  TYR A 176     -16.547  12.494  -4.035  1.00  0.75           C  
ATOM   2567  C   TYR A 176     -16.225  11.220  -4.796  1.00  0.75           C  
ATOM   2568  O   TYR A 176     -16.437  10.109  -4.305  1.00  0.75           O  
ATOM   2569  CB  TYR A 176     -15.283  13.085  -3.460  1.00  0.75           C  
ATOM   2570  CG  TYR A 176     -14.588  12.231  -2.399  1.00  0.75           C  
ATOM   2571  CD1 TYR A 176     -13.506  11.450  -2.740  1.00  0.75           C  
ATOM   2572  CD2 TYR A 176     -15.044  12.244  -1.082  1.00  0.75           C  
ATOM   2573  CE1 TYR A 176     -12.853  10.705  -1.768  1.00  0.75           C  
ATOM   2574  CE2 TYR A 176     -14.408  11.507  -0.132  1.00  0.75           C  
ATOM   2575  CZ  TYR A 176     -13.303  10.743  -0.459  1.00  0.75           C  
ATOM   2576  OH  TYR A 176     -12.661  10.008   0.509  1.00  0.75           O  
ATOM   2577  H   TYR A 176     -17.645  11.430  -2.513  1.00  0.75           H  
ATOM   2578  HA  TYR A 176     -16.975  13.198  -4.745  1.00  0.75           H  
ATOM   2579 1HB  TYR A 176     -14.568  13.274  -4.263  1.00  0.75           H  
ATOM   2580 2HB  TYR A 176     -15.527  14.023  -3.027  1.00  0.75           H  
ATOM   2581  HD1 TYR A 176     -13.162  11.442  -3.771  1.00  0.75           H  
ATOM   2582  HD2 TYR A 176     -15.903  12.846  -0.801  1.00  0.75           H  
ATOM   2583  HE1 TYR A 176     -11.992  10.100  -2.030  1.00  0.75           H  
ATOM   2584  HE2 TYR A 176     -14.782  11.523   0.881  1.00  0.75           H  
ATOM   2585  HH  TYR A 176     -13.122  10.111   1.348  1.00  0.75           H  
ATOM   2586  N   THR A 177     -15.654  11.386  -5.986  1.00  0.77           N  
ATOM   2587  CA  THR A 177     -15.168  10.239  -6.739  1.00  0.77           C  
ATOM   2588  C   THR A 177     -13.718  10.427  -7.147  1.00  0.77           C  
ATOM   2589  O   THR A 177     -13.342  11.481  -7.666  1.00  0.77           O  
ATOM   2590  CB  THR A 177     -16.021   9.972  -7.997  1.00  0.77           C  
ATOM   2591  CG2 THR A 177     -15.476   8.751  -8.768  1.00  0.77           C  
ATOM   2592  OG1 THR A 177     -17.381   9.708  -7.616  1.00  0.77           O  
ATOM   2593  H   THR A 177     -15.529  12.318  -6.356  1.00  0.77           H  
ATOM   2594  HA  THR A 177     -15.216   9.361  -6.104  1.00  0.77           H  
ATOM   2595  HB  THR A 177     -15.997  10.848  -8.644  1.00  0.77           H  
ATOM   2596  HG1 THR A 177     -17.428   8.846  -7.240  1.00  0.77           H  
ATOM   2597 1HG2 THR A 177     -16.088   8.570  -9.651  1.00  0.77           H  
ATOM   2598 2HG2 THR A 177     -14.451   8.930  -9.083  1.00  0.77           H  
ATOM   2599 3HG2 THR A 177     -15.506   7.872  -8.126  1.00  0.77           H  
ATOM   2600  N   LEU A 178     -12.915   9.398  -6.914  1.00  0.81           N  
ATOM   2601  CA  LEU A 178     -11.524   9.423  -7.321  1.00  0.81           C  
ATOM   2602  C   LEU A 178     -11.286   8.445  -8.453  1.00  0.81           C  
ATOM   2603  O   LEU A 178     -11.799   7.321  -8.438  1.00  0.81           O  
ATOM   2604  CB  LEU A 178     -10.609   9.056  -6.155  1.00  0.81           C  
ATOM   2605  CG  LEU A 178     -10.668   9.957  -4.921  1.00  0.81           C  
ATOM   2606  CD1 LEU A 178      -9.783   9.380  -3.892  1.00  0.81           C  
ATOM   2607  CD2 LEU A 178     -10.231  11.370  -5.262  1.00  0.81           C  
ATOM   2608  H   LEU A 178     -13.305   8.568  -6.469  1.00  0.81           H  
ATOM   2609  HA  LEU A 178     -11.274  10.423  -7.668  1.00  0.81           H  
ATOM   2610 1HB  LEU A 178     -10.858   8.044  -5.830  1.00  0.81           H  
ATOM   2611 2HB  LEU A 178      -9.577   9.050  -6.516  1.00  0.81           H  
ATOM   2612  HG  LEU A 178     -11.674   9.969  -4.535  1.00  0.81           H  
ATOM   2613 1HD1 LEU A 178      -9.808   9.982  -2.983  1.00  0.81           H  
ATOM   2614 2HD1 LEU A 178     -10.137   8.391  -3.692  1.00  0.81           H  
ATOM   2615 3HD1 LEU A 178      -8.771   9.334  -4.264  1.00  0.81           H  
ATOM   2616 1HD2 LEU A 178     -10.268  11.982  -4.373  1.00  0.81           H  
ATOM   2617 2HD2 LEU A 178      -9.211  11.356  -5.642  1.00  0.81           H  
ATOM   2618 3HD2 LEU A 178     -10.896  11.790  -6.022  1.00  0.81           H  
ATOM   2619  N   LYS A 179     -10.470   8.854  -9.415  1.00  0.85           N  
ATOM   2620  CA  LYS A 179     -10.094   7.957 -10.495  1.00  0.85           C  
ATOM   2621  C   LYS A 179      -8.763   7.329 -10.147  1.00  0.85           C  
ATOM   2622  O   LYS A 179      -7.837   8.030  -9.742  1.00  0.85           O  
ATOM   2623  CB  LYS A 179     -10.024   8.705 -11.823  1.00  0.85           C  
ATOM   2624  CG  LYS A 179     -11.367   9.250 -12.315  1.00  0.85           C  
ATOM   2625  CD  LYS A 179     -11.225   9.965 -13.654  1.00  0.85           C  
ATOM   2626  CE  LYS A 179     -12.565  10.515 -14.137  1.00  0.85           C  
ATOM   2627  NZ  LYS A 179     -13.518   9.425 -14.503  1.00  0.85           N1+
ATOM   2628  H   LYS A 179     -10.097   9.793  -9.391  1.00  0.85           H  
ATOM   2629  HA  LYS A 179     -10.830   7.158 -10.575  1.00  0.85           H  
ATOM   2630 1HB  LYS A 179      -9.326   9.537 -11.737  1.00  0.85           H  
ATOM   2631 2HB  LYS A 179      -9.641   8.033 -12.592  1.00  0.85           H  
ATOM   2632 1HG  LYS A 179     -12.070   8.433 -12.441  1.00  0.85           H  
ATOM   2633 2HG  LYS A 179     -11.777   9.941 -11.579  1.00  0.85           H  
ATOM   2634 1HD  LYS A 179     -10.516  10.787 -13.558  1.00  0.85           H  
ATOM   2635 2HD  LYS A 179     -10.848   9.265 -14.398  1.00  0.85           H  
ATOM   2636 1HE  LYS A 179     -13.008  11.115 -13.344  1.00  0.85           H  
ATOM   2637 2HE  LYS A 179     -12.399  11.144 -15.008  1.00  0.85           H  
ATOM   2638 1HZ  LYS A 179     -14.389   9.816 -14.812  1.00  0.85           H  
ATOM   2639 2HZ  LYS A 179     -13.133   8.858 -15.239  1.00  0.85           H  
ATOM   2640 3HZ  LYS A 179     -13.707   8.811 -13.696  1.00  0.85           H  
ATOM   2641  N   LEU A 180      -8.675   6.017 -10.301  1.00  0.89           N  
ATOM   2642  CA  LEU A 180      -7.484   5.256  -9.962  1.00  0.89           C  
ATOM   2643  C   LEU A 180      -6.897   4.587 -11.219  1.00  0.89           C  
ATOM   2644  O   LEU A 180      -6.328   3.490 -11.174  1.00  0.89           O  
ATOM   2645  CB  LEU A 180      -7.878   4.255  -8.872  1.00  0.89           C  
ATOM   2646  CG  LEU A 180      -8.422   4.930  -7.555  1.00  0.89           C  
ATOM   2647  CD1 LEU A 180      -9.031   3.887  -6.679  1.00  0.89           C  
ATOM   2648  CD2 LEU A 180      -7.279   5.669  -6.822  1.00  0.89           C  
ATOM   2649  H   LEU A 180      -9.479   5.488 -10.641  1.00  0.89           H  
ATOM   2650  HA  LEU A 180      -6.741   5.935  -9.553  1.00  0.89           H  
ATOM   2651 1HB  LEU A 180      -8.658   3.598  -9.264  1.00  0.89           H  
ATOM   2652 2HB  LEU A 180      -7.007   3.657  -8.614  1.00  0.89           H  
ATOM   2653  HG  LEU A 180      -9.207   5.644  -7.814  1.00  0.89           H  
ATOM   2654 1HD1 LEU A 180      -9.430   4.354  -5.777  1.00  0.89           H  
ATOM   2655 2HD1 LEU A 180      -9.824   3.399  -7.238  1.00  0.89           H  
ATOM   2656 3HD1 LEU A 180      -8.313   3.169  -6.406  1.00  0.89           H  
ATOM   2657 1HD2 LEU A 180      -7.660   6.142  -5.915  1.00  0.89           H  
ATOM   2658 2HD2 LEU A 180      -6.498   4.962  -6.556  1.00  0.89           H  
ATOM   2659 3HD2 LEU A 180      -6.858   6.437  -7.482  1.00  0.89           H  
ATOM   2660  N   GLY A 181      -7.074   5.256 -12.356  1.00  0.92           N  
ATOM   2661  CA  GLY A 181      -6.564   4.793 -13.644  1.00  0.92           C  
ATOM   2662  C   GLY A 181      -7.147   3.469 -14.096  1.00  0.92           C  
ATOM   2663  O   GLY A 181      -8.365   3.296 -14.192  1.00  0.92           O  
ATOM   2664  H   GLY A 181      -7.563   6.138 -12.306  1.00  0.92           H  
ATOM   2665 1HA  GLY A 181      -6.759   5.552 -14.401  1.00  0.92           H  
ATOM   2666 2HA  GLY A 181      -5.485   4.685 -13.585  1.00  0.92           H  
ATOM   2667  N   GLU A 182      -6.264   2.513 -14.345  1.00  0.93           N  
ATOM   2668  CA  GLU A 182      -6.645   1.190 -14.820  1.00  0.93           C  
ATOM   2669  C   GLU A 182      -7.319   0.352 -13.735  1.00  0.93           C  
ATOM   2670  O   GLU A 182      -7.829  -0.740 -14.002  1.00  0.93           O  
ATOM   2671  CB  GLU A 182      -5.427   0.460 -15.364  1.00  0.93           C  
ATOM   2672  CG  GLU A 182      -4.741   1.153 -16.519  1.00  0.93           C  
ATOM   2673  CD  GLU A 182      -3.759   2.165 -16.033  1.00  0.93           C  
ATOM   2674  OE1 GLU A 182      -2.954   1.799 -15.191  1.00  0.93           O  
ATOM   2675  OE2 GLU A 182      -3.803   3.292 -16.471  1.00  0.93           O1-
ATOM   2676  H   GLU A 182      -5.285   2.720 -14.215  1.00  0.93           H  
ATOM   2677  HA  GLU A 182      -7.358   1.316 -15.634  1.00  0.93           H  
ATOM   2678 1HB  GLU A 182      -4.693   0.406 -14.573  1.00  0.93           H  
ATOM   2679 2HB  GLU A 182      -5.694  -0.555 -15.660  1.00  0.93           H  
ATOM   2680 1HG  GLU A 182      -4.219   0.410 -17.124  1.00  0.93           H  
ATOM   2681 2HG  GLU A 182      -5.489   1.638 -17.143  1.00  0.93           H  
ATOM   2682  N   TYR A 183      -7.360   0.873 -12.507  1.00  0.92           N  
ATOM   2683  CA  TYR A 183      -8.057   0.162 -11.461  1.00  0.92           C  
ATOM   2684  C   TYR A 183      -9.494   0.642 -11.383  1.00  0.92           C  
ATOM   2685  O   TYR A 183     -10.234   0.182 -10.533  1.00  0.92           O  
ATOM   2686  CB  TYR A 183      -7.429   0.368 -10.090  1.00  0.92           C  
ATOM   2687  CG  TYR A 183      -6.070  -0.207  -9.894  1.00  0.92           C  
ATOM   2688  CD1 TYR A 183      -4.991   0.641  -9.732  1.00  0.92           C  
ATOM   2689  CD2 TYR A 183      -5.892  -1.582  -9.849  1.00  0.92           C  
ATOM   2690  CE1 TYR A 183      -3.743   0.115  -9.514  1.00  0.92           C  
ATOM   2691  CE2 TYR A 183      -4.637  -2.097  -9.633  1.00  0.92           C  
ATOM   2692  CZ  TYR A 183      -3.567  -1.241  -9.464  1.00  0.92           C  
ATOM   2693  OH  TYR A 183      -2.322  -1.726  -9.240  1.00  0.92           O  
ATOM   2694  H   TYR A 183      -6.924   1.773 -12.289  1.00  0.92           H  
ATOM   2695  HA  TYR A 183      -8.065  -0.905 -11.695  1.00  0.92           H  
ATOM   2696 1HB  TYR A 183      -7.371   1.435  -9.888  1.00  0.92           H  
ATOM   2697 2HB  TYR A 183      -8.087  -0.059  -9.333  1.00  0.92           H  
ATOM   2698  HD1 TYR A 183      -5.135   1.725  -9.762  1.00  0.92           H  
ATOM   2699  HD2 TYR A 183      -6.744  -2.248  -9.974  1.00  0.92           H  
ATOM   2700  HE1 TYR A 183      -2.899   0.763  -9.369  1.00  0.92           H  
ATOM   2701  HE2 TYR A 183      -4.495  -3.172  -9.588  1.00  0.92           H  
ATOM   2702  HH  TYR A 183      -2.363  -2.682  -9.172  1.00  0.92           H  
ATOM   2703  N   GLY A 184      -9.921   1.557 -12.249  1.00  0.90           N  
ATOM   2704  CA  GLY A 184     -11.302   2.019 -12.170  1.00  0.90           C  
ATOM   2705  C   GLY A 184     -11.459   3.187 -11.204  1.00  0.90           C  
ATOM   2706  O   GLY A 184     -10.577   4.046 -11.120  1.00  0.90           O  
ATOM   2707  H   GLY A 184      -9.299   1.955 -12.955  1.00  0.90           H  
ATOM   2708 1HA  GLY A 184     -11.635   2.322 -13.162  1.00  0.90           H  
ATOM   2709 2HA  GLY A 184     -11.944   1.197 -11.863  1.00  0.90           H  
ATOM   2710  N   GLU A 185     -12.622   3.267 -10.556  1.00  0.87           N  
ATOM   2711  CA  GLU A 185     -12.958   4.414  -9.709  1.00  0.87           C  
ATOM   2712  C   GLU A 185     -13.482   4.009  -8.330  1.00  0.87           C  
ATOM   2713  O   GLU A 185     -14.026   2.920  -8.163  1.00  0.87           O  
ATOM   2714  CB  GLU A 185     -14.036   5.281 -10.385  1.00  0.87           C  
ATOM   2715  CG  GLU A 185     -13.660   5.855 -11.741  1.00  0.87           C  
ATOM   2716  CD  GLU A 185     -14.725   6.786 -12.333  1.00  0.87           C  
ATOM   2717  OE1 GLU A 185     -15.801   6.906 -11.771  1.00  0.87           O  
ATOM   2718  OE2 GLU A 185     -14.473   7.345 -13.385  1.00  0.87           O1-
ATOM   2719  H   GLU A 185     -13.294   2.516 -10.666  1.00  0.87           H  
ATOM   2720  HA  GLU A 185     -12.059   5.011  -9.560  1.00  0.87           H  
ATOM   2721 1HB  GLU A 185     -14.948   4.697 -10.504  1.00  0.87           H  
ATOM   2722 2HB  GLU A 185     -14.272   6.121  -9.732  1.00  0.87           H  
ATOM   2723 1HG  GLU A 185     -12.735   6.393 -11.634  1.00  0.87           H  
ATOM   2724 2HG  GLU A 185     -13.488   5.034 -12.433  1.00  0.87           H  
ATOM   2725  N   VAL A 186     -13.313   4.908  -7.358  1.00  0.84           N  
ATOM   2726  CA  VAL A 186     -13.900   4.744  -6.021  1.00  0.84           C  
ATOM   2727  C   VAL A 186     -14.771   5.939  -5.660  1.00  0.84           C  
ATOM   2728  O   VAL A 186     -14.352   7.094  -5.801  1.00  0.84           O  
ATOM   2729  CB  VAL A 186     -12.821   4.545  -4.929  1.00  0.84           C  
ATOM   2730  CG1 VAL A 186     -13.447   4.470  -3.565  1.00  0.84           C  
ATOM   2731  CG2 VAL A 186     -12.139   3.272  -5.148  1.00  0.84           C  
ATOM   2732  H   VAL A 186     -12.803   5.764  -7.587  1.00  0.84           H  
ATOM   2733  HA  VAL A 186     -14.533   3.854  -6.027  1.00  0.84           H  
ATOM   2734  HB  VAL A 186     -12.116   5.378  -4.955  1.00  0.84           H  
ATOM   2735 1HG1 VAL A 186     -12.676   4.313  -2.815  1.00  0.84           H  
ATOM   2736 2HG1 VAL A 186     -13.973   5.389  -3.350  1.00  0.84           H  
ATOM   2737 3HG1 VAL A 186     -14.153   3.636  -3.545  1.00  0.84           H  
ATOM   2738 1HG2 VAL A 186     -11.400   3.146  -4.378  1.00  0.84           H  
ATOM   2739 2HG2 VAL A 186     -12.866   2.465  -5.105  1.00  0.84           H  
ATOM   2740 3HG2 VAL A 186     -11.684   3.278  -6.105  1.00  0.84           H  
ATOM   2741  N   THR A 187     -15.991   5.662  -5.202  1.00  0.82           N  
ATOM   2742  CA  THR A 187     -16.897   6.743  -4.805  1.00  0.82           C  
ATOM   2743  C   THR A 187     -17.114   6.696  -3.317  1.00  0.82           C  
ATOM   2744  O   THR A 187     -17.336   5.638  -2.733  1.00  0.82           O  
ATOM   2745  CB  THR A 187     -18.242   6.722  -5.547  1.00  0.82           C  
ATOM   2746  CG2 THR A 187     -19.158   7.826  -5.041  1.00  0.82           C  
ATOM   2747  OG1 THR A 187     -18.024   6.896  -6.958  1.00  0.82           O  
ATOM   2748  H   THR A 187     -16.265   4.682  -5.086  1.00  0.82           H  
ATOM   2749  HA  THR A 187     -16.426   7.697  -5.030  1.00  0.82           H  
ATOM   2750  HB  THR A 187     -18.719   5.773  -5.391  1.00  0.82           H  
ATOM   2751  HG1 THR A 187     -17.912   7.810  -7.161  1.00  0.82           H  
ATOM   2752 1HG2 THR A 187     -20.101   7.787  -5.582  1.00  0.82           H  
ATOM   2753 2HG2 THR A 187     -19.353   7.693  -3.978  1.00  0.82           H  
ATOM   2754 3HG2 THR A 187     -18.683   8.795  -5.205  1.00  0.82           H  
ATOM   2755  N   VAL A 188     -16.990   7.842  -2.692  1.00  0.82           N  
ATOM   2756  CA  VAL A 188     -17.090   7.902  -1.261  1.00  0.82           C  
ATOM   2757  C   VAL A 188     -18.142   8.890  -0.789  1.00  0.82           C  
ATOM   2758  O   VAL A 188     -18.263   9.996  -1.320  1.00  0.82           O  
ATOM   2759  CB  VAL A 188     -15.740   8.283  -0.694  1.00  0.82           C  
ATOM   2760  CG1 VAL A 188     -15.820   8.312   0.757  1.00  0.82           C  
ATOM   2761  CG2 VAL A 188     -14.709   7.346  -1.166  1.00  0.82           C  
ATOM   2762  H   VAL A 188     -16.806   8.686  -3.230  1.00  0.82           H  
ATOM   2763  HA  VAL A 188     -17.356   6.915  -0.888  1.00  0.82           H  
ATOM   2764  HB  VAL A 188     -15.502   9.252  -1.032  1.00  0.82           H  
ATOM   2765 1HG1 VAL A 188     -14.863   8.601   1.172  1.00  0.82           H  
ATOM   2766 2HG1 VAL A 188     -16.568   9.026   1.038  1.00  0.82           H  
ATOM   2767 3HG1 VAL A 188     -16.093   7.328   1.126  1.00  0.82           H  
ATOM   2768 1HG2 VAL A 188     -13.781   7.655  -0.755  1.00  0.82           H  
ATOM   2769 2HG2 VAL A 188     -14.947   6.354  -0.839  1.00  0.82           H  
ATOM   2770 3HG2 VAL A 188     -14.648   7.373  -2.248  1.00  0.82           H  
ATOM   2771  N   ASP A 189     -18.942   8.460   0.183  1.00  0.85           N  
ATOM   2772  CA  ASP A 189     -19.962   9.304   0.794  1.00  0.85           C  
ATOM   2773  C   ASP A 189     -19.681   9.376   2.302  1.00  0.85           C  
ATOM   2774  O   ASP A 189     -19.939   8.407   3.028  1.00  0.85           O  
ATOM   2775  CB  ASP A 189     -21.348   8.718   0.484  1.00  0.85           C  
ATOM   2776  CG  ASP A 189     -22.566   9.543   0.966  1.00  0.85           C  
ATOM   2777  OD1 ASP A 189     -22.391  10.520   1.633  1.00  0.85           O  
ATOM   2778  OD2 ASP A 189     -23.667   9.157   0.639  1.00  0.85           O1-
ATOM   2779  H   ASP A 189     -18.803   7.512   0.534  1.00  0.85           H  
ATOM   2780  HA  ASP A 189     -19.892  10.312   0.386  1.00  0.85           H  
ATOM   2781 1HB  ASP A 189     -21.437   8.590  -0.595  1.00  0.85           H  
ATOM   2782 2HB  ASP A 189     -21.415   7.728   0.924  1.00  0.85           H  
ATOM   2783  N   CYS A 190     -19.103  10.495   2.755  1.00  0.90           N  
ATOM   2784  CA  CYS A 190     -18.698  10.622   4.156  1.00  0.90           C  
ATOM   2785  C   CYS A 190     -19.598  11.567   4.926  1.00  0.90           C  
ATOM   2786  O   CYS A 190     -20.157  12.508   4.368  1.00  0.90           O  
ATOM   2787  CB  CYS A 190     -17.268  11.135   4.260  1.00  0.90           C  
ATOM   2788  SG  CYS A 190     -16.003  10.075   3.531  1.00  0.90           S  
ATOM   2789  H   CYS A 190     -18.946  11.279   2.134  1.00  0.90           H  
ATOM   2790  HA  CYS A 190     -18.761   9.648   4.610  1.00  0.90           H  
ATOM   2791 1HB  CYS A 190     -17.204  12.111   3.787  1.00  0.90           H  
ATOM   2792 2HB  CYS A 190     -17.027  11.258   5.299  1.00  0.90           H  
ATOM   2793  N   GLU A 191     -19.683  11.351   6.238  1.00  0.99           N  
ATOM   2794  CA  GLU A 191     -20.418  12.258   7.098  1.00  0.99           C  
ATOM   2795  C   GLU A 191     -19.523  12.950   8.141  1.00  0.99           C  
ATOM   2796  O   GLU A 191     -19.394  12.468   9.277  1.00  0.99           O  
ATOM   2797  CB  GLU A 191     -21.556  11.568   7.810  1.00  0.99           C  
ATOM   2798  CG  GLU A 191     -22.273  12.518   8.752  1.00  0.99           C  
ATOM   2799  CD  GLU A 191     -22.845  13.749   8.080  1.00  0.99           C  
ATOM   2800  OE1 GLU A 191     -23.843  13.663   7.396  1.00  0.99           O  
ATOM   2801  OE2 GLU A 191     -22.260  14.805   8.255  1.00  0.99           O1-
ATOM   2802  H   GLU A 191     -19.214  10.533   6.624  1.00  0.99           H  
ATOM   2803  HA  GLU A 191     -20.906  12.969   6.456  1.00  0.99           H  
ATOM   2804 1HB  GLU A 191     -22.271  11.180   7.084  1.00  0.99           H  
ATOM   2805 2HB  GLU A 191     -21.174  10.726   8.391  1.00  0.99           H  
ATOM   2806 1HG  GLU A 191     -23.077  11.984   9.260  1.00  0.99           H  
ATOM   2807 2HG  GLU A 191     -21.568  12.843   9.500  1.00  0.99           H  
ATOM   2808  N   PRO A 192     -18.969  14.134   7.812  1.00  1.11           N  
ATOM   2809  CA  PRO A 192     -18.032  14.916   8.597  1.00  1.11           C  
ATOM   2810  C   PRO A 192     -18.614  15.448   9.892  1.00  1.11           C  
ATOM   2811  O   PRO A 192     -17.866  15.844  10.791  1.00  1.11           O  
ATOM   2812  CB  PRO A 192     -17.651  16.026   7.611  1.00  1.11           C  
ATOM   2813  CG  PRO A 192     -18.785  16.129   6.675  1.00  1.11           C  
ATOM   2814  CD  PRO A 192     -19.317  14.781   6.521  1.00  1.11           C  
ATOM   2815  HA  PRO A 192     -17.163  14.318   8.845  1.00  1.11           H  
ATOM   2816 1HB  PRO A 192     -17.501  16.970   8.143  1.00  1.11           H  
ATOM   2817 2HB  PRO A 192     -16.712  15.779   7.096  1.00  1.11           H  
ATOM   2818 1HG  PRO A 192     -19.534  16.808   7.075  1.00  1.11           H  
ATOM   2819 2HG  PRO A 192     -18.449  16.534   5.718  1.00  1.11           H  
ATOM   2820 1HD  PRO A 192     -20.393  14.941   6.400  1.00  1.11           H  
ATOM   2821 2HD  PRO A 192     -18.855  14.270   5.667  1.00  1.11           H  
ATOM   2822  N   ARG A 193     -19.943  15.476  10.007  1.00  1.25           N  
ATOM   2823  CA  ARG A 193     -20.573  15.970  11.215  1.00  1.25           C  
ATOM   2824  C   ARG A 193     -20.748  14.889  12.299  1.00  1.25           C  
ATOM   2825  O   ARG A 193     -21.146  15.206  13.421  1.00  1.25           O  
ATOM   2826  CB  ARG A 193     -21.920  16.561  10.856  1.00  1.25           C  
ATOM   2827  CG  ARG A 193     -21.825  17.767   9.915  1.00  1.25           C  
ATOM   2828  CD  ARG A 193     -23.161  18.238   9.427  1.00  1.25           C  
ATOM   2829  NE  ARG A 193     -23.789  17.241   8.563  1.00  1.25           N  
ATOM   2830  CZ  ARG A 193     -25.005  17.344   7.986  1.00  1.25           C  
ATOM   2831  NH1 ARG A 193     -25.745  18.428   8.156  1.00  1.25           N1+
ATOM   2832  NH2 ARG A 193     -25.454  16.340   7.244  1.00  1.25           N  
ATOM   2833  H   ARG A 193     -20.571  15.153   9.261  1.00  1.25           H  
ATOM   2834  HA  ARG A 193     -19.947  16.765  11.623  1.00  1.25           H  
ATOM   2835 1HB  ARG A 193     -22.538  15.805  10.393  1.00  1.25           H  
ATOM   2836 2HB  ARG A 193     -22.427  16.884  11.762  1.00  1.25           H  
ATOM   2837 1HG  ARG A 193     -21.320  18.577  10.410  1.00  1.25           H  
ATOM   2838 2HG  ARG A 193     -21.249  17.466   9.037  1.00  1.25           H  
ATOM   2839 1HD  ARG A 193     -23.818  18.415  10.275  1.00  1.25           H  
ATOM   2840 2HD  ARG A 193     -23.042  19.160   8.864  1.00  1.25           H  
ATOM   2841  HE  ARG A 193     -23.262  16.374   8.386  1.00  1.25           H  
ATOM   2842 1HH1 ARG A 193     -25.401  19.193   8.719  1.00  1.25           H  
ATOM   2843 2HH1 ARG A 193     -26.654  18.491   7.721  1.00  1.25           H  
ATOM   2844 1HH2 ARG A 193     -24.876  15.483   7.132  1.00  1.25           H  
ATOM   2845 2HH2 ARG A 193     -26.357  16.395   6.809  1.00  1.25           H  
ATOM   2846  N   SER A 194     -20.516  13.608  11.955  1.00  1.36           N  
ATOM   2847  CA  SER A 194     -20.778  12.520  12.907  1.00  1.36           C  
ATOM   2848  C   SER A 194     -19.631  12.066  13.817  1.00  1.36           C  
ATOM   2849  O   SER A 194     -19.886  11.464  14.855  1.00  1.36           O  
ATOM   2850  CB  SER A 194     -21.260  11.303  12.151  1.00  1.36           C  
ATOM   2851  OG  SER A 194     -20.254  10.812  11.289  1.00  1.36           O  
ATOM   2852  H   SER A 194     -20.168  13.376  11.022  1.00  1.36           H  
ATOM   2853  HA  SER A 194     -21.589  12.853  13.555  1.00  1.36           H  
ATOM   2854 1HB  SER A 194     -21.541  10.528  12.861  1.00  1.36           H  
ATOM   2855 2HB  SER A 194     -22.145  11.558  11.579  1.00  1.36           H  
ATOM   2856  HG  SER A 194     -20.118  11.497  10.593  1.00  1.36           H  
ATOM   2857  N   GLY A 195     -18.382  12.305  13.439  1.00  1.42           N  
ATOM   2858  CA  GLY A 195     -17.260  11.814  14.246  1.00  1.42           C  
ATOM   2859  C   GLY A 195     -17.197  12.451  15.626  1.00  1.42           C  
ATOM   2860  O   GLY A 195     -17.265  11.782  16.655  1.00  1.42           O  
ATOM   2861  H   GLY A 195     -18.207  12.817  12.586  1.00  1.42           H  
ATOM   2862 1HA  GLY A 195     -17.348  10.736  14.358  1.00  1.42           H  
ATOM   2863 2HA  GLY A 195     -16.338  12.018  13.716  1.00  1.42           H  
ATOM   2864  N   ILE A 196     -17.045  13.759  15.621  1.00  1.42           N  
ATOM   2865  CA  ILE A 196     -17.028  14.586  16.808  1.00  1.42           C  
ATOM   2866  C   ILE A 196     -18.068  15.653  16.628  1.00  1.42           C  
ATOM   2867  O   ILE A 196     -18.071  16.334  15.601  1.00  1.42           O  
ATOM   2868  CB  ILE A 196     -15.653  15.266  17.032  1.00  1.42           C  
ATOM   2869  CG1 ILE A 196     -14.562  14.245  17.238  1.00  1.42           C  
ATOM   2870  CG2 ILE A 196     -15.705  16.229  18.213  1.00  1.42           C  
ATOM   2871  CD1 ILE A 196     -13.199  14.874  17.281  1.00  1.42           C  
ATOM   2872  H   ILE A 196     -16.972  14.218  14.724  1.00  1.42           H  
ATOM   2873  HA  ILE A 196     -17.285  13.983  17.679  1.00  1.42           H  
ATOM   2874  HB  ILE A 196     -15.393  15.827  16.137  1.00  1.42           H  
ATOM   2875 1HG1 ILE A 196     -14.739  13.721  18.179  1.00  1.42           H  
ATOM   2876 2HG1 ILE A 196     -14.576  13.517  16.427  1.00  1.42           H  
ATOM   2877 1HG2 ILE A 196     -14.738  16.712  18.336  1.00  1.42           H  
ATOM   2878 2HG2 ILE A 196     -16.456  16.986  18.038  1.00  1.42           H  
ATOM   2879 3HG2 ILE A 196     -15.950  15.675  19.117  1.00  1.42           H  
ATOM   2880 1HD1 ILE A 196     -12.459  14.110  17.442  1.00  1.42           H  
ATOM   2881 2HD1 ILE A 196     -13.011  15.370  16.347  1.00  1.42           H  
ATOM   2882 3HD1 ILE A 196     -13.153  15.594  18.096  1.00  1.42           H  
ATOM   2883  N   ASP A 197     -18.948  15.858  17.593  1.00  1.36           N  
ATOM   2884  CA  ASP A 197     -19.865  16.949  17.349  1.00  1.36           C  
ATOM   2885  C   ASP A 197     -19.134  18.210  17.671  1.00  1.36           C  
ATOM   2886  O   ASP A 197     -19.189  18.715  18.784  1.00  1.36           O  
ATOM   2887  CB  ASP A 197     -21.152  16.868  18.153  1.00  1.36           C  
ATOM   2888  CG  ASP A 197     -22.129  18.050  17.806  1.00  1.36           C  
ATOM   2889  OD1 ASP A 197     -21.688  19.080  17.250  1.00  1.36           O  
ATOM   2890  OD2 ASP A 197     -23.308  17.895  18.039  1.00  1.36           O1-
ATOM   2891  H   ASP A 197     -18.967  15.300  18.434  1.00  1.36           H  
ATOM   2892  HA  ASP A 197     -20.132  16.962  16.290  1.00  1.36           H  
ATOM   2893 1HB  ASP A 197     -21.653  15.918  17.950  1.00  1.36           H  
ATOM   2894 2HB  ASP A 197     -20.921  16.904  19.219  1.00  1.36           H  
ATOM   2895  N   THR A 198     -18.498  18.741  16.652  1.00  1.26           N  
ATOM   2896  CA  THR A 198     -17.624  19.882  16.761  1.00  1.26           C  
ATOM   2897  C   THR A 198     -18.335  21.173  17.172  1.00  1.26           C  
ATOM   2898  O   THR A 198     -17.680  22.114  17.613  1.00  1.26           O  
ATOM   2899  CB  THR A 198     -16.814  20.030  15.458  1.00  1.26           C  
ATOM   2900  CG2 THR A 198     -15.791  18.885  15.301  1.00  1.26           C  
ATOM   2901  OG1 THR A 198     -17.702  20.077  14.345  1.00  1.26           O  
ATOM   2902  H   THR A 198     -18.550  18.223  15.778  1.00  1.26           H  
ATOM   2903  HA  THR A 198     -16.895  19.661  17.536  1.00  1.26           H  
ATOM   2904  HB  THR A 198     -16.283  20.953  15.486  1.00  1.26           H  
ATOM   2905  HG1 THR A 198     -17.993  20.996  14.244  1.00  1.26           H  
ATOM   2906 1HG2 THR A 198     -15.216  19.020  14.388  1.00  1.26           H  
ATOM   2907 2HG2 THR A 198     -15.113  18.886  16.156  1.00  1.26           H  
ATOM   2908 3HG2 THR A 198     -16.306  17.945  15.256  1.00  1.26           H  
ATOM   2909  N   SER A 199     -19.680  21.221  17.148  1.00  1.14           N  
ATOM   2910  CA  SER A 199     -20.336  22.454  17.593  1.00  1.14           C  
ATOM   2911  C   SER A 199     -20.327  22.494  19.120  1.00  1.14           C  
ATOM   2912  O   SER A 199     -20.667  23.506  19.740  1.00  1.14           O  
ATOM   2913  CB  SER A 199     -21.758  22.581  17.075  1.00  1.14           C  
ATOM   2914  OG  SER A 199     -22.633  21.649  17.665  1.00  1.14           O  
ATOM   2915  H   SER A 199     -20.246  20.406  16.872  1.00  1.14           H  
ATOM   2916  HA  SER A 199     -19.765  23.304  17.223  1.00  1.14           H  
ATOM   2917 1HB  SER A 199     -22.117  23.589  17.272  1.00  1.14           H  
ATOM   2918 2HB  SER A 199     -21.752  22.449  16.005  1.00  1.14           H  
ATOM   2919  HG  SER A 199     -22.231  20.752  17.540  1.00  1.14           H  
ATOM   2920  N   ALA A 200     -19.965  21.358  19.732  1.00  1.03           N  
ATOM   2921  CA  ALA A 200     -19.852  21.217  21.166  1.00  1.03           C  
ATOM   2922  C   ALA A 200     -18.447  21.536  21.643  1.00  1.03           C  
ATOM   2923  O   ALA A 200     -18.191  21.427  22.842  1.00  1.03           O  
ATOM   2924  CB  ALA A 200     -20.219  19.824  21.612  1.00  1.03           C  
ATOM   2925  H   ALA A 200     -19.728  20.537  19.175  1.00  1.03           H  
ATOM   2926  HA  ALA A 200     -20.539  21.921  21.628  1.00  1.03           H  
ATOM   2927 1HB  ALA A 200     -20.150  19.768  22.684  1.00  1.03           H  
ATOM   2928 2HB  ALA A 200     -21.236  19.599  21.296  1.00  1.03           H  
ATOM   2929 3HB  ALA A 200     -19.539  19.107  21.170  1.00  1.03           H  
ATOM   2930  N   TYR A 201     -17.522  21.900  20.728  1.00  0.94           N  
ATOM   2931  CA  TYR A 201     -16.137  22.165  21.127  1.00  0.94           C  
ATOM   2932  C   TYR A 201     -15.577  23.532  20.716  1.00  0.94           C  
ATOM   2933  O   TYR A 201     -15.912  24.094  19.671  1.00  0.94           O  
ATOM   2934  CB  TYR A 201     -15.235  21.073  20.566  1.00  0.94           C  
ATOM   2935  CG  TYR A 201     -15.525  19.721  21.111  1.00  0.94           C  
ATOM   2936  CD1 TYR A 201     -16.532  18.976  20.569  1.00  0.94           C  
ATOM   2937  CD2 TYR A 201     -14.777  19.222  22.146  1.00  0.94           C  
ATOM   2938  CE1 TYR A 201     -16.824  17.734  21.063  1.00  0.94           C  
ATOM   2939  CE2 TYR A 201     -15.052  17.977  22.652  1.00  0.94           C  
ATOM   2940  CZ  TYR A 201     -16.079  17.229  22.114  1.00  0.94           C  
ATOM   2941  OH  TYR A 201     -16.366  15.979  22.620  1.00  0.94           O  
ATOM   2942  H   TYR A 201     -17.763  21.987  19.740  1.00  0.94           H  
ATOM   2943  HA  TYR A 201     -16.081  22.123  22.212  1.00  0.94           H  
ATOM   2944 1HB  TYR A 201     -15.323  21.037  19.481  1.00  0.94           H  
ATOM   2945 2HB  TYR A 201     -14.214  21.320  20.822  1.00  0.94           H  
ATOM   2946  HD1 TYR A 201     -17.109  19.381  19.755  1.00  0.94           H  
ATOM   2947  HD2 TYR A 201     -13.970  19.818  22.564  1.00  0.94           H  
ATOM   2948  HE1 TYR A 201     -17.639  17.155  20.627  1.00  0.94           H  
ATOM   2949  HE2 TYR A 201     -14.459  17.585  23.478  1.00  0.94           H  
ATOM   2950  HH  TYR A 201     -15.812  15.808  23.385  1.00  0.94           H  
ATOM   2951  N   TYR A 202     -14.676  24.038  21.551  1.00  0.89           N  
ATOM   2952  CA  TYR A 202     -13.919  25.248  21.264  1.00  0.89           C  
ATOM   2953  C   TYR A 202     -12.452  24.884  21.145  1.00  0.89           C  
ATOM   2954  O   TYR A 202     -11.994  23.902  21.729  1.00  0.89           O  
ATOM   2955  CB  TYR A 202     -14.000  26.340  22.357  1.00  0.89           C  
ATOM   2956  CG  TYR A 202     -15.325  27.064  22.648  1.00  0.89           C  
ATOM   2957  CD1 TYR A 202     -15.821  27.027  23.906  1.00  0.89           C  
ATOM   2958  CD2 TYR A 202     -16.012  27.759  21.685  1.00  0.89           C  
ATOM   2959  CE1 TYR A 202     -17.004  27.679  24.244  1.00  0.89           C  
ATOM   2960  CE2 TYR A 202     -17.204  28.412  22.011  1.00  0.89           C  
ATOM   2961  CZ  TYR A 202     -17.691  28.376  23.298  1.00  0.89           C  
ATOM   2962  OH  TYR A 202     -18.886  29.031  23.641  1.00  0.89           O  
ATOM   2963  H   TYR A 202     -14.473  23.533  22.413  1.00  0.89           H  
ATOM   2964  HA  TYR A 202     -14.246  25.659  20.311  1.00  0.89           H  
ATOM   2965 1HB  TYR A 202     -13.663  25.895  23.298  1.00  0.89           H  
ATOM   2966 2HB  TYR A 202     -13.268  27.110  22.107  1.00  0.89           H  
ATOM   2967  HD1 TYR A 202     -15.275  26.473  24.649  1.00  0.89           H  
ATOM   2968  HD2 TYR A 202     -15.623  27.791  20.684  1.00  0.89           H  
ATOM   2969  HE1 TYR A 202     -17.382  27.627  25.255  1.00  0.89           H  
ATOM   2970  HE2 TYR A 202     -17.757  28.956  21.256  1.00  0.89           H  
ATOM   2971  HH  TYR A 202     -18.949  29.100  24.604  1.00  0.89           H  
ATOM   2972  N   VAL A 203     -11.706  25.683  20.418  1.00  0.87           N  
ATOM   2973  CA  VAL A 203     -10.266  25.517  20.422  1.00  0.87           C  
ATOM   2974  C   VAL A 203      -9.669  26.614  21.257  1.00  0.87           C  
ATOM   2975  O   VAL A 203     -10.023  27.776  21.088  1.00  0.87           O  
ATOM   2976  CB  VAL A 203      -9.658  25.533  19.012  1.00  0.87           C  
ATOM   2977  CG1 VAL A 203      -8.132  25.472  19.132  1.00  0.87           C  
ATOM   2978  CG2 VAL A 203     -10.154  24.320  18.246  1.00  0.87           C  
ATOM   2979  H   VAL A 203     -12.147  26.452  19.923  1.00  0.87           H  
ATOM   2980  HA  VAL A 203     -10.021  24.562  20.877  1.00  0.87           H  
ATOM   2981  HB  VAL A 203      -9.943  26.450  18.494  1.00  0.87           H  
ATOM   2982 1HG1 VAL A 203      -7.673  25.466  18.167  1.00  0.87           H  
ATOM   2983 2HG1 VAL A 203      -7.770  26.341  19.685  1.00  0.87           H  
ATOM   2984 3HG1 VAL A 203      -7.858  24.568  19.666  1.00  0.87           H  
ATOM   2985 1HG2 VAL A 203      -9.735  24.314  17.247  1.00  0.87           H  
ATOM   2986 2HG2 VAL A 203      -9.848  23.418  18.776  1.00  0.87           H  
ATOM   2987 3HG2 VAL A 203     -11.233  24.354  18.186  1.00  0.87           H  
ATOM   2988  N   MET A 204      -8.816  26.250  22.204  1.00  0.90           N  
ATOM   2989  CA  MET A 204      -8.174  27.250  23.032  1.00  0.90           C  
ATOM   2990  C   MET A 204      -6.711  27.357  22.686  1.00  0.90           C  
ATOM   2991  O   MET A 204      -6.058  26.341  22.465  1.00  0.90           O  
ATOM   2992  CB  MET A 204      -8.242  26.911  24.527  1.00  0.90           C  
ATOM   2993  CG  MET A 204      -9.570  26.887  25.184  1.00  0.90           C  
ATOM   2994  SD  MET A 204      -9.394  26.574  26.985  1.00  0.90           S  
ATOM   2995  CE  MET A 204      -8.641  28.104  27.541  1.00  0.90           C  
ATOM   2996  H   MET A 204      -8.594  25.264  22.314  1.00  0.90           H  
ATOM   2997  HA  MET A 204      -8.637  28.207  22.855  1.00  0.90           H  
ATOM   2998 1HB  MET A 204      -7.789  25.930  24.686  1.00  0.90           H  
ATOM   2999 2HB  MET A 204      -7.631  27.635  25.070  1.00  0.90           H  
ATOM   3000 1HG  MET A 204     -10.053  27.836  25.029  1.00  0.90           H  
ATOM   3001 2HG  MET A 204     -10.192  26.100  24.748  1.00  0.90           H  
ATOM   3002 1HE  MET A 204      -8.470  28.062  28.611  1.00  0.90           H  
ATOM   3003 2HE  MET A 204      -7.691  28.246  27.027  1.00  0.90           H  
ATOM   3004 3HE  MET A 204      -9.301  28.941  27.316  1.00  0.90           H  
ATOM   3005  N   SER A 205      -6.178  28.569  22.731  1.00  0.95           N  
ATOM   3006  CA  SER A 205      -4.733  28.778  22.641  1.00  0.95           C  
ATOM   3007  C   SER A 205      -4.270  29.493  23.879  1.00  0.95           C  
ATOM   3008  O   SER A 205      -4.713  30.608  24.145  1.00  0.95           O  
ATOM   3009  CB  SER A 205      -4.324  29.563  21.419  1.00  0.95           C  
ATOM   3010  OG  SER A 205      -4.581  28.843  20.237  1.00  0.95           O  
ATOM   3011  H   SER A 205      -6.811  29.365  22.836  1.00  0.95           H  
ATOM   3012  HA  SER A 205      -4.232  27.814  22.608  1.00  0.95           H  
ATOM   3013 1HB  SER A 205      -4.856  30.509  21.410  1.00  0.95           H  
ATOM   3014 2HB  SER A 205      -3.262  29.792  21.480  1.00  0.95           H  
ATOM   3015  HG  SER A 205      -3.914  28.171  20.185  1.00  0.95           H  
ATOM   3016  N   VAL A 206      -3.415  28.819  24.649  1.00  1.01           N  
ATOM   3017  CA  VAL A 206      -2.908  29.308  25.922  1.00  1.01           C  
ATOM   3018  C   VAL A 206      -1.407  29.474  25.797  1.00  1.01           C  
ATOM   3019  O   VAL A 206      -0.665  28.485  25.825  1.00  1.01           O  
ATOM   3020  CB  VAL A 206      -3.178  28.253  27.015  1.00  1.01           C  
ATOM   3021  CG1 VAL A 206      -2.704  28.748  28.366  1.00  1.01           C  
ATOM   3022  CG2 VAL A 206      -4.657  27.863  27.019  1.00  1.01           C  
ATOM   3023  H   VAL A 206      -3.081  27.918  24.317  1.00  1.01           H  
ATOM   3024  HA  VAL A 206      -3.361  30.266  26.165  1.00  1.01           H  
ATOM   3025  HB  VAL A 206      -2.593  27.368  26.779  1.00  1.01           H  
ATOM   3026 1HG1 VAL A 206      -2.874  27.976  29.118  1.00  1.01           H  
ATOM   3027 2HG1 VAL A 206      -1.640  28.981  28.320  1.00  1.01           H  
ATOM   3028 3HG1 VAL A 206      -3.251  29.631  28.630  1.00  1.01           H  
ATOM   3029 1HG2 VAL A 206      -4.813  27.102  27.749  1.00  1.01           H  
ATOM   3030 2HG2 VAL A 206      -5.263  28.701  27.260  1.00  1.01           H  
ATOM   3031 3HG2 VAL A 206      -4.939  27.480  26.032  1.00  1.01           H  
ATOM   3032  N   GLY A 207      -0.930  30.700  25.682  1.00  1.06           N  
ATOM   3033  CA  GLY A 207       0.498  30.843  25.464  1.00  1.06           C  
ATOM   3034  C   GLY A 207       0.890  30.101  24.180  1.00  1.06           C  
ATOM   3035  O   GLY A 207       0.306  30.327  23.122  1.00  1.06           O  
ATOM   3036  H   GLY A 207      -1.548  31.506  25.701  1.00  1.06           H  
ATOM   3037 1HA  GLY A 207       0.754  31.899  25.378  1.00  1.06           H  
ATOM   3038 2HA  GLY A 207       1.045  30.437  26.316  1.00  1.06           H  
ATOM   3039  N   ALA A 208       1.879  29.214  24.285  1.00  1.07           N  
ATOM   3040  CA  ALA A 208       2.380  28.437  23.145  1.00  1.07           C  
ATOM   3041  C   ALA A 208       1.613  27.137  22.839  1.00  1.07           C  
ATOM   3042  O   ALA A 208       1.988  26.430  21.902  1.00  1.07           O  
ATOM   3043  CB  ALA A 208       3.832  28.071  23.379  1.00  1.07           C  
ATOM   3044  H   ALA A 208       2.299  29.070  25.192  1.00  1.07           H  
ATOM   3045  HA  ALA A 208       2.312  29.074  22.263  1.00  1.07           H  
ATOM   3046 1HB  ALA A 208       4.215  27.541  22.508  1.00  1.07           H  
ATOM   3047 2HB  ALA A 208       4.417  28.976  23.540  1.00  1.07           H  
ATOM   3048 3HB  ALA A 208       3.902  27.430  24.257  1.00  1.07           H  
ATOM   3049  N   LYS A 209       0.596  26.779  23.630  1.00  1.04           N  
ATOM   3050  CA  LYS A 209      -0.093  25.498  23.395  1.00  1.04           C  
ATOM   3051  C   LYS A 209      -1.567  25.628  23.022  1.00  1.04           C  
ATOM   3052  O   LYS A 209      -2.283  26.482  23.545  1.00  1.04           O  
ATOM   3053  CB  LYS A 209       0.017  24.620  24.638  1.00  1.04           C  
ATOM   3054  CG  LYS A 209       1.438  24.192  24.974  1.00  1.04           C  
ATOM   3055  CD  LYS A 209       1.481  23.269  26.185  1.00  1.04           C  
ATOM   3056  CE  LYS A 209       2.917  22.847  26.500  1.00  1.04           C  
ATOM   3057  NZ  LYS A 209       2.990  21.932  27.671  1.00  1.04           N1+
ATOM   3058  H   LYS A 209       0.291  27.392  24.389  1.00  1.04           H  
ATOM   3059  HA  LYS A 209       0.403  24.989  22.569  1.00  1.04           H  
ATOM   3060 1HB  LYS A 209      -0.377  25.165  25.492  1.00  1.04           H  
ATOM   3061 2HB  LYS A 209      -0.592  23.724  24.508  1.00  1.04           H  
ATOM   3062 1HG  LYS A 209       1.874  23.681  24.114  1.00  1.04           H  
ATOM   3063 2HG  LYS A 209       2.038  25.077  25.187  1.00  1.04           H  
ATOM   3064 1HD  LYS A 209       1.064  23.786  27.053  1.00  1.04           H  
ATOM   3065 2HD  LYS A 209       0.879  22.381  25.992  1.00  1.04           H  
ATOM   3066 1HE  LYS A 209       3.338  22.343  25.631  1.00  1.04           H  
ATOM   3067 2HE  LYS A 209       3.510  23.738  26.712  1.00  1.04           H  
ATOM   3068 1HZ  LYS A 209       3.953  21.681  27.842  1.00  1.04           H  
ATOM   3069 2HZ  LYS A 209       2.613  22.396  28.486  1.00  1.04           H  
ATOM   3070 3HZ  LYS A 209       2.454  21.099  27.480  1.00  1.04           H  
ATOM   3071  N   SER A 210      -2.057  24.727  22.166  1.00  0.99           N  
ATOM   3072  CA  SER A 210      -3.477  24.774  21.835  1.00  0.99           C  
ATOM   3073  C   SER A 210      -4.184  23.461  22.157  1.00  0.99           C  
ATOM   3074  O   SER A 210      -3.578  22.391  22.104  1.00  0.99           O  
ATOM   3075  CB  SER A 210      -3.670  25.119  20.367  1.00  0.99           C  
ATOM   3076  OG  SER A 210      -3.150  26.392  20.046  1.00  0.99           O  
ATOM   3077  H   SER A 210      -1.457  24.028  21.746  1.00  0.99           H  
ATOM   3078  HA  SER A 210      -3.926  25.542  22.440  1.00  0.99           H  
ATOM   3079 1HB  SER A 210      -3.191  24.383  19.766  1.00  0.99           H  
ATOM   3080 2HB  SER A 210      -4.732  25.091  20.131  1.00  0.99           H  
ATOM   3081  HG  SER A 210      -3.837  27.015  20.267  1.00  0.99           H  
ATOM   3082  N   PHE A 211      -5.466  23.559  22.525  1.00  0.95           N  
ATOM   3083  CA  PHE A 211      -6.293  22.387  22.842  1.00  0.95           C  
ATOM   3084  C   PHE A 211      -7.725  22.410  22.298  1.00  0.95           C  
ATOM   3085  O   PHE A 211      -8.347  23.467  22.226  1.00  0.95           O  
ATOM   3086  CB  PHE A 211      -6.384  22.221  24.347  1.00  0.95           C  
ATOM   3087  CG  PHE A 211      -5.110  21.933  25.020  1.00  0.95           C  
ATOM   3088  CD1 PHE A 211      -4.276  22.957  25.456  1.00  0.95           C  
ATOM   3089  CD2 PHE A 211      -4.737  20.625  25.231  1.00  0.95           C  
ATOM   3090  CE1 PHE A 211      -3.092  22.664  26.079  1.00  0.95           C  
ATOM   3091  CE2 PHE A 211      -3.559  20.325  25.851  1.00  0.95           C  
ATOM   3092  CZ  PHE A 211      -2.727  21.347  26.277  1.00  0.95           C  
ATOM   3093  H   PHE A 211      -5.867  24.493  22.559  1.00  0.95           H  
ATOM   3094  HA  PHE A 211      -5.792  21.519  22.428  1.00  0.95           H  
ATOM   3095 1HB  PHE A 211      -6.806  23.127  24.774  1.00  0.95           H  
ATOM   3096 2HB  PHE A 211      -7.062  21.420  24.559  1.00  0.95           H  
ATOM   3097  HD1 PHE A 211      -4.567  23.999  25.297  1.00  0.95           H  
ATOM   3098  HD2 PHE A 211      -5.395  19.822  24.894  1.00  0.95           H  
ATOM   3099  HE1 PHE A 211      -2.442  23.466  26.417  1.00  0.95           H  
ATOM   3100  HE2 PHE A 211      -3.280  19.284  26.007  1.00  0.95           H  
ATOM   3101  HZ  PHE A 211      -1.788  21.116  26.773  1.00  0.95           H  
ATOM   3102  N   LEU A 212      -8.284  21.229  22.006  1.00  0.93           N  
ATOM   3103  CA  LEU A 212      -9.706  21.128  21.661  1.00  0.93           C  
ATOM   3104  C   LEU A 212     -10.434  20.777  22.972  1.00  0.93           C  
ATOM   3105  O   LEU A 212     -10.168  19.737  23.602  1.00  0.93           O  
ATOM   3106  CB  LEU A 212      -9.952  20.071  20.574  1.00  0.93           C  
ATOM   3107  CG  LEU A 212     -11.403  19.918  20.072  1.00  0.93           C  
ATOM   3108  CD1 LEU A 212     -11.800  21.209  19.381  1.00  0.93           C  
ATOM   3109  CD2 LEU A 212     -11.519  18.731  19.099  1.00  0.93           C  
ATOM   3110  H   LEU A 212      -7.712  20.393  22.044  1.00  0.93           H  
ATOM   3111  HA  LEU A 212     -10.069  22.091  21.306  1.00  0.93           H  
ATOM   3112 1HB  LEU A 212      -9.355  20.332  19.718  1.00  0.93           H  
ATOM   3113 2HB  LEU A 212      -9.625  19.114  20.941  1.00  0.93           H  
ATOM   3114  HG  LEU A 212     -12.069  19.762  20.917  1.00  0.93           H  
ATOM   3115 1HD1 LEU A 212     -12.812  21.132  19.026  1.00  0.93           H  
ATOM   3116 2HD1 LEU A 212     -11.723  22.035  20.081  1.00  0.93           H  
ATOM   3117 3HD1 LEU A 212     -11.141  21.384  18.540  1.00  0.93           H  
ATOM   3118 1HD2 LEU A 212     -12.552  18.645  18.752  1.00  0.93           H  
ATOM   3119 2HD2 LEU A 212     -10.863  18.888  18.249  1.00  0.93           H  
ATOM   3120 3HD2 LEU A 212     -11.234  17.812  19.615  1.00  0.93           H  
ATOM   3121  N   VAL A 213     -11.297  21.697  23.409  1.00  0.94           N  
ATOM   3122  CA  VAL A 213     -11.953  21.647  24.715  1.00  0.94           C  
ATOM   3123  C   VAL A 213     -13.479  21.683  24.610  1.00  0.94           C  
ATOM   3124  O   VAL A 213     -14.046  22.486  23.866  1.00  0.94           O  
ATOM   3125  CB  VAL A 213     -11.467  22.866  25.542  1.00  0.94           C  
ATOM   3126  CG1 VAL A 213     -12.083  22.896  26.934  1.00  0.94           C  
ATOM   3127  CG2 VAL A 213      -9.958  22.847  25.616  1.00  0.94           C  
ATOM   3128  H   VAL A 213     -11.485  22.499  22.811  1.00  0.94           H  
ATOM   3129  HA  VAL A 213     -11.653  20.727  25.216  1.00  0.94           H  
ATOM   3130  HB  VAL A 213     -11.787  23.781  25.034  1.00  0.94           H  
ATOM   3131 1HG1 VAL A 213     -11.728  23.780  27.469  1.00  0.94           H  
ATOM   3132 2HG1 VAL A 213     -13.150  22.937  26.857  1.00  0.94           H  
ATOM   3133 3HG1 VAL A 213     -11.789  22.000  27.480  1.00  0.94           H  
ATOM   3134 1HG2 VAL A 213      -9.632  23.708  26.160  1.00  0.94           H  
ATOM   3135 2HG2 VAL A 213      -9.634  21.949  26.118  1.00  0.94           H  
ATOM   3136 3HG2 VAL A 213      -9.536  22.879  24.620  1.00  0.94           H  
ATOM   3137  N   HIS A 214     -14.173  20.817  25.343  1.00  0.99           N  
ATOM   3138  CA  HIS A 214     -15.633  20.862  25.266  1.00  0.99           C  
ATOM   3139  C   HIS A 214     -16.079  22.252  25.700  1.00  0.99           C  
ATOM   3140  O   HIS A 214     -15.535  22.820  26.659  1.00  0.99           O  
ATOM   3141  CB  HIS A 214     -16.288  19.779  26.120  1.00  0.99           C  
ATOM   3142  CG  HIS A 214     -17.768  19.609  25.864  1.00  0.99           C  
ATOM   3143  CD2 HIS A 214     -18.433  18.664  25.156  1.00  0.99           C  
ATOM   3144  ND1 HIS A 214     -18.736  20.469  26.370  1.00  0.99           N  
ATOM   3145  CE1 HIS A 214     -19.934  20.045  25.974  1.00  0.99           C  
ATOM   3146  NE2 HIS A 214     -19.771  18.953  25.245  1.00  0.99           N  
ATOM   3147  H   HIS A 214     -13.701  20.150  25.939  1.00  0.99           H  
ATOM   3148  HA  HIS A 214     -15.964  20.718  24.240  1.00  0.99           H  
ATOM   3149 1HB  HIS A 214     -15.800  18.823  25.925  1.00  0.99           H  
ATOM   3150 2HB  HIS A 214     -16.147  20.012  27.173  1.00  0.99           H  
ATOM   3151  HD2 HIS A 214     -17.987  17.826  24.618  1.00  0.99           H  
ATOM   3152  HE1 HIS A 214     -20.891  20.505  26.210  1.00  0.99           H  
ATOM   3153  HE2 HIS A 214     -20.511  18.412  24.816  1.00  0.99           H  
ATOM   3154  N   ARG A 215     -17.088  22.783  25.024  1.00  1.05           N  
ATOM   3155  CA  ARG A 215     -17.565  24.123  25.307  1.00  1.05           C  
ATOM   3156  C   ARG A 215     -18.027  24.329  26.738  1.00  1.05           C  
ATOM   3157  O   ARG A 215     -17.794  25.401  27.300  1.00  1.05           O  
ATOM   3158  CB  ARG A 215     -18.712  24.487  24.371  1.00  1.05           C  
ATOM   3159  CG  ARG A 215     -18.307  24.683  22.937  1.00  1.05           C  
ATOM   3160  CD  ARG A 215     -19.415  24.979  22.029  1.00  1.05           C  
ATOM   3161  NE  ARG A 215     -19.954  26.279  22.274  1.00  1.05           N  
ATOM   3162  CZ  ARG A 215     -21.028  26.808  21.683  1.00  1.05           C  
ATOM   3163  NH1 ARG A 215     -21.711  26.128  20.776  1.00  1.05           N1+
ATOM   3164  NH2 ARG A 215     -21.371  28.035  22.023  1.00  1.05           N  
ATOM   3165  H   ARG A 215     -17.503  22.254  24.264  1.00  1.05           H  
ATOM   3166  HA  ARG A 215     -16.743  24.797  25.123  1.00  1.05           H  
ATOM   3167 1HB  ARG A 215     -19.466  23.698  24.398  1.00  1.05           H  
ATOM   3168 2HB  ARG A 215     -19.179  25.405  24.698  1.00  1.05           H  
ATOM   3169 1HG  ARG A 215     -17.672  25.480  22.845  1.00  1.05           H  
ATOM   3170 2HG  ARG A 215     -17.782  23.859  22.626  1.00  1.05           H  
ATOM   3171 1HD  ARG A 215     -19.045  24.948  21.004  1.00  1.05           H  
ATOM   3172 2HD  ARG A 215     -20.207  24.253  22.161  1.00  1.05           H  
ATOM   3173  HE  ARG A 215     -19.476  26.855  22.951  1.00  1.05           H  
ATOM   3174 1HH1 ARG A 215     -21.405  25.178  20.498  1.00  1.05           H  
ATOM   3175 2HH1 ARG A 215     -22.514  26.544  20.332  1.00  1.05           H  
ATOM   3176 1HH2 ARG A 215     -20.785  28.528  22.704  1.00  1.05           H  
ATOM   3177 2HH2 ARG A 215     -22.170  28.481  21.600  1.00  1.05           H  
ATOM   3178  N   GLU A 216     -18.665  23.335  27.358  1.00  1.10           N  
ATOM   3179  CA  GLU A 216     -19.115  23.579  28.722  1.00  1.10           C  
ATOM   3180  C   GLU A 216     -17.929  23.739  29.665  1.00  1.10           C  
ATOM   3181  O   GLU A 216     -17.926  24.625  30.517  1.00  1.10           O  
ATOM   3182  CB  GLU A 216     -20.066  22.482  29.198  1.00  1.10           C  
ATOM   3183  CG  GLU A 216     -21.435  22.515  28.505  1.00  1.10           C  
ATOM   3184  CD  GLU A 216     -22.367  21.399  28.932  1.00  1.10           C  
ATOM   3185  OE1 GLU A 216     -21.963  20.563  29.705  1.00  1.10           O  
ATOM   3186  OE2 GLU A 216     -23.485  21.386  28.471  1.00  1.10           O1-
ATOM   3187  H   GLU A 216     -18.806  22.428  26.908  1.00  1.10           H  
ATOM   3188  HA  GLU A 216     -19.668  24.513  28.738  1.00  1.10           H  
ATOM   3189 1HB  GLU A 216     -19.616  21.507  29.016  1.00  1.10           H  
ATOM   3190 2HB  GLU A 216     -20.224  22.576  30.275  1.00  1.10           H  
ATOM   3191 1HG  GLU A 216     -21.909  23.468  28.738  1.00  1.10           H  
ATOM   3192 2HG  GLU A 216     -21.285  22.479  27.431  1.00  1.10           H  
ATOM   3193  N   TRP A 217     -16.886  22.928  29.475  1.00  1.13           N  
ATOM   3194  CA  TRP A 217     -15.731  23.013  30.357  1.00  1.13           C  
ATOM   3195  C   TRP A 217     -15.117  24.389  30.256  1.00  1.13           C  
ATOM   3196  O   TRP A 217     -14.801  25.022  31.261  1.00  1.13           O  
ATOM   3197  CB  TRP A 217     -14.668  21.979  30.031  1.00  1.13           C  
ATOM   3198  CG  TRP A 217     -13.551  22.046  31.006  1.00  1.13           C  
ATOM   3199  CD1 TRP A 217     -12.289  22.519  30.815  1.00  1.13           C  
ATOM   3200  CD2 TRP A 217     -13.619  21.629  32.385  1.00  1.13           C  
ATOM   3201  CE2 TRP A 217     -12.375  21.870  32.944  1.00  1.13           C  
ATOM   3202  CE3 TRP A 217     -14.632  21.076  33.177  1.00  1.13           C  
ATOM   3203  NE1 TRP A 217     -11.575  22.414  31.971  1.00  1.13           N  
ATOM   3204  CZ2 TRP A 217     -12.100  21.572  34.277  1.00  1.13           C  
ATOM   3205  CZ3 TRP A 217     -14.357  20.783  34.505  1.00  1.13           C  
ATOM   3206  CH2 TRP A 217     -13.120  21.024  35.038  1.00  1.13           C  
ATOM   3207  H   TRP A 217     -16.912  22.246  28.729  1.00  1.13           H  
ATOM   3208  HA  TRP A 217     -16.066  22.858  31.382  1.00  1.13           H  
ATOM   3209 1HB  TRP A 217     -15.102  20.980  30.056  1.00  1.13           H  
ATOM   3210 2HB  TRP A 217     -14.279  22.150  29.028  1.00  1.13           H  
ATOM   3211  HD1 TRP A 217     -11.905  22.922  29.883  1.00  1.13           H  
ATOM   3212  HE1 TRP A 217     -10.614  22.691  32.091  1.00  1.13           H  
ATOM   3213  HE3 TRP A 217     -15.619  20.876  32.759  1.00  1.13           H  
ATOM   3214  HZ2 TRP A 217     -11.134  21.747  34.727  1.00  1.13           H  
ATOM   3215  HZ3 TRP A 217     -15.152  20.346  35.111  1.00  1.13           H  
ATOM   3216  HH2 TRP A 217     -12.935  20.779  36.082  1.00  1.13           H  
ATOM   3217  N   PHE A 218     -14.959  24.857  29.027  1.00  1.12           N  
ATOM   3218  CA  PHE A 218     -14.400  26.172  28.778  1.00  1.12           C  
ATOM   3219  C   PHE A 218     -15.193  27.240  29.518  1.00  1.12           C  
ATOM   3220  O   PHE A 218     -14.639  28.045  30.263  1.00  1.12           O  
ATOM   3221  CB  PHE A 218     -14.459  26.445  27.296  1.00  1.12           C  
ATOM   3222  CG  PHE A 218     -14.024  27.781  26.831  1.00  1.12           C  
ATOM   3223  CD1 PHE A 218     -12.721  28.062  26.627  1.00  1.12           C  
ATOM   3224  CD2 PHE A 218     -14.956  28.742  26.558  1.00  1.12           C  
ATOM   3225  CE1 PHE A 218     -12.332  29.287  26.137  1.00  1.12           C  
ATOM   3226  CE2 PHE A 218     -14.606  29.943  26.063  1.00  1.12           C  
ATOM   3227  CZ  PHE A 218     -13.278  30.227  25.844  1.00  1.12           C  
ATOM   3228  H   PHE A 218     -15.245  24.274  28.234  1.00  1.12           H  
ATOM   3229  HA  PHE A 218     -13.366  26.185  29.123  1.00  1.12           H  
ATOM   3230 1HB  PHE A 218     -13.862  25.694  26.775  1.00  1.12           H  
ATOM   3231 2HB  PHE A 218     -15.480  26.302  26.968  1.00  1.12           H  
ATOM   3232  HD1 PHE A 218     -12.008  27.300  26.846  1.00  1.12           H  
ATOM   3233  HD2 PHE A 218     -15.998  28.517  26.730  1.00  1.12           H  
ATOM   3234  HE1 PHE A 218     -11.282  29.508  25.974  1.00  1.12           H  
ATOM   3235  HE2 PHE A 218     -15.382  30.666  25.845  1.00  1.12           H  
ATOM   3236  HZ  PHE A 218     -12.975  31.192  25.450  1.00  1.12           H  
ATOM   3237  N   MET A 219     -16.513  27.220  29.348  1.00  1.08           N  
ATOM   3238  CA  MET A 219     -17.375  28.225  29.952  1.00  1.08           C  
ATOM   3239  C   MET A 219     -17.369  28.168  31.479  1.00  1.08           C  
ATOM   3240  O   MET A 219     -17.565  29.194  32.135  1.00  1.08           O  
ATOM   3241  CB  MET A 219     -18.783  28.091  29.388  1.00  1.08           C  
ATOM   3242  CG  MET A 219     -18.875  28.519  27.927  1.00  1.08           C  
ATOM   3243  SD  MET A 219     -20.548  28.583  27.280  1.00  1.08           S  
ATOM   3244  CE  MET A 219     -20.922  26.838  27.128  1.00  1.08           C  
ATOM   3245  H   MET A 219     -16.934  26.508  28.749  1.00  1.08           H  
ATOM   3246  HA  MET A 219     -16.991  29.201  29.665  1.00  1.08           H  
ATOM   3247 1HB  MET A 219     -19.095  27.045  29.458  1.00  1.08           H  
ATOM   3248 2HB  MET A 219     -19.478  28.686  29.979  1.00  1.08           H  
ATOM   3249 1HG  MET A 219     -18.420  29.502  27.811  1.00  1.08           H  
ATOM   3250 2HG  MET A 219     -18.309  27.819  27.331  1.00  1.08           H  
ATOM   3251 1HE  MET A 219     -21.926  26.713  26.728  1.00  1.08           H  
ATOM   3252 2HE  MET A 219     -20.208  26.375  26.467  1.00  1.08           H  
ATOM   3253 3HE  MET A 219     -20.863  26.373  28.107  1.00  1.08           H  
ATOM   3254  N   ASP A 220     -17.099  26.988  32.043  1.00  1.01           N  
ATOM   3255  CA  ASP A 220     -17.038  26.805  33.488  1.00  1.01           C  
ATOM   3256  C   ASP A 220     -15.695  27.232  34.109  1.00  1.01           C  
ATOM   3257  O   ASP A 220     -15.551  27.198  35.334  1.00  1.01           O  
ATOM   3258  CB  ASP A 220     -17.321  25.346  33.874  1.00  1.01           C  
ATOM   3259  CG  ASP A 220     -18.793  24.910  33.668  1.00  1.01           C  
ATOM   3260  OD1 ASP A 220     -19.664  25.755  33.678  1.00  1.01           O  
ATOM   3261  OD2 ASP A 220     -19.029  23.728  33.551  1.00  1.01           O1-
ATOM   3262  H   ASP A 220     -16.973  26.170  31.446  1.00  1.01           H  
ATOM   3263  HA  ASP A 220     -17.816  27.422  33.932  1.00  1.01           H  
ATOM   3264 1HB  ASP A 220     -16.686  24.697  33.264  1.00  1.01           H  
ATOM   3265 2HB  ASP A 220     -17.047  25.184  34.914  1.00  1.01           H  
ATOM   3266  N   LEU A 221     -14.701  27.612  33.300  1.00  0.93           N  
ATOM   3267  CA  LEU A 221     -13.426  28.027  33.879  1.00  0.93           C  
ATOM   3268  C   LEU A 221     -13.696  29.274  34.730  1.00  0.93           C  
ATOM   3269  O   LEU A 221     -14.426  30.170  34.306  1.00  0.93           O  
ATOM   3270  CB  LEU A 221     -12.409  28.341  32.764  1.00  0.93           C  
ATOM   3271  CG  LEU A 221     -11.928  27.143  31.879  1.00  0.93           C  
ATOM   3272  CD1 LEU A 221     -11.103  27.699  30.703  1.00  0.93           C  
ATOM   3273  CD2 LEU A 221     -11.103  26.151  32.714  1.00  0.93           C  
ATOM   3274  H   LEU A 221     -14.822  27.638  32.284  1.00  0.93           H  
ATOM   3275  HA  LEU A 221     -13.042  27.229  34.514  1.00  0.93           H  
ATOM   3276 1HB  LEU A 221     -12.879  29.034  32.093  1.00  0.93           H  
ATOM   3277 2HB  LEU A 221     -11.534  28.820  33.202  1.00  0.93           H  
ATOM   3278  HG  LEU A 221     -12.792  26.626  31.475  1.00  0.93           H  
ATOM   3279 1HD1 LEU A 221     -10.778  26.875  30.067  1.00  0.93           H  
ATOM   3280 2HD1 LEU A 221     -11.728  28.383  30.120  1.00  0.93           H  
ATOM   3281 3HD1 LEU A 221     -10.235  28.232  31.082  1.00  0.93           H  
ATOM   3282 1HD2 LEU A 221     -10.782  25.324  32.078  1.00  0.93           H  
ATOM   3283 2HD2 LEU A 221     -10.228  26.653  33.124  1.00  0.93           H  
ATOM   3284 3HD2 LEU A 221     -11.717  25.764  33.528  1.00  0.93           H  
ATOM   3285  N   ASN A 222     -13.096  29.355  35.923  1.00  0.86           N  
ATOM   3286  CA  ASN A 222     -13.343  30.500  36.815  1.00  0.86           C  
ATOM   3287  C   ASN A 222     -12.340  31.629  36.677  1.00  0.86           C  
ATOM   3288  O   ASN A 222     -12.326  32.561  37.481  1.00  0.86           O  
ATOM   3289  CB  ASN A 222     -13.333  30.045  38.259  1.00  0.86           C  
ATOM   3290  CG  ASN A 222     -11.960  29.554  38.687  1.00  0.86           C  
ATOM   3291  ND2 ASN A 222     -11.712  29.550  39.973  1.00  0.86           N  
ATOM   3292  OD1 ASN A 222     -11.128  29.186  37.845  1.00  0.86           O  
ATOM   3293  H   ASN A 222     -12.499  28.602  36.234  1.00  0.86           H  
ATOM   3294  HA  ASN A 222     -14.325  30.908  36.577  1.00  0.86           H  
ATOM   3295 1HB  ASN A 222     -13.637  30.869  38.906  1.00  0.86           H  
ATOM   3296 2HB  ASN A 222     -14.056  29.238  38.390  1.00  0.86           H  
ATOM   3297 1HD2 ASN A 222     -10.823  29.237  40.310  1.00  0.86           H  
ATOM   3298 2HD2 ASN A 222     -12.410  29.858  40.618  1.00  0.86           H  
ATOM   3299  N   LEU A 223     -11.531  31.563  35.649  1.00  0.80           N  
ATOM   3300  CA  LEU A 223     -10.520  32.565  35.410  1.00  0.80           C  
ATOM   3301  C   LEU A 223     -11.194  33.769  34.777  1.00  0.80           C  
ATOM   3302  O   LEU A 223     -12.254  33.595  34.175  1.00  0.80           O  
ATOM   3303  CB  LEU A 223      -9.429  31.947  34.555  1.00  0.80           C  
ATOM   3304  CG  LEU A 223      -8.740  30.798  35.225  1.00  0.80           C  
ATOM   3305  CD1 LEU A 223      -7.766  30.199  34.290  1.00  0.80           C  
ATOM   3306  CD2 LEU A 223      -8.066  31.314  36.455  1.00  0.80           C  
ATOM   3307  H   LEU A 223     -11.617  30.774  35.024  1.00  0.80           H  
ATOM   3308  HA  LEU A 223     -10.093  32.829  36.364  1.00  0.80           H  
ATOM   3309 1HB  LEU A 223      -9.864  31.559  33.656  1.00  0.80           H  
ATOM   3310 2HB  LEU A 223      -8.687  32.694  34.295  1.00  0.80           H  
ATOM   3311  HG  LEU A 223      -9.469  30.034  35.500  1.00  0.80           H  
ATOM   3312 1HD1 LEU A 223      -7.247  29.368  34.770  1.00  0.80           H  
ATOM   3313 2HD1 LEU A 223      -8.284  29.844  33.400  1.00  0.80           H  
ATOM   3314 3HD1 LEU A 223      -7.064  30.972  34.028  1.00  0.80           H  
ATOM   3315 1HD2 LEU A 223      -7.561  30.497  36.966  1.00  0.80           H  
ATOM   3316 2HD2 LEU A 223      -7.344  32.079  36.168  1.00  0.80           H  
ATOM   3317 3HD2 LEU A 223      -8.805  31.741  37.105  1.00  0.80           H  
ATOM   3318  N   PRO A 224     -10.661  34.995  34.894  1.00  0.77           N  
ATOM   3319  CA  PRO A 224     -11.275  36.178  34.355  1.00  0.77           C  
ATOM   3320  C   PRO A 224     -11.462  36.010  32.875  1.00  0.77           C  
ATOM   3321  O   PRO A 224     -10.627  35.400  32.203  1.00  0.77           O  
ATOM   3322  CB  PRO A 224     -10.263  37.279  34.642  1.00  0.77           C  
ATOM   3323  CG  PRO A 224      -9.474  36.779  35.787  1.00  0.77           C  
ATOM   3324  CD  PRO A 224      -9.379  35.253  35.559  1.00  0.77           C  
ATOM   3325  HA  PRO A 224     -12.221  36.341  34.869  1.00  0.77           H  
ATOM   3326 1HB  PRO A 224      -9.662  37.477  33.752  1.00  0.77           H  
ATOM   3327 2HB  PRO A 224     -10.810  38.204  34.861  1.00  0.77           H  
ATOM   3328 1HG  PRO A 224      -8.521  37.300  35.769  1.00  0.77           H  
ATOM   3329 2HG  PRO A 224      -9.950  37.036  36.741  1.00  0.77           H  
ATOM   3330 1HD  PRO A 224      -8.550  35.026  34.891  1.00  0.77           H  
ATOM   3331 2HD  PRO A 224      -9.277  34.756  36.510  1.00  0.77           H  
ATOM   3332  N   TRP A 225     -12.536  36.578  32.348  1.00  0.76           N  
ATOM   3333  CA  TRP A 225     -12.768  36.434  30.918  1.00  0.76           C  
ATOM   3334  C   TRP A 225     -13.386  37.620  30.220  1.00  0.76           C  
ATOM   3335  O   TRP A 225     -14.012  38.480  30.826  1.00  0.76           O  
ATOM   3336  CB  TRP A 225     -13.598  35.202  30.624  1.00  0.76           C  
ATOM   3337  CG  TRP A 225     -14.948  35.151  31.261  1.00  0.76           C  
ATOM   3338  CD1 TRP A 225     -15.240  34.615  32.472  1.00  0.76           C  
ATOM   3339  CD2 TRP A 225     -16.205  35.634  30.724  1.00  0.76           C  
ATOM   3340  CE2 TRP A 225     -17.191  35.339  31.668  1.00  0.76           C  
ATOM   3341  CE3 TRP A 225     -16.568  36.274  29.539  1.00  0.76           C  
ATOM   3342  NE1 TRP A 225     -16.589  34.722  32.724  1.00  0.76           N  
ATOM   3343  CZ2 TRP A 225     -18.521  35.659  31.463  1.00  0.76           C  
ATOM   3344  CZ3 TRP A 225     -17.899  36.594  29.333  1.00  0.76           C  
ATOM   3345  CH2 TRP A 225     -18.852  36.293  30.269  1.00  0.76           C  
ATOM   3346  H   TRP A 225     -13.166  37.095  32.958  1.00  0.76           H  
ATOM   3347  HA  TRP A 225     -11.805  36.271  30.464  1.00  0.76           H  
ATOM   3348 1HB  TRP A 225     -13.713  35.110  29.555  1.00  0.76           H  
ATOM   3349 2HB  TRP A 225     -13.053  34.366  30.947  1.00  0.76           H  
ATOM   3350  HD1 TRP A 225     -14.511  34.157  33.144  1.00  0.76           H  
ATOM   3351  HE1 TRP A 225     -17.055  34.389  33.553  1.00  0.76           H  
ATOM   3352  HE3 TRP A 225     -15.818  36.508  28.794  1.00  0.76           H  
ATOM   3353  HZ2 TRP A 225     -19.292  35.427  32.197  1.00  0.76           H  
ATOM   3354  HZ3 TRP A 225     -18.170  37.087  28.409  1.00  0.76           H  
ATOM   3355  HH2 TRP A 225     -19.890  36.557  30.075  1.00  0.76           H  
ATOM   3356  N   SER A 226     -13.217  37.650  28.913  1.00  0.78           N  
ATOM   3357  CA  SER A 226     -13.740  38.736  28.119  1.00  0.78           C  
ATOM   3358  C   SER A 226     -14.365  38.221  26.830  1.00  0.78           C  
ATOM   3359  O   SER A 226     -13.714  37.550  26.027  1.00  0.78           O  
ATOM   3360  CB  SER A 226     -12.599  39.690  27.815  1.00  0.78           C  
ATOM   3361  OG  SER A 226     -13.010  40.754  27.032  1.00  0.78           O  
ATOM   3362  H   SER A 226     -12.672  36.907  28.479  1.00  0.78           H  
ATOM   3363  HA  SER A 226     -14.506  39.260  28.691  1.00  0.78           H  
ATOM   3364 1HB  SER A 226     -12.187  40.068  28.744  1.00  0.78           H  
ATOM   3365 2HB  SER A 226     -11.807  39.146  27.305  1.00  0.78           H  
ATOM   3366  HG  SER A 226     -13.434  41.383  27.660  1.00  0.78           H  
ATOM   3367  N   SER A 227     -15.656  38.481  26.645  1.00  0.82           N  
ATOM   3368  CA  SER A 227     -16.325  38.019  25.432  1.00  0.82           C  
ATOM   3369  C   SER A 227     -15.648  38.678  24.248  1.00  0.82           C  
ATOM   3370  O   SER A 227     -15.294  39.857  24.329  1.00  0.82           O  
ATOM   3371  CB  SER A 227     -17.795  38.369  25.456  1.00  0.82           C  
ATOM   3372  OG  SER A 227     -18.418  38.014  24.257  1.00  0.82           O  
ATOM   3373  H   SER A 227     -16.161  39.020  27.334  1.00  0.82           H  
ATOM   3374  HA  SER A 227     -16.213  36.938  25.342  1.00  0.82           H  
ATOM   3375 1HB  SER A 227     -18.278  37.861  26.279  1.00  0.82           H  
ATOM   3376 2HB  SER A 227     -17.904  39.440  25.621  1.00  0.82           H  
ATOM   3377  HG  SER A 227     -17.878  38.408  23.548  1.00  0.82           H  
ATOM   3378  N   ALA A 228     -15.469  37.952  23.161  1.00  0.86           N  
ATOM   3379  CA  ALA A 228     -14.804  38.549  22.021  1.00  0.86           C  
ATOM   3380  C   ALA A 228     -15.554  39.791  21.585  1.00  0.86           C  
ATOM   3381  O   ALA A 228     -16.785  39.817  21.564  1.00  0.86           O  
ATOM   3382  CB  ALA A 228     -14.700  37.560  20.887  1.00  0.86           C  
ATOM   3383  H   ALA A 228     -15.772  36.979  23.125  1.00  0.86           H  
ATOM   3384  HA  ALA A 228     -13.799  38.844  22.326  1.00  0.86           H  
ATOM   3385 1HB  ALA A 228     -14.182  38.013  20.044  1.00  0.86           H  
ATOM   3386 2HB  ALA A 228     -14.140  36.690  21.222  1.00  0.86           H  
ATOM   3387 3HB  ALA A 228     -15.695  37.250  20.575  1.00  0.86           H  
ATOM   3388  N   GLY A 229     -14.796  40.826  21.237  1.00  0.89           N  
ATOM   3389  CA  GLY A 229     -15.340  42.106  20.796  1.00  0.89           C  
ATOM   3390  C   GLY A 229     -15.456  43.111  21.950  1.00  0.89           C  
ATOM   3391  O   GLY A 229     -15.635  44.309  21.717  1.00  0.89           O  
ATOM   3392  H   GLY A 229     -13.792  40.725  21.286  1.00  0.89           H  
ATOM   3393 1HA  GLY A 229     -14.700  42.520  20.017  1.00  0.89           H  
ATOM   3394 2HA  GLY A 229     -16.322  41.949  20.350  1.00  0.89           H  
ATOM   3395  N   SER A 230     -15.331  42.625  23.185  1.00  0.90           N  
ATOM   3396  CA  SER A 230     -15.399  43.466  24.373  1.00  0.90           C  
ATOM   3397  C   SER A 230     -14.031  43.998  24.740  1.00  0.90           C  
ATOM   3398  O   SER A 230     -13.003  43.417  24.388  1.00  0.90           O  
ATOM   3399  CB  SER A 230     -15.962  42.738  25.570  1.00  0.90           C  
ATOM   3400  OG  SER A 230     -15.987  43.587  26.702  1.00  0.90           O  
ATOM   3401  H   SER A 230     -15.205  41.620  23.327  1.00  0.90           H  
ATOM   3402  HA  SER A 230     -16.046  44.316  24.155  1.00  0.90           H  
ATOM   3403 1HB  SER A 230     -16.963  42.375  25.349  1.00  0.90           H  
ATOM   3404 2HB  SER A 230     -15.340  41.871  25.787  1.00  0.90           H  
ATOM   3405  HG  SER A 230     -16.261  43.025  27.442  1.00  0.90           H  
ATOM   3406  N   THR A 231     -14.029  45.122  25.438  1.00  0.89           N  
ATOM   3407  CA  THR A 231     -12.806  45.720  25.946  1.00  0.89           C  
ATOM   3408  C   THR A 231     -12.678  45.552  27.465  1.00  0.89           C  
ATOM   3409  O   THR A 231     -11.751  46.088  28.077  1.00  0.89           O  
ATOM   3410  CB  THR A 231     -12.742  47.206  25.575  1.00  0.89           C  
ATOM   3411  CG2 THR A 231     -12.782  47.357  24.062  1.00  0.89           C  
ATOM   3412  OG1 THR A 231     -13.862  47.894  26.145  1.00  0.89           O  
ATOM   3413  H   THR A 231     -14.918  45.549  25.659  1.00  0.89           H  
ATOM   3414  HA  THR A 231     -11.958  45.216  25.484  1.00  0.89           H  
ATOM   3415  HB  THR A 231     -11.821  47.638  25.963  1.00  0.89           H  
ATOM   3416  HG1 THR A 231     -13.838  47.801  27.103  1.00  0.89           H  
ATOM   3417 1HG2 THR A 231     -12.736  48.413  23.801  1.00  0.89           H  
ATOM   3418 2HG2 THR A 231     -11.931  46.836  23.623  1.00  0.89           H  
ATOM   3419 3HG2 THR A 231     -13.707  46.927  23.677  1.00  0.89           H  
ATOM   3420  N   THR A 232     -13.617  44.818  28.071  1.00  0.85           N  
ATOM   3421  CA  THR A 232     -13.615  44.622  29.521  1.00  0.85           C  
ATOM   3422  C   THR A 232     -13.527  43.153  29.915  1.00  0.85           C  
ATOM   3423  O   THR A 232     -13.802  42.263  29.104  1.00  0.85           O  
ATOM   3424  CB  THR A 232     -14.878  45.231  30.157  1.00  0.85           C  
ATOM   3425  CG2 THR A 232     -14.981  46.703  29.801  1.00  0.85           C  
ATOM   3426  OG1 THR A 232     -16.049  44.550  29.674  1.00  0.85           O  
ATOM   3427  H   THR A 232     -14.353  44.396  27.511  1.00  0.85           H  
ATOM   3428  HA  THR A 232     -12.744  45.126  29.938  1.00  0.85           H  
ATOM   3429  HB  THR A 232     -14.827  45.119  31.241  1.00  0.85           H  
ATOM   3430  HG1 THR A 232     -16.794  44.746  30.251  1.00  0.85           H  
ATOM   3431 1HG2 THR A 232     -15.875  47.122  30.249  1.00  0.85           H  
ATOM   3432 2HG2 THR A 232     -14.100  47.229  30.172  1.00  0.85           H  
ATOM   3433 3HG2 THR A 232     -15.041  46.813  28.722  1.00  0.85           H  
ATOM   3434  N   TRP A 233     -13.192  42.923  31.187  1.00  0.80           N  
ATOM   3435  CA  TRP A 233     -13.075  41.579  31.751  1.00  0.80           C  
ATOM   3436  C   TRP A 233     -14.117  41.315  32.847  1.00  0.80           C  
ATOM   3437  O   TRP A 233     -14.516  42.231  33.569  1.00  0.80           O  
ATOM   3438  CB  TRP A 233     -11.663  41.388  32.326  1.00  0.80           C  
ATOM   3439  CG  TRP A 233     -10.546  41.383  31.285  1.00  0.80           C  
ATOM   3440  CD1 TRP A 233      -9.890  42.471  30.780  1.00  0.80           C  
ATOM   3441  CD2 TRP A 233      -9.955  40.226  30.635  1.00  0.80           C  
ATOM   3442  CE2 TRP A 233      -8.972  40.696  29.763  1.00  0.80           C  
ATOM   3443  CE3 TRP A 233     -10.179  38.874  30.722  1.00  0.80           C  
ATOM   3444  NE1 TRP A 233      -8.940  42.068  29.863  1.00  0.80           N  
ATOM   3445  CZ2 TRP A 233      -8.213  39.829  28.973  1.00  0.80           C  
ATOM   3446  CZ3 TRP A 233      -9.442  38.012  29.934  1.00  0.80           C  
ATOM   3447  CH2 TRP A 233      -8.482  38.466  29.082  1.00  0.80           C  
ATOM   3448  H   TRP A 233     -12.992  43.716  31.776  1.00  0.80           H  
ATOM   3449  HA  TRP A 233     -13.228  40.855  30.954  1.00  0.80           H  
ATOM   3450 1HB  TRP A 233     -11.452  42.185  33.026  1.00  0.80           H  
ATOM   3451 2HB  TRP A 233     -11.628  40.443  32.874  1.00  0.80           H  
ATOM   3452  HD1 TRP A 233     -10.086  43.507  31.057  1.00  0.80           H  
ATOM   3453  HE1 TRP A 233      -8.325  42.683  29.347  1.00  0.80           H  
ATOM   3454  HE3 TRP A 233     -10.932  38.508  31.398  1.00  0.80           H  
ATOM   3455  HZ2 TRP A 233      -7.443  40.187  28.293  1.00  0.80           H  
ATOM   3456  HZ3 TRP A 233      -9.648  36.958  30.018  1.00  0.80           H  
ATOM   3457  HH2 TRP A 233      -7.917  37.746  28.485  1.00  0.80           H  
ATOM   3458  N   ARG A 234     -14.545  40.055  32.947  1.00  0.76           N  
ATOM   3459  CA  ARG A 234     -15.495  39.520  33.923  1.00  0.76           C  
ATOM   3460  C   ARG A 234     -14.742  38.643  34.908  1.00  0.76           C  
ATOM   3461  O   ARG A 234     -13.731  38.064  34.538  1.00  0.76           O  
ATOM   3462  CB  ARG A 234     -16.530  38.669  33.207  1.00  0.76           C  
ATOM   3463  CG  ARG A 234     -17.295  39.377  32.102  1.00  0.76           C  
ATOM   3464  CD  ARG A 234     -18.216  40.406  32.618  1.00  0.76           C  
ATOM   3465  NE  ARG A 234     -19.251  39.824  33.463  1.00  0.76           N  
ATOM   3466  CZ  ARG A 234     -20.394  39.273  33.001  1.00  0.76           C  
ATOM   3467  NH1 ARG A 234     -20.630  39.234  31.708  1.00  0.76           N1+
ATOM   3468  NH2 ARG A 234     -21.279  38.771  33.846  1.00  0.76           N  
ATOM   3469  H   ARG A 234     -14.188  39.402  32.268  1.00  0.76           H  
ATOM   3470  HA  ARG A 234     -15.975  40.344  34.453  1.00  0.76           H  
ATOM   3471 1HB  ARG A 234     -16.022  37.826  32.748  1.00  0.76           H  
ATOM   3472 2HB  ARG A 234     -17.248  38.269  33.918  1.00  0.76           H  
ATOM   3473 1HG  ARG A 234     -16.586  39.848  31.419  1.00  0.76           H  
ATOM   3474 2HG  ARG A 234     -17.883  38.655  31.559  1.00  0.76           H  
ATOM   3475 1HD  ARG A 234     -17.653  41.131  33.211  1.00  0.76           H  
ATOM   3476 2HD  ARG A 234     -18.698  40.914  31.786  1.00  0.76           H  
ATOM   3477  HE  ARG A 234     -19.105  39.837  34.464  1.00  0.76           H  
ATOM   3478 1HH1 ARG A 234     -19.956  39.617  31.061  1.00  0.76           H  
ATOM   3479 2HH1 ARG A 234     -21.484  38.822  31.363  1.00  0.76           H  
ATOM   3480 1HH2 ARG A 234     -21.103  38.800  34.840  1.00  0.76           H  
ATOM   3481 2HH2 ARG A 234     -22.132  38.360  33.496  1.00  0.76           H  
ATOM   3482  N   ASN A 235     -15.232  38.505  36.149  1.00  0.72           N  
ATOM   3483  CA  ASN A 235     -14.558  37.666  37.166  1.00  0.72           C  
ATOM   3484  C   ASN A 235     -13.093  38.063  37.342  1.00  0.72           C  
ATOM   3485  O   ASN A 235     -12.221  37.232  37.584  1.00  0.72           O  
ATOM   3486  CB  ASN A 235     -14.650  36.178  36.852  1.00  0.72           C  
ATOM   3487  CG  ASN A 235     -16.032  35.641  36.924  1.00  0.72           C  
ATOM   3488  ND2 ASN A 235     -16.291  34.614  36.161  1.00  0.72           N  
ATOM   3489  OD1 ASN A 235     -16.872  36.134  37.687  1.00  0.72           O  
ATOM   3490  H   ASN A 235     -16.080  38.993  36.401  1.00  0.72           H  
ATOM   3491  HA  ASN A 235     -15.047  37.834  38.127  1.00  0.72           H  
ATOM   3492 1HB  ASN A 235     -14.266  35.974  35.855  1.00  0.72           H  
ATOM   3493 2HB  ASN A 235     -14.020  35.621  37.554  1.00  0.72           H  
ATOM   3494 1HD2 ASN A 235     -17.198  34.195  36.176  1.00  0.72           H  
ATOM   3495 2HD2 ASN A 235     -15.567  34.236  35.577  1.00  0.72           H  
ATOM   3496  N   ARG A 236     -12.857  39.363  37.326  1.00  0.70           N  
ATOM   3497  CA  ARG A 236     -11.543  39.979  37.435  1.00  0.70           C  
ATOM   3498  C   ARG A 236     -10.848  39.604  38.743  1.00  0.70           C  
ATOM   3499  O   ARG A 236      -9.624  39.430  38.813  1.00  0.70           O  
ATOM   3500  CB  ARG A 236     -11.755  41.472  37.354  1.00  0.70           C  
ATOM   3501  CG  ARG A 236     -12.235  41.940  36.009  1.00  0.70           C  
ATOM   3502  CD  ARG A 236     -12.186  43.433  35.806  1.00  0.70           C  
ATOM   3503  NE  ARG A 236     -13.065  44.210  36.722  1.00  0.70           N  
ATOM   3504  CZ  ARG A 236     -14.391  44.472  36.540  1.00  0.70           C  
ATOM   3505  NH1 ARG A 236     -15.055  44.001  35.522  1.00  0.70           N1+
ATOM   3506  NH2 ARG A 236     -15.040  45.223  37.400  1.00  0.70           N  
ATOM   3507  H   ARG A 236     -13.647  39.970  37.165  1.00  0.70           H  
ATOM   3508  HA  ARG A 236     -10.929  39.653  36.601  1.00  0.70           H  
ATOM   3509 1HB  ARG A 236     -12.508  41.760  38.073  1.00  0.70           H  
ATOM   3510 2HB  ARG A 236     -10.848  42.000  37.570  1.00  0.70           H  
ATOM   3511 1HG  ARG A 236     -11.613  41.475  35.256  1.00  0.70           H  
ATOM   3512 2HG  ARG A 236     -13.266  41.615  35.864  1.00  0.70           H  
ATOM   3513 1HD  ARG A 236     -11.159  43.778  35.955  1.00  0.70           H  
ATOM   3514 2HD  ARG A 236     -12.492  43.654  34.787  1.00  0.70           H  
ATOM   3515  HE  ARG A 236     -12.633  44.622  37.538  1.00  0.70           H  
ATOM   3516 1HH1 ARG A 236     -14.613  43.403  34.830  1.00  0.70           H  
ATOM   3517 2HH1 ARG A 236     -16.033  44.213  35.423  1.00  0.70           H  
ATOM   3518 1HH2 ARG A 236     -14.546  45.641  38.186  1.00  0.70           H  
ATOM   3519 2HH2 ARG A 236     -16.016  45.420  37.265  1.00  0.70           H  
ATOM   3520  N   GLU A 237     -11.666  39.427  39.769  1.00  0.69           N  
ATOM   3521  CA  GLU A 237     -11.252  39.115  41.123  1.00  0.69           C  
ATOM   3522  C   GLU A 237     -10.488  37.799  41.227  1.00  0.69           C  
ATOM   3523  O   GLU A 237      -9.655  37.641  42.115  1.00  0.69           O  
ATOM   3524  CB  GLU A 237     -12.490  38.999  42.010  1.00  0.69           C  
ATOM   3525  CG  GLU A 237     -13.244  40.261  42.200  1.00  0.69           C  
ATOM   3526  CD  GLU A 237     -14.473  40.114  43.056  1.00  0.69           C  
ATOM   3527  OE1 GLU A 237     -14.536  39.184  43.836  1.00  0.69           O  
ATOM   3528  OE2 GLU A 237     -15.345  40.942  42.964  1.00  0.69           O1-
ATOM   3529  H   GLU A 237     -12.651  39.551  39.599  1.00  0.69           H  
ATOM   3530  HA  GLU A 237     -10.610  39.919  41.482  1.00  0.69           H  
ATOM   3531 1HB  GLU A 237     -13.170  38.260  41.583  1.00  0.69           H  
ATOM   3532 2HB  GLU A 237     -12.196  38.640  42.995  1.00  0.69           H  
ATOM   3533 1HG  GLU A 237     -12.587  40.918  42.715  1.00  0.69           H  
ATOM   3534 2HG  GLU A 237     -13.495  40.695  41.233  1.00  0.69           H  
ATOM   3535  N   THR A 238     -10.746  36.854  40.325  1.00  0.68           N  
ATOM   3536  CA  THR A 238     -10.109  35.547  40.422  1.00  0.68           C  
ATOM   3537  C   THR A 238      -8.579  35.587  40.443  1.00  0.68           C  
ATOM   3538  O   THR A 238      -7.959  34.680  40.994  1.00  0.68           O  
ATOM   3539  CB  THR A 238     -10.583  34.586  39.328  1.00  0.68           C  
ATOM   3540  CG2 THR A 238      -9.820  33.278  39.437  1.00  0.68           C  
ATOM   3541  OG1 THR A 238     -11.990  34.333  39.468  1.00  0.68           O  
ATOM   3542  H   THR A 238     -11.386  37.034  39.549  1.00  0.68           H  
ATOM   3543  HA  THR A 238     -10.424  35.109  41.368  1.00  0.68           H  
ATOM   3544  HB  THR A 238     -10.421  35.035  38.366  1.00  0.68           H  
ATOM   3545  HG1 THR A 238     -12.259  33.695  38.765  1.00  0.68           H  
ATOM   3546 1HG2 THR A 238     -10.159  32.599  38.681  1.00  0.68           H  
ATOM   3547 2HG2 THR A 238      -8.754  33.465  39.312  1.00  0.68           H  
ATOM   3548 3HG2 THR A 238     -10.002  32.835  40.414  1.00  0.68           H  
ATOM   3549  N   LEU A 239      -7.954  36.552  39.766  1.00  0.68           N  
ATOM   3550  CA  LEU A 239      -6.492  36.568  39.744  1.00  0.68           C  
ATOM   3551  C   LEU A 239      -5.816  37.452  40.777  1.00  0.68           C  
ATOM   3552  O   LEU A 239      -4.584  37.556  40.750  1.00  0.68           O  
ATOM   3553  CB  LEU A 239      -5.962  37.006  38.389  1.00  0.68           C  
ATOM   3554  CG  LEU A 239      -6.289  36.116  37.257  1.00  0.68           C  
ATOM   3555  CD1 LEU A 239      -5.734  36.705  35.984  1.00  0.68           C  
ATOM   3556  CD2 LEU A 239      -5.736  34.769  37.488  1.00  0.68           C  
ATOM   3557  H   LEU A 239      -8.494  37.309  39.338  1.00  0.68           H  
ATOM   3558  HA  LEU A 239      -6.149  35.550  39.918  1.00  0.68           H  
ATOM   3559 1HB  LEU A 239      -6.361  37.997  38.166  1.00  0.68           H  
ATOM   3560 2HB  LEU A 239      -4.873  37.082  38.452  1.00  0.68           H  
ATOM   3561  HG  LEU A 239      -7.330  36.037  37.187  1.00  0.68           H  
ATOM   3562 1HD1 LEU A 239      -5.990  36.059  35.161  1.00  0.68           H  
ATOM   3563 2HD1 LEU A 239      -6.155  37.694  35.816  1.00  0.68           H  
ATOM   3564 3HD1 LEU A 239      -4.652  36.783  36.060  1.00  0.68           H  
ATOM   3565 1HD2 LEU A 239      -5.997  34.125  36.645  1.00  0.68           H  
ATOM   3566 2HD2 LEU A 239      -4.649  34.834  37.571  1.00  0.68           H  
ATOM   3567 3HD2 LEU A 239      -6.150  34.356  38.410  1.00  0.68           H  
ATOM   3568  N   MET A 240      -6.580  38.143  41.625  1.00  0.68           N  
ATOM   3569  CA  MET A 240      -5.941  39.090  42.539  1.00  0.68           C  
ATOM   3570  C   MET A 240      -6.476  38.933  43.954  1.00  0.68           C  
ATOM   3571  O   MET A 240      -7.642  38.588  44.139  1.00  0.68           O  
ATOM   3572  CB  MET A 240      -6.204  40.505  42.072  1.00  0.68           C  
ATOM   3573  CG  MET A 240      -5.867  40.769  40.587  1.00  0.68           C  
ATOM   3574  SD  MET A 240      -4.252  40.683  40.092  1.00  0.68           S  
ATOM   3575  CE  MET A 240      -4.470  41.568  38.618  1.00  0.68           C  
ATOM   3576  H   MET A 240      -7.593  38.005  41.655  1.00  0.68           H  
ATOM   3577  HA  MET A 240      -4.870  38.906  42.570  1.00  0.68           H  
ATOM   3578 1HB  MET A 240      -7.248  40.733  42.236  1.00  0.68           H  
ATOM   3579 2HB  MET A 240      -5.616  41.201  42.676  1.00  0.68           H  
ATOM   3580 1HG  MET A 240      -6.464  40.127  39.943  1.00  0.68           H  
ATOM   3581 2HG  MET A 240      -6.123  41.729  40.378  1.00  0.68           H  
ATOM   3582 1HE  MET A 240      -3.548  41.625  38.118  1.00  0.68           H  
ATOM   3583 2HE  MET A 240      -5.216  41.076  38.004  1.00  0.68           H  
ATOM   3584 3HE  MET A 240      -4.797  42.554  38.831  1.00  0.68           H  
ATOM   3585  N   GLU A 241      -5.680  39.258  44.960  1.00  0.70           N  
ATOM   3586  CA  GLU A 241      -6.234  39.213  46.301  1.00  0.70           C  
ATOM   3587  C   GLU A 241      -6.099  40.538  47.029  1.00  0.70           C  
ATOM   3588  O   GLU A 241      -5.162  41.309  46.825  1.00  0.70           O  
ATOM   3589  CB  GLU A 241      -5.573  38.107  47.126  1.00  0.70           C  
ATOM   3590  CG  GLU A 241      -4.076  38.290  47.399  1.00  0.70           C  
ATOM   3591  CD  GLU A 241      -3.481  37.137  48.196  1.00  0.70           C  
ATOM   3592  OE1 GLU A 241      -4.183  36.180  48.423  1.00  0.70           O  
ATOM   3593  OE2 GLU A 241      -2.336  37.219  48.581  1.00  0.70           O1-
ATOM   3594  H   GLU A 241      -4.712  39.526  44.799  1.00  0.70           H  
ATOM   3595  HA  GLU A 241      -7.298  38.989  46.237  1.00  0.70           H  
ATOM   3596 1HB  GLU A 241      -6.072  38.038  48.093  1.00  0.70           H  
ATOM   3597 2HB  GLU A 241      -5.712  37.156  46.621  1.00  0.70           H  
ATOM   3598 1HG  GLU A 241      -3.548  38.375  46.447  1.00  0.70           H  
ATOM   3599 2HG  GLU A 241      -3.934  39.221  47.948  1.00  0.70           H  
ATOM   3600  N   PHE A 242      -7.047  40.781  47.909  1.00  0.72           N  
ATOM   3601  CA  PHE A 242      -7.044  41.959  48.754  1.00  0.72           C  
ATOM   3602  C   PHE A 242      -6.622  41.548  50.150  1.00  0.72           C  
ATOM   3603  O   PHE A 242      -7.070  40.522  50.669  1.00  0.72           O  
ATOM   3604  CB  PHE A 242      -8.437  42.587  48.728  1.00  0.72           C  
ATOM   3605  CG  PHE A 242      -8.778  43.302  47.411  1.00  0.72           C  
ATOM   3606  CD1 PHE A 242      -9.071  42.589  46.238  1.00  0.72           C  
ATOM   3607  CD2 PHE A 242      -8.896  44.692  47.373  1.00  0.72           C  
ATOM   3608  CE1 PHE A 242      -9.414  43.253  45.064  1.00  0.72           C  
ATOM   3609  CE2 PHE A 242      -9.252  45.349  46.195  1.00  0.72           C  
ATOM   3610  CZ  PHE A 242      -9.500  44.634  45.046  1.00  0.72           C  
ATOM   3611  H   PHE A 242      -7.794  40.109  48.010  1.00  0.72           H  
ATOM   3612  HA  PHE A 242      -6.321  42.681  48.373  1.00  0.72           H  
ATOM   3613 1HB  PHE A 242      -9.189  41.821  48.908  1.00  0.72           H  
ATOM   3614 2HB  PHE A 242      -8.511  43.314  49.536  1.00  0.72           H  
ATOM   3615  HD1 PHE A 242      -9.014  41.500  46.248  1.00  0.72           H  
ATOM   3616  HD2 PHE A 242      -8.701  45.266  48.282  1.00  0.72           H  
ATOM   3617  HE1 PHE A 242      -9.622  42.681  44.160  1.00  0.72           H  
ATOM   3618  HE2 PHE A 242      -9.328  46.429  46.179  1.00  0.72           H  
ATOM   3619  HZ  PHE A 242      -9.772  45.157  44.128  1.00  0.72           H  
ATOM   3620  N   GLU A 243      -5.757  42.344  50.744  1.00  0.75           N  
ATOM   3621  CA  GLU A 243      -5.269  42.076  52.083  1.00  0.75           C  
ATOM   3622  C   GLU A 243      -6.232  42.594  53.132  1.00  0.75           C  
ATOM   3623  O   GLU A 243      -7.127  43.389  52.833  1.00  0.75           O  
ATOM   3624  CB  GLU A 243      -3.864  42.649  52.281  1.00  0.75           C  
ATOM   3625  CG  GLU A 243      -2.789  41.974  51.410  1.00  0.75           C  
ATOM   3626  CD  GLU A 243      -1.383  42.474  51.675  1.00  0.75           C  
ATOM   3627  OE1 GLU A 243      -1.238  43.504  52.289  1.00  0.75           O  
ATOM   3628  OE2 GLU A 243      -0.456  41.796  51.298  1.00  0.75           O1-
ATOM   3629  H   GLU A 243      -5.418  43.165  50.240  1.00  0.75           H  
ATOM   3630  HA  GLU A 243      -5.198  40.995  52.209  1.00  0.75           H  
ATOM   3631 1HB  GLU A 243      -3.872  43.713  52.036  1.00  0.75           H  
ATOM   3632 2HB  GLU A 243      -3.570  42.556  53.327  1.00  0.75           H  
ATOM   3633 1HG  GLU A 243      -2.820  40.898  51.582  1.00  0.75           H  
ATOM   3634 2HG  GLU A 243      -3.039  42.151  50.361  1.00  0.75           H  
ATOM   3635  N   GLU A 244      -6.086  42.104  54.355  1.00  0.78           N  
ATOM   3636  CA  GLU A 244      -6.924  42.575  55.442  1.00  0.78           C  
ATOM   3637  C   GLU A 244      -6.714  44.086  55.610  1.00  0.78           C  
ATOM   3638  O   GLU A 244      -5.573  44.534  55.538  1.00  0.78           O  
ATOM   3639  CB  GLU A 244      -6.553  41.854  56.737  1.00  0.78           C  
ATOM   3640  CG  GLU A 244      -7.431  42.183  57.935  1.00  0.78           C  
ATOM   3641  CD  GLU A 244      -7.031  41.416  59.176  1.00  0.78           C  
ATOM   3642  OE1 GLU A 244      -6.041  40.721  59.126  1.00  0.78           O  
ATOM   3643  OE2 GLU A 244      -7.721  41.508  60.165  1.00  0.78           O1-
ATOM   3644  H   GLU A 244      -5.360  41.424  54.536  1.00  0.78           H  
ATOM   3645  HA  GLU A 244      -7.949  42.328  55.203  1.00  0.78           H  
ATOM   3646 1HB  GLU A 244      -6.597  40.777  56.579  1.00  0.78           H  
ATOM   3647 2HB  GLU A 244      -5.528  42.103  57.004  1.00  0.78           H  
ATOM   3648 1HG  GLU A 244      -7.356  43.253  58.145  1.00  0.78           H  
ATOM   3649 2HG  GLU A 244      -8.465  41.958  57.689  1.00  0.78           H  
ATOM   3650  N   PRO A 245      -7.774  44.903  55.720  1.00  0.81           N  
ATOM   3651  CA  PRO A 245      -7.710  46.326  56.002  1.00  0.81           C  
ATOM   3652  C   PRO A 245      -7.017  46.654  57.314  1.00  0.81           C  
ATOM   3653  O   PRO A 245      -7.273  45.998  58.325  1.00  0.81           O  
ATOM   3654  CB  PRO A 245      -9.181  46.691  56.129  1.00  0.81           C  
ATOM   3655  CG  PRO A 245      -9.920  45.697  55.301  1.00  0.81           C  
ATOM   3656  CD  PRO A 245      -9.143  44.409  55.456  1.00  0.81           C  
ATOM   3657  HA  PRO A 245      -7.232  46.852  55.163  1.00  0.81           H  
ATOM   3658 1HB  PRO A 245      -9.479  46.627  57.183  1.00  0.81           H  
ATOM   3659 2HB  PRO A 245      -9.316  47.718  55.834  1.00  0.81           H  
ATOM   3660 1HG  PRO A 245     -10.959  45.616  55.665  1.00  0.81           H  
ATOM   3661 2HG  PRO A 245      -9.976  46.047  54.265  1.00  0.81           H  
ATOM   3662 1HD  PRO A 245      -9.520  43.810  56.298  1.00  0.81           H  
ATOM   3663 2HD  PRO A 245      -9.196  43.885  54.489  1.00  0.81           H  
ATOM   3664  N   HIS A 246      -6.222  47.720  57.323  1.00  0.84           N  
ATOM   3665  CA  HIS A 246      -5.580  48.177  58.555  1.00  0.84           C  
ATOM   3666  C   HIS A 246      -5.630  49.698  58.659  1.00  0.84           C  
ATOM   3667  O   HIS A 246      -5.205  50.415  57.746  1.00  0.84           O  
ATOM   3668  CB  HIS A 246      -4.123  47.688  58.647  1.00  0.84           C  
ATOM   3669  CG  HIS A 246      -3.977  46.183  58.666  1.00  0.84           C  
ATOM   3670  CD2 HIS A 246      -3.646  45.308  57.693  1.00  0.84           C  
ATOM   3671  ND1 HIS A 246      -4.182  45.428  59.805  1.00  0.84           N  
ATOM   3672  CE1 HIS A 246      -4.002  44.148  59.516  1.00  0.84           C  
ATOM   3673  NE2 HIS A 246      -3.671  44.053  58.246  1.00  0.84           N  
ATOM   3674  H   HIS A 246      -6.046  48.223  56.451  1.00  0.84           H  
ATOM   3675  HA  HIS A 246      -6.118  47.779  59.413  1.00  0.84           H  
ATOM   3676 1HB  HIS A 246      -3.562  48.069  57.795  1.00  0.84           H  
ATOM   3677 2HB  HIS A 246      -3.660  48.088  59.551  1.00  0.84           H  
ATOM   3678  HD2 HIS A 246      -3.415  45.551  56.655  1.00  0.84           H  
ATOM   3679  HE1 HIS A 246      -4.107  43.310  60.207  1.00  0.84           H  
ATOM   3680  HE2 HIS A 246      -3.476  43.195  57.751  1.00  0.84           H  
ATOM   3681  N   ALA A 247      -6.111  50.218  59.782  1.00  0.85           N  
ATOM   3682  CA  ALA A 247      -6.176  51.669  59.907  1.00  0.85           C  
ATOM   3683  C   ALA A 247      -6.974  52.301  58.760  1.00  0.85           C  
ATOM   3684  O   ALA A 247      -8.196  52.408  58.824  1.00  0.85           O  
ATOM   3685  CB  ALA A 247      -4.775  52.259  59.975  1.00  0.85           C  
ATOM   3686  H   ALA A 247      -6.445  49.623  60.528  1.00  0.85           H  
ATOM   3687  HA  ALA A 247      -6.701  51.906  60.834  1.00  0.85           H  
ATOM   3688 1HB  ALA A 247      -4.859  53.324  60.090  1.00  0.85           H  
ATOM   3689 2HB  ALA A 247      -4.257  51.835  60.834  1.00  0.85           H  
ATOM   3690 3HB  ALA A 247      -4.186  52.060  59.093  1.00  0.85           H  
ATOM   3691  N   THR A 248      -6.247  52.882  57.816  1.00  0.85           N  
ATOM   3692  CA  THR A 248      -6.804  53.628  56.700  1.00  0.85           C  
ATOM   3693  C   THR A 248      -6.372  53.078  55.335  1.00  0.85           C  
ATOM   3694  O   THR A 248      -6.644  53.693  54.303  1.00  0.85           O  
ATOM   3695  CB  THR A 248      -6.386  55.106  56.814  1.00  0.85           C  
ATOM   3696  CG2 THR A 248      -6.893  55.692  58.118  1.00  0.85           C  
ATOM   3697  OG1 THR A 248      -4.961  55.209  56.785  1.00  0.85           O  
ATOM   3698  H   THR A 248      -5.260  52.694  57.831  1.00  0.85           H  
ATOM   3699  HA  THR A 248      -7.891  53.567  56.753  1.00  0.85           H  
ATOM   3700  HB  THR A 248      -6.805  55.663  55.974  1.00  0.85           H  
ATOM   3701  HG1 THR A 248      -4.632  54.685  56.051  1.00  0.85           H  
ATOM   3702 1HG2 THR A 248      -6.604  56.737  58.190  1.00  0.85           H  
ATOM   3703 2HG2 THR A 248      -7.962  55.607  58.126  1.00  0.85           H  
ATOM   3704 3HG2 THR A 248      -6.477  55.142  58.956  1.00  0.85           H  
ATOM   3705  N   LYS A 249      -5.634  51.968  55.337  1.00  0.84           N  
ATOM   3706  CA  LYS A 249      -5.088  51.402  54.104  1.00  0.84           C  
ATOM   3707  C   LYS A 249      -5.428  49.941  53.844  1.00  0.84           C  
ATOM   3708  O   LYS A 249      -5.758  49.159  54.744  1.00  0.84           O  
ATOM   3709  CB  LYS A 249      -3.570  51.551  54.060  1.00  0.84           C  
ATOM   3710  CG  LYS A 249      -3.072  52.989  53.991  1.00  0.84           C  
ATOM   3711  CD  LYS A 249      -1.557  53.043  53.844  1.00  0.84           C  
ATOM   3712  CE  LYS A 249      -1.056  54.480  53.782  1.00  0.84           C  
ATOM   3713  NZ  LYS A 249       0.424  54.544  53.643  1.00  0.84           N1+
ATOM   3714  H   LYS A 249      -5.459  51.490  56.218  1.00  0.84           H  
ATOM   3715  HA  LYS A 249      -5.490  51.973  53.269  1.00  0.84           H  
ATOM   3716 1HB  LYS A 249      -3.143  51.097  54.957  1.00  0.84           H  
ATOM   3717 2HB  LYS A 249      -3.172  51.011  53.199  1.00  0.84           H  
ATOM   3718 1HG  LYS A 249      -3.540  53.494  53.143  1.00  0.84           H  
ATOM   3719 2HG  LYS A 249      -3.351  53.512  54.901  1.00  0.84           H  
ATOM   3720 1HD  LYS A 249      -1.086  52.537  54.688  1.00  0.84           H  
ATOM   3721 2HD  LYS A 249      -1.266  52.529  52.927  1.00  0.84           H  
ATOM   3722 1HE  LYS A 249      -1.513  54.979  52.929  1.00  0.84           H  
ATOM   3723 2HE  LYS A 249      -1.349  54.999  54.694  1.00  0.84           H  
ATOM   3724 1HZ  LYS A 249       0.717  55.510  53.605  1.00  0.84           H  
ATOM   3725 2HZ  LYS A 249       0.857  54.092  54.436  1.00  0.84           H  
ATOM   3726 3HZ  LYS A 249       0.704  54.074  52.794  1.00  0.84           H  
ATOM   3727  N   GLN A 250      -5.337  49.579  52.578  1.00  0.81           N  
ATOM   3728  CA  GLN A 250      -5.515  48.212  52.125  1.00  0.81           C  
ATOM   3729  C   GLN A 250      -4.712  48.007  50.847  1.00  0.81           C  
ATOM   3730  O   GLN A 250      -4.688  48.874  49.975  1.00  0.81           O  
ATOM   3731  CB  GLN A 250      -6.986  47.928  51.917  1.00  0.81           C  
ATOM   3732  CG  GLN A 250      -7.320  46.554  51.490  1.00  0.81           C  
ATOM   3733  CD  GLN A 250      -8.806  46.345  51.431  1.00  0.81           C  
ATOM   3734  NE2 GLN A 250      -9.204  45.120  51.717  1.00  0.81           N  
ATOM   3735  OE1 GLN A 250      -9.602  47.268  51.147  1.00  0.81           O  
ATOM   3736  H   GLN A 250      -5.102  50.282  51.887  1.00  0.81           H  
ATOM   3737  HA  GLN A 250      -5.128  47.529  52.884  1.00  0.81           H  
ATOM   3738 1HB  GLN A 250      -7.521  48.112  52.838  1.00  0.81           H  
ATOM   3739 2HB  GLN A 250      -7.338  48.604  51.202  1.00  0.81           H  
ATOM   3740 1HG  GLN A 250      -6.902  46.368  50.496  1.00  0.81           H  
ATOM   3741 2HG  GLN A 250      -6.904  45.849  52.209  1.00  0.81           H  
ATOM   3742 1HE2 GLN A 250     -10.177  44.887  51.713  1.00  0.81           H  
ATOM   3743 2HE2 GLN A 250      -8.496  44.417  51.977  1.00  0.81           H  
ATOM   3744  N   SER A 251      -4.056  46.865  50.744  1.00  0.79           N  
ATOM   3745  CA  SER A 251      -3.255  46.559  49.571  1.00  0.79           C  
ATOM   3746  C   SER A 251      -3.892  45.490  48.701  1.00  0.79           C  
ATOM   3747  O   SER A 251      -4.701  44.687  49.179  1.00  0.79           O  
ATOM   3748  CB  SER A 251      -1.883  46.094  50.006  1.00  0.79           C  
ATOM   3749  OG  SER A 251      -1.194  47.101  50.693  1.00  0.79           O  
ATOM   3750  H   SER A 251      -4.105  46.194  51.499  1.00  0.79           H  
ATOM   3751  HA  SER A 251      -3.149  47.463  48.978  1.00  0.79           H  
ATOM   3752 1HB  SER A 251      -1.993  45.225  50.648  1.00  0.79           H  
ATOM   3753 2HB  SER A 251      -1.309  45.780  49.135  1.00  0.79           H  
ATOM   3754  HG  SER A 251      -0.383  46.689  51.008  1.00  0.79           H  
ATOM   3755  N   VAL A 252      -3.516  45.493  47.422  1.00  0.78           N  
ATOM   3756  CA  VAL A 252      -3.965  44.482  46.475  1.00  0.78           C  
ATOM   3757  C   VAL A 252      -2.745  43.808  45.873  1.00  0.78           C  
ATOM   3758  O   VAL A 252      -1.808  44.476  45.430  1.00  0.78           O  
ATOM   3759  CB  VAL A 252      -4.834  45.094  45.380  1.00  0.78           C  
ATOM   3760  CG1 VAL A 252      -5.292  44.023  44.404  1.00  0.78           C  
ATOM   3761  CG2 VAL A 252      -5.965  45.727  45.991  1.00  0.78           C  
ATOM   3762  H   VAL A 252      -2.872  46.205  47.106  1.00  0.78           H  
ATOM   3763  HA  VAL A 252      -4.553  43.732  47.005  1.00  0.78           H  
ATOM   3764  HB  VAL A 252      -4.260  45.823  44.826  1.00  0.78           H  
ATOM   3765 1HG1 VAL A 252      -5.899  44.486  43.651  1.00  0.78           H  
ATOM   3766 2HG1 VAL A 252      -4.437  43.549  43.942  1.00  0.78           H  
ATOM   3767 3HG1 VAL A 252      -5.880  43.271  44.937  1.00  0.78           H  
ATOM   3768 1HG2 VAL A 252      -6.604  46.165  45.224  1.00  0.78           H  
ATOM   3769 2HG2 VAL A 252      -6.470  44.959  46.518  1.00  0.78           H  
ATOM   3770 3HG2 VAL A 252      -5.651  46.487  46.681  1.00  0.78           H  
ATOM   3771  N   VAL A 253      -2.749  42.487  45.907  1.00  0.77           N  
ATOM   3772  CA  VAL A 253      -1.634  41.681  45.452  1.00  0.77           C  
ATOM   3773  C   VAL A 253      -2.008  40.724  44.328  1.00  0.77           C  
ATOM   3774  O   VAL A 253      -3.010  40.015  44.396  1.00  0.77           O  
ATOM   3775  CB  VAL A 253      -1.093  40.894  46.655  1.00  0.77           C  
ATOM   3776  CG1 VAL A 253       0.045  39.995  46.235  1.00  0.77           C  
ATOM   3777  CG2 VAL A 253      -0.642  41.887  47.742  1.00  0.77           C  
ATOM   3778  H   VAL A 253      -3.574  42.019  46.274  1.00  0.77           H  
ATOM   3779  HA  VAL A 253      -0.853  42.352  45.091  1.00  0.77           H  
ATOM   3780  HB  VAL A 253      -1.882  40.258  47.054  1.00  0.77           H  
ATOM   3781 1HG1 VAL A 253       0.404  39.441  47.102  1.00  0.77           H  
ATOM   3782 2HG1 VAL A 253      -0.304  39.296  45.487  1.00  0.77           H  
ATOM   3783 3HG1 VAL A 253       0.854  40.595  45.826  1.00  0.77           H  
ATOM   3784 1HG2 VAL A 253      -0.270  41.335  48.608  1.00  0.77           H  
ATOM   3785 2HG2 VAL A 253       0.150  42.523  47.349  1.00  0.77           H  
ATOM   3786 3HG2 VAL A 253      -1.481  42.507  48.059  1.00  0.77           H  
ATOM   3787  N   ALA A 254      -1.228  40.715  43.258  1.00  0.78           N  
ATOM   3788  CA  ALA A 254      -1.546  39.792  42.181  1.00  0.78           C  
ATOM   3789  C   ALA A 254      -1.206  38.370  42.574  1.00  0.78           C  
ATOM   3790  O   ALA A 254      -0.246  38.138  43.309  1.00  0.78           O  
ATOM   3791  CB  ALA A 254      -0.825  40.170  40.899  1.00  0.78           C  
ATOM   3792  H   ALA A 254      -0.418  41.316  43.206  1.00  0.78           H  
ATOM   3793  HA  ALA A 254      -2.608  39.822  42.031  1.00  0.78           H  
ATOM   3794 1HB  ALA A 254      -1.107  39.464  40.109  1.00  0.78           H  
ATOM   3795 2HB  ALA A 254      -1.095  41.165  40.593  1.00  0.78           H  
ATOM   3796 3HB  ALA A 254       0.247  40.120  41.062  1.00  0.78           H  
ATOM   3797  N   LEU A 255      -1.963  37.419  42.050  1.00  0.80           N  
ATOM   3798  CA  LEU A 255      -1.687  36.011  42.270  1.00  0.80           C  
ATOM   3799  C   LEU A 255      -0.779  35.508  41.159  1.00  0.80           C  
ATOM   3800  O   LEU A 255      -0.622  36.177  40.138  1.00  0.80           O  
ATOM   3801  CB  LEU A 255      -2.996  35.229  42.326  1.00  0.80           C  
ATOM   3802  CG  LEU A 255      -3.960  35.725  43.410  1.00  0.80           C  
ATOM   3803  CD1 LEU A 255      -5.244  34.934  43.360  1.00  0.80           C  
ATOM   3804  CD2 LEU A 255      -3.295  35.624  44.754  1.00  0.80           C  
ATOM   3805  H   LEU A 255      -2.778  37.661  41.484  1.00  0.80           H  
ATOM   3806  HA  LEU A 255      -1.170  35.894  43.222  1.00  0.80           H  
ATOM   3807 1HB  LEU A 255      -3.494  35.300  41.356  1.00  0.80           H  
ATOM   3808 2HB  LEU A 255      -2.773  34.183  42.520  1.00  0.80           H  
ATOM   3809  HG  LEU A 255      -4.203  36.758  43.223  1.00  0.80           H  
ATOM   3810 1HD1 LEU A 255      -5.931  35.311  44.122  1.00  0.80           H  
ATOM   3811 2HD1 LEU A 255      -5.705  35.038  42.383  1.00  0.80           H  
ATOM   3812 3HD1 LEU A 255      -5.033  33.884  43.547  1.00  0.80           H  
ATOM   3813 1HD2 LEU A 255      -3.974  35.986  45.514  1.00  0.80           H  
ATOM   3814 2HD2 LEU A 255      -3.044  34.588  44.962  1.00  0.80           H  
ATOM   3815 3HD2 LEU A 255      -2.385  36.230  44.765  1.00  0.80           H  
ATOM   3816  N   GLY A 256      -0.150  34.355  41.353  1.00  0.83           N  
ATOM   3817  CA  GLY A 256       0.728  33.843  40.311  1.00  0.83           C  
ATOM   3818  C   GLY A 256      -0.089  33.363  39.125  1.00  0.83           C  
ATOM   3819  O   GLY A 256      -1.323  33.299  39.194  1.00  0.83           O  
ATOM   3820  H   GLY A 256      -0.285  33.837  42.207  1.00  0.83           H  
ATOM   3821 1HA  GLY A 256       1.419  34.626  39.997  1.00  0.83           H  
ATOM   3822 2HA  GLY A 256       1.324  33.020  40.706  1.00  0.83           H  
ATOM   3823  N   SER A 257       0.599  33.014  38.042  1.00  0.86           N  
ATOM   3824  CA  SER A 257      -0.098  32.595  36.840  1.00  0.86           C  
ATOM   3825  C   SER A 257      -0.954  31.373  37.063  1.00  0.86           C  
ATOM   3826  O   SER A 257      -0.508  30.376  37.634  1.00  0.86           O  
ATOM   3827  CB  SER A 257       0.881  32.300  35.726  1.00  0.86           C  
ATOM   3828  OG  SER A 257       0.210  31.805  34.586  1.00  0.86           O  
ATOM   3829  H   SER A 257       1.607  33.069  38.047  1.00  0.86           H  
ATOM   3830  HA  SER A 257      -0.746  33.413  36.527  1.00  0.86           H  
ATOM   3831 1HB  SER A 257       1.417  33.210  35.467  1.00  0.86           H  
ATOM   3832 2HB  SER A 257       1.616  31.573  36.063  1.00  0.86           H  
ATOM   3833  HG  SER A 257       0.830  31.912  33.849  1.00  0.86           H  
ATOM   3834  N   GLN A 258      -2.151  31.415  36.500  1.00  0.90           N  
ATOM   3835  CA  GLN A 258      -3.083  30.310  36.563  1.00  0.90           C  
ATOM   3836  C   GLN A 258      -2.938  29.387  35.369  1.00  0.90           C  
ATOM   3837  O   GLN A 258      -3.726  28.453  35.211  1.00  0.90           O  
ATOM   3838  CB  GLN A 258      -4.504  30.828  36.704  1.00  0.90           C  
ATOM   3839  CG  GLN A 258      -4.674  31.614  37.972  1.00  0.90           C  
ATOM   3840  CD  GLN A 258      -4.403  30.799  39.204  1.00  0.90           C  
ATOM   3841  NE2 GLN A 258      -3.436  31.252  40.001  1.00  0.90           N  
ATOM   3842  OE1 GLN A 258      -5.036  29.760  39.441  1.00  0.90           O  
ATOM   3843  H   GLN A 258      -2.445  32.290  36.070  1.00  0.90           H  
ATOM   3844  HA  GLN A 258      -2.856  29.732  37.456  1.00  0.90           H  
ATOM   3845 1HB  GLN A 258      -4.747  31.472  35.867  1.00  0.90           H  
ATOM   3846 2HB  GLN A 258      -5.200  29.994  36.703  1.00  0.90           H  
ATOM   3847 1HG  GLN A 258      -3.968  32.450  37.959  1.00  0.90           H  
ATOM   3848 2HG  GLN A 258      -5.690  31.976  38.038  1.00  0.90           H  
ATOM   3849 1HE2 GLN A 258      -3.193  30.753  40.831  1.00  0.90           H  
ATOM   3850 2HE2 GLN A 258      -2.911  32.098  39.746  1.00  0.90           H  
ATOM   3851  N   GLU A 259      -1.933  29.643  34.525  1.00  0.94           N  
ATOM   3852  CA  GLU A 259      -1.703  28.810  33.355  1.00  0.94           C  
ATOM   3853  C   GLU A 259      -1.503  27.350  33.757  1.00  0.94           C  
ATOM   3854  O   GLU A 259      -2.006  26.441  33.100  1.00  0.94           O  
ATOM   3855  CB  GLU A 259      -0.499  29.317  32.552  1.00  0.94           C  
ATOM   3856  CG  GLU A 259      -0.230  28.489  31.353  1.00  0.94           C  
ATOM   3857  CD  GLU A 259       0.836  28.980  30.416  1.00  0.94           C  
ATOM   3858  OE1 GLU A 259       1.387  30.037  30.626  1.00  0.94           O  
ATOM   3859  OE2 GLU A 259       1.106  28.253  29.475  1.00  0.94           O1-
ATOM   3860  H   GLU A 259      -1.302  30.427  34.701  1.00  0.94           H  
ATOM   3861  HA  GLU A 259      -2.584  28.867  32.714  1.00  0.94           H  
ATOM   3862 1HB  GLU A 259      -0.685  30.343  32.227  1.00  0.94           H  
ATOM   3863 2HB  GLU A 259       0.389  29.323  33.184  1.00  0.94           H  
ATOM   3864 1HG  GLU A 259       0.093  27.538  31.730  1.00  0.94           H  
ATOM   3865 2HG  GLU A 259      -1.157  28.340  30.816  1.00  0.94           H  
ATOM   3866  N   GLY A 260      -0.790  27.111  34.855  1.00  0.99           N  
ATOM   3867  CA  GLY A 260      -0.569  25.747  35.319  1.00  0.99           C  
ATOM   3868  C   GLY A 260      -1.910  25.066  35.576  1.00  0.99           C  
ATOM   3869  O   GLY A 260      -2.183  23.983  35.048  1.00  0.99           O  
ATOM   3870  H   GLY A 260      -0.399  27.890  35.368  1.00  0.99           H  
ATOM   3871 1HA  GLY A 260      -0.007  25.191  34.568  1.00  0.99           H  
ATOM   3872 2HA  GLY A 260       0.023  25.762  36.232  1.00  0.99           H  
ATOM   3873  N   ALA A 261      -2.751  25.726  36.383  1.00  1.04           N  
ATOM   3874  CA  ALA A 261      -4.073  25.220  36.738  1.00  1.04           C  
ATOM   3875  C   ALA A 261      -4.932  25.012  35.497  1.00  1.04           C  
ATOM   3876  O   ALA A 261      -5.702  24.053  35.422  1.00  1.04           O  
ATOM   3877  CB  ALA A 261      -4.762  26.182  37.691  1.00  1.04           C  
ATOM   3878  H   ALA A 261      -2.460  26.618  36.755  1.00  1.04           H  
ATOM   3879  HA  ALA A 261      -3.946  24.256  37.231  1.00  1.04           H  
ATOM   3880 1HB  ALA A 261      -5.737  25.784  37.968  1.00  1.04           H  
ATOM   3881 2HB  ALA A 261      -4.156  26.310  38.585  1.00  1.04           H  
ATOM   3882 3HB  ALA A 261      -4.892  27.151  37.200  1.00  1.04           H  
ATOM   3883  N   LEU A 262      -4.771  25.883  34.504  1.00  1.09           N  
ATOM   3884  CA  LEU A 262      -5.522  25.779  33.267  1.00  1.09           C  
ATOM   3885  C   LEU A 262      -5.154  24.493  32.561  1.00  1.09           C  
ATOM   3886  O   LEU A 262      -6.029  23.731  32.148  1.00  1.09           O  
ATOM   3887  CB  LEU A 262      -5.231  26.946  32.335  1.00  1.09           C  
ATOM   3888  CG  LEU A 262      -6.073  26.986  31.086  1.00  1.09           C  
ATOM   3889  CD1 LEU A 262      -5.608  25.951  30.138  1.00  1.09           C  
ATOM   3890  CD2 LEU A 262      -7.525  26.800  31.465  1.00  1.09           C  
ATOM   3891  H   LEU A 262      -4.136  26.670  34.628  1.00  1.09           H  
ATOM   3892  HA  LEU A 262      -6.584  25.763  33.504  1.00  1.09           H  
ATOM   3893 1HB  LEU A 262      -5.359  27.867  32.892  1.00  1.09           H  
ATOM   3894 2HB  LEU A 262      -4.197  26.884  32.015  1.00  1.09           H  
ATOM   3895  HG  LEU A 262      -5.940  27.906  30.596  1.00  1.09           H  
ATOM   3896 1HD1 LEU A 262      -6.217  26.020  29.243  1.00  1.09           H  
ATOM   3897 2HD1 LEU A 262      -4.561  26.121  29.891  1.00  1.09           H  
ATOM   3898 3HD1 LEU A 262      -5.710  24.972  30.575  1.00  1.09           H  
ATOM   3899 1HD2 LEU A 262      -8.142  26.826  30.573  1.00  1.09           H  
ATOM   3900 2HD2 LEU A 262      -7.650  25.843  31.961  1.00  1.09           H  
ATOM   3901 3HD2 LEU A 262      -7.828  27.595  32.142  1.00  1.09           H  
ATOM   3902  N   HIS A 263      -3.860  24.244  32.407  1.00  1.14           N  
ATOM   3903  CA  HIS A 263      -3.446  23.049  31.703  1.00  1.14           C  
ATOM   3904  C   HIS A 263      -3.947  21.814  32.444  1.00  1.14           C  
ATOM   3905  O   HIS A 263      -4.347  20.838  31.811  1.00  1.14           O  
ATOM   3906  CB  HIS A 263      -1.933  23.014  31.529  1.00  1.14           C  
ATOM   3907  CG  HIS A 263      -1.440  24.046  30.562  1.00  1.14           C  
ATOM   3908  CD2 HIS A 263      -0.552  25.033  30.722  1.00  1.14           C  
ATOM   3909  ND1 HIS A 263      -1.868  24.118  29.250  1.00  1.14           N  
ATOM   3910  CE1 HIS A 263      -1.263  25.136  28.653  1.00  1.14           C  
ATOM   3911  NE2 HIS A 263      -0.456  25.705  29.525  1.00  1.14           N  
ATOM   3912  H   HIS A 263      -3.166  24.903  32.770  1.00  1.14           H  
ATOM   3913  HA  HIS A 263      -3.891  23.040  30.710  1.00  1.14           H  
ATOM   3914 1HB  HIS A 263      -1.456  23.200  32.497  1.00  1.14           H  
ATOM   3915 2HB  HIS A 263      -1.621  22.031  31.187  1.00  1.14           H  
ATOM   3916  HD2 HIS A 263      -0.014  25.260  31.641  1.00  1.14           H  
ATOM   3917  HE1 HIS A 263      -1.403  25.451  27.623  1.00  1.14           H  
ATOM   3918  HE2 HIS A 263       0.155  26.535  29.367  1.00  1.14           H  
ATOM   3919  N   GLN A 264      -3.942  21.853  33.784  1.00  1.17           N  
ATOM   3920  CA  GLN A 264      -4.453  20.733  34.571  1.00  1.17           C  
ATOM   3921  C   GLN A 264      -5.962  20.570  34.329  1.00  1.17           C  
ATOM   3922  O   GLN A 264      -6.463  19.454  34.156  1.00  1.17           O  
ATOM   3923  CB  GLN A 264      -4.193  20.981  36.058  1.00  1.17           C  
ATOM   3924  CG  GLN A 264      -2.729  20.935  36.444  1.00  1.17           C  
ATOM   3925  CD  GLN A 264      -2.487  21.346  37.887  1.00  1.17           C  
ATOM   3926  NE2 GLN A 264      -1.300  21.028  38.390  1.00  1.17           N  
ATOM   3927  OE1 GLN A 264      -3.348  21.942  38.545  1.00  1.17           O  
ATOM   3928  H   GLN A 264      -3.561  22.674  34.259  1.00  1.17           H  
ATOM   3929  HA  GLN A 264      -3.948  19.822  34.259  1.00  1.17           H  
ATOM   3930 1HB  GLN A 264      -4.582  21.953  36.336  1.00  1.17           H  
ATOM   3931 2HB  GLN A 264      -4.723  20.237  36.648  1.00  1.17           H  
ATOM   3932 1HG  GLN A 264      -2.365  19.918  36.313  1.00  1.17           H  
ATOM   3933 2HG  GLN A 264      -2.175  21.610  35.797  1.00  1.17           H  
ATOM   3934 1HE2 GLN A 264      -1.075  21.271  39.333  1.00  1.17           H  
ATOM   3935 2HE2 GLN A 264      -0.630  20.547  37.823  1.00  1.17           H  
ATOM   3936  N   ALA A 265      -6.683  21.696  34.245  1.00  1.19           N  
ATOM   3937  CA  ALA A 265      -8.121  21.702  33.985  1.00  1.19           C  
ATOM   3938  C   ALA A 265      -8.404  21.035  32.646  1.00  1.19           C  
ATOM   3939  O   ALA A 265      -9.384  20.309  32.479  1.00  1.19           O  
ATOM   3940  CB  ALA A 265      -8.646  23.135  33.992  1.00  1.19           C  
ATOM   3941  H   ALA A 265      -6.222  22.589  34.410  1.00  1.19           H  
ATOM   3942  HA  ALA A 265      -8.614  21.129  34.769  1.00  1.19           H  
ATOM   3943 1HB  ALA A 265      -9.696  23.162  33.821  1.00  1.19           H  
ATOM   3944 2HB  ALA A 265      -8.428  23.588  34.962  1.00  1.19           H  
ATOM   3945 3HB  ALA A 265      -8.165  23.704  33.221  1.00  1.19           H  
ATOM   3946  N   LEU A 266      -7.486  21.243  31.712  1.00  1.20           N  
ATOM   3947  CA  LEU A 266      -7.546  20.709  30.371  1.00  1.20           C  
ATOM   3948  C   LEU A 266      -6.733  19.434  30.201  1.00  1.20           C  
ATOM   3949  O   LEU A 266      -6.427  19.048  29.076  1.00  1.20           O  
ATOM   3950  CB  LEU A 266      -7.001  21.736  29.382  1.00  1.20           C  
ATOM   3951  CG  LEU A 266      -7.961  22.734  28.795  1.00  1.20           C  
ATOM   3952  CD1 LEU A 266      -8.589  23.598  29.870  1.00  1.20           C  
ATOM   3953  CD2 LEU A 266      -7.163  23.526  27.811  1.00  1.20           C  
ATOM   3954  H   LEU A 266      -6.716  21.873  31.937  1.00  1.20           H  
ATOM   3955  HA  LEU A 266      -8.587  20.497  30.134  1.00  1.20           H  
ATOM   3956 1HB  LEU A 266      -6.218  22.304  29.889  1.00  1.20           H  
ATOM   3957 2HB  LEU A 266      -6.538  21.205  28.555  1.00  1.20           H  
ATOM   3958  HG  LEU A 266      -8.767  22.222  28.288  1.00  1.20           H  
ATOM   3959 1HD1 LEU A 266      -9.266  24.320  29.414  1.00  1.20           H  
ATOM   3960 2HD1 LEU A 266      -9.139  22.973  30.555  1.00  1.20           H  
ATOM   3961 3HD1 LEU A 266      -7.825  24.112  30.401  1.00  1.20           H  
ATOM   3962 1HD2 LEU A 266      -7.771  24.258  27.328  1.00  1.20           H  
ATOM   3963 2HD2 LEU A 266      -6.348  24.008  28.312  1.00  1.20           H  
ATOM   3964 3HD2 LEU A 266      -6.769  22.848  27.087  1.00  1.20           H  
ATOM   3965  N   ALA A 267      -6.458  18.711  31.286  1.00  1.18           N  
ATOM   3966  CA  ALA A 267      -5.701  17.467  31.186  1.00  1.18           C  
ATOM   3967  C   ALA A 267      -6.386  16.467  30.256  1.00  1.18           C  
ATOM   3968  O   ALA A 267      -5.720  15.651  29.624  1.00  1.18           O  
ATOM   3969  CB  ALA A 267      -5.512  16.849  32.563  1.00  1.18           C  
ATOM   3970  H   ALA A 267      -6.714  19.052  32.212  1.00  1.18           H  
ATOM   3971  HA  ALA A 267      -4.723  17.702  30.768  1.00  1.18           H  
ATOM   3972 1HB  ALA A 267      -4.921  15.939  32.478  1.00  1.18           H  
ATOM   3973 2HB  ALA A 267      -4.993  17.558  33.205  1.00  1.18           H  
ATOM   3974 3HB  ALA A 267      -6.475  16.615  32.993  1.00  1.18           H  
ATOM   3975  N   GLY A 268      -7.722  16.504  30.194  1.00  1.14           N  
ATOM   3976  CA  GLY A 268      -8.494  15.598  29.345  1.00  1.14           C  
ATOM   3977  C   GLY A 268      -8.731  16.153  27.930  1.00  1.14           C  
ATOM   3978  O   GLY A 268      -9.481  15.565  27.153  1.00  1.14           O  
ATOM   3979  H   GLY A 268      -8.206  17.206  30.737  1.00  1.14           H  
ATOM   3980 1HA  GLY A 268      -7.974  14.646  29.261  1.00  1.14           H  
ATOM   3981 2HA  GLY A 268      -9.453  15.392  29.818  1.00  1.14           H  
ATOM   3982  N   ALA A 269      -8.155  17.312  27.617  1.00  1.09           N  
ATOM   3983  CA  ALA A 269      -8.345  17.948  26.317  1.00  1.09           C  
ATOM   3984  C   ALA A 269      -7.397  17.375  25.276  1.00  1.09           C  
ATOM   3985  O   ALA A 269      -6.361  16.794  25.604  1.00  1.09           O  
ATOM   3986  CB  ALA A 269      -8.155  19.435  26.418  1.00  1.09           C  
ATOM   3987  H   ALA A 269      -7.537  17.772  28.282  1.00  1.09           H  
ATOM   3988  HA  ALA A 269      -9.366  17.752  25.988  1.00  1.09           H  
ATOM   3989 1HB  ALA A 269      -8.341  19.870  25.448  1.00  1.09           H  
ATOM   3990 2HB  ALA A 269      -8.855  19.843  27.142  1.00  1.09           H  
ATOM   3991 3HB  ALA A 269      -7.141  19.655  26.734  1.00  1.09           H  
ATOM   3992  N   ILE A 270      -7.741  17.545  24.008  1.00  1.03           N  
ATOM   3993  CA  ILE A 270      -6.856  17.072  22.950  1.00  1.03           C  
ATOM   3994  C   ILE A 270      -5.916  18.183  22.483  1.00  1.03           C  
ATOM   3995  O   ILE A 270      -6.393  19.250  22.133  1.00  1.03           O  
ATOM   3996  CB  ILE A 270      -7.675  16.548  21.765  1.00  1.03           C  
ATOM   3997  CG1 ILE A 270      -8.589  15.413  22.239  1.00  1.03           C  
ATOM   3998  CG2 ILE A 270      -6.787  16.146  20.622  1.00  1.03           C  
ATOM   3999  CD1 ILE A 270      -7.837  14.237  22.854  1.00  1.03           C  
ATOM   4000  H   ILE A 270      -8.607  18.044  23.782  1.00  1.03           H  
ATOM   4001  HA  ILE A 270      -6.297  16.237  23.350  1.00  1.03           H  
ATOM   4002  HB  ILE A 270      -8.323  17.337  21.423  1.00  1.03           H  
ATOM   4003 1HG1 ILE A 270      -9.283  15.804  22.983  1.00  1.03           H  
ATOM   4004 2HG1 ILE A 270      -9.162  15.037  21.389  1.00  1.03           H  
ATOM   4005 1HG2 ILE A 270      -7.394  15.812  19.790  1.00  1.03           H  
ATOM   4006 2HG2 ILE A 270      -6.186  17.001  20.306  1.00  1.03           H  
ATOM   4007 3HG2 ILE A 270      -6.126  15.339  20.933  1.00  1.03           H  
ATOM   4008 1HD1 ILE A 270      -8.550  13.465  23.166  1.00  1.03           H  
ATOM   4009 2HD1 ILE A 270      -7.153  13.808  22.114  1.00  1.03           H  
ATOM   4010 3HD1 ILE A 270      -7.268  14.570  23.721  1.00  1.03           H  
ATOM   4011  N   PRO A 271      -4.585  18.028  22.518  1.00  0.99           N  
ATOM   4012  CA  PRO A 271      -3.667  19.055  22.059  1.00  0.99           C  
ATOM   4013  C   PRO A 271      -3.805  19.199  20.549  1.00  0.99           C  
ATOM   4014  O   PRO A 271      -3.816  18.196  19.837  1.00  0.99           O  
ATOM   4015  CB  PRO A 271      -2.303  18.508  22.487  1.00  0.99           C  
ATOM   4016  CG  PRO A 271      -2.497  16.998  22.581  1.00  0.99           C  
ATOM   4017  CD  PRO A 271      -3.953  16.799  23.010  1.00  0.99           C  
ATOM   4018  HA  PRO A 271      -3.889  20.001  22.564  1.00  0.99           H  
ATOM   4019 1HB  PRO A 271      -1.542  18.802  21.748  1.00  0.99           H  
ATOM   4020 2HB  PRO A 271      -2.007  18.961  23.444  1.00  0.99           H  
ATOM   4021 1HG  PRO A 271      -2.283  16.535  21.604  1.00  0.99           H  
ATOM   4022 2HG  PRO A 271      -1.783  16.569  23.299  1.00  0.99           H  
ATOM   4023 1HD  PRO A 271      -4.340  15.912  22.491  1.00  0.99           H  
ATOM   4024 2HD  PRO A 271      -4.050  16.726  24.109  1.00  0.99           H  
ATOM   4025  N   VAL A 272      -3.870  20.434  20.069  1.00  0.97           N  
ATOM   4026  CA  VAL A 272      -4.040  20.733  18.642  1.00  0.97           C  
ATOM   4027  C   VAL A 272      -3.031  21.798  18.199  1.00  0.97           C  
ATOM   4028  O   VAL A 272      -2.296  22.326  19.033  1.00  0.97           O  
ATOM   4029  CB  VAL A 272      -5.502  21.155  18.345  1.00  0.97           C  
ATOM   4030  CG1 VAL A 272      -6.457  20.018  18.742  1.00  0.97           C  
ATOM   4031  CG2 VAL A 272      -5.848  22.389  19.059  1.00  0.97           C  
ATOM   4032  H   VAL A 272      -3.819  21.199  20.737  1.00  0.97           H  
ATOM   4033  HA  VAL A 272      -3.845  19.825  18.072  1.00  0.97           H  
ATOM   4034  HB  VAL A 272      -5.612  21.325  17.302  1.00  0.97           H  
ATOM   4035 1HG1 VAL A 272      -7.460  20.299  18.524  1.00  0.97           H  
ATOM   4036 2HG1 VAL A 272      -6.198  19.117  18.192  1.00  0.97           H  
ATOM   4037 3HG1 VAL A 272      -6.379  19.829  19.790  1.00  0.97           H  
ATOM   4038 1HG2 VAL A 272      -6.872  22.654  18.825  1.00  0.97           H  
ATOM   4039 2HG2 VAL A 272      -5.745  22.218  20.102  1.00  0.97           H  
ATOM   4040 3HG2 VAL A 272      -5.182  23.183  18.744  1.00  0.97           H  
ATOM   4041  N   GLU A 273      -2.944  22.081  16.894  1.00  0.98           N  
ATOM   4042  CA  GLU A 273      -2.013  23.132  16.447  1.00  0.98           C  
ATOM   4043  C   GLU A 273      -2.721  24.291  15.734  1.00  0.98           C  
ATOM   4044  O   GLU A 273      -3.400  24.089  14.730  1.00  0.98           O  
ATOM   4045  CB  GLU A 273      -0.942  22.523  15.526  1.00  0.98           C  
ATOM   4046  CG  GLU A 273       0.121  23.492  15.022  1.00  0.98           C  
ATOM   4047  CD  GLU A 273       1.177  22.820  14.144  1.00  0.98           C  
ATOM   4048  OE1 GLU A 273       1.129  21.614  13.978  1.00  0.98           O  
ATOM   4049  OE2 GLU A 273       2.025  23.517  13.641  1.00  0.98           O1-
ATOM   4050  H   GLU A 273      -3.553  21.595  16.232  1.00  0.98           H  
ATOM   4051  HA  GLU A 273      -1.513  23.544  17.324  1.00  0.98           H  
ATOM   4052 1HB  GLU A 273      -0.440  21.706  16.041  1.00  0.98           H  
ATOM   4053 2HB  GLU A 273      -1.424  22.116  14.658  1.00  0.98           H  
ATOM   4054 1HG  GLU A 273      -0.364  24.285  14.451  1.00  0.98           H  
ATOM   4055 2HG  GLU A 273       0.609  23.951  15.881  1.00  0.98           H  
ATOM   4056  N   PHE A 274      -2.541  25.516  16.241  1.00  1.00           N  
ATOM   4057  CA  PHE A 274      -3.187  26.696  15.645  1.00  1.00           C  
ATOM   4058  C   PHE A 274      -2.229  27.659  14.964  1.00  1.00           C  
ATOM   4059  O   PHE A 274      -1.173  28.000  15.502  1.00  1.00           O  
ATOM   4060  CB  PHE A 274      -4.008  27.458  16.689  1.00  1.00           C  
ATOM   4061  CG  PHE A 274      -4.597  28.802  16.203  1.00  1.00           C  
ATOM   4062  CD1 PHE A 274      -5.599  28.884  15.230  1.00  1.00           C  
ATOM   4063  CD2 PHE A 274      -4.161  29.984  16.767  1.00  1.00           C  
ATOM   4064  CE1 PHE A 274      -6.128  30.078  14.848  1.00  1.00           C  
ATOM   4065  CE2 PHE A 274      -4.690  31.190  16.376  1.00  1.00           C  
ATOM   4066  CZ  PHE A 274      -5.678  31.233  15.421  1.00  1.00           C  
ATOM   4067  H   PHE A 274      -1.962  25.631  17.063  1.00  1.00           H  
ATOM   4068  HA  PHE A 274      -3.882  26.347  14.885  1.00  1.00           H  
ATOM   4069 1HB  PHE A 274      -4.823  26.832  17.041  1.00  1.00           H  
ATOM   4070 2HB  PHE A 274      -3.376  27.666  17.551  1.00  1.00           H  
ATOM   4071  HD1 PHE A 274      -5.950  28.008  14.759  1.00  1.00           H  
ATOM   4072  HD2 PHE A 274      -3.389  29.951  17.536  1.00  1.00           H  
ATOM   4073  HE1 PHE A 274      -6.904  30.112  14.083  1.00  1.00           H  
ATOM   4074  HE2 PHE A 274      -4.334  32.114  16.830  1.00  1.00           H  
ATOM   4075  HZ  PHE A 274      -6.100  32.192  15.117  1.00  1.00           H  
ATOM   4076  N   SER A 275      -2.632  28.116  13.781  1.00  1.01           N  
ATOM   4077  CA  SER A 275      -1.869  29.088  13.022  1.00  1.01           C  
ATOM   4078  C   SER A 275      -2.766  30.028  12.216  1.00  1.01           C  
ATOM   4079  O   SER A 275      -3.550  29.593  11.365  1.00  1.01           O  
ATOM   4080  CB  SER A 275      -0.937  28.355  12.079  1.00  1.01           C  
ATOM   4081  OG  SER A 275      -0.204  29.248  11.290  1.00  1.01           O  
ATOM   4082  H   SER A 275      -3.504  27.757  13.391  1.00  1.01           H  
ATOM   4083  HA  SER A 275      -1.282  29.685  13.722  1.00  1.01           H  
ATOM   4084 1HB  SER A 275      -0.255  27.733  12.660  1.00  1.01           H  
ATOM   4085 2HB  SER A 275      -1.520  27.691  11.440  1.00  1.01           H  
ATOM   4086  HG  SER A 275       0.187  29.876  11.899  1.00  1.01           H  
ATOM   4087  N   SER A 276      -2.627  31.334  12.438  1.00  1.01           N  
ATOM   4088  CA  SER A 276      -3.430  32.291  11.681  1.00  1.01           C  
ATOM   4089  C   SER A 276      -4.942  32.025  11.796  1.00  1.01           C  
ATOM   4090  O   SER A 276      -5.592  32.549  12.696  1.00  1.01           O  
ATOM   4091  CB  SER A 276      -2.978  32.328  10.226  1.00  1.01           C  
ATOM   4092  OG  SER A 276      -3.549  33.417   9.565  1.00  1.01           O  
ATOM   4093  H   SER A 276      -1.977  31.658  13.139  1.00  1.01           H  
ATOM   4094  HA  SER A 276      -3.245  33.281  12.099  1.00  1.01           H  
ATOM   4095 1HB  SER A 276      -1.893  32.416  10.193  1.00  1.01           H  
ATOM   4096 2HB  SER A 276      -3.230  31.412   9.706  1.00  1.01           H  
ATOM   4097  HG  SER A 276      -4.476  33.419   9.823  1.00  1.01           H  
ATOM   4098  N   ASN A 277      -5.512  31.351  10.796  1.00  0.99           N  
ATOM   4099  CA  ASN A 277      -6.950  31.077  10.728  1.00  0.99           C  
ATOM   4100  C   ASN A 277      -7.265  29.582  10.607  1.00  0.99           C  
ATOM   4101  O   ASN A 277      -8.383  29.211  10.232  1.00  0.99           O  
ATOM   4102  CB  ASN A 277      -7.587  31.828   9.569  1.00  0.99           C  
ATOM   4103  CG  ASN A 277      -7.573  33.324   9.753  1.00  0.99           C  
ATOM   4104  ND2 ASN A 277      -6.735  34.000   9.001  1.00  0.99           N  
ATOM   4105  OD1 ASN A 277      -8.327  33.868  10.567  1.00  0.99           O  
ATOM   4106  H   ASN A 277      -4.888  30.919  10.130  1.00  0.99           H  
ATOM   4107  HA  ASN A 277      -7.408  31.423  11.656  1.00  0.99           H  
ATOM   4108 1HB  ASN A 277      -7.053  31.585   8.649  1.00  0.99           H  
ATOM   4109 2HB  ASN A 277      -8.617  31.502   9.442  1.00  0.99           H  
ATOM   4110 1HD2 ASN A 277      -6.690  34.998   9.075  1.00  0.99           H  
ATOM   4111 2HD2 ASN A 277      -6.155  33.520   8.341  1.00  0.99           H  
ATOM   4112  N   THR A 278      -6.281  28.729  10.888  1.00  0.96           N  
ATOM   4113  CA  THR A 278      -6.466  27.281  10.771  1.00  0.96           C  
ATOM   4114  C   THR A 278      -6.017  26.494  12.004  1.00  0.96           C  
ATOM   4115  O   THR A 278      -4.965  26.773  12.592  1.00  0.96           O  
ATOM   4116  CB  THR A 278      -5.719  26.740   9.526  1.00  0.96           C  
ATOM   4117  CG2 THR A 278      -5.933  25.206   9.366  1.00  0.96           C  
ATOM   4118  OG1 THR A 278      -6.221  27.400   8.351  1.00  0.96           O  
ATOM   4119  H   THR A 278      -5.371  29.088  11.172  1.00  0.96           H  
ATOM   4120  HA  THR A 278      -7.525  27.090  10.634  1.00  0.96           H  
ATOM   4121  HB  THR A 278      -4.652  26.953   9.626  1.00  0.96           H  
ATOM   4122  HG1 THR A 278      -7.147  27.169   8.234  1.00  0.96           H  
ATOM   4123 1HG2 THR A 278      -5.409  24.854   8.480  1.00  0.96           H  
ATOM   4124 2HG2 THR A 278      -5.549  24.676  10.233  1.00  0.96           H  
ATOM   4125 3HG2 THR A 278      -6.999  24.994   9.258  1.00  0.96           H  
ATOM   4126  N   VAL A 279      -6.820  25.502  12.397  1.00  0.95           N  
ATOM   4127  CA  VAL A 279      -6.424  24.615  13.483  1.00  0.95           C  
ATOM   4128  C   VAL A 279      -6.340  23.172  13.041  1.00  0.95           C  
ATOM   4129  O   VAL A 279      -7.320  22.608  12.561  1.00  0.95           O  
ATOM   4130  CB  VAL A 279      -7.409  24.633  14.655  1.00  0.95           C  
ATOM   4131  CG1 VAL A 279      -6.930  23.659  15.709  1.00  0.95           C  
ATOM   4132  CG2 VAL A 279      -7.476  25.930  15.235  1.00  0.95           C  
ATOM   4133  H   VAL A 279      -7.691  25.350  11.889  1.00  0.95           H  
ATOM   4134  HA  VAL A 279      -5.450  24.925  13.843  1.00  0.95           H  
ATOM   4135  HB  VAL A 279      -8.384  24.323  14.310  1.00  0.95           H  
ATOM   4136 1HG1 VAL A 279      -7.607  23.652  16.545  1.00  0.95           H  
ATOM   4137 2HG1 VAL A 279      -6.878  22.674  15.287  1.00  0.95           H  
ATOM   4138 3HG1 VAL A 279      -5.937  23.954  16.054  1.00  0.95           H  
ATOM   4139 1HG2 VAL A 279      -8.155  25.923  16.059  1.00  0.95           H  
ATOM   4140 2HG2 VAL A 279      -6.495  26.165  15.585  1.00  0.95           H  
ATOM   4141 3HG2 VAL A 279      -7.807  26.650  14.495  1.00  0.95           H  
ATOM   4142  N   LYS A 280      -5.184  22.555  13.235  1.00  0.96           N  
ATOM   4143  CA  LYS A 280      -5.032  21.150  12.911  1.00  0.96           C  
ATOM   4144  C   LYS A 280      -5.518  20.358  14.100  1.00  0.96           C  
ATOM   4145  O   LYS A 280      -5.016  20.529  15.213  1.00  0.96           O  
ATOM   4146  CB  LYS A 280      -3.586  20.800  12.622  1.00  0.96           C  
ATOM   4147  CG  LYS A 280      -3.362  19.364  12.215  1.00  0.96           C  
ATOM   4148  CD  LYS A 280      -1.906  19.144  11.804  1.00  0.96           C  
ATOM   4149  CE  LYS A 280      -0.992  19.156  13.029  1.00  0.96           C  
ATOM   4150  NZ  LYS A 280       0.431  18.940  12.676  1.00  0.96           N1+
ATOM   4151  H   LYS A 280      -4.410  23.072  13.642  1.00  0.96           H  
ATOM   4152  HA  LYS A 280      -5.652  20.900  12.048  1.00  0.96           H  
ATOM   4153 1HB  LYS A 280      -3.203  21.441  11.829  1.00  0.96           H  
ATOM   4154 2HB  LYS A 280      -2.995  20.984  13.506  1.00  0.96           H  
ATOM   4155 1HG  LYS A 280      -3.607  18.703  13.050  1.00  0.96           H  
ATOM   4156 2HG  LYS A 280      -4.029  19.129  11.392  1.00  0.96           H  
ATOM   4157 1HD  LYS A 280      -1.811  18.184  11.292  1.00  0.96           H  
ATOM   4158 2HD  LYS A 280      -1.597  19.932  11.120  1.00  0.96           H  
ATOM   4159 1HE  LYS A 280      -1.083  20.111  13.530  1.00  0.96           H  
ATOM   4160 2HE  LYS A 280      -1.308  18.365  13.712  1.00  0.96           H  
ATOM   4161 1HZ  LYS A 280       0.989  18.964  13.523  1.00  0.96           H  
ATOM   4162 2HZ  LYS A 280       0.544  18.051  12.217  1.00  0.96           H  
ATOM   4163 3HZ  LYS A 280       0.735  19.687  12.061  1.00  0.96           H  
ATOM   4164  N   LEU A 281      -6.501  19.511  13.873  1.00  0.99           N  
ATOM   4165  CA  LEU A 281      -7.105  18.738  14.939  1.00  0.99           C  
ATOM   4166  C   LEU A 281      -6.523  17.317  14.846  1.00  0.99           C  
ATOM   4167  O   LEU A 281      -6.272  16.827  13.747  1.00  0.99           O  
ATOM   4168  CB  LEU A 281      -8.635  18.864  14.789  1.00  0.99           C  
ATOM   4169  CG  LEU A 281      -9.183  20.409  14.868  1.00  0.99           C  
ATOM   4170  CD1 LEU A 281     -10.668  20.533  14.582  1.00  0.99           C  
ATOM   4171  CD2 LEU A 281      -8.944  20.939  16.233  1.00  0.99           C  
ATOM   4172  H   LEU A 281      -6.843  19.392  12.919  1.00  0.99           H  
ATOM   4173  HA  LEU A 281      -6.818  19.166  15.893  1.00  0.99           H  
ATOM   4174 1HB  LEU A 281      -8.907  18.465  13.815  1.00  0.99           H  
ATOM   4175 2HB  LEU A 281      -9.121  18.285  15.571  1.00  0.99           H  
ATOM   4176  HG  LEU A 281      -8.650  21.013  14.132  1.00  0.99           H  
ATOM   4177 1HD1 LEU A 281     -10.955  21.574  14.659  1.00  0.99           H  
ATOM   4178 2HD1 LEU A 281     -10.879  20.178  13.570  1.00  0.99           H  
ATOM   4179 3HD1 LEU A 281     -11.232  19.957  15.313  1.00  0.99           H  
ATOM   4180 1HD2 LEU A 281      -9.290  21.966  16.288  1.00  0.99           H  
ATOM   4181 2HD2 LEU A 281      -9.480  20.341  16.959  1.00  0.99           H  
ATOM   4182 3HD2 LEU A 281      -7.889  20.896  16.428  1.00  0.99           H  
ATOM   4183  N   THR A 282      -6.257  16.672  15.988  1.00  1.04           N  
ATOM   4184  CA  THR A 282      -5.542  15.385  15.961  1.00  1.04           C  
ATOM   4185  C   THR A 282      -6.380  14.139  16.235  1.00  1.04           C  
ATOM   4186  O   THR A 282      -5.927  13.020  15.998  1.00  1.04           O  
ATOM   4187  CB  THR A 282      -4.416  15.409  16.996  1.00  1.04           C  
ATOM   4188  CG2 THR A 282      -3.550  16.650  16.761  1.00  1.04           C  
ATOM   4189  OG1 THR A 282      -4.980  15.506  18.295  1.00  1.04           O  
ATOM   4190  H   THR A 282      -6.490  17.098  16.874  1.00  1.04           H  
ATOM   4191  HA  THR A 282      -5.095  15.268  14.973  1.00  1.04           H  
ATOM   4192  HB  THR A 282      -3.816  14.505  16.921  1.00  1.04           H  
ATOM   4193  HG1 THR A 282      -5.572  14.753  18.445  1.00  1.04           H  
ATOM   4194 1HG2 THR A 282      -2.757  16.686  17.509  1.00  1.04           H  
ATOM   4195 2HG2 THR A 282      -3.114  16.607  15.765  1.00  1.04           H  
ATOM   4196 3HG2 THR A 282      -4.166  17.546  16.851  1.00  1.04           H  
ATOM   4197  N   SER A 283      -7.592  14.331  16.729  1.00  1.09           N  
ATOM   4198  CA  SER A 283      -8.475  13.224  17.104  1.00  1.09           C  
ATOM   4199  C   SER A 283      -9.672  13.170  16.184  1.00  1.09           C  
ATOM   4200  O   SER A 283     -10.754  12.723  16.555  1.00  1.09           O  
ATOM   4201  CB  SER A 283      -8.931  13.373  18.530  1.00  1.09           C  
ATOM   4202  OG  SER A 283      -7.845  13.300  19.402  1.00  1.09           O  
ATOM   4203  H   SER A 283      -7.907  15.278  16.869  1.00  1.09           H  
ATOM   4204  HA  SER A 283      -7.927  12.284  17.013  1.00  1.09           H  
ATOM   4205 1HB  SER A 283      -9.438  14.329  18.650  1.00  1.09           H  
ATOM   4206 2HB  SER A 283      -9.644  12.585  18.774  1.00  1.09           H  
ATOM   4207  HG  SER A 283      -7.655  12.327  19.522  1.00  1.09           H  
ATOM   4208  N   GLY A 284      -9.480  13.664  14.980  1.00  1.10           N  
ATOM   4209  CA  GLY A 284     -10.564  13.736  14.032  1.00  1.10           C  
ATOM   4210  C   GLY A 284     -11.113  12.386  13.714  1.00  1.10           C  
ATOM   4211  O   GLY A 284     -10.417  11.377  13.787  1.00  1.10           O  
ATOM   4212  H   GLY A 284      -8.562  14.001  14.727  1.00  1.10           H  
ATOM   4213 1HA  GLY A 284     -11.365  14.338  14.449  1.00  1.10           H  
ATOM   4214 2HA  GLY A 284     -10.219  14.215  13.118  1.00  1.10           H  
ATOM   4215  N   HIS A 285     -12.365  12.370  13.315  1.00  1.08           N  
ATOM   4216  CA  HIS A 285     -13.013  11.128  12.974  1.00  1.08           C  
ATOM   4217  C   HIS A 285     -14.026  11.352  11.883  1.00  1.08           C  
ATOM   4218  O   HIS A 285     -14.747  12.349  11.888  1.00  1.08           O  
ATOM   4219  CB  HIS A 285     -13.684  10.503  14.197  1.00  1.08           C  
ATOM   4220  CG  HIS A 285     -14.325   9.228  13.893  1.00  1.08           C  
ATOM   4221  CD2 HIS A 285     -13.966   7.982  14.157  1.00  1.08           C  
ATOM   4222  ND1 HIS A 285     -15.518   9.143  13.225  1.00  1.08           N  
ATOM   4223  CE1 HIS A 285     -15.844   7.905  13.082  1.00  1.08           C  
ATOM   4224  NE2 HIS A 285     -14.921   7.183  13.642  1.00  1.08           N  
ATOM   4225  H   HIS A 285     -12.879  13.237  13.262  1.00  1.08           H  
ATOM   4226  HA  HIS A 285     -12.277  10.432  12.605  1.00  1.08           H  
ATOM   4227 1HB  HIS A 285     -12.921  10.313  14.961  1.00  1.08           H  
ATOM   4228 2HB  HIS A 285     -14.402  11.182  14.629  1.00  1.08           H  
ATOM   4229  HD1 HIS A 285     -16.058   9.909  12.881  1.00  0.96           H  
ATOM   4230  HD2 HIS A 285     -13.122   7.548  14.669  1.00  1.08           H  
ATOM   4231  HE1 HIS A 285     -16.752   7.632  12.552  1.00  1.08           H  
ATOM   4232  N   LEU A 286     -14.065  10.423  10.943  1.00  1.04           N  
ATOM   4233  CA  LEU A 286     -14.967  10.542   9.827  1.00  1.04           C  
ATOM   4234  C   LEU A 286     -15.574   9.203   9.436  1.00  1.04           C  
ATOM   4235  O   LEU A 286     -14.873   8.205   9.250  1.00  1.04           O  
ATOM   4236  CB  LEU A 286     -14.184  11.115   8.657  1.00  1.04           C  
ATOM   4237  CG  LEU A 286     -14.905  11.369   7.426  1.00  1.04           C  
ATOM   4238  CD1 LEU A 286     -15.853  12.444   7.657  1.00  1.04           C  
ATOM   4239  CD2 LEU A 286     -13.942  11.739   6.390  1.00  1.04           C  
ATOM   4240  H   LEU A 286     -13.432   9.626  11.025  1.00  1.04           H  
ATOM   4241  HA  LEU A 286     -15.774  11.222  10.099  1.00  1.04           H  
ATOM   4242 1HB  LEU A 286     -13.752  12.047   8.971  1.00  1.04           H  
ATOM   4243 2HB  LEU A 286     -13.381  10.426   8.419  1.00  1.04           H  
ATOM   4244  HG  LEU A 286     -15.460  10.494   7.136  1.00  1.04           H  
ATOM   4245 1HD1 LEU A 286     -16.406  12.681   6.768  1.00  1.04           H  
ATOM   4246 2HD1 LEU A 286     -16.541  12.137   8.443  1.00  1.04           H  
ATOM   4247 3HD1 LEU A 286     -15.298  13.322   7.970  1.00  1.04           H  
ATOM   4248 1HD2 LEU A 286     -14.475  11.933   5.489  1.00  1.04           H  
ATOM   4249 2HD2 LEU A 286     -13.400  12.622   6.694  1.00  1.04           H  
ATOM   4250 3HD2 LEU A 286     -13.257  10.922   6.244  1.00  1.04           H  
ATOM   4251  N   LYS A 287     -16.891   9.170   9.335  1.00  1.01           N  
ATOM   4252  CA  LYS A 287     -17.588   7.968   8.896  1.00  1.01           C  
ATOM   4253  C   LYS A 287     -17.782   7.992   7.393  1.00  1.01           C  
ATOM   4254  O   LYS A 287     -18.331   8.957   6.860  1.00  1.01           O  
ATOM   4255  CB  LYS A 287     -18.937   7.855   9.579  1.00  1.01           C  
ATOM   4256  CG  LYS A 287     -19.754   6.672   9.147  1.00  1.01           C  
ATOM   4257  CD  LYS A 287     -21.062   6.670   9.878  1.00  1.01           C  
ATOM   4258  CE  LYS A 287     -22.012   5.621   9.346  1.00  1.01           C  
ATOM   4259  NZ  LYS A 287     -23.251   5.606  10.129  1.00  1.01           N1+
ATOM   4260  H   LYS A 287     -17.425  10.009   9.529  1.00  1.01           H  
ATOM   4261  HA  LYS A 287     -16.986   7.093   9.144  1.00  1.01           H  
ATOM   4262 1HB  LYS A 287     -18.794   7.781  10.661  1.00  1.01           H  
ATOM   4263 2HB  LYS A 287     -19.521   8.758   9.389  1.00  1.01           H  
ATOM   4264 1HG  LYS A 287     -19.941   6.726   8.073  1.00  1.01           H  
ATOM   4265 2HG  LYS A 287     -19.208   5.748   9.360  1.00  1.01           H  
ATOM   4266 1HD  LYS A 287     -20.882   6.466  10.936  1.00  1.01           H  
ATOM   4267 2HD  LYS A 287     -21.530   7.652   9.793  1.00  1.01           H  
ATOM   4268 1HE  LYS A 287     -22.250   5.832   8.305  1.00  1.01           H  
ATOM   4269 2HE  LYS A 287     -21.542   4.645   9.405  1.00  1.01           H  
ATOM   4270 1HZ  LYS A 287     -23.867   4.891   9.781  1.00  1.01           H  
ATOM   4271 2HZ  LYS A 287     -22.982   5.396  11.099  1.00  1.01           H  
ATOM   4272 3HZ  LYS A 287     -23.702   6.499  10.086  1.00  1.01           H  
ATOM   4273  N   CYS A 288     -17.325   6.948   6.702  1.00  0.99           N  
ATOM   4274  CA  CYS A 288     -17.466   6.925   5.250  1.00  0.99           C  
ATOM   4275  C   CYS A 288     -18.029   5.642   4.672  1.00  0.99           C  
ATOM   4276  O   CYS A 288     -17.643   4.537   5.054  1.00  0.99           O  
ATOM   4277  CB  CYS A 288     -16.118   7.169   4.575  1.00  0.99           C  
ATOM   4278  SG  CYS A 288     -15.339   8.763   4.955  1.00  0.99           S  
ATOM   4279  H   CYS A 288     -16.887   6.164   7.185  1.00  0.99           H  
ATOM   4280  HA  CYS A 288     -18.145   7.705   4.963  1.00  0.99           H  
ATOM   4281 1HB  CYS A 288     -15.431   6.383   4.857  1.00  0.99           H  
ATOM   4282 2HB  CYS A 288     -16.253   7.101   3.499  1.00  0.99           H  
ATOM   4283  N   ARG A 289     -18.915   5.790   3.698  1.00  1.00           N  
ATOM   4284  CA  ARG A 289     -19.361   4.646   2.921  1.00  1.00           C  
ATOM   4285  C   ARG A 289     -18.527   4.645   1.661  1.00  1.00           C  
ATOM   4286  O   ARG A 289     -18.449   5.664   0.965  1.00  1.00           O  
ATOM   4287  CB  ARG A 289     -20.842   4.694   2.589  1.00  1.00           C  
ATOM   4288  CG  ARG A 289     -21.333   3.512   1.732  1.00  1.00           C  
ATOM   4289  CD  ARG A 289     -22.831   3.402   1.710  1.00  1.00           C  
ATOM   4290  NE  ARG A 289     -23.337   2.991   3.008  1.00  1.00           N  
ATOM   4291  CZ  ARG A 289     -24.627   2.807   3.339  1.00  1.00           C  
ATOM   4292  NH1 ARG A 289     -25.588   2.999   2.450  1.00  1.00           N1+
ATOM   4293  NH2 ARG A 289     -24.919   2.423   4.574  1.00  1.00           N  
ATOM   4294  H   ARG A 289     -19.261   6.721   3.464  1.00  1.00           H  
ATOM   4295  HA  ARG A 289     -19.170   3.728   3.473  1.00  1.00           H  
ATOM   4296 1HB  ARG A 289     -21.417   4.680   3.515  1.00  1.00           H  
ATOM   4297 2HB  ARG A 289     -21.073   5.620   2.069  1.00  1.00           H  
ATOM   4298 1HG  ARG A 289     -20.972   3.623   0.708  1.00  1.00           H  
ATOM   4299 2HG  ARG A 289     -20.930   2.589   2.160  1.00  1.00           H  
ATOM   4300 1HD  ARG A 289     -23.270   4.366   1.460  1.00  1.00           H  
ATOM   4301 2HD  ARG A 289     -23.134   2.658   0.974  1.00  1.00           H  
ATOM   4302  HE  ARG A 289     -22.636   2.813   3.745  1.00  1.00           H  
ATOM   4303 1HH1 ARG A 289     -25.354   3.285   1.512  1.00  1.00           H  
ATOM   4304 2HH1 ARG A 289     -26.553   2.853   2.710  1.00  1.00           H  
ATOM   4305 1HH2 ARG A 289     -24.143   2.269   5.260  1.00  1.00           H  
ATOM   4306 2HH2 ARG A 289     -25.872   2.275   4.851  1.00  1.00           H  
ATOM   4307  N   VAL A 290     -17.864   3.538   1.384  1.00  1.04           N  
ATOM   4308  CA  VAL A 290     -17.022   3.497   0.207  1.00  1.04           C  
ATOM   4309  C   VAL A 290     -17.550   2.495  -0.801  1.00  1.04           C  
ATOM   4310  O   VAL A 290     -17.738   1.312  -0.493  1.00  1.04           O  
ATOM   4311  CB  VAL A 290     -15.568   3.163   0.584  1.00  1.04           C  
ATOM   4312  CG1 VAL A 290     -14.742   3.124  -0.651  1.00  1.04           C  
ATOM   4313  CG2 VAL A 290     -15.024   4.220   1.550  1.00  1.04           C  
ATOM   4314  H   VAL A 290     -17.954   2.725   1.996  1.00  1.04           H  
ATOM   4315  HA  VAL A 290     -17.024   4.480  -0.265  1.00  1.04           H  
ATOM   4316  HB  VAL A 290     -15.524   2.179   1.051  1.00  1.04           H  
ATOM   4317 1HG1 VAL A 290     -13.713   2.889  -0.399  1.00  1.04           H  
ATOM   4318 2HG1 VAL A 290     -15.135   2.371  -1.333  1.00  1.04           H  
ATOM   4319 3HG1 VAL A 290     -14.788   4.090  -1.125  1.00  1.04           H  
ATOM   4320 1HG2 VAL A 290     -14.004   3.982   1.784  1.00  1.04           H  
ATOM   4321 2HG2 VAL A 290     -15.060   5.189   1.089  1.00  1.04           H  
ATOM   4322 3HG2 VAL A 290     -15.623   4.233   2.467  1.00  1.04           H  
ATOM   4323  N   LYS A 291     -17.835   3.001  -1.997  1.00  1.09           N  
ATOM   4324  CA  LYS A 291     -18.369   2.214  -3.089  1.00  1.09           C  
ATOM   4325  C   LYS A 291     -17.233   1.810  -3.997  1.00  1.09           C  
ATOM   4326  O   LYS A 291     -16.438   2.644  -4.444  1.00  1.09           O  
ATOM   4327  CB  LYS A 291     -19.389   3.016  -3.891  1.00  1.09           C  
ATOM   4328  CG  LYS A 291     -20.638   3.435  -3.135  1.00  1.09           C  
ATOM   4329  CD  LYS A 291     -21.583   4.227  -4.031  1.00  1.09           C  
ATOM   4330  CE  LYS A 291     -22.835   4.658  -3.275  1.00  1.09           C  
ATOM   4331  NZ  LYS A 291     -23.776   5.422  -4.143  1.00  1.09           N1+
ATOM   4332  H   LYS A 291     -17.659   3.985  -2.165  1.00  1.09           H  
ATOM   4333  HA  LYS A 291     -18.835   1.314  -2.696  1.00  1.09           H  
ATOM   4334 1HB  LYS A 291     -18.913   3.905  -4.252  1.00  1.09           H  
ATOM   4335 2HB  LYS A 291     -19.706   2.435  -4.760  1.00  1.09           H  
ATOM   4336 1HG  LYS A 291     -21.159   2.561  -2.785  1.00  1.09           H  
ATOM   4337 2HG  LYS A 291     -20.354   4.046  -2.274  1.00  1.09           H  
ATOM   4338 1HD  LYS A 291     -21.070   5.114  -4.406  1.00  1.09           H  
ATOM   4339 2HD  LYS A 291     -21.880   3.609  -4.885  1.00  1.09           H  
ATOM   4340 1HE  LYS A 291     -23.342   3.772  -2.896  1.00  1.09           H  
ATOM   4341 2HE  LYS A 291     -22.542   5.287  -2.431  1.00  1.09           H  
ATOM   4342 1HZ  LYS A 291     -24.591   5.686  -3.608  1.00  1.09           H  
ATOM   4343 2HZ  LYS A 291     -23.319   6.252  -4.493  1.00  1.09           H  
ATOM   4344 3HZ  LYS A 291     -24.058   4.838  -4.922  1.00  1.09           H  
ATOM   4345  N   MET A 292     -17.200   0.536  -4.331  1.00  1.13           N  
ATOM   4346  CA  MET A 292     -16.168  -0.007  -5.186  1.00  1.13           C  
ATOM   4347  C   MET A 292     -16.738  -0.302  -6.583  1.00  1.13           C  
ATOM   4348  O   MET A 292     -16.208  -1.113  -7.350  1.00  1.13           O  
ATOM   4349  CB  MET A 292     -15.559  -1.219  -4.497  1.00  1.13           C  
ATOM   4350  CG  MET A 292     -14.937  -0.908  -3.081  1.00  1.13           C  
ATOM   4351  SD  MET A 292     -13.627   0.374  -3.102  1.00  1.13           S  
ATOM   4352  CE  MET A 292     -12.856   0.226  -1.482  1.00  1.13           C  
ATOM   4353  H   MET A 292     -17.910  -0.094  -3.952  1.00  1.13           H  
ATOM   4354  HA  MET A 292     -15.385   0.741  -5.313  1.00  1.13           H  
ATOM   4355 1HB  MET A 292     -16.338  -1.970  -4.349  1.00  1.13           H  
ATOM   4356 2HB  MET A 292     -14.800  -1.663  -5.128  1.00  1.13           H  
ATOM   4357 1HG  MET A 292     -15.734  -0.573  -2.407  1.00  1.13           H  
ATOM   4358 2HG  MET A 292     -14.514  -1.821  -2.667  1.00  1.13           H  
ATOM   4359 1HE  MET A 292     -12.059   0.964  -1.388  1.00  1.13           H  
ATOM   4360 2HE  MET A 292     -13.599   0.386  -0.700  1.00  1.13           H  
ATOM   4361 3HE  MET A 292     -12.432  -0.773  -1.379  1.00  1.13           H  
ATOM   4362  N   GLU A 293     -17.863   0.334  -6.886  1.00  1.17           N  
ATOM   4363  CA  GLU A 293     -18.508   0.174  -8.177  1.00  1.17           C  
ATOM   4364  C   GLU A 293     -17.558   0.610  -9.276  1.00  1.17           C  
ATOM   4365  O   GLU A 293     -16.930   1.657  -9.179  1.00  1.17           O  
ATOM   4366  CB  GLU A 293     -19.805   0.977  -8.217  1.00  1.17           C  
ATOM   4367  CG  GLU A 293     -20.868   0.390  -7.300  1.00  1.17           C  
ATOM   4368  CD  GLU A 293     -22.197   1.080  -7.306  1.00  1.17           C  
ATOM   4369  OE1 GLU A 293     -22.414   1.941  -8.125  1.00  1.17           O  
ATOM   4370  OE2 GLU A 293     -23.015   0.721  -6.476  1.00  1.17           O1-
ATOM   4371  H   GLU A 293     -18.249   0.972  -6.209  1.00  1.17           H  
ATOM   4372  HA  GLU A 293     -18.745  -0.879  -8.323  1.00  1.17           H  
ATOM   4373 1HB  GLU A 293     -19.611   2.005  -7.903  1.00  1.17           H  
ATOM   4374 2HB  GLU A 293     -20.195   1.007  -9.236  1.00  1.17           H  
ATOM   4375 1HG  GLU A 293     -21.020  -0.646  -7.592  1.00  1.17           H  
ATOM   4376 2HG  GLU A 293     -20.473   0.402  -6.283  1.00  1.17           H  
ATOM   4377  N   LYS A 294     -17.468  -0.207 -10.323  1.00  1.19           N  
ATOM   4378  CA  LYS A 294     -16.594  -0.011 -11.489  1.00  1.19           C  
ATOM   4379  C   LYS A 294     -15.099  -0.139 -11.152  1.00  1.19           C  
ATOM   4380  O   LYS A 294     -14.247   0.134 -12.001  1.00  1.19           O  
ATOM   4381  CB  LYS A 294     -16.795   1.365 -12.132  1.00  1.19           C  
ATOM   4382  CG  LYS A 294     -18.223   1.724 -12.540  1.00  1.19           C  
ATOM   4383  CD  LYS A 294     -18.214   3.028 -13.324  1.00  1.19           C  
ATOM   4384  CE  LYS A 294     -17.683   4.172 -12.465  1.00  1.19           C  
ATOM   4385  NZ  LYS A 294     -17.712   5.467 -13.172  1.00  1.19           N1+
ATOM   4386  H   LYS A 294     -18.038  -1.039 -10.305  1.00  1.19           H  
ATOM   4387  HA  LYS A 294     -16.832  -0.779 -12.225  1.00  1.19           H  
ATOM   4388 1HB  LYS A 294     -16.413   2.150 -11.479  1.00  1.19           H  
ATOM   4389 2HB  LYS A 294     -16.197   1.408 -13.042  1.00  1.19           H  
ATOM   4390 1HG  LYS A 294     -18.647   0.931 -13.156  1.00  1.19           H  
ATOM   4391 2HG  LYS A 294     -18.846   1.851 -11.652  1.00  1.19           H  
ATOM   4392 1HD  LYS A 294     -17.579   2.921 -14.203  1.00  1.19           H  
ATOM   4393 2HD  LYS A 294     -19.225   3.270 -13.651  1.00  1.19           H  
ATOM   4394 1HE  LYS A 294     -18.269   4.251 -11.550  1.00  1.19           H  
ATOM   4395 2HE  LYS A 294     -16.648   3.950 -12.200  1.00  1.19           H  
ATOM   4396 1HZ  LYS A 294     -17.302   6.180 -12.555  1.00  1.19           H  
ATOM   4397 2HZ  LYS A 294     -17.150   5.407 -14.005  1.00  1.19           H  
ATOM   4398 3HZ  LYS A 294     -18.652   5.719 -13.416  1.00  1.19           H  
ATOM   4399  N   LEU A 295     -14.775  -0.592  -9.943  1.00  1.20           N  
ATOM   4400  CA  LEU A 295     -13.393  -0.825  -9.556  1.00  1.20           C  
ATOM   4401  C   LEU A 295     -12.930  -2.116 -10.253  1.00  1.20           C  
ATOM   4402  O   LEU A 295     -13.673  -3.111 -10.280  1.00  1.20           O  
ATOM   4403  CB  LEU A 295     -13.291  -0.943  -8.037  1.00  1.20           C  
ATOM   4404  CG  LEU A 295     -11.944  -0.922  -7.461  1.00  1.20           C  
ATOM   4405  CD1 LEU A 295     -11.375   0.479  -7.622  1.00  1.20           C  
ATOM   4406  CD2 LEU A 295     -12.029  -1.334  -6.027  1.00  1.20           C  
ATOM   4407  H   LEU A 295     -15.496  -0.769  -9.244  1.00  1.20           H  
ATOM   4408  HA  LEU A 295     -12.776   0.006  -9.892  1.00  1.20           H  
ATOM   4409 1HB  LEU A 295     -13.826  -0.092  -7.608  1.00  1.20           H  
ATOM   4410 2HB  LEU A 295     -13.791  -1.842  -7.720  1.00  1.20           H  
ATOM   4411  HG  LEU A 295     -11.316  -1.599  -8.015  1.00  1.20           H  
ATOM   4412 1HD1 LEU A 295     -10.371   0.528  -7.241  1.00  1.20           H  
ATOM   4413 2HD1 LEU A 295     -11.369   0.757  -8.646  1.00  1.20           H  
ATOM   4414 3HD1 LEU A 295     -12.012   1.168  -7.083  1.00  1.20           H  
ATOM   4415 1HD2 LEU A 295     -11.053  -1.346  -5.572  1.00  1.20           H  
ATOM   4416 2HD2 LEU A 295     -12.658  -0.634  -5.524  1.00  1.20           H  
ATOM   4417 3HD2 LEU A 295     -12.460  -2.306  -5.961  1.00  1.20           H  
ATOM   4418  N   GLN A 296     -11.739  -2.100 -10.848  1.00  1.23           N  
ATOM   4419  CA  GLN A 296     -11.210  -3.251 -11.587  1.00  1.23           C  
ATOM   4420  C   GLN A 296      -9.956  -3.918 -11.027  1.00  1.23           C  
ATOM   4421  O   GLN A 296      -8.916  -3.293 -10.805  1.00  1.23           O  
ATOM   4422  CB  GLN A 296     -10.899  -2.840 -13.036  1.00  1.23           C  
ATOM   4423  CG  GLN A 296     -10.312  -3.978 -13.892  1.00  1.23           C  
ATOM   4424  CD  GLN A 296     -10.129  -3.635 -15.377  1.00  1.23           C  
ATOM   4425  NE2 GLN A 296      -9.320  -2.621 -15.712  1.00  1.23           N  
ATOM   4426  OE1 GLN A 296     -10.731  -4.309 -16.224  1.00  1.23           O  
ATOM   4427  H   GLN A 296     -11.186  -1.258 -10.782  1.00  1.23           H  
ATOM   4428  HA  GLN A 296     -11.990  -4.011 -11.612  1.00  1.23           H  
ATOM   4429 1HB  GLN A 296     -11.809  -2.481 -13.516  1.00  1.23           H  
ATOM   4430 2HB  GLN A 296     -10.183  -2.014 -13.035  1.00  1.23           H  
ATOM   4431 1HG  GLN A 296      -9.331  -4.224 -13.498  1.00  1.23           H  
ATOM   4432 2HG  GLN A 296     -10.966  -4.845 -13.819  1.00  1.23           H  
ATOM   4433 1HE2 GLN A 296      -9.190  -2.388 -16.675  1.00  1.23           H  
ATOM   4434 2HE2 GLN A 296      -8.826  -2.066 -15.004  1.00  1.23           H  
ATOM   4435  N   LEU A 297     -10.019  -5.234 -10.858  1.00  1.26           N  
ATOM   4436  CA  LEU A 297      -8.839  -5.947 -10.401  1.00  1.26           C  
ATOM   4437  C   LEU A 297      -7.944  -6.211 -11.573  1.00  1.26           C  
ATOM   4438  O   LEU A 297      -7.983  -7.273 -12.193  1.00  1.26           O  
ATOM   4439  CB  LEU A 297      -9.204  -7.232  -9.671  1.00  1.26           C  
ATOM   4440  CG  LEU A 297      -8.034  -8.013  -9.110  1.00  1.26           C  
ATOM   4441  CD1 LEU A 297      -7.241  -7.154  -8.216  1.00  1.26           C  
ATOM   4442  CD2 LEU A 297      -8.584  -9.187  -8.322  1.00  1.26           C  
ATOM   4443  H   LEU A 297     -10.879  -5.735 -11.036  1.00  1.26           H  
ATOM   4444  HA  LEU A 297      -8.287  -5.315  -9.706  1.00  1.26           H  
ATOM   4445 1HB  LEU A 297      -9.837  -6.983  -8.848  1.00  1.26           H  
ATOM   4446 2HB  LEU A 297      -9.757  -7.886 -10.348  1.00  1.26           H  
ATOM   4447  HG  LEU A 297      -7.398  -8.343  -9.918  1.00  1.26           H  
ATOM   4448 1HD1 LEU A 297      -6.409  -7.684  -7.795  1.00  1.26           H  
ATOM   4449 2HD1 LEU A 297      -6.871  -6.288  -8.768  1.00  1.26           H  
ATOM   4450 3HD1 LEU A 297      -7.867  -6.851  -7.447  1.00  1.26           H  
ATOM   4451 1HD2 LEU A 297      -7.779  -9.769  -7.910  1.00  1.26           H  
ATOM   4452 2HD2 LEU A 297      -9.204  -8.814  -7.510  1.00  1.26           H  
ATOM   4453 3HD2 LEU A 297      -9.185  -9.817  -8.964  1.00  1.26           H  
ATOM   4454  N   LYS A 298      -7.101  -5.223 -11.833  1.00  1.29           N  
ATOM   4455  CA  LYS A 298      -6.200  -5.173 -12.975  1.00  1.29           C  
ATOM   4456  C   LYS A 298      -5.380  -6.451 -13.116  1.00  1.29           C  
ATOM   4457  O   LYS A 298      -5.170  -6.944 -14.225  1.00  1.29           O  
ATOM   4458  CB  LYS A 298      -5.308  -3.934 -12.850  1.00  1.29           C  
ATOM   4459  CG  LYS A 298      -4.343  -3.715 -13.987  1.00  1.29           C  
ATOM   4460  CD  LYS A 298      -3.614  -2.382 -13.839  1.00  1.29           C  
ATOM   4461  CE  LYS A 298      -2.589  -2.166 -14.970  1.00  1.29           C  
ATOM   4462  NZ  LYS A 298      -1.805  -0.864 -14.834  1.00  1.29           N1+
ATOM   4463  H   LYS A 298      -7.196  -4.399 -11.236  1.00  1.29           H  
ATOM   4464  HA  LYS A 298      -6.804  -5.065 -13.878  1.00  1.29           H  
ATOM   4465 1HB  LYS A 298      -5.940  -3.040 -12.766  1.00  1.29           H  
ATOM   4466 2HB  LYS A 298      -4.723  -4.004 -11.941  1.00  1.29           H  
ATOM   4467 1HG  LYS A 298      -3.605  -4.517 -13.973  1.00  1.29           H  
ATOM   4468 2HG  LYS A 298      -4.875  -3.739 -14.939  1.00  1.29           H  
ATOM   4469 1HD  LYS A 298      -4.352  -1.614 -13.854  1.00  1.29           H  
ATOM   4470 2HD  LYS A 298      -3.123  -2.321 -12.899  1.00  1.29           H  
ATOM   4471 1HE  LYS A 298      -1.887  -3.000 -14.958  1.00  1.29           H  
ATOM   4472 2HE  LYS A 298      -3.113  -2.163 -15.926  1.00  1.29           H  
ATOM   4473 1HZ  LYS A 298      -1.151  -0.797 -15.598  1.00  1.29           H  
ATOM   4474 2HZ  LYS A 298      -2.415  -0.019 -14.867  1.00  1.29           H  
ATOM   4475 3HZ  LYS A 298      -1.303  -0.862 -13.964  1.00  1.29           H  
ATOM   4476  N   GLY A 299      -4.961  -7.028 -11.998  1.00  1.30           N  
ATOM   4477  CA  GLY A 299      -4.173  -8.254 -12.014  1.00  1.30           C  
ATOM   4478  C   GLY A 299      -4.885  -9.420 -12.733  1.00  1.30           C  
ATOM   4479  O   GLY A 299      -4.231 -10.265 -13.341  1.00  1.30           O  
ATOM   4480  H   GLY A 299      -5.182  -6.596 -11.113  1.00  1.30           H  
ATOM   4481 1HA  GLY A 299      -3.219  -8.057 -12.502  1.00  1.30           H  
ATOM   4482 2HA  GLY A 299      -3.942  -8.546 -10.987  1.00  1.30           H  
ATOM   4483  N   THR A 300      -6.226  -9.434 -12.759  1.00  1.28           N  
ATOM   4484  CA  THR A 300      -6.959 -10.540 -13.385  1.00  1.28           C  
ATOM   4485  C   THR A 300      -7.139 -10.359 -14.875  1.00  1.28           C  
ATOM   4486  O   THR A 300      -7.757 -11.197 -15.536  1.00  1.28           O  
ATOM   4487  CB  THR A 300      -8.348 -10.762 -12.759  1.00  1.28           C  
ATOM   4488  CG2 THR A 300      -8.207 -11.128 -11.340  1.00  1.28           C  
ATOM   4489  OG1 THR A 300      -9.145  -9.579 -12.886  1.00  1.28           O  
ATOM   4490  H   THR A 300      -6.757  -8.675 -12.337  1.00  1.28           H  
ATOM   4491  HA  THR A 300      -6.382 -11.452 -13.235  1.00  1.28           H  
ATOM   4492  HB  THR A 300      -8.854 -11.573 -13.281  1.00  1.28           H  
ATOM   4493  HG1 THR A 300      -8.594  -8.788 -12.711  1.00  1.28           H  
ATOM   4494 1HG2 THR A 300      -9.195 -11.289 -10.904  1.00  1.28           H  
ATOM   4495 2HG2 THR A 300      -7.623 -12.038 -11.266  1.00  1.28           H  
ATOM   4496 3HG2 THR A 300      -7.703 -10.338 -10.828  1.00  1.28           H  
ATOM   4497  N   THR A 301      -6.600  -9.274 -15.420  1.00  1.23           N  
ATOM   4498  CA  THR A 301      -6.707  -9.060 -16.842  1.00  1.23           C  
ATOM   4499  C   THR A 301      -5.449  -9.625 -17.514  1.00  1.23           C  
ATOM   4500  O   THR A 301      -5.315  -9.567 -18.738  1.00  1.23           O  
ATOM   4501  CB  THR A 301      -6.909  -7.565 -17.184  1.00  1.23           C  
ATOM   4502  CG2 THR A 301      -8.097  -7.020 -16.385  1.00  1.23           C  
ATOM   4503  OG1 THR A 301      -5.764  -6.808 -16.823  1.00  1.23           O  
ATOM   4504  H   THR A 301      -6.102  -8.590 -14.851  1.00  1.23           H  
ATOM   4505  HA  THR A 301      -7.568  -9.608 -17.221  1.00  1.23           H  
ATOM   4506  HB  THR A 301      -7.096  -7.452 -18.247  1.00  1.23           H  
ATOM   4507  HG1 THR A 301      -5.513  -6.997 -15.894  1.00  1.23           H  
ATOM   4508 1HG2 THR A 301      -8.245  -5.966 -16.619  1.00  1.23           H  
ATOM   4509 2HG2 THR A 301      -8.997  -7.579 -16.641  1.00  1.23           H  
ATOM   4510 3HG2 THR A 301      -7.895  -7.128 -15.315  1.00  1.23           H  
ATOM   4511  N   TYR A 302      -4.524 -10.178 -16.704  1.00  1.16           N  
ATOM   4512  CA  TYR A 302      -3.270 -10.717 -17.217  1.00  1.16           C  
ATOM   4513  C   TYR A 302      -3.046 -12.178 -16.810  1.00  1.16           C  
ATOM   4514  O   TYR A 302      -3.675 -12.681 -15.880  1.00  1.16           O  
ATOM   4515  CB  TYR A 302      -2.095  -9.873 -16.750  1.00  1.16           C  
ATOM   4516  CG  TYR A 302      -2.199  -8.441 -17.175  1.00  1.16           C  
ATOM   4517  CD1 TYR A 302      -2.685  -7.489 -16.296  1.00  1.16           C  
ATOM   4518  CD2 TYR A 302      -1.868  -8.085 -18.469  1.00  1.16           C  
ATOM   4519  CE1 TYR A 302      -2.815  -6.178 -16.708  1.00  1.16           C  
ATOM   4520  CE2 TYR A 302      -2.010  -6.783 -18.888  1.00  1.16           C  
ATOM   4521  CZ  TYR A 302      -2.481  -5.827 -18.011  1.00  1.16           C  
ATOM   4522  OH  TYR A 302      -2.623  -4.521 -18.430  1.00  1.16           O  
ATOM   4523  H   TYR A 302      -4.670 -10.212 -15.694  1.00  1.16           H  
ATOM   4524  HA  TYR A 302      -3.303 -10.685 -18.306  1.00  1.16           H  
ATOM   4525 1HB  TYR A 302      -2.018  -9.911 -15.660  1.00  1.16           H  
ATOM   4526 2HB  TYR A 302      -1.182 -10.281 -17.167  1.00  1.16           H  
ATOM   4527  HD1 TYR A 302      -2.962  -7.772 -15.278  1.00  1.16           H  
ATOM   4528  HD2 TYR A 302      -1.500  -8.843 -19.159  1.00  1.16           H  
ATOM   4529  HE1 TYR A 302      -3.191  -5.434 -16.024  1.00  1.16           H  
ATOM   4530  HE2 TYR A 302      -1.752  -6.509 -19.908  1.00  1.16           H  
ATOM   4531  HH  TYR A 302      -2.373  -4.456 -19.355  1.00  1.16           H  
ATOM   4532  N   GLY A 303      -2.154 -12.864 -17.527  1.00  1.10           N  
ATOM   4533  CA  GLY A 303      -1.800 -14.240 -17.181  1.00  1.10           C  
ATOM   4534  C   GLY A 303      -0.759 -14.236 -16.067  1.00  1.10           C  
ATOM   4535  O   GLY A 303      -0.483 -13.183 -15.494  1.00  1.10           O  
ATOM   4536  H   GLY A 303      -1.690 -12.415 -18.304  1.00  1.10           H  
ATOM   4537 1HA  GLY A 303      -2.690 -14.781 -16.858  1.00  1.10           H  
ATOM   4538 2HA  GLY A 303      -1.406 -14.753 -18.058  1.00  1.10           H  
ATOM   4539  N   VAL A 304      -0.173 -15.397 -15.784  1.00  1.05           N  
ATOM   4540  CA  VAL A 304       0.806 -15.547 -14.700  1.00  1.05           C  
ATOM   4541  C   VAL A 304       2.242 -15.386 -15.163  1.00  1.05           C  
ATOM   4542  O   VAL A 304       2.641 -15.924 -16.202  1.00  1.05           O  
ATOM   4543  CB  VAL A 304       0.625 -16.913 -14.006  1.00  1.05           C  
ATOM   4544  CG1 VAL A 304       1.680 -17.120 -12.935  1.00  1.05           C  
ATOM   4545  CG2 VAL A 304      -0.741 -16.960 -13.377  1.00  1.05           C  
ATOM   4546  H   VAL A 304      -0.435 -16.214 -16.318  1.00  1.05           H  
ATOM   4547  HA  VAL A 304       0.624 -14.774 -13.963  1.00  1.05           H  
ATOM   4548  HB  VAL A 304       0.725 -17.702 -14.739  1.00  1.05           H  
ATOM   4549 1HG1 VAL A 304       1.529 -18.080 -12.455  1.00  1.05           H  
ATOM   4550 2HG1 VAL A 304       2.672 -17.098 -13.374  1.00  1.05           H  
ATOM   4551 3HG1 VAL A 304       1.589 -16.327 -12.195  1.00  1.05           H  
ATOM   4552 1HG2 VAL A 304      -0.884 -17.924 -12.888  1.00  1.05           H  
ATOM   4553 2HG2 VAL A 304      -0.810 -16.168 -12.644  1.00  1.05           H  
ATOM   4554 3HG2 VAL A 304      -1.505 -16.822 -14.141  1.00  1.05           H  
ATOM   4555  N   CYS A 305       3.034 -14.629 -14.403  1.00  1.01           N  
ATOM   4556  CA  CYS A 305       4.424 -14.424 -14.743  1.00  1.01           C  
ATOM   4557  C   CYS A 305       5.172 -15.760 -14.742  1.00  1.01           C  
ATOM   4558  O   CYS A 305       5.197 -16.462 -13.736  1.00  1.01           O  
ATOM   4559  CB  CYS A 305       5.101 -13.523 -13.712  1.00  1.01           C  
ATOM   4560  SG  CYS A 305       4.480 -11.819 -13.624  1.00  1.01           S  
ATOM   4561  H   CYS A 305       2.645 -14.186 -13.569  1.00  1.01           H  
ATOM   4562  HA  CYS A 305       4.498 -13.979 -15.730  1.00  1.01           H  
ATOM   4563 1HB  CYS A 305       4.965 -13.967 -12.730  1.00  1.01           H  
ATOM   4564 2HB  CYS A 305       6.148 -13.491 -13.900  1.00  1.01           H  
ATOM   4565  N   SER A 306       5.806 -16.085 -15.873  1.00  0.99           N  
ATOM   4566  CA  SER A 306       6.507 -17.361 -16.009  1.00  0.99           C  
ATOM   4567  C   SER A 306       8.003 -17.360 -15.680  1.00  0.99           C  
ATOM   4568  O   SER A 306       8.610 -18.431 -15.627  1.00  0.99           O  
ATOM   4569  CB  SER A 306       6.334 -17.883 -17.420  1.00  0.99           C  
ATOM   4570  OG  SER A 306       4.989 -18.180 -17.693  1.00  0.99           O  
ATOM   4571  H   SER A 306       5.759 -15.457 -16.659  1.00  0.99           H  
ATOM   4572  HA  SER A 306       6.027 -18.065 -15.331  1.00  0.99           H  
ATOM   4573 1HB  SER A 306       6.691 -17.130 -18.124  1.00  0.99           H  
ATOM   4574 2HB  SER A 306       6.943 -18.773 -17.555  1.00  0.99           H  
ATOM   4575  HG  SER A 306       4.486 -17.371 -17.520  1.00  0.99           H  
ATOM   4576  N   LYS A 307       8.609 -16.194 -15.475  1.00  0.96           N  
ATOM   4577  CA  LYS A 307      10.043 -16.164 -15.191  1.00  0.96           C  
ATOM   4578  C   LYS A 307      10.313 -16.021 -13.693  1.00  0.96           C  
ATOM   4579  O   LYS A 307       9.422 -15.720 -12.900  1.00  0.96           O  
ATOM   4580  CB  LYS A 307      10.756 -15.040 -15.958  1.00  0.96           C  
ATOM   4581  CG  LYS A 307      10.583 -15.037 -17.523  1.00  0.96           C  
ATOM   4582  CD  LYS A 307      11.165 -16.274 -18.188  1.00  0.96           C  
ATOM   4583  CE  LYS A 307      11.278 -16.102 -19.742  1.00  0.96           C  
ATOM   4584  NZ  LYS A 307       9.947 -15.996 -20.453  1.00  0.96           N1+
ATOM   4585  H   LYS A 307       8.108 -15.312 -15.555  1.00  0.96           H  
ATOM   4586  HA  LYS A 307      10.481 -17.108 -15.508  1.00  0.96           H  
ATOM   4587 1HB  LYS A 307      10.438 -14.090 -15.584  1.00  0.96           H  
ATOM   4588 2HB  LYS A 307      11.827 -15.106 -15.757  1.00  0.96           H  
ATOM   4589 1HG  LYS A 307       9.519 -14.972 -17.772  1.00  0.96           H  
ATOM   4590 2HG  LYS A 307      11.076 -14.176 -17.951  1.00  0.96           H  
ATOM   4591 1HD  LYS A 307      12.157 -16.472 -17.778  1.00  0.96           H  
ATOM   4592 2HD  LYS A 307      10.525 -17.130 -17.970  1.00  0.96           H  
ATOM   4593 1HE  LYS A 307      11.855 -15.201 -19.951  1.00  0.96           H  
ATOM   4594 2HE  LYS A 307      11.813 -16.962 -20.138  1.00  0.96           H  
ATOM   4595 1HZ  LYS A 307      10.102 -15.892 -21.441  1.00  0.96           H  
ATOM   4596 2HZ  LYS A 307       9.403 -16.820 -20.290  1.00  0.96           H  
ATOM   4597 3HZ  LYS A 307       9.408 -15.179 -20.137  1.00  0.96           H  
ATOM   4598  N   ALA A 308      11.556 -16.237 -13.307  1.00  0.94           N  
ATOM   4599  CA  ALA A 308      11.999 -16.067 -11.929  1.00  0.94           C  
ATOM   4600  C   ALA A 308      11.829 -14.651 -11.405  1.00  0.94           C  
ATOM   4601  O   ALA A 308      11.915 -13.663 -12.152  1.00  0.94           O  
ATOM   4602  CB  ALA A 308      13.473 -16.405 -11.797  1.00  0.94           C  
ATOM   4603  H   ALA A 308      12.226 -16.588 -13.987  1.00  0.94           H  
ATOM   4604  HA  ALA A 308      11.410 -16.740 -11.304  1.00  0.94           H  
ATOM   4605 1HB  ALA A 308      13.773 -16.297 -10.751  1.00  0.94           H  
ATOM   4606 2HB  ALA A 308      13.663 -17.415 -12.121  1.00  0.94           H  
ATOM   4607 3HB  ALA A 308      14.050 -15.721 -12.414  1.00  0.94           H  
ATOM   4608  N   PHE A 309      11.618 -14.587 -10.102  1.00  0.91           N  
ATOM   4609  CA  PHE A 309      11.578 -13.364  -9.330  1.00  0.91           C  
ATOM   4610  C   PHE A 309      12.714 -13.372  -8.316  1.00  0.91           C  
ATOM   4611  O   PHE A 309      13.143 -14.431  -7.883  1.00  0.91           O  
ATOM   4612  CB  PHE A 309      10.277 -13.225  -8.559  1.00  0.91           C  
ATOM   4613  CG  PHE A 309       9.069 -12.993  -9.345  1.00  0.91           C  
ATOM   4614  CD1 PHE A 309       8.362 -14.033  -9.918  1.00  0.91           C  
ATOM   4615  CD2 PHE A 309       8.597 -11.704  -9.476  1.00  0.91           C  
ATOM   4616  CE1 PHE A 309       7.214 -13.778 -10.624  1.00  0.91           C  
ATOM   4617  CE2 PHE A 309       7.459 -11.447 -10.168  1.00  0.91           C  
ATOM   4618  CZ  PHE A 309       6.770 -12.487 -10.747  1.00  0.91           C  
ATOM   4619  H   PHE A 309      11.507 -15.457  -9.603  1.00  0.91           H  
ATOM   4620  HA  PHE A 309      11.703 -12.525 -10.004  1.00  0.91           H  
ATOM   4621 1HB  PHE A 309      10.121 -14.090  -7.936  1.00  0.91           H  
ATOM   4622 2HB  PHE A 309      10.389 -12.373  -7.903  1.00  0.91           H  
ATOM   4623  HD1 PHE A 309       8.726 -15.056  -9.812  1.00  0.91           H  
ATOM   4624  HD2 PHE A 309       9.156 -10.890  -9.013  1.00  0.91           H  
ATOM   4625  HE1 PHE A 309       6.660 -14.600 -11.084  1.00  0.91           H  
ATOM   4626  HE2 PHE A 309       7.098 -10.424 -10.265  1.00  0.91           H  
ATOM   4627  HZ  PHE A 309       5.874 -12.282 -11.290  1.00  0.91           H  
ATOM   4628  N   LYS A 310      13.200 -12.214  -7.935  1.00  0.88           N  
ATOM   4629  CA  LYS A 310      14.194 -12.145  -6.872  1.00  0.88           C  
ATOM   4630  C   LYS A 310      13.662 -11.317  -5.733  1.00  0.88           C  
ATOM   4631  O   LYS A 310      12.845 -10.427  -5.939  1.00  0.88           O  
ATOM   4632  CB  LYS A 310      15.505 -11.545  -7.372  1.00  0.88           C  
ATOM   4633  CG  LYS A 310      16.255 -12.387  -8.381  1.00  0.88           C  
ATOM   4634  CD  LYS A 310      17.555 -11.702  -8.793  1.00  0.88           C  
ATOM   4635  CE  LYS A 310      18.348 -12.536  -9.790  1.00  0.88           C  
ATOM   4636  NZ  LYS A 310      19.614 -11.858 -10.191  1.00  0.88           N1+
ATOM   4637  H   LYS A 310      12.845 -11.368  -8.376  1.00  0.88           H  
ATOM   4638  HA  LYS A 310      14.385 -13.148  -6.494  1.00  0.88           H  
ATOM   4639 1HB  LYS A 310      15.302 -10.578  -7.832  1.00  0.88           H  
ATOM   4640 2HB  LYS A 310      16.167 -11.365  -6.521  1.00  0.88           H  
ATOM   4641 1HG  LYS A 310      16.485 -13.355  -7.936  1.00  0.88           H  
ATOM   4642 2HG  LYS A 310      15.632 -12.552  -9.241  1.00  0.88           H  
ATOM   4643 1HD  LYS A 310      17.324 -10.736  -9.246  1.00  0.88           H  
ATOM   4644 2HD  LYS A 310      18.168 -11.529  -7.908  1.00  0.88           H  
ATOM   4645 1HE  LYS A 310      18.590 -13.498  -9.340  1.00  0.88           H  
ATOM   4646 2HE  LYS A 310      17.746 -12.704 -10.678  1.00  0.88           H  
ATOM   4647 1HZ  LYS A 310      20.114 -12.437 -10.851  1.00  0.88           H  
ATOM   4648 2HZ  LYS A 310      19.395 -10.970 -10.620  1.00  0.88           H  
ATOM   4649 3HZ  LYS A 310      20.188 -11.706  -9.374  1.00  0.88           H  
ATOM   4650  N   PHE A 311      14.122 -11.554  -4.520  1.00  0.87           N  
ATOM   4651  CA  PHE A 311      13.684 -10.629  -3.493  1.00  0.87           C  
ATOM   4652  C   PHE A 311      14.525  -9.375  -3.605  1.00  0.87           C  
ATOM   4653  O   PHE A 311      15.736  -9.451  -3.804  1.00  0.87           O  
ATOM   4654  CB  PHE A 311      13.768 -11.232  -2.092  1.00  0.87           C  
ATOM   4655  CG  PHE A 311      12.704 -12.247  -1.809  1.00  0.87           C  
ATOM   4656  CD1 PHE A 311      12.989 -13.589  -1.747  1.00  0.87           C  
ATOM   4657  CD2 PHE A 311      11.394 -11.847  -1.631  1.00  0.87           C  
ATOM   4658  CE1 PHE A 311      11.989 -14.503  -1.499  1.00  0.87           C  
ATOM   4659  CE2 PHE A 311      10.398 -12.772  -1.400  1.00  0.87           C  
ATOM   4660  CZ  PHE A 311      10.692 -14.099  -1.329  1.00  0.87           C  
ATOM   4661  H   PHE A 311      14.766 -12.309  -4.325  1.00  0.87           H  
ATOM   4662  HA  PHE A 311      12.649 -10.348  -3.669  1.00  0.87           H  
ATOM   4663 1HB  PHE A 311      14.739 -11.703  -1.955  1.00  0.87           H  
ATOM   4664 2HB  PHE A 311      13.684 -10.441  -1.357  1.00  0.87           H  
ATOM   4665  HD1 PHE A 311      14.016 -13.929  -1.887  1.00  0.87           H  
ATOM   4666  HD2 PHE A 311      11.152 -10.782  -1.692  1.00  0.87           H  
ATOM   4667  HE1 PHE A 311      12.237 -15.555  -1.442  1.00  0.87           H  
ATOM   4668  HE2 PHE A 311       9.383 -12.446  -1.286  1.00  0.87           H  
ATOM   4669  HZ  PHE A 311       9.903 -14.833  -1.145  1.00  0.87           H  
ATOM   4670  N   ALA A 312      13.881  -8.217  -3.472  1.00  0.87           N  
ATOM   4671  CA  ALA A 312      14.568  -6.928  -3.509  1.00  0.87           C  
ATOM   4672  C   ALA A 312      15.122  -6.560  -2.123  1.00  0.87           C  
ATOM   4673  O   ALA A 312      15.802  -5.546  -1.956  1.00  0.87           O  
ATOM   4674  CB  ALA A 312      13.616  -5.860  -4.025  1.00  0.87           C  
ATOM   4675  H   ALA A 312      12.869  -8.216  -3.342  1.00  0.87           H  
ATOM   4676  HA  ALA A 312      15.409  -7.011  -4.196  1.00  0.87           H  
ATOM   4677 1HB  ALA A 312      14.128  -4.904  -4.082  1.00  0.87           H  
ATOM   4678 2HB  ALA A 312      13.252  -6.138  -5.016  1.00  0.87           H  
ATOM   4679 3HB  ALA A 312      12.775  -5.774  -3.347  1.00  0.87           H  
ATOM   4680  N   GLY A 313      14.821  -7.401  -1.137  1.00  0.89           N  
ATOM   4681  CA  GLY A 313      15.230  -7.231   0.254  1.00  0.89           C  
ATOM   4682  C   GLY A 313      14.502  -8.248   1.128  1.00  0.89           C  
ATOM   4683  O   GLY A 313      13.626  -8.969   0.654  1.00  0.89           O  
ATOM   4684  H   GLY A 313      14.269  -8.208  -1.379  1.00  0.89           H  
ATOM   4685 1HA  GLY A 313      16.309  -7.367   0.341  1.00  0.89           H  
ATOM   4686 2HA  GLY A 313      14.998  -6.220   0.587  1.00  0.89           H  
ATOM   4687  N   ASN A 314      14.847  -8.318   2.403  1.00  0.93           N  
ATOM   4688  CA  ASN A 314      14.170  -9.272   3.272  1.00  0.93           C  
ATOM   4689  C   ASN A 314      12.744  -8.778   3.572  1.00  0.93           C  
ATOM   4690  O   ASN A 314      12.545  -7.567   3.665  1.00  0.93           O  
ATOM   4691  CB  ASN A 314      14.953  -9.481   4.546  1.00  0.93           C  
ATOM   4692  CG  ASN A 314      16.247 -10.197   4.303  1.00  0.93           C  
ATOM   4693  ND2 ASN A 314      17.258  -9.847   5.051  1.00  0.93           N  
ATOM   4694  OD1 ASN A 314      16.334 -11.071   3.433  1.00  0.93           O  
ATOM   4695  H   ASN A 314      15.569  -7.715   2.769  1.00  0.93           H  
ATOM   4696  HA  ASN A 314      14.150 -10.218   2.751  1.00  0.93           H  
ATOM   4697 1HB  ASN A 314      15.164  -8.516   5.008  1.00  0.93           H  
ATOM   4698 2HB  ASN A 314      14.353 -10.056   5.253  1.00  0.93           H  
ATOM   4699 1HD2 ASN A 314      18.146 -10.292   4.932  1.00  0.93           H  
ATOM   4700 2HD2 ASN A 314      17.145  -9.135   5.743  1.00  0.93           H  
ATOM   4701  N   PRO A 315      11.737  -9.670   3.686  1.00  0.99           N  
ATOM   4702  CA  PRO A 315      10.370  -9.363   4.082  1.00  0.99           C  
ATOM   4703  C   PRO A 315      10.321  -8.633   5.422  1.00  0.99           C  
ATOM   4704  O   PRO A 315      11.060  -8.981   6.348  1.00  0.99           O  
ATOM   4705  CB  PRO A 315       9.747 -10.756   4.167  1.00  0.99           C  
ATOM   4706  CG  PRO A 315      10.532 -11.578   3.210  1.00  0.99           C  
ATOM   4707  CD  PRO A 315      11.942 -11.087   3.319  1.00  0.99           C  
ATOM   4708  HA  PRO A 315       9.897  -8.767   3.294  1.00  0.99           H  
ATOM   4709 1HB  PRO A 315       9.797 -11.118   5.169  1.00  0.99           H  
ATOM   4710 2HB  PRO A 315       8.711 -10.704   3.907  1.00  0.99           H  
ATOM   4711 1HG  PRO A 315      10.400 -12.633   3.429  1.00  0.99           H  
ATOM   4712 2HG  PRO A 315      10.166 -11.416   2.208  1.00  0.99           H  
ATOM   4713 1HD  PRO A 315      12.508 -11.623   4.092  1.00  0.99           H  
ATOM   4714 2HD  PRO A 315      12.372 -11.196   2.311  1.00  0.99           H  
ATOM   4715  N   ALA A 316       9.441  -7.634   5.529  1.00  1.07           N  
ATOM   4716  CA  ALA A 316       9.321  -6.855   6.761  1.00  1.07           C  
ATOM   4717  C   ALA A 316       8.092  -7.230   7.573  1.00  1.07           C  
ATOM   4718  O   ALA A 316       7.001  -7.389   7.034  1.00  1.07           O  
ATOM   4719  CB  ALA A 316       9.269  -5.376   6.438  1.00  1.07           C  
ATOM   4720  H   ALA A 316       8.861  -7.407   4.721  1.00  1.07           H  
ATOM   4721  HA  ALA A 316      10.200  -7.055   7.370  1.00  1.07           H  
ATOM   4722 1HB  ALA A 316       9.212  -4.807   7.367  1.00  1.07           H  
ATOM   4723 2HB  ALA A 316      10.168  -5.093   5.890  1.00  1.07           H  
ATOM   4724 3HB  ALA A 316       8.391  -5.173   5.831  1.00  1.07           H  
ATOM   4725  N   ASP A 317       8.274  -7.321   8.888  1.00  1.16           N  
ATOM   4726  CA  ASP A 317       7.206  -7.658   9.836  1.00  1.16           C  
ATOM   4727  C   ASP A 317       6.461  -6.379  10.252  1.00  1.16           C  
ATOM   4728  O   ASP A 317       7.052  -5.514  10.903  1.00  1.16           O  
ATOM   4729  CB  ASP A 317       7.817  -8.344  11.077  1.00  1.16           C  
ATOM   4730  CG  ASP A 317       6.806  -8.918  12.082  1.00  1.16           C  
ATOM   4731  OD1 ASP A 317       5.639  -8.791  11.872  1.00  1.16           O  
ATOM   4732  OD2 ASP A 317       7.195  -9.484  13.100  1.00  1.16           O1-
ATOM   4733  H   ASP A 317       9.204  -7.166   9.255  1.00  1.16           H  
ATOM   4734  HA  ASP A 317       6.497  -8.331   9.353  1.00  1.16           H  
ATOM   4735 1HB  ASP A 317       8.477  -9.145  10.768  1.00  1.16           H  
ATOM   4736 2HB  ASP A 317       8.431  -7.617  11.607  1.00  1.16           H  
ATOM   4737  N   THR A 318       5.210  -6.209   9.810  1.00  1.24           N  
ATOM   4738  CA  THR A 318       4.477  -4.971  10.092  1.00  1.24           C  
ATOM   4739  C   THR A 318       3.872  -5.027  11.491  1.00  1.24           C  
ATOM   4740  O   THR A 318       3.730  -6.093  12.097  1.00  1.24           O  
ATOM   4741  CB  THR A 318       3.289  -4.741   9.154  1.00  1.24           C  
ATOM   4742  CG2 THR A 318       3.714  -4.872   7.691  1.00  1.24           C  
ATOM   4743  OG1 THR A 318       2.299  -5.730   9.459  1.00  1.24           O  
ATOM   4744  H   THR A 318       4.742  -6.956   9.291  1.00  1.24           H  
ATOM   4745  HA  THR A 318       5.163  -4.126  10.036  1.00  1.24           H  
ATOM   4746  HB  THR A 318       2.871  -3.750   9.322  1.00  1.24           H  
ATOM   4747  HG1 THR A 318       2.626  -6.604   9.112  1.00  1.24           H  
ATOM   4748 1HG2 THR A 318       2.845  -4.724   7.045  1.00  1.24           H  
ATOM   4749 2HG2 THR A 318       4.470  -4.122   7.461  1.00  1.24           H  
ATOM   4750 3HG2 THR A 318       4.125  -5.868   7.519  1.00  1.24           H  
ATOM   4751  N   GLY A 319       3.342  -3.902  11.944  1.00  1.28           N  
ATOM   4752  CA  GLY A 319       2.725  -3.837  13.263  1.00  1.28           C  
ATOM   4753  C   GLY A 319       1.393  -4.588  13.386  1.00  1.28           C  
ATOM   4754  O   GLY A 319       0.811  -4.613  14.470  1.00  1.28           O  
ATOM   4755  H   GLY A 319       3.426  -3.058  11.393  1.00  1.28           H  
ATOM   4756 1HA  GLY A 319       3.427  -4.233  13.997  1.00  1.28           H  
ATOM   4757 2HA  GLY A 319       2.564  -2.791  13.522  1.00  1.28           H  
ATOM   4758  N   HIS A 320       0.882  -5.171  12.285  1.00  1.27           N  
ATOM   4759  CA  HIS A 320      -0.389  -5.881  12.364  1.00  1.27           C  
ATOM   4760  C   HIS A 320      -0.252  -7.361  12.081  1.00  1.27           C  
ATOM   4761  O   HIS A 320      -1.243  -8.071  11.898  1.00  1.27           O  
ATOM   4762  CB  HIS A 320      -1.390  -5.223  11.435  1.00  1.27           C  
ATOM   4763  CG  HIS A 320      -1.605  -3.872  11.896  1.00  1.27           C  
ATOM   4764  CD2 HIS A 320      -2.526  -3.358  12.731  1.00  1.27           C  
ATOM   4765  ND1 HIS A 320      -0.771  -2.841  11.559  1.00  1.27           N  
ATOM   4766  CE1 HIS A 320      -1.163  -1.759  12.166  1.00  1.27           C  
ATOM   4767  NE2 HIS A 320      -2.232  -2.034  12.880  1.00  1.27           N  
ATOM   4768  H   HIS A 320       1.389  -5.165  11.394  1.00  1.27           H  
ATOM   4769  HA  HIS A 320      -0.786  -5.793  13.374  1.00  1.27           H  
ATOM   4770 1HB  HIS A 320      -1.005  -5.207  10.411  1.00  1.27           H  
ATOM   4771 2HB  HIS A 320      -2.329  -5.769  11.448  1.00  1.27           H  
ATOM   4772  HD1 HIS A 320       0.037  -2.891  10.963  1.00  1.00           H  
ATOM   4773  HD2 HIS A 320      -3.369  -3.792  13.254  1.00  1.27           H  
ATOM   4774  HE1 HIS A 320      -0.645  -0.860  12.024  1.00  1.27           H  
ATOM   4775  N   GLY A 321       0.985  -7.834  12.062  1.00  1.20           N  
ATOM   4776  CA  GLY A 321       1.264  -9.246  11.854  1.00  1.20           C  
ATOM   4777  C   GLY A 321       1.423  -9.623  10.392  1.00  1.20           C  
ATOM   4778  O   GLY A 321       1.820 -10.746  10.080  1.00  1.20           O  
ATOM   4779  H   GLY A 321       1.776  -7.198  12.195  1.00  1.20           H  
ATOM   4780 1HA  GLY A 321       2.185  -9.492  12.374  1.00  1.20           H  
ATOM   4781 2HA  GLY A 321       0.474  -9.845  12.305  1.00  1.20           H  
ATOM   4782  N   THR A 322       1.109  -8.703   9.490  1.00  1.10           N  
ATOM   4783  CA  THR A 322       1.250  -9.002   8.078  1.00  1.10           C  
ATOM   4784  C   THR A 322       2.709  -8.807   7.741  1.00  1.10           C  
ATOM   4785  O   THR A 322       3.431  -8.178   8.525  1.00  1.10           O  
ATOM   4786  CB  THR A 322       0.372  -8.087   7.199  1.00  1.10           C  
ATOM   4787  CG2 THR A 322      -1.088  -8.188   7.621  1.00  1.10           C  
ATOM   4788  OG1 THR A 322       0.803  -6.739   7.335  1.00  1.10           O  
ATOM   4789  H   THR A 322       0.776  -7.800   9.793  1.00  1.10           H  
ATOM   4790  HA  THR A 322       0.983 -10.039   7.891  1.00  1.10           H  
ATOM   4791  HB  THR A 322       0.473  -8.387   6.155  1.00  1.10           H  
ATOM   4792  HG1 THR A 322       0.482  -6.232   6.566  1.00  1.10           H  
ATOM   4793 1HG2 THR A 322      -1.690  -7.538   6.991  1.00  1.10           H  
ATOM   4794 2HG2 THR A 322      -1.425  -9.216   7.511  1.00  1.10           H  
ATOM   4795 3HG2 THR A 322      -1.191  -7.882   8.663  1.00  1.10           H  
ATOM   4796  N   VAL A 323       3.120  -9.305   6.586  1.00  0.99           N  
ATOM   4797  CA  VAL A 323       4.480  -9.157   6.123  1.00  0.99           C  
ATOM   4798  C   VAL A 323       4.518  -8.519   4.744  1.00  0.99           C  
ATOM   4799  O   VAL A 323       3.698  -8.823   3.871  1.00  0.99           O  
ATOM   4800  CB  VAL A 323       5.191 -10.532   6.134  1.00  0.99           C  
ATOM   4801  CG1 VAL A 323       4.483 -11.476   5.297  1.00  0.99           C  
ATOM   4802  CG2 VAL A 323       6.600 -10.410   5.607  1.00  0.99           C  
ATOM   4803  H   VAL A 323       2.457  -9.815   6.013  1.00  0.99           H  
ATOM   4804  HA  VAL A 323       4.994  -8.509   6.820  1.00  0.99           H  
ATOM   4805  HB  VAL A 323       5.200 -10.914   7.151  1.00  0.99           H  
ATOM   4806 1HG1 VAL A 323       4.990 -12.425   5.335  1.00  0.99           H  
ATOM   4807 2HG1 VAL A 323       3.489 -11.589   5.653  1.00  0.99           H  
ATOM   4808 3HG1 VAL A 323       4.466 -11.102   4.287  1.00  0.99           H  
ATOM   4809 1HG2 VAL A 323       7.070 -11.391   5.631  1.00  0.99           H  
ATOM   4810 2HG2 VAL A 323       6.576 -10.047   4.586  1.00  0.99           H  
ATOM   4811 3HG2 VAL A 323       7.170  -9.727   6.218  1.00  0.99           H  
ATOM   4812  N   VAL A 324       5.464  -7.613   4.561  1.00  0.90           N  
ATOM   4813  CA  VAL A 324       5.606  -6.938   3.283  1.00  0.90           C  
ATOM   4814  C   VAL A 324       6.831  -7.406   2.552  1.00  0.90           C  
ATOM   4815  O   VAL A 324       7.940  -7.390   3.090  1.00  0.90           O  
ATOM   4816  CB  VAL A 324       5.676  -5.420   3.465  1.00  0.90           C  
ATOM   4817  CG1 VAL A 324       5.880  -4.740   2.122  1.00  0.90           C  
ATOM   4818  CG2 VAL A 324       4.423  -4.965   4.082  1.00  0.90           C  
ATOM   4819  H   VAL A 324       6.096  -7.409   5.337  1.00  0.90           H  
ATOM   4820  HA  VAL A 324       4.736  -7.166   2.669  1.00  0.90           H  
ATOM   4821  HB  VAL A 324       6.517  -5.168   4.108  1.00  0.90           H  
ATOM   4822 1HG1 VAL A 324       5.923  -3.663   2.259  1.00  0.90           H  
ATOM   4823 2HG1 VAL A 324       6.811  -5.077   1.665  1.00  0.90           H  
ATOM   4824 3HG1 VAL A 324       5.049  -4.996   1.474  1.00  0.90           H  
ATOM   4825 1HG2 VAL A 324       4.472  -3.892   4.227  1.00  0.90           H  
ATOM   4826 2HG2 VAL A 324       3.589  -5.222   3.425  1.00  0.90           H  
ATOM   4827 3HG2 VAL A 324       4.294  -5.453   5.031  1.00  0.90           H  
ATOM   4828  N   LEU A 325       6.630  -7.827   1.316  1.00  0.83           N  
ATOM   4829  CA  LEU A 325       7.720  -8.328   0.519  1.00  0.83           C  
ATOM   4830  C   LEU A 325       7.857  -7.494  -0.732  1.00  0.83           C  
ATOM   4831  O   LEU A 325       6.859  -7.086  -1.325  1.00  0.83           O  
ATOM   4832  CB  LEU A 325       7.424  -9.760   0.091  1.00  0.83           C  
ATOM   4833  CG  LEU A 325       7.108 -10.730   1.196  1.00  0.83           C  
ATOM   4834  CD1 LEU A 325       5.575 -10.802   1.422  1.00  0.83           C  
ATOM   4835  CD2 LEU A 325       7.662 -12.045   0.839  1.00  0.83           C  
ATOM   4836  H   LEU A 325       5.684  -7.821   0.933  1.00  0.83           H  
ATOM   4837  HA  LEU A 325       8.647  -8.279   1.088  1.00  0.83           H  
ATOM   4838 1HB  LEU A 325       6.575  -9.746  -0.595  1.00  0.83           H  
ATOM   4839 2HB  LEU A 325       8.292 -10.141  -0.442  1.00  0.83           H  
ATOM   4840  HG  LEU A 325       7.554 -10.384   2.102  1.00  0.83           H  
ATOM   4841 1HD1 LEU A 325       5.363 -11.496   2.221  1.00  0.83           H  
ATOM   4842 2HD1 LEU A 325       5.185  -9.819   1.687  1.00  0.83           H  
ATOM   4843 3HD1 LEU A 325       5.084 -11.143   0.510  1.00  0.83           H  
ATOM   4844 1HD2 LEU A 325       7.475 -12.743   1.632  1.00  0.83           H  
ATOM   4845 2HD2 LEU A 325       7.206 -12.396  -0.087  1.00  0.83           H  
ATOM   4846 3HD2 LEU A 325       8.710 -11.951   0.704  1.00  0.83           H  
ATOM   4847  N   GLU A 326       9.078  -7.254  -1.171  1.00  0.79           N  
ATOM   4848  CA  GLU A 326       9.225  -6.572  -2.444  1.00  0.79           C  
ATOM   4849  C   GLU A 326       9.975  -7.494  -3.373  1.00  0.79           C  
ATOM   4850  O   GLU A 326      11.099  -7.901  -3.070  1.00  0.79           O  
ATOM   4851  CB  GLU A 326       9.927  -5.223  -2.282  1.00  0.79           C  
ATOM   4852  CG  GLU A 326      10.021  -4.427  -3.569  1.00  0.79           C  
ATOM   4853  CD  GLU A 326      10.639  -3.071  -3.394  1.00  0.79           C  
ATOM   4854  OE1 GLU A 326      11.833  -2.975  -3.236  1.00  0.79           O  
ATOM   4855  OE2 GLU A 326       9.899  -2.112  -3.426  1.00  0.79           O1-
ATOM   4856  H   GLU A 326       9.889  -7.562  -0.651  1.00  0.79           H  
ATOM   4857  HA  GLU A 326       8.246  -6.394  -2.883  1.00  0.79           H  
ATOM   4858 1HB  GLU A 326       9.385  -4.637  -1.561  1.00  0.79           H  
ATOM   4859 2HB  GLU A 326      10.932  -5.375  -1.892  1.00  0.79           H  
ATOM   4860 1HG  GLU A 326      10.603  -4.993  -4.299  1.00  0.79           H  
ATOM   4861 2HG  GLU A 326       9.012  -4.310  -3.975  1.00  0.79           H  
ATOM   4862  N   LEU A 327       9.318  -7.864  -4.460  1.00  0.76           N  
ATOM   4863  CA  LEU A 327       9.877  -8.791  -5.425  1.00  0.76           C  
ATOM   4864  C   LEU A 327      10.299  -8.089  -6.695  1.00  0.76           C  
ATOM   4865  O   LEU A 327       9.649  -7.147  -7.132  1.00  0.76           O  
ATOM   4866  CB  LEU A 327       8.828  -9.851  -5.787  1.00  0.76           C  
ATOM   4867  CG  LEU A 327       8.619 -11.045  -4.840  1.00  0.76           C  
ATOM   4868  CD1 LEU A 327       9.943 -11.799  -4.748  1.00  0.76           C  
ATOM   4869  CD2 LEU A 327       8.127 -10.588  -3.453  1.00  0.76           C  
ATOM   4870  H   LEU A 327       8.383  -7.483  -4.622  1.00  0.76           H  
ATOM   4871  HA  LEU A 327      10.750  -9.274  -4.988  1.00  0.76           H  
ATOM   4872 1HB  LEU A 327       7.864  -9.345  -5.880  1.00  0.76           H  
ATOM   4873 2HB  LEU A 327       9.088 -10.253  -6.759  1.00  0.76           H  
ATOM   4874  HG  LEU A 327       7.871 -11.697  -5.266  1.00  0.76           H  
ATOM   4875 1HD1 LEU A 327       9.839 -12.668  -4.121  1.00  0.76           H  
ATOM   4876 2HD1 LEU A 327      10.258 -12.114  -5.723  1.00  0.76           H  
ATOM   4877 3HD1 LEU A 327      10.682 -11.141  -4.337  1.00  0.76           H  
ATOM   4878 1HD2 LEU A 327       7.974 -11.457  -2.821  1.00  0.76           H  
ATOM   4879 2HD2 LEU A 327       8.861  -9.948  -2.998  1.00  0.76           H  
ATOM   4880 3HD2 LEU A 327       7.190 -10.048  -3.550  1.00  0.76           H  
ATOM   4881  N   GLN A 328      11.350  -8.578  -7.332  1.00  0.76           N  
ATOM   4882  CA  GLN A 328      11.760  -8.044  -8.621  1.00  0.76           C  
ATOM   4883  C   GLN A 328      11.556  -9.091  -9.693  1.00  0.76           C  
ATOM   4884  O   GLN A 328      11.987 -10.236  -9.555  1.00  0.76           O  
ATOM   4885  CB  GLN A 328      13.213  -7.578  -8.598  1.00  0.76           C  
ATOM   4886  CG  GLN A 328      13.689  -6.962  -9.907  1.00  0.76           C  
ATOM   4887  CD  GLN A 328      15.100  -6.458  -9.802  1.00  0.76           C  
ATOM   4888  NE2 GLN A 328      15.824  -6.450 -10.914  1.00  0.76           N  
ATOM   4889  OE1 GLN A 328      15.547  -6.078  -8.708  1.00  0.76           O  
ATOM   4890  H   GLN A 328      11.877  -9.333  -6.911  1.00  0.76           H  
ATOM   4891  HA  GLN A 328      11.137  -7.192  -8.864  1.00  0.76           H  
ATOM   4892 1HB  GLN A 328      13.342  -6.838  -7.810  1.00  0.76           H  
ATOM   4893 2HB  GLN A 328      13.860  -8.425  -8.360  1.00  0.76           H  
ATOM   4894 1HG  GLN A 328      13.653  -7.715 -10.704  1.00  0.76           H  
ATOM   4895 2HG  GLN A 328      13.036  -6.124 -10.166  1.00  0.76           H  
ATOM   4896 1HE2 GLN A 328      16.769  -6.118 -10.905  1.00  0.76           H  
ATOM   4897 2HE2 GLN A 328      15.408  -6.762 -11.801  1.00  0.76           H  
ATOM   4898  N   TYR A 329      10.871  -8.718 -10.755  1.00  0.76           N  
ATOM   4899  CA  TYR A 329      10.626  -9.665 -11.831  1.00  0.76           C  
ATOM   4900  C   TYR A 329      11.821  -9.631 -12.739  1.00  0.76           C  
ATOM   4901  O   TYR A 329      12.197  -8.561 -13.191  1.00  0.76           O  
ATOM   4902  CB  TYR A 329       9.358  -9.326 -12.589  1.00  0.76           C  
ATOM   4903  CG  TYR A 329       8.977 -10.363 -13.612  1.00  0.76           C  
ATOM   4904  CD1 TYR A 329       9.013 -11.669 -13.234  1.00  0.76           C  
ATOM   4905  CD2 TYR A 329       8.545 -10.028 -14.885  1.00  0.76           C  
ATOM   4906  CE1 TYR A 329       8.632 -12.637 -14.071  1.00  0.76           C  
ATOM   4907  CE2 TYR A 329       8.147 -11.033 -15.748  1.00  0.76           C  
ATOM   4908  CZ  TYR A 329       8.187 -12.340 -15.333  1.00  0.76           C  
ATOM   4909  OH  TYR A 329       7.768 -13.370 -16.166  1.00  0.76           O  
ATOM   4910  H   TYR A 329      10.545  -7.753 -10.827  1.00  0.76           H  
ATOM   4911  HA  TYR A 329      10.542 -10.671 -11.422  1.00  0.76           H  
ATOM   4912 1HB  TYR A 329       8.536  -9.209 -11.890  1.00  0.76           H  
ATOM   4913 2HB  TYR A 329       9.486  -8.370 -13.104  1.00  0.76           H  
ATOM   4914  HD1 TYR A 329       9.350 -11.936 -12.238  1.00  0.76           H  
ATOM   4915  HD2 TYR A 329       8.507  -8.986 -15.203  1.00  0.76           H  
ATOM   4916  HE1 TYR A 329       8.662 -13.655 -13.734  1.00  0.76           H  
ATOM   4917  HE2 TYR A 329       7.798 -10.790 -16.740  1.00  0.76           H  
ATOM   4918  HH  TYR A 329       7.387 -12.988 -16.968  1.00  0.76           H  
ATOM   4919  N   THR A 330      12.445 -10.783 -12.984  1.00  0.78           N  
ATOM   4920  CA  THR A 330      13.653 -10.796 -13.799  1.00  0.78           C  
ATOM   4921  C   THR A 330      13.341 -10.996 -15.276  1.00  0.78           C  
ATOM   4922  O   THR A 330      14.242 -10.974 -16.118  1.00  0.78           O  
ATOM   4923  CB  THR A 330      14.599 -11.913 -13.340  1.00  0.78           C  
ATOM   4924  CG2 THR A 330      14.847 -11.782 -11.850  1.00  0.78           C  
ATOM   4925  OG1 THR A 330      13.997 -13.183 -13.580  1.00  0.78           O  
ATOM   4926  H   THR A 330      12.108 -11.665 -12.592  1.00  0.78           H  
ATOM   4927  HA  THR A 330      14.157  -9.835 -13.686  1.00  0.78           H  
ATOM   4928  HB  THR A 330      15.541 -11.848 -13.881  1.00  0.78           H  
ATOM   4929  HG1 THR A 330      13.079 -13.165 -13.250  1.00  0.78           H  
ATOM   4930 1HG2 THR A 330      15.502 -12.585 -11.539  1.00  0.78           H  
ATOM   4931 2HG2 THR A 330      15.309 -10.819 -11.632  1.00  0.78           H  
ATOM   4932 3HG2 THR A 330      13.897 -11.858 -11.314  1.00  0.78           H  
ATOM   4933  N   GLY A 331      12.079 -11.247 -15.585  1.00  0.80           N  
ATOM   4934  CA  GLY A 331      11.684 -11.477 -16.961  1.00  0.80           C  
ATOM   4935  C   GLY A 331      11.379 -10.165 -17.648  1.00  0.80           C  
ATOM   4936  O   GLY A 331      11.409  -9.112 -17.028  1.00  0.80           O  
ATOM   4937  H   GLY A 331      11.390 -11.252 -14.850  1.00  0.80           H  
ATOM   4938 1HA  GLY A 331      12.473 -12.006 -17.494  1.00  0.80           H
[truncated: 205,509 more chars]
