# Supplementary material for: Integrative proteome-wide structural analysis and high-throughput docking identify broad-spectrum antiviral scaffolds against Zika, Yellow Fever, West Nile, Saint Louis encephalitis, and Usutu viruses
Source: Front Cell Infect Microbiol. 2026 Apr 30;16:1723132. doi: 10.3389/fcimb.2026.1723132 (PMC13171538; doi:10.3389/fcimb.2026.1723132)
Supplement: Supplementary file 5 [file DataSheet5.zip › WNV/WNV_M/Mol_probity_Files/WNV_M_1FH.pdb]

USER  MOD reduce.3.7.201124 H: found=0, std=0, add=605, rem=0, adj=18
USER  MOD -----------------------------------------------------------------
USER  MOD scores for adjustable sidechains, with "set" totals for H,N and Q
USER  MOD "o" means original, "f" means flipped, "180deg" is methyl default
USER  MOD "!" flags a clash with an overlap of 0.40A or greater
USER  MOD flip categories: "K"=keep, "C"=clashes, "X"=uncertain, "F"=flip
USER  MOD Set 1.1: A  55 SER OG  :   rot  -30:sc=   0.849
USER  MOD Set 1.2: A  59 GLN     :      amide:sc=    2.14  K(o=3,f=-6.2!)
USER  MOD Single : A   1 SER N   :NH3+    180:sc=       0   (180deg=0)
USER  MOD Single : A   1 SER OG  :   rot  180:sc=       0
USER  MOD Single : A   3 THR OG1 :   rot  180:sc=       0
USER  MOD Single : A   5 GLN     :      amide:sc=  -0.026  X(o=-0.026,f=-0.3)
USER  MOD Single : A   6 THR OG1 :   rot -140:sc=       0
USER  MOD Single : A   7 HIS     :     no HD1:sc=  0.0108  K(o=0.011,f=-0.74)
USER  MOD Single : A  10 SER OG  :   rot  180:sc=   0.129
USER  MOD Single : A  11 THR OG1 :   rot  180:sc=       0
USER  MOD Single : A  14 ASN     :      amide:sc=-0.00512  X(o=-0.0051,f=-0.35)
USER  MOD Single : A  15 LYS NZ  :NH3+    180:sc=       0   (180deg=0)
USER  MOD Single : A  16 LYS NZ  :NH3+   -119:sc=   0.357   (180deg=0)
USER  MOD Single : A  22 SER OG  :   rot  180:sc=       0
USER  MOD Single : A  23 THR OG1 :   rot   79:sc=     0.8
USER  MOD Single : A  24 LYS NZ  :NH3+    139:sc=    1.22   (180deg=0.87)
USER  MOD Single : A  26 THR OG1 :   rot   79:sc=    1.02
USER  MOD Single : A  28 TYR OH  :   rot -147:sc=    1.27
USER  MOD Single : A  31 LYS NZ  :NH3+    180:sc=       0   (180deg=0)
USER  MOD Single : A  32 THR OG1 :   rot   68:sc=  0.0828
USER  MOD Single : A  34 SER OG  :   rot   76:sc=   0.624
USER  MOD Single : A  39 ASN     :      amide:sc=       0  X(o=0,f=0)
USER  MOD Single : A  42 TYR OH  :   rot  180:sc=       0
USER  MOD Single : A  56 ASN     :      amide:sc= -0.0182  K(o=-0.018,f=-0.53)
USER  MOD Single : A  57 THR OG1 :   rot  180:sc=       0
USER  MOD Single : A  74 TYR OH  :   rot  180:sc=       0
USER  MOD Single : A  75 SER OG  :   rot  -68:sc=   0.678
USER  MOD -----------------------------------------------------------------
ATOM      1  N   SER A   1       0.364  -0.270   0.561  1.00  7.27           N
ATOM      2  CA  SER A   1       1.671  -0.598   0.007  1.00  7.27           C
ATOM      3  C   SER A   1       2.345   0.657  -0.518  1.00  7.27           C
ATOM      4  O   SER A   1       1.766   1.403  -1.307  1.00  7.27           O
ATOM      5  CB  SER A   1       1.536  -1.609  -1.113  1.00  7.27           C
ATOM      6  OG  SER A   1       2.775  -1.851  -1.719  1.00  7.27           O
ATOM      0  H1  SER A   1      -0.024  -1.011   0.866  1.00  7.27           H   new
ATOM      0  H2  SER A   1       0.462   0.310   1.229  1.00  7.27           H   new
ATOM      0  H3  SER A   1      -0.145   0.091  -0.073  1.00  7.27           H   new
ATOM      0  HA  SER A   1       2.214  -0.983   0.713  1.00  7.27           H   new
ATOM      0  HB2 SER A   1       1.175  -2.439  -0.763  1.00  7.27           H   new
ATOM      0  HB3 SER A   1       0.906  -1.282  -1.775  1.00  7.27           H   new
ATOM      0  HG  SER A   1       2.681  -2.414  -2.335  1.00  7.27           H   new
ATOM     14  N   LEU A   2       3.565   0.902  -0.069  1.00  6.72           N
ATOM     15  CA  LEU A   2       4.301   2.078  -0.517  1.00  6.72           C
ATOM     16  C   LEU A   2       4.997   1.791  -1.835  1.00  6.72           C
ATOM     17  O   LEU A   2       5.409   0.654  -2.079  1.00  6.72           O
ATOM     18  CB  LEU A   2       5.329   2.493   0.537  1.00  6.72           C
ATOM     19  CG  LEU A   2       4.750   2.875   1.903  1.00  6.72           C
ATOM     20  CD1 LEU A   2       5.888   3.191   2.862  1.00  6.72           C
ATOM     21  CD2 LEU A   2       3.820   4.064   1.735  1.00  6.72           C
ATOM      0  H   LEU A   2       3.986   0.405   0.493  1.00  6.72           H   new
ATOM      0  HA  LEU A   2       3.673   2.806  -0.646  1.00  6.72           H   new
ATOM      0  HB2 LEU A   2       5.956   1.763   0.661  1.00  6.72           H   new
ATOM      0  HB3 LEU A   2       5.835   3.246   0.195  1.00  6.72           H   new
ATOM      0  HG  LEU A   2       4.239   2.138   2.273  1.00  6.72           H   new
ATOM      0 HD11 LEU A   2       5.524   3.433   3.728  1.00  6.72           H   new
ATOM      0 HD12 LEU A   2       6.457   2.411   2.958  1.00  6.72           H   new
ATOM      0 HD13 LEU A   2       6.410   3.930   2.513  1.00  6.72           H   new
ATOM      0 HD21 LEU A   2       3.450   4.310   2.597  1.00  6.72           H   new
ATOM      0 HD22 LEU A   2       4.316   4.814   1.370  1.00  6.72           H   new
ATOM      0 HD23 LEU A   2       3.099   3.828   1.130  1.00  6.72           H   new
ATOM     33  N   THR A   3       5.135   2.817  -2.671  1.00  6.10           N
ATOM     34  CA  THR A   3       5.820   2.680  -3.949  1.00  6.10           C
ATOM     35  C   THR A   3       6.893   3.749  -4.110  1.00  6.10           C
ATOM     36  O   THR A   3       6.921   4.728  -3.363  1.00  6.10           O
ATOM     37  CB  THR A   3       4.817   2.777  -5.117  1.00  6.10           C
ATOM     38  CG2 THR A   3       3.698   1.744  -4.954  1.00  6.10           C
ATOM     39  OG1 THR A   3       4.239   4.089  -5.145  1.00  6.10           O
ATOM      0  H   THR A   3       4.835   3.607  -2.513  1.00  6.10           H   new
ATOM      0  HA  THR A   3       6.243   1.807  -3.964  1.00  6.10           H   new
ATOM      0  HB  THR A   3       5.291   2.603  -5.945  1.00  6.10           H   new
ATOM      0  HG1 THR A   3       3.694   4.142  -5.782  1.00  6.10           H   new
ATOM      0 HG21 THR A   3       3.078   1.819  -5.696  1.00  6.10           H   new
ATOM      0 HG22 THR A   3       4.080   0.852  -4.941  1.00  6.10           H   new
ATOM      0 HG23 THR A   3       3.227   1.905  -4.122  1.00  6.10           H   new
ATOM     47  N   VAL A   4       7.758   3.567  -5.103  1.00  5.48           N
ATOM     48  CA  VAL A   4       8.808   4.534  -5.405  1.00  5.48           C
ATOM     49  C   VAL A   4       8.718   5.018  -6.845  1.00  5.48           C
ATOM     50  O   VAL A   4       8.620   4.213  -7.772  1.00  5.48           O
ATOM     51  CB  VAL A   4      10.199   3.915  -5.154  1.00  5.48           C
ATOM     52  CG1 VAL A   4      11.295   4.917  -5.523  1.00  5.48           C
ATOM     53  CG2 VAL A   4      10.319   3.514  -3.686  1.00  5.48           C
ATOM      0  H   VAL A   4       7.753   2.880  -5.620  1.00  5.48           H   new
ATOM      0  HA  VAL A   4       8.683   5.295  -4.817  1.00  5.48           H   new
ATOM      0  HB  VAL A   4      10.305   3.126  -5.709  1.00  5.48           H   new
ATOM      0 HG11 VAL A   4      12.165   4.519  -5.362  1.00  5.48           H   new
ATOM      0 HG12 VAL A   4      11.216   5.152  -6.461  1.00  5.48           H   new
ATOM      0 HG13 VAL A   4      11.200   5.715  -4.981  1.00  5.48           H   new
ATOM      0 HG21 VAL A   4      11.193   3.125  -3.527  1.00  5.48           H   new
ATOM      0 HG22 VAL A   4      10.208   4.298  -3.126  1.00  5.48           H   new
ATOM      0 HG23 VAL A   4       9.632   2.864  -3.471  1.00  5.48           H   new
ATOM     63  N   GLN A   5       8.740   6.333  -7.024  1.00  4.93           N
ATOM     64  CA  GLN A   5       8.697   6.934  -8.350  1.00  4.93           C
ATOM     65  C   GLN A   5      10.093   7.400  -8.735  1.00  4.93           C
ATOM     66  O   GLN A   5      10.777   8.047  -7.942  1.00  4.93           O
ATOM     67  CB  GLN A   5       7.713   8.112  -8.381  1.00  4.93           C
ATOM     68  CG  GLN A   5       7.538   8.765  -9.751  1.00  4.93           C
ATOM     69  CD  GLN A   5       6.515   9.892  -9.732  1.00  4.93           C
ATOM     70  NE2 GLN A   5       5.650   9.944 -10.743  1.00  4.93           N
ATOM     71  OE1 GLN A   5       6.498  10.715  -8.808  1.00  4.93           O
ATOM      0  H   GLN A   5       8.780   6.902  -6.380  1.00  4.93           H   new
ATOM      0  HA  GLN A   5       8.390   6.272  -8.989  1.00  4.93           H   new
ATOM      0  HB2 GLN A   5       6.847   7.802  -8.071  1.00  4.93           H   new
ATOM      0  HB3 GLN A   5       8.015   8.786  -7.752  1.00  4.93           H   new
ATOM      0  HG2 GLN A   5       8.392   9.112 -10.052  1.00  4.93           H   new
ATOM      0  HG3 GLN A   5       7.263   8.093 -10.394  1.00  4.93           H   new
ATOM      0 HE21 GLN A   5       5.687   9.358 -11.371  1.00  4.93           H   new
ATOM      0 HE22 GLN A   5       5.055  10.564 -10.768  1.00  4.93           H   new
ATOM     80  N   THR A   6      10.525   7.059  -9.937  1.00  4.52           N
ATOM     81  CA  THR A   6      11.829   7.479 -10.429  1.00  4.52           C
ATOM     82  C   THR A   6      11.884   9.005 -10.472  1.00  4.52           C
ATOM     83  O   THR A   6      10.944   9.657 -10.935  1.00  4.52           O
ATOM     84  CB  THR A   6      12.132   6.852 -11.799  1.00  4.52           C
ATOM     85  CG2 THR A   6      13.502   7.272 -12.318  1.00  4.52           C
ATOM     86  OG1 THR A   6      12.101   5.425 -11.674  1.00  4.52           O
ATOM      0  H   THR A   6      10.074   6.579 -10.491  1.00  4.52           H   new
ATOM      0  HA  THR A   6      12.519   7.164  -9.824  1.00  4.52           H   new
ATOM      0  HB  THR A   6      11.461   7.160 -12.428  1.00  4.52           H   new
ATOM      0  HG1 THR A   6      12.722   5.090 -12.130  1.00  4.52           H   new
ATOM      0 HG21 THR A   6      13.661   6.860 -13.182  1.00  4.52           H   new
ATOM      0 HG22 THR A   6      13.531   8.237 -12.410  1.00  4.52           H   new
ATOM      0 HG23 THR A   6      14.187   6.986 -11.693  1.00  4.52           H   new
ATOM     94  N   HIS A   7      12.987   9.579 -10.013  1.00  4.30           N
ATOM     95  CA  HIS A   7      13.147  11.033  -9.970  1.00  4.30           C
ATOM     96  C   HIS A   7      12.917  11.743 -11.311  1.00  4.30           C
ATOM     97  O   HIS A   7      12.552  12.915 -11.334  1.00  4.30           O
ATOM     98  CB  HIS A   7      14.560  11.344  -9.492  1.00  4.30           C
ATOM     99  CG  HIS A   7      15.608  10.863 -10.457  1.00  4.30           C
ATOM    100  CD2 HIS A   7      16.351  11.522 -11.378  1.00  4.30           C
ATOM    101  ND1 HIS A   7      15.989   9.535 -10.536  1.00  4.30           N
ATOM    102  CE1 HIS A   7      16.920   9.403 -11.466  1.00  4.30           C
ATOM    103  NE2 HIS A   7      17.158  10.591 -11.991  1.00  4.30           N
ATOM      0  H   HIS A   7      13.665   9.141  -9.717  1.00  4.30           H   new
ATOM      0  HA  HIS A   7      12.464  11.367  -9.368  1.00  4.30           H   new
ATOM      0  HB2 HIS A   7      14.653  12.301  -9.367  1.00  4.30           H   new
ATOM      0  HB3 HIS A   7      14.705  10.930  -8.627  1.00  4.30           H   new
ATOM      0  HD2 HIS A   7      16.321  12.433 -11.562  1.00  4.30           H   new
ATOM      0  HE1 HIS A   7      17.337   8.608 -11.709  1.00  4.30           H   new
ATOM      0  HE2 HIS A   7      17.726  10.756 -12.615  1.00  4.30           H   new
ATOM    111  N   GLY A   8      13.128  11.040 -12.422  1.00  4.27           N
ATOM    112  CA  GLY A   8      12.926  11.612 -13.746  1.00  4.27           C
ATOM    113  C   GLY A   8      11.447  11.620 -14.148  1.00  4.27           C
ATOM    114  O   GLY A   8      11.048  12.386 -15.022  1.00  4.27           O
ATOM      0  H   GLY A   8      13.391  10.221 -12.427  1.00  4.27           H   new
ATOM      0  HA2 GLY A   8      13.270  12.519 -13.761  1.00  4.27           H   new
ATOM      0  HA3 GLY A   8      13.435  11.105 -14.398  1.00  4.27           H   new
ATOM    118  N   GLU A   9      10.641  10.776 -13.488  1.00  4.43           N
ATOM    119  CA  GLU A   9       9.211  10.625 -13.762  1.00  4.43           C
ATOM    120  C   GLU A   9       8.431  11.590 -12.885  1.00  4.43           C
ATOM    121  O   GLU A   9       7.315  12.001 -13.215  1.00  4.43           O
ATOM    122  CB  GLU A   9       8.756   9.178 -13.500  1.00  4.43           C
ATOM    123  CG  GLU A   9       9.376   8.122 -14.436  1.00  4.43           C
ATOM    124  CD  GLU A   9       9.003   6.699 -14.061  1.00  4.43           C
ATOM    125  OE1 GLU A   9       8.520   6.498 -12.970  1.00  4.43           O
ATOM    126  OE2 GLU A   9       9.193   5.809 -14.877  1.00  4.43           O1-
ATOM      0  H   GLU A   9      10.921  10.266 -12.855  1.00  4.43           H   new
ATOM      0  HA  GLU A   9       9.043  10.827 -14.696  1.00  4.43           H   new
ATOM      0  HB2 GLU A   9       8.973   8.946 -12.584  1.00  4.43           H   new
ATOM      0  HB3 GLU A   9       7.790   9.137 -13.582  1.00  4.43           H   new
ATOM      0  HG2 GLU A   9       9.089   8.296 -15.346  1.00  4.43           H   new
ATOM      0  HG3 GLU A   9      10.342   8.212 -14.421  1.00  4.43           H   new
ATOM    133  N   SER A  10       9.046  11.944 -11.763  1.00  4.77           N
ATOM    134  CA  SER A  10       8.463  12.841 -10.786  1.00  4.77           C
ATOM    135  C   SER A  10       8.127  14.181 -11.384  1.00  4.77           C
ATOM    136  O   SER A  10       8.849  14.709 -12.226  1.00  4.77           O
ATOM    137  CB  SER A  10       9.389  13.039  -9.612  1.00  4.77           C
ATOM    138  OG  SER A  10       8.879  14.015  -8.717  1.00  4.77           O
ATOM      0  H   SER A  10       9.829  11.662 -11.548  1.00  4.77           H   new
ATOM      0  HA  SER A  10       7.641  12.424 -10.482  1.00  4.77           H   new
ATOM      0  HB2 SER A  10       9.507  12.198  -9.144  1.00  4.77           H   new
ATOM      0  HB3 SER A  10      10.264  13.313  -9.929  1.00  4.77           H   new
ATOM      0  HG  SER A  10       9.409  14.108  -8.072  1.00  4.77           H   new
ATOM    144  N   THR A  11       7.023  14.736 -10.914  1.00  5.25           N
ATOM    145  CA  THR A  11       6.525  16.025 -11.352  1.00  5.25           C
ATOM    146  C   THR A  11       6.795  17.109 -10.309  1.00  5.25           C
ATOM    147  O   THR A  11       6.223  18.197 -10.371  1.00  5.25           O
ATOM    148  CB  THR A  11       5.026  15.929 -11.677  1.00  5.25           C
ATOM    149  CG2 THR A  11       4.817  14.915 -12.799  1.00  5.25           C
ATOM    150  OG1 THR A  11       4.303  15.498 -10.513  1.00  5.25           O
ATOM      0  H   THR A  11       6.530  14.363 -10.316  1.00  5.25           H   new
ATOM      0  HA  THR A  11       7.000  16.278 -12.159  1.00  5.25           H   new
ATOM      0  HB  THR A  11       4.702  16.800 -11.954  1.00  5.25           H   new
ATOM      0  HG1 THR A  11       3.484  15.448 -10.694  1.00  5.25           H   new
ATOM      0 HG21 THR A  11       3.872  14.852 -13.007  1.00  5.25           H   new
ATOM      0 HG22 THR A  11       5.303  15.201 -13.588  1.00  5.25           H   new
ATOM      0 HG23 THR A  11       5.144  14.047 -12.516  1.00  5.25           H   new
ATOM    158  N   LEU A  12       7.677  16.803  -9.344  1.00  5.80           N
ATOM    159  CA  LEU A  12       8.058  17.760  -8.296  1.00  5.80           C
ATOM    160  C   LEU A  12       8.483  19.116  -8.867  1.00  5.80           C
ATOM    161  O   LEU A  12       8.154  20.168  -8.317  1.00  5.80           O
ATOM    162  CB  LEU A  12       9.218  17.203  -7.469  1.00  5.80           C
ATOM    163  CG  LEU A  12       9.705  18.101  -6.336  1.00  5.80           C
ATOM    164  CD1 LEU A  12       8.579  18.288  -5.333  1.00  5.80           C
ATOM    165  CD2 LEU A  12      10.927  17.472  -5.687  1.00  5.80           C
ATOM      0  H   LEU A  12       8.067  16.039  -9.281  1.00  5.80           H   new
ATOM      0  HA  LEU A  12       7.272  17.892  -7.744  1.00  5.80           H   new
ATOM      0  HB2 LEU A  12       8.947  16.351  -7.092  1.00  5.80           H   new
ATOM      0  HB3 LEU A  12       9.963  17.026  -8.064  1.00  5.80           H   new
ATOM      0  HG  LEU A  12       9.959  18.973  -6.677  1.00  5.80           H   new
ATOM      0 HD11 LEU A  12       8.882  18.858  -4.609  1.00  5.80           H   new
ATOM      0 HD12 LEU A  12       7.819  18.700  -5.773  1.00  5.80           H   new
ATOM      0 HD13 LEU A  12       8.317  17.425  -4.976  1.00  5.80           H   new
ATOM      0 HD21 LEU A  12      11.239  18.041  -4.966  1.00  5.80           H   new
ATOM      0 HD22 LEU A  12      10.693  16.600  -5.332  1.00  5.80           H   new
ATOM      0 HD23 LEU A  12      11.630  17.373  -6.348  1.00  5.80           H   new
ATOM    177  N   ALA A  13       9.250  19.083  -9.953  1.00  6.30           N
ATOM    178  CA  ALA A  13       9.710  20.287 -10.617  1.00  6.30           C
ATOM    179  C   ALA A  13       9.852  19.995 -12.099  1.00  6.30           C
ATOM    180  O   ALA A  13      10.570  19.078 -12.504  1.00  6.30           O
ATOM    181  CB  ALA A  13      11.028  20.755 -10.028  1.00  6.30           C
ATOM      0  H   ALA A  13       9.517  18.355 -10.324  1.00  6.30           H   new
ATOM      0  HA  ALA A  13       9.066  21.001 -10.486  1.00  6.30           H   new
ATOM      0  HB1 ALA A  13      11.319  21.560 -10.484  1.00  6.30           H   new
ATOM      0  HB2 ALA A  13      10.912  20.943  -9.084  1.00  6.30           H   new
ATOM      0  HB3 ALA A  13      11.697  20.061 -10.139  1.00  6.30           H   new
ATOM    187  N   ASN A  14       9.233  20.820 -12.930  1.00  6.62           N
ATOM    188  CA  ASN A  14       9.235  20.578 -14.370  1.00  6.62           C
ATOM    189  C   ASN A  14      10.499  21.071 -15.060  1.00  6.62           C
ATOM    190  O   ASN A  14      10.473  22.010 -15.854  1.00  6.62           O
ATOM    191  CB  ASN A  14       8.000  21.193 -14.992  1.00  6.62           C
ATOM    192  CG  ASN A  14       6.731  20.522 -14.508  1.00  6.62           C
ATOM    193  ND2 ASN A  14       5.723  21.313 -14.246  1.00  6.62           N
ATOM    194  OD1 ASN A  14       6.666  19.294 -14.369  1.00  6.62           O
ATOM      0  H   ASN A  14       8.806  21.525 -12.684  1.00  6.62           H   new
ATOM      0  HA  ASN A  14       9.221  19.617 -14.501  1.00  6.62           H   new
ATOM      0  HB2 ASN A  14       7.967  22.139 -14.778  1.00  6.62           H   new
ATOM      0  HB3 ASN A  14       8.055  21.122 -15.958  1.00  6.62           H   new
ATOM      0 HD21 ASN A  14       4.980  20.984 -13.966  1.00  6.62           H   new
ATOM      0 HD22 ASN A  14       5.804  22.162 -14.354  1.00  6.62           H   new
ATOM    201  N   LYS A  15      11.604  20.405 -14.750  1.00  6.67           N
ATOM    202  CA  LYS A  15      12.921  20.747 -15.283  1.00  6.67           C
ATOM    203  C   LYS A  15      13.141  20.150 -16.680  1.00  6.67           C
ATOM    204  O   LYS A  15      14.031  20.573 -17.419  1.00  6.67           O
ATOM    205  CB  LYS A  15      13.995  20.274 -14.307  1.00  6.67           C
ATOM    206  CG  LYS A  15      13.968  21.019 -12.967  1.00  6.67           C
ATOM    207  CD  LYS A  15      15.045  20.520 -12.015  1.00  6.67           C
ATOM    208  CE  LYS A  15      15.017  21.286 -10.695  1.00  6.67           C
ATOM    209  NZ  LYS A  15      16.049  20.791  -9.742  1.00  6.67           N1+
ATOM      0  H   LYS A  15      11.612  19.731 -14.216  1.00  6.67           H   new
ATOM      0  HA  LYS A  15      12.977  21.710 -15.380  1.00  6.67           H   new
ATOM      0  HB2 LYS A  15      13.880  19.325 -14.144  1.00  6.67           H   new
ATOM      0  HB3 LYS A  15      14.867  20.388 -14.716  1.00  6.67           H   new
ATOM      0  HG2 LYS A  15      14.090  21.968 -13.123  1.00  6.67           H   new
ATOM      0  HG3 LYS A  15      13.097  20.909 -12.555  1.00  6.67           H   new
ATOM      0  HD2 LYS A  15      14.916  19.574 -11.845  1.00  6.67           H   new
ATOM      0  HD3 LYS A  15      15.917  20.618 -12.430  1.00  6.67           H   new
ATOM      0  HE2 LYS A  15      15.162  22.230 -10.866  1.00  6.67           H   new
ATOM      0  HE3 LYS A  15      14.139  21.202 -10.292  1.00  6.67           H   new
ATOM      0  HZ1 LYS A  15      16.004  21.259  -8.986  1.00  6.67           H   new
ATOM      0  HZ2 LYS A  15      15.904  19.931  -9.567  1.00  6.67           H   new
ATOM      0  HZ3 LYS A  15      16.857  20.888 -10.102  1.00  6.67           H   new
ATOM    223  N   LYS A  16      12.332  19.150 -17.017  1.00  6.47           N
ATOM    224  CA  LYS A  16      12.365  18.459 -18.303  1.00  6.47           C
ATOM    225  C   LYS A  16      10.958  17.889 -18.513  1.00  6.47           C
ATOM    226  O   LYS A  16      10.397  17.299 -17.593  1.00  6.47           O
ATOM    227  CB  LYS A  16      13.442  17.356 -18.302  1.00  6.47           C
ATOM    228  CG  LYS A  16      13.726  16.681 -19.668  1.00  6.47           C
ATOM    229  CD  LYS A  16      14.869  15.637 -19.552  1.00  6.47           C
ATOM    230  CE  LYS A  16      15.231  14.991 -20.915  1.00  6.47           C
ATOM    231  NZ  LYS A  16      16.250  13.894 -20.768  1.00  6.47           N1+
ATOM      0  H   LYS A  16      11.729  18.845 -16.486  1.00  6.47           H   new
ATOM      0  HA  LYS A  16      12.601  19.058 -19.029  1.00  6.47           H   new
ATOM      0  HB2 LYS A  16      14.270  17.738 -17.972  1.00  6.47           H   new
ATOM      0  HB3 LYS A  16      13.175  16.669 -17.671  1.00  6.47           H   new
ATOM      0  HG2 LYS A  16      12.921  16.248 -19.991  1.00  6.47           H   new
ATOM      0  HG3 LYS A  16      13.967  17.356 -20.321  1.00  6.47           H   new
ATOM      0  HD2 LYS A  16      15.657  16.065 -19.182  1.00  6.47           H   new
ATOM      0  HD3 LYS A  16      14.605  14.942 -18.929  1.00  6.47           H   new
ATOM      0  HE2 LYS A  16      14.428  14.632 -21.325  1.00  6.47           H   new
ATOM      0  HE3 LYS A  16      15.575  15.672 -21.513  1.00  6.47           H   new
ATOM      0  HZ1 LYS A  16      16.981  14.104 -21.229  1.00  6.47           H   new
ATOM      0  HZ2 LYS A  16      16.460  13.796 -19.909  1.00  6.47           H   new
ATOM      0  HZ3 LYS A  16      15.913  13.131 -21.079  1.00  6.47           H   new
ATOM    245  N   GLY A  17      10.376  18.048 -19.706  1.00  6.06           N
ATOM    246  CA  GLY A  17       9.016  17.529 -19.936  1.00  6.06           C
ATOM    247  C   GLY A  17       8.967  16.022 -20.202  1.00  6.06           C
ATOM    248  O   GLY A  17       7.909  15.387 -20.153  1.00  6.06           O
ATOM      0  H   GLY A  17      10.737  18.442 -20.380  1.00  6.06           H   new
ATOM      0  HA2 GLY A  17       8.467  17.730 -19.162  1.00  6.06           H   new
ATOM      0  HA3 GLY A  17       8.624  17.995 -20.691  1.00  6.06           H   new
ATOM    252  N   ALA A  18      10.122  15.430 -20.445  1.00  5.54           N
ATOM    253  CA  ALA A  18      10.208  14.009 -20.753  1.00  5.54           C
ATOM    254  C   ALA A  18      10.171  13.171 -19.501  1.00  5.54           C
ATOM    255  O   ALA A  18      11.185  12.590 -19.116  1.00  5.54           O
ATOM    256  CB  ALA A  18      11.479  13.689 -21.500  1.00  5.54           C
ATOM      0  H   ALA A  18      10.880  15.837 -20.437  1.00  5.54           H   new
ATOM      0  HA  ALA A  18       9.440  13.799 -21.307  1.00  5.54           H   new
ATOM      0  HB1 ALA A  18      11.511  12.739 -21.692  1.00  5.54           H   new
ATOM      0  HB2 ALA A  18      11.500  14.188 -22.332  1.00  5.54           H   new
ATOM      0  HB3 ALA A  18      12.244  13.935 -20.957  1.00  5.54           H   new
ATOM    262  N   TRP A  19       8.996  13.084 -18.878  1.00  4.97           N
ATOM    263  CA  TRP A  19       8.852  12.306 -17.644  1.00  4.97           C
ATOM    264  C   TRP A  19       9.422  10.892 -17.869  1.00  4.97           C
ATOM    265  O   TRP A  19      10.078  10.317 -17.003  1.00  4.97           O
ATOM    266  CB  TRP A  19       7.372  12.243 -17.232  1.00  4.97           C
ATOM    267  CG  TRP A  19       6.522  11.374 -18.120  1.00  4.97           C
ATOM    268  CD1 TRP A  19       5.871  11.740 -19.260  1.00  4.97           C
ATOM    269  CD2 TRP A  19       6.201   9.976 -17.903  1.00  4.97           C
ATOM    270  CE2 TRP A  19       5.386   9.572 -18.961  1.00  4.97           C
ATOM    271  CE3 TRP A  19       6.542   9.056 -16.911  1.00  4.97           C
ATOM    272  NE1 TRP A  19       5.191  10.659 -19.784  1.00  4.97           N
ATOM    273  CZ2 TRP A  19       4.908   8.273 -19.062  1.00  4.97           C
ATOM    274  CZ3 TRP A  19       6.068   7.756 -17.005  1.00  4.97           C
ATOM    275  CH2 TRP A  19       5.271   7.373 -18.056  1.00  4.97           C
ATOM      0  H   TRP A  19       8.274  13.464 -19.150  1.00  4.97           H   new
ATOM      0  HA  TRP A  19       9.345  12.733 -16.926  1.00  4.97           H   new
ATOM      0  HB2 TRP A  19       7.314  11.913 -16.322  1.00  4.97           H   new
ATOM      0  HB3 TRP A  19       7.008  13.142 -17.232  1.00  4.97           H   new
ATOM      0  HD1 TRP A  19       5.883  12.593 -19.631  1.00  4.97           H   new
ATOM      0  HE1 TRP A  19       4.723  10.664 -20.505  1.00  4.97           H   new
ATOM      0  HE3 TRP A  19       7.080   9.311 -16.196  1.00  4.97           H   new
ATOM      0  HZ2 TRP A  19       4.367   8.011 -19.772  1.00  4.97           H   new
ATOM      0  HZ3 TRP A  19       6.292   7.136 -16.349  1.00  4.97           H   new
ATOM      0  HH2 TRP A  19       4.966   6.495 -18.099  1.00  4.97           H   new
ATOM    286  N   LEU A  20       9.214  10.357 -19.073  1.00  4.43           N
ATOM    287  CA  LEU A  20       9.769   9.075 -19.431  1.00  4.43           C
ATOM    288  C   LEU A  20      10.762   9.254 -20.557  1.00  4.43           C
ATOM    289  O   LEU A  20      10.392   9.549 -21.695  1.00  4.43           O
ATOM    290  CB  LEU A  20       8.675   8.099 -19.852  1.00  4.43           C
ATOM    291  CG  LEU A  20       9.138   6.738 -20.323  1.00  4.43           C
ATOM    292  CD1 LEU A  20       9.898   6.045 -19.208  1.00  4.43           C
ATOM    293  CD2 LEU A  20       7.913   5.930 -20.722  1.00  4.43           C
ATOM      0  H   LEU A  20       8.750  10.731 -19.693  1.00  4.43           H   new
ATOM      0  HA  LEU A  20      10.217   8.705 -18.654  1.00  4.43           H   new
ATOM      0  HB2 LEU A  20       8.073   7.973 -19.102  1.00  4.43           H   new
ATOM      0  HB3 LEU A  20       8.159   8.508 -20.564  1.00  4.43           H   new
ATOM      0  HG  LEU A  20       9.732   6.824 -21.085  1.00  4.43           H   new
ATOM      0 HD11 LEU A  20      10.194   5.173 -19.512  1.00  4.43           H   new
ATOM      0 HD12 LEU A  20      10.669   6.580 -18.961  1.00  4.43           H   new
ATOM      0 HD13 LEU A  20       9.318   5.939 -18.438  1.00  4.43           H   new
ATOM      0 HD21 LEU A  20       8.190   5.052 -21.028  1.00  4.43           H   new
ATOM      0 HD22 LEU A  20       7.325   5.835 -19.957  1.00  4.43           H   new
ATOM      0 HD23 LEU A  20       7.442   6.387 -21.436  1.00  4.43           H   new
ATOM    305  N   ASP A  21      12.032   9.079 -20.241  1.00  3.95           N
ATOM    306  CA  ASP A  21      13.071   9.221 -21.242  1.00  3.95           C
ATOM    307  C   ASP A  21      13.035   7.967 -22.088  1.00  3.95           C
ATOM    308  O   ASP A  21      12.869   6.868 -21.544  1.00  3.95           O
ATOM    309  CB  ASP A  21      14.460   9.403 -20.621  1.00  3.95           C
ATOM    310  CG  ASP A  21      15.543   9.884 -21.641  1.00  3.95           C
ATOM    311  OD1 ASP A  21      16.015   9.079 -22.451  1.00  3.95           O
ATOM    312  OD2 ASP A  21      15.888  11.063 -21.586  1.00  3.95           O1-
ATOM      0  H   ASP A  21      12.314   8.878 -19.454  1.00  3.95           H   new
ATOM      0  HA  ASP A  21      12.907  10.017 -21.771  1.00  3.95           H   new
ATOM      0  HB2 ASP A  21      14.401  10.045 -19.897  1.00  3.95           H   new
ATOM      0  HB3 ASP A  21      14.745   8.562 -20.231  1.00  3.95           H   new
ATOM    317  N   SER A  22      13.272   8.102 -23.390  1.00  3.52           N
ATOM    318  CA  SER A  22      13.297   6.943 -24.272  1.00  3.52           C
ATOM    319  C   SER A  22      14.383   5.940 -23.860  1.00  3.52           C
ATOM    320  O   SER A  22      14.292   4.747 -24.177  1.00  3.52           O
ATOM    321  CB  SER A  22      13.505   7.397 -25.707  1.00  3.52           C
ATOM    322  OG  SER A  22      14.782   7.954 -25.893  1.00  3.52           O
ATOM      0  H   SER A  22      13.420   8.854 -23.780  1.00  3.52           H   new
ATOM      0  HA  SER A  22      12.443   6.488 -24.199  1.00  3.52           H   new
ATOM      0  HB2 SER A  22      13.390   6.643 -26.306  1.00  3.52           H   new
ATOM      0  HB3 SER A  22      12.828   8.051 -25.942  1.00  3.52           H   new
ATOM      0  HG  SER A  22      14.869   8.194 -26.693  1.00  3.52           H   new
ATOM    328  N   THR A  23      15.396   6.402 -23.114  1.00  3.17           N
ATOM    329  CA  THR A  23      16.442   5.527 -22.628  1.00  3.17           C
ATOM    330  C   THR A  23      15.849   4.515 -21.655  1.00  3.17           C
ATOM    331  O   THR A  23      16.188   3.330 -21.682  1.00  3.17           O
ATOM    332  CB  THR A  23      17.520   6.328 -21.881  1.00  3.17           C
ATOM    333  CG2 THR A  23      18.588   5.391 -21.364  1.00  3.17           C
ATOM    334  OG1 THR A  23      18.099   7.295 -22.758  1.00  3.17           O
ATOM      0  H   THR A  23      15.486   7.226 -22.883  1.00  3.17           H   new
ATOM      0  HA  THR A  23      16.839   5.080 -23.392  1.00  3.17           H   new
ATOM      0  HB  THR A  23      17.113   6.788 -21.130  1.00  3.17           H   new
ATOM      0  HG1 THR A  23      17.586   7.957 -22.823  1.00  3.17           H   new
ATOM      0 HG21 THR A  23      19.266   5.901 -20.893  1.00  3.17           H   new
ATOM      0 HG22 THR A  23      18.189   4.748 -20.757  1.00  3.17           H   new
ATOM      0 HG23 THR A  23      18.996   4.922 -22.109  1.00  3.17           H   new
ATOM    342  N   LYS A  24      14.987   5.003 -20.759  1.00  2.87           N
ATOM    343  CA  LYS A  24      14.389   4.183 -19.719  1.00  2.87           C
ATOM    344  C   LYS A  24      13.379   3.247 -20.329  1.00  2.87           C
ATOM    345  O   LYS A  24      13.345   2.056 -20.005  1.00  2.87           O
ATOM    346  CB  LYS A  24      13.751   5.059 -18.640  1.00  2.87           C
ATOM    347  CG  LYS A  24      13.115   4.295 -17.479  1.00  2.87           C
ATOM    348  CD  LYS A  24      12.659   5.242 -16.356  1.00  2.87           C
ATOM    349  CE  LYS A  24      12.097   4.463 -15.169  1.00  2.87           C
ATOM    350  NZ  LYS A  24      10.757   3.880 -15.454  1.00  2.87           N1+
ATOM      0  H   LYS A  24      14.735   5.825 -20.743  1.00  2.87           H   new
ATOM      0  HA  LYS A  24      15.082   3.654 -19.293  1.00  2.87           H   new
ATOM      0  HB2 LYS A  24      14.428   5.655 -18.284  1.00  2.87           H   new
ATOM      0  HB3 LYS A  24      13.072   5.615 -19.054  1.00  2.87           H   new
ATOM      0  HG2 LYS A  24      12.355   3.788 -17.803  1.00  2.87           H   new
ATOM      0  HG3 LYS A  24      13.752   3.656 -17.124  1.00  2.87           H   new
ATOM      0  HD2 LYS A  24      13.408   5.785 -16.064  1.00  2.87           H   new
ATOM      0  HD3 LYS A  24      11.984   5.849 -16.696  1.00  2.87           H   new
ATOM      0  HE2 LYS A  24      12.712   3.752 -14.932  1.00  2.87           H   new
ATOM      0  HE3 LYS A  24      12.034   5.051 -14.400  1.00  2.87           H   new
ATOM      0  HZ1 LYS A  24      10.713   3.058 -15.116  1.00  2.87           H   new
ATOM      0  HZ2 LYS A  24      10.127   4.388 -15.083  1.00  2.87           H   new
ATOM      0  HZ3 LYS A  24      10.629   3.845 -16.334  1.00  2.87           H   new
ATOM    364  N   ALA A  25      12.559   3.788 -21.232  1.00  2.62           N
ATOM    365  CA  ALA A  25      11.540   2.979 -21.877  1.00  2.62           C
ATOM    366  C   ALA A  25      12.191   1.821 -22.630  1.00  2.62           C
ATOM    367  O   ALA A  25      11.728   0.676 -22.546  1.00  2.62           O
ATOM    368  CB  ALA A  25      10.735   3.837 -22.832  1.00  2.62           C
ATOM      0  H   ALA A  25      12.580   4.612 -21.479  1.00  2.62           H   new
ATOM      0  HA  ALA A  25      10.946   2.616 -21.201  1.00  2.62           H   new
ATOM      0  HB1 ALA A  25      10.055   3.294 -23.261  1.00  2.62           H   new
ATOM      0  HB2 ALA A  25      10.310   4.557 -22.340  1.00  2.62           H   new
ATOM      0  HB3 ALA A  25      11.324   4.210 -23.507  1.00  2.62           H   new
ATOM    374  N   THR A  26      13.315   2.100 -23.299  1.00  2.39           N
ATOM    375  CA  THR A  26      14.026   1.069 -24.022  1.00  2.39           C
ATOM    376  C   THR A  26      14.559   0.025 -23.066  1.00  2.39           C
ATOM    377  O   THR A  26      14.373  -1.168 -23.288  1.00  2.39           O
ATOM    378  CB  THR A  26      15.197   1.650 -24.826  1.00  2.39           C
ATOM    379  CG2 THR A  26      15.953   0.535 -25.523  1.00  2.39           C
ATOM    380  OG1 THR A  26      14.702   2.587 -25.793  1.00  2.39           O
ATOM      0  H   THR A  26      13.673   2.881 -23.340  1.00  2.39           H   new
ATOM      0  HA  THR A  26      13.395   0.663 -24.637  1.00  2.39           H   new
ATOM      0  HB  THR A  26      15.802   2.107 -24.221  1.00  2.39           H   new
ATOM      0  HG1 THR A  26      14.530   3.317 -25.414  1.00  2.39           H   new
ATOM      0 HG21 THR A  26      16.691   0.911 -26.028  1.00  2.39           H   new
ATOM      0 HG22 THR A  26      16.297  -0.085 -24.862  1.00  2.39           H   new
ATOM      0 HG23 THR A  26      15.355   0.066 -26.125  1.00  2.39           H   new
ATOM    388  N   ARG A  27      15.192   0.463 -21.975  1.00  2.19           N
ATOM    389  CA  ARG A  27      15.756  -0.490 -21.034  1.00  2.19           C
ATOM    390  C   ARG A  27      14.683  -1.388 -20.430  1.00  2.19           C
ATOM    391  O   ARG A  27      14.899  -2.591 -20.273  1.00  2.19           O
ATOM    392  CB  ARG A  27      16.512   0.253 -19.943  1.00  2.19           C
ATOM    393  CG  ARG A  27      17.833   0.862 -20.410  1.00  2.19           C
ATOM    394  CD  ARG A  27      18.468   1.705 -19.367  1.00  2.19           C
ATOM    395  NE  ARG A  27      19.729   2.272 -19.831  1.00  2.19           N
ATOM    396  CZ  ARG A  27      20.440   3.213 -19.178  1.00  2.19           C
ATOM    397  NH1 ARG A  27      20.010   3.690 -18.032  1.00  2.19           N1+
ATOM    398  NH2 ARG A  27      21.573   3.659 -19.695  1.00  2.19           N
ATOM      0  H   ARG A  27      15.301   1.291 -21.769  1.00  2.19           H   new
ATOM      0  HA  ARG A  27      16.372  -1.064 -21.516  1.00  2.19           H   new
ATOM      0  HB2 ARG A  27      15.946   0.959 -19.593  1.00  2.19           H   new
ATOM      0  HB3 ARG A  27      16.689  -0.358 -19.211  1.00  2.19           H   new
ATOM      0  HG2 ARG A  27      18.442   0.151 -20.663  1.00  2.19           H   new
ATOM      0  HG3 ARG A  27      17.677   1.397 -21.204  1.00  2.19           H   new
ATOM      0  HD2 ARG A  27      17.863   2.421 -19.116  1.00  2.19           H   new
ATOM      0  HD3 ARG A  27      18.625   1.173 -18.571  1.00  2.19           H   new
ATOM      0  HE  ARG A  27      20.043   1.984 -20.578  1.00  2.19           H   new
ATOM      0 HH11 ARG A  27      19.273   3.402 -17.696  1.00  2.19           H   new
ATOM      0 HH12 ARG A  27      20.466   4.290 -17.618  1.00  2.19           H   new
ATOM      0 HH21 ARG A  27      21.854   3.349 -20.446  1.00  2.19           H   new
ATOM      0 HH22 ARG A  27      22.028   4.259 -19.280  1.00  2.19           H   new
ATOM    412  N   TYR A  28      13.502  -0.841 -20.138  1.00  2.02           N
ATOM    413  CA  TYR A  28      12.434  -1.672 -19.593  1.00  2.02           C
ATOM    414  C   TYR A  28      12.124  -2.801 -20.569  1.00  2.02           C
ATOM    415  O   TYR A  28      12.047  -3.983 -20.196  1.00  2.02           O
ATOM    416  CB  TYR A  28      11.154  -0.872 -19.370  1.00  2.02           C
ATOM    417  CG  TYR A  28      10.034  -1.692 -18.754  1.00  2.02           C
ATOM    418  CD1 TYR A  28      10.029  -1.865 -17.380  1.00  2.02           C
ATOM    419  CD2 TYR A  28       9.038  -2.292 -19.539  1.00  2.02           C
ATOM    420  CE1 TYR A  28       9.045  -2.605 -16.773  1.00  2.02           C
ATOM    421  CE2 TYR A  28       8.042  -3.054 -18.919  1.00  2.02           C
ATOM    422  CZ  TYR A  28       8.053  -3.198 -17.532  1.00  2.02           C
ATOM    423  OH  TYR A  28       7.094  -3.931 -16.882  1.00  2.02           O
ATOM      0  H   TYR A  28      13.304  -0.011 -20.245  1.00  2.02           H   new
ATOM      0  HA  TYR A  28      12.739  -2.019 -18.740  1.00  2.02           H   new
ATOM      0  HB2 TYR A  28      11.348  -0.117 -18.793  1.00  2.02           H   new
ATOM      0  HB3 TYR A  28      10.853  -0.511 -20.219  1.00  2.02           H   new
ATOM      0  HD1 TYR A  28      10.698  -1.476 -16.864  1.00  2.02           H   new
ATOM      0  HD2 TYR A  28       9.040  -2.184 -20.463  1.00  2.02           H   new
ATOM      0  HE1 TYR A  28       9.046  -2.708 -15.849  1.00  2.02           H   new
ATOM      0  HE2 TYR A  28       7.378  -3.461 -19.427  1.00  2.02           H   new
ATOM      0  HH  TYR A  28       6.852  -4.571 -17.370  1.00  2.02           H   new
ATOM    433  N   LEU A  29      11.932  -2.423 -21.833  1.00  1.86           N
ATOM    434  CA  LEU A  29      11.570  -3.373 -22.863  1.00  1.86           C
ATOM    435  C   LEU A  29      12.668  -4.405 -23.110  1.00  1.86           C
ATOM    436  O   LEU A  29      12.371  -5.589 -23.273  1.00  1.86           O
ATOM    437  CB  LEU A  29      11.233  -2.596 -24.128  1.00  1.86           C
ATOM    438  CG  LEU A  29       9.947  -1.756 -24.005  1.00  1.86           C
ATOM    439  CD1 LEU A  29       9.801  -0.879 -25.234  1.00  1.86           C
ATOM    440  CD2 LEU A  29       8.748  -2.690 -23.820  1.00  1.86           C
ATOM      0  H   LEU A  29      12.009  -1.612 -22.109  1.00  1.86           H   new
ATOM      0  HA  LEU A  29      10.796  -3.881 -22.572  1.00  1.86           H   new
ATOM      0  HB2 LEU A  29      11.974  -2.010 -24.347  1.00  1.86           H   new
ATOM      0  HB3 LEU A  29      11.136  -3.218 -24.866  1.00  1.86           H   new
ATOM      0  HG  LEU A  29       9.992  -1.175 -23.230  1.00  1.86           H   new
ATOM      0 HD11 LEU A  29       8.992  -0.349 -25.159  1.00  1.86           H   new
ATOM      0 HD12 LEU A  29      10.568  -0.289 -25.304  1.00  1.86           H   new
ATOM      0 HD13 LEU A  29       9.749  -1.437 -26.026  1.00  1.86           H   new
ATOM      0 HD21 LEU A  29       7.937  -2.164 -23.742  1.00  1.86           H   new
ATOM      0 HD22 LEU A  29       8.677  -3.281 -24.586  1.00  1.86           H   new
ATOM      0 HD23 LEU A  29       8.869  -3.217 -23.015  1.00  1.86           H   new
ATOM    452  N   VAL A  30      13.932  -3.975 -23.071  1.00  1.72           N
ATOM    453  CA  VAL A  30      15.057  -4.889 -23.251  1.00  1.72           C
ATOM    454  C   VAL A  30      15.116  -5.899 -22.119  1.00  1.72           C
ATOM    455  O   VAL A  30      15.360  -7.091 -22.346  1.00  1.72           O
ATOM    456  CB  VAL A  30      16.389  -4.131 -23.352  1.00  1.72           C
ATOM    457  CG1 VAL A  30      17.547  -5.115 -23.312  1.00  1.72           C
ATOM    458  CG2 VAL A  30      16.428  -3.357 -24.669  1.00  1.72           C
ATOM      0  H   VAL A  30      14.157  -3.155 -22.941  1.00  1.72           H   new
ATOM      0  HA  VAL A  30      14.916  -5.361 -24.086  1.00  1.72           H   new
ATOM      0  HB  VAL A  30      16.466  -3.516 -22.606  1.00  1.72           H   new
ATOM      0 HG11 VAL A  30      18.385  -4.631 -23.376  1.00  1.72           H   new
ATOM      0 HG12 VAL A  30      17.523  -5.610 -22.478  1.00  1.72           H   new
ATOM      0 HG13 VAL A  30      17.473  -5.733 -24.056  1.00  1.72           H   new
ATOM      0 HG21 VAL A  30      17.268  -2.876 -24.737  1.00  1.72           H   new
ATOM      0 HG22 VAL A  30      16.349  -3.977 -25.411  1.00  1.72           H   new
ATOM      0 HG23 VAL A  30      15.692  -2.726 -24.696  1.00  1.72           H   new
ATOM    468  N   LYS A  31      14.902  -5.443 -20.886  1.00  1.60           N
ATOM    469  CA  LYS A  31      14.902  -6.368 -19.767  1.00  1.60           C
ATOM    470  C   LYS A  31      13.768  -7.379 -19.920  1.00  1.60           C
ATOM    471  O   LYS A  31      13.959  -8.573 -19.656  1.00  1.60           O
ATOM    472  CB  LYS A  31      14.782  -5.612 -18.445  1.00  1.60           C
ATOM    473  CG  LYS A  31      16.036  -4.826 -18.060  1.00  1.60           C
ATOM    474  CD  LYS A  31      15.839  -4.068 -16.758  1.00  1.60           C
ATOM    475  CE  LYS A  31      17.085  -3.278 -16.386  1.00  1.60           C
ATOM    476  NZ  LYS A  31      16.902  -2.514 -15.120  1.00  1.60           N1+
ATOM      0  H   LYS A  31      14.758  -4.620 -20.683  1.00  1.60           H   new
ATOM      0  HA  LYS A  31      15.744  -6.850 -19.761  1.00  1.60           H   new
ATOM      0  HB2 LYS A  31      14.032  -4.999 -18.501  1.00  1.60           H   new
ATOM      0  HB3 LYS A  31      14.579  -6.245 -17.739  1.00  1.60           H   new
ATOM      0  HG2 LYS A  31      16.786  -5.434 -17.971  1.00  1.60           H   new
ATOM      0  HG3 LYS A  31      16.259  -4.202 -18.769  1.00  1.60           H   new
ATOM      0  HD2 LYS A  31      15.084  -3.465 -16.843  1.00  1.60           H   new
ATOM      0  HD3 LYS A  31      15.625  -4.692 -16.047  1.00  1.60           H   new
ATOM      0  HE2 LYS A  31      17.836  -3.885 -16.291  1.00  1.60           H   new
ATOM      0  HE3 LYS A  31      17.305  -2.665 -17.104  1.00  1.60           H   new
ATOM      0  HZ1 LYS A  31      17.648  -2.065 -14.933  1.00  1.60           H   new
ATOM      0  HZ2 LYS A  31      16.227  -1.941 -15.213  1.00  1.60           H   new
ATOM      0  HZ3 LYS A  31      16.722  -3.078 -14.456  1.00  1.60           H   new
ATOM    490  N   THR A  32      12.603  -6.931 -20.405  1.00  1.51           N
ATOM    491  CA  THR A  32      11.489  -7.845 -20.612  1.00  1.51           C
ATOM    492  C   THR A  32      11.849  -8.877 -21.679  1.00  1.51           C
ATOM    493  O   THR A  32      11.631 -10.073 -21.490  1.00  1.51           O
ATOM    494  CB  THR A  32      10.205  -7.118 -21.038  1.00  1.51           C
ATOM    495  CG2 THR A  32       9.078  -8.164 -21.232  1.00  1.51           C
ATOM    496  OG1 THR A  32       9.813  -6.174 -20.026  1.00  1.51           O
ATOM      0  H   THR A  32      12.445  -6.112 -20.616  1.00  1.51           H   new
ATOM      0  HA  THR A  32      11.321  -8.279 -19.761  1.00  1.51           H   new
ATOM      0  HB  THR A  32      10.364  -6.641 -21.868  1.00  1.51           H   new
ATOM      0  HG1 THR A  32      10.374  -5.550 -19.992  1.00  1.51           H   new
ATOM      0 HG21 THR A  32       8.262  -7.714 -21.501  1.00  1.51           H   new
ATOM      0 HG22 THR A  32       9.339  -8.798 -21.918  1.00  1.51           H   new
ATOM      0 HG23 THR A  32       8.927  -8.635 -20.398  1.00  1.51           H   new
ATOM    504  N   GLU A  33      12.419  -8.413 -22.802  1.00  1.46           N
ATOM    505  CA  GLU A  33      12.811  -9.320 -23.876  1.00  1.46           C
ATOM    506  C   GLU A  33      13.836 -10.330 -23.380  1.00  1.46           C
ATOM    507  O   GLU A  33      13.739 -11.518 -23.685  1.00  1.46           O
ATOM    508  CB  GLU A  33      13.391  -8.561 -25.078  1.00  1.46           C
ATOM    509  CG  GLU A  33      13.739  -9.478 -26.277  1.00  1.46           C
ATOM    510  CD  GLU A  33      14.283  -8.744 -27.508  1.00  1.46           C
ATOM    511  OE1 GLU A  33      14.480  -7.555 -27.442  1.00  1.46           O
ATOM    512  OE2 GLU A  33      14.471  -9.383 -28.518  1.00  1.46           O1-
ATOM      0  H   GLU A  33      12.583  -7.583 -22.954  1.00  1.46           H   new
ATOM      0  HA  GLU A  33      12.009  -9.784 -24.162  1.00  1.46           H   new
ATOM      0  HB2 GLU A  33      12.752  -7.891 -25.367  1.00  1.46           H   new
ATOM      0  HB3 GLU A  33      14.191  -8.089 -24.798  1.00  1.46           H   new
ATOM      0  HG2 GLU A  33      14.395 -10.131 -25.989  1.00  1.46           H   new
ATOM      0  HG3 GLU A  33      12.943  -9.970 -26.534  1.00  1.46           H   new
ATOM    519  N   SER A  34      14.814  -9.860 -22.596  1.00  1.44           N
ATOM    520  CA  SER A  34      15.866 -10.727 -22.087  1.00  1.44           C
ATOM    521  C   SER A  34      15.249 -11.805 -21.207  1.00  1.44           C
ATOM    522  O   SER A  34      15.583 -12.989 -21.321  1.00  1.44           O
ATOM    523  CB  SER A  34      16.856  -9.898 -21.296  1.00  1.44           C
ATOM    524  OG  SER A  34      17.489  -8.960 -22.130  1.00  1.44           O
ATOM      0  H   SER A  34      14.880  -9.038 -22.351  1.00  1.44           H   new
ATOM      0  HA  SER A  34      16.331 -11.154 -22.823  1.00  1.44           H   new
ATOM      0  HB2 SER A  34      16.398  -9.440 -20.574  1.00  1.44           H   new
ATOM      0  HB3 SER A  34      17.519 -10.477 -20.889  1.00  1.44           H   new
ATOM      0  HG  SER A  34      16.962  -8.325 -22.289  1.00  1.44           H   new
ATOM    530  N   TRP A  35      14.288 -11.409 -20.376  1.00  1.46           N
ATOM    531  CA  TRP A  35      13.569 -12.336 -19.524  1.00  1.46           C
ATOM    532  C   TRP A  35      12.847 -13.383 -20.367  1.00  1.46           C
ATOM    533  O   TRP A  35      12.979 -14.581 -20.101  1.00  1.46           O
ATOM    534  CB  TRP A  35      12.630 -11.558 -18.596  1.00  1.46           C
ATOM    535  CG  TRP A  35      11.674 -12.377 -17.803  1.00  1.46           C
ATOM    536  CD1 TRP A  35      11.875 -13.038 -16.628  1.00  1.46           C
ATOM    537  CD2 TRP A  35      10.290 -12.551 -18.130  1.00  1.46           C
ATOM    538  CE2 TRP A  35       9.725 -13.342 -17.140  1.00  1.46           C
ATOM    539  CE3 TRP A  35       9.501 -12.089 -19.163  1.00  1.46           C
ATOM    540  NE1 TRP A  35      10.703 -13.637 -16.224  1.00  1.46           N
ATOM    541  CZ2 TRP A  35       8.401 -13.693 -17.170  1.00  1.46           C
ATOM    542  CZ3 TRP A  35       8.184 -12.441 -19.208  1.00  1.46           C
ATOM    543  CH2 TRP A  35       7.647 -13.233 -18.242  1.00  1.46           C
ATOM      0  H   TRP A  35      14.037 -10.590 -20.294  1.00  1.46           H   new
ATOM      0  HA  TRP A  35      14.191 -12.822 -18.960  1.00  1.46           H   new
ATOM      0  HB2 TRP A  35      13.170 -11.037 -17.981  1.00  1.46           H   new
ATOM      0  HB3 TRP A  35      12.123 -10.928 -19.132  1.00  1.46           H   new
ATOM      0  HD1 TRP A  35      12.682 -13.078 -16.168  1.00  1.46           H   new
ATOM      0  HE1 TRP A  35      10.601 -14.115 -15.517  1.00  1.46           H   new
ATOM      0  HE3 TRP A  35       9.864 -11.543 -19.822  1.00  1.46           H   new
ATOM      0  HZ2 TRP A  35       8.023 -14.217 -16.501  1.00  1.46           H   new
ATOM      0  HZ3 TRP A  35       7.649 -12.137 -19.905  1.00  1.46           H   new
ATOM      0  HH2 TRP A  35       6.750 -13.473 -18.301  1.00  1.46           H   new
ATOM    554  N   ILE A  36      12.144 -12.952 -21.416  1.00  1.48           N
ATOM    555  CA  ILE A  36      11.428 -13.890 -22.276  1.00  1.48           C
ATOM    556  C   ILE A  36      12.389 -14.864 -22.946  1.00  1.48           C
ATOM    557  O   ILE A  36      12.133 -16.057 -23.012  1.00  1.48           O
ATOM    558  CB  ILE A  36      10.644 -13.176 -23.392  1.00  1.48           C
ATOM    559  CG1 ILE A  36       9.497 -12.372 -22.807  1.00  1.48           C
ATOM    560  CG2 ILE A  36      10.116 -14.216 -24.372  1.00  1.48           C
ATOM    561  CD1 ILE A  36       8.861 -11.432 -23.779  1.00  1.48           C
ATOM      0  H   ILE A  36      12.070 -12.126 -21.644  1.00  1.48           H   new
ATOM      0  HA  ILE A  36      10.811 -14.361 -21.695  1.00  1.48           H   new
ATOM      0  HB  ILE A  36      11.234 -12.562 -23.857  1.00  1.48           H   new
ATOM      0 HG12 ILE A  36       8.822 -12.983 -22.473  1.00  1.48           H   new
ATOM      0 HG13 ILE A  36       9.823 -11.866 -22.047  1.00  1.48           H   new
ATOM      0 HG21 ILE A  36       9.621 -13.773 -25.079  1.00  1.48           H   new
ATOM      0 HG22 ILE A  36      10.860 -14.705 -24.757  1.00  1.48           H   new
ATOM      0 HG23 ILE A  36       9.531 -14.833 -23.905  1.00  1.48           H   new
ATOM      0 HD11 ILE A  36       8.140 -10.953 -23.342  1.00  1.48           H   new
ATOM      0 HD12 ILE A  36       9.523 -10.799 -24.097  1.00  1.48           H   new
ATOM      0 HD13 ILE A  36       8.507 -11.933 -24.530  1.00  1.48           H   new
ATOM    573  N   LEU A  37      13.508 -14.362 -23.455  1.00  1.50           N
ATOM    574  CA  LEU A  37      14.470 -15.233 -24.117  1.00  1.50           C
ATOM    575  C   LEU A  37      15.057 -16.267 -23.154  1.00  1.50           C
ATOM    576  O   LEU A  37      15.267 -17.424 -23.528  1.00  1.50           O
ATOM    577  CB  LEU A  37      15.593 -14.377 -24.712  1.00  1.50           C
ATOM    578  CG  LEU A  37      15.170 -13.497 -25.896  1.00  1.50           C
ATOM    579  CD1 LEU A  37      16.309 -12.556 -26.257  1.00  1.50           C
ATOM    580  CD2 LEU A  37      14.788 -14.380 -27.061  1.00  1.50           C
ATOM      0  H   LEU A  37      13.727 -13.531 -23.429  1.00  1.50           H   new
ATOM      0  HA  LEU A  37      14.009 -15.718 -24.819  1.00  1.50           H   new
ATOM      0  HB2 LEU A  37      15.953 -13.808 -24.014  1.00  1.50           H   new
ATOM      0  HB3 LEU A  37      16.311 -14.962 -25.000  1.00  1.50           H   new
ATOM      0  HG  LEU A  37      14.399 -12.958 -25.659  1.00  1.50           H   new
ATOM      0 HD11 LEU A  37      16.044 -11.999 -27.005  1.00  1.50           H   new
ATOM      0 HD12 LEU A  37      16.519 -11.994 -25.495  1.00  1.50           H   new
ATOM      0 HD13 LEU A  37      17.092 -13.074 -26.502  1.00  1.50           H   new
ATOM      0 HD21 LEU A  37      14.520 -13.827 -27.812  1.00  1.50           H   new
ATOM      0 HD22 LEU A  37      15.548 -14.925 -27.317  1.00  1.50           H   new
ATOM      0 HD23 LEU A  37      14.050 -14.955 -26.803  1.00  1.50           H   new
ATOM    592  N   ARG A  38      15.301 -15.862 -21.908  1.00  1.50           N
ATOM    593  CA  ARG A  38      15.833 -16.754 -20.884  1.00  1.50           C
ATOM    594  C   ARG A  38      14.789 -17.754 -20.385  1.00  1.50           C
ATOM    595  O   ARG A  38      15.116 -18.898 -20.057  1.00  1.50           O
ATOM    596  CB  ARG A  38      16.354 -15.936 -19.718  1.00  1.50           C
ATOM    597  CG  ARG A  38      17.619 -15.140 -20.020  1.00  1.50           C
ATOM    598  CD  ARG A  38      17.980 -14.237 -18.902  1.00  1.50           C
ATOM    599  NE  ARG A  38      19.180 -13.467 -19.193  1.00  1.50           N
ATOM    600  CZ  ARG A  38      19.636 -12.445 -18.444  1.00  1.50           C
ATOM    601  NH1 ARG A  38      18.982 -12.074 -17.364  1.00  1.50           N1+
ATOM    602  NH2 ARG A  38      20.742 -11.812 -18.794  1.00  1.50           N
ATOM      0  H   ARG A  38      15.161 -15.059 -21.634  1.00  1.50           H   new
ATOM      0  HA  ARG A  38      16.554 -17.263 -21.287  1.00  1.50           H   new
ATOM      0  HB2 ARG A  38      15.660 -15.322 -19.432  1.00  1.50           H   new
ATOM      0  HB3 ARG A  38      16.530 -16.531 -18.973  1.00  1.50           H   new
ATOM      0  HG2 ARG A  38      18.352 -15.751 -20.192  1.00  1.50           H   new
ATOM      0  HG3 ARG A  38      17.488 -14.619 -20.828  1.00  1.50           H   new
ATOM      0  HD2 ARG A  38      17.243 -13.632 -18.724  1.00  1.50           H   new
ATOM      0  HD3 ARG A  38      18.119 -14.759 -18.097  1.00  1.50           H   new
ATOM      0  HE  ARG A  38      19.630 -13.680 -19.894  1.00  1.50           H   new
ATOM      0 HH11 ARG A  38      18.262 -12.484 -17.135  1.00  1.50           H   new
ATOM      0 HH12 ARG A  38      19.275 -11.421 -16.887  1.00  1.50           H   new
ATOM      0 HH21 ARG A  38      21.170 -12.053 -19.500  1.00  1.50           H   new
ATOM      0 HH22 ARG A  38      21.033 -11.159 -18.316  1.00  1.50           H   new
ATOM    616  N   ASN A  39      13.528 -17.321 -20.342  1.00  1.44           N
ATOM    617  CA  ASN A  39      12.429 -18.128 -19.843  1.00  1.44           C
ATOM    618  C   ASN A  39      11.226 -18.136 -20.809  1.00  1.44           C
ATOM    619  O   ASN A  39      10.138 -17.702 -20.420  1.00  1.44           O
ATOM    620  CB  ASN A  39      11.981 -17.595 -18.495  1.00  1.44           C
ATOM    621  CG  ASN A  39      13.047 -17.606 -17.450  1.00  1.44           C
ATOM    622  ND2 ASN A  39      13.654 -16.466 -17.228  1.00  1.44           N
ATOM    623  OD1 ASN A  39      13.326 -18.641 -16.836  1.00  1.44           O
ATOM      0  H   ASN A  39      13.290 -16.538 -20.607  1.00  1.44           H   new
ATOM      0  HA  ASN A  39      12.750 -19.039 -19.761  1.00  1.44           H   new
ATOM      0  HB2 ASN A  39      11.661 -16.686 -18.607  1.00  1.44           H   new
ATOM      0  HB3 ASN A  39      11.230 -18.123 -18.183  1.00  1.44           H   new
ATOM      0 HD21 ASN A  39      14.274 -16.418 -16.634  1.00  1.44           H   new
ATOM      0 HD22 ASN A  39      13.432 -15.766 -17.676  1.00  1.44           H   new
ATOM    630  N   PRO A  40      11.353 -18.714 -22.028  1.00  1.34           N
ATOM    631  CA  PRO A  40      10.370 -18.672 -23.111  1.00  1.34           C
ATOM    632  C   PRO A  40       9.063 -19.347 -22.735  1.00  1.34           C
ATOM    633  O   PRO A  40       8.010 -19.048 -23.310  1.00  1.34           O
ATOM    634  CB  PRO A  40      11.077 -19.421 -24.244  1.00  1.34           C
ATOM    635  CG  PRO A  40      12.097 -20.300 -23.555  1.00  1.34           C
ATOM    636  CD  PRO A  40      12.558 -19.499 -22.360  1.00  1.34           C
ATOM      0  HA  PRO A  40      10.113 -17.766 -23.344  1.00  1.34           H   new
ATOM      0  HB2 PRO A  40      10.449 -19.950 -24.761  1.00  1.34           H   new
ATOM      0  HB3 PRO A  40      11.503 -18.805 -24.860  1.00  1.34           H   new
ATOM      0  HG2 PRO A  40      11.706 -21.145 -23.282  1.00  1.34           H   new
ATOM      0  HG3 PRO A  40      12.838 -20.508 -24.146  1.00  1.34           H   new
ATOM      0  HD2 PRO A  40      12.833 -20.070 -21.625  1.00  1.34           H   new
ATOM      0  HD3 PRO A  40      13.314 -18.930 -22.575  1.00  1.34           H   new
ATOM    644  N   GLY A  41       9.107 -20.204 -21.720  1.00  1.22           N
ATOM    645  CA  GLY A  41       7.917 -20.883 -21.248  1.00  1.22           C
ATOM    646  C   GLY A  41       6.850 -19.867 -20.852  1.00  1.22           C
ATOM    647  O   GLY A  41       5.657 -20.143 -20.972  1.00  1.22           O
ATOM      0  H   GLY A  41       9.825 -20.404 -21.291  1.00  1.22           H   new
ATOM      0  HA2 GLY A  41       7.574 -21.468 -21.942  1.00  1.22           H   new
ATOM      0  HA3 GLY A  41       8.137 -21.444 -20.488  1.00  1.22           H   new
ATOM    651  N   TYR A  42       7.263 -18.673 -20.407  1.00  1.09           N
ATOM    652  CA  TYR A  42       6.280 -17.680 -20.017  1.00  1.09           C
ATOM    653  C   TYR A  42       5.560 -17.119 -21.226  1.00  1.09           C
ATOM    654  O   TYR A  42       4.427 -16.658 -21.112  1.00  1.09           O
ATOM    655  CB  TYR A  42       6.912 -16.539 -19.237  1.00  1.09           C
ATOM    656  CG  TYR A  42       7.287 -16.884 -17.838  1.00  1.09           C
ATOM    657  CD1 TYR A  42       8.607 -16.981 -17.501  1.00  1.09           C
ATOM    658  CD2 TYR A  42       6.307 -17.093 -16.885  1.00  1.09           C
ATOM    659  CE1 TYR A  42       8.983 -17.284 -16.210  1.00  1.09           C
ATOM    660  CE2 TYR A  42       6.669 -17.396 -15.589  1.00  1.09           C
ATOM    661  CZ  TYR A  42       8.005 -17.493 -15.250  1.00  1.09           C
ATOM    662  OH  TYR A  42       8.368 -17.796 -13.958  1.00  1.09           O
ATOM      0  H   TYR A  42       8.085 -18.431 -20.328  1.00  1.09           H   new
ATOM      0  HA  TYR A  42       5.641 -18.132 -19.444  1.00  1.09           H   new
ATOM      0  HB2 TYR A  42       7.705 -16.240 -19.708  1.00  1.09           H   new
ATOM      0  HB3 TYR A  42       6.294 -15.792 -19.220  1.00  1.09           H   new
ATOM      0  HD1 TYR A  42       9.259 -16.841 -18.149  1.00  1.09           H   new
ATOM      0  HD2 TYR A  42       5.409 -17.030 -17.117  1.00  1.09           H   new
ATOM      0  HE1 TYR A  42       9.883 -17.348 -15.985  1.00  1.09           H   new
ATOM      0  HE2 TYR A  42       6.014 -17.535 -14.944  1.00  1.09           H   new
ATOM      0  HH  TYR A  42       7.678 -17.894 -13.489  1.00  1.09           H   new
ATOM    672  N   ALA A  43       6.215 -17.105 -22.391  1.00  0.99           N
ATOM    673  CA  ALA A  43       5.564 -16.603 -23.591  1.00  0.99           C
ATOM    674  C   ALA A  43       4.431 -17.538 -23.940  1.00  0.99           C
ATOM    675  O   ALA A  43       3.355 -17.114 -24.371  1.00  0.99           O
ATOM    676  CB  ALA A  43       6.546 -16.467 -24.731  1.00  0.99           C
ATOM      0  H   ALA A  43       7.023 -17.378 -22.501  1.00  0.99           H   new
ATOM      0  HA  ALA A  43       5.211 -15.714 -23.428  1.00  0.99           H   new
ATOM      0  HB1 ALA A  43       6.086 -16.131 -25.516  1.00  0.99           H   new
ATOM      0  HB2 ALA A  43       7.250 -15.849 -24.480  1.00  0.99           H   new
ATOM      0  HB3 ALA A  43       6.933 -17.334 -24.930  1.00  0.99           H   new
ATOM    682  N   LEU A  44       4.683 -18.831 -23.735  1.00  0.91           N
ATOM    683  CA  LEU A  44       3.687 -19.838 -24.045  1.00  0.91           C
ATOM    684  C   LEU A  44       2.532 -19.759 -23.055  1.00  0.91           C
ATOM    685  O   LEU A  44       1.364 -19.808 -23.448  1.00  0.91           O
ATOM    686  CB  LEU A  44       4.334 -21.217 -24.009  1.00  0.91           C
ATOM    687  CG  LEU A  44       5.386 -21.446 -25.095  1.00  0.91           C
ATOM    688  CD1 LEU A  44       6.067 -22.783 -24.866  1.00  0.91           C
ATOM    689  CD2 LEU A  44       4.721 -21.377 -26.459  1.00  0.91           C
ATOM      0  H   LEU A  44       5.421 -19.138 -23.419  1.00  0.91           H   new
ATOM      0  HA  LEU A  44       3.333 -19.679 -24.934  1.00  0.91           H   new
ATOM      0  HB2 LEU A  44       4.747 -21.347 -23.141  1.00  0.91           H   new
ATOM      0  HB3 LEU A  44       3.641 -21.890 -24.097  1.00  0.91           H   new
ATOM      0  HG  LEU A  44       6.067 -20.756 -25.058  1.00  0.91           H   new
ATOM      0 HD11 LEU A  44       6.734 -22.929 -25.555  1.00  0.91           H   new
ATOM      0 HD12 LEU A  44       6.496 -22.783 -23.996  1.00  0.91           H   new
ATOM      0 HD13 LEU A  44       5.407 -23.493 -24.901  1.00  0.91           H   new
ATOM      0 HD21 LEU A  44       5.385 -21.522 -27.151  1.00  0.91           H   new
ATOM      0 HD22 LEU A  44       4.036 -22.061 -26.520  1.00  0.91           H   new
ATOM      0 HD23 LEU A  44       4.316 -20.504 -26.578  1.00  0.91           H   new
ATOM    701  N   VAL A  45       2.849 -19.550 -21.777  1.00  0.86           N
ATOM    702  CA  VAL A  45       1.797 -19.426 -20.779  1.00  0.86           C
ATOM    703  C   VAL A  45       0.960 -18.191 -21.057  1.00  0.86           C
ATOM    704  O   VAL A  45      -0.268 -18.244 -21.012  1.00  0.86           O
ATOM    705  CB  VAL A  45       2.370 -19.348 -19.357  1.00  0.86           C
ATOM    706  CG1 VAL A  45       1.264 -19.011 -18.382  1.00  0.86           C
ATOM    707  CG2 VAL A  45       2.998 -20.671 -18.987  1.00  0.86           C
ATOM      0  H   VAL A  45       3.651 -19.479 -21.475  1.00  0.86           H   new
ATOM      0  HA  VAL A  45       1.242 -20.220 -20.837  1.00  0.86           H   new
ATOM      0  HB  VAL A  45       3.048 -18.655 -19.321  1.00  0.86           H   new
ATOM      0 HG11 VAL A  45       1.628 -18.962 -17.484  1.00  0.86           H   new
ATOM      0 HG12 VAL A  45       0.873 -18.156 -18.619  1.00  0.86           H   new
ATOM      0 HG13 VAL A  45       0.581 -19.699 -18.417  1.00  0.86           H   new
ATOM      0 HG21 VAL A  45       3.359 -20.618 -18.088  1.00  0.86           H   new
ATOM      0 HG22 VAL A  45       2.326 -21.370 -19.025  1.00  0.86           H   new
ATOM      0 HG23 VAL A  45       3.713 -20.876 -19.610  1.00  0.86           H   new
ATOM    717  N   ALA A  46       1.627 -17.072 -21.342  1.00  0.82           N
ATOM    718  CA  ALA A  46       0.935 -15.832 -21.636  1.00  0.82           C
ATOM    719  C   ALA A  46       0.042 -15.986 -22.856  1.00  0.82           C
ATOM    720  O   ALA A  46      -1.073 -15.456 -22.886  1.00  0.82           O
ATOM    721  CB  ALA A  46       1.942 -14.735 -21.870  1.00  0.82           C
ATOM      0  H   ALA A  46       2.485 -17.017 -21.369  1.00  0.82           H   new
ATOM      0  HA  ALA A  46       0.375 -15.602 -20.878  1.00  0.82           H   new
ATOM      0  HB1 ALA A  46       1.478 -13.906 -22.067  1.00  0.82           H   new
ATOM      0  HB2 ALA A  46       2.486 -14.620 -21.075  1.00  0.82           H   new
ATOM      0  HB3 ALA A  46       2.511 -14.972 -22.619  1.00  0.82           H   new
ATOM    727  N   ALA A  47       0.504 -16.736 -23.868  1.00  0.79           N
ATOM    728  CA  ALA A  47      -0.317 -16.963 -25.041  1.00  0.79           C
ATOM    729  C   ALA A  47      -1.582 -17.701 -24.658  1.00  0.79           C
ATOM    730  O   ALA A  47      -2.676 -17.273 -25.020  1.00  0.79           O
ATOM    731  CB  ALA A  47       0.442 -17.766 -26.083  1.00  0.79           C
ATOM      0  H   ALA A  47       1.277 -17.112 -23.886  1.00  0.79           H   new
ATOM      0  HA  ALA A  47      -0.548 -16.100 -25.419  1.00  0.79           H   new
ATOM      0  HB1 ALA A  47      -0.124 -17.907 -26.858  1.00  0.79           H   new
ATOM      0  HB2 ALA A  47       1.239 -17.281 -26.348  1.00  0.79           H   new
ATOM      0  HB3 ALA A  47       0.696 -18.624 -25.709  1.00  0.79           H   new
ATOM    737  N   VAL A  48      -1.447 -18.732 -23.817  1.00  0.77           N
ATOM    738  CA  VAL A  48      -2.606 -19.505 -23.405  1.00  0.77           C
ATOM    739  C   VAL A  48      -3.558 -18.683 -22.573  1.00  0.77           C
ATOM    740  O   VAL A  48      -4.772 -18.728 -22.779  1.00  0.77           O
ATOM    741  CB  VAL A  48      -2.201 -20.758 -22.627  1.00  0.77           C
ATOM    742  CG1 VAL A  48      -3.456 -21.424 -22.063  1.00  0.77           C
ATOM    743  CG2 VAL A  48      -1.460 -21.703 -23.551  1.00  0.77           C
ATOM      0  H   VAL A  48      -0.699 -18.992 -23.481  1.00  0.77           H   new
ATOM      0  HA  VAL A  48      -3.058 -19.775 -24.219  1.00  0.77           H   new
ATOM      0  HB  VAL A  48      -1.615 -20.522 -21.891  1.00  0.77           H   new
ATOM      0 HG11 VAL A  48      -3.206 -22.220 -21.568  1.00  0.77           H   new
ATOM      0 HG12 VAL A  48      -3.912 -20.806 -21.471  1.00  0.77           H   new
ATOM      0 HG13 VAL A  48      -4.047 -21.670 -22.792  1.00  0.77           H   new
ATOM      0 HG21 VAL A  48      -1.202 -22.499 -23.061  1.00  0.77           H   new
ATOM      0 HG22 VAL A  48      -2.037 -21.952 -24.290  1.00  0.77           H   new
ATOM      0 HG23 VAL A  48      -0.666 -21.264 -23.895  1.00  0.77           H   new
ATOM    753  N   ILE A  49      -3.034 -17.913 -21.635  1.00  0.77           N
ATOM    754  CA  ILE A  49      -3.924 -17.121 -20.820  1.00  0.77           C
ATOM    755  C   ILE A  49      -4.654 -16.128 -21.713  1.00  0.77           C
ATOM    756  O   ILE A  49      -5.874 -15.989 -21.616  1.00  0.77           O
ATOM    757  CB  ILE A  49      -3.173 -16.367 -19.729  1.00  0.77           C
ATOM    758  CG1 ILE A  49      -2.589 -17.311 -18.702  1.00  0.77           C
ATOM    759  CG2 ILE A  49      -4.130 -15.400 -19.060  1.00  0.77           C
ATOM    760  CD1 ILE A  49      -1.599 -16.618 -17.793  1.00  0.77           C
ATOM      0  H   ILE A  49      -2.195 -17.837 -21.460  1.00  0.77           H   new
ATOM      0  HA  ILE A  49      -4.553 -17.718 -20.385  1.00  0.77           H   new
ATOM      0  HB  ILE A  49      -2.435 -15.886 -20.134  1.00  0.77           H   new
ATOM      0 HG12 ILE A  49      -3.305 -17.691 -18.169  1.00  0.77           H   new
ATOM      0 HG13 ILE A  49      -2.150 -18.048 -19.154  1.00  0.77           H   new
ATOM      0 HG21 ILE A  49      -3.664 -14.913 -18.363  1.00  0.77           H   new
ATOM      0 HG22 ILE A  49      -4.471 -14.774 -19.718  1.00  0.77           H   new
ATOM      0 HG23 ILE A  49      -4.869 -15.893 -18.671  1.00  0.77           H   new
ATOM      0 HD11 ILE A  49      -1.248 -17.255 -17.151  1.00  0.77           H   new
ATOM      0 HD12 ILE A  49      -0.870 -16.258 -18.322  1.00  0.77           H   new
ATOM      0 HD13 ILE A  49      -2.043 -15.896 -17.322  1.00  0.77           H   new
ATOM    772  N   GLY A  50      -3.922 -15.451 -22.604  1.00  0.80           N
ATOM    773  CA  GLY A  50      -4.543 -14.492 -23.501  1.00  0.80           C
ATOM    774  C   GLY A  50      -5.611 -15.156 -24.366  1.00  0.80           C
ATOM    775  O   GLY A  50      -6.685 -14.580 -24.573  1.00  0.80           O
ATOM      0  H   GLY A  50      -3.072 -15.536 -22.699  1.00  0.80           H   new
ATOM      0  HA2 GLY A  50      -4.942 -13.774 -22.985  1.00  0.80           H   new
ATOM      0  HA3 GLY A  50      -3.866 -14.091 -24.069  1.00  0.80           H   new
ATOM    779  N   TRP A  51      -5.357 -16.399 -24.810  1.00  0.93           N
ATOM    780  CA  TRP A  51      -6.309 -17.150 -25.625  1.00  0.93           C
ATOM    781  C   TRP A  51      -7.595 -17.397 -24.849  1.00  0.93           C
ATOM    782  O   TRP A  51      -8.689 -17.317 -25.407  1.00  0.93           O
ATOM    783  CB  TRP A  51      -5.745 -18.513 -26.065  1.00  0.93           C
ATOM    784  CG  TRP A  51      -4.599 -18.451 -27.057  1.00  0.93           C
ATOM    785  CD1 TRP A  51      -4.286 -17.425 -27.888  1.00  0.93           C
ATOM    786  CD2 TRP A  51      -3.605 -19.479 -27.305  1.00  0.93           C
ATOM    787  CE2 TRP A  51      -2.737 -18.983 -28.278  1.00  0.93           C
ATOM    788  CE3 TRP A  51      -3.384 -20.755 -26.784  1.00  0.93           C
ATOM    789  NE1 TRP A  51      -3.167 -17.734 -28.628  1.00  0.93           N
ATOM    790  CZ2 TRP A  51      -1.659 -19.717 -28.738  1.00  0.93           C
ATOM    791  CZ3 TRP A  51      -2.302 -21.486 -27.244  1.00  0.93           C
ATOM    792  CH2 TRP A  51      -1.460 -20.980 -28.193  1.00  0.93           C
ATOM      0  H   TRP A  51      -4.628 -16.823 -24.644  1.00  0.93           H   new
ATOM      0  HA  TRP A  51      -6.484 -16.612 -26.413  1.00  0.93           H   new
ATOM      0  HB2 TRP A  51      -5.445 -18.992 -25.277  1.00  0.93           H   new
ATOM      0  HB3 TRP A  51      -6.464 -19.033 -26.456  1.00  0.93           H   new
ATOM      0  HD1 TRP A  51      -4.760 -16.627 -27.949  1.00  0.93           H   new
ATOM      0  HE1 TRP A  51      -2.799 -17.224 -29.215  1.00  0.93           H   new
ATOM      0  HE3 TRP A  51      -3.954 -21.108 -26.139  1.00  0.93           H   new
ATOM      0  HZ2 TRP A  51      -1.088 -19.378 -29.389  1.00  0.93           H   new
ATOM      0  HZ3 TRP A  51      -2.146 -22.336 -26.901  1.00  0.93           H   new
ATOM      0  HH2 TRP A  51      -0.738 -21.491 -28.481  1.00  0.93           H   new
ATOM    803  N   MET A  52      -7.461 -17.704 -23.555  1.00  1.22           N
ATOM    804  CA  MET A  52      -8.622 -17.986 -22.720  1.00  1.22           C
ATOM    805  C   MET A  52      -9.378 -16.709 -22.311  1.00  1.22           C
ATOM    806  O   MET A  52     -10.591 -16.753 -22.084  1.00  1.22           O
ATOM    807  CB  MET A  52      -8.189 -18.763 -21.476  1.00  1.22           C
ATOM    808  CG  MET A  52      -7.626 -20.174 -21.754  1.00  1.22           C
ATOM    809  SD  MET A  52      -8.775 -21.274 -22.589  1.00  1.22           S
ATOM    810  CE  MET A  52      -8.197 -21.129 -24.284  1.00  1.22           C
ATOM      0  H   MET A  52      -6.706 -17.753 -23.146  1.00  1.22           H   new
ATOM      0  HA  MET A  52      -9.235 -18.522 -23.247  1.00  1.22           H   new
ATOM      0  HB2 MET A  52      -7.515 -18.247 -21.007  1.00  1.22           H   new
ATOM      0  HB3 MET A  52      -8.950 -18.844 -20.880  1.00  1.22           H   new
ATOM      0  HG2 MET A  52      -6.824 -20.091 -22.293  1.00  1.22           H   new
ATOM      0  HG3 MET A  52      -7.361 -20.577 -20.912  1.00  1.22           H   new
ATOM      0  HE1 MET A  52      -8.743 -21.686 -24.861  1.00  1.22           H   new
ATOM      0  HE2 MET A  52      -8.263 -20.205 -24.571  1.00  1.22           H   new
ATOM      0  HE3 MET A  52      -7.272 -21.418 -24.337  1.00  1.22           H   new
ATOM    820  N   LEU A  53      -8.674 -15.576 -22.219  1.00  1.73           N
ATOM    821  CA  LEU A  53      -9.299 -14.312 -21.823  1.00  1.73           C
ATOM    822  C   LEU A  53     -10.014 -13.581 -22.964  1.00  1.73           C
ATOM    823  O   LEU A  53     -11.092 -13.016 -22.768  1.00  1.73           O
ATOM    824  CB  LEU A  53      -8.245 -13.339 -21.281  1.00  1.73           C
ATOM    825  CG  LEU A  53      -7.533 -13.669 -19.987  1.00  1.73           C
ATOM    826  CD1 LEU A  53      -6.428 -12.618 -19.777  1.00  1.73           C
ATOM    827  CD2 LEU A  53      -8.516 -13.666 -18.851  1.00  1.73           C
ATOM      0  H   LEU A  53      -7.832 -15.520 -22.382  1.00  1.73           H   new
ATOM      0  HA  LEU A  53      -9.954 -14.564 -21.153  1.00  1.73           H   new
ATOM      0  HB2 LEU A  53      -7.568 -13.230 -21.967  1.00  1.73           H   new
ATOM      0  HB3 LEU A  53      -8.675 -12.477 -21.166  1.00  1.73           H   new
ATOM      0  HG  LEU A  53      -7.135 -14.553 -20.024  1.00  1.73           H   new
ATOM      0 HD11 LEU A  53      -5.954 -12.807 -18.952  1.00  1.73           H   new
ATOM      0 HD12 LEU A  53      -5.806 -12.649 -20.521  1.00  1.73           H   new
ATOM      0 HD13 LEU A  53      -6.826 -11.735 -19.726  1.00  1.73           H   new
ATOM      0 HD21 LEU A  53      -8.056 -13.878 -18.024  1.00  1.73           H   new
ATOM      0 HD22 LEU A  53      -8.924 -12.789 -18.778  1.00  1.73           H   new
ATOM      0 HD23 LEU A  53      -9.204 -14.329 -19.017  1.00  1.73           H   new
ATOM    839  N   GLY A  54      -9.397 -13.540 -24.145  1.00  2.55           N
ATOM    840  CA  GLY A  54      -9.971 -12.792 -25.265  1.00  2.55           C
ATOM    841  C   GLY A  54     -10.929 -13.623 -26.105  1.00  2.55           C
ATOM    842  O   GLY A  54     -10.881 -14.855 -26.093  1.00  2.55           O
ATOM      0  H   GLY A  54      -8.652 -13.934 -24.318  1.00  2.55           H   new
ATOM      0  HA2 GLY A  54     -10.440 -12.015 -24.922  1.00  2.55           H   new
ATOM      0  HA3 GLY A  54      -9.254 -12.464 -25.830  1.00  2.55           H   new
ATOM    846  N   SER A  55     -11.761 -12.947 -26.901  1.00  3.46           N
ATOM    847  CA  SER A  55     -12.661 -13.634 -27.818  1.00  3.46           C
ATOM    848  C   SER A  55     -12.232 -13.409 -29.266  1.00  3.46           C
ATOM    849  O   SER A  55     -12.386 -14.295 -30.112  1.00  3.46           O
ATOM    850  CB  SER A  55     -14.082 -13.143 -27.593  1.00  3.46           C
ATOM    851  OG  SER A  55     -14.220 -11.763 -27.876  1.00  3.46           O
ATOM      0  H   SER A  55     -11.817 -12.089 -26.922  1.00  3.46           H   new
ATOM      0  HA  SER A  55     -12.624 -14.588 -27.645  1.00  3.46           H   new
ATOM      0  HB2 SER A  55     -14.690 -13.649 -28.154  1.00  3.46           H   new
ATOM      0  HB3 SER A  55     -14.339 -13.310 -26.673  1.00  3.46           H   new
ATOM      0  HG  SER A  55     -13.495 -11.370 -27.715  1.00  3.46           H   new
ATOM    857  N   ASN A  56     -11.643 -12.243 -29.531  1.00  4.02           N
ATOM    858  CA  ASN A  56     -11.154 -11.903 -30.861  1.00  4.02           C
ATOM    859  C   ASN A  56      -9.644 -12.072 -30.881  1.00  4.02           C
ATOM    860  O   ASN A  56      -8.994 -11.961 -29.834  1.00  4.02           O
ATOM    861  CB  ASN A  56     -11.579 -10.504 -31.280  1.00  4.02           C
ATOM    862  CG  ASN A  56     -13.084 -10.394 -31.500  1.00  4.02           C
ATOM    863  ND2 ASN A  56     -13.671  -9.296 -31.088  1.00  4.02           N
ATOM    864  OD1 ASN A  56     -13.705 -11.308 -32.058  1.00  4.02           O
ATOM      0  H   ASN A  56     -11.517 -11.629 -28.943  1.00  4.02           H   new
ATOM      0  HA  ASN A  56     -11.549 -12.503 -31.512  1.00  4.02           H   new
ATOM      0  HB2 ASN A  56     -11.307  -9.869 -30.599  1.00  4.02           H   new
ATOM      0  HB3 ASN A  56     -11.117 -10.259 -32.097  1.00  4.02           H   new
ATOM      0 HD21 ASN A  56     -14.517  -9.192 -31.202  1.00  4.02           H   new
ATOM      0 HD22 ASN A  56     -13.210  -8.680 -30.704  1.00  4.02           H   new
ATOM    871  N   THR A  57      -9.073 -12.273 -32.066  1.00  3.82           N
ATOM    872  CA  THR A  57      -7.632 -12.472 -32.157  1.00  3.82           C
ATOM    873  C   THR A  57      -6.835 -11.352 -31.529  1.00  3.82           C
ATOM    874  O   THR A  57      -5.920 -11.609 -30.750  1.00  3.82           O
ATOM    875  CB  THR A  57      -7.179 -12.616 -33.616  1.00  3.82           C
ATOM    876  CG2 THR A  57      -5.661 -12.738 -33.681  1.00  3.82           C
ATOM    877  OG1 THR A  57      -7.797 -13.773 -34.200  1.00  3.82           O
ATOM      0  H   THR A  57      -9.494 -12.297 -32.816  1.00  3.82           H   new
ATOM      0  HA  THR A  57      -7.459 -13.289 -31.664  1.00  3.82           H   new
ATOM      0  HB  THR A  57      -7.448 -11.829 -34.115  1.00  3.82           H   new
ATOM      0  HG1 THR A  57      -7.549 -13.850 -34.999  1.00  3.82           H   new
ATOM      0 HG21 THR A  57      -5.383 -12.829 -34.606  1.00  3.82           H   new
ATOM      0 HG22 THR A  57      -5.256 -11.944 -33.298  1.00  3.82           H   new
ATOM      0 HG23 THR A  57      -5.377 -13.519 -33.180  1.00  3.82           H   new
ATOM    885  N   MET A  58      -7.170 -10.107 -31.824  1.00  3.02           N
ATOM    886  CA  MET A  58      -6.343  -9.063 -31.260  1.00  3.02           C
ATOM    887  C   MET A  58      -6.474  -8.928 -29.756  1.00  3.02           C
ATOM    888  O   MET A  58      -5.511  -8.554 -29.094  1.00  3.02           O
ATOM    889  CB  MET A  58      -6.565  -7.749 -31.967  1.00  3.02           C
ATOM    890  CG  MET A  58      -6.015  -7.781 -33.361  1.00  3.02           C
ATOM    891  SD  MET A  58      -4.296  -8.381 -33.350  1.00  3.02           S
ATOM    892  CE  MET A  58      -3.493  -7.155 -32.321  1.00  3.02           C
ATOM      0  H   MET A  58      -7.829  -9.857 -32.317  1.00  3.02           H   new
ATOM      0  HA  MET A  58      -5.424  -9.335 -31.412  1.00  3.02           H   new
ATOM      0  HB2 MET A  58      -7.514  -7.551 -31.996  1.00  3.02           H   new
ATOM      0  HB3 MET A  58      -6.142  -7.034 -31.466  1.00  3.02           H   new
ATOM      0  HG2 MET A  58      -6.562  -8.357 -33.918  1.00  3.02           H   new
ATOM      0  HG3 MET A  58      -6.052  -6.893 -33.750  1.00  3.02           H   new
ATOM      0  HE1 MET A  58      -2.551  -7.370 -32.237  1.00  3.02           H   new
ATOM      0  HE2 MET A  58      -3.590  -6.279 -32.726  1.00  3.02           H   new
ATOM      0  HE3 MET A  58      -3.903  -7.152 -31.442  1.00  3.02           H   new
ATOM    902  N   GLN A  59      -7.622  -9.278 -29.182  1.00  2.12           N
ATOM    903  CA  GLN A  59      -7.731  -9.184 -27.731  1.00  2.12           C
ATOM    904  C   GLN A  59      -6.769 -10.182 -27.123  1.00  2.12           C
ATOM    905  O   GLN A  59      -6.043  -9.876 -26.176  1.00  2.12           O
ATOM    906  CB  GLN A  59      -9.139  -9.540 -27.250  1.00  2.12           C
ATOM    907  CG  GLN A  59     -10.220  -8.563 -27.605  1.00  2.12           C
ATOM    908  CD  GLN A  59     -11.601  -9.076 -27.186  1.00  2.12           C
ATOM    909  NE2 GLN A  59     -12.390  -8.205 -26.560  1.00  2.12           N
ATOM    910  OE1 GLN A  59     -11.951 -10.261 -27.424  1.00  2.12           O
ATOM      0  H   GLN A  59      -8.322  -9.561 -29.594  1.00  2.12           H   new
ATOM      0  HA  GLN A  59      -7.531  -8.273 -27.465  1.00  2.12           H   new
ATOM      0  HB2 GLN A  59      -9.377 -10.406 -27.616  1.00  2.12           H   new
ATOM      0  HB3 GLN A  59      -9.118  -9.636 -26.285  1.00  2.12           H   new
ATOM      0  HG2 GLN A  59     -10.044  -7.713 -27.172  1.00  2.12           H   new
ATOM      0  HG3 GLN A  59     -10.210  -8.401 -28.561  1.00  2.12           H   new
ATOM      0 HE21 GLN A  59     -12.115  -7.403 -26.415  1.00  2.12           H   new
ATOM      0 HE22 GLN A  59     -13.174  -8.444 -26.301  1.00  2.12           H   new
ATOM    919  N   ARG A  60      -6.720 -11.365 -27.736  1.00  1.44           N
ATOM    920  CA  ARG A  60      -5.885 -12.451 -27.265  1.00  1.44           C
ATOM    921  C   ARG A  60      -4.399 -12.082 -27.386  1.00  1.44           C
ATOM    922  O   ARG A  60      -3.608 -12.330 -26.465  1.00  1.44           O
ATOM    923  CB  ARG A  60      -6.224 -13.688 -28.083  1.00  1.44           C
ATOM    924  CG  ARG A  60      -7.649 -14.260 -27.806  1.00  1.44           C
ATOM    925  CD  ARG A  60      -8.031 -15.363 -28.729  1.00  1.44           C
ATOM    926  NE  ARG A  60      -9.333 -15.946 -28.383  1.00  1.44           N
ATOM    927  CZ  ARG A  60     -10.025 -16.792 -29.170  1.00  1.44           C
ATOM    928  NH1 ARG A  60      -9.555 -17.137 -30.354  1.00  1.44           N1+
ATOM    929  NH2 ARG A  60     -11.178 -17.282 -28.755  1.00  1.44           N
ATOM      0  H   ARG A  60      -7.176 -11.554 -28.440  1.00  1.44           H   new
ATOM      0  HA  ARG A  60      -6.053 -12.627 -26.326  1.00  1.44           H   new
ATOM      0  HB2 ARG A  60      -6.150 -13.472 -29.026  1.00  1.44           H   new
ATOM      0  HB3 ARG A  60      -5.567 -14.377 -27.898  1.00  1.44           H   new
ATOM      0  HG2 ARG A  60      -7.689 -14.583 -26.892  1.00  1.44           H   new
ATOM      0  HG3 ARG A  60      -8.299 -13.544 -27.882  1.00  1.44           H   new
ATOM      0  HD2 ARG A  60      -8.060 -15.027 -29.638  1.00  1.44           H   new
ATOM      0  HD3 ARG A  60      -7.351 -16.055 -28.704  1.00  1.44           H   new
ATOM      0  HE  ARG A  60      -9.678 -15.732 -27.625  1.00  1.44           H   new
ATOM      0 HH11 ARG A  60      -8.803 -16.821 -30.627  1.00  1.44           H   new
ATOM      0 HH12 ARG A  60     -10.001 -17.678 -30.853  1.00  1.44           H   new
ATOM      0 HH21 ARG A  60     -11.486 -17.061 -27.983  1.00  1.44           H   new
ATOM      0 HH22 ARG A  60     -11.621 -17.822 -29.256  1.00  1.44           H   new
ATOM    943  N   VAL A  61      -4.035 -11.415 -28.491  1.00  1.07           N
ATOM    944  CA  VAL A  61      -2.657 -10.976 -28.700  1.00  1.07           C
ATOM    945  C   VAL A  61      -2.261  -9.924 -27.687  1.00  1.07           C
ATOM    946  O   VAL A  61      -1.206 -10.028 -27.053  1.00  1.07           O
ATOM    947  CB  VAL A  61      -2.466 -10.383 -30.105  1.00  1.07           C
ATOM    948  CG1 VAL A  61      -1.100  -9.752 -30.216  1.00  1.07           C
ATOM    949  CG2 VAL A  61      -2.614 -11.470 -31.154  1.00  1.07           C
ATOM      0  H   VAL A  61      -4.575 -11.209 -29.128  1.00  1.07           H   new
ATOM      0  HA  VAL A  61      -2.097 -11.761 -28.598  1.00  1.07           H   new
ATOM      0  HB  VAL A  61      -3.144  -9.705 -30.253  1.00  1.07           H   new
ATOM      0 HG11 VAL A  61      -0.986  -9.380 -31.105  1.00  1.07           H   new
ATOM      0 HG12 VAL A  61      -1.015  -9.045 -29.557  1.00  1.07           H   new
ATOM      0 HG13 VAL A  61      -0.419 -10.424 -30.058  1.00  1.07           H   new
ATOM      0 HG21 VAL A  61      -2.492 -11.087 -32.037  1.00  1.07           H   new
ATOM      0 HG22 VAL A  61      -1.946 -12.157 -31.005  1.00  1.07           H   new
ATOM      0 HG23 VAL A  61      -3.499 -11.862 -31.092  1.00  1.07           H   new
ATOM    959  N   VAL A  62      -3.117  -8.928 -27.499  1.00  0.89           N
ATOM    960  CA  VAL A  62      -2.833  -7.873 -26.554  1.00  0.89           C
ATOM    961  C   VAL A  62      -2.687  -8.415 -25.156  1.00  0.89           C
ATOM    962  O   VAL A  62      -1.768  -8.033 -24.437  1.00  0.89           O
ATOM    963  CB  VAL A  62      -3.913  -6.792 -26.589  1.00  0.89           C
ATOM    964  CG1 VAL A  62      -3.710  -5.830 -25.433  1.00  0.89           C
ATOM    965  CG2 VAL A  62      -3.821  -6.042 -27.917  1.00  0.89           C
ATOM      0  H   VAL A  62      -3.867  -8.849 -27.912  1.00  0.89           H   new
ATOM      0  HA  VAL A  62      -1.989  -7.472 -26.816  1.00  0.89           H   new
ATOM      0  HB  VAL A  62      -4.790  -7.199 -26.507  1.00  0.89           H   new
ATOM      0 HG11 VAL A  62      -4.396  -5.145 -25.457  1.00  0.89           H   new
ATOM      0 HG12 VAL A  62      -3.767  -6.315 -24.595  1.00  0.89           H   new
ATOM      0 HG13 VAL A  62      -2.837  -5.415 -25.507  1.00  0.89           H   new
ATOM      0 HG21 VAL A  62      -4.503  -5.353 -27.948  1.00  0.89           H   new
ATOM      0 HG22 VAL A  62      -2.945  -5.633 -27.998  1.00  0.89           H   new
ATOM      0 HG23 VAL A  62      -3.956  -6.663 -28.650  1.00  0.89           H   new
ATOM    975  N   PHE A  63      -3.578  -9.314 -24.750  1.00  0.82           N
ATOM    976  CA  PHE A  63      -3.458  -9.849 -23.414  1.00  0.82           C
ATOM    977  C   PHE A  63      -2.144 -10.596 -23.247  1.00  0.82           C
ATOM    978  O   PHE A  63      -1.457 -10.424 -22.242  1.00  0.82           O
ATOM    979  CB  PHE A  63      -4.605 -10.799 -23.135  1.00  0.82           C
ATOM    980  CG  PHE A  63      -5.916 -10.133 -22.934  1.00  0.82           C
ATOM    981  CD1 PHE A  63      -5.996  -8.890 -22.340  1.00  0.82           C
ATOM    982  CD2 PHE A  63      -7.081 -10.747 -23.357  1.00  0.82           C
ATOM    983  CE1 PHE A  63      -7.216  -8.275 -22.165  1.00  0.82           C
ATOM    984  CE2 PHE A  63      -8.303 -10.135 -23.183  1.00  0.82           C
ATOM    985  CZ  PHE A  63      -8.372  -8.901 -22.589  1.00  0.82           C
ATOM      0  H   PHE A  63      -4.234  -9.614 -25.218  1.00  0.82           H   new
ATOM      0  HA  PHE A  63      -3.482  -9.108 -22.789  1.00  0.82           H   new
ATOM      0  HB2 PHE A  63      -4.681 -11.423 -23.874  1.00  0.82           H   new
ATOM      0  HB3 PHE A  63      -4.394 -11.320 -22.344  1.00  0.82           H   new
ATOM      0  HD1 PHE A  63      -5.220  -8.464 -22.055  1.00  0.82           H   new
ATOM      0  HD2 PHE A  63      -7.039 -11.582 -23.763  1.00  0.82           H   new
ATOM      0  HE1 PHE A  63      -7.261  -7.438 -21.761  1.00  0.82           H   new
ATOM      0  HE2 PHE A  63      -9.080 -10.558 -23.468  1.00  0.82           H   new
ATOM      0  HZ  PHE A  63      -9.196  -8.486 -22.472  1.00  0.82           H   new
ATOM    995  N   ALA A  64      -1.736 -11.379 -24.253  1.00  0.81           N
ATOM    996  CA  ALA A  64      -0.480 -12.108 -24.134  1.00  0.81           C
ATOM    997  C   ALA A  64       0.688 -11.139 -23.946  1.00  0.81           C
ATOM    998  O   ALA A  64       1.578 -11.364 -23.118  1.00  0.81           O
ATOM    999  CB  ALA A  64      -0.265 -12.967 -25.362  1.00  0.81           C
ATOM      0  H   ALA A  64      -2.162 -11.496 -24.991  1.00  0.81           H   new
ATOM      0  HA  ALA A  64      -0.524 -12.682 -23.354  1.00  0.81           H   new
ATOM      0  HB1 ALA A  64       0.572 -13.450 -25.277  1.00  0.81           H   new
ATOM      0  HB2 ALA A  64      -0.995 -13.600 -25.446  1.00  0.81           H   new
ATOM      0  HB3 ALA A  64      -0.234 -12.403 -26.150  1.00  0.81           H   new
ATOM   1005  N   ILE A  65       0.650 -10.024 -24.680  1.00  0.84           N
ATOM   1006  CA  ILE A  65       1.697  -9.016 -24.588  1.00  0.84           C
ATOM   1007  C   ILE A  65       1.713  -8.349 -23.229  1.00  0.84           C
ATOM   1008  O   ILE A  65       2.770  -8.222 -22.605  1.00  0.84           O
ATOM   1009  CB  ILE A  65       1.513  -7.927 -25.652  1.00  0.84           C
ATOM   1010  CG1 ILE A  65       1.743  -8.505 -27.048  1.00  0.84           C
ATOM   1011  CG2 ILE A  65       2.451  -6.757 -25.360  1.00  0.84           C
ATOM   1012  CD1 ILE A  65       1.289  -7.582 -28.150  1.00  0.84           C
ATOM      0  H   ILE A  65       0.023  -9.836 -25.237  1.00  0.84           H   new
ATOM      0  HA  ILE A  65       2.536  -9.481 -24.731  1.00  0.84           H   new
ATOM      0  HB  ILE A  65       0.602  -7.595 -25.623  1.00  0.84           H   new
ATOM      0 HG12 ILE A  65       2.687  -8.696 -27.162  1.00  0.84           H   new
ATOM      0 HG13 ILE A  65       1.271  -9.349 -27.125  1.00  0.84           H   new
ATOM      0 HG21 ILE A  65       2.332  -6.070 -26.035  1.00  0.84           H   new
ATOM      0 HG22 ILE A  65       2.248  -6.389 -24.486  1.00  0.84           H   new
ATOM      0 HG23 ILE A  65       3.370  -7.067 -25.374  1.00  0.84           H   new
ATOM      0 HD11 ILE A  65       1.458  -7.997 -29.010  1.00  0.84           H   new
ATOM      0 HD12 ILE A  65       0.339  -7.408 -28.056  1.00  0.84           H   new
ATOM      0 HD13 ILE A  65       1.777  -6.746 -28.094  1.00  0.84           H   new
ATOM   1024  N   LEU A  66       0.540  -7.943 -22.751  1.00  0.88           N
ATOM   1025  CA  LEU A  66       0.476  -7.252 -21.481  1.00  0.88           C
ATOM   1026  C   LEU A  66       0.972  -8.135 -20.358  1.00  0.88           C
ATOM   1027  O   LEU A  66       1.720  -7.666 -19.499  1.00  0.88           O
ATOM   1028  CB  LEU A  66      -0.959  -6.818 -21.195  1.00  0.88           C
ATOM   1029  CG  LEU A  66      -1.501  -5.724 -22.103  1.00  0.88           C
ATOM   1030  CD1 LEU A  66      -2.982  -5.530 -21.811  1.00  0.88           C
ATOM   1031  CD2 LEU A  66      -0.707  -4.458 -21.888  1.00  0.88           C
ATOM      0  H   LEU A  66      -0.216  -8.058 -23.144  1.00  0.88           H   new
ATOM      0  HA  LEU A  66       1.048  -6.470 -21.534  1.00  0.88           H   new
ATOM      0  HB2 LEU A  66      -1.536  -7.594 -21.268  1.00  0.88           H   new
ATOM      0  HB3 LEU A  66      -1.011  -6.511 -20.276  1.00  0.88           H   new
ATOM      0  HG  LEU A  66      -1.410  -5.972 -23.036  1.00  0.88           H   new
ATOM      0 HD11 LEU A  66      -3.337  -4.834 -22.386  1.00  0.88           H   new
ATOM      0 HD12 LEU A  66      -3.456  -6.359 -21.978  1.00  0.88           H   new
ATOM      0 HD13 LEU A  66      -3.098  -5.273 -20.883  1.00  0.88           H   new
ATOM      0 HD21 LEU A  66      -1.050  -3.758 -22.466  1.00  0.88           H   new
ATOM      0 HD22 LEU A  66      -0.786  -4.180 -20.962  1.00  0.88           H   new
ATOM      0 HD23 LEU A  66       0.226  -4.621 -22.098  1.00  0.88           H   new
ATOM   1043  N   LEU A  67       0.625  -9.423 -20.404  1.00  0.93           N
ATOM   1044  CA  LEU A  67       1.059 -10.350 -19.376  1.00  0.93           C
ATOM   1045  C   LEU A  67       2.573 -10.463 -19.373  1.00  0.93           C
ATOM   1046  O   LEU A  67       3.197 -10.421 -18.313  1.00  0.93           O
ATOM   1047  CB  LEU A  67       0.440 -11.717 -19.650  1.00  0.93           C
ATOM   1048  CG  LEU A  67      -1.068 -11.818 -19.438  1.00  0.93           C
ATOM   1049  CD1 LEU A  67      -1.561 -13.118 -20.021  1.00  0.93           C
ATOM   1050  CD2 LEU A  67      -1.377 -11.760 -17.964  1.00  0.93           C
ATOM      0  H   LEU A  67       0.140  -9.773 -21.022  1.00  0.93           H   new
ATOM      0  HA  LEU A  67       0.773 -10.025 -18.508  1.00  0.93           H   new
ATOM      0  HB2 LEU A  67       0.638 -11.965 -20.567  1.00  0.93           H   new
ATOM      0  HB3 LEU A  67       0.874 -12.370 -19.079  1.00  0.93           H   new
ATOM      0  HG  LEU A  67      -1.513 -11.078 -19.880  1.00  0.93           H   new
ATOM      0 HD11 LEU A  67      -2.519 -13.189 -19.890  1.00  0.93           H   new
ATOM      0 HD12 LEU A  67      -1.362 -13.143 -20.970  1.00  0.93           H   new
ATOM      0 HD13 LEU A  67      -1.119 -13.860 -19.579  1.00  0.93           H   new
ATOM      0 HD21 LEU A  67      -2.336 -11.824 -17.831  1.00  0.93           H   new
ATOM      0 HD22 LEU A  67      -0.938 -12.498 -17.512  1.00  0.93           H   new
ATOM      0 HD23 LEU A  67      -1.056 -10.921 -17.599  1.00  0.93           H   new
ATOM   1062  N   LEU A  68       3.188 -10.526 -20.553  1.00  0.99           N
ATOM   1063  CA  LEU A  68       4.639 -10.609 -20.607  1.00  0.99           C
ATOM   1064  C   LEU A  68       5.295  -9.334 -20.092  1.00  0.99           C
ATOM   1065  O   LEU A  68       6.326  -9.385 -19.429  1.00  0.99           O
ATOM   1066  CB  LEU A  68       5.077 -10.938 -22.025  1.00  0.99           C
ATOM   1067  CG  LEU A  68       4.691 -12.343 -22.428  1.00  0.99           C
ATOM   1068  CD1 LEU A  68       4.983 -12.580 -23.900  1.00  0.99           C
ATOM   1069  CD2 LEU A  68       5.436 -13.315 -21.523  1.00  0.99           C
ATOM      0  H   LEU A  68       2.791 -10.522 -21.316  1.00  0.99           H   new
ATOM      0  HA  LEU A  68       4.933 -11.323 -20.020  1.00  0.99           H   new
ATOM      0  HB2 LEU A  68       4.677 -10.305 -22.641  1.00  0.99           H   new
ATOM      0  HB3 LEU A  68       6.039 -10.835 -22.097  1.00  0.99           H   new
ATOM      0  HG  LEU A  68       3.737 -12.481 -22.318  1.00  0.99           H   new
ATOM      0 HD11 LEU A  68       4.729 -13.485 -24.139  1.00  0.99           H   new
ATOM      0 HD12 LEU A  68       4.476 -11.950 -24.436  1.00  0.99           H   new
ATOM      0 HD13 LEU A  68       5.931 -12.456 -24.066  1.00  0.99           H   new
ATOM      0 HD21 LEU A  68       5.203 -14.225 -21.764  1.00  0.99           H   new
ATOM      0 HD22 LEU A  68       6.392 -13.188 -21.628  1.00  0.99           H   new
ATOM      0 HD23 LEU A  68       5.188 -13.152 -20.599  1.00  0.99           H   new
ATOM   1081  N   LEU A  69       4.685  -8.186 -20.370  1.00  1.08           N
ATOM   1082  CA  LEU A  69       5.220  -6.915 -19.902  1.00  1.08           C
ATOM   1083  C   LEU A  69       5.180  -6.770 -18.383  1.00  1.08           C
ATOM   1084  O   LEU A  69       6.078  -6.154 -17.807  1.00  1.08           O
ATOM   1085  CB  LEU A  69       4.474  -5.744 -20.549  1.00  1.08           C
ATOM   1086  CG  LEU A  69       4.730  -5.547 -22.048  1.00  1.08           C
ATOM   1087  CD1 LEU A  69       3.781  -4.493 -22.588  1.00  1.08           C
ATOM   1088  CD2 LEU A  69       6.177  -5.119 -22.251  1.00  1.08           C
ATOM      0  H   LEU A  69       3.960  -8.123 -20.828  1.00  1.08           H   new
ATOM      0  HA  LEU A  69       6.153  -6.901 -20.168  1.00  1.08           H   new
ATOM      0  HB2 LEU A  69       3.522  -5.872 -20.413  1.00  1.08           H   new
ATOM      0  HB3 LEU A  69       4.719  -4.928 -20.085  1.00  1.08           H   new
ATOM      0  HG  LEU A  69       4.575  -6.377 -22.526  1.00  1.08           H   new
ATOM      0 HD11 LEU A  69       3.942  -4.368 -23.536  1.00  1.08           H   new
ATOM      0 HD12 LEU A  69       2.865  -4.782 -22.451  1.00  1.08           H   new
ATOM      0 HD13 LEU A  69       3.928  -3.655 -22.122  1.00  1.08           H   new
ATOM      0 HD21 LEU A  69       6.347  -4.992 -23.197  1.00  1.08           H   new
ATOM      0 HD22 LEU A  69       6.338  -4.287 -21.780  1.00  1.08           H   new
ATOM      0 HD23 LEU A  69       6.769  -5.805 -21.905  1.00  1.08           H   new
ATOM   1100  N   VAL A  70       4.158  -7.330 -17.719  1.00  1.23           N
ATOM   1101  CA  VAL A  70       4.065  -7.175 -16.264  1.00  1.23           C
ATOM   1102  C   VAL A  70       4.602  -8.366 -15.469  1.00  1.23           C
ATOM   1103  O   VAL A  70       5.001  -8.215 -14.316  1.00  1.23           O
ATOM   1104  CB  VAL A  70       2.602  -6.928 -15.838  1.00  1.23           C
ATOM   1105  CG1 VAL A  70       2.082  -5.682 -16.527  1.00  1.23           C
ATOM   1106  CG2 VAL A  70       1.742  -8.139 -16.166  1.00  1.23           C
ATOM      0  H   VAL A  70       3.528  -7.789 -18.081  1.00  1.23           H   new
ATOM      0  HA  VAL A  70       4.627  -6.412 -16.057  1.00  1.23           H   new
ATOM      0  HB  VAL A  70       2.562  -6.792 -14.878  1.00  1.23           H   new
ATOM      0 HG11 VAL A  70       1.163  -5.525 -16.261  1.00  1.23           H   new
ATOM      0 HG12 VAL A  70       2.627  -4.920 -16.273  1.00  1.23           H   new
ATOM      0 HG13 VAL A  70       2.124  -5.802 -17.489  1.00  1.23           H   new
ATOM      0 HG21 VAL A  70       0.827  -7.970 -15.893  1.00  1.23           H   new
ATOM      0 HG22 VAL A  70       1.769  -8.306 -17.121  1.00  1.23           H   new
ATOM      0 HG23 VAL A  70       2.082  -8.915 -15.693  1.00  1.23           H   new
ATOM   1116  N   ALA A  71       4.676  -9.543 -16.079  1.00  1.45           N
ATOM   1117  CA  ALA A  71       5.152 -10.731 -15.384  1.00  1.45           C
ATOM   1118  C   ALA A  71       6.539 -10.585 -14.706  1.00  1.45           C
ATOM   1119  O   ALA A  71       6.675 -11.053 -13.579  1.00  1.45           O
ATOM   1120  CB  ALA A  71       5.149 -11.899 -16.348  1.00  1.45           C
ATOM      0  H   ALA A  71       4.454  -9.675 -16.899  1.00  1.45           H   new
ATOM      0  HA  ALA A  71       4.537 -10.882 -14.649  1.00  1.45           H   new
ATOM      0  HB1 ALA A  71       5.465 -12.695 -15.893  1.00  1.45           H   new
ATOM      0  HB2 ALA A  71       4.247 -12.049 -16.672  1.00  1.45           H   new
ATOM      0  HB3 ALA A  71       5.733 -11.702 -17.097  1.00  1.45           H   new
ATOM   1126  N   PRO A  72       7.588  -9.955 -15.294  1.00  1.76           N
ATOM   1127  CA  PRO A  72       8.887  -9.778 -14.666  1.00  1.76           C
ATOM   1128  C   PRO A  72       8.940  -8.589 -13.706  1.00  1.76           C
ATOM   1129  O   PRO A  72       9.995  -8.289 -13.149  1.00  1.76           O
ATOM   1130  CB  PRO A  72       9.802  -9.571 -15.869  1.00  1.76           C
ATOM   1131  CG  PRO A  72       8.949  -8.865 -16.869  1.00  1.76           C
ATOM   1132  CD  PRO A  72       7.568  -9.464 -16.701  1.00  1.76           C
ATOM      0  HA  PRO A  72       9.133 -10.529 -14.104  1.00  1.76           H   new
ATOM      0  HB2 PRO A  72      10.581  -9.043 -15.634  1.00  1.76           H   new
ATOM      0  HB3 PRO A  72      10.127 -10.417 -16.216  1.00  1.76           H   new
ATOM      0  HG2 PRO A  72       8.939  -7.908 -16.708  1.00  1.76           H   new
ATOM      0  HG3 PRO A  72       9.282  -8.998 -17.770  1.00  1.76           H   new
ATOM      0  HD2 PRO A  72       6.870  -8.805 -16.842  1.00  1.76           H   new
ATOM      0  HD3 PRO A  72       7.409 -10.184 -17.331  1.00  1.76           H   new
ATOM   1140  N   ALA A  73       7.818  -7.882 -13.537  1.00  2.18           N
ATOM   1141  CA  ALA A  73       7.767  -6.668 -12.733  1.00  2.18           C
ATOM   1142  C   ALA A  73       6.915  -6.893 -11.490  1.00  2.18           C
ATOM   1143  O   ALA A  73       6.384  -5.956 -10.896  1.00  2.18           O
ATOM   1144  CB  ALA A  73       7.208  -5.526 -13.563  1.00  2.18           C
ATOM      0  H   ALA A  73       7.064  -8.099 -13.890  1.00  2.18           H   new
ATOM      0  HA  ALA A  73       8.665  -6.438 -12.448  1.00  2.18           H   new
ATOM      0  HB1 ALA A  73       7.176  -4.720 -13.024  1.00  2.18           H   new
ATOM      0  HB2 ALA A  73       7.778  -5.377 -14.334  1.00  2.18           H   new
ATOM      0  HB3 ALA A  73       6.313  -5.751 -13.862  1.00  2.18           H   new
ATOM   1150  N   TYR A  74       6.828  -8.152 -11.090  1.00  2.68           N
ATOM   1151  CA  TYR A  74       6.069  -8.617  -9.932  1.00  2.68           C
ATOM   1152  C   TYR A  74       6.473  -8.003  -8.579  1.00  2.68           C
ATOM   1153  O   TYR A  74       5.644  -7.974  -7.667  1.00  2.68           O
ATOM   1154  CB  TYR A  74       6.197 -10.137  -9.880  1.00  2.68           C
ATOM   1155  CG  TYR A  74       7.612 -10.582  -9.596  1.00  2.68           C
ATOM   1156  CD1 TYR A  74       8.049 -10.801  -8.301  1.00  2.68           C
ATOM   1157  CD2 TYR A  74       8.488 -10.741 -10.659  1.00  2.68           C
ATOM   1158  CE1 TYR A  74       9.358 -11.181  -8.074  1.00  2.68           C
ATOM   1159  CE2 TYR A  74       9.789 -11.118 -10.438  1.00  2.68           C
ATOM   1160  CZ  TYR A  74      10.229 -11.340  -9.149  1.00  2.68           C
ATOM   1161  OH  TYR A  74      11.534 -11.714  -8.918  1.00  2.68           O
ATOM      0  H   TYR A  74       7.228  -8.792 -11.504  1.00  2.68           H   new
ATOM      0  HA  TYR A  74       5.154  -8.322 -10.059  1.00  2.68           H   new
ATOM      0  HB2 TYR A  74       5.606 -10.486  -9.194  1.00  2.68           H   new
ATOM      0  HB3 TYR A  74       5.905 -10.513 -10.725  1.00  2.68           H   new
ATOM      0  HD1 TYR A  74       7.464 -10.693  -7.586  1.00  2.68           H   new
ATOM      0  HD2 TYR A  74       8.192 -10.591 -11.528  1.00  2.68           H   new
ATOM      0  HE1 TYR A  74       9.656 -11.330  -7.206  1.00  2.68           H   new
ATOM      0  HE2 TYR A  74      10.372 -11.224 -11.155  1.00  2.68           H   new
ATOM      0  HH  TYR A  74      11.943 -11.773  -9.650  1.00  2.68           H   new
ATOM   1171  N   SER A  75       7.727  -7.525  -8.488  1.00  3.22           N
ATOM   1172  CA  SER A  75       8.402  -6.893  -7.337  1.00  3.22           C
ATOM   1173  C   SER A  75       9.406  -7.851  -6.708  1.00  3.22           C
ATOM   1174  O   SER A  75      10.601  -7.777  -6.992  1.00  3.22           O
ATOM   1175  CB  SER A  75       7.457  -6.395  -6.245  1.00  3.22           C
ATOM   1176  OG  SER A  75       6.853  -7.444  -5.547  1.00  3.22           O
ATOM   1177  OXT SER A  75       9.044  -8.585  -5.789  1.00  3.22           O1-
ATOM      0  H   SER A  75       8.254  -7.568  -9.166  1.00  3.22           H   new
ATOM      0  HA  SER A  75       8.846  -6.114  -7.708  1.00  3.22           H   new
ATOM      0  HB2 SER A  75       7.950  -5.837  -5.623  1.00  3.22           H   new
ATOM      0  HB3 SER A  75       6.771  -5.837  -6.644  1.00  3.22           H   new
ATOM      0  HG  SER A  75       6.318  -7.847  -6.054  1.00  3.22           H   new
TER
END
