# Supplementary material for: Integrative proteome-wide structural analysis and high-throughput docking identify broad-spectrum antiviral scaffolds against Zika, Yellow Fever, West Nile, Saint Louis encephalitis, and Usutu viruses
Source: Front Cell Infect Microbiol. 2026 Apr 30;16:1723132. doi: 10.3389/fcimb.2026.1723132 (PMC13171538; doi:10.3389/fcimb.2026.1723132)
Supplement: Supplementary file 5 [file DataSheet5.zip › WNV/WNV_M/WNV_M.pdb]

ATOM      1  N   SER A   1       0.364  -0.270   0.561  1.00  7.27           N  
ATOM      2  CA  SER A   1       1.671  -0.598   0.007  1.00  7.27           C  
ATOM      3  C   SER A   1       2.345   0.657  -0.518  1.00  7.27           C  
ATOM      4  O   SER A   1       1.766   1.403  -1.307  1.00  7.27           O  
ATOM      5  CB  SER A   1       1.536  -1.609  -1.113  1.00  7.27           C  
ATOM      6  OG  SER A   1       2.775  -1.851  -1.719  1.00  7.27           O  
ATOM      7 1H   SER A   1       0.141  -0.913   1.306  1.00  7.27           H  
ATOM      8 2H   SER A   1       0.388   0.673   0.922  1.00  7.27           H  
ATOM      9 3H   SER A   1      -0.335  -0.335  -0.164  1.00  7.27           H  
ATOM     10  HA  SER A   1       2.292  -1.020   0.797  1.00  7.27           H  
ATOM     11 1HB  SER A   1       1.126  -2.541  -0.725  1.00  7.27           H  
ATOM     12 2HB  SER A   1       0.837  -1.227  -1.855  1.00  7.27           H  
ATOM     13  HG  SER A   1       3.210  -0.987  -1.797  1.00  7.27           H  
ATOM     14  N   LEU A   2       3.565   0.902  -0.069  1.00  6.72           N  
ATOM     15  CA  LEU A   2       4.301   2.078  -0.517  1.00  6.72           C  
ATOM     16  C   LEU A   2       4.997   1.791  -1.835  1.00  6.72           C  
ATOM     17  O   LEU A   2       5.409   0.654  -2.079  1.00  6.72           O  
ATOM     18  CB  LEU A   2       5.329   2.493   0.537  1.00  6.72           C  
ATOM     19  CG  LEU A   2       4.750   2.875   1.903  1.00  6.72           C  
ATOM     20  CD1 LEU A   2       5.888   3.191   2.862  1.00  6.72           C  
ATOM     21  CD2 LEU A   2       3.820   4.064   1.735  1.00  6.72           C  
ATOM     22  H   LEU A   2       4.006   0.267   0.583  1.00  6.72           H  
ATOM     23  HA  LEU A   2       3.600   2.898  -0.671  1.00  6.72           H  
ATOM     24 1HB  LEU A   2       6.027   1.672   0.685  1.00  6.72           H  
ATOM     25 2HB  LEU A   2       5.886   3.351   0.157  1.00  6.72           H  
ATOM     26  HG  LEU A   2       4.190   2.035   2.312  1.00  6.72           H  
ATOM     27 1HD1 LEU A   2       5.480   3.454   3.838  1.00  6.72           H  
ATOM     28 2HD1 LEU A   2       6.532   2.317   2.963  1.00  6.72           H  
ATOM     29 3HD1 LEU A   2       6.469   4.027   2.475  1.00  6.72           H  
ATOM     30 1HD2 LEU A   2       3.400   4.339   2.704  1.00  6.72           H  
ATOM     31 2HD2 LEU A   2       4.379   4.907   1.329  1.00  6.72           H  
ATOM     32 3HD2 LEU A   2       3.012   3.802   1.050  1.00  6.72           H  
ATOM     33  N   THR A   3       5.135   2.817  -2.671  1.00  6.10           N  
ATOM     34  CA  THR A   3       5.820   2.680  -3.949  1.00  6.10           C  
ATOM     35  C   THR A   3       6.893   3.749  -4.110  1.00  6.10           C  
ATOM     36  O   THR A   3       6.921   4.728  -3.363  1.00  6.10           O  
ATOM     37  CB  THR A   3       4.817   2.777  -5.117  1.00  6.10           C  
ATOM     38  CG2 THR A   3       3.698   1.744  -4.954  1.00  6.10           C  
ATOM     39  OG1 THR A   3       4.239   4.089  -5.145  1.00  6.10           O  
ATOM     40  H   THR A   3       4.757   3.717  -2.410  1.00  6.10           H  
ATOM     41  HA  THR A   3       6.308   1.706  -3.986  1.00  6.10           H  
ATOM     42  HB  THR A   3       5.339   2.597  -6.057  1.00  6.10           H  
ATOM     43  HG1 THR A   3       4.932   4.742  -5.279  1.00  6.10           H  
ATOM     44 1HG2 THR A   3       3.004   1.827  -5.788  1.00  6.10           H  
ATOM     45 2HG2 THR A   3       4.129   0.742  -4.936  1.00  6.10           H  
ATOM     46 3HG2 THR A   3       3.159   1.921  -4.024  1.00  6.10           H  
ATOM     47  N   VAL A   4       7.758   3.567  -5.103  1.00  5.48           N  
ATOM     48  CA  VAL A   4       8.808   4.534  -5.405  1.00  5.48           C  
ATOM     49  C   VAL A   4       8.718   5.018  -6.845  1.00  5.48           C  
ATOM     50  O   VAL A   4       8.620   4.213  -7.772  1.00  5.48           O  
ATOM     51  CB  VAL A   4      10.199   3.915  -5.154  1.00  5.48           C  
ATOM     52  CG1 VAL A   4      11.295   4.917  -5.523  1.00  5.48           C  
ATOM     53  CG2 VAL A   4      10.319   3.514  -3.686  1.00  5.48           C  
ATOM     54  H   VAL A   4       7.683   2.735  -5.670  1.00  5.48           H  
ATOM     55  HA  VAL A   4       8.691   5.395  -4.746  1.00  5.48           H  
ATOM     56  HB  VAL A   4      10.326   3.038  -5.788  1.00  5.48           H  
ATOM     57 1HG1 VAL A   4      12.271   4.467  -5.347  1.00  5.48           H  
ATOM     58 2HG1 VAL A   4      11.211   5.189  -6.574  1.00  5.48           H  
ATOM     59 3HG1 VAL A   4      11.193   5.811  -4.909  1.00  5.48           H  
ATOM     60 1HG2 VAL A   4      11.300   3.075  -3.509  1.00  5.48           H  
ATOM     61 2HG2 VAL A   4      10.197   4.399  -3.058  1.00  5.48           H  
ATOM     62 3HG2 VAL A   4       9.552   2.786  -3.435  1.00  5.48           H  
ATOM     63  N   GLN A   5       8.740   6.333  -7.024  1.00  4.93           N  
ATOM     64  CA  GLN A   5       8.697   6.934  -8.350  1.00  4.93           C  
ATOM     65  C   GLN A   5      10.093   7.400  -8.735  1.00  4.93           C  
ATOM     66  O   GLN A   5      10.777   8.047  -7.942  1.00  4.93           O  
ATOM     67  CB  GLN A   5       7.713   8.112  -8.381  1.00  4.93           C  
ATOM     68  CG  GLN A   5       7.538   8.765  -9.751  1.00  4.93           C  
ATOM     69  CD  GLN A   5       6.515   9.892  -9.732  1.00  4.93           C  
ATOM     70  NE2 GLN A   5       5.650   9.944 -10.743  1.00  4.93           N  
ATOM     71  OE1 GLN A   5       6.498  10.715  -8.808  1.00  4.93           O  
ATOM     72  H   GLN A   5       8.808   6.934  -6.215  1.00  4.93           H  
ATOM     73  HA  GLN A   5       8.376   6.185  -9.074  1.00  4.93           H  
ATOM     74 1HB  GLN A   5       6.733   7.773  -8.046  1.00  4.93           H  
ATOM     75 2HB  GLN A   5       8.048   8.883  -7.688  1.00  4.93           H  
ATOM     76 1HG  GLN A   5       8.494   9.189 -10.058  1.00  4.93           H  
ATOM     77 2HG  GLN A   5       7.218   8.013 -10.476  1.00  4.93           H  
ATOM     78 1HE2 GLN A   5       4.956  10.667 -10.778  1.00  4.93           H  
ATOM     79 2HE2 GLN A   5       5.683   9.255 -11.470  1.00  4.93           H  
ATOM     80  N   THR A   6      10.525   7.059  -9.937  1.00  4.52           N  
ATOM     81  CA  THR A   6      11.829   7.479 -10.429  1.00  4.52           C  
ATOM     82  C   THR A   6      11.884   9.005 -10.472  1.00  4.52           C  
ATOM     83  O   THR A   6      10.944   9.657 -10.935  1.00  4.52           O  
ATOM     84  CB  THR A   6      12.132   6.852 -11.799  1.00  4.52           C  
ATOM     85  CG2 THR A   6      13.502   7.272 -12.318  1.00  4.52           C  
ATOM     86  OG1 THR A   6      12.101   5.425 -11.674  1.00  4.52           O  
ATOM     87  H   THR A   6       9.924   6.507 -10.543  1.00  4.52           H  
ATOM     88  HA  THR A   6      12.591   7.136  -9.729  1.00  4.52           H  
ATOM     89  HB  THR A   6      11.377   7.158 -12.501  1.00  4.52           H  
ATOM     90  HG1 THR A   6      11.212   5.151 -11.418  1.00  4.52           H  
ATOM     91 1HG2 THR A   6      13.681   6.805 -13.284  1.00  4.52           H  
ATOM     92 2HG2 THR A   6      13.544   8.329 -12.431  1.00  4.52           H  
ATOM     93 3HG2 THR A   6      14.274   6.955 -11.615  1.00  4.52           H  
ATOM     94  N   HIS A   7      12.987   9.579 -10.013  1.00  4.30           N  
ATOM     95  CA  HIS A   7      13.147  11.033  -9.970  1.00  4.30           C  
ATOM     96  C   HIS A   7      12.917  11.743 -11.311  1.00  4.30           C  
ATOM     97  O   HIS A   7      12.552  12.915 -11.334  1.00  4.30           O  
ATOM     98  CB  HIS A   7      14.560  11.344  -9.492  1.00  4.30           C  
ATOM     99  CG  HIS A   7      15.608  10.863 -10.457  1.00  4.30           C  
ATOM    100  CD2 HIS A   7      16.351  11.522 -11.378  1.00  4.30           C  
ATOM    101  ND1 HIS A   7      15.989   9.535 -10.536  1.00  4.30           N  
ATOM    102  CE1 HIS A   7      16.920   9.403 -11.466  1.00  4.30           C  
ATOM    103  NE2 HIS A   7      17.158  10.591 -11.991  1.00  4.30           N  
ATOM    104  H   HIS A   7      13.725   8.992  -9.652  1.00  4.30           H  
ATOM    105  HA  HIS A   7      12.440  11.446  -9.252  1.00  4.30           H  
ATOM    106 1HB  HIS A   7      14.677  12.421  -9.364  1.00  4.30           H  
ATOM    107 2HB  HIS A   7      14.734  10.874  -8.525  1.00  4.30           H  
ATOM    108  HD2 HIS A   7      16.313  12.589 -11.593  1.00  4.30           H  
ATOM    109  HE1 HIS A   7      17.408   8.471 -11.750  1.00  4.30           H  
ATOM    110  HE2 HIS A   7      17.824  10.792 -12.723  1.00  4.30           H  
ATOM    111  N   GLY A   8      13.128  11.040 -12.422  1.00  4.27           N  
ATOM    112  CA  GLY A   8      12.926  11.612 -13.746  1.00  4.27           C  
ATOM    113  C   GLY A   8      11.447  11.620 -14.148  1.00  4.27           C  
ATOM    114  O   GLY A   8      11.048  12.386 -15.022  1.00  4.27           O  
ATOM    115  H   GLY A   8      13.440  10.088 -12.332  1.00  4.27           H  
ATOM    116 1HA  GLY A   8      13.315  12.630 -13.762  1.00  4.27           H  
ATOM    117 2HA  GLY A   8      13.497  11.039 -14.475  1.00  4.27           H  
ATOM    118  N   GLU A   9      10.641  10.776 -13.488  1.00  4.43           N  
ATOM    119  CA  GLU A   9       9.211  10.625 -13.762  1.00  4.43           C  
ATOM    120  C   GLU A   9       8.431  11.590 -12.885  1.00  4.43           C  
ATOM    121  O   GLU A   9       7.315  12.001 -13.215  1.00  4.43           O  
ATOM    122  CB  GLU A   9       8.756   9.178 -13.500  1.00  4.43           C  
ATOM    123  CG  GLU A   9       9.376   8.122 -14.436  1.00  4.43           C  
ATOM    124  CD  GLU A   9       9.003   6.699 -14.061  1.00  4.43           C  
ATOM    125  OE1 GLU A   9       8.520   6.498 -12.970  1.00  4.43           O  
ATOM    126  OE2 GLU A   9       9.193   5.809 -14.877  1.00  4.43           O1-
ATOM    127  H   GLU A   9      11.025  10.217 -12.739  1.00  4.43           H  
ATOM    128  HA  GLU A   9       9.023  10.874 -14.802  1.00  4.43           H  
ATOM    129 1HB  GLU A   9       9.009   8.900 -12.481  1.00  4.43           H  
ATOM    130 2HB  GLU A   9       7.673   9.117 -13.593  1.00  4.43           H  
ATOM    131 1HG  GLU A   9       9.066   8.310 -15.458  1.00  4.43           H  
ATOM    132 2HG  GLU A   9      10.459   8.230 -14.404  1.00  4.43           H  
ATOM    133  N   SER A  10       9.046  11.944 -11.763  1.00  4.77           N  
ATOM    134  CA  SER A  10       8.463  12.841 -10.786  1.00  4.77           C  
ATOM    135  C   SER A  10       8.127  14.181 -11.384  1.00  4.77           C  
ATOM    136  O   SER A  10       8.849  14.709 -12.226  1.00  4.77           O  
ATOM    137  CB  SER A  10       9.389  13.039  -9.612  1.00  4.77           C  
ATOM    138  OG  SER A  10       8.879  14.015  -8.717  1.00  4.77           O  
ATOM    139  H   SER A  10       9.948  11.516 -11.563  1.00  4.77           H  
ATOM    140  HA  SER A  10       7.538  12.403 -10.427  1.00  4.77           H  
ATOM    141 1HB  SER A  10       9.508  12.084  -9.093  1.00  4.77           H  
ATOM    142 2HB  SER A  10      10.371  13.341  -9.967  1.00  4.77           H  
ATOM    143  HG  SER A  10       9.371  13.891  -7.896  1.00  4.77           H  
ATOM    144  N   THR A  11       7.023  14.736 -10.914  1.00  5.25           N  
ATOM    145  CA  THR A  11       6.525  16.025 -11.352  1.00  5.25           C  
ATOM    146  C   THR A  11       6.795  17.109 -10.309  1.00  5.25           C  
ATOM    147  O   THR A  11       6.223  18.197 -10.371  1.00  5.25           O  
ATOM    148  CB  THR A  11       5.026  15.929 -11.677  1.00  5.25           C  
ATOM    149  CG2 THR A  11       4.817  14.915 -12.799  1.00  5.25           C  
ATOM    150  OG1 THR A  11       4.303  15.498 -10.513  1.00  5.25           O  
ATOM    151  H   THR A  11       6.499  14.223 -10.217  1.00  5.25           H  
ATOM    152  HA  THR A  11       7.050  16.306 -12.267  1.00  5.25           H  
ATOM    153  HB  THR A  11       4.655  16.905 -11.991  1.00  5.25           H  
ATOM    154  HG1 THR A  11       4.430  16.136  -9.804  1.00  5.25           H  
ATOM    155 1HG2 THR A  11       3.756  14.842 -13.032  1.00  5.25           H  
ATOM    156 2HG2 THR A  11       5.364  15.239 -13.686  1.00  5.25           H  
ATOM    157 3HG2 THR A  11       5.187  13.937 -12.484  1.00  5.25           H  
ATOM    158  N   LEU A  12       7.677  16.803  -9.344  1.00  5.80           N  
ATOM    159  CA  LEU A  12       8.058  17.760  -8.296  1.00  5.80           C  
ATOM    160  C   LEU A  12       8.483  19.116  -8.867  1.00  5.80           C  
ATOM    161  O   LEU A  12       8.154  20.168  -8.317  1.00  5.80           O  
ATOM    162  CB  LEU A  12       9.218  17.203  -7.469  1.00  5.80           C  
ATOM    163  CG  LEU A  12       9.705  18.101  -6.336  1.00  5.80           C  
ATOM    164  CD1 LEU A  12       8.579  18.288  -5.333  1.00  5.80           C  
ATOM    165  CD2 LEU A  12      10.927  17.472  -5.687  1.00  5.80           C  
ATOM    166  H   LEU A  12       8.098  15.871  -9.328  1.00  5.80           H  
ATOM    167  HA  LEU A  12       7.198  17.916  -7.645  1.00  5.80           H  
ATOM    168 1HB  LEU A  12       8.908  16.257  -7.032  1.00  5.80           H  
ATOM    169 2HB  LEU A  12      10.061  17.015  -8.135  1.00  5.80           H  
ATOM    170  HG  LEU A  12       9.970  19.082  -6.734  1.00  5.80           H  
ATOM    171 1HD1 LEU A  12       8.916  18.937  -4.524  1.00  5.80           H  
ATOM    172 2HD1 LEU A  12       7.722  18.744  -5.830  1.00  5.80           H  
ATOM    173 3HD1 LEU A  12       8.291  17.321  -4.925  1.00  5.80           H  
ATOM    174 1HD2 LEU A  12      11.281  18.112  -4.878  1.00  5.80           H  
ATOM    175 2HD2 LEU A  12      10.664  16.493  -5.287  1.00  5.80           H  
ATOM    176 3HD2 LEU A  12      11.715  17.359  -6.432  1.00  5.80           H  
ATOM    177  N   ALA A  13       9.250  19.083  -9.953  1.00  6.30           N  
ATOM    178  CA  ALA A  13       9.710  20.287 -10.617  1.00  6.30           C  
ATOM    179  C   ALA A  13       9.852  19.995 -12.099  1.00  6.30           C  
ATOM    180  O   ALA A  13      10.570  19.078 -12.504  1.00  6.30           O  
ATOM    181  CB  ALA A  13      11.028  20.755 -10.028  1.00  6.30           C  
ATOM    182  H   ALA A  13       9.488  18.185 -10.345  1.00  6.30           H  
ATOM    183  HA  ALA A  13       8.955  21.064 -10.492  1.00  6.30           H  
ATOM    184 1HB  ALA A  13      11.353  21.661 -10.540  1.00  6.30           H  
ATOM    185 2HB  ALA A  13      10.896  20.963  -8.965  1.00  6.30           H  
ATOM    186 3HB  ALA A  13      11.775  19.975 -10.157  1.00  6.30           H  
ATOM    187  N   ASN A  14       9.233  20.820 -12.930  1.00  6.62           N  
ATOM    188  CA  ASN A  14       9.235  20.578 -14.370  1.00  6.62           C  
ATOM    189  C   ASN A  14      10.499  21.071 -15.060  1.00  6.62           C  
ATOM    190  O   ASN A  14      10.473  22.010 -15.854  1.00  6.62           O  
ATOM    191  CB  ASN A  14       8.000  21.193 -14.992  1.00  6.62           C  
ATOM    192  CG  ASN A  14       6.731  20.522 -14.508  1.00  6.62           C  
ATOM    193  ND2 ASN A  14       5.723  21.313 -14.246  1.00  6.62           N  
ATOM    194  OD1 ASN A  14       6.666  19.294 -14.369  1.00  6.62           O  
ATOM    195  H   ASN A  14       8.696  21.589 -12.555  1.00  6.62           H  
ATOM    196  HA  ASN A  14       9.188  19.499 -14.530  1.00  6.62           H  
ATOM    197 1HB  ASN A  14       7.957  22.255 -14.751  1.00  6.62           H  
ATOM    198 2HB  ASN A  14       8.058  21.102 -16.078  1.00  6.62           H  
ATOM    199 1HD2 ASN A  14       4.859  20.928 -13.918  1.00  6.62           H  
ATOM    200 2HD2 ASN A  14       5.814  22.302 -14.371  1.00  6.62           H  
ATOM    201  N   LYS A  15      11.604  20.405 -14.750  1.00  6.67           N  
ATOM    202  CA  LYS A  15      12.921  20.747 -15.283  1.00  6.67           C  
ATOM    203  C   LYS A  15      13.141  20.150 -16.680  1.00  6.67           C  
ATOM    204  O   LYS A  15      14.031  20.573 -17.419  1.00  6.67           O  
ATOM    205  CB  LYS A  15      13.995  20.274 -14.307  1.00  6.67           C  
ATOM    206  CG  LYS A  15      13.968  21.019 -12.967  1.00  6.67           C  
ATOM    207  CD  LYS A  15      15.045  20.520 -12.015  1.00  6.67           C  
ATOM    208  CE  LYS A  15      15.017  21.286 -10.695  1.00  6.67           C  
ATOM    209  NZ  LYS A  15      16.049  20.791  -9.742  1.00  6.67           N1+
ATOM    210  H   LYS A  15      11.500  19.652 -14.069  1.00  6.67           H  
ATOM    211  HA  LYS A  15      12.986  21.832 -15.371  1.00  6.67           H  
ATOM    212 1HB  LYS A  15      13.856  19.212 -14.103  1.00  6.67           H  
ATOM    213 2HB  LYS A  15      14.980  20.402 -14.752  1.00  6.67           H  
ATOM    214 1HG  LYS A  15      14.107  22.086 -13.140  1.00  6.67           H  
ATOM    215 2HG  LYS A  15      12.993  20.870 -12.503  1.00  6.67           H  
ATOM    216 1HD  LYS A  15      14.886  19.460 -11.812  1.00  6.67           H  
ATOM    217 2HD  LYS A  15      16.026  20.642 -12.475  1.00  6.67           H  
ATOM    218 1HE  LYS A  15      15.195  22.342 -10.892  1.00  6.67           H  
ATOM    219 2HE  LYS A  15      14.037  21.174 -10.239  1.00  6.67           H  
ATOM    220 1HZ  LYS A  15      15.997  21.322  -8.883  1.00  6.67           H  
ATOM    221 2HZ  LYS A  15      15.884  19.814  -9.543  1.00  6.67           H  
ATOM    222 3HZ  LYS A  15      16.966  20.902 -10.150  1.00  6.67           H  
ATOM    223  N   LYS A  16      12.332  19.150 -17.017  1.00  6.47           N  
ATOM    224  CA  LYS A  16      12.365  18.459 -18.303  1.00  6.47           C  
ATOM    225  C   LYS A  16      10.958  17.889 -18.513  1.00  6.47           C  
ATOM    226  O   LYS A  16      10.397  17.299 -17.593  1.00  6.47           O  
ATOM    227  CB  LYS A  16      13.442  17.356 -18.302  1.00  6.47           C  
ATOM    228  CG  LYS A  16      13.726  16.681 -19.668  1.00  6.47           C  
ATOM    229  CD  LYS A  16      14.869  15.637 -19.552  1.00  6.47           C  
ATOM    230  CE  LYS A  16      15.231  14.991 -20.915  1.00  6.47           C  
ATOM    231  NZ  LYS A  16      16.250  13.894 -20.768  1.00  6.47           N1+
ATOM    232  H   LYS A  16      11.636  18.871 -16.342  1.00  6.47           H  
ATOM    233  HA  LYS A  16      12.575  19.176 -19.097  1.00  6.47           H  
ATOM    234 1HB  LYS A  16      14.384  17.775 -17.942  1.00  6.47           H  
ATOM    235 2HB  LYS A  16      13.149  16.570 -17.604  1.00  6.47           H  
ATOM    236 1HG  LYS A  16      12.839  16.180 -20.013  1.00  6.47           H  
ATOM    237 2HG  LYS A  16      14.004  17.440 -20.398  1.00  6.47           H  
ATOM    238 1HD  LYS A  16      15.756  16.116 -19.135  1.00  6.47           H  
ATOM    239 2HD  LYS A  16      14.553  14.844 -18.873  1.00  6.47           H  
ATOM    240 1HE  LYS A  16      14.349  14.579 -21.364  1.00  6.47           H  
ATOM    241 2HE  LYS A  16      15.635  15.755 -21.578  1.00  6.47           H  
ATOM    242 1HZ  LYS A  16      16.459  13.483 -21.680  1.00  6.47           H  
ATOM    243 2HZ  LYS A  16      17.095  14.261 -20.366  1.00  6.47           H  
ATOM    244 3HZ  LYS A  16      15.875  13.170 -20.160  1.00  6.47           H  
ATOM    245  N   GLY A  17      10.376  18.048 -19.706  1.00  6.06           N  
ATOM    246  CA  GLY A  17       9.016  17.529 -19.936  1.00  6.06           C  
ATOM    247  C   GLY A  17       8.967  16.022 -20.202  1.00  6.06           C  
ATOM    248  O   GLY A  17       7.909  15.387 -20.153  1.00  6.06           O  
ATOM    249  H   GLY A  17      10.861  18.540 -20.443  1.00  6.06           H  
ATOM    250 1HA  GLY A  17       8.396  17.762 -19.069  1.00  6.06           H  
ATOM    251 2HA  GLY A  17       8.574  18.056 -20.780  1.00  6.06           H  
ATOM    252  N   ALA A  18      10.122  15.430 -20.445  1.00  5.54           N  
ATOM    253  CA  ALA A  18      10.208  14.009 -20.753  1.00  5.54           C  
ATOM    254  C   ALA A  18      10.171  13.171 -19.501  1.00  5.54           C  
ATOM    255  O   ALA A  18      11.185  12.590 -19.116  1.00  5.54           O  
ATOM    256  CB  ALA A  18      11.479  13.689 -21.500  1.00  5.54           C  
ATOM    257  H   ALA A  18      10.956  15.990 -20.436  1.00  5.54           H  
ATOM    258  HA  ALA A  18       9.350  13.746 -21.372  1.00  5.54           H  
ATOM    259 1HB  ALA A  18      11.501  12.622 -21.734  1.00  5.54           H  
ATOM    260 2HB  ALA A  18      11.526  14.266 -22.423  1.00  5.54           H  
ATOM    261 3HB  ALA A  18      12.308  13.933 -20.869  1.00  5.54           H  
ATOM    262  N   TRP A  19       8.996  13.084 -18.878  1.00  4.97           N  
ATOM    263  CA  TRP A  19       8.852  12.306 -17.644  1.00  4.97           C  
ATOM    264  C   TRP A  19       9.422  10.892 -17.869  1.00  4.97           C  
ATOM    265  O   TRP A  19      10.078  10.317 -17.003  1.00  4.97           O  
ATOM    266  CB  TRP A  19       7.372  12.243 -17.232  1.00  4.97           C  
ATOM    267  CG  TRP A  19       6.522  11.374 -18.120  1.00  4.97           C  
ATOM    268  CD1 TRP A  19       5.871  11.740 -19.260  1.00  4.97           C  
ATOM    269  CD2 TRP A  19       6.201   9.976 -17.903  1.00  4.97           C  
ATOM    270  CE2 TRP A  19       5.386   9.572 -18.961  1.00  4.97           C  
ATOM    271  CE3 TRP A  19       6.542   9.056 -16.911  1.00  4.97           C  
ATOM    272  NE1 TRP A  19       5.191  10.659 -19.784  1.00  4.97           N  
ATOM    273  CZ2 TRP A  19       4.908   8.273 -19.062  1.00  4.97           C  
ATOM    274  CZ3 TRP A  19       6.068   7.756 -17.005  1.00  4.97           C  
ATOM    275  CH2 TRP A  19       5.271   7.373 -18.056  1.00  4.97           C  
ATOM    276  H   TRP A  19       8.224  13.626 -19.265  1.00  4.97           H  
ATOM    277  HA  TRP A  19       9.417  12.796 -16.851  1.00  4.97           H  
ATOM    278 1HB  TRP A  19       7.297  11.870 -16.208  1.00  4.97           H  
ATOM    279 2HB  TRP A  19       6.956  13.249 -17.240  1.00  4.97           H  
ATOM    280  HD1 TRP A  19       5.894  12.741 -19.698  1.00  4.97           H  
ATOM    281  HE1 TRP A  19       4.637  10.664 -20.628  1.00  4.97           H  
ATOM    282  HE3 TRP A  19       7.171   9.362 -16.084  1.00  4.97           H  
ATOM    283  HZ2 TRP A  19       4.274   7.950 -19.888  1.00  4.97           H  
ATOM    284  HZ3 TRP A  19       6.349   7.047 -16.223  1.00  4.97           H  
ATOM    285  HH2 TRP A  19       4.916   6.343 -18.104  1.00  4.97           H  
ATOM    286  N   LEU A  20       9.214  10.357 -19.073  1.00  4.43           N  
ATOM    287  CA  LEU A  20       9.769   9.075 -19.431  1.00  4.43           C  
ATOM    288  C   LEU A  20      10.762   9.254 -20.557  1.00  4.43           C  
ATOM    289  O   LEU A  20      10.392   9.549 -21.695  1.00  4.43           O  
ATOM    290  CB  LEU A  20       8.675   8.099 -19.852  1.00  4.43           C  
ATOM    291  CG  LEU A  20       9.138   6.738 -20.323  1.00  4.43           C  
ATOM    292  CD1 LEU A  20       9.898   6.045 -19.208  1.00  4.43           C  
ATOM    293  CD2 LEU A  20       7.913   5.930 -20.722  1.00  4.43           C  
ATOM    294  H   LEU A  20       8.663  10.870 -19.743  1.00  4.43           H  
ATOM    295  HA  LEU A  20      10.292   8.662 -18.570  1.00  4.43           H  
ATOM    296 1HB  LEU A  20       8.051   7.925 -19.010  1.00  4.43           H  
ATOM    297 2HB  LEU A  20       8.076   8.557 -20.639  1.00  4.43           H  
ATOM    298  HG  LEU A  20       9.811   6.850 -21.177  1.00  4.43           H  
ATOM    299 1HD1 LEU A  20      10.234   5.065 -19.545  1.00  4.43           H  
ATOM    300 2HD1 LEU A  20      10.761   6.650 -18.940  1.00  4.43           H  
ATOM    301 3HD1 LEU A  20       9.250   5.931 -18.341  1.00  4.43           H  
ATOM    302 1HD2 LEU A  20       8.217   4.944 -21.064  1.00  4.43           H  
ATOM    303 2HD2 LEU A  20       7.255   5.828 -19.861  1.00  4.43           H  
ATOM    304 3HD2 LEU A  20       7.384   6.446 -21.524  1.00  4.43           H  
ATOM    305  N   ASP A  21      12.032   9.079 -20.241  1.00  3.95           N  
ATOM    306  CA  ASP A  21      13.071   9.221 -21.242  1.00  3.95           C  
ATOM    307  C   ASP A  21      13.035   7.967 -22.088  1.00  3.95           C  
ATOM    308  O   ASP A  21      12.869   6.868 -21.544  1.00  3.95           O  
ATOM    309  CB  ASP A  21      14.460   9.403 -20.621  1.00  3.95           C  
ATOM    310  CG  ASP A  21      15.543   9.884 -21.641  1.00  3.95           C  
ATOM    311  OD1 ASP A  21      16.015   9.079 -22.451  1.00  3.95           O  
ATOM    312  OD2 ASP A  21      15.888  11.063 -21.586  1.00  3.95           O1-
ATOM    313  H   ASP A  21      12.275   8.856 -19.287  1.00  3.95           H  
ATOM    314  HA  ASP A  21      12.848  10.080 -21.876  1.00  3.95           H  
ATOM    315 1HB  ASP A  21      14.393  10.133 -19.813  1.00  3.95           H  
ATOM    316 2HB  ASP A  21      14.789   8.462 -20.179  1.00  3.95           H  
ATOM    317  N   SER A  22      13.272   8.102 -23.390  1.00  3.52           N  
ATOM    318  CA  SER A  22      13.297   6.943 -24.272  1.00  3.52           C  
ATOM    319  C   SER A  22      14.383   5.940 -23.860  1.00  3.52           C  
ATOM    320  O   SER A  22      14.292   4.747 -24.177  1.00  3.52           O  
ATOM    321  CB  SER A  22      13.505   7.397 -25.707  1.00  3.52           C  
ATOM    322  OG  SER A  22      14.782   7.954 -25.893  1.00  3.52           O  
ATOM    323  H   SER A  22      13.427   9.026 -23.771  1.00  3.52           H  
ATOM    324  HA  SER A  22      12.329   6.447 -24.206  1.00  3.52           H  
ATOM    325 1HB  SER A  22      13.371   6.553 -26.381  1.00  3.52           H  
ATOM    326 2HB  SER A  22      12.748   8.138 -25.956  1.00  3.52           H  
ATOM    327  HG  SER A  22      14.934   8.551 -25.150  1.00  3.52           H  
ATOM    328  N   THR A  23      15.396   6.402 -23.114  1.00  3.17           N  
ATOM    329  CA  THR A  23      16.442   5.527 -22.628  1.00  3.17           C  
ATOM    330  C   THR A  23      15.849   4.515 -21.655  1.00  3.17           C  
ATOM    331  O   THR A  23      16.188   3.330 -21.682  1.00  3.17           O  
ATOM    332  CB  THR A  23      17.520   6.328 -21.881  1.00  3.17           C  
ATOM    333  CG2 THR A  23      18.588   5.391 -21.364  1.00  3.17           C  
ATOM    334  OG1 THR A  23      18.099   7.295 -22.758  1.00  3.17           O  
ATOM    335  H   THR A  23      15.459   7.400 -22.881  1.00  3.17           H  
ATOM    336  HA  THR A  23      16.886   4.995 -23.470  1.00  3.17           H  
ATOM    337  HB  THR A  23      17.064   6.850 -21.040  1.00  3.17           H  
ATOM    338  HG1 THR A  23      17.452   8.049 -22.834  1.00  3.17           H  
ATOM    339 1HG2 THR A  23      19.344   5.961 -20.828  1.00  3.17           H  
ATOM    340 2HG2 THR A  23      18.130   4.670 -20.692  1.00  3.17           H  
ATOM    341 3HG2 THR A  23      19.051   4.867 -22.198  1.00  3.17           H  
ATOM    342  N   LYS A  24      14.987   5.003 -20.759  1.00  2.87           N  
ATOM    343  CA  LYS A  24      14.389   4.183 -19.719  1.00  2.87           C  
ATOM    344  C   LYS A  24      13.379   3.247 -20.329  1.00  2.87           C  
ATOM    345  O   LYS A  24      13.345   2.056 -20.005  1.00  2.87           O  
ATOM    346  CB  LYS A  24      13.751   5.059 -18.640  1.00  2.87           C  
ATOM    347  CG  LYS A  24      13.115   4.295 -17.479  1.00  2.87           C  
ATOM    348  CD  LYS A  24      12.659   5.242 -16.356  1.00  2.87           C  
ATOM    349  CE  LYS A  24      12.097   4.463 -15.169  1.00  2.87           C  
ATOM    350  NZ  LYS A  24      10.757   3.880 -15.454  1.00  2.87           N1+
ATOM    351  H   LYS A  24      14.689   5.969 -20.839  1.00  2.87           H  
ATOM    352  HA  LYS A  24      15.172   3.582 -19.257  1.00  2.87           H  
ATOM    353 1HB  LYS A  24      14.503   5.730 -18.228  1.00  2.87           H  
ATOM    354 2HB  LYS A  24      12.984   5.681 -19.098  1.00  2.87           H  
ATOM    355 1HG  LYS A  24      12.246   3.746 -17.847  1.00  2.87           H  
ATOM    356 2HG  LYS A  24      13.830   3.580 -17.075  1.00  2.87           H  
ATOM    357 1HD  LYS A  24      13.504   5.839 -16.013  1.00  2.87           H  
ATOM    358 2HD  LYS A  24      11.885   5.918 -16.726  1.00  2.87           H  
ATOM    359 1HE  LYS A  24      12.788   3.658 -14.930  1.00  2.87           H  
ATOM    360 2HE  LYS A  24      12.013   5.122 -14.314  1.00  2.87           H  
ATOM    361 1HZ  LYS A  24      10.431   3.381 -14.647  1.00  2.87           H  
ATOM    362 2HZ  LYS A  24      10.095   4.649 -15.646  1.00  2.87           H  
ATOM    363 3HZ  LYS A  24      10.800   3.262 -16.241  1.00  2.87           H  
ATOM    364  N   ALA A  25      12.559   3.788 -21.232  1.00  2.62           N  
ATOM    365  CA  ALA A  25      11.540   2.979 -21.877  1.00  2.62           C  
ATOM    366  C   ALA A  25      12.191   1.821 -22.630  1.00  2.62           C  
ATOM    367  O   ALA A  25      11.728   0.676 -22.546  1.00  2.62           O  
ATOM    368  CB  ALA A  25      10.735   3.837 -22.832  1.00  2.62           C  
ATOM    369  H   ALA A  25      12.645   4.782 -21.454  1.00  2.62           H  
ATOM    370  HA  ALA A  25      10.886   2.570 -21.110  1.00  2.62           H  
ATOM    371 1HB  ALA A  25       9.964   3.232 -23.303  1.00  2.62           H  
ATOM    372 2HB  ALA A  25      10.278   4.654 -22.288  1.00  2.62           H  
ATOM    373 3HB  ALA A  25      11.397   4.240 -23.593  1.00  2.62           H  
ATOM    374  N   THR A  26      13.315   2.100 -23.299  1.00  2.39           N  
ATOM    375  CA  THR A  26      14.026   1.069 -24.022  1.00  2.39           C  
ATOM    376  C   THR A  26      14.559   0.025 -23.066  1.00  2.39           C  
ATOM    377  O   THR A  26      14.373  -1.168 -23.288  1.00  2.39           O  
ATOM    378  CB  THR A  26      15.197   1.650 -24.826  1.00  2.39           C  
ATOM    379  CG2 THR A  26      15.953   0.535 -25.523  1.00  2.39           C  
ATOM    380  OG1 THR A  26      14.702   2.587 -25.793  1.00  2.39           O  
ATOM    381  H   THR A  26      13.667   3.056 -23.351  1.00  2.39           H  
ATOM    382  HA  THR A  26      13.333   0.585 -24.710  1.00  2.39           H  
ATOM    383  HB  THR A  26      15.873   2.176 -24.147  1.00  2.39           H  
ATOM    384  HG1 THR A  26      14.410   3.400 -25.320  1.00  2.39           H  
ATOM    385 1HG2 THR A  26      16.784   0.957 -26.083  1.00  2.39           H  
ATOM    386 2HG2 THR A  26      16.333  -0.161 -24.776  1.00  2.39           H  
ATOM    387 3HG2 THR A  26      15.284   0.010 -26.203  1.00  2.39           H  
ATOM    388  N   ARG A  27      15.192   0.463 -21.975  1.00  2.19           N  
ATOM    389  CA  ARG A  27      15.756  -0.490 -21.034  1.00  2.19           C  
ATOM    390  C   ARG A  27      14.683  -1.388 -20.430  1.00  2.19           C  
ATOM    391  O   ARG A  27      14.899  -2.591 -20.273  1.00  2.19           O  
ATOM    392  CB  ARG A  27      16.512   0.253 -19.943  1.00  2.19           C  
ATOM    393  CG  ARG A  27      17.833   0.862 -20.410  1.00  2.19           C  
ATOM    394  CD  ARG A  27      18.468   1.705 -19.367  1.00  2.19           C  
ATOM    395  NE  ARG A  27      19.729   2.272 -19.831  1.00  2.19           N  
ATOM    396  CZ  ARG A  27      20.440   3.213 -19.178  1.00  2.19           C  
ATOM    397  NH1 ARG A  27      20.010   3.690 -18.032  1.00  2.19           N1+
ATOM    398  NH2 ARG A  27      21.573   3.659 -19.695  1.00  2.19           N  
ATOM    399  H   ARG A  27      15.326   1.463 -21.818  1.00  2.19           H  
ATOM    400  HA  ARG A  27      16.468  -1.114 -21.569  1.00  2.19           H  
ATOM    401 1HB  ARG A  27      15.890   1.064 -19.563  1.00  2.19           H  
ATOM    402 2HB  ARG A  27      16.721  -0.421 -19.115  1.00  2.19           H  
ATOM    403 1HG  ARG A  27      18.524   0.056 -20.648  1.00  2.19           H  
ATOM    404 2HG  ARG A  27      17.672   1.461 -21.299  1.00  2.19           H  
ATOM    405 1HD  ARG A  27      17.796   2.527 -19.116  1.00  2.19           H  
ATOM    406 2HD  ARG A  27      18.665   1.108 -18.479  1.00  2.19           H  
ATOM    407  HE  ARG A  27      20.097   1.933 -20.710  1.00  2.19           H  
ATOM    408 1HH1 ARG A  27      19.144   3.350 -17.637  1.00  2.19           H  
ATOM    409 2HH1 ARG A  27      20.544   4.396 -17.546  1.00  2.19           H  
ATOM    410 1HH2 ARG A  27      21.905   3.293 -20.577  1.00  2.19           H  
ATOM    411 2HH2 ARG A  27      22.106   4.365 -19.209  1.00  2.19           H  
ATOM    412  N   TYR A  28      13.502  -0.841 -20.138  1.00  2.02           N  
ATOM    413  CA  TYR A  28      12.434  -1.672 -19.593  1.00  2.02           C  
ATOM    414  C   TYR A  28      12.124  -2.801 -20.569  1.00  2.02           C  
ATOM    415  O   TYR A  28      12.047  -3.983 -20.196  1.00  2.02           O  
ATOM    416  CB  TYR A  28      11.154  -0.872 -19.370  1.00  2.02           C  
ATOM    417  CG  TYR A  28      10.034  -1.692 -18.754  1.00  2.02           C  
ATOM    418  CD1 TYR A  28      10.029  -1.865 -17.380  1.00  2.02           C  
ATOM    419  CD2 TYR A  28       9.038  -2.292 -19.539  1.00  2.02           C  
ATOM    420  CE1 TYR A  28       9.045  -2.605 -16.773  1.00  2.02           C  
ATOM    421  CE2 TYR A  28       8.042  -3.054 -18.919  1.00  2.02           C  
ATOM    422  CZ  TYR A  28       8.053  -3.198 -17.532  1.00  2.02           C  
ATOM    423  OH  TYR A  28       7.094  -3.931 -16.882  1.00  2.02           O  
ATOM    424  H   TYR A  28      13.357   0.162 -20.270  1.00  2.02           H  
ATOM    425  HA  TYR A  28      12.767  -2.109 -18.653  1.00  2.02           H  
ATOM    426 1HB  TYR A  28      11.362  -0.021 -18.719  1.00  2.02           H  
ATOM    427 2HB  TYR A  28      10.803  -0.471 -20.324  1.00  2.02           H  
ATOM    428  HD1 TYR A  28      10.809  -1.403 -16.775  1.00  2.02           H  
ATOM    429  HD2 TYR A  28       9.044  -2.167 -20.623  1.00  2.02           H  
ATOM    430  HE1 TYR A  28       9.049  -2.728 -15.690  1.00  2.02           H  
ATOM    431  HE2 TYR A  28       7.260  -3.532 -19.512  1.00  2.02           H  
ATOM    432  HH  TYR A  28       6.753  -4.634 -17.463  1.00  2.02           H  
ATOM    433  N   LEU A  29      11.932  -2.423 -21.833  1.00  1.86           N  
ATOM    434  CA  LEU A  29      11.570  -3.373 -22.863  1.00  1.86           C  
ATOM    435  C   LEU A  29      12.668  -4.405 -23.110  1.00  1.86           C  
ATOM    436  O   LEU A  29      12.371  -5.589 -23.273  1.00  1.86           O  
ATOM    437  CB  LEU A  29      11.233  -2.596 -24.128  1.00  1.86           C  
ATOM    438  CG  LEU A  29       9.947  -1.756 -24.005  1.00  1.86           C  
ATOM    439  CD1 LEU A  29       9.801  -0.879 -25.234  1.00  1.86           C  
ATOM    440  CD2 LEU A  29       8.748  -2.690 -23.820  1.00  1.86           C  
ATOM    441  H   LEU A  29      12.021  -1.432 -22.080  1.00  1.86           H  
ATOM    442  HA  LEU A  29      10.676  -3.901 -22.534  1.00  1.86           H  
ATOM    443 1HB  LEU A  29      12.057  -1.916 -24.346  1.00  1.86           H  
ATOM    444 2HB  LEU A  29      11.119  -3.290 -24.957  1.00  1.86           H  
ATOM    445  HG  LEU A  29      10.024  -1.103 -23.136  1.00  1.86           H  
ATOM    446 1HD1 LEU A  29       8.902  -0.271 -25.143  1.00  1.86           H  
ATOM    447 2HD1 LEU A  29      10.675  -0.228 -25.313  1.00  1.86           H  
ATOM    448 3HD1 LEU A  29       9.730  -1.504 -26.121  1.00  1.86           H  
ATOM    449 1HD2 LEU A  29       7.837  -2.098 -23.720  1.00  1.86           H  
ATOM    450 2HD2 LEU A  29       8.661  -3.347 -24.684  1.00  1.86           H  
ATOM    451 3HD2 LEU A  29       8.889  -3.290 -22.920  1.00  1.86           H  
ATOM    452  N   VAL A  30      13.932  -3.975 -23.071  1.00  1.72           N  
ATOM    453  CA  VAL A  30      15.057  -4.889 -23.251  1.00  1.72           C  
ATOM    454  C   VAL A  30      15.116  -5.899 -22.119  1.00  1.72           C  
ATOM    455  O   VAL A  30      15.360  -7.091 -22.346  1.00  1.72           O  
ATOM    456  CB  VAL A  30      16.389  -4.131 -23.352  1.00  1.72           C  
ATOM    457  CG1 VAL A  30      17.547  -5.115 -23.312  1.00  1.72           C  
ATOM    458  CG2 VAL A  30      16.428  -3.357 -24.669  1.00  1.72           C  
ATOM    459  H   VAL A  30      14.113  -2.981 -22.941  1.00  1.72           H  
ATOM    460  HA  VAL A  30      14.912  -5.428 -24.187  1.00  1.72           H  
ATOM    461  HB  VAL A  30      16.480  -3.446 -22.508  1.00  1.72           H  
ATOM    462 1HG1 VAL A  30      18.488  -4.573 -23.383  1.00  1.72           H  
ATOM    463 2HG1 VAL A  30      17.519  -5.670 -22.372  1.00  1.72           H  
ATOM    464 3HG1 VAL A  30      17.463  -5.811 -24.148  1.00  1.72           H  
ATOM    465 1HG2 VAL A  30      17.368  -2.815 -24.744  1.00  1.72           H  
ATOM    466 2HG2 VAL A  30      16.342  -4.058 -25.499  1.00  1.72           H  
ATOM    467 3HG2 VAL A  30      15.607  -2.659 -24.708  1.00  1.72           H  
ATOM    468  N   LYS A  31      14.902  -5.443 -20.886  1.00  1.60           N  
ATOM    469  CA  LYS A  31      14.902  -6.368 -19.767  1.00  1.60           C  
ATOM    470  C   LYS A  31      13.768  -7.379 -19.920  1.00  1.60           C  
ATOM    471  O   LYS A  31      13.959  -8.573 -19.656  1.00  1.60           O  
ATOM    472  CB  LYS A  31      14.782  -5.612 -18.445  1.00  1.60           C  
ATOM    473  CG  LYS A  31      16.036  -4.826 -18.060  1.00  1.60           C  
ATOM    474  CD  LYS A  31      15.839  -4.068 -16.758  1.00  1.60           C  
ATOM    475  CE  LYS A  31      17.085  -3.278 -16.386  1.00  1.60           C  
ATOM    476  NZ  LYS A  31      16.902  -2.514 -15.120  1.00  1.60           N1+
ATOM    477  H   LYS A  31      14.736  -4.448 -20.724  1.00  1.60           H  
ATOM    478  HA  LYS A  31      15.845  -6.912 -19.768  1.00  1.60           H  
ATOM    479 1HB  LYS A  31      13.954  -4.901 -18.513  1.00  1.60           H  
ATOM    480 2HB  LYS A  31      14.554  -6.309 -17.643  1.00  1.60           H  
ATOM    481 1HG  LYS A  31      16.872  -5.513 -17.944  1.00  1.60           H  
ATOM    482 2HG  LYS A  31      16.280  -4.121 -18.851  1.00  1.60           H  
ATOM    483 1HD  LYS A  31      14.999  -3.377 -16.868  1.00  1.60           H  
ATOM    484 2HD  LYS A  31      15.610  -4.770 -15.958  1.00  1.60           H  
ATOM    485 1HE  LYS A  31      17.920  -3.966 -16.266  1.00  1.60           H  
ATOM    486 2HE  LYS A  31      17.315  -2.578 -17.191  1.00  1.60           H  
ATOM    487 1HZ  LYS A  31      17.748  -2.005 -14.908  1.00  1.60           H  
ATOM    488 2HZ  LYS A  31      16.135  -1.865 -15.227  1.00  1.60           H  
ATOM    489 3HZ  LYS A  31      16.698  -3.155 -14.367  1.00  1.60           H  
ATOM    490  N   THR A  32      12.603  -6.931 -20.405  1.00  1.51           N  
ATOM    491  CA  THR A  32      11.489  -7.845 -20.612  1.00  1.51           C  
ATOM    492  C   THR A  32      11.849  -8.877 -21.679  1.00  1.51           C  
ATOM    493  O   THR A  32      11.631 -10.073 -21.490  1.00  1.51           O  
ATOM    494  CB  THR A  32      10.205  -7.118 -21.038  1.00  1.51           C  
ATOM    495  CG2 THR A  32       9.078  -8.164 -21.232  1.00  1.51           C  
ATOM    496  OG1 THR A  32       9.813  -6.174 -20.026  1.00  1.51           O  
ATOM    497  H   THR A  32      12.478  -5.932 -20.595  1.00  1.51           H  
ATOM    498  HA  THR A  32      11.294  -8.375 -19.676  1.00  1.51           H  
ATOM    499  HB  THR A  32      10.377  -6.587 -21.973  1.00  1.51           H  
ATOM    500  HG1 THR A  32      10.527  -5.516 -19.906  1.00  1.51           H  
ATOM    501 1HG2 THR A  32       8.168  -7.677 -21.538  1.00  1.51           H  
ATOM    502 2HG2 THR A  32       9.377  -8.877 -21.997  1.00  1.51           H  
ATOM    503 3HG2 THR A  32       8.901  -8.694 -20.296  1.00  1.51           H  
ATOM    504  N   GLU A  33      12.419  -8.413 -22.802  1.00  1.46           N  
ATOM    505  CA  GLU A  33      12.811  -9.320 -23.876  1.00  1.46           C  
ATOM    506  C   GLU A  33      13.836 -10.330 -23.380  1.00  1.46           C  
ATOM    507  O   GLU A  33      13.739 -11.518 -23.685  1.00  1.46           O  
ATOM    508  CB  GLU A  33      13.391  -8.561 -25.078  1.00  1.46           C  
ATOM    509  CG  GLU A  33      13.739  -9.478 -26.277  1.00  1.46           C  
ATOM    510  CD  GLU A  33      14.283  -8.744 -27.508  1.00  1.46           C  
ATOM    511  OE1 GLU A  33      14.480  -7.555 -27.442  1.00  1.46           O  
ATOM    512  OE2 GLU A  33      14.471  -9.383 -28.518  1.00  1.46           O1-
ATOM    513  H   GLU A  33      12.564  -7.410 -22.913  1.00  1.46           H  
ATOM    514  HA  GLU A  33      11.928  -9.864 -24.206  1.00  1.46           H  
ATOM    515 1HB  GLU A  33      12.681  -7.805 -25.412  1.00  1.46           H  
ATOM    516 2HB  GLU A  33      14.302  -8.041 -24.771  1.00  1.46           H  
ATOM    517 1HG  GLU A  33      14.486 -10.191 -25.942  1.00  1.46           H  
ATOM    518 2HG  GLU A  33      12.849 -10.039 -26.559  1.00  1.46           H  
ATOM    519  N   SER A  34      14.814  -9.860 -22.596  1.00  1.44           N  
ATOM    520  CA  SER A  34      15.866 -10.727 -22.087  1.00  1.44           C  
ATOM    521  C   SER A  34      15.249 -11.805 -21.207  1.00  1.44           C  
ATOM    522  O   SER A  34      15.583 -12.989 -21.321  1.00  1.44           O  
ATOM    523  CB  SER A  34      16.856  -9.898 -21.296  1.00  1.44           C  
ATOM    524  OG  SER A  34      17.489  -8.960 -22.130  1.00  1.44           O  
ATOM    525  H   SER A  34      14.851  -8.865 -22.381  1.00  1.44           H  
ATOM    526  HA  SER A  34      16.372 -11.200 -22.927  1.00  1.44           H  
ATOM    527 1HB  SER A  34      16.340  -9.382 -20.490  1.00  1.44           H  
ATOM    528 2HB  SER A  34      17.601 -10.553 -20.845  1.00  1.44           H  
ATOM    529  HG  SER A  34      16.770  -8.346 -22.414  1.00  1.44           H  
ATOM    530  N   TRP A  35      14.288 -11.409 -20.376  1.00  1.46           N  
ATOM    531  CA  TRP A  35      13.569 -12.336 -19.524  1.00  1.46           C  
ATOM    532  C   TRP A  35      12.847 -13.383 -20.367  1.00  1.46           C  
ATOM    533  O   TRP A  35      12.979 -14.581 -20.101  1.00  1.46           O  
ATOM    534  CB  TRP A  35      12.630 -11.558 -18.596  1.00  1.46           C  
ATOM    535  CG  TRP A  35      11.674 -12.377 -17.803  1.00  1.46           C  
ATOM    536  CD1 TRP A  35      11.875 -13.038 -16.628  1.00  1.46           C  
ATOM    537  CD2 TRP A  35      10.290 -12.551 -18.130  1.00  1.46           C  
ATOM    538  CE2 TRP A  35       9.725 -13.342 -17.140  1.00  1.46           C  
ATOM    539  CE3 TRP A  35       9.501 -12.089 -19.163  1.00  1.46           C  
ATOM    540  NE1 TRP A  35      10.703 -13.637 -16.224  1.00  1.46           N  
ATOM    541  CZ2 TRP A  35       8.401 -13.693 -17.170  1.00  1.46           C  
ATOM    542  CZ3 TRP A  35       8.184 -12.441 -19.208  1.00  1.46           C  
ATOM    543  CH2 TRP A  35       7.647 -13.233 -18.242  1.00  1.46           C  
ATOM    544  H   TRP A  35      14.062 -10.416 -20.311  1.00  1.46           H  
ATOM    545  HA  TRP A  35      14.295 -12.850 -18.896  1.00  1.46           H  
ATOM    546 1HB  TRP A  35      13.225 -10.965 -17.906  1.00  1.46           H  
ATOM    547 2HB  TRP A  35      12.051 -10.858 -19.184  1.00  1.46           H  
ATOM    548  HD1 TRP A  35      12.822 -13.087 -16.093  1.00  1.46           H  
ATOM    549  HE1 TRP A  35      10.576 -14.188 -15.388  1.00  1.46           H  
ATOM    550  HE3 TRP A  35       9.940 -11.450 -19.920  1.00  1.46           H  
ATOM    551  HZ2 TRP A  35       7.948 -14.307 -16.395  1.00  1.46           H  
ATOM    552  HZ3 TRP A  35       7.585 -12.061 -20.029  1.00  1.46           H  
ATOM    553  HH2 TRP A  35       6.595 -13.496 -18.305  1.00  1.46           H  
ATOM    554  N   ILE A  36      12.144 -12.952 -21.416  1.00  1.48           N  
ATOM    555  CA  ILE A  36      11.428 -13.890 -22.276  1.00  1.48           C  
ATOM    556  C   ILE A  36      12.389 -14.864 -22.946  1.00  1.48           C  
ATOM    557  O   ILE A  36      12.133 -16.057 -23.012  1.00  1.48           O  
ATOM    558  CB  ILE A  36      10.644 -13.176 -23.392  1.00  1.48           C  
ATOM    559  CG1 ILE A  36       9.497 -12.372 -22.807  1.00  1.48           C  
ATOM    560  CG2 ILE A  36      10.116 -14.216 -24.372  1.00  1.48           C  
ATOM    561  CD1 ILE A  36       8.861 -11.432 -23.779  1.00  1.48           C  
ATOM    562  H   ILE A  36      12.079 -11.950 -21.594  1.00  1.48           H  
ATOM    563  HA  ILE A  36      10.731 -14.460 -21.662  1.00  1.48           H  
ATOM    564  HB  ILE A  36      11.305 -12.483 -23.913  1.00  1.48           H  
ATOM    565 1HG1 ILE A  36       8.746 -13.053 -22.421  1.00  1.48           H  
ATOM    566 2HG1 ILE A  36       9.876 -11.784 -22.007  1.00  1.48           H  
ATOM    567 1HG2 ILE A  36       9.569 -13.719 -25.170  1.00  1.48           H  
ATOM    568 2HG2 ILE A  36      10.953 -14.772 -24.797  1.00  1.48           H  
ATOM    569 3HG2 ILE A  36       9.457 -14.900 -23.844  1.00  1.48           H  
ATOM    570 1HD1 ILE A  36       8.073 -10.882 -23.285  1.00  1.48           H  
ATOM    571 2HD1 ILE A  36       9.611 -10.734 -24.145  1.00  1.48           H  
ATOM    572 3HD1 ILE A  36       8.448 -11.993 -24.613  1.00  1.48           H  
ATOM    573  N   LEU A  37      13.508 -14.362 -23.455  1.00  1.50           N  
ATOM    574  CA  LEU A  37      14.470 -15.233 -24.117  1.00  1.50           C  
ATOM    575  C   LEU A  37      15.057 -16.267 -23.154  1.00  1.50           C  
ATOM    576  O   LEU A  37      15.267 -17.424 -23.528  1.00  1.50           O  
ATOM    577  CB  LEU A  37      15.593 -14.377 -24.712  1.00  1.50           C  
ATOM    578  CG  LEU A  37      15.170 -13.497 -25.896  1.00  1.50           C  
ATOM    579  CD1 LEU A  37      16.309 -12.556 -26.257  1.00  1.50           C  
ATOM    580  CD2 LEU A  37      14.788 -14.380 -27.061  1.00  1.50           C  
ATOM    581  H   LEU A  37      13.683 -13.361 -23.394  1.00  1.50           H  
ATOM    582  HA  LEU A  37      13.962 -15.760 -24.918  1.00  1.50           H  
ATOM    583 1HB  LEU A  37      15.976 -13.721 -23.931  1.00  1.50           H  
ATOM    584 2HB  LEU A  37      16.397 -15.031 -25.042  1.00  1.50           H  
ATOM    585  HG  LEU A  37      14.312 -12.895 -25.615  1.00  1.50           H  
ATOM    586 1HD1 LEU A  37      16.003 -11.920 -27.093  1.00  1.50           H  
ATOM    587 2HD1 LEU A  37      16.546 -11.930 -25.397  1.00  1.50           H  
ATOM    588 3HD1 LEU A  37      17.183 -13.134 -26.541  1.00  1.50           H  
ATOM    589 1HD2 LEU A  37      14.479 -13.756 -27.901  1.00  1.50           H  
ATOM    590 2HD2 LEU A  37      15.645 -14.987 -27.353  1.00  1.50           H  
ATOM    591 3HD2 LEU A  37      13.963 -15.031 -26.769  1.00  1.50           H  
ATOM    592  N   ARG A  38      15.301 -15.862 -21.908  1.00  1.50           N  
ATOM    593  CA  ARG A  38      15.833 -16.754 -20.884  1.00  1.50           C  
ATOM    594  C   ARG A  38      14.789 -17.754 -20.385  1.00  1.50           C  
ATOM    595  O   ARG A  38      15.116 -18.898 -20.057  1.00  1.50           O  
ATOM    596  CB  ARG A  38      16.354 -15.936 -19.718  1.00  1.50           C  
ATOM    597  CG  ARG A  38      17.619 -15.140 -20.020  1.00  1.50           C  
ATOM    598  CD  ARG A  38      17.980 -14.237 -18.902  1.00  1.50           C  
ATOM    599  NE  ARG A  38      19.180 -13.467 -19.193  1.00  1.50           N  
ATOM    600  CZ  ARG A  38      19.636 -12.445 -18.444  1.00  1.50           C  
ATOM    601  NH1 ARG A  38      18.982 -12.074 -17.364  1.00  1.50           N1+
ATOM    602  NH2 ARG A  38      20.742 -11.812 -18.794  1.00  1.50           N  
ATOM    603  H   ARG A  38      15.139 -14.884 -21.661  1.00  1.50           H  
ATOM    604  HA  ARG A  38      16.664 -17.309 -21.316  1.00  1.50           H  
ATOM    605 1HB  ARG A  38      15.586 -15.223 -19.416  1.00  1.50           H  
ATOM    606 2HB  ARG A  38      16.551 -16.588 -18.869  1.00  1.50           H  
ATOM    607 1HG  ARG A  38      18.445 -15.831 -20.177  1.00  1.50           H  
ATOM    608 2HG  ARG A  38      17.474 -14.547 -20.919  1.00  1.50           H  
ATOM    609 1HD  ARG A  38      17.158 -13.538 -18.735  1.00  1.50           H  
ATOM    610 2HD  ARG A  38      18.154 -14.820 -18.000  1.00  1.50           H  
ATOM    611  HE  ARG A  38      19.712 -13.721 -20.015  1.00  1.50           H  
ATOM    612 1HH1 ARG A  38      18.137 -12.557 -17.095  1.00  1.50           H  
ATOM    613 2HH1 ARG A  38      19.326 -11.307 -16.803  1.00  1.50           H  
ATOM    614 1HH2 ARG A  38      21.246 -12.096 -19.623  1.00  1.50           H  
ATOM    615 2HH2 ARG A  38      21.085 -11.046 -18.233  1.00  1.50           H  
ATOM    616  N   ASN A  39      13.528 -17.321 -20.342  1.00  1.44           N  
ATOM    617  CA  ASN A  39      12.429 -18.128 -19.843  1.00  1.44           C  
ATOM    618  C   ASN A  39      11.226 -18.136 -20.809  1.00  1.44           C  
ATOM    619  O   ASN A  39      10.138 -17.702 -20.420  1.00  1.44           O  
ATOM    620  CB  ASN A  39      11.981 -17.595 -18.495  1.00  1.44           C  
ATOM    621  CG  ASN A  39      13.047 -17.606 -17.450  1.00  1.44           C  
ATOM    622  ND2 ASN A  39      13.654 -16.466 -17.228  1.00  1.44           N  
ATOM    623  OD1 ASN A  39      13.326 -18.641 -16.836  1.00  1.44           O  
ATOM    624  H   ASN A  39      13.328 -16.362 -20.618  1.00  1.44           H  
ATOM    625  HA  ASN A  39      12.776 -19.146 -19.698  1.00  1.44           H  
ATOM    626 1HB  ASN A  39      11.622 -16.568 -18.615  1.00  1.44           H  
ATOM    627 2HB  ASN A  39      11.159 -18.203 -18.141  1.00  1.44           H  
ATOM    628 1HD2 ASN A  39      14.373 -16.410 -16.535  1.00  1.44           H  
ATOM    629 2HD2 ASN A  39      13.392 -15.648 -17.758  1.00  1.44           H  
ATOM    630  N   PRO A  40      11.353 -18.714 -22.028  1.00  1.34           N  
ATOM    631  CA  PRO A  40      10.370 -18.672 -23.111  1.00  1.34           C  
ATOM    632  C   PRO A  40       9.063 -19.347 -22.735  1.00  1.34           C  
ATOM    633  O   PRO A  40       8.010 -19.048 -23.310  1.00  1.34           O  
ATOM    634  CB  PRO A  40      11.077 -19.421 -24.244  1.00  1.34           C  
ATOM    635  CG  PRO A  40      12.097 -20.300 -23.555  1.00  1.34           C  
ATOM    636  CD  PRO A  40      12.558 -19.499 -22.360  1.00  1.34           C  
ATOM    637  HA  PRO A  40      10.197 -17.625 -23.394  1.00  1.34           H  
ATOM    638 1HB  PRO A  40      10.347 -19.990 -24.835  1.00  1.34           H  
ATOM    639 2HB  PRO A  40      11.546 -18.690 -24.923  1.00  1.34           H  
ATOM    640 1HG  PRO A  40      11.645 -21.260 -23.275  1.00  1.34           H  
ATOM    641 2HG  PRO A  40      12.922 -20.525 -24.246  1.00  1.34           H  
ATOM    642 1HD  PRO A  40      12.853 -20.186 -21.567  1.00  1.34           H  
ATOM    643 2HD  PRO A  40      13.373 -18.832 -22.659  1.00  1.34           H  
ATOM    644  N   GLY A  41       9.107 -20.204 -21.720  1.00  1.22           N  
ATOM    645  CA  GLY A  41       7.917 -20.883 -21.248  1.00  1.22           C  
ATOM    646  C   GLY A  41       6.850 -19.867 -20.852  1.00  1.22           C  
ATOM    647  O   GLY A  41       5.657 -20.143 -20.972  1.00  1.22           O  
ATOM    648  H   GLY A  41       9.988 -20.402 -21.274  1.00  1.22           H  
ATOM    649 1HA  GLY A  41       7.535 -21.538 -22.030  1.00  1.22           H  
ATOM    650 2HA  GLY A  41       8.170 -21.508 -20.390  1.00  1.22           H  
ATOM    651  N   TYR A  42       7.263 -18.673 -20.407  1.00  1.09           N  
ATOM    652  CA  TYR A  42       6.280 -17.680 -20.017  1.00  1.09           C  
ATOM    653  C   TYR A  42       5.560 -17.119 -21.226  1.00  1.09           C  
ATOM    654  O   TYR A  42       4.427 -16.658 -21.112  1.00  1.09           O  
ATOM    655  CB  TYR A  42       6.912 -16.539 -19.237  1.00  1.09           C  
ATOM    656  CG  TYR A  42       7.287 -16.884 -17.838  1.00  1.09           C  
ATOM    657  CD1 TYR A  42       8.607 -16.981 -17.501  1.00  1.09           C  
ATOM    658  CD2 TYR A  42       6.307 -17.093 -16.885  1.00  1.09           C  
ATOM    659  CE1 TYR A  42       8.983 -17.284 -16.210  1.00  1.09           C  
ATOM    660  CE2 TYR A  42       6.669 -17.396 -15.589  1.00  1.09           C  
ATOM    661  CZ  TYR A  42       8.005 -17.493 -15.250  1.00  1.09           C  
ATOM    662  OH  TYR A  42       8.368 -17.796 -13.958  1.00  1.09           O  
ATOM    663  H   TYR A  42       8.260 -18.451 -20.355  1.00  1.09           H  
ATOM    664  HA  TYR A  42       5.541 -18.163 -19.380  1.00  1.09           H  
ATOM    665 1HB  TYR A  42       7.813 -16.197 -19.756  1.00  1.09           H  
ATOM    666 2HB  TYR A  42       6.217 -15.704 -19.206  1.00  1.09           H  
ATOM    667  HD1 TYR A  42       9.350 -16.804 -18.259  1.00  1.09           H  
ATOM    668  HD2 TYR A  42       5.255 -17.013 -17.158  1.00  1.09           H  
ATOM    669  HE1 TYR A  42      10.038 -17.355 -15.951  1.00  1.09           H  
ATOM    670  HE2 TYR A  42       5.902 -17.560 -14.833  1.00  1.09           H  
ATOM    671  HH  TYR A  42       9.325 -17.849 -13.899  1.00  1.09           H  
ATOM    672  N   ALA A  43       6.215 -17.105 -22.391  1.00  0.99           N  
ATOM    673  CA  ALA A  43       5.564 -16.603 -23.591  1.00  0.99           C  
ATOM    674  C   ALA A  43       4.431 -17.538 -23.940  1.00  0.99           C  
ATOM    675  O   ALA A  43       3.355 -17.114 -24.371  1.00  0.99           O  
ATOM    676  CB  ALA A  43       6.546 -16.467 -24.731  1.00  0.99           C  
ATOM    677  H   ALA A  43       7.137 -17.522 -22.471  1.00  0.99           H  
ATOM    678  HA  ALA A  43       5.139 -15.638 -23.384  1.00  0.99           H  
ATOM    679 1HB  ALA A  43       6.029 -16.086 -25.610  1.00  0.99           H  
ATOM    680 2HB  ALA A  43       7.334 -15.780 -24.447  1.00  0.99           H  
ATOM    681 3HB  ALA A  43       6.976 -17.441 -24.960  1.00  0.99           H  
ATOM    682  N   LEU A  44       4.683 -18.831 -23.735  1.00  0.91           N  
ATOM    683  CA  LEU A  44       3.687 -19.838 -24.045  1.00  0.91           C  
ATOM    684  C   LEU A  44       2.532 -19.759 -23.055  1.00  0.91           C  
ATOM    685  O   LEU A  44       1.364 -19.808 -23.448  1.00  0.91           O  
ATOM    686  CB  LEU A  44       4.334 -21.217 -24.009  1.00  0.91           C  
ATOM    687  CG  LEU A  44       5.386 -21.446 -25.095  1.00  0.91           C  
ATOM    688  CD1 LEU A  44       6.067 -22.783 -24.866  1.00  0.91           C  
ATOM    689  CD2 LEU A  44       4.721 -21.377 -26.459  1.00  0.91           C  
ATOM    690  H   LEU A  44       5.607 -19.100 -23.388  1.00  0.91           H  
ATOM    691  HA  LEU A  44       3.302 -19.650 -25.045  1.00  0.91           H  
ATOM    692 1HB  LEU A  44       4.815 -21.350 -23.045  1.00  0.91           H  
ATOM    693 2HB  LEU A  44       3.559 -21.974 -24.117  1.00  0.91           H  
ATOM    694  HG  LEU A  44       6.152 -20.666 -25.026  1.00  0.91           H  
ATOM    695 1HD1 LEU A  44       6.827 -22.939 -25.630  1.00  0.91           H  
ATOM    696 2HD1 LEU A  44       6.534 -22.788 -23.885  1.00  0.91           H  
ATOM    697 3HD1 LEU A  44       5.328 -23.581 -24.920  1.00  0.91           H  
ATOM    698 1HD2 LEU A  44       5.471 -21.529 -27.236  1.00  0.91           H  
ATOM    699 2HD2 LEU A  44       3.959 -22.153 -26.534  1.00  0.91           H  
ATOM    700 3HD2 LEU A  44       4.258 -20.398 -26.587  1.00  0.91           H  
ATOM    701  N   VAL A  45       2.849 -19.550 -21.777  1.00  0.86           N  
ATOM    702  CA  VAL A  45       1.797 -19.426 -20.779  1.00  0.86           C  
ATOM    703  C   VAL A  45       0.960 -18.191 -21.057  1.00  0.86           C  
ATOM    704  O   VAL A  45      -0.268 -18.244 -21.012  1.00  0.86           O  
ATOM    705  CB  VAL A  45       2.370 -19.348 -19.357  1.00  0.86           C  
ATOM    706  CG1 VAL A  45       1.264 -19.011 -18.382  1.00  0.86           C  
ATOM    707  CG2 VAL A  45       2.998 -20.671 -18.987  1.00  0.86           C  
ATOM    708  H   VAL A  45       3.830 -19.526 -21.493  1.00  0.86           H  
ATOM    709  HA  VAL A  45       1.154 -20.305 -20.844  1.00  0.86           H  
ATOM    710  HB  VAL A  45       3.118 -18.556 -19.313  1.00  0.86           H  
ATOM    711 1HG1 VAL A  45       1.669 -18.944 -17.375  1.00  0.86           H  
ATOM    712 2HG1 VAL A  45       0.830 -18.057 -18.662  1.00  0.86           H  
ATOM    713 3HG1 VAL A  45       0.498 -19.785 -18.417  1.00  0.86           H  
ATOM    714 1HG2 VAL A  45       3.408 -20.611 -17.980  1.00  0.86           H  
ATOM    715 2HG2 VAL A  45       2.240 -21.452 -19.027  1.00  0.86           H  
ATOM    716 3HG2 VAL A  45       3.788 -20.907 -19.683  1.00  0.86           H  
ATOM    717  N   ALA A  46       1.627 -17.072 -21.342  1.00  0.82           N  
ATOM    718  CA  ALA A  46       0.935 -15.832 -21.636  1.00  0.82           C  
ATOM    719  C   ALA A  46       0.042 -15.986 -22.856  1.00  0.82           C  
ATOM    720  O   ALA A  46      -1.073 -15.456 -22.886  1.00  0.82           O  
ATOM    721  CB  ALA A  46       1.942 -14.735 -21.870  1.00  0.82           C  
ATOM    722  H   ALA A  46       2.644 -17.072 -21.352  1.00  0.82           H  
ATOM    723  HA  ALA A  46       0.312 -15.576 -20.784  1.00  0.82           H  
ATOM    724 1HB  ALA A  46       1.429 -13.802 -22.072  1.00  0.82           H  
ATOM    725 2HB  ALA A  46       2.567 -14.622 -20.985  1.00  0.82           H  
ATOM    726 3HB  ALA A  46       2.569 -14.995 -22.723  1.00  0.82           H  
ATOM    727  N   ALA A  47       0.504 -16.736 -23.868  1.00  0.79           N  
ATOM    728  CA  ALA A  47      -0.317 -16.963 -25.041  1.00  0.79           C  
ATOM    729  C   ALA A  47      -1.582 -17.701 -24.658  1.00  0.79           C  
ATOM    730  O   ALA A  47      -2.676 -17.273 -25.020  1.00  0.79           O  
ATOM    731  CB  ALA A  47       0.442 -17.766 -26.083  1.00  0.79           C  
ATOM    732  H   ALA A  47       1.446 -17.130 -23.839  1.00  0.79           H  
ATOM    733  HA  ALA A  47      -0.594 -15.999 -25.460  1.00  0.79           H  
ATOM    734 1HB  ALA A  47      -0.184 -17.910 -26.954  1.00  0.79           H  
ATOM    735 2HB  ALA A  47       1.346 -17.228 -26.365  1.00  0.79           H  
ATOM    736 3HB  ALA A  47       0.713 -18.733 -25.669  1.00  0.79           H  
ATOM    737  N   VAL A  48      -1.447 -18.732 -23.817  1.00  0.77           N  
ATOM    738  CA  VAL A  48      -2.606 -19.505 -23.405  1.00  0.77           C  
ATOM    739  C   VAL A  48      -3.558 -18.683 -22.573  1.00  0.77           C  
ATOM    740  O   VAL A  48      -4.772 -18.728 -22.779  1.00  0.77           O  
ATOM    741  CB  VAL A  48      -2.201 -20.758 -22.627  1.00  0.77           C  
ATOM    742  CG1 VAL A  48      -3.456 -21.424 -22.063  1.00  0.77           C  
ATOM    743  CG2 VAL A  48      -1.460 -21.703 -23.551  1.00  0.77           C  
ATOM    744  H   VAL A  48      -0.512 -19.020 -23.522  1.00  0.77           H  
ATOM    745  HA  VAL A  48      -3.132 -19.823 -24.290  1.00  0.77           H  
ATOM    746  HB  VAL A  48      -1.555 -20.473 -21.793  1.00  0.77           H  
ATOM    747 1HG1 VAL A  48      -3.173 -22.313 -21.501  1.00  0.77           H  
ATOM    748 2HG1 VAL A  48      -3.973 -20.726 -21.403  1.00  0.77           H  
ATOM    749 3HG1 VAL A  48      -4.118 -21.706 -22.883  1.00  0.77           H  
ATOM    750 1HG2 VAL A  48      -1.165 -22.593 -22.999  1.00  0.77           H  
ATOM    751 2HG2 VAL A  48      -2.108 -21.983 -24.366  1.00  0.77           H  
ATOM    752 3HG2 VAL A  48      -0.578 -21.212 -23.943  1.00  0.77           H  
ATOM    753  N   ILE A  49      -3.034 -17.913 -21.635  1.00  0.77           N  
ATOM    754  CA  ILE A  49      -3.924 -17.121 -20.820  1.00  0.77           C  
ATOM    755  C   ILE A  49      -4.654 -16.128 -21.713  1.00  0.77           C  
ATOM    756  O   ILE A  49      -5.874 -15.989 -21.616  1.00  0.77           O  
ATOM    757  CB  ILE A  49      -3.173 -16.367 -19.729  1.00  0.77           C  
ATOM    758  CG1 ILE A  49      -2.589 -17.311 -18.702  1.00  0.77           C  
ATOM    759  CG2 ILE A  49      -4.130 -15.400 -19.060  1.00  0.77           C  
ATOM    760  CD1 ILE A  49      -1.599 -16.618 -17.793  1.00  0.77           C  
ATOM    761  H   ILE A  49      -2.025 -17.899 -21.483  1.00  0.77           H  
ATOM    762  HA  ILE A  49      -4.656 -17.778 -20.355  1.00  0.77           H  
ATOM    763  HB  ILE A  49      -2.347 -15.832 -20.182  1.00  0.77           H  
ATOM    764 1HG1 ILE A  49      -3.392 -17.727 -18.098  1.00  0.77           H  
ATOM    765 2HG1 ILE A  49      -2.081 -18.130 -19.214  1.00  0.77           H  
ATOM    766 1HG2 ILE A  49      -3.607 -14.837 -18.290  1.00  0.77           H  
ATOM    767 2HG2 ILE A  49      -4.514 -14.723 -19.809  1.00  0.77           H  
ATOM    768 3HG2 ILE A  49      -4.955 -15.952 -18.611  1.00  0.77           H  
ATOM    769 1HD1 ILE A  49      -1.203 -17.333 -17.072  1.00  0.77           H  
ATOM    770 2HD1 ILE A  49      -0.783 -16.215 -18.392  1.00  0.77           H  
ATOM    771 3HD1 ILE A  49      -2.095 -15.808 -17.264  1.00  0.77           H  
ATOM    772  N   GLY A  50      -3.922 -15.451 -22.604  1.00  0.80           N  
ATOM    773  CA  GLY A  50      -4.543 -14.492 -23.501  1.00  0.80           C  
ATOM    774  C   GLY A  50      -5.611 -15.156 -24.366  1.00  0.80           C  
ATOM    775  O   GLY A  50      -6.685 -14.580 -24.573  1.00  0.80           O  
ATOM    776  H   GLY A  50      -2.915 -15.595 -22.666  1.00  0.80           H  
ATOM    777 1HA  GLY A  50      -4.990 -13.695 -22.914  1.00  0.80           H  
ATOM    778 2HA  GLY A  50      -3.777 -14.043 -24.137  1.00  0.80           H  
ATOM    779  N   TRP A  51      -5.357 -16.399 -24.810  1.00  0.93           N  
ATOM    780  CA  TRP A  51      -6.309 -17.150 -25.625  1.00  0.93           C  
ATOM    781  C   TRP A  51      -7.595 -17.397 -24.849  1.00  0.93           C  
ATOM    782  O   TRP A  51      -8.689 -17.317 -25.407  1.00  0.93           O  
ATOM    783  CB  TRP A  51      -5.745 -18.513 -26.065  1.00  0.93           C  
ATOM    784  CG  TRP A  51      -4.599 -18.451 -27.057  1.00  0.93           C  
ATOM    785  CD1 TRP A  51      -4.286 -17.425 -27.888  1.00  0.93           C  
ATOM    786  CD2 TRP A  51      -3.605 -19.479 -27.305  1.00  0.93           C  
ATOM    787  CE2 TRP A  51      -2.737 -18.983 -28.278  1.00  0.93           C  
ATOM    788  CE3 TRP A  51      -3.384 -20.755 -26.784  1.00  0.93           C  
ATOM    789  NE1 TRP A  51      -3.167 -17.734 -28.628  1.00  0.93           N  
ATOM    790  CZ2 TRP A  51      -1.659 -19.717 -28.738  1.00  0.93           C  
ATOM    791  CZ3 TRP A  51      -2.302 -21.486 -27.244  1.00  0.93           C  
ATOM    792  CH2 TRP A  51      -1.460 -20.980 -28.193  1.00  0.93           C  
ATOM    793  H   TRP A  51      -4.445 -16.814 -24.621  1.00  0.93           H  
ATOM    794  HA  TRP A  51      -6.537 -16.574 -26.509  1.00  0.93           H  
ATOM    795 1HB  TRP A  51      -5.402 -19.055 -25.189  1.00  0.93           H  
ATOM    796 2HB  TRP A  51      -6.544 -19.103 -26.508  1.00  0.93           H  
ATOM    797  HD1 TRP A  51      -4.830 -16.506 -27.952  1.00  0.93           H  
ATOM    798  HE1 TRP A  51      -2.731 -17.136 -29.315  1.00  0.93           H  
ATOM    799  HE3 TRP A  51      -4.050 -21.165 -26.026  1.00  0.93           H  
ATOM    800  HZ2 TRP A  51      -0.978 -19.331 -29.498  1.00  0.93           H  
ATOM    801  HZ3 TRP A  51      -2.138 -22.480 -26.827  1.00  0.93           H  
ATOM    802  HH2 TRP A  51      -0.617 -21.583 -28.530  1.00  0.93           H  
ATOM    803  N   MET A  52      -7.461 -17.704 -23.555  1.00  1.22           N  
ATOM    804  CA  MET A  52      -8.622 -17.986 -22.720  1.00  1.22           C  
ATOM    805  C   MET A  52      -9.378 -16.709 -22.311  1.00  1.22           C  
ATOM    806  O   MET A  52     -10.591 -16.753 -22.084  1.00  1.22           O  
ATOM    807  CB  MET A  52      -8.189 -18.763 -21.476  1.00  1.22           C  
ATOM    808  CG  MET A  52      -7.626 -20.174 -21.754  1.00  1.22           C  
ATOM    809  SD  MET A  52      -8.775 -21.274 -22.589  1.00  1.22           S  
ATOM    810  CE  MET A  52      -8.197 -21.129 -24.284  1.00  1.22           C  
ATOM    811  H   MET A  52      -6.524 -17.778 -23.155  1.00  1.22           H  
ATOM    812  HA  MET A  52      -9.308 -18.603 -23.293  1.00  1.22           H  
ATOM    813 1HB  MET A  52      -7.409 -18.196 -20.961  1.00  1.22           H  
ATOM    814 2HB  MET A  52      -9.031 -18.858 -20.794  1.00  1.22           H  
ATOM    815 1HG  MET A  52      -6.744 -20.083 -22.375  1.00  1.22           H  
ATOM    816 2HG  MET A  52      -7.326 -20.635 -20.815  1.00  1.22           H  
ATOM    817 1HE  MET A  52      -8.805 -21.763 -24.930  1.00  1.22           H  
ATOM    818 2HE  MET A  52      -8.286 -20.102 -24.609  1.00  1.22           H  
ATOM    819 3HE  MET A  52      -7.153 -21.441 -24.344  1.00  1.22           H  
ATOM    820  N   LEU A  53      -8.674 -15.576 -22.219  1.00  1.73           N  
ATOM    821  CA  LEU A  53      -9.299 -14.312 -21.823  1.00  1.73           C  
ATOM    822  C   LEU A  53     -10.014 -13.581 -22.964  1.00  1.73           C  
ATOM    823  O   LEU A  53     -11.092 -13.016 -22.768  1.00  1.73           O  
ATOM    824  CB  LEU A  53      -8.245 -13.339 -21.281  1.00  1.73           C  
ATOM    825  CG  LEU A  53      -7.533 -13.669 -19.987  1.00  1.73           C  
ATOM    826  CD1 LEU A  53      -6.428 -12.618 -19.777  1.00  1.73           C  
ATOM    827  CD2 LEU A  53      -8.516 -13.666 -18.851  1.00  1.73           C  
ATOM    828  H   LEU A  53      -7.668 -15.608 -22.385  1.00  1.73           H  
ATOM    829  HA  LEU A  53     -10.027 -14.525 -21.043  1.00  1.73           H  
ATOM    830 1HB  LEU A  53      -7.468 -13.265 -22.033  1.00  1.73           H  
ATOM    831 2HB  LEU A  53      -8.704 -12.360 -21.168  1.00  1.73           H  
ATOM    832  HG  LEU A  53      -7.078 -14.644 -20.051  1.00  1.73           H  
ATOM    833 1HD1 LEU A  53      -5.891 -12.830 -18.854  1.00  1.73           H  
ATOM    834 2HD1 LEU A  53      -5.738 -12.655 -20.614  1.00  1.73           H  
ATOM    835 3HD1 LEU A  53      -6.875 -11.626 -19.718  1.00  1.73           H  
ATOM    836 1HD2 LEU A  53      -7.996 -13.897 -17.922  1.00  1.73           H  
ATOM    837 2HD2 LEU A  53      -8.980 -12.682 -18.776  1.00  1.73           H  
ATOM    838 3HD2 LEU A  53      -9.283 -14.418 -19.036  1.00  1.73           H  
ATOM    839  N   GLY A  54      -9.397 -13.540 -24.145  1.00  2.55           N  
ATOM    840  CA  GLY A  54      -9.971 -12.792 -25.265  1.00  2.55           C  
ATOM    841  C   GLY A  54     -10.929 -13.623 -26.105  1.00  2.55           C  
ATOM    842  O   GLY A  54     -10.881 -14.855 -26.093  1.00  2.55           O  
ATOM    843  H   GLY A  54      -8.506 -14.020 -24.265  1.00  2.55           H  
ATOM    844 1HA  GLY A  54     -10.498 -11.917 -24.889  1.00  2.55           H  
ATOM    845 2HA  GLY A  54      -9.163 -12.420 -25.890  1.00  2.55           H  
ATOM    846  N   SER A  55     -11.761 -12.947 -26.901  1.00  3.46           N  
ATOM    847  CA  SER A  55     -12.661 -13.634 -27.818  1.00  3.46           C  
ATOM    848  C   SER A  55     -12.232 -13.409 -29.266  1.00  3.46           C  
ATOM    849  O   SER A  55     -12.386 -14.295 -30.112  1.00  3.46           O  
ATOM    850  CB  SER A  55     -14.082 -13.143 -27.593  1.00  3.46           C  
ATOM    851  OG  SER A  55     -14.220 -11.763 -27.876  1.00  3.46           O  
ATOM    852  H   SER A  55     -11.775 -11.936 -26.884  1.00  3.46           H  
ATOM    853  HA  SER A  55     -12.623 -14.703 -27.612  1.00  3.46           H  
ATOM    854 1HB  SER A  55     -14.767 -13.714 -28.216  1.00  3.46           H  
ATOM    855 2HB  SER A  55     -14.355 -13.327 -26.555  1.00  3.46           H  
ATOM    856  HG  SER A  55     -13.403 -11.317 -27.573  1.00  3.46           H  
ATOM    857  N   ASN A  56     -11.643 -12.243 -29.531  1.00  4.02           N  
ATOM    858  CA  ASN A  56     -11.154 -11.903 -30.861  1.00  4.02           C  
ATOM    859  C   ASN A  56      -9.644 -12.072 -30.881  1.00  4.02           C  
ATOM    860  O   ASN A  56      -8.994 -11.961 -29.834  1.00  4.02           O  
ATOM    861  CB  ASN A  56     -11.579 -10.504 -31.280  1.00  4.02           C  
ATOM    862  CG  ASN A  56     -13.084 -10.394 -31.500  1.00  4.02           C  
ATOM    863  ND2 ASN A  56     -13.671  -9.296 -31.088  1.00  4.02           N  
ATOM    864  OD1 ASN A  56     -13.705 -11.308 -32.058  1.00  4.02           O  
ATOM    865  H   ASN A  56     -11.568 -11.557 -28.786  1.00  4.02           H  
ATOM    866  HA  ASN A  56     -11.567 -12.611 -31.581  1.00  4.02           H  
ATOM    867 1HB  ASN A  56     -11.289  -9.794 -30.507  1.00  4.02           H  
ATOM    868 2HB  ASN A  56     -11.062 -10.222 -32.196  1.00  4.02           H  
ATOM    869 1HD2 ASN A  56     -14.657  -9.180 -31.216  1.00  4.02           H  
ATOM    870 2HD2 ASN A  56     -13.140  -8.570 -30.656  1.00  4.02           H  
ATOM    871  N   THR A  57      -9.073 -12.273 -32.066  1.00  3.82           N  
ATOM    872  CA  THR A  57      -7.632 -12.472 -32.157  1.00  3.82           C  
ATOM    873  C   THR A  57      -6.835 -11.352 -31.529  1.00  3.82           C  
ATOM    874  O   THR A  57      -5.920 -11.609 -30.750  1.00  3.82           O  
ATOM    875  CB  THR A  57      -7.179 -12.616 -33.616  1.00  3.82           C  
ATOM    876  CG2 THR A  57      -5.661 -12.738 -33.681  1.00  3.82           C  
ATOM    877  OG1 THR A  57      -7.797 -13.773 -34.200  1.00  3.82           O  
ATOM    878  H   THR A  57      -9.645 -12.334 -32.897  1.00  3.82           H  
ATOM    879  HA  THR A  57      -7.383 -13.392 -31.631  1.00  3.82           H  
ATOM    880  HB  THR A  57      -7.485 -11.734 -34.178  1.00  3.82           H  
ATOM    881  HG1 THR A  57      -7.492 -13.874 -35.107  1.00  3.82           H  
ATOM    882 1HG2 THR A  57      -5.347 -12.832 -34.719  1.00  3.82           H  
ATOM    883 2HG2 THR A  57      -5.205 -11.846 -33.244  1.00  3.82           H  
ATOM    884 3HG2 THR A  57      -5.342 -13.617 -33.124  1.00  3.82           H  
ATOM    885  N   MET A  58      -7.170 -10.107 -31.824  1.00  3.02           N  
ATOM    886  CA  MET A  58      -6.343  -9.063 -31.260  1.00  3.02           C  
ATOM    887  C   MET A  58      -6.474  -8.928 -29.756  1.00  3.02           C  
ATOM    888  O   MET A  58      -5.511  -8.554 -29.094  1.00  3.02           O  
ATOM    889  CB  MET A  58      -6.565  -7.749 -31.967  1.00  3.02           C  
ATOM    890  CG  MET A  58      -6.015  -7.781 -33.361  1.00  3.02           C  
ATOM    891  SD  MET A  58      -4.296  -8.381 -33.350  1.00  3.02           S  
ATOM    892  CE  MET A  58      -3.493  -7.155 -32.321  1.00  3.02           C  
ATOM    893  H   MET A  58      -7.939  -9.903 -32.443  1.00  3.02           H  
ATOM    894  HA  MET A  58      -5.308  -9.334 -31.453  1.00  3.02           H  
ATOM    895 1HB  MET A  58      -7.631  -7.530 -32.018  1.00  3.02           H  
ATOM    896 2HB  MET A  58      -6.081  -6.942 -31.416  1.00  3.02           H  
ATOM    897 1HG  MET A  58      -6.614  -8.447 -33.982  1.00  3.02           H  
ATOM    898 2HG  MET A  58      -6.036  -6.782 -33.796  1.00  3.02           H  
ATOM    899 1HE  MET A  58      -2.434  -7.394 -32.230  1.00  3.02           H  
ATOM    900 2HE  MET A  58      -3.606  -6.169 -32.772  1.00  3.02           H  
ATOM    901 3HE  MET A  58      -3.950  -7.156 -31.331  1.00  3.02           H  
ATOM    902  N   GLN A  59      -7.622  -9.278 -29.182  1.00  2.12           N  
ATOM    903  CA  GLN A  59      -7.731  -9.184 -27.731  1.00  2.12           C  
ATOM    904  C   GLN A  59      -6.769 -10.182 -27.123  1.00  2.12           C  
ATOM    905  O   GLN A  59      -6.043  -9.876 -26.176  1.00  2.12           O  
ATOM    906  CB  GLN A  59      -9.139  -9.540 -27.250  1.00  2.12           C  
ATOM    907  CG  GLN A  59     -10.220  -8.563 -27.605  1.00  2.12           C  
ATOM    908  CD  GLN A  59     -11.601  -9.076 -27.186  1.00  2.12           C  
ATOM    909  NE2 GLN A  59     -12.390  -8.205 -26.560  1.00  2.12           N  
ATOM    910  OE1 GLN A  59     -11.951 -10.261 -27.424  1.00  2.12           O  
ATOM    911  H   GLN A  59      -8.394  -9.613 -29.740  1.00  2.12           H  
ATOM    912  HA  GLN A  59      -7.456  -8.181 -27.407  1.00  2.12           H  
ATOM    913 1HB  GLN A  59      -9.419 -10.508 -27.663  1.00  2.12           H  
ATOM    914 2HB  GLN A  59      -9.127  -9.642 -26.166  1.00  2.12           H  
ATOM    915 1HG  GLN A  59     -10.028  -7.618 -27.095  1.00  2.12           H  
ATOM    916 2HG  GLN A  59     -10.217  -8.416 -28.684  1.00  2.12           H  
ATOM    917 1HE2 GLN A  59     -13.306  -8.481 -26.259  1.00  2.12           H  
ATOM    918 2HE2 GLN A  59     -12.072  -7.268 -26.387  1.00  2.12           H  
ATOM    919  N   ARG A  60      -6.720 -11.365 -27.736  1.00  1.44           N  
ATOM    920  CA  ARG A  60      -5.885 -12.451 -27.265  1.00  1.44           C  
ATOM    921  C   ARG A  60      -4.399 -12.082 -27.386  1.00  1.44           C  
ATOM    922  O   ARG A  60      -3.608 -12.330 -26.465  1.00  1.44           O  
ATOM    923  CB  ARG A  60      -6.224 -13.688 -28.083  1.00  1.44           C  
ATOM    924  CG  ARG A  60      -7.649 -14.260 -27.806  1.00  1.44           C  
ATOM    925  CD  ARG A  60      -8.031 -15.363 -28.729  1.00  1.44           C  
ATOM    926  NE  ARG A  60      -9.333 -15.946 -28.383  1.00  1.44           N  
ATOM    927  CZ  ARG A  60     -10.025 -16.792 -29.170  1.00  1.44           C  
ATOM    928  NH1 ARG A  60      -9.555 -17.137 -30.354  1.00  1.44           N1+
ATOM    929  NH2 ARG A  60     -11.178 -17.282 -28.755  1.00  1.44           N  
ATOM    930  H   ARG A  60      -7.331 -11.531 -28.540  1.00  1.44           H  
ATOM    931  HA  ARG A  60      -6.119 -12.640 -26.219  1.00  1.44           H  
ATOM    932 1HB  ARG A  60      -6.151 -13.471 -29.139  1.00  1.44           H  
ATOM    933 2HB  ARG A  60      -5.509 -14.455 -27.854  1.00  1.44           H  
ATOM    934 1HG  ARG A  60      -7.734 -14.617 -26.794  1.00  1.44           H  
ATOM    935 2HG  ARG A  60      -8.371 -13.464 -27.952  1.00  1.44           H  
ATOM    936 1HD  ARG A  60      -8.103 -14.960 -29.738  1.00  1.44           H  
ATOM    937 2HD  ARG A  60      -7.285 -16.150 -28.708  1.00  1.44           H  
ATOM    938  HE  ARG A  60      -9.754 -15.698 -27.468  1.00  1.44           H  
ATOM    939 1HH1 ARG A  60      -8.675 -16.763 -30.677  1.00  1.44           H  
ATOM    940 2HH1 ARG A  60     -10.081 -17.771 -30.939  1.00  1.44           H  
ATOM    941 1HH2 ARG A  60     -11.533 -17.026 -27.839  1.00  1.44           H  
ATOM    942 2HH2 ARG A  60     -11.698 -17.914 -29.339  1.00  1.44           H  
ATOM    943  N   VAL A  61      -4.035 -11.415 -28.491  1.00  1.07           N  
ATOM    944  CA  VAL A  61      -2.657 -10.976 -28.700  1.00  1.07           C  
ATOM    945  C   VAL A  61      -2.261  -9.924 -27.687  1.00  1.07           C  
ATOM    946  O   VAL A  61      -1.206 -10.028 -27.053  1.00  1.07           O  
ATOM    947  CB  VAL A  61      -2.466 -10.383 -30.105  1.00  1.07           C  
ATOM    948  CG1 VAL A  61      -1.100  -9.752 -30.216  1.00  1.07           C  
ATOM    949  CG2 VAL A  61      -2.614 -11.470 -31.154  1.00  1.07           C  
ATOM    950  H   VAL A  61      -4.733 -11.250 -29.219  1.00  1.07           H  
ATOM    951  HA  VAL A  61      -2.000 -11.837 -28.588  1.00  1.07           H  
ATOM    952  HB  VAL A  61      -3.213  -9.609 -30.268  1.00  1.07           H  
ATOM    953 1HG1 VAL A  61      -0.979  -9.324 -31.209  1.00  1.07           H  
ATOM    954 2HG1 VAL A  61      -1.011  -8.968 -29.472  1.00  1.07           H  
ATOM    955 3HG1 VAL A  61      -0.333 -10.506 -30.049  1.00  1.07           H  
ATOM    956 1HG2 VAL A  61      -2.487 -11.036 -32.144  1.00  1.07           H  
ATOM    957 2HG2 VAL A  61      -1.857 -12.235 -30.990  1.00  1.07           H  
ATOM    958 3HG2 VAL A  61      -3.589 -11.916 -31.082  1.00  1.07           H  
ATOM    959  N   VAL A  62      -3.117  -8.928 -27.499  1.00  0.89           N  
ATOM    960  CA  VAL A  62      -2.833  -7.873 -26.554  1.00  0.89           C  
ATOM    961  C   VAL A  62      -2.687  -8.415 -25.156  1.00  0.89           C  
ATOM    962  O   VAL A  62      -1.768  -8.033 -24.437  1.00  0.89           O  
ATOM    963  CB  VAL A  62      -3.913  -6.792 -26.589  1.00  0.89           C  
ATOM    964  CG1 VAL A  62      -3.710  -5.830 -25.433  1.00  0.89           C  
ATOM    965  CG2 VAL A  62      -3.821  -6.042 -27.917  1.00  0.89           C  
ATOM    966  H   VAL A  62      -3.987  -8.892 -28.036  1.00  0.89           H  
ATOM    967  HA  VAL A  62      -1.887  -7.410 -26.841  1.00  0.89           H  
ATOM    968  HB  VAL A  62      -4.899  -7.259 -26.489  1.00  0.89           H  
ATOM    969 1HG1 VAL A  62      -4.482  -5.063 -25.454  1.00  0.89           H  
ATOM    970 2HG1 VAL A  62      -3.779  -6.387 -24.502  1.00  0.89           H  
ATOM    971 3HG1 VAL A  62      -2.729  -5.362 -25.508  1.00  0.89           H  
ATOM    972 1HG2 VAL A  62      -4.591  -5.275 -27.955  1.00  0.89           H  
ATOM    973 2HG2 VAL A  62      -2.839  -5.581 -28.003  1.00  0.89           H  
ATOM    974 3HG2 VAL A  62      -3.961  -6.734 -28.739  1.00  0.89           H  
ATOM    975  N   PHE A  63      -3.578  -9.314 -24.750  1.00  0.82           N  
ATOM    976  CA  PHE A  63      -3.458  -9.849 -23.414  1.00  0.82           C  
ATOM    977  C   PHE A  63      -2.144 -10.596 -23.247  1.00  0.82           C  
ATOM    978  O   PHE A  63      -1.457 -10.424 -22.242  1.00  0.82           O  
ATOM    979  CB  PHE A  63      -4.605 -10.799 -23.135  1.00  0.82           C  
ATOM    980  CG  PHE A  63      -5.916 -10.133 -22.934  1.00  0.82           C  
ATOM    981  CD1 PHE A  63      -5.996  -8.890 -22.340  1.00  0.82           C  
ATOM    982  CD2 PHE A  63      -7.081 -10.747 -23.357  1.00  0.82           C  
ATOM    983  CE1 PHE A  63      -7.216  -8.275 -22.165  1.00  0.82           C  
ATOM    984  CE2 PHE A  63      -8.303 -10.135 -23.183  1.00  0.82           C  
ATOM    985  CZ  PHE A  63      -8.372  -8.901 -22.589  1.00  0.82           C  
ATOM    986  H   PHE A  63      -4.343  -9.608 -25.358  1.00  0.82           H  
ATOM    987  HA  PHE A  63      -3.487  -9.025 -22.703  1.00  0.82           H  
ATOM    988 1HB  PHE A  63      -4.708 -11.478 -23.983  1.00  0.82           H  
ATOM    989 2HB  PHE A  63      -4.379 -11.395 -22.256  1.00  0.82           H  
ATOM    990  HD1 PHE A  63      -5.084  -8.398 -22.007  1.00  0.82           H  
ATOM    991  HD2 PHE A  63      -7.017 -11.727 -23.835  1.00  0.82           H  
ATOM    992  HE1 PHE A  63      -7.269  -7.292 -21.693  1.00  0.82           H  
ATOM    993  HE2 PHE A  63      -9.210 -10.621 -23.514  1.00  0.82           H  
ATOM    994  HZ  PHE A  63      -9.337  -8.416 -22.455  1.00  0.82           H  
ATOM    995  N   ALA A  64      -1.736 -11.379 -24.253  1.00  0.81           N  
ATOM    996  CA  ALA A  64      -0.480 -12.108 -24.134  1.00  0.81           C  
ATOM    997  C   ALA A  64       0.688 -11.139 -23.946  1.00  0.81           C  
ATOM    998  O   ALA A  64       1.578 -11.364 -23.118  1.00  0.81           O  
ATOM    999  CB  ALA A  64      -0.265 -12.967 -25.362  1.00  0.81           C  
ATOM   1000  H   ALA A  64      -2.313 -11.508 -25.088  1.00  0.81           H  
ATOM   1001  HA  ALA A  64      -0.541 -12.749 -23.256  1.00  0.81           H  
ATOM   1002 1HB  ALA A  64       0.663 -13.531 -25.256  1.00  0.81           H  
ATOM   1003 2HB  ALA A  64      -1.105 -13.655 -25.463  1.00  0.81           H  
ATOM   1004 3HB  ALA A  64      -0.210 -12.332 -26.244  1.00  0.81           H  
ATOM   1005  N   ILE A  65       0.650 -10.024 -24.680  1.00  0.84           N  
ATOM   1006  CA  ILE A  65       1.697  -9.016 -24.588  1.00  0.84           C  
ATOM   1007  C   ILE A  65       1.713  -8.349 -23.229  1.00  0.84           C  
ATOM   1008  O   ILE A  65       2.770  -8.222 -22.605  1.00  0.84           O  
ATOM   1009  CB  ILE A  65       1.513  -7.927 -25.652  1.00  0.84           C  
ATOM   1010  CG1 ILE A  65       1.743  -8.505 -27.048  1.00  0.84           C  
ATOM   1011  CG2 ILE A  65       2.451  -6.757 -25.360  1.00  0.84           C  
ATOM   1012  CD1 ILE A  65       1.289  -7.582 -28.150  1.00  0.84           C  
ATOM   1013  H   ILE A  65      -0.110  -9.894 -25.351  1.00  0.84           H  
ATOM   1014  HA  ILE A  65       2.658  -9.503 -24.744  1.00  0.84           H  
ATOM   1015  HB  ILE A  65       0.484  -7.573 -25.622  1.00  0.84           H  
ATOM   1016 1HG1 ILE A  65       2.803  -8.709 -27.178  1.00  0.84           H  
ATOM   1017 2HG1 ILE A  65       1.200  -9.442 -27.135  1.00  0.84           H  
ATOM   1018 1HG2 ILE A  65       2.301  -5.978 -26.104  1.00  0.84           H  
ATOM   1019 2HG2 ILE A  65       2.232  -6.359 -24.374  1.00  0.84           H  
ATOM   1020 3HG2 ILE A  65       3.486  -7.097 -25.391  1.00  0.84           H  
ATOM   1021 1HD1 ILE A  65       1.474  -8.052 -29.115  1.00  0.84           H  
ATOM   1022 2HD1 ILE A  65       0.224  -7.390 -28.037  1.00  0.84           H  
ATOM   1023 3HD1 ILE A  65       1.836  -6.645 -28.090  1.00  0.84           H  
ATOM   1024  N   LEU A  66       0.540  -7.943 -22.751  1.00  0.88           N  
ATOM   1025  CA  LEU A  66       0.476  -7.252 -21.481  1.00  0.88           C  
ATOM   1026  C   LEU A  66       0.972  -8.135 -20.358  1.00  0.88           C  
ATOM   1027  O   LEU A  66       1.720  -7.666 -19.499  1.00  0.88           O  
ATOM   1028  CB  LEU A  66      -0.959  -6.818 -21.195  1.00  0.88           C  
ATOM   1029  CG  LEU A  66      -1.501  -5.724 -22.103  1.00  0.88           C  
ATOM   1030  CD1 LEU A  66      -2.982  -5.530 -21.811  1.00  0.88           C  
ATOM   1031  CD2 LEU A  66      -0.707  -4.458 -21.888  1.00  0.88           C  
ATOM   1032  H   LEU A  66      -0.309  -8.092 -23.297  1.00  0.88           H  
ATOM   1033  HA  LEU A  66       1.109  -6.369 -21.536  1.00  0.88           H  
ATOM   1034 1HB  LEU A  66      -1.606  -7.690 -21.308  1.00  0.88           H  
ATOM   1035 2HB  LEU A  66      -1.023  -6.469 -20.165  1.00  0.88           H  
ATOM   1036  HG  LEU A  66      -1.398  -6.024 -23.136  1.00  0.88           H  
ATOM   1037 1HD1 LEU A  66      -3.385  -4.757 -22.466  1.00  0.88           H  
ATOM   1038 2HD1 LEU A  66      -3.508  -6.465 -21.990  1.00  0.88           H  
ATOM   1039 3HD1 LEU A  66      -3.114  -5.231 -20.774  1.00  0.88           H  
ATOM   1040 1HD2 LEU A  66      -1.089  -3.677 -22.544  1.00  0.88           H  
ATOM   1041 2HD2 LEU A  66      -0.801  -4.141 -20.849  1.00  0.88           H  
ATOM   1042 3HD2 LEU A  66       0.338  -4.647 -22.117  1.00  0.88           H  
ATOM   1043  N   LEU A  67       0.625  -9.423 -20.404  1.00  0.93           N  
ATOM   1044  CA  LEU A  67       1.059 -10.350 -19.376  1.00  0.93           C  
ATOM   1045  C   LEU A  67       2.573 -10.463 -19.373  1.00  0.93           C  
ATOM   1046  O   LEU A  67       3.197 -10.421 -18.313  1.00  0.93           O  
ATOM   1047  CB  LEU A  67       0.440 -11.717 -19.650  1.00  0.93           C  
ATOM   1048  CG  LEU A  67      -1.068 -11.818 -19.438  1.00  0.93           C  
ATOM   1049  CD1 LEU A  67      -1.561 -13.118 -20.021  1.00  0.93           C  
ATOM   1050  CD2 LEU A  67      -1.377 -11.760 -17.964  1.00  0.93           C  
ATOM   1051  H   LEU A  67       0.010  -9.756 -21.149  1.00  0.93           H  
ATOM   1052  HA  LEU A  67       0.719  -9.991 -18.410  1.00  0.93           H  
ATOM   1053 1HB  LEU A  67       0.635 -11.969 -20.689  1.00  0.93           H  
ATOM   1054 2HB  LEU A  67       0.926 -12.458 -19.019  1.00  0.93           H  
ATOM   1055  HG  LEU A  67      -1.563 -10.999 -19.939  1.00  0.93           H  
ATOM   1056 1HD1 LEU A  67      -2.630 -13.177 -19.879  1.00  0.93           H  
ATOM   1057 2HD1 LEU A  67      -1.338 -13.157 -21.083  1.00  0.93           H  
ATOM   1058 3HD1 LEU A  67      -1.071 -13.943 -19.517  1.00  0.93           H  
ATOM   1059 1HD2 LEU A  67      -2.455 -11.834 -17.818  1.00  0.93           H  
ATOM   1060 2HD2 LEU A  67      -0.883 -12.589 -17.457  1.00  0.93           H  
ATOM   1061 3HD2 LEU A  67      -1.017 -10.815 -17.555  1.00  0.93           H  
ATOM   1062  N   LEU A  68       3.188 -10.526 -20.553  1.00  0.99           N  
ATOM   1063  CA  LEU A  68       4.639 -10.609 -20.607  1.00  0.99           C  
ATOM   1064  C   LEU A  68       5.295  -9.334 -20.092  1.00  0.99           C  
ATOM   1065  O   LEU A  68       6.326  -9.385 -19.429  1.00  0.99           O  
ATOM   1066  CB  LEU A  68       5.077 -10.938 -22.025  1.00  0.99           C  
ATOM   1067  CG  LEU A  68       4.691 -12.343 -22.428  1.00  0.99           C  
ATOM   1068  CD1 LEU A  68       4.983 -12.580 -23.900  1.00  0.99           C  
ATOM   1069  CD2 LEU A  68       5.436 -13.315 -21.523  1.00  0.99           C  
ATOM   1070  H   LEU A  68       2.643 -10.561 -21.420  1.00  0.99           H  
ATOM   1071  HA  LEU A  68       4.951 -11.427 -19.961  1.00  0.99           H  
ATOM   1072 1HB  LEU A  68       4.600 -10.238 -22.715  1.00  0.99           H  
ATOM   1073 2HB  LEU A  68       6.147 -10.835 -22.093  1.00  0.99           H  
ATOM   1074  HG  LEU A  68       3.630 -12.466 -22.279  1.00  0.99           H  
ATOM   1075 1HD1 LEU A  68       4.679 -13.581 -24.178  1.00  0.99           H  
ATOM   1076 2HD1 LEU A  68       4.421 -11.860 -24.494  1.00  0.99           H  
ATOM   1077 3HD1 LEU A  68       6.043 -12.461 -24.087  1.00  0.99           H  
ATOM   1078 1HD2 LEU A  68       5.153 -14.304 -21.748  1.00  0.99           H  
ATOM   1079 2HD2 LEU A  68       6.500 -13.205 -21.667  1.00  0.99           H  
ATOM   1080 3HD2 LEU A  68       5.181 -13.109 -20.486  1.00  0.99           H  
ATOM   1081  N   LEU A  69       4.685  -8.186 -20.370  1.00  1.08           N  
ATOM   1082  CA  LEU A  69       5.220  -6.915 -19.902  1.00  1.08           C  
ATOM   1083  C   LEU A  69       5.180  -6.770 -18.383  1.00  1.08           C  
ATOM   1084  O   LEU A  69       6.078  -6.154 -17.807  1.00  1.08           O  
ATOM   1085  CB  LEU A  69       4.474  -5.744 -20.549  1.00  1.08           C  
ATOM   1086  CG  LEU A  69       4.730  -5.547 -22.048  1.00  1.08           C  
ATOM   1087  CD1 LEU A  69       3.781  -4.493 -22.588  1.00  1.08           C  
ATOM   1088  CD2 LEU A  69       6.177  -5.119 -22.251  1.00  1.08           C  
ATOM   1089  H   LEU A  69       3.840  -8.194 -20.942  1.00  1.08           H  
ATOM   1090  HA  LEU A  69       6.261  -6.859 -20.211  1.00  1.08           H  
ATOM   1091 1HB  LEU A  69       3.407  -5.903 -20.414  1.00  1.08           H  
ATOM   1092 2HB  LEU A  69       4.753  -4.827 -20.034  1.00  1.08           H  
ATOM   1093  HG  LEU A  69       4.551  -6.480 -22.576  1.00  1.08           H  
ATOM   1094 1HD1 LEU A  69       3.959  -4.354 -23.654  1.00  1.08           H  
ATOM   1095 2HD1 LEU A  69       2.760  -4.820 -22.433  1.00  1.08           H  
ATOM   1096 3HD1 LEU A  69       3.946  -3.554 -22.066  1.00  1.08           H  
ATOM   1097 1HD2 LEU A  69       6.370  -4.982 -23.315  1.00  1.08           H  
ATOM   1098 2HD2 LEU A  69       6.356  -4.181 -21.728  1.00  1.08           H  
ATOM   1099 3HD2 LEU A  69       6.837  -5.878 -21.860  1.00  1.08           H  
ATOM   1100  N   VAL A  70       4.158  -7.330 -17.719  1.00  1.23           N  
ATOM   1101  CA  VAL A  70       4.065  -7.175 -16.264  1.00  1.23           C  
ATOM   1102  C   VAL A  70       4.602  -8.366 -15.469  1.00  1.23           C  
ATOM   1103  O   VAL A  70       5.001  -8.215 -14.316  1.00  1.23           O  
ATOM   1104  CB  VAL A  70       2.602  -6.928 -15.838  1.00  1.23           C  
ATOM   1105  CG1 VAL A  70       2.082  -5.682 -16.527  1.00  1.23           C  
ATOM   1106  CG2 VAL A  70       1.742  -8.139 -16.166  1.00  1.23           C  
ATOM   1107  H   VAL A  70       3.420  -7.809 -18.243  1.00  1.23           H  
ATOM   1108  HA  VAL A  70       4.643  -6.293 -15.987  1.00  1.23           H  
ATOM   1109  HB  VAL A  70       2.570  -6.744 -14.767  1.00  1.23           H  
ATOM   1110 1HG1 VAL A  70       1.056  -5.490 -16.209  1.00  1.23           H  
ATOM   1111 2HG1 VAL A  70       2.710  -4.832 -16.262  1.00  1.23           H  
ATOM   1112 3HG1 VAL A  70       2.104  -5.829 -17.609  1.00  1.23           H  
ATOM   1113 1HG2 VAL A  70       0.716  -7.950 -15.862  1.00  1.23           H  
ATOM   1114 2HG2 VAL A  70       1.778  -8.312 -17.216  1.00  1.23           H  
ATOM   1115 3HG2 VAL A  70       2.108  -9.014 -15.647  1.00  1.23           H  
ATOM   1116  N   ALA A  71       4.676  -9.543 -16.079  1.00  1.45           N  
ATOM   1117  CA  ALA A  71       5.152 -10.731 -15.384  1.00  1.45           C  
ATOM   1118  C   ALA A  71       6.539 -10.585 -14.706  1.00  1.45           C  
ATOM   1119  O   ALA A  71       6.675 -11.053 -13.579  1.00  1.45           O  
ATOM   1120  CB  ALA A  71       5.149 -11.899 -16.348  1.00  1.45           C  
ATOM   1121  H   ALA A  71       4.334  -9.645 -17.033  1.00  1.45           H  
ATOM   1122  HA  ALA A  71       4.440 -10.952 -14.590  1.00  1.45           H  
ATOM   1123 1HB  ALA A  71       5.455 -12.807 -15.827  1.00  1.45           H  
ATOM   1124 2HB  ALA A  71       4.152 -12.032 -16.747  1.00  1.45           H  
ATOM   1125 3HB  ALA A  71       5.807 -11.694 -17.145  1.00  1.45           H  
ATOM   1126  N   PRO A  72       7.588  -9.955 -15.294  1.00  1.76           N  
ATOM   1127  CA  PRO A  72       8.887  -9.778 -14.666  1.00  1.76           C  
ATOM   1128  C   PRO A  72       8.940  -8.589 -13.706  1.00  1.76           C  
ATOM   1129  O   PRO A  72       9.995  -8.289 -13.149  1.00  1.76           O  
ATOM   1130  CB  PRO A  72       9.802  -9.571 -15.869  1.00  1.76           C  
ATOM   1131  CG  PRO A  72       8.949  -8.865 -16.869  1.00  1.76           C  
ATOM   1132  CD  PRO A  72       7.568  -9.464 -16.701  1.00  1.76           C  
ATOM   1133  HA  PRO A  72       9.155 -10.707 -14.139  1.00  1.76           H  
ATOM   1134 1HB  PRO A  72      10.681  -8.985 -15.575  1.00  1.76           H  
ATOM   1135 2HB  PRO A  72      10.166 -10.525 -16.216  1.00  1.76           H  
ATOM   1136 1HG  PRO A  72       8.955  -7.776 -16.695  1.00  1.76           H  
ATOM   1137 2HG  PRO A  72       9.349  -9.026 -17.881  1.00  1.76           H  
ATOM   1138 1HD  PRO A  72       6.889  -8.650 -16.870  1.00  1.76           H  
ATOM   1139 2HD  PRO A  72       7.440 -10.275 -17.403  1.00  1.76           H  
ATOM   1140  N   ALA A  73       7.818  -7.882 -13.537  1.00  2.18           N  
ATOM   1141  CA  ALA A  73       7.767  -6.668 -12.733  1.00  2.18           C  
ATOM   1142  C   ALA A  73       6.915  -6.893 -11.490  1.00  2.18           C  
ATOM   1143  O   ALA A  73       6.384  -5.956 -10.896  1.00  2.18           O  
ATOM   1144  CB  ALA A  73       7.208  -5.526 -13.563  1.00  2.18           C  
ATOM   1145  H   ALA A  73       6.940  -8.165 -13.971  1.00  2.18           H  
ATOM   1146  HA  ALA A  73       8.778  -6.421 -12.413  1.00  2.18           H  
ATOM   1147 1HB  ALA A  73       7.184  -4.617 -12.964  1.00  2.18           H  
ATOM   1148 2HB  ALA A  73       7.836  -5.367 -14.441  1.00  2.18           H  
ATOM   1149 3HB  ALA A  73       6.198  -5.779 -13.882  1.00  2.18           H  
ATOM   1150  N   TYR A  74       6.828  -8.152 -11.090  1.00  2.68           N  
ATOM   1151  CA  TYR A  74       6.069  -8.617  -9.932  1.00  2.68           C  
ATOM   1152  C   TYR A  74       6.473  -8.003  -8.579  1.00  2.68           C  
ATOM   1153  O   TYR A  74       5.644  -7.974  -7.667  1.00  2.68           O  
ATOM   1154  CB  TYR A  74       6.197 -10.137  -9.880  1.00  2.68           C  
ATOM   1155  CG  TYR A  74       7.612 -10.582  -9.596  1.00  2.68           C  
ATOM   1156  CD1 TYR A  74       8.049 -10.801  -8.301  1.00  2.68           C  
ATOM   1157  CD2 TYR A  74       8.488 -10.741 -10.659  1.00  2.68           C  
ATOM   1158  CE1 TYR A  74       9.358 -11.181  -8.074  1.00  2.68           C  
ATOM   1159  CE2 TYR A  74       9.789 -11.118 -10.438  1.00  2.68           C  
ATOM   1160  CZ  TYR A  74      10.229 -11.340  -9.149  1.00  2.68           C  
ATOM   1161  OH  TYR A  74      11.534 -11.714  -8.918  1.00  2.68           O  
ATOM   1162  H   TYR A  74       7.305  -8.846 -11.651  1.00  2.68           H  
ATOM   1163  HA  TYR A  74       5.023  -8.364 -10.103  1.00  2.68           H  
ATOM   1164 1HB  TYR A  74       5.546 -10.537  -9.104  1.00  2.68           H  
ATOM   1165 2HB  TYR A  74       5.887 -10.565 -10.837  1.00  2.68           H  
ATOM   1166  HD1 TYR A  74       7.369 -10.664  -7.458  1.00  2.68           H  
ATOM   1167  HD2 TYR A  74       8.142 -10.559 -11.671  1.00  2.68           H  
ATOM   1168  HE1 TYR A  74       9.704 -11.346  -7.053  1.00  2.68           H  
ATOM   1169  HE2 TYR A  74      10.472 -11.238 -11.280  1.00  2.68           H  
ATOM   1170  HH  TYR A  74      11.701 -11.706  -7.971  1.00  2.68           H  
ATOM   1171  N   SER A  75       7.727  -7.525  -8.488  1.00  3.22           N  
ATOM   1172  CA  SER A  75       8.402  -6.893  -7.337  1.00  3.22           C  
ATOM   1173  C   SER A  75       9.406  -7.851  -6.708  1.00  3.22           C  
ATOM   1174  O   SER A  75      10.601  -7.777  -6.992  1.00  3.22           O  
ATOM   1175  CB  SER A  75       7.457  -6.395  -6.245  1.00  3.22           C  
ATOM   1176  OG  SER A  75       6.853  -7.444  -5.547  1.00  3.22           O  
ATOM   1177  OXT SER A  75       9.044  -8.585  -5.789  1.00  3.22           O1-
ATOM   1178  H   SER A  75       8.276  -7.614  -9.330  1.00  3.22           H  
ATOM   1179  HA  SER A  75       8.956  -6.029  -7.705  1.00  3.22           H  
ATOM   1180 1HB  SER A  75       8.023  -5.780  -5.548  1.00  3.22           H  
ATOM   1181 2HB  SER A  75       6.690  -5.758  -6.686  1.00  3.22           H  
ATOM   1182  HG  SER A  75       6.176  -7.778  -6.135  1.00  3.22           H  
TER   
END
