# Supplementary material for: Integrative proteome-wide structural analysis and high-throughput docking identify broad-spectrum antiviral scaffolds against Zika, Yellow Fever, West Nile, Saint Louis encephalitis, and Usutu viruses
Source: Front Cell Infect Microbiol. 2026 Apr 30;16:1723132. doi: 10.3389/fcimb.2026.1723132 (PMC13171538; doi:10.3389/fcimb.2026.1723132)
Supplement: Supplementary file 5 [file DataSheet5.zip › WNV/WNV_NS1/Mol_probity_Files/Clash_log_WNV_NS1.txt]

Using electron cloud x-H distances and vdW radii

Using input model H/D atoms...

Bad Clashes >= 0.4 Angstrom:
 A  58  ARG HH21  A  98  LYS  H   :0.535
 A  37  GLU  O    A  38  THR  C   :0.514
 A 242  ILE  CD1  A 242  ILE  N   :0.420
 A 334  GLU  N    A 334  GLU  OE1 :0.412
 A 245  ILE  HA   A 245  ILE HD13 :0.405
 A  78  LEU  HB2  A 115  TRP  CZ2 :0.401
 A 318  LEU  HA   A 319  PRO  C   :0.400
 A  30  ASP  OD1  A  33  LYS  NZ  :0.400
clashscore = 1.47
clashscore (B factor cutoff = 40) = 1.466544
