# Supplementary material for: Integrative proteome-wide structural analysis and high-throughput docking identify broad-spectrum antiviral scaffolds against Zika, Yellow Fever, West Nile, Saint Louis encephalitis, and Usutu viruses
Source: Front Cell Infect Microbiol. 2026 Apr 30;16:1723132. doi: 10.3389/fcimb.2026.1723132 (PMC13171538; doi:10.3389/fcimb.2026.1723132)
Supplement: Supplementary file 5 [file DataSheet5.zip › WNV/WNV_NS1/Mol_probity_Files/WNV_NS1_1FH.pdb]

USER  MOD reduce.3.7.201124 H: found=0, std=0, add=2687, rem=0, adj=73
USER  MOD -----------------------------------------------------------------
USER  MOD scores for adjustable sidechains, with "set" totals for H,N and Q
USER  MOD "o" means original, "f" means flipped, "180deg" is methyl default
USER  MOD "!" flags a clash with an overlap of 0.40A or greater
USER  MOD flip categories: "K"=keep, "C"=clashes, "X"=uncertain, "F"=flip
USER  MOD Set 1.1: A 340 HIS     :     no HD1:sc=   0.537  K(o=1.8,f=-4.1!)
USER  MOD Set 1.2: A 344 THR OG1 :   rot  -62:sc=    1.31
USER  MOD Set 2.1: A 283 THR OG1 :   rot  -54:sc=    2.28
USER  MOD Set 2.2: A 331 TYR OH  :   rot   -0:sc=    1.64
USER  MOD Set 3.1: A 302 THR OG1 :   rot  -77:sc=   0.844
USER  MOD Set 3.2: A 304 SER OG  :   rot  -47:sc=     1.1
USER  MOD Set 4.1: A 288 SER OG  :   rot -135:sc=    0.95
USER  MOD Set 4.2: A 290 SER OG  :   rot  180:sc=    0.68
USER  MOD Set 5.1: A 265 GLN     :      amide:sc=   0.403  K(o=0.69,f=-1.6!)
USER  MOD Set 5.2: A 351 ASN     :      amide:sc=   0.285  K(o=0.69,f=-1.6)
USER  MOD Set 6.1: A 252 SER OG  :   rot   40:sc=     0.5
USER  MOD Set 6.2: A 254 HIS     :    +bothHN:sc= 0.00919  K(o=0.51,f=-4)
USER  MOD Set 7.1: A 199 SER OG  :   rot  -22:sc=    1.13
USER  MOD Set 7.2: A 221 LYS NZ  :NH3+   -172:sc=     1.3   (180deg=0.919)
USER  MOD Set 8.1: A 186 THR OG1 :   rot -168:sc=    1.26
USER  MOD Set 8.2: A 195 HIS     :     no HE2:sc=   0.593  K(o=1.9,f=-3!)
USER  MOD Set 9.1: A 102 LYS NZ  :NH3+    161:sc=   0.571   (180deg=0)
USER  MOD Set 9.2: A 147 ASN     :      amide:sc=   0.441  K(o=1,f=-4.6)
USER  MOD Set10.1: A  48 LYS NZ  :NH3+    180:sc=       0   (180deg=0)
USER  MOD Set10.2: A 107 THR OG1 :   rot  150:sc=       0
USER  MOD Single : A   1 ASP N   :NH3+   -113:sc=   0.109   (180deg=0)
USER  MOD Single : A   2 THR OG1 :   rot  180:sc=       0
USER  MOD Single : A  11 GLN     :      amide:sc=   0.133  X(o=0.13,f=0)
USER  MOD Single : A  17 SER OG  :   rot  180:sc=       0
USER  MOD Single : A  22 HIS     :     no HD1:sc=       0  X(o=0,f=0)
USER  MOD Single : A  23 ASN     :      amide:sc= -0.0288  K(o=-0.029,f=-1.5)
USER  MOD Single : A  32 TYR OH  :   rot  -24:sc=    1.08
USER  MOD Single : A  33 LYS NZ  :NH3+   -151:sc=     1.1   (180deg=-0.62!)
USER  MOD Single : A  35 TYR OH  :   rot  180:sc=       0
USER  MOD Single : A  38 THR OG1 :   rot  180:sc=       0
USER  MOD Single : A  40 GLN     :      amide:sc=   0.222  X(o=0.22,f=-0.015)
USER  MOD Single : A  47 GLN     :      amide:sc=   0.307  K(o=0.31,f=-2.8!)
USER  MOD Single : A  50 HIS     :     no HD1:sc=       0  X(o=0,f=0)
USER  MOD Single : A  59 SER OG  :   rot -103:sc=    1.14
USER  MOD Single : A  61 SER OG  :   rot  180:sc=  0.0444
USER  MOD Single : A  65 HIS     :     no HE2:sc=   0.918  K(o=0.92,f=-3.6!)
USER  MOD Single : A  66 GLN     :      amide:sc=    0.22  K(o=0.22,f=-1.6!)
USER  MOD Single : A  72 LYS NZ  :NH3+   -175:sc=   0.996   (180deg=0.979)
USER  MOD Single : A  76 ASN     :      amide:sc=    1.25  K(o=1.3,f=-9.4!)
USER  MOD Single : A  77 THR OG1 :   rot   73:sc=    0.92
USER  MOD Single : A  80 LYS NZ  :NH3+   -177:sc=   0.832   (180deg=0.827)
USER  MOD Single : A  82 ASN     :      amide:sc=  -0.507  K(o=-0.51,f=-3.5!)
USER  MOD Single : A  87 SER OG  :   rot -120:sc=    0.61
USER  MOD Single : A  92 LYS NZ  :NH3+    180:sc=       0   (180deg=0)
USER  MOD Single : A  93 GLN     :      amide:sc=    1.23  K(o=1.2,f=-6.1!)
USER  MOD Single : A  94 ASN     :      amide:sc=  -0.322  X(o=-0.32,f=-0.0077)
USER  MOD Single : A  97 TYR OH  :   rot  -19:sc=    1.27
USER  MOD Single : A  98 LYS NZ  :NH3+   -171:sc=   0.779   (180deg=0.73)
USER  MOD Single : A 108 THR OG1 :   rot  180:sc=       0
USER  MOD Single : A 110 LYS NZ  :NH3+    180:sc=       0   (180deg=0)
USER  MOD Single : A 116 LYS NZ  :NH3+    180:sc=       0   (180deg=0)
USER  MOD Single : A 120 LYS NZ  :NH3+   -169:sc=    1.22   (180deg=1.13)
USER  MOD Single : A 121 SER OG  :   rot  160:sc=       0
USER  MOD Single : A 130 ASN     :      amide:sc= -0.0384  K(o=-0.038,f=-0.99)
USER  MOD Single : A 131 ASN     :      amide:sc=   0.117  X(o=0.12,f=-0.0058)
USER  MOD Single : A 132 THR OG1 :   rot  180:sc=       0
USER  MOD Single : A 140 THR OG1 :   rot  180:sc=   0.353
USER  MOD Single : A 145 THR OG1 :   rot   84:sc=    0.92
USER  MOD Single : A 151 ASN     :      amide:sc= -0.0279  K(o=-0.028,f=-0.9)
USER  MOD Single : A 152 SER OG  :   rot  160:sc=   0.505
USER  MOD Single : A 163 THR OG1 :   rot  180:sc=       0
USER  MOD Single : A 164 SER OG  :   rot  180:sc=       0
USER  MOD Single : A 165 THR OG1 :   rot  174:sc=    1.22
USER  MOD Single : A 174 THR OG1 :   rot  180:sc=       0
USER  MOD Single : A 175 ASN     :      amide:sc=  -0.619  K(o=-0.62,f=-3.1!)
USER  MOD Single : A 176 THR OG1 :   rot  180:sc=   0.246
USER  MOD Single : A 177 THR OG1 :   rot  180:sc=       0
USER  MOD Single : A 181 SER OG  :   rot  180:sc=       0
USER  MOD Single : A 182 LYS NZ  :NH3+    180:sc=       0   (180deg=0)
USER  MOD Single : A 189 LYS NZ  :NH3+   -171:sc=   0.812   (180deg=0.765)
USER  MOD Single : A 190 ASN     :      amide:sc=       0  X(o=0,f=-0.07)
USER  MOD Single : A 191 ASN     :      amide:sc=-0.00488  X(o=-0.0049,f=-0.39)
USER  MOD Single : A 196 SER OG  :   rot  180:sc= -0.0141
USER  MOD Single : A 200 TYR OH  :   rot   70:sc=  -0.231
USER  MOD Single : A 204 SER OG  :   rot -150:sc=    1.31
USER  MOD Single : A 207 ASN     :      amide:sc=   0.244  X(o=0.24,f=0)
USER  MOD Single : A 209 THR OG1 :   rot  180:sc=       0
USER  MOD Single : A 211 LYS NZ  :NH3+    180:sc=       0   (180deg=0)
USER  MOD Single : A 222 SER OG  :   rot -130:sc=   -0.18
USER  MOD Single : A 224 THR OG1 :   rot  -57:sc=    0.37
USER  MOD Single : A 228 THR OG1 :   rot  180:sc=       0
USER  MOD Single : A 229 HIS     :     no HE2:sc=  -0.169  K(o=-0.17,f=-2.5!)
USER  MOD Single : A 230 THR OG1 :   rot  -73:sc=    1.28
USER  MOD Single : A 239 SER OG  :   rot  180:sc=       0
USER  MOD Single : A 246 THR OG1 :   rot  112:sc=    1.05
USER  MOD Single : A 253 ASN     :      amide:sc=   0.365  K(o=0.36,f=-3!)
USER  MOD Single : A 255 ASN     :      amide:sc=   0.264  K(o=0.26,f=-5.1!)
USER  MOD Single : A 260 TYR OH  :   rot  -23:sc= -0.0472
USER  MOD Single : A 261 LYS NZ  :NH3+   -126:sc=   0.899   (180deg=-1.47!)
USER  MOD Single : A 262 THR OG1 :   rot  -61:sc=   0.862
USER  MOD Single : A 263 GLN     :      amide:sc=    1.87  K(o=1.9,f=-5.3!)
USER  MOD Single : A 264 ASN     :      amide:sc= -0.0286  K(o=-0.029,f=-1.1)
USER  MOD Single : A 279 TYR OH  :   rot  165:sc=       0
USER  MOD Single : A 284 THR OG1 :   rot  180:sc=       0
USER  MOD Single : A 286 THR OG1 :   rot  180:sc=       0
USER  MOD Single : A 293 HIS     :     no HE2:sc=   0.674  K(o=0.67,f=-2.6!)
USER  MOD Single : A 300 THR OG1 :   rot  -74:sc=   0.877
USER  MOD Single : A 301 THR OG1 :   rot  180:sc=  -0.178
USER  MOD Single : A 306 LYS NZ  :NH3+    180:sc=       0   (180deg=0)
USER  MOD Single : A 309 THR OG1 :   rot  180:sc=       0
USER  MOD Single : A 315 SER OG  :   rot  180:sc=       0
USER  MOD Single : A 317 THR OG1 :   rot -100:sc=   0.222
USER  MOD Single : A 324 GLN     :      amide:sc=   0.364  K(o=0.36,f=-4.4!)
USER  MOD Single : A 325 THR OG1 :   rot -173:sc=    1.22
USER  MOD Single : A 327 ASN     :      amide:sc=   0.437  K(o=0.44,f=-0.56)
USER  MOD Single : A 338 THR OG1 :   rot -144:sc=   0.742
USER  MOD Single : A 343 LYS NZ  :NH3+    166:sc=   0.916   (180deg=0.0995)
USER  MOD Single : A 347 GLN     :      amide:sc=   0.443  K(o=0.44,f=-3.7!)
USER  MOD Single : A 348 SER OG  :   rot  173:sc=   0.561
USER  MOD -----------------------------------------------------------------
ATOM      1  N   ASP A   1       0.045  -0.466  -1.323  1.00  3.19           N
ATOM      2  CA  ASP A   1       1.006  -0.367  -0.234  1.00  3.19           C
ATOM      3  C   ASP A   1       1.124   1.083   0.200  1.00  3.19           C
ATOM      4  O   ASP A   1       0.741   1.991  -0.531  1.00  3.19           O
ATOM      5  CB  ASP A   1       2.411  -0.811  -0.657  1.00  3.19           C
ATOM      6  CG  ASP A   1       2.603  -2.241  -1.059  1.00  3.19           C
ATOM      7  OD1 ASP A   1       1.837  -3.094  -0.679  1.00  3.19           O
ATOM      8  OD2 ASP A   1       3.583  -2.468  -1.765  1.00  3.19           O1-
ATOM      0  H1  ASP A   1      -0.671  -0.917  -1.047  1.00  3.19           H   new
ATOM      0  H2  ASP A   1      -0.199   0.351  -1.579  1.00  3.19           H   new
ATOM      0  H3  ASP A   1       0.417  -0.892  -2.010  1.00  3.19           H   new
ATOM      0  HA  ASP A   1       0.684  -0.943   0.477  1.00  3.19           H   new
ATOM      0  HB2 ASP A   1       2.688  -0.253  -1.401  1.00  3.19           H   new
ATOM      0  HB3 ASP A   1       3.016  -0.625   0.078  1.00  3.19           H   new
ATOM     15  N   THR A   2       1.630   1.302   1.399  1.00  3.09           N
ATOM     16  CA  THR A   2       1.900   2.660   1.853  1.00  3.09           C
ATOM     17  C   THR A   2       3.302   2.692   2.441  1.00  3.09           C
ATOM     18  O   THR A   2       3.661   1.814   3.228  1.00  3.09           O
ATOM     19  CB  THR A   2       0.869   3.142   2.888  1.00  3.09           C
ATOM     20  CG2 THR A   2       1.158   4.588   3.280  1.00  3.09           C
ATOM     21  OG1 THR A   2      -0.445   3.075   2.315  1.00  3.09           O
ATOM      0  H   THR A   2       1.825   0.685   1.966  1.00  3.09           H   new
ATOM      0  HA  THR A   2       1.833   3.264   1.097  1.00  3.09           H   new
ATOM      0  HB  THR A   2       0.923   2.576   3.674  1.00  3.09           H   new
ATOM      0  HG1 THR A   2      -1.010   3.336   2.879  1.00  3.09           H   new
ATOM      0 HG21 THR A   2       0.504   4.884   3.932  1.00  3.09           H   new
ATOM      0 HG22 THR A   2       2.047   4.648   3.664  1.00  3.09           H   new
ATOM      0 HG23 THR A   2       1.107   5.153   2.493  1.00  3.09           H   new
ATOM     29  N   GLY A   3       4.095   3.687   2.071  1.00  3.03           N
ATOM     30  CA  GLY A   3       5.444   3.760   2.621  1.00  3.03           C
ATOM     31  C   GLY A   3       6.391   4.631   1.820  1.00  3.03           C
ATOM     32  O   GLY A   3       5.967   5.514   1.068  1.00  3.03           O
ATOM      0  H   GLY A   3       3.883   4.313   1.521  1.00  3.03           H   new
ATOM      0  HA2 GLY A   3       5.395   4.100   3.528  1.00  3.03           H   new
ATOM      0  HA3 GLY A   3       5.811   2.863   2.674  1.00  3.03           H   new
ATOM     36  N   CYS A   4       7.690   4.416   2.048  1.00  3.02           N
ATOM     37  CA  CYS A   4       8.730   5.186   1.384  1.00  3.02           C
ATOM     38  C   CYS A   4       9.833   4.312   0.808  1.00  3.02           C
ATOM     39  O   CYS A   4      10.008   3.155   1.214  1.00  3.02           O
ATOM     40  CB  CYS A   4       9.376   6.183   2.349  1.00  3.02           C
ATOM     41  SG  CYS A   4       8.230   7.374   3.091  1.00  3.02           S
ATOM      0  H   CYS A   4       7.986   3.819   2.592  1.00  3.02           H   new
ATOM      0  HA  CYS A   4       8.286   5.651   0.657  1.00  3.02           H   new
ATOM      0  HB2 CYS A   4       9.814   5.689   3.060  1.00  3.02           H   new
ATOM      0  HB3 CYS A   4      10.068   6.671   1.875  1.00  3.02           H   new
ATOM     46  N   ALA A   5      10.615   4.903  -0.083  1.00  3.09           N
ATOM     47  CA  ALA A   5      11.814   4.298  -0.656  1.00  3.09           C
ATOM     48  C   ALA A   5      12.826   5.394  -0.963  1.00  3.09           C
ATOM     49  O   ALA A   5      12.445   6.539  -1.192  1.00  3.09           O
ATOM     50  CB  ALA A   5      11.473   3.521  -1.911  1.00  3.09           C
ATOM      0  H   ALA A   5      10.460   5.694  -0.383  1.00  3.09           H   new
ATOM      0  HA  ALA A   5      12.196   3.676  -0.017  1.00  3.09           H   new
ATOM      0  HB1 ALA A   5      12.280   3.127  -2.277  1.00  3.09           H   new
ATOM      0  HB2 ALA A   5      10.840   2.819  -1.695  1.00  3.09           H   new
ATOM      0  HB3 ALA A   5      11.080   4.119  -2.566  1.00  3.09           H   new
ATOM     56  N   ILE A   6      14.117   5.056  -0.956  1.00  3.23           N
ATOM     57  CA  ILE A   6      15.145   6.068  -1.237  1.00  3.23           C
ATOM     58  C   ILE A   6      15.886   5.886  -2.566  1.00  3.23           C
ATOM     59  O   ILE A   6      16.107   6.858  -3.287  1.00  3.23           O
ATOM     60  CB  ILE A   6      16.166   6.150  -0.093  1.00  3.23           C
ATOM     61  CG1 ILE A   6      15.464   6.546   1.195  1.00  3.23           C
ATOM     62  CG2 ILE A   6      17.179   7.242  -0.427  1.00  3.23           C
ATOM     63  CD1 ILE A   6      16.324   6.446   2.420  1.00  3.23           C
ATOM      0  H   ILE A   6      14.416   4.266  -0.795  1.00  3.23           H   new
ATOM      0  HA  ILE A   6      14.650   6.899  -1.313  1.00  3.23           H   new
ATOM      0  HB  ILE A   6      16.599   5.289   0.015  1.00  3.23           H   new
ATOM      0 HG12 ILE A   6      15.144   7.458   1.110  1.00  3.23           H   new
ATOM      0 HG13 ILE A   6      14.684   5.982   1.313  1.00  3.23           H   new
ATOM      0 HG21 ILE A   6      17.832   7.307   0.287  1.00  3.23           H   new
ATOM      0 HG22 ILE A   6      17.629   7.023  -1.258  1.00  3.23           H   new
ATOM      0 HG23 ILE A   6      16.720   8.091  -0.523  1.00  3.23           H   new
ATOM      0 HD11 ILE A   6      15.811   6.713   3.199  1.00  3.23           H   new
ATOM      0 HD12 ILE A   6      16.625   5.531   2.530  1.00  3.23           H   new
ATOM      0 HD13 ILE A   6      17.093   7.030   2.324  1.00  3.23           H   new
ATOM     75  N   ASP A   7      16.320   4.652  -2.847  1.00  3.43           N
ATOM     76  CA  ASP A   7      17.150   4.317  -4.012  1.00  3.43           C
ATOM     77  C   ASP A   7      18.570   4.759  -3.742  1.00  3.43           C
ATOM     78  O   ASP A   7      18.818   5.619  -2.904  1.00  3.43           O
ATOM     79  CB  ASP A   7      16.657   4.981  -5.322  1.00  3.43           C
ATOM     80  CG  ASP A   7      17.335   4.449  -6.653  1.00  3.43           C
ATOM     81  OD1 ASP A   7      18.247   3.617  -6.609  1.00  3.43           O
ATOM     82  OD2 ASP A   7      16.983   4.970  -7.682  1.00  3.43           O1-
ATOM      0  H   ASP A   7      16.136   3.971  -2.354  1.00  3.43           H   new
ATOM      0  HA  ASP A   7      17.093   3.357  -4.139  1.00  3.43           H   new
ATOM      0  HB2 ASP A   7      15.698   4.851  -5.391  1.00  3.43           H   new
ATOM      0  HB3 ASP A   7      16.810   5.937  -5.259  1.00  3.43           H   new
ATOM     87  N   ILE A   8      19.503   4.158  -4.441  1.00  3.62           N
ATOM     88  CA  ILE A   8      20.881   4.555  -4.277  1.00  3.62           C
ATOM     89  C   ILE A   8      21.480   5.052  -5.581  1.00  3.62           C
ATOM     90  O   ILE A   8      22.493   5.755  -5.556  1.00  3.62           O
ATOM     91  CB  ILE A   8      21.724   3.408  -3.687  1.00  3.62           C
ATOM     92  CG1 ILE A   8      21.731   2.202  -4.627  1.00  3.62           C
ATOM     93  CG2 ILE A   8      21.183   3.015  -2.316  1.00  3.62           C
ATOM     94  CD1 ILE A   8      22.721   1.137  -4.226  1.00  3.62           C
ATOM      0  H   ILE A   8      19.366   3.527  -5.008  1.00  3.62           H   new
ATOM      0  HA  ILE A   8      20.895   5.293  -3.648  1.00  3.62           H   new
ATOM      0  HB  ILE A   8      22.638   3.716  -3.586  1.00  3.62           H   new
ATOM      0 HG12 ILE A   8      20.842   1.815  -4.652  1.00  3.62           H   new
ATOM      0 HG13 ILE A   8      21.935   2.502  -5.526  1.00  3.62           H   new
ATOM      0 HG21 ILE A   8      21.718   2.293  -1.951  1.00  3.62           H   new
ATOM      0 HG22 ILE A   8      21.224   3.780  -1.721  1.00  3.62           H   new
ATOM      0 HG23 ILE A   8      20.262   2.722  -2.403  1.00  3.62           H   new
ATOM      0 HD11 ILE A   8      22.679   0.402  -4.857  1.00  3.62           H   new
ATOM      0 HD12 ILE A   8      23.616   1.511  -4.225  1.00  3.62           H   new
ATOM      0 HD13 ILE A   8      22.506   0.813  -3.338  1.00  3.62           H   new
ATOM    106  N   GLY A   9      20.816   4.758  -6.710  1.00  3.74           N
ATOM    107  CA  GLY A   9      21.321   5.180  -8.010  1.00  3.74           C
ATOM    108  C   GLY A   9      20.981   6.636  -8.276  1.00  3.74           C
ATOM    109  O   GLY A   9      21.677   7.324  -9.022  1.00  3.74           O
ATOM      0  H   GLY A   9      20.078   4.318  -6.737  1.00  3.74           H   new
ATOM      0  HA2 GLY A   9      22.283   5.057  -8.043  1.00  3.74           H   new
ATOM      0  HA3 GLY A   9      20.940   4.622  -8.706  1.00  3.74           H   new
ATOM    113  N   ARG A  10      19.908   7.105  -7.646  1.00  3.74           N
ATOM    114  CA  ARG A  10      19.456   8.477  -7.813  1.00  3.74           C
ATOM    115  C   ARG A  10      19.478   9.252  -6.494  1.00  3.74           C
ATOM    116  O   ARG A  10      19.446  10.478  -6.498  1.00  3.74           O
ATOM    117  CB  ARG A  10      18.058   8.514  -8.413  1.00  3.74           C
ATOM    118  CG  ARG A  10      17.953   7.947  -9.834  1.00  3.74           C
ATOM    119  CD  ARG A  10      16.567   8.056 -10.371  1.00  3.74           C
ATOM    120  NE  ARG A  10      16.172   9.437 -10.529  1.00  3.74           N
ATOM    121  CZ  ARG A  10      16.447  10.212 -11.599  1.00  3.74           C
ATOM    122  NH1 ARG A  10      17.108   9.720 -12.633  1.00  3.74           N1+
ATOM    123  NH2 ARG A  10      16.052  11.477 -11.599  1.00  3.74           N
ATOM      0  H   ARG A  10      19.424   6.636  -7.111  1.00  3.74           H   new
ATOM      0  HA  ARG A  10      20.076   8.908  -8.422  1.00  3.74           H   new
ATOM      0  HB2 ARG A  10      17.458   8.017  -7.835  1.00  3.74           H   new
ATOM      0  HB3 ARG A  10      17.747   9.433  -8.421  1.00  3.74           H   new
ATOM      0  HG2 ARG A  10      18.565   8.422 -10.418  1.00  3.74           H   new
ATOM      0  HG3 ARG A  10      18.227   7.017  -9.832  1.00  3.74           H   new
ATOM      0  HD2 ARG A  10      16.513   7.602 -11.227  1.00  3.74           H   new
ATOM      0  HD3 ARG A  10      15.950   7.607  -9.772  1.00  3.74           H   new
ATOM      0  HE  ARG A  10      15.724   9.795  -9.888  1.00  3.74           H   new
ATOM      0 HH11 ARG A  10      17.366   8.900 -12.627  1.00  3.74           H   new
ATOM      0 HH12 ARG A  10      17.279  10.220 -13.311  1.00  3.74           H   new
ATOM      0 HH21 ARG A  10      15.626  11.794 -10.923  1.00  3.74           H   new
ATOM      0 HH22 ARG A  10      16.222  11.980 -12.275  1.00  3.74           H   new
ATOM    137  N   GLN A  11      19.532   8.537  -5.364  1.00  3.59           N
ATOM    138  CA  GLN A  11      19.474   9.147  -4.026  1.00  3.59           C
ATOM    139  C   GLN A  11      18.223  10.041  -3.869  1.00  3.59           C
ATOM    140  O   GLN A  11      18.332  11.190  -3.431  1.00  3.59           O
ATOM    141  CB  GLN A  11      20.728  10.023  -3.783  1.00  3.59           C
ATOM    142  CG  GLN A  11      22.117   9.314  -3.799  1.00  3.59           C
ATOM    143  CD  GLN A  11      22.427   8.447  -2.580  1.00  3.59           C
ATOM    144  NE2 GLN A  11      22.757   7.178  -2.808  1.00  3.59           N
ATOM    145  OE1 GLN A  11      22.419   8.938  -1.443  1.00  3.59           O
ATOM      0  H   GLN A  11      19.604   7.680  -5.351  1.00  3.59           H   new
ATOM      0  HA  GLN A  11      19.435   8.424  -3.381  1.00  3.59           H   new
ATOM      0  HB2 GLN A  11      20.741  10.721  -4.457  1.00  3.59           H   new
ATOM      0  HB3 GLN A  11      20.625  10.460  -2.923  1.00  3.59           H   new
ATOM      0  HG2 GLN A  11      22.170   8.759  -4.593  1.00  3.59           H   new
ATOM      0  HG3 GLN A  11      22.807   9.991  -3.879  1.00  3.59           H   new
ATOM      0 HE21 GLN A  11      22.752   6.870  -3.611  1.00  3.59           H   new
ATOM      0 HE22 GLN A  11      22.975   6.666  -2.152  1.00  3.59           H   new
ATOM    154  N   GLU A  12      17.046   9.523  -4.247  1.00  3.35           N
ATOM    155  CA  GLU A  12      15.794  10.291  -4.204  1.00  3.35           C
ATOM    156  C   GLU A  12      14.675   9.756  -3.313  1.00  3.35           C
ATOM    157  O   GLU A  12      13.918   8.877  -3.716  1.00  3.35           O
ATOM    158  CB  GLU A  12      15.202  10.424  -5.619  1.00  3.35           C
ATOM    159  CG  GLU A  12      15.925  11.363  -6.586  1.00  3.35           C
ATOM    160  CD  GLU A  12      15.248  11.411  -7.960  1.00  3.35           C
ATOM    161  OE1 GLU A  12      14.517  10.501  -8.261  1.00  3.35           O
ATOM    162  OE2 GLU A  12      15.456  12.348  -8.702  1.00  3.35           O1-
ATOM      0  H   GLU A  12      16.952   8.718  -4.535  1.00  3.35           H   new
ATOM      0  HA  GLU A  12      16.078  11.132  -3.814  1.00  3.35           H   new
ATOM      0  HB2 GLU A  12      15.175   9.541  -6.019  1.00  3.35           H   new
ATOM      0  HB3 GLU A  12      14.284  10.726  -5.535  1.00  3.35           H   new
ATOM      0  HG2 GLU A  12      15.951  12.256  -6.209  1.00  3.35           H   new
ATOM      0  HG3 GLU A  12      16.845  11.072  -6.690  1.00  3.35           H   new
ATOM    169  N   LEU A  13      14.507  10.341  -2.130  1.00  3.05           N
ATOM    170  CA  LEU A  13      13.429   9.891  -1.250  1.00  3.05           C
ATOM    171  C   LEU A  13      12.062  10.146  -1.863  1.00  3.05           C
ATOM    172  O   LEU A  13      11.749  11.274  -2.271  1.00  3.05           O
ATOM    173  CB  LEU A  13      13.483  10.579   0.120  1.00  3.05           C
ATOM    174  CG  LEU A  13      12.328  10.184   1.130  1.00  3.05           C
ATOM    175  CD1 LEU A  13      12.439   8.733   1.547  1.00  3.05           C
ATOM    176  CD2 LEU A  13      12.389  11.084   2.343  1.00  3.05           C
ATOM      0  H   LEU A  13      14.991  10.982  -1.823  1.00  3.05           H   new
ATOM      0  HA  LEU A  13      13.560   8.937  -1.134  1.00  3.05           H   new
ATOM      0  HB2 LEU A  13      14.336  10.374   0.533  1.00  3.05           H   new
ATOM      0  HB3 LEU A  13      13.457  11.539  -0.017  1.00  3.05           H   new
ATOM      0  HG  LEU A  13      11.474  10.299   0.684  1.00  3.05           H   new
ATOM      0 HD11 LEU A  13      11.722   8.518   2.164  1.00  3.05           H   new
ATOM      0 HD12 LEU A  13      12.373   8.165   0.764  1.00  3.05           H   new
ATOM      0 HD13 LEU A  13      13.294   8.585   1.981  1.00  3.05           H   new
ATOM      0 HD21 LEU A  13      11.682  10.842   2.961  1.00  3.05           H   new
ATOM      0 HD22 LEU A  13      13.249  10.981   2.780  1.00  3.05           H   new
ATOM      0 HD23 LEU A  13      12.275  12.007   2.067  1.00  3.05           H   new
ATOM    188  N   ARG A  14      11.250   9.098  -1.897  1.00  2.77           N
ATOM    189  CA  ARG A  14       9.892   9.171  -2.400  1.00  2.77           C
ATOM    190  C   ARG A  14       8.949   8.421  -1.480  1.00  2.77           C
ATOM    191  O   ARG A  14       9.230   7.297  -1.057  1.00  2.77           O
ATOM    192  CB  ARG A  14       9.791   8.589  -3.807  1.00  2.77           C
ATOM    193  CG  ARG A  14      10.558   9.360  -4.893  1.00  2.77           C
ATOM    194  CD  ARG A  14       9.913  10.678  -5.175  1.00  2.77           C
ATOM    195  NE  ARG A  14      10.573  11.397  -6.251  1.00  2.77           N
ATOM    196  CZ  ARG A  14      11.627  12.233  -6.099  1.00  2.77           C
ATOM    197  NH1 ARG A  14      12.142  12.475  -4.906  1.00  2.77           N1+
ATOM    198  NH2 ARG A  14      12.149  12.819  -7.162  1.00  2.77           N
ATOM      0  H   ARG A  14      11.478   8.315  -1.624  1.00  2.77           H   new
ATOM      0  HA  ARG A  14       9.641  10.107  -2.432  1.00  2.77           H   new
ATOM      0  HB2 ARG A  14      10.118   7.676  -3.788  1.00  2.77           H   new
ATOM      0  HB3 ARG A  14       8.855   8.550  -4.059  1.00  2.77           H   new
ATOM      0  HG2 ARG A  14      11.475   9.500  -4.608  1.00  2.77           H   new
ATOM      0  HG3 ARG A  14      10.591   8.832  -5.706  1.00  2.77           H   new
ATOM      0  HD2 ARG A  14       8.982  10.537  -5.407  1.00  2.77           H   new
ATOM      0  HD3 ARG A  14       9.926  11.220  -4.371  1.00  2.77           H   new
ATOM      0  HE  ARG A  14      10.270  11.283  -7.048  1.00  2.77           H   new
ATOM      0 HH11 ARG A  14      11.807  12.099  -4.209  1.00  2.77           H   new
ATOM      0 HH12 ARG A  14      12.812  13.009  -4.827  1.00  2.77           H   new
ATOM      0 HH21 ARG A  14      11.819  12.668  -7.942  1.00  2.77           H   new
ATOM      0 HH22 ARG A  14      12.819  13.351  -7.074  1.00  2.77           H   new
ATOM    212  N   CYS A  15       7.823   9.048  -1.168  1.00  2.51           N
ATOM    213  CA  CYS A  15       6.825   8.419  -0.318  1.00  2.51           C
ATOM    214  C   CYS A  15       5.464   8.448  -0.970  1.00  2.51           C
ATOM    215  O   CYS A  15       5.189   9.319  -1.798  1.00  2.51           O
ATOM    216  CB  CYS A  15       6.777   9.113   1.035  1.00  2.51           C
ATOM    217  SG  CYS A  15       8.366   9.055   1.941  1.00  2.51           S
ATOM      0  H   CYS A  15       7.618   9.838  -1.438  1.00  2.51           H   new
ATOM      0  HA  CYS A  15       7.077   7.491  -0.188  1.00  2.51           H   new
ATOM      0  HB2 CYS A  15       6.520  10.039   0.906  1.00  2.51           H   new
ATOM      0  HB3 CYS A  15       6.088   8.700   1.578  1.00  2.51           H   new
ATOM    222  N   GLY A  16       4.598   7.520  -0.581  1.00  2.28           N
ATOM    223  CA  GLY A  16       3.246   7.527  -1.123  1.00  2.28           C
ATOM    224  C   GLY A  16       2.486   6.210  -0.992  1.00  2.28           C
ATOM    225  O   GLY A  16       2.750   5.383  -0.115  1.00  2.28           O
ATOM      0  H   GLY A  16       4.767   6.892  -0.018  1.00  2.28           H   new
ATOM      0  HA2 GLY A  16       2.738   8.223  -0.677  1.00  2.28           H   new
ATOM      0  HA3 GLY A  16       3.291   7.766  -2.062  1.00  2.28           H   new
ATOM    229  N   SER A  17       1.494   6.065  -1.877  1.00  2.08           N
ATOM    230  CA  SER A  17       0.562   4.933  -1.933  1.00  2.08           C
ATOM    231  C   SER A  17       0.867   3.934  -3.060  1.00  2.08           C
ATOM    232  O   SER A  17       0.011   3.132  -3.441  1.00  2.08           O
ATOM    233  CB  SER A  17      -0.849   5.452  -2.088  1.00  2.08           C
ATOM    234  OG  SER A  17      -0.987   6.175  -3.280  1.00  2.08           O
ATOM      0  H   SER A  17       1.340   6.650  -2.488  1.00  2.08           H   new
ATOM      0  HA  SER A  17       0.666   4.448  -1.100  1.00  2.08           H   new
ATOM      0  HB2 SER A  17      -1.473   4.710  -2.081  1.00  2.08           H   new
ATOM      0  HB3 SER A  17      -1.074   6.019  -1.334  1.00  2.08           H   new
ATOM      0  HG  SER A  17      -1.776   6.454  -3.349  1.00  2.08           H   new
ATOM    240  N   GLY A  18       2.059   4.035  -3.636  1.00  1.90           N
ATOM    241  CA  GLY A  18       2.478   3.154  -4.720  1.00  1.90           C
ATOM    242  C   GLY A  18       3.013   1.859  -4.142  1.00  1.90           C
ATOM    243  O   GLY A  18       2.725   1.533  -2.998  1.00  1.90           O
ATOM      0  H   GLY A  18       2.649   4.618  -3.409  1.00  1.90           H   new
ATOM      0  HA2 GLY A  18       1.729   2.971  -5.309  1.00  1.90           H   new
ATOM      0  HA3 GLY A  18       3.161   3.587  -5.256  1.00  1.90           H   new
ATOM    247  N   VAL A  19       3.773   1.107  -4.927  1.00  1.76           N
ATOM    248  CA  VAL A  19       4.289  -0.181  -4.464  1.00  1.76           C
ATOM    249  C   VAL A  19       5.713  -0.065  -3.919  1.00  1.76           C
ATOM    250  O   VAL A  19       6.573   0.584  -4.541  1.00  1.76           O
ATOM    251  CB  VAL A  19       4.218  -1.217  -5.590  1.00  1.76           C
ATOM    252  CG1 VAL A  19       4.820  -2.526  -5.130  1.00  1.76           C
ATOM    253  CG2 VAL A  19       2.771  -1.406  -5.986  1.00  1.76           C
ATOM      0  H   VAL A  19       4.003   1.320  -5.728  1.00  1.76           H   new
ATOM      0  HA  VAL A  19       3.727  -0.477  -3.730  1.00  1.76           H   new
ATOM      0  HB  VAL A  19       4.724  -0.907  -6.357  1.00  1.76           H   new
ATOM      0 HG11 VAL A  19       4.771  -3.175  -5.849  1.00  1.76           H   new
ATOM      0 HG12 VAL A  19       5.748  -2.387  -4.884  1.00  1.76           H   new
ATOM      0 HG13 VAL A  19       4.328  -2.856  -4.362  1.00  1.76           H   new
ATOM      0 HG21 VAL A  19       2.713  -2.061  -6.699  1.00  1.76           H   new
ATOM      0 HG22 VAL A  19       2.264  -1.717  -5.220  1.00  1.76           H   new
ATOM      0 HG23 VAL A  19       2.406  -0.561  -6.293  1.00  1.76           H   new
ATOM    263  N   PHE A  20       5.943  -0.644  -2.731  1.00  1.65           N
ATOM    264  CA  PHE A  20       7.266  -0.567  -2.105  1.00  1.65           C
ATOM    265  C   PHE A  20       7.826  -1.958  -1.791  1.00  1.65           C
ATOM    266  O   PHE A  20       7.360  -2.645  -0.879  1.00  1.65           O
ATOM    267  CB  PHE A  20       7.204   0.293  -0.839  1.00  1.65           C
ATOM    268  CG  PHE A  20       6.699   1.709  -1.115  1.00  1.65           C
ATOM    269  CD1 PHE A  20       5.335   1.975  -1.114  1.00  1.65           C
ATOM    270  CD2 PHE A  20       7.560   2.740  -1.413  1.00  1.65           C
ATOM    271  CE1 PHE A  20       4.851   3.224  -1.395  1.00  1.65           C
ATOM    272  CE2 PHE A  20       7.078   4.004  -1.706  1.00  1.65           C
ATOM    273  CZ  PHE A  20       5.719   4.240  -1.697  1.00  1.65           C
ATOM      0  H   PHE A  20       5.354  -1.079  -2.280  1.00  1.65           H   new
ATOM      0  HA  PHE A  20       7.871  -0.149  -2.738  1.00  1.65           H   new
ATOM      0  HB2 PHE A  20       6.622  -0.134  -0.190  1.00  1.65           H   new
ATOM      0  HB3 PHE A  20       8.087   0.340  -0.440  1.00  1.65           H   new
ATOM      0  HD1 PHE A  20       4.738   1.289  -0.918  1.00  1.65           H   new
ATOM      0  HD2 PHE A  20       8.477   2.586  -1.418  1.00  1.65           H   new
ATOM      0  HE1 PHE A  20       3.935   3.383  -1.381  1.00  1.65           H   new
ATOM      0  HE2 PHE A  20       7.669   4.693  -1.909  1.00  1.65           H   new
ATOM      0  HZ  PHE A  20       5.392   5.088  -1.896  1.00  1.65           H   new
ATOM    283  N   ILE A  21       8.841  -2.352  -2.553  1.00  1.56           N
ATOM    284  CA  ILE A  21       9.460  -3.666  -2.444  1.00  1.56           C
ATOM    285  C   ILE A  21      10.823  -3.523  -1.788  1.00  1.56           C
ATOM    286  O   ILE A  21      11.613  -2.671  -2.199  1.00  1.56           O
ATOM    287  CB  ILE A  21       9.629  -4.303  -3.832  1.00  1.56           C
ATOM    288  CG1 ILE A  21       8.307  -4.305  -4.567  1.00  1.56           C
ATOM    289  CG2 ILE A  21      10.115  -5.726  -3.714  1.00  1.56           C
ATOM    290  CD1 ILE A  21       7.244  -5.052  -3.876  1.00  1.56           C
ATOM      0  H   ILE A  21       9.195  -1.854  -3.158  1.00  1.56           H   new
ATOM      0  HA  ILE A  21       8.888  -4.237  -1.907  1.00  1.56           H   new
ATOM      0  HB  ILE A  21      10.283  -3.779  -4.321  1.00  1.56           H   new
ATOM      0 HG12 ILE A  21       8.016  -3.388  -4.694  1.00  1.56           H   new
ATOM      0 HG13 ILE A  21       8.438  -4.686  -5.449  1.00  1.56           H   new
ATOM      0 HG21 ILE A  21      10.215  -6.109  -4.600  1.00  1.56           H   new
ATOM      0 HG22 ILE A  21      10.971  -5.739  -3.258  1.00  1.56           H   new
ATOM      0 HG23 ILE A  21       9.472  -6.247  -3.208  1.00  1.56           H   new
ATOM      0 HD11 ILE A  21       6.428  -5.013  -4.399  1.00  1.56           H   new
ATOM      0 HD12 ILE A  21       7.515  -5.977  -3.770  1.00  1.56           H   new
ATOM      0 HD13 ILE A  21       7.087  -4.659  -3.003  1.00  1.56           H   new
ATOM    302  N   HIS A  22      11.101  -4.335  -0.776  1.00  1.50           N
ATOM    303  CA  HIS A  22      12.364  -4.228  -0.056  1.00  1.50           C
ATOM    304  C   HIS A  22      13.090  -5.563   0.040  1.00  1.50           C
ATOM    305  O   HIS A  22      12.478  -6.621   0.209  1.00  1.50           O
ATOM    306  CB  HIS A  22      12.108  -3.686   1.356  1.00  1.50           C
ATOM    307  CG  HIS A  22      11.507  -2.297   1.372  1.00  1.50           C
ATOM    308  CD2 HIS A  22      10.213  -1.878   1.413  1.00  1.50           C
ATOM    309  ND1 HIS A  22      12.278  -1.148   1.334  1.00  1.50           N
ATOM    310  CE1 HIS A  22      11.480  -0.084   1.351  1.00  1.50           C
ATOM    311  NE2 HIS A  22      10.231  -0.502   1.403  1.00  1.50           N
ATOM      0  H   HIS A  22      10.575  -4.953  -0.491  1.00  1.50           H   new
ATOM      0  HA  HIS A  22      12.931  -3.620  -0.555  1.00  1.50           H   new
ATOM      0  HB2 HIS A  22      11.514  -4.293   1.824  1.00  1.50           H   new
ATOM      0  HB3 HIS A  22      12.945  -3.674   1.846  1.00  1.50           H   new
ATOM      0  HD2 HIS A  22       9.458  -2.420   1.442  1.00  1.50           H   new
ATOM      0  HE1 HIS A  22      11.756   0.804   1.330  1.00  1.50           H   new
ATOM      0  HE2 HIS A  22       9.537   0.005   1.427  1.00  1.50           H   new
ATOM    319  N   ASN A  23      14.422  -5.513  -0.023  1.00  1.49           N
ATOM    320  CA  ASN A  23      15.230  -6.728   0.075  1.00  1.49           C
ATOM    321  C   ASN A  23      15.422  -7.147   1.522  1.00  1.49           C
ATOM    322  O   ASN A  23      16.519  -7.078   2.073  1.00  1.49           O
ATOM    323  CB  ASN A  23      16.576  -6.541  -0.593  1.00  1.49           C
ATOM    324  CG  ASN A  23      17.333  -7.855  -0.749  1.00  1.49           C
ATOM    325  ND2 ASN A  23      18.577  -7.775  -1.158  1.00  1.49           N
ATOM    326  OD1 ASN A  23      16.762  -8.930  -0.520  1.00  1.49           O
ATOM      0  H   ASN A  23      14.874  -4.788  -0.122  1.00  1.49           H   new
ATOM      0  HA  ASN A  23      14.749  -7.433  -0.387  1.00  1.49           H   new
ATOM      0  HB2 ASN A  23      16.448  -6.138  -1.466  1.00  1.49           H   new
ATOM      0  HB3 ASN A  23      17.111  -5.922  -0.071  1.00  1.49           H   new
ATOM      0 HD21 ASN A  23      19.037  -8.492  -1.279  1.00  1.49           H   new
ATOM      0 HD22 ASN A  23      18.933  -7.006  -1.305  1.00  1.49           H   new
ATOM    333  N   ASP A  24      14.349  -7.634   2.117  1.00  1.55           N
ATOM    334  CA  ASP A  24      14.342  -8.029   3.519  1.00  1.55           C
ATOM    335  C   ASP A  24      14.906  -9.427   3.733  1.00  1.55           C
ATOM    336  O   ASP A  24      15.171  -9.835   4.859  1.00  1.55           O
ATOM    337  CB  ASP A  24      12.929  -7.964   4.072  1.00  1.55           C
ATOM    338  CG  ASP A  24      12.378  -6.527   4.228  1.00  1.55           C
ATOM    339  OD1 ASP A  24      13.162  -5.605   4.379  1.00  1.55           O
ATOM    340  OD2 ASP A  24      11.177  -6.364   4.197  1.00  1.55           O1-
ATOM      0  H   ASP A  24      13.595  -7.747   1.718  1.00  1.55           H   new
ATOM      0  HA  ASP A  24      14.915  -7.405   3.992  1.00  1.55           H   new
ATOM      0  HB2 ASP A  24      12.339  -8.464   3.486  1.00  1.55           H   new
ATOM      0  HB3 ASP A  24      12.910  -8.403   4.937  1.00  1.55           H   new
ATOM    345  N   VAL A  25      15.153 -10.135   2.641  1.00  1.68           N
ATOM    346  CA  VAL A  25      15.644 -11.507   2.674  1.00  1.68           C
ATOM    347  C   VAL A  25      16.981 -11.570   3.394  1.00  1.68           C
ATOM    348  O   VAL A  25      17.238 -12.471   4.181  1.00  1.68           O
ATOM    349  CB  VAL A  25      15.810 -12.031   1.232  1.00  1.68           C
ATOM    350  CG1 VAL A  25      16.488 -13.396   1.221  1.00  1.68           C
ATOM    351  CG2 VAL A  25      14.465 -12.093   0.572  1.00  1.68           C
ATOM      0  H   VAL A  25      15.039  -9.828   1.846  1.00  1.68           H   new
ATOM      0  HA  VAL A  25      15.004 -12.059   3.150  1.00  1.68           H   new
ATOM      0  HB  VAL A  25      16.380 -11.423   0.736  1.00  1.68           H   new
ATOM      0 HG11 VAL A  25      16.581 -13.704   0.306  1.00  1.68           H   new
ATOM      0 HG12 VAL A  25      17.365 -13.325   1.629  1.00  1.68           H   new
ATOM      0 HG13 VAL A  25      15.950 -14.029   1.721  1.00  1.68           H   new
ATOM      0 HG21 VAL A  25      14.564 -12.422  -0.335  1.00  1.68           H   new
ATOM      0 HG22 VAL A  25      13.887 -12.691   1.071  1.00  1.68           H   new
ATOM      0 HG23 VAL A  25      14.073 -11.206   0.553  1.00  1.68           H   new
ATOM    361  N   GLU A  26      17.836 -10.594   3.143  1.00  1.86           N
ATOM    362  CA  GLU A  26      19.164 -10.567   3.731  1.00  1.86           C
ATOM    363  C   GLU A  26      19.200  -9.950   5.138  1.00  1.86           C
ATOM    364  O   GLU A  26      20.251  -9.918   5.784  1.00  1.86           O
ATOM    365  CB  GLU A  26      20.103  -9.762   2.830  1.00  1.86           C
ATOM    366  CG  GLU A  26      20.328 -10.352   1.446  1.00  1.86           C
ATOM    367  CD  GLU A  26      21.281  -9.517   0.593  1.00  1.86           C
ATOM    368  OE1 GLU A  26      21.756  -8.514   1.062  1.00  1.86           O
ATOM    369  OE2 GLU A  26      21.505  -9.885  -0.537  1.00  1.86           O1-
ATOM      0  H   GLU A  26      17.664  -9.928   2.627  1.00  1.86           H   new
ATOM      0  HA  GLU A  26      19.446 -11.492   3.810  1.00  1.86           H   new
ATOM      0  HB2 GLU A  26      19.745  -8.866   2.731  1.00  1.86           H   new
ATOM      0  HB3 GLU A  26      20.961  -9.677   3.274  1.00  1.86           H   new
ATOM      0  HG2 GLU A  26      20.684 -11.250   1.536  1.00  1.86           H   new
ATOM      0  HG3 GLU A  26      19.476 -10.429   0.990  1.00  1.86           H   new
ATOM    376  N   ALA A  27      18.071  -9.440   5.637  1.00  2.04           N
ATOM    377  CA  ALA A  27      18.073  -8.727   6.916  1.00  2.04           C
ATOM    378  C   ALA A  27      18.015  -9.651   8.114  1.00  2.04           C
ATOM    379  O   ALA A  27      17.000  -9.717   8.820  1.00  2.04           O
ATOM    380  CB  ALA A  27      16.917  -7.776   6.976  1.00  2.04           C
ATOM      0  H   ALA A  27      17.302  -9.495   5.255  1.00  2.04           H   new
ATOM      0  HA  ALA A  27      18.915  -8.247   6.960  1.00  2.04           H   new
ATOM      0  HB1 ALA A  27      16.926  -7.308   7.826  1.00  2.04           H   new
ATOM      0  HB2 ALA A  27      16.989  -7.133   6.253  1.00  2.04           H   new
ATOM      0  HB3 ALA A  27      16.087  -8.270   6.888  1.00  2.04           H   new
ATOM    386  N   TRP A  28      19.104 -10.382   8.310  1.00  2.15           N
ATOM    387  CA  TRP A  28      19.312 -11.346   9.395  1.00  2.15           C
ATOM    388  C   TRP A  28      18.204 -12.393   9.469  1.00  2.15           C
ATOM    389  O   TRP A  28      17.987 -13.002  10.515  1.00  2.15           O
ATOM    390  CB  TRP A  28      19.334 -10.600  10.735  1.00  2.15           C
ATOM    391  CG  TRP A  28      20.224  -9.394  10.714  1.00  2.15           C
ATOM    392  CD1 TRP A  28      21.579  -9.363  10.796  1.00  2.15           C
ATOM    393  CD2 TRP A  28      19.796  -8.006  10.608  1.00  2.15           C
ATOM    394  CE2 TRP A  28      20.946  -7.226  10.611  1.00  2.15           C
ATOM    395  CE3 TRP A  28      18.540  -7.378  10.509  1.00  2.15           C
ATOM    396  NE1 TRP A  28      22.026  -8.064  10.729  1.00  2.15           N
ATOM    397  CZ2 TRP A  28      20.893  -5.846  10.509  1.00  2.15           C
ATOM    398  CZ3 TRP A  28      18.487  -6.000  10.406  1.00  2.15           C
ATOM    399  CH2 TRP A  28      19.634  -5.252  10.404  1.00  2.15           C
ATOM      0  H   TRP A  28      19.784 -10.329   7.786  1.00  2.15           H   new
ATOM      0  HA  TRP A  28      20.152 -11.797   9.216  1.00  2.15           H   new
ATOM      0  HB2 TRP A  28      18.432 -10.327  10.963  1.00  2.15           H   new
ATOM      0  HB3 TRP A  28      19.632 -11.205  11.432  1.00  2.15           H   new
ATOM      0  HD1 TRP A  28      22.125 -10.111  10.885  1.00  2.15           H   new
ATOM      0  HE1 TRP A  28      22.849  -7.817  10.757  1.00  2.15           H   new
ATOM      0  HE3 TRP A  28      17.758  -7.882  10.513  1.00  2.15           H   new
ATOM      0  HZ2 TRP A  28      21.669  -5.333  10.510  1.00  2.15           H   new
ATOM      0  HZ3 TRP A  28      17.662  -5.576  10.337  1.00  2.15           H   new
ATOM      0  HH2 TRP A  28      19.573  -4.327  10.331  1.00  2.15           H   new
ATOM    410  N   MET A  29      17.498 -12.595   8.360  1.00  2.12           N
ATOM    411  CA  MET A  29      16.350 -13.484   8.279  1.00  2.12           C
ATOM    412  C   MET A  29      15.355 -13.217   9.436  1.00  2.12           C
ATOM    413  O   MET A  29      14.690 -14.154   9.901  1.00  2.12           O
ATOM    414  CB  MET A  29      16.816 -14.947   8.320  1.00  2.12           C
ATOM    415  CG  MET A  29      17.755 -15.358   7.171  1.00  2.12           C
ATOM    416  SD  MET A  29      16.996 -15.285   5.541  1.00  2.12           S
ATOM    417  CE  MET A  29      18.455 -15.270   4.501  1.00  2.12           C
ATOM      0  H   MET A  29      17.681 -12.207   7.615  1.00  2.12           H   new
ATOM      0  HA  MET A  29      15.894 -13.313   7.440  1.00  2.12           H   new
ATOM      0  HB2 MET A  29      17.269 -15.106   9.163  1.00  2.12           H   new
ATOM      0  HB3 MET A  29      16.035 -15.522   8.304  1.00  2.12           H   new
ATOM      0  HG2 MET A  29      18.534 -14.780   7.181  1.00  2.12           H   new
ATOM      0  HG3 MET A  29      18.070 -16.262   7.331  1.00  2.12           H   new
ATOM      0  HE1 MET A  29      18.188 -15.231   3.569  1.00  2.12           H   new
ATOM      0  HE2 MET A  29      18.997 -14.494   4.714  1.00  2.12           H   new
ATOM      0  HE3 MET A  29      18.971 -16.077   4.656  1.00  2.12           H   new
ATOM    427  N   ASP A  30      15.211 -11.941   9.880  1.00  1.96           N
ATOM    428  CA  ASP A  30      14.364 -11.679  11.056  1.00  1.96           C
ATOM    429  C   ASP A  30      13.540 -10.364  11.095  1.00  1.96           C
ATOM    430  O   ASP A  30      13.382  -9.783  12.168  1.00  1.96           O
ATOM    431  CB  ASP A  30      15.288 -11.717  12.290  1.00  1.96           C
ATOM    432  CG  ASP A  30      14.612 -11.840  13.687  1.00  1.96           C
ATOM    433  OD1 ASP A  30      13.530 -12.392  13.799  1.00  1.96           O
ATOM    434  OD2 ASP A  30      15.197 -11.380  14.638  1.00  1.96           O1-
ATOM      0  H   ASP A  30      15.580 -11.249   9.527  1.00  1.96           H   new
ATOM      0  HA  ASP A  30      13.679 -12.365  11.027  1.00  1.96           H   new
ATOM      0  HB2 ASP A  30      15.898 -12.464  12.185  1.00  1.96           H   new
ATOM      0  HB3 ASP A  30      15.826 -10.910  12.287  1.00  1.96           H   new
ATOM    439  N   ARG A  31      12.961  -9.914   9.967  1.00  1.71           N
ATOM    440  CA  ARG A  31      12.076  -8.721   9.996  1.00  1.71           C
ATOM    441  C   ARG A  31      10.580  -9.059   9.989  1.00  1.71           C
ATOM    442  O   ARG A  31       9.719  -8.166   9.993  1.00  1.71           O
ATOM    443  CB  ARG A  31      12.364  -7.752   8.859  1.00  1.71           C
ATOM    444  CG  ARG A  31      13.696  -7.021   8.957  1.00  1.71           C
ATOM    445  CD  ARG A  31      13.907  -6.045   7.818  1.00  1.71           C
ATOM    446  NE  ARG A  31      15.104  -5.234   8.038  1.00  1.71           N
ATOM    447  CZ  ARG A  31      15.672  -4.391   7.146  1.00  1.71           C
ATOM    448  NH1 ARG A  31      15.182  -4.241   5.932  1.00  1.71           N1+
ATOM    449  NH2 ARG A  31      16.750  -3.708   7.496  1.00  1.71           N
ATOM      0  H   ARG A  31      13.061 -10.272   9.192  1.00  1.71           H   new
ATOM      0  HA  ARG A  31      12.285  -8.297  10.843  1.00  1.71           H   new
ATOM      0  HB2 ARG A  31      12.340  -8.241   8.022  1.00  1.71           H   new
ATOM      0  HB3 ARG A  31      11.652  -7.095   8.824  1.00  1.71           H   new
ATOM      0  HG2 ARG A  31      13.738  -6.543   9.800  1.00  1.71           H   new
ATOM      0  HG3 ARG A  31      14.418  -7.669   8.962  1.00  1.71           H   new
ATOM      0  HD2 ARG A  31      13.990  -6.531   6.983  1.00  1.71           H   new
ATOM      0  HD3 ARG A  31      13.132  -5.468   7.734  1.00  1.71           H   new
ATOM      0  HE  ARG A  31      15.483  -5.299   8.807  1.00  1.71           H   new
ATOM      0 HH11 ARG A  31      14.486  -4.685   5.692  1.00  1.71           H   new
ATOM      0 HH12 ARG A  31      15.559  -3.700   5.380  1.00  1.71           H   new
ATOM      0 HH21 ARG A  31      17.082  -3.803   8.284  1.00  1.71           H   new
ATOM      0 HH22 ARG A  31      17.118  -3.169   6.936  1.00  1.71           H   new
ATOM    463  N   TYR A  32      10.280 -10.346   9.940  1.00  1.46           N
ATOM    464  CA  TYR A  32       8.907 -10.827   9.897  1.00  1.46           C
ATOM    465  C   TYR A  32       8.687 -11.869  10.958  1.00  1.46           C
ATOM    466  O   TYR A  32       9.551 -12.711  11.187  1.00  1.46           O
ATOM    467  CB  TYR A  32       8.616 -11.434   8.512  1.00  1.46           C
ATOM    468  CG  TYR A  32       8.653 -10.437   7.408  1.00  1.46           C
ATOM    469  CD1 TYR A  32       9.863 -10.064   6.863  1.00  1.46           C
ATOM    470  CD2 TYR A  32       7.479  -9.909   6.905  1.00  1.46           C
ATOM    471  CE1 TYR A  32       9.898  -9.144   5.853  1.00  1.46           C
ATOM    472  CE2 TYR A  32       7.523  -8.981   5.879  1.00  1.46           C
ATOM    473  CZ  TYR A  32       8.735  -8.598   5.358  1.00  1.46           C
ATOM    474  OH  TYR A  32       8.792  -7.672   4.333  1.00  1.46           O
ATOM      0  H   TYR A  32      10.870 -10.971   9.931  1.00  1.46           H   new
ATOM      0  HA  TYR A  32       8.308 -10.081  10.059  1.00  1.46           H   new
ATOM      0  HB2 TYR A  32       9.265 -12.132   8.330  1.00  1.46           H   new
ATOM      0  HB3 TYR A  32       7.743 -11.856   8.528  1.00  1.46           H   new
ATOM      0  HD1 TYR A  32      10.653 -10.437   7.182  1.00  1.46           H   new
ATOM      0  HD2 TYR A  32       6.660 -10.177   7.256  1.00  1.46           H   new
ATOM      0  HE1 TYR A  32      10.716  -8.884   5.496  1.00  1.46           H   new
ATOM      0  HE2 TYR A  32       6.735  -8.618   5.544  1.00  1.46           H   new
ATOM      0  HH  TYR A  32       9.544  -7.298   4.335  1.00  1.46           H   new
ATOM    484  N   LYS A  33       7.513 -11.857  11.562  1.00  1.27           N
ATOM    485  CA  LYS A  33       7.139 -12.920  12.473  1.00  1.27           C
ATOM    486  C   LYS A  33       5.803 -13.484  12.014  1.00  1.27           C
ATOM    487  O   LYS A  33       4.910 -12.708  11.654  1.00  1.27           O
ATOM    488  CB  LYS A  33       7.018 -12.370  13.895  1.00  1.27           C
ATOM    489  CG  LYS A  33       8.285 -11.700  14.458  1.00  1.27           C
ATOM    490  CD  LYS A  33       9.433 -12.685  14.693  1.00  1.27           C
ATOM    491  CE  LYS A  33      10.633 -11.965  15.322  1.00  1.27           C
ATOM    492  NZ  LYS A  33      11.821 -12.843  15.455  1.00  1.27           N1+
ATOM      0  H   LYS A  33       6.919 -11.244  11.459  1.00  1.27           H   new
ATOM      0  HA  LYS A  33       7.814 -13.617  12.474  1.00  1.27           H   new
ATOM      0  HB2 LYS A  33       6.294 -11.725  13.915  1.00  1.27           H   new
ATOM      0  HB3 LYS A  33       6.766 -13.097  14.486  1.00  1.27           H   new
ATOM      0  HG2 LYS A  33       8.579 -11.010  13.843  1.00  1.27           H   new
ATOM      0  HG3 LYS A  33       8.067 -11.261  15.295  1.00  1.27           H   new
ATOM      0  HD2 LYS A  33       9.137 -13.403  15.275  1.00  1.27           H   new
ATOM      0  HD3 LYS A  33       9.696 -13.091  13.852  1.00  1.27           H   new
ATOM      0  HE2 LYS A  33      10.864 -11.195  14.780  1.00  1.27           H   new
ATOM      0  HE3 LYS A  33      10.383 -11.631  16.198  1.00  1.27           H   new
ATOM      0  HZ1 LYS A  33      12.310 -12.578  16.150  1.00  1.27           H   new
ATOM      0  HZ2 LYS A  33      11.557 -13.683  15.582  1.00  1.27           H   new
ATOM      0  HZ3 LYS A  33      12.310 -12.795  14.713  1.00  1.27           H   new
ATOM    506  N   PHE A  34       5.659 -14.810  12.015  1.00  1.16           N
ATOM    507  CA  PHE A  34       4.372 -15.405  11.668  1.00  1.16           C
ATOM    508  C   PHE A  34       3.620 -15.874  12.896  1.00  1.16           C
ATOM    509  O   PHE A  34       4.193 -16.456  13.821  1.00  1.16           O
ATOM    510  CB  PHE A  34       4.460 -16.572  10.673  1.00  1.16           C
ATOM    511  CG  PHE A  34       4.732 -16.231   9.216  1.00  1.16           C
ATOM    512  CD1 PHE A  34       5.098 -14.990   8.804  1.00  1.16           C
ATOM    513  CD2 PHE A  34       4.553 -17.191   8.242  1.00  1.16           C
ATOM    514  CE1 PHE A  34       5.281 -14.717   7.476  1.00  1.16           C
ATOM    515  CE2 PHE A  34       4.725 -16.920   6.911  1.00  1.16           C
ATOM    516  CZ  PHE A  34       5.082 -15.683   6.527  1.00  1.16           C
ATOM      0  H   PHE A  34       6.281 -15.371  12.210  1.00  1.16           H   new
ATOM      0  HA  PHE A  34       3.891 -14.685  11.232  1.00  1.16           H   new
ATOM      0  HB2 PHE A  34       5.159 -17.172  10.976  1.00  1.16           H   new
ATOM      0  HB3 PHE A  34       3.626 -17.065  10.715  1.00  1.16           H   new
ATOM      0  HD1 PHE A  34       5.226 -14.317   9.433  1.00  1.16           H   new
ATOM      0  HD2 PHE A  34       4.307 -18.051   8.498  1.00  1.16           H   new
ATOM      0  HE1 PHE A  34       5.544 -13.864   7.215  1.00  1.16           H   new
ATOM      0  HE2 PHE A  34       4.596 -17.588   6.277  1.00  1.16           H   new
ATOM      0  HZ  PHE A  34       5.193 -15.485   5.625  1.00  1.16           H   new
ATOM    526  N   TYR A  35       2.322 -15.643  12.857  1.00  1.11           N
ATOM    527  CA  TYR A  35       1.392 -16.003  13.898  1.00  1.11           C
ATOM    528  C   TYR A  35       0.342 -16.973  13.346  1.00  1.11           C
ATOM    529  O   TYR A  35      -0.443 -16.599  12.480  1.00  1.11           O
ATOM    530  CB  TYR A  35       0.760 -14.735  14.427  1.00  1.11           C
ATOM    531  CG  TYR A  35       1.799 -13.827  14.999  1.00  1.11           C
ATOM    532  CD1 TYR A  35       2.477 -12.968  14.158  1.00  1.11           C
ATOM    533  CD2 TYR A  35       2.109 -13.870  16.341  1.00  1.11           C
ATOM    534  CE1 TYR A  35       3.463 -12.170  14.647  1.00  1.11           C
ATOM    535  CE2 TYR A  35       3.103 -13.051  16.842  1.00  1.11           C
ATOM    536  CZ  TYR A  35       3.785 -12.205  15.997  1.00  1.11           C
ATOM    537  OH  TYR A  35       4.787 -11.395  16.496  1.00  1.11           O
ATOM      0  H   TYR A  35       1.944 -15.253  12.190  1.00  1.11           H   new
ATOM      0  HA  TYR A  35       1.847 -16.455  14.626  1.00  1.11           H   new
ATOM      0  HB2 TYR A  35       0.286 -14.282  13.712  1.00  1.11           H   new
ATOM      0  HB3 TYR A  35       0.105 -14.954  15.108  1.00  1.11           H   new
ATOM      0  HD1 TYR A  35       2.259 -12.935  13.255  1.00  1.11           H   new
ATOM      0  HD2 TYR A  35       1.651 -14.448  16.907  1.00  1.11           H   new
ATOM      0  HE1 TYR A  35       3.923 -11.599  14.075  1.00  1.11           H   new
ATOM      0  HE2 TYR A  35       3.311 -13.071  17.748  1.00  1.11           H   new
ATOM      0  HH  TYR A  35       4.867 -11.524  17.322  1.00  1.11           H   new
ATOM    547  N   PRO A  36       0.335 -18.224  13.779  1.00  1.11           N
ATOM    548  CA  PRO A  36      -0.518 -19.275  13.298  1.00  1.11           C
ATOM    549  C   PRO A  36      -1.923 -19.178  13.819  1.00  1.11           C
ATOM    550  O   PRO A  36      -2.221 -18.379  14.715  1.00  1.11           O
ATOM    551  CB  PRO A  36       0.144 -20.512  13.842  1.00  1.11           C
ATOM    552  CG  PRO A  36       0.738 -20.068  15.143  1.00  1.11           C
ATOM    553  CD  PRO A  36       1.202 -18.650  14.896  1.00  1.11           C
ATOM      0  HA  PRO A  36      -0.609 -19.251  12.333  1.00  1.11           H   new
ATOM      0  HB2 PRO A  36      -0.496 -21.229  13.971  1.00  1.11           H   new
ATOM      0  HB3 PRO A  36       0.825 -20.845  13.237  1.00  1.11           H   new
ATOM      0  HG2 PRO A  36       0.084 -20.104  15.858  1.00  1.11           H   new
ATOM      0  HG3 PRO A  36       1.477 -20.639  15.405  1.00  1.11           H   new
ATOM      0  HD2 PRO A  36       1.085 -18.090  15.679  1.00  1.11           H   new
ATOM      0  HD3 PRO A  36       2.142 -18.613  14.659  1.00  1.11           H   new
ATOM    561  N   GLU A  37      -2.765 -20.057  13.300  1.00  1.12           N
ATOM    562  CA  GLU A  37      -4.075 -20.272  13.866  1.00  1.12           C
ATOM    563  C   GLU A  37      -3.751 -20.661  15.280  1.00  1.12           C
ATOM    564  O   GLU A  37      -2.626 -21.095  15.525  1.00  1.12           O
ATOM    565  CB  GLU A  37      -4.801 -21.439  13.185  1.00  1.12           C
ATOM    566  CG  GLU A  37      -5.167 -21.215  11.741  1.00  1.12           C
ATOM    567  CD  GLU A  37      -5.901 -22.400  11.100  1.00  1.12           C
ATOM    568  OE1 GLU A  37      -6.041 -23.402  11.752  1.00  1.12           O
ATOM    569  OE2 GLU A  37      -6.322 -22.290   9.957  1.00  1.12           O1-
ATOM      0  H   GLU A  37      -2.590 -20.542  12.612  1.00  1.12           H   new
ATOM      0  HA  GLU A  37      -4.653 -19.498  13.772  1.00  1.12           H   new
ATOM      0  HB2 GLU A  37      -4.239 -22.228  13.242  1.00  1.12           H   new
ATOM      0  HB3 GLU A  37      -5.611 -21.631  13.683  1.00  1.12           H   new
ATOM      0  HG2 GLU A  37      -5.726 -20.425  11.676  1.00  1.12           H   new
ATOM      0  HG3 GLU A  37      -4.359 -21.033  11.235  1.00  1.12           H   new
ATOM    576  N   THR A  38      -4.678 -20.504  16.209  1.00  1.12           N
ATOM    577  CA  THR A  38      -4.351 -20.868  17.574  1.00  1.12           C
ATOM    578  C   THR A  38      -3.641 -22.223  17.511  1.00  1.12           C
ATOM    579  O   THR A  38      -4.191 -23.153  16.905  1.00  1.12           O
ATOM    580  CB  THR A  38      -5.624 -21.001  18.436  1.00  1.12           C
ATOM    581  CG2 THR A  38      -5.270 -21.293  19.908  1.00  1.12           C
ATOM    582  OG1 THR A  38      -6.363 -19.774  18.379  1.00  1.12           O
ATOM      0  H   THR A  38      -5.472 -20.201  16.079  1.00  1.12           H   new
ATOM      0  HA  THR A  38      -3.794 -20.184  17.977  1.00  1.12           H   new
ATOM      0  HB  THR A  38      -6.151 -21.737  18.088  1.00  1.12           H   new
ATOM      0  HG1 THR A  38      -7.058 -19.843  18.846  1.00  1.12           H   new
ATOM      0 HG21 THR A  38      -6.085 -21.372  20.428  1.00  1.12           H   new
ATOM      0 HG22 THR A  38      -4.771 -22.123  19.962  1.00  1.12           H   new
ATOM      0 HG23 THR A  38      -4.731 -20.568  20.261  1.00  1.12           H   new
ATOM    590  N   PRO A  39      -2.464 -22.398  18.160  1.00  1.11           N
ATOM    591  CA  PRO A  39      -1.695 -23.625  18.205  1.00  1.11           C
ATOM    592  C   PRO A  39      -2.572 -24.831  18.537  1.00  1.11           C
ATOM    593  O   PRO A  39      -2.229 -25.945  18.170  1.00  1.11           O
ATOM    594  CB  PRO A  39      -0.620 -23.297  19.251  1.00  1.11           C
ATOM    595  CG  PRO A  39      -0.405 -21.821  19.103  1.00  1.11           C
ATOM    596  CD  PRO A  39      -1.779 -21.255  18.815  1.00  1.11           C
ATOM      0  HA  PRO A  39      -1.300 -23.889  17.359  1.00  1.11           H   new
ATOM      0  HB2 PRO A  39      -0.915 -23.525  20.147  1.00  1.11           H   new
ATOM      0  HB3 PRO A  39       0.197 -23.793  19.087  1.00  1.11           H   new
ATOM      0  HG2 PRO A  39      -0.029 -21.438  19.911  1.00  1.11           H   new
ATOM      0  HG3 PRO A  39       0.214 -21.626  18.382  1.00  1.11           H   new
ATOM      0  HD2 PRO A  39      -2.233 -20.978  19.626  1.00  1.11           H   new
ATOM      0  HD3 PRO A  39      -1.736 -20.479  18.235  1.00  1.11           H   new
ATOM    604  N   GLN A  40      -3.678 -24.633  19.261  1.00  1.07           N
ATOM    605  CA  GLN A  40      -4.582 -25.726  19.593  1.00  1.07           C
ATOM    606  C   GLN A  40      -5.069 -26.361  18.298  1.00  1.07           C
ATOM    607  O   GLN A  40      -5.141 -27.586  18.165  1.00  1.07           O
ATOM    608  CB  GLN A  40      -5.804 -25.203  20.357  1.00  1.07           C
ATOM    609  CG  GLN A  40      -6.756 -26.257  20.810  1.00  1.07           C
ATOM    610  CD  GLN A  40      -8.006 -25.689  21.438  1.00  1.07           C
ATOM    611  NE2 GLN A  40      -8.231 -26.040  22.681  1.00  1.07           N
ATOM    612  OE1 GLN A  40      -8.766 -24.938  20.812  1.00  1.07           O
ATOM      0  H   GLN A  40      -3.919 -23.867  19.569  1.00  1.07           H   new
ATOM      0  HA  GLN A  40      -4.109 -26.368  20.146  1.00  1.07           H   new
ATOM      0  HB2 GLN A  40      -5.497 -24.707  21.132  1.00  1.07           H   new
ATOM      0  HB3 GLN A  40      -6.280 -24.577  19.790  1.00  1.07           H   new
ATOM      0  HG2 GLN A  40      -7.003 -26.810  20.053  1.00  1.07           H   new
ATOM      0  HG3 GLN A  40      -6.311 -26.834  21.450  1.00  1.07           H   new
ATOM      0 HE21 GLN A  40      -7.682 -26.564  23.086  1.00  1.07           H   new
ATOM      0 HE22 GLN A  40      -8.928 -25.747  23.091  1.00  1.07           H   new
ATOM    621  N   GLY A  41      -5.422 -25.505  17.341  1.00  1.02           N
ATOM    622  CA  GLY A  41      -5.909 -25.923  16.046  1.00  1.02           C
ATOM    623  C   GLY A  41      -4.800 -26.657  15.330  1.00  1.02           C
ATOM    624  O   GLY A  41      -5.024 -27.727  14.766  1.00  1.02           O
ATOM      0  H   GLY A  41      -5.382 -24.651  17.436  1.00  1.02           H   new
ATOM      0  HA2 GLY A  41      -6.683 -26.498  16.147  1.00  1.02           H   new
ATOM      0  HA3 GLY A  41      -6.193 -25.153  15.528  1.00  1.02           H   new
ATOM    628  N   LEU A  42      -3.589 -26.100  15.387  1.00  0.96           N
ATOM    629  CA  LEU A  42      -2.471 -26.748  14.706  1.00  0.96           C
ATOM    630  C   LEU A  42      -2.190 -28.115  15.313  1.00  0.96           C
ATOM    631  O   LEU A  42      -1.878 -29.068  14.601  1.00  0.96           O
ATOM    632  CB  LEU A  42      -1.191 -25.929  14.790  1.00  0.96           C
ATOM    633  CG  LEU A  42      -1.147 -24.642  14.051  1.00  0.96           C
ATOM    634  CD1 LEU A  42       0.168 -24.039  14.336  1.00  0.96           C
ATOM    635  CD2 LEU A  42      -1.367 -24.859  12.586  1.00  0.96           C
ATOM      0  H   LEU A  42      -3.398 -25.371  15.801  1.00  0.96           H   new
ATOM      0  HA  LEU A  42      -2.734 -26.832  13.776  1.00  0.96           H   new
ATOM      0  HB2 LEU A  42      -1.017 -25.742  15.726  1.00  0.96           H   new
ATOM      0  HB3 LEU A  42      -0.461 -26.482  14.470  1.00  0.96           H   new
ATOM      0  HG  LEU A  42      -1.856 -24.044  14.336  1.00  0.96           H   new
ATOM      0 HD11 LEU A  42       0.243 -23.191  13.871  1.00  0.96           H   new
ATOM      0 HD12 LEU A  42       0.257 -23.893  15.291  1.00  0.96           H   new
ATOM      0 HD13 LEU A  42       0.870 -24.636  14.034  1.00  0.96           H   new
ATOM      0 HD21 LEU A  42      -1.334 -24.007  12.124  1.00  0.96           H   new
ATOM      0 HD22 LEU A  42      -0.675 -25.442  12.237  1.00  0.96           H   new
ATOM      0 HD23 LEU A  42      -2.235 -25.269  12.446  1.00  0.96           H   new
ATOM    647  N   ALA A  43      -2.305 -28.216  16.635  1.00  0.91           N
ATOM    648  CA  ALA A  43      -2.093 -29.470  17.327  1.00  0.91           C
ATOM    649  C   ALA A  43      -3.110 -30.497  16.843  1.00  0.91           C
ATOM    650  O   ALA A  43      -2.757 -31.655  16.619  1.00  0.91           O
ATOM    651  CB  ALA A  43      -2.193 -29.262  18.825  1.00  0.91           C
ATOM      0  H   ALA A  43      -2.508 -27.558  17.150  1.00  0.91           H   new
ATOM      0  HA  ALA A  43      -1.203 -29.803  17.132  1.00  0.91           H   new
ATOM      0  HB1 ALA A  43      -2.050 -30.107  19.279  1.00  0.91           H   new
ATOM      0  HB2 ALA A  43      -1.520 -28.624  19.109  1.00  0.91           H   new
ATOM      0  HB3 ALA A  43      -3.074 -28.922  19.047  1.00  0.91           H   new
ATOM    657  N   ARG A  44      -4.356 -30.055  16.602  1.00  0.87           N
ATOM    658  CA  ARG A  44      -5.393 -30.950  16.097  1.00  0.87           C
ATOM    659  C   ARG A  44      -5.050 -31.375  14.661  1.00  0.87           C
ATOM    660  O   ARG A  44      -5.213 -32.543  14.300  1.00  0.87           O
ATOM    661  CB  ARG A  44      -6.777 -30.307  16.126  1.00  0.87           C
ATOM    662  CG  ARG A  44      -7.914 -31.267  15.726  1.00  0.87           C
ATOM    663  CD  ARG A  44      -8.058 -32.406  16.713  1.00  0.87           C
ATOM    664  NE  ARG A  44      -9.114 -33.363  16.344  1.00  0.87           N
ATOM    665  CZ  ARG A  44      -9.278 -34.609  16.868  1.00  0.87           C
ATOM    666  NH1 ARG A  44      -8.482 -35.112  17.788  1.00  0.87           N1+
ATOM    667  NH2 ARG A  44     -10.279 -35.346  16.431  1.00  0.87           N
ATOM      0  H   ARG A  44      -4.613 -29.244  16.726  1.00  0.87           H   new
ATOM      0  HA  ARG A  44      -5.420 -31.725  16.680  1.00  0.87           H   new
ATOM      0  HB2 ARG A  44      -6.949 -29.969  17.019  1.00  0.87           H   new
ATOM      0  HB3 ARG A  44      -6.783 -29.544  15.527  1.00  0.87           H   new
ATOM      0  HG2 ARG A  44      -8.749 -30.776  15.674  1.00  0.87           H   new
ATOM      0  HG3 ARG A  44      -7.740 -31.625  14.841  1.00  0.87           H   new
ATOM      0  HD2 ARG A  44      -7.212 -32.877  16.781  1.00  0.87           H   new
ATOM      0  HD3 ARG A  44      -8.251 -32.043  17.591  1.00  0.87           H   new
ATOM      0  HE  ARG A  44      -9.677 -33.113  15.744  1.00  0.87           H   new
ATOM      0 HH11 ARG A  44      -7.822 -34.648  18.085  1.00  0.87           H   new
ATOM      0 HH12 ARG A  44      -8.622 -35.904  18.092  1.00  0.87           H   new
ATOM      0 HH21 ARG A  44     -10.810 -35.037  15.829  1.00  0.87           H   new
ATOM      0 HH22 ARG A  44     -10.402 -36.136  16.748  1.00  0.87           H   new
ATOM    681  N   ILE A  45      -4.529 -30.438  13.847  1.00  0.84           N
ATOM    682  CA  ILE A  45      -4.142 -30.775  12.470  1.00  0.84           C
ATOM    683  C   ILE A  45      -3.079 -31.864  12.509  1.00  0.84           C
ATOM    684  O   ILE A  45      -3.147 -32.823  11.738  1.00  0.84           O
ATOM    685  CB  ILE A  45      -3.531 -29.555  11.724  1.00  0.84           C
ATOM    686  CG1 ILE A  45      -4.525 -28.472  11.508  1.00  0.84           C
ATOM    687  CG2 ILE A  45      -2.982 -30.008  10.384  1.00  0.84           C
ATOM    688  CD1 ILE A  45      -5.598 -28.840  10.556  1.00  0.84           C
ATOM      0  H   ILE A  45      -4.395 -29.618  14.071  1.00  0.84           H   new
ATOM      0  HA  ILE A  45      -4.942 -31.063  12.003  1.00  0.84           H   new
ATOM      0  HB  ILE A  45      -2.822 -29.196  12.280  1.00  0.84           H   new
ATOM      0 HG12 ILE A  45      -4.925 -28.234  12.359  1.00  0.84           H   new
ATOM      0 HG13 ILE A  45      -4.067 -27.683  11.179  1.00  0.84           H   new
ATOM      0 HG21 ILE A  45      -2.600 -29.248   9.917  1.00  0.84           H   new
ATOM      0 HG22 ILE A  45      -2.295 -30.678  10.525  1.00  0.84           H   new
ATOM      0 HG23 ILE A  45      -3.699 -30.387   9.852  1.00  0.84           H   new
ATOM      0 HD11 ILE A  45      -6.213 -28.096  10.457  1.00  0.84           H   new
ATOM      0 HD12 ILE A  45      -5.207 -29.053   9.694  1.00  0.84           H   new
ATOM      0 HD13 ILE A  45      -6.078 -29.613  10.892  1.00  0.84           H   new
ATOM    700  N   ILE A  46      -2.118 -31.722  13.421  1.00  0.82           N
ATOM    701  CA  ILE A  46      -1.051 -32.691  13.617  1.00  0.82           C
ATOM    702  C   ILE A  46      -1.538 -34.036  14.151  1.00  0.82           C
ATOM    703  O   ILE A  46      -1.132 -35.089  13.647  1.00  0.82           O
ATOM    704  CB  ILE A  46       0.029 -32.101  14.523  1.00  0.82           C
ATOM    705  CG1 ILE A  46       0.745 -30.987  13.765  1.00  0.82           C
ATOM    706  CG2 ILE A  46       0.959 -33.165  15.013  1.00  0.82           C
ATOM    707  CD1 ILE A  46       1.649 -30.171  14.605  1.00  0.82           C
ATOM      0  H   ILE A  46      -2.070 -31.046  13.951  1.00  0.82           H   new
ATOM      0  HA  ILE A  46      -0.676 -32.877  12.742  1.00  0.82           H   new
ATOM      0  HB  ILE A  46      -0.372 -31.717  15.319  1.00  0.82           H   new
ATOM      0 HG12 ILE A  46       1.258 -31.379  13.041  1.00  0.82           H   new
ATOM      0 HG13 ILE A  46       0.082 -30.406  13.361  1.00  0.82           H   new
ATOM      0 HG21 ILE A  46       1.634 -32.767  15.585  1.00  0.82           H   new
ATOM      0 HG22 ILE A  46       0.458 -33.826  15.516  1.00  0.82           H   new
ATOM      0 HG23 ILE A  46       1.389 -33.593  14.256  1.00  0.82           H   new
ATOM      0 HD11 ILE A  46       2.067 -29.486  14.060  1.00  0.82           H   new
ATOM      0 HD12 ILE A  46       1.140 -29.751  15.316  1.00  0.82           H   new
ATOM      0 HD13 ILE A  46       2.334 -30.740  14.991  1.00  0.82           H   new
ATOM    719  N   GLN A  47      -2.412 -34.027  15.157  1.00  0.81           N
ATOM    720  CA  GLN A  47      -2.934 -35.281  15.683  1.00  0.81           C
ATOM    721  C   GLN A  47      -3.645 -36.048  14.570  1.00  0.81           C
ATOM    722  O   GLN A  47      -3.430 -37.255  14.387  1.00  0.81           O
ATOM    723  CB  GLN A  47      -3.906 -35.035  16.844  1.00  0.81           C
ATOM    724  CG  GLN A  47      -4.442 -36.324  17.457  1.00  0.81           C
ATOM    725  CD  GLN A  47      -5.431 -36.098  18.578  1.00  0.81           C
ATOM    726  NE2 GLN A  47      -5.804 -37.181  19.248  1.00  0.81           N
ATOM    727  OE1 GLN A  47      -5.868 -34.970  18.842  1.00  0.81           O
ATOM      0  H   GLN A  47      -2.709 -33.318  15.541  1.00  0.81           H   new
ATOM      0  HA  GLN A  47      -2.189 -35.803  16.018  1.00  0.81           H   new
ATOM      0  HB2 GLN A  47      -3.457 -34.519  17.531  1.00  0.81           H   new
ATOM      0  HB3 GLN A  47      -4.650 -34.499  16.528  1.00  0.81           H   new
ATOM      0  HG2 GLN A  47      -4.867 -36.851  16.762  1.00  0.81           H   new
ATOM      0  HG3 GLN A  47      -3.697 -36.847  17.794  1.00  0.81           H   new
ATOM      0 HE21 GLN A  47      -5.480 -37.949  19.038  1.00  0.81           H   new
ATOM      0 HE22 GLN A  47      -6.370 -37.114  19.892  1.00  0.81           H   new
ATOM    736  N   LYS A  48      -4.488 -35.336  13.816  1.00  0.81           N
ATOM    737  CA  LYS A  48      -5.225 -35.928  12.715  1.00  0.81           C
ATOM    738  C   LYS A  48      -4.271 -36.400  11.626  1.00  0.81           C
ATOM    739  O   LYS A  48      -4.411 -37.514  11.124  1.00  0.81           O
ATOM    740  CB  LYS A  48      -6.250 -34.936  12.164  1.00  0.81           C
ATOM    741  CG  LYS A  48      -7.122 -35.471  11.046  1.00  0.81           C
ATOM    742  CD  LYS A  48      -8.180 -34.451  10.657  1.00  0.81           C
ATOM    743  CE  LYS A  48      -9.038 -34.959   9.521  1.00  0.81           C
ATOM    744  NZ  LYS A  48     -10.102 -34.004   9.166  1.00  0.81           N1+
ATOM      0  H   LYS A  48      -4.643 -34.498  13.934  1.00  0.81           H   new
ATOM      0  HA  LYS A  48      -5.707 -36.703  13.044  1.00  0.81           H   new
ATOM      0  HB2 LYS A  48      -6.822 -34.645  12.891  1.00  0.81           H   new
ATOM      0  HB3 LYS A  48      -5.780 -34.151  11.842  1.00  0.81           H   new
ATOM      0  HG2 LYS A  48      -6.573 -35.685  10.275  1.00  0.81           H   new
ATOM      0  HG3 LYS A  48      -7.549 -36.295  11.328  1.00  0.81           H   new
ATOM      0  HD2 LYS A  48      -8.739 -34.253  11.424  1.00  0.81           H   new
ATOM      0  HD3 LYS A  48      -7.752 -33.621  10.396  1.00  0.81           H   new
ATOM      0  HE2 LYS A  48      -8.481 -35.125   8.745  1.00  0.81           H   new
ATOM      0  HE3 LYS A  48      -9.436 -35.808   9.771  1.00  0.81           H   new
ATOM      0  HZ1 LYS A  48     -10.586 -34.334   8.496  1.00  0.81           H   new
ATOM      0  HZ2 LYS A  48     -10.627 -33.868   9.872  1.00  0.81           H   new
ATOM      0  HZ3 LYS A  48      -9.737 -33.232   8.915  1.00  0.81           H   new
ATOM    758  N   ALA A  49      -3.278 -35.572  11.284  1.00  0.81           N
ATOM    759  CA  ALA A  49      -2.329 -35.919  10.243  1.00  0.81           C
ATOM    760  C   ALA A  49      -1.624 -37.217  10.572  1.00  0.81           C
ATOM    761  O   ALA A  49      -1.494 -38.094   9.714  1.00  0.81           O
ATOM    762  CB  ALA A  49      -1.302 -34.814  10.119  1.00  0.81           C
ATOM      0  H   ALA A  49      -3.143 -34.805  11.648  1.00  0.81           H   new
ATOM      0  HA  ALA A  49      -2.809 -36.028   9.407  1.00  0.81           H   new
ATOM      0  HB1 ALA A  49      -0.665 -35.041   9.424  1.00  0.81           H   new
ATOM      0  HB2 ALA A  49      -1.747 -33.983   9.890  1.00  0.81           H   new
ATOM      0  HB3 ALA A  49      -0.836 -34.709  10.963  1.00  0.81           H   new
ATOM    768  N   HIS A  50      -1.263 -37.379  11.844  1.00  0.80           N
ATOM    769  CA  HIS A  50      -0.610 -38.584  12.312  1.00  0.80           C
ATOM    770  C   HIS A  50      -1.557 -39.763  12.096  1.00  0.80           C
ATOM    771  O   HIS A  50      -1.176 -40.784  11.516  1.00  0.80           O
ATOM    772  CB  HIS A  50      -0.203 -38.438  13.783  1.00  0.80           C
ATOM    773  CG  HIS A  50       0.597 -39.580  14.323  1.00  0.80           C
ATOM    774  CD2 HIS A  50       0.260 -40.592  15.151  1.00  0.80           C
ATOM    775  ND1 HIS A  50       1.937 -39.762  14.017  1.00  0.80           N
ATOM    776  CE1 HIS A  50       2.384 -40.837  14.637  1.00  0.80           C
ATOM    777  NE2 HIS A  50       1.387 -41.363  15.329  1.00  0.80           N
ATOM      0  H   HIS A  50      -1.393 -36.789  12.456  1.00  0.80           H   new
ATOM      0  HA  HIS A  50       0.205 -38.741  11.811  1.00  0.80           H   new
ATOM      0  HB2 HIS A  50       0.311 -37.622  13.885  1.00  0.80           H   new
ATOM      0  HB3 HIS A  50      -1.005 -38.337  14.320  1.00  0.80           H   new
ATOM      0  HD2 HIS A  50      -0.576 -40.740  15.530  1.00  0.80           H   new
ATOM      0  HE1 HIS A  50       3.252 -41.168  14.595  1.00  0.80           H   new
ATOM      0  HE2 HIS A  50       1.435 -42.073  15.812  1.00  0.80           H   new
ATOM    785  N   ALA A  51      -2.812 -39.610  12.538  1.00  0.79           N
ATOM    786  CA  ALA A  51      -3.824 -40.659  12.413  1.00  0.79           C
ATOM    787  C   ALA A  51      -4.052 -41.067  10.950  1.00  0.79           C
ATOM    788  O   ALA A  51      -4.321 -42.237  10.664  1.00  0.79           O
ATOM    789  CB  ALA A  51      -5.133 -40.190  13.026  1.00  0.79           C
ATOM      0  H   ALA A  51      -3.097 -38.893  12.918  1.00  0.79           H   new
ATOM      0  HA  ALA A  51      -3.498 -41.439  12.889  1.00  0.79           H   new
ATOM      0  HB1 ALA A  51      -5.800 -40.889  12.940  1.00  0.79           H   new
ATOM      0  HB2 ALA A  51      -4.997 -39.987  13.965  1.00  0.79           H   new
ATOM      0  HB3 ALA A  51      -5.439 -39.393  12.565  1.00  0.79           H   new
ATOM    795  N   GLU A  52      -3.915 -40.113  10.024  1.00  0.77           N
ATOM    796  CA  GLU A  52      -4.103 -40.370   8.596  1.00  0.77           C
ATOM    797  C   GLU A  52      -2.868 -40.943   7.893  1.00  0.77           C
ATOM    798  O   GLU A  52      -2.913 -41.194   6.686  1.00  0.77           O
ATOM    799  CB  GLU A  52      -4.557 -39.107   7.845  1.00  0.77           C
ATOM    800  CG  GLU A  52      -5.979 -38.626   8.181  1.00  0.77           C
ATOM    801  CD  GLU A  52      -6.419 -37.399   7.382  1.00  0.77           C
ATOM    802  OE1 GLU A  52      -5.630 -36.869   6.630  1.00  0.77           O
ATOM    803  OE2 GLU A  52      -7.567 -37.027   7.500  1.00  0.77           O1-
ATOM      0  H   GLU A  52      -3.710 -39.298  10.209  1.00  0.77           H   new
ATOM      0  HA  GLU A  52      -4.797 -41.047   8.565  1.00  0.77           H   new
ATOM      0  HB2 GLU A  52      -3.933 -38.390   8.039  1.00  0.77           H   new
ATOM      0  HB3 GLU A  52      -4.505 -39.278   6.892  1.00  0.77           H   new
ATOM      0  HG2 GLU A  52      -6.604 -39.350   8.017  1.00  0.77           H   new
ATOM      0  HG3 GLU A  52      -6.027 -38.420   9.128  1.00  0.77           H   new
ATOM    810  N   GLY A  53      -1.767 -41.156   8.618  1.00  0.75           N
ATOM    811  CA  GLY A  53      -0.567 -41.709   8.001  1.00  0.75           C
ATOM    812  C   GLY A  53       0.522 -40.696   7.638  1.00  0.75           C
ATOM    813  O   GLY A  53       1.451 -41.040   6.903  1.00  0.75           O
ATOM      0  H   GLY A  53      -1.698 -40.988   9.459  1.00  0.75           H   new
ATOM      0  HA2 GLY A  53      -0.186 -42.365   8.605  1.00  0.75           H   new
ATOM      0  HA3 GLY A  53      -0.827 -42.182   7.195  1.00  0.75           H   new
ATOM    817  N   VAL A  54       0.408 -39.461   8.119  1.00  0.72           N
ATOM    818  CA  VAL A  54       1.431 -38.459   7.855  1.00  0.72           C
ATOM    819  C   VAL A  54       2.385 -38.359   9.043  1.00  0.72           C
ATOM    820  O   VAL A  54       1.986 -38.171  10.189  1.00  0.72           O
ATOM    821  CB  VAL A  54       0.797 -37.102   7.522  1.00  0.72           C
ATOM    822  CG1 VAL A  54       1.849 -36.056   7.352  1.00  0.72           C
ATOM    823  CG2 VAL A  54       0.005 -37.225   6.261  1.00  0.72           C
ATOM      0  H   VAL A  54      -0.251 -39.186   8.598  1.00  0.72           H   new
ATOM      0  HA  VAL A  54       1.944 -38.733   7.079  1.00  0.72           H   new
ATOM      0  HB  VAL A  54       0.217 -36.839   8.253  1.00  0.72           H   new
ATOM      0 HG11 VAL A  54       1.430 -35.207   7.142  1.00  0.72           H   new
ATOM      0 HG12 VAL A  54       2.357 -35.971   8.174  1.00  0.72           H   new
ATOM      0 HG13 VAL A  54       2.444 -36.310   6.629  1.00  0.72           H   new
ATOM      0 HG21 VAL A  54      -0.398 -36.369   6.047  1.00  0.72           H   new
ATOM      0 HG22 VAL A  54       0.590 -37.497   5.537  1.00  0.72           H   new
ATOM      0 HG23 VAL A  54      -0.692 -37.889   6.380  1.00  0.72           H   new
ATOM    833  N   CYS A  55       3.661 -38.520   8.748  1.00  0.71           N
ATOM    834  CA  CYS A  55       4.728 -38.551   9.742  1.00  0.71           C
ATOM    835  C   CYS A  55       5.349 -37.183   9.975  1.00  0.71           C
ATOM    836  O   CYS A  55       6.202 -37.023  10.849  1.00  0.71           O
ATOM    837  CB  CYS A  55       5.828 -39.492   9.281  1.00  0.71           C
ATOM    838  SG  CYS A  55       6.714 -38.899   7.808  1.00  0.71           S
ATOM      0  H   CYS A  55       3.944 -38.618   7.942  1.00  0.71           H   new
ATOM      0  HA  CYS A  55       4.328 -38.852  10.573  1.00  0.71           H   new
ATOM      0  HB2 CYS A  55       6.463 -39.616  10.004  1.00  0.71           H   new
ATOM      0  HB3 CYS A  55       5.442 -40.361   9.090  1.00  0.71           H   new
ATOM    843  N   GLY A  56       4.965 -36.229   9.157  1.00  0.71           N
ATOM    844  CA  GLY A  56       5.558 -34.920   9.240  1.00  0.71           C
ATOM    845  C   GLY A  56       5.032 -33.935   8.209  1.00  0.71           C
ATOM    846  O   GLY A  56       4.180 -34.256   7.378  1.00  0.71           O
ATOM      0  H   GLY A  56       4.364 -36.319   8.548  1.00  0.71           H   new
ATOM      0  HA2 GLY A  56       5.401 -34.560  10.127  1.00  0.71           H   new
ATOM      0  HA3 GLY A  56       6.519 -35.003   9.133  1.00  0.71           H   new
ATOM    850  N   LEU A  57       5.558 -32.729   8.299  1.00  0.73           N
ATOM    851  CA  LEU A  57       5.195 -31.597   7.453  1.00  0.73           C
ATOM    852  C   LEU A  57       6.417 -30.825   7.023  1.00  0.73           C
ATOM    853  O   LEU A  57       7.258 -30.479   7.846  1.00  0.73           O
ATOM    854  CB  LEU A  57       4.248 -30.639   8.205  1.00  0.73           C
ATOM    855  CG  LEU A  57       3.903 -29.317   7.502  1.00  0.73           C
ATOM    856  CD1 LEU A  57       3.088 -29.572   6.238  1.00  0.73           C
ATOM    857  CD2 LEU A  57       3.156 -28.458   8.478  1.00  0.73           C
ATOM      0  H   LEU A  57       6.163 -32.533   8.878  1.00  0.73           H   new
ATOM      0  HA  LEU A  57       4.749 -31.955   6.669  1.00  0.73           H   new
ATOM      0  HB2 LEU A  57       3.420 -31.111   8.385  1.00  0.73           H   new
ATOM      0  HB3 LEU A  57       4.648 -30.430   9.064  1.00  0.73           H   new
ATOM      0  HG  LEU A  57       4.712 -28.862   7.222  1.00  0.73           H   new
ATOM      0 HD11 LEU A  57       2.881 -28.726   5.810  1.00  0.73           H   new
ATOM      0 HD12 LEU A  57       3.601 -30.125   5.628  1.00  0.73           H   new
ATOM      0 HD13 LEU A  57       2.263 -30.026   6.471  1.00  0.73           H   new
ATOM      0 HD21 LEU A  57       2.926 -27.615   8.057  1.00  0.73           H   new
ATOM      0 HD22 LEU A  57       2.345 -28.913   8.755  1.00  0.73           H   new
ATOM      0 HD23 LEU A  57       3.713 -28.290   9.254  1.00  0.73           H   new
ATOM    869  N   ARG A  58       6.516 -30.572   5.735  1.00  0.77           N
ATOM    870  CA  ARG A  58       7.559 -29.745   5.197  1.00  0.77           C
ATOM    871  C   ARG A  58       6.984 -28.361   4.874  1.00  0.77           C
ATOM    872  O   ARG A  58       5.980 -28.215   4.160  1.00  0.77           O
ATOM    873  CB  ARG A  58       8.211 -30.424   4.007  1.00  0.77           C
ATOM    874  CG  ARG A  58       8.940 -31.708   4.352  1.00  0.77           C
ATOM    875  CD  ARG A  58       9.549 -32.400   3.161  1.00  0.77           C
ATOM    876  NE  ARG A  58      10.622 -31.643   2.549  1.00  0.77           N
ATOM    877  CZ  ARG A  58      11.917 -31.596   2.991  1.00  0.77           C
ATOM    878  NH1 ARG A  58      12.308 -32.240   4.071  1.00  0.77           N1+
ATOM    879  NH2 ARG A  58      12.800 -30.894   2.325  1.00  0.77           N
ATOM      0  H   ARG A  58       5.972 -30.881   5.145  1.00  0.77           H   new
ATOM      0  HA  ARG A  58       8.266 -29.618   5.849  1.00  0.77           H   new
ATOM      0  HB2 ARG A  58       7.530 -30.618   3.344  1.00  0.77           H   new
ATOM      0  HB3 ARG A  58       8.838 -29.807   3.598  1.00  0.77           H   new
ATOM      0  HG2 ARG A  58       9.640 -31.510   4.993  1.00  0.77           H   new
ATOM      0  HG3 ARG A  58       8.321 -32.315   4.786  1.00  0.77           H   new
ATOM      0  HD2 ARG A  58       9.888 -33.266   3.436  1.00  0.77           H   new
ATOM      0  HD3 ARG A  58       8.858 -32.563   2.500  1.00  0.77           H   new
ATOM      0  HE  ARG A  58      10.429 -31.184   1.848  1.00  0.77           H   new
ATOM      0 HH11 ARG A  58      11.743 -32.707   4.521  1.00  0.77           H   new
ATOM      0 HH12 ARG A  58      13.128 -32.193   4.326  1.00  0.77           H   new
ATOM      0 HH21 ARG A  58      12.564 -30.467   1.616  1.00  0.77           H   new
ATOM      0 HH22 ARG A  58      13.615 -30.860   2.596  1.00  0.77           H   new
ATOM    893  N   SER A  59       7.580 -27.356   5.466  1.00  0.82           N
ATOM    894  CA  SER A  59       7.137 -25.993   5.306  1.00  0.82           C
ATOM    895  C   SER A  59       7.635 -25.499   3.969  1.00  0.82           C
ATOM    896  O   SER A  59       8.396 -26.195   3.302  1.00  0.82           O
ATOM    897  CB  SER A  59       7.633 -25.132   6.450  1.00  0.82           C
ATOM    898  OG  SER A  59       9.007 -24.980   6.420  1.00  0.82           O
ATOM      0  H   SER A  59       8.264 -27.444   5.980  1.00  0.82           H   new
ATOM      0  HA  SER A  59       6.168 -25.943   5.326  1.00  0.82           H   new
ATOM      0  HB2 SER A  59       7.210 -24.260   6.406  1.00  0.82           H   new
ATOM      0  HB3 SER A  59       7.370 -25.532   7.294  1.00  0.82           H   new
ATOM      0  HG  SER A  59       9.356 -25.472   7.004  1.00  0.82           H   new
ATOM    904  N   VAL A  60       7.171 -24.341   3.540  1.00  0.88           N
ATOM    905  CA  VAL A  60       7.633 -23.773   2.292  1.00  0.88           C
ATOM    906  C   VAL A  60       8.544 -22.587   2.505  1.00  0.88           C
ATOM    907  O   VAL A  60       9.571 -22.467   1.833  1.00  0.88           O
ATOM    908  CB  VAL A  60       6.447 -23.396   1.422  1.00  0.88           C
ATOM    909  CG1 VAL A  60       6.902 -22.692   0.223  1.00  0.88           C
ATOM    910  CG2 VAL A  60       5.778 -24.632   1.008  1.00  0.88           C
ATOM      0  H   VAL A  60       6.587 -23.867   3.958  1.00  0.88           H   new
ATOM      0  HA  VAL A  60       8.158 -24.450   1.837  1.00  0.88           H   new
ATOM      0  HB  VAL A  60       5.847 -22.820   1.921  1.00  0.88           H   new
ATOM      0 HG11 VAL A  60       6.137 -22.457  -0.324  1.00  0.88           H   new
ATOM      0 HG12 VAL A  60       7.375 -21.885   0.481  1.00  0.88           H   new
ATOM      0 HG13 VAL A  60       7.497 -23.267  -0.284  1.00  0.88           H   new
ATOM      0 HG21 VAL A  60       5.015 -24.416   0.450  1.00  0.88           H   new
ATOM      0 HG22 VAL A  60       6.399 -25.184   0.507  1.00  0.88           H   new
ATOM      0 HG23 VAL A  60       5.477 -25.116   1.793  1.00  0.88           H   new
ATOM    920  N   SER A  61       8.137 -21.675   3.380  1.00  0.94           N
ATOM    921  CA  SER A  61       8.961 -20.503   3.627  1.00  0.94           C
ATOM    922  C   SER A  61       9.738 -20.636   4.921  1.00  0.94           C
ATOM    923  O   SER A  61       9.317 -21.335   5.849  1.00  0.94           O
ATOM    924  CB  SER A  61       8.110 -19.257   3.707  1.00  0.94           C
ATOM    925  OG  SER A  61       7.243 -19.313   4.824  1.00  0.94           O
ATOM      0  H   SER A  61       7.405 -21.714   3.830  1.00  0.94           H   new
ATOM      0  HA  SER A  61       9.582 -20.433   2.885  1.00  0.94           H   new
ATOM      0  HB2 SER A  61       8.680 -18.475   3.773  1.00  0.94           H   new
ATOM      0  HB3 SER A  61       7.591 -19.162   2.893  1.00  0.94           H   new
ATOM      0  HG  SER A  61       6.779 -18.613   4.854  1.00  0.94           H   new
ATOM    931  N   ARG A  62      10.807 -19.851   5.033  1.00  0.99           N
ATOM    932  CA  ARG A  62      11.593 -19.810   6.257  1.00  0.99           C
ATOM    933  C   ARG A  62      10.786 -19.276   7.438  1.00  0.99           C
ATOM    934  O   ARG A  62      11.054 -19.623   8.587  1.00  0.99           O
ATOM    935  CB  ARG A  62      12.821 -18.952   6.045  1.00  0.99           C
ATOM    936  CG  ARG A  62      12.537 -17.496   5.851  1.00  0.99           C
ATOM    937  CD  ARG A  62      13.735 -16.695   5.574  1.00  0.99           C
ATOM    938  NE  ARG A  62      13.360 -15.334   5.212  1.00  0.99           N
ATOM    939  CZ  ARG A  62      13.080 -14.338   6.064  1.00  0.99           C
ATOM    940  NH1 ARG A  62      13.127 -14.520   7.350  1.00  0.99           N1+
ATOM    941  NH2 ARG A  62      12.726 -13.174   5.571  1.00  0.99           N
ATOM      0  H   ARG A  62      11.092 -19.334   4.408  1.00  0.99           H   new
ATOM      0  HA  ARG A  62      11.856 -20.719   6.470  1.00  0.99           H   new
ATOM      0  HB2 ARG A  62      13.409 -19.056   6.809  1.00  0.99           H   new
ATOM      0  HB3 ARG A  62      13.302 -19.282   5.270  1.00  0.99           H   new
ATOM      0  HG2 ARG A  62      11.911 -17.391   5.118  1.00  0.99           H   new
ATOM      0  HG3 ARG A  62      12.103 -17.150   6.646  1.00  0.99           H   new
ATOM      0  HD2 ARG A  62      14.311 -16.682   6.355  1.00  0.99           H   new
ATOM      0  HD3 ARG A  62      14.243 -17.100   4.854  1.00  0.99           H   new
ATOM      0  HE  ARG A  62      13.314 -15.153   4.373  1.00  0.99           H   new
ATOM      0 HH11 ARG A  62      13.341 -15.290   7.668  1.00  0.99           H   new
ATOM      0 HH12 ARG A  62      12.944 -13.870   7.883  1.00  0.99           H   new
ATOM      0 HH21 ARG A  62      12.678 -13.064   4.719  1.00  0.99           H   new
ATOM      0 HH22 ARG A  62      12.542 -12.521   6.100  1.00  0.99           H   new
ATOM    955  N   LEU A  63       9.756 -18.477   7.158  1.00  1.01           N
ATOM    956  CA  LEU A  63       8.944 -17.941   8.233  1.00  1.01           C
ATOM    957  C   LEU A  63       8.000 -18.979   8.796  1.00  1.01           C
ATOM    958  O   LEU A  63       7.798 -19.044  10.012  1.00  1.01           O
ATOM    959  CB  LEU A  63       8.132 -16.764   7.752  1.00  1.01           C
ATOM    960  CG  LEU A  63       8.694 -15.429   7.983  1.00  1.01           C
ATOM    961  CD1 LEU A  63       8.787 -15.221   9.415  1.00  1.01           C
ATOM    962  CD2 LEU A  63       9.986 -15.325   7.380  1.00  1.01           C
ATOM      0  H   LEU A  63       9.519 -18.240   6.366  1.00  1.01           H   new
ATOM      0  HA  LEU A  63       9.556 -17.661   8.931  1.00  1.01           H   new
ATOM      0  HB2 LEU A  63       7.985 -16.868   6.799  1.00  1.01           H   new
ATOM      0  HB3 LEU A  63       7.262 -16.803   8.179  1.00  1.01           H   new
ATOM      0  HG  LEU A  63       8.124 -14.753   7.585  1.00  1.01           H   new
ATOM      0 HD11 LEU A  63       9.157 -14.342   9.591  1.00  1.01           H   new
ATOM      0 HD12 LEU A  63       7.903 -15.284   9.809  1.00  1.01           H   new
ATOM      0 HD13 LEU A  63       9.363 -15.898   9.804  1.00  1.01           H   new
ATOM      0 HD21 LEU A  63      10.347 -14.439   7.539  1.00  1.01           H   new
ATOM      0 HD22 LEU A  63      10.578 -15.989   7.766  1.00  1.01           H   new
ATOM      0 HD23 LEU A  63       9.911 -15.476   6.425  1.00  1.01           H   new
ATOM    974  N   GLU A  64       7.452 -19.837   7.937  1.00  1.02           N
ATOM    975  CA  GLU A  64       6.586 -20.895   8.452  1.00  1.02           C
ATOM    976  C   GLU A  64       7.428 -21.812   9.335  1.00  1.02           C
ATOM    977  O   GLU A  64       6.991 -22.249  10.400  1.00  1.02           O
ATOM    978  CB  GLU A  64       5.968 -21.672   7.309  1.00  1.02           C
ATOM    979  CG  GLU A  64       4.922 -20.946   6.510  1.00  1.02           C
ATOM    980  CD  GLU A  64       4.666 -21.652   5.212  1.00  1.02           C
ATOM    981  OE1 GLU A  64       5.541 -22.414   4.802  1.00  1.02           O
ATOM    982  OE2 GLU A  64       3.639 -21.450   4.629  1.00  1.02           O1-
ATOM      0  H   GLU A  64       7.563 -19.827   7.084  1.00  1.02           H   new
ATOM      0  HA  GLU A  64       5.862 -20.512   8.972  1.00  1.02           H   new
ATOM      0  HB2 GLU A  64       6.677 -21.946   6.707  1.00  1.02           H   new
ATOM      0  HB3 GLU A  64       5.572 -22.481   7.668  1.00  1.02           H   new
ATOM      0  HG2 GLU A  64       4.099 -20.889   7.021  1.00  1.02           H   new
ATOM      0  HG3 GLU A  64       5.213 -20.037   6.338  1.00  1.02           H   new
ATOM    989  N   HIS A  65       8.673 -22.058   8.908  1.00  1.02           N
ATOM    990  CA  HIS A  65       9.588 -22.898   9.670  1.00  1.02           C
ATOM    991  C   HIS A  65       9.808 -22.309  11.053  1.00  1.02           C
ATOM    992  O   HIS A  65       9.635 -22.999  12.063  1.00  1.02           O
ATOM    993  CB  HIS A  65      10.941 -23.027   8.975  1.00  1.02           C
ATOM    994  CG  HIS A  65      11.891 -23.860   9.712  1.00  1.02           C
ATOM    995  CD2 HIS A  65      12.960 -23.543  10.479  1.00  1.02           C
ATOM    996  ND1 HIS A  65      11.804 -25.212   9.722  1.00  1.02           N
ATOM    997  CE1 HIS A  65      12.756 -25.710  10.446  1.00  1.02           C
ATOM    998  NE2 HIS A  65      13.488 -24.719  10.932  1.00  1.02           N
ATOM      0  H   HIS A  65       9.002 -21.745   8.178  1.00  1.02           H   new
ATOM      0  HA  HIS A  65       9.185 -23.778   9.738  1.00  1.02           H   new
ATOM      0  HB2 HIS A  65      10.809 -23.403   8.090  1.00  1.02           H   new
ATOM      0  HB3 HIS A  65      11.321 -22.143   8.854  1.00  1.02           H   new
ATOM      0  HD1 HIS A  65      11.206 -25.671   9.309  1.00  1.02           H   new
ATOM      0  HD2 HIS A  65      13.275 -22.688  10.663  1.00  1.02           H   new
ATOM      0  HE1 HIS A  65      12.902 -26.616  10.599  1.00  1.02           H   new
ATOM   1006  N   GLN A  66      10.156 -21.017  11.096  1.00  1.01           N
ATOM   1007  CA  GLN A  66      10.407 -20.332  12.357  1.00  1.01           C
ATOM   1008  C   GLN A  66       9.157 -20.346  13.234  1.00  1.01           C
ATOM   1009  O   GLN A  66       9.251 -20.509  14.455  1.00  1.01           O
ATOM   1010  CB  GLN A  66      10.848 -18.888  12.091  1.00  1.01           C
ATOM   1011  CG  GLN A  66      12.254 -18.726  11.478  1.00  1.01           C
ATOM   1012  CD  GLN A  66      12.546 -17.263  11.097  1.00  1.01           C
ATOM   1013  NE2 GLN A  66      13.802 -16.943  10.746  1.00  1.01           N
ATOM   1014  OE1 GLN A  66      11.626 -16.446  11.137  1.00  1.01           O
ATOM      0  H   GLN A  66      10.251 -20.523  10.399  1.00  1.01           H   new
ATOM      0  HA  GLN A  66      11.116 -20.799  12.826  1.00  1.01           H   new
ATOM      0  HB2 GLN A  66      10.203 -18.474  11.496  1.00  1.01           H   new
ATOM      0  HB3 GLN A  66      10.818 -18.398  12.928  1.00  1.01           H   new
ATOM      0  HG2 GLN A  66      12.921 -19.035  12.111  1.00  1.01           H   new
ATOM      0  HG3 GLN A  66      12.330 -19.287  10.690  1.00  1.01           H   new
ATOM      0 HE21 GLN A  66      14.412 -17.549  10.733  1.00  1.01           H   new
ATOM      0 HE22 GLN A  66      13.996 -16.132  10.535  1.00  1.01           H   new
ATOM   1023  N   MET A  67       7.977 -20.209  12.622  1.00  1.01           N
ATOM   1024  CA  MET A  67       6.735 -20.259  13.376  1.00  1.01           C
ATOM   1025  C   MET A  67       6.623 -21.594  14.095  1.00  1.01           C
ATOM   1026  O   MET A  67       6.394 -21.629  15.306  1.00  1.01           O
ATOM   1027  CB  MET A  67       5.525 -20.084  12.462  1.00  1.01           C
ATOM   1028  CG  MET A  67       4.206 -20.106  13.170  1.00  1.01           C
ATOM   1029  SD  MET A  67       3.608 -21.785  13.495  1.00  1.01           S
ATOM   1030  CE  MET A  67       3.195 -22.419  11.909  1.00  1.01           C
ATOM      0  H   MET A  67       7.880 -20.087  11.776  1.00  1.01           H   new
ATOM      0  HA  MET A  67       6.747 -19.532  14.018  1.00  1.01           H   new
ATOM      0  HB2 MET A  67       5.611 -19.242  11.988  1.00  1.01           H   new
ATOM      0  HB3 MET A  67       5.533 -20.788  11.795  1.00  1.01           H   new
ATOM      0  HG2 MET A  67       4.287 -19.628  14.010  1.00  1.01           H   new
ATOM      0  HG3 MET A  67       3.550 -19.632  12.636  1.00  1.01           H   new
ATOM      0  HE1 MET A  67       2.863 -23.326  11.999  1.00  1.01           H   new
ATOM      0  HE2 MET A  67       2.510 -21.863  11.506  1.00  1.01           H   new
ATOM      0  HE3 MET A  67       3.984 -22.419  11.345  1.00  1.01           H   new
ATOM   1040  N   TRP A  68       6.844 -22.687  13.352  1.00  1.01           N
ATOM   1041  CA  TRP A  68       6.720 -24.016  13.930  1.00  1.01           C
ATOM   1042  C   TRP A  68       7.735 -24.230  15.034  1.00  1.01           C
ATOM   1043  O   TRP A  68       7.429 -24.842  16.060  1.00  1.01           O
ATOM   1044  CB  TRP A  68       6.920 -25.096  12.874  1.00  1.01           C
ATOM   1045  CG  TRP A  68       5.763 -25.311  11.935  1.00  1.01           C
ATOM   1046  CD1 TRP A  68       5.735 -25.072  10.591  1.00  1.01           C
ATOM   1047  CD2 TRP A  68       4.468 -25.849  12.270  1.00  1.01           C
ATOM   1048  CE2 TRP A  68       3.730 -25.906  11.093  1.00  1.01           C
ATOM   1049  CE3 TRP A  68       3.891 -26.292  13.451  1.00  1.01           C
ATOM   1050  NE1 TRP A  68       4.518 -25.424  10.075  1.00  1.01           N
ATOM   1051  CZ2 TRP A  68       2.434 -26.390  11.069  1.00  1.01           C
ATOM   1052  CZ3 TRP A  68       2.601 -26.776  13.412  1.00  1.01           C
ATOM   1053  CH2 TRP A  68       1.898 -26.827  12.254  1.00  1.01           C
ATOM      0  H   TRP A  68       7.064 -22.673  12.521  1.00  1.01           H   new
ATOM      0  HA  TRP A  68       5.824 -24.080  14.296  1.00  1.01           H   new
ATOM      0  HB2 TRP A  68       7.704 -24.871  12.349  1.00  1.01           H   new
ATOM      0  HB3 TRP A  68       7.111 -25.934  13.324  1.00  1.01           H   new
ATOM      0  HD1 TRP A  68       6.441 -24.721  10.098  1.00  1.01           H   new
ATOM      0  HE1 TRP A  68       4.285 -25.355   9.250  1.00  1.01           H   new
ATOM      0  HE3 TRP A  68       4.364 -26.263  14.251  1.00  1.01           H   new
ATOM      0  HZ2 TRP A  68       1.944 -26.418  10.279  1.00  1.01           H   new
ATOM      0  HZ3 TRP A  68       2.204 -27.074  14.198  1.00  1.01           H   new
ATOM      0  HH2 TRP A  68       1.032 -27.166  12.263  1.00  1.01           H   new
ATOM   1064  N   GLU A  69       8.953 -23.723  14.852  1.00  1.02           N
ATOM   1065  CA  GLU A  69       9.946 -23.887  15.900  1.00  1.02           C
ATOM   1066  C   GLU A  69       9.470 -23.191  17.173  1.00  1.02           C
ATOM   1067  O   GLU A  69       9.441 -23.789  18.253  1.00  1.02           O
ATOM   1068  CB  GLU A  69      11.310 -23.310  15.481  1.00  1.02           C
ATOM   1069  CG  GLU A  69      12.414 -23.525  16.538  1.00  1.02           C
ATOM   1070  CD  GLU A  69      13.792 -22.991  16.148  1.00  1.02           C
ATOM   1071  OE1 GLU A  69      13.933 -22.436  15.086  1.00  1.02           O
ATOM   1072  OE2 GLU A  69      14.700 -23.152  16.931  1.00  1.02           O1-
ATOM      0  H   GLU A  69       9.215 -23.296  14.153  1.00  1.02           H   new
ATOM      0  HA  GLU A  69      10.056 -24.837  16.061  1.00  1.02           H   new
ATOM      0  HB2 GLU A  69      11.585 -23.721  14.647  1.00  1.02           H   new
ATOM      0  HB3 GLU A  69      11.214 -22.360  15.311  1.00  1.02           H   new
ATOM      0  HG2 GLU A  69      12.139 -23.099  17.365  1.00  1.02           H   new
ATOM      0  HG3 GLU A  69      12.489 -24.475  16.719  1.00  1.02           H   new
ATOM   1079  N   ALA A  70       9.008 -21.947  17.024  1.00  1.03           N
ATOM   1080  CA  ALA A  70       8.571 -21.115  18.139  1.00  1.03           C
ATOM   1081  C   ALA A  70       7.436 -21.728  18.948  1.00  1.03           C
ATOM   1082  O   ALA A  70       7.386 -21.562  20.170  1.00  1.03           O
ATOM   1083  CB  ALA A  70       8.124 -19.757  17.622  1.00  1.03           C
ATOM      0  H   ALA A  70       8.940 -21.560  16.259  1.00  1.03           H   new
ATOM      0  HA  ALA A  70       9.335 -21.033  18.731  1.00  1.03           H   new
ATOM      0  HB1 ALA A  70       7.834 -19.207  18.366  1.00  1.03           H   new
ATOM      0  HB2 ALA A  70       8.864 -19.324  17.169  1.00  1.03           H   new
ATOM      0  HB3 ALA A  70       7.388 -19.873  17.001  1.00  1.03           H   new
ATOM   1089  N   ILE A  71       6.532 -22.451  18.293  1.00  1.03           N
ATOM   1090  CA  ILE A  71       5.400 -23.015  19.013  1.00  1.03           C
ATOM   1091  C   ILE A  71       5.538 -24.504  19.322  1.00  1.03           C
ATOM   1092  O   ILE A  71       4.609 -25.095  19.879  1.00  1.03           O
ATOM   1093  CB  ILE A  71       4.101 -22.835  18.220  1.00  1.03           C
ATOM   1094  CG1 ILE A  71       4.163 -23.629  16.969  1.00  1.03           C
ATOM   1095  CG2 ILE A  71       3.881 -21.367  17.881  1.00  1.03           C
ATOM   1096  CD1 ILE A  71       2.868 -23.705  16.292  1.00  1.03           C
ATOM      0  H   ILE A  71       6.555 -22.623  17.451  1.00  1.03           H   new
ATOM      0  HA  ILE A  71       5.379 -22.528  19.852  1.00  1.03           H   new
ATOM      0  HB  ILE A  71       3.361 -23.144  18.765  1.00  1.03           H   new
ATOM      0 HG12 ILE A  71       4.816 -23.234  16.370  1.00  1.03           H   new
ATOM      0 HG13 ILE A  71       4.472 -24.526  17.173  1.00  1.03           H   new
ATOM      0 HG21 ILE A  71       3.056 -21.271  17.380  1.00  1.03           H   new
ATOM      0 HG22 ILE A  71       3.824 -20.851  18.700  1.00  1.03           H   new
ATOM      0 HG23 ILE A  71       4.623 -21.043  17.347  1.00  1.03           H   new
ATOM      0 HD11 ILE A  71       2.956 -24.232  15.482  1.00  1.03           H   new
ATOM      0 HD12 ILE A  71       2.219 -24.123  16.880  1.00  1.03           H   new
ATOM      0 HD13 ILE A  71       2.569 -22.811  16.064  1.00  1.03           H   new
ATOM   1108  N   LYS A  72       6.674 -25.117  18.992  1.00  1.04           N
ATOM   1109  CA  LYS A  72       6.846 -26.552  19.210  1.00  1.04           C
ATOM   1110  C   LYS A  72       6.580 -26.966  20.652  1.00  1.04           C
ATOM   1111  O   LYS A  72       5.845 -27.923  20.912  1.00  1.04           O
ATOM   1112  CB  LYS A  72       8.254 -26.966  18.791  1.00  1.04           C
ATOM   1113  CG  LYS A  72       8.597 -28.454  18.939  1.00  1.04           C
ATOM   1114  CD  LYS A  72       9.385 -28.724  20.210  1.00  1.04           C
ATOM   1115  CE  LYS A  72      10.779 -28.102  20.154  1.00  1.04           C
ATOM   1116  NZ  LYS A  72      11.512 -28.259  21.458  1.00  1.04           N1+
ATOM      0  H   LYS A  72       7.354 -24.722  18.643  1.00  1.04           H   new
ATOM      0  HA  LYS A  72       6.188 -27.010  18.664  1.00  1.04           H   new
ATOM      0  HB2 LYS A  72       8.382 -26.715  17.863  1.00  1.04           H   new
ATOM      0  HB3 LYS A  72       8.890 -26.453  19.314  1.00  1.04           H   new
ATOM      0  HG2 LYS A  72       7.779 -28.976  18.948  1.00  1.04           H   new
ATOM      0  HG3 LYS A  72       9.112 -28.746  18.170  1.00  1.04           H   new
ATOM      0  HD2 LYS A  72       8.902 -28.368  20.972  1.00  1.04           H   new
ATOM      0  HD3 LYS A  72       9.463 -29.681  20.345  1.00  1.04           H   new
ATOM      0  HE2 LYS A  72      11.291 -28.518  19.443  1.00  1.04           H   new
ATOM      0  HE3 LYS A  72      10.705 -27.160  19.936  1.00  1.04           H   new
ATOM      0  HZ1 LYS A  72      12.288 -27.825  21.417  1.00  1.04           H   new
ATOM      0  HZ2 LYS A  72      11.019 -27.923  22.118  1.00  1.04           H   new
ATOM      0  HZ3 LYS A  72      11.663 -29.122  21.612  1.00  1.04           H   new
ATOM   1130  N   ASP A  73       7.154 -26.236  21.608  1.00  1.05           N
ATOM   1131  CA  ASP A  73       6.977 -26.603  23.005  1.00  1.05           C
ATOM   1132  C   ASP A  73       5.505 -26.522  23.414  1.00  1.05           C
ATOM   1133  O   ASP A  73       5.019 -27.372  24.179  1.00  1.05           O
ATOM   1134  CB  ASP A  73       7.867 -25.720  23.888  1.00  1.05           C
ATOM   1135  CG  ASP A  73       9.367 -26.050  23.757  1.00  1.05           C
ATOM   1136  OD1 ASP A  73       9.699 -27.100  23.227  1.00  1.05           O
ATOM   1137  OD2 ASP A  73      10.166 -25.249  24.153  1.00  1.05           O1-
ATOM      0  H   ASP A  73       7.639 -25.539  21.470  1.00  1.05           H   new
ATOM      0  HA  ASP A  73       7.249 -27.526  23.127  1.00  1.05           H   new
ATOM      0  HB2 ASP A  73       7.724 -24.790  23.653  1.00  1.05           H   new
ATOM      0  HB3 ASP A  73       7.598 -25.823  24.814  1.00  1.05           H   new
ATOM   1142  N   GLU A  74       4.776 -25.507  22.920  1.00  1.06           N
ATOM   1143  CA  GLU A  74       3.365 -25.411  23.277  1.00  1.06           C
ATOM   1144  C   GLU A  74       2.560 -26.532  22.652  1.00  1.06           C
ATOM   1145  O   GLU A  74       1.715 -27.128  23.330  1.00  1.06           O
ATOM   1146  CB  GLU A  74       2.747 -24.033  22.945  1.00  1.06           C
ATOM   1147  CG  GLU A  74       3.181 -22.891  23.897  1.00  1.06           C
ATOM   1148  CD  GLU A  74       2.522 -21.534  23.629  1.00  1.06           C
ATOM   1149  OE1 GLU A  74       2.145 -21.279  22.509  1.00  1.06           O
ATOM   1150  OE2 GLU A  74       2.354 -20.771  24.579  1.00  1.06           O1-
ATOM      0  H   GLU A  74       5.071 -24.891  22.398  1.00  1.06           H   new
ATOM      0  HA  GLU A  74       3.325 -25.505  24.242  1.00  1.06           H   new
ATOM      0  HB2 GLU A  74       2.990 -23.792  22.037  1.00  1.06           H   new
ATOM      0  HB3 GLU A  74       1.780 -24.110  22.969  1.00  1.06           H   new
ATOM      0  HG2 GLU A  74       2.983 -23.156  24.809  1.00  1.06           H   new
ATOM      0  HG3 GLU A  74       4.143 -22.785  23.835  1.00  1.06           H   new
ATOM   1157  N   LEU A  75       2.868 -26.885  21.399  1.00  1.07           N
ATOM   1158  CA  LEU A  75       2.122 -27.941  20.725  1.00  1.07           C
ATOM   1159  C   LEU A  75       2.307 -29.256  21.461  1.00  1.07           C
ATOM   1160  O   LEU A  75       1.350 -30.007  21.661  1.00  1.07           O
ATOM   1161  CB  LEU A  75       2.627 -28.115  19.291  1.00  1.07           C
ATOM   1162  CG  LEU A  75       2.359 -26.999  18.305  1.00  1.07           C
ATOM   1163  CD1 LEU A  75       3.126 -27.307  17.039  1.00  1.07           C
ATOM   1164  CD2 LEU A  75       0.878 -26.886  18.029  1.00  1.07           C
ATOM      0  H   LEU A  75       3.496 -26.529  20.932  1.00  1.07           H   new
ATOM      0  HA  LEU A  75       1.184 -27.692  20.715  1.00  1.07           H   new
ATOM      0  HB2 LEU A  75       3.586 -28.255  19.328  1.00  1.07           H   new
ATOM      0  HB3 LEU A  75       2.235 -28.928  18.934  1.00  1.07           H   new
ATOM      0  HG  LEU A  75       2.650 -26.147  18.667  1.00  1.07           H   new
ATOM      0 HD11 LEU A  75       2.971 -26.605  16.388  1.00  1.07           H   new
ATOM      0 HD12 LEU A  75       4.074 -27.359  17.239  1.00  1.07           H   new
ATOM      0 HD13 LEU A  75       2.826 -28.155  16.677  1.00  1.07           H   new
ATOM      0 HD21 LEU A  75       0.720 -26.168  17.396  1.00  1.07           H   new
ATOM      0 HD22 LEU A  75       0.553 -27.721  17.657  1.00  1.07           H   new
ATOM      0 HD23 LEU A  75       0.408 -26.697  18.856  1.00  1.07           H   new
ATOM   1176  N   ASN A  76       3.538 -29.512  21.915  1.00  1.09           N
ATOM   1177  CA  ASN A  76       3.830 -30.737  22.639  1.00  1.09           C
ATOM   1178  C   ASN A  76       3.168 -30.763  24.000  1.00  1.09           C
ATOM   1179  O   ASN A  76       2.684 -31.808  24.448  1.00  1.09           O
ATOM   1180  CB  ASN A  76       5.320 -30.920  22.773  1.00  1.09           C
ATOM   1181  CG  ASN A  76       5.886 -31.309  21.520  1.00  1.09           C
ATOM   1182  ND2 ASN A  76       7.160 -31.143  21.323  1.00  1.09           N
ATOM   1183  OD1 ASN A  76       5.121 -31.798  20.700  1.00  1.09           O
ATOM      0  H   ASN A  76       4.211 -28.987  21.811  1.00  1.09           H   new
ATOM      0  HA  ASN A  76       3.463 -31.475  22.127  1.00  1.09           H   new
ATOM      0  HB2 ASN A  76       5.728 -30.094  23.077  1.00  1.09           H   new
ATOM      0  HB3 ASN A  76       5.510 -31.594  23.444  1.00  1.09           H   new
ATOM      0 HD21 ASN A  76       7.515 -31.383  20.577  1.00  1.09           H   new
ATOM      0 HD22 ASN A  76       7.648 -30.793  21.938  1.00  1.09           H   new
ATOM   1190  N   THR A  77       3.106 -29.604  24.655  1.00  1.13           N
ATOM   1191  CA  THR A  77       2.485 -29.528  25.961  1.00  1.13           C
ATOM   1192  C   THR A  77       1.029 -29.894  25.811  1.00  1.13           C
ATOM   1193  O   THR A  77       0.504 -30.708  26.567  1.00  1.13           O
ATOM   1194  CB  THR A  77       2.629 -28.117  26.561  1.00  1.13           C
ATOM   1195  CG2 THR A  77       1.933 -28.009  27.914  1.00  1.13           C
ATOM   1196  OG1 THR A  77       4.017 -27.820  26.715  1.00  1.13           O
ATOM      0  H   THR A  77       3.417 -28.859  24.358  1.00  1.13           H   new
ATOM      0  HA  THR A  77       2.924 -30.144  26.568  1.00  1.13           H   new
ATOM      0  HB  THR A  77       2.209 -27.483  25.959  1.00  1.13           H   new
ATOM      0  HG1 THR A  77       4.359 -27.679  25.961  1.00  1.13           H   new
ATOM      0 HG21 THR A  77       2.042 -27.111  28.264  1.00  1.13           H   new
ATOM      0 HG22 THR A  77       0.988 -28.202  27.808  1.00  1.13           H   new
ATOM      0 HG23 THR A  77       2.325 -28.646  28.532  1.00  1.13           H   new
ATOM   1204  N   LEU A  78       0.387 -29.334  24.794  1.00  1.16           N
ATOM   1205  CA  LEU A  78      -1.013 -29.607  24.583  1.00  1.16           C
ATOM   1206  C   LEU A  78      -1.299 -31.050  24.213  1.00  1.16           C
ATOM   1207  O   LEU A  78      -2.236 -31.653  24.745  1.00  1.16           O
ATOM   1208  CB  LEU A  78      -1.590 -28.694  23.534  1.00  1.16           C
ATOM   1209  CG  LEU A  78      -2.983 -28.952  23.307  1.00  1.16           C
ATOM   1210  CD1 LEU A  78      -3.659 -28.772  24.578  1.00  1.16           C
ATOM   1211  CD2 LEU A  78      -3.562 -28.029  22.359  1.00  1.16           C
ATOM      0  H   LEU A  78       0.745 -28.799  24.223  1.00  1.16           H   new
ATOM      0  HA  LEU A  78      -1.442 -29.440  25.437  1.00  1.16           H   new
ATOM      0  HB2 LEU A  78      -1.473 -27.771  23.809  1.00  1.16           H   new
ATOM      0  HB3 LEU A  78      -1.101 -28.806  22.704  1.00  1.16           H   new
ATOM      0  HG  LEU A  78      -3.082 -29.848  22.948  1.00  1.16           H   new
ATOM      0 HD11 LEU A  78      -4.608 -28.938  24.466  1.00  1.16           H   new
ATOM      0 HD12 LEU A  78      -3.297 -29.394  25.228  1.00  1.16           H   new
ATOM      0 HD13 LEU A  78      -3.525 -27.863  24.890  1.00  1.16           H   new
ATOM      0 HD21 LEU A  78      -4.501 -28.238  22.235  1.00  1.16           H   new
ATOM      0 HD22 LEU A  78      -3.475 -27.123  22.694  1.00  1.16           H   new
ATOM      0 HD23 LEU A  78      -3.100 -28.105  21.510  1.00  1.16           H   new
ATOM   1223  N   LEU A  79      -0.516 -31.624  23.305  1.00  1.19           N
ATOM   1224  CA  LEU A  79      -0.798 -32.997  22.942  1.00  1.19           C
ATOM   1225  C   LEU A  79      -0.669 -33.885  24.185  1.00  1.19           C
ATOM   1226  O   LEU A  79      -1.548 -34.711  24.456  1.00  1.19           O
ATOM   1227  CB  LEU A  79       0.143 -33.434  21.806  1.00  1.19           C
ATOM   1228  CG  LEU A  79      -0.142 -32.769  20.404  1.00  1.19           C
ATOM   1229  CD1 LEU A  79       0.973 -33.154  19.415  1.00  1.19           C
ATOM   1230  CD2 LEU A  79      -1.528 -33.228  19.884  1.00  1.19           C
ATOM      0  H   LEU A  79       0.151 -31.254  22.907  1.00  1.19           H   new
ATOM      0  HA  LEU A  79      -1.706 -33.084  22.612  1.00  1.19           H   new
ATOM      0  HB2 LEU A  79       1.055 -33.230  22.065  1.00  1.19           H   new
ATOM      0  HB3 LEU A  79       0.084 -34.397  21.709  1.00  1.19           H   new
ATOM      0  HG  LEU A  79      -0.153 -31.803  20.493  1.00  1.19           H   new
ATOM      0 HD11 LEU A  79       0.797 -32.745  18.553  1.00  1.19           H   new
ATOM      0 HD12 LEU A  79       1.827 -32.842  19.752  1.00  1.19           H   new
ATOM      0 HD13 LEU A  79       0.998 -34.119  19.315  1.00  1.19           H   new
ATOM      0 HD21 LEU A  79      -1.702 -32.819  19.022  1.00  1.19           H   new
ATOM      0 HD22 LEU A  79      -1.535 -34.193  19.790  1.00  1.19           H   new
ATOM      0 HD23 LEU A  79      -2.215 -32.960  20.514  1.00  1.19           H   new
ATOM   1242  N   LYS A  80       0.344 -33.629  25.024  1.00  1.20           N
ATOM   1243  CA  LYS A  80       0.503 -34.381  26.267  1.00  1.20           C
ATOM   1244  C   LYS A  80      -0.707 -34.201  27.196  1.00  1.20           C
ATOM   1245  O   LYS A  80      -1.270 -35.184  27.691  1.00  1.20           O
ATOM   1246  CB  LYS A  80       1.789 -33.951  26.990  1.00  1.20           C
ATOM   1247  CG  LYS A  80       2.074 -34.662  28.322  1.00  1.20           C
ATOM   1248  CD  LYS A  80       3.403 -34.171  28.928  1.00  1.20           C
ATOM   1249  CE  LYS A  80       3.614 -34.682  30.360  1.00  1.20           C
ATOM   1250  NZ  LYS A  80       3.837 -36.156  30.419  1.00  1.20           N1+
ATOM      0  H   LYS A  80       0.944 -33.027  24.889  1.00  1.20           H   new
ATOM      0  HA  LYS A  80       0.565 -35.321  26.035  1.00  1.20           H   new
ATOM      0  HB2 LYS A  80       2.540 -34.101  26.395  1.00  1.20           H   new
ATOM      0  HB3 LYS A  80       1.744 -32.996  27.155  1.00  1.20           H   new
ATOM      0  HG2 LYS A  80       1.349 -34.496  28.944  1.00  1.20           H   new
ATOM      0  HG3 LYS A  80       2.112 -35.621  28.180  1.00  1.20           H   new
ATOM      0  HD2 LYS A  80       4.139 -34.466  28.370  1.00  1.20           H   new
ATOM      0  HD3 LYS A  80       3.418 -33.201  28.927  1.00  1.20           H   new
ATOM      0  HE2 LYS A  80       4.376 -34.228  30.752  1.00  1.20           H   new
ATOM      0  HE3 LYS A  80       2.840 -34.454  30.898  1.00  1.20           H   new
ATOM      0  HZ1 LYS A  80       3.910 -36.412  31.268  1.00  1.20           H   new
ATOM      0  HZ2 LYS A  80       3.149 -36.576  30.042  1.00  1.20           H   new
ATOM      0  HZ3 LYS A  80       4.585 -36.361  29.982  1.00  1.20           H   new
ATOM   1264  N   GLU A  81      -1.142 -32.950  27.405  1.00  1.18           N
ATOM   1265  CA  GLU A  81      -2.261 -32.659  28.305  1.00  1.18           C
ATOM   1266  C   GLU A  81      -3.592 -33.249  27.839  1.00  1.18           C
ATOM   1267  O   GLU A  81      -4.459 -33.551  28.661  1.00  1.18           O
ATOM   1268  CB  GLU A  81      -2.385 -31.153  28.581  1.00  1.18           C
ATOM   1269  CG  GLU A  81      -1.252 -30.611  29.484  1.00  1.18           C
ATOM   1270  CD  GLU A  81      -1.386 -29.162  29.901  1.00  1.18           C
ATOM   1271  OE1 GLU A  81      -1.697 -28.323  29.094  1.00  1.18           O
ATOM   1272  OE2 GLU A  81      -1.177 -28.911  31.072  1.00  1.18           O1-
ATOM      0  H   GLU A  81      -0.799 -32.255  27.032  1.00  1.18           H   new
ATOM      0  HA  GLU A  81      -2.049 -33.106  29.140  1.00  1.18           H   new
ATOM      0  HB2 GLU A  81      -2.378 -30.673  27.738  1.00  1.18           H   new
ATOM      0  HB3 GLU A  81      -3.241 -30.975  29.002  1.00  1.18           H   new
ATOM      0  HG2 GLU A  81      -1.207 -31.158  30.284  1.00  1.18           H   new
ATOM      0  HG3 GLU A  81      -0.408 -30.720  29.018  1.00  1.18           H   new
ATOM   1279  N   ASN A  82      -3.739 -33.471  26.535  1.00  1.11           N
ATOM   1280  CA  ASN A  82      -4.955 -34.070  25.997  1.00  1.11           C
ATOM   1281  C   ASN A  82      -4.875 -35.596  25.955  1.00  1.11           C
ATOM   1282  O   ASN A  82      -5.793 -36.250  25.457  1.00  1.11           O
ATOM   1283  CB  ASN A  82      -5.220 -33.573  24.599  1.00  1.11           C
ATOM   1284  CG  ASN A  82      -5.660 -32.183  24.538  1.00  1.11           C
ATOM   1285  ND2 ASN A  82      -5.063 -31.532  23.643  1.00  1.11           N
ATOM   1286  OD1 ASN A  82      -6.521 -31.675  25.287  1.00  1.11           O
ATOM      0  H   ASN A  82      -3.144 -33.281  25.944  1.00  1.11           H   new
ATOM      0  HA  ASN A  82      -5.675 -33.809  26.592  1.00  1.11           H   new
ATOM      0  HB2 ASN A  82      -4.411 -33.670  24.072  1.00  1.11           H   new
ATOM      0  HB3 ASN A  82      -5.896 -34.135  24.188  1.00  1.11           H   new
ATOM      0 HD21 ASN A  82      -5.241 -30.699  23.526  1.00  1.11           H   new
ATOM      0 HD22 ASN A  82      -4.476 -31.920  23.148  1.00  1.11           H   new
ATOM   1293  N   GLY A  83      -3.786 -36.175  26.470  1.00  1.02           N
ATOM   1294  CA  GLY A  83      -3.636 -37.620  26.479  1.00  1.02           C
ATOM   1295  C   GLY A  83      -3.220 -38.195  25.129  1.00  1.02           C
ATOM   1296  O   GLY A  83      -3.443 -39.380  24.863  1.00  1.02           O
ATOM      0  H   GLY A  83      -3.128 -35.744  26.817  1.00  1.02           H   new
ATOM      0  HA2 GLY A  83      -2.975 -37.866  27.145  1.00  1.02           H   new
ATOM      0  HA3 GLY A  83      -4.475 -38.024  26.750  1.00  1.02           H   new
ATOM   1300  N   VAL A  84      -2.629 -37.373  24.264  1.00  0.93           N
ATOM   1301  CA  VAL A  84      -2.244 -37.851  22.952  1.00  0.93           C
ATOM   1302  C   VAL A  84      -0.762 -38.191  22.953  1.00  0.93           C
ATOM   1303  O   VAL A  84       0.091 -37.314  23.107  1.00  0.93           O
ATOM   1304  CB  VAL A  84      -2.494 -36.764  21.893  1.00  0.93           C
ATOM   1305  CG1 VAL A  84      -2.110 -37.282  20.529  1.00  0.93           C
ATOM   1306  CG2 VAL A  84      -3.929 -36.287  21.967  1.00  0.93           C
ATOM      0  H   VAL A  84      -2.447 -36.547  24.420  1.00  0.93           H   new
ATOM      0  HA  VAL A  84      -2.772 -38.637  22.741  1.00  0.93           H   new
ATOM      0  HB  VAL A  84      -1.936 -35.991  22.068  1.00  0.93           H   new
ATOM      0 HG11 VAL A  84      -2.269 -36.593  19.865  1.00  0.93           H   new
ATOM      0 HG12 VAL A  84      -1.170 -37.522  20.527  1.00  0.93           H   new
ATOM      0 HG13 VAL A  84      -2.643 -38.064  20.318  1.00  0.93           H   new
ATOM      0 HG21 VAL A  84      -4.078 -35.602  21.296  1.00  0.93           H   new
ATOM      0 HG22 VAL A  84      -4.527 -37.033  21.805  1.00  0.93           H   new
ATOM      0 HG23 VAL A  84      -4.103 -35.919  22.848  1.00  0.93           H   new
ATOM   1316  N   ASP A  85      -0.434 -39.460  22.734  1.00  0.84           N
ATOM   1317  CA  ASP A  85       0.964 -39.888  22.774  1.00  0.84           C
ATOM   1318  C   ASP A  85       1.647 -39.540  21.455  1.00  0.84           C
ATOM   1319  O   ASP A  85       1.951 -40.420  20.653  1.00  0.84           O
ATOM   1320  CB  ASP A  85       1.052 -41.404  23.009  1.00  0.84           C
ATOM   1321  CG  ASP A  85       2.470 -41.942  23.355  1.00  0.84           C
ATOM   1322  OD1 ASP A  85       3.301 -41.183  23.802  1.00  0.84           O
ATOM   1323  OD2 ASP A  85       2.691 -43.118  23.157  1.00  0.84           O1-
ATOM      0  H   ASP A  85      -0.999 -40.085  22.562  1.00  0.84           H   new
ATOM      0  HA  ASP A  85       1.409 -39.428  23.503  1.00  0.84           H   new
ATOM      0  HB2 ASP A  85       0.448 -41.640  23.730  1.00  0.84           H   new
ATOM      0  HB3 ASP A  85       0.735 -41.859  22.213  1.00  0.84           H   new
ATOM   1328  N   LEU A  86       1.852 -38.245  21.236  1.00  0.77           N
ATOM   1329  CA  LEU A  86       2.442 -37.715  20.012  1.00  0.77           C
ATOM   1330  C   LEU A  86       3.206 -36.434  20.269  1.00  0.77           C
ATOM   1331  O   LEU A  86       2.689 -35.514  20.902  1.00  0.77           O
ATOM   1332  CB  LEU A  86       1.358 -37.433  18.969  1.00  0.77           C
ATOM   1333  CG  LEU A  86       1.804 -36.817  17.634  1.00  0.77           C
ATOM   1334  CD1 LEU A  86       2.679 -37.790  16.904  1.00  0.77           C
ATOM   1335  CD2 LEU A  86       0.569 -36.493  16.828  1.00  0.77           C
ATOM      0  H   LEU A  86       1.647 -37.637  21.808  1.00  0.77           H   new
ATOM      0  HA  LEU A  86       3.056 -38.389  19.681  1.00  0.77           H   new
ATOM      0  HB2 LEU A  86       0.903 -38.268  18.777  1.00  0.77           H   new
ATOM      0  HB3 LEU A  86       0.704 -36.839  19.370  1.00  0.77           H   new
ATOM      0  HG  LEU A  86       2.313 -36.005  17.782  1.00  0.77           H   new
ATOM      0 HD11 LEU A  86       2.961 -37.402  16.061  1.00  0.77           H   new
ATOM      0 HD12 LEU A  86       3.459 -37.992  17.444  1.00  0.77           H   new
ATOM      0 HD13 LEU A  86       2.184 -38.607  16.734  1.00  0.77           H   new
ATOM      0 HD21 LEU A  86       0.830 -36.102  15.979  1.00  0.77           H   new
ATOM      0 HD22 LEU A  86       0.064 -37.306  16.668  1.00  0.77           H   new
ATOM      0 HD23 LEU A  86       0.018 -35.863  17.318  1.00  0.77           H   new
ATOM   1347  N   SER A  87       4.428 -36.362  19.767  1.00  0.73           N
ATOM   1348  CA  SER A  87       5.192 -35.132  19.918  1.00  0.73           C
ATOM   1349  C   SER A  87       5.604 -34.546  18.586  1.00  0.73           C
ATOM   1350  O   SER A  87       5.728 -35.266  17.598  1.00  0.73           O
ATOM   1351  CB  SER A  87       6.413 -35.365  20.756  1.00  0.73           C
ATOM   1352  OG  SER A  87       6.048 -35.777  22.035  1.00  0.73           O
ATOM      0  H   SER A  87       4.827 -36.996  19.345  1.00  0.73           H   new
ATOM      0  HA  SER A  87       4.608 -34.496  20.360  1.00  0.73           H   new
ATOM      0  HB2 SER A  87       6.975 -36.038  20.340  1.00  0.73           H   new
ATOM      0  HB3 SER A  87       6.937 -34.551  20.809  1.00  0.73           H   new
ATOM      0  HG  SER A  87       6.341 -35.229  22.600  1.00  0.73           H   new
ATOM   1358  N   VAL A  88       5.830 -33.245  18.587  1.00  0.73           N
ATOM   1359  CA  VAL A  88       6.292 -32.492  17.445  1.00  0.73           C
ATOM   1360  C   VAL A  88       7.775 -32.206  17.570  1.00  0.73           C
ATOM   1361  O   VAL A  88       8.267 -31.751  18.611  1.00  0.73           O
ATOM   1362  CB  VAL A  88       5.524 -31.160  17.348  1.00  0.73           C
ATOM   1363  CG1 VAL A  88       6.023 -30.336  16.164  1.00  0.73           C
ATOM   1364  CG2 VAL A  88       4.050 -31.460  17.242  1.00  0.73           C
ATOM      0  H   VAL A  88       5.712 -32.757  19.286  1.00  0.73           H   new
ATOM      0  HA  VAL A  88       6.134 -33.017  16.645  1.00  0.73           H   new
ATOM      0  HB  VAL A  88       5.679 -30.628  18.144  1.00  0.73           H   new
ATOM      0 HG11 VAL A  88       5.529 -29.502  16.119  1.00  0.73           H   new
ATOM      0 HG12 VAL A  88       6.967 -30.146  16.277  1.00  0.73           H   new
ATOM      0 HG13 VAL A  88       5.890 -30.835  15.343  1.00  0.73           H   new
ATOM      0 HG21 VAL A  88       3.554 -30.629  17.180  1.00  0.73           H   new
ATOM      0 HG22 VAL A  88       3.885 -31.994  16.450  1.00  0.73           H   new
ATOM      0 HG23 VAL A  88       3.762 -31.950  18.028  1.00  0.73           H   new
ATOM   1374  N   VAL A  89       8.496 -32.512  16.516  1.00  0.76           N
ATOM   1375  CA  VAL A  89       9.916 -32.262  16.480  1.00  0.76           C
ATOM   1376  C   VAL A  89      10.220 -31.357  15.313  1.00  0.76           C
ATOM   1377  O   VAL A  89       9.861 -31.679  14.186  1.00  0.76           O
ATOM   1378  CB  VAL A  89      10.679 -33.584  16.317  1.00  0.76           C
ATOM   1379  CG1 VAL A  89      12.164 -33.316  16.246  1.00  0.76           C
ATOM   1380  CG2 VAL A  89      10.319 -34.518  17.472  1.00  0.76           C
ATOM      0  H   VAL A  89       8.178 -32.870  15.802  1.00  0.76           H   new
ATOM      0  HA  VAL A  89      10.193 -31.841  17.309  1.00  0.76           H   new
ATOM      0  HB  VAL A  89      10.424 -34.019  15.488  1.00  0.76           H   new
ATOM      0 HG11 VAL A  89      12.640 -34.155  16.143  1.00  0.76           H   new
ATOM      0 HG12 VAL A  89      12.354 -32.742  15.487  1.00  0.76           H   new
ATOM      0 HG13 VAL A  89      12.453 -32.879  17.062  1.00  0.76           H   new
ATOM      0 HG21 VAL A  89      10.799 -35.355  17.373  1.00  0.76           H   new
ATOM      0 HG22 VAL A  89      10.565 -34.102  18.313  1.00  0.76           H   new
ATOM      0 HG23 VAL A  89       9.364 -34.690  17.464  1.00  0.76           H   new
ATOM   1390  N   VAL A  90      10.871 -30.235  15.566  1.00  0.82           N
ATOM   1391  CA  VAL A  90      11.214 -29.358  14.461  1.00  0.82           C
ATOM   1392  C   VAL A  90      12.716 -29.433  14.297  1.00  0.82           C
ATOM   1393  O   VAL A  90      13.465 -29.137  15.231  1.00  0.82           O
ATOM   1394  CB  VAL A  90      10.776 -27.902  14.718  1.00  0.82           C
ATOM   1395  CG1 VAL A  90      11.163 -27.028  13.517  1.00  0.82           C
ATOM   1396  CG2 VAL A  90       9.262 -27.841  14.980  1.00  0.82           C
ATOM      0  H   VAL A  90      11.118 -29.968  16.345  1.00  0.82           H   new
ATOM      0  HA  VAL A  90      10.751 -29.643  13.658  1.00  0.82           H   new
ATOM      0  HB  VAL A  90      11.230 -27.563  15.506  1.00  0.82           H   new
ATOM      0 HG11 VAL A  90      10.887 -26.113  13.680  1.00  0.82           H   new
ATOM      0 HG12 VAL A  90      12.124 -27.058  13.391  1.00  0.82           H   new
ATOM      0 HG13 VAL A  90      10.723 -27.361  12.719  1.00  0.82           H   new
ATOM      0 HG21 VAL A  90       8.998 -26.921  15.140  1.00  0.82           H   new
ATOM      0 HG22 VAL A  90       8.786 -28.184  14.208  1.00  0.82           H   new
ATOM      0 HG23 VAL A  90       9.046 -28.379  15.758  1.00  0.82           H   new
ATOM   1406  N   GLU A  91      13.141 -29.873  13.130  1.00  0.91           N
ATOM   1407  CA  GLU A  91      14.551 -30.058  12.830  1.00  0.91           C
ATOM   1408  C   GLU A  91      15.091 -28.808  12.184  1.00  0.91           C
ATOM   1409  O   GLU A  91      14.334 -28.055  11.601  1.00  0.91           O
ATOM   1410  CB  GLU A  91      14.724 -31.253  11.903  1.00  0.91           C
ATOM   1411  CG  GLU A  91      14.301 -32.610  12.495  1.00  0.91           C
ATOM   1412  CD  GLU A  91      15.243 -33.123  13.555  1.00  0.91           C
ATOM   1413  OE1 GLU A  91      16.409 -32.818  13.479  1.00  0.91           O
ATOM   1414  OE2 GLU A  91      14.804 -33.834  14.426  1.00  0.91           O1-
ATOM      0  H   GLU A  91      12.616 -30.076  12.480  1.00  0.91           H   new
ATOM      0  HA  GLU A  91      15.042 -30.227  13.649  1.00  0.91           H   new
ATOM      0  HB2 GLU A  91      14.210 -31.095  11.096  1.00  0.91           H   new
ATOM      0  HB3 GLU A  91      15.656 -31.308  11.640  1.00  0.91           H   new
ATOM      0  HG2 GLU A  91      13.412 -32.526  12.875  1.00  0.91           H   new
ATOM      0  HG3 GLU A  91      14.243 -33.263  11.780  1.00  0.91           H   new
ATOM   1421  N   LYS A  92      16.391 -28.572  12.267  1.00  1.00           N
ATOM   1422  CA  LYS A  92      16.951 -27.420  11.560  1.00  1.00           C
ATOM   1423  C   LYS A  92      16.682 -27.541  10.067  1.00  1.00           C
ATOM   1424  O   LYS A  92      16.886 -28.612   9.490  1.00  1.00           O
ATOM   1425  CB  LYS A  92      18.453 -27.300  11.803  1.00  1.00           C
ATOM   1426  CG  LYS A  92      19.091 -26.086  11.143  1.00  1.00           C
ATOM   1427  CD  LYS A  92      20.576 -25.981  11.453  1.00  1.00           C
ATOM   1428  CE  LYS A  92      21.192 -24.799  10.727  1.00  1.00           C
ATOM   1429  NZ  LYS A  92      22.655 -24.686  10.991  1.00  1.00           N1+
ATOM      0  H   LYS A  92      16.955 -29.046  12.711  1.00  1.00           H   new
ATOM      0  HA  LYS A  92      16.521 -26.621  11.903  1.00  1.00           H   new
ATOM      0  HB2 LYS A  92      18.615 -27.260  12.759  1.00  1.00           H   new
ATOM      0  HB3 LYS A  92      18.890 -28.102  11.475  1.00  1.00           H   new
ATOM      0  HG2 LYS A  92      18.965 -26.138  10.183  1.00  1.00           H   new
ATOM      0  HG3 LYS A  92      18.641 -25.281  11.445  1.00  1.00           H   new
ATOM      0  HD2 LYS A  92      20.706 -25.883  12.409  1.00  1.00           H   new
ATOM      0  HD3 LYS A  92      21.025 -26.799  11.189  1.00  1.00           H   new
ATOM      0  HE2 LYS A  92      21.042 -24.892   9.773  1.00  1.00           H   new
ATOM      0  HE3 LYS A  92      20.749 -23.982  11.006  1.00  1.00           H   new
ATOM      0  HZ1 LYS A  92      22.983 -23.985  10.552  1.00  1.00           H   new
ATOM      0  HZ2 LYS A  92      22.792 -24.579  11.864  1.00  1.00           H   new
ATOM      0  HZ3 LYS A  92      23.065 -25.426  10.715  1.00  1.00           H   new
ATOM   1443  N   GLN A  93      16.212 -26.466   9.439  1.00  1.09           N
ATOM   1444  CA  GLN A  93      15.978 -26.515   8.002  1.00  1.09           C
ATOM   1445  C   GLN A  93      17.306 -26.743   7.291  1.00  1.09           C
ATOM   1446  O   GLN A  93      18.309 -26.134   7.662  1.00  1.09           O
ATOM   1447  CB  GLN A  93      15.349 -25.209   7.505  1.00  1.09           C
ATOM   1448  CG  GLN A  93      16.274 -23.984   7.516  1.00  1.09           C
ATOM   1449  CD  GLN A  93      16.324 -23.224   8.860  1.00  1.09           C
ATOM   1450  NE2 GLN A  93      16.196 -21.898   8.795  1.00  1.09           N
ATOM   1451  OE1 GLN A  93      16.464 -23.817   9.934  1.00  1.09           O
ATOM      0  H   GLN A  93      16.026 -25.716   9.817  1.00  1.09           H   new
ATOM      0  HA  GLN A  93      15.365 -27.241   7.809  1.00  1.09           H   new
ATOM      0  HB2 GLN A  93      15.030 -25.346   6.599  1.00  1.09           H   new
ATOM      0  HB3 GLN A  93      14.572 -25.013   8.052  1.00  1.09           H   new
ATOM      0  HG2 GLN A  93      17.172 -24.270   7.287  1.00  1.09           H   new
ATOM      0  HG3 GLN A  93      15.986 -23.370   6.822  1.00  1.09           H   new
ATOM      0 HE21 GLN A  93      16.100 -21.512   8.032  1.00  1.09           H   new
ATOM      0 HE22 GLN A  93      16.210 -21.429   9.516  1.00  1.09           H   new
ATOM   1460  N   ASN A  94      17.305 -27.561   6.243  1.00  1.14           N
ATOM   1461  CA  ASN A  94      18.530 -27.833   5.497  1.00  1.14           C
ATOM   1462  C   ASN A  94      18.356 -27.802   3.984  1.00  1.14           C
ATOM   1463  O   ASN A  94      17.571 -28.562   3.405  1.00  1.14           O
ATOM   1464  CB  ASN A  94      19.135 -29.172   5.898  1.00  1.14           C
ATOM   1465  CG  ASN A  94      19.729 -29.214   7.308  1.00  1.14           C
ATOM   1466  ND2 ASN A  94      19.032 -29.828   8.221  1.00  1.14           N
ATOM   1467  OD1 ASN A  94      20.832 -28.703   7.548  1.00  1.14           O
ATOM      0  H   ASN A  94      16.607 -27.968   5.948  1.00  1.14           H   new
ATOM      0  HA  ASN A  94      19.130 -27.108   5.733  1.00  1.14           H   new
ATOM      0  HB2 ASN A  94      18.450 -29.855   5.829  1.00  1.14           H   new
ATOM      0  HB3 ASN A  94      19.830 -29.402   5.261  1.00  1.14           H   new
ATOM      0 HD21 ASN A  94      19.334 -29.889   9.024  1.00  1.14           H   new
ATOM      0 HD22 ASN A  94      18.270 -30.172   8.021  1.00  1.14           H   new
ATOM   1474  N   GLY A  95      19.113 -26.940   3.327  1.00  1.15           N
ATOM   1475  CA  GLY A  95      19.050 -26.897   1.880  1.00  1.15           C
ATOM   1476  C   GLY A  95      17.755 -26.350   1.286  1.00  1.15           C
ATOM   1477  O   GLY A  95      17.583 -25.129   1.114  1.00  1.15           O
ATOM      0  H   GLY A  95      19.658 -26.383   3.690  1.00  1.15           H   new
ATOM      0  HA2 GLY A  95      19.788 -26.356   1.557  1.00  1.15           H   new
ATOM      0  HA3 GLY A  95      19.187 -27.795   1.541  1.00  1.15           H   new
ATOM   1481  N   MET A  96      16.914 -27.290   0.874  1.00  1.12           N
ATOM   1482  CA  MET A  96      15.716 -26.990   0.113  1.00  1.12           C
ATOM   1483  C   MET A  96      14.419 -27.529   0.716  1.00  1.12           C
ATOM   1484  O   MET A  96      14.332 -28.697   1.118  1.00  1.12           O
ATOM   1485  CB  MET A  96      15.861 -27.586  -1.287  1.00  1.12           C
ATOM   1486  CG  MET A  96      14.694 -27.297  -2.222  1.00  1.12           C
ATOM   1487  SD  MET A  96      14.860 -28.068  -3.823  1.00  1.12           S
ATOM   1488  CE  MET A  96      16.446 -27.543  -4.349  1.00  1.12           C
ATOM      0  H   MET A  96      17.026 -28.128   1.031  1.00  1.12           H   new
ATOM      0  HA  MET A  96      15.642 -26.023   0.110  1.00  1.12           H   new
ATOM      0  HB2 MET A  96      16.675 -27.244  -1.689  1.00  1.12           H   new
ATOM      0  HB3 MET A  96      15.966 -28.547  -1.207  1.00  1.12           H   new
ATOM      0  HG2 MET A  96      13.872 -27.603  -1.807  1.00  1.12           H   new
ATOM      0  HG3 MET A  96      14.612 -26.338  -2.339  1.00  1.12           H   new
ATOM      0  HE1 MET A  96      16.636 -27.914  -5.225  1.00  1.12           H   new
ATOM      0  HE2 MET A  96      16.467 -26.574  -4.397  1.00  1.12           H   new
ATOM      0  HE3 MET A  96      17.115 -27.849  -3.716  1.00  1.12           H   new
ATOM   1498  N   TYR A  97      13.364 -26.715   0.679  1.00  1.08           N
ATOM   1499  CA  TYR A  97      12.055 -27.164   1.135  1.00  1.08           C
ATOM   1500  C   TYR A  97      11.382 -27.946   0.019  1.00  1.08           C
ATOM   1501  O   TYR A  97      10.509 -27.439  -0.705  1.00  1.08           O
ATOM   1502  CB  TYR A  97      11.168 -25.999   1.553  1.00  1.08           C
ATOM   1503  CG  TYR A  97      11.638 -25.259   2.783  1.00  1.08           C
ATOM   1504  CD1 TYR A  97      12.307 -24.061   2.645  1.00  1.08           C
ATOM   1505  CD2 TYR A  97      11.410 -25.785   4.052  1.00  1.08           C
ATOM   1506  CE1 TYR A  97      12.737 -23.390   3.750  1.00  1.08           C
ATOM   1507  CE2 TYR A  97      11.853 -25.106   5.168  1.00  1.08           C
ATOM   1508  CZ  TYR A  97      12.513 -23.917   5.024  1.00  1.08           C
ATOM   1509  OH  TYR A  97      12.963 -23.252   6.136  1.00  1.08           O
ATOM      0  H   TYR A  97      13.387 -25.904   0.395  1.00  1.08           H   new
ATOM      0  HA  TYR A  97      12.183 -27.727   1.914  1.00  1.08           H   new
ATOM      0  HB2 TYR A  97      11.110 -25.372   0.815  1.00  1.08           H   new
ATOM      0  HB3 TYR A  97      10.271 -26.332   1.714  1.00  1.08           H   new
ATOM      0  HD1 TYR A  97      12.465 -23.711   1.798  1.00  1.08           H   new
ATOM      0  HD2 TYR A  97      10.960 -26.593   4.147  1.00  1.08           H   new
ATOM      0  HE1 TYR A  97      13.181 -22.578   3.656  1.00  1.08           H   new
ATOM      0  HE2 TYR A  97      11.703 -25.456   6.016  1.00  1.08           H   new
ATOM      0  HH  TYR A  97      13.558 -22.702   5.913  1.00  1.08           H   new
ATOM   1519  N   LYS A  98      11.845 -29.185  -0.131  1.00  1.02           N
ATOM   1520  CA  LYS A  98      11.399 -30.054  -1.204  1.00  1.02           C
ATOM   1521  C   LYS A  98       9.967 -30.488  -1.031  1.00  1.02           C
ATOM   1522  O   LYS A  98       9.533 -30.828   0.075  1.00  1.02           O
ATOM   1523  CB  LYS A  98      12.306 -31.281  -1.353  1.00  1.02           C
ATOM   1524  CG  LYS A  98      13.683 -30.900  -1.842  1.00  1.02           C
ATOM   1525  CD  LYS A  98      14.649 -32.055  -2.070  1.00  1.02           C
ATOM   1526  CE  LYS A  98      16.004 -31.466  -2.495  1.00  1.02           C
ATOM   1527  NZ  LYS A  98      17.055 -32.454  -2.722  1.00  1.02           N1+
ATOM      0  H   LYS A  98      12.428 -29.542   0.391  1.00  1.02           H   new
ATOM      0  HA  LYS A  98      11.455 -29.528  -2.017  1.00  1.02           H   new
ATOM      0  HB2 LYS A  98      12.380 -31.735  -0.499  1.00  1.02           H   new
ATOM      0  HB3 LYS A  98      11.904 -31.908  -1.974  1.00  1.02           H   new
ATOM      0  HG2 LYS A  98      13.588 -30.411  -2.674  1.00  1.02           H   new
ATOM      0  HG3 LYS A  98      14.079 -30.291  -1.199  1.00  1.02           H   new
ATOM      0  HD2 LYS A  98      14.747 -32.580  -1.260  1.00  1.02           H   new
ATOM      0  HD3 LYS A  98      14.309 -32.651  -2.755  1.00  1.02           H   new
ATOM      0  HE2 LYS A  98      15.879 -30.952  -3.308  1.00  1.02           H   new
ATOM      0  HE3 LYS A  98      16.302 -30.846  -1.811  1.00  1.02           H   new
ATOM      0  HZ1 LYS A  98      17.834 -32.039  -2.835  1.00  1.02           H   new
ATOM      0  HZ2 LYS A  98      17.108 -32.998  -2.019  1.00  1.02           H   new
ATOM      0  HZ3 LYS A  98      16.864 -32.929  -3.450  1.00  1.02           H   new
ATOM   1541  N   ALA A  99       9.264 -30.527  -2.149  1.00  0.97           N
ATOM   1542  CA  ALA A  99       7.877 -30.960  -2.175  1.00  0.97           C
ATOM   1543  C   ALA A  99       7.709 -32.396  -1.734  1.00  0.97           C
ATOM   1544  O   ALA A  99       8.581 -33.244  -1.935  1.00  0.97           O
ATOM   1545  CB  ALA A  99       7.261 -30.784  -3.550  1.00  0.97           C
ATOM      0  H   ALA A  99       9.577 -30.303  -2.918  1.00  0.97           H   new
ATOM      0  HA  ALA A  99       7.413 -30.391  -1.541  1.00  0.97           H   new
ATOM      0  HB1 ALA A  99       6.338 -31.082  -3.532  1.00  0.97           H   new
ATOM      0  HB2 ALA A  99       7.293 -29.848  -3.802  1.00  0.97           H   new
ATOM      0  HB3 ALA A  99       7.757 -31.310  -4.197  1.00  0.97           H   new
ATOM   1551  N   ALA A 100       6.540 -32.655  -1.173  1.00  0.93           N
ATOM   1552  CA  ALA A 100       6.119 -33.969  -0.722  1.00  0.93           C
ATOM   1553  C   ALA A 100       4.663 -34.130  -1.174  1.00  0.93           C
ATOM   1554  O   ALA A 100       3.982 -33.115  -1.345  1.00  0.93           O
ATOM   1555  CB  ALA A 100       6.276 -34.083   0.790  1.00  0.93           C
ATOM      0  H   ALA A 100       5.947 -32.047  -1.039  1.00  0.93           H   new
ATOM      0  HA  ALA A 100       6.663 -34.678  -1.100  1.00  0.93           H   new
ATOM      0  HB1 ALA A 100       5.992 -34.964   1.080  1.00  0.93           H   new
ATOM      0  HB2 ALA A 100       7.206 -33.948   1.030  1.00  0.93           H   new
ATOM      0  HB3 ALA A 100       5.730 -33.409   1.224  1.00  0.93           H   new
ATOM   1561  N   PRO A 101       4.185 -35.358  -1.448  1.00  0.91           N
ATOM   1562  CA  PRO A 101       2.848 -35.678  -1.935  1.00  0.91           C
ATOM   1563  C   PRO A 101       1.632 -35.462  -1.029  1.00  0.91           C
ATOM   1564  O   PRO A 101       0.516 -35.420  -1.547  1.00  0.91           O
ATOM   1565  CB  PRO A 101       2.979 -37.170  -2.263  1.00  0.91           C
ATOM   1566  CG  PRO A 101       4.090 -37.675  -1.394  1.00  0.91           C
ATOM   1567  CD  PRO A 101       5.061 -36.541  -1.302  1.00  0.91           C
ATOM      0  HA  PRO A 101       2.638 -35.060  -2.653  1.00  0.91           H   new
ATOM      0  HB2 PRO A 101       2.151 -37.642  -2.081  1.00  0.91           H   new
ATOM      0  HB3 PRO A 101       3.181 -37.305  -3.202  1.00  0.91           H   new
ATOM      0  HG2 PRO A 101       3.762 -37.928  -0.517  1.00  0.91           H   new
ATOM      0  HG3 PRO A 101       4.506 -38.462  -1.779  1.00  0.91           H   new
ATOM      0  HD2 PRO A 101       5.534 -36.538  -0.455  1.00  0.91           H   new
ATOM      0  HD3 PRO A 101       5.732 -36.582  -2.001  1.00  0.91           H   new
ATOM   1575  N   LYS A 102       1.783 -35.336   0.290  1.00  0.91           N
ATOM   1576  CA  LYS A 102       0.566 -35.205   1.092  1.00  0.91           C
ATOM   1577  C   LYS A 102       0.258 -33.748   1.463  1.00  0.91           C
ATOM   1578  O   LYS A 102       1.123 -32.869   1.357  1.00  0.91           O
ATOM   1579  CB  LYS A 102       0.647 -36.174   2.282  1.00  0.91           C
ATOM   1580  CG  LYS A 102       0.659 -37.644   1.774  1.00  0.91           C
ATOM   1581  CD  LYS A 102       0.720 -38.718   2.858  1.00  0.91           C
ATOM   1582  CE  LYS A 102       0.640 -40.116   2.199  1.00  0.91           C
ATOM   1583  NZ  LYS A 102       0.741 -41.259   3.168  1.00  0.91           N1+
ATOM      0  H   LYS A 102       2.529 -35.324   0.718  1.00  0.91           H   new
ATOM      0  HA  LYS A 102      -0.205 -35.464   0.564  1.00  0.91           H   new
ATOM      0  HB2 LYS A 102       1.448 -35.996   2.799  1.00  0.91           H   new
ATOM      0  HB3 LYS A 102      -0.109 -36.035   2.874  1.00  0.91           H   new
ATOM      0  HG2 LYS A 102      -0.138 -37.791   1.240  1.00  0.91           H   new
ATOM      0  HG3 LYS A 102       1.421 -37.759   1.184  1.00  0.91           H   new
ATOM      0  HD2 LYS A 102       1.543 -38.634   3.365  1.00  0.91           H   new
ATOM      0  HD3 LYS A 102      -0.012 -38.602   3.484  1.00  0.91           H   new
ATOM      0  HE2 LYS A 102      -0.198 -40.187   1.716  1.00  0.91           H   new
ATOM      0  HE3 LYS A 102       1.352 -40.196   1.545  1.00  0.91           H   new
ATOM      0  HZ1 LYS A 102       0.421 -41.998   2.790  1.00  0.91           H   new
ATOM      0  HZ2 LYS A 102       1.593 -41.385   3.390  1.00  0.91           H   new
ATOM      0  HZ3 LYS A 102       0.269 -41.072   3.899  1.00  0.91           H   new
ATOM   1597  N   ARG A 103      -0.990 -33.481   1.847  1.00  0.94           N
ATOM   1598  CA  ARG A 103      -1.397 -32.135   2.260  1.00  0.94           C
ATOM   1599  C   ARG A 103      -2.260 -32.263   3.504  1.00  0.94           C
ATOM   1600  O   ARG A 103      -3.063 -33.194   3.606  1.00  0.94           O
ATOM   1601  CB  ARG A 103      -2.220 -31.430   1.174  1.00  0.94           C
ATOM   1602  CG  ARG A 103      -1.509 -31.178  -0.159  1.00  0.94           C
ATOM   1603  CD  ARG A 103      -0.452 -30.169  -0.042  1.00  0.94           C
ATOM   1604  NE  ARG A 103       0.193 -29.856  -1.328  1.00  0.94           N
ATOM   1605  CZ  ARG A 103       1.190 -30.589  -1.839  1.00  0.94           C
ATOM   1606  NH1 ARG A 103       1.615 -31.671  -1.212  1.00  0.94           N1+
ATOM   1607  NH2 ARG A 103       1.730 -30.196  -2.963  1.00  0.94           N
ATOM      0  H   ARG A 103      -1.619 -34.067   1.876  1.00  0.94           H   new
ATOM      0  HA  ARG A 103      -0.598 -31.610   2.425  1.00  0.94           H   new
ATOM      0  HB2 ARG A 103      -3.013 -31.961   1.001  1.00  0.94           H   new
ATOM      0  HB3 ARG A 103      -2.520 -30.577   1.525  1.00  0.94           H   new
ATOM      0  HG2 ARG A 103      -1.126 -32.009  -0.481  1.00  0.94           H   new
ATOM      0  HG3 ARG A 103      -2.158 -30.889  -0.820  1.00  0.94           H   new
ATOM      0  HD2 ARG A 103      -0.828 -29.356   0.331  1.00  0.94           H   new
ATOM      0  HD3 ARG A 103       0.220 -30.484   0.583  1.00  0.94           H   new
ATOM      0  HE  ARG A 103      -0.083 -29.172  -1.770  1.00  0.94           H   new
ATOM      0 HH11 ARG A 103       1.251 -31.909  -0.470  1.00  0.94           H   new
ATOM      0 HH12 ARG A 103       2.256 -32.137  -1.546  1.00  0.94           H   new
ATOM      0 HH21 ARG A 103       1.443 -29.485  -3.352  1.00  0.94           H   new
ATOM      0 HH22 ARG A 103       2.372 -30.649  -3.313  1.00  0.94           H   new
ATOM   1621  N   LEU A 104      -2.135 -31.329   4.434  1.00  1.00           N
ATOM   1622  CA  LEU A 104      -2.954 -31.395   5.636  1.00  1.00           C
ATOM   1623  C   LEU A 104      -4.148 -30.467   5.557  1.00  1.00           C
ATOM   1624  O   LEU A 104      -4.008 -29.246   5.605  1.00  1.00           O
ATOM   1625  CB  LEU A 104      -2.102 -31.079   6.853  1.00  1.00           C
ATOM   1626  CG  LEU A 104      -0.890 -31.963   6.950  1.00  1.00           C
ATOM   1627  CD1 LEU A 104      -0.078 -31.646   8.192  1.00  1.00           C
ATOM   1628  CD2 LEU A 104      -1.352 -33.400   6.904  1.00  1.00           C
ATOM      0  H   LEU A 104      -1.594 -30.661   4.393  1.00  1.00           H   new
ATOM      0  HA  LEU A 104      -3.303 -32.297   5.716  1.00  1.00           H   new
ATOM      0  HB2 LEU A 104      -1.820 -30.152   6.815  1.00  1.00           H   new
ATOM      0  HB3 LEU A 104      -2.638 -31.180   7.655  1.00  1.00           H   new
ATOM      0  HG  LEU A 104      -0.293 -31.803   6.202  1.00  1.00           H   new
ATOM      0 HD11 LEU A 104       0.696 -32.229   8.230  1.00  1.00           H   new
ATOM      0 HD12 LEU A 104       0.215 -30.722   8.160  1.00  1.00           H   new
ATOM      0 HD13 LEU A 104      -0.625 -31.784   8.981  1.00  1.00           H   new
ATOM      0 HD21 LEU A 104      -0.584 -33.989   6.965  1.00  1.00           H   new
ATOM      0 HD22 LEU A 104      -1.951 -33.572   7.648  1.00  1.00           H   new
ATOM      0 HD23 LEU A 104      -1.819 -33.564   6.069  1.00  1.00           H   new
ATOM   1640  N   ALA A 105      -5.318 -31.067   5.398  1.00  1.10           N
ATOM   1641  CA  ALA A 105      -6.574 -30.348   5.230  1.00  1.10           C
ATOM   1642  C   ALA A 105      -6.951 -29.549   6.462  1.00  1.10           C
ATOM   1643  O   ALA A 105      -6.703 -29.973   7.596  1.00  1.10           O
ATOM   1644  CB  ALA A 105      -7.691 -31.325   4.910  1.00  1.10           C
ATOM      0  H   ALA A 105      -5.408 -31.922   5.384  1.00  1.10           H   new
ATOM      0  HA  ALA A 105      -6.449 -29.725   4.497  1.00  1.10           H   new
ATOM      0  HB1 ALA A 105      -8.524 -30.840   4.800  1.00  1.10           H   new
ATOM      0  HB2 ALA A 105      -7.482 -31.799   4.090  1.00  1.10           H   new
ATOM      0  HB3 ALA A 105      -7.782 -31.962   5.636  1.00  1.10           H   new
ATOM   1650  N   ALA A 106      -7.607 -28.415   6.247  1.00  1.24           N
ATOM   1651  CA  ALA A 106      -8.104 -27.624   7.358  1.00  1.24           C
ATOM   1652  C   ALA A 106      -9.068 -28.452   8.187  1.00  1.24           C
ATOM   1653  O   ALA A 106      -9.914 -29.165   7.643  1.00  1.24           O
ATOM   1654  CB  ALA A 106      -8.785 -26.372   6.849  1.00  1.24           C
ATOM      0  H   ALA A 106      -7.773 -28.089   5.469  1.00  1.24           H   new
ATOM      0  HA  ALA A 106      -7.357 -27.359   7.917  1.00  1.24           H   new
ATOM      0  HB1 ALA A 106      -9.112 -25.853   7.600  1.00  1.24           H   new
ATOM      0  HB2 ALA A 106      -8.151 -25.842   6.342  1.00  1.24           H   new
ATOM      0  HB3 ALA A 106      -9.529 -26.618   6.278  1.00  1.24           H   new
ATOM   1660  N   THR A 107      -8.964 -28.310   9.500  1.00  1.38           N
ATOM   1661  CA  THR A 107      -9.811 -29.017  10.447  1.00  1.38           C
ATOM   1662  C   THR A 107     -10.500 -28.019  11.368  1.00  1.38           C
ATOM   1663  O   THR A 107      -9.867 -27.098  11.879  1.00  1.38           O
ATOM   1664  CB  THR A 107      -8.966 -30.059  11.224  1.00  1.38           C
ATOM   1665  CG2 THR A 107      -9.758 -30.802  12.238  1.00  1.38           C
ATOM   1666  OG1 THR A 107      -8.413 -31.001  10.285  1.00  1.38           O
ATOM      0  H   THR A 107      -8.389 -27.791   9.873  1.00  1.38           H   new
ATOM      0  HA  THR A 107     -10.508 -29.502   9.978  1.00  1.38           H   new
ATOM      0  HB  THR A 107      -8.270 -29.576  11.696  1.00  1.38           H   new
ATOM      0  HG1 THR A 107      -7.679 -31.288  10.575  1.00  1.38           H   new
ATOM      0 HG21 THR A 107      -9.185 -31.438  12.694  1.00  1.38           H   new
ATOM      0 HG22 THR A 107     -10.125 -30.178  12.883  1.00  1.38           H   new
ATOM      0 HG23 THR A 107     -10.482 -31.276  11.800  1.00  1.38           H   new
ATOM   1674  N   THR A 108     -11.805 -28.202  11.564  1.00  1.53           N
ATOM   1675  CA  THR A 108     -12.612 -27.306  12.395  1.00  1.53           C
ATOM   1676  C   THR A 108     -12.798 -27.818  13.824  1.00  1.53           C
ATOM   1677  O   THR A 108     -13.461 -27.186  14.648  1.00  1.53           O
ATOM   1678  CB  THR A 108     -13.985 -27.087  11.741  1.00  1.53           C
ATOM   1679  CG2 THR A 108     -13.808 -26.498  10.351  1.00  1.53           C
ATOM   1680  OG1 THR A 108     -14.671 -28.342  11.634  1.00  1.53           O
ATOM      0  H   THR A 108     -12.250 -28.852  11.218  1.00  1.53           H   new
ATOM      0  HA  THR A 108     -12.128 -26.468  12.456  1.00  1.53           H   new
ATOM      0  HB  THR A 108     -14.502 -26.475  12.288  1.00  1.53           H   new
ATOM      0  HG1 THR A 108     -15.422 -28.221  11.278  1.00  1.53           H   new
ATOM      0 HG21 THR A 108     -14.678 -26.362   9.944  1.00  1.53           H   new
ATOM      0 HG22 THR A 108     -13.346 -25.648  10.416  1.00  1.53           H   new
ATOM      0 HG23 THR A 108     -13.287 -27.108   9.805  1.00  1.53           H   new
ATOM   1688  N   GLU A 109     -12.224 -28.974  14.096  1.00  1.68           N
ATOM   1689  CA  GLU A 109     -12.302 -29.613  15.400  1.00  1.68           C
ATOM   1690  C   GLU A 109     -11.302 -28.979  16.353  1.00  1.68           C
ATOM   1691  O   GLU A 109     -10.229 -28.539  15.935  1.00  1.68           O
ATOM   1692  CB  GLU A 109     -11.997 -31.104  15.270  1.00  1.68           C
ATOM   1693  CG  GLU A 109     -12.984 -31.879  14.417  1.00  1.68           C
ATOM   1694  CD  GLU A 109     -12.613 -33.323  14.294  1.00  1.68           C
ATOM   1695  OE1 GLU A 109     -11.485 -33.649  14.598  1.00  1.68           O
ATOM   1696  OE2 GLU A 109     -13.439 -34.107  13.897  1.00  1.68           O1-
ATOM      0  H   GLU A 109     -11.769 -29.421  13.519  1.00  1.68           H   new
ATOM      0  HA  GLU A 109     -13.199 -29.495  15.749  1.00  1.68           H   new
ATOM      0  HB2 GLU A 109     -11.110 -31.209  14.893  1.00  1.68           H   new
ATOM      0  HB3 GLU A 109     -11.976 -31.496  16.157  1.00  1.68           H   new
ATOM      0  HG2 GLU A 109     -13.870 -31.806  14.804  1.00  1.68           H   new
ATOM      0  HG3 GLU A 109     -13.027 -31.481  13.533  1.00  1.68           H   new
ATOM   1703  N   LYS A 110     -11.636 -28.970  17.635  1.00  1.85           N
ATOM   1704  CA  LYS A 110     -10.740 -28.441  18.651  1.00  1.85           C
ATOM   1705  C   LYS A 110     -10.432 -29.464  19.726  1.00  1.85           C
ATOM   1706  O   LYS A 110     -11.195 -30.403  19.954  1.00  1.85           O
ATOM   1707  CB  LYS A 110     -11.325 -27.178  19.281  1.00  1.85           C
ATOM   1708  CG  LYS A 110     -11.457 -26.009  18.314  1.00  1.85           C
ATOM   1709  CD  LYS A 110     -11.983 -24.770  19.011  1.00  1.85           C
ATOM   1710  CE  LYS A 110     -12.119 -23.604  18.042  1.00  1.85           C
ATOM   1711  NZ  LYS A 110     -12.640 -22.382  18.717  1.00  1.85           N1+
ATOM      0  H   LYS A 110     -12.383 -29.268  17.939  1.00  1.85           H   new
ATOM      0  HA  LYS A 110      -9.906 -28.219  18.208  1.00  1.85           H   new
ATOM      0  HB2 LYS A 110     -12.200 -27.385  19.646  1.00  1.85           H   new
ATOM      0  HB3 LYS A 110     -10.764 -26.909  20.025  1.00  1.85           H   new
ATOM      0  HG2 LYS A 110     -10.593 -25.816  17.917  1.00  1.85           H   new
ATOM      0  HG3 LYS A 110     -12.054 -26.252  17.589  1.00  1.85           H   new
ATOM      0  HD2 LYS A 110     -12.846 -24.963  19.411  1.00  1.85           H   new
ATOM      0  HD3 LYS A 110     -11.384 -24.524  19.734  1.00  1.85           H   new
ATOM      0  HE2 LYS A 110     -11.255 -23.411  17.645  1.00  1.85           H   new
ATOM      0  HE3 LYS A 110     -12.715 -23.853  17.318  1.00  1.85           H   new
ATOM      0  HZ1 LYS A 110     -12.707 -21.721  18.125  1.00  1.85           H   new
ATOM      0  HZ2 LYS A 110     -13.442 -22.553  19.063  1.00  1.85           H   new
ATOM      0  HZ3 LYS A 110     -12.082 -22.141  19.367  1.00  1.85           H   new
ATOM   1725  N   LEU A 111      -9.305 -29.262  20.376  1.00  2.07           N
ATOM   1726  CA  LEU A 111      -8.847 -30.071  21.488  1.00  2.07           C
ATOM   1727  C   LEU A 111      -9.427 -29.540  22.791  1.00  2.07           C
ATOM   1728  O   LEU A 111      -9.726 -28.354  22.894  1.00  2.07           O
ATOM   1729  CB  LEU A 111      -7.330 -30.053  21.493  1.00  2.07           C
ATOM   1730  CG  LEU A 111      -6.681 -30.653  20.231  1.00  2.07           C
ATOM   1731  CD1 LEU A 111      -5.216 -30.415  20.228  1.00  2.07           C
ATOM   1732  CD2 LEU A 111      -6.935 -32.138  20.204  1.00  2.07           C
ATOM      0  H   LEU A 111      -8.763 -28.625  20.175  1.00  2.07           H   new
ATOM      0  HA  LEU A 111      -9.149 -30.988  21.396  1.00  2.07           H   new
ATOM      0  HB2 LEU A 111      -7.029 -29.136  21.593  1.00  2.07           H   new
ATOM      0  HB3 LEU A 111      -7.014 -30.542  22.269  1.00  2.07           H   new
ATOM      0  HG  LEU A 111      -7.069 -30.227  19.450  1.00  2.07           H   new
ATOM      0 HD11 LEU A 111      -4.827 -30.800  19.427  1.00  2.07           H   new
ATOM      0 HD12 LEU A 111      -5.043 -29.461  20.245  1.00  2.07           H   new
ATOM      0 HD13 LEU A 111      -4.819 -30.829  21.010  1.00  2.07           H   new
ATOM      0 HD21 LEU A 111      -6.529 -32.522  19.411  1.00  2.07           H   new
ATOM      0 HD22 LEU A 111      -6.549 -32.547  20.995  1.00  2.07           H   new
ATOM      0 HD23 LEU A 111      -7.891 -32.303  20.189  1.00  2.07           H   new
ATOM   1744  N   GLU A 112      -9.610 -30.409  23.783  1.00  2.38           N
ATOM   1745  CA  GLU A 112     -10.165 -29.961  25.060  1.00  2.38           C
ATOM   1746  C   GLU A 112      -9.298 -28.952  25.830  1.00  2.38           C
ATOM   1747  O   GLU A 112      -9.826 -27.995  26.400  1.00  2.38           O
ATOM   1748  CB  GLU A 112     -10.433 -31.173  25.950  1.00  2.38           C
ATOM   1749  CG  GLU A 112     -11.582 -32.064  25.470  1.00  2.38           C
ATOM   1750  CD  GLU A 112     -11.795 -33.291  26.334  1.00  2.38           C
ATOM   1751  OE1 GLU A 112     -11.009 -33.518  27.223  1.00  2.38           O
ATOM   1752  OE2 GLU A 112     -12.747 -34.000  26.098  1.00  2.38           O1-
ATOM      0  H   GLU A 112      -9.423 -31.247  23.740  1.00  2.38           H   new
ATOM      0  HA  GLU A 112     -10.982 -29.489  24.836  1.00  2.38           H   new
ATOM      0  HB2 GLU A 112      -9.625 -31.706  26.004  1.00  2.38           H   new
ATOM      0  HB3 GLU A 112     -10.630 -30.864  26.848  1.00  2.38           H   new
ATOM      0  HG2 GLU A 112     -12.400 -31.543  25.452  1.00  2.38           H   new
ATOM      0  HG3 GLU A 112     -11.405 -32.345  24.559  1.00  2.38           H   new
ATOM   1759  N   MET A 113      -7.977 -29.144  25.846  1.00  2.82           N
ATOM   1760  CA  MET A 113      -7.111 -28.215  26.566  1.00  2.82           C
ATOM   1761  C   MET A 113      -6.625 -27.083  25.652  1.00  2.82           C
ATOM   1762  O   MET A 113      -6.376 -27.291  24.463  1.00  2.82           O
ATOM   1763  CB  MET A 113      -5.976 -28.985  27.234  1.00  2.82           C
ATOM   1764  CG  MET A 113      -5.028 -28.161  28.084  1.00  2.82           C
ATOM   1765  SD  MET A 113      -5.827 -27.472  29.554  1.00  2.82           S
ATOM   1766  CE  MET A 113      -4.562 -26.391  30.179  1.00  2.82           C
ATOM      0  H   MET A 113      -7.571 -29.793  25.454  1.00  2.82           H   new
ATOM      0  HA  MET A 113      -7.617 -27.779  27.270  1.00  2.82           H   new
ATOM      0  HB2 MET A 113      -6.363 -29.679  27.791  1.00  2.82           H   new
ATOM      0  HB3 MET A 113      -5.460 -29.430  26.544  1.00  2.82           H   new
ATOM      0  HG2 MET A 113      -4.280 -28.715  28.357  1.00  2.82           H   new
ATOM      0  HG3 MET A 113      -4.665 -27.438  27.549  1.00  2.82           H   new
ATOM      0  HE1 MET A 113      -4.879 -25.954  30.985  1.00  2.82           H   new
ATOM      0  HE2 MET A 113      -3.767 -26.907  30.383  1.00  2.82           H   new
ATOM      0  HE3 MET A 113      -4.349 -25.721  29.511  1.00  2.82           H   new
ATOM   1776  N   GLY A 114      -6.553 -25.862  26.198  1.00  3.39           N
ATOM   1777  CA  GLY A 114      -6.094 -24.686  25.446  1.00  3.39           C
ATOM   1778  C   GLY A 114      -5.016 -23.856  26.156  1.00  3.39           C
ATOM   1779  O   GLY A 114      -4.987 -22.643  26.024  1.00  3.39           O
ATOM      0  H   GLY A 114      -6.769 -25.693  27.013  1.00  3.39           H   new
ATOM      0  HA2 GLY A 114      -5.747 -24.980  24.589  1.00  3.39           H   new
ATOM      0  HA3 GLY A 114      -6.857 -24.115  25.263  1.00  3.39           H   new
ATOM   1783  N   TRP A 115      -4.200 -24.480  26.989  1.00  4.03           N
ATOM   1784  CA  TRP A 115      -3.098 -23.857  27.773  1.00  4.03           C
ATOM   1785  C   TRP A 115      -3.470 -22.750  28.767  1.00  4.03           C
ATOM   1786  O   TRP A 115      -2.608 -22.334  29.545  1.00  4.03           O
ATOM   1787  CB  TRP A 115      -2.044 -23.205  26.882  1.00  4.03           C
ATOM   1788  CG  TRP A 115      -1.377 -24.072  25.932  1.00  4.03           C
ATOM   1789  CD1 TRP A 115      -0.285 -24.852  26.144  1.00  4.03           C
ATOM   1790  CD2 TRP A 115      -1.727 -24.248  24.567  1.00  4.03           C
ATOM   1791  CE2 TRP A 115      -0.825 -25.130  24.033  1.00  4.03           C
ATOM   1792  CE3 TRP A 115      -2.716 -23.732  23.760  1.00  4.03           C
ATOM   1793  NE1 TRP A 115       0.043 -25.489  25.003  1.00  4.03           N
ATOM   1794  CZ2 TRP A 115      -0.888 -25.516  22.738  1.00  4.03           C
ATOM   1795  CZ3 TRP A 115      -2.772 -24.137  22.478  1.00  4.03           C
ATOM   1796  CH2 TRP A 115      -1.863 -25.028  22.000  1.00  4.03           C
ATOM      0  H   TRP A 115      -4.263 -25.326  27.132  1.00  4.03           H   new
ATOM      0  HA  TRP A 115      -2.787 -24.634  28.264  1.00  4.03           H   new
ATOM      0  HB2 TRP A 115      -2.466 -22.483  26.390  1.00  4.03           H   new
ATOM      0  HB3 TRP A 115      -1.370 -22.804  27.452  1.00  4.03           H   new
ATOM      0  HD1 TRP A 115       0.167 -24.934  26.953  1.00  4.03           H   new
ATOM      0  HE1 TRP A 115       0.700 -26.036  24.908  1.00  4.03           H   new
ATOM      0  HE3 TRP A 115      -3.330 -23.118  24.093  1.00  4.03           H   new
ATOM      0  HZ2 TRP A 115      -0.264 -26.106  22.381  1.00  4.03           H   new
ATOM      0  HZ3 TRP A 115      -3.435 -23.806  21.916  1.00  4.03           H   new
ATOM      0  HH2 TRP A 115      -1.933 -25.304  21.115  1.00  4.03           H   new
ATOM   1807  N   LYS A 116      -4.721 -22.286  28.761  1.00  4.61           N
ATOM   1808  CA  LYS A 116      -5.320 -21.319  29.700  1.00  4.61           C
ATOM   1809  C   LYS A 116      -4.628 -19.948  29.781  1.00  4.61           C
ATOM   1810  O   LYS A 116      -5.234 -18.912  29.512  1.00  4.61           O
ATOM   1811  CB  LYS A 116      -5.422 -21.940  31.092  1.00  4.61           C
ATOM   1812  CG  LYS A 116      -6.445 -23.072  31.167  1.00  4.61           C
ATOM   1813  CD  LYS A 116      -6.532 -23.678  32.559  1.00  4.61           C
ATOM   1814  CE  LYS A 116      -7.568 -24.801  32.605  1.00  4.61           C
ATOM   1815  NZ  LYS A 116      -7.654 -25.427  33.953  1.00  4.61           N1+
ATOM      0  H   LYS A 116      -5.286 -22.544  28.167  1.00  4.61           H   new
ATOM      0  HA  LYS A 116      -6.199 -21.129  29.336  1.00  4.61           H   new
ATOM      0  HB2 LYS A 116      -4.552 -22.279  31.354  1.00  4.61           H   new
ATOM      0  HB3 LYS A 116      -5.662 -21.251  31.731  1.00  4.61           H   new
ATOM      0  HG2 LYS A 116      -7.317 -22.735  30.908  1.00  4.61           H   new
ATOM      0  HG3 LYS A 116      -6.207 -23.763  30.530  1.00  4.61           H   new
ATOM      0  HD2 LYS A 116      -5.664 -24.024  32.820  1.00  4.61           H   new
ATOM      0  HD3 LYS A 116      -6.768 -22.990  33.201  1.00  4.61           H   new
ATOM      0  HE2 LYS A 116      -8.437 -24.448  32.357  1.00  4.61           H   new
ATOM      0  HE3 LYS A 116      -7.339 -25.478  31.949  1.00  4.61           H   new
ATOM      0  HZ1 LYS A 116      -8.265 -26.074  33.942  1.00  4.61           H   new
ATOM      0  HZ2 LYS A 116      -6.863 -25.770  34.172  1.00  4.61           H   new
ATOM      0  HZ3 LYS A 116      -7.886 -24.811  34.552  1.00  4.61           H   new
ATOM   1829  N   ALA A 117      -3.365 -19.962  30.185  1.00  5.04           N
ATOM   1830  CA  ALA A 117      -2.511 -18.793  30.300  1.00  5.04           C
ATOM   1831  C   ALA A 117      -1.575 -18.643  29.105  1.00  5.04           C
ATOM   1832  O   ALA A 117      -1.181 -17.523  28.771  1.00  5.04           O
ATOM   1833  CB  ALA A 117      -1.684 -18.890  31.568  1.00  5.04           C
ATOM      0  H   ALA A 117      -2.965 -20.689  30.410  1.00  5.04           H   new
ATOM      0  HA  ALA A 117      -3.088 -18.014  30.327  1.00  5.04           H   new
ATOM      0  HB1 ALA A 117      -1.114 -18.109  31.643  1.00  5.04           H   new
ATOM      0  HB2 ALA A 117      -2.274 -18.935  32.337  1.00  5.04           H   new
ATOM      0  HB3 ALA A 117      -1.134 -19.689  31.536  1.00  5.04           H   new
ATOM   1839  N   TRP A 118      -1.225 -19.777  28.471  1.00  5.27           N
ATOM   1840  CA  TRP A 118      -0.208 -19.825  27.401  1.00  5.27           C
ATOM   1841  C   TRP A 118       1.181 -19.525  27.973  1.00  5.27           C
ATOM   1842  O   TRP A 118       1.309 -18.925  29.039  1.00  5.27           O
ATOM   1843  CB  TRP A 118      -0.537 -18.918  26.197  1.00  5.27           C
ATOM   1844  CG  TRP A 118      -1.632 -19.462  25.278  1.00  5.27           C
ATOM   1845  CD1 TRP A 118      -1.410 -20.132  24.105  1.00  5.27           C
ATOM   1846  CD2 TRP A 118      -3.076 -19.405  25.429  1.00  5.27           C
ATOM   1847  CE2 TRP A 118      -3.628 -20.044  24.308  1.00  5.27           C
ATOM   1848  CE3 TRP A 118      -3.930 -18.875  26.396  1.00  5.27           C
ATOM   1849  NE1 TRP A 118      -2.599 -20.468  23.515  1.00  5.27           N
ATOM   1850  CZ2 TRP A 118      -4.993 -20.167  24.132  1.00  5.27           C
ATOM   1851  CZ3 TRP A 118      -5.298 -19.003  26.222  1.00  5.27           C
ATOM   1852  CH2 TRP A 118      -5.817 -19.632  25.121  1.00  5.27           C
ATOM      0  H   TRP A 118      -1.573 -20.543  28.651  1.00  5.27           H   new
ATOM      0  HA  TRP A 118      -0.213 -20.729  27.049  1.00  5.27           H   new
ATOM      0  HB2 TRP A 118      -0.809 -18.047  26.527  1.00  5.27           H   new
ATOM      0  HB3 TRP A 118       0.270 -18.784  25.676  1.00  5.27           H   new
ATOM      0  HD1 TRP A 118      -0.570 -20.331  23.758  1.00  5.27           H   new
ATOM      0  HE1 TRP A 118      -2.685 -20.880  22.765  1.00  5.27           H   new
ATOM      0  HE3 TRP A 118      -3.587 -18.443  27.145  1.00  5.27           H   new
ATOM      0  HZ2 TRP A 118      -5.348 -20.590  23.384  1.00  5.27           H   new
ATOM      0  HZ3 TRP A 118      -5.875 -18.656  26.864  1.00  5.27           H   new
ATOM      0  HH2 TRP A 118      -6.740 -19.704  25.031  1.00  5.27           H   new
ATOM   1863  N   GLY A 119       2.227 -20.080  27.348  1.00  5.27           N
ATOM   1864  CA  GLY A 119       3.595 -19.947  27.864  1.00  5.27           C
ATOM   1865  C   GLY A 119       3.940 -21.001  28.927  1.00  5.27           C
ATOM   1866  O   GLY A 119       5.076 -21.075  29.406  1.00  5.27           O
ATOM      0  H   GLY A 119       2.164 -20.538  26.623  1.00  5.27           H   new
ATOM      0  HA2 GLY A 119       4.222 -20.020  27.127  1.00  5.27           H   new
ATOM      0  HA3 GLY A 119       3.707 -19.062  28.245  1.00  5.27           H   new
ATOM   1870  N   LYS A 120       2.976 -21.858  29.253  1.00  5.05           N
ATOM   1871  CA  LYS A 120       3.162 -22.906  30.254  1.00  5.05           C
ATOM   1872  C   LYS A 120       4.334 -23.800  29.881  1.00  5.05           C
ATOM   1873  O   LYS A 120       5.065 -24.288  30.740  1.00  5.05           O
ATOM   1874  CB  LYS A 120       1.894 -23.737  30.410  1.00  5.05           C
ATOM   1875  CG  LYS A 120       1.974 -24.769  31.517  1.00  5.05           C
ATOM   1876  CD  LYS A 120       0.643 -25.486  31.714  1.00  5.05           C
ATOM   1877  CE  LYS A 120       0.726 -26.478  32.857  1.00  5.05           C
ATOM   1878  NZ  LYS A 120      -0.563 -27.159  33.091  1.00  5.05           N1+
ATOM      0  H   LYS A 120       2.192 -21.848  28.899  1.00  5.05           H   new
ATOM      0  HA  LYS A 120       3.355 -22.479  31.103  1.00  5.05           H   new
ATOM      0  HB2 LYS A 120       1.147 -23.143  30.586  1.00  5.05           H   new
ATOM      0  HB3 LYS A 120       1.707 -24.188  29.572  1.00  5.05           H   new
ATOM      0  HG2 LYS A 120       2.664 -25.418  31.306  1.00  5.05           H   new
ATOM      0  HG3 LYS A 120       2.235 -24.337  32.345  1.00  5.05           H   new
ATOM      0  HD2 LYS A 120      -0.055 -24.837  31.895  1.00  5.05           H   new
ATOM      0  HD3 LYS A 120       0.396 -25.948  30.897  1.00  5.05           H   new
ATOM      0  HE2 LYS A 120       1.409 -27.138  32.662  1.00  5.05           H   new
ATOM      0  HE3 LYS A 120       0.999 -26.017  33.666  1.00  5.05           H   new
ATOM      0  HZ1 LYS A 120      -0.526 -27.609  33.858  1.00  5.05           H   new
ATOM      0  HZ2 LYS A 120      -1.215 -26.555  33.133  1.00  5.05           H   new
ATOM      0  HZ3 LYS A 120      -0.726 -27.725  32.423  1.00  5.05           H   new
ATOM   1892  N   SER A 121       4.493 -24.017  28.583  1.00  4.60           N
ATOM   1893  CA  SER A 121       5.524 -24.866  28.013  1.00  4.60           C
ATOM   1894  C   SER A 121       6.935 -24.299  28.164  1.00  4.60           C
ATOM   1895  O   SER A 121       7.919 -25.004  27.941  1.00  4.60           O
ATOM   1896  CB  SER A 121       5.249 -25.026  26.571  1.00  4.60           C
ATOM   1897  OG  SER A 121       5.500 -23.832  25.898  1.00  4.60           O
ATOM      0  H   SER A 121       3.984 -23.660  27.989  1.00  4.60           H   new
ATOM      0  HA  SER A 121       5.497 -25.707  28.495  1.00  4.60           H   new
ATOM      0  HB2 SER A 121       5.803 -25.734  26.206  1.00  4.60           H   new
ATOM      0  HB3 SER A 121       4.326 -25.292  26.439  1.00  4.60           H   new
ATOM      0  HG  SER A 121       5.612 -23.989  25.080  1.00  4.60           H   new
ATOM   1903  N   ILE A 122       7.025 -23.001  28.468  1.00  3.95           N
ATOM   1904  CA  ILE A 122       8.290 -22.322  28.681  1.00  3.95           C
ATOM   1905  C   ILE A 122       8.680 -22.614  30.115  1.00  3.95           C
ATOM   1906  O   ILE A 122       9.828 -22.931  30.423  1.00  3.95           O
ATOM   1907  CB  ILE A 122       8.167 -20.805  28.466  1.00  3.95           C
ATOM   1908  CG1 ILE A 122       7.798 -20.512  27.011  1.00  3.95           C
ATOM   1909  CG2 ILE A 122       9.467 -20.128  28.836  1.00  3.95           C
ATOM   1910  CD1 ILE A 122       7.405 -19.076  26.776  1.00  3.95           C
ATOM      0  H   ILE A 122       6.339 -22.490  28.556  1.00  3.95           H   new
ATOM      0  HA  ILE A 122       8.955 -22.635  28.048  1.00  3.95           H   new
ATOM      0  HB  ILE A 122       7.464 -20.455  29.036  1.00  3.95           H   new
ATOM      0 HG12 ILE A 122       8.552 -20.732  26.442  1.00  3.95           H   new
ATOM      0 HG13 ILE A 122       7.065 -21.089  26.747  1.00  3.95           H   new
ATOM      0 HG21 ILE A 122       9.384 -19.171  28.699  1.00  3.95           H   new
ATOM      0 HG22 ILE A 122       9.670 -20.304  29.768  1.00  3.95           H   new
ATOM      0 HG23 ILE A 122      10.182 -20.474  28.279  1.00  3.95           H   new
ATOM      0 HD11 ILE A 122       7.183 -18.950  25.840  1.00  3.95           H   new
ATOM      0 HD12 ILE A 122       6.634 -18.857  27.323  1.00  3.95           H   new
ATOM      0 HD13 ILE A 122       8.145 -18.495  27.013  1.00  3.95           H   new
ATOM   1922  N   ILE A 123       7.677 -22.514  30.989  1.00  3.20           N
ATOM   1923  CA  ILE A 123       7.847 -22.788  32.409  1.00  3.20           C
ATOM   1924  C   ILE A 123       8.257 -24.258  32.590  1.00  3.20           C
ATOM   1925  O   ILE A 123       9.182 -24.570  33.346  1.00  3.20           O
ATOM   1926  CB  ILE A 123       6.541 -22.488  33.166  1.00  3.20           C
ATOM   1927  CG1 ILE A 123       6.277 -20.978  33.134  1.00  3.20           C
ATOM   1928  CG2 ILE A 123       6.628 -23.003  34.586  1.00  3.20           C
ATOM   1929  CD1 ILE A 123       4.891 -20.595  33.593  1.00  3.20           C
ATOM      0  H   ILE A 123       6.878 -22.284  30.770  1.00  3.20           H   new
ATOM      0  HA  ILE A 123       8.542 -22.217  32.773  1.00  3.20           H   new
ATOM      0  HB  ILE A 123       5.800 -22.942  32.736  1.00  3.20           H   new
ATOM      0 HG12 ILE A 123       6.930 -20.532  33.695  1.00  3.20           H   new
ATOM      0 HG13 ILE A 123       6.411 -20.653  32.230  1.00  3.20           H   new
ATOM      0 HG21 ILE A 123       5.800 -22.808  35.052  1.00  3.20           H   new
ATOM      0 HG22 ILE A 123       6.774 -23.962  34.574  1.00  3.20           H   new
ATOM      0 HG23 ILE A 123       7.366 -22.570  35.043  1.00  3.20           H   new
ATOM      0 HD11 ILE A 123       4.790 -19.631  33.549  1.00  3.20           H   new
ATOM      0 HD12 ILE A 123       4.232 -21.015  33.019  1.00  3.20           H   new
ATOM      0 HD13 ILE A 123       4.759 -20.892  34.507  1.00  3.20           H   new
ATOM   1941  N   PHE A 124       7.575 -25.149  31.868  1.00  2.48           N
ATOM   1942  CA  PHE A 124       7.896 -26.571  31.849  1.00  2.48           C
ATOM   1943  C   PHE A 124       7.743 -27.196  30.475  1.00  2.48           C
ATOM   1944  O   PHE A 124       6.628 -27.383  29.989  1.00  2.48           O
ATOM   1945  CB  PHE A 124       6.972 -27.347  32.777  1.00  2.48           C
ATOM   1946  CG  PHE A 124       7.241 -28.826  32.732  1.00  2.48           C
ATOM   1947  CD1 PHE A 124       8.262 -29.410  33.457  1.00  2.48           C
ATOM   1948  CD2 PHE A 124       6.458 -29.635  31.909  1.00  2.48           C
ATOM   1949  CE1 PHE A 124       8.490 -30.774  33.370  1.00  2.48           C
ATOM   1950  CE2 PHE A 124       6.683 -30.989  31.820  1.00  2.48           C
ATOM   1951  CZ  PHE A 124       7.699 -31.561  32.553  1.00  2.48           C
ATOM      0  H   PHE A 124       6.906 -24.939  31.371  1.00  2.48           H   new
ATOM      0  HA  PHE A 124       8.822 -26.625  32.131  1.00  2.48           H   new
ATOM      0  HB2 PHE A 124       7.084 -27.026  33.686  1.00  2.48           H   new
ATOM      0  HB3 PHE A 124       6.050 -27.179  32.528  1.00  2.48           H   new
ATOM      0  HD1 PHE A 124       8.799 -28.885  34.006  1.00  2.48           H   new
ATOM      0  HD2 PHE A 124       5.772 -29.252  31.412  1.00  2.48           H   new
ATOM      0  HE1 PHE A 124       9.177 -31.161  33.863  1.00  2.48           H   new
ATOM      0  HE2 PHE A 124       6.152 -31.516  31.268  1.00  2.48           H   new
ATOM      0  HZ  PHE A 124       7.853 -32.477  32.499  1.00  2.48           H   new
ATOM   1961  N   ALA A 125       8.854 -27.600  29.869  1.00  1.87           N
ATOM   1962  CA  ALA A 125       8.738 -28.221  28.565  1.00  1.87           C
ATOM   1963  C   ALA A 125       8.564 -29.733  28.756  1.00  1.87           C
ATOM   1964  O   ALA A 125       9.218 -30.306  29.625  1.00  1.87           O
ATOM   1965  CB  ALA A 125       9.951 -27.919  27.704  1.00  1.87           C
ATOM      0  H   ALA A 125       9.651 -27.527  30.182  1.00  1.87           H   new
ATOM      0  HA  ALA A 125       7.965 -27.860  28.104  1.00  1.87           H   new
ATOM      0  HB1 ALA A 125       9.848 -28.345  26.839  1.00  1.87           H   new
ATOM      0  HB2 ALA A 125      10.032 -26.960  27.584  1.00  1.87           H   new
ATOM      0  HB3 ALA A 125      10.749 -28.259  28.138  1.00  1.87           H   new
ATOM   1971  N   PRO A 126       7.722 -30.402  27.958  1.00  1.43           N
ATOM   1972  CA  PRO A 126       7.479 -31.836  27.960  1.00  1.43           C
ATOM   1973  C   PRO A 126       8.592 -32.650  27.317  1.00  1.43           C
ATOM   1974  O   PRO A 126       9.347 -32.151  26.478  1.00  1.43           O
ATOM   1975  CB  PRO A 126       6.207 -31.947  27.132  1.00  1.43           C
ATOM   1976  CG  PRO A 126       6.292 -30.787  26.192  1.00  1.43           C
ATOM   1977  CD  PRO A 126       6.917 -29.674  26.977  1.00  1.43           C
ATOM      0  HA  PRO A 126       7.421 -32.188  28.862  1.00  1.43           H   new
ATOM      0  HB2 PRO A 126       6.165 -32.790  26.654  1.00  1.43           H   new
ATOM      0  HB3 PRO A 126       5.414 -31.897  27.689  1.00  1.43           H   new
ATOM      0  HG2 PRO A 126       6.827 -31.008  25.414  1.00  1.43           H   new
ATOM      0  HG3 PRO A 126       5.413 -30.535  25.869  1.00  1.43           H   new
ATOM      0  HD2 PRO A 126       7.461 -29.097  26.418  1.00  1.43           H   new
ATOM      0  HD3 PRO A 126       6.251 -29.111  27.401  1.00  1.43           H   new
ATOM   1985  N   GLU A 127       8.624 -33.926  27.669  1.00  1.13           N
ATOM   1986  CA  GLU A 127       9.477 -34.923  27.037  1.00  1.13           C
ATOM   1987  C   GLU A 127       8.903 -35.325  25.680  1.00  1.13           C
ATOM   1988  O   GLU A 127       7.713 -35.121  25.432  1.00  1.13           O
ATOM   1989  CB  GLU A 127       9.571 -36.153  27.934  1.00  1.13           C
ATOM   1990  CG  GLU A 127       8.283 -36.976  27.977  1.00  1.13           C
ATOM   1991  CD  GLU A 127       7.239 -36.427  28.948  1.00  1.13           C
ATOM   1992  OE1 GLU A 127       7.482 -35.407  29.555  1.00  1.13           O
ATOM   1993  OE2 GLU A 127       6.184 -37.023  29.060  1.00  1.13           O1-
ATOM      0  H   GLU A 127       8.136 -34.247  28.301  1.00  1.13           H   new
ATOM      0  HA  GLU A 127      10.361 -34.545  26.906  1.00  1.13           H   new
ATOM      0  HB2 GLU A 127      10.296 -36.717  27.623  1.00  1.13           H   new
ATOM      0  HB3 GLU A 127       9.797 -35.871  28.834  1.00  1.13           H   new
ATOM      0  HG2 GLU A 127       7.900 -37.010  27.087  1.00  1.13           H   new
ATOM      0  HG3 GLU A 127       8.499 -37.888  28.227  1.00  1.13           H   new
ATOM   2000  N   LEU A 128       9.722 -35.918  24.812  1.00  0.94           N
ATOM   2001  CA  LEU A 128       9.189 -36.411  23.545  1.00  0.94           C
ATOM   2002  C   LEU A 128       8.617 -37.825  23.660  1.00  0.94           C
ATOM   2003  O   LEU A 128       9.192 -38.694  24.319  1.00  0.94           O
ATOM   2004  CB  LEU A 128      10.270 -36.411  22.445  1.00  0.94           C
ATOM   2005  CG  LEU A 128      10.858 -35.031  22.019  1.00  0.94           C
ATOM   2006  CD1 LEU A 128      11.969 -35.264  20.996  1.00  0.94           C
ATOM   2007  CD2 LEU A 128       9.746 -34.159  21.410  1.00  0.94           C
ATOM      0  H   LEU A 128      10.564 -36.042  24.932  1.00  0.94           H   new
ATOM      0  HA  LEU A 128       8.472 -35.803  23.307  1.00  0.94           H   new
ATOM      0  HB2 LEU A 128      11.004 -36.970  22.745  1.00  0.94           H   new
ATOM      0  HB3 LEU A 128       9.896 -36.834  21.656  1.00  0.94           H   new
ATOM      0  HG  LEU A 128      11.222 -34.572  22.792  1.00  0.94           H   new
ATOM      0 HD11 LEU A 128      12.342 -34.411  20.724  1.00  0.94           H   new
ATOM      0 HD12 LEU A 128      12.666 -35.810  21.393  1.00  0.94           H   new
ATOM      0 HD13 LEU A 128      11.605 -35.719  20.221  1.00  0.94           H   new
ATOM      0 HD21 LEU A 128      10.115 -33.302  21.146  1.00  0.94           H   new
ATOM      0 HD22 LEU A 128       9.375 -34.604  20.632  1.00  0.94           H   new
ATOM      0 HD23 LEU A 128       9.046 -34.021  22.067  1.00  0.94           H   new
ATOM   2019  N   ALA A 129       7.508 -38.043  22.958  1.00  0.82           N
ATOM   2020  CA  ALA A 129       6.838 -39.331  22.797  1.00  0.82           C
ATOM   2021  C   ALA A 129       7.600 -40.200  21.820  1.00  0.82           C
ATOM   2022  O   ALA A 129       8.409 -39.695  21.044  1.00  0.82           O
ATOM   2023  CB  ALA A 129       5.418 -39.149  22.279  1.00  0.82           C
ATOM      0  H   ALA A 129       7.104 -37.409  22.540  1.00  0.82           H   new
ATOM      0  HA  ALA A 129       6.809 -39.756  23.668  1.00  0.82           H   new
ATOM      0  HB1 ALA A 129       4.995 -40.017  22.181  1.00  0.82           H   new
ATOM      0  HB2 ALA A 129       4.910 -38.612  22.907  1.00  0.82           H   new
ATOM      0  HB3 ALA A 129       5.442 -38.702  21.418  1.00  0.82           H   new
ATOM   2029  N   ASN A 130       7.359 -41.509  21.863  1.00  0.75           N
ATOM   2030  CA  ASN A 130       7.966 -42.417  20.890  1.00  0.75           C
ATOM   2031  C   ASN A 130       7.407 -42.158  19.490  1.00  0.75           C
ATOM   2032  O   ASN A 130       8.081 -42.355  18.478  1.00  0.75           O
ATOM   2033  CB  ASN A 130       7.705 -43.854  21.284  1.00  0.75           C
ATOM   2034  CG  ASN A 130       8.504 -44.288  22.476  1.00  0.75           C
ATOM   2035  ND2 ASN A 130       8.005 -45.275  23.173  1.00  0.75           N
ATOM   2036  OD1 ASN A 130       9.566 -43.732  22.776  1.00  0.75           O
ATOM      0  H   ASN A 130       6.851 -41.890  22.443  1.00  0.75           H   new
ATOM      0  HA  ASN A 130       8.923 -42.257  20.880  1.00  0.75           H   new
ATOM      0  HB2 ASN A 130       6.761 -43.965  21.476  1.00  0.75           H   new
ATOM      0  HB3 ASN A 130       7.912 -44.433  20.534  1.00  0.75           H   new
ATOM      0 HD21 ASN A 130       8.419 -45.561  23.870  1.00  0.75           H   new
ATOM      0 HD22 ASN A 130       7.263 -45.638  22.934  1.00  0.75           H   new
ATOM   2043  N   ASN A 131       6.156 -41.718  19.452  1.00  0.70           N
ATOM   2044  CA  ASN A 131       5.450 -41.416  18.222  1.00  0.70           C
ATOM   2045  C   ASN A 131       5.664 -39.951  17.936  1.00  0.70           C
ATOM   2046  O   ASN A 131       5.293 -39.108  18.758  1.00  0.70           O
ATOM   2047  CB  ASN A 131       3.974 -41.674  18.365  1.00  0.70           C
ATOM   2048  CG  ASN A 131       3.643 -43.087  18.709  1.00  0.70           C
ATOM   2049  ND2 ASN A 131       2.816 -43.223  19.718  1.00  0.70           N
ATOM   2050  OD1 ASN A 131       4.120 -44.053  18.092  1.00  0.70           O
ATOM      0  H   ASN A 131       5.685 -41.584  20.159  1.00  0.70           H   new
ATOM      0  HA  ASN A 131       5.784 -41.978  17.506  1.00  0.70           H   new
ATOM      0  HB2 ASN A 131       3.617 -41.090  19.052  1.00  0.70           H   new
ATOM      0  HB3 ASN A 131       3.531 -41.439  17.535  1.00  0.70           H   new
ATOM      0 HD21 ASN A 131       2.582 -44.008  19.979  1.00  0.70           H   new
ATOM      0 HD22 ASN A 131       2.508 -42.527  20.119  1.00  0.70           H   new
ATOM   2057  N   THR A 132       6.303 -39.639  16.827  1.00  0.67           N
ATOM   2058  CA  THR A 132       6.587 -38.246  16.558  1.00  0.67           C
ATOM   2059  C   THR A 132       6.096 -37.778  15.199  1.00  0.67           C
ATOM   2060  O   THR A 132       5.883 -38.573  14.280  1.00  0.67           O
ATOM   2061  CB  THR A 132       8.099 -37.969  16.695  1.00  0.67           C
ATOM   2062  CG2 THR A 132       8.593 -38.263  18.113  1.00  0.67           C
ATOM   2063  OG1 THR A 132       8.827 -38.767  15.742  1.00  0.67           O
ATOM      0  H   THR A 132       6.574 -40.198  16.233  1.00  0.67           H   new
ATOM      0  HA  THR A 132       6.095 -37.738  17.221  1.00  0.67           H   new
ATOM      0  HB  THR A 132       8.253 -37.028  16.516  1.00  0.67           H   new
ATOM      0  HG1 THR A 132       9.649 -38.613  15.818  1.00  0.67           H   new
ATOM      0 HG21 THR A 132       9.544 -38.080  18.169  1.00  0.67           H   new
ATOM      0 HG22 THR A 132       8.118 -37.700  18.744  1.00  0.67           H   new
ATOM      0 HG23 THR A 132       8.430 -39.195  18.326  1.00  0.67           H   new
ATOM   2071  N   PHE A 133       5.954 -36.464  15.096  1.00  0.65           N
ATOM   2072  CA  PHE A 133       5.614 -35.747  13.884  1.00  0.65           C
ATOM   2073  C   PHE A 133       6.777 -34.810  13.591  1.00  0.65           C
ATOM   2074  O   PHE A 133       7.096 -33.933  14.401  1.00  0.65           O
ATOM   2075  CB  PHE A 133       4.306 -34.988  14.084  1.00  0.65           C
ATOM   2076  CG  PHE A 133       3.777 -34.259  12.895  1.00  0.65           C
ATOM   2077  CD1 PHE A 133       2.845 -34.878  12.054  1.00  0.65           C
ATOM   2078  CD2 PHE A 133       4.152 -32.952  12.630  1.00  0.65           C
ATOM   2079  CE1 PHE A 133       2.319 -34.208  10.982  1.00  0.65           C
ATOM   2080  CE2 PHE A 133       3.617 -32.282  11.550  1.00  0.65           C
ATOM   2081  CZ  PHE A 133       2.700 -32.914  10.731  1.00  0.65           C
ATOM      0  H   PHE A 133       6.060 -35.941  15.770  1.00  0.65           H   new
ATOM      0  HA  PHE A 133       5.477 -36.346  13.133  1.00  0.65           H   new
ATOM      0  HB2 PHE A 133       3.631 -35.618  14.380  1.00  0.65           H   new
ATOM      0  HB3 PHE A 133       4.432 -34.348  14.802  1.00  0.65           H   new
ATOM      0  HD1 PHE A 133       2.580 -35.753  12.225  1.00  0.65           H   new
ATOM      0  HD2 PHE A 133       4.767 -32.525  13.182  1.00  0.65           H   new
ATOM      0  HE1 PHE A 133       1.705 -34.629  10.425  1.00  0.65           H   new
ATOM      0  HE2 PHE A 133       3.873 -31.406  11.373  1.00  0.65           H   new
ATOM      0  HZ  PHE A 133       2.339 -32.459  10.005  1.00  0.65           H   new
ATOM   2091  N   VAL A 134       7.448 -35.023  12.473  1.00  0.65           N
ATOM   2092  CA  VAL A 134       8.655 -34.254  12.199  1.00  0.65           C
ATOM   2093  C   VAL A 134       8.424 -33.118  11.221  1.00  0.65           C
ATOM   2094  O   VAL A 134       7.857 -33.316  10.144  1.00  0.65           O
ATOM   2095  CB  VAL A 134       9.765 -35.187  11.681  1.00  0.65           C
ATOM   2096  CG1 VAL A 134      11.028 -34.369  11.349  1.00  0.65           C
ATOM   2097  CG2 VAL A 134      10.058 -36.247  12.752  1.00  0.65           C
ATOM      0  H   VAL A 134       7.231 -35.595  11.869  1.00  0.65           H   new
ATOM      0  HA  VAL A 134       8.929 -33.848  13.036  1.00  0.65           H   new
ATOM      0  HB  VAL A 134       9.477 -35.630  10.868  1.00  0.65           H   new
ATOM      0 HG11 VAL A 134      11.722 -34.963  11.024  1.00  0.65           H   new
ATOM      0 HG12 VAL A 134      10.818 -33.713  10.666  1.00  0.65           H   new
ATOM      0 HG13 VAL A 134      11.339 -33.916  12.148  1.00  0.65           H   new
ATOM      0 HG21 VAL A 134      10.757 -36.841  12.437  1.00  0.65           H   new
ATOM      0 HG22 VAL A 134      10.349 -35.811  13.568  1.00  0.65           H   new
ATOM      0 HG23 VAL A 134       9.254 -36.759  12.929  1.00  0.65           H   new
ATOM   2107  N   ILE A 135       8.884 -31.936  11.593  1.00  0.67           N
ATOM   2108  CA  ILE A 135       8.754 -30.783  10.741  1.00  0.67           C
ATOM   2109  C   ILE A 135      10.090 -30.366  10.132  1.00  0.67           C
ATOM   2110  O   ILE A 135      11.104 -30.158  10.814  1.00  0.67           O
ATOM   2111  CB  ILE A 135       8.082 -29.632  11.481  1.00  0.67           C
ATOM   2112  CG1 ILE A 135       6.682 -30.082  11.914  1.00  0.67           C
ATOM   2113  CG2 ILE A 135       8.016 -28.374  10.607  1.00  0.67           C
ATOM   2114  CD1 ILE A 135       5.966 -29.111  12.784  1.00  0.67           C
ATOM      0  H   ILE A 135       9.277 -31.785  12.343  1.00  0.67           H   new
ATOM      0  HA  ILE A 135       8.180 -31.031   9.999  1.00  0.67           H   new
ATOM      0  HB  ILE A 135       8.605 -29.401  12.265  1.00  0.67           H   new
ATOM      0 HG12 ILE A 135       6.147 -30.245  11.121  1.00  0.67           H   new
ATOM      0 HG13 ILE A 135       6.757 -30.927  12.384  1.00  0.67           H   new
ATOM      0 HG21 ILE A 135       7.585 -27.659  11.101  1.00  0.67           H   new
ATOM      0 HG22 ILE A 135       8.914 -28.102  10.363  1.00  0.67           H   new
ATOM      0 HG23 ILE A 135       7.507 -28.564   9.804  1.00  0.67           H   new
ATOM      0 HD11 ILE A 135       5.093 -29.465  13.014  1.00  0.67           H   new
ATOM      0 HD12 ILE A 135       6.478 -28.963  13.594  1.00  0.67           H   new
ATOM      0 HD13 ILE A 135       5.859 -28.271  12.312  1.00  0.67           H   new
ATOM   2126  N   ASP A 136      10.082 -30.347   8.803  1.00  0.71           N
ATOM   2127  CA  ASP A 136      11.229 -30.035   7.951  1.00  0.71           C
ATOM   2128  C   ASP A 136      12.498 -30.824   8.245  1.00  0.71           C
ATOM   2129  O   ASP A 136      13.596 -30.280   8.138  1.00  0.71           O
ATOM   2130  CB  ASP A 136      11.559 -28.563   8.084  1.00  0.71           C
ATOM   2131  CG  ASP A 136      10.488 -27.725   7.575  1.00  0.71           C
ATOM   2132  OD1 ASP A 136       9.897 -28.112   6.630  1.00  0.71           O
ATOM   2133  OD2 ASP A 136      10.220 -26.693   8.120  1.00  0.71           O1-
ATOM      0  H   ASP A 136       9.373 -30.524   8.350  1.00  0.71           H   new
ATOM      0  HA  ASP A 136      10.952 -30.285   7.055  1.00  0.71           H   new
ATOM      0  HB2 ASP A 136      11.721 -28.350   9.016  1.00  0.71           H   new
ATOM      0  HB3 ASP A 136      12.378 -28.370   7.602  1.00  0.71           H   new
ATOM   2138  N   GLY A 137      12.368 -32.103   8.561  1.00  0.76           N
ATOM   2139  CA  GLY A 137      13.561 -32.877   8.835  1.00  0.76           C
ATOM   2140  C   GLY A 137      14.053 -33.622   7.614  1.00  0.76           C
ATOM   2141  O   GLY A 137      13.388 -33.597   6.577  1.00  0.76           O
ATOM      0  H   GLY A 137      11.623 -32.529   8.621  1.00  0.76           H   new
ATOM      0  HA2 GLY A 137      14.261 -32.287   9.155  1.00  0.76           H   new
ATOM      0  HA3 GLY A 137      13.377 -33.511   9.546  1.00  0.76           H   new
ATOM   2145  N   PRO A 138      15.205 -34.306   7.725  1.00  0.82           N
ATOM   2146  CA  PRO A 138      15.812 -35.142   6.711  1.00  0.82           C
ATOM   2147  C   PRO A 138      14.885 -36.286   6.385  1.00  0.82           C
ATOM   2148  O   PRO A 138      14.128 -36.735   7.246  1.00  0.82           O
ATOM   2149  CB  PRO A 138      17.077 -35.671   7.401  1.00  0.82           C
ATOM   2150  CG  PRO A 138      17.371 -34.678   8.496  1.00  0.82           C
ATOM   2151  CD  PRO A 138      16.016 -34.205   8.970  1.00  0.82           C
ATOM      0  HA  PRO A 138      15.998 -34.675   5.881  1.00  0.82           H   new
ATOM      0  HB2 PRO A 138      16.934 -36.560   7.762  1.00  0.82           H   new
ATOM      0  HB3 PRO A 138      17.817 -35.734   6.777  1.00  0.82           H   new
ATOM      0  HG2 PRO A 138      17.872 -35.089   9.218  1.00  0.82           H   new
ATOM      0  HG3 PRO A 138      17.905 -33.939   8.166  1.00  0.82           H   new
ATOM      0  HD2 PRO A 138      15.664 -34.764   9.680  1.00  0.82           H   new
ATOM      0  HD3 PRO A 138      16.046 -33.298   9.312  1.00  0.82           H   new
ATOM   2159  N   GLU A 139      14.935 -36.777   5.165  1.00  0.86           N
ATOM   2160  CA  GLU A 139      14.159 -37.969   4.883  1.00  0.86           C
ATOM   2161  C   GLU A 139      14.704 -39.125   5.709  1.00  0.86           C
ATOM   2162  O   GLU A 139      15.918 -39.353   5.705  1.00  0.86           O
ATOM   2163  CB  GLU A 139      14.218 -38.318   3.403  1.00  0.86           C
ATOM   2164  CG  GLU A 139      13.393 -39.496   3.074  1.00  0.86           C
ATOM   2165  CD  GLU A 139      13.308 -39.828   1.646  1.00  0.86           C
ATOM   2166  OE1 GLU A 139      14.297 -40.122   1.021  1.00  0.86           O
ATOM   2167  OE2 GLU A 139      12.197 -39.782   1.167  1.00  0.86           O1-
ATOM      0  H   GLU A 139      15.389 -36.455   4.510  1.00  0.86           H   new
ATOM      0  HA  GLU A 139      13.232 -37.803   5.117  1.00  0.86           H   new
ATOM      0  HB2 GLU A 139      13.916 -37.558   2.881  1.00  0.86           H   new
ATOM      0  HB3 GLU A 139      15.138 -38.489   3.149  1.00  0.86           H   new
ATOM      0  HG2 GLU A 139      13.749 -40.264   3.548  1.00  0.86           H   new
ATOM      0  HG3 GLU A 139      12.495 -39.347   3.410  1.00  0.86           H   new
ATOM   2174  N   THR A 140      13.828 -39.853   6.399  1.00  0.89           N
ATOM   2175  CA  THR A 140      14.271 -40.989   7.205  1.00  0.89           C
ATOM   2176  C   THR A 140      13.432 -42.226   6.954  1.00  0.89           C
ATOM   2177  O   THR A 140      12.357 -42.157   6.376  1.00  0.89           O
ATOM   2178  CB  THR A 140      14.250 -40.663   8.716  1.00  0.89           C
ATOM   2179  CG2 THR A 140      15.142 -39.474   9.056  1.00  0.89           C
ATOM   2180  OG1 THR A 140      12.908 -40.376   9.115  1.00  0.89           O
ATOM      0  H   THR A 140      12.980 -39.708   6.414  1.00  0.89           H   new
ATOM      0  HA  THR A 140      15.184 -41.169   6.932  1.00  0.89           H   new
ATOM      0  HB  THR A 140      14.592 -41.435   9.193  1.00  0.89           H   new
ATOM      0  HG1 THR A 140      12.891 -40.200   9.936  1.00  0.89           H   new
ATOM      0 HG21 THR A 140      15.102 -39.301  10.010  1.00  0.89           H   new
ATOM      0 HG22 THR A 140      16.057 -39.672   8.802  1.00  0.89           H   new
ATOM      0 HG23 THR A 140      14.835 -38.691   8.573  1.00  0.89           H   new
ATOM   2188  N   GLU A 141      13.892 -43.371   7.449  1.00  0.88           N
ATOM   2189  CA  GLU A 141      13.094 -44.591   7.346  1.00  0.88           C
ATOM   2190  C   GLU A 141      11.785 -44.459   8.127  1.00  0.88           C
ATOM   2191  O   GLU A 141      10.737 -44.939   7.697  1.00  0.88           O
ATOM   2192  CB  GLU A 141      13.890 -45.784   7.873  1.00  0.88           C
ATOM   2193  CG  GLU A 141      15.074 -46.183   6.996  1.00  0.88           C
ATOM   2194  CD  GLU A 141      15.884 -47.327   7.566  1.00  0.88           C
ATOM   2195  OE1 GLU A 141      15.624 -47.723   8.677  1.00  0.88           O
ATOM   2196  OE2 GLU A 141      16.763 -47.803   6.884  1.00  0.88           O1-
ATOM      0  H   GLU A 141      14.651 -43.464   7.842  1.00  0.88           H   new
ATOM      0  HA  GLU A 141      12.880 -44.733   6.410  1.00  0.88           H   new
ATOM      0  HB2 GLU A 141      14.215 -45.575   8.763  1.00  0.88           H   new
ATOM      0  HB3 GLU A 141      13.294 -46.544   7.960  1.00  0.88           H   new
ATOM      0  HG2 GLU A 141      14.748 -46.433   6.117  1.00  0.88           H   new
ATOM      0  HG3 GLU A 141      15.653 -45.414   6.876  1.00  0.88           H   new
ATOM   2203  N   GLU A 142      11.858 -43.799   9.286  1.00  0.86           N
ATOM   2204  CA  GLU A 142      10.690 -43.579  10.130  1.00  0.86           C
ATOM   2205  C   GLU A 142       9.726 -42.586   9.493  1.00  0.86           C
ATOM   2206  O   GLU A 142       8.505 -42.734   9.595  1.00  0.86           O
ATOM   2207  CB  GLU A 142      11.109 -43.065  11.510  1.00  0.86           C
ATOM   2208  CG  GLU A 142      11.862 -44.095  12.359  1.00  0.86           C
ATOM   2209  CD  GLU A 142      12.280 -43.575  13.718  1.00  0.86           C
ATOM   2210  OE1 GLU A 142      12.092 -42.410  13.978  1.00  0.86           O
ATOM   2211  OE2 GLU A 142      12.787 -44.351  14.495  1.00  0.86           O1-
ATOM      0  H   GLU A 142      12.587 -43.468   9.601  1.00  0.86           H   new
ATOM      0  HA  GLU A 142      10.239 -44.432  10.228  1.00  0.86           H   new
ATOM      0  HB2 GLU A 142      11.670 -42.282  11.396  1.00  0.86           H   new
ATOM      0  HB3 GLU A 142      10.317 -42.779  11.992  1.00  0.86           H   new
ATOM      0  HG2 GLU A 142      11.300 -44.876  12.479  1.00  0.86           H   new
ATOM      0  HG3 GLU A 142      12.651 -44.385  11.876  1.00  0.86           H   new
ATOM   2218  N   CYS A 143      10.289 -41.573   8.834  1.00  0.82           N
ATOM   2219  CA  CYS A 143       9.499 -40.532   8.213  1.00  0.82           C
ATOM   2220  C   CYS A 143       9.989 -40.170   6.795  1.00  0.82           C
ATOM   2221  O   CYS A 143      10.751 -39.204   6.632  1.00  0.82           O
ATOM   2222  CB  CYS A 143       9.477 -39.280   9.093  1.00  0.82           C
ATOM   2223  SG  CYS A 143       8.388 -37.975   8.515  1.00  0.82           S
ATOM      0  H   CYS A 143      11.138 -41.477   8.739  1.00  0.82           H   new
ATOM      0  HA  CYS A 143       8.600 -40.885   8.123  1.00  0.82           H   new
ATOM      0  HB2 CYS A 143       9.209 -39.535   9.990  1.00  0.82           H   new
ATOM      0  HB3 CYS A 143      10.379 -38.928   9.156  1.00  0.82           H   new
ATOM   2228  N   PRO A 144       9.643 -40.976   5.771  1.00  0.77           N
ATOM   2229  CA  PRO A 144      10.044 -40.833   4.384  1.00  0.77           C
ATOM   2230  C   PRO A 144       9.309 -39.663   3.758  1.00  0.77           C
ATOM   2231  O   PRO A 144       8.229 -39.306   4.223  1.00  0.77           O
ATOM   2232  CB  PRO A 144       9.626 -42.161   3.761  1.00  0.77           C
ATOM   2233  CG  PRO A 144       8.456 -42.609   4.580  1.00  0.77           C
ATOM   2234  CD  PRO A 144       8.767 -42.146   6.002  1.00  0.77           C
ATOM      0  HA  PRO A 144      10.989 -40.652   4.261  1.00  0.77           H   new
ATOM      0  HB2 PRO A 144       9.383 -42.052   2.828  1.00  0.77           H   new
ATOM      0  HB3 PRO A 144      10.348 -42.808   3.793  1.00  0.77           H   new
ATOM      0  HG2 PRO A 144       7.630 -42.217   4.256  1.00  0.77           H   new
ATOM      0  HG3 PRO A 144       8.348 -43.572   4.540  1.00  0.77           H   new
ATOM      0  HD2 PRO A 144       7.963 -41.905   6.488  1.00  0.77           H   new
ATOM      0  HD3 PRO A 144       9.214 -42.836   6.517  1.00  0.77           H   new
ATOM   2242  N   THR A 145       9.805 -39.133   2.635  1.00  0.73           N
ATOM   2243  CA  THR A 145       9.107 -38.046   1.936  1.00  0.73           C
ATOM   2244  C   THR A 145       7.658 -38.414   1.637  1.00  0.73           C
ATOM   2245  O   THR A 145       6.761 -37.577   1.708  1.00  0.73           O
ATOM   2246  CB  THR A 145       9.786 -37.675   0.614  1.00  0.73           C
ATOM   2247  CG2 THR A 145       9.024 -36.520  -0.028  1.00  0.73           C
ATOM   2248  OG1 THR A 145      11.130 -37.280   0.856  1.00  0.73           O
ATOM      0  H   THR A 145      10.538 -39.386   2.264  1.00  0.73           H   new
ATOM      0  HA  THR A 145       9.140 -37.285   2.536  1.00  0.73           H   new
ATOM      0  HB  THR A 145       9.783 -38.443   0.021  1.00  0.73           H   new
ATOM      0  HG1 THR A 145      11.620 -37.961   0.896  1.00  0.73           H   new
ATOM      0 HG21 THR A 145       9.448 -36.279  -0.866  1.00  0.73           H   new
ATOM      0 HG22 THR A 145       8.108 -36.790  -0.196  1.00  0.73           H   new
ATOM      0 HG23 THR A 145       9.031 -35.756   0.569  1.00  0.73           H   new
ATOM   2256  N   ALA A 146       7.439 -39.675   1.280  1.00  0.70           N
ATOM   2257  CA  ALA A 146       6.132 -40.195   0.908  1.00  0.70           C
ATOM   2258  C   ALA A 146       5.082 -39.996   2.001  1.00  0.70           C
ATOM   2259  O   ALA A 146       3.888 -39.957   1.707  1.00  0.70           O
ATOM   2260  CB  ALA A 146       6.242 -41.672   0.597  1.00  0.70           C
ATOM      0  H   ALA A 146       8.063 -40.266   1.247  1.00  0.70           H   new
ATOM      0  HA  ALA A 146       5.842 -39.697   0.128  1.00  0.70           H   new
ATOM      0  HB1 ALA A 146       5.370 -42.017   0.349  1.00  0.70           H   new
ATOM      0  HB2 ALA A 146       6.861 -41.803  -0.138  1.00  0.70           H   new
ATOM      0  HB3 ALA A 146       6.565 -42.145   1.380  1.00  0.70           H   new
ATOM   2266  N   ASN A 147       5.505 -39.947   3.265  1.00  0.68           N
ATOM   2267  CA  ASN A 147       4.573 -39.763   4.363  1.00  0.68           C
ATOM   2268  C   ASN A 147       4.637 -38.364   4.943  1.00  0.68           C
ATOM   2269  O   ASN A 147       4.149 -38.122   6.046  1.00  0.68           O
ATOM   2270  CB  ASN A 147       4.748 -40.812   5.424  1.00  0.68           C
ATOM   2271  CG  ASN A 147       4.272 -42.144   4.956  1.00  0.68           C
ATOM   2272  ND2 ASN A 147       4.982 -43.190   5.309  1.00  0.68           N
ATOM   2273  OD1 ASN A 147       3.225 -42.240   4.278  1.00  0.68           O
ATOM      0  H   ASN A 147       6.329 -40.019   3.502  1.00  0.68           H   new
ATOM      0  HA  ASN A 147       3.683 -39.872   3.993  1.00  0.68           H   new
ATOM      0  HB2 ASN A 147       5.684 -40.870   5.672  1.00  0.68           H   new
ATOM      0  HB3 ASN A 147       4.259 -40.553   6.221  1.00  0.68           H   new
ATOM      0 HD21 ASN A 147       4.732 -43.979   5.074  1.00  0.68           H   new
ATOM      0 HD22 ASN A 147       5.697 -43.087   5.776  1.00  0.68           H   new
ATOM   2280  N   ARG A 148       5.231 -37.433   4.211  1.00  0.67           N
ATOM   2281  CA  ARG A 148       5.283 -36.071   4.695  1.00  0.67           C
ATOM   2282  C   ARG A 148       4.340 -35.218   3.869  1.00  0.67           C
ATOM   2283  O   ARG A 148       4.151 -35.452   2.665  1.00  0.67           O
ATOM   2284  CB  ARG A 148       6.692 -35.485   4.609  1.00  0.67           C
ATOM   2285  CG  ARG A 148       7.759 -36.120   5.515  1.00  0.67           C
ATOM   2286  CD  ARG A 148       9.078 -35.463   5.288  1.00  0.67           C
ATOM   2287  NE  ARG A 148      10.202 -36.016   6.044  1.00  0.67           N
ATOM   2288  CZ  ARG A 148      10.536 -35.637   7.290  1.00  0.67           C
ATOM   2289  NH1 ARG A 148       9.799 -34.758   7.916  1.00  0.67           N1+
ATOM   2290  NH2 ARG A 148      11.598 -36.135   7.896  1.00  0.67           N
ATOM      0  H   ARG A 148       5.602 -37.568   3.447  1.00  0.67           H   new
ATOM      0  HA  ARG A 148       5.020 -36.075   5.629  1.00  0.67           H   new
ATOM      0  HB2 ARG A 148       6.994 -35.556   3.690  1.00  0.67           H   new
ATOM      0  HB3 ARG A 148       6.640 -34.539   4.819  1.00  0.67           H   new
ATOM      0  HG2 ARG A 148       7.500 -36.029   6.445  1.00  0.67           H   new
ATOM      0  HG3 ARG A 148       7.827 -37.070   5.331  1.00  0.67           H   new
ATOM      0  HD2 ARG A 148       9.288 -35.516   4.343  1.00  0.67           H   new
ATOM      0  HD3 ARG A 148       8.994 -34.522   5.508  1.00  0.67           H   new
ATOM      0  HE  ARG A 148      10.680 -36.623   5.667  1.00  0.67           H   new
ATOM      0 HH11 ARG A 148       9.105 -34.426   7.531  1.00  0.67           H   new
ATOM      0 HH12 ARG A 148      10.008 -34.512   8.713  1.00  0.67           H   new
ATOM      0 HH21 ARG A 148      12.091 -36.713   7.493  1.00  0.67           H   new
ATOM      0 HH22 ARG A 148      11.797 -35.881   8.693  1.00  0.67           H   new
ATOM   2304  N   ALA A 149       3.754 -34.236   4.522  1.00  0.67           N
ATOM   2305  CA  ALA A 149       2.927 -33.275   3.845  1.00  0.67           C
ATOM   2306  C   ALA A 149       3.771 -32.076   3.478  1.00  0.67           C
ATOM   2307  O   ALA A 149       4.867 -31.921   4.012  1.00  0.67           O
ATOM   2308  CB  ALA A 149       1.748 -32.881   4.706  1.00  0.67           C
ATOM      0  H   ALA A 149       3.826 -34.110   5.370  1.00  0.67           H   new
ATOM      0  HA  ALA A 149       2.567 -33.667   3.034  1.00  0.67           H   new
ATOM      0  HB1 ALA A 149       1.203 -32.233   4.232  1.00  0.67           H   new
ATOM      0  HB2 ALA A 149       1.215 -33.667   4.905  1.00  0.67           H   new
ATOM      0  HB3 ALA A 149       2.068 -32.490   5.534  1.00  0.67           H   new
ATOM   2314  N   TRP A 150       3.290 -31.247   2.568  1.00  0.67           N
ATOM   2315  CA  TRP A 150       4.009 -30.023   2.192  1.00  0.67           C
ATOM   2316  C   TRP A 150       3.095 -28.908   1.722  1.00  0.67           C
ATOM   2317  O   TRP A 150       2.073 -29.167   1.112  1.00  0.67           O
ATOM   2318  CB  TRP A 150       5.059 -30.357   1.130  1.00  0.67           C
ATOM   2319  CG  TRP A 150       5.851 -29.215   0.529  1.00  0.67           C
ATOM   2320  CD1 TRP A 150       7.011 -28.649   0.974  1.00  0.67           C
ATOM   2321  CD2 TRP A 150       5.564 -28.576  -0.717  1.00  0.67           C
ATOM   2322  CE2 TRP A 150       6.565 -27.636  -0.937  1.00  0.67           C
ATOM   2323  CE3 TRP A 150       4.574 -28.734  -1.646  1.00  0.67           C
ATOM   2324  NE1 TRP A 150       7.435 -27.701   0.101  1.00  0.67           N
ATOM   2325  CZ2 TRP A 150       6.581 -26.841  -2.059  1.00  0.67           C
ATOM   2326  CZ3 TRP A 150       4.581 -27.948  -2.771  1.00  0.67           C
ATOM   2327  CH2 TRP A 150       5.556 -27.016  -2.979  1.00  0.67           C
ATOM      0  H   TRP A 150       2.548 -31.368   2.151  1.00  0.67           H   new
ATOM      0  HA  TRP A 150       4.443 -29.685   2.991  1.00  0.67           H   new
ATOM      0  HB2 TRP A 150       5.689 -30.982   1.522  1.00  0.67           H   new
ATOM      0  HB3 TRP A 150       4.612 -30.822   0.406  1.00  0.67           H   new
ATOM      0  HD1 TRP A 150       7.448 -28.880   1.762  1.00  0.67           H   new
ATOM      0  HE1 TRP A 150       8.142 -27.219   0.191  1.00  0.67           H   new
ATOM      0  HE3 TRP A 150       3.904 -29.366  -1.517  1.00  0.67           H   new
ATOM      0  HZ2 TRP A 150       7.252 -26.211  -2.196  1.00  0.67           H   new
ATOM      0  HZ3 TRP A 150       3.908 -28.053  -3.404  1.00  0.67           H   new
ATOM      0  HH2 TRP A 150       5.534 -26.492  -3.747  1.00  0.67           H   new
ATOM   2338  N   ASN A 151       3.468 -27.664   2.018  1.00  0.68           N
ATOM   2339  CA  ASN A 151       2.691 -26.487   1.561  1.00  0.68           C
ATOM   2340  C   ASN A 151       1.246 -26.563   2.033  1.00  0.68           C
ATOM   2341  O   ASN A 151       0.321 -26.351   1.259  1.00  0.68           O
ATOM   2342  CB  ASN A 151       2.730 -26.362   0.034  1.00  0.68           C
ATOM   2343  CG  ASN A 151       2.344 -24.989  -0.565  1.00  0.68           C
ATOM   2344  ND2 ASN A 151       1.828 -24.992  -1.777  1.00  0.68           N
ATOM   2345  OD1 ASN A 151       2.557 -23.941   0.059  1.00  0.68           O
ATOM      0  H   ASN A 151       4.166 -27.470   2.482  1.00  0.68           H   new
ATOM      0  HA  ASN A 151       3.104 -25.700   1.951  1.00  0.68           H   new
ATOM      0  HB2 ASN A 151       3.627 -26.580  -0.264  1.00  0.68           H   new
ATOM      0  HB3 ASN A 151       2.136 -27.032  -0.339  1.00  0.68           H   new
ATOM      0 HD21 ASN A 151       1.627 -24.249  -2.161  1.00  0.68           H   new
ATOM      0 HD22 ASN A 151       1.692 -25.737  -2.185  1.00  0.68           H   new
ATOM   2352  N   SER A 152       1.059 -26.876   3.315  1.00  0.70           N
ATOM   2353  CA  SER A 152      -0.270 -26.978   3.908  1.00  0.70           C
ATOM   2354  C   SER A 152      -0.757 -25.684   4.571  1.00  0.70           C
ATOM   2355  O   SER A 152      -1.879 -25.631   5.071  1.00  0.70           O
ATOM   2356  CB  SER A 152      -0.282 -28.099   4.919  1.00  0.70           C
ATOM   2357  OG  SER A 152      -0.033 -29.332   4.297  1.00  0.70           O
ATOM      0  H   SER A 152       1.701 -27.035   3.864  1.00  0.70           H   new
ATOM      0  HA  SER A 152      -0.884 -27.158   3.179  1.00  0.70           H   new
ATOM      0  HB2 SER A 152       0.389 -27.934   5.600  1.00  0.70           H   new
ATOM      0  HB3 SER A 152      -1.141 -28.126   5.368  1.00  0.70           H   new
ATOM      0  HG  SER A 152       0.228 -29.888   4.870  1.00  0.70           H   new
ATOM   2363  N   MET A 153       0.074 -24.642   4.579  1.00  0.73           N
ATOM   2364  CA  MET A 153      -0.312 -23.395   5.237  1.00  0.73           C
ATOM   2365  C   MET A 153      -0.265 -22.212   4.272  1.00  0.73           C
ATOM   2366  O   MET A 153       0.389 -22.284   3.225  1.00  0.73           O
ATOM   2367  CB  MET A 153       0.564 -23.116   6.458  1.00  0.73           C
ATOM   2368  CG  MET A 153       0.539 -24.211   7.507  1.00  0.73           C
ATOM   2369  SD  MET A 153       1.325 -23.728   9.035  1.00  0.73           S
ATOM   2370  CE  MET A 153      -0.036 -22.811   9.745  1.00  0.73           C
ATOM      0  H   MET A 153       0.853 -24.636   4.215  1.00  0.73           H   new
ATOM      0  HA  MET A 153      -1.228 -23.505   5.536  1.00  0.73           H   new
ATOM      0  HB2 MET A 153       1.479 -22.985   6.164  1.00  0.73           H   new
ATOM      0  HB3 MET A 153       0.276 -22.285   6.866  1.00  0.73           H   new
ATOM      0  HG2 MET A 153      -0.381 -24.459   7.687  1.00  0.73           H   new
ATOM      0  HG3 MET A 153       0.982 -24.999   7.156  1.00  0.73           H   new
ATOM      0  HE1 MET A 153       0.225 -22.463  10.612  1.00  0.73           H   new
ATOM      0  HE2 MET A 153      -0.271 -22.075   9.159  1.00  0.73           H   new
ATOM      0  HE3 MET A 153      -0.802 -23.397   9.850  1.00  0.73           H   new
ATOM   2380  N   GLU A 154      -0.982 -21.141   4.635  1.00  0.77           N
ATOM   2381  CA  GLU A 154      -1.093 -19.907   3.843  1.00  0.77           C
ATOM   2382  C   GLU A 154      -1.253 -18.649   4.706  1.00  0.77           C
ATOM   2383  O   GLU A 154      -1.936 -18.680   5.725  1.00  0.77           O
ATOM   2384  CB  GLU A 154      -2.318 -20.054   2.923  1.00  0.77           C
ATOM   2385  CG  GLU A 154      -2.581 -18.944   1.923  1.00  0.77           C
ATOM   2386  CD  GLU A 154      -3.750 -19.278   0.992  1.00  0.77           C
ATOM   2387  OE1 GLU A 154      -4.782 -19.721   1.475  1.00  0.77           O
ATOM   2388  OE2 GLU A 154      -3.603 -19.109  -0.202  1.00  0.77           O1-
ATOM      0  H   GLU A 154      -1.429 -21.112   5.369  1.00  0.77           H   new
ATOM      0  HA  GLU A 154      -0.271 -19.793   3.341  1.00  0.77           H   new
ATOM      0  HB2 GLU A 154      -2.224 -20.884   2.430  1.00  0.77           H   new
ATOM      0  HB3 GLU A 154      -3.104 -20.144   3.484  1.00  0.77           H   new
ATOM      0  HG2 GLU A 154      -2.772 -18.120   2.398  1.00  0.77           H   new
ATOM      0  HG3 GLU A 154      -1.782 -18.789   1.395  1.00  0.77           H   new
ATOM   2395  N   VAL A 155      -0.638 -17.533   4.323  1.00  0.85           N
ATOM   2396  CA  VAL A 155      -0.856 -16.281   5.034  1.00  0.85           C
ATOM   2397  C   VAL A 155      -2.206 -15.696   4.635  1.00  0.85           C
ATOM   2398  O   VAL A 155      -2.509 -15.512   3.460  1.00  0.85           O
ATOM   2399  CB  VAL A 155       0.297 -15.278   4.763  1.00  0.85           C
ATOM   2400  CG1 VAL A 155      -0.005 -13.911   5.397  1.00  0.85           C
ATOM   2401  CG2 VAL A 155       1.590 -15.793   5.395  1.00  0.85           C
ATOM      0  H   VAL A 155      -0.095 -17.481   3.658  1.00  0.85           H   new
ATOM      0  HA  VAL A 155      -0.863 -16.457   5.988  1.00  0.85           H   new
ATOM      0  HB  VAL A 155       0.387 -15.188   3.801  1.00  0.85           H   new
ATOM      0 HG11 VAL A 155       0.727 -13.301   5.216  1.00  0.85           H   new
ATOM      0 HG12 VAL A 155      -0.824 -13.553   5.020  1.00  0.85           H   new
ATOM      0 HG13 VAL A 155      -0.109 -14.015   6.356  1.00  0.85           H   new
ATOM      0 HG21 VAL A 155       2.308 -15.163   5.223  1.00  0.85           H   new
ATOM      0 HG22 VAL A 155       1.467 -15.889   6.352  1.00  0.85           H   new
ATOM      0 HG23 VAL A 155       1.817 -16.654   5.011  1.00  0.85           H   new
ATOM   2411  N   GLU A 156      -3.029 -15.451   5.634  1.00  0.98           N
ATOM   2412  CA  GLU A 156      -4.367 -14.917   5.466  1.00  0.98           C
ATOM   2413  C   GLU A 156      -4.370 -13.398   5.481  1.00  0.98           C
ATOM   2414  O   GLU A 156      -5.089 -12.754   4.713  1.00  0.98           O
ATOM   2415  CB  GLU A 156      -5.277 -15.449   6.569  1.00  0.98           C
ATOM   2416  CG  GLU A 156      -6.749 -15.077   6.404  1.00  0.98           C
ATOM   2417  CD  GLU A 156      -7.672 -15.861   7.320  1.00  0.98           C
ATOM   2418  OE1 GLU A 156      -7.529 -15.769   8.515  1.00  0.98           O
ATOM   2419  OE2 GLU A 156      -8.511 -16.583   6.800  1.00  0.98           O1-
ATOM      0  H   GLU A 156      -2.820 -15.595   6.456  1.00  0.98           H   new
ATOM      0  HA  GLU A 156      -4.697 -15.206   4.601  1.00  0.98           H   new
ATOM      0  HB2 GLU A 156      -5.200 -16.415   6.599  1.00  0.98           H   new
ATOM      0  HB3 GLU A 156      -4.963 -15.113   7.423  1.00  0.98           H   new
ATOM      0  HG2 GLU A 156      -6.858 -14.129   6.579  1.00  0.98           H   new
ATOM      0  HG3 GLU A 156      -7.013 -15.228   5.483  1.00  0.98           H   new
ATOM   2426  N   ASP A 157      -3.564 -12.831   6.380  1.00  1.18           N
ATOM   2427  CA  ASP A 157      -3.567 -11.383   6.578  1.00  1.18           C
ATOM   2428  C   ASP A 157      -2.241 -10.893   7.148  1.00  1.18           C
ATOM   2429  O   ASP A 157      -1.352 -11.693   7.453  1.00  1.18           O
ATOM   2430  CB  ASP A 157      -4.728 -11.015   7.525  1.00  1.18           C
ATOM   2431  CG  ASP A 157      -5.319  -9.595   7.343  1.00  1.18           C
ATOM   2432  OD1 ASP A 157      -4.642  -8.749   6.808  1.00  1.18           O
ATOM   2433  OD2 ASP A 157      -6.444  -9.388   7.744  1.00  1.18           O1-
ATOM      0  H   ASP A 157      -3.014 -13.263   6.880  1.00  1.18           H   new
ATOM      0  HA  ASP A 157      -3.687 -10.949   5.719  1.00  1.18           H   new
ATOM      0  HB2 ASP A 157      -5.440 -11.662   7.403  1.00  1.18           H   new
ATOM      0  HB3 ASP A 157      -4.418 -11.104   8.440  1.00  1.18           H   new
ATOM   2438  N   PHE A 158      -2.105  -9.572   7.269  1.00  1.47           N
ATOM   2439  CA  PHE A 158      -0.871  -8.979   7.796  1.00  1.47           C
ATOM   2440  C   PHE A 158      -0.983  -7.553   8.364  1.00  1.47           C
ATOM   2441  O   PHE A 158      -1.935  -6.820   8.099  1.00  1.47           O
ATOM   2442  CB  PHE A 158       0.235  -9.051   6.733  1.00  1.47           C
ATOM   2443  CG  PHE A 158      -0.021  -8.390   5.431  1.00  1.47           C
ATOM   2444  CD1 PHE A 158       0.338  -7.073   5.219  1.00  1.47           C
ATOM   2445  CD2 PHE A 158      -0.580  -9.114   4.378  1.00  1.47           C
ATOM   2446  CE1 PHE A 158       0.128  -6.476   3.986  1.00  1.47           C
ATOM   2447  CE2 PHE A 158      -0.788  -8.525   3.150  1.00  1.47           C
ATOM   2448  CZ  PHE A 158      -0.435  -7.202   2.953  1.00  1.47           C
ATOM      0  H   PHE A 158      -2.712  -9.002   7.053  1.00  1.47           H   new
ATOM      0  HA  PHE A 158      -0.651  -9.519   8.571  1.00  1.47           H   new
ATOM      0  HB2 PHE A 158       1.040  -8.664   7.112  1.00  1.47           H   new
ATOM      0  HB3 PHE A 158       0.424  -9.987   6.561  1.00  1.47           H   new
ATOM      0  HD1 PHE A 158       0.724  -6.583   5.909  1.00  1.47           H   new
ATOM      0  HD2 PHE A 158      -0.815 -10.005   4.506  1.00  1.47           H   new
ATOM      0  HE1 PHE A 158       0.366  -5.587   3.854  1.00  1.47           H   new
ATOM      0  HE2 PHE A 158      -1.165  -9.015   2.455  1.00  1.47           H   new
ATOM      0  HZ  PHE A 158      -0.576  -6.801   2.126  1.00  1.47           H   new
ATOM   2458  N   GLY A 159       0.045  -7.160   9.120  1.00  1.83           N
ATOM   2459  CA  GLY A 159       0.162  -5.822   9.703  1.00  1.83           C
ATOM   2460  C   GLY A 159       1.575  -5.608  10.241  1.00  1.83           C
ATOM   2461  O   GLY A 159       2.502  -6.316   9.843  1.00  1.83           O
ATOM      0  H   GLY A 159       0.707  -7.675   9.312  1.00  1.83           H   new
ATOM      0  HA2 GLY A 159      -0.042  -5.150   9.034  1.00  1.83           H   new
ATOM      0  HA3 GLY A 159      -0.484  -5.715  10.419  1.00  1.83           H   new
ATOM   2465  N   PHE A 160       1.778  -4.599  11.086  1.00  2.19           N
ATOM   2466  CA  PHE A 160       3.138  -4.321  11.539  1.00  2.19           C
ATOM   2467  C   PHE A 160       3.277  -3.582  12.862  1.00  2.19           C
ATOM   2468  O   PHE A 160       2.350  -2.911  13.319  1.00  2.19           O
ATOM   2469  CB  PHE A 160       3.866  -3.524  10.453  1.00  2.19           C
ATOM   2470  CG  PHE A 160       3.193  -2.232  10.090  1.00  2.19           C
ATOM   2471  CD1 PHE A 160       3.515  -1.052  10.733  1.00  2.19           C
ATOM   2472  CD2 PHE A 160       2.231  -2.198   9.084  1.00  2.19           C
ATOM   2473  CE1 PHE A 160       2.894   0.136  10.391  1.00  2.19           C
ATOM   2474  CE2 PHE A 160       1.609  -1.016   8.739  1.00  2.19           C
ATOM   2475  CZ  PHE A 160       1.940   0.153   9.395  1.00  2.19           C
ATOM      0  H   PHE A 160       1.167  -4.081  11.399  1.00  2.19           H   new
ATOM      0  HA  PHE A 160       3.528  -5.194  11.700  1.00  2.19           H   new
ATOM      0  HB2 PHE A 160       4.769  -3.335  10.754  1.00  2.19           H   new
ATOM      0  HB3 PHE A 160       3.942  -4.073   9.657  1.00  2.19           H   new
ATOM      0  HD1 PHE A 160       4.158  -1.057  11.405  1.00  2.19           H   new
ATOM      0  HD2 PHE A 160       2.005  -2.983   8.639  1.00  2.19           H   new
ATOM      0  HE1 PHE A 160       3.120   0.923  10.832  1.00  2.19           H   new
ATOM      0  HE2 PHE A 160       0.968  -1.007   8.066  1.00  2.19           H   new
ATOM      0  HZ  PHE A 160       1.520   0.951   9.166  1.00  2.19           H   new
ATOM   2485  N   GLY A 161       4.469  -3.707  13.459  1.00  2.45           N
ATOM   2486  CA  GLY A 161       4.858  -2.968  14.651  1.00  2.45           C
ATOM   2487  C   GLY A 161       5.937  -1.957  14.275  1.00  2.45           C
ATOM   2488  O   GLY A 161       5.977  -1.480  13.143  1.00  2.45           O
ATOM      0  H   GLY A 161       5.082  -4.237  13.171  1.00  2.45           H   new
ATOM      0  HA2 GLY A 161       4.089  -2.513  15.030  1.00  2.45           H   new
ATOM      0  HA3 GLY A 161       5.190  -3.576  15.330  1.00  2.45           H   new
ATOM   2492  N   LEU A 162       6.824  -1.642  15.218  1.00  2.52           N
ATOM   2493  CA  LEU A 162       7.874  -0.656  14.959  1.00  2.52           C
ATOM   2494  C   LEU A 162       9.235  -1.276  14.628  1.00  2.52           C
ATOM   2495  O   LEU A 162      10.062  -0.648  13.968  1.00  2.52           O
ATOM   2496  CB  LEU A 162       8.017   0.276  16.160  1.00  2.52           C
ATOM   2497  CG  LEU A 162       6.754   1.074  16.502  1.00  2.52           C
ATOM   2498  CD1 LEU A 162       7.012   1.921  17.734  1.00  2.52           C
ATOM   2499  CD2 LEU A 162       6.366   1.931  15.305  1.00  2.52           C
ATOM      0  H   LEU A 162       6.836  -1.984  16.007  1.00  2.52           H   new
ATOM      0  HA  LEU A 162       7.595  -0.163  14.172  1.00  2.52           H   new
ATOM      0  HB2 LEU A 162       8.273  -0.250  16.934  1.00  2.52           H   new
ATOM      0  HB3 LEU A 162       8.741   0.898  15.988  1.00  2.52           H   new
ATOM      0  HG  LEU A 162       6.017   0.475  16.699  1.00  2.52           H   new
ATOM      0 HD11 LEU A 162       6.214   2.427  17.952  1.00  2.52           H   new
ATOM      0 HD12 LEU A 162       7.243   1.346  18.480  1.00  2.52           H   new
ATOM      0 HD13 LEU A 162       7.744   2.533  17.559  1.00  2.52           H   new
ATOM      0 HD21 LEU A 162       5.567   2.439  15.516  1.00  2.52           H   new
ATOM      0 HD22 LEU A 162       7.090   2.541  15.095  1.00  2.52           H   new
ATOM      0 HD23 LEU A 162       6.193   1.360  14.540  1.00  2.52           H   new
ATOM   2511  N   THR A 163       9.474  -2.497  15.107  1.00  2.38           N
ATOM   2512  CA  THR A 163      10.769  -3.156  14.917  1.00  2.38           C
ATOM   2513  C   THR A 163      10.677  -4.389  14.016  1.00  2.38           C
ATOM   2514  O   THR A 163      11.696  -4.929  13.585  1.00  2.38           O
ATOM   2515  CB  THR A 163      11.377  -3.552  16.272  1.00  2.38           C
ATOM   2516  CG2 THR A 163      11.569  -2.311  17.140  1.00  2.38           C
ATOM   2517  OG1 THR A 163      10.500  -4.467  16.941  1.00  2.38           O
ATOM      0  H   THR A 163       8.899  -2.962  15.546  1.00  2.38           H   new
ATOM      0  HA  THR A 163      11.344  -2.512  14.474  1.00  2.38           H   new
ATOM      0  HB  THR A 163      12.238  -3.974  16.122  1.00  2.38           H   new
ATOM      0  HG1 THR A 163      10.833  -4.684  17.681  1.00  2.38           H   new
ATOM      0 HG21 THR A 163      11.953  -2.569  17.993  1.00  2.38           H   new
ATOM      0 HG22 THR A 163      12.165  -1.691  16.692  1.00  2.38           H   new
ATOM      0 HG23 THR A 163      10.711  -1.883  17.288  1.00  2.38           H   new
ATOM   2525  N   SER A 164       9.454  -4.839  13.757  1.00  2.09           N
ATOM   2526  CA  SER A 164       9.197  -6.024  12.939  1.00  2.09           C
ATOM   2527  C   SER A 164       7.770  -5.986  12.414  1.00  2.09           C
ATOM   2528  O   SER A 164       6.922  -5.254  12.948  1.00  2.09           O
ATOM   2529  CB  SER A 164       9.413  -7.302  13.733  1.00  2.09           C
ATOM   2530  OG  SER A 164       8.434  -7.446  14.731  1.00  2.09           O
ATOM      0  H   SER A 164       8.740  -4.462  14.054  1.00  2.09           H   new
ATOM      0  HA  SER A 164       9.822  -6.018  12.197  1.00  2.09           H   new
ATOM      0  HB2 SER A 164       9.386  -8.066  13.136  1.00  2.09           H   new
ATOM      0  HB3 SER A 164      10.294  -7.290  14.139  1.00  2.09           H   new
ATOM      0  HG  SER A 164       8.570  -8.157  15.156  1.00  2.09           H   new
ATOM   2536  N   THR A 165       7.502  -6.811  11.412  1.00  1.78           N
ATOM   2537  CA  THR A 165       6.165  -6.943  10.866  1.00  1.78           C
ATOM   2538  C   THR A 165       5.471  -8.211  11.365  1.00  1.78           C
ATOM   2539  O   THR A 165       6.121  -9.101  11.929  1.00  1.78           O
ATOM   2540  CB  THR A 165       6.245  -6.964   9.352  1.00  1.78           C
ATOM   2541  CG2 THR A 165       6.963  -5.741   8.838  1.00  1.78           C
ATOM   2542  OG1 THR A 165       6.964  -8.097   8.977  1.00  1.78           O
ATOM      0  H   THR A 165       8.091  -7.309  11.031  1.00  1.78           H   new
ATOM      0  HA  THR A 165       5.639  -6.184  11.164  1.00  1.78           H   new
ATOM      0  HB  THR A 165       5.349  -6.975   8.981  1.00  1.78           H   new
ATOM      0  HG1 THR A 165       6.947  -8.176   8.141  1.00  1.78           H   new
ATOM      0 HG21 THR A 165       7.004  -5.773   7.869  1.00  1.78           H   new
ATOM      0 HG22 THR A 165       6.484  -4.944   9.115  1.00  1.78           H   new
ATOM      0 HG23 THR A 165       7.863  -5.719   9.199  1.00  1.78           H   new
ATOM   2550  N   ARG A 166       4.155  -8.309  11.143  1.00  1.50           N
ATOM   2551  CA  ARG A 166       3.420  -9.506  11.563  1.00  1.50           C
ATOM   2552  C   ARG A 166       2.551 -10.084  10.451  1.00  1.50           C
ATOM   2553  O   ARG A 166       1.802  -9.368   9.777  1.00  1.50           O
ATOM   2554  CB  ARG A 166       2.490  -9.188  12.737  1.00  1.50           C
ATOM   2555  CG  ARG A 166       3.164  -8.646  14.009  1.00  1.50           C
ATOM   2556  CD  ARG A 166       2.174  -8.348  15.113  1.00  1.50           C
ATOM   2557  NE  ARG A 166       1.507  -9.546  15.647  1.00  1.50           N
ATOM   2558  CZ  ARG A 166       0.542  -9.514  16.595  1.00  1.50           C
ATOM   2559  NH1 ARG A 166       0.161  -8.358  17.091  1.00  1.50           N1+
ATOM   2560  NH2 ARG A 166      -0.029 -10.626  17.036  1.00  1.50           N
ATOM      0  H   ARG A 166       3.678  -7.706  10.758  1.00  1.50           H   new
ATOM      0  HA  ARG A 166       4.098 -10.153  11.813  1.00  1.50           H   new
ATOM      0  HB2 ARG A 166       1.834  -8.539  12.439  1.00  1.50           H   new
ATOM      0  HB3 ARG A 166       2.005  -9.995  12.969  1.00  1.50           H   new
ATOM      0  HG2 ARG A 166       3.813  -9.293  14.327  1.00  1.50           H   new
ATOM      0  HG3 ARG A 166       3.653  -7.837  13.792  1.00  1.50           H   new
ATOM      0  HD2 ARG A 166       2.635  -7.894  15.836  1.00  1.50           H   new
ATOM      0  HD3 ARG A 166       1.501  -7.735  14.777  1.00  1.50           H   new
ATOM      0  HE  ARG A 166       1.745 -10.313  15.338  1.00  1.50           H   new
ATOM      0 HH11 ARG A 166       0.524  -7.630  16.813  1.00  1.50           H   new
ATOM      0 HH12 ARG A 166      -0.452  -8.330  17.694  1.00  1.50           H   new
ATOM      0 HH21 ARG A 166       0.212 -11.388  16.719  1.00  1.50           H   new
ATOM      0 HH22 ARG A 166      -0.641 -10.585  17.639  1.00  1.50           H   new
ATOM   2574  N   MET A 167       2.583 -11.401  10.309  1.00  1.28           N
ATOM   2575  CA  MET A 167       1.723 -12.063   9.334  1.00  1.28           C
ATOM   2576  C   MET A 167       0.963 -13.190   9.988  1.00  1.28           C
ATOM   2577  O   MET A 167       1.490 -13.843  10.883  1.00  1.28           O
ATOM   2578  CB  MET A 167       2.545 -12.542   8.165  1.00  1.28           C
ATOM   2579  CG  MET A 167       3.171 -11.416   7.357  1.00  1.28           C
ATOM   2580  SD  MET A 167       3.933 -11.955   5.883  1.00  1.28           S
ATOM   2581  CE  MET A 167       4.074 -10.437   4.978  1.00  1.28           C
ATOM      0  H   MET A 167       3.090 -11.928  10.762  1.00  1.28           H   new
ATOM      0  HA  MET A 167       1.070 -11.430   8.996  1.00  1.28           H   new
ATOM      0  HB2 MET A 167       3.248 -13.125   8.491  1.00  1.28           H   new
ATOM      0  HB3 MET A 167       1.983 -13.075   7.581  1.00  1.28           H   new
ATOM      0  HG2 MET A 167       2.486 -10.765   7.139  1.00  1.28           H   new
ATOM      0  HG3 MET A 167       3.830 -10.962   7.905  1.00  1.28           H   new
ATOM      0  HE1 MET A 167       4.493 -10.609   4.120  1.00  1.28           H   new
ATOM      0  HE2 MET A 167       3.191 -10.061   4.837  1.00  1.28           H   new
ATOM      0  HE3 MET A 167       4.616  -9.809   5.481  1.00  1.28           H   new
ATOM   2591  N   PHE A 168      -0.258 -13.429   9.521  1.00  1.13           N
ATOM   2592  CA  PHE A 168      -1.108 -14.441  10.132  1.00  1.13           C
ATOM   2593  C   PHE A 168      -1.431 -15.575   9.174  1.00  1.13           C
ATOM   2594  O   PHE A 168      -1.911 -15.322   8.068  1.00  1.13           O
ATOM   2595  CB  PHE A 168      -2.372 -13.748  10.608  1.00  1.13           C
ATOM   2596  CG  PHE A 168      -1.997 -12.656  11.584  1.00  1.13           C
ATOM   2597  CD1 PHE A 168      -1.629 -11.394  11.098  1.00  1.13           C
ATOM   2598  CD2 PHE A 168      -1.959 -12.872  12.941  1.00  1.13           C
ATOM   2599  CE1 PHE A 168      -1.232 -10.388  11.952  1.00  1.13           C
ATOM   2600  CE2 PHE A 168      -1.563 -11.861  13.804  1.00  1.13           C
ATOM   2601  CZ  PHE A 168      -1.198 -10.621  13.306  1.00  1.13           C
ATOM      0  H   PHE A 168      -0.611 -13.017   8.854  1.00  1.13           H   new
ATOM      0  HA  PHE A 168      -0.641 -14.851  10.877  1.00  1.13           H   new
ATOM      0  HB2 PHE A 168      -2.853 -13.373   9.854  1.00  1.13           H   new
ATOM      0  HB3 PHE A 168      -2.965 -14.387  11.032  1.00  1.13           H   new
ATOM      0  HD1 PHE A 168      -1.653 -11.233  10.182  1.00  1.13           H   new
ATOM      0  HD2 PHE A 168      -2.201 -13.702  13.283  1.00  1.13           H   new
ATOM      0  HE1 PHE A 168      -0.989  -9.556  11.614  1.00  1.13           H   new
ATOM      0  HE2 PHE A 168      -1.542 -12.016  14.721  1.00  1.13           H   new
ATOM      0  HZ  PHE A 168      -0.930  -9.947  13.888  1.00  1.13           H   new
ATOM   2611  N   LEU A 169      -1.182 -16.808   9.629  1.00  1.03           N
ATOM   2612  CA  LEU A 169      -1.365 -18.046   8.852  1.00  1.03           C
ATOM   2613  C   LEU A 169      -2.686 -18.780   9.057  1.00  1.03           C
ATOM   2614  O   LEU A 169      -3.314 -18.673  10.109  1.00  1.03           O
ATOM   2615  CB  LEU A 169      -0.265 -19.063   9.166  1.00  1.03           C
ATOM   2616  CG  LEU A 169       1.154 -18.722   8.873  1.00  1.03           C
ATOM   2617  CD1 LEU A 169       2.038 -19.777   9.517  1.00  1.03           C
ATOM   2618  CD2 LEU A 169       1.324 -18.766   7.370  1.00  1.03           C
ATOM      0  H   LEU A 169      -0.892 -16.953  10.425  1.00  1.03           H   new
ATOM      0  HA  LEU A 169      -1.340 -17.724   7.937  1.00  1.03           H   new
ATOM      0  HB2 LEU A 169      -0.324 -19.273  10.111  1.00  1.03           H   new
ATOM      0  HB3 LEU A 169      -0.474 -19.877   8.681  1.00  1.03           H   new
ATOM      0  HG  LEU A 169       1.392 -17.846   9.216  1.00  1.03           H   new
ATOM      0 HD11 LEU A 169       2.969 -19.573   9.337  1.00  1.03           H   new
ATOM      0 HD12 LEU A 169       1.888 -19.784  10.475  1.00  1.03           H   new
ATOM      0 HD13 LEU A 169       1.822 -20.648   9.150  1.00  1.03           H   new
ATOM      0 HD21 LEU A 169       2.241 -18.548   7.141  1.00  1.03           H   new
ATOM      0 HD22 LEU A 169       1.113 -19.656   7.046  1.00  1.03           H   new
ATOM      0 HD23 LEU A 169       0.727 -18.123   6.958  1.00  1.03           H   new
ATOM   2630  N   ARG A 170      -3.049 -19.584   8.052  1.00  0.98           N
ATOM   2631  CA  ARG A 170      -4.198 -20.485   8.076  1.00  0.98           C
ATOM   2632  C   ARG A 170      -3.876 -21.813   7.395  1.00  0.98           C
ATOM   2633  O   ARG A 170      -2.927 -21.914   6.612  1.00  0.98           O
ATOM   2634  CB  ARG A 170      -5.406 -19.873   7.385  1.00  0.98           C
ATOM   2635  CG  ARG A 170      -5.273 -19.646   5.867  1.00  0.98           C
ATOM   2636  CD  ARG A 170      -6.497 -18.999   5.314  1.00  0.98           C
ATOM   2637  NE  ARG A 170      -6.444 -18.807   3.867  1.00  0.98           N
ATOM   2638  CZ  ARG A 170      -7.297 -18.033   3.161  1.00  0.98           C
ATOM   2639  NH1 ARG A 170      -8.259 -17.333   3.751  1.00  0.98           N1+
ATOM   2640  NH2 ARG A 170      -7.146 -17.987   1.856  1.00  0.98           N
ATOM      0  H   ARG A 170      -2.614 -19.618   7.311  1.00  0.98           H   new
ATOM      0  HA  ARG A 170      -4.405 -20.638   9.011  1.00  0.98           H   new
ATOM      0  HB2 ARG A 170      -6.172 -20.447   7.542  1.00  0.98           H   new
ATOM      0  HB3 ARG A 170      -5.600 -19.021   7.806  1.00  0.98           H   new
ATOM      0  HG2 ARG A 170      -4.499 -19.090   5.686  1.00  0.98           H   new
ATOM      0  HG3 ARG A 170      -5.122 -20.494   5.422  1.00  0.98           H   new
ATOM      0  HD2 ARG A 170      -7.270 -19.542   5.534  1.00  0.98           H   new
ATOM      0  HD3 ARG A 170      -6.623 -18.139   5.744  1.00  0.98           H   new
ATOM      0  HE  ARG A 170      -5.825 -19.216   3.433  1.00  0.98           H   new
ATOM      0 HH11 ARG A 170      -8.352 -17.365   4.605  1.00  0.98           H   new
ATOM      0 HH12 ARG A 170      -8.789 -16.848   3.279  1.00  0.98           H   new
ATOM      0 HH21 ARG A 170      -6.520 -18.441   1.479  1.00  0.98           H   new
ATOM      0 HH22 ARG A 170      -7.673 -17.503   1.379  1.00  0.98           H   new
ATOM   2654  N   ILE A 171      -4.676 -22.838   7.671  1.00  0.95           N
ATOM   2655  CA  ILE A 171      -4.491 -24.124   6.988  1.00  0.95           C
ATOM   2656  C   ILE A 171      -5.209 -24.120   5.640  1.00  0.95           C
ATOM   2657  O   ILE A 171      -6.355 -23.680   5.534  1.00  0.95           O
ATOM   2658  CB  ILE A 171      -4.986 -25.303   7.832  1.00  0.95           C
ATOM   2659  CG1 ILE A 171      -4.294 -25.316   9.142  1.00  0.95           C
ATOM   2660  CG2 ILE A 171      -4.678 -26.624   7.105  1.00  0.95           C
ATOM   2661  CD1 ILE A 171      -2.839 -25.469   9.008  1.00  0.95           C
ATOM      0  H   ILE A 171      -5.322 -22.816   8.239  1.00  0.95           H   new
ATOM      0  HA  ILE A 171      -3.538 -24.237   6.849  1.00  0.95           H   new
ATOM      0  HB  ILE A 171      -5.942 -25.209   7.966  1.00  0.95           H   new
ATOM      0 HG12 ILE A 171      -4.487 -24.491   9.615  1.00  0.95           H   new
ATOM      0 HG13 ILE A 171      -4.644 -26.042   9.682  1.00  0.95           H   new
ATOM      0 HG21 ILE A 171      -4.992 -27.369   7.641  1.00  0.95           H   new
ATOM      0 HG22 ILE A 171      -5.127 -26.633   6.245  1.00  0.95           H   new
ATOM      0 HG23 ILE A 171      -3.721 -26.704   6.970  1.00  0.95           H   new
ATOM      0 HD11 ILE A 171      -2.431 -25.472   9.888  1.00  0.95           H   new
ATOM      0 HD12 ILE A 171      -2.641 -26.305   8.558  1.00  0.95           H   new
ATOM      0 HD13 ILE A 171      -2.482 -24.731   8.489  1.00  0.95           H   new
ATOM   2673  N   ARG A 172      -4.507 -24.555   4.600  1.00  0.94           N
ATOM   2674  CA  ARG A 172      -5.052 -24.589   3.248  1.00  0.94           C
ATOM   2675  C   ARG A 172      -6.132 -25.645   3.020  1.00  0.94           C
ATOM   2676  O   ARG A 172      -6.108 -26.737   3.586  1.00  0.94           O
ATOM   2677  CB  ARG A 172      -3.936 -24.824   2.241  1.00  0.94           C
ATOM   2678  CG  ARG A 172      -2.995 -23.675   2.057  1.00  0.94           C
ATOM   2679  CD  ARG A 172      -1.934 -24.023   1.101  1.00  0.94           C
ATOM   2680  NE  ARG A 172      -0.995 -22.943   0.876  1.00  0.94           N
ATOM   2681  CZ  ARG A 172      -1.146 -21.996  -0.071  1.00  0.94           C
ATOM   2682  NH1 ARG A 172      -2.195 -22.022  -0.863  1.00  0.94           N1+
ATOM   2683  NH2 ARG A 172      -0.264 -21.034  -0.208  1.00  0.94           N
ATOM      0  H   ARG A 172      -3.698 -24.840   4.659  1.00  0.94           H   new
ATOM      0  HA  ARG A 172      -5.473 -23.724   3.126  1.00  0.94           H   new
ATOM      0  HB2 ARG A 172      -3.426 -25.600   2.520  1.00  0.94           H   new
ATOM      0  HB3 ARG A 172      -4.334 -25.039   1.383  1.00  0.94           H   new
ATOM      0  HG2 ARG A 172      -3.482 -22.899   1.739  1.00  0.94           H   new
ATOM      0  HG3 ARG A 172      -2.602 -23.433   2.910  1.00  0.94           H   new
ATOM      0  HD2 ARG A 172      -1.453 -24.799   1.428  1.00  0.94           H   new
ATOM      0  HD3 ARG A 172      -2.338 -24.275   0.256  1.00  0.94           H   new
ATOM      0  HE  ARG A 172      -0.298 -22.904   1.378  1.00  0.94           H   new
ATOM      0 HH11 ARG A 172      -2.784 -22.643  -0.776  1.00  0.94           H   new
ATOM      0 HH12 ARG A 172      -2.292 -21.418  -1.468  1.00  0.94           H   new
ATOM      0 HH21 ARG A 172       0.422 -21.002   0.310  1.00  0.94           H   new
ATOM      0 HH22 ARG A 172      -0.371 -20.435  -0.816  1.00  0.94           H   new
ATOM   2697  N   GLU A 173      -7.081 -25.307   2.145  1.00  0.96           N
ATOM   2698  CA  GLU A 173      -8.124 -26.238   1.711  1.00  0.96           C
ATOM   2699  C   GLU A 173      -7.887 -26.726   0.274  1.00  0.96           C
ATOM   2700  O   GLU A 173      -8.698 -27.467  -0.285  1.00  0.96           O
ATOM   2701  CB  GLU A 173      -9.503 -25.586   1.826  1.00  0.96           C
ATOM   2702  CG  GLU A 173      -9.907 -25.226   3.254  1.00  0.96           C
ATOM   2703  CD  GLU A 173     -11.279 -24.582   3.357  1.00  0.96           C
ATOM   2704  OE1 GLU A 173     -11.903 -24.381   2.342  1.00  0.96           O
ATOM   2705  OE2 GLU A 173     -11.696 -24.295   4.456  1.00  0.96           O1-
ATOM      0  H   GLU A 173      -7.138 -24.528   1.785  1.00  0.96           H   new
ATOM      0  HA  GLU A 173      -8.088 -27.011   2.296  1.00  0.96           H   new
ATOM      0  HB2 GLU A 173      -9.516 -24.781   1.284  1.00  0.96           H   new
ATOM      0  HB3 GLU A 173     -10.167 -26.188   1.455  1.00  0.96           H   new
ATOM      0  HG2 GLU A 173      -9.894 -26.029   3.797  1.00  0.96           H   new
ATOM      0  HG3 GLU A 173      -9.246 -24.621   3.626  1.00  0.96           H   new
ATOM   2712  N   THR A 174      -6.785 -26.279  -0.323  1.00  0.97           N
ATOM   2713  CA  THR A 174      -6.443 -26.613  -1.704  1.00  0.97           C
ATOM   2714  C   THR A 174      -5.082 -27.282  -1.833  1.00  0.97           C
ATOM   2715  O   THR A 174      -4.084 -26.812  -1.284  1.00  0.97           O
ATOM   2716  CB  THR A 174      -6.464 -25.356  -2.596  1.00  0.97           C
ATOM   2717  CG2 THR A 174      -6.047 -25.697  -4.033  1.00  0.97           C
ATOM   2718  OG1 THR A 174      -7.781 -24.787  -2.594  1.00  0.97           O
ATOM      0  H   THR A 174      -6.210 -25.770   0.064  1.00  0.97           H   new
ATOM      0  HA  THR A 174      -7.118 -27.244  -1.998  1.00  0.97           H   new
ATOM      0  HB  THR A 174      -5.830 -24.714  -2.239  1.00  0.97           H   new
ATOM      0  HG1 THR A 174      -7.791 -24.101  -3.079  1.00  0.97           H   new
ATOM      0 HG21 THR A 174      -6.067 -24.893  -4.575  1.00  0.97           H   new
ATOM      0 HG22 THR A 174      -5.149 -26.063  -4.031  1.00  0.97           H   new
ATOM      0 HG23 THR A 174      -6.661 -26.351  -4.402  1.00  0.97           H   new
ATOM   2726  N   ASN A 175      -5.048 -28.370  -2.592  1.00  0.98           N
ATOM   2727  CA  ASN A 175      -3.818 -29.099  -2.868  1.00  0.98           C
ATOM   2728  C   ASN A 175      -3.051 -28.439  -4.000  1.00  0.98           C
ATOM   2729  O   ASN A 175      -3.423 -28.579  -5.164  1.00  0.98           O
ATOM   2730  CB  ASN A 175      -4.141 -30.541  -3.227  1.00  0.98           C
ATOM   2731  CG  ASN A 175      -2.931 -31.435  -3.472  1.00  0.98           C
ATOM   2732  ND2 ASN A 175      -3.140 -32.718  -3.300  1.00  0.98           N
ATOM   2733  OD1 ASN A 175      -1.829 -30.991  -3.811  1.00  0.98           O
ATOM      0  H   ASN A 175      -5.745 -28.709  -2.965  1.00  0.98           H   new
ATOM      0  HA  ASN A 175      -3.264 -29.086  -2.072  1.00  0.98           H   new
ATOM      0  HB2 ASN A 175      -4.671 -30.927  -2.512  1.00  0.98           H   new
ATOM      0  HB3 ASN A 175      -4.695 -30.545  -4.023  1.00  0.98           H   new
ATOM      0 HD21 ASN A 175      -2.499 -33.278  -3.424  1.00  0.98           H   new
ATOM      0 HD22 ASN A 175      -3.918 -32.999  -3.064  1.00  0.98           H   new
ATOM   2740  N   THR A 176      -2.006 -27.693  -3.661  1.00  0.99           N
ATOM   2741  CA  THR A 176      -1.262 -26.980  -4.685  1.00  0.99           C
ATOM   2742  C   THR A 176       0.248 -26.967  -4.486  1.00  0.99           C
ATOM   2743  O   THR A 176       0.784 -27.489  -3.499  1.00  0.99           O
ATOM   2744  CB  THR A 176      -1.765 -25.522  -4.789  1.00  0.99           C
ATOM   2745  CG2 THR A 176      -1.387 -24.713  -3.550  1.00  0.99           C
ATOM   2746  OG1 THR A 176      -1.197 -24.910  -5.956  1.00  0.99           O
ATOM      0  H   THR A 176      -1.717 -27.588  -2.858  1.00  0.99           H   new
ATOM      0  HA  THR A 176      -1.426 -27.472  -5.505  1.00  0.99           H   new
ATOM      0  HB  THR A 176      -2.733 -25.535  -4.854  1.00  0.99           H   new
ATOM      0  HG1 THR A 176      -1.469 -24.118  -6.018  1.00  0.99           H   new
ATOM      0 HG21 THR A 176      -1.715 -23.805  -3.644  1.00  0.99           H   new
ATOM      0 HG22 THR A 176      -1.784 -25.120  -2.764  1.00  0.99           H   new
ATOM      0 HG23 THR A 176      -0.422 -24.699  -3.454  1.00  0.99           H   new
ATOM   2754  N   THR A 177       0.911 -26.345  -5.467  1.00  0.98           N
ATOM   2755  CA  THR A 177       2.353 -26.142  -5.529  1.00  0.98           C
ATOM   2756  C   THR A 177       2.667 -24.665  -5.690  1.00  0.98           C
ATOM   2757  O   THR A 177       3.829 -24.282  -5.882  1.00  0.98           O
ATOM   2758  CB  THR A 177       3.007 -26.940  -6.676  1.00  0.98           C
ATOM   2759  CG2 THR A 177       2.789 -28.436  -6.491  1.00  0.98           C
ATOM   2760  OG1 THR A 177       2.439 -26.532  -7.929  1.00  0.98           O
ATOM      0  H   THR A 177       0.504 -26.014  -6.149  1.00  0.98           H   new
ATOM      0  HA  THR A 177       2.724 -26.469  -4.694  1.00  0.98           H   new
ATOM      0  HB  THR A 177       3.960 -26.761  -6.668  1.00  0.98           H   new
ATOM      0  HG1 THR A 177       2.796 -26.966  -8.553  1.00  0.98           H   new
ATOM      0 HG21 THR A 177       3.208 -28.917  -7.222  1.00  0.98           H   new
ATOM      0 HG22 THR A 177       3.182 -28.719  -5.651  1.00  0.98           H   new
ATOM      0 HG23 THR A 177       1.838 -28.626  -6.482  1.00  0.98           H   new
ATOM   2768  N   GLU A 178       1.623 -23.841  -5.676  1.00  0.96           N
ATOM   2769  CA  GLU A 178       1.814 -22.406  -5.801  1.00  0.96           C
ATOM   2770  C   GLU A 178       2.190 -21.771  -4.476  1.00  0.96           C
ATOM   2771  O   GLU A 178       1.814 -22.252  -3.396  1.00  0.96           O
ATOM   2772  CB  GLU A 178       0.583 -21.710  -6.375  1.00  0.96           C
ATOM   2773  CG  GLU A 178       0.286 -22.047  -7.848  1.00  0.96           C
ATOM   2774  CD  GLU A 178      -0.895 -21.278  -8.430  1.00  0.96           C
ATOM   2775  OE1 GLU A 178      -1.651 -20.716  -7.672  1.00  0.96           O
ATOM   2776  OE2 GLU A 178      -1.028 -21.254  -9.633  1.00  0.96           O1-
ATOM      0  H   GLU A 178       0.804 -24.092  -5.596  1.00  0.96           H   new
ATOM      0  HA  GLU A 178       2.549 -22.286  -6.422  1.00  0.96           H   new
ATOM      0  HB2 GLU A 178      -0.189 -21.949  -5.839  1.00  0.96           H   new
ATOM      0  HB3 GLU A 178       0.700 -20.751  -6.292  1.00  0.96           H   new
ATOM      0  HG2 GLU A 178       1.076 -21.860  -8.379  1.00  0.96           H   new
ATOM      0  HG3 GLU A 178       0.111 -22.998  -7.924  1.00  0.96           H   new
ATOM   2783  N   CYS A 179       2.917 -20.666  -4.570  1.00  0.94           N
ATOM   2784  CA  CYS A 179       3.340 -19.894  -3.419  1.00  0.94           C
ATOM   2785  C   CYS A 179       2.268 -18.935  -2.942  1.00  0.94           C
ATOM   2786  O   CYS A 179       1.247 -18.733  -3.600  1.00  0.94           O
ATOM   2787  CB  CYS A 179       4.629 -19.117  -3.714  1.00  0.94           C
ATOM   2788  SG  CYS A 179       6.093 -20.163  -4.042  1.00  0.94           S
ATOM      0  H   CYS A 179       3.182 -20.340  -5.320  1.00  0.94           H   new
ATOM      0  HA  CYS A 179       3.508 -20.534  -2.710  1.00  0.94           H   new
ATOM      0  HB2 CYS A 179       4.478 -18.543  -4.481  1.00  0.94           H   new
ATOM      0  HB3 CYS A 179       4.823 -18.538  -2.960  1.00  0.94           H   new
ATOM   2793  N   ASP A 180       2.498 -18.426  -1.753  1.00  0.93           N
ATOM   2794  CA  ASP A 180       1.592 -17.562  -1.038  1.00  0.93           C
ATOM   2795  C   ASP A 180       1.614 -16.117  -1.496  1.00  0.93           C
ATOM   2796  O   ASP A 180       2.530 -15.354  -1.206  1.00  0.93           O
ATOM   2797  CB  ASP A 180       1.939 -17.687   0.429  1.00  0.93           C
ATOM   2798  CG  ASP A 180       1.114 -16.951   1.332  1.00  0.93           C
ATOM   2799  OD1 ASP A 180       0.381 -16.044   0.967  1.00  0.93           O
ATOM   2800  OD2 ASP A 180       1.208 -17.316   2.462  1.00  0.93           O1-
ATOM      0  H   ASP A 180       3.223 -18.583  -1.319  1.00  0.93           H   new
ATOM      0  HA  ASP A 180       0.682 -17.845  -1.217  1.00  0.93           H   new
ATOM      0  HB2 ASP A 180       1.899 -18.625   0.674  1.00  0.93           H   new
ATOM      0  HB3 ASP A 180       2.858 -17.401   0.551  1.00  0.93           H   new
ATOM   2805  N   SER A 181       0.563 -15.733  -2.193  1.00  0.93           N
ATOM   2806  CA  SER A 181       0.460 -14.411  -2.784  1.00  0.93           C
ATOM   2807  C   SER A 181       0.473 -13.253  -1.776  1.00  0.93           C
ATOM   2808  O   SER A 181       0.798 -12.125  -2.134  1.00  0.93           O
ATOM   2809  CB  SER A 181      -0.800 -14.348  -3.619  1.00  0.93           C
ATOM   2810  OG  SER A 181      -1.939 -14.481  -2.814  1.00  0.93           O
ATOM      0  H   SER A 181      -0.119 -16.236  -2.339  1.00  0.93           H   new
ATOM      0  HA  SER A 181       1.256 -14.290  -3.325  1.00  0.93           H   new
ATOM      0  HB2 SER A 181      -0.834 -13.505  -4.097  1.00  0.93           H   new
ATOM      0  HB3 SER A 181      -0.786 -15.052  -4.286  1.00  0.93           H   new
ATOM      0  HG  SER A 181      -2.627 -14.442  -3.294  1.00  0.93           H   new
ATOM   2816  N   LYS A 182       0.195 -13.516  -0.495  1.00  0.95           N
ATOM   2817  CA  LYS A 182       0.142 -12.409   0.463  1.00  0.95           C
ATOM   2818  C   LYS A 182       1.517 -11.997   0.949  1.00  0.95           C
ATOM   2819  O   LYS A 182       1.653 -11.006   1.667  1.00  0.95           O
ATOM   2820  CB  LYS A 182      -0.712 -12.757   1.676  1.00  0.95           C
ATOM   2821  CG  LYS A 182      -2.194 -12.997   1.422  1.00  0.95           C
ATOM   2822  CD  LYS A 182      -2.917 -11.751   0.955  1.00  0.95           C
ATOM   2823  CE  LYS A 182      -4.415 -12.016   0.837  1.00  0.95           C
ATOM   2824  NZ  LYS A 182      -5.161 -10.821   0.362  1.00  0.95           N1+
ATOM      0  H   LYS A 182       0.040 -14.297  -0.170  1.00  0.95           H   new
ATOM      0  HA  LYS A 182      -0.257 -11.668  -0.019  1.00  0.95           H   new
ATOM      0  HB2 LYS A 182      -0.342 -13.554   2.088  1.00  0.95           H   new
ATOM      0  HB3 LYS A 182      -0.628 -12.038   2.322  1.00  0.95           H   new
ATOM      0  HG2 LYS A 182      -2.295 -13.694   0.755  1.00  0.95           H   new
ATOM      0  HG3 LYS A 182      -2.609 -13.321   2.236  1.00  0.95           H   new
ATOM      0  HD2 LYS A 182      -2.759 -11.026   1.579  1.00  0.95           H   new
ATOM      0  HD3 LYS A 182      -2.564 -11.468   0.097  1.00  0.95           H   new
ATOM      0  HE2 LYS A 182      -4.564 -12.753   0.224  1.00  0.95           H   new
ATOM      0  HE3 LYS A 182      -4.762 -12.290   1.700  1.00  0.95           H   new
ATOM      0  HZ1 LYS A 182      -6.028 -11.015   0.306  1.00  0.95           H   new
ATOM      0  HZ2 LYS A 182      -5.043 -10.150   0.935  1.00  0.95           H   new
ATOM      0  HZ3 LYS A 182      -4.859 -10.582  -0.440  1.00  0.95           H   new
ATOM   2838  N   ILE A 183       2.543 -12.753   0.565  1.00  0.97           N
ATOM   2839  CA  ILE A 183       3.882 -12.412   0.984  1.00  0.97           C
ATOM   2840  C   ILE A 183       4.728 -12.085  -0.246  1.00  0.97           C
ATOM   2841  O   ILE A 183       5.949 -11.970  -0.134  1.00  0.97           O
ATOM   2842  CB  ILE A 183       4.543 -13.547   1.785  1.00  0.97           C
ATOM   2843  CG1 ILE A 183       4.746 -14.775   0.951  1.00  0.97           C
ATOM   2844  CG2 ILE A 183       3.601 -13.949   2.882  1.00  0.97           C
ATOM   2845  CD1 ILE A 183       5.622 -15.817   1.601  1.00  0.97           C
ATOM      0  H   ILE A 183       2.480 -13.454   0.071  1.00  0.97           H   new
ATOM      0  HA  ILE A 183       3.825 -11.639   1.568  1.00  0.97           H   new
ATOM      0  HB  ILE A 183       5.399 -13.222   2.107  1.00  0.97           H   new
ATOM      0 HG12 ILE A 183       3.881 -15.169   0.755  1.00  0.97           H   new
ATOM      0 HG13 ILE A 183       5.140 -14.518   0.103  1.00  0.97           H   new
ATOM      0 HG21 ILE A 183       3.997 -14.665   3.402  1.00  0.97           H   new
ATOM      0 HG22 ILE A 183       3.431 -13.187   3.458  1.00  0.97           H   new
ATOM      0 HG23 ILE A 183       2.765 -14.254   2.496  1.00  0.97           H   new
ATOM      0 HD11 ILE A 183       5.710 -16.581   1.009  1.00  0.97           H   new
ATOM      0 HD12 ILE A 183       6.499 -15.440   1.775  1.00  0.97           H   new
ATOM      0 HD13 ILE A 183       5.221 -16.101   2.437  1.00  0.97           H   new
ATOM   2857  N   ILE A 184       4.080 -11.958  -1.418  1.00  1.00           N
ATOM   2858  CA  ILE A 184       4.795 -11.704  -2.668  1.00  1.00           C
ATOM   2859  C   ILE A 184       4.497 -10.318  -3.250  1.00  1.00           C
ATOM   2860  O   ILE A 184       3.338  -9.903  -3.327  1.00  1.00           O
ATOM   2861  CB  ILE A 184       4.464 -12.760  -3.747  1.00  1.00           C
ATOM   2862  CG1 ILE A 184       4.857 -14.165  -3.322  1.00  1.00           C
ATOM   2863  CG2 ILE A 184       5.223 -12.443  -4.982  1.00  1.00           C
ATOM   2864  CD1 ILE A 184       4.332 -15.246  -4.255  1.00  1.00           C
ATOM      0  H   ILE A 184       3.226 -12.017  -1.503  1.00  1.00           H   new
ATOM      0  HA  ILE A 184       5.735 -11.754  -2.434  1.00  1.00           H   new
ATOM      0  HB  ILE A 184       3.505 -12.733  -3.889  1.00  1.00           H   new
ATOM      0 HG12 ILE A 184       5.824 -14.225  -3.280  1.00  1.00           H   new
ATOM      0 HG13 ILE A 184       4.524 -14.330  -2.426  1.00  1.00           H   new
ATOM      0 HG21 ILE A 184       5.021 -13.102  -5.665  1.00  1.00           H   new
ATOM      0 HG22 ILE A 184       4.972 -11.562  -5.299  1.00  1.00           H   new
ATOM      0 HG23 ILE A 184       6.174 -12.458  -4.791  1.00  1.00           H   new
ATOM      0 HD11 ILE A 184       4.614 -16.116  -3.933  1.00  1.00           H   new
ATOM      0 HD12 ILE A 184       3.363 -15.209  -4.280  1.00  1.00           H   new
ATOM      0 HD13 ILE A 184       4.684 -15.102  -5.147  1.00  1.00           H   new
ATOM   2876  N   GLY A 185       5.554  -9.591  -3.630  1.00  1.06           N
ATOM   2877  CA  GLY A 185       5.391  -8.266  -4.235  1.00  1.06           C
ATOM   2878  C   GLY A 185       6.272  -8.079  -5.481  1.00  1.06           C
ATOM   2879  O   GLY A 185       7.310  -8.734  -5.625  1.00  1.06           O
ATOM      0  H   GLY A 185       6.371  -9.847  -3.546  1.00  1.06           H   new
ATOM      0  HA2 GLY A 185       4.461  -8.136  -4.477  1.00  1.06           H   new
ATOM      0  HA3 GLY A 185       5.612  -7.585  -3.581  1.00  1.06           H   new
ATOM   2883  N   THR A 186       5.831  -7.186  -6.379  1.00  1.13           N
ATOM   2884  CA  THR A 186       6.538  -6.881  -7.631  1.00  1.13           C
ATOM   2885  C   THR A 186       6.486  -5.391  -7.994  1.00  1.13           C
ATOM   2886  O   THR A 186       5.442  -4.756  -7.841  1.00  1.13           O
ATOM   2887  CB  THR A 186       5.957  -7.736  -8.771  1.00  1.13           C
ATOM   2888  CG2 THR A 186       6.700  -7.508 -10.089  1.00  1.13           C
ATOM   2889  OG1 THR A 186       6.061  -9.112  -8.394  1.00  1.13           O
ATOM      0  H   THR A 186       5.105  -6.736  -6.276  1.00  1.13           H   new
ATOM      0  HA  THR A 186       7.474  -7.099  -7.499  1.00  1.13           H   new
ATOM      0  HB  THR A 186       5.032  -7.482  -8.912  1.00  1.13           H   new
ATOM      0  HG1 THR A 186       5.900  -9.598  -9.060  1.00  1.13           H   new
ATOM      0 HG21 THR A 186       6.307  -8.062 -10.782  1.00  1.13           H   new
ATOM      0 HG22 THR A 186       6.630  -6.574 -10.343  1.00  1.13           H   new
ATOM      0 HG23 THR A 186       7.635  -7.743  -9.979  1.00  1.13           H   new
ATOM   2897  N   ALA A 187       7.593  -4.835  -8.494  1.00  1.21           N
ATOM   2898  CA  ALA A 187       7.589  -3.427  -8.909  1.00  1.21           C
ATOM   2899  C   ALA A 187       8.585  -3.105 -10.027  1.00  1.21           C
ATOM   2900  O   ALA A 187       9.582  -3.803 -10.227  1.00  1.21           O
ATOM   2901  CB  ALA A 187       7.894  -2.539  -7.718  1.00  1.21           C
ATOM      0  H   ALA A 187       8.342  -5.245  -8.600  1.00  1.21           H   new
ATOM      0  HA  ALA A 187       6.701  -3.257  -9.260  1.00  1.21           H   new
ATOM      0  HB1 ALA A 187       7.890  -1.610  -7.997  1.00  1.21           H   new
ATOM      0  HB2 ALA A 187       7.220  -2.673  -7.033  1.00  1.21           H   new
ATOM      0  HB3 ALA A 187       8.767  -2.765  -7.361  1.00  1.21           H   new
ATOM   2907  N   VAL A 188       8.317  -2.005 -10.741  1.00  1.28           N
ATOM   2908  CA  VAL A 188       9.241  -1.508 -11.763  1.00  1.28           C
ATOM   2909  C   VAL A 188       9.435  -0.000 -11.616  1.00  1.28           C
ATOM   2910  O   VAL A 188       8.458   0.748 -11.522  1.00  1.28           O
ATOM   2911  CB  VAL A 188       8.686  -1.839 -13.153  1.00  1.28           C
ATOM   2912  CG1 VAL A 188       7.325  -1.209 -13.332  1.00  1.28           C
ATOM   2913  CG2 VAL A 188       9.668  -1.386 -14.235  1.00  1.28           C
ATOM      0  H   VAL A 188       7.604  -1.533 -10.647  1.00  1.28           H   new
ATOM      0  HA  VAL A 188      10.103  -1.938 -11.651  1.00  1.28           H   new
ATOM      0  HB  VAL A 188       8.580  -2.800 -13.237  1.00  1.28           H   new
ATOM      0 HG11 VAL A 188       6.982  -1.424 -14.214  1.00  1.28           H   new
ATOM      0 HG12 VAL A 188       6.718  -1.552 -12.657  1.00  1.28           H   new
ATOM      0 HG13 VAL A 188       7.399  -0.246 -13.240  1.00  1.28           H   new
ATOM      0 HG21 VAL A 188       9.307  -1.600 -15.110  1.00  1.28           H   new
ATOM      0 HG22 VAL A 188       9.805  -0.428 -14.168  1.00  1.28           H   new
ATOM      0 HG23 VAL A 188      10.515  -1.842 -14.115  1.00  1.28           H   new
ATOM   2923  N   LYS A 189      10.703   0.430 -11.543  1.00  1.32           N
ATOM   2924  CA  LYS A 189      11.045   1.845 -11.363  1.00  1.32           C
ATOM   2925  C   LYS A 189      12.374   2.205 -12.042  1.00  1.32           C
ATOM   2926  O   LYS A 189      13.354   1.490 -11.877  1.00  1.32           O
ATOM   2927  CB  LYS A 189      11.182   2.149  -9.859  1.00  1.32           C
ATOM   2928  CG  LYS A 189       9.918   1.862  -9.029  1.00  1.32           C
ATOM   2929  CD  LYS A 189      10.051   2.233  -7.580  1.00  1.32           C
ATOM   2930  CE  LYS A 189       8.814   1.747  -6.838  1.00  1.32           C
ATOM   2931  NZ  LYS A 189       8.843   2.049  -5.410  1.00  1.32           N1+
ATOM      0  H   LYS A 189      11.385  -0.091 -11.597  1.00  1.32           H   new
ATOM      0  HA  LYS A 189      10.336   2.369 -11.767  1.00  1.32           H   new
ATOM      0  HB2 LYS A 189      11.916   1.625  -9.501  1.00  1.32           H   new
ATOM      0  HB3 LYS A 189      11.421   3.083  -9.750  1.00  1.32           H   new
ATOM      0  HG2 LYS A 189       9.172   2.349  -9.412  1.00  1.32           H   new
ATOM      0  HG3 LYS A 189       9.705   0.918  -9.095  1.00  1.32           H   new
ATOM      0  HD2 LYS A 189      10.849   1.832  -7.202  1.00  1.32           H   new
ATOM      0  HD3 LYS A 189      10.144   3.194  -7.486  1.00  1.32           H   new
ATOM      0  HE2 LYS A 189       8.027   2.154  -7.233  1.00  1.32           H   new
ATOM      0  HE3 LYS A 189       8.728   0.788  -6.958  1.00  1.32           H   new
ATOM      0  HZ1 LYS A 189       8.168   1.634  -5.005  1.00  1.32           H   new
ATOM      0  HZ2 LYS A 189       9.614   1.770  -5.063  1.00  1.32           H   new
ATOM      0  HZ3 LYS A 189       8.765   2.927  -5.290  1.00  1.32           H   new
ATOM   2945  N   ASN A 190      12.456   3.340 -12.738  1.00  1.30           N
ATOM   2946  CA  ASN A 190      13.749   3.817 -13.281  1.00  1.30           C
ATOM   2947  C   ASN A 190      14.523   2.776 -14.112  1.00  1.30           C
ATOM   2948  O   ASN A 190      15.738   2.651 -13.966  1.00  1.30           O
ATOM   2949  CB  ASN A 190      14.649   4.279 -12.143  1.00  1.30           C
ATOM   2950  CG  ASN A 190      14.084   5.429 -11.364  1.00  1.30           C
ATOM   2951  ND2 ASN A 190      14.163   5.331 -10.061  1.00  1.30           N
ATOM   2952  OD1 ASN A 190      13.567   6.399 -11.928  1.00  1.30           O
ATOM      0  H   ASN A 190      11.785   3.850 -12.910  1.00  1.30           H   new
ATOM      0  HA  ASN A 190      13.518   4.543 -13.882  1.00  1.30           H   new
ATOM      0  HB2 ASN A 190      14.805   3.535 -11.541  1.00  1.30           H   new
ATOM      0  HB3 ASN A 190      15.511   4.536 -12.506  1.00  1.30           H   new
ATOM      0 HD21 ASN A 190      13.848   5.957  -9.563  1.00  1.30           H   new
ATOM      0 HD22 ASN A 190      14.530   4.640  -9.703  1.00  1.30           H   new
ATOM   2959  N   ASN A 191      13.822   2.031 -14.970  1.00  1.24           N
ATOM   2960  CA  ASN A 191      14.390   0.960 -15.818  1.00  1.24           C
ATOM   2961  C   ASN A 191      14.924  -0.243 -15.025  1.00  1.24           C
ATOM   2962  O   ASN A 191      15.611  -1.113 -15.577  1.00  1.24           O
ATOM   2963  CB  ASN A 191      15.485   1.482 -16.735  1.00  1.24           C
ATOM   2964  CG  ASN A 191      14.982   2.498 -17.723  1.00  1.24           C
ATOM   2965  ND2 ASN A 191      15.766   3.517 -17.960  1.00  1.24           N
ATOM   2966  OD1 ASN A 191      13.881   2.362 -18.271  1.00  1.24           O
ATOM      0  H   ASN A 191      12.976   2.133 -15.083  1.00  1.24           H   new
ATOM      0  HA  ASN A 191      13.641   0.649 -16.350  1.00  1.24           H   new
ATOM      0  HB2 ASN A 191      16.188   1.880 -16.198  1.00  1.24           H   new
ATOM      0  HB3 ASN A 191      15.881   0.738 -17.215  1.00  1.24           H   new
ATOM      0 HD21 ASN A 191      15.523   4.126 -18.516  1.00  1.24           H   new
ATOM      0 HD22 ASN A 191      16.525   3.578 -17.560  1.00  1.24           H   new
ATOM   2973  N   MET A 192      14.569  -0.321 -13.746  1.00  1.14           N
ATOM   2974  CA  MET A 192      14.885  -1.459 -12.903  1.00  1.14           C
ATOM   2975  C   MET A 192      13.624  -2.201 -12.523  1.00  1.14           C
ATOM   2976  O   MET A 192      12.542  -1.623 -12.409  1.00  1.14           O
ATOM   2977  CB  MET A 192      15.628  -1.041 -11.644  1.00  1.14           C
ATOM   2978  CG  MET A 192      16.934  -0.326 -11.895  1.00  1.14           C
ATOM   2979  SD  MET A 192      18.131  -1.398 -12.713  1.00  1.14           S
ATOM   2980  CE  MET A 192      18.436  -2.610 -11.426  1.00  1.14           C
ATOM      0  H   MET A 192      14.131   0.298 -13.341  1.00  1.14           H   new
ATOM      0  HA  MET A 192      15.465  -2.044 -13.416  1.00  1.14           H   new
ATOM      0  HB2 MET A 192      15.052  -0.463 -11.119  1.00  1.14           H   new
ATOM      0  HB3 MET A 192      15.802  -1.830 -11.108  1.00  1.14           H   new
ATOM      0  HG2 MET A 192      16.774   0.459 -12.442  1.00  1.14           H   new
ATOM      0  HG3 MET A 192      17.300  -0.014 -11.053  1.00  1.14           H   new
ATOM      0  HE1 MET A 192      19.079  -3.263 -11.742  1.00  1.14           H   new
ATOM      0  HE2 MET A 192      18.788  -2.165 -10.639  1.00  1.14           H   new
ATOM      0  HE3 MET A 192      17.606  -3.058 -11.200  1.00  1.14           H   new
ATOM   2990  N   ALA A 193      13.753  -3.479 -12.260  1.00  1.04           N
ATOM   2991  CA  ALA A 193      12.593  -4.229 -11.824  1.00  1.04           C
ATOM   2992  C   ALA A 193      12.950  -5.159 -10.703  1.00  1.04           C
ATOM   2993  O   ALA A 193      14.065  -5.678 -10.630  1.00  1.04           O
ATOM   2994  CB  ALA A 193      12.012  -5.011 -12.965  1.00  1.04           C
ATOM      0  H   ALA A 193      14.484  -3.928 -12.324  1.00  1.04           H   new
ATOM      0  HA  ALA A 193      11.931  -3.596 -11.505  1.00  1.04           H   new
ATOM      0  HB1 ALA A 193      11.237  -5.507 -12.657  1.00  1.04           H   new
ATOM      0  HB2 ALA A 193      11.746  -4.403 -13.672  1.00  1.04           H   new
ATOM      0  HB3 ALA A 193      12.677  -5.630 -13.305  1.00  1.04           H   new
ATOM   3000  N   VAL A 194      11.981  -5.379  -9.833  1.00  0.96           N
ATOM   3001  CA  VAL A 194      12.192  -6.239  -8.698  1.00  0.96           C
ATOM   3002  C   VAL A 194      10.999  -7.113  -8.379  1.00  0.96           C
ATOM   3003  O   VAL A 194       9.841  -6.692  -8.463  1.00  0.96           O
ATOM   3004  CB  VAL A 194      12.534  -5.366  -7.478  1.00  0.96           C
ATOM   3005  CG1 VAL A 194      11.360  -4.451  -7.192  1.00  0.96           C
ATOM   3006  CG2 VAL A 194      12.869  -6.233  -6.243  1.00  0.96           C
ATOM      0  H   VAL A 194      11.194  -5.037  -9.886  1.00  0.96           H   new
ATOM      0  HA  VAL A 194      12.921  -6.840  -8.918  1.00  0.96           H   new
ATOM      0  HB  VAL A 194      13.322  -4.836  -7.675  1.00  0.96           H   new
ATOM      0 HG11 VAL A 194      11.563  -3.894  -6.424  1.00  0.96           H   new
ATOM      0 HG12 VAL A 194      11.193  -3.888  -7.964  1.00  0.96           H   new
ATOM      0 HG13 VAL A 194      10.572  -4.984  -7.005  1.00  0.96           H   new
ATOM      0 HG21 VAL A 194      13.080  -5.658  -5.491  1.00  0.96           H   new
ATOM      0 HG22 VAL A 194      12.105  -6.788  -6.020  1.00  0.96           H   new
ATOM      0 HG23 VAL A 194      13.632  -6.798  -6.441  1.00  0.96           H   new
ATOM   3016  N   HIS A 195      11.298  -8.330  -7.965  1.00  0.91           N
ATOM   3017  CA  HIS A 195      10.264  -9.231  -7.491  1.00  0.91           C
ATOM   3018  C   HIS A 195      10.757  -9.786  -6.160  1.00  0.91           C
ATOM   3019  O   HIS A 195      11.957 -10.038  -5.994  1.00  0.91           O
ATOM   3020  CB  HIS A 195      10.054 -10.413  -8.443  1.00  0.91           C
ATOM   3021  CG  HIS A 195       9.693 -10.150  -9.874  1.00  0.91           C
ATOM   3022  CD2 HIS A 195       8.578 -10.464 -10.552  1.00  0.91           C
ATOM   3023  ND1 HIS A 195      10.570  -9.605 -10.801  1.00  0.91           N
ATOM   3024  CE1 HIS A 195       9.976  -9.558 -11.981  1.00  0.91           C
ATOM   3025  NE2 HIS A 195       8.764 -10.080 -11.862  1.00  0.91           N
ATOM      0  H   HIS A 195      12.094  -8.655  -7.950  1.00  0.91           H   new
ATOM      0  HA  HIS A 195       9.424  -8.750  -7.421  1.00  0.91           H   new
ATOM      0  HB2 HIS A 195      10.870 -10.938  -8.440  1.00  0.91           H   new
ATOM      0  HB3 HIS A 195       9.357 -10.971  -8.065  1.00  0.91           H   new
ATOM      0  HD1 HIS A 195      11.371  -9.340 -10.635  1.00  0.91           H   new
ATOM      0  HD2 HIS A 195       7.817 -10.868 -10.201  1.00  0.91           H   new
ATOM      0  HE1 HIS A 195      10.346  -9.216 -12.763  1.00  0.91           H   new
ATOM   3033  N   SER A 196       9.863 -10.027  -5.213  1.00  0.89           N
ATOM   3034  CA  SER A 196      10.352 -10.635  -3.987  1.00  0.89           C
ATOM   3035  C   SER A 196       9.318 -11.315  -3.113  1.00  0.89           C
ATOM   3036  O   SER A 196       8.112 -11.053  -3.192  1.00  0.89           O
ATOM   3037  CB  SER A 196      11.006  -9.574  -3.128  1.00  0.89           C
ATOM   3038  OG  SER A 196      10.053  -8.697  -2.626  1.00  0.89           O
ATOM      0  H   SER A 196       9.020  -9.859  -5.252  1.00  0.89           H   new
ATOM      0  HA  SER A 196      10.957 -11.327  -4.297  1.00  0.89           H   new
ATOM      0  HB2 SER A 196      11.485  -9.993  -2.396  1.00  0.89           H   new
ATOM      0  HB3 SER A 196      11.660  -9.084  -3.651  1.00  0.89           H   new
ATOM      0  HG  SER A 196      10.430  -8.116  -2.151  1.00  0.89           H   new
ATOM   3044  N   ASP A 197       9.834 -12.126  -2.196  1.00  0.87           N
ATOM   3045  CA  ASP A 197       9.043 -12.673  -1.115  1.00  0.87           C
ATOM   3046  C   ASP A 197       9.990 -12.838   0.066  1.00  0.87           C
ATOM   3047  O   ASP A 197      11.170 -12.513  -0.018  1.00  0.87           O
ATOM   3048  CB  ASP A 197       8.320 -13.988  -1.473  1.00  0.87           C
ATOM   3049  CG  ASP A 197       9.105 -15.284  -1.650  1.00  0.87           C
ATOM   3050  OD1 ASP A 197      10.085 -15.511  -0.951  1.00  0.87           O
ATOM   3051  OD2 ASP A 197       8.660 -16.114  -2.433  1.00  0.87           O1-
ATOM      0  H   ASP A 197      10.658 -12.373  -2.188  1.00  0.87           H   new
ATOM      0  HA  ASP A 197       8.315 -12.067  -0.903  1.00  0.87           H   new
ATOM      0  HB2 ASP A 197       7.658 -14.147  -0.782  1.00  0.87           H   new
ATOM      0  HB3 ASP A 197       7.836 -13.832  -2.299  1.00  0.87           H   new
ATOM   3056  N   LEU A 198       9.519 -13.405   1.143  1.00  0.86           N
ATOM   3057  CA  LEU A 198      10.313 -13.501   2.354  1.00  0.86           C
ATOM   3058  C   LEU A 198      11.614 -14.309   2.222  1.00  0.86           C
ATOM   3059  O   LEU A 198      12.561 -14.104   2.987  1.00  0.86           O
ATOM   3060  CB  LEU A 198       9.424 -14.146   3.392  1.00  0.86           C
ATOM   3061  CG  LEU A 198       8.237 -13.300   3.728  1.00  0.86           C
ATOM   3062  CD1 LEU A 198       7.330 -14.030   4.594  1.00  0.86           C
ATOM   3063  CD2 LEU A 198       8.682 -12.109   4.382  1.00  0.86           C
ATOM      0  H   LEU A 198       8.733 -13.748   1.203  1.00  0.86           H   new
ATOM      0  HA  LEU A 198      10.605 -12.606   2.590  1.00  0.86           H   new
ATOM      0  HB2 LEU A 198       9.122 -15.008   3.066  1.00  0.86           H   new
ATOM      0  HB3 LEU A 198       9.939 -14.312   4.197  1.00  0.86           H   new
ATOM      0  HG  LEU A 198       7.765 -13.068   2.913  1.00  0.86           H   new
ATOM      0 HD11 LEU A 198       6.565 -13.472   4.805  1.00  0.86           H   new
ATOM      0 HD12 LEU A 198       7.029 -14.834   4.143  1.00  0.86           H   new
ATOM      0 HD13 LEU A 198       7.789 -14.272   5.413  1.00  0.86           H   new
ATOM      0 HD21 LEU A 198       7.917 -11.556   4.603  1.00  0.86           H   new
ATOM      0 HD22 LEU A 198       9.156 -12.344   5.195  1.00  0.86           H   new
ATOM      0 HD23 LEU A 198       9.276 -11.618   3.792  1.00  0.86           H   new
ATOM   3075  N   SER A 199      11.637 -15.266   1.305  1.00  0.85           N
ATOM   3076  CA  SER A 199      12.760 -16.171   1.126  1.00  0.85           C
ATOM   3077  C   SER A 199      13.524 -15.916  -0.164  1.00  0.85           C
ATOM   3078  O   SER A 199      14.449 -16.669  -0.487  1.00  0.85           O
ATOM   3079  CB  SER A 199      12.237 -17.589   1.078  1.00  0.85           C
ATOM   3080  OG  SER A 199      11.425 -17.777  -0.075  1.00  0.85           O
ATOM      0  H   SER A 199      10.988 -15.410   0.759  1.00  0.85           H   new
ATOM      0  HA  SER A 199      13.366 -16.026   1.870  1.00  0.85           H   new
ATOM      0  HB2 SER A 199      12.979 -18.214   1.064  1.00  0.85           H   new
ATOM      0  HB3 SER A 199      11.722 -17.778   1.878  1.00  0.85           H   new
ATOM      0  HG  SER A 199      11.141 -17.033  -0.342  1.00  0.85           H   new
ATOM   3086  N   TYR A 200      13.090 -14.919  -0.938  1.00  0.84           N
ATOM   3087  CA  TYR A 200      13.648 -14.687  -2.268  1.00  0.84           C
ATOM   3088  C   TYR A 200      13.561 -13.265  -2.791  1.00  0.84           C
ATOM   3089  O   TYR A 200      12.553 -12.577  -2.660  1.00  0.84           O
ATOM   3090  CB  TYR A 200      12.982 -15.652  -3.254  1.00  0.84           C
ATOM   3091  CG  TYR A 200      13.271 -15.437  -4.716  1.00  0.84           C
ATOM   3092  CD1 TYR A 200      14.509 -15.676  -5.253  1.00  0.84           C
ATOM   3093  CD2 TYR A 200      12.238 -15.060  -5.525  1.00  0.84           C
ATOM   3094  CE1 TYR A 200      14.715 -15.545  -6.590  1.00  0.84           C
ATOM   3095  CE2 TYR A 200      12.426 -14.923  -6.858  1.00  0.84           C
ATOM   3096  CZ  TYR A 200      13.666 -15.178  -7.398  1.00  0.84           C
ATOM   3097  OH  TYR A 200      13.864 -15.084  -8.729  1.00  0.84           O
ATOM      0  H   TYR A 200      12.472 -14.366  -0.709  1.00  0.84           H   new
ATOM      0  HA  TYR A 200      14.601 -14.849  -2.183  1.00  0.84           H   new
ATOM      0  HB2 TYR A 200      13.252 -16.554  -3.022  1.00  0.84           H   new
ATOM      0  HB3 TYR A 200      12.022 -15.601  -3.125  1.00  0.84           H   new
ATOM      0  HD1 TYR A 200      15.212 -15.929  -4.699  1.00  0.84           H   new
ATOM      0  HD2 TYR A 200      11.400 -14.896  -5.158  1.00  0.84           H   new
ATOM      0  HE1 TYR A 200      15.556 -15.702  -6.954  1.00  0.84           H   new
ATOM      0  HE2 TYR A 200      11.722 -14.658  -7.405  1.00  0.84           H   new
ATOM      0  HH  TYR A 200      13.975 -15.852  -9.051  1.00  0.84           H   new
ATOM   3107  N   TRP A 201      14.618 -12.842  -3.452  1.00  0.83           N
ATOM   3108  CA  TRP A 201      14.632 -11.532  -4.071  1.00  0.83           C
ATOM   3109  C   TRP A 201      15.335 -11.565  -5.417  1.00  0.83           C
ATOM   3110  O   TRP A 201      16.379 -12.187  -5.584  1.00  0.83           O
ATOM   3111  CB  TRP A 201      15.312 -10.571  -3.100  1.00  0.83           C
ATOM   3112  CG  TRP A 201      15.487  -9.161  -3.527  1.00  0.83           C
ATOM   3113  CD1 TRP A 201      14.634  -8.111  -3.345  1.00  0.83           C
ATOM   3114  CD2 TRP A 201      16.649  -8.626  -4.168  1.00  0.83           C
ATOM   3115  CE2 TRP A 201      16.433  -7.258  -4.334  1.00  0.83           C
ATOM   3116  CE3 TRP A 201      17.852  -9.190  -4.596  1.00  0.83           C
ATOM   3117  NE1 TRP A 201      15.198  -6.960  -3.827  1.00  0.83           N
ATOM   3118  CZ2 TRP A 201      17.376  -6.442  -4.904  1.00  0.83           C
ATOM   3119  CZ3 TRP A 201      18.792  -8.372  -5.172  1.00  0.83           C
ATOM   3120  CH2 TRP A 201      18.567  -7.036  -5.322  1.00  0.83           C
ATOM      0  H   TRP A 201      15.340 -13.297  -3.555  1.00  0.83           H   new
ATOM      0  HA  TRP A 201      13.726 -11.234  -4.250  1.00  0.83           H   new
ATOM      0  HB2 TRP A 201      14.802 -10.571  -2.275  1.00  0.83           H   new
ATOM      0  HB3 TRP A 201      16.189 -10.930  -2.891  1.00  0.83           H   new
ATOM      0  HD1 TRP A 201      13.793  -8.169  -2.951  1.00  0.83           H   new
ATOM      0  HE1 TRP A 201      14.836  -6.180  -3.813  1.00  0.83           H   new
ATOM      0  HE3 TRP A 201      18.013 -10.100  -4.493  1.00  0.83           H   new
ATOM      0  HZ2 TRP A 201      17.228  -5.530  -5.008  1.00  0.83           H   new
ATOM      0  HZ3 TRP A 201      19.596  -8.736  -5.465  1.00  0.83           H   new
ATOM      0  HH2 TRP A 201      19.224  -6.507  -5.713  1.00  0.83           H   new
ATOM   3131  N   ILE A 202      14.774 -10.871  -6.381  1.00  0.84           N
ATOM   3132  CA  ILE A 202      15.390 -10.758  -7.693  1.00  0.84           C
ATOM   3133  C   ILE A 202      15.340  -9.349  -8.236  1.00  0.84           C
ATOM   3134  O   ILE A 202      14.301  -8.690  -8.188  1.00  0.84           O
ATOM   3135  CB  ILE A 202      14.727 -11.764  -8.643  1.00  0.84           C
ATOM   3136  CG1 ILE A 202      15.302 -11.740 -10.004  1.00  0.84           C
ATOM   3137  CG2 ILE A 202      13.322 -11.559  -8.678  1.00  0.84           C
ATOM   3138  CD1 ILE A 202      14.853 -12.941 -10.856  1.00  0.84           C
ATOM      0  H   ILE A 202      14.028 -10.451  -6.300  1.00  0.84           H   new
ATOM      0  HA  ILE A 202      16.333 -10.969  -7.612  1.00  0.84           H   new
ATOM      0  HB  ILE A 202      14.909 -12.649  -8.289  1.00  0.84           H   new
ATOM      0 HG12 ILE A 202      15.041 -10.918 -10.447  1.00  0.84           H   new
ATOM      0 HG13 ILE A 202      16.270 -11.735  -9.943  1.00  0.84           H   new
ATOM      0 HG21 ILE A 202      12.916 -12.201  -9.282  1.00  0.84           H   new
ATOM      0 HG22 ILE A 202      12.955 -11.676  -7.788  1.00  0.84           H   new
ATOM      0 HG23 ILE A 202      13.134 -10.660  -8.989  1.00  0.84           H   new
ATOM      0 HD11 ILE A 202      15.255 -12.881 -11.737  1.00  0.84           H   new
ATOM      0 HD12 ILE A 202      15.134 -13.765 -10.428  1.00  0.84           H   new
ATOM      0 HD13 ILE A 202      13.887 -12.935 -10.941  1.00  0.84           H   new
ATOM   3150  N   GLU A 203      16.460  -8.910  -8.802  1.00  0.87           N
ATOM   3151  CA  GLU A 203      16.573  -7.595  -9.401  1.00  0.87           C
ATOM   3152  C   GLU A 203      17.146  -7.667 -10.798  1.00  0.87           C
ATOM   3153  O   GLU A 203      18.160  -8.337 -11.069  1.00  0.87           O
ATOM   3154  CB  GLU A 203      17.395  -6.662  -8.532  1.00  0.87           C
ATOM   3155  CG  GLU A 203      17.560  -5.255  -9.065  1.00  0.87           C
ATOM   3156  CD  GLU A 203      18.290  -4.343  -8.102  1.00  0.87           C
ATOM   3157  OE1 GLU A 203      19.430  -4.606  -7.796  1.00  0.87           O
ATOM   3158  OE2 GLU A 203      17.702  -3.377  -7.674  1.00  0.87           O1-
ATOM      0  H   GLU A 203      17.181  -9.376  -8.847  1.00  0.87           H   new
ATOM      0  HA  GLU A 203      15.675  -7.233  -9.467  1.00  0.87           H   new
ATOM      0  HB2 GLU A 203      16.982  -6.613  -7.656  1.00  0.87           H   new
ATOM      0  HB3 GLU A 203      18.275  -7.050  -8.410  1.00  0.87           H   new
ATOM      0  HG2 GLU A 203      18.045  -5.287  -9.904  1.00  0.87           H   new
ATOM      0  HG3 GLU A 203      16.685  -4.882  -9.257  1.00  0.87           H   new
ATOM   3165  N   SER A 204      16.469  -6.955 -11.673  1.00  0.93           N
ATOM   3166  CA  SER A 204      16.782  -6.931 -13.075  1.00  0.93           C
ATOM   3167  C   SER A 204      16.736  -5.520 -13.601  1.00  0.93           C
ATOM   3168  O   SER A 204      16.273  -4.609 -12.914  1.00  0.93           O
ATOM   3169  CB  SER A 204      15.760  -7.781 -13.765  1.00  0.93           C
ATOM   3170  OG  SER A 204      15.738  -9.047 -13.168  1.00  0.93           O
ATOM      0  H   SER A 204      15.798  -6.461 -11.460  1.00  0.93           H   new
ATOM      0  HA  SER A 204      17.677  -7.270 -13.235  1.00  0.93           H   new
ATOM      0  HB2 SER A 204      14.885  -7.367 -13.704  1.00  0.93           H   new
ATOM      0  HB3 SER A 204      15.972  -7.860 -14.708  1.00  0.93           H   new
ATOM      0  HG  SER A 204      15.514  -9.622 -13.738  1.00  0.93           H   new
ATOM   3176  N   GLY A 205      17.170  -5.334 -14.831  1.00  1.02           N
ATOM   3177  CA  GLY A 205      17.103  -3.998 -15.396  1.00  1.02           C
ATOM   3178  C   GLY A 205      17.244  -4.000 -16.894  1.00  1.02           C
ATOM   3179  O   GLY A 205      17.488  -5.046 -17.503  1.00  1.02           O
ATOM      0  H   GLY A 205      17.497  -5.942 -15.343  1.00  1.02           H   new
ATOM      0  HA2 GLY A 205      16.257  -3.589 -15.154  1.00  1.02           H   new
ATOM      0  HA3 GLY A 205      17.804  -3.450 -15.009  1.00  1.02           H   new
ATOM   3183  N   LEU A 206      17.035  -2.836 -17.496  1.00  1.09           N
ATOM   3184  CA  LEU A 206      17.094  -2.750 -18.941  1.00  1.09           C
ATOM   3185  C   LEU A 206      18.286  -2.012 -19.528  1.00  1.09           C
ATOM   3186  O   LEU A 206      18.624  -0.897 -19.130  1.00  1.09           O
ATOM   3187  CB  LEU A 206      15.790  -2.149 -19.469  1.00  1.09           C
ATOM   3188  CG  LEU A 206      15.680  -2.044 -20.982  1.00  1.09           C
ATOM   3189  CD1 LEU A 206      14.254  -2.228 -21.386  1.00  1.09           C
ATOM   3190  CD2 LEU A 206      16.171  -0.681 -21.429  1.00  1.09           C
ATOM      0  H   LEU A 206      16.861  -2.098 -17.091  1.00  1.09           H   new
ATOM      0  HA  LEU A 206      17.216  -3.665 -19.238  1.00  1.09           H   new
ATOM      0  HB2 LEU A 206      15.050  -2.685 -19.144  1.00  1.09           H   new
ATOM      0  HB3 LEU A 206      15.685  -1.262 -19.091  1.00  1.09           H   new
ATOM      0  HG  LEU A 206      16.223  -2.731 -21.400  1.00  1.09           H   new
ATOM      0 HD11 LEU A 206      14.180  -2.162 -22.351  1.00  1.09           H   new
ATOM      0 HD12 LEU A 206      13.946  -3.101 -21.098  1.00  1.09           H   new
ATOM      0 HD13 LEU A 206      13.709  -1.541 -20.972  1.00  1.09           H   new
ATOM      0 HD21 LEU A 206      16.102  -0.612 -22.394  1.00  1.09           H   new
ATOM      0 HD22 LEU A 206      15.629   0.010 -21.016  1.00  1.09           H   new
ATOM      0 HD23 LEU A 206      17.097  -0.567 -21.163  1.00  1.09           H   new
ATOM   3202  N   ASN A 207      18.918  -2.671 -20.499  1.00  1.14           N
ATOM   3203  CA  ASN A 207      20.014  -2.100 -21.276  1.00  1.14           C
ATOM   3204  C   ASN A 207      19.429  -1.661 -22.616  1.00  1.14           C
ATOM   3205  O   ASN A 207      19.332  -0.473 -22.927  1.00  1.14           O
ATOM   3206  CB  ASN A 207      21.116  -3.123 -21.480  1.00  1.14           C
ATOM   3207  CG  ASN A 207      22.332  -2.560 -22.168  1.00  1.14           C
ATOM   3208  ND2 ASN A 207      22.583  -3.031 -23.365  1.00  1.14           N
ATOM   3209  OD1 ASN A 207      23.032  -1.691 -21.627  1.00  1.14           O
ATOM      0  H   ASN A 207      18.717  -3.476 -20.727  1.00  1.14           H   new
ATOM      0  HA  ASN A 207      20.409  -1.346 -20.811  1.00  1.14           H   new
ATOM      0  HB2 ASN A 207      21.378  -3.483 -20.618  1.00  1.14           H   new
ATOM      0  HB3 ASN A 207      20.769  -3.862 -22.003  1.00  1.14           H   new
ATOM      0 HD21 ASN A 207      23.258  -2.737 -23.810  1.00  1.14           H   new
ATOM      0 HD22 ASN A 207      22.073  -3.634 -23.705  1.00  1.14           H   new
ATOM   3216  N   ASP A 208      19.005  -2.658 -23.382  1.00  1.13           N
ATOM   3217  CA  ASP A 208      18.302  -2.511 -24.643  1.00  1.13           C
ATOM   3218  C   ASP A 208      17.233  -3.591 -24.631  1.00  1.13           C
ATOM   3219  O   ASP A 208      16.405  -3.718 -25.534  1.00  1.13           O
ATOM   3220  CB  ASP A 208      19.256  -2.659 -25.837  1.00  1.13           C
ATOM   3221  CG  ASP A 208      19.967  -4.042 -25.927  1.00  1.13           C
ATOM   3222  OD1 ASP A 208      20.499  -4.512 -24.927  1.00  1.13           O
ATOM   3223  OD2 ASP A 208      19.977  -4.602 -26.997  1.00  1.13           O1-
ATOM      0  H   ASP A 208      19.127  -3.481 -23.166  1.00  1.13           H   new
ATOM      0  HA  ASP A 208      17.911  -1.628 -24.739  1.00  1.13           H   new
ATOM      0  HB2 ASP A 208      18.757  -2.510 -26.656  1.00  1.13           H   new
ATOM      0  HB3 ASP A 208      19.931  -1.964 -25.786  1.00  1.13           H   new
ATOM   3228  N   THR A 209      17.304  -4.361 -23.552  1.00  1.07           N
ATOM   3229  CA  THR A 209      16.482  -5.511 -23.240  1.00  1.07           C
ATOM   3230  C   THR A 209      16.494  -5.703 -21.740  1.00  1.07           C
ATOM   3231  O   THR A 209      17.438  -5.276 -21.069  1.00  1.07           O
ATOM   3232  CB  THR A 209      17.035  -6.786 -23.898  1.00  1.07           C
ATOM   3233  CG2 THR A 209      18.393  -7.133 -23.283  1.00  1.07           C
ATOM   3234  OG1 THR A 209      16.124  -7.874 -23.680  1.00  1.07           O
ATOM      0  H   THR A 209      17.884  -4.208 -22.935  1.00  1.07           H   new
ATOM      0  HA  THR A 209      15.585  -5.356 -23.574  1.00  1.07           H   new
ATOM      0  HB  THR A 209      17.139  -6.635 -24.851  1.00  1.07           H   new
ATOM      0  HG1 THR A 209      16.426  -8.570 -24.041  1.00  1.07           H   new
ATOM      0 HG21 THR A 209      18.741  -7.937 -23.699  1.00  1.07           H   new
ATOM      0 HG22 THR A 209      19.012  -6.400 -23.430  1.00  1.07           H   new
ATOM      0 HG23 THR A 209      18.288  -7.281 -22.330  1.00  1.07           H   new
ATOM   3242  N   TRP A 210      15.469  -6.348 -21.203  1.00  0.98           N
ATOM   3243  CA  TRP A 210      15.478  -6.647 -19.775  1.00  0.98           C
ATOM   3244  C   TRP A 210      16.346  -7.869 -19.493  1.00  0.98           C
ATOM   3245  O   TRP A 210      16.266  -8.863 -20.220  1.00  0.98           O
ATOM   3246  CB  TRP A 210      14.056  -6.903 -19.266  1.00  0.98           C
ATOM   3247  CG  TRP A 210      13.174  -5.666 -19.208  1.00  0.98           C
ATOM   3248  CD1 TRP A 210      12.234  -5.282 -20.117  1.00  0.98           C
ATOM   3249  CD2 TRP A 210      13.130  -4.667 -18.153  1.00  0.98           C
ATOM   3250  CE2 TRP A 210      12.150  -3.739 -18.506  1.00  0.98           C
ATOM   3251  CE3 TRP A 210      13.818  -4.497 -16.954  1.00  0.98           C
ATOM   3252  NE1 TRP A 210      11.617  -4.125 -19.705  1.00  0.98           N
ATOM   3253  CZ2 TRP A 210      11.846  -2.653 -17.701  1.00  0.98           C
ATOM   3254  CZ3 TRP A 210      13.498  -3.418 -16.151  1.00  0.98           C
ATOM   3255  CH2 TRP A 210      12.547  -2.524 -16.512  1.00  0.98           C
ATOM      0  H   TRP A 210      14.774  -6.617 -21.633  1.00  0.98           H   new
ATOM      0  HA  TRP A 210      15.846  -5.879 -19.311  1.00  0.98           H   new
ATOM      0  HB2 TRP A 210      13.633  -7.561 -19.840  1.00  0.98           H   new
ATOM      0  HB3 TRP A 210      14.107  -7.291 -18.379  1.00  0.98           H   new
ATOM      0  HD1 TRP A 210      12.038  -5.738 -20.904  1.00  0.98           H   new
ATOM      0  HE1 TRP A 210      10.996  -3.711 -20.132  1.00  0.98           H   new
ATOM      0  HE3 TRP A 210      14.480  -5.098 -16.698  1.00  0.98           H   new
ATOM      0  HZ2 TRP A 210      11.197  -2.035 -17.949  1.00  0.98           H   new
ATOM      0  HZ3 TRP A 210      13.946  -3.303 -15.344  1.00  0.98           H   new
ATOM      0  HH2 TRP A 210      12.360  -1.807 -15.950  1.00  0.98           H   new
ATOM   3266  N   LYS A 211      17.148  -7.799 -18.428  1.00  0.88           N
ATOM   3267  CA  LYS A 211      17.985  -8.930 -18.015  1.00  0.88           C
ATOM   3268  C   LYS A 211      18.179  -9.014 -16.508  1.00  0.88           C
ATOM   3269  O   LYS A 211      18.199  -7.999 -15.804  1.00  0.88           O
ATOM   3270  CB  LYS A 211      19.374  -8.811 -18.640  1.00  0.88           C
ATOM   3271  CG  LYS A 211      20.117  -7.573 -18.145  1.00  0.88           C
ATOM   3272  CD  LYS A 211      21.488  -7.391 -18.763  1.00  0.88           C
ATOM   3273  CE  LYS A 211      22.142  -6.129 -18.187  1.00  0.88           C
ATOM   3274  NZ  LYS A 211      23.510  -5.893 -18.723  1.00  0.88           N1+
ATOM      0  H   LYS A 211      17.222  -7.102 -17.929  1.00  0.88           H   new
ATOM      0  HA  LYS A 211      17.518  -9.726 -18.315  1.00  0.88           H   new
ATOM      0  HB2 LYS A 211      19.892  -9.604 -18.430  1.00  0.88           H   new
ATOM      0  HB3 LYS A 211      19.292  -8.774 -19.606  1.00  0.88           H   new
ATOM      0  HG2 LYS A 211      19.580  -6.788 -18.334  1.00  0.88           H   new
ATOM      0  HG3 LYS A 211      20.211  -7.627 -17.181  1.00  0.88           H   new
ATOM      0  HD2 LYS A 211      22.042  -8.166 -18.581  1.00  0.88           H   new
ATOM      0  HD3 LYS A 211      21.412  -7.317 -19.727  1.00  0.88           H   new
ATOM      0  HE2 LYS A 211      21.584  -5.361 -18.386  1.00  0.88           H   new
ATOM      0  HE3 LYS A 211      22.186  -6.205 -17.221  1.00  0.88           H   new
ATOM      0  HZ1 LYS A 211      23.847  -5.153 -18.361  1.00  0.88           H   new
ATOM      0  HZ2 LYS A 211      24.032  -6.585 -18.522  1.00  0.88           H   new
ATOM      0  HZ3 LYS A 211      23.471  -5.799 -19.607  1.00  0.88           H   new
ATOM   3288  N   LEU A 212      18.382 -10.233 -16.013  1.00  0.80           N
ATOM   3289  CA  LEU A 212      18.720 -10.447 -14.602  1.00  0.80           C
ATOM   3290  C   LEU A 212      20.064  -9.852 -14.225  1.00  0.80           C
ATOM   3291  O   LEU A 212      21.056 -10.078 -14.917  1.00  0.80           O
ATOM   3292  CB  LEU A 212      18.711 -11.948 -14.252  1.00  0.80           C
ATOM   3293  CG  LEU A 212      19.117 -12.310 -12.795  1.00  0.80           C
ATOM   3294  CD1 LEU A 212      18.161 -11.729 -11.904  1.00  0.80           C
ATOM   3295  CD2 LEU A 212      19.136 -13.866 -12.608  1.00  0.80           C
ATOM      0  H   LEU A 212      18.329 -10.954 -16.478  1.00  0.80           H   new
ATOM      0  HA  LEU A 212      18.036  -9.988 -14.090  1.00  0.80           H   new
ATOM      0  HB2 LEU A 212      17.820 -12.295 -14.417  1.00  0.80           H   new
ATOM      0  HB3 LEU A 212      19.311 -12.407 -14.860  1.00  0.80           H   new
ATOM      0  HG  LEU A 212      20.005 -11.968 -12.607  1.00  0.80           H   new
ATOM      0 HD11 LEU A 212      18.399 -11.945 -10.989  1.00  0.80           H   new
ATOM      0 HD12 LEU A 212      18.156 -10.766 -12.018  1.00  0.80           H   new
ATOM      0 HD13 LEU A 212      17.279 -12.082 -12.100  1.00  0.80           H   new
ATOM      0 HD21 LEU A 212      19.390 -14.080 -11.697  1.00  0.80           H   new
ATOM      0 HD22 LEU A 212      18.253 -14.225 -12.789  1.00  0.80           H   new
ATOM      0 HD23 LEU A 212      19.776 -14.258 -13.222  1.00  0.80           H   new
ATOM   3307  N   GLU A 213      20.106  -9.081 -13.131  1.00  0.74           N
ATOM   3308  CA  GLU A 213      21.377  -8.555 -12.662  1.00  0.74           C
ATOM   3309  C   GLU A 213      21.831  -9.276 -11.388  1.00  0.74           C
ATOM   3310  O   GLU A 213      23.014  -9.587 -11.238  1.00  0.74           O
ATOM   3311  CB  GLU A 213      21.301  -7.044 -12.411  1.00  0.74           C
ATOM   3312  CG  GLU A 213      21.056  -6.200 -13.680  1.00  0.74           C
ATOM   3313  CD  GLU A 213      21.185  -4.703 -13.441  1.00  0.74           C
ATOM   3314  OE1 GLU A 213      21.441  -4.319 -12.327  1.00  0.74           O
ATOM   3315  OE2 GLU A 213      21.035  -3.953 -14.376  1.00  0.74           O1-
ATOM      0  H   GLU A 213      19.421  -8.859 -12.660  1.00  0.74           H   new
ATOM      0  HA  GLU A 213      22.030  -8.714 -13.361  1.00  0.74           H   new
ATOM      0  HB2 GLU A 213      20.589  -6.868 -11.776  1.00  0.74           H   new
ATOM      0  HB3 GLU A 213      22.129  -6.754 -11.997  1.00  0.74           H   new
ATOM      0  HG2 GLU A 213      21.688  -6.467 -14.366  1.00  0.74           H   new
ATOM      0  HG3 GLU A 213      20.169  -6.391 -14.022  1.00  0.74           H   new
ATOM   3322  N   ARG A 214      20.879  -9.561 -10.492  1.00  0.72           N
ATOM   3323  CA  ARG A 214      21.171 -10.215  -9.212  1.00  0.72           C
ATOM   3324  C   ARG A 214      19.970 -10.918  -8.606  1.00  0.72           C
ATOM   3325  O   ARG A 214      18.837 -10.442  -8.678  1.00  0.72           O
ATOM   3326  CB  ARG A 214      21.688  -9.221  -8.172  1.00  0.72           C
ATOM   3327  CG  ARG A 214      22.054  -9.833  -6.767  1.00  0.72           C
ATOM   3328  CD  ARG A 214      22.710  -8.827  -5.866  1.00  0.72           C
ATOM   3329  NE  ARG A 214      22.775  -9.270  -4.445  1.00  0.72           N
ATOM   3330  CZ  ARG A 214      23.757 -10.029  -3.898  1.00  0.72           C
ATOM   3331  NH1 ARG A 214      24.760 -10.452  -4.631  1.00  0.72           N1+
ATOM   3332  NH2 ARG A 214      23.717 -10.355  -2.610  1.00  0.72           N
ATOM      0  H   ARG A 214      20.047  -9.380 -10.610  1.00  0.72           H   new
ATOM      0  HA  ARG A 214      21.850 -10.874  -9.427  1.00  0.72           H   new
ATOM      0  HB2 ARG A 214      22.475  -8.783  -8.531  1.00  0.72           H   new
ATOM      0  HB3 ARG A 214      21.015  -8.534  -8.042  1.00  0.72           H   new
ATOM      0  HG2 ARG A 214      21.249 -10.169  -6.343  1.00  0.72           H   new
ATOM      0  HG3 ARG A 214      22.647 -10.590  -6.890  1.00  0.72           H   new
ATOM      0  HD2 ARG A 214      23.609  -8.652  -6.186  1.00  0.72           H   new
ATOM      0  HD3 ARG A 214      22.223  -7.990  -5.916  1.00  0.72           H   new
ATOM      0  HE  ARG A 214      22.135  -9.023  -3.927  1.00  0.72           H   new
ATOM      0 HH11 ARG A 214      24.799 -10.248  -5.466  1.00  0.72           H   new
ATOM      0 HH12 ARG A 214      25.379 -10.933  -4.277  1.00  0.72           H   new
ATOM      0 HH21 ARG A 214      23.066 -10.084  -2.118  1.00  0.72           H   new
ATOM      0 HH22 ARG A 214      24.342 -10.837  -2.269  1.00  0.72           H   new
ATOM   3346  N   ALA A 215      20.215 -12.038  -7.953  1.00  0.72           N
ATOM   3347  CA  ALA A 215      19.123 -12.668  -7.229  1.00  0.72           C
ATOM   3348  C   ALA A 215      19.620 -13.324  -5.960  1.00  0.72           C
ATOM   3349  O   ALA A 215      20.756 -13.765  -5.865  1.00  0.72           O
ATOM   3350  CB  ALA A 215      18.422 -13.683  -8.102  1.00  0.72           C
ATOM      0  H   ALA A 215      20.974 -12.440  -7.914  1.00  0.72           H   new
ATOM      0  HA  ALA A 215      18.489 -11.976  -6.985  1.00  0.72           H   new
ATOM      0  HB1 ALA A 215      17.698 -14.093  -7.604  1.00  0.72           H   new
ATOM      0  HB2 ALA A 215      18.064 -13.242  -8.888  1.00  0.72           H   new
ATOM      0  HB3 ALA A 215      19.054 -14.367  -8.375  1.00  0.72           H   new
ATOM   3356  N   VAL A 216      18.769 -13.339  -4.958  1.00  0.74           N
ATOM   3357  CA  VAL A 216      19.090 -13.958  -3.697  1.00  0.74           C
ATOM   3358  C   VAL A 216      18.029 -14.919  -3.233  1.00  0.74           C
ATOM   3359  O   VAL A 216      16.867 -14.547  -3.062  1.00  0.74           O
ATOM   3360  CB  VAL A 216      19.280 -12.872  -2.619  1.00  0.74           C
ATOM   3361  CG1 VAL A 216      19.581 -13.524  -1.263  1.00  0.74           C
ATOM   3362  CG2 VAL A 216      20.404 -11.927  -3.042  1.00  0.74           C
ATOM      0  H   VAL A 216      17.984 -12.988  -4.991  1.00  0.74           H   new
ATOM      0  HA  VAL A 216      19.908 -14.462  -3.832  1.00  0.74           H   new
ATOM      0  HB  VAL A 216      18.464 -12.356  -2.526  1.00  0.74           H   new
ATOM      0 HG11 VAL A 216      19.699 -12.834  -0.591  1.00  0.74           H   new
ATOM      0 HG12 VAL A 216      18.842 -14.099  -1.009  1.00  0.74           H   new
ATOM      0 HG13 VAL A 216      20.392 -14.051  -1.330  1.00  0.74           H   new
ATOM      0 HG21 VAL A 216      20.524 -11.243  -2.365  1.00  0.74           H   new
ATOM      0 HG22 VAL A 216      21.228 -12.429  -3.144  1.00  0.74           H   new
ATOM      0 HG23 VAL A 216      20.174 -11.508  -3.886  1.00  0.74           H   new
ATOM   3372  N   LEU A 217      18.420 -16.156  -3.005  1.00  0.76           N
ATOM   3373  CA  LEU A 217      17.496 -17.117  -2.456  1.00  0.76           C
ATOM   3374  C   LEU A 217      17.914 -17.304  -1.017  1.00  0.76           C
ATOM   3375  O   LEU A 217      19.005 -17.799  -0.740  1.00  0.76           O
ATOM   3376  CB  LEU A 217      17.511 -18.449  -3.215  1.00  0.76           C
ATOM   3377  CG  LEU A 217      16.772 -18.484  -4.590  1.00  0.76           C
ATOM   3378  CD1 LEU A 217      17.631 -17.741  -5.660  1.00  0.76           C
ATOM   3379  CD2 LEU A 217      16.473 -19.919  -4.974  1.00  0.76           C
ATOM      0  H   LEU A 217      19.211 -16.457  -3.160  1.00  0.76           H   new
ATOM      0  HA  LEU A 217      16.584 -16.796  -2.532  1.00  0.76           H   new
ATOM      0  HB2 LEU A 217      18.436 -18.703  -3.362  1.00  0.76           H   new
ATOM      0  HB3 LEU A 217      17.118 -19.127  -2.643  1.00  0.76           H   new
ATOM      0  HG  LEU A 217      15.921 -18.022  -4.530  1.00  0.76           H   new
ATOM      0 HD11 LEU A 217      17.173 -17.762  -6.515  1.00  0.76           H   new
ATOM      0 HD12 LEU A 217      17.763 -16.820  -5.387  1.00  0.76           H   new
ATOM      0 HD13 LEU A 217      18.492 -18.179  -5.745  1.00  0.76           H   new
ATOM      0 HD21 LEU A 217      16.014 -19.937  -5.828  1.00  0.76           H   new
ATOM      0 HD22 LEU A 217      17.303 -20.415  -5.043  1.00  0.76           H   new
ATOM      0 HD23 LEU A 217      15.910 -20.325  -4.297  1.00  0.76           H   new
ATOM   3391  N   GLY A 218      17.106 -16.816  -0.092  1.00  0.79           N
ATOM   3392  CA  GLY A 218      17.428 -16.904   1.320  1.00  0.79           C
ATOM   3393  C   GLY A 218      17.496 -18.373   1.658  1.00  0.79           C
ATOM   3394  O   GLY A 218      18.443 -18.858   2.279  1.00  0.79           O
ATOM      0  H   GLY A 218      16.359 -16.426  -0.263  1.00  0.79           H   new
ATOM      0  HA2 GLY A 218      18.274 -16.468   1.508  1.00  0.79           H   new
ATOM      0  HA3 GLY A 218      16.753 -16.458   1.856  1.00  0.79           H   new
ATOM   3398  N   GLU A 219      16.443 -19.065   1.239  1.00  0.82           N
ATOM   3399  CA  GLU A 219      16.314 -20.514   1.380  1.00  0.82           C
ATOM   3400  C   GLU A 219      15.692 -21.024   0.083  1.00  0.82           C
ATOM   3401  O   GLU A 219      14.951 -20.285  -0.566  1.00  0.82           O
ATOM   3402  CB  GLU A 219      15.527 -20.888   2.641  1.00  0.82           C
ATOM   3403  CG  GLU A 219      16.244 -20.412   3.957  1.00  0.82           C
ATOM   3404  CD  GLU A 219      15.603 -20.826   5.234  1.00  0.82           C
ATOM   3405  OE1 GLU A 219      14.608 -21.480   5.179  1.00  0.82           O
ATOM   3406  OE2 GLU A 219      16.104 -20.470   6.276  1.00  0.82           O1-
ATOM      0  H   GLU A 219      15.766 -18.698   0.855  1.00  0.82           H   new
ATOM      0  HA  GLU A 219      17.175 -20.941   1.508  1.00  0.82           H   new
ATOM      0  HB2 GLU A 219      14.642 -20.493   2.596  1.00  0.82           H   new
ATOM      0  HB3 GLU A 219      15.407 -21.850   2.671  1.00  0.82           H   new
ATOM      0  HG2 GLU A 219      17.154 -20.748   3.948  1.00  0.82           H   new
ATOM      0  HG3 GLU A 219      16.299 -19.444   3.942  1.00  0.82           H   new
ATOM   3413  N   VAL A 220      15.970 -22.262  -0.325  1.00  0.84           N
ATOM   3414  CA  VAL A 220      15.428 -22.706  -1.604  1.00  0.84           C
ATOM   3415  C   VAL A 220      14.195 -23.564  -1.359  1.00  0.84           C
ATOM   3416  O   VAL A 220      14.125 -24.262  -0.356  1.00  0.84           O
ATOM   3417  CB  VAL A 220      16.482 -23.465  -2.421  1.00  0.84           C
ATOM   3418  CG1 VAL A 220      15.905 -23.836  -3.778  1.00  0.84           C
ATOM   3419  CG2 VAL A 220      17.725 -22.620  -2.562  1.00  0.84           C
ATOM      0  H   VAL A 220      16.448 -22.836   0.102  1.00  0.84           H   new
ATOM      0  HA  VAL A 220      15.172 -21.929  -2.125  1.00  0.84           H   new
ATOM      0  HB  VAL A 220      16.728 -24.284  -1.963  1.00  0.84           H   new
ATOM      0 HG11 VAL A 220      16.572 -24.316  -4.293  1.00  0.84           H   new
ATOM      0 HG12 VAL A 220      15.125 -24.400  -3.655  1.00  0.84           H   new
ATOM      0 HG13 VAL A 220      15.649 -23.030  -4.252  1.00  0.84           H   new
ATOM      0 HG21 VAL A 220      18.388 -23.104  -3.079  1.00  0.84           H   new
ATOM      0 HG22 VAL A 220      17.504 -21.791  -3.015  1.00  0.84           H   new
ATOM      0 HG23 VAL A 220      18.083 -22.421  -1.683  1.00  0.84           H   new
ATOM   3429  N   LYS A 221      13.170 -23.408  -2.178  1.00  0.84           N
ATOM   3430  CA  LYS A 221      11.925 -24.153  -2.011  1.00  0.84           C
ATOM   3431  C   LYS A 221      11.419 -24.699  -3.337  1.00  0.84           C
ATOM   3432  O   LYS A 221      11.699 -24.107  -4.366  1.00  0.84           O
ATOM   3433  CB  LYS A 221      10.917 -23.198  -1.363  1.00  0.84           C
ATOM   3434  CG  LYS A 221      10.641 -21.980  -2.199  1.00  0.84           C
ATOM   3435  CD  LYS A 221       9.845 -20.967  -1.418  1.00  0.84           C
ATOM   3436  CE  LYS A 221       9.572 -19.730  -2.223  1.00  0.84           C
ATOM   3437  NZ  LYS A 221       8.984 -18.685  -1.406  1.00  0.84           N1+
ATOM      0  H   LYS A 221      13.171 -22.869  -2.848  1.00  0.84           H   new
ATOM      0  HA  LYS A 221      12.063 -24.929  -1.446  1.00  0.84           H   new
ATOM      0  HB2 LYS A 221      10.085 -23.672  -1.206  1.00  0.84           H   new
ATOM      0  HB3 LYS A 221      11.253 -22.920  -0.497  1.00  0.84           H   new
ATOM      0  HG2 LYS A 221      11.478 -21.586  -2.490  1.00  0.84           H   new
ATOM      0  HG3 LYS A 221      10.154 -22.234  -2.998  1.00  0.84           H   new
ATOM      0  HD2 LYS A 221       9.005 -21.362  -1.138  1.00  0.84           H   new
ATOM      0  HD3 LYS A 221      10.329 -20.728  -0.612  1.00  0.84           H   new
ATOM      0  HE2 LYS A 221      10.399 -19.409  -2.616  1.00  0.84           H   new
ATOM      0  HE3 LYS A 221       8.974 -19.945  -2.956  1.00  0.84           H   new
ATOM      0  HZ1 LYS A 221       8.727 -18.010  -1.926  1.00  0.84           H   new
ATOM      0  HZ2 LYS A 221       8.279 -19.009  -0.971  1.00  0.84           H   new
ATOM      0  HZ3 LYS A 221       9.586 -18.393  -0.819  1.00  0.84           H   new
ATOM   3451  N   SER A 222      10.611 -25.777  -3.306  1.00  0.83           N
ATOM   3452  CA  SER A 222      10.018 -26.357  -4.539  1.00  0.83           C
ATOM   3453  C   SER A 222       8.801 -25.594  -5.067  1.00  0.83           C
ATOM   3454  O   SER A 222       8.201 -25.948  -6.083  1.00  0.83           O
ATOM   3455  CB  SER A 222       9.547 -27.783  -4.334  1.00  0.83           C
ATOM   3456  OG  SER A 222      10.586 -28.688  -4.131  1.00  0.83           O
ATOM      0  H   SER A 222      10.393 -26.189  -2.583  1.00  0.83           H   new
ATOM      0  HA  SER A 222      10.746 -26.303  -5.178  1.00  0.83           H   new
ATOM      0  HB2 SER A 222       8.949 -27.812  -3.571  1.00  0.83           H   new
ATOM      0  HB3 SER A 222       9.033 -28.061  -5.108  1.00  0.83           H   new
ATOM      0  HG  SER A 222      10.489 -29.346  -4.644  1.00  0.83           H   new
ATOM   3462  N   CYS A 223       8.380 -24.631  -4.295  1.00  0.81           N
ATOM   3463  CA  CYS A 223       7.212 -23.808  -4.533  1.00  0.81           C
ATOM   3464  C   CYS A 223       7.320 -22.916  -5.764  1.00  0.81           C
ATOM   3465  O   CYS A 223       8.355 -22.297  -6.007  1.00  0.81           O
ATOM   3466  CB  CYS A 223       6.975 -22.999  -3.305  1.00  0.81           C
ATOM   3467  SG  CYS A 223       5.594 -22.048  -3.327  1.00  0.81           S
ATOM      0  H   CYS A 223       8.789 -24.420  -3.569  1.00  0.81           H   new
ATOM      0  HA  CYS A 223       6.462 -24.393  -4.722  1.00  0.81           H   new
ATOM      0  HB2 CYS A 223       6.924 -23.600  -2.545  1.00  0.81           H   new
ATOM      0  HB3 CYS A 223       7.743 -22.424  -3.161  1.00  0.81           H   new
ATOM   3472  N   THR A 224       6.243 -22.856  -6.543  1.00  0.80           N
ATOM   3473  CA  THR A 224       6.216 -22.044  -7.750  1.00  0.80           C
ATOM   3474  C   THR A 224       5.451 -20.733  -7.568  1.00  0.80           C
ATOM   3475  O   THR A 224       4.423 -20.681  -6.897  1.00  0.80           O
ATOM   3476  CB  THR A 224       5.532 -22.854  -8.867  1.00  0.80           C
ATOM   3477  CG2 THR A 224       6.303 -24.120  -9.133  1.00  0.80           C
ATOM   3478  OG1 THR A 224       4.201 -23.197  -8.443  1.00  0.80           O
ATOM      0  H   THR A 224       5.513 -23.283  -6.386  1.00  0.80           H   new
ATOM      0  HA  THR A 224       7.133 -21.820  -7.971  1.00  0.80           H   new
ATOM      0  HB  THR A 224       5.502 -22.322  -9.678  1.00  0.80           H   new
ATOM      0  HG1 THR A 224       4.238 -23.621  -7.719  1.00  0.80           H   new
ATOM      0 HG21 THR A 224       5.866 -24.624  -9.837  1.00  0.80           H   new
ATOM      0 HG22 THR A 224       7.206 -23.897  -9.408  1.00  0.80           H   new
ATOM      0 HG23 THR A 224       6.335 -24.656  -8.325  1.00  0.80           H   new
ATOM   3486  N   TRP A 225       5.910 -19.672  -8.215  1.00  0.78           N
ATOM   3487  CA  TRP A 225       5.159 -18.429  -8.167  1.00  0.78           C
ATOM   3488  C   TRP A 225       3.923 -18.414  -9.059  1.00  0.78           C
ATOM   3489  O   TRP A 225       3.976 -18.945 -10.169  1.00  0.78           O
ATOM   3490  CB  TRP A 225       6.013 -17.243  -8.565  1.00  0.78           C
ATOM   3491  CG  TRP A 225       6.936 -16.789  -7.549  1.00  0.78           C
ATOM   3492  CD1 TRP A 225       7.577 -17.484  -6.576  1.00  0.78           C
ATOM   3493  CD2 TRP A 225       7.291 -15.421  -7.372  1.00  0.78           C
ATOM   3494  CE2 TRP A 225       8.136 -15.357  -6.277  1.00  0.78           C
ATOM   3495  CE3 TRP A 225       6.945 -14.251  -8.047  1.00  0.78           C
ATOM   3496  NE1 TRP A 225       8.307 -16.623  -5.804  1.00  0.78           N
ATOM   3497  CZ2 TRP A 225       8.643 -14.163  -5.825  1.00  0.78           C
ATOM   3498  CZ3 TRP A 225       7.456 -13.065  -7.603  1.00  0.78           C
ATOM   3499  CH2 TRP A 225       8.287 -13.027  -6.514  1.00  0.78           C
ATOM      0  H   TRP A 225       6.635 -19.649  -8.676  1.00  0.78           H   new
ATOM      0  HA  TRP A 225       4.876 -18.363  -7.242  1.00  0.78           H   new
ATOM      0  HB2 TRP A 225       6.517 -17.476  -9.360  1.00  0.78           H   new
ATOM      0  HB3 TRP A 225       5.429 -16.507  -8.805  1.00  0.78           H   new
ATOM      0  HD1 TRP A 225       7.528 -18.404  -6.453  1.00  0.78           H   new
ATOM      0  HE1 TRP A 225       8.794 -16.844  -5.131  1.00  0.78           H   new
ATOM      0  HE3 TRP A 225       6.378 -14.278  -8.784  1.00  0.78           H   new
ATOM      0  HZ2 TRP A 225       9.204 -14.124  -5.084  1.00  0.78           H   new
ATOM      0  HZ3 TRP A 225       7.238 -12.276  -8.044  1.00  0.78           H   new
ATOM      0  HH2 TRP A 225       8.621 -12.206  -6.232  1.00  0.78           H   new
ATOM   3510  N   PRO A 226       2.797 -17.832  -8.603  1.00  0.77           N
ATOM   3511  CA  PRO A 226       1.635 -17.520  -9.411  1.00  0.77           C
ATOM   3512  C   PRO A 226       2.038 -16.558 -10.523  1.00  0.77           C
ATOM   3513  O   PRO A 226       2.837 -15.644 -10.297  1.00  0.77           O
ATOM   3514  CB  PRO A 226       0.682 -16.854  -8.409  1.00  0.77           C
ATOM   3515  CG  PRO A 226       1.117 -17.385  -7.052  1.00  0.77           C
ATOM   3516  CD  PRO A 226       2.616 -17.565  -7.155  1.00  0.77           C
ATOM      0  HA  PRO A 226       1.233 -18.288  -9.846  1.00  0.77           H   new
ATOM      0  HB2 PRO A 226       0.750 -15.887  -8.447  1.00  0.77           H   new
ATOM      0  HB3 PRO A 226      -0.242 -17.081  -8.597  1.00  0.77           H   new
ATOM      0  HG2 PRO A 226       0.887 -16.764  -6.343  1.00  0.77           H   new
ATOM      0  HG3 PRO A 226       0.677 -18.225  -6.847  1.00  0.77           H   new
ATOM      0  HD2 PRO A 226       3.097 -16.773  -6.869  1.00  0.77           H   new
ATOM      0  HD3 PRO A 226       2.932 -18.301  -6.608  1.00  0.77           H   new
ATOM   3524  N   GLU A 227       1.412 -16.682 -11.686  1.00  0.77           N
ATOM   3525  CA  GLU A 227       1.694 -15.782 -12.809  1.00  0.77           C
ATOM   3526  C   GLU A 227       1.317 -14.339 -12.506  1.00  0.77           C
ATOM   3527  O   GLU A 227       1.890 -13.402 -13.066  1.00  0.77           O
ATOM   3528  CB  GLU A 227       0.971 -16.237 -14.072  1.00  0.77           C
ATOM   3529  CG  GLU A 227       1.520 -17.513 -14.672  1.00  0.77           C
ATOM   3530  CD  GLU A 227       0.773 -17.978 -15.902  1.00  0.77           C
ATOM   3531  OE1 GLU A 227      -0.222 -17.381 -16.239  1.00  0.77           O
ATOM   3532  OE2 GLU A 227       1.208 -18.932 -16.504  1.00  0.77           O1-
ATOM      0  H   GLU A 227       0.818 -17.281 -11.851  1.00  0.77           H   new
ATOM      0  HA  GLU A 227       2.653 -15.820 -12.952  1.00  0.77           H   new
ATOM      0  HB2 GLU A 227       0.032 -16.365 -13.867  1.00  0.77           H   new
ATOM      0  HB3 GLU A 227       1.023 -15.531 -14.735  1.00  0.77           H   new
ATOM      0  HG2 GLU A 227       2.453 -17.378 -14.902  1.00  0.77           H   new
ATOM      0  HG3 GLU A 227       1.492 -18.214 -14.002  1.00  0.77           H   new
ATOM   3539  N   THR A 228       0.391 -14.156 -11.574  1.00  0.78           N
ATOM   3540  CA  THR A 228      -0.114 -12.840 -11.220  1.00  0.78           C
ATOM   3541  C   THR A 228       0.934 -11.965 -10.530  1.00  0.78           C
ATOM   3542  O   THR A 228       0.729 -10.760 -10.383  1.00  0.78           O
ATOM   3543  CB  THR A 228      -1.364 -12.977 -10.336  1.00  0.78           C
ATOM   3544  CG2 THR A 228      -2.423 -13.763 -11.086  1.00  0.78           C
ATOM   3545  OG1 THR A 228      -1.037 -13.681  -9.134  1.00  0.78           O
ATOM      0  H   THR A 228       0.036 -14.798 -11.126  1.00  0.78           H   new
ATOM      0  HA  THR A 228      -0.346 -12.392 -12.049  1.00  0.78           H   new
ATOM      0  HB  THR A 228      -1.694 -12.092 -10.116  1.00  0.78           H   new
ATOM      0  HG1 THR A 228      -1.723 -13.751  -8.655  1.00  0.78           H   new
ATOM      0 HG21 THR A 228      -3.214 -13.852 -10.531  1.00  0.78           H   new
ATOM      0 HG22 THR A 228      -2.653 -13.296 -11.905  1.00  0.78           H   new
ATOM      0 HG23 THR A 228      -2.080 -14.644 -11.302  1.00  0.78           H   new
ATOM   3553  N   HIS A 229       2.057 -12.555 -10.115  1.00  0.81           N
ATOM   3554  CA  HIS A 229       3.117 -11.766  -9.516  1.00  0.81           C
ATOM   3555  C   HIS A 229       4.277 -11.552 -10.460  1.00  0.81           C
ATOM   3556  O   HIS A 229       5.295 -10.983 -10.076  1.00  0.81           O
ATOM   3557  CB  HIS A 229       3.633 -12.428  -8.262  1.00  0.81           C
ATOM   3558  CG  HIS A 229       2.626 -12.476  -7.250  1.00  0.81           C
ATOM   3559  CD2 HIS A 229       1.915 -13.495  -6.788  1.00  0.81           C
ATOM   3560  ND1 HIS A 229       2.205 -11.358  -6.560  1.00  0.81           N
ATOM   3561  CE1 HIS A 229       1.272 -11.707  -5.720  1.00  0.81           C
ATOM   3562  NE2 HIS A 229       1.073 -13.001  -5.856  1.00  0.81           N
ATOM      0  H   HIS A 229       2.217 -13.398 -10.173  1.00  0.81           H   new
ATOM      0  HA  HIS A 229       2.728 -10.903  -9.304  1.00  0.81           H   new
ATOM      0  HB2 HIS A 229       3.931 -13.328  -8.468  1.00  0.81           H   new
ATOM      0  HB3 HIS A 229       4.405 -11.942  -7.931  1.00  0.81           H   new
ATOM      0  HD1 HIS A 229       2.509 -10.561  -6.667  1.00  0.81           H   new
ATOM      0  HD2 HIS A 229       1.983 -14.383  -7.056  1.00  0.81           H   new
ATOM      0  HE1 HIS A 229       0.826 -11.143  -5.130  1.00  0.81           H   new
ATOM   3570  N   THR A 230       4.151 -11.969 -11.704  1.00  0.86           N
ATOM   3571  CA  THR A 230       5.279 -11.770 -12.584  1.00  0.86           C
ATOM   3572  C   THR A 230       5.172 -10.402 -13.231  1.00  0.86           C
ATOM   3573  O   THR A 230       4.077  -9.978 -13.593  1.00  0.86           O
ATOM   3574  CB  THR A 230       5.291 -12.877 -13.634  1.00  0.86           C
ATOM   3575  CG2 THR A 230       5.393 -14.220 -12.929  1.00  0.86           C
ATOM   3576  OG1 THR A 230       4.084 -12.828 -14.415  1.00  0.86           O
ATOM      0  H   THR A 230       3.460 -12.350 -12.045  1.00  0.86           H   new
ATOM      0  HA  THR A 230       6.110 -11.808 -12.086  1.00  0.86           H   new
ATOM      0  HB  THR A 230       6.050 -12.757 -14.226  1.00  0.86           H   new
ATOM      0  HG1 THR A 230       3.441 -13.112 -13.955  1.00  0.86           H   new
ATOM      0 HG21 THR A 230       5.401 -14.932 -13.588  1.00  0.86           H   new
ATOM      0 HG22 THR A 230       6.211 -14.251 -12.409  1.00  0.86           H   new
ATOM      0 HG23 THR A 230       4.631 -14.335 -12.339  1.00  0.86           H   new
ATOM   3584  N   LEU A 231       6.299  -9.731 -13.461  1.00  0.93           N
ATOM   3585  CA  LEU A 231       6.221  -8.453 -14.153  1.00  0.93           C
ATOM   3586  C   LEU A 231       6.003  -8.637 -15.660  1.00  0.93           C
ATOM   3587  O   LEU A 231       5.058  -8.072 -16.213  1.00  0.93           O
ATOM   3588  CB  LEU A 231       7.473  -7.622 -13.855  1.00  0.93           C
ATOM   3589  CG  LEU A 231       7.550  -6.240 -14.487  1.00  0.93           C
ATOM   3590  CD1 LEU A 231       6.382  -5.379 -14.036  1.00  0.93           C
ATOM   3591  CD2 LEU A 231       8.814  -5.595 -14.036  1.00  0.93           C
ATOM      0  H   LEU A 231       7.088  -9.987 -13.234  1.00  0.93           H   new
ATOM      0  HA  LEU A 231       5.448  -7.970 -13.821  1.00  0.93           H   new
ATOM      0  HB2 LEU A 231       7.544  -7.518 -12.893  1.00  0.93           H   new
ATOM      0  HB3 LEU A 231       8.248  -8.129 -14.144  1.00  0.93           H   new
ATOM      0  HG  LEU A 231       7.522  -6.327 -15.453  1.00  0.93           H   new
ATOM      0 HD11 LEU A 231       6.447  -4.503 -14.448  1.00  0.93           H   new
ATOM      0 HD12 LEU A 231       5.549  -5.799 -14.301  1.00  0.93           H   new
ATOM      0 HD13 LEU A 231       6.403  -5.284 -13.071  1.00  0.93           H   new
ATOM      0 HD21 LEU A 231       8.884  -4.710 -14.428  1.00  0.93           H   new
ATOM      0 HD22 LEU A 231       8.812  -5.520 -13.069  1.00  0.93           H   new
ATOM      0 HD23 LEU A 231       9.570  -6.133 -14.317  1.00  0.93           H   new
ATOM   3603  N   TRP A 232       6.866  -9.396 -16.350  1.00  0.98           N
ATOM   3604  CA  TRP A 232       6.632  -9.614 -17.777  1.00  0.98           C
ATOM   3605  C   TRP A 232       6.686 -11.101 -18.124  1.00  0.98           C
ATOM   3606  O   TRP A 232       7.767 -11.627 -18.411  1.00  0.98           O
ATOM   3607  CB  TRP A 232       7.663  -8.824 -18.580  1.00  0.98           C
ATOM   3608  CG  TRP A 232       7.512  -8.857 -20.066  1.00  0.98           C
ATOM   3609  CD1 TRP A 232       6.401  -9.164 -20.790  1.00  0.98           C
ATOM   3610  CD2 TRP A 232       8.557  -8.578 -21.035  1.00  0.98           C
ATOM   3611  CE2 TRP A 232       7.996  -8.749 -22.300  1.00  0.98           C
ATOM   3612  CE3 TRP A 232       9.912  -8.213 -20.929  1.00  0.98           C
ATOM   3613  NE1 TRP A 232       6.685  -9.098 -22.137  1.00  0.98           N
ATOM   3614  CZ2 TRP A 232       8.735  -8.576 -23.457  1.00  0.98           C
ATOM   3615  CZ3 TRP A 232      10.649  -8.052 -22.091  1.00  0.98           C
ATOM   3616  CH2 TRP A 232      10.076  -8.226 -23.321  1.00  0.98           C
ATOM      0  H   TRP A 232       7.564  -9.778 -16.024  1.00  0.98           H   new
ATOM      0  HA  TRP A 232       5.743  -9.301 -18.005  1.00  0.98           H   new
ATOM      0  HB2 TRP A 232       7.630  -7.899 -18.291  1.00  0.98           H   new
ATOM      0  HB3 TRP A 232       8.545  -9.159 -18.356  1.00  0.98           H   new
ATOM      0  HD1 TRP A 232       5.573  -9.385 -20.429  1.00  0.98           H   new
ATOM      0  HE1 TRP A 232       6.127  -9.252 -22.773  1.00  0.98           H   new
ATOM      0  HE3 TRP A 232      10.305  -8.083 -20.096  1.00  0.98           H   new
ATOM      0  HZ2 TRP A 232       8.350  -8.689 -24.296  1.00  0.98           H   new
ATOM      0  HZ3 TRP A 232      11.548  -7.822 -22.034  1.00  0.98           H   new
ATOM      0  HH2 TRP A 232      10.594  -8.108 -24.084  1.00  0.98           H   new
ATOM   3627  N   GLY A 233       5.533 -11.778 -18.117  1.00  1.02           N
ATOM   3628  CA  GLY A 233       5.494 -13.227 -18.368  1.00  1.02           C
ATOM   3629  C   GLY A 233       5.042 -13.579 -19.784  1.00  1.02           C
ATOM   3630  O   GLY A 233       4.966 -14.751 -20.173  1.00  1.02           O
ATOM      0  H   GLY A 233       4.765 -11.420 -17.970  1.00  1.02           H   new
ATOM      0  HA2 GLY A 233       6.376 -13.600 -18.214  1.00  1.02           H   new
ATOM      0  HA3 GLY A 233       4.894 -13.644 -17.730  1.00  1.02           H   new
ATOM   3634  N   ASP A 234       4.767 -12.564 -20.572  1.00  1.03           N
ATOM   3635  CA  ASP A 234       4.232 -12.793 -21.896  1.00  1.03           C
ATOM   3636  C   ASP A 234       5.311 -13.227 -22.868  1.00  1.03           C
ATOM   3637  O   ASP A 234       6.287 -12.514 -23.096  1.00  1.03           O
ATOM   3638  CB  ASP A 234       3.540 -11.534 -22.392  1.00  1.03           C
ATOM   3639  CG  ASP A 234       2.287 -11.204 -21.583  1.00  1.03           C
ATOM   3640  OD1 ASP A 234       1.618 -12.113 -21.149  1.00  1.03           O
ATOM   3641  OD2 ASP A 234       2.022 -10.044 -21.394  1.00  1.03           O1-
ATOM      0  H   ASP A 234       4.881 -11.738 -20.363  1.00  1.03           H   new
ATOM      0  HA  ASP A 234       3.586 -13.515 -21.842  1.00  1.03           H   new
ATOM      0  HB2 ASP A 234       4.158 -10.788 -22.346  1.00  1.03           H   new
ATOM      0  HB3 ASP A 234       3.300 -11.646 -23.325  1.00  1.03           H   new
ATOM   3646  N   GLY A 235       5.129 -14.419 -23.429  1.00  0.99           N
ATOM   3647  CA  GLY A 235       6.092 -14.990 -24.359  1.00  0.99           C
ATOM   3648  C   GLY A 235       7.259 -15.700 -23.671  1.00  0.99           C
ATOM   3649  O   GLY A 235       8.207 -16.115 -24.338  1.00  0.99           O
ATOM      0  H   GLY A 235       4.444 -14.917 -23.280  1.00  0.99           H   new
ATOM      0  HA2 GLY A 235       5.636 -15.620 -24.939  1.00  0.99           H   new
ATOM      0  HA3 GLY A 235       6.441 -14.284 -24.926  1.00  0.99           H   new
ATOM   3653  N   VAL A 236       7.210 -15.852 -22.349  1.00  0.93           N
ATOM   3654  CA  VAL A 236       8.334 -16.486 -21.670  1.00  0.93           C
ATOM   3655  C   VAL A 236       8.441 -17.993 -21.855  1.00  0.93           C
ATOM   3656  O   VAL A 236       7.488 -18.743 -21.640  1.00  0.93           O
ATOM   3657  CB  VAL A 236       8.290 -16.170 -20.172  1.00  0.93           C
ATOM   3658  CG1 VAL A 236       9.347 -16.916 -19.424  1.00  0.93           C
ATOM   3659  CG2 VAL A 236       8.524 -14.738 -20.002  1.00  0.93           C
ATOM      0  H   VAL A 236       6.560 -15.605 -21.843  1.00  0.93           H   new
ATOM      0  HA  VAL A 236       9.122 -16.109 -22.092  1.00  0.93           H   new
ATOM      0  HB  VAL A 236       7.425 -16.435 -19.823  1.00  0.93           H   new
ATOM      0 HG11 VAL A 236       9.293 -16.695 -18.481  1.00  0.93           H   new
ATOM      0 HG12 VAL A 236       9.214 -17.870 -19.540  1.00  0.93           H   new
ATOM      0 HG13 VAL A 236      10.221 -16.668 -19.764  1.00  0.93           H   new
ATOM      0 HG21 VAL A 236       8.500 -14.516 -19.058  1.00  0.93           H   new
ATOM      0 HG22 VAL A 236       9.393 -14.506 -20.366  1.00  0.93           H   new
ATOM      0 HG23 VAL A 236       7.835 -14.240 -20.468  1.00  0.93           H   new
ATOM   3669  N   LEU A 237       9.643 -18.416 -22.227  1.00  0.86           N
ATOM   3670  CA  LEU A 237      10.004 -19.813 -22.389  1.00  0.86           C
ATOM   3671  C   LEU A 237      10.724 -20.263 -21.130  1.00  0.86           C
ATOM   3672  O   LEU A 237      11.736 -19.674 -20.746  1.00  0.86           O
ATOM   3673  CB  LEU A 237      10.898 -20.005 -23.618  1.00  0.86           C
ATOM   3674  CG  LEU A 237      11.435 -21.418 -23.828  1.00  0.86           C
ATOM   3675  CD1 LEU A 237      10.290 -22.367 -24.117  1.00  0.86           C
ATOM   3676  CD2 LEU A 237      12.441 -21.404 -24.963  1.00  0.86           C
ATOM      0  H   LEU A 237      10.291 -17.877 -22.397  1.00  0.86           H   new
ATOM      0  HA  LEU A 237       9.205 -20.346 -22.526  1.00  0.86           H   new
ATOM      0  HB2 LEU A 237      10.396 -19.746 -24.407  1.00  0.86           H   new
ATOM      0  HB3 LEU A 237      11.651 -19.397 -23.549  1.00  0.86           H   new
ATOM      0  HG  LEU A 237      11.881 -21.728 -23.024  1.00  0.86           H   new
ATOM      0 HD11 LEU A 237      10.638 -23.263 -24.249  1.00  0.86           H   new
ATOM      0 HD12 LEU A 237       9.673 -22.367 -23.369  1.00  0.86           H   new
ATOM      0 HD13 LEU A 237       9.825 -22.079 -24.918  1.00  0.86           H   new
ATOM      0 HD21 LEU A 237      12.786 -22.300 -25.101  1.00  0.86           H   new
ATOM      0 HD22 LEU A 237      12.009 -21.096 -25.775  1.00  0.86           H   new
ATOM      0 HD23 LEU A 237      13.173 -20.807 -24.740  1.00  0.86           H   new
ATOM   3688  N   GLU A 238      10.237 -21.325 -20.503  1.00  0.80           N
ATOM   3689  CA  GLU A 238      10.804 -21.777 -19.238  1.00  0.80           C
ATOM   3690  C   GLU A 238      12.285 -22.111 -19.334  1.00  0.80           C
ATOM   3691  O   GLU A 238      13.048 -21.809 -18.423  1.00  0.80           O
ATOM   3692  CB  GLU A 238      10.079 -23.032 -18.753  1.00  0.80           C
ATOM   3693  CG  GLU A 238       8.648 -22.827 -18.292  1.00  0.80           C
ATOM   3694  CD  GLU A 238       7.972 -24.137 -17.915  1.00  0.80           C
ATOM   3695  OE1 GLU A 238       8.562 -25.172 -18.113  1.00  0.80           O
ATOM   3696  OE2 GLU A 238       6.861 -24.092 -17.432  1.00  0.80           O1-
ATOM      0  H   GLU A 238       9.579 -21.798 -20.792  1.00  0.80           H   new
ATOM      0  HA  GLU A 238      10.693 -21.039 -18.618  1.00  0.80           H   new
ATOM      0  HB2 GLU A 238      10.080 -23.684 -19.471  1.00  0.80           H   new
ATOM      0  HB3 GLU A 238      10.586 -23.416 -18.020  1.00  0.80           H   new
ATOM      0  HG2 GLU A 238       8.638 -22.229 -17.529  1.00  0.80           H   new
ATOM      0  HG3 GLU A 238       8.141 -22.395 -18.997  1.00  0.80           H   new
ATOM   3703  N   SER A 239      12.696 -22.683 -20.464  1.00  0.75           N
ATOM   3704  CA  SER A 239      14.080 -23.085 -20.688  1.00  0.75           C
ATOM   3705  C   SER A 239      15.082 -21.931 -20.639  1.00  0.75           C
ATOM   3706  O   SER A 239      16.275 -22.170 -20.448  1.00  0.75           O
ATOM   3707  CB  SER A 239      14.221 -23.780 -22.027  1.00  0.75           C
ATOM   3708  OG  SER A 239      13.525 -25.001 -22.047  1.00  0.75           O
ATOM      0  H   SER A 239      12.174 -22.849 -21.127  1.00  0.75           H   new
ATOM      0  HA  SER A 239      14.290 -23.685 -19.955  1.00  0.75           H   new
ATOM      0  HB2 SER A 239      13.885 -23.203 -22.730  1.00  0.75           H   new
ATOM      0  HB3 SER A 239      15.160 -23.938 -22.214  1.00  0.75           H   new
ATOM      0  HG  SER A 239      13.618 -25.364 -22.799  1.00  0.75           H   new
ATOM   3714  N   ASP A 240      14.629 -20.687 -20.852  1.00  0.73           N
ATOM   3715  CA  ASP A 240      15.556 -19.560 -20.831  1.00  0.73           C
ATOM   3716  C   ASP A 240      15.538 -18.814 -19.489  1.00  0.73           C
ATOM   3717  O   ASP A 240      16.144 -17.748 -19.357  1.00  0.73           O
ATOM   3718  CB  ASP A 240      15.267 -18.568 -21.955  1.00  0.73           C
ATOM   3719  CG  ASP A 240      15.484 -19.121 -23.400  1.00  0.73           C
ATOM   3720  OD1 ASP A 240      16.123 -20.149 -23.588  1.00  0.73           O
ATOM   3721  OD2 ASP A 240      15.077 -18.452 -24.315  1.00  0.73           O1-
ATOM      0  H   ASP A 240      13.808 -20.483 -21.006  1.00  0.73           H   new
ATOM      0  HA  ASP A 240      16.438 -19.943 -20.961  1.00  0.73           H   new
ATOM      0  HB2 ASP A 240      14.348 -18.267 -21.874  1.00  0.73           H   new
ATOM      0  HB3 ASP A 240      15.832 -17.789 -21.833  1.00  0.73           H   new
ATOM   3726  N   LEU A 241      14.854 -19.362 -18.491  1.00  0.72           N
ATOM   3727  CA  LEU A 241      14.799 -18.730 -17.175  1.00  0.72           C
ATOM   3728  C   LEU A 241      15.916 -19.247 -16.304  1.00  0.72           C
ATOM   3729  O   LEU A 241      15.956 -20.432 -16.023  1.00  0.72           O
ATOM   3730  CB  LEU A 241      13.455 -19.029 -16.530  1.00  0.72           C
ATOM   3731  CG  LEU A 241      12.285 -18.478 -17.276  1.00  0.72           C
ATOM   3732  CD1 LEU A 241      11.037 -18.814 -16.544  1.00  0.72           C
ATOM   3733  CD2 LEU A 241      12.477 -17.009 -17.397  1.00  0.72           C
ATOM      0  H   LEU A 241      14.415 -20.099 -18.553  1.00  0.72           H   new
ATOM      0  HA  LEU A 241      14.903 -17.771 -17.275  1.00  0.72           H   new
ATOM      0  HB2 LEU A 241      13.352 -19.990 -16.450  1.00  0.72           H   new
ATOM      0  HB3 LEU A 241      13.452 -18.668 -15.630  1.00  0.72           H   new
ATOM      0  HG  LEU A 241      12.214 -18.861 -18.164  1.00  0.72           H   new
ATOM      0 HD11 LEU A 241      10.274 -18.458 -17.025  1.00  0.72           H   new
ATOM      0 HD12 LEU A 241      10.953 -19.778 -16.473  1.00  0.72           H   new
ATOM      0 HD13 LEU A 241      11.068 -18.426 -15.656  1.00  0.72           H   new
ATOM      0 HD21 LEU A 241      11.729 -16.623 -17.879  1.00  0.72           H   new
ATOM      0 HD22 LEU A 241      12.528 -16.615 -16.512  1.00  0.72           H   new
ATOM      0 HD23 LEU A 241      13.299 -16.829 -17.879  1.00  0.72           H   new
ATOM   3745  N   ILE A 242      16.831 -18.376 -15.872  1.00  0.73           N
ATOM   3746  CA  ILE A 242      18.024 -18.844 -15.162  1.00  0.73           C
ATOM   3747  C   ILE A 242      17.690 -19.522 -13.838  1.00  0.73           C
ATOM   3748  O   ILE A 242      18.204 -20.606 -13.551  1.00  0.73           O
ATOM   3749  CB  ILE A 242      18.991 -17.655 -14.935  1.00  0.73           C
ATOM   3750  CG1 ILE A 242      19.820 -17.432 -16.217  1.00  0.73           C
ATOM   3751  CG2 ILE A 242      19.943 -17.910 -13.734  1.00  0.73           C
ATOM   3752  CD1 ILE A 242      18.978 -17.486 -17.478  1.00  0.73           C
ATOM      0  H   ILE A 242      16.782 -17.524 -15.977  1.00  0.73           H   new
ATOM      0  HA  ILE A 242      18.452 -19.515 -15.716  1.00  0.73           H   new
ATOM      0  HB  ILE A 242      18.464 -16.867 -14.730  1.00  0.73           H   new
ATOM      0 HG12 ILE A 242      20.263 -16.570 -16.165  1.00  0.73           H   new
ATOM      0 HG13 ILE A 242      20.516 -18.106 -16.269  1.00  0.73           H   new
ATOM      0 HG21 ILE A 242      20.533 -17.148 -13.621  1.00  0.73           H   new
ATOM      0 HG22 ILE A 242      19.420 -18.036 -12.927  1.00  0.73           H   new
ATOM      0 HG23 ILE A 242      20.472 -18.705 -13.903  1.00  0.73           H   new
ATOM      0 HD11 ILE A 242      19.544 -17.340 -18.252  1.00  0.73           H   new
ATOM      0 HD12 ILE A 242      18.554 -18.356 -17.547  1.00  0.73           H   new
ATOM      0 HD13 ILE A 242      18.297 -16.796 -17.442  1.00  0.73           H   new
ATOM   3764  N   ILE A 243      16.751 -18.969 -13.082  1.00  0.76           N
ATOM   3765  CA  ILE A 243      16.336 -19.604 -11.846  1.00  0.76           C
ATOM   3766  C   ILE A 243      15.091 -20.418 -12.188  1.00  0.76           C
ATOM   3767  O   ILE A 243      14.107 -19.834 -12.645  1.00  0.76           O
ATOM   3768  CB  ILE A 243      15.984 -18.551 -10.806  1.00  0.76           C
ATOM   3769  CG1 ILE A 243      17.201 -17.677 -10.589  1.00  0.76           C
ATOM   3770  CG2 ILE A 243      15.544 -19.227  -9.476  1.00  0.76           C
ATOM   3771  CD1 ILE A 243      16.933 -16.462  -9.812  1.00  0.76           C
ATOM      0  H   ILE A 243      16.346 -18.233 -13.266  1.00  0.76           H   new
ATOM      0  HA  ILE A 243      17.043 -20.159 -11.481  1.00  0.76           H   new
ATOM      0  HB  ILE A 243      15.242 -18.009 -11.116  1.00  0.76           H   new
ATOM      0 HG12 ILE A 243      17.883 -18.196 -10.135  1.00  0.76           H   new
ATOM      0 HG13 ILE A 243      17.564 -17.424 -11.452  1.00  0.76           H   new
ATOM      0 HG21 ILE A 243      15.323 -18.544  -8.823  1.00  0.76           H   new
ATOM      0 HG22 ILE A 243      14.766 -19.783  -9.637  1.00  0.76           H   new
ATOM      0 HG23 ILE A 243      16.268 -19.776  -9.137  1.00  0.76           H   new
ATOM      0 HD11 ILE A 243      17.753 -15.954  -9.713  1.00  0.76           H   new
ATOM      0 HD12 ILE A 243      16.272 -15.922 -10.273  1.00  0.76           H   new
ATOM      0 HD13 ILE A 243      16.596 -16.706  -8.936  1.00  0.76           H   new
ATOM   3783  N   PRO A 244      15.080 -21.749 -12.018  1.00  0.79           N
ATOM   3784  CA  PRO A 244      13.970 -22.597 -12.399  1.00  0.79           C
ATOM   3785  C   PRO A 244      12.700 -22.169 -11.680  1.00  0.79           C
ATOM   3786  O   PRO A 244      12.726 -21.804 -10.501  1.00  0.79           O
ATOM   3787  CB  PRO A 244      14.424 -23.982 -11.911  1.00  0.79           C
ATOM   3788  CG  PRO A 244      15.938 -23.906 -11.873  1.00  0.79           C
ATOM   3789  CD  PRO A 244      16.252 -22.488 -11.467  1.00  0.79           C
ATOM      0  HA  PRO A 244      13.766 -22.566 -13.347  1.00  0.79           H   new
ATOM      0  HB2 PRO A 244      14.060 -24.183 -11.035  1.00  0.79           H   new
ATOM      0  HB3 PRO A 244      14.122 -24.682 -12.511  1.00  0.79           H   new
ATOM      0  HG2 PRO A 244      16.305 -24.542 -11.239  1.00  0.79           H   new
ATOM      0  HG3 PRO A 244      16.321 -24.116 -12.739  1.00  0.79           H   new
ATOM      0  HD2 PRO A 244      16.323 -22.392 -10.504  1.00  0.79           H   new
ATOM      0  HD3 PRO A 244      17.089 -22.178 -11.846  1.00  0.79           H   new
ATOM   3797  N   ILE A 245      11.571 -22.315 -12.361  1.00  0.83           N
ATOM   3798  CA  ILE A 245      10.286 -21.955 -11.770  1.00  0.83           C
ATOM   3799  C   ILE A 245      10.010 -22.821 -10.562  1.00  0.83           C
ATOM   3800  O   ILE A 245       9.465 -22.364  -9.554  1.00  0.83           O
ATOM   3801  CB  ILE A 245       9.137 -22.105 -12.760  1.00  0.83           C
ATOM   3802  CG1 ILE A 245       9.337 -21.176 -13.883  1.00  0.83           C
ATOM   3803  CG2 ILE A 245       7.851 -21.775 -12.045  1.00  0.83           C
ATOM   3804  CD1 ILE A 245       9.434 -19.787 -13.412  1.00  0.83           C
ATOM      0  H   ILE A 245      11.525 -22.620 -13.164  1.00  0.83           H   new
ATOM      0  HA  ILE A 245      10.343 -21.022 -11.510  1.00  0.83           H   new
ATOM      0  HB  ILE A 245       9.102 -23.011 -13.104  1.00  0.83           H   new
ATOM      0 HG12 ILE A 245      10.145 -21.415 -14.364  1.00  0.83           H   new
ATOM      0 HG13 ILE A 245       8.600 -21.257 -14.509  1.00  0.83           H   new
ATOM      0 HG21 ILE A 245       7.106 -21.865 -12.660  1.00  0.83           H   new
ATOM      0 HG22 ILE A 245       7.730 -22.384 -11.300  1.00  0.83           H   new
ATOM      0 HG23 ILE A 245       7.889 -20.864 -11.715  1.00  0.83           H   new
ATOM      0 HD11 ILE A 245       9.565 -19.196 -14.170  1.00  0.83           H   new
ATOM      0 HD12 ILE A 245       8.616 -19.544 -12.951  1.00  0.83           H   new
ATOM      0 HD13 ILE A 245      10.185 -19.703 -12.804  1.00  0.83           H   new
ATOM   3816  N   THR A 246      10.394 -24.085 -10.669  1.00  0.85           N
ATOM   3817  CA  THR A 246      10.172 -25.057  -9.619  1.00  0.85           C
ATOM   3818  C   THR A 246      11.041 -24.815  -8.401  1.00  0.85           C
ATOM   3819  O   THR A 246      10.912 -25.548  -7.437  1.00  0.85           O
ATOM   3820  CB  THR A 246      10.333 -26.491 -10.148  1.00  0.85           C
ATOM   3821  CG2 THR A 246       9.316 -26.703 -11.265  1.00  0.85           C
ATOM   3822  OG1 THR A 246      11.666 -26.703 -10.670  1.00  0.85           O
ATOM      0  H   THR A 246      10.794 -24.403 -11.361  1.00  0.85           H   new
ATOM      0  HA  THR A 246       9.254 -24.944  -9.326  1.00  0.85           H   new
ATOM      0  HB  THR A 246      10.188 -27.118  -9.423  1.00  0.85           H   new
ATOM      0  HG1 THR A 246      12.078 -27.244 -10.176  1.00  0.85           H   new
ATOM      0 HG21 THR A 246       9.401 -27.604 -11.614  1.00  0.85           H   new
ATOM      0 HG22 THR A 246       8.420 -26.575 -10.916  1.00  0.85           H   new
ATOM      0 HG23 THR A 246       9.479 -26.065 -11.977  1.00  0.85           H   new
ATOM   3830  N   LEU A 247      11.966 -23.841  -8.466  1.00  0.86           N
ATOM   3831  CA  LEU A 247      12.773 -23.471  -7.322  1.00  0.86           C
ATOM   3832  C   LEU A 247      12.489 -22.024  -6.927  1.00  0.86           C
ATOM   3833  O   LEU A 247      13.339 -21.326  -6.363  1.00  0.86           O
ATOM   3834  CB  LEU A 247      14.234 -23.731  -7.563  1.00  0.86           C
ATOM   3835  CG  LEU A 247      14.522 -25.202  -7.774  1.00  0.86           C
ATOM   3836  CD1 LEU A 247      15.915 -25.378  -8.059  1.00  0.86           C
ATOM   3837  CD2 LEU A 247      14.138 -25.958  -6.556  1.00  0.86           C
ATOM      0  H   LEU A 247      12.132 -23.387  -9.177  1.00  0.86           H   new
ATOM      0  HA  LEU A 247      12.525 -24.034  -6.572  1.00  0.86           H   new
ATOM      0  HB2 LEU A 247      14.527 -23.230  -8.341  1.00  0.86           H   new
ATOM      0  HB3 LEU A 247      14.748 -23.407  -6.807  1.00  0.86           H   new
ATOM      0  HG  LEU A 247      14.006 -25.537  -8.524  1.00  0.86           H   new
ATOM      0 HD11 LEU A 247      16.101 -26.320  -8.194  1.00  0.86           H   new
ATOM      0 HD12 LEU A 247      16.146 -24.884  -8.861  1.00  0.86           H   new
ATOM      0 HD13 LEU A 247      16.442 -25.049  -7.314  1.00  0.86           H   new
ATOM      0 HD21 LEU A 247      14.322 -26.901  -6.689  1.00  0.86           H   new
ATOM      0 HD22 LEU A 247      14.649 -25.633  -5.799  1.00  0.86           H   new
ATOM      0 HD23 LEU A 247      13.192 -25.835  -6.383  1.00  0.86           H   new
ATOM   3849  N   ALA A 248      11.255 -21.612  -7.228  1.00  0.85           N
ATOM   3850  CA  ALA A 248      10.647 -20.312  -6.963  1.00  0.85           C
ATOM   3851  C   ALA A 248      11.187 -19.134  -7.772  1.00  0.85           C
ATOM   3852  O   ALA A 248      11.117 -17.993  -7.311  1.00  0.85           O
ATOM   3853  CB  ALA A 248      10.770 -19.983  -5.480  1.00  0.85           C
ATOM      0  H   ALA A 248      10.705 -22.137  -7.629  1.00  0.85           H   new
ATOM      0  HA  ALA A 248       9.725 -20.416  -7.247  1.00  0.85           H   new
ATOM      0  HB1 ALA A 248      10.366 -19.119  -5.305  1.00  0.85           H   new
ATOM      0  HB2 ALA A 248      10.316 -20.663  -4.959  1.00  0.85           H   new
ATOM      0  HB3 ALA A 248      11.707 -19.957  -5.231  1.00  0.85           H   new
ATOM   3859  N   GLY A 249      11.659 -19.364  -8.999  1.00  0.83           N
ATOM   3860  CA  GLY A 249      11.959 -18.210  -9.830  1.00  0.83           C
ATOM   3861  C   GLY A 249      10.601 -17.799 -10.419  1.00  0.83           C
ATOM   3862  O   GLY A 249       9.691 -18.629 -10.470  1.00  0.83           O
ATOM      0  H   GLY A 249      11.804 -20.136  -9.350  1.00  0.83           H   new
ATOM      0  HA2 GLY A 249      12.350 -17.491  -9.309  1.00  0.83           H   new
ATOM      0  HA3 GLY A 249      12.594 -18.433 -10.528  1.00  0.83           H   new
ATOM   3866  N   PRO A 250      10.388 -16.539 -10.808  1.00  0.81           N
ATOM   3867  CA  PRO A 250       9.182 -16.058 -11.455  1.00  0.81           C
ATOM   3868  C   PRO A 250       9.119 -16.440 -12.927  1.00  0.81           C
ATOM   3869  O   PRO A 250      10.146 -16.499 -13.611  1.00  0.81           O
ATOM   3870  CB  PRO A 250       9.300 -14.551 -11.262  1.00  0.81           C
ATOM   3871  CG  PRO A 250      10.785 -14.289 -11.243  1.00  0.81           C
ATOM   3872  CD  PRO A 250      11.384 -15.512 -10.554  1.00  0.81           C
ATOM      0  HA  PRO A 250       8.370 -16.439 -11.086  1.00  0.81           H   new
ATOM      0  HB2 PRO A 250       8.865 -14.067 -11.982  1.00  0.81           H   new
ATOM      0  HB3 PRO A 250       8.880 -14.267 -10.435  1.00  0.81           H   new
ATOM      0  HG2 PRO A 250      11.136 -14.183 -12.141  1.00  0.81           H   new
ATOM      0  HG3 PRO A 250      10.993 -13.474 -10.759  1.00  0.81           H   new
ATOM      0  HD2 PRO A 250      12.248 -15.748 -10.926  1.00  0.81           H   new
ATOM      0  HD3 PRO A 250      11.515 -15.363  -9.604  1.00  0.81           H   new
ATOM   3880  N   ARG A 251       7.913 -16.554 -13.465  1.00  0.79           N
ATOM   3881  CA  ARG A 251       7.754 -16.781 -14.900  1.00  0.79           C
ATOM   3882  C   ARG A 251       7.820 -15.454 -15.622  1.00  0.79           C
ATOM   3883  O   ARG A 251       6.799 -14.910 -16.034  1.00  0.79           O
ATOM   3884  CB  ARG A 251       6.435 -17.474 -15.214  1.00  0.79           C
ATOM   3885  CG  ARG A 251       6.294 -18.879 -14.673  1.00  0.79           C
ATOM   3886  CD  ARG A 251       4.958 -19.452 -14.945  1.00  0.79           C
ATOM   3887  NE  ARG A 251       4.818 -20.778 -14.380  1.00  0.79           N
ATOM   3888  CZ  ARG A 251       5.203 -21.897 -15.007  1.00  0.79           C
ATOM   3889  NH1 ARG A 251       5.734 -21.807 -16.196  1.00  0.79           N1+
ATOM   3890  NH2 ARG A 251       5.053 -23.079 -14.429  1.00  0.79           N
ATOM      0  H   ARG A 251       7.177 -16.504 -13.023  1.00  0.79           H   new
ATOM      0  HA  ARG A 251       8.471 -17.361 -15.200  1.00  0.79           H   new
ATOM      0  HB2 ARG A 251       5.711 -16.934 -14.860  1.00  0.79           H   new
ATOM      0  HB3 ARG A 251       6.323 -17.502 -16.177  1.00  0.79           H   new
ATOM      0  HG2 ARG A 251       6.974 -19.446 -15.069  1.00  0.79           H   new
ATOM      0  HG3 ARG A 251       6.452 -18.873 -13.716  1.00  0.79           H   new
ATOM      0  HD2 ARG A 251       4.275 -18.870 -14.577  1.00  0.79           H   new
ATOM      0  HD3 ARG A 251       4.812 -19.491 -15.903  1.00  0.79           H   new
ATOM      0  HE  ARG A 251       4.468 -20.851 -13.598  1.00  0.79           H   new
ATOM      0 HH11 ARG A 251       5.832 -21.037 -16.566  1.00  0.79           H   new
ATOM      0 HH12 ARG A 251       5.986 -22.518 -16.610  1.00  0.79           H   new
ATOM      0 HH21 ARG A 251       4.706 -23.133 -13.644  1.00  0.79           H   new
ATOM      0 HH22 ARG A 251       5.303 -23.793 -14.839  1.00  0.79           H   new
ATOM   3904  N   SER A 252       9.026 -14.927 -15.744  1.00  0.78           N
ATOM   3905  CA  SER A 252       9.217 -13.601 -16.309  1.00  0.78           C
ATOM   3906  C   SER A 252      10.502 -13.444 -17.084  1.00  0.78           C
ATOM   3907  O   SER A 252      11.545 -13.993 -16.731  1.00  0.78           O
ATOM   3908  CB  SER A 252       9.189 -12.521 -15.239  1.00  0.78           C
ATOM   3909  OG  SER A 252       9.355 -11.247 -15.830  1.00  0.78           O
ATOM      0  H   SER A 252       9.752 -15.322 -15.505  1.00  0.78           H   new
ATOM      0  HA  SER A 252       8.473 -13.497 -16.922  1.00  0.78           H   new
ATOM      0  HB2 SER A 252       8.348 -12.555 -14.757  1.00  0.78           H   new
ATOM      0  HB3 SER A 252       9.893 -12.679 -14.591  1.00  0.78           H   new
ATOM      0  HG  SER A 252       8.920 -11.212 -16.548  1.00  0.78           H   new
ATOM   3915  N   ASN A 253      10.457 -12.564 -18.074  1.00  0.77           N
ATOM   3916  CA  ASN A 253      11.616 -12.207 -18.876  1.00  0.77           C
ATOM   3917  C   ASN A 253      12.732 -11.619 -18.012  1.00  0.77           C
ATOM   3918  O   ASN A 253      13.907 -11.684 -18.370  1.00  0.77           O
ATOM   3919  CB  ASN A 253      11.218 -11.244 -19.971  1.00  0.77           C
ATOM   3920  CG  ASN A 253      10.480 -11.898 -21.127  1.00  0.77           C
ATOM   3921  ND2 ASN A 253       9.189 -11.749 -21.143  1.00  0.77           N
ATOM   3922  OD1 ASN A 253      11.081 -12.549 -21.997  1.00  0.77           O
ATOM      0  H   ASN A 253       9.739 -12.150 -18.303  1.00  0.77           H   new
ATOM      0  HA  ASN A 253      11.961 -13.016 -19.285  1.00  0.77           H   new
ATOM      0  HB2 ASN A 253      10.656 -10.550 -19.591  1.00  0.77           H   new
ATOM      0  HB3 ASN A 253      12.015 -10.809 -20.312  1.00  0.77           H   new
ATOM      0 HD21 ASN A 253       8.723 -12.107 -21.770  1.00  0.77           H   new
ATOM      0 HD22 ASN A 253       8.801 -11.292 -20.526  1.00  0.77           H   new
ATOM   3929  N   HIS A 254      12.381 -11.108 -16.836  1.00  0.76           N
ATOM   3930  CA  HIS A 254      13.349 -10.503 -15.933  1.00  0.76           C
ATOM   3931  C   HIS A 254      14.276 -11.539 -15.281  1.00  0.76           C
ATOM   3932  O   HIS A 254      15.277 -11.186 -14.653  1.00  0.76           O
ATOM   3933  CB  HIS A 254      12.589  -9.706 -14.896  1.00  0.76           C
ATOM   3934  CG  HIS A 254      11.931  -8.537 -15.518  1.00  0.76           C
ATOM   3935  CD2 HIS A 254      12.349  -7.284 -15.686  1.00  0.76           C
ATOM   3936  ND1 HIS A 254      10.685  -8.603 -16.088  1.00  0.76           N
ATOM   3937  CE1 HIS A 254      10.380  -7.427 -16.588  1.00  0.76           C
ATOM   3938  NE2 HIS A 254      11.364  -6.616 -16.344  1.00  0.76           N
ATOM      0  H   HIS A 254      11.573 -11.103 -16.540  1.00  0.76           H   new
ATOM      0  HA  HIS A 254      13.934  -9.919 -16.441  1.00  0.76           H   new
ATOM      0  HB2 HIS A 254      11.924 -10.270 -14.471  1.00  0.76           H   new
ATOM      0  HB3 HIS A 254      13.196  -9.409 -14.200  1.00  0.76           H   new
ATOM      0  HD1 HIS A 254      10.184  -9.302 -16.114  1.00  0.76           H   new
ATOM      0  HD2 HIS A 254      13.163  -6.931 -15.406  1.00  0.76           H   new
ATOM      0  HE1 HIS A 254       9.595  -7.213 -17.039  1.00  0.76           H   new
ATOM      0  HE2 HIS A 254      11.389  -5.785 -16.564  1.00  0.76           H   new
ATOM   3946  N   ASN A 255      13.928 -12.813 -15.414  1.00  0.76           N
ATOM   3947  CA  ASN A 255      14.716 -13.939 -14.942  1.00  0.76           C
ATOM   3948  C   ASN A 255      15.526 -14.589 -16.068  1.00  0.76           C
ATOM   3949  O   ASN A 255      16.126 -15.651 -15.869  1.00  0.76           O
ATOM   3950  CB  ASN A 255      13.803 -14.899 -14.199  1.00  0.76           C
ATOM   3951  CG  ASN A 255      14.440 -16.138 -13.637  1.00  0.76           C
ATOM   3952  ND2 ASN A 255      13.570 -17.102 -13.414  1.00  0.76           N
ATOM   3953  OD1 ASN A 255      15.647 -16.263 -13.389  1.00  0.76           O
ATOM      0  H   ASN A 255      13.197 -13.053 -15.797  1.00  0.76           H   new
ATOM      0  HA  ASN A 255      15.390 -13.630 -14.316  1.00  0.76           H   new
ATOM      0  HB2 ASN A 255      13.385 -14.416 -13.469  1.00  0.76           H   new
ATOM      0  HB3 ASN A 255      13.094 -15.170 -14.802  1.00  0.76           H   new
ATOM      0 HD21 ASN A 255      13.834 -17.851 -13.085  1.00  0.76           H   new
ATOM      0 HD22 ASN A 255      12.739 -16.982 -13.598  1.00  0.76           H   new
ATOM   3960  N   ARG A 256      15.584 -13.926 -17.233  1.00  0.75           N
ATOM   3961  CA  ARG A 256      16.360 -14.408 -18.367  1.00  0.75           C
ATOM   3962  C   ARG A 256      17.702 -13.666 -18.451  1.00  0.75           C
ATOM   3963  O   ARG A 256      17.840 -12.531 -17.981  1.00  0.75           O
ATOM   3964  CB  ARG A 256      15.607 -14.207 -19.685  1.00  0.75           C
ATOM   3965  CG  ARG A 256      14.271 -14.939 -19.782  1.00  0.75           C
ATOM   3966  CD  ARG A 256      13.491 -14.638 -21.043  1.00  0.75           C
ATOM   3967  NE  ARG A 256      13.983 -15.323 -22.223  1.00  0.75           N
ATOM   3968  CZ  ARG A 256      13.687 -14.966 -23.494  1.00  0.75           C
ATOM   3969  NH1 ARG A 256      12.944 -13.905 -23.733  1.00  0.75           N1+
ATOM   3970  NH2 ARG A 256      14.128 -15.690 -24.510  1.00  0.75           N
ATOM      0  H   ARG A 256      15.172 -13.186 -17.380  1.00  0.75           H   new
ATOM      0  HA  ARG A 256      16.511 -15.356 -18.230  1.00  0.75           H   new
ATOM      0  HB2 ARG A 256      15.451 -13.258 -19.811  1.00  0.75           H   new
ATOM      0  HB3 ARG A 256      16.175 -14.500 -20.415  1.00  0.75           H   new
ATOM      0  HG2 ARG A 256      14.432 -15.894 -19.734  1.00  0.75           H   new
ATOM      0  HG3 ARG A 256      13.728 -14.704 -19.014  1.00  0.75           H   new
ATOM      0  HD2 ARG A 256      12.563 -14.882 -20.903  1.00  0.75           H   new
ATOM      0  HD3 ARG A 256      13.512 -13.682 -21.204  1.00  0.75           H   new
ATOM      0  HE  ARG A 256      14.498 -16.002 -22.107  1.00  0.75           H   new
ATOM      0 HH11 ARG A 256      12.644 -13.434 -23.079  1.00  0.75           H   new
ATOM      0 HH12 ARG A 256      12.759 -13.683 -24.543  1.00  0.75           H   new
ATOM      0 HH21 ARG A 256      14.605 -16.391 -24.364  1.00  0.75           H   new
ATOM      0 HH22 ARG A 256      13.938 -15.460 -25.317  1.00  0.75           H   new
ATOM   3984  N   ARG A 257      18.693 -14.320 -19.046  1.00  0.74           N
ATOM   3985  CA  ARG A 257      19.982 -13.710 -19.367  1.00  0.74           C
ATOM   3986  C   ARG A 257      20.470 -14.318 -20.687  1.00  0.74           C
ATOM   3987  O   ARG A 257      20.597 -15.541 -20.760  1.00  0.74           O
ATOM   3988  CB  ARG A 257      21.027 -14.004 -18.305  1.00  0.74           C
ATOM   3989  CG  ARG A 257      22.434 -13.376 -18.548  1.00  0.74           C
ATOM   3990  CD  ARG A 257      22.541 -11.908 -18.223  1.00  0.74           C
ATOM   3991  NE  ARG A 257      23.961 -11.517 -17.989  1.00  0.74           N
ATOM   3992  CZ  ARG A 257      24.845 -11.118 -18.940  1.00  0.74           C
ATOM   3993  NH1 ARG A 257      24.460 -11.051 -20.186  1.00  0.74           N1+
ATOM   3994  NH2 ARG A 257      26.101 -10.797 -18.609  1.00  0.74           N
ATOM      0  H   ARG A 257      18.636 -15.146 -19.279  1.00  0.74           H   new
ATOM      0  HA  ARG A 257      19.863 -12.749 -19.422  1.00  0.74           H   new
ATOM      0  HB2 ARG A 257      20.693 -13.689 -17.451  1.00  0.74           H   new
ATOM      0  HB3 ARG A 257      21.129 -14.966 -18.232  1.00  0.74           H   new
ATOM      0  HG2 ARG A 257      23.085 -13.860 -18.016  1.00  0.74           H   new
ATOM      0  HG3 ARG A 257      22.675 -13.506 -19.479  1.00  0.74           H   new
ATOM      0  HD2 ARG A 257      22.173 -11.384 -18.952  1.00  0.74           H   new
ATOM      0  HD3 ARG A 257      22.012 -11.708 -17.435  1.00  0.74           H   new
ATOM      0  HE  ARG A 257      24.246 -11.547 -17.178  1.00  0.74           H   new
ATOM      0 HH11 ARG A 257      23.653 -11.259 -20.398  1.00  0.74           H   new
ATOM      0 HH12 ARG A 257      25.014 -10.799 -20.794  1.00  0.74           H   new
ATOM      0 HH21 ARG A 257      26.354 -10.842 -17.788  1.00  0.74           H   new
ATOM      0 HH22 ARG A 257      26.655 -10.545 -19.217  1.00  0.74           H   new
ATOM   4008  N   PRO A 258      20.747 -13.531 -21.734  1.00  0.72           N
ATOM   4009  CA  PRO A 258      21.226 -14.034 -23.002  1.00  0.72           C
ATOM   4010  C   PRO A 258      22.463 -14.886 -22.788  1.00  0.72           C
ATOM   4011  O   PRO A 258      23.340 -14.546 -21.991  1.00  0.72           O
ATOM   4012  CB  PRO A 258      21.522 -12.745 -23.773  1.00  0.72           C
ATOM   4013  CG  PRO A 258      20.554 -11.732 -23.191  1.00  0.72           C
ATOM   4014  CD  PRO A 258      20.479 -12.074 -21.716  1.00  0.72           C
ATOM      0  HA  PRO A 258      20.605 -14.610 -23.474  1.00  0.72           H   new
ATOM      0  HB2 PRO A 258      22.443 -12.464 -23.654  1.00  0.72           H   new
ATOM      0  HB3 PRO A 258      21.382 -12.862 -24.726  1.00  0.72           H   new
ATOM      0  HG2 PRO A 258      20.870 -10.825 -23.327  1.00  0.72           H   new
ATOM      0  HG3 PRO A 258      19.682 -11.795 -23.612  1.00  0.72           H   new
ATOM      0  HD2 PRO A 258      21.138 -11.588 -21.195  1.00  0.72           H   new
ATOM      0  HD3 PRO A 258      19.610 -11.868 -21.338  1.00  0.72           H   new
ATOM   4022  N   GLY A 259      22.522 -16.005 -23.493  1.00  0.71           N
ATOM   4023  CA  GLY A 259      23.647 -16.921 -23.378  1.00  0.71           C
ATOM   4024  C   GLY A 259      23.448 -18.001 -22.310  1.00  0.71           C
ATOM   4025  O   GLY A 259      24.223 -18.953 -22.260  1.00  0.71           O
ATOM      0  H   GLY A 259      21.915 -16.255 -24.049  1.00  0.71           H   new
ATOM      0  HA2 GLY A 259      23.796 -17.348 -24.236  1.00  0.71           H   new
ATOM      0  HA3 GLY A 259      24.448 -16.414 -23.170  1.00  0.71           H   new
ATOM   4029  N   TYR A 260      22.408 -17.881 -21.475  1.00  0.71           N
ATOM   4030  CA  TYR A 260      22.179 -18.875 -20.421  1.00  0.71           C
ATOM   4031  C   TYR A 260      20.829 -19.551 -20.481  1.00  0.71           C
ATOM   4032  O   TYR A 260      19.830 -18.953 -20.883  1.00  0.71           O
ATOM   4033  CB  TYR A 260      22.335 -18.237 -19.051  1.00  0.71           C
ATOM   4034  CG  TYR A 260      23.669 -17.812 -18.790  1.00  0.71           C
ATOM   4035  CD1 TYR A 260      24.111 -16.572 -19.204  1.00  0.71           C
ATOM   4036  CD2 TYR A 260      24.482 -18.666 -18.141  1.00  0.71           C
ATOM   4037  CE1 TYR A 260      25.398 -16.213 -18.949  1.00  0.71           C
ATOM   4038  CE2 TYR A 260      25.736 -18.327 -17.893  1.00  0.71           C
ATOM   4039  CZ  TYR A 260      26.209 -17.112 -18.288  1.00  0.71           C
ATOM   4040  OH  TYR A 260      27.471 -16.792 -18.013  1.00  0.71           O
ATOM      0  H   TYR A 260      21.833 -17.242 -21.502  1.00  0.71           H   new
ATOM      0  HA  TYR A 260      22.848 -19.561 -20.572  1.00  0.71           H   new
ATOM      0  HB2 TYR A 260      21.738 -17.475 -18.983  1.00  0.71           H   new
ATOM      0  HB3 TYR A 260      22.063 -18.872 -18.370  1.00  0.71           H   new
ATOM      0  HD1 TYR A 260      23.538 -15.991 -19.650  1.00  0.71           H   new
ATOM      0  HD2 TYR A 260      24.162 -19.495 -17.867  1.00  0.71           H   new
ATOM      0  HE1 TYR A 260      25.723 -15.383 -19.214  1.00  0.71           H   new
ATOM      0  HE2 TYR A 260      26.297 -18.920 -17.447  1.00  0.71           H   new
ATOM      0  HH  TYR A 260      27.731 -16.194 -18.543  1.00  0.71           H   new
ATOM   4050  N   LYS A 261      20.806 -20.805 -20.038  1.00  0.71           N
ATOM   4051  CA  LYS A 261      19.590 -21.600 -19.935  1.00  0.71           C
ATOM   4052  C   LYS A 261      19.240 -21.878 -18.479  1.00  0.71           C
ATOM   4053  O   LYS A 261      20.004 -21.544 -17.563  1.00  0.71           O
ATOM   4054  CB  LYS A 261      19.737 -22.903 -20.715  1.00  0.71           C
ATOM   4055  CG  LYS A 261      20.029 -22.707 -22.195  1.00  0.71           C
ATOM   4056  CD  LYS A 261      18.862 -21.976 -22.860  1.00  0.71           C
ATOM   4057  CE  LYS A 261      19.013 -21.844 -24.358  1.00  0.71           C
ATOM   4058  NZ  LYS A 261      17.939 -20.967 -24.928  1.00  0.71           N1+
ATOM      0  H   LYS A 261      21.512 -21.225 -19.784  1.00  0.71           H   new
ATOM      0  HA  LYS A 261      18.862 -21.090 -20.323  1.00  0.71           H   new
ATOM      0  HB2 LYS A 261      20.452 -23.427 -20.320  1.00  0.71           H   new
ATOM      0  HB3 LYS A 261      18.921 -23.419 -20.621  1.00  0.71           H   new
ATOM      0  HG2 LYS A 261      20.847 -22.198 -22.307  1.00  0.71           H   new
ATOM      0  HG3 LYS A 261      20.169 -23.566 -22.622  1.00  0.71           H   new
ATOM      0  HD2 LYS A 261      18.039 -22.450 -22.665  1.00  0.71           H   new
ATOM      0  HD3 LYS A 261      18.779 -21.091 -22.471  1.00  0.71           H   new
ATOM      0  HE2 LYS A 261      19.884 -21.473 -24.568  1.00  0.71           H   new
ATOM      0  HE3 LYS A 261      18.972 -22.721 -24.770  1.00  0.71           H   new
ATOM      0  HZ1 LYS A 261      17.517 -21.401 -25.580  1.00  0.71           H   new
ATOM      0  HZ2 LYS A 261      17.358 -20.755 -24.288  1.00  0.71           H   new
ATOM      0  HZ3 LYS A 261      18.304 -20.224 -25.254  1.00  0.71           H   new
ATOM   4072  N   THR A 262      18.078 -22.473 -18.254  1.00  0.71           N
ATOM   4073  CA  THR A 262      17.667 -22.778 -16.892  1.00  0.71           C
ATOM   4074  C   THR A 262      18.624 -23.658 -16.123  1.00  0.71           C
ATOM   4075  O   THR A 262      18.942 -24.788 -16.516  1.00  0.71           O
ATOM   4076  CB  THR A 262      16.280 -23.427 -16.878  1.00  0.71           C
ATOM   4077  CG2 THR A 262      15.870 -23.688 -15.481  1.00  0.71           C
ATOM   4078  OG1 THR A 262      15.354 -22.558 -17.470  1.00  0.71           O
ATOM      0  H   THR A 262      17.520 -22.706 -18.865  1.00  0.71           H   new
ATOM      0  HA  THR A 262      17.656 -21.919 -16.442  1.00  0.71           H   new
ATOM      0  HB  THR A 262      16.311 -24.262 -17.371  1.00  0.71           H   new
ATOM      0  HG1 THR A 262      15.324 -21.841 -17.033  1.00  0.71           H   new
ATOM      0 HG21 THR A 262      14.991 -24.099 -15.473  1.00  0.71           H   new
ATOM      0 HG22 THR A 262      16.510 -24.285 -15.062  1.00  0.71           H   new
ATOM      0 HG23 THR A 262      15.840 -22.852 -14.991  1.00  0.71           H   new
ATOM   4086  N   GLN A 263      19.004 -23.172 -14.944  1.00  0.73           N
ATOM   4087  CA  GLN A 263      19.961 -23.844 -14.092  1.00  0.73           C
ATOM   4088  C   GLN A 263      19.318 -24.921 -13.238  1.00  0.73           C
ATOM   4089  O   GLN A 263      19.333 -24.858 -12.007  1.00  0.73           O
ATOM   4090  CB  GLN A 263      20.589 -22.803 -13.198  1.00  0.73           C
ATOM   4091  CG  GLN A 263      21.251 -21.715 -13.958  1.00  0.73           C
ATOM   4092  CD  GLN A 263      22.491 -22.117 -14.676  1.00  0.73           C
ATOM   4093  NE2 GLN A 263      22.462 -21.963 -15.983  1.00  0.73           N
ATOM   4094  OE1 GLN A 263      23.488 -22.522 -14.054  1.00  0.73           O
ATOM      0  H   GLN A 263      18.706 -22.434 -14.618  1.00  0.73           H   new
ATOM      0  HA  GLN A 263      20.621 -24.283 -14.651  1.00  0.73           H   new
ATOM      0  HB2 GLN A 263      19.906 -22.422 -12.624  1.00  0.73           H   new
ATOM      0  HB3 GLN A 263      21.240 -23.230 -12.619  1.00  0.73           H   new
ATOM      0  HG2 GLN A 263      20.620 -21.359 -14.603  1.00  0.73           H   new
ATOM      0  HG3 GLN A 263      21.467 -20.995 -13.345  1.00  0.73           H   new
ATOM      0 HE21 GLN A 263      21.747 -21.679 -16.367  1.00  0.73           H   new
ATOM      0 HE22 GLN A 263      23.158 -22.146 -16.453  1.00  0.73           H   new
ATOM   4103  N   ASN A 264      18.838 -25.961 -13.896  1.00  0.75           N
ATOM   4104  CA  ASN A 264      18.146 -27.063 -13.230  1.00  0.75           C
ATOM   4105  C   ASN A 264      19.046 -27.805 -12.253  1.00  0.75           C
ATOM   4106  O   ASN A 264      18.566 -28.446 -11.323  1.00  0.75           O
ATOM   4107  CB  ASN A 264      17.577 -28.015 -14.256  1.00  0.75           C
ATOM   4108  CG  ASN A 264      16.323 -27.491 -14.930  1.00  0.75           C
ATOM   4109  ND2 ASN A 264      16.085 -27.940 -16.133  1.00  0.75           N
ATOM   4110  OD1 ASN A 264      15.579 -26.677 -14.376  1.00  0.75           O
ATOM      0  H   ASN A 264      18.902 -26.053 -14.749  1.00  0.75           H   new
ATOM      0  HA  ASN A 264      17.421 -26.680 -12.711  1.00  0.75           H   new
ATOM      0  HB2 ASN A 264      18.250 -28.192 -14.932  1.00  0.75           H   new
ATOM      0  HB3 ASN A 264      17.376 -28.861 -13.827  1.00  0.75           H   new
ATOM      0 HD21 ASN A 264      15.392 -27.669 -16.564  1.00  0.75           H   new
ATOM      0 HD22 ASN A 264      16.621 -28.507 -16.494  1.00  0.75           H   new
ATOM   4117  N   GLN A 265      20.351 -27.730 -12.488  1.00  0.78           N
ATOM   4118  CA  GLN A 265      21.343 -28.395 -11.667  1.00  0.78           C
ATOM   4119  C   GLN A 265      22.312 -27.399 -11.017  1.00  0.78           C
ATOM   4120  O   GLN A 265      23.505 -27.691 -10.881  1.00  0.78           O
ATOM   4121  CB  GLN A 265      22.097 -29.434 -12.485  1.00  0.78           C
ATOM   4122  CG  GLN A 265      21.197 -30.540 -13.042  1.00  0.78           C
ATOM   4123  CD  GLN A 265      21.927 -31.550 -13.912  1.00  0.78           C
ATOM   4124  NE2 GLN A 265      21.587 -32.828 -13.754  1.00  0.78           N
ATOM   4125  OE1 GLN A 265      22.779 -31.188 -14.730  1.00  0.78           O
ATOM      0  H   GLN A 265      20.687 -27.283 -13.141  1.00  0.78           H   new
ATOM      0  HA  GLN A 265      20.875 -28.846 -10.947  1.00  0.78           H   new
ATOM      0  HB2 GLN A 265      22.547 -28.991 -13.221  1.00  0.78           H   new
ATOM      0  HB3 GLN A 265      22.785 -29.835 -11.931  1.00  0.78           H   new
ATOM      0  HG2 GLN A 265      20.778 -31.007 -12.302  1.00  0.78           H   new
ATOM      0  HG3 GLN A 265      20.485 -30.134 -13.561  1.00  0.78           H   new
ATOM      0 HE21 GLN A 265      20.990 -33.046 -13.175  1.00  0.78           H   new
ATOM      0 HE22 GLN A 265      21.965 -33.436 -14.231  1.00  0.78           H   new
ATOM   4134  N   GLY A 266      21.807 -26.223 -10.621  1.00  0.82           N
ATOM   4135  CA  GLY A 266      22.628 -25.242  -9.900  1.00  0.82           C
ATOM   4136  C   GLY A 266      22.796 -25.729  -8.453  1.00  0.82           C
ATOM   4137  O   GLY A 266      22.275 -26.783  -8.097  1.00  0.82           O
ATOM      0  H   GLY A 266      20.995 -25.976 -10.760  1.00  0.82           H   new
ATOM      0  HA2 GLY A 266      23.493 -25.146 -10.327  1.00  0.82           H   new
ATOM      0  HA3 GLY A 266      22.205 -24.369  -9.916  1.00  0.82           H   new
ATOM   4141  N   PRO A 267      23.475 -25.003  -7.553  1.00  0.87           N
ATOM   4142  CA  PRO A 267      23.720 -25.420  -6.166  1.00  0.87           C
ATOM   4143  C   PRO A 267      22.491 -25.180  -5.294  1.00  0.87           C
ATOM   4144  O   PRO A 267      22.525 -24.475  -4.287  1.00  0.87           O
ATOM   4145  CB  PRO A 267      24.882 -24.513  -5.776  1.00  0.87           C
ATOM   4146  CG  PRO A 267      24.632 -23.236  -6.566  1.00  0.87           C
ATOM   4147  CD  PRO A 267      24.041 -23.699  -7.911  1.00  0.87           C
ATOM      0  HA  PRO A 267      23.912 -26.365  -6.059  1.00  0.87           H   new
ATOM      0  HB2 PRO A 267      24.895 -24.343  -4.821  1.00  0.87           H   new
ATOM      0  HB3 PRO A 267      25.736 -24.911  -6.005  1.00  0.87           H   new
ATOM      0  HG2 PRO A 267      24.018 -22.649  -6.097  1.00  0.87           H   new
ATOM      0  HG3 PRO A 267      25.455 -22.739  -6.698  1.00  0.87           H   new
ATOM      0  HD2 PRO A 267      23.365 -23.087  -8.242  1.00  0.87           H   new
ATOM      0  HD3 PRO A 267      24.719 -23.773  -8.601  1.00  0.87           H   new
ATOM   4155  N   TRP A 268      21.398 -25.815  -5.655  1.00  0.92           N
ATOM   4156  CA  TRP A 268      20.137 -25.473  -5.027  1.00  0.92           C
ATOM   4157  C   TRP A 268      19.836 -26.235  -3.743  1.00  0.92           C
ATOM   4158  O   TRP A 268      18.862 -25.945  -3.057  1.00  0.92           O
ATOM   4159  CB  TRP A 268      19.012 -25.668  -6.005  1.00  0.92           C
ATOM   4160  CG  TRP A 268      19.116 -24.884  -7.265  1.00  0.92           C
ATOM   4161  CD1 TRP A 268      19.238 -25.394  -8.514  1.00  0.92           C
ATOM   4162  CD2 TRP A 268      19.122 -23.459  -7.432  1.00  0.92           C
ATOM   4163  CE2 TRP A 268      19.207 -23.217  -8.803  1.00  0.92           C
ATOM   4164  CE3 TRP A 268      19.059 -22.388  -6.562  1.00  0.92           C
ATOM   4165  NE1 TRP A 268      19.273 -24.389  -9.426  1.00  0.92           N
ATOM   4166  CZ2 TRP A 268      19.210 -21.959  -9.321  1.00  0.92           C
ATOM   4167  CZ3 TRP A 268      19.078 -21.116  -7.105  1.00  0.92           C
ATOM   4168  CH2 TRP A 268      19.138 -20.922  -8.450  1.00  0.92           C
ATOM      0  H   TRP A 268      21.359 -26.436  -6.249  1.00  0.92           H   new
ATOM      0  HA  TRP A 268      20.219 -24.542  -4.768  1.00  0.92           H   new
ATOM      0  HB2 TRP A 268      18.961 -26.610  -6.232  1.00  0.92           H   new
ATOM      0  HB3 TRP A 268      18.179 -25.436  -5.566  1.00  0.92           H   new
ATOM      0  HD1 TRP A 268      19.290 -26.300  -8.717  1.00  0.92           H   new
ATOM      0  HE1 TRP A 268      19.329 -24.495 -10.278  1.00  0.92           H   new
ATOM      0  HE3 TRP A 268      19.006 -22.518  -5.643  1.00  0.92           H   new
ATOM      0  HZ2 TRP A 268      19.260 -21.815 -10.239  1.00  0.92           H   new
ATOM      0  HZ3 TRP A 268      19.049 -20.379  -6.539  1.00  0.92           H   new
ATOM      0  HH2 TRP A 268      19.129 -20.053  -8.782  1.00  0.92           H   new
ATOM   4179  N   ASP A 269      20.697 -27.174  -3.388  1.00  0.97           N
ATOM   4180  CA  ASP A 269      20.548 -27.916  -2.142  1.00  0.97           C
ATOM   4181  C   ASP A 269      21.385 -27.276  -1.039  1.00  0.97           C
ATOM   4182  O   ASP A 269      21.469 -27.815   0.064  1.00  0.97           O
ATOM   4183  CB  ASP A 269      20.992 -29.384  -2.265  1.00  0.97           C
ATOM   4184  CG  ASP A 269      20.086 -30.370  -3.080  1.00  0.97           C
ATOM   4185  OD1 ASP A 269      18.885 -30.371  -2.893  1.00  0.97           O
ATOM   4186  OD2 ASP A 269      20.612 -31.125  -3.854  1.00  0.97           O1-
ATOM      0  H   ASP A 269      21.381 -27.401  -3.857  1.00  0.97           H   new
ATOM      0  HA  ASP A 269      19.602 -27.890  -1.929  1.00  0.97           H   new
ATOM      0  HB2 ASP A 269      21.875 -29.393  -2.667  1.00  0.97           H   new
ATOM      0  HB3 ASP A 269      21.085 -29.741  -1.368  1.00  0.97           H   new
ATOM   4191  N   GLU A 270      22.011 -26.128  -1.321  1.00  0.99           N
ATOM   4192  CA  GLU A 270      22.889 -25.505  -0.336  1.00  0.99           C
ATOM   4193  C   GLU A 270      22.272 -24.363   0.478  1.00  0.99           C
ATOM   4194  O   GLU A 270      22.984 -23.636   1.167  1.00  0.99           O
ATOM   4195  CB  GLU A 270      24.183 -25.056  -0.997  1.00  0.99           C
ATOM   4196  CG  GLU A 270      25.000 -26.219  -1.573  1.00  0.99           C
ATOM   4197  CD  GLU A 270      26.344 -25.818  -2.077  1.00  0.99           C
ATOM   4198  OE1 GLU A 270      26.473 -24.738  -2.574  1.00  0.99           O
ATOM   4199  OE2 GLU A 270      27.265 -26.583  -1.918  1.00  0.99           O1-
ATOM      0  H   GLU A 270      21.940 -25.703  -2.065  1.00  0.99           H   new
ATOM      0  HA  GLU A 270      23.063 -26.199   0.319  1.00  0.99           H   new
ATOM      0  HB2 GLU A 270      23.976 -24.430  -1.708  1.00  0.99           H   new
ATOM      0  HB3 GLU A 270      24.723 -24.579  -0.347  1.00  0.99           H   new
ATOM      0  HG2 GLU A 270      25.110 -26.897  -0.888  1.00  0.99           H   new
ATOM      0  HG3 GLU A 270      24.500 -26.627  -2.298  1.00  0.99           H   new
ATOM   4206  N   GLY A 271      20.956 -24.218   0.443  1.00  0.97           N
ATOM   4207  CA  GLY A 271      20.291 -23.184   1.232  1.00  0.97           C
ATOM   4208  C   GLY A 271      20.489 -21.792   0.678  1.00  0.97           C
ATOM   4209  O   GLY A 271      20.033 -21.496  -0.418  1.00  0.97           O
ATOM      0  H   GLY A 271      20.428 -24.705  -0.029  1.00  0.97           H   new
ATOM      0  HA2 GLY A 271      19.341 -23.377   1.273  1.00  0.97           H   new
ATOM      0  HA3 GLY A 271      20.626 -23.214   2.142  1.00  0.97           H   new
ATOM   4213  N   ARG A 272      21.111 -20.903   1.430  1.00  0.93           N
ATOM   4214  CA  ARG A 272      21.263 -19.573   0.872  1.00  0.93           C
ATOM   4215  C   ARG A 272      22.145 -19.575  -0.366  1.00  0.93           C
ATOM   4216  O   ARG A 272      23.294 -20.026  -0.325  1.00  0.93           O
ATOM   4217  CB  ARG A 272      21.797 -18.608   1.923  1.00  0.93           C
ATOM   4218  CG  ARG A 272      21.956 -17.145   1.476  1.00  0.93           C
ATOM   4219  CD  ARG A 272      22.284 -16.284   2.652  1.00  0.93           C
ATOM   4220  NE  ARG A 272      22.611 -14.898   2.306  1.00  0.93           N
ATOM   4221  CZ  ARG A 272      22.591 -13.881   3.185  1.00  0.93           C
ATOM   4222  NH1 ARG A 272      22.220 -14.080   4.434  1.00  0.93           N1+
ATOM   4223  NH2 ARG A 272      22.957 -12.689   2.776  1.00  0.93           N
ATOM      0  H   ARG A 272      21.434 -21.033   2.216  1.00  0.93           H   new
ATOM      0  HA  ARG A 272      20.384 -19.270   0.595  1.00  0.93           H   new
ATOM      0  HB2 ARG A 272      21.203 -18.631   2.689  1.00  0.93           H   new
ATOM      0  HB3 ARG A 272      22.661 -18.931   2.224  1.00  0.93           H   new
ATOM      0  HG2 ARG A 272      22.658 -17.077   0.810  1.00  0.93           H   new
ATOM      0  HG3 ARG A 272      21.137 -16.836   1.058  1.00  0.93           H   new
ATOM      0  HD2 ARG A 272      21.530 -16.286   3.262  1.00  0.93           H   new
ATOM      0  HD3 ARG A 272      23.034 -16.674   3.127  1.00  0.93           H   new
ATOM      0  HE  ARG A 272      22.829 -14.725   1.492  1.00  0.93           H   new
ATOM      0 HH11 ARG A 272      21.988 -14.866   4.693  1.00  0.93           H   new
ATOM      0 HH12 ARG A 272      22.210 -13.424   4.989  1.00  0.93           H   new
ATOM      0 HH21 ARG A 272      23.203 -12.571   1.960  1.00  0.93           H   new
ATOM      0 HH22 ARG A 272      22.951 -12.026   3.324  1.00  0.93           H   new
ATOM   4237  N   VAL A 273      21.586 -19.065  -1.464  1.00  0.87           N
ATOM   4238  CA  VAL A 273      22.295 -18.979  -2.734  1.00  0.87           C
ATOM   4239  C   VAL A 273      22.181 -17.585  -3.320  1.00  0.87           C
ATOM   4240  O   VAL A 273      21.080 -17.132  -3.650  1.00  0.87           O
ATOM   4241  CB  VAL A 273      21.723 -19.976  -3.785  1.00  0.87           C
ATOM   4242  CG1 VAL A 273      22.469 -19.832  -5.068  1.00  0.87           C
ATOM   4243  CG2 VAL A 273      21.803 -21.434  -3.307  1.00  0.87           C
ATOM      0  H   VAL A 273      20.783 -18.759  -1.490  1.00  0.87           H   new
ATOM      0  HA  VAL A 273      23.221 -19.198  -2.545  1.00  0.87           H   new
ATOM      0  HB  VAL A 273      20.786 -19.760  -3.913  1.00  0.87           H   new
ATOM      0 HG11 VAL A 273      22.112 -20.453  -5.722  1.00  0.87           H   new
ATOM      0 HG12 VAL A 273      22.373 -18.925  -5.398  1.00  0.87           H   new
ATOM      0 HG13 VAL A 273      23.408 -20.024  -4.920  1.00  0.87           H   new
ATOM      0 HG21 VAL A 273      21.438 -22.019  -3.989  1.00  0.87           H   new
ATOM      0 HG22 VAL A 273      22.729 -21.670  -3.141  1.00  0.87           H   new
ATOM      0 HG23 VAL A 273      21.293 -21.535  -2.488  1.00  0.87           H   new
ATOM   4253  N   GLU A 274      23.306 -16.911  -3.502  1.00  0.80           N
ATOM   4254  CA  GLU A 274      23.238 -15.597  -4.114  1.00  0.80           C
ATOM   4255  C   GLU A 274      23.638 -15.796  -5.562  1.00  0.80           C
ATOM   4256  O   GLU A 274      24.467 -16.650  -5.861  1.00  0.80           O
ATOM   4257  CB  GLU A 274      24.111 -14.602  -3.362  1.00  0.80           C
ATOM   4258  CG  GLU A 274      23.648 -14.455  -1.909  1.00  0.80           C
ATOM   4259  CD  GLU A 274      24.358 -13.420  -1.085  1.00  0.80           C
ATOM   4260  OE1 GLU A 274      25.217 -12.735  -1.599  1.00  0.80           O
ATOM   4261  OE2 GLU A 274      24.048 -13.327   0.088  1.00  0.80           O1-
ATOM      0  H   GLU A 274      24.093 -17.184  -3.287  1.00  0.80           H   new
ATOM      0  HA  GLU A 274      22.349 -15.212  -4.074  1.00  0.80           H   new
ATOM      0  HB2 GLU A 274      25.035 -14.897  -3.382  1.00  0.80           H   new
ATOM      0  HB3 GLU A 274      24.079 -13.739  -3.804  1.00  0.80           H   new
ATOM      0  HG2 GLU A 274      22.701 -14.245  -1.911  1.00  0.80           H   new
ATOM      0  HG3 GLU A 274      23.747 -15.314  -1.470  1.00  0.80           H   new
ATOM   4268  N   ILE A 275      23.018 -15.055  -6.465  1.00  0.75           N
ATOM   4269  CA  ILE A 275      23.273 -15.203  -7.885  1.00  0.75           C
ATOM   4270  C   ILE A 275      23.700 -13.886  -8.488  1.00  0.75           C
ATOM   4271  O   ILE A 275      22.990 -12.880  -8.384  1.00  0.75           O
ATOM   4272  CB  ILE A 275      22.004 -15.653  -8.589  1.00  0.75           C
ATOM   4273  CG1 ILE A 275      21.534 -16.891  -7.934  1.00  0.75           C
ATOM   4274  CG2 ILE A 275      22.284 -15.903 -10.049  1.00  0.75           C
ATOM   4275  CD1 ILE A 275      20.235 -17.372  -8.367  1.00  0.75           C
ATOM      0  H   ILE A 275      22.437 -14.451  -6.271  1.00  0.75           H   new
ATOM      0  HA  ILE A 275      23.978 -15.859  -7.998  1.00  0.75           H   new
ATOM      0  HB  ILE A 275      21.322 -14.966  -8.529  1.00  0.75           H   new
ATOM      0 HG12 ILE A 275      22.189 -17.590  -8.090  1.00  0.75           H   new
ATOM      0 HG13 ILE A 275      21.503 -16.740  -6.976  1.00  0.75           H   new
ATOM      0 HG21 ILE A 275      21.469 -16.190 -10.490  1.00  0.75           H   new
ATOM      0 HG22 ILE A 275      22.605 -15.086 -10.462  1.00  0.75           H   new
ATOM      0 HG23 ILE A 275      22.959 -16.595 -10.136  1.00  0.75           H   new
ATOM      0 HD11 ILE A 275      20.013 -18.184  -7.885  1.00  0.75           H   new
ATOM      0 HD12 ILE A 275      19.563 -16.696  -8.188  1.00  0.75           H   new
ATOM      0 HD13 ILE A 275      20.260 -17.558  -9.319  1.00  0.75           H   new
ATOM   4287  N   ASP A 276      24.833 -13.901  -9.159  1.00  0.70           N
ATOM   4288  CA  ASP A 276      25.376 -12.686  -9.739  1.00  0.70           C
ATOM   4289  C   ASP A 276      25.963 -12.927 -11.111  1.00  0.70           C
ATOM   4290  O   ASP A 276      26.296 -14.059 -11.471  1.00  0.70           O
ATOM   4291  CB  ASP A 276      26.506 -12.121  -8.864  1.00  0.70           C
ATOM   4292  CG  ASP A 276      26.101 -11.604  -7.474  1.00  0.70           C
ATOM   4293  OD1 ASP A 276      25.518 -10.545  -7.348  1.00  0.70           O
ATOM   4294  OD2 ASP A 276      26.391 -12.289  -6.529  1.00  0.70           O1-
ATOM      0  H   ASP A 276      25.307 -14.606  -9.292  1.00  0.70           H   new
ATOM      0  HA  ASP A 276      24.634 -12.064  -9.800  1.00  0.70           H   new
ATOM      0  HB2 ASP A 276      27.175 -12.813  -8.748  1.00  0.70           H   new
ATOM      0  HB3 ASP A 276      26.930 -11.394  -9.347  1.00  0.70           H   new
ATOM   4299  N   PHE A 277      26.081 -11.856 -11.884  1.00  0.67           N
ATOM   4300  CA  PHE A 277      26.817 -11.941 -13.134  1.00  0.67           C
ATOM   4301  C   PHE A 277      28.122 -11.184 -12.960  1.00  0.67           C
ATOM   4302  O   PHE A 277      28.152  -9.950 -12.961  1.00  0.67           O
ATOM   4303  CB  PHE A 277      25.993 -11.462 -14.308  1.00  0.67           C
ATOM   4304  CG  PHE A 277      24.836 -12.382 -14.569  1.00  0.67           C
ATOM   4305  CD1 PHE A 277      23.605 -12.175 -13.984  1.00  0.67           C
ATOM   4306  CD2 PHE A 277      24.997 -13.492 -15.386  1.00  0.67           C
ATOM   4307  CE1 PHE A 277      22.569 -13.033 -14.225  1.00  0.67           C
ATOM   4308  CE2 PHE A 277      23.952 -14.346 -15.612  1.00  0.67           C
ATOM   4309  CZ  PHE A 277      22.732 -14.113 -15.036  1.00  0.67           C
ATOM      0  H   PHE A 277      25.748 -11.083 -11.707  1.00  0.67           H   new
ATOM      0  HA  PHE A 277      27.020 -12.866 -13.344  1.00  0.67           H   new
ATOM      0  HB2 PHE A 277      25.664 -10.566 -14.132  1.00  0.67           H   new
ATOM      0  HB3 PHE A 277      26.552 -11.409 -15.099  1.00  0.67           H   new
ATOM      0  HD1 PHE A 277      23.479 -11.446 -13.421  1.00  0.67           H   new
ATOM      0  HD2 PHE A 277      25.822 -13.657 -15.783  1.00  0.67           H   new
ATOM      0  HE1 PHE A 277      21.742 -12.877 -13.830  1.00  0.67           H   new
ATOM      0  HE2 PHE A 277      24.071 -15.088 -16.160  1.00  0.67           H   new
ATOM      0  HZ  PHE A 277      22.020 -14.689 -15.198  1.00  0.67           H   new
ATOM   4319  N   ASP A 278      29.159 -11.959 -12.653  1.00  0.65           N
ATOM   4320  CA  ASP A 278      30.489 -11.489 -12.282  1.00  0.65           C
ATOM   4321  C   ASP A 278      31.426 -12.692 -12.231  1.00  0.65           C
ATOM   4322  O   ASP A 278      31.002 -13.826 -12.404  1.00  0.65           O
ATOM   4323  CB  ASP A 278      30.453 -10.702 -10.950  1.00  0.65           C
ATOM   4324  CG  ASP A 278      31.608  -9.657 -10.786  1.00  0.65           C
ATOM   4325  OD1 ASP A 278      32.630  -9.809 -11.431  1.00  0.65           O
ATOM   4326  OD2 ASP A 278      31.437  -8.728 -10.023  1.00  0.65           O1-
ATOM      0  H   ASP A 278      29.102 -12.817 -12.656  1.00  0.65           H   new
ATOM      0  HA  ASP A 278      30.822 -10.865 -12.945  1.00  0.65           H   new
ATOM      0  HB2 ASP A 278      29.602 -10.241 -10.882  1.00  0.65           H   new
ATOM      0  HB3 ASP A 278      30.494 -11.332 -10.213  1.00  0.65           H   new
ATOM   4331  N   TYR A 279      32.683 -12.470 -11.942  1.00  0.64           N
ATOM   4332  CA  TYR A 279      33.615 -13.592 -11.877  1.00  0.64           C
ATOM   4333  C   TYR A 279      33.821 -14.050 -10.436  1.00  0.64           C
ATOM   4334  O   TYR A 279      33.807 -13.237  -9.509  1.00  0.64           O
ATOM   4335  CB  TYR A 279      34.935 -13.154 -12.503  1.00  0.64           C
ATOM   4336  CG  TYR A 279      34.810 -12.845 -13.996  1.00  0.64           C
ATOM   4337  CD1 TYR A 279      34.367 -11.576 -14.389  1.00  0.64           C
ATOM   4338  CD2 TYR A 279      35.161 -13.781 -14.962  1.00  0.64           C
ATOM   4339  CE1 TYR A 279      34.262 -11.257 -15.730  1.00  0.64           C
ATOM   4340  CE2 TYR A 279      35.063 -13.442 -16.313  1.00  0.64           C
ATOM   4341  CZ  TYR A 279      34.613 -12.194 -16.687  1.00  0.64           C
ATOM   4342  OH  TYR A 279      34.517 -11.873 -18.011  1.00  0.64           O
ATOM      0  H   TYR A 279      33.024 -11.697 -11.781  1.00  0.64           H   new
ATOM      0  HA  TYR A 279      33.253 -14.347 -12.366  1.00  0.64           H   new
ATOM      0  HB2 TYR A 279      35.262 -12.367 -12.040  1.00  0.64           H   new
ATOM      0  HB3 TYR A 279      35.596 -13.853 -12.376  1.00  0.64           H   new
ATOM      0  HD1 TYR A 279      34.142 -10.944 -13.744  1.00  0.64           H   new
ATOM      0  HD2 TYR A 279      35.458 -14.626 -14.711  1.00  0.64           H   new
ATOM      0  HE1 TYR A 279      33.957 -10.417 -15.988  1.00  0.64           H   new
ATOM      0  HE2 TYR A 279      35.303 -14.062 -16.964  1.00  0.64           H   new
ATOM      0  HH  TYR A 279      34.944 -12.434 -18.467  1.00  0.64           H   new
ATOM   4352  N   CYS A 280      34.013 -15.345 -10.220  1.00  0.63           N
ATOM   4353  CA  CYS A 280      34.347 -15.798  -8.883  1.00  0.63           C
ATOM   4354  C   CYS A 280      35.745 -15.293  -8.536  1.00  0.63           C
ATOM   4355  O   CYS A 280      36.627 -15.353  -9.399  1.00  0.63           O
ATOM   4356  CB  CYS A 280      34.321 -17.316  -8.761  1.00  0.63           C
ATOM   4357  SG  CYS A 280      32.685 -18.108  -8.911  1.00  0.63           S
ATOM      0  H   CYS A 280      33.956 -15.961 -10.817  1.00  0.63           H   new
ATOM      0  HA  CYS A 280      33.681 -15.446  -8.271  1.00  0.63           H   new
ATOM      0  HB2 CYS A 280      34.903 -17.687  -9.443  1.00  0.63           H   new
ATOM      0  HB3 CYS A 280      34.700 -17.559  -7.902  1.00  0.63           H   new
ATOM   4362  N   PRO A 281      36.004 -14.776  -7.330  1.00  0.63           N
ATOM   4363  CA  PRO A 281      37.305 -14.275  -6.947  1.00  0.63           C
ATOM   4364  C   PRO A 281      38.383 -15.305  -7.205  1.00  0.63           C
ATOM   4365  O   PRO A 281      38.227 -16.485  -6.895  1.00  0.63           O
ATOM   4366  CB  PRO A 281      37.131 -14.042  -5.442  1.00  0.63           C
ATOM   4367  CG  PRO A 281      35.658 -13.726  -5.283  1.00  0.63           C
ATOM   4368  CD  PRO A 281      34.954 -14.624  -6.290  1.00  0.63           C
ATOM      0  HA  PRO A 281      37.577 -13.485  -7.440  1.00  0.63           H   new
ATOM      0  HB2 PRO A 281      37.382 -14.827  -4.930  1.00  0.63           H   new
ATOM      0  HB3 PRO A 281      37.686 -13.310  -5.130  1.00  0.63           H   new
ATOM      0  HG2 PRO A 281      35.355 -13.906  -4.379  1.00  0.63           H   new
ATOM      0  HG3 PRO A 281      35.478 -12.790  -5.461  1.00  0.63           H   new
ATOM      0  HD2 PRO A 281      34.696 -15.475  -5.903  1.00  0.63           H   new
ATOM      0  HD3 PRO A 281      34.147 -14.217  -6.642  1.00  0.63           H   new
ATOM   4376  N   GLY A 282      39.482 -14.844  -7.783  1.00  0.64           N
ATOM   4377  CA  GLY A 282      40.621 -15.694  -8.097  1.00  0.64           C
ATOM   4378  C   GLY A 282      40.496 -16.482  -9.408  1.00  0.64           C
ATOM   4379  O   GLY A 282      41.442 -17.169  -9.788  1.00  0.64           O
ATOM      0  H   GLY A 282      39.590 -14.021  -8.007  1.00  0.64           H   new
ATOM      0  HA2 GLY A 282      41.418 -15.142  -8.141  1.00  0.64           H   new
ATOM      0  HA3 GLY A 282      40.750 -16.321  -7.369  1.00  0.64           H   new
ATOM   4383  N   THR A 283      39.371 -16.363 -10.130  1.00  0.65           N
ATOM   4384  CA  THR A 283      39.212 -17.146 -11.363  1.00  0.65           C
ATOM   4385  C   THR A 283      38.978 -16.278 -12.607  1.00  0.65           C
ATOM   4386  O   THR A 283      38.569 -15.116 -12.513  1.00  0.65           O
ATOM   4387  CB  THR A 283      38.001 -18.102 -11.233  1.00  0.65           C
ATOM   4388  CG2 THR A 283      38.093 -18.915  -9.949  1.00  0.65           C
ATOM   4389  OG1 THR A 283      36.806 -17.315 -11.164  1.00  0.65           O
ATOM      0  H   THR A 283      38.709 -15.851  -9.931  1.00  0.65           H   new
ATOM      0  HA  THR A 283      40.045 -17.631 -11.477  1.00  0.65           H   new
ATOM      0  HB  THR A 283      37.993 -18.700 -11.996  1.00  0.65           H   new
ATOM      0  HG1 THR A 283      36.877 -16.752 -10.545  1.00  0.65           H   new
ATOM      0 HG21 THR A 283      37.327 -19.507  -9.885  1.00  0.65           H   new
ATOM      0 HG22 THR A 283      38.908 -19.441  -9.956  1.00  0.65           H   new
ATOM      0 HG23 THR A 283      38.102 -18.316  -9.186  1.00  0.65           H   new
ATOM   4397  N   THR A 284      39.182 -16.887 -13.780  1.00  0.66           N
ATOM   4398  CA  THR A 284      38.905 -16.260 -15.079  1.00  0.66           C
ATOM   4399  C   THR A 284      38.003 -17.131 -15.965  1.00  0.66           C
ATOM   4400  O   THR A 284      38.213 -18.341 -16.056  1.00  0.66           O
ATOM   4401  CB  THR A 284      40.223 -15.957 -15.829  1.00  0.66           C
ATOM   4402  CG2 THR A 284      39.937 -15.330 -17.205  1.00  0.66           C
ATOM   4403  OG1 THR A 284      41.019 -15.054 -15.044  1.00  0.66           O
ATOM      0  H   THR A 284      39.490 -17.688 -13.844  1.00  0.66           H   new
ATOM      0  HA  THR A 284      38.435 -15.432 -14.895  1.00  0.66           H   new
ATOM      0  HB  THR A 284      40.703 -16.789 -15.965  1.00  0.66           H   new
ATOM      0  HG1 THR A 284      41.736 -14.889 -15.448  1.00  0.66           H   new
ATOM      0 HG21 THR A 284      40.775 -15.148 -17.658  1.00  0.66           H   new
ATOM      0 HG22 THR A 284      39.409 -15.945 -17.738  1.00  0.66           H   new
ATOM      0 HG23 THR A 284      39.447 -14.501 -17.088  1.00  0.66           H   new
ATOM   4411  N   VAL A 285      37.010 -16.512 -16.624  1.00  0.69           N
ATOM   4412  CA  VAL A 285      36.130 -17.236 -17.550  1.00  0.69           C
ATOM   4413  C   VAL A 285      36.265 -16.727 -18.977  1.00  0.69           C
ATOM   4414  O   VAL A 285      36.145 -15.527 -19.240  1.00  0.69           O
ATOM   4415  CB  VAL A 285      34.646 -17.133 -17.156  1.00  0.69           C
ATOM   4416  CG1 VAL A 285      33.764 -17.873 -18.194  1.00  0.69           C
ATOM   4417  CG2 VAL A 285      34.437 -17.736 -15.801  1.00  0.69           C
ATOM      0  H   VAL A 285      36.832 -15.674 -16.547  1.00  0.69           H   new
ATOM      0  HA  VAL A 285      36.416 -18.161 -17.497  1.00  0.69           H   new
ATOM      0  HB  VAL A 285      34.393 -16.197 -17.135  1.00  0.69           H   new
ATOM      0 HG11 VAL A 285      32.832 -17.802 -17.936  1.00  0.69           H   new
ATOM      0 HG12 VAL A 285      33.889 -17.473 -19.069  1.00  0.69           H   new
ATOM      0 HG13 VAL A 285      34.019 -18.808 -18.228  1.00  0.69           H   new
ATOM      0 HG21 VAL A 285      33.500 -17.669 -15.558  1.00  0.69           H   new
ATOM      0 HG22 VAL A 285      34.700 -18.670 -15.818  1.00  0.69           H   new
ATOM      0 HG23 VAL A 285      34.975 -17.261 -15.149  1.00  0.69           H   new
ATOM   4427  N   THR A 286      36.485 -17.655 -19.895  1.00  0.72           N
ATOM   4428  CA  THR A 286      36.612 -17.348 -21.312  1.00  0.72           C
ATOM   4429  C   THR A 286      35.482 -17.994 -22.124  1.00  0.72           C
ATOM   4430  O   THR A 286      34.770 -18.854 -21.611  1.00  0.72           O
ATOM   4431  CB  THR A 286      37.987 -17.832 -21.804  1.00  0.72           C
ATOM   4432  CG2 THR A 286      39.093 -17.200 -20.953  1.00  0.72           C
ATOM   4433  OG1 THR A 286      38.066 -19.260 -21.675  1.00  0.72           O
ATOM      0  H   THR A 286      36.566 -18.491 -19.712  1.00  0.72           H   new
ATOM      0  HA  THR A 286      36.541 -16.389 -21.438  1.00  0.72           H   new
ATOM      0  HB  THR A 286      38.099 -17.575 -22.733  1.00  0.72           H   new
ATOM      0  HG1 THR A 286      38.816 -19.525 -21.945  1.00  0.72           H   new
ATOM      0 HG21 THR A 286      39.958 -17.507 -21.266  1.00  0.72           H   new
ATOM      0 HG22 THR A 286      39.047 -16.234 -21.028  1.00  0.72           H   new
ATOM      0 HG23 THR A 286      38.975 -17.458 -20.025  1.00  0.72           H   new
ATOM   4441  N   ILE A 287      35.323 -17.602 -23.384  1.00  0.76           N
ATOM   4442  CA  ILE A 287      34.289 -18.226 -24.213  1.00  0.76           C
ATOM   4443  C   ILE A 287      34.995 -19.049 -25.286  1.00  0.76           C
ATOM   4444  O   ILE A 287      35.864 -18.516 -25.981  1.00  0.76           O
ATOM   4445  CB  ILE A 287      33.392 -17.183 -24.918  1.00  0.76           C
ATOM   4446  CG1 ILE A 287      32.733 -16.239 -23.912  1.00  0.76           C
ATOM   4447  CG2 ILE A 287      32.269 -17.940 -25.658  1.00  0.76           C
ATOM   4448  CD1 ILE A 287      32.043 -15.076 -24.536  1.00  0.76           C
ATOM      0  H   ILE A 287      35.789 -16.993 -23.773  1.00  0.76           H   new
ATOM      0  HA  ILE A 287      33.722 -18.767 -23.641  1.00  0.76           H   new
ATOM      0  HB  ILE A 287      33.943 -16.661 -25.522  1.00  0.76           H   new
ATOM      0 HG12 ILE A 287      32.091 -16.740 -23.385  1.00  0.76           H   new
ATOM      0 HG13 ILE A 287      33.409 -15.911 -23.299  1.00  0.76           H   new
ATOM      0 HG21 ILE A 287      31.692 -17.304 -26.109  1.00  0.76           H   new
ATOM      0 HG22 ILE A 287      32.660 -18.541 -26.311  1.00  0.76           H   new
ATOM      0 HG23 ILE A 287      31.748 -18.452 -25.019  1.00  0.76           H   new
ATOM      0 HD11 ILE A 287      31.650 -14.523 -23.843  1.00  0.76           H   new
ATOM      0 HD12 ILE A 287      32.684 -14.553 -25.042  1.00  0.76           H   new
ATOM      0 HD13 ILE A 287      31.345 -15.394 -25.130  1.00  0.76           H   new
ATOM   4460  N   SER A 288      34.665 -20.333 -25.419  1.00  0.80           N
ATOM   4461  CA  SER A 288      35.351 -21.143 -26.430  1.00  0.80           C
ATOM   4462  C   SER A 288      34.598 -22.366 -26.909  1.00  0.80           C
ATOM   4463  O   SER A 288      34.027 -23.119 -26.126  1.00  0.80           O
ATOM   4464  CB  SER A 288      36.695 -21.632 -25.914  1.00  0.80           C
ATOM   4465  OG  SER A 288      37.340 -22.448 -26.888  1.00  0.80           O
ATOM      0  H   SER A 288      34.070 -20.744 -24.954  1.00  0.80           H   new
ATOM      0  HA  SER A 288      35.437 -20.535 -27.181  1.00  0.80           H   new
ATOM      0  HB2 SER A 288      37.259 -20.873 -25.696  1.00  0.80           H   new
ATOM      0  HB3 SER A 288      36.569 -22.136 -25.095  1.00  0.80           H   new
ATOM      0  HG  SER A 288      37.649 -23.136 -26.518  1.00  0.80           H   new
ATOM   4471  N   ASP A 289      34.740 -22.649 -28.199  1.00  0.83           N
ATOM   4472  CA  ASP A 289      34.171 -23.837 -28.830  1.00  0.83           C
ATOM   4473  C   ASP A 289      34.745 -25.136 -28.254  1.00  0.83           C
ATOM   4474  O   ASP A 289      34.159 -26.211 -28.417  1.00  0.83           O
ATOM   4475  CB  ASP A 289      34.434 -23.809 -30.330  1.00  0.83           C
ATOM   4476  CG  ASP A 289      33.638 -22.734 -31.066  1.00  0.83           C
ATOM   4477  OD1 ASP A 289      32.746 -22.171 -30.481  1.00  0.83           O
ATOM   4478  OD2 ASP A 289      33.935 -22.487 -32.211  1.00  0.83           O1-
ATOM      0  H   ASP A 289      35.178 -22.147 -28.743  1.00  0.83           H   new
ATOM      0  HA  ASP A 289      33.218 -23.821 -28.650  1.00  0.83           H   new
ATOM      0  HB2 ASP A 289      35.381 -23.662 -30.483  1.00  0.83           H   new
ATOM      0  HB3 ASP A 289      34.217 -24.677 -30.706  1.00  0.83           H   new
ATOM   4483  N   SER A 290      35.938 -25.042 -27.649  1.00  0.84           N
ATOM   4484  CA  SER A 290      36.623 -26.190 -27.067  1.00  0.84           C
ATOM   4485  C   SER A 290      36.129 -26.505 -25.655  1.00  0.84           C
ATOM   4486  O   SER A 290      36.522 -27.509 -25.058  1.00  0.84           O
ATOM   4487  CB  SER A 290      38.119 -25.935 -27.032  1.00  0.84           C
ATOM   4488  OG  SER A 290      38.451 -24.904 -26.127  1.00  0.84           O
ATOM      0  H   SER A 290      36.369 -24.302 -27.568  1.00  0.84           H   new
ATOM      0  HA  SER A 290      36.426 -26.957 -27.627  1.00  0.84           H   new
ATOM      0  HB2 SER A 290      38.581 -26.750 -26.779  1.00  0.84           H   new
ATOM      0  HB3 SER A 290      38.428 -25.698 -27.920  1.00  0.84           H   new
ATOM      0  HG  SER A 290      39.283 -24.787 -26.128  1.00  0.84           H   new
ATOM   4494  N   CYS A 291      35.316 -25.614 -25.099  1.00  0.84           N
ATOM   4495  CA  CYS A 291      34.835 -25.744 -23.735  1.00  0.84           C
ATOM   4496  C   CYS A 291      33.962 -26.967 -23.530  1.00  0.84           C
ATOM   4497  O   CYS A 291      33.139 -27.316 -24.389  1.00  0.84           O
ATOM   4498  CB  CYS A 291      34.061 -24.508 -23.316  1.00  0.84           C
ATOM   4499  SG  CYS A 291      33.548 -24.539 -21.618  1.00  0.84           S
ATOM      0  H   CYS A 291      35.028 -24.914 -25.507  1.00  0.84           H   new
ATOM      0  HA  CYS A 291      35.625 -25.846 -23.182  1.00  0.84           H   new
ATOM      0  HB2 CYS A 291      34.612 -23.724 -23.466  1.00  0.84           H   new
ATOM      0  HB3 CYS A 291      33.278 -24.418 -23.882  1.00  0.84           H   new
ATOM   4504  N   GLY A 292      34.131 -27.626 -22.395  1.00  0.82           N
ATOM   4505  CA  GLY A 292      33.347 -28.807 -22.073  1.00  0.82           C
ATOM   4506  C   GLY A 292      31.847 -28.516 -22.099  1.00  0.82           C
ATOM   4507  O   GLY A 292      31.396 -27.399 -21.837  1.00  0.82           O
ATOM      0  H   GLY A 292      34.701 -27.403 -21.791  1.00  0.82           H   new
ATOM      0  HA2 GLY A 292      33.551 -29.513 -22.706  1.00  0.82           H   new
ATOM      0  HA3 GLY A 292      33.598 -29.133 -21.195  1.00  0.82           H   new
ATOM   4511  N   HIS A 293      31.083 -29.552 -22.423  1.00  0.79           N
ATOM   4512  CA  HIS A 293      29.633 -29.483 -22.580  1.00  0.79           C
ATOM   4513  C   HIS A 293      28.920 -29.039 -21.308  1.00  0.79           C
ATOM   4514  O   HIS A 293      29.349 -29.355 -20.195  1.00  0.79           O
ATOM   4515  CB  HIS A 293      29.086 -30.846 -23.038  1.00  0.79           C
ATOM   4516  CG  HIS A 293      27.645 -30.838 -23.554  1.00  0.79           C
ATOM   4517  CD2 HIS A 293      27.167 -30.851 -24.822  1.00  0.79           C
ATOM   4518  ND1 HIS A 293      26.535 -30.811 -22.728  1.00  0.79           N
ATOM   4519  CE1 HIS A 293      25.441 -30.805 -23.468  1.00  0.79           C
ATOM   4520  NE2 HIS A 293      25.795 -30.830 -24.744  1.00  0.79           N
ATOM      0  H   HIS A 293      31.402 -30.338 -22.562  1.00  0.79           H   new
ATOM      0  HA  HIS A 293      29.455 -28.810 -23.255  1.00  0.79           H   new
ATOM      0  HB2 HIS A 293      29.662 -31.189 -23.739  1.00  0.79           H   new
ATOM      0  HB3 HIS A 293      29.143 -31.466 -22.295  1.00  0.79           H   new
ATOM      0  HD1 HIS A 293      26.554 -30.800 -21.868  1.00  0.79           H   new
ATOM      0  HD2 HIS A 293      27.674 -30.871 -25.601  1.00  0.79           H   new
ATOM      0  HE1 HIS A 293      24.568 -30.786 -23.147  1.00  0.79           H   new
ATOM   4528  N   ARG A 294      27.835 -28.294 -21.502  1.00  0.75           N
ATOM   4529  CA  ARG A 294      26.971 -27.826 -20.427  1.00  0.75           C
ATOM   4530  C   ARG A 294      26.598 -28.992 -19.518  1.00  0.75           C
ATOM   4531  O   ARG A 294      26.333 -30.107 -19.989  1.00  0.75           O
ATOM   4532  CB  ARG A 294      25.696 -27.213 -20.999  1.00  0.75           C
ATOM   4533  CG  ARG A 294      24.744 -26.606 -19.988  1.00  0.75           C
ATOM   4534  CD  ARG A 294      23.563 -26.012 -20.639  1.00  0.75           C
ATOM   4535  NE  ARG A 294      22.663 -25.440 -19.677  1.00  0.75           N
ATOM   4536  CZ  ARG A 294      21.665 -26.104 -19.074  1.00  0.75           C
ATOM   4537  NH1 ARG A 294      21.443 -27.374 -19.356  1.00  0.75           N1+
ATOM   4538  NH2 ARG A 294      20.909 -25.483 -18.204  1.00  0.75           N
ATOM      0  H   ARG A 294      27.576 -28.042 -22.282  1.00  0.75           H   new
ATOM      0  HA  ARG A 294      27.450 -27.153 -19.919  1.00  0.75           H   new
ATOM      0  HB2 ARG A 294      25.946 -26.525 -21.636  1.00  0.75           H   new
ATOM      0  HB3 ARG A 294      25.221 -27.899 -21.494  1.00  0.75           H   new
ATOM      0  HG2 ARG A 294      24.459 -27.289 -19.361  1.00  0.75           H   new
ATOM      0  HG3 ARG A 294      25.207 -25.926 -19.475  1.00  0.75           H   new
ATOM      0  HD2 ARG A 294      23.847 -25.327 -21.265  1.00  0.75           H   new
ATOM      0  HD3 ARG A 294      23.100 -26.692 -21.153  1.00  0.75           H   new
ATOM      0  HE  ARG A 294      22.772 -24.612 -19.473  1.00  0.75           H   new
ATOM      0 HH11 ARG A 294      21.939 -27.780 -19.929  1.00  0.75           H   new
ATOM      0 HH12 ARG A 294      20.802 -27.795 -18.967  1.00  0.75           H   new
ATOM      0 HH21 ARG A 294      21.054 -24.655 -18.022  1.00  0.75           H   new
ATOM      0 HH22 ARG A 294      20.268 -25.903 -17.814  1.00  0.75           H   new
ATOM   4552  N   GLY A 295      26.596 -28.740 -18.220  1.00  0.72           N
ATOM   4553  CA  GLY A 295      26.303 -29.804 -17.273  1.00  0.72           C
ATOM   4554  C   GLY A 295      26.129 -29.237 -15.883  1.00  0.72           C
ATOM   4555  O   GLY A 295      26.034 -28.032 -15.738  1.00  0.72           O
ATOM      0  H   GLY A 295      26.759 -27.972 -17.869  1.00  0.72           H   new
ATOM      0  HA2 GLY A 295      25.497 -30.271 -17.542  1.00  0.72           H   new
ATOM      0  HA3 GLY A 295      27.022 -30.455 -17.276  1.00  0.72           H   new
ATOM   4559  N   PRO A 296      26.123 -30.065 -14.844  1.00  0.69           N
ATOM   4560  CA  PRO A 296      25.859 -29.692 -13.466  1.00  0.69           C
ATOM   4561  C   PRO A 296      26.766 -28.567 -13.027  1.00  0.69           C
ATOM   4562  O   PRO A 296      27.927 -28.513 -13.435  1.00  0.69           O
ATOM   4563  CB  PRO A 296      26.183 -30.979 -12.725  1.00  0.69           C
ATOM   4564  CG  PRO A 296      25.933 -32.078 -13.727  1.00  0.69           C
ATOM   4565  CD  PRO A 296      26.389 -31.500 -15.044  1.00  0.69           C
ATOM      0  HA  PRO A 296      24.958 -29.367 -13.311  1.00  0.69           H   new
ATOM      0  HB2 PRO A 296      27.103 -30.986 -12.418  1.00  0.69           H   new
ATOM      0  HB3 PRO A 296      25.622 -31.084 -11.941  1.00  0.69           H   new
ATOM      0  HG2 PRO A 296      26.430 -32.880 -13.503  1.00  0.69           H   new
ATOM      0  HG3 PRO A 296      24.995 -32.324 -13.755  1.00  0.69           H   new
ATOM      0  HD2 PRO A 296      27.327 -31.677 -15.215  1.00  0.69           H   new
ATOM      0  HD3 PRO A 296      25.891 -31.862 -15.793  1.00  0.69           H   new
ATOM   4573  N   ALA A 297      26.242 -27.664 -12.202  1.00  0.67           N
ATOM   4574  CA  ALA A 297      27.042 -26.525 -11.766  1.00  0.67           C
ATOM   4575  C   ALA A 297      28.267 -27.045 -11.067  1.00  0.67           C
ATOM   4576  O   ALA A 297      28.237 -28.104 -10.426  1.00  0.67           O
ATOM   4577  CB  ALA A 297      26.257 -25.601 -10.868  1.00  0.67           C
ATOM      0  H   ALA A 297      25.441 -27.691 -11.889  1.00  0.67           H   new
ATOM      0  HA  ALA A 297      27.300 -26.002 -12.541  1.00  0.67           H   new
ATOM      0  HB1 ALA A 297      26.818 -24.857 -10.598  1.00  0.67           H   new
ATOM      0  HB2 ALA A 297      25.483 -25.264 -11.347  1.00  0.67           H   new
ATOM      0  HB3 ALA A 297      25.964 -26.086 -10.081  1.00  0.67           H   new
ATOM   4583  N   ALA A 298      29.355 -26.294 -11.189  1.00  0.66           N
ATOM   4584  CA  ALA A 298      30.608 -26.749 -10.608  1.00  0.66           C
ATOM   4585  C   ALA A 298      31.238 -25.704  -9.724  1.00  0.66           C
ATOM   4586  O   ALA A 298      31.238 -24.511 -10.030  1.00  0.66           O
ATOM   4587  CB  ALA A 298      31.560 -27.123 -11.711  1.00  0.66           C
ATOM      0  H   ALA A 298      29.389 -25.536 -11.594  1.00  0.66           H   new
ATOM      0  HA  ALA A 298      30.415 -27.520 -10.052  1.00  0.66           H   new
ATOM      0  HB1 ALA A 298      32.397 -27.427 -11.327  1.00  0.66           H   new
ATOM      0  HB2 ALA A 298      31.173 -27.834 -12.246  1.00  0.66           H   new
ATOM      0  HB3 ALA A 298      31.725 -26.350 -12.273  1.00  0.66           H   new
ATOM   4593  N   ARG A 299      31.801 -26.169  -8.628  1.00  0.67           N
ATOM   4594  CA  ARG A 299      32.422 -25.303  -7.648  1.00  0.67           C
ATOM   4595  C   ARG A 299      33.772 -24.832  -8.135  1.00  0.67           C
ATOM   4596  O   ARG A 299      34.486 -25.569  -8.815  1.00  0.67           O
ATOM   4597  CB  ARG A 299      32.553 -25.995  -6.309  1.00  0.67           C
ATOM   4598  CG  ARG A 299      32.729 -25.048  -5.124  1.00  0.67           C
ATOM   4599  CD  ARG A 299      32.597 -25.728  -3.807  1.00  0.67           C
ATOM   4600  NE  ARG A 299      33.745 -26.575  -3.457  1.00  0.67           N
ATOM   4601  CZ  ARG A 299      33.779 -27.359  -2.350  1.00  0.67           C
ATOM   4602  NH1 ARG A 299      32.730 -27.390  -1.548  1.00  0.67           N1+
ATOM   4603  NH2 ARG A 299      34.848 -28.090  -2.056  1.00  0.67           N
ATOM      0  H   ARG A 299      31.835 -27.005  -8.429  1.00  0.67           H   new
ATOM      0  HA  ARG A 299      31.849 -24.530  -7.529  1.00  0.67           H   new
ATOM      0  HB2 ARG A 299      31.764 -26.539  -6.160  1.00  0.67           H   new
ATOM      0  HB3 ARG A 299      33.312 -26.599  -6.342  1.00  0.67           H   new
ATOM      0  HG2 ARG A 299      33.602 -24.629  -5.179  1.00  0.67           H   new
ATOM      0  HG3 ARG A 299      32.070 -24.339  -5.183  1.00  0.67           H   new
ATOM      0  HD2 ARG A 299      32.479 -25.057  -3.117  1.00  0.67           H   new
ATOM      0  HD3 ARG A 299      31.794 -26.273  -3.813  1.00  0.67           H   new
ATOM      0  HE  ARG A 299      34.429 -26.574  -3.979  1.00  0.67           H   new
ATOM      0 HH11 ARG A 299      32.035 -26.917  -1.730  1.00  0.67           H   new
ATOM      0 HH12 ARG A 299      32.742 -27.884  -0.844  1.00  0.67           H   new
ATOM      0 HH21 ARG A 299      35.536 -28.072  -2.571  1.00  0.67           H   new
ATOM      0 HH22 ARG A 299      34.852 -28.581  -1.350  1.00  0.67           H   new
ATOM   4617  N   THR A 300      34.159 -23.611  -7.770  1.00  0.69           N
ATOM   4618  CA  THR A 300      35.491 -23.149  -8.134  1.00  0.69           C
ATOM   4619  C   THR A 300      36.608 -23.921  -7.450  1.00  0.69           C
ATOM   4620  O   THR A 300      37.739 -23.924  -7.928  1.00  0.69           O
ATOM   4621  CB  THR A 300      35.648 -21.666  -7.912  1.00  0.69           C
ATOM   4622  CG2 THR A 300      34.756 -20.964  -8.810  1.00  0.69           C
ATOM   4623  OG1 THR A 300      35.359 -21.337  -6.552  1.00  0.69           O
ATOM      0  H   THR A 300      33.681 -23.052  -7.325  1.00  0.69           H   new
ATOM      0  HA  THR A 300      35.576 -23.327  -9.084  1.00  0.69           H   new
ATOM      0  HB  THR A 300      36.563 -21.400  -8.095  1.00  0.69           H   new
ATOM      0  HG1 THR A 300      34.530 -21.374  -6.425  1.00  0.69           H   new
ATOM      0 HG21 THR A 300      34.848 -20.008  -8.676  1.00  0.69           H   new
ATOM      0 HG22 THR A 300      34.981 -21.185  -9.727  1.00  0.69           H   new
ATOM      0 HG23 THR A 300      33.840 -21.228  -8.629  1.00  0.69           H   new
ATOM   4631  N   THR A 301      36.299 -24.587  -6.352  1.00  0.72           N
ATOM   4632  CA  THR A 301      37.293 -25.384  -5.664  1.00  0.72           C
ATOM   4633  C   THR A 301      36.967 -26.863  -5.752  1.00  0.72           C
ATOM   4634  O   THR A 301      35.809 -27.275  -5.637  1.00  0.72           O
ATOM   4635  CB  THR A 301      37.405 -24.977  -4.197  1.00  0.72           C
ATOM   4636  CG2 THR A 301      37.894 -23.551  -4.073  1.00  0.72           C
ATOM   4637  OG1 THR A 301      36.115 -25.123  -3.562  1.00  0.72           O
ATOM      0  H   THR A 301      35.519 -24.590  -5.989  1.00  0.72           H   new
ATOM      0  HA  THR A 301      38.143 -25.222  -6.103  1.00  0.72           H   new
ATOM      0  HB  THR A 301      38.049 -25.553  -3.756  1.00  0.72           H   new
ATOM      0  HG1 THR A 301      36.174 -24.901  -2.754  1.00  0.72           H   new
ATOM      0 HG21 THR A 301      37.959 -23.311  -3.135  1.00  0.72           H   new
ATOM      0 HG22 THR A 301      38.767 -23.471  -4.488  1.00  0.72           H   new
ATOM      0 HG23 THR A 301      37.270 -22.955  -4.516  1.00  0.72           H   new
ATOM   4645  N   THR A 302      38.025 -27.646  -5.829  1.00  0.76           N
ATOM   4646  CA  THR A 302      38.006 -29.096  -5.904  1.00  0.76           C
ATOM   4647  C   THR A 302      37.748 -29.729  -4.563  1.00  0.76           C
ATOM   4648  O   THR A 302      37.744 -29.048  -3.538  1.00  0.76           O
ATOM   4649  CB  THR A 302      39.350 -29.598  -6.411  1.00  0.76           C
ATOM   4650  CG2 THR A 302      39.649 -28.995  -7.714  1.00  0.76           C
ATOM   4651  OG1 THR A 302      40.360 -29.211  -5.473  1.00  0.76           O
ATOM      0  H   THR A 302      38.824 -27.328  -5.840  1.00  0.76           H   new
ATOM      0  HA  THR A 302      37.288 -29.342  -6.508  1.00  0.76           H   new
ATOM      0  HB  THR A 302      39.325 -30.563  -6.506  1.00  0.76           H   new
ATOM      0  HG1 THR A 302      40.537 -28.396  -5.572  1.00  0.76           H   new
ATOM      0 HG21 THR A 302      40.506 -29.319  -8.032  1.00  0.76           H   new
ATOM      0 HG22 THR A 302      38.957 -29.237  -8.349  1.00  0.76           H   new
ATOM      0 HG23 THR A 302      39.682 -28.030  -7.624  1.00  0.76           H   new
ATOM   4659  N   GLU A 303      37.599 -31.049  -4.549  1.00  0.80           N
ATOM   4660  CA  GLU A 303      37.387 -31.757  -3.286  1.00  0.80           C
ATOM   4661  C   GLU A 303      38.555 -31.529  -2.312  1.00  0.80           C
ATOM   4662  O   GLU A 303      38.376 -31.572  -1.095  1.00  0.80           O
ATOM   4663  CB  GLU A 303      37.196 -33.260  -3.514  1.00  0.80           C
ATOM   4664  CG  GLU A 303      35.881 -33.652  -4.169  1.00  0.80           C
ATOM   4665  CD  GLU A 303      35.710 -35.148  -4.306  1.00  0.80           C
ATOM   4666  OE1 GLU A 303      36.657 -35.865  -4.074  1.00  0.80           O
ATOM   4667  OE2 GLU A 303      34.620 -35.573  -4.615  1.00  0.80           O1-
ATOM      0  H   GLU A 303      37.617 -31.550  -5.248  1.00  0.80           H   new
ATOM      0  HA  GLU A 303      36.578 -31.395  -2.893  1.00  0.80           H   new
ATOM      0  HB2 GLU A 303      37.925 -33.584  -4.065  1.00  0.80           H   new
ATOM      0  HB3 GLU A 303      37.263 -33.714  -2.659  1.00  0.80           H   new
ATOM      0  HG2 GLU A 303      35.146 -33.294  -3.646  1.00  0.80           H   new
ATOM      0  HG3 GLU A 303      35.829 -33.244  -5.048  1.00  0.80           H   new
ATOM   4674  N   SER A 304      39.752 -31.293  -2.860  1.00  0.81           N
ATOM   4675  CA  SER A 304      40.968 -31.053  -2.085  1.00  0.81           C
ATOM   4676  C   SER A 304      41.058 -29.622  -1.549  1.00  0.81           C
ATOM   4677  O   SER A 304      41.971 -29.298  -0.787  1.00  0.81           O
ATOM   4678  CB  SER A 304      42.191 -31.249  -2.953  1.00  0.81           C
ATOM   4679  OG  SER A 304      42.324 -30.183  -3.893  1.00  0.81           O
ATOM      0  H   SER A 304      39.879 -31.268  -3.710  1.00  0.81           H   new
ATOM      0  HA  SER A 304      40.933 -31.681  -1.347  1.00  0.81           H   new
ATOM      0  HB2 SER A 304      42.984 -31.295  -2.396  1.00  0.81           H   new
ATOM      0  HB3 SER A 304      42.126 -32.094  -3.424  1.00  0.81           H   new
ATOM      0  HG  SER A 304      41.583 -30.041  -4.263  1.00  0.81           H   new
ATOM   4685  N   GLY A 305      40.172 -28.744  -2.016  1.00  0.81           N
ATOM   4686  CA  GLY A 305      40.199 -27.328  -1.677  1.00  0.81           C
ATOM   4687  C   GLY A 305      40.962 -26.484  -2.710  1.00  0.81           C
ATOM   4688  O   GLY A 305      40.858 -25.255  -2.705  1.00  0.81           O
ATOM      0  H   GLY A 305      39.530 -28.960  -2.546  1.00  0.81           H   new
ATOM      0  HA2 GLY A 305      39.289 -26.999  -1.605  1.00  0.81           H   new
ATOM      0  HA3 GLY A 305      40.611 -27.216  -0.806  1.00  0.81           H   new
ATOM   4692  N   LYS A 306      41.710 -27.129  -3.615  1.00  0.78           N
ATOM   4693  CA  LYS A 306      42.455 -26.389  -4.640  1.00  0.78           C
ATOM   4694  C   LYS A 306      41.537 -25.560  -5.531  1.00  0.78           C
ATOM   4695  O   LYS A 306      40.510 -26.054  -6.008  1.00  0.78           O
ATOM   4696  CB  LYS A 306      43.288 -27.329  -5.518  1.00  0.78           C
ATOM   4697  CG  LYS A 306      44.133 -26.625  -6.571  1.00  0.78           C
ATOM   4698  CD  LYS A 306      44.962 -27.612  -7.372  1.00  0.78           C
ATOM   4699  CE  LYS A 306      45.769 -26.898  -8.447  1.00  0.78           C
ATOM   4700  NZ  LYS A 306      46.588 -27.850  -9.252  1.00  0.78           N1+
ATOM      0  H   LYS A 306      41.798 -27.984  -3.652  1.00  0.78           H   new
ATOM      0  HA  LYS A 306      43.047 -25.789  -4.160  1.00  0.78           H   new
ATOM      0  HB2 LYS A 306      43.872 -27.853  -4.948  1.00  0.78           H   new
ATOM      0  HB3 LYS A 306      42.692 -27.952  -5.962  1.00  0.78           H   new
ATOM      0  HG2 LYS A 306      43.556 -26.125  -7.169  1.00  0.78           H   new
ATOM      0  HG3 LYS A 306      44.719 -25.983  -6.141  1.00  0.78           H   new
ATOM      0  HD2 LYS A 306      45.560 -28.093  -6.779  1.00  0.78           H   new
ATOM      0  HD3 LYS A 306      44.380 -28.270  -7.783  1.00  0.78           H   new
ATOM      0  HE2 LYS A 306      45.168 -26.413  -9.034  1.00  0.78           H   new
ATOM      0  HE3 LYS A 306      46.351 -26.242  -8.032  1.00  0.78           H   new
ATOM      0  HZ1 LYS A 306      47.045 -27.400  -9.869  1.00  0.78           H   new
ATOM      0  HZ2 LYS A 306      47.155 -28.280  -8.717  1.00  0.78           H   new
ATOM      0  HZ3 LYS A 306      46.053 -28.439  -9.651  1.00  0.78           H   new
ATOM   4714  N   LEU A 307      41.907 -24.296  -5.755  1.00  0.74           N
ATOM   4715  CA  LEU A 307      41.130 -23.408  -6.617  1.00  0.74           C
ATOM   4716  C   LEU A 307      41.428 -23.645  -8.089  1.00  0.74           C
ATOM   4717  O   LEU A 307      42.590 -23.659  -8.505  1.00  0.74           O
ATOM   4718  CB  LEU A 307      41.418 -21.926  -6.299  1.00  0.74           C
ATOM   4719  CG  LEU A 307      40.602 -20.898  -7.129  1.00  0.74           C
ATOM   4720  CD1 LEU A 307      39.157 -21.010  -6.759  1.00  0.74           C
ATOM   4721  CD2 LEU A 307      41.101 -19.496  -6.880  1.00  0.74           C
ATOM      0  H   LEU A 307      42.609 -23.934  -5.414  1.00  0.74           H   new
ATOM      0  HA  LEU A 307      40.197 -23.609  -6.441  1.00  0.74           H   new
ATOM      0  HB2 LEU A 307      41.241 -21.772  -5.358  1.00  0.74           H   new
ATOM      0  HB3 LEU A 307      42.363 -21.758  -6.442  1.00  0.74           H   new
ATOM      0  HG  LEU A 307      40.712 -21.090  -8.074  1.00  0.74           H   new
ATOM      0 HD11 LEU A 307      38.640 -20.370  -7.274  1.00  0.74           H   new
ATOM      0 HD12 LEU A 307      38.842 -21.907  -6.950  1.00  0.74           H   new
ATOM      0 HD13 LEU A 307      39.050 -20.825  -5.813  1.00  0.74           H   new
ATOM      0 HD21 LEU A 307      40.580 -18.869  -7.406  1.00  0.74           H   new
ATOM      0 HD22 LEU A 307      41.009 -19.282  -5.938  1.00  0.74           H   new
ATOM      0 HD23 LEU A 307      42.035 -19.434  -7.135  1.00  0.74           H   new
ATOM   4733  N   ILE A 308      40.371 -23.816  -8.867  1.00  0.71           N
ATOM   4734  CA  ILE A 308      40.453 -23.961 -10.305  1.00  0.71           C
ATOM   4735  C   ILE A 308      40.313 -22.563 -10.855  1.00  0.71           C
ATOM   4736  O   ILE A 308      39.298 -21.913 -10.608  1.00  0.71           O
ATOM   4737  CB  ILE A 308      39.298 -24.810 -10.836  1.00  0.71           C
ATOM   4738  CG1 ILE A 308      39.337 -26.180 -10.228  1.00  0.71           C
ATOM   4739  CG2 ILE A 308      39.358 -24.912 -12.364  1.00  0.71           C
ATOM   4740  CD1 ILE A 308      38.108 -26.946 -10.518  1.00  0.71           C
ATOM      0  H   ILE A 308      39.567 -23.852  -8.564  1.00  0.71           H   new
ATOM      0  HA  ILE A 308      41.282 -24.393 -10.563  1.00  0.71           H   new
ATOM      0  HB  ILE A 308      38.465 -24.379 -10.588  1.00  0.71           H   new
ATOM      0 HG12 ILE A 308      40.106 -26.663 -10.568  1.00  0.71           H   new
ATOM      0 HG13 ILE A 308      39.452 -26.104  -9.268  1.00  0.71           H   new
ATOM      0 HG21 ILE A 308      38.619 -25.453 -12.682  1.00  0.71           H   new
ATOM      0 HG22 ILE A 308      39.298 -24.024 -12.750  1.00  0.71           H   new
ATOM      0 HG23 ILE A 308      40.196 -25.323 -12.628  1.00  0.71           H   new
ATOM      0 HD11 ILE A 308      38.170 -27.824 -10.110  1.00  0.71           H   new
ATOM      0 HD12 ILE A 308      37.340 -26.475 -10.157  1.00  0.71           H   new
ATOM      0 HD13 ILE A 308      38.006 -27.043 -11.478  1.00  0.71           H   new
ATOM   4752  N   THR A 309      41.305 -22.095 -11.598  1.00  0.67           N
ATOM   4753  CA  THR A 309      41.276 -20.713 -12.053  1.00  0.67           C
ATOM   4754  C   THR A 309      40.967 -20.529 -13.536  1.00  0.67           C
ATOM   4755  O   THR A 309      40.614 -19.434 -13.977  1.00  0.67           O
ATOM   4756  CB  THR A 309      42.621 -20.052 -11.716  1.00  0.67           C
ATOM   4757  CG2 THR A 309      42.858 -20.151 -10.211  1.00  0.67           C
ATOM   4758  OG1 THR A 309      43.686 -20.724 -12.408  1.00  0.67           O
ATOM      0  H   THR A 309      41.991 -22.550 -11.846  1.00  0.67           H   new
ATOM      0  HA  THR A 309      40.539 -20.289 -11.586  1.00  0.67           H   new
ATOM      0  HB  THR A 309      42.601 -19.122 -11.991  1.00  0.67           H   new
ATOM      0  HG1 THR A 309      44.418 -20.357 -12.221  1.00  0.67           H   new
ATOM      0 HG21 THR A 309      43.706 -19.736  -9.989  1.00  0.67           H   new
ATOM      0 HG22 THR A 309      42.142 -19.696  -9.740  1.00  0.67           H   new
ATOM      0 HG23 THR A 309      42.876 -21.084  -9.947  1.00  0.67           H   new
ATOM   4766  N   ASP A 310      41.082 -21.590 -14.321  1.00  0.66           N
ATOM   4767  CA  ASP A 310      40.879 -21.463 -15.764  1.00  0.66           C
ATOM   4768  C   ASP A 310      39.577 -22.143 -16.203  1.00  0.66           C
ATOM   4769  O   ASP A 310      39.499 -23.378 -16.289  1.00  0.66           O
ATOM   4770  CB  ASP A 310      42.130 -22.002 -16.470  1.00  0.66           C
ATOM   4771  CG  ASP A 310      42.216 -21.877 -18.011  1.00  0.66           C
ATOM   4772  OD1 ASP A 310      41.223 -21.688 -18.665  1.00  0.66           O
ATOM   4773  OD2 ASP A 310      43.323 -22.000 -18.519  1.00  0.66           O1-
ATOM      0  H   ASP A 310      41.274 -22.383 -14.048  1.00  0.66           H   new
ATOM      0  HA  ASP A 310      40.768 -20.533 -16.017  1.00  0.66           H   new
ATOM      0  HB2 ASP A 310      42.900 -21.549 -16.093  1.00  0.66           H   new
ATOM      0  HB3 ASP A 310      42.215 -22.942 -16.244  1.00  0.66           H   new
ATOM   4778  N   TRP A 311      38.551 -21.305 -16.416  1.00  0.66           N
ATOM   4779  CA  TRP A 311      37.188 -21.703 -16.751  1.00  0.66           C
ATOM   4780  C   TRP A 311      36.776 -21.174 -18.120  1.00  0.66           C
ATOM   4781  O   TRP A 311      37.341 -20.206 -18.649  1.00  0.66           O
ATOM   4782  CB  TRP A 311      36.203 -21.198 -15.689  1.00  0.66           C
ATOM   4783  CG  TRP A 311      36.366 -21.825 -14.377  1.00  0.66           C
ATOM   4784  CD1 TRP A 311      37.333 -21.555 -13.487  1.00  0.66           C
[truncated: 54,941 more chars]
