# Supplementary material for: Integrative proteome-wide structural analysis and high-throughput docking identify broad-spectrum antiviral scaffolds against Zika, Yellow Fever, West Nile, Saint Louis encephalitis, and Usutu viruses
Source: Front Cell Infect Microbiol. 2026 Apr 30;16:1723132. doi: 10.3389/fcimb.2026.1723132 (PMC13171538; doi:10.3389/fcimb.2026.1723132)
Supplement: Supplementary file 5 [file DataSheet5.zip › WNV/WNV_NS1/WNV_NS1.pdb]

ATOM      1  N   ASP A   1       0.045  -0.466  -1.323  1.00  3.19           N  
ATOM      2  CA  ASP A   1       1.006  -0.367  -0.234  1.00  3.19           C  
ATOM      3  C   ASP A   1       1.124   1.083   0.200  1.00  3.19           C  
ATOM      4  O   ASP A   1       0.741   1.991  -0.531  1.00  3.19           O  
ATOM      5  CB  ASP A   1       2.411  -0.811  -0.657  1.00  3.19           C  
ATOM      6  CG  ASP A   1       2.603  -2.241  -1.059  1.00  3.19           C  
ATOM      7  OD1 ASP A   1       1.837  -3.094  -0.679  1.00  3.19           O  
ATOM      8  OD2 ASP A   1       3.583  -2.468  -1.765  1.00  3.19           O1-
ATOM      9 1H   ASP A   1      -0.570  -1.246  -1.156  1.00  3.19           H  
ATOM     10 2H   ASP A   1      -0.495   0.388  -1.359  1.00  3.19           H  
ATOM     11 3H   ASP A   1       0.523  -0.602  -2.203  1.00  3.19           H  
ATOM     12  HA  ASP A   1       0.659  -0.965   0.610  1.00  3.19           H  
ATOM     13 1HB  ASP A   1       2.727  -0.207  -1.469  1.00  3.19           H  
ATOM     14 2HB  ASP A   1       3.093  -0.610   0.161  1.00  3.19           H  
ATOM     15  N   THR A   2       1.630   1.302   1.399  1.00  3.09           N  
ATOM     16  CA  THR A   2       1.900   2.660   1.853  1.00  3.09           C  
ATOM     17  C   THR A   2       3.302   2.692   2.441  1.00  3.09           C  
ATOM     18  O   THR A   2       3.661   1.814   3.228  1.00  3.09           O  
ATOM     19  CB  THR A   2       0.869   3.142   2.888  1.00  3.09           C  
ATOM     20  CG2 THR A   2       1.158   4.588   3.280  1.00  3.09           C  
ATOM     21  OG1 THR A   2      -0.445   3.075   2.315  1.00  3.09           O  
ATOM     22  H   THR A   2       1.889   0.525   1.991  1.00  3.09           H  
ATOM     23  HA  THR A   2       1.878   3.337   1.000  1.00  3.09           H  
ATOM     24  HB  THR A   2       0.909   2.509   3.775  1.00  3.09           H  
ATOM     25  HG1 THR A   2      -0.467   3.609   1.513  1.00  3.09           H  
ATOM     26 1HG2 THR A   2       0.416   4.925   4.000  1.00  3.09           H  
ATOM     27 2HG2 THR A   2       2.147   4.663   3.723  1.00  3.09           H  
ATOM     28 3HG2 THR A   2       1.113   5.218   2.387  1.00  3.09           H  
ATOM     29  N   GLY A   3       4.095   3.687   2.071  1.00  3.03           N  
ATOM     30  CA  GLY A   3       5.444   3.760   2.621  1.00  3.03           C  
ATOM     31  C   GLY A   3       6.391   4.631   1.820  1.00  3.03           C  
ATOM     32  O   GLY A   3       5.967   5.514   1.068  1.00  3.03           O  
ATOM     33  H   GLY A   3       3.752   4.374   1.397  1.00  3.03           H  
ATOM     34 1HA  GLY A   3       5.392   4.135   3.642  1.00  3.03           H  
ATOM     35 2HA  GLY A   3       5.858   2.755   2.681  1.00  3.03           H  
ATOM     36  N   CYS A   4       7.690   4.416   2.048  1.00  3.02           N  
ATOM     37  CA  CYS A   4       8.730   5.186   1.384  1.00  3.02           C  
ATOM     38  C   CYS A   4       9.833   4.312   0.808  1.00  3.02           C  
ATOM     39  O   CYS A   4      10.008   3.155   1.214  1.00  3.02           O  
ATOM     40  CB  CYS A   4       9.376   6.183   2.349  1.00  3.02           C  
ATOM     41  SG  CYS A   4       8.230   7.374   3.091  1.00  3.02           S  
ATOM     42  H   CYS A   4       7.957   3.682   2.690  1.00  3.02           H  
ATOM     43  HA  CYS A   4       8.281   5.737   0.565  1.00  3.02           H  
ATOM     44 1HB  CYS A   4       9.868   5.641   3.154  1.00  3.02           H  
ATOM     45 2HB  CYS A   4      10.142   6.742   1.817  1.00  3.02           H  
ATOM     46  N   ALA A   5      10.615   4.903  -0.083  1.00  3.09           N  
ATOM     47  CA  ALA A   5      11.814   4.298  -0.656  1.00  3.09           C  
ATOM     48  C   ALA A   5      12.826   5.394  -0.963  1.00  3.09           C  
ATOM     49  O   ALA A   5      12.445   6.539  -1.192  1.00  3.09           O  
ATOM     50  CB  ALA A   5      11.473   3.521  -1.911  1.00  3.09           C  
ATOM     51  H   ALA A   5      10.330   5.834  -0.391  1.00  3.09           H  
ATOM     52  HA  ALA A   5      12.251   3.624   0.082  1.00  3.09           H  
ATOM     53 1HB  ALA A   5      12.378   3.076  -2.322  1.00  3.09           H  
ATOM     54 2HB  ALA A   5      10.772   2.737  -1.667  1.00  3.09           H  
ATOM     55 3HB  ALA A   5      11.034   4.194  -2.645  1.00  3.09           H  
ATOM     56  N   ILE A   6      14.117   5.056  -0.956  1.00  3.23           N  
ATOM     57  CA  ILE A   6      15.145   6.068  -1.237  1.00  3.23           C  
ATOM     58  C   ILE A   6      15.886   5.886  -2.566  1.00  3.23           C  
ATOM     59  O   ILE A   6      16.107   6.858  -3.287  1.00  3.23           O  
ATOM     60  CB  ILE A   6      16.166   6.150  -0.093  1.00  3.23           C  
ATOM     61  CG1 ILE A   6      15.464   6.546   1.195  1.00  3.23           C  
ATOM     62  CG2 ILE A   6      17.179   7.242  -0.427  1.00  3.23           C  
ATOM     63  CD1 ILE A   6      16.324   6.446   2.420  1.00  3.23           C  
ATOM     64  H   ILE A   6      14.385   4.106  -0.750  1.00  3.23           H  
ATOM     65  HA  ILE A   6      14.661   7.028  -1.292  1.00  3.23           H  
ATOM     66  HB  ILE A   6      16.669   5.192   0.040  1.00  3.23           H  
ATOM     67 1HG1 ILE A   6      15.138   7.571   1.094  1.00  3.23           H  
ATOM     68 2HG1 ILE A   6      14.594   5.913   1.339  1.00  3.23           H  
ATOM     69 1HG2 ILE A   6      17.906   7.325   0.379  1.00  3.23           H  
ATOM     70 2HG2 ILE A   6      17.688   7.006  -1.343  1.00  3.23           H  
ATOM     71 3HG2 ILE A   6      16.654   8.191  -0.544  1.00  3.23           H  
ATOM     72 1HD1 ILE A   6      15.751   6.760   3.294  1.00  3.23           H  
ATOM     73 2HD1 ILE A   6      16.654   5.415   2.557  1.00  3.23           H  
ATOM     74 3HD1 ILE A   6      17.194   7.092   2.308  1.00  3.23           H  
ATOM     75  N   ASP A   7      16.320   4.652  -2.847  1.00  3.43           N  
ATOM     76  CA  ASP A   7      17.150   4.317  -4.012  1.00  3.43           C  
ATOM     77  C   ASP A   7      18.570   4.759  -3.742  1.00  3.43           C  
ATOM     78  O   ASP A   7      18.818   5.619  -2.904  1.00  3.43           O  
ATOM     79  CB  ASP A   7      16.657   4.981  -5.322  1.00  3.43           C  
ATOM     80  CG  ASP A   7      17.335   4.449  -6.653  1.00  3.43           C  
ATOM     81  OD1 ASP A   7      18.247   3.617  -6.609  1.00  3.43           O  
ATOM     82  OD2 ASP A   7      16.983   4.970  -7.682  1.00  3.43           O1-
ATOM     83  H   ASP A   7      16.081   3.910  -2.212  1.00  3.43           H  
ATOM     84  HA  ASP A   7      17.147   3.235  -4.147  1.00  3.43           H  
ATOM     85 1HB  ASP A   7      15.575   4.877  -5.406  1.00  3.43           H  
ATOM     86 2HB  ASP A   7      16.878   6.040  -5.304  1.00  3.43           H  
ATOM     87  N   ILE A   8      19.503   4.158  -4.441  1.00  3.62           N  
ATOM     88  CA  ILE A   8      20.881   4.555  -4.277  1.00  3.62           C  
ATOM     89  C   ILE A   8      21.480   5.052  -5.581  1.00  3.62           C  
ATOM     90  O   ILE A   8      22.493   5.755  -5.556  1.00  3.62           O  
ATOM     91  CB  ILE A   8      21.724   3.408  -3.687  1.00  3.62           C  
ATOM     92  CG1 ILE A   8      21.731   2.202  -4.627  1.00  3.62           C  
ATOM     93  CG2 ILE A   8      21.183   3.015  -2.316  1.00  3.62           C  
ATOM     94  CD1 ILE A   8      22.721   1.137  -4.226  1.00  3.62           C  
ATOM     95  H   ILE A   8      19.220   3.471  -5.133  1.00  3.62           H  
ATOM     96  HA  ILE A   8      20.914   5.372  -3.565  1.00  3.62           H  
ATOM     97  HB  ILE A   8      22.755   3.744  -3.580  1.00  3.62           H  
ATOM     98 1HG1 ILE A   8      20.733   1.765  -4.649  1.00  3.62           H  
ATOM     99 2HG1 ILE A   8      21.986   2.531  -5.630  1.00  3.62           H  
ATOM    100 1HG2 ILE A   8      21.797   2.220  -1.897  1.00  3.62           H  
ATOM    101 2HG2 ILE A   8      21.208   3.883  -1.655  1.00  3.62           H  
ATOM    102 3HG2 ILE A   8      20.157   2.665  -2.414  1.00  3.62           H  
ATOM    103 1HD1 ILE A   8      22.676   0.312  -4.935  1.00  3.62           H  
ATOM    104 2HD1 ILE A   8      23.727   1.560  -4.223  1.00  3.62           H  
ATOM    105 3HD1 ILE A   8      22.478   0.772  -3.229  1.00  3.62           H  
ATOM    106  N   GLY A   9      20.816   4.758  -6.710  1.00  3.74           N  
ATOM    107  CA  GLY A   9      21.321   5.180  -8.010  1.00  3.74           C  
ATOM    108  C   GLY A   9      20.981   6.636  -8.276  1.00  3.74           C  
ATOM    109  O   GLY A   9      21.677   7.324  -9.022  1.00  3.74           O  
ATOM    110  H   GLY A   9      19.951   4.213  -6.672  1.00  3.74           H  
ATOM    111 1HA  GLY A   9      22.400   5.035  -8.051  1.00  3.74           H  
ATOM    112 2HA  GLY A   9      20.878   4.554  -8.784  1.00  3.74           H  
ATOM    113  N   ARG A  10      19.908   7.105  -7.646  1.00  3.74           N  
ATOM    114  CA  ARG A  10      19.456   8.477  -7.813  1.00  3.74           C  
ATOM    115  C   ARG A  10      19.478   9.252  -6.494  1.00  3.74           C  
ATOM    116  O   ARG A  10      19.446  10.478  -6.498  1.00  3.74           O  
ATOM    117  CB  ARG A  10      18.058   8.514  -8.413  1.00  3.74           C  
ATOM    118  CG  ARG A  10      17.953   7.947  -9.834  1.00  3.74           C  
ATOM    119  CD  ARG A  10      16.567   8.056 -10.371  1.00  3.74           C  
ATOM    120  NE  ARG A  10      16.172   9.437 -10.529  1.00  3.74           N  
ATOM    121  CZ  ARG A  10      16.447  10.212 -11.599  1.00  3.74           C  
ATOM    122  NH1 ARG A  10      17.108   9.720 -12.633  1.00  3.74           N1+
ATOM    123  NH2 ARG A  10      16.052  11.477 -11.599  1.00  3.74           N  
ATOM    124  H   ARG A  10      19.375   6.466  -7.073  1.00  3.74           H  
ATOM    125  HA  ARG A  10      20.129   8.979  -8.508  1.00  3.74           H  
ATOM    126 1HB  ARG A  10      17.373   7.948  -7.777  1.00  3.74           H  
ATOM    127 2HB  ARG A  10      17.701   9.541  -8.445  1.00  3.74           H  
ATOM    128 1HG  ARG A  10      18.629   8.485 -10.495  1.00  3.74           H  
ATOM    129 2HG  ARG A  10      18.222   6.888  -9.815  1.00  3.74           H  
ATOM    130 1HD  ARG A  10      16.493   7.559 -11.337  1.00  3.74           H  
ATOM    131 2HD  ARG A  10      15.879   7.591  -9.667  1.00  3.74           H  
ATOM    132  HE  ARG A  10      15.633   9.861  -9.760  1.00  3.74           H  
ATOM    133 1HH1 ARG A  10      17.408   8.756 -12.627  1.00  3.74           H  
ATOM    134 2HH1 ARG A  10      17.312  10.308 -13.428  1.00  3.74           H  
ATOM    135 1HH2 ARG A  10      15.568  11.857 -10.763  1.00  3.74           H  
ATOM    136 2HH2 ARG A  10      16.249  12.072 -12.384  1.00  3.74           H  
ATOM    137  N   GLN A  11      19.532   8.537  -5.364  1.00  3.59           N  
ATOM    138  CA  GLN A  11      19.474   9.147  -4.026  1.00  3.59           C  
ATOM    139  C   GLN A  11      18.223  10.041  -3.869  1.00  3.59           C  
ATOM    140  O   GLN A  11      18.332  11.190  -3.431  1.00  3.59           O  
ATOM    141  CB  GLN A  11      20.728  10.023  -3.783  1.00  3.59           C  
ATOM    142  CG  GLN A  11      22.117   9.314  -3.799  1.00  3.59           C  
ATOM    143  CD  GLN A  11      22.427   8.447  -2.580  1.00  3.59           C  
ATOM    144  NE2 GLN A  11      22.757   7.178  -2.808  1.00  3.59           N  
ATOM    145  OE1 GLN A  11      22.419   8.938  -1.443  1.00  3.59           O  
ATOM    146  H   GLN A  11      19.597   7.535  -5.429  1.00  3.59           H  
ATOM    147  HA  GLN A  11      19.424   8.348  -3.283  1.00  3.59           H  
ATOM    148 1HB  GLN A  11      20.767  10.833  -4.503  1.00  3.59           H  
ATOM    149 2HB  GLN A  11      20.632  10.490  -2.805  1.00  3.59           H  
ATOM    150 1HG  GLN A  11      22.153   8.662  -4.679  1.00  3.59           H  
ATOM    151 2HG  GLN A  11      22.891  10.075  -3.877  1.00  3.59           H  
ATOM    152 1HE2 GLN A  11      22.988   6.580  -2.043  1.00  3.59           H  
ATOM    153 2HE2 GLN A  11      22.779   6.803  -3.764  1.00  3.59           H  
ATOM    154  N   GLU A  12      17.046   9.523  -4.247  1.00  3.35           N  
ATOM    155  CA  GLU A  12      15.794  10.291  -4.204  1.00  3.35           C  
ATOM    156  C   GLU A  12      14.675   9.756  -3.313  1.00  3.35           C  
ATOM    157  O   GLU A  12      13.918   8.877  -3.716  1.00  3.35           O  
ATOM    158  CB  GLU A  12      15.202  10.424  -5.619  1.00  3.35           C  
ATOM    159  CG  GLU A  12      15.925  11.363  -6.586  1.00  3.35           C  
ATOM    160  CD  GLU A  12      15.248  11.411  -7.960  1.00  3.35           C  
ATOM    161  OE1 GLU A  12      14.517  10.501  -8.261  1.00  3.35           O  
ATOM    162  OE2 GLU A  12      15.456  12.348  -8.702  1.00  3.35           O1-
ATOM    163  H   GLU A  12      17.014   8.557  -4.553  1.00  3.35           H  
ATOM    164  HA  GLU A  12      16.039  11.290  -3.846  1.00  3.35           H  
ATOM    165 1HB  GLU A  12      15.197   9.439  -6.086  1.00  3.35           H  
ATOM    166 2HB  GLU A  12      14.173  10.739  -5.546  1.00  3.35           H  
ATOM    167 1HG  GLU A  12      15.936  12.365  -6.161  1.00  3.35           H  
ATOM    168 2HG  GLU A  12      16.950  11.040  -6.698  1.00  3.35           H  
ATOM    169  N   LEU A  13      14.507  10.341  -2.130  1.00  3.05           N  
ATOM    170  CA  LEU A  13      13.429   9.891  -1.250  1.00  3.05           C  
ATOM    171  C   LEU A  13      12.062  10.146  -1.863  1.00  3.05           C  
ATOM    172  O   LEU A  13      11.749  11.274  -2.271  1.00  3.05           O  
ATOM    173  CB  LEU A  13      13.483  10.579   0.120  1.00  3.05           C  
ATOM    174  CG  LEU A  13      12.328  10.184   1.130  1.00  3.05           C  
ATOM    175  CD1 LEU A  13      12.439   8.733   1.547  1.00  3.05           C  
ATOM    176  CD2 LEU A  13      12.389  11.084   2.343  1.00  3.05           C  
ATOM    177  H   LEU A  13      15.139  11.073  -1.837  1.00  3.05           H  
ATOM    178  HA  LEU A  13      13.524   8.827  -1.097  1.00  3.05           H  
ATOM    179 1HB  LEU A  13      14.431  10.327   0.593  1.00  3.05           H  
ATOM    180 2HB  LEU A  13      13.444  11.657  -0.027  1.00  3.05           H  
ATOM    181  HG  LEU A  13      11.363  10.312   0.636  1.00  3.05           H  
ATOM    182 1HD1 LEU A  13      11.624   8.500   2.226  1.00  3.05           H  
ATOM    183 2HD1 LEU A  13      12.377   8.099   0.678  1.00  3.05           H  
ATOM    184 3HD1 LEU A  13      13.378   8.575   2.052  1.00  3.05           H  
ATOM    185 1HD2 LEU A  13      11.578  10.821   3.026  1.00  3.05           H  
ATOM    186 2HD2 LEU A  13      13.347  10.955   2.846  1.00  3.05           H  
ATOM    187 3HD2 LEU A  13      12.279  12.122   2.030  1.00  3.05           H  
ATOM    188  N   ARG A  14      11.250   9.098  -1.897  1.00  2.77           N  
ATOM    189  CA  ARG A  14       9.892   9.171  -2.400  1.00  2.77           C  
ATOM    190  C   ARG A  14       8.949   8.421  -1.480  1.00  2.77           C  
ATOM    191  O   ARG A  14       9.230   7.297  -1.057  1.00  2.77           O  
ATOM    192  CB  ARG A  14       9.791   8.589  -3.807  1.00  2.77           C  
ATOM    193  CG  ARG A  14      10.558   9.360  -4.893  1.00  2.77           C  
ATOM    194  CD  ARG A  14       9.913  10.678  -5.175  1.00  2.77           C  
ATOM    195  NE  ARG A  14      10.573  11.397  -6.251  1.00  2.77           N  
ATOM    196  CZ  ARG A  14      11.627  12.233  -6.099  1.00  2.77           C  
ATOM    197  NH1 ARG A  14      12.142  12.475  -4.906  1.00  2.77           N1+
ATOM    198  NH2 ARG A  14      12.149  12.819  -7.162  1.00  2.77           N  
ATOM    199  H   ARG A  14      11.612   8.203  -1.575  1.00  2.77           H  
ATOM    200  HA  ARG A  14       9.587  10.216  -2.431  1.00  2.77           H  
ATOM    201 1HB  ARG A  14      10.177   7.570  -3.798  1.00  2.77           H  
ATOM    202 2HB  ARG A  14       8.745   8.542  -4.106  1.00  2.77           H  
ATOM    203 1HG  ARG A  14      11.584   9.536  -4.585  1.00  2.77           H  
ATOM    204 2HG  ARG A  14      10.561   8.779  -5.814  1.00  2.77           H  
ATOM    205 1HD  ARG A  14       8.872  10.520  -5.457  1.00  2.77           H  
ATOM    206 2HD  ARG A  14       9.956  11.295  -4.279  1.00  2.77           H  
ATOM    207  HE  ARG A  14      10.226  11.252  -7.188  1.00  2.77           H  
ATOM    208 1HH1 ARG A  14      11.769  12.026  -4.056  1.00  2.77           H  
ATOM    209 2HH1 ARG A  14      12.928  13.098  -4.824  1.00  2.77           H  
ATOM    210 1HH2 ARG A  14      11.771  12.636  -8.080  1.00  2.77           H  
ATOM    211 2HH2 ARG A  14      12.944  13.435  -7.062  1.00  2.77           H  
ATOM    212  N   CYS A  15       7.823   9.048  -1.168  1.00  2.51           N  
ATOM    213  CA  CYS A  15       6.825   8.419  -0.318  1.00  2.51           C  
ATOM    214  C   CYS A  15       5.464   8.448  -0.970  1.00  2.51           C  
ATOM    215  O   CYS A  15       5.189   9.319  -1.798  1.00  2.51           O  
ATOM    216  CB  CYS A  15       6.777   9.113   1.035  1.00  2.51           C  
ATOM    217  SG  CYS A  15       8.366   9.055   1.941  1.00  2.51           S  
ATOM    218  H   CYS A  15       7.648   9.974  -1.532  1.00  2.51           H  
ATOM    219  HA  CYS A  15       7.091   7.383  -0.168  1.00  2.51           H  
ATOM    220 1HB  CYS A  15       6.489  10.154   0.907  1.00  2.51           H  
ATOM    221 2HB  CYS A  15       6.016   8.633   1.653  1.00  2.51           H  
ATOM    222  N   GLY A  16       4.598   7.520  -0.581  1.00  2.28           N  
ATOM    223  CA  GLY A  16       3.246   7.527  -1.123  1.00  2.28           C  
ATOM    224  C   GLY A  16       2.486   6.210  -0.992  1.00  2.28           C  
ATOM    225  O   GLY A  16       2.750   5.383  -0.115  1.00  2.28           O  
ATOM    226  H   GLY A  16       4.907   6.809   0.085  1.00  2.28           H  
ATOM    227 1HA  GLY A  16       2.676   8.316  -0.632  1.00  2.28           H  
ATOM    228 2HA  GLY A  16       3.296   7.799  -2.176  1.00  2.28           H  
ATOM    229  N   SER A  17       1.494   6.065  -1.877  1.00  2.08           N  
ATOM    230  CA  SER A  17       0.562   4.933  -1.933  1.00  2.08           C  
ATOM    231  C   SER A  17       0.867   3.934  -3.060  1.00  2.08           C  
ATOM    232  O   SER A  17       0.011   3.132  -3.441  1.00  2.08           O  
ATOM    233  CB  SER A  17      -0.849   5.452  -2.088  1.00  2.08           C  
ATOM    234  OG  SER A  17      -0.987   6.175  -3.280  1.00  2.08           O  
ATOM    235  H   SER A  17       1.364   6.801  -2.556  1.00  2.08           H  
ATOM    236  HA  SER A  17       0.628   4.399  -0.987  1.00  2.08           H  
ATOM    237 1HB  SER A  17      -1.544   4.615  -2.083  1.00  2.08           H  
ATOM    238 2HB  SER A  17      -1.095   6.089  -1.239  1.00  2.08           H  
ATOM    239  HG  SER A  17      -0.824   5.545  -3.988  1.00  2.08           H  
ATOM    240  N   GLY A  18       2.059   4.035  -3.636  1.00  1.90           N  
ATOM    241  CA  GLY A  18       2.478   3.154  -4.720  1.00  1.90           C  
ATOM    242  C   GLY A  18       3.013   1.859  -4.142  1.00  1.90           C  
ATOM    243  O   GLY A  18       2.725   1.533  -2.998  1.00  1.90           O  
ATOM    244  H   GLY A  18       2.702   4.726  -3.287  1.00  1.90           H  
ATOM    245 1HA  GLY A  18       1.635   2.947  -5.381  1.00  1.90           H  
ATOM    246 2HA  GLY A  18       3.254   3.640  -5.312  1.00  1.90           H  
ATOM    247  N   VAL A  19       3.773   1.107  -4.927  1.00  1.76           N  
ATOM    248  CA  VAL A  19       4.289  -0.181  -4.464  1.00  1.76           C  
ATOM    249  C   VAL A  19       5.713  -0.065  -3.919  1.00  1.76           C  
ATOM    250  O   VAL A  19       6.573   0.584  -4.541  1.00  1.76           O  
ATOM    251  CB  VAL A  19       4.218  -1.217  -5.590  1.00  1.76           C  
ATOM    252  CG1 VAL A  19       4.820  -2.526  -5.130  1.00  1.76           C  
ATOM    253  CG2 VAL A  19       2.771  -1.406  -5.986  1.00  1.76           C  
ATOM    254  H   VAL A  19       3.990   1.417  -5.862  1.00  1.76           H  
ATOM    255  HA  VAL A  19       3.650  -0.539  -3.658  1.00  1.76           H  
ATOM    256  HB  VAL A  19       4.796  -0.871  -6.442  1.00  1.76           H  
ATOM    257 1HG1 VAL A  19       4.767  -3.255  -5.934  1.00  1.76           H  
ATOM    258 2HG1 VAL A  19       5.852  -2.371  -4.858  1.00  1.76           H  
ATOM    259 3HG1 VAL A  19       4.271  -2.901  -4.263  1.00  1.76           H  
ATOM    260 1HG2 VAL A  19       2.706  -2.141  -6.789  1.00  1.76           H  
ATOM    261 2HG2 VAL A  19       2.209  -1.762  -5.119  1.00  1.76           H  
ATOM    262 3HG2 VAL A  19       2.359  -0.458  -6.325  1.00  1.76           H  
ATOM    263  N   PHE A  20       5.943  -0.644  -2.731  1.00  1.65           N  
ATOM    264  CA  PHE A  20       7.266  -0.567  -2.105  1.00  1.65           C  
ATOM    265  C   PHE A  20       7.826  -1.958  -1.791  1.00  1.65           C  
ATOM    266  O   PHE A  20       7.360  -2.645  -0.879  1.00  1.65           O  
ATOM    267  CB  PHE A  20       7.204   0.293  -0.839  1.00  1.65           C  
ATOM    268  CG  PHE A  20       6.699   1.709  -1.115  1.00  1.65           C  
ATOM    269  CD1 PHE A  20       5.335   1.975  -1.114  1.00  1.65           C  
ATOM    270  CD2 PHE A  20       7.560   2.740  -1.413  1.00  1.65           C  
ATOM    271  CE1 PHE A  20       4.851   3.224  -1.395  1.00  1.65           C  
ATOM    272  CE2 PHE A  20       7.078   4.004  -1.706  1.00  1.65           C  
ATOM    273  CZ  PHE A  20       5.719   4.240  -1.697  1.00  1.65           C  
ATOM    274  H   PHE A  20       5.179  -1.175  -2.285  1.00  1.65           H  
ATOM    275  HA  PHE A  20       7.948  -0.091  -2.800  1.00  1.65           H  
ATOM    276 1HB  PHE A  20       6.545  -0.175  -0.109  1.00  1.65           H  
ATOM    277 2HB  PHE A  20       8.194   0.369  -0.406  1.00  1.65           H  
ATOM    278  HD1 PHE A  20       4.637   1.172  -0.886  1.00  1.65           H  
ATOM    279  HD2 PHE A  20       8.620   2.553  -1.420  1.00  1.65           H  
ATOM    280  HE1 PHE A  20       3.778   3.403  -1.388  1.00  1.65           H  
ATOM    281  HE2 PHE A  20       7.771   4.817  -1.946  1.00  1.65           H  
ATOM    282  HZ  PHE A  20       5.343   5.228  -1.925  1.00  1.65           H  
ATOM    283  N   ILE A  21       8.841  -2.352  -2.553  1.00  1.56           N  
ATOM    284  CA  ILE A  21       9.460  -3.666  -2.444  1.00  1.56           C  
ATOM    285  C   ILE A  21      10.823  -3.523  -1.788  1.00  1.56           C  
ATOM    286  O   ILE A  21      11.613  -2.671  -2.199  1.00  1.56           O  
ATOM    287  CB  ILE A  21       9.629  -4.303  -3.832  1.00  1.56           C  
ATOM    288  CG1 ILE A  21       8.307  -4.305  -4.567  1.00  1.56           C  
ATOM    289  CG2 ILE A  21      10.115  -5.726  -3.714  1.00  1.56           C  
ATOM    290  CD1 ILE A  21       7.244  -5.052  -3.876  1.00  1.56           C  
ATOM    291  H   ILE A  21       9.178  -1.721  -3.265  1.00  1.56           H  
ATOM    292  HA  ILE A  21       8.835  -4.308  -1.820  1.00  1.56           H  
ATOM    293  HB  ILE A  21      10.332  -3.719  -4.409  1.00  1.56           H  
ATOM    294 1HG1 ILE A  21       7.986  -3.283  -4.705  1.00  1.56           H  
ATOM    295 2HG1 ILE A  21       8.451  -4.762  -5.547  1.00  1.56           H  
ATOM    296 1HG2 ILE A  21      10.212  -6.158  -4.702  1.00  1.56           H  
ATOM    297 2HG2 ILE A  21      11.077  -5.755  -3.208  1.00  1.56           H  
ATOM    298 3HG2 ILE A  21       9.388  -6.299  -3.147  1.00  1.56           H  
ATOM    299 1HD1 ILE A  21       6.334  -5.013  -4.467  1.00  1.56           H  
ATOM    300 2HD1 ILE A  21       7.566  -6.085  -3.760  1.00  1.56           H  
ATOM    301 3HD1 ILE A  21       7.058  -4.617  -2.896  1.00  1.56           H  
ATOM    302  N   HIS A  22      11.101  -4.335  -0.776  1.00  1.50           N  
ATOM    303  CA  HIS A  22      12.364  -4.228  -0.056  1.00  1.50           C  
ATOM    304  C   HIS A  22      13.090  -5.563   0.040  1.00  1.50           C  
ATOM    305  O   HIS A  22      12.478  -6.621   0.209  1.00  1.50           O  
ATOM    306  CB  HIS A  22      12.108  -3.686   1.356  1.00  1.50           C  
ATOM    307  CG  HIS A  22      11.507  -2.297   1.372  1.00  1.50           C  
ATOM    308  CD2 HIS A  22      10.213  -1.878   1.413  1.00  1.50           C  
ATOM    309  ND1 HIS A  22      12.278  -1.148   1.334  1.00  1.50           N  
ATOM    310  CE1 HIS A  22      11.480  -0.084   1.351  1.00  1.50           C  
ATOM    311  NE2 HIS A  22      10.231  -0.502   1.403  1.00  1.50           N  
ATOM    312  H   HIS A  22      10.416  -5.024  -0.494  1.00  1.50           H  
ATOM    313  HA  HIS A  22      13.026  -3.535  -0.573  1.00  1.50           H  
ATOM    314 1HB  HIS A  22      11.433  -4.362   1.888  1.00  1.50           H  
ATOM    315 2HB  HIS A  22      13.045  -3.665   1.914  1.00  1.50           H  
ATOM    316  HD2 HIS A  22       9.325  -2.513   1.446  1.00  1.50           H  
ATOM    317  HE1 HIS A  22      11.795   0.958   1.329  1.00  1.50           H  
ATOM    318  HE2 HIS A  22       9.414   0.091   1.429  1.00  1.50           H  
ATOM    319  N   ASN A  23      14.422  -5.513  -0.023  1.00  1.49           N  
ATOM    320  CA  ASN A  23      15.230  -6.728   0.075  1.00  1.49           C  
ATOM    321  C   ASN A  23      15.422  -7.147   1.522  1.00  1.49           C  
ATOM    322  O   ASN A  23      16.519  -7.078   2.073  1.00  1.49           O  
ATOM    323  CB  ASN A  23      16.576  -6.541  -0.593  1.00  1.49           C  
ATOM    324  CG  ASN A  23      17.333  -7.855  -0.749  1.00  1.49           C  
ATOM    325  ND2 ASN A  23      18.577  -7.775  -1.158  1.00  1.49           N  
ATOM    326  OD1 ASN A  23      16.762  -8.930  -0.520  1.00  1.49           O  
ATOM    327  H   ASN A  23      14.877  -4.618  -0.145  1.00  1.49           H  
ATOM    328  HA  ASN A  23      14.703  -7.541  -0.425  1.00  1.49           H  
ATOM    329 1HB  ASN A  23      16.453  -6.076  -1.562  1.00  1.49           H  
ATOM    330 2HB  ASN A  23      17.181  -5.865   0.011  1.00  1.49           H  
ATOM    331 1HD2 ASN A  23      19.125  -8.608  -1.298  1.00  1.49           H  
ATOM    332 2HD2 ASN A  23      18.987  -6.882  -1.338  1.00  1.49           H  
ATOM    333  N   ASP A  24      14.349  -7.634   2.117  1.00  1.55           N  
ATOM    334  CA  ASP A  24      14.342  -8.029   3.519  1.00  1.55           C  
ATOM    335  C   ASP A  24      14.906  -9.427   3.733  1.00  1.55           C  
ATOM    336  O   ASP A  24      15.171  -9.835   4.859  1.00  1.55           O  
ATOM    337  CB  ASP A  24      12.929  -7.964   4.072  1.00  1.55           C  
ATOM    338  CG  ASP A  24      12.378  -6.527   4.228  1.00  1.55           C  
ATOM    339  OD1 ASP A  24      13.162  -5.605   4.379  1.00  1.55           O  
ATOM    340  OD2 ASP A  24      11.177  -6.364   4.197  1.00  1.55           O1-
ATOM    341  H   ASP A  24      13.490  -7.656   1.563  1.00  1.55           H  
ATOM    342  HA  ASP A  24      14.965  -7.326   4.074  1.00  1.55           H  
ATOM    343 1HB  ASP A  24      12.260  -8.530   3.418  1.00  1.55           H  
ATOM    344 2HB  ASP A  24      12.930  -8.442   5.047  1.00  1.55           H  
ATOM    345  N   VAL A  25      15.153 -10.135   2.641  1.00  1.68           N  
ATOM    346  CA  VAL A  25      15.644 -11.507   2.674  1.00  1.68           C  
ATOM    347  C   VAL A  25      16.981 -11.570   3.394  1.00  1.68           C  
ATOM    348  O   VAL A  25      17.238 -12.471   4.181  1.00  1.68           O  
ATOM    349  CB  VAL A  25      15.810 -12.031   1.232  1.00  1.68           C  
ATOM    350  CG1 VAL A  25      16.488 -13.396   1.221  1.00  1.68           C  
ATOM    351  CG2 VAL A  25      14.465 -12.093   0.572  1.00  1.68           C  
ATOM    352  H   VAL A  25      14.955  -9.715   1.746  1.00  1.68           H  
ATOM    353  HA  VAL A  25      14.917 -12.130   3.201  1.00  1.68           H  
ATOM    354  HB  VAL A  25      16.453 -11.345   0.677  1.00  1.68           H  
ATOM    355 1HG1 VAL A  25      16.601 -13.734   0.189  1.00  1.68           H  
ATOM    356 2HG1 VAL A  25      17.469 -13.319   1.691  1.00  1.68           H  
ATOM    357 3HG1 VAL A  25      15.870 -14.104   1.772  1.00  1.68           H  
ATOM    358 1HG2 VAL A  25      14.597 -12.435  -0.431  1.00  1.68           H  
ATOM    359 2HG2 VAL A  25      13.821 -12.777   1.108  1.00  1.68           H  
ATOM    360 3HG2 VAL A  25      14.005 -11.103   0.559  1.00  1.68           H  
ATOM    361  N   GLU A  26      17.836 -10.594   3.143  1.00  1.86           N  
ATOM    362  CA  GLU A  26      19.164 -10.567   3.731  1.00  1.86           C  
ATOM    363  C   GLU A  26      19.200  -9.950   5.138  1.00  1.86           C  
ATOM    364  O   GLU A  26      20.251  -9.918   5.784  1.00  1.86           O  
ATOM    365  CB  GLU A  26      20.103  -9.762   2.830  1.00  1.86           C  
ATOM    366  CG  GLU A  26      20.328 -10.352   1.446  1.00  1.86           C  
ATOM    367  CD  GLU A  26      21.281  -9.517   0.593  1.00  1.86           C  
ATOM    368  OE1 GLU A  26      21.756  -8.514   1.062  1.00  1.86           O  
ATOM    369  OE2 GLU A  26      21.505  -9.885  -0.537  1.00  1.86           O1-
ATOM    370  H   GLU A  26      17.558  -9.852   2.513  1.00  1.86           H  
ATOM    371  HA  GLU A  26      19.526 -11.594   3.802  1.00  1.86           H  
ATOM    372 1HB  GLU A  26      19.694  -8.758   2.694  1.00  1.86           H  
ATOM    373 2HB  GLU A  26      21.073  -9.659   3.314  1.00  1.86           H  
ATOM    374 1HG  GLU A  26      20.722 -11.361   1.543  1.00  1.86           H  
ATOM    375 2HG  GLU A  26      19.362 -10.418   0.939  1.00  1.86           H  
ATOM    376  N   ALA A  27      18.071  -9.440   5.637  1.00  2.04           N  
ATOM    377  CA  ALA A  27      18.073  -8.727   6.916  1.00  2.04           C  
ATOM    378  C   ALA A  27      18.015  -9.651   8.114  1.00  2.04           C  
ATOM    379  O   ALA A  27      17.000  -9.717   8.820  1.00  2.04           O  
ATOM    380  CB  ALA A  27      16.917  -7.776   6.976  1.00  2.04           C  
ATOM    381  H   ALA A  27      17.189  -9.540   5.139  1.00  2.04           H  
ATOM    382  HA  ALA A  27      19.000  -8.158   6.982  1.00  2.04           H  
ATOM    383 1HB  ALA A  27      16.964  -7.238   7.913  1.00  2.04           H  
ATOM    384 2HB  ALA A  27      16.974  -7.078   6.142  1.00  2.04           H  
ATOM    385 3HB  ALA A  27      15.987  -8.338   6.915  1.00  2.04           H  
ATOM    386  N   TRP A  28      19.104 -10.382   8.310  1.00  2.15           N  
ATOM    387  CA  TRP A  28      19.312 -11.346   9.395  1.00  2.15           C  
ATOM    388  C   TRP A  28      18.204 -12.393   9.469  1.00  2.15           C  
ATOM    389  O   TRP A  28      17.987 -13.002  10.515  1.00  2.15           O  
ATOM    390  CB  TRP A  28      19.334 -10.600  10.735  1.00  2.15           C  
ATOM    391  CG  TRP A  28      20.224  -9.394  10.714  1.00  2.15           C  
ATOM    392  CD1 TRP A  28      21.579  -9.363  10.796  1.00  2.15           C  
ATOM    393  CD2 TRP A  28      19.796  -8.006  10.608  1.00  2.15           C  
ATOM    394  CE2 TRP A  28      20.946  -7.226  10.611  1.00  2.15           C  
ATOM    395  CE3 TRP A  28      18.540  -7.378  10.509  1.00  2.15           C  
ATOM    396  NE1 TRP A  28      22.026  -8.064  10.729  1.00  2.15           N  
ATOM    397  CZ2 TRP A  28      20.893  -5.846  10.509  1.00  2.15           C  
ATOM    398  CZ3 TRP A  28      18.487  -6.000  10.406  1.00  2.15           C  
ATOM    399  CH2 TRP A  28      19.634  -5.252  10.404  1.00  2.15           C  
ATOM    400  H   TRP A  28      19.847 -10.235   7.624  1.00  2.15           H  
ATOM    401  HA  TRP A  28      20.264 -11.849   9.232  1.00  2.15           H  
ATOM    402 1HB  TRP A  28      18.323 -10.288  11.005  1.00  2.15           H  
ATOM    403 2HB  TRP A  28      19.684 -11.272  11.516  1.00  2.15           H  
ATOM    404  HD1 TRP A  28      22.219 -10.238  10.891  1.00  2.15           H  
ATOM    405  HE1 TRP A  28      22.992  -7.773  10.761  1.00  2.15           H  
ATOM    406  HE3 TRP A  28      17.622  -7.969  10.511  1.00  2.15           H  
ATOM    407  HZ2 TRP A  28      21.795  -5.232  10.510  1.00  2.15           H  
ATOM    408  HZ3 TRP A  28      17.511  -5.527  10.329  1.00  2.15           H  
ATOM    409  HH2 TRP A  28      19.563  -4.167  10.323  1.00  2.15           H  
ATOM    410  N   MET A  29      17.498 -12.595   8.360  1.00  2.12           N  
ATOM    411  CA  MET A  29      16.350 -13.484   8.279  1.00  2.12           C  
ATOM    412  C   MET A  29      15.355 -13.217   9.436  1.00  2.12           C  
ATOM    413  O   MET A  29      14.690 -14.154   9.901  1.00  2.12           O  
ATOM    414  CB  MET A  29      16.816 -14.947   8.320  1.00  2.12           C  
ATOM    415  CG  MET A  29      17.755 -15.358   7.171  1.00  2.12           C  
ATOM    416  SD  MET A  29      16.996 -15.285   5.541  1.00  2.12           S  
ATOM    417  CE  MET A  29      18.455 -15.270   4.501  1.00  2.12           C  
ATOM    418  H   MET A  29      17.758 -12.073   7.533  1.00  2.12           H  
ATOM    419  HA  MET A  29      15.836 -13.293   7.336  1.00  2.12           H  
ATOM    420 1HB  MET A  29      17.325 -15.145   9.263  1.00  2.12           H  
ATOM    421 2HB  MET A  29      15.948 -15.600   8.281  1.00  2.12           H  
ATOM    422 1HG  MET A  29      18.626 -14.706   7.169  1.00  2.12           H  
ATOM    423 2HG  MET A  29      18.098 -16.378   7.340  1.00  2.12           H  
ATOM    424 1HE  MET A  29      18.158 -15.189   3.472  1.00  2.12           H  
ATOM    425 2HE  MET A  29      19.068 -14.404   4.757  1.00  2.12           H  
ATOM    426 3HE  MET A  29      19.025 -16.186   4.651  1.00  2.12           H  
ATOM    427  N   ASP A  30      15.211 -11.941   9.880  1.00  1.96           N  
ATOM    428  CA  ASP A  30      14.364 -11.679  11.056  1.00  1.96           C  
ATOM    429  C   ASP A  30      13.540 -10.364  11.095  1.00  1.96           C  
ATOM    430  O   ASP A  30      13.382  -9.783  12.168  1.00  1.96           O  
ATOM    431  CB  ASP A  30      15.288 -11.717  12.290  1.00  1.96           C  
ATOM    432  CG  ASP A  30      14.612 -11.840  13.687  1.00  1.96           C  
ATOM    433  OD1 ASP A  30      13.530 -12.392  13.799  1.00  1.96           O  
ATOM    434  OD2 ASP A  30      15.197 -11.380  14.638  1.00  1.96           O1-
ATOM    435  H   ASP A  30      15.766 -11.188   9.463  1.00  1.96           H  
ATOM    436  HA  ASP A  30      13.655 -12.503  11.133  1.00  1.96           H  
ATOM    437 1HB  ASP A  30      15.974 -12.561  12.179  1.00  1.96           H  
ATOM    438 2HB  ASP A  30      15.904 -10.819  12.285  1.00  1.96           H  
ATOM    439  N   ARG A  31      12.961  -9.914   9.967  1.00  1.71           N  
ATOM    440  CA  ARG A  31      12.076  -8.721   9.996  1.00  1.71           C  
ATOM    441  C   ARG A  31      10.580  -9.059   9.989  1.00  1.71           C  
ATOM    442  O   ARG A  31       9.719  -8.166   9.993  1.00  1.71           O  
ATOM    443  CB  ARG A  31      12.364  -7.752   8.859  1.00  1.71           C  
ATOM    444  CG  ARG A  31      13.696  -7.021   8.957  1.00  1.71           C  
ATOM    445  CD  ARG A  31      13.907  -6.045   7.818  1.00  1.71           C  
ATOM    446  NE  ARG A  31      15.104  -5.234   8.038  1.00  1.71           N  
ATOM    447  CZ  ARG A  31      15.672  -4.391   7.146  1.00  1.71           C  
ATOM    448  NH1 ARG A  31      15.182  -4.241   5.932  1.00  1.71           N1+
ATOM    449  NH2 ARG A  31      16.750  -3.708   7.496  1.00  1.71           N  
ATOM    450  H   ARG A  31      13.133 -10.394   9.096  1.00  1.71           H  
ATOM    451  HA  ARG A  31      12.282  -8.181  10.920  1.00  1.71           H  
ATOM    452 1HB  ARG A  31      12.359  -8.290   7.911  1.00  1.71           H  
ATOM    453 2HB  ARG A  31      11.575  -7.001   8.812  1.00  1.71           H  
ATOM    454 1HG  ARG A  31      13.733  -6.469   9.896  1.00  1.71           H  
ATOM    455 2HG  ARG A  31      14.509  -7.753   8.938  1.00  1.71           H  
ATOM    456 1HD  ARG A  31      14.032  -6.592   6.881  1.00  1.71           H  
ATOM    457 2HD  ARG A  31      13.050  -5.378   7.731  1.00  1.71           H  
ATOM    458  HE  ARG A  31      15.535  -5.299   8.948  1.00  1.71           H  
ATOM    459 1HH1 ARG A  31      14.351  -4.768   5.610  1.00  1.71           H  
ATOM    460 2HH1 ARG A  31      15.627  -3.614   5.284  1.00  1.71           H  
ATOM    461 1HH2 ARG A  31      17.139  -3.814   8.422  1.00  1.71           H  
ATOM    462 2HH2 ARG A  31      17.183  -3.081   6.835  1.00  1.71           H  
ATOM    463  N   TYR A  32      10.280 -10.346   9.940  1.00  1.46           N  
ATOM    464  CA  TYR A  32       8.907 -10.827   9.897  1.00  1.46           C  
ATOM    465  C   TYR A  32       8.687 -11.869  10.958  1.00  1.46           C  
ATOM    466  O   TYR A  32       9.551 -12.711  11.187  1.00  1.46           O  
ATOM    467  CB  TYR A  32       8.616 -11.434   8.512  1.00  1.46           C  
ATOM    468  CG  TYR A  32       8.653 -10.437   7.408  1.00  1.46           C  
ATOM    469  CD1 TYR A  32       9.863 -10.064   6.863  1.00  1.46           C  
ATOM    470  CD2 TYR A  32       7.479  -9.909   6.905  1.00  1.46           C  
ATOM    471  CE1 TYR A  32       9.898  -9.144   5.853  1.00  1.46           C  
ATOM    472  CE2 TYR A  32       7.523  -8.981   5.879  1.00  1.46           C  
ATOM    473  CZ  TYR A  32       8.735  -8.598   5.358  1.00  1.46           C  
ATOM    474  OH  TYR A  32       8.792  -7.672   4.333  1.00  1.46           O  
ATOM    475  H   TYR A  32      11.033 -11.018   9.951  1.00  1.46           H  
ATOM    476  HA  TYR A  32       8.224 -10.004  10.096  1.00  1.46           H  
ATOM    477 1HB  TYR A  32       9.350 -12.204   8.294  1.00  1.46           H  
ATOM    478 2HB  TYR A  32       7.631 -11.909   8.517  1.00  1.46           H  
ATOM    479  HD1 TYR A  32      10.792 -10.486   7.246  1.00  1.46           H  
ATOM    480  HD2 TYR A  32       6.521 -10.216   7.326  1.00  1.46           H  
ATOM    481  HE1 TYR A  32      10.830  -8.848   5.444  1.00  1.46           H  
ATOM    482  HE2 TYR A  32       6.605  -8.552   5.487  1.00  1.46           H  
ATOM    483  HH  TYR A  32       9.717  -7.317   4.244  1.00  1.46           H  
ATOM    484  N   LYS A  33       7.513 -11.857  11.562  1.00  1.27           N  
ATOM    485  CA  LYS A  33       7.139 -12.920  12.473  1.00  1.27           C  
ATOM    486  C   LYS A  33       5.803 -13.484  12.014  1.00  1.27           C  
ATOM    487  O   LYS A  33       4.910 -12.708  11.654  1.00  1.27           O  
ATOM    488  CB  LYS A  33       7.018 -12.370  13.895  1.00  1.27           C  
ATOM    489  CG  LYS A  33       8.285 -11.700  14.458  1.00  1.27           C  
ATOM    490  CD  LYS A  33       9.433 -12.685  14.693  1.00  1.27           C  
ATOM    491  CE  LYS A  33      10.633 -11.965  15.322  1.00  1.27           C  
ATOM    492  NZ  LYS A  33      11.821 -12.843  15.455  1.00  1.27           N1+
ATOM    493  H   LYS A  33       6.877 -11.074  11.409  1.00  1.27           H  
ATOM    494  HA  LYS A  33       7.884 -13.716  12.437  1.00  1.27           H  
ATOM    495 1HB  LYS A  33       6.254 -11.605  13.904  1.00  1.27           H  
ATOM    496 2HB  LYS A  33       6.702 -13.164  14.578  1.00  1.27           H  
ATOM    497 1HG  LYS A  33       8.625 -10.927  13.769  1.00  1.27           H  
ATOM    498 2HG  LYS A  33       8.038 -11.223  15.405  1.00  1.27           H  
ATOM    499 1HD  LYS A  33       9.108 -13.484  15.355  1.00  1.27           H  
ATOM    500 2HD  LYS A  33       9.750 -13.123  13.745  1.00  1.27           H  
ATOM    501 1HE  LYS A  33      10.902 -11.110  14.699  1.00  1.27           H  
ATOM    502 2HE  LYS A  33      10.348 -11.608  16.309  1.00  1.27           H  
ATOM    503 1HZ  LYS A  33      12.589 -12.312  15.855  1.00  1.27           H  
ATOM    504 2HZ  LYS A  33      11.625 -13.634  16.026  1.00  1.27           H  
ATOM    505 3HZ  LYS A  33      12.124 -13.153  14.520  1.00  1.27           H  
ATOM    506  N   PHE A  34       5.659 -14.810  12.015  1.00  1.16           N  
ATOM    507  CA  PHE A  34       4.372 -15.405  11.668  1.00  1.16           C  
ATOM    508  C   PHE A  34       3.620 -15.874  12.896  1.00  1.16           C  
ATOM    509  O   PHE A  34       4.193 -16.456  13.821  1.00  1.16           O  
ATOM    510  CB  PHE A  34       4.460 -16.572  10.673  1.00  1.16           C  
ATOM    511  CG  PHE A  34       4.732 -16.231   9.216  1.00  1.16           C  
ATOM    512  CD1 PHE A  34       5.098 -14.990   8.804  1.00  1.16           C  
ATOM    513  CD2 PHE A  34       4.553 -17.191   8.242  1.00  1.16           C  
ATOM    514  CE1 PHE A  34       5.281 -14.717   7.476  1.00  1.16           C  
ATOM    515  CE2 PHE A  34       4.725 -16.920   6.911  1.00  1.16           C  
ATOM    516  CZ  PHE A  34       5.082 -15.683   6.527  1.00  1.16           C  
ATOM    517  H   PHE A  34       6.434 -15.400  12.289  1.00  1.16           H  
ATOM    518  HA  PHE A  34       3.766 -14.637  11.191  1.00  1.16           H  
ATOM    519 1HB  PHE A  34       5.255 -17.223  10.992  1.00  1.16           H  
ATOM    520 2HB  PHE A  34       3.535 -17.149  10.722  1.00  1.16           H  
ATOM    521  HD1 PHE A  34       5.242 -14.209   9.523  1.00  1.16           H  
ATOM    522  HD2 PHE A  34       4.273 -18.166   8.531  1.00  1.16           H  
ATOM    523  HE1 PHE A  34       5.581 -13.723   7.188  1.00  1.16           H  
ATOM    524  HE2 PHE A  34       4.568 -17.698   6.163  1.00  1.16           H  
ATOM    525  HZ  PHE A  34       5.210 -15.466   5.479  1.00  1.16           H  
ATOM    526  N   TYR A  35       2.322 -15.643  12.857  1.00  1.11           N  
ATOM    527  CA  TYR A  35       1.392 -16.003  13.898  1.00  1.11           C  
ATOM    528  C   TYR A  35       0.342 -16.973  13.346  1.00  1.11           C  
ATOM    529  O   TYR A  35      -0.443 -16.599  12.480  1.00  1.11           O  
ATOM    530  CB  TYR A  35       0.760 -14.735  14.427  1.00  1.11           C  
ATOM    531  CG  TYR A  35       1.799 -13.827  14.999  1.00  1.11           C  
ATOM    532  CD1 TYR A  35       2.477 -12.968  14.158  1.00  1.11           C  
ATOM    533  CD2 TYR A  35       2.109 -13.870  16.341  1.00  1.11           C  
ATOM    534  CE1 TYR A  35       3.463 -12.170  14.647  1.00  1.11           C  
ATOM    535  CE2 TYR A  35       3.103 -13.051  16.842  1.00  1.11           C  
ATOM    536  CZ  TYR A  35       3.785 -12.205  15.997  1.00  1.11           C  
ATOM    537  OH  TYR A  35       4.787 -11.395  16.496  1.00  1.11           O  
ATOM    538  H   TYR A  35       1.963 -15.130  12.056  1.00  1.11           H  
ATOM    539  HA  TYR A  35       1.962 -16.440  14.706  1.00  1.11           H  
ATOM    540 1HB  TYR A  35       0.284 -14.222  13.608  1.00  1.11           H  
ATOM    541 2HB  TYR A  35       0.016 -14.959  15.185  1.00  1.11           H  
ATOM    542  HD1 TYR A  35       2.236 -12.941  13.094  1.00  1.11           H  
ATOM    543  HD2 TYR A  35       1.577 -14.554  17.005  1.00  1.11           H  
ATOM    544  HE1 TYR A  35       3.993 -11.518  13.969  1.00  1.11           H  
ATOM    545  HE2 TYR A  35       3.355 -13.083  17.902  1.00  1.11           H  
ATOM    546  HH  TYR A  35       5.264 -10.984  15.770  1.00  1.11           H  
ATOM    547  N   PRO A  36       0.335 -18.224  13.779  1.00  1.11           N  
ATOM    548  CA  PRO A  36      -0.518 -19.275  13.298  1.00  1.11           C  
ATOM    549  C   PRO A  36      -1.923 -19.178  13.819  1.00  1.11           C  
ATOM    550  O   PRO A  36      -2.221 -18.379  14.715  1.00  1.11           O  
ATOM    551  CB  PRO A  36       0.144 -20.512  13.842  1.00  1.11           C  
ATOM    552  CG  PRO A  36       0.738 -20.068  15.143  1.00  1.11           C  
ATOM    553  CD  PRO A  36       1.202 -18.650  14.896  1.00  1.11           C  
ATOM    554  HA  PRO A  36      -0.516 -19.273  12.214  1.00  1.11           H  
ATOM    555 1HB  PRO A  36      -0.642 -21.248  13.996  1.00  1.11           H  
ATOM    556 2HB  PRO A  36       0.844 -20.913  13.116  1.00  1.11           H  
ATOM    557 1HG  PRO A  36      -0.032 -20.138  15.928  1.00  1.11           H  
ATOM    558 2HG  PRO A  36       1.544 -20.732  15.436  1.00  1.11           H  
ATOM    559 1HD  PRO A  36       0.996 -18.066  15.804  1.00  1.11           H  
ATOM    560 2HD  PRO A  36       2.258 -18.632  14.610  1.00  1.11           H  
ATOM    561  N   GLU A  37      -2.765 -20.057  13.300  1.00  1.12           N  
ATOM    562  CA  GLU A  37      -4.075 -20.272  13.866  1.00  1.12           C  
ATOM    563  C   GLU A  37      -3.751 -20.661  15.280  1.00  1.12           C  
ATOM    564  O   GLU A  37      -2.626 -21.095  15.525  1.00  1.12           O  
ATOM    565  CB  GLU A  37      -4.801 -21.439  13.185  1.00  1.12           C  
ATOM    566  CG  GLU A  37      -5.167 -21.215  11.741  1.00  1.12           C  
ATOM    567  CD  GLU A  37      -5.901 -22.400  11.100  1.00  1.12           C  
ATOM    568  OE1 GLU A  37      -6.041 -23.402  11.752  1.00  1.12           O  
ATOM    569  OE2 GLU A  37      -6.322 -22.290   9.957  1.00  1.12           O1-
ATOM    570  H   GLU A  37      -2.475 -20.621  12.515  1.00  1.12           H  
ATOM    571  HA  GLU A  37      -4.664 -19.354  13.851  1.00  1.12           H  
ATOM    572 1HB  GLU A  37      -4.167 -22.328  13.231  1.00  1.12           H  
ATOM    573 2HB  GLU A  37      -5.716 -21.666  13.735  1.00  1.12           H  
ATOM    574 1HG  GLU A  37      -5.771 -20.313  11.648  1.00  1.12           H  
ATOM    575 2HG  GLU A  37      -4.229 -21.047  11.226  1.00  1.12           H  
ATOM    576  N   THR A  38      -4.678 -20.504  16.209  1.00  1.12           N  
ATOM    577  CA  THR A  38      -4.351 -20.868  17.574  1.00  1.12           C  
ATOM    578  C   THR A  38      -3.641 -22.223  17.511  1.00  1.12           C  
ATOM    579  O   THR A  38      -4.191 -23.153  16.905  1.00  1.12           O  
ATOM    580  CB  THR A  38      -5.624 -21.001  18.436  1.00  1.12           C  
ATOM    581  CG2 THR A  38      -5.270 -21.293  19.908  1.00  1.12           C  
ATOM    582  OG1 THR A  38      -6.363 -19.774  18.379  1.00  1.12           O  
ATOM    583  H   THR A  38      -5.586 -20.135  15.969  1.00  1.12           H  
ATOM    584  HA  THR A  38      -3.728 -20.091  17.996  1.00  1.12           H  
ATOM    585  HB  THR A  38      -6.244 -21.812  18.047  1.00  1.12           H  
ATOM    586  HG1 THR A  38      -7.157 -19.846  18.920  1.00  1.12           H  
ATOM    587 1HG2 THR A  38      -6.188 -21.379  20.492  1.00  1.12           H  
ATOM    588 2HG2 THR A  38      -4.724 -22.200  19.985  1.00  1.12           H  
ATOM    589 3HG2 THR A  38      -4.667 -20.478  20.306  1.00  1.12           H  
ATOM    590  N   PRO A  39      -2.464 -22.398  18.160  1.00  1.11           N  
ATOM    591  CA  PRO A  39      -1.695 -23.625  18.205  1.00  1.11           C  
ATOM    592  C   PRO A  39      -2.572 -24.831  18.537  1.00  1.11           C  
ATOM    593  O   PRO A  39      -2.229 -25.945  18.170  1.00  1.11           O  
ATOM    594  CB  PRO A  39      -0.620 -23.297  19.251  1.00  1.11           C  
ATOM    595  CG  PRO A  39      -0.405 -21.821  19.103  1.00  1.11           C  
ATOM    596  CD  PRO A  39      -1.779 -21.255  18.815  1.00  1.11           C  
ATOM    597  HA  PRO A  39      -1.229 -23.760  17.222  1.00  1.11           H  
ATOM    598 1HB  PRO A  39      -0.942 -23.499  20.218  1.00  1.11           H  
ATOM    599 2HB  PRO A  39       0.291 -23.890  19.078  1.00  1.11           H  
ATOM    600 1HG  PRO A  39       0.046 -21.413  20.027  1.00  1.11           H  
ATOM    601 2HG  PRO A  39       0.311 -21.630  18.287  1.00  1.11           H  
ATOM    602 1HD  PRO A  39      -2.280 -20.957  19.743  1.00  1.11           H  
ATOM    603 2HD  PRO A  39      -1.639 -20.418  18.103  1.00  1.11           H  
ATOM    604  N   GLN A  40      -3.678 -24.633  19.261  1.00  1.07           N  
ATOM    605  CA  GLN A  40      -4.582 -25.726  19.593  1.00  1.07           C  
ATOM    606  C   GLN A  40      -5.069 -26.361  18.298  1.00  1.07           C  
ATOM    607  O   GLN A  40      -5.141 -27.586  18.165  1.00  1.07           O  
ATOM    608  CB  GLN A  40      -5.804 -25.203  20.357  1.00  1.07           C  
ATOM    609  CG  GLN A  40      -6.756 -26.257  20.810  1.00  1.07           C  
ATOM    610  CD  GLN A  40      -8.006 -25.689  21.438  1.00  1.07           C  
ATOM    611  NE2 GLN A  40      -8.231 -26.040  22.681  1.00  1.07           N  
ATOM    612  OE1 GLN A  40      -8.766 -24.938  20.812  1.00  1.07           O  
ATOM    613  H   GLN A  40      -3.908 -23.706  19.566  1.00  1.07           H  
ATOM    614  HA  GLN A  40      -4.054 -26.468  20.171  1.00  1.07           H  
ATOM    615 1HB  GLN A  40      -5.487 -24.662  21.238  1.00  1.07           H  
ATOM    616 2HB  GLN A  40      -6.353 -24.506  19.726  1.00  1.07           H  
ATOM    617 1HG  GLN A  40      -7.033 -26.883  19.965  1.00  1.07           H  
ATOM    618 2HG  GLN A  40      -6.262 -26.846  21.572  1.00  1.07           H  
ATOM    619 1HE2 GLN A  40      -9.050 -25.726  23.160  1.00  1.07           H  
ATOM    620 2HE2 GLN A  40      -7.578 -26.654  23.164  1.00  1.07           H  
ATOM    621  N   GLY A  41      -5.422 -25.505  17.341  1.00  1.02           N  
ATOM    622  CA  GLY A  41      -5.909 -25.923  16.046  1.00  1.02           C  
ATOM    623  C   GLY A  41      -4.800 -26.657  15.330  1.00  1.02           C  
ATOM    624  O   GLY A  41      -5.024 -27.727  14.766  1.00  1.02           O  
ATOM    625  H   GLY A  41      -5.288 -24.512  17.493  1.00  1.02           H  
ATOM    626 1HA  GLY A  41      -6.777 -26.570  16.166  1.00  1.02           H  
ATOM    627 2HA  GLY A  41      -6.216 -25.050  15.470  1.00  1.02           H  
ATOM    628  N   LEU A  42      -3.589 -26.100  15.387  1.00  0.96           N  
ATOM    629  CA  LEU A  42      -2.471 -26.748  14.706  1.00  0.96           C  
ATOM    630  C   LEU A  42      -2.190 -28.115  15.313  1.00  0.96           C  
ATOM    631  O   LEU A  42      -1.878 -29.068  14.601  1.00  0.96           O  
ATOM    632  CB  LEU A  42      -1.191 -25.929  14.790  1.00  0.96           C  
ATOM    633  CG  LEU A  42      -1.147 -24.642  14.051  1.00  0.96           C  
ATOM    634  CD1 LEU A  42       0.168 -24.039  14.336  1.00  0.96           C  
ATOM    635  CD2 LEU A  42      -1.367 -24.859  12.586  1.00  0.96           C  
ATOM    636  H   LEU A  42      -3.489 -25.214  15.889  1.00  0.96           H  
ATOM    637  HA  LEU A  42      -2.735 -26.879  13.656  1.00  0.96           H  
ATOM    638 1HB  LEU A  42      -1.017 -25.700  15.826  1.00  0.96           H  
ATOM    639 2HB  LEU A  42      -0.365 -26.542  14.440  1.00  0.96           H  
ATOM    640  HG  LEU A  42      -1.927 -23.963  14.425  1.00  0.96           H  
ATOM    641 1HD1 LEU A  42       0.273 -23.139  13.835  1.00  0.96           H  
ATOM    642 2HD1 LEU A  42       0.257 -23.885  15.400  1.00  0.96           H  
ATOM    643 3HD1 LEU A  42       0.941 -24.694  13.998  1.00  0.96           H  
ATOM    644 1HD2 LEU A  42      -1.323 -23.900  12.092  1.00  0.96           H  
ATOM    645 2HD2 LEU A  42      -0.612 -25.510  12.177  1.00  0.96           H  
ATOM    646 3HD2 LEU A  42      -2.350 -25.304  12.430  1.00  0.96           H  
ATOM    647  N   ALA A  43      -2.305 -28.216  16.635  1.00  0.91           N  
ATOM    648  CA  ALA A  43      -2.093 -29.470  17.327  1.00  0.91           C  
ATOM    649  C   ALA A  43      -3.110 -30.497  16.843  1.00  0.91           C  
ATOM    650  O   ALA A  43      -2.757 -31.655  16.619  1.00  0.91           O  
ATOM    651  CB  ALA A  43      -2.193 -29.262  18.825  1.00  0.91           C  
ATOM    652  H   ALA A  43      -2.537 -27.392  17.178  1.00  0.91           H  
ATOM    653  HA  ALA A  43      -1.097 -29.839  17.086  1.00  0.91           H  
ATOM    654 1HB  ALA A  43      -2.029 -30.198  19.347  1.00  0.91           H  
ATOM    655 2HB  ALA A  43      -1.451 -28.535  19.145  1.00  0.91           H  
ATOM    656 3HB  ALA A  43      -3.167 -28.886  19.052  1.00  0.91           H  
ATOM    657  N   ARG A  44      -4.356 -30.055  16.602  1.00  0.87           N  
ATOM    658  CA  ARG A  44      -5.393 -30.950  16.097  1.00  0.87           C  
ATOM    659  C   ARG A  44      -5.050 -31.375  14.661  1.00  0.87           C  
ATOM    660  O   ARG A  44      -5.213 -32.543  14.300  1.00  0.87           O  
ATOM    661  CB  ARG A  44      -6.777 -30.307  16.126  1.00  0.87           C  
ATOM    662  CG  ARG A  44      -7.914 -31.267  15.726  1.00  0.87           C  
ATOM    663  CD  ARG A  44      -8.058 -32.406  16.713  1.00  0.87           C  
ATOM    664  NE  ARG A  44      -9.114 -33.363  16.344  1.00  0.87           N  
ATOM    665  CZ  ARG A  44      -9.278 -34.609  16.868  1.00  0.87           C  
ATOM    666  NH1 ARG A  44      -8.482 -35.112  17.788  1.00  0.87           N1+
ATOM    667  NH2 ARG A  44     -10.279 -35.346  16.431  1.00  0.87           N  
ATOM    668  H   ARG A  44      -4.596 -29.087  16.824  1.00  0.87           H  
ATOM    669  HA  ARG A  44      -5.421 -31.836  16.729  1.00  0.87           H  
ATOM    670 1HB  ARG A  44      -6.984 -29.908  17.107  1.00  0.87           H  
ATOM    671 2HB  ARG A  44      -6.803 -29.470  15.429  1.00  0.87           H  
ATOM    672 1HG  ARG A  44      -8.846 -30.718  15.697  1.00  0.87           H  
ATOM    673 2HG  ARG A  44      -7.706 -31.685  14.741  1.00  0.87           H  
ATOM    674 1HD  ARG A  44      -7.115 -32.950  16.800  1.00  0.87           H  
ATOM    675 2HD  ARG A  44      -8.324 -31.982  17.675  1.00  0.87           H  
ATOM    676  HE  ARG A  44      -9.815 -33.085  15.637  1.00  0.87           H  
ATOM    677 1HH1 ARG A  44      -7.673 -34.604  18.156  1.00  0.87           H  
ATOM    678 2HH1 ARG A  44      -8.658 -36.040  18.134  1.00  0.87           H  
ATOM    679 1HH2 ARG A  44     -10.897 -34.958  15.705  1.00  0.87           H  
ATOM    680 2HH2 ARG A  44     -10.432 -36.269  16.793  1.00  0.87           H  
ATOM    681  N   ILE A  45      -4.529 -30.438  13.847  1.00  0.84           N  
ATOM    682  CA  ILE A  45      -4.142 -30.775  12.470  1.00  0.84           C  
ATOM    683  C   ILE A  45      -3.079 -31.864  12.509  1.00  0.84           C  
ATOM    684  O   ILE A  45      -3.147 -32.823  11.738  1.00  0.84           O  
ATOM    685  CB  ILE A  45      -3.531 -29.555  11.724  1.00  0.84           C  
ATOM    686  CG1 ILE A  45      -4.525 -28.472  11.508  1.00  0.84           C  
ATOM    687  CG2 ILE A  45      -2.982 -30.008  10.384  1.00  0.84           C  
ATOM    688  CD1 ILE A  45      -5.598 -28.840  10.556  1.00  0.84           C  
ATOM    689  H   ILE A  45      -4.434 -29.482  14.186  1.00  0.84           H  
ATOM    690  HA  ILE A  45      -5.011 -31.141  11.930  1.00  0.84           H  
ATOM    691  HB  ILE A  45      -2.721 -29.141  12.306  1.00  0.84           H  
ATOM    692 1HG1 ILE A  45      -4.995 -28.245  12.450  1.00  0.84           H  
ATOM    693 2HG1 ILE A  45      -4.003 -27.594  11.167  1.00  0.84           H  
ATOM    694 1HG2 ILE A  45      -2.536 -29.160   9.866  1.00  0.84           H  
ATOM    695 2HG2 ILE A  45      -2.230 -30.773  10.550  1.00  0.84           H  
ATOM    696 3HG2 ILE A  45      -3.793 -30.417   9.779  1.00  0.84           H  
ATOM    697 1HD1 ILE A  45      -6.291 -28.013  10.463  1.00  0.84           H  
ATOM    698 2HD1 ILE A  45      -5.165 -29.063   9.579  1.00  0.84           H  
ATOM    699 3HD1 ILE A  45      -6.105 -29.712  10.926  1.00  0.84           H  
ATOM    700  N   ILE A  46      -2.118 -31.722  13.421  1.00  0.82           N  
ATOM    701  CA  ILE A  46      -1.051 -32.691  13.617  1.00  0.82           C  
ATOM    702  C   ILE A  46      -1.538 -34.036  14.151  1.00  0.82           C  
ATOM    703  O   ILE A  46      -1.132 -35.089  13.647  1.00  0.82           O  
ATOM    704  CB  ILE A  46       0.029 -32.101  14.523  1.00  0.82           C  
ATOM    705  CG1 ILE A  46       0.745 -30.987  13.765  1.00  0.82           C  
ATOM    706  CG2 ILE A  46       0.959 -33.165  15.013  1.00  0.82           C  
ATOM    707  CD1 ILE A  46       1.649 -30.171  14.605  1.00  0.82           C  
ATOM    708  H   ILE A  46      -2.127 -30.882  14.000  1.00  0.82           H  
ATOM    709  HA  ILE A  46      -0.586 -32.867  12.652  1.00  0.82           H  
ATOM    710  HB  ILE A  46      -0.445 -31.634  15.382  1.00  0.82           H  
ATOM    711 1HG1 ILE A  46       1.317 -31.430  12.968  1.00  0.82           H  
ATOM    712 2HG1 ILE A  46      -0.004 -30.327  13.326  1.00  0.82           H  
ATOM    713 1HG2 ILE A  46       1.708 -32.730  15.660  1.00  0.82           H  
ATOM    714 2HG2 ILE A  46       0.389 -33.888  15.563  1.00  0.82           H  
ATOM    715 3HG2 ILE A  46       1.429 -33.633  14.178  1.00  0.82           H  
ATOM    716 1HD1 ILE A  46       2.114 -29.424  13.993  1.00  0.82           H  
ATOM    717 2HD1 ILE A  46       1.078 -29.695  15.405  1.00  0.82           H  
ATOM    718 3HD1 ILE A  46       2.404 -30.807  15.022  1.00  0.82           H  
ATOM    719  N   GLN A  47      -2.412 -34.027  15.157  1.00  0.81           N  
ATOM    720  CA  GLN A  47      -2.934 -35.281  15.683  1.00  0.81           C  
ATOM    721  C   GLN A  47      -3.645 -36.048  14.570  1.00  0.81           C  
ATOM    722  O   GLN A  47      -3.430 -37.255  14.387  1.00  0.81           O  
ATOM    723  CB  GLN A  47      -3.906 -35.035  16.844  1.00  0.81           C  
ATOM    724  CG  GLN A  47      -4.442 -36.324  17.457  1.00  0.81           C  
ATOM    725  CD  GLN A  47      -5.431 -36.098  18.578  1.00  0.81           C  
ATOM    726  NE2 GLN A  47      -5.804 -37.181  19.248  1.00  0.81           N  
ATOM    727  OE1 GLN A  47      -5.868 -34.970  18.842  1.00  0.81           O  
ATOM    728  H   GLN A  47      -2.703 -33.143  15.566  1.00  0.81           H  
ATOM    729  HA  GLN A  47      -2.106 -35.886  16.036  1.00  0.81           H  
ATOM    730 1HB  GLN A  47      -3.407 -34.457  17.623  1.00  0.81           H  
ATOM    731 2HB  GLN A  47      -4.750 -34.442  16.489  1.00  0.81           H  
ATOM    732 1HG  GLN A  47      -4.946 -36.889  16.672  1.00  0.81           H  
ATOM    733 2HG  GLN A  47      -3.608 -36.901  17.844  1.00  0.81           H  
ATOM    734 1HE2 GLN A  47      -6.453 -37.108  20.007  1.00  0.81           H  
ATOM    735 2HE2 GLN A  47      -5.428 -38.076  19.002  1.00  0.81           H  
ATOM    736  N   LYS A  48      -4.488 -35.336  13.816  1.00  0.81           N  
ATOM    737  CA  LYS A  48      -5.225 -35.928  12.715  1.00  0.81           C  
ATOM    738  C   LYS A  48      -4.271 -36.400  11.626  1.00  0.81           C  
ATOM    739  O   LYS A  48      -4.411 -37.514  11.124  1.00  0.81           O  
ATOM    740  CB  LYS A  48      -6.250 -34.936  12.164  1.00  0.81           C  
ATOM    741  CG  LYS A  48      -7.122 -35.471  11.046  1.00  0.81           C  
ATOM    742  CD  LYS A  48      -8.180 -34.451  10.657  1.00  0.81           C  
ATOM    743  CE  LYS A  48      -9.038 -34.959   9.521  1.00  0.81           C  
ATOM    744  NZ  LYS A  48     -10.102 -34.004   9.166  1.00  0.81           N1+
ATOM    745  H   LYS A  48      -4.628 -34.344  14.012  1.00  0.81           H  
ATOM    746  HA  LYS A  48      -5.761 -36.798  13.090  1.00  0.81           H  
ATOM    747 1HB  LYS A  48      -6.902 -34.602  12.975  1.00  0.81           H  
ATOM    748 2HB  LYS A  48      -5.727 -34.051  11.791  1.00  0.81           H  
ATOM    749 1HG  LYS A  48      -6.502 -35.692  10.171  1.00  0.81           H  
ATOM    750 2HG  LYS A  48      -7.609 -36.392  11.363  1.00  0.81           H  
ATOM    751 1HD  LYS A  48      -8.813 -34.223  11.517  1.00  0.81           H  
ATOM    752 2HD  LYS A  48      -7.686 -33.532  10.339  1.00  0.81           H  
ATOM    753 1HE  LYS A  48      -8.412 -35.113   8.652  1.00  0.81           H  
ATOM    754 2HE  LYS A  48      -9.489 -35.908   9.807  1.00  0.81           H  
ATOM    755 1HZ  LYS A  48     -10.645 -34.376   8.402  1.00  0.81           H  
ATOM    756 2HZ  LYS A  48     -10.700 -33.851   9.967  1.00  0.81           H  
ATOM    757 3HZ  LYS A  48      -9.674 -33.128   8.885  1.00  0.81           H  
ATOM    758  N   ALA A  49      -3.278 -35.572  11.284  1.00  0.81           N  
ATOM    759  CA  ALA A  49      -2.329 -35.919  10.243  1.00  0.81           C  
ATOM    760  C   ALA A  49      -1.624 -37.217  10.572  1.00  0.81           C  
ATOM    761  O   ALA A  49      -1.494 -38.094   9.714  1.00  0.81           O  
ATOM    762  CB  ALA A  49      -1.302 -34.814  10.119  1.00  0.81           C  
ATOM    763  H   ALA A  49      -3.198 -34.658  11.720  1.00  0.81           H  
ATOM    764  HA  ALA A  49      -2.874 -36.037   9.305  1.00  0.81           H  
ATOM    765 1HB  ALA A  49      -0.598 -35.034   9.343  1.00  0.81           H  
ATOM    766 2HB  ALA A  49      -1.805 -33.888   9.900  1.00  0.81           H  
ATOM    767 3HB  ALA A  49      -0.777 -34.714  11.061  1.00  0.81           H  
ATOM    768  N   HIS A  50      -1.263 -37.379  11.844  1.00  0.80           N  
ATOM    769  CA  HIS A  50      -0.610 -38.584  12.312  1.00  0.80           C  
ATOM    770  C   HIS A  50      -1.557 -39.763  12.096  1.00  0.80           C  
ATOM    771  O   HIS A  50      -1.176 -40.784  11.516  1.00  0.80           O  
ATOM    772  CB  HIS A  50      -0.203 -38.438  13.783  1.00  0.80           C  
ATOM    773  CG  HIS A  50       0.597 -39.580  14.323  1.00  0.80           C  
ATOM    774  CD2 HIS A  50       0.260 -40.592  15.151  1.00  0.80           C  
ATOM    775  ND1 HIS A  50       1.937 -39.762  14.017  1.00  0.80           N  
ATOM    776  CE1 HIS A  50       2.384 -40.837  14.637  1.00  0.80           C  
ATOM    777  NE2 HIS A  50       1.387 -41.363  15.329  1.00  0.80           N  
ATOM    778  H   HIS A  50      -1.403 -36.614  12.506  1.00  0.80           H  
ATOM    779  HA  HIS A  50       0.287 -38.771  11.734  1.00  0.80           H  
ATOM    780 1HB  HIS A  50       0.386 -37.526  13.895  1.00  0.80           H  
ATOM    781 2HB  HIS A  50      -1.092 -38.322  14.395  1.00  0.80           H  
ATOM    782  HD1 HIS A  50       2.506 -39.173  13.437  1.00  0.80           H  
ATOM    783  HD2 HIS A  50      -0.673 -40.859  15.645  1.00  0.80           H  
ATOM    784  HE1 HIS A  50       3.423 -41.147  14.524  1.00  0.80           H  
ATOM    785  N   ALA A  51      -2.812 -39.610  12.538  1.00  0.79           N  
ATOM    786  CA  ALA A  51      -3.824 -40.659  12.413  1.00  0.79           C  
ATOM    787  C   ALA A  51      -4.052 -41.067  10.950  1.00  0.79           C  
ATOM    788  O   ALA A  51      -4.321 -42.237  10.664  1.00  0.79           O  
ATOM    789  CB  ALA A  51      -5.133 -40.190  13.026  1.00  0.79           C  
ATOM    790  H   ALA A  51      -3.070 -38.737  13.003  1.00  0.79           H  
ATOM    791  HA  ALA A  51      -3.468 -41.531  12.957  1.00  0.79           H  
ATOM    792 1HB  ALA A  51      -5.870 -40.987  12.961  1.00  0.79           H  
ATOM    793 2HB  ALA A  51      -4.969 -39.925  14.070  1.00  0.79           H  
ATOM    794 3HB  ALA A  51      -5.494 -39.322  12.486  1.00  0.79           H  
ATOM    795  N   GLU A  52      -3.915 -40.113  10.024  1.00  0.77           N  
ATOM    796  CA  GLU A  52      -4.103 -40.370   8.596  1.00  0.77           C  
ATOM    797  C   GLU A  52      -2.868 -40.943   7.893  1.00  0.77           C  
ATOM    798  O   GLU A  52      -2.913 -41.194   6.686  1.00  0.77           O  
ATOM    799  CB  GLU A  52      -4.557 -39.107   7.845  1.00  0.77           C  
ATOM    800  CG  GLU A  52      -5.979 -38.626   8.181  1.00  0.77           C  
ATOM    801  CD  GLU A  52      -6.419 -37.399   7.382  1.00  0.77           C  
ATOM    802  OE1 GLU A  52      -5.630 -36.869   6.630  1.00  0.77           O  
ATOM    803  OE2 GLU A  52      -7.567 -37.027   7.500  1.00  0.77           O1-
ATOM    804  H   GLU A  52      -3.718 -39.160  10.334  1.00  0.77           H  
ATOM    805  HA  GLU A  52      -4.900 -41.106   8.501  1.00  0.77           H  
ATOM    806 1HB  GLU A  52      -3.870 -38.291   8.081  1.00  0.77           H  
ATOM    807 2HB  GLU A  52      -4.501 -39.282   6.772  1.00  0.77           H  
ATOM    808 1HG  GLU A  52      -6.680 -39.437   7.991  1.00  0.77           H  
ATOM    809 2HG  GLU A  52      -6.023 -38.391   9.244  1.00  0.77           H  
ATOM    810  N   GLY A  53      -1.767 -41.156   8.618  1.00  0.75           N  
ATOM    811  CA  GLY A  53      -0.567 -41.709   8.001  1.00  0.75           C  
ATOM    812  C   GLY A  53       0.522 -40.696   7.638  1.00  0.75           C  
ATOM    813  O   GLY A  53       1.451 -41.040   6.903  1.00  0.75           O  
ATOM    814  H   GLY A  53      -1.753 -40.948   9.617  1.00  0.75           H  
ATOM    815 1HA  GLY A  53      -0.143 -42.441   8.687  1.00  0.75           H  
ATOM    816 2HA  GLY A  53      -0.850 -42.260   7.109  1.00  0.75           H  
ATOM    817  N   VAL A  54       0.408 -39.461   8.119  1.00  0.72           N  
ATOM    818  CA  VAL A  54       1.431 -38.459   7.855  1.00  0.72           C  
ATOM    819  C   VAL A  54       2.385 -38.359   9.043  1.00  0.72           C  
ATOM    820  O   VAL A  54       1.986 -38.171  10.189  1.00  0.72           O  
ATOM    821  CB  VAL A  54       0.797 -37.102   7.522  1.00  0.72           C  
ATOM    822  CG1 VAL A  54       1.849 -36.056   7.352  1.00  0.72           C  
ATOM    823  CG2 VAL A  54       0.005 -37.225   6.261  1.00  0.72           C  
ATOM    824  H   VAL A  54      -0.384 -39.201   8.705  1.00  0.72           H  
ATOM    825  HA  VAL A  54       1.999 -38.776   6.983  1.00  0.72           H  
ATOM    826  HB  VAL A  54       0.167 -36.812   8.320  1.00  0.72           H  
ATOM    827 1HG1 VAL A  54       1.413 -35.104   7.127  1.00  0.72           H  
ATOM    828 2HG1 VAL A  54       2.403 -35.973   8.270  1.00  0.72           H  
ATOM    829 3HG1 VAL A  54       2.514 -36.334   6.545  1.00  0.72           H  
ATOM    830 1HG2 VAL A  54      -0.455 -36.274   6.015  1.00  0.72           H  
ATOM    831 2HG2 VAL A  54       0.679 -37.517   5.470  1.00  0.72           H  
ATOM    832 3HG2 VAL A  54      -0.771 -37.983   6.390  1.00  0.72           H  
ATOM    833  N   CYS A  55       3.661 -38.520   8.748  1.00  0.71           N  
ATOM    834  CA  CYS A  55       4.728 -38.551   9.742  1.00  0.71           C  
ATOM    835  C   CYS A  55       5.349 -37.183   9.975  1.00  0.71           C  
ATOM    836  O   CYS A  55       6.202 -37.023  10.849  1.00  0.71           O  
ATOM    837  CB  CYS A  55       5.828 -39.492   9.281  1.00  0.71           C  
ATOM    838  SG  CYS A  55       6.714 -38.899   7.808  1.00  0.71           S  
ATOM    839  H   CYS A  55       3.893 -38.637   7.771  1.00  0.71           H  
ATOM    840  HA  CYS A  55       4.317 -38.915  10.682  1.00  0.71           H  
ATOM    841 1HB  CYS A  55       6.548 -39.634  10.086  1.00  0.71           H  
ATOM    842 2HB  CYS A  55       5.403 -40.468   9.049  1.00  0.71           H  
ATOM    843  N   GLY A  56       4.965 -36.229   9.157  1.00  0.71           N  
ATOM    844  CA  GLY A  56       5.558 -34.920   9.240  1.00  0.71           C  
ATOM    845  C   GLY A  56       5.032 -33.935   8.209  1.00  0.71           C  
ATOM    846  O   GLY A  56       4.180 -34.256   7.378  1.00  0.71           O  
ATOM    847  H   GLY A  56       4.263 -36.436   8.467  1.00  0.71           H  
ATOM    848 1HA  GLY A  56       5.419 -34.514  10.241  1.00  0.71           H  
ATOM    849 2HA  GLY A  56       6.629 -35.040   9.094  1.00  0.71           H  
ATOM    850  N   LEU A  57       5.558 -32.729   8.299  1.00  0.73           N  
ATOM    851  CA  LEU A  57       5.195 -31.597   7.453  1.00  0.73           C  
ATOM    852  C   LEU A  57       6.417 -30.825   7.023  1.00  0.73           C  
ATOM    853  O   LEU A  57       7.258 -30.479   7.846  1.00  0.73           O  
ATOM    854  CB  LEU A  57       4.248 -30.639   8.205  1.00  0.73           C  
ATOM    855  CG  LEU A  57       3.903 -29.317   7.502  1.00  0.73           C  
ATOM    856  CD1 LEU A  57       3.088 -29.572   6.238  1.00  0.73           C  
ATOM    857  CD2 LEU A  57       3.156 -28.458   8.478  1.00  0.73           C  
ATOM    858  H   LEU A  57       6.281 -32.613   9.008  1.00  0.73           H  
ATOM    859  HA  LEU A  57       4.689 -31.970   6.565  1.00  0.73           H  
ATOM    860 1HB  LEU A  57       3.315 -31.156   8.362  1.00  0.73           H  
ATOM    861 2HB  LEU A  57       4.679 -30.401   9.170  1.00  0.73           H  
ATOM    862  HG  LEU A  57       4.824 -28.807   7.208  1.00  0.73           H  
ATOM    863 1HD1 LEU A  57       2.866 -28.627   5.756  1.00  0.73           H  
ATOM    864 2HD1 LEU A  57       3.664 -30.184   5.566  1.00  0.73           H  
ATOM    865 3HD1 LEU A  57       2.160 -30.080   6.489  1.00  0.73           H  
ATOM    866 1HD2 LEU A  57       2.913 -27.500   8.015  1.00  0.73           H  
ATOM    867 2HD2 LEU A  57       2.237 -28.959   8.782  1.00  0.73           H  
ATOM    868 3HD2 LEU A  57       3.789 -28.298   9.349  1.00  0.73           H  
ATOM    869  N   ARG A  58       6.516 -30.572   5.735  1.00  0.77           N  
ATOM    870  CA  ARG A  58       7.559 -29.745   5.197  1.00  0.77           C  
ATOM    871  C   ARG A  58       6.984 -28.361   4.874  1.00  0.77           C  
ATOM    872  O   ARG A  58       5.980 -28.215   4.160  1.00  0.77           O  
ATOM    873  CB  ARG A  58       8.211 -30.424   4.007  1.00  0.77           C  
ATOM    874  CG  ARG A  58       8.940 -31.708   4.352  1.00  0.77           C  
ATOM    875  CD  ARG A  58       9.549 -32.400   3.161  1.00  0.77           C  
ATOM    876  NE  ARG A  58      10.622 -31.643   2.549  1.00  0.77           N  
ATOM    877  CZ  ARG A  58      11.917 -31.596   2.991  1.00  0.77           C  
ATOM    878  NH1 ARG A  58      12.308 -32.240   4.071  1.00  0.77           N1+
ATOM    879  NH2 ARG A  58      12.800 -30.894   2.325  1.00  0.77           N  
ATOM    880  H   ARG A  58       5.821 -30.946   5.107  1.00  0.77           H  
ATOM    881  HA  ARG A  58       8.325 -29.626   5.954  1.00  0.77           H  
ATOM    882 1HB  ARG A  58       7.450 -30.687   3.282  1.00  0.77           H  
ATOM    883 2HB  ARG A  58       8.919 -29.741   3.531  1.00  0.77           H  
ATOM    884 1HG  ARG A  58       9.733 -31.490   5.069  1.00  0.77           H  
ATOM    885 2HG  ARG A  58       8.221 -32.378   4.804  1.00  0.77           H  
ATOM    886 1HD  ARG A  58       9.952 -33.357   3.455  1.00  0.77           H  
ATOM    887 2HD  ARG A  58       8.778 -32.548   2.406  1.00  0.77           H  
ATOM    888  HE  ARG A  58      10.382 -31.140   1.677  1.00  0.77           H  
ATOM    889 1HH1 ARG A  58      11.658 -32.791   4.610  1.00  0.77           H  
ATOM    890 2HH1 ARG A  58      13.279 -32.174   4.359  1.00  0.77           H  
ATOM    891 1HH2 ARG A  58      12.507 -30.405   1.488  1.00  0.77           H  
ATOM    892 2HH2 ARG A  58      13.763 -30.845   2.639  1.00  0.77           H  
ATOM    893  N   SER A  59       7.580 -27.356   5.466  1.00  0.82           N  
ATOM    894  CA  SER A  59       7.137 -25.993   5.306  1.00  0.82           C  
ATOM    895  C   SER A  59       7.635 -25.499   3.969  1.00  0.82           C  
ATOM    896  O   SER A  59       8.396 -26.195   3.302  1.00  0.82           O  
ATOM    897  CB  SER A  59       7.633 -25.132   6.450  1.00  0.82           C  
ATOM    898  OG  SER A  59       9.007 -24.980   6.420  1.00  0.82           O  
ATOM    899  H   SER A  59       8.407 -27.543   6.038  1.00  0.82           H  
ATOM    900  HA  SER A  59       6.048 -25.967   5.301  1.00  0.82           H  
ATOM    901 1HB  SER A  59       7.169 -24.165   6.380  1.00  0.82           H  
ATOM    902 2HB  SER A  59       7.337 -25.569   7.404  1.00  0.82           H  
ATOM    903  HG  SER A  59       9.374 -25.713   6.958  1.00  0.82           H  
ATOM    904  N   VAL A  60       7.171 -24.341   3.540  1.00  0.88           N  
ATOM    905  CA  VAL A  60       7.633 -23.773   2.292  1.00  0.88           C  
ATOM    906  C   VAL A  60       8.544 -22.587   2.505  1.00  0.88           C  
ATOM    907  O   VAL A  60       9.571 -22.467   1.833  1.00  0.88           O  
ATOM    908  CB  VAL A  60       6.447 -23.396   1.422  1.00  0.88           C  
ATOM    909  CG1 VAL A  60       6.902 -22.692   0.223  1.00  0.88           C  
ATOM    910  CG2 VAL A  60       5.778 -24.632   1.008  1.00  0.88           C  
ATOM    911  H   VAL A  60       6.509 -23.803   4.101  1.00  0.88           H  
ATOM    912  HA  VAL A  60       8.199 -24.537   1.759  1.00  0.88           H  
ATOM    913  HB  VAL A  60       5.762 -22.747   1.978  1.00  0.88           H  
ATOM    914 1HG1 VAL A  60       6.040 -22.448  -0.392  1.00  0.88           H  
ATOM    915 2HG1 VAL A  60       7.406 -21.781   0.524  1.00  0.88           H  
ATOM    916 3HG1 VAL A  60       7.583 -23.333  -0.323  1.00  0.88           H  
ATOM    917 1HG2 VAL A  60       4.956 -24.382   0.377  1.00  0.88           H  
ATOM    918 2HG2 VAL A  60       6.482 -25.224   0.466  1.00  0.88           H  
ATOM    919 3HG2 VAL A  60       5.435 -25.176   1.877  1.00  0.88           H  
ATOM    920  N   SER A  61       8.137 -21.675   3.380  1.00  0.94           N  
ATOM    921  CA  SER A  61       8.961 -20.503   3.627  1.00  0.94           C  
ATOM    922  C   SER A  61       9.738 -20.636   4.921  1.00  0.94           C  
ATOM    923  O   SER A  61       9.317 -21.335   5.849  1.00  0.94           O  
ATOM    924  CB  SER A  61       8.110 -19.257   3.707  1.00  0.94           C  
ATOM    925  OG  SER A  61       7.243 -19.313   4.824  1.00  0.94           O  
ATOM    926  H   SER A  61       7.262 -21.827   3.897  1.00  0.94           H  
ATOM    927  HA  SER A  61       9.673 -20.395   2.808  1.00  0.94           H  
ATOM    928 1HB  SER A  61       8.754 -18.380   3.786  1.00  0.94           H  
ATOM    929 2HB  SER A  61       7.526 -19.155   2.795  1.00  0.94           H  
ATOM    930  HG  SER A  61       6.595 -20.015   4.613  1.00  0.94           H  
ATOM    931  N   ARG A  62      10.807 -19.851   5.033  1.00  0.99           N  
ATOM    932  CA  ARG A  62      11.593 -19.810   6.257  1.00  0.99           C  
ATOM    933  C   ARG A  62      10.786 -19.276   7.438  1.00  0.99           C  
ATOM    934  O   ARG A  62      11.054 -19.623   8.587  1.00  0.99           O  
ATOM    935  CB  ARG A  62      12.821 -18.952   6.045  1.00  0.99           C  
ATOM    936  CG  ARG A  62      12.537 -17.496   5.851  1.00  0.99           C  
ATOM    937  CD  ARG A  62      13.735 -16.695   5.574  1.00  0.99           C  
ATOM    938  NE  ARG A  62      13.360 -15.334   5.212  1.00  0.99           N  
ATOM    939  CZ  ARG A  62      13.080 -14.338   6.064  1.00  0.99           C  
ATOM    940  NH1 ARG A  62      13.127 -14.520   7.350  1.00  0.99           N1+
ATOM    941  NH2 ARG A  62      12.726 -13.174   5.571  1.00  0.99           N  
ATOM    942  H   ARG A  62      11.099 -19.299   4.241  1.00  0.99           H  
ATOM    943  HA  ARG A  62      11.921 -20.825   6.485  1.00  0.99           H  
ATOM    944 1HB  ARG A  62      13.516 -19.070   6.875  1.00  0.99           H  
ATOM    945 2HB  ARG A  62      13.323 -19.280   5.142  1.00  0.99           H  
ATOM    946 1HG  ARG A  62      11.807 -17.344   5.055  1.00  0.99           H  
ATOM    947 2HG  ARG A  62      12.157 -17.125   6.773  1.00  0.99           H  
ATOM    948 1HD  ARG A  62      14.359 -16.657   6.464  1.00  0.99           H  
ATOM    949 2HD  ARG A  62      14.298 -17.134   4.746  1.00  0.99           H  
ATOM    950  HE  ARG A  62      13.277 -15.100   4.222  1.00  0.99           H  
ATOM    951 1HH1 ARG A  62      13.393 -15.419   7.727  1.00  0.99           H  
ATOM    952 2HH1 ARG A  62      12.843 -13.774   7.968  1.00  0.99           H  
ATOM    953 1HH2 ARG A  62      12.675 -13.087   4.550  1.00  0.99           H  
ATOM    954 2HH2 ARG A  62      12.507 -12.405   6.178  1.00  0.99           H  
ATOM    955  N   LEU A  63       9.756 -18.477   7.158  1.00  1.01           N  
ATOM    956  CA  LEU A  63       8.944 -17.941   8.233  1.00  1.01           C  
ATOM    957  C   LEU A  63       8.000 -18.979   8.796  1.00  1.01           C  
ATOM    958  O   LEU A  63       7.798 -19.044  10.012  1.00  1.01           O  
ATOM    959  CB  LEU A  63       8.132 -16.764   7.752  1.00  1.01           C  
ATOM    960  CG  LEU A  63       8.694 -15.429   7.983  1.00  1.01           C  
ATOM    961  CD1 LEU A  63       8.787 -15.221   9.415  1.00  1.01           C  
ATOM    962  CD2 LEU A  63       9.986 -15.325   7.380  1.00  1.01           C  
ATOM    963  H   LEU A  63       9.550 -18.237   6.201  1.00  1.01           H  
ATOM    964  HA  LEU A  63       9.607 -17.605   9.029  1.00  1.01           H  
ATOM    965 1HB  LEU A  63       7.924 -16.879   6.689  1.00  1.01           H  
ATOM    966 2HB  LEU A  63       7.235 -16.805   8.282  1.00  1.01           H  
ATOM    967  HG  LEU A  63       8.045 -14.681   7.586  1.00  1.01           H  
ATOM    968 1HD1 LEU A  63       9.197 -14.268   9.569  1.00  1.01           H  
ATOM    969 2HD1 LEU A  63       7.805 -15.286   9.869  1.00  1.01           H  
ATOM    970 3HD1 LEU A  63       9.439 -15.972   9.851  1.00  1.01           H  
ATOM    971 1HD2 LEU A  63      10.382 -14.334   7.576  1.00  1.01           H  
ATOM    972 2HD2 LEU A  63      10.614 -16.070   7.838  1.00  1.01           H  
ATOM    973 3HD2 LEU A  63       9.915 -15.492   6.313  1.00  1.01           H  
ATOM    974  N   GLU A  64       7.452 -19.837   7.937  1.00  1.02           N  
ATOM    975  CA  GLU A  64       6.586 -20.895   8.452  1.00  1.02           C  
ATOM    976  C   GLU A  64       7.428 -21.812   9.335  1.00  1.02           C  
ATOM    977  O   GLU A  64       6.991 -22.249  10.400  1.00  1.02           O  
ATOM    978  CB  GLU A  64       5.968 -21.672   7.309  1.00  1.02           C  
ATOM    979  CG  GLU A  64       4.922 -20.946   6.510  1.00  1.02           C  
ATOM    980  CD  GLU A  64       4.666 -21.652   5.212  1.00  1.02           C  
ATOM    981  OE1 GLU A  64       5.541 -22.414   4.802  1.00  1.02           O  
ATOM    982  OE2 GLU A  64       3.639 -21.450   4.629  1.00  1.02           O1-
ATOM    983  H   GLU A  64       7.618 -19.744   6.929  1.00  1.02           H  
ATOM    984  HA  GLU A  64       5.796 -20.449   9.056  1.00  1.02           H  
ATOM    985 1HB  GLU A  64       6.758 -21.940   6.611  1.00  1.02           H  
ATOM    986 2HB  GLU A  64       5.530 -22.596   7.689  1.00  1.02           H  
ATOM    987 1HG  GLU A  64       3.994 -20.906   7.085  1.00  1.02           H  
ATOM    988 2HG  GLU A  64       5.249 -19.933   6.329  1.00  1.02           H  
ATOM    989  N   HIS A  65       8.673 -22.058   8.908  1.00  1.02           N  
ATOM    990  CA  HIS A  65       9.588 -22.898   9.670  1.00  1.02           C  
ATOM    991  C   HIS A  65       9.808 -22.309  11.053  1.00  1.02           C  
ATOM    992  O   HIS A  65       9.635 -22.999  12.063  1.00  1.02           O  
ATOM    993  CB  HIS A  65      10.941 -23.027   8.975  1.00  1.02           C  
ATOM    994  CG  HIS A  65      11.891 -23.860   9.712  1.00  1.02           C  
ATOM    995  CD2 HIS A  65      12.960 -23.543  10.479  1.00  1.02           C  
ATOM    996  ND1 HIS A  65      11.804 -25.212   9.722  1.00  1.02           N  
ATOM    997  CE1 HIS A  65      12.756 -25.710  10.446  1.00  1.02           C  
ATOM    998  NE2 HIS A  65      13.488 -24.719  10.932  1.00  1.02           N  
ATOM    999  H   HIS A  65       8.973 -21.683   8.003  1.00  1.02           H  
ATOM   1000  HA  HIS A  65       9.164 -23.895   9.785  1.00  1.02           H  
ATOM   1001 1HB  HIS A  65      10.800 -23.461   7.979  1.00  1.02           H  
ATOM   1002 2HB  HIS A  65      11.385 -22.055   8.840  1.00  1.02           H  
ATOM   1003  HD1 HIS A  65      11.124 -25.783   9.228  1.00  1.02           H  
ATOM   1004  HD2 HIS A  65      13.413 -22.592  10.761  1.00  1.02           H  
ATOM   1005  HE1 HIS A  65      12.805 -26.770  10.543  1.00  1.02           H  
ATOM   1006  N   GLN A  66      10.156 -21.017  11.096  1.00  1.01           N  
ATOM   1007  CA  GLN A  66      10.407 -20.332  12.357  1.00  1.01           C  
ATOM   1008  C   GLN A  66       9.157 -20.346  13.234  1.00  1.01           C  
ATOM   1009  O   GLN A  66       9.251 -20.509  14.455  1.00  1.01           O  
ATOM   1010  CB  GLN A  66      10.848 -18.888  12.091  1.00  1.01           C  
ATOM   1011  CG  GLN A  66      12.254 -18.726  11.478  1.00  1.01           C  
ATOM   1012  CD  GLN A  66      12.546 -17.263  11.097  1.00  1.01           C  
ATOM   1013  NE2 GLN A  66      13.802 -16.943  10.746  1.00  1.01           N  
ATOM   1014  OE1 GLN A  66      11.626 -16.446  11.137  1.00  1.01           O  
ATOM   1015  H   GLN A  66      10.284 -20.504  10.222  1.00  1.01           H  
ATOM   1016  HA  GLN A  66      11.204 -20.857  12.883  1.00  1.01           H  
ATOM   1017 1HB  GLN A  66      10.139 -18.426  11.402  1.00  1.01           H  
ATOM   1018 2HB  GLN A  66      10.813 -18.322  13.019  1.00  1.01           H  
ATOM   1019 1HG  GLN A  66      12.987 -19.030  12.226  1.00  1.01           H  
ATOM   1020 2HG  GLN A  66      12.350 -19.350  10.602  1.00  1.01           H  
ATOM   1021 1HE2 GLN A  66      14.051 -15.971  10.503  1.00  1.01           H  
ATOM   1022 2HE2 GLN A  66      14.510 -17.647  10.737  1.00  1.01           H  
ATOM   1023  N   MET A  67       7.977 -20.209  12.622  1.00  1.01           N  
ATOM   1024  CA  MET A  67       6.735 -20.259  13.376  1.00  1.01           C  
ATOM   1025  C   MET A  67       6.623 -21.594  14.095  1.00  1.01           C  
ATOM   1026  O   MET A  67       6.394 -21.629  15.306  1.00  1.01           O  
ATOM   1027  CB  MET A  67       5.525 -20.084  12.462  1.00  1.01           C  
ATOM   1028  CG  MET A  67       4.206 -20.106  13.170  1.00  1.01           C  
ATOM   1029  SD  MET A  67       3.608 -21.785  13.495  1.00  1.01           S  
ATOM   1030  CE  MET A  67       3.195 -22.419  11.909  1.00  1.01           C  
ATOM   1031  H   MET A  67       7.941 -20.048  11.616  1.00  1.01           H  
ATOM   1032  HA  MET A  67       6.744 -19.468  14.125  1.00  1.01           H  
ATOM   1033 1HB  MET A  67       5.620 -19.169  11.919  1.00  1.01           H  
ATOM   1034 2HB  MET A  67       5.499 -20.883  11.736  1.00  1.01           H  
ATOM   1035 1HG  MET A  67       4.323 -19.591  14.122  1.00  1.01           H  
ATOM   1036 2HG  MET A  67       3.463 -19.573  12.578  1.00  1.01           H  
ATOM   1037 1HE  MET A  67       2.808 -23.422  12.018  1.00  1.01           H  
ATOM   1038 2HE  MET A  67       2.443 -21.805  11.467  1.00  1.01           H  
ATOM   1039 3HE  MET A  67       4.084 -22.432  11.271  1.00  1.01           H  
ATOM   1040  N   TRP A  68       6.844 -22.687  13.352  1.00  1.01           N  
ATOM   1041  CA  TRP A  68       6.720 -24.016  13.930  1.00  1.01           C  
ATOM   1042  C   TRP A  68       7.735 -24.230  15.034  1.00  1.01           C  
ATOM   1043  O   TRP A  68       7.429 -24.842  16.060  1.00  1.01           O  
ATOM   1044  CB  TRP A  68       6.920 -25.096  12.874  1.00  1.01           C  
ATOM   1045  CG  TRP A  68       5.763 -25.311  11.935  1.00  1.01           C  
ATOM   1046  CD1 TRP A  68       5.735 -25.072  10.591  1.00  1.01           C  
ATOM   1047  CD2 TRP A  68       4.468 -25.849  12.270  1.00  1.01           C  
ATOM   1048  CE2 TRP A  68       3.730 -25.906  11.093  1.00  1.01           C  
ATOM   1049  CE3 TRP A  68       3.891 -26.292  13.451  1.00  1.01           C  
ATOM   1050  NE1 TRP A  68       4.518 -25.424  10.075  1.00  1.01           N  
ATOM   1051  CZ2 TRP A  68       2.434 -26.390  11.069  1.00  1.01           C  
ATOM   1052  CZ3 TRP A  68       2.601 -26.776  13.412  1.00  1.01           C  
ATOM   1053  CH2 TRP A  68       1.898 -26.827  12.254  1.00  1.01           C  
ATOM   1054  H   TRP A  68       7.059 -22.583  12.359  1.00  1.01           H  
ATOM   1055  HA  TRP A  68       5.722 -24.120  14.344  1.00  1.01           H  
ATOM   1056 1HB  TRP A  68       7.796 -24.847  12.271  1.00  1.01           H  
ATOM   1057 2HB  TRP A  68       7.134 -26.041  13.368  1.00  1.01           H  
ATOM   1058  HD1 TRP A  68       6.565 -24.668  10.014  1.00  1.01           H  
ATOM   1059  HE1 TRP A  68       4.251 -25.351   9.104  1.00  1.01           H  
ATOM   1060  HE3 TRP A  68       4.452 -26.259  14.384  1.00  1.01           H  
ATOM   1061  HZ2 TRP A  68       1.849 -26.441  10.152  1.00  1.01           H  
ATOM   1062  HZ3 TRP A  68       2.149 -27.124  14.332  1.00  1.01           H  
ATOM   1063  HH2 TRP A  68       0.884 -27.223  12.269  1.00  1.01           H  
ATOM   1064  N   GLU A  69       8.953 -23.723  14.852  1.00  1.02           N  
ATOM   1065  CA  GLU A  69       9.946 -23.887  15.900  1.00  1.02           C  
ATOM   1066  C   GLU A  69       9.470 -23.191  17.173  1.00  1.02           C  
ATOM   1067  O   GLU A  69       9.441 -23.789  18.253  1.00  1.02           O  
ATOM   1068  CB  GLU A  69      11.310 -23.310  15.481  1.00  1.02           C  
ATOM   1069  CG  GLU A  69      12.414 -23.525  16.538  1.00  1.02           C  
ATOM   1070  CD  GLU A  69      13.792 -22.991  16.148  1.00  1.02           C  
ATOM   1071  OE1 GLU A  69      13.933 -22.436  15.086  1.00  1.02           O  
ATOM   1072  OE2 GLU A  69      14.700 -23.152  16.931  1.00  1.02           O1-
ATOM   1073  H   GLU A  69       9.183 -23.245  13.979  1.00  1.02           H  
ATOM   1074  HA  GLU A  69      10.065 -24.946  16.113  1.00  1.02           H  
ATOM   1075 1HB  GLU A  69      11.630 -23.769  14.545  1.00  1.02           H  
ATOM   1076 2HB  GLU A  69      11.211 -22.239  15.301  1.00  1.02           H  
ATOM   1077 1HG  GLU A  69      12.100 -23.036  17.460  1.00  1.02           H  
ATOM   1078 2HG  GLU A  69      12.491 -24.593  16.737  1.00  1.02           H  
ATOM   1079  N   ALA A  70       9.008 -21.947  17.024  1.00  1.03           N  
ATOM   1080  CA  ALA A  70       8.571 -21.115  18.139  1.00  1.03           C  
ATOM   1081  C   ALA A  70       7.436 -21.728  18.948  1.00  1.03           C  
ATOM   1082  O   ALA A  70       7.386 -21.562  20.170  1.00  1.03           O  
ATOM   1083  CB  ALA A  70       8.124 -19.757  17.622  1.00  1.03           C  
ATOM   1084  H   ALA A  70       9.012 -21.532  16.090  1.00  1.03           H  
ATOM   1085  HA  ALA A  70       9.424 -20.983  18.803  1.00  1.03           H  
ATOM   1086 1HB  ALA A  70       7.838 -19.125  18.458  1.00  1.03           H  
ATOM   1087 2HB  ALA A  70       8.941 -19.294  17.072  1.00  1.03           H  
ATOM   1088 3HB  ALA A  70       7.272 -19.890  16.958  1.00  1.03           H  
ATOM   1089  N   ILE A  71       6.532 -22.451  18.293  1.00  1.03           N  
ATOM   1090  CA  ILE A  71       5.400 -23.015  19.013  1.00  1.03           C  
ATOM   1091  C   ILE A  71       5.538 -24.504  19.322  1.00  1.03           C  
ATOM   1092  O   ILE A  71       4.609 -25.095  19.879  1.00  1.03           O  
ATOM   1093  CB  ILE A  71       4.101 -22.835  18.220  1.00  1.03           C  
ATOM   1094  CG1 ILE A  71       4.163 -23.629  16.969  1.00  1.03           C  
ATOM   1095  CG2 ILE A  71       3.881 -21.367  17.881  1.00  1.03           C  
ATOM   1096  CD1 ILE A  71       2.868 -23.705  16.292  1.00  1.03           C  
ATOM   1097  H   ILE A  71       6.604 -22.544  17.276  1.00  1.03           H  
ATOM   1098  HA  ILE A  71       5.297 -22.484  19.957  1.00  1.03           H  
ATOM   1099  HB  ILE A  71       3.263 -23.201  18.812  1.00  1.03           H  
ATOM   1100 1HG1 ILE A  71       4.870 -23.169  16.309  1.00  1.03           H  
ATOM   1101 2HG1 ILE A  71       4.512 -24.635  17.191  1.00  1.03           H  
ATOM   1102 1HG2 ILE A  71       2.955 -21.256  17.325  1.00  1.03           H  
ATOM   1103 2HG2 ILE A  71       3.823 -20.788  18.802  1.00  1.03           H  
ATOM   1104 3HG2 ILE A  71       4.714 -21.005  17.273  1.00  1.03           H  
ATOM   1105 1HD1 ILE A  71       2.977 -24.278  15.381  1.00  1.03           H  
ATOM   1106 2HD1 ILE A  71       2.150 -24.181  16.946  1.00  1.03           H  
ATOM   1107 3HD1 ILE A  71       2.532 -22.713  16.059  1.00  1.03           H  
ATOM   1108  N   LYS A  72       6.674 -25.117  18.992  1.00  1.04           N  
ATOM   1109  CA  LYS A  72       6.846 -26.552  19.210  1.00  1.04           C  
ATOM   1110  C   LYS A  72       6.580 -26.966  20.652  1.00  1.04           C  
ATOM   1111  O   LYS A  72       5.845 -27.923  20.912  1.00  1.04           O  
ATOM   1112  CB  LYS A  72       8.254 -26.966  18.791  1.00  1.04           C  
ATOM   1113  CG  LYS A  72       8.597 -28.454  18.939  1.00  1.04           C  
ATOM   1114  CD  LYS A  72       9.385 -28.724  20.210  1.00  1.04           C  
ATOM   1115  CE  LYS A  72      10.779 -28.102  20.154  1.00  1.04           C  
ATOM   1116  NZ  LYS A  72      11.512 -28.259  21.458  1.00  1.04           N1+
ATOM   1117  H   LYS A  72       7.445 -24.587  18.575  1.00  1.04           H  
ATOM   1118  HA  LYS A  72       6.134 -27.080  18.577  1.00  1.04           H  
ATOM   1119 1HB  LYS A  72       8.405 -26.693  17.746  1.00  1.04           H  
ATOM   1120 2HB  LYS A  72       8.980 -26.395  19.373  1.00  1.04           H  
ATOM   1121 1HG  LYS A  72       7.674 -29.037  18.969  1.00  1.04           H  
ATOM   1122 2HG  LYS A  72       9.184 -28.790  18.094  1.00  1.04           H  
ATOM   1123 1HD  LYS A  72       8.857 -28.333  21.076  1.00  1.04           H  
ATOM   1124 2HD  LYS A  72       9.495 -29.800  20.332  1.00  1.04           H  
ATOM   1125 1HE  LYS A  72      11.353 -28.581  19.363  1.00  1.04           H  
ATOM   1126 2HE  LYS A  72      10.686 -27.038  19.933  1.00  1.04           H  
ATOM   1127 1HZ  LYS A  72      12.419 -27.833  21.403  1.00  1.04           H  
ATOM   1128 2HZ  LYS A  72      10.958 -27.790  22.197  1.00  1.04           H  
ATOM   1129 3HZ  LYS A  72      11.609 -29.229  21.687  1.00  1.04           H  
ATOM   1130  N   ASP A  73       7.154 -26.236  21.608  1.00  1.05           N  
ATOM   1131  CA  ASP A  73       6.977 -26.603  23.005  1.00  1.05           C  
ATOM   1132  C   ASP A  73       5.505 -26.522  23.414  1.00  1.05           C  
ATOM   1133  O   ASP A  73       5.019 -27.372  24.179  1.00  1.05           O  
ATOM   1134  CB  ASP A  73       7.867 -25.720  23.888  1.00  1.05           C  
ATOM   1135  CG  ASP A  73       9.367 -26.050  23.757  1.00  1.05           C  
ATOM   1136  OD1 ASP A  73       9.699 -27.100  23.227  1.00  1.05           O  
ATOM   1137  OD2 ASP A  73      10.166 -25.249  24.153  1.00  1.05           O1-
ATOM   1138  H   ASP A  73       7.722 -25.439  21.354  1.00  1.05           H  
ATOM   1139  HA  ASP A  73       7.299 -27.636  23.130  1.00  1.05           H  
ATOM   1140 1HB  ASP A  73       7.705 -24.669  23.639  1.00  1.05           H  
ATOM   1141 2HB  ASP A  73       7.608 -25.852  24.923  1.00  1.05           H  
ATOM   1142  N   GLU A  74       4.776 -25.507  22.920  1.00  1.06           N  
ATOM   1143  CA  GLU A  74       3.365 -25.411  23.277  1.00  1.06           C  
ATOM   1144  C   GLU A  74       2.560 -26.532  22.652  1.00  1.06           C  
ATOM   1145  O   GLU A  74       1.715 -27.128  23.330  1.00  1.06           O  
ATOM   1146  CB  GLU A  74       2.747 -24.033  22.945  1.00  1.06           C  
ATOM   1147  CG  GLU A  74       3.181 -22.891  23.897  1.00  1.06           C  
ATOM   1148  CD  GLU A  74       2.522 -21.534  23.629  1.00  1.06           C  
ATOM   1149  OE1 GLU A  74       2.145 -21.279  22.509  1.00  1.06           O  
ATOM   1150  OE2 GLU A  74       2.354 -20.771  24.579  1.00  1.06           O1-
ATOM   1151  H   GLU A  74       5.194 -24.836  22.287  1.00  1.06           H  
ATOM   1152  HA  GLU A  74       3.284 -25.525  24.352  1.00  1.06           H  
ATOM   1153 1HB  GLU A  74       3.034 -23.749  21.932  1.00  1.06           H  
ATOM   1154 2HB  GLU A  74       1.669 -24.093  22.968  1.00  1.06           H  
ATOM   1155 1HG  GLU A  74       2.951 -23.194  24.920  1.00  1.06           H  
ATOM   1156 2HG  GLU A  74       4.261 -22.777  23.819  1.00  1.06           H  
ATOM   1157  N   LEU A  75       2.868 -26.885  21.399  1.00  1.07           N  
ATOM   1158  CA  LEU A  75       2.122 -27.941  20.725  1.00  1.07           C  
ATOM   1159  C   LEU A  75       2.307 -29.256  21.461  1.00  1.07           C  
ATOM   1160  O   LEU A  75       1.350 -30.007  21.661  1.00  1.07           O  
ATOM   1161  CB  LEU A  75       2.627 -28.115  19.291  1.00  1.07           C  
ATOM   1162  CG  LEU A  75       2.359 -26.999  18.305  1.00  1.07           C  
ATOM   1163  CD1 LEU A  75       3.126 -27.307  17.039  1.00  1.07           C  
ATOM   1164  CD2 LEU A  75       0.878 -26.886  18.029  1.00  1.07           C  
ATOM   1165  H   LEU A  75       3.597 -26.376  20.895  1.00  1.07           H  
ATOM   1166  HA  LEU A  75       1.064 -27.683  20.719  1.00  1.07           H  
ATOM   1167 1HB  LEU A  75       3.710 -28.251  19.330  1.00  1.07           H  
ATOM   1168 2HB  LEU A  75       2.189 -29.024  18.885  1.00  1.07           H  
ATOM   1169  HG  LEU A  75       2.716 -26.061  18.710  1.00  1.07           H  
ATOM   1170 1HD1 LEU A  75       2.965 -26.522  16.335  1.00  1.07           H  
ATOM   1171 2HD1 LEU A  75       4.185 -27.375  17.267  1.00  1.07           H  
ATOM   1172 3HD1 LEU A  75       2.784 -28.244  16.622  1.00  1.07           H  
ATOM   1173 1HD2 LEU A  75       0.701 -26.086  17.322  1.00  1.07           H  
ATOM   1174 2HD2 LEU A  75       0.514 -27.821  17.614  1.00  1.07           H  
ATOM   1175 3HD2 LEU A  75       0.347 -26.667  18.959  1.00  1.07           H  
ATOM   1176  N   ASN A  76       3.538 -29.512  21.915  1.00  1.09           N  
ATOM   1177  CA  ASN A  76       3.830 -30.737  22.639  1.00  1.09           C  
ATOM   1178  C   ASN A  76       3.168 -30.763  24.000  1.00  1.09           C  
ATOM   1179  O   ASN A  76       2.684 -31.808  24.448  1.00  1.09           O  
ATOM   1180  CB  ASN A  76       5.320 -30.920  22.773  1.00  1.09           C  
ATOM   1181  CG  ASN A  76       5.886 -31.309  21.520  1.00  1.09           C  
ATOM   1182  ND2 ASN A  76       7.160 -31.143  21.323  1.00  1.09           N  
ATOM   1183  OD1 ASN A  76       5.121 -31.798  20.700  1.00  1.09           O  
ATOM   1184  H   ASN A  76       4.294 -28.852  21.716  1.00  1.09           H  
ATOM   1185  HA  ASN A  76       3.428 -31.575  22.070  1.00  1.09           H  
ATOM   1186 1HB  ASN A  76       5.786 -29.988  23.114  1.00  1.09           H  
ATOM   1187 2HB  ASN A  76       5.528 -31.698  23.501  1.00  1.09           H  
ATOM   1188 1HD2 ASN A  76       7.588 -31.406  20.432  1.00  1.09           H  
ATOM   1189 2HD2 ASN A  76       7.722 -30.745  22.049  1.00  1.09           H  
ATOM   1190  N   THR A  77       3.106 -29.604  24.655  1.00  1.13           N  
ATOM   1191  CA  THR A  77       2.485 -29.528  25.961  1.00  1.13           C  
ATOM   1192  C   THR A  77       1.029 -29.894  25.811  1.00  1.13           C  
ATOM   1193  O   THR A  77       0.504 -30.708  26.567  1.00  1.13           O  
ATOM   1194  CB  THR A  77       2.629 -28.117  26.561  1.00  1.13           C  
ATOM   1195  CG2 THR A  77       1.933 -28.009  27.914  1.00  1.13           C  
ATOM   1196  OG1 THR A  77       4.017 -27.820  26.715  1.00  1.13           O  
ATOM   1197  H   THR A  77       3.538 -28.766  24.263  1.00  1.13           H  
ATOM   1198  HA  THR A  77       2.957 -30.252  26.626  1.00  1.13           H  
ATOM   1199  HB  THR A  77       2.192 -27.396  25.880  1.00  1.13           H  
ATOM   1200  HG1 THR A  77       4.443 -27.790  25.823  1.00  1.13           H  
ATOM   1201 1HG2 THR A  77       2.059 -26.998  28.305  1.00  1.13           H  
ATOM   1202 2HG2 THR A  77       0.868 -28.223  27.794  1.00  1.13           H  
ATOM   1203 3HG2 THR A  77       2.372 -28.723  28.609  1.00  1.13           H  
ATOM   1204  N   LEU A  78       0.387 -29.334  24.794  1.00  1.16           N  
ATOM   1205  CA  LEU A  78      -1.013 -29.607  24.583  1.00  1.16           C  
ATOM   1206  C   LEU A  78      -1.299 -31.050  24.213  1.00  1.16           C  
ATOM   1207  O   LEU A  78      -2.236 -31.653  24.745  1.00  1.16           O  
ATOM   1208  CB  LEU A  78      -1.590 -28.694  23.534  1.00  1.16           C  
ATOM   1209  CG  LEU A  78      -2.983 -28.952  23.307  1.00  1.16           C  
ATOM   1210  CD1 LEU A  78      -3.659 -28.772  24.578  1.00  1.16           C  
ATOM   1211  CD2 LEU A  78      -3.562 -28.029  22.359  1.00  1.16           C  
ATOM   1212  H   LEU A  78       0.876 -28.679  24.183  1.00  1.16           H  
ATOM   1213  HA  LEU A  78      -1.527 -29.393  25.519  1.00  1.16           H  
ATOM   1214 1HB  LEU A  78      -1.529 -27.731  23.928  1.00  1.16           H  
ATOM   1215 2HB  LEU A  78      -1.022 -28.766  22.601  1.00  1.16           H  
ATOM   1216  HG  LEU A  78      -3.096 -29.960  22.950  1.00  1.16           H  
ATOM   1217 1HD1 LEU A  78      -4.698 -28.971  24.432  1.00  1.16           H  
ATOM   1218 2HD1 LEU A  78      -3.253 -29.456  25.318  1.00  1.16           H  
ATOM   1219 3HD1 LEU A  78      -3.525 -27.745  24.917  1.00  1.16           H  
ATOM   1220 1HD2 LEU A  78      -4.611 -28.264  22.253  1.00  1.16           H  
ATOM   1221 2HD2 LEU A  78      -3.465 -27.034  22.741  1.00  1.16           H  
ATOM   1222 3HD2 LEU A  78      -3.056 -28.122  21.411  1.00  1.16           H  
ATOM   1223  N   LEU A  79      -0.516 -31.624  23.305  1.00  1.19           N  
ATOM   1224  CA  LEU A  79      -0.798 -32.997  22.942  1.00  1.19           C  
ATOM   1225  C   LEU A  79      -0.669 -33.885  24.185  1.00  1.19           C  
ATOM   1226  O   LEU A  79      -1.548 -34.711  24.456  1.00  1.19           O  
ATOM   1227  CB  LEU A  79       0.143 -33.434  21.806  1.00  1.19           C  
ATOM   1228  CG  LEU A  79      -0.142 -32.769  20.404  1.00  1.19           C  
ATOM   1229  CD1 LEU A  79       0.973 -33.154  19.415  1.00  1.19           C  
ATOM   1230  CD2 LEU A  79      -1.528 -33.228  19.884  1.00  1.19           C  
ATOM   1231  H   LEU A  79       0.247 -31.109  22.862  1.00  1.19           H  
ATOM   1232  HA  LEU A  79      -1.822 -33.059  22.580  1.00  1.19           H  
ATOM   1233 1HB  LEU A  79       1.167 -33.177  22.089  1.00  1.19           H  
ATOM   1234 2HB  LEU A  79       0.090 -34.519  21.689  1.00  1.19           H  
ATOM   1235  HG  LEU A  79      -0.138 -31.685  20.513  1.00  1.19           H  
ATOM   1236 1HD1 LEU A  79       0.787 -32.686  18.449  1.00  1.19           H  
ATOM   1237 2HD1 LEU A  79       1.936 -32.815  19.805  1.00  1.19           H  
ATOM   1238 3HD1 LEU A  79       0.993 -34.232  19.298  1.00  1.19           H  
ATOM   1239 1HD2 LEU A  79      -1.728 -32.761  18.917  1.00  1.19           H  
ATOM   1240 2HD2 LEU A  79      -1.528 -34.304  19.770  1.00  1.19           H  
ATOM   1241 3HD2 LEU A  79      -2.303 -32.935  20.594  1.00  1.19           H  
ATOM   1242  N   LYS A  80       0.344 -33.629  25.024  1.00  1.20           N  
ATOM   1243  CA  LYS A  80       0.503 -34.381  26.267  1.00  1.20           C  
ATOM   1244  C   LYS A  80      -0.707 -34.201  27.196  1.00  1.20           C  
ATOM   1245  O   LYS A  80      -1.270 -35.184  27.691  1.00  1.20           O  
ATOM   1246  CB  LYS A  80       1.789 -33.951  26.990  1.00  1.20           C  
ATOM   1247  CG  LYS A  80       2.074 -34.662  28.322  1.00  1.20           C  
ATOM   1248  CD  LYS A  80       3.403 -34.171  28.928  1.00  1.20           C  
ATOM   1249  CE  LYS A  80       3.614 -34.682  30.360  1.00  1.20           C  
ATOM   1250  NZ  LYS A  80       3.837 -36.156  30.419  1.00  1.20           N1+
ATOM   1251  H   LYS A  80       1.045 -32.927  24.782  1.00  1.20           H  
ATOM   1252  HA  LYS A  80       0.581 -35.438  26.017  1.00  1.20           H  
ATOM   1253 1HB  LYS A  80       2.643 -34.113  26.331  1.00  1.20           H  
ATOM   1254 2HB  LYS A  80       1.744 -32.880  27.191  1.00  1.20           H  
ATOM   1255 1HG  LYS A  80       1.262 -34.454  29.021  1.00  1.20           H  
ATOM   1256 2HG  LYS A  80       2.129 -35.739  28.162  1.00  1.20           H  
ATOM   1257 1HD  LYS A  80       4.238 -34.519  28.308  1.00  1.20           H  
ATOM   1258 2HD  LYS A  80       3.410 -33.082  28.937  1.00  1.20           H  
ATOM   1259 1HE  LYS A  80       4.480 -34.179  30.793  1.00  1.20           H  
ATOM   1260 2HE  LYS A  80       2.732 -34.439  30.950  1.00  1.20           H  
ATOM   1261 1HZ  LYS A  80       3.969 -36.437  31.374  1.00  1.20           H  
ATOM   1262 2HZ  LYS A  80       3.049 -36.641  30.031  1.00  1.20           H  
ATOM   1263 3HZ  LYS A  80       4.686 -36.407  29.885  1.00  1.20           H  
ATOM   1264  N   GLU A  81      -1.142 -32.950  27.405  1.00  1.18           N  
ATOM   1265  CA  GLU A  81      -2.261 -32.659  28.305  1.00  1.18           C  
ATOM   1266  C   GLU A  81      -3.592 -33.249  27.839  1.00  1.18           C  
ATOM   1267  O   GLU A  81      -4.459 -33.551  28.661  1.00  1.18           O  
ATOM   1268  CB  GLU A  81      -2.385 -31.153  28.581  1.00  1.18           C  
ATOM   1269  CG  GLU A  81      -1.252 -30.611  29.484  1.00  1.18           C  
ATOM   1270  CD  GLU A  81      -1.386 -29.162  29.901  1.00  1.18           C  
ATOM   1271  OE1 GLU A  81      -1.697 -28.323  29.094  1.00  1.18           O  
ATOM   1272  OE2 GLU A  81      -1.177 -28.911  31.072  1.00  1.18           O1-
ATOM   1273  H   GLU A  81      -0.655 -32.172  26.958  1.00  1.18           H  
ATOM   1274  HA  GLU A  81      -2.030 -33.123  29.263  1.00  1.18           H  
ATOM   1275 1HB  GLU A  81      -2.363 -30.606  27.634  1.00  1.18           H  
ATOM   1276 2HB  GLU A  81      -3.339 -30.948  29.062  1.00  1.18           H  
ATOM   1277 1HG  GLU A  81      -1.212 -31.224  30.380  1.00  1.18           H  
ATOM   1278 2HG  GLU A  81      -0.308 -30.738  28.962  1.00  1.18           H  
ATOM   1279  N   ASN A  82      -3.739 -33.471  26.535  1.00  1.11           N  
ATOM   1280  CA  ASN A  82      -4.955 -34.070  25.997  1.00  1.11           C  
ATOM   1281  C   ASN A  82      -4.875 -35.596  25.955  1.00  1.11           C  
ATOM   1282  O   ASN A  82      -5.793 -36.250  25.457  1.00  1.11           O  
ATOM   1283  CB  ASN A  82      -5.220 -33.573  24.599  1.00  1.11           C  
ATOM   1284  CG  ASN A  82      -5.660 -32.183  24.538  1.00  1.11           C  
ATOM   1285  ND2 ASN A  82      -5.063 -31.532  23.643  1.00  1.11           N  
ATOM   1286  OD1 ASN A  82      -6.521 -31.675  25.287  1.00  1.11           O  
ATOM   1287  H   ASN A  82      -3.005 -33.164  25.893  1.00  1.11           H  
ATOM   1288  HA  ASN A  82      -5.791 -33.800  26.641  1.00  1.11           H  
ATOM   1289 1HB  ASN A  82      -4.293 -33.658  24.019  1.00  1.11           H  
ATOM   1290 2HB  ASN A  82      -5.964 -34.205  24.116  1.00  1.11           H  
ATOM   1291 1HD2 ASN A  82      -5.263 -30.563  23.508  1.00  1.11           H  
ATOM   1292 2HD2 ASN A  82      -4.375 -31.985  23.077  1.00  1.11           H  
ATOM   1293  N   GLY A  83      -3.786 -36.175  26.470  1.00  1.02           N  
ATOM   1294  CA  GLY A  83      -3.636 -37.620  26.479  1.00  1.02           C  
ATOM   1295  C   GLY A  83      -3.220 -38.195  25.129  1.00  1.02           C  
ATOM   1296  O   GLY A  83      -3.443 -39.380  24.863  1.00  1.02           O  
ATOM   1297  H   GLY A  83      -3.037 -35.616  26.879  1.00  1.02           H  
ATOM   1298 1HA  GLY A  83      -2.889 -37.885  27.227  1.00  1.02           H  
ATOM   1299 2HA  GLY A  83      -4.573 -38.074  26.794  1.00  1.02           H  
ATOM   1300  N   VAL A  84      -2.629 -37.373  24.264  1.00  0.93           N  
ATOM   1301  CA  VAL A  84      -2.244 -37.851  22.952  1.00  0.93           C  
ATOM   1302  C   VAL A  84      -0.762 -38.191  22.953  1.00  0.93           C  
ATOM   1303  O   VAL A  84       0.091 -37.314  23.107  1.00  0.93           O  
ATOM   1304  CB  VAL A  84      -2.494 -36.764  21.893  1.00  0.93           C  
ATOM   1305  CG1 VAL A  84      -2.110 -37.282  20.529  1.00  0.93           C  
ATOM   1306  CG2 VAL A  84      -3.929 -36.287  21.967  1.00  0.93           C  
ATOM   1307  H   VAL A  84      -2.431 -36.405  24.512  1.00  0.93           H  
ATOM   1308  HA  VAL A  84      -2.824 -38.742  22.708  1.00  0.93           H  
ATOM   1309  HB  VAL A  84      -1.842 -35.923  22.101  1.00  0.93           H  
ATOM   1310 1HG1 VAL A  84      -2.244 -36.506  19.787  1.00  0.93           H  
ATOM   1311 2HG1 VAL A  84      -1.078 -37.587  20.557  1.00  0.93           H  
ATOM   1312 3HG1 VAL A  84      -2.733 -38.137  20.276  1.00  0.93           H  
ATOM   1313 1HG2 VAL A  84      -4.093 -35.496  21.235  1.00  0.93           H  
ATOM   1314 2HG2 VAL A  84      -4.597 -37.117  21.770  1.00  0.93           H  
ATOM   1315 3HG2 VAL A  84      -4.123 -35.901  22.966  1.00  0.93           H  
ATOM   1316  N   ASP A  85      -0.434 -39.460  22.734  1.00  0.84           N  
ATOM   1317  CA  ASP A  85       0.964 -39.888  22.774  1.00  0.84           C  
ATOM   1318  C   ASP A  85       1.647 -39.540  21.455  1.00  0.84           C  
ATOM   1319  O   ASP A  85       1.951 -40.420  20.653  1.00  0.84           O  
ATOM   1320  CB  ASP A  85       1.052 -41.404  23.009  1.00  0.84           C  
ATOM   1321  CG  ASP A  85       2.470 -41.942  23.355  1.00  0.84           C  
ATOM   1322  OD1 ASP A  85       3.301 -41.183  23.802  1.00  0.84           O  
ATOM   1323  OD2 ASP A  85       2.691 -43.118  23.157  1.00  0.84           O1-
ATOM   1324  H   ASP A  85      -1.167 -40.140  22.584  1.00  0.84           H  
ATOM   1325  HA  ASP A  85       1.475 -39.364  23.584  1.00  0.84           H  
ATOM   1326 1HB  ASP A  85       0.377 -41.678  23.822  1.00  0.84           H  
ATOM   1327 2HB  ASP A  85       0.702 -41.922  22.117  1.00  0.84           H  
ATOM   1328  N   LEU A  86       1.852 -38.245  21.236  1.00  0.77           N  
ATOM   1329  CA  LEU A  86       2.442 -37.715  20.012  1.00  0.77           C  
ATOM   1330  C   LEU A  86       3.206 -36.434  20.269  1.00  0.77           C  
ATOM   1331  O   LEU A  86       2.689 -35.514  20.902  1.00  0.77           O  
ATOM   1332  CB  LEU A  86       1.358 -37.433  18.969  1.00  0.77           C  
ATOM   1333  CG  LEU A  86       1.804 -36.817  17.634  1.00  0.77           C  
ATOM   1334  CD1 LEU A  86       2.679 -37.790  16.904  1.00  0.77           C  
ATOM   1335  CD2 LEU A  86       0.569 -36.493  16.828  1.00  0.77           C  
ATOM   1336  H   LEU A  86       1.549 -37.609  21.970  1.00  0.77           H  
ATOM   1337  HA  LEU A  86       3.129 -38.456  19.616  1.00  0.77           H  
ATOM   1338 1HB  LEU A  86       0.834 -38.363  18.749  1.00  0.77           H  
ATOM   1339 2HB  LEU A  86       0.658 -36.730  19.405  1.00  0.77           H  
ATOM   1340  HG  LEU A  86       2.382 -35.905  17.804  1.00  0.77           H  
ATOM   1341 1HD1 LEU A  86       2.991 -37.373  15.956  1.00  0.77           H  
ATOM   1342 2HD1 LEU A  86       3.540 -37.995  17.501  1.00  0.77           H  
ATOM   1343 3HD1 LEU A  86       2.134 -38.705  16.735  1.00  0.77           H  
ATOM   1344 1HD2 LEU A  86       0.865 -36.073  15.872  1.00  0.77           H  
ATOM   1345 2HD2 LEU A  86      -0.001 -37.405  16.660  1.00  0.77           H  
ATOM   1346 3HD2 LEU A  86      -0.044 -35.776  17.375  1.00  0.77           H  
ATOM   1347  N   SER A  87       4.428 -36.362  19.767  1.00  0.73           N  
ATOM   1348  CA  SER A  87       5.192 -35.132  19.918  1.00  0.73           C  
ATOM   1349  C   SER A  87       5.604 -34.546  18.586  1.00  0.73           C  
ATOM   1350  O   SER A  87       5.728 -35.266  17.598  1.00  0.73           O  
ATOM   1351  CB  SER A  87       6.413 -35.365  20.756  1.00  0.73           C  
ATOM   1352  OG  SER A  87       6.048 -35.777  22.035  1.00  0.73           O  
ATOM   1353  H   SER A  87       4.816 -37.178  19.288  1.00  0.73           H  
ATOM   1354  HA  SER A  87       4.565 -34.395  20.422  1.00  0.73           H  
ATOM   1355 1HB  SER A  87       7.054 -36.107  20.292  1.00  0.73           H  
ATOM   1356 2HB  SER A  87       6.964 -34.437  20.823  1.00  0.73           H  
ATOM   1357  HG  SER A  87       5.403 -35.127  22.349  1.00  0.73           H  
ATOM   1358  N   VAL A  88       5.830 -33.245  18.587  1.00  0.73           N  
ATOM   1359  CA  VAL A  88       6.292 -32.492  17.445  1.00  0.73           C  
ATOM   1360  C   VAL A  88       7.775 -32.206  17.570  1.00  0.73           C  
ATOM   1361  O   VAL A  88       8.267 -31.751  18.611  1.00  0.73           O  
ATOM   1362  CB  VAL A  88       5.524 -31.160  17.348  1.00  0.73           C  
ATOM   1363  CG1 VAL A  88       6.023 -30.336  16.164  1.00  0.73           C  
ATOM   1364  CG2 VAL A  88       4.050 -31.460  17.242  1.00  0.73           C  
ATOM   1365  H   VAL A  88       5.662 -32.734  19.438  1.00  0.73           H  
ATOM   1366  HA  VAL A  88       6.116 -33.074  16.541  1.00  0.73           H  
ATOM   1367  HB  VAL A  88       5.706 -30.573  18.250  1.00  0.73           H  
ATOM   1368 1HG1 VAL A  88       5.478 -29.395  16.116  1.00  0.73           H  
ATOM   1369 2HG1 VAL A  88       7.085 -30.129  16.283  1.00  0.73           H  
ATOM   1370 3HG1 VAL A  88       5.865 -30.899  15.243  1.00  0.73           H  
ATOM   1371 1HG2 VAL A  88       3.492 -30.532  17.193  1.00  0.73           H  
ATOM   1372 2HG2 VAL A  88       3.878 -32.047  16.345  1.00  0.73           H  
ATOM   1373 3HG2 VAL A  88       3.730 -32.026  18.117  1.00  0.73           H  
ATOM   1374  N   VAL A  89       8.496 -32.512  16.516  1.00  0.76           N  
ATOM   1375  CA  VAL A  89       9.916 -32.262  16.480  1.00  0.76           C  
ATOM   1376  C   VAL A  89      10.220 -31.357  15.313  1.00  0.76           C  
ATOM   1377  O   VAL A  89       9.861 -31.679  14.186  1.00  0.76           O  
ATOM   1378  CB  VAL A  89      10.679 -33.584  16.317  1.00  0.76           C  
ATOM   1379  CG1 VAL A  89      12.164 -33.316  16.246  1.00  0.76           C  
ATOM   1380  CG2 VAL A  89      10.319 -34.518  17.472  1.00  0.76           C  
ATOM   1381  H   VAL A  89       8.030 -32.927  15.709  1.00  0.76           H  
ATOM   1382  HA  VAL A  89      10.223 -31.771  17.403  1.00  0.76           H  
ATOM   1383  HB  VAL A  89      10.390 -34.049  15.378  1.00  0.76           H  
ATOM   1384 1HG1 VAL A  89      12.703 -34.255  16.110  1.00  0.76           H  
ATOM   1385 2HG1 VAL A  89      12.382 -32.659  15.400  1.00  0.76           H  
ATOM   1386 3HG1 VAL A  89      12.497 -32.840  17.166  1.00  0.76           H  
ATOM   1387 1HG2 VAL A  89      10.845 -35.462  17.357  1.00  0.76           H  
ATOM   1388 2HG2 VAL A  89      10.607 -34.050  18.411  1.00  0.76           H  
ATOM   1389 3HG2 VAL A  89       9.245 -34.705  17.475  1.00  0.76           H  
ATOM   1390  N   VAL A  90      10.871 -30.235  15.566  1.00  0.82           N  
ATOM   1391  CA  VAL A  90      11.214 -29.358  14.461  1.00  0.82           C  
ATOM   1392  C   VAL A  90      12.716 -29.433  14.297  1.00  0.82           C  
ATOM   1393  O   VAL A  90      13.465 -29.137  15.231  1.00  0.82           O  
ATOM   1394  CB  VAL A  90      10.776 -27.902  14.718  1.00  0.82           C  
ATOM   1395  CG1 VAL A  90      11.163 -27.028  13.517  1.00  0.82           C  
ATOM   1396  CG2 VAL A  90       9.262 -27.841  14.980  1.00  0.82           C  
ATOM   1397  H   VAL A  90      11.140 -30.003  16.511  1.00  0.82           H  
ATOM   1398  HA  VAL A  90      10.748 -29.712  13.541  1.00  0.82           H  
ATOM   1399  HB  VAL A  90      11.309 -27.520  15.589  1.00  0.82           H  
ATOM   1400 1HG1 VAL A  90      10.873 -25.997  13.700  1.00  0.82           H  
ATOM   1401 2HG1 VAL A  90      12.244 -27.074  13.359  1.00  0.82           H  
ATOM   1402 3HG1 VAL A  90      10.655 -27.392  12.620  1.00  0.82           H  
ATOM   1403 1HG2 VAL A  90       8.968 -26.823  15.172  1.00  0.82           H  
ATOM   1404 2HG2 VAL A  90       8.733 -28.198  14.132  1.00  0.82           H  
ATOM   1405 3HG2 VAL A  90       9.013 -28.450  15.834  1.00  0.82           H  
ATOM   1406  N   GLU A  91      13.141 -29.873  13.130  1.00  0.91           N  
ATOM   1407  CA  GLU A  91      14.551 -30.058  12.830  1.00  0.91           C  
ATOM   1408  C   GLU A  91      15.091 -28.808  12.184  1.00  0.91           C  
ATOM   1409  O   GLU A  91      14.334 -28.055  11.601  1.00  0.91           O  
ATOM   1410  CB  GLU A  91      14.724 -31.253  11.903  1.00  0.91           C  
ATOM   1411  CG  GLU A  91      14.301 -32.610  12.495  1.00  0.91           C  
ATOM   1412  CD  GLU A  91      15.243 -33.123  13.555  1.00  0.91           C  
ATOM   1413  OE1 GLU A  91      16.409 -32.818  13.479  1.00  0.91           O  
ATOM   1414  OE2 GLU A  91      14.804 -33.834  14.426  1.00  0.91           O1-
ATOM   1415  H   GLU A  91      12.445 -30.077  12.406  1.00  0.91           H  
ATOM   1416  HA  GLU A  91      15.093 -30.237  13.758  1.00  0.91           H  
ATOM   1417 1HB  GLU A  91      14.104 -31.071  11.039  1.00  0.91           H  
ATOM   1418 2HB  GLU A  91      15.756 -31.319  11.563  1.00  0.91           H  
ATOM   1419 1HG  GLU A  91      13.305 -32.502  12.927  1.00  0.91           H  
ATOM   1420 2HG  GLU A  91      14.244 -33.343  11.709  1.00  0.91           H  
ATOM   1421  N   LYS A  92      16.391 -28.572  12.267  1.00  1.00           N  
ATOM   1422  CA  LYS A  92      16.951 -27.420  11.560  1.00  1.00           C  
ATOM   1423  C   LYS A  92      16.682 -27.541  10.067  1.00  1.00           C  
ATOM   1424  O   LYS A  92      16.886 -28.612   9.490  1.00  1.00           O  
ATOM   1425  CB  LYS A  92      18.453 -27.300  11.803  1.00  1.00           C  
ATOM   1426  CG  LYS A  92      19.091 -26.086  11.143  1.00  1.00           C  
ATOM   1427  CD  LYS A  92      20.576 -25.981  11.453  1.00  1.00           C  
ATOM   1428  CE  LYS A  92      21.192 -24.799  10.727  1.00  1.00           C  
ATOM   1429  NZ  LYS A  92      22.655 -24.686  10.991  1.00  1.00           N1+
ATOM   1430  H   LYS A  92      16.988 -29.203  12.786  1.00  1.00           H  
ATOM   1431  HA  LYS A  92      16.457 -26.512  11.914  1.00  1.00           H  
ATOM   1432 1HB  LYS A  92      18.650 -27.246  12.873  1.00  1.00           H  
ATOM   1433 2HB  LYS A  92      18.956 -28.186  11.418  1.00  1.00           H  
ATOM   1434 1HG  LYS A  92      18.977 -26.168  10.066  1.00  1.00           H  
ATOM   1435 2HG  LYS A  92      18.581 -25.177  11.466  1.00  1.00           H  
ATOM   1436 1HD  LYS A  92      20.724 -25.863  12.526  1.00  1.00           H  
ATOM   1437 2HD  LYS A  92      21.076 -26.894  11.127  1.00  1.00           H  
ATOM   1438 1HE  LYS A  92      21.032 -24.920   9.654  1.00  1.00           H  
ATOM   1439 2HE  LYS A  92      20.701 -23.884  11.057  1.00  1.00           H  
ATOM   1440 1HZ  LYS A  92      23.026 -23.891  10.490  1.00  1.00           H  
ATOM   1441 2HZ  LYS A  92      22.812 -24.565  11.981  1.00  1.00           H  
ATOM   1442 3HZ  LYS A  92      23.117 -25.528  10.675  1.00  1.00           H  
ATOM   1443  N   GLN A  93      16.212 -26.466   9.439  1.00  1.09           N  
ATOM   1444  CA  GLN A  93      15.978 -26.515   8.002  1.00  1.09           C  
ATOM   1445  C   GLN A  93      17.306 -26.743   7.291  1.00  1.09           C  
ATOM   1446  O   GLN A  93      18.309 -26.134   7.662  1.00  1.09           O  
ATOM   1447  CB  GLN A  93      15.349 -25.209   7.505  1.00  1.09           C  
ATOM   1448  CG  GLN A  93      16.274 -23.984   7.516  1.00  1.09           C  
ATOM   1449  CD  GLN A  93      16.324 -23.224   8.860  1.00  1.09           C  
ATOM   1450  NE2 GLN A  93      16.196 -21.898   8.795  1.00  1.09           N  
ATOM   1451  OE1 GLN A  93      16.464 -23.817   9.934  1.00  1.09           O  
ATOM   1452  H   GLN A  93      16.019 -25.620   9.959  1.00  1.09           H  
ATOM   1453  HA  GLN A  93      15.310 -27.349   7.780  1.00  1.09           H  
ATOM   1454 1HB  GLN A  93      15.002 -25.344   6.483  1.00  1.09           H  
ATOM   1455 2HB  GLN A  93      14.476 -24.971   8.106  1.00  1.09           H  
ATOM   1456 1HG  GLN A  93      17.281 -24.309   7.274  1.00  1.09           H  
ATOM   1457 2HG  GLN A  93      15.919 -23.290   6.755  1.00  1.09           H  
ATOM   1458 1HE2 GLN A  93      16.217 -21.351   9.626  1.00  1.09           H  
ATOM   1459 2HE2 GLN A  93      16.078 -21.434   7.886  1.00  1.09           H  
ATOM   1460  N   ASN A  94      17.305 -27.561   6.243  1.00  1.14           N  
ATOM   1461  CA  ASN A  94      18.530 -27.833   5.497  1.00  1.14           C  
ATOM   1462  C   ASN A  94      18.356 -27.802   3.984  1.00  1.14           C  
ATOM   1463  O   ASN A  94      17.571 -28.562   3.405  1.00  1.14           O  
ATOM   1464  CB  ASN A  94      19.135 -29.172   5.898  1.00  1.14           C  
ATOM   1465  CG  ASN A  94      19.729 -29.214   7.308  1.00  1.14           C  
ATOM   1466  ND2 ASN A  94      19.032 -29.828   8.221  1.00  1.14           N  
ATOM   1467  OD1 ASN A  94      20.832 -28.703   7.548  1.00  1.14           O  
ATOM   1468  H   ASN A  94      16.448 -28.027   5.983  1.00  1.14           H  
ATOM   1469  HA  ASN A  94      19.251 -27.053   5.743  1.00  1.14           H  
ATOM   1470 1HB  ASN A  94      18.369 -29.945   5.825  1.00  1.14           H  
ATOM   1471 2HB  ASN A  94      19.920 -29.432   5.188  1.00  1.14           H  
ATOM   1472 1HD2 ASN A  94      19.379 -29.895   9.154  1.00  1.14           H  
ATOM   1473 2HD2 ASN A  94      18.139 -30.222   7.997  1.00  1.14           H  
ATOM   1474  N   GLY A  95      19.113 -26.940   3.327  1.00  1.15           N  
ATOM   1475  CA  GLY A  95      19.050 -26.897   1.880  1.00  1.15           C  
ATOM   1476  C   GLY A  95      17.755 -26.350   1.286  1.00  1.15           C  
ATOM   1477  O   GLY A  95      17.583 -25.129   1.114  1.00  1.15           O  
ATOM   1478  H   GLY A  95      19.737 -26.325   3.831  1.00  1.15           H  
ATOM   1479 1HA  GLY A  95      19.888 -26.317   1.518  1.00  1.15           H  
ATOM   1480 2HA  GLY A  95      19.206 -27.905   1.497  1.00  1.15           H  
ATOM   1481  N   MET A  96      16.914 -27.290   0.874  1.00  1.12           N  
ATOM   1482  CA  MET A  96      15.716 -26.990   0.113  1.00  1.12           C  
ATOM   1483  C   MET A  96      14.419 -27.529   0.716  1.00  1.12           C  
ATOM   1484  O   MET A  96      14.332 -28.697   1.118  1.00  1.12           O  
ATOM   1485  CB  MET A  96      15.861 -27.586  -1.287  1.00  1.12           C  
ATOM   1486  CG  MET A  96      14.694 -27.297  -2.222  1.00  1.12           C  
ATOM   1487  SD  MET A  96      14.860 -28.068  -3.823  1.00  1.12           S  
ATOM   1488  CE  MET A  96      16.446 -27.543  -4.349  1.00  1.12           C  
ATOM   1489  H   MET A  96      17.130 -28.239   1.162  1.00  1.12           H  
ATOM   1490  HA  MET A  96      15.644 -25.917   0.043  1.00  1.12           H  
ATOM   1491 1HB  MET A  96      16.759 -27.183  -1.761  1.00  1.12           H  
ATOM   1492 2HB  MET A  96      15.994 -28.647  -1.211  1.00  1.12           H  
ATOM   1493 1HG  MET A  96      13.773 -27.651  -1.785  1.00  1.12           H  
ATOM   1494 2HG  MET A  96      14.602 -26.240  -2.357  1.00  1.12           H  
ATOM   1495 1HE  MET A  96      16.637 -27.920  -5.336  1.00  1.12           H  
ATOM   1496 2HE  MET A  96      16.475 -26.495  -4.364  1.00  1.12           H  
ATOM   1497 3HE  MET A  96      17.204 -27.918  -3.658  1.00  1.12           H  
ATOM   1498  N   TYR A  97      13.364 -26.715   0.679  1.00  1.08           N  
ATOM   1499  CA  TYR A  97      12.055 -27.164   1.135  1.00  1.08           C  
ATOM   1500  C   TYR A  97      11.382 -27.946   0.019  1.00  1.08           C  
ATOM   1501  O   TYR A  97      10.509 -27.439  -0.705  1.00  1.08           O  
ATOM   1502  CB  TYR A  97      11.168 -25.999   1.553  1.00  1.08           C  
ATOM   1503  CG  TYR A  97      11.638 -25.259   2.783  1.00  1.08           C  
ATOM   1504  CD1 TYR A  97      12.307 -24.061   2.645  1.00  1.08           C  
ATOM   1505  CD2 TYR A  97      11.410 -25.785   4.052  1.00  1.08           C  
ATOM   1506  CE1 TYR A  97      12.737 -23.390   3.750  1.00  1.08           C  
ATOM   1507  CE2 TYR A  97      11.853 -25.106   5.168  1.00  1.08           C  
ATOM   1508  CZ  TYR A  97      12.513 -23.917   5.024  1.00  1.08           C  
ATOM   1509  OH  TYR A  97      12.963 -23.252   6.136  1.00  1.08           O  
ATOM   1510  H   TYR A  97      13.491 -25.769   0.338  1.00  1.08           H  
ATOM   1511  HA  TYR A  97      12.181 -27.831   1.988  1.00  1.08           H  
ATOM   1512 1HB  TYR A  97      11.095 -25.285   0.748  1.00  1.08           H  
ATOM   1513 2HB  TYR A  97      10.176 -26.368   1.734  1.00  1.08           H  
ATOM   1514  HD1 TYR A  97      12.489 -23.644   1.654  1.00  1.08           H  
ATOM   1515  HD2 TYR A  97      10.880 -26.735   4.169  1.00  1.08           H  
ATOM   1516  HE1 TYR A  97      13.250 -22.451   3.622  1.00  1.08           H  
ATOM   1517  HE2 TYR A  97      11.678 -25.515   6.164  1.00  1.08           H  
ATOM   1518  HH  TYR A  97      13.539 -22.512   5.859  1.00  1.08           H  
ATOM   1519  N   LYS A  98      11.845 -29.185  -0.131  1.00  1.02           N  
ATOM   1520  CA  LYS A  98      11.399 -30.054  -1.204  1.00  1.02           C  
ATOM   1521  C   LYS A  98       9.967 -30.488  -1.031  1.00  1.02           C  
ATOM   1522  O   LYS A  98       9.533 -30.828   0.075  1.00  1.02           O  
ATOM   1523  CB  LYS A  98      12.306 -31.281  -1.353  1.00  1.02           C  
ATOM   1524  CG  LYS A  98      13.683 -30.900  -1.842  1.00  1.02           C  
ATOM   1525  CD  LYS A  98      14.649 -32.055  -2.070  1.00  1.02           C  
ATOM   1526  CE  LYS A  98      16.004 -31.466  -2.495  1.00  1.02           C  
ATOM   1527  NZ  LYS A  98      17.055 -32.454  -2.722  1.00  1.02           N1+
ATOM   1528  H   LYS A  98      12.588 -29.480   0.503  1.00  1.02           H  
ATOM   1529  HA  LYS A  98      11.472 -29.495  -2.123  1.00  1.02           H  
ATOM   1530 1HB  LYS A  98      12.397 -31.802  -0.405  1.00  1.02           H  
ATOM   1531 2HB  LYS A  98      11.861 -31.975  -2.071  1.00  1.02           H  
ATOM   1532 1HG  LYS A  98      13.554 -30.388  -2.782  1.00  1.02           H  
ATOM   1533 2HG  LYS A  98      14.129 -30.211  -1.131  1.00  1.02           H  
ATOM   1534 1HD  LYS A  98      14.775 -32.629  -1.151  1.00  1.02           H  
ATOM   1535 2HD  LYS A  98      14.274 -32.712  -2.853  1.00  1.02           H  
ATOM   1536 1HE  LYS A  98      15.874 -30.891  -3.406  1.00  1.02           H  
ATOM   1537 2HE  LYS A  98      16.341 -30.807  -1.707  1.00  1.02           H  
ATOM   1538 1HZ  LYS A  98      17.892 -31.889  -2.963  1.00  1.02           H  
ATOM   1539 2HZ  LYS A  98      17.230 -32.979  -1.886  1.00  1.02           H  
ATOM   1540 3HZ  LYS A  98      16.816 -33.075  -3.470  1.00  1.02           H  
ATOM   1541  N   ALA A  99       9.264 -30.527  -2.149  1.00  0.97           N  
ATOM   1542  CA  ALA A  99       7.877 -30.960  -2.175  1.00  0.97           C  
ATOM   1543  C   ALA A  99       7.709 -32.396  -1.734  1.00  0.97           C  
ATOM   1544  O   ALA A  99       8.581 -33.244  -1.935  1.00  0.97           O  
ATOM   1545  CB  ALA A  99       7.261 -30.784  -3.550  1.00  0.97           C  
ATOM   1546  H   ALA A  99       9.712 -30.169  -2.992  1.00  0.97           H  
ATOM   1547  HA  ALA A  99       7.344 -30.352  -1.476  1.00  0.97           H  
ATOM   1548 1HB  ALA A  99       6.212 -31.078  -3.512  1.00  0.97           H  
ATOM   1549 2HB  ALA A  99       7.333 -29.742  -3.848  1.00  0.97           H  
ATOM   1550 3HB  ALA A  99       7.790 -31.407  -4.264  1.00  0.97           H  
ATOM   1551  N   ALA A 100       6.540 -32.655  -1.173  1.00  0.93           N  
ATOM   1552  CA  ALA A 100       6.119 -33.969  -0.722  1.00  0.93           C  
ATOM   1553  C   ALA A 100       4.663 -34.130  -1.174  1.00  0.93           C  
ATOM   1554  O   ALA A 100       3.982 -33.115  -1.345  1.00  0.93           O  
ATOM   1555  CB  ALA A 100       6.276 -34.083   0.790  1.00  0.93           C  
ATOM   1556  H   ALA A 100       5.908 -31.879  -1.045  1.00  0.93           H  
ATOM   1557  HA  ALA A 100       6.741 -34.714  -1.210  1.00  0.93           H  
ATOM   1558 1HB  ALA A 100       5.976 -35.053   1.135  1.00  0.93           H  
ATOM   1559 2HB  ALA A 100       7.317 -33.931   1.051  1.00  0.93           H  
ATOM   1560 3HB  ALA A 100       5.671 -33.339   1.283  1.00  0.93           H  
ATOM   1561  N   PRO A 101       4.185 -35.358  -1.448  1.00  0.91           N  
ATOM   1562  CA  PRO A 101       2.848 -35.678  -1.935  1.00  0.91           C  
ATOM   1563  C   PRO A 101       1.632 -35.462  -1.029  1.00  0.91           C  
ATOM   1564  O   PRO A 101       0.516 -35.420  -1.547  1.00  0.91           O  
ATOM   1565  CB  PRO A 101       2.979 -37.170  -2.263  1.00  0.91           C  
ATOM   1566  CG  PRO A 101       4.090 -37.675  -1.394  1.00  0.91           C  
ATOM   1567  CD  PRO A 101       5.061 -36.541  -1.302  1.00  0.91           C  
ATOM   1568  HA  PRO A 101       2.695 -35.119  -2.870  1.00  0.91           H  
ATOM   1569 1HB  PRO A 101       2.025 -37.677  -2.051  1.00  0.91           H  
ATOM   1570 2HB  PRO A 101       3.180 -37.302  -3.337  1.00  0.91           H  
ATOM   1571 1HG  PRO A 101       3.698 -37.967  -0.401  1.00  0.91           H  
ATOM   1572 2HG  PRO A 101       4.533 -38.579  -1.836  1.00  0.91           H  
ATOM   1573 1HD  PRO A 101       5.523 -36.594  -0.323  1.00  0.91           H  
ATOM   1574 2HD  PRO A 101       5.793 -36.596  -2.118  1.00  0.91           H  
ATOM   1575  N   LYS A 102       1.783 -35.336   0.290  1.00  0.91           N  
ATOM   1576  CA  LYS A 102       0.566 -35.205   1.092  1.00  0.91           C  
ATOM   1577  C   LYS A 102       0.258 -33.748   1.463  1.00  0.91           C  
ATOM   1578  O   LYS A 102       1.123 -32.869   1.357  1.00  0.91           O  
ATOM   1579  CB  LYS A 102       0.647 -36.174   2.282  1.00  0.91           C  
ATOM   1580  CG  LYS A 102       0.659 -37.644   1.774  1.00  0.91           C  
ATOM   1581  CD  LYS A 102       0.720 -38.718   2.858  1.00  0.91           C  
ATOM   1582  CE  LYS A 102       0.640 -40.116   2.199  1.00  0.91           C  
ATOM   1583  NZ  LYS A 102       0.741 -41.259   3.168  1.00  0.91           N1+
ATOM   1584  H   LYS A 102       2.686 -35.355   0.773  1.00  0.91           H  
ATOM   1585  HA  LYS A 102      -0.274 -35.551   0.493  1.00  0.91           H  
ATOM   1586 1HB  LYS A 102       1.557 -36.001   2.851  1.00  0.91           H  
ATOM   1587 2HB  LYS A 102      -0.203 -36.028   2.950  1.00  0.91           H  
ATOM   1588 1HG  LYS A 102      -0.227 -37.814   1.165  1.00  0.91           H  
ATOM   1589 2HG  LYS A 102       1.536 -37.777   1.135  1.00  0.91           H  
ATOM   1590 1HD  LYS A 102       1.650 -38.626   3.417  1.00  0.91           H  
ATOM   1591 2HD  LYS A 102      -0.117 -38.609   3.541  1.00  0.91           H  
ATOM   1592 1HE  LYS A 102      -0.320 -40.184   1.693  1.00  0.91           H  
ATOM   1593 2HE  LYS A 102       1.430 -40.212   1.460  1.00  0.91           H  
ATOM   1594 1HZ  LYS A 102       0.650 -42.120   2.655  1.00  0.91           H  
ATOM   1595 2HZ  LYS A 102       1.651 -41.289   3.670  1.00  0.91           H  
ATOM   1596 3HZ  LYS A 102      -0.007 -41.189   3.838  1.00  0.91           H  
ATOM   1597  N   ARG A 103      -0.990 -33.481   1.847  1.00  0.94           N  
ATOM   1598  CA  ARG A 103      -1.397 -32.135   2.260  1.00  0.94           C  
ATOM   1599  C   ARG A 103      -2.260 -32.263   3.504  1.00  0.94           C  
ATOM   1600  O   ARG A 103      -3.063 -33.194   3.606  1.00  0.94           O  
ATOM   1601  CB  ARG A 103      -2.220 -31.430   1.174  1.00  0.94           C  
ATOM   1602  CG  ARG A 103      -1.509 -31.178  -0.159  1.00  0.94           C  
ATOM   1603  CD  ARG A 103      -0.452 -30.169  -0.042  1.00  0.94           C  
ATOM   1604  NE  ARG A 103       0.193 -29.856  -1.328  1.00  0.94           N  
ATOM   1605  CZ  ARG A 103       1.190 -30.589  -1.839  1.00  0.94           C  
ATOM   1606  NH1 ARG A 103       1.615 -31.671  -1.212  1.00  0.94           N1+
ATOM   1607  NH2 ARG A 103       1.730 -30.196  -2.963  1.00  0.94           N  
ATOM   1608  H   ARG A 103      -1.668 -34.229   1.880  1.00  0.94           H  
ATOM   1609  HA  ARG A 103      -0.518 -31.538   2.498  1.00  0.94           H  
ATOM   1610 1HB  ARG A 103      -3.114 -32.014   0.959  1.00  0.94           H  
ATOM   1611 2HB  ARG A 103      -2.550 -30.459   1.548  1.00  0.94           H  
ATOM   1612 1HG  ARG A 103      -1.071 -32.099  -0.542  1.00  0.94           H  
ATOM   1613 2HG  ARG A 103      -2.228 -30.814  -0.856  1.00  0.94           H  
ATOM   1614 1HD  ARG A 103      -0.841 -29.244   0.386  1.00  0.94           H  
ATOM   1615 2HD  ARG A 103       0.292 -30.583   0.614  1.00  0.94           H  
ATOM   1616  HE  ARG A 103      -0.062 -29.007  -1.859  1.00  0.94           H  
ATOM   1617 1HH1 ARG A 103       1.189 -31.952  -0.327  1.00  0.94           H  
ATOM   1618 2HH1 ARG A 103       2.394 -32.230  -1.575  1.00  0.94           H  
ATOM   1619 1HH2 ARG A 103       1.380 -29.319  -3.368  1.00  0.94           H  
ATOM   1620 2HH2 ARG A 103       2.486 -30.714  -3.376  1.00  0.94           H  
ATOM   1621  N   LEU A 104      -2.135 -31.329   4.434  1.00  1.00           N  
ATOM   1622  CA  LEU A 104      -2.954 -31.395   5.636  1.00  1.00           C  
ATOM   1623  C   LEU A 104      -4.148 -30.467   5.557  1.00  1.00           C  
ATOM   1624  O   LEU A 104      -4.008 -29.246   5.605  1.00  1.00           O  
ATOM   1625  CB  LEU A 104      -2.102 -31.079   6.853  1.00  1.00           C  
ATOM   1626  CG  LEU A 104      -0.890 -31.963   6.950  1.00  1.00           C  
ATOM   1627  CD1 LEU A 104      -0.078 -31.646   8.192  1.00  1.00           C  
ATOM   1628  CD2 LEU A 104      -1.352 -33.400   6.904  1.00  1.00           C  
ATOM   1629  H   LEU A 104      -1.450 -30.587   4.330  1.00  1.00           H  
ATOM   1630  HA  LEU A 104      -3.330 -32.412   5.743  1.00  1.00           H  
ATOM   1631 1HB  LEU A 104      -1.779 -30.044   6.812  1.00  1.00           H  
ATOM   1632 2HB  LEU A 104      -2.701 -31.226   7.743  1.00  1.00           H  
ATOM   1633  HG  LEU A 104      -0.256 -31.764   6.110  1.00  1.00           H  
ATOM   1634 1HD1 LEU A 104       0.797 -32.291   8.206  1.00  1.00           H  
ATOM   1635 2HD1 LEU A 104       0.237 -30.605   8.164  1.00  1.00           H  
ATOM   1636 3HD1 LEU A 104      -0.674 -31.822   9.080  1.00  1.00           H  
ATOM   1637 1HD2 LEU A 104      -0.505 -34.047   6.952  1.00  1.00           H  
ATOM   1638 2HD2 LEU A 104      -2.005 -33.591   7.728  1.00  1.00           H  
ATOM   1639 3HD2 LEU A 104      -1.893 -33.589   5.987  1.00  1.00           H  
ATOM   1640  N   ALA A 105      -5.318 -31.067   5.398  1.00  1.10           N  
ATOM   1641  CA  ALA A 105      -6.574 -30.348   5.230  1.00  1.10           C  
ATOM   1642  C   ALA A 105      -6.951 -29.549   6.462  1.00  1.10           C  
ATOM   1643  O   ALA A 105      -6.703 -29.973   7.596  1.00  1.10           O  
ATOM   1644  CB  ALA A 105      -7.691 -31.325   4.910  1.00  1.10           C  
ATOM   1645  H   ALA A 105      -5.331 -32.080   5.372  1.00  1.10           H  
ATOM   1646  HA  ALA A 105      -6.454 -29.647   4.401  1.00  1.10           H  
ATOM   1647 1HB  ALA A 105      -8.619 -30.770   4.759  1.00  1.10           H  
ATOM   1648 2HB  ALA A 105      -7.444 -31.878   4.004  1.00  1.10           H  
ATOM   1649 3HB  ALA A 105      -7.813 -32.019   5.738  1.00  1.10           H  
ATOM   1650  N   ALA A 106      -7.607 -28.415   6.247  1.00  1.24           N  
ATOM   1651  CA  ALA A 106      -8.104 -27.624   7.358  1.00  1.24           C  
ATOM   1652  C   ALA A 106      -9.068 -28.452   8.187  1.00  1.24           C  
ATOM   1653  O   ALA A 106      -9.914 -29.165   7.643  1.00  1.24           O  
ATOM   1654  CB  ALA A 106      -8.785 -26.372   6.849  1.00  1.24           C  
ATOM   1655  H   ALA A 106      -7.748 -28.092   5.297  1.00  1.24           H  
ATOM   1656  HA  ALA A 106      -7.270 -27.351   7.995  1.00  1.24           H  
ATOM   1657 1HB  ALA A 106      -9.144 -25.784   7.693  1.00  1.24           H  
ATOM   1658 2HB  ALA A 106      -8.073 -25.777   6.267  1.00  1.24           H  
ATOM   1659 3HB  ALA A 106      -9.627 -26.645   6.216  1.00  1.24           H  
ATOM   1660  N   THR A 107      -8.964 -28.310   9.500  1.00  1.38           N  
ATOM   1661  CA  THR A 107      -9.811 -29.017  10.447  1.00  1.38           C  
ATOM   1662  C   THR A 107     -10.500 -28.019  11.368  1.00  1.38           C  
ATOM   1663  O   THR A 107      -9.867 -27.098  11.879  1.00  1.38           O  
ATOM   1664  CB  THR A 107      -8.966 -30.059  11.224  1.00  1.38           C  
ATOM   1665  CG2 THR A 107      -9.758 -30.802  12.238  1.00  1.38           C  
ATOM   1666  OG1 THR A 107      -8.413 -31.001  10.285  1.00  1.38           O  
ATOM   1667  H   THR A 107      -8.249 -27.697   9.860  1.00  1.38           H  
ATOM   1668  HA  THR A 107     -10.583 -29.550   9.894  1.00  1.38           H  
ATOM   1669  HB  THR A 107      -8.165 -29.553  11.747  1.00  1.38           H  
ATOM   1670  HG1 THR A 107      -7.753 -30.561   9.714  1.00  1.38           H  
ATOM   1671 1HG2 THR A 107      -9.115 -31.519  12.745  1.00  1.38           H  
ATOM   1672 2HG2 THR A 107     -10.130 -30.104  12.949  1.00  1.38           H  
ATOM   1673 3HG2 THR A 107     -10.582 -31.330  11.764  1.00  1.38           H  
ATOM   1674  N   THR A 108     -11.805 -28.202  11.564  1.00  1.53           N  
ATOM   1675  CA  THR A 108     -12.612 -27.306  12.395  1.00  1.53           C  
ATOM   1676  C   THR A 108     -12.798 -27.818  13.824  1.00  1.53           C  
ATOM   1677  O   THR A 108     -13.461 -27.186  14.648  1.00  1.53           O  
ATOM   1678  CB  THR A 108     -13.985 -27.087  11.741  1.00  1.53           C  
ATOM   1679  CG2 THR A 108     -13.808 -26.498  10.351  1.00  1.53           C  
ATOM   1680  OG1 THR A 108     -14.671 -28.342  11.634  1.00  1.53           O  
ATOM   1681  H   THR A 108     -12.258 -28.980  11.108  1.00  1.53           H  
ATOM   1682  HA  THR A 108     -12.104 -26.343  12.452  1.00  1.53           H  
ATOM   1683  HB  THR A 108     -14.575 -26.407  12.352  1.00  1.53           H  
ATOM   1684  HG1 THR A 108     -14.883 -28.668  12.514  1.00  1.53           H  
ATOM   1685 1HG2 THR A 108     -14.787 -26.347   9.896  1.00  1.53           H  
ATOM   1686 2HG2 THR A 108     -13.290 -25.542  10.424  1.00  1.53           H  
ATOM   1687 3HG2 THR A 108     -13.224 -27.181   9.736  1.00  1.53           H  
ATOM   1688  N   GLU A 109     -12.224 -28.974  14.096  1.00  1.68           N  
ATOM   1689  CA  GLU A 109     -12.302 -29.613  15.400  1.00  1.68           C  
ATOM   1690  C   GLU A 109     -11.302 -28.979  16.353  1.00  1.68           C  
ATOM   1691  O   GLU A 109     -10.229 -28.539  15.935  1.00  1.68           O  
ATOM   1692  CB  GLU A 109     -11.997 -31.104  15.270  1.00  1.68           C  
ATOM   1693  CG  GLU A 109     -12.984 -31.879  14.417  1.00  1.68           C  
ATOM   1694  CD  GLU A 109     -12.613 -33.323  14.294  1.00  1.68           C  
ATOM   1695  OE1 GLU A 109     -11.485 -33.649  14.598  1.00  1.68           O  
ATOM   1696  OE2 GLU A 109     -13.439 -34.107  13.897  1.00  1.68           O1-
ATOM   1697  H   GLU A 109     -11.707 -29.418  13.359  1.00  1.68           H  
ATOM   1698  HA  GLU A 109     -13.305 -29.475  15.805  1.00  1.68           H  
ATOM   1699 1HB  GLU A 109     -11.014 -31.243  14.848  1.00  1.68           H  
ATOM   1700 2HB  GLU A 109     -11.986 -31.557  16.262  1.00  1.68           H  
ATOM   1701 1HG  GLU A 109     -13.976 -31.803  14.858  1.00  1.68           H  
ATOM   1702 2HG  GLU A 109     -13.018 -31.430  13.424  1.00  1.68           H  
ATOM   1703  N   LYS A 110     -11.636 -28.970  17.635  1.00  1.85           N  
ATOM   1704  CA  LYS A 110     -10.740 -28.441  18.651  1.00  1.85           C  
ATOM   1705  C   LYS A 110     -10.432 -29.464  19.726  1.00  1.85           C  
ATOM   1706  O   LYS A 110     -11.195 -30.403  19.954  1.00  1.85           O  
ATOM   1707  CB  LYS A 110     -11.325 -27.178  19.281  1.00  1.85           C  
ATOM   1708  CG  LYS A 110     -11.457 -26.009  18.314  1.00  1.85           C  
ATOM   1709  CD  LYS A 110     -11.983 -24.770  19.011  1.00  1.85           C  
ATOM   1710  CE  LYS A 110     -12.119 -23.604  18.042  1.00  1.85           C  
ATOM   1711  NZ  LYS A 110     -12.640 -22.382  18.717  1.00  1.85           N1+
ATOM   1712  H   LYS A 110     -12.535 -29.337  17.911  1.00  1.85           H  
ATOM   1713  HA  LYS A 110      -9.795 -28.175  18.179  1.00  1.85           H  
ATOM   1714 1HB  LYS A 110     -12.312 -27.396  19.686  1.00  1.85           H  
ATOM   1715 2HB  LYS A 110     -10.693 -26.860  20.116  1.00  1.85           H  
ATOM   1716 1HG  LYS A 110     -10.474 -25.788  17.892  1.00  1.85           H  
ATOM   1717 2HG  LYS A 110     -12.131 -26.275  17.498  1.00  1.85           H  
ATOM   1718 1HD  LYS A 110     -12.956 -24.984  19.454  1.00  1.85           H  
ATOM   1719 2HD  LYS A 110     -11.292 -24.489  19.810  1.00  1.85           H  
ATOM   1720 1HE  LYS A 110     -11.143 -23.383  17.614  1.00  1.85           H  
ATOM   1721 2HE  LYS A 110     -12.802 -23.884  17.239  1.00  1.85           H  
ATOM   1722 1HZ  LYS A 110     -12.716 -21.630  18.046  1.00  1.85           H  
ATOM   1723 2HZ  LYS A 110     -13.551 -22.575  19.109  1.00  1.85           H  
ATOM   1724 3HZ  LYS A 110     -12.004 -22.114  19.455  1.00  1.85           H  
ATOM   1725  N   LEU A 111      -9.305 -29.262  20.376  1.00  2.07           N  
ATOM   1726  CA  LEU A 111      -8.847 -30.071  21.488  1.00  2.07           C  
ATOM   1727  C   LEU A 111      -9.427 -29.540  22.791  1.00  2.07           C  
ATOM   1728  O   LEU A 111      -9.726 -28.354  22.894  1.00  2.07           O  
ATOM   1729  CB  LEU A 111      -7.330 -30.053  21.493  1.00  2.07           C  
ATOM   1730  CG  LEU A 111      -6.681 -30.653  20.231  1.00  2.07           C  
ATOM   1731  CD1 LEU A 111      -5.216 -30.415  20.228  1.00  2.07           C  
ATOM   1732  CD2 LEU A 111      -6.935 -32.138  20.204  1.00  2.07           C  
ATOM   1733  H   LEU A 111      -8.735 -28.477  20.097  1.00  2.07           H  
ATOM   1734  HA  LEU A 111      -9.194 -31.094  21.346  1.00  2.07           H  
ATOM   1735 1HB  LEU A 111      -6.985 -29.044  21.619  1.00  2.07           H  
ATOM   1736 2HB  LEU A 111      -7.022 -30.617  22.331  1.00  2.07           H  
ATOM   1737  HG  LEU A 111      -7.108 -30.188  19.354  1.00  2.07           H  
ATOM   1738 1HD1 LEU A 111      -4.790 -30.848  19.330  1.00  2.07           H  
ATOM   1739 2HD1 LEU A 111      -5.046 -29.347  20.233  1.00  2.07           H  
ATOM   1740 3HD1 LEU A 111      -4.755 -30.865  21.086  1.00  2.07           H  
ATOM   1741 1HD2 LEU A 111      -6.478 -32.560  19.314  1.00  2.07           H  
ATOM   1742 2HD2 LEU A 111      -6.496 -32.602  21.087  1.00  2.07           H  
ATOM   1743 3HD2 LEU A 111      -8.009 -32.328  20.192  1.00  2.07           H  
ATOM   1744  N   GLU A 112      -9.610 -30.409  23.783  1.00  2.38           N  
ATOM   1745  CA  GLU A 112     -10.165 -29.961  25.060  1.00  2.38           C  
ATOM   1746  C   GLU A 112      -9.298 -28.952  25.830  1.00  2.38           C  
ATOM   1747  O   GLU A 112      -9.826 -27.995  26.400  1.00  2.38           O  
ATOM   1748  CB  GLU A 112     -10.433 -31.173  25.950  1.00  2.38           C  
ATOM   1749  CG  GLU A 112     -11.582 -32.064  25.470  1.00  2.38           C  
ATOM   1750  CD  GLU A 112     -11.795 -33.291  26.334  1.00  2.38           C  
ATOM   1751  OE1 GLU A 112     -11.009 -33.518  27.223  1.00  2.38           O  
ATOM   1752  OE2 GLU A 112     -12.747 -34.000  26.098  1.00  2.38           O1-
ATOM   1753  H   GLU A 112      -9.361 -31.379  23.656  1.00  2.38           H  
ATOM   1754  HA  GLU A 112     -11.119 -29.477  24.849  1.00  2.38           H  
ATOM   1755 1HB  GLU A 112      -9.530 -31.785  26.008  1.00  2.38           H  
ATOM   1756 2HB  GLU A 112     -10.664 -30.836  26.960  1.00  2.38           H  
ATOM   1757 1HG  GLU A 112     -12.500 -31.476  25.466  1.00  2.38           H  
ATOM   1758 2HG  GLU A 112     -11.380 -32.374  24.445  1.00  2.38           H  
ATOM   1759  N   MET A 113      -7.977 -29.144  25.846  1.00  2.82           N  
ATOM   1760  CA  MET A 113      -7.111 -28.215  26.566  1.00  2.82           C  
ATOM   1761  C   MET A 113      -6.625 -27.083  25.652  1.00  2.82           C  
ATOM   1762  O   MET A 113      -6.376 -27.291  24.463  1.00  2.82           O  
ATOM   1763  CB  MET A 113      -5.976 -28.985  27.234  1.00  2.82           C  
ATOM   1764  CG  MET A 113      -5.028 -28.161  28.084  1.00  2.82           C  
ATOM   1765  SD  MET A 113      -5.827 -27.472  29.554  1.00  2.82           S  
ATOM   1766  CE  MET A 113      -4.562 -26.391  30.179  1.00  2.82           C  
ATOM   1767  H   MET A 113      -7.561 -29.960  25.397  1.00  2.82           H  
ATOM   1768  HA  MET A 113      -7.696 -27.754  27.360  1.00  2.82           H  
ATOM   1769 1HB  MET A 113      -6.413 -29.725  27.902  1.00  2.82           H  
ATOM   1770 2HB  MET A 113      -5.415 -29.540  26.510  1.00  2.82           H  
ATOM   1771 1HG  MET A 113      -4.211 -28.794  28.411  1.00  2.82           H  
ATOM   1772 2HG  MET A 113      -4.601 -27.362  27.502  1.00  2.82           H  
ATOM   1773 1HE  MET A 113      -4.897 -25.921  31.094  1.00  2.82           H  
ATOM   1774 2HE  MET A 113      -3.658 -26.970  30.379  1.00  2.82           H  
ATOM   1775 3HE  MET A 113      -4.353 -25.646  29.457  1.00  2.82           H  
ATOM   1776  N   GLY A 114      -6.553 -25.862  26.198  1.00  3.39           N  
ATOM   1777  CA  GLY A 114      -6.094 -24.686  25.446  1.00  3.39           C  
ATOM   1778  C   GLY A 114      -5.016 -23.856  26.156  1.00  3.39           C  
ATOM   1779  O   GLY A 114      -4.987 -22.643  26.024  1.00  3.39           O  
ATOM   1780  H   GLY A 114      -6.810 -25.755  27.170  1.00  3.39           H  
ATOM   1781 1HA  GLY A 114      -5.708 -25.012  24.480  1.00  3.39           H  
ATOM   1782 2HA  GLY A 114      -6.952 -24.050  25.231  1.00  3.39           H  
ATOM   1783  N   TRP A 115      -4.200 -24.480  26.989  1.00  4.03           N  
ATOM   1784  CA  TRP A 115      -3.098 -23.857  27.773  1.00  4.03           C  
ATOM   1785  C   TRP A 115      -3.470 -22.750  28.767  1.00  4.03           C  
ATOM   1786  O   TRP A 115      -2.608 -22.334  29.545  1.00  4.03           O  
ATOM   1787  CB  TRP A 115      -2.044 -23.205  26.882  1.00  4.03           C  
ATOM   1788  CG  TRP A 115      -1.377 -24.072  25.932  1.00  4.03           C  
ATOM   1789  CD1 TRP A 115      -0.285 -24.852  26.144  1.00  4.03           C  
ATOM   1790  CD2 TRP A 115      -1.727 -24.248  24.567  1.00  4.03           C  
ATOM   1791  CE2 TRP A 115      -0.825 -25.130  24.033  1.00  4.03           C  
ATOM   1792  CE3 TRP A 115      -2.716 -23.732  23.760  1.00  4.03           C  
ATOM   1793  NE1 TRP A 115       0.043 -25.489  25.003  1.00  4.03           N  
ATOM   1794  CZ2 TRP A 115      -0.888 -25.516  22.738  1.00  4.03           C  
ATOM   1795  CZ3 TRP A 115      -2.772 -24.137  22.478  1.00  4.03           C  
ATOM   1796  CH2 TRP A 115      -1.863 -25.028  22.000  1.00  4.03           C  
ATOM   1797  H   TRP A 115      -4.308 -25.480  27.062  1.00  4.03           H  
ATOM   1798  HA  TRP A 115      -2.609 -24.654  28.332  1.00  4.03           H  
ATOM   1799 1HB  TRP A 115      -2.487 -22.371  26.335  1.00  4.03           H  
ATOM   1800 2HB  TRP A 115      -1.275 -22.791  27.520  1.00  4.03           H  
ATOM   1801  HD1 TRP A 115       0.249 -24.949  27.087  1.00  4.03           H  
ATOM   1802  HE1 TRP A 115       0.815 -26.135  24.851  1.00  4.03           H  
ATOM   1803  HE3 TRP A 115      -3.436 -23.021  24.141  1.00  4.03           H  
ATOM   1804  HZ2 TRP A 115      -0.195 -26.214  22.301  1.00  4.03           H  
ATOM   1805  HZ3 TRP A 115      -3.550 -23.732  21.856  1.00  4.03           H  
ATOM   1806  HH2 TRP A 115      -1.908 -25.366  20.994  1.00  4.03           H  
ATOM   1807  N   LYS A 116      -4.721 -22.286  28.761  1.00  4.61           N  
ATOM   1808  CA  LYS A 116      -5.320 -21.319  29.700  1.00  4.61           C  
ATOM   1809  C   LYS A 116      -4.628 -19.948  29.781  1.00  4.61           C  
ATOM   1810  O   LYS A 116      -5.234 -18.912  29.512  1.00  4.61           O  
ATOM   1811  CB  LYS A 116      -5.422 -21.940  31.092  1.00  4.61           C  
ATOM   1812  CG  LYS A 116      -6.445 -23.072  31.167  1.00  4.61           C  
ATOM   1813  CD  LYS A 116      -6.532 -23.678  32.559  1.00  4.61           C  
ATOM   1814  CE  LYS A 116      -7.568 -24.801  32.605  1.00  4.61           C  
ATOM   1815  NZ  LYS A 116      -7.654 -25.427  33.953  1.00  4.61           N1+
ATOM   1816  H   LYS A 116      -5.319 -22.637  28.027  1.00  4.61           H  
ATOM   1817  HA  LYS A 116      -6.338 -21.131  29.358  1.00  4.61           H  
ATOM   1818 1HB  LYS A 116      -4.456 -22.336  31.402  1.00  4.61           H  
ATOM   1819 2HB  LYS A 116      -5.708 -21.174  31.813  1.00  4.61           H  
ATOM   1820 1HG  LYS A 116      -7.423 -22.682  30.894  1.00  4.61           H  
ATOM   1821 2HG  LYS A 116      -6.177 -23.846  30.453  1.00  4.61           H  
ATOM   1822 1HD  LYS A 116      -5.560 -24.078  32.845  1.00  4.61           H  
ATOM   1823 2HD  LYS A 116      -6.814 -22.907  33.276  1.00  4.61           H  
ATOM   1824 1HE  LYS A 116      -8.543 -24.395  32.341  1.00  4.61           H  
ATOM   1825 2HE  LYS A 116      -7.298 -25.566  31.878  1.00  4.61           H  
ATOM   1826 1HZ  LYS A 116      -8.348 -26.161  33.939  1.00  4.61           H  
ATOM   1827 2HZ  LYS A 116      -6.756 -25.817  34.201  1.00  4.61           H  
ATOM   1828 3HZ  LYS A 116      -7.917 -24.728  34.634  1.00  4.61           H  
ATOM   1829  N   ALA A 117      -3.365 -19.962  30.185  1.00  5.04           N  
ATOM   1830  CA  ALA A 117      -2.511 -18.793  30.300  1.00  5.04           C  
ATOM   1831  C   ALA A 117      -1.575 -18.643  29.105  1.00  5.04           C  
ATOM   1832  O   ALA A 117      -1.181 -17.523  28.771  1.00  5.04           O  
ATOM   1833  CB  ALA A 117      -1.684 -18.890  31.568  1.00  5.04           C  
ATOM   1834  H   ALA A 117      -2.964 -20.862  30.388  1.00  5.04           H  
ATOM   1835  HA  ALA A 117      -3.148 -17.910  30.346  1.00  5.04           H  
ATOM   1836 1HB  ALA A 117      -1.062 -18.002  31.664  1.00  5.04           H  
ATOM   1837 2HB  ALA A 117      -2.342 -18.969  32.430  1.00  5.04           H  
ATOM   1838 3HB  ALA A 117      -1.046 -19.775  31.511  1.00  5.04           H  
ATOM   1839  N   TRP A 118      -1.225 -19.777  28.471  1.00  5.27           N  
ATOM   1840  CA  TRP A 118      -0.208 -19.825  27.401  1.00  5.27           C  
ATOM   1841  C   TRP A 118       1.181 -19.525  27.973  1.00  5.27           C  
ATOM   1842  O   TRP A 118       1.309 -18.925  29.039  1.00  5.27           O  
ATOM   1843  CB  TRP A 118      -0.537 -18.918  26.197  1.00  5.27           C  
ATOM   1844  CG  TRP A 118      -1.632 -19.462  25.278  1.00  5.27           C  
ATOM   1845  CD1 TRP A 118      -1.410 -20.132  24.105  1.00  5.27           C  
ATOM   1846  CD2 TRP A 118      -3.076 -19.405  25.429  1.00  5.27           C  
ATOM   1847  CE2 TRP A 118      -3.628 -20.044  24.308  1.00  5.27           C  
ATOM   1848  CE3 TRP A 118      -3.930 -18.875  26.396  1.00  5.27           C  
ATOM   1849  NE1 TRP A 118      -2.599 -20.468  23.515  1.00  5.27           N  
ATOM   1850  CZ2 TRP A 118      -4.993 -20.167  24.132  1.00  5.27           C  
ATOM   1851  CZ3 TRP A 118      -5.298 -19.003  26.222  1.00  5.27           C  
ATOM   1852  CH2 TRP A 118      -5.817 -19.632  25.121  1.00  5.27           C  
ATOM   1853  H   TRP A 118      -1.650 -20.646  28.793  1.00  5.27           H  
ATOM   1854  HA  TRP A 118      -0.178 -20.838  27.006  1.00  5.27           H  
ATOM   1855 1HB  TRP A 118      -0.813 -17.923  26.500  1.00  5.27           H  
ATOM   1856 2HB  TRP A 118       0.364 -18.815  25.590  1.00  5.27           H  
ATOM   1857  HD1 TRP A 118      -0.421 -20.354  23.690  1.00  5.27           H  
ATOM   1858  HE1 TRP A 118      -2.698 -20.953  22.638  1.00  5.27           H  
ATOM   1859  HE3 TRP A 118      -3.543 -18.371  27.268  1.00  5.27           H  
ATOM   1860  HZ2 TRP A 118      -5.422 -20.664  23.263  1.00  5.27           H  
ATOM   1861  HZ3 TRP A 118      -5.953 -18.587  26.990  1.00  5.27           H  
ATOM   1862  HH2 TRP A 118      -6.898 -19.715  25.019  1.00  5.27           H  
ATOM   1863  N   GLY A 119       2.227 -20.080  27.348  1.00  5.27           N  
ATOM   1864  CA  GLY A 119       3.595 -19.947  27.864  1.00  5.27           C  
ATOM   1865  C   GLY A 119       3.940 -21.001  28.927  1.00  5.27           C  
ATOM   1866  O   GLY A 119       5.076 -21.075  29.406  1.00  5.27           O  
ATOM   1867  H   GLY A 119       2.108 -20.552  26.444  1.00  5.27           H  
ATOM   1868 1HA  GLY A 119       4.291 -20.033  27.029  1.00  5.27           H  
ATOM   1869 2HA  GLY A 119       3.726 -18.948  28.281  1.00  5.27           H  
ATOM   1870  N   LYS A 120       2.976 -21.858  29.253  1.00  5.05           N  
ATOM   1871  CA  LYS A 120       3.162 -22.906  30.254  1.00  5.05           C  
ATOM   1872  C   LYS A 120       4.334 -23.800  29.881  1.00  5.05           C  
ATOM   1873  O   LYS A 120       5.065 -24.288  30.740  1.00  5.05           O  
ATOM   1874  CB  LYS A 120       1.894 -23.737  30.410  1.00  5.05           C  
ATOM   1875  CG  LYS A 120       1.974 -24.769  31.517  1.00  5.05           C  
ATOM   1876  CD  LYS A 120       0.643 -25.486  31.714  1.00  5.05           C  
ATOM   1877  CE  LYS A 120       0.726 -26.478  32.857  1.00  5.05           C  
ATOM   1878  NZ  LYS A 120      -0.563 -27.159  33.091  1.00  5.05           N1+
ATOM   1879  H   LYS A 120       2.075 -21.748  28.814  1.00  5.05           H  
ATOM   1880  HA  LYS A 120       3.388 -22.437  31.209  1.00  5.05           H  
ATOM   1881 1HB  LYS A 120       1.047 -23.079  30.615  1.00  5.05           H  
ATOM   1882 2HB  LYS A 120       1.684 -24.263  29.476  1.00  5.05           H  
ATOM   1883 1HG  LYS A 120       2.738 -25.509  31.264  1.00  5.05           H  
ATOM   1884 2HG  LYS A 120       2.260 -24.281  32.449  1.00  5.05           H  
ATOM   1885 1HD  LYS A 120      -0.142 -24.759  31.927  1.00  5.05           H  
ATOM   1886 2HD  LYS A 120       0.373 -26.027  30.800  1.00  5.05           H  
ATOM   1887 1HE  LYS A 120       1.483 -27.227  32.628  1.00  5.05           H  
ATOM   1888 2HE  LYS A 120       1.014 -25.949  33.765  1.00  5.05           H  
ATOM   1889 1HZ  LYS A 120      -0.473 -27.809  33.851  1.00  5.05           H  
ATOM   1890 2HZ  LYS A 120      -1.274 -26.485  33.308  1.00  5.05           H  
ATOM   1891 3HZ  LYS A 120      -0.832 -27.674  32.251  1.00  5.05           H  
ATOM   1892  N   SER A 121       4.493 -24.017  28.583  1.00  4.60           N  
ATOM   1893  CA  SER A 121       5.524 -24.866  28.013  1.00  4.60           C  
ATOM   1894  C   SER A 121       6.935 -24.299  28.164  1.00  4.60           C  
ATOM   1895  O   SER A 121       7.919 -25.004  27.941  1.00  4.60           O  
ATOM   1896  CB  SER A 121       5.249 -25.026  26.571  1.00  4.60           C  
ATOM   1897  OG  SER A 121       5.500 -23.832  25.898  1.00  4.60           O  
ATOM   1898  H   SER A 121       3.849 -23.568  27.952  1.00  4.60           H  
ATOM   1899  HA  SER A 121       5.473 -25.837  28.502  1.00  4.60           H  
ATOM   1900 1HB  SER A 121       5.843 -25.825  26.185  1.00  4.60           H  
ATOM   1901 2HB  SER A 121       4.210 -25.297  26.445  1.00  4.60           H  
ATOM   1902  HG  SER A 121       6.435 -23.649  26.038  1.00  4.60           H  
ATOM   1903  N   ILE A 122       7.025 -23.001  28.468  1.00  3.95           N  
ATOM   1904  CA  ILE A 122       8.290 -22.322  28.681  1.00  3.95           C  
ATOM   1905  C   ILE A 122       8.680 -22.614  30.115  1.00  3.95           C  
ATOM   1906  O   ILE A 122       9.828 -22.931  30.423  1.00  3.95           O  
ATOM   1907  CB  ILE A 122       8.167 -20.805  28.466  1.00  3.95           C  
ATOM   1908  CG1 ILE A 122       7.798 -20.512  27.011  1.00  3.95           C  
ATOM   1909  CG2 ILE A 122       9.467 -20.128  28.836  1.00  3.95           C  
ATOM   1910  CD1 ILE A 122       7.405 -19.076  26.776  1.00  3.95           C  
ATOM   1911  H   ILE A 122       6.179 -22.463  28.625  1.00  3.95           H  
ATOM   1912  HA  ILE A 122       9.046 -22.731  28.011  1.00  3.95           H  
ATOM   1913  HB  ILE A 122       7.382 -20.408  29.096  1.00  3.95           H  
ATOM   1914 1HG1 ILE A 122       8.645 -20.756  26.372  1.00  3.95           H  
ATOM   1915 2HG1 ILE A 122       6.954 -21.146  26.729  1.00  3.95           H  
ATOM   1916 1HG2 ILE A 122       9.367 -19.055  28.692  1.00  3.95           H  
ATOM   1917 2HG2 ILE A 122       9.694 -20.336  29.881  1.00  3.95           H  
ATOM   1918 3HG2 ILE A 122      10.271 -20.509  28.207  1.00  3.95           H  
ATOM   1919 1HD1 ILE A 122       7.146 -18.935  25.726  1.00  3.95           H  
ATOM   1920 2HD1 ILE A 122       6.545 -18.832  27.399  1.00  3.95           H  
ATOM   1921 3HD1 ILE A 122       8.238 -18.425  27.035  1.00  3.95           H  
ATOM   1922  N   ILE A 123       7.677 -22.514  30.989  1.00  3.20           N  
ATOM   1923  CA  ILE A 123       7.847 -22.788  32.409  1.00  3.20           C  
ATOM   1924  C   ILE A 123       8.257 -24.258  32.590  1.00  3.20           C  
ATOM   1925  O   ILE A 123       9.182 -24.570  33.346  1.00  3.20           O  
ATOM   1926  CB  ILE A 123       6.541 -22.488  33.166  1.00  3.20           C  
ATOM   1927  CG1 ILE A 123       6.277 -20.978  33.134  1.00  3.20           C  
ATOM   1928  CG2 ILE A 123       6.628 -23.003  34.586  1.00  3.20           C  
ATOM   1929  CD1 ILE A 123       4.891 -20.595  33.593  1.00  3.20           C  
ATOM   1930  H   ILE A 123       6.765 -22.224  30.635  1.00  3.20           H  
ATOM   1931  HA  ILE A 123       8.637 -22.154  32.802  1.00  3.20           H  
ATOM   1932  HB  ILE A 123       5.713 -22.970  32.672  1.00  3.20           H  
ATOM   1933 1HG1 ILE A 123       7.005 -20.479  33.768  1.00  3.20           H  
ATOM   1934 2HG1 ILE A 123       6.405 -20.624  32.106  1.00  3.20           H  
ATOM   1935 1HG2 ILE A 123       5.697 -22.790  35.107  1.00  3.20           H  
ATOM   1936 2HG2 ILE A 123       6.797 -24.080  34.568  1.00  3.20           H  
ATOM   1937 3HG2 ILE A 123       7.454 -22.515  35.102  1.00  3.20           H  
ATOM   1938 1HD1 ILE A 123       4.777 -19.512  33.537  1.00  3.20           H  
ATOM   1939 2HD1 ILE A 123       4.152 -21.067  32.954  1.00  3.20           H  
ATOM   1940 3HD1 ILE A 123       4.745 -20.922  34.619  1.00  3.20           H  
ATOM   1941  N   PHE A 124       7.575 -25.149  31.868  1.00  2.48           N  
ATOM   1942  CA  PHE A 124       7.896 -26.571  31.849  1.00  2.48           C  
ATOM   1943  C   PHE A 124       7.743 -27.196  30.475  1.00  2.48           C  
ATOM   1944  O   PHE A 124       6.628 -27.383  29.989  1.00  2.48           O  
ATOM   1945  CB  PHE A 124       6.972 -27.347  32.777  1.00  2.48           C  
ATOM   1946  CG  PHE A 124       7.241 -28.826  32.732  1.00  2.48           C  
ATOM   1947  CD1 PHE A 124       8.262 -29.410  33.457  1.00  2.48           C  
ATOM   1948  CD2 PHE A 124       6.458 -29.635  31.909  1.00  2.48           C  
ATOM   1949  CE1 PHE A 124       8.490 -30.774  33.370  1.00  2.48           C  
ATOM   1950  CE2 PHE A 124       6.683 -30.989  31.820  1.00  2.48           C  
ATOM   1951  CZ  PHE A 124       7.699 -31.561  32.553  1.00  2.48           C  
ATOM   1952  H   PHE A 124       6.794 -24.818  31.303  1.00  2.48           H  
ATOM   1953  HA  PHE A 124       8.930 -26.696  32.170  1.00  2.48           H  
ATOM   1954 1HB  PHE A 124       7.102 -27.000  33.801  1.00  2.48           H  
ATOM   1955 2HB  PHE A 124       5.935 -27.172  32.492  1.00  2.48           H  
ATOM   1956  HD1 PHE A 124       8.888 -28.788  34.096  1.00  2.48           H  
ATOM   1957  HD2 PHE A 124       5.659 -29.177  31.324  1.00  2.48           H  
ATOM   1958  HE1 PHE A 124       9.297 -31.228  33.943  1.00  2.48           H  
ATOM   1959  HE2 PHE A 124       6.065 -31.604  31.171  1.00  2.48           H  
ATOM   1960  HZ  PHE A 124       7.883 -32.632  32.481  1.00  2.48           H  
ATOM   1961  N   ALA A 125       8.854 -27.600  29.869  1.00  1.87           N  
ATOM   1962  CA  ALA A 125       8.738 -28.221  28.565  1.00  1.87           C  
ATOM   1963  C   ALA A 125       8.564 -29.733  28.756  1.00  1.87           C  
ATOM   1964  O   ALA A 125       9.218 -30.306  29.625  1.00  1.87           O  
ATOM   1965  CB  ALA A 125       9.951 -27.919  27.704  1.00  1.87           C  
ATOM   1966  H   ALA A 125       9.758 -27.451  30.296  1.00  1.87           H  
ATOM   1967  HA  ALA A 125       7.866 -27.792  28.083  1.00  1.87           H  
ATOM   1968 1HB  ALA A 125       9.833 -28.377  26.721  1.00  1.87           H  
ATOM   1969 2HB  ALA A 125      10.047 -26.835  27.586  1.00  1.87           H  
ATOM   1970 3HB  ALA A 125      10.844 -28.315  28.178  1.00  1.87           H  
ATOM   1971  N   PRO A 126       7.722 -30.402  27.958  1.00  1.43           N  
ATOM   1972  CA  PRO A 126       7.479 -31.836  27.960  1.00  1.43           C  
ATOM   1973  C   PRO A 126       8.592 -32.650  27.317  1.00  1.43           C  
ATOM   1974  O   PRO A 126       9.347 -32.151  26.478  1.00  1.43           O  
ATOM   1975  CB  PRO A 126       6.207 -31.947  27.132  1.00  1.43           C  
ATOM   1976  CG  PRO A 126       6.292 -30.787  26.192  1.00  1.43           C  
ATOM   1977  CD  PRO A 126       6.917 -29.674  26.977  1.00  1.43           C  
ATOM   1978  HA  PRO A 126       7.309 -32.175  28.991  1.00  1.43           H  
ATOM   1979 1HB  PRO A 126       6.187 -32.924  26.616  1.00  1.43           H  
ATOM   1980 2HB  PRO A 126       5.327 -31.905  27.785  1.00  1.43           H  
ATOM   1981 1HG  PRO A 126       6.897 -31.065  25.322  1.00  1.43           H  
ATOM   1982 2HG  PRO A 126       5.315 -30.533  25.832  1.00  1.43           H  
ATOM   1983 1HD  PRO A 126       7.537 -29.070  26.298  1.00  1.43           H  
ATOM   1984 2HD  PRO A 126       6.135 -29.082  27.486  1.00  1.43           H  
ATOM   1985  N   GLU A 127       8.624 -33.926  27.669  1.00  1.13           N  
ATOM   1986  CA  GLU A 127       9.477 -34.923  27.037  1.00  1.13           C  
ATOM   1987  C   GLU A 127       8.903 -35.325  25.680  1.00  1.13           C  
ATOM   1988  O   GLU A 127       7.713 -35.121  25.432  1.00  1.13           O  
ATOM   1989  CB  GLU A 127       9.571 -36.153  27.934  1.00  1.13           C  
ATOM   1990  CG  GLU A 127       8.283 -36.976  27.977  1.00  1.13           C  
ATOM   1991  CD  GLU A 127       7.239 -36.427  28.948  1.00  1.13           C  
ATOM   1992  OE1 GLU A 127       7.482 -35.407  29.555  1.00  1.13           O  
ATOM   1993  OE2 GLU A 127       6.184 -37.023  29.060  1.00  1.13           O1-
ATOM   1994  H   GLU A 127       8.000 -34.236  28.398  1.00  1.13           H  
ATOM   1995  HA  GLU A 127      10.469 -34.497  26.886  1.00  1.13           H  
ATOM   1996 1HB  GLU A 127      10.373 -36.802  27.582  1.00  1.13           H  
ATOM   1997 2HB  GLU A 127       9.814 -35.848  28.951  1.00  1.13           H  
ATOM   1998 1HG  GLU A 127       7.851 -37.003  26.974  1.00  1.13           H  
ATOM   1999 2HG  GLU A 127       8.531 -37.998  28.257  1.00  1.13           H  
ATOM   2000  N   LEU A 128       9.722 -35.918  24.812  1.00  0.94           N  
ATOM   2001  CA  LEU A 128       9.189 -36.411  23.545  1.00  0.94           C  
ATOM   2002  C   LEU A 128       8.617 -37.825  23.660  1.00  0.94           C  
ATOM   2003  O   LEU A 128       9.192 -38.694  24.319  1.00  0.94           O  
ATOM   2004  CB  LEU A 128      10.270 -36.411  22.445  1.00  0.94           C  
ATOM   2005  CG  LEU A 128      10.858 -35.031  22.019  1.00  0.94           C  
ATOM   2006  CD1 LEU A 128      11.969 -35.264  20.996  1.00  0.94           C  
ATOM   2007  CD2 LEU A 128       9.746 -34.159  21.410  1.00  0.94           C  
ATOM   2008  H   LEU A 128      10.696 -36.047  25.040  1.00  0.94           H  
ATOM   2009  HA  LEU A 128       8.384 -35.746  23.234  1.00  0.94           H  
ATOM   2010 1HB  LEU A 128      11.098 -37.031  22.779  1.00  0.94           H  
ATOM   2011 2HB  LEU A 128       9.840 -36.877  21.552  1.00  0.94           H  
ATOM   2012  HG  LEU A 128      11.284 -34.527  22.887  1.00  0.94           H  
ATOM   2013 1HD1 LEU A 128      12.393 -34.307  20.690  1.00  0.94           H  
ATOM   2014 2HD1 LEU A 128      12.749 -35.880  21.442  1.00  0.94           H  
ATOM   2015 3HD1 LEU A 128      11.559 -35.773  20.124  1.00  0.94           H  
ATOM   2016 1HD2 LEU A 128      10.154 -33.194  21.102  1.00  0.94           H  
ATOM   2017 2HD2 LEU A 128       9.331 -34.665  20.540  1.00  0.94           H  
ATOM   2018 3HD2 LEU A 128       8.963 -34.001  22.154  1.00  0.94           H  
ATOM   2019  N   ALA A 129       7.508 -38.043  22.958  1.00  0.82           N  
ATOM   2020  CA  ALA A 129       6.838 -39.331  22.797  1.00  0.82           C  
ATOM   2021  C   ALA A 129       7.600 -40.200  21.820  1.00  0.82           C  
ATOM   2022  O   ALA A 129       8.409 -39.695  21.044  1.00  0.82           O  
ATOM   2023  CB  ALA A 129       5.418 -39.149  22.279  1.00  0.82           C  
ATOM   2024  H   ALA A 129       7.082 -37.244  22.511  1.00  0.82           H  
ATOM   2025  HA  ALA A 129       6.814 -39.831  23.764  1.00  0.82           H  
ATOM   2026 1HB  ALA A 129       4.934 -40.120  22.172  1.00  0.82           H  
ATOM   2027 2HB  ALA A 129       4.842 -38.539  22.973  1.00  0.82           H  
ATOM   2028 3HB  ALA A 129       5.451 -38.657  21.310  1.00  0.82           H  
ATOM   2029  N   ASN A 130       7.359 -41.509  21.863  1.00  0.75           N  
ATOM   2030  CA  ASN A 130       7.966 -42.417  20.890  1.00  0.75           C  
ATOM   2031  C   ASN A 130       7.407 -42.158  19.490  1.00  0.75           C  
ATOM   2032  O   ASN A 130       8.081 -42.355  18.478  1.00  0.75           O  
ATOM   2033  CB  ASN A 130       7.705 -43.854  21.284  1.00  0.75           C  
ATOM   2034  CG  ASN A 130       8.504 -44.288  22.476  1.00  0.75           C  
ATOM   2035  ND2 ASN A 130       8.005 -45.275  23.173  1.00  0.75           N  
ATOM   2036  OD1 ASN A 130       9.566 -43.732  22.776  1.00  0.75           O  
ATOM   2037  H   ASN A 130       6.717 -41.874  22.557  1.00  0.75           H  
ATOM   2038  HA  ASN A 130       9.041 -42.231  20.858  1.00  0.75           H  
ATOM   2039 1HB  ASN A 130       6.642 -43.982  21.503  1.00  0.75           H  
ATOM   2040 2HB  ASN A 130       7.944 -44.505  20.443  1.00  0.75           H  
ATOM   2041 1HD2 ASN A 130       8.488 -45.610  23.983  1.00  0.75           H  
ATOM   2042 2HD2 ASN A 130       7.139 -45.692  22.898  1.00  0.75           H  
ATOM   2043  N   ASN A 131       6.156 -41.718  19.452  1.00  0.70           N  
ATOM   2044  CA  ASN A 131       5.450 -41.416  18.222  1.00  0.70           C  
ATOM   2045  C   ASN A 131       5.664 -39.951  17.936  1.00  0.70           C  
ATOM   2046  O   ASN A 131       5.293 -39.108  18.758  1.00  0.70           O  
ATOM   2047  CB  ASN A 131       3.974 -41.674  18.365  1.00  0.70           C  
ATOM   2048  CG  ASN A 131       3.643 -43.087  18.709  1.00  0.70           C  
ATOM   2049  ND2 ASN A 131       2.816 -43.223  19.718  1.00  0.70           N  
ATOM   2050  OD1 ASN A 131       4.120 -44.053  18.092  1.00  0.70           O  
ATOM   2051  H   ASN A 131       5.674 -41.583  20.329  1.00  0.70           H  
ATOM   2052  HA  ASN A 131       5.869 -41.997  17.399  1.00  0.70           H  
ATOM   2053 1HB  ASN A 131       3.604 -41.030  19.128  1.00  0.70           H  
ATOM   2054 2HB  ASN A 131       3.467 -41.404  17.442  1.00  0.70           H  
ATOM   2055 1HD2 ASN A 131       2.538 -44.130  20.035  1.00  0.70           H  
ATOM   2056 2HD2 ASN A 131       2.456 -42.383  20.187  1.00  0.70           H  
ATOM   2057  N   THR A 132       6.303 -39.639  16.827  1.00  0.67           N  
ATOM   2058  CA  THR A 132       6.587 -38.246  16.558  1.00  0.67           C  
ATOM   2059  C   THR A 132       6.096 -37.778  15.199  1.00  0.67           C  
ATOM   2060  O   THR A 132       5.883 -38.573  14.280  1.00  0.67           O  
ATOM   2061  CB  THR A 132       8.099 -37.969  16.695  1.00  0.67           C  
ATOM   2062  CG2 THR A 132       8.593 -38.263  18.113  1.00  0.67           C  
ATOM   2063  OG1 THR A 132       8.827 -38.767  15.742  1.00  0.67           O  
ATOM   2064  H   THR A 132       6.602 -40.361  16.185  1.00  0.67           H  
ATOM   2065  HA  THR A 132       6.081 -37.646  17.305  1.00  0.67           H  
ATOM   2066  HB  THR A 132       8.276 -36.914  16.474  1.00  0.67           H  
ATOM   2067  HG1 THR A 132       8.827 -39.688  16.027  1.00  0.67           H  
ATOM   2068 1HG2 THR A 132       9.655 -38.039  18.184  1.00  0.67           H  
ATOM   2069 2HG2 THR A 132       8.047 -37.648  18.821  1.00  0.67           H  
ATOM   2070 3HG2 THR A 132       8.434 -39.312  18.356  1.00  0.67           H  
ATOM   2071  N   PHE A 133       5.954 -36.464  15.096  1.00  0.65           N  
ATOM   2072  CA  PHE A 133       5.614 -35.747  13.884  1.00  0.65           C  
ATOM   2073  C   PHE A 133       6.777 -34.810  13.591  1.00  0.65           C  
ATOM   2074  O   PHE A 133       7.096 -33.933  14.401  1.00  0.65           O  
ATOM   2075  CB  PHE A 133       4.306 -34.988  14.084  1.00  0.65           C  
ATOM   2076  CG  PHE A 133       3.777 -34.259  12.895  1.00  0.65           C  
ATOM   2077  CD1 PHE A 133       2.845 -34.878  12.054  1.00  0.65           C  
ATOM   2078  CD2 PHE A 133       4.152 -32.952  12.630  1.00  0.65           C  
ATOM   2079  CE1 PHE A 133       2.319 -34.208  10.982  1.00  0.65           C  
ATOM   2080  CE2 PHE A 133       3.617 -32.282  11.550  1.00  0.65           C  
ATOM   2081  CZ  PHE A 133       2.700 -32.914  10.731  1.00  0.65           C  
ATOM   2082  H   PHE A 133       6.091 -35.921  15.941  1.00  0.65           H  
ATOM   2083  HA  PHE A 133       5.502 -36.454  13.066  1.00  0.65           H  
ATOM   2084 1HB  PHE A 133       3.539 -35.685  14.404  1.00  0.65           H  
ATOM   2085 2HB  PHE A 133       4.433 -34.267  14.892  1.00  0.65           H  
ATOM   2086  HD1 PHE A 133       2.535 -35.909  12.260  1.00  0.65           H  
ATOM   2087  HD2 PHE A 133       4.868 -32.458  13.288  1.00  0.65           H  
ATOM   2088  HE1 PHE A 133       1.601 -34.704  10.335  1.00  0.65           H  
ATOM   2089  HE2 PHE A 133       3.909 -31.254  11.347  1.00  0.65           H  
ATOM   2090  HZ  PHE A 133       2.280 -32.390   9.892  1.00  0.65           H  
ATOM   2091  N   VAL A 134       7.448 -35.023  12.473  1.00  0.65           N  
ATOM   2092  CA  VAL A 134       8.655 -34.254  12.199  1.00  0.65           C  
ATOM   2093  C   VAL A 134       8.424 -33.118  11.221  1.00  0.65           C  
ATOM   2094  O   VAL A 134       7.857 -33.316  10.144  1.00  0.65           O  
ATOM   2095  CB  VAL A 134       9.765 -35.187  11.681  1.00  0.65           C  
ATOM   2096  CG1 VAL A 134      11.028 -34.369  11.349  1.00  0.65           C  
ATOM   2097  CG2 VAL A 134      10.058 -36.247  12.752  1.00  0.65           C  
ATOM   2098  H   VAL A 134       7.122 -35.743  11.826  1.00  0.65           H  
ATOM   2099  HA  VAL A 134       9.003 -33.824  13.137  1.00  0.65           H  
ATOM   2100  HB  VAL A 134       9.427 -35.680  10.767  1.00  0.65           H  
ATOM   2101 1HG1 VAL A 134      11.809 -35.033  10.986  1.00  0.65           H  
ATOM   2102 2HG1 VAL A 134      10.806 -33.626  10.594  1.00  0.65           H  
ATOM   2103 3HG1 VAL A 134      11.372 -33.866  12.256  1.00  0.65           H  
ATOM   2104 1HG2 VAL A 134      10.832 -36.922  12.392  1.00  0.65           H  
ATOM   2105 2HG2 VAL A 134      10.395 -35.760  13.665  1.00  0.65           H  
ATOM   2106 3HG2 VAL A 134       9.149 -36.821  12.962  1.00  0.65           H  
ATOM   2107  N   ILE A 135       8.884 -31.936  11.593  1.00  0.67           N  
ATOM   2108  CA  ILE A 135       8.754 -30.783  10.741  1.00  0.67           C  
ATOM   2109  C   ILE A 135      10.090 -30.366  10.132  1.00  0.67           C  
ATOM   2110  O   ILE A 135      11.104 -30.158  10.814  1.00  0.67           O  
ATOM   2111  CB  ILE A 135       8.082 -29.632  11.481  1.00  0.67           C  
ATOM   2112  CG1 ILE A 135       6.682 -30.082  11.914  1.00  0.67           C  
ATOM   2113  CG2 ILE A 135       8.016 -28.374  10.607  1.00  0.67           C  
ATOM   2114  CD1 ILE A 135       5.966 -29.111  12.784  1.00  0.67           C  
ATOM   2115  H   ILE A 135       9.324 -31.840  12.501  1.00  0.67           H  
ATOM   2116  HA  ILE A 135       8.096 -31.050   9.932  1.00  0.67           H  
ATOM   2117  HB  ILE A 135       8.641 -29.429  12.363  1.00  0.67           H  
ATOM   2118 1HG1 ILE A 135       6.091 -30.257  11.025  1.00  0.67           H  
ATOM   2119 2HG1 ILE A 135       6.772 -31.018  12.461  1.00  0.67           H  
ATOM   2120 1HG2 ILE A 135       7.541 -27.575  11.157  1.00  0.67           H  
ATOM   2121 2HG2 ILE A 135       9.023 -28.065  10.324  1.00  0.67           H  
ATOM   2122 3HG2 ILE A 135       7.440 -28.587   9.703  1.00  0.67           H  
ATOM   2123 1HD1 ILE A 135       4.982 -29.500  13.045  1.00  0.67           H  
ATOM   2124 2HD1 ILE A 135       6.536 -28.932  13.686  1.00  0.67           H  
ATOM   2125 3HD1 ILE A 135       5.860 -28.198  12.237  1.00  0.67           H  
ATOM   2126  N   ASP A 136      10.082 -30.347   8.803  1.00  0.71           N  
ATOM   2127  CA  ASP A 136      11.229 -30.035   7.951  1.00  0.71           C  
ATOM   2128  C   ASP A 136      12.498 -30.824   8.245  1.00  0.71           C  
ATOM   2129  O   ASP A 136      13.596 -30.280   8.138  1.00  0.71           O  
ATOM   2130  CB  ASP A 136      11.559 -28.563   8.084  1.00  0.71           C  
ATOM   2131  CG  ASP A 136      10.488 -27.725   7.575  1.00  0.71           C  
ATOM   2132  OD1 ASP A 136       9.897 -28.112   6.630  1.00  0.71           O  
ATOM   2133  OD2 ASP A 136      10.220 -26.693   8.120  1.00  0.71           O1-
ATOM   2134  H   ASP A 136       9.178 -30.520   8.360  1.00  0.71           H  
ATOM   2135  HA  ASP A 136      10.941 -30.243   6.920  1.00  0.71           H  
ATOM   2136 1HB  ASP A 136      11.739 -28.326   9.128  1.00  0.71           H  
ATOM   2137 2HB  ASP A 136      12.476 -28.340   7.537  1.00  0.71           H  
ATOM   2138  N   GLY A 137      12.368 -32.103   8.561  1.00  0.76           N  
ATOM   2139  CA  GLY A 137      13.561 -32.877   8.835  1.00  0.76           C  
ATOM   2140  C   GLY A 137      14.053 -33.622   7.614  1.00  0.76           C  
ATOM   2141  O   GLY A 137      13.388 -33.597   6.577  1.00  0.76           O  
ATOM   2142  H   GLY A 137      11.451 -32.510   8.628  1.00  0.76           H  
ATOM   2143 1HA  GLY A 137      14.321 -32.188   9.172  1.00  0.76           H  
ATOM   2144 2HA  GLY A 137      13.363 -33.576   9.641  1.00  0.76           H  
ATOM   2145  N   PRO A 138      15.205 -34.306   7.725  1.00  0.82           N  
ATOM   2146  CA  PRO A 138      15.812 -35.142   6.711  1.00  0.82           C  
ATOM   2147  C   PRO A 138      14.885 -36.286   6.385  1.00  0.82           C  
ATOM   2148  O   PRO A 138      14.128 -36.735   7.246  1.00  0.82           O  
ATOM   2149  CB  PRO A 138      17.077 -35.671   7.401  1.00  0.82           C  
ATOM   2150  CG  PRO A 138      17.371 -34.678   8.496  1.00  0.82           C  
ATOM   2151  CD  PRO A 138      16.016 -34.205   8.970  1.00  0.82           C  
ATOM   2152  HA  PRO A 138      16.044 -34.546   5.818  1.00  0.82           H  
ATOM   2153 1HB  PRO A 138      16.894 -36.689   7.779  1.00  0.82           H  
ATOM   2154 2HB  PRO A 138      17.891 -35.750   6.666  1.00  0.82           H  
ATOM   2155 1HG  PRO A 138      17.953 -35.158   9.299  1.00  0.82           H  
ATOM   2156 2HG  PRO A 138      17.989 -33.858   8.104  1.00  0.82           H  
ATOM   2157 1HD  PRO A 138      15.616 -34.863   9.757  1.00  0.82           H  
ATOM   2158 2HD  PRO A 138      16.156 -33.178   9.317  1.00  0.82           H  
ATOM   2159  N   GLU A 139      14.935 -36.777   5.165  1.00  0.86           N  
ATOM   2160  CA  GLU A 139      14.159 -37.969   4.883  1.00  0.86           C  
ATOM   2161  C   GLU A 139      14.704 -39.125   5.709  1.00  0.86           C  
ATOM   2162  O   GLU A 139      15.918 -39.353   5.705  1.00  0.86           O  
ATOM   2163  CB  GLU A 139      14.218 -38.318   3.403  1.00  0.86           C  
ATOM   2164  CG  GLU A 139      13.393 -39.496   3.074  1.00  0.86           C  
ATOM   2165  CD  GLU A 139      13.308 -39.828   1.646  1.00  0.86           C  
ATOM   2166  OE1 GLU A 139      14.297 -40.122   1.021  1.00  0.86           O  
ATOM   2167  OE2 GLU A 139      12.197 -39.782   1.167  1.00  0.86           O1-
ATOM   2168  H   GLU A 139      15.531 -36.368   4.460  1.00  0.86           H  
ATOM   2169  HA  GLU A 139      13.120 -37.798   5.171  1.00  0.86           H  
ATOM   2170 1HB  GLU A 139      13.864 -37.476   2.807  1.00  0.86           H  
ATOM   2171 2HB  GLU A 139      15.248 -38.526   3.114  1.00  0.86           H  
ATOM   2172 1HG  GLU A 139      13.751 -40.365   3.624  1.00  0.86           H  
ATOM   2173 2HG  GLU A 139      12.421 -39.251   3.429  1.00  0.86           H  
ATOM   2174  N   THR A 140      13.828 -39.853   6.399  1.00  0.89           N  
ATOM   2175  CA  THR A 140      14.271 -40.989   7.205  1.00  0.89           C  
ATOM   2176  C   THR A 140      13.432 -42.226   6.954  1.00  0.89           C  
ATOM   2177  O   THR A 140      12.357 -42.157   6.376  1.00  0.89           O  
ATOM   2178  CB  THR A 140      14.250 -40.663   8.716  1.00  0.89           C  
ATOM   2179  CG2 THR A 140      15.142 -39.474   9.056  1.00  0.89           C  
ATOM   2180  OG1 THR A 140      12.908 -40.376   9.115  1.00  0.89           O  
ATOM   2181  H   THR A 140      12.836 -39.604   6.377  1.00  0.89           H  
ATOM   2182  HA  THR A 140      15.297 -41.228   6.927  1.00  0.89           H  
ATOM   2183  HB  THR A 140      14.603 -41.532   9.267  1.00  0.89           H  
ATOM   2184  HG1 THR A 140      12.645 -39.539   8.700  1.00  0.89           H  
ATOM   2185 1HG2 THR A 140      15.104 -39.284  10.126  1.00  0.89           H  
ATOM   2186 2HG2 THR A 140      16.168 -39.691   8.760  1.00  0.89           H  
ATOM   2187 3HG2 THR A 140      14.802 -38.607   8.536  1.00  0.89           H  
ATOM   2188  N   GLU A 141      13.892 -43.371   7.449  1.00  0.88           N  
ATOM   2189  CA  GLU A 141      13.094 -44.591   7.346  1.00  0.88           C  
ATOM   2190  C   GLU A 141      11.785 -44.459   8.127  1.00  0.88           C  
ATOM   2191  O   GLU A 141      10.737 -44.939   7.697  1.00  0.88           O  
ATOM   2192  CB  GLU A 141      13.890 -45.784   7.873  1.00  0.88           C  
ATOM   2193  CG  GLU A 141      15.074 -46.183   6.996  1.00  0.88           C  
ATOM   2194  CD  GLU A 141      15.884 -47.327   7.566  1.00  0.88           C  
ATOM   2195  OE1 GLU A 141      15.624 -47.723   8.677  1.00  0.88           O  
ATOM   2196  OE2 GLU A 141      16.763 -47.803   6.884  1.00  0.88           O1-
ATOM   2197  H   GLU A 141      14.794 -43.395   7.900  1.00  0.88           H  
ATOM   2198  HA  GLU A 141      12.850 -44.759   6.297  1.00  0.88           H  
ATOM   2199 1HB  GLU A 141      14.268 -45.556   8.870  1.00  0.88           H  
ATOM   2200 2HB  GLU A 141      13.230 -46.647   7.964  1.00  0.88           H  
ATOM   2201 1HG  GLU A 141      14.700 -46.471   6.014  1.00  0.88           H  
ATOM   2202 2HG  GLU A 141      15.719 -45.315   6.867  1.00  0.88           H  
ATOM   2203  N   GLU A 142      11.858 -43.799   9.286  1.00  0.86           N  
ATOM   2204  CA  GLU A 142      10.690 -43.579  10.130  1.00  0.86           C  
ATOM   2205  C   GLU A 142       9.726 -42.586   9.493  1.00  0.86           C  
ATOM   2206  O   GLU A 142       8.505 -42.734   9.595  1.00  0.86           O  
ATOM   2207  CB  GLU A 142      11.109 -43.065  11.510  1.00  0.86           C  
ATOM   2208  CG  GLU A 142      11.862 -44.095  12.359  1.00  0.86           C  
ATOM   2209  CD  GLU A 142      12.280 -43.575  13.718  1.00  0.86           C  
ATOM   2210  OE1 GLU A 142      12.092 -42.410  13.978  1.00  0.86           O  
ATOM   2211  OE2 GLU A 142      12.787 -44.351  14.495  1.00  0.86           O1-
ATOM   2212  H   GLU A 142      12.754 -43.440   9.579  1.00  0.86           H  
ATOM   2213  HA  GLU A 142      10.169 -44.528  10.251  1.00  0.86           H  
ATOM   2214 1HB  GLU A 142      11.755 -42.192  11.388  1.00  0.86           H  
ATOM   2215 2HB  GLU A 142      10.227 -42.746  12.065  1.00  0.86           H  
ATOM   2216 1HG  GLU A 142      11.223 -44.966  12.496  1.00  0.86           H  
ATOM   2217 2HG  GLU A 142      12.748 -44.414  11.808  1.00  0.86           H  
ATOM   2218  N   CYS A 143      10.289 -41.573   8.834  1.00  0.82           N  
ATOM   2219  CA  CYS A 143       9.499 -40.532   8.213  1.00  0.82           C  
ATOM   2220  C   CYS A 143       9.989 -40.170   6.795  1.00  0.82           C  
ATOM   2221  O   CYS A 143      10.751 -39.204   6.632  1.00  0.82           O  
ATOM   2222  CB  CYS A 143       9.477 -39.280   9.093  1.00  0.82           C  
ATOM   2223  SG  CYS A 143       8.388 -37.975   8.515  1.00  0.82           S  
ATOM   2224  H   CYS A 143      11.298 -41.491   8.802  1.00  0.82           H  
ATOM   2225  HA  CYS A 143       8.492 -40.902   8.185  1.00  0.82           H  
ATOM   2226 1HB  CYS A 143       9.172 -39.552  10.106  1.00  0.82           H  
ATOM   2227 2HB  CYS A 143      10.481 -38.868   9.159  1.00  0.82           H  
ATOM   2228  N   PRO A 144       9.643 -40.976   5.771  1.00  0.77           N  
ATOM   2229  CA  PRO A 144      10.044 -40.833   4.384  1.00  0.77           C  
ATOM   2230  C   PRO A 144       9.309 -39.663   3.758  1.00  0.77           C  
ATOM   2231  O   PRO A 144       8.229 -39.306   4.223  1.00  0.77           O  
ATOM   2232  CB  PRO A 144       9.626 -42.161   3.761  1.00  0.77           C  
ATOM   2233  CG  PRO A 144       8.456 -42.609   4.580  1.00  0.77           C  
ATOM   2234  CD  PRO A 144       8.767 -42.146   6.002  1.00  0.77           C  
ATOM   2235  HA  PRO A 144      11.130 -40.713   4.346  1.00  0.77           H  
ATOM   2236 1HB  PRO A 144       9.384 -42.016   2.703  1.00  0.77           H  
ATOM   2237 2HB  PRO A 144      10.473 -42.867   3.806  1.00  0.77           H  
ATOM   2238 1HG  PRO A 144       7.535 -42.168   4.180  1.00  0.77           H  
ATOM   2239 2HG  PRO A 144       8.342 -43.700   4.511  1.00  0.77           H  
ATOM   2240 1HD  PRO A 144       7.823 -41.876   6.467  1.00  0.77           H  
ATOM   2241 2HD  PRO A 144       9.307 -42.932   6.560  1.00  0.77           H  
ATOM   2242  N   THR A 145       9.805 -39.133   2.635  1.00  0.73           N  
ATOM   2243  CA  THR A 145       9.107 -38.046   1.936  1.00  0.73           C  
ATOM   2244  C   THR A 145       7.658 -38.414   1.637  1.00  0.73           C  
ATOM   2245  O   THR A 145       6.761 -37.577   1.708  1.00  0.73           O  
ATOM   2246  CB  THR A 145       9.786 -37.675   0.614  1.00  0.73           C  
ATOM   2247  CG2 THR A 145       9.024 -36.520  -0.028  1.00  0.73           C  
ATOM   2248  OG1 THR A 145      11.130 -37.280   0.856  1.00  0.73           O  
ATOM   2249  H   THR A 145      10.699 -39.454   2.246  1.00  0.73           H  
ATOM   2250  HA  THR A 145       9.106 -37.170   2.578  1.00  0.73           H  
ATOM   2251  HB  THR A 145       9.784 -38.534  -0.057  1.00  0.73           H  
ATOM   2252  HG1 THR A 145      11.651 -38.098   1.000  1.00  0.73           H  
ATOM   2253 1HG2 THR A 145       9.494 -36.243  -0.971  1.00  0.73           H  
ATOM   2254 2HG2 THR A 145       7.999 -36.828  -0.211  1.00  0.73           H  
ATOM   2255 3HG2 THR A 145       9.032 -35.664   0.642  1.00  0.73           H  
ATOM   2256  N   ALA A 146       7.439 -39.675   1.280  1.00  0.70           N  
ATOM   2257  CA  ALA A 146       6.132 -40.195   0.908  1.00  0.70           C  
ATOM   2258  C   ALA A 146       5.082 -39.996   2.001  1.00  0.70           C  
ATOM   2259  O   ALA A 146       3.888 -39.957   1.707  1.00  0.70           O  
ATOM   2260  CB  ALA A 146       6.242 -41.672   0.597  1.00  0.70           C  
ATOM   2261  H   ALA A 146       8.232 -40.297   1.263  1.00  0.70           H  
ATOM   2262  HA  ALA A 146       5.802 -39.662   0.019  1.00  0.70           H  
ATOM   2263 1HB  ALA A 146       5.268 -42.049   0.286  1.00  0.70           H  
ATOM   2264 2HB  ALA A 146       6.963 -41.823  -0.204  1.00  0.70           H  
ATOM   2265 3HB  ALA A 146       6.571 -42.204   1.491  1.00  0.70           H  
ATOM   2266  N   ASN A 147       5.505 -39.947   3.265  1.00  0.68           N  
ATOM   2267  CA  ASN A 147       4.573 -39.763   4.363  1.00  0.68           C  
ATOM   2268  C   ASN A 147       4.637 -38.364   4.943  1.00  0.68           C  
ATOM   2269  O   ASN A 147       4.149 -38.122   6.046  1.00  0.68           O  
ATOM   2270  CB  ASN A 147       4.748 -40.812   5.424  1.00  0.68           C  
ATOM   2271  CG  ASN A 147       4.272 -42.144   4.956  1.00  0.68           C  
ATOM   2272  ND2 ASN A 147       4.982 -43.190   5.309  1.00  0.68           N  
ATOM   2273  OD1 ASN A 147       3.225 -42.240   4.278  1.00  0.68           O  
ATOM   2274  H   ASN A 147       6.501 -39.953   3.476  1.00  0.68           H  
ATOM   2275  HA  ASN A 147       3.568 -39.881   3.973  1.00  0.68           H  
ATOM   2276 1HB  ASN A 147       5.798 -40.881   5.688  1.00  0.68           H  
ATOM   2277 2HB  ASN A 147       4.193 -40.530   6.319  1.00  0.68           H  
ATOM   2278 1HD2 ASN A 147       4.692 -44.108   5.033  1.00  0.68           H  
ATOM   2279 2HD2 ASN A 147       5.803 -43.073   5.867  1.00  0.68           H  
ATOM   2280  N   ARG A 148       5.231 -37.433   4.211  1.00  0.67           N  
ATOM   2281  CA  ARG A 148       5.283 -36.071   4.695  1.00  0.67           C  
ATOM   2282  C   ARG A 148       4.340 -35.218   3.869  1.00  0.67           C  
ATOM   2283  O   ARG A 148       4.151 -35.452   2.665  1.00  0.67           O  
ATOM   2284  CB  ARG A 148       6.692 -35.485   4.609  1.00  0.67           C  
ATOM   2285  CG  ARG A 148       7.759 -36.120   5.515  1.00  0.67           C  
ATOM   2286  CD  ARG A 148       9.078 -35.463   5.288  1.00  0.67           C  
ATOM   2287  NE  ARG A 148      10.202 -36.016   6.044  1.00  0.67           N  
ATOM   2288  CZ  ARG A 148      10.536 -35.637   7.290  1.00  0.67           C  
ATOM   2289  NH1 ARG A 148       9.799 -34.758   7.916  1.00  0.67           N1+
ATOM   2290  NH2 ARG A 148      11.598 -36.135   7.896  1.00  0.67           N  
ATOM   2291  H   ARG A 148       5.649 -37.654   3.308  1.00  0.67           H  
ATOM   2292  HA  ARG A 148       4.965 -36.046   5.735  1.00  0.67           H  
ATOM   2293 1HB  ARG A 148       7.050 -35.568   3.584  1.00  0.67           H  
ATOM   2294 2HB  ARG A 148       6.644 -34.419   4.851  1.00  0.67           H  
ATOM   2295 1HG  ARG A 148       7.466 -35.962   6.550  1.00  0.67           H  
ATOM   2296 2HG  ARG A 148       7.844 -37.177   5.317  1.00  0.67           H  
ATOM   2297 1HD  ARG A 148       9.323 -35.521   4.237  1.00  0.67           H  
ATOM   2298 2HD  ARG A 148       8.981 -34.429   5.580  1.00  0.67           H  
ATOM   2299  HE  ARG A 148      10.782 -36.714   5.595  1.00  0.67           H  
ATOM   2300 1HH1 ARG A 148       8.979 -34.382   7.467  1.00  0.67           H  
ATOM   2301 2HH1 ARG A 148      10.054 -34.489   8.848  1.00  0.67           H  
ATOM   2302 1HH2 ARG A 148      12.236 -36.781   7.419  1.00  0.67           H  
ATOM   2303 2HH2 ARG A 148      11.824 -35.852   8.827  1.00  0.67           H  
ATOM   2304  N   ALA A 149       3.754 -34.236   4.522  1.00  0.67           N  
ATOM   2305  CA  ALA A 149       2.927 -33.275   3.845  1.00  0.67           C  
ATOM   2306  C   ALA A 149       3.771 -32.076   3.478  1.00  0.67           C  
ATOM   2307  O   ALA A 149       4.867 -31.921   4.012  1.00  0.67           O  
ATOM   2308  CB  ALA A 149       1.748 -32.881   4.706  1.00  0.67           C  
ATOM   2309  H   ALA A 149       3.910 -34.144   5.526  1.00  0.67           H  
ATOM   2310  HA  ALA A 149       2.585 -33.728   2.930  1.00  0.67           H  
ATOM   2311 1HB  ALA A 149       1.138 -32.164   4.169  1.00  0.67           H  
ATOM   2312 2HB  ALA A 149       1.159 -33.767   4.931  1.00  0.67           H  
ATOM   2313 3HB  ALA A 149       2.110 -32.438   5.630  1.00  0.67           H  
ATOM   2314  N   TRP A 150       3.290 -31.247   2.568  1.00  0.67           N  
ATOM   2315  CA  TRP A 150       4.009 -30.023   2.192  1.00  0.67           C  
ATOM   2316  C   TRP A 150       3.095 -28.908   1.722  1.00  0.67           C  
ATOM   2317  O   TRP A 150       2.073 -29.167   1.112  1.00  0.67           O  
ATOM   2318  CB  TRP A 150       5.059 -30.357   1.130  1.00  0.67           C  
ATOM   2319  CG  TRP A 150       5.851 -29.215   0.529  1.00  0.67           C  
ATOM   2320  CD1 TRP A 150       7.011 -28.649   0.974  1.00  0.67           C  
ATOM   2321  CD2 TRP A 150       5.564 -28.576  -0.717  1.00  0.67           C  
ATOM   2322  CE2 TRP A 150       6.565 -27.636  -0.937  1.00  0.67           C  
ATOM   2323  CE3 TRP A 150       4.574 -28.734  -1.646  1.00  0.67           C  
ATOM   2324  NE1 TRP A 150       7.435 -27.701   0.101  1.00  0.67           N  
ATOM   2325  CZ2 TRP A 150       6.581 -26.841  -2.059  1.00  0.67           C  
ATOM   2326  CZ3 TRP A 150       4.581 -27.948  -2.771  1.00  0.67           C  
ATOM   2327  CH2 TRP A 150       5.556 -27.016  -2.979  1.00  0.67           C  
ATOM   2328  H   TRP A 150       2.409 -31.497   2.122  1.00  0.67           H  
ATOM   2329  HA  TRP A 150       4.529 -29.674   3.071  1.00  0.67           H  
ATOM   2330 1HB  TRP A 150       5.782 -31.040   1.559  1.00  0.67           H  
ATOM   2331 2HB  TRP A 150       4.568 -30.886   0.313  1.00  0.67           H  
ATOM   2332  HD1 TRP A 150       7.527 -28.905   1.868  1.00  0.67           H  
ATOM   2333  HE1 TRP A 150       8.278 -27.141   0.208  1.00  0.67           H  
ATOM   2334  HE3 TRP A 150       3.803 -29.469  -1.477  1.00  0.67           H  
ATOM   2335  HZ2 TRP A 150       7.362 -26.111  -2.225  1.00  0.67           H  
ATOM   2336  HZ3 TRP A 150       3.785 -28.095  -3.481  1.00  0.67           H  
ATOM   2337  HH2 TRP A 150       5.526 -26.416  -3.883  1.00  0.67           H  
ATOM   2338  N   ASN A 151       3.468 -27.664   2.018  1.00  0.68           N  
ATOM   2339  CA  ASN A 151       2.691 -26.487   1.561  1.00  0.68           C  
ATOM   2340  C   ASN A 151       1.246 -26.563   2.033  1.00  0.68           C  
ATOM   2341  O   ASN A 151       0.321 -26.351   1.259  1.00  0.68           O  
ATOM   2342  CB  ASN A 151       2.730 -26.362   0.034  1.00  0.68           C  
ATOM   2343  CG  ASN A 151       2.344 -24.989  -0.565  1.00  0.68           C  
ATOM   2344  ND2 ASN A 151       1.828 -24.992  -1.777  1.00  0.68           N  
ATOM   2345  OD1 ASN A 151       2.557 -23.941   0.059  1.00  0.68           O  
ATOM   2346  H   ASN A 151       4.326 -27.559   2.571  1.00  0.68           H  
ATOM   2347  HA  ASN A 151       3.123 -25.588   2.002  1.00  0.68           H  
ATOM   2348 1HB  ASN A 151       3.735 -26.539  -0.270  1.00  0.68           H  
ATOM   2349 2HB  ASN A 151       2.106 -27.129  -0.427  1.00  0.68           H  
ATOM   2350 1HD2 ASN A 151       1.612 -24.098  -2.236  1.00  0.68           H  
ATOM   2351 2HD2 ASN A 151       1.650 -25.875  -2.264  1.00  0.68           H  
ATOM   2352  N   SER A 152       1.059 -26.876   3.315  1.00  0.70           N  
ATOM   2353  CA  SER A 152      -0.270 -26.978   3.908  1.00  0.70           C  
ATOM   2354  C   SER A 152      -0.757 -25.684   4.571  1.00  0.70           C  
ATOM   2355  O   SER A 152      -1.879 -25.631   5.071  1.00  0.70           O  
ATOM   2356  CB  SER A 152      -0.282 -28.099   4.919  1.00  0.70           C  
ATOM   2357  OG  SER A 152      -0.033 -29.332   4.297  1.00  0.70           O  
ATOM   2358  H   SER A 152       1.870 -27.049   3.890  1.00  0.70           H  
ATOM   2359  HA  SER A 152      -0.974 -27.228   3.110  1.00  0.70           H  
ATOM   2360 1HB  SER A 152       0.469 -27.911   5.681  1.00  0.70           H  
ATOM   2361 2HB  SER A 152      -1.255 -28.125   5.417  1.00  0.70           H  
ATOM   2362  HG  SER A 152       0.787 -29.215   3.799  1.00  0.70           H  
ATOM   2363  N   MET A 153       0.074 -24.642   4.579  1.00  0.73           N  
ATOM   2364  CA  MET A 153      -0.312 -23.395   5.237  1.00  0.73           C  
ATOM   2365  C   MET A 153      -0.265 -22.212   4.272  1.00  0.73           C  
ATOM   2366  O   MET A 153       0.389 -22.284   3.225  1.00  0.73           O  
ATOM   2367  CB  MET A 153       0.564 -23.116   6.458  1.00  0.73           C  
ATOM   2368  CG  MET A 153       0.539 -24.211   7.507  1.00  0.73           C  
ATOM   2369  SD  MET A 153       1.325 -23.728   9.035  1.00  0.73           S  
ATOM   2370  CE  MET A 153      -0.036 -22.811   9.745  1.00  0.73           C  
ATOM   2371  H   MET A 153       0.979 -24.718   4.141  1.00  0.73           H  
ATOM   2372  HA  MET A 153      -1.339 -23.487   5.576  1.00  0.73           H  
ATOM   2373 1HB  MET A 153       1.599 -22.958   6.139  1.00  0.73           H  
ATOM   2374 2HB  MET A 153       0.226 -22.196   6.934  1.00  0.73           H  
ATOM   2375 1HG  MET A 153      -0.468 -24.483   7.704  1.00  0.73           H  
ATOM   2376 2HG  MET A 153       1.054 -25.091   7.123  1.00  0.73           H  
ATOM   2377 1HE  MET A 153       0.251 -22.403  10.712  1.00  0.73           H  
ATOM   2378 2HE  MET A 153      -0.315 -22.019   9.079  1.00  0.73           H  
ATOM   2379 3HE  MET A 153      -0.879 -23.470   9.868  1.00  0.73           H  
ATOM   2380  N   GLU A 154      -0.982 -21.141   4.635  1.00  0.77           N  
ATOM   2381  CA  GLU A 154      -1.093 -19.907   3.843  1.00  0.77           C  
ATOM   2382  C   GLU A 154      -1.253 -18.649   4.706  1.00  0.77           C  
ATOM   2383  O   GLU A 154      -1.936 -18.680   5.725  1.00  0.77           O  
ATOM   2384  CB  GLU A 154      -2.318 -20.054   2.923  1.00  0.77           C  
ATOM   2385  CG  GLU A 154      -2.581 -18.944   1.923  1.00  0.77           C  
ATOM   2386  CD  GLU A 154      -3.750 -19.278   0.992  1.00  0.77           C  
ATOM   2387  OE1 GLU A 154      -4.782 -19.721   1.475  1.00  0.77           O  
ATOM   2388  OE2 GLU A 154      -3.603 -19.109  -0.202  1.00  0.77           O1-
ATOM   2389  H   GLU A 154      -1.520 -21.217   5.495  1.00  0.77           H  
ATOM   2390  HA  GLU A 154      -0.186 -19.792   3.242  1.00  0.77           H  
ATOM   2391 1HB  GLU A 154      -2.224 -20.955   2.370  1.00  0.77           H  
ATOM   2392 2HB  GLU A 154      -3.208 -20.153   3.538  1.00  0.77           H  
ATOM   2393 1HG  GLU A 154      -2.817 -18.029   2.463  1.00  0.77           H  
ATOM   2394 2HG  GLU A 154      -1.677 -18.764   1.337  1.00  0.77           H  
ATOM   2395  N   VAL A 155      -0.638 -17.533   4.323  1.00  0.85           N  
ATOM   2396  CA  VAL A 155      -0.856 -16.281   5.034  1.00  0.85           C  
ATOM   2397  C   VAL A 155      -2.206 -15.696   4.635  1.00  0.85           C  
ATOM   2398  O   VAL A 155      -2.509 -15.512   3.460  1.00  0.85           O  
ATOM   2399  CB  VAL A 155       0.297 -15.278   4.763  1.00  0.85           C  
ATOM   2400  CG1 VAL A 155      -0.005 -13.911   5.397  1.00  0.85           C  
ATOM   2401  CG2 VAL A 155       1.590 -15.793   5.395  1.00  0.85           C  
ATOM   2402  H   VAL A 155      -0.028 -17.523   3.511  1.00  0.85           H  
ATOM   2403  HA  VAL A 155      -0.873 -16.474   6.096  1.00  0.85           H  
ATOM   2404  HB  VAL A 155       0.423 -15.158   3.691  1.00  0.85           H  
ATOM   2405 1HG1 VAL A 155       0.821 -13.227   5.193  1.00  0.85           H  
ATOM   2406 2HG1 VAL A 155      -0.921 -13.503   4.973  1.00  0.85           H  
ATOM   2407 3HG1 VAL A 155      -0.127 -14.026   6.473  1.00  0.85           H  
ATOM   2408 1HG2 VAL A 155       2.388 -15.088   5.205  1.00  0.85           H  
ATOM   2409 2HG2 VAL A 155       1.454 -15.893   6.471  1.00  0.85           H  
ATOM   2410 3HG2 VAL A 155       1.847 -16.760   4.960  1.00  0.85           H  
ATOM   2411  N   GLU A 156      -3.029 -15.451   5.634  1.00  0.98           N  
ATOM   2412  CA  GLU A 156      -4.367 -14.917   5.466  1.00  0.98           C  
ATOM   2413  C   GLU A 156      -4.370 -13.398   5.481  1.00  0.98           C  
ATOM   2414  O   GLU A 156      -5.089 -12.754   4.713  1.00  0.98           O  
ATOM   2415  CB  GLU A 156      -5.277 -15.449   6.569  1.00  0.98           C  
ATOM   2416  CG  GLU A 156      -6.749 -15.077   6.404  1.00  0.98           C  
ATOM   2417  CD  GLU A 156      -7.672 -15.861   7.320  1.00  0.98           C  
ATOM   2418  OE1 GLU A 156      -7.529 -15.769   8.515  1.00  0.98           O  
ATOM   2419  OE2 GLU A 156      -8.511 -16.583   6.800  1.00  0.98           O1-
ATOM   2420  H   GLU A 156      -2.694 -15.639   6.567  1.00  0.98           H  
ATOM   2421  HA  GLU A 156      -4.749 -15.250   4.499  1.00  0.98           H  
ATOM   2422 1HB  GLU A 156      -5.180 -16.524   6.630  1.00  0.98           H  
ATOM   2423 2HB  GLU A 156      -4.941 -15.049   7.528  1.00  0.98           H  
ATOM   2424 1HG  GLU A 156      -6.862 -14.014   6.619  1.00  0.98           H  
ATOM   2425 2HG  GLU A 156      -7.036 -15.241   5.370  1.00  0.98           H  
ATOM   2426  N   ASP A 157      -3.564 -12.831   6.380  1.00  1.18           N  
ATOM   2427  CA  ASP A 157      -3.567 -11.383   6.578  1.00  1.18           C  
ATOM   2428  C   ASP A 157      -2.241 -10.893   7.148  1.00  1.18           C  
ATOM   2429  O   ASP A 157      -1.352 -11.693   7.453  1.00  1.18           O  
ATOM   2430  CB  ASP A 157      -4.728 -11.015   7.525  1.00  1.18           C  
ATOM   2431  CG  ASP A 157      -5.319  -9.595   7.343  1.00  1.18           C  
ATOM   2432  OD1 ASP A 157      -4.642  -8.749   6.808  1.00  1.18           O  
ATOM   2433  OD2 ASP A 157      -6.444  -9.388   7.744  1.00  1.18           O1-
ATOM   2434  H   ASP A 157      -2.984 -13.445   6.954  1.00  1.18           H  
ATOM   2435  HA  ASP A 157      -3.726 -10.899   5.613  1.00  1.18           H  
ATOM   2436 1HB  ASP A 157      -5.538 -11.737   7.398  1.00  1.18           H  
ATOM   2437 2HB  ASP A 157      -4.380 -11.107   8.557  1.00  1.18           H  
ATOM   2438  N   PHE A 158      -2.105  -9.572   7.269  1.00  1.47           N  
ATOM   2439  CA  PHE A 158      -0.871  -8.979   7.796  1.00  1.47           C  
ATOM   2440  C   PHE A 158      -0.983  -7.553   8.364  1.00  1.47           C  
ATOM   2441  O   PHE A 158      -1.935  -6.820   8.099  1.00  1.47           O  
ATOM   2442  CB  PHE A 158       0.235  -9.051   6.733  1.00  1.47           C  
ATOM   2443  CG  PHE A 158      -0.021  -8.390   5.431  1.00  1.47           C  
ATOM   2444  CD1 PHE A 158       0.338  -7.073   5.219  1.00  1.47           C  
ATOM   2445  CD2 PHE A 158      -0.580  -9.114   4.378  1.00  1.47           C  
ATOM   2446  CE1 PHE A 158       0.128  -6.476   3.986  1.00  1.47           C  
ATOM   2447  CE2 PHE A 158      -0.788  -8.525   3.150  1.00  1.47           C  
ATOM   2448  CZ  PHE A 158      -0.435  -7.202   2.953  1.00  1.47           C  
ATOM   2449  H   PHE A 158      -2.898  -8.986   6.994  1.00  1.47           H  
ATOM   2450  HA  PHE A 158      -0.544  -9.606   8.622  1.00  1.47           H  
ATOM   2451 1HB  PHE A 158       1.154  -8.631   7.149  1.00  1.47           H  
ATOM   2452 2HB  PHE A 158       0.426 -10.093   6.519  1.00  1.47           H  
ATOM   2453  HD1 PHE A 158       0.790  -6.508   6.038  1.00  1.47           H  
ATOM   2454  HD2 PHE A 158      -0.850 -10.160   4.531  1.00  1.47           H  
ATOM   2455  HE1 PHE A 158       0.413  -5.435   3.828  1.00  1.47           H  
ATOM   2456  HE2 PHE A 158      -1.221  -9.098   2.334  1.00  1.47           H  
ATOM   2457  HZ  PHE A 158      -0.596  -6.733   1.983  1.00  1.47           H  
ATOM   2458  N   GLY A 159       0.045  -7.160   9.120  1.00  1.83           N  
ATOM   2459  CA  GLY A 159       0.162  -5.822   9.703  1.00  1.83           C  
ATOM   2460  C   GLY A 159       1.575  -5.608  10.241  1.00  1.83           C  
ATOM   2461  O   GLY A 159       2.502  -6.316   9.843  1.00  1.83           O  
ATOM   2462  H   GLY A 159       0.777  -7.843   9.316  1.00  1.83           H  
ATOM   2463 1HA  GLY A 159      -0.064  -5.070   8.947  1.00  1.83           H  
ATOM   2464 2HA  GLY A 159      -0.563  -5.707  10.508  1.00  1.83           H  
ATOM   2465  N   PHE A 160       1.778  -4.599  11.086  1.00  2.19           N  
ATOM   2466  CA  PHE A 160       3.138  -4.321  11.539  1.00  2.19           C  
ATOM   2467  C   PHE A 160       3.277  -3.582  12.862  1.00  2.19           C  
ATOM   2468  O   PHE A 160       2.350  -2.911  13.319  1.00  2.19           O  
ATOM   2469  CB  PHE A 160       3.866  -3.524  10.453  1.00  2.19           C  
ATOM   2470  CG  PHE A 160       3.193  -2.232  10.090  1.00  2.19           C  
ATOM   2471  CD1 PHE A 160       3.515  -1.052  10.733  1.00  2.19           C  
ATOM   2472  CD2 PHE A 160       2.231  -2.198   9.084  1.00  2.19           C  
ATOM   2473  CE1 PHE A 160       2.894   0.136  10.391  1.00  2.19           C  
ATOM   2474  CE2 PHE A 160       1.609  -1.016   8.739  1.00  2.19           C  
ATOM   2475  CZ  PHE A 160       1.940   0.153   9.395  1.00  2.19           C  
ATOM   2476  H   PHE A 160       1.006  -4.030  11.404  1.00  2.19           H  
ATOM   2477  HA  PHE A 160       3.633  -5.276  11.664  1.00  2.19           H  
ATOM   2478 1HB  PHE A 160       4.875  -3.286  10.803  1.00  2.19           H  
ATOM   2479 2HB  PHE A 160       3.969  -4.127   9.553  1.00  2.19           H  
ATOM   2480  HD1 PHE A 160       4.267  -1.066  11.519  1.00  2.19           H  
ATOM   2481  HD2 PHE A 160       1.970  -3.118   8.562  1.00  2.19           H  
ATOM   2482  HE1 PHE A 160       3.160   1.056  10.910  1.00  2.19           H  
ATOM   2483  HE2 PHE A 160       0.857  -1.002   7.950  1.00  2.19           H  
ATOM   2484  HZ  PHE A 160       1.451   1.088   9.124  1.00  2.19           H  
ATOM   2485  N   GLY A 161       4.469  -3.707  13.459  1.00  2.45           N  
ATOM   2486  CA  GLY A 161       4.858  -2.968  14.651  1.00  2.45           C  
ATOM   2487  C   GLY A 161       5.937  -1.957  14.275  1.00  2.45           C  
ATOM   2488  O   GLY A 161       5.977  -1.480  13.143  1.00  2.45           O  
ATOM   2489  H   GLY A 161       5.181  -4.322  13.060  1.00  2.45           H  
ATOM   2490 1HA  GLY A 161       3.993  -2.455  15.072  1.00  2.45           H  
ATOM   2491 2HA  GLY A 161       5.238  -3.658  15.403  1.00  2.45           H  
ATOM   2492  N   LEU A 162       6.824  -1.642  15.218  1.00  2.52           N  
ATOM   2493  CA  LEU A 162       7.874  -0.656  14.959  1.00  2.52           C  
ATOM   2494  C   LEU A 162       9.235  -1.276  14.628  1.00  2.52           C  
ATOM   2495  O   LEU A 162      10.062  -0.648  13.968  1.00  2.52           O  
ATOM   2496  CB  LEU A 162       8.017   0.276  16.160  1.00  2.52           C  
ATOM   2497  CG  LEU A 162       6.754   1.074  16.502  1.00  2.52           C  
ATOM   2498  CD1 LEU A 162       7.012   1.921  17.734  1.00  2.52           C  
ATOM   2499  CD2 LEU A 162       6.366   1.931  15.305  1.00  2.52           C  
ATOM   2500  H   LEU A 162       6.747  -2.065  16.131  1.00  2.52           H  
ATOM   2501  HA  LEU A 162       7.569  -0.055  14.104  1.00  2.52           H  
ATOM   2502 1HB  LEU A 162       8.296  -0.314  17.031  1.00  2.52           H  
ATOM   2503 2HB  LEU A 162       8.817   0.986  15.953  1.00  2.52           H  
ATOM   2504  HG  LEU A 162       5.939   0.388  16.731  1.00  2.52           H  
ATOM   2505 1HD1 LEU A 162       6.112   2.482  17.985  1.00  2.52           H  
ATOM   2506 2HD1 LEU A 162       7.281   1.276  18.570  1.00  2.52           H  
ATOM   2507 3HD1 LEU A 162       7.828   2.614  17.533  1.00  2.52           H  
ATOM   2508 1HD2 LEU A 162       5.464   2.497  15.539  1.00  2.52           H  
ATOM   2509 2HD2 LEU A 162       7.177   2.621  15.073  1.00  2.52           H  
ATOM   2510 3HD2 LEU A 162       6.177   1.289  14.441  1.00  2.52           H  
ATOM   2511  N   THR A 163       9.474  -2.497  15.107  1.00  2.38           N  
ATOM   2512  CA  THR A 163      10.769  -3.156  14.917  1.00  2.38           C  
ATOM   2513  C   THR A 163      10.677  -4.389  14.016  1.00  2.38           C  
ATOM   2514  O   THR A 163      11.696  -4.929  13.585  1.00  2.38           O  
ATOM   2515  CB  THR A 163      11.377  -3.552  16.272  1.00  2.38           C  
ATOM   2516  CG2 THR A 163      11.569  -2.311  17.140  1.00  2.38           C  
ATOM   2517  OG1 THR A 163      10.500  -4.467  16.941  1.00  2.38           O  
ATOM   2518  H   THR A 163       8.755  -2.966  15.630  1.00  2.38           H  
ATOM   2519  HA  THR A 163      11.447  -2.450  14.438  1.00  2.38           H  
ATOM   2520  HB  THR A 163      12.340  -4.035  16.107  1.00  2.38           H  
ATOM   2521  HG1 THR A 163      10.297  -5.203  16.347  1.00  2.38           H  
ATOM   2522 1HG2 THR A 163      12.002  -2.599  18.097  1.00  2.38           H  
ATOM   2523 2HG2 THR A 163      12.238  -1.614  16.633  1.00  2.38           H  
ATOM   2524 3HG2 THR A 163      10.608  -1.830  17.309  1.00  2.38           H  
ATOM   2525  N   SER A 164       9.454  -4.839  13.757  1.00  2.09           N  
ATOM   2526  CA  SER A 164       9.197  -6.024  12.939  1.00  2.09           C  
ATOM   2527  C   SER A 164       7.770  -5.986  12.414  1.00  2.09           C  
ATOM   2528  O   SER A 164       6.922  -5.254  12.948  1.00  2.09           O  
ATOM   2529  CB  SER A 164       9.413  -7.302  13.733  1.00  2.09           C  
ATOM   2530  OG  SER A 164       8.434  -7.446  14.731  1.00  2.09           O  
ATOM   2531  H   SER A 164       8.671  -4.329  14.130  1.00  2.09           H  
ATOM   2532  HA  SER A 164       9.877  -6.023  12.083  1.00  2.09           H  
ATOM   2533 1HB  SER A 164       9.380  -8.163  13.057  1.00  2.09           H  
ATOM   2534 2HB  SER A 164      10.402  -7.284  14.186  1.00  2.09           H  
ATOM   2535  HG  SER A 164       7.643  -7.759  14.271  1.00  2.09           H  
ATOM   2536  N   THR A 165       7.502  -6.811  11.412  1.00  1.78           N  
ATOM   2537  CA  THR A 165       6.165  -6.943  10.866  1.00  1.78           C  
ATOM   2538  C   THR A 165       5.471  -8.211  11.365  1.00  1.78           C  
ATOM   2539  O   THR A 165       6.121  -9.101  11.929  1.00  1.78           O  
ATOM   2540  CB  THR A 165       6.245  -6.964   9.352  1.00  1.78           C  
ATOM   2541  CG2 THR A 165       6.963  -5.741   8.838  1.00  1.78           C  
ATOM   2542  OG1 THR A 165       6.964  -8.097   8.977  1.00  1.78           O  
ATOM   2543  H   THR A 165       8.260  -7.357  10.995  1.00  1.78           H  
ATOM   2544  HA  THR A 165       5.585  -6.084  11.173  1.00  1.78           H  
ATOM   2545  HB  THR A 165       5.237  -7.013   8.934  1.00  1.78           H  
ATOM   2546  HG1 THR A 165       7.913  -7.969   9.206  1.00  1.78           H  
ATOM   2547 1HG2 THR A 165       7.022  -5.790   7.752  1.00  1.78           H  
ATOM   2548 2HG2 THR A 165       6.419  -4.849   9.136  1.00  1.78           H  
ATOM   2549 3HG2 THR A 165       7.972  -5.712   9.255  1.00  1.78           H  
ATOM   2550  N   ARG A 166       4.155  -8.309  11.143  1.00  1.50           N  
ATOM   2551  CA  ARG A 166       3.420  -9.506  11.563  1.00  1.50           C  
ATOM   2552  C   ARG A 166       2.551 -10.084  10.451  1.00  1.50           C  
ATOM   2553  O   ARG A 166       1.802  -9.368   9.777  1.00  1.50           O  
ATOM   2554  CB  ARG A 166       2.490  -9.188  12.737  1.00  1.50           C  
ATOM   2555  CG  ARG A 166       3.164  -8.646  14.009  1.00  1.50           C  
ATOM   2556  CD  ARG A 166       2.174  -8.348  15.113  1.00  1.50           C  
ATOM   2557  NE  ARG A 166       1.507  -9.546  15.647  1.00  1.50           N  
ATOM   2558  CZ  ARG A 166       0.542  -9.514  16.595  1.00  1.50           C  
ATOM   2559  NH1 ARG A 166       0.161  -8.358  17.091  1.00  1.50           N1+
ATOM   2560  NH2 ARG A 166      -0.029 -10.626  17.036  1.00  1.50           N  
ATOM   2561  H   ARG A 166       3.659  -7.553  10.674  1.00  1.50           H  
ATOM   2562  HA  ARG A 166       4.135 -10.267  11.870  1.00  1.50           H  
ATOM   2563 1HB  ARG A 166       1.753  -8.454  12.417  1.00  1.50           H  
ATOM   2564 2HB  ARG A 166       1.942 -10.091  13.009  1.00  1.50           H  
ATOM   2565 1HG  ARG A 166       3.912  -9.332  14.380  1.00  1.50           H  
ATOM   2566 2HG  ARG A 166       3.654  -7.702  13.761  1.00  1.50           H  
ATOM   2567 1HD  ARG A 166       2.697  -7.861  15.937  1.00  1.50           H  
ATOM   2568 2HD  ARG A 166       1.406  -7.677  14.731  1.00  1.50           H  
ATOM   2569  HE  ARG A 166       1.784 -10.449  15.281  1.00  1.50           H  
ATOM   2570 1HH1 ARG A 166       0.588  -7.503  16.766  1.00  1.50           H  
ATOM   2571 2HH1 ARG A 166      -0.559  -8.325  17.800  1.00  1.50           H  
ATOM   2572 1HH2 ARG A 166       0.243 -11.531  16.671  1.00  1.50           H  
ATOM   2573 2HH2 ARG A 166      -0.746 -10.572  17.744  1.00  1.50           H  
ATOM   2574  N   MET A 167       2.583 -11.401  10.309  1.00  1.28           N  
ATOM   2575  CA  MET A 167       1.723 -12.063   9.334  1.00  1.28           C  
ATOM   2576  C   MET A 167       0.963 -13.190   9.988  1.00  1.28           C  
ATOM   2577  O   MET A 167       1.490 -13.843  10.883  1.00  1.28           O  
ATOM   2578  CB  MET A 167       2.545 -12.542   8.165  1.00  1.28           C  
ATOM   2579  CG  MET A 167       3.171 -11.416   7.357  1.00  1.28           C  
ATOM   2580  SD  MET A 167       3.933 -11.955   5.883  1.00  1.28           S  
ATOM   2581  CE  MET A 167       4.074 -10.437   4.978  1.00  1.28           C  
ATOM   2582  H   MET A 167       3.246 -11.948  10.863  1.00  1.28           H  
ATOM   2583  HA  MET A 167       0.989 -11.353   8.967  1.00  1.28           H  
ATOM   2584 1HB  MET A 167       3.315 -13.120   8.546  1.00  1.28           H  
ATOM   2585 2HB  MET A 167       1.947 -13.167   7.512  1.00  1.28           H  
ATOM   2586 1HG  MET A 167       2.448 -10.686   7.118  1.00  1.28           H  
ATOM   2587 2HG  MET A 167       3.935 -10.936   7.964  1.00  1.28           H  
ATOM   2588 1HE  MET A 167       4.555 -10.623   4.017  1.00  1.28           H  
ATOM   2589 2HE  MET A 167       3.073 -10.024   4.808  1.00  1.28           H  
ATOM   2590 3HE  MET A 167       4.663  -9.733   5.548  1.00  1.28           H  
ATOM   2591  N   PHE A 168      -0.258 -13.429   9.521  1.00  1.13           N  
ATOM   2592  CA  PHE A 168      -1.108 -14.441  10.132  1.00  1.13           C  
ATOM   2593  C   PHE A 168      -1.431 -15.575   9.174  1.00  1.13           C  
ATOM   2594  O   PHE A 168      -1.911 -15.322   8.068  1.00  1.13           O  
ATOM   2595  CB  PHE A 168      -2.372 -13.748  10.608  1.00  1.13           C  
ATOM   2596  CG  PHE A 168      -1.997 -12.656  11.584  1.00  1.13           C  
ATOM   2597  CD1 PHE A 168      -1.629 -11.394  11.098  1.00  1.13           C  
ATOM   2598  CD2 PHE A 168      -1.959 -12.872  12.941  1.00  1.13           C  
ATOM   2599  CE1 PHE A 168      -1.232 -10.388  11.952  1.00  1.13           C  
ATOM   2600  CE2 PHE A 168      -1.563 -11.861  13.804  1.00  1.13           C  
ATOM   2601  CZ  PHE A 168      -1.198 -10.621  13.306  1.00  1.13           C  
ATOM   2602  H   PHE A 168      -0.622 -12.859   8.758  1.00  1.13           H  
ATOM   2603  HA  PHE A 168      -0.588 -14.842  10.988  1.00  1.13           H  
ATOM   2604 1HB  PHE A 168      -2.906 -13.307   9.766  1.00  1.13           H  
ATOM   2605 2HB  PHE A 168      -3.029 -14.460  11.105  1.00  1.13           H  
ATOM   2606  HD1 PHE A 168      -1.647 -11.215  10.025  1.00  1.13           H  
ATOM   2607  HD2 PHE A 168      -2.233 -13.857  13.333  1.00  1.13           H  
ATOM   2608  HE1 PHE A 168      -0.942  -9.414  11.552  1.00  1.13           H  
ATOM   2609  HE2 PHE A 168      -1.534 -12.048  14.874  1.00  1.13           H  
ATOM   2610  HZ  PHE A 168      -0.887  -9.832  13.982  1.00  1.13           H  
ATOM   2611  N   LEU A 169      -1.182 -16.808   9.629  1.00  1.03           N  
ATOM   2612  CA  LEU A 169      -1.365 -18.046   8.852  1.00  1.03           C  
ATOM   2613  C   LEU A 169      -2.686 -18.780   9.057  1.00  1.03           C  
ATOM   2614  O   LEU A 169      -3.314 -18.673  10.109  1.00  1.03           O  
ATOM   2615  CB  LEU A 169      -0.265 -19.063   9.166  1.00  1.03           C  
ATOM   2616  CG  LEU A 169       1.154 -18.722   8.873  1.00  1.03           C  
ATOM   2617  CD1 LEU A 169       2.038 -19.777   9.517  1.00  1.03           C  
ATOM   2618  CD2 LEU A 169       1.324 -18.766   7.370  1.00  1.03           C  
ATOM   2619  H   LEU A 169      -0.837 -16.877  10.588  1.00  1.03           H  
ATOM   2620  HA  LEU A 169      -1.291 -17.781   7.812  1.00  1.03           H  
ATOM   2621 1HB  LEU A 169      -0.337 -19.375  10.157  1.00  1.03           H  
ATOM   2622 2HB  LEU A 169      -0.480 -19.915   8.543  1.00  1.03           H  
ATOM   2623  HG  LEU A 169       1.409 -17.735   9.263  1.00  1.03           H  
ATOM   2624 1HD1 LEU A 169       3.070 -19.615   9.324  1.00  1.03           H  
ATOM   2625 2HD1 LEU A 169       1.873 -19.752  10.590  1.00  1.03           H  
ATOM   2626 3HD1 LEU A 169       1.772 -20.740   9.125  1.00  1.03           H  
ATOM   2627 1HD2 LEU A 169       2.339 -18.550   7.093  1.00  1.03           H  
ATOM   2628 2HD2 LEU A 169       1.060 -19.757   7.000  1.00  1.03           H  
ATOM   2629 3HD2 LEU A 169       0.669 -18.043   6.930  1.00  1.03           H  
ATOM   2630  N   ARG A 170      -3.049 -19.584   8.052  1.00  0.98           N  
ATOM   2631  CA  ARG A 170      -4.198 -20.485   8.076  1.00  0.98           C  
ATOM   2632  C   ARG A 170      -3.876 -21.813   7.395  1.00  0.98           C  
ATOM   2633  O   ARG A 170      -2.927 -21.914   6.612  1.00  0.98           O  
ATOM   2634  CB  ARG A 170      -5.406 -19.873   7.385  1.00  0.98           C  
ATOM   2635  CG  ARG A 170      -5.273 -19.646   5.867  1.00  0.98           C  
ATOM   2636  CD  ARG A 170      -6.497 -18.999   5.314  1.00  0.98           C  
ATOM   2637  NE  ARG A 170      -6.444 -18.807   3.867  1.00  0.98           N  
ATOM   2638  CZ  ARG A 170      -7.297 -18.033   3.161  1.00  0.98           C  
ATOM   2639  NH1 ARG A 170      -8.259 -17.333   3.751  1.00  0.98           N1+
ATOM   2640  NH2 ARG A 170      -7.146 -17.987   1.856  1.00  0.98           N  
ATOM   2641  H   ARG A 170      -2.504 -19.535   7.201  1.00  0.98           H  
ATOM   2642  HA  ARG A 170      -4.465 -20.681   9.101  1.00  0.98           H  
ATOM   2643 1HB  ARG A 170      -6.272 -20.517   7.545  1.00  0.98           H  
ATOM   2644 2HB  ARG A 170      -5.632 -18.905   7.841  1.00  0.98           H  
ATOM   2645 1HG  ARG A 170      -4.431 -18.987   5.669  1.00  0.98           H  
ATOM   2646 2HG  ARG A 170      -5.121 -20.603   5.361  1.00  0.98           H  
ATOM   2647 1HD  ARG A 170      -7.358 -19.624   5.539  1.00  0.98           H  
ATOM   2648 2HD  ARG A 170      -6.638 -18.043   5.770  1.00  0.98           H  
ATOM   2649  HE  ARG A 170      -5.723 -19.304   3.317  1.00  0.98           H  
ATOM   2650 1HH1 ARG A 170      -8.373 -17.336   4.781  1.00  0.98           H  
ATOM   2651 2HH1 ARG A 170      -8.877 -16.764   3.195  1.00  0.98           H  
ATOM   2652 1HH2 ARG A 170      -6.387 -18.547   1.434  1.00  0.98           H  
ATOM   2653 2HH2 ARG A 170      -7.754 -17.425   1.286  1.00  0.98           H  
ATOM   2654  N   ILE A 171      -4.676 -22.838   7.671  1.00  0.95           N  
ATOM   2655  CA  ILE A 171      -4.491 -24.124   6.988  1.00  0.95           C  
ATOM   2656  C   ILE A 171      -5.209 -24.120   5.640  1.00  0.95           C  
ATOM   2657  O   ILE A 171      -6.355 -23.680   5.534  1.00  0.95           O  
ATOM   2658  CB  ILE A 171      -4.986 -25.303   7.832  1.00  0.95           C  
ATOM   2659  CG1 ILE A 171      -4.294 -25.316   9.142  1.00  0.95           C  
ATOM   2660  CG2 ILE A 171      -4.678 -26.624   7.105  1.00  0.95           C  
ATOM   2661  CD1 ILE A 171      -2.839 -25.469   9.008  1.00  0.95           C  
ATOM   2662  H   ILE A 171      -5.413 -22.718   8.377  1.00  0.95           H  
ATOM   2663  HA  ILE A 171      -3.429 -24.272   6.800  1.00  0.95           H  
ATOM   2664  HB  ILE A 171      -6.050 -25.207   8.017  1.00  0.95           H  
ATOM   2665 1HG1 ILE A 171      -4.496 -24.384   9.663  1.00  0.95           H  
ATOM   2666 2HG1 ILE A 171      -4.695 -26.116   9.723  1.00  0.95           H  
ATOM   2667 1HG2 ILE A 171      -5.001 -27.466   7.703  1.00  0.95           H  
ATOM   2668 2HG2 ILE A 171      -5.188 -26.658   6.147  1.00  0.95           H  
ATOM   2669 3HG2 ILE A 171      -3.604 -26.709   6.935  1.00  0.95           H  
ATOM   2670 1HD1 ILE A 171      -2.380 -25.470   9.982  1.00  0.95           H  
ATOM   2671 2HD1 ILE A 171      -2.607 -26.403   8.494  1.00  0.95           H  
ATOM   2672 3HD1 ILE A 171      -2.482 -24.634   8.431  1.00  0.95           H  
ATOM   2673  N   ARG A 172      -4.507 -24.555   4.600  1.00  0.94           N  
ATOM   2674  CA  ARG A 172      -5.052 -24.589   3.248  1.00  0.94           C  
ATOM   2675  C   ARG A 172      -6.132 -25.645   3.020  1.00  0.94           C  
ATOM   2676  O   ARG A 172      -6.108 -26.737   3.586  1.00  0.94           O  
ATOM   2677  CB  ARG A 172      -3.936 -24.824   2.241  1.00  0.94           C  
ATOM   2678  CG  ARG A 172      -2.995 -23.675   2.057  1.00  0.94           C  
ATOM   2679  CD  ARG A 172      -1.934 -24.023   1.101  1.00  0.94           C  
ATOM   2680  NE  ARG A 172      -0.995 -22.943   0.876  1.00  0.94           N  
ATOM   2681  CZ  ARG A 172      -1.146 -21.996  -0.071  1.00  0.94           C  
ATOM   2682  NH1 ARG A 172      -2.195 -22.022  -0.863  1.00  0.94           N1+
ATOM   2683  NH2 ARG A 172      -0.264 -21.034  -0.208  1.00  0.94           N  
ATOM   2684  H   ARG A 172      -3.559 -24.898   4.764  1.00  0.94           H  
ATOM   2685  HA  ARG A 172      -5.487 -23.609   3.046  1.00  0.94           H  
ATOM   2686 1HB  ARG A 172      -3.338 -25.681   2.559  1.00  0.94           H  
ATOM   2687 2HB  ARG A 172      -4.359 -25.069   1.266  1.00  0.94           H  
ATOM   2688 1HG  ARG A 172      -3.540 -22.811   1.678  1.00  0.94           H  
ATOM   2689 2HG  ARG A 172      -2.539 -23.432   3.011  1.00  0.94           H  
ATOM   2690 1HD  ARG A 172      -1.402 -24.838   1.524  1.00  0.94           H  
ATOM   2691 2HD  ARG A 172      -2.362 -24.324   0.144  1.00  0.94           H  
ATOM   2692  HE  ARG A 172      -0.196 -22.860   1.521  1.00  0.94           H  
ATOM   2693 1HH1 ARG A 172      -2.884 -22.746  -0.757  1.00  0.94           H  
ATOM   2694 2HH1 ARG A 172      -2.320 -21.296  -1.559  1.00  0.94           H  
ATOM   2695 1HH2 ARG A 172       0.554 -21.000   0.390  1.00  0.94           H  
ATOM   2696 2HH2 ARG A 172      -0.424 -20.333  -0.912  1.00  0.94           H  
ATOM   2697  N   GLU A 173      -7.081 -25.307   2.145  1.00  0.96           N  
ATOM   2698  CA  GLU A 173      -8.124 -26.238   1.711  1.00  0.96           C  
ATOM   2699  C   GLU A 173      -7.887 -26.726   0.274  1.00  0.96           C  
ATOM   2700  O   GLU A 173      -8.698 -27.467  -0.285  1.00  0.96           O  
ATOM   2701  CB  GLU A 173      -9.503 -25.586   1.826  1.00  0.96           C  
ATOM   2702  CG  GLU A 173      -9.907 -25.226   3.254  1.00  0.96           C  
ATOM   2703  CD  GLU A 173     -11.279 -24.582   3.357  1.00  0.96           C  
ATOM   2704  OE1 GLU A 173     -11.903 -24.381   2.342  1.00  0.96           O  
ATOM   2705  OE2 GLU A 173     -11.696 -24.295   4.456  1.00  0.96           O1-
ATOM   2706  H   GLU A 173      -7.073 -24.375   1.754  1.00  0.96           H  
ATOM   2707  HA  GLU A 173      -8.105 -27.107   2.367  1.00  0.96           H  
ATOM   2708 1HB  GLU A 173      -9.527 -24.676   1.226  1.00  0.96           H  
ATOM   2709 2HB  GLU A 173     -10.259 -26.262   1.424  1.00  0.96           H  
ATOM   2710 1HG  GLU A 173      -9.906 -26.139   3.845  1.00  0.96           H  
ATOM   2711 2HG  GLU A 173      -9.158 -24.555   3.676  1.00  0.96           H  
ATOM   2712  N   THR A 174      -6.785 -26.279  -0.323  1.00  0.97           N  
ATOM   2713  CA  THR A 174      -6.443 -26.613  -1.704  1.00  0.97           C  
ATOM   2714  C   THR A 174      -5.082 -27.282  -1.833  1.00  0.97           C  
ATOM   2715  O   THR A 174      -4.084 -26.812  -1.284  1.00  0.97           O  
ATOM   2716  CB  THR A 174      -6.464 -25.356  -2.596  1.00  0.97           C  
ATOM   2717  CG2 THR A 174      -6.047 -25.697  -4.033  1.00  0.97           C  
ATOM   2718  OG1 THR A 174      -7.781 -24.787  -2.594  1.00  0.97           O  
ATOM   2719  H   THR A 174      -6.166 -25.691   0.207  1.00  0.97           H  
ATOM   2720  HA  THR A 174      -7.190 -27.310  -2.083  1.00  0.97           H  
ATOM   2721  HB  THR A 174      -5.766 -24.621  -2.197  1.00  0.97           H  
ATOM   2722  HG1 THR A 174      -8.431 -25.487  -2.726  1.00  0.97           H  
ATOM   2723 1HG2 THR A 174      -6.066 -24.794  -4.639  1.00  0.97           H  
ATOM   2724 2HG2 THR A 174      -5.043 -26.106  -4.041  1.00  0.97           H  
ATOM   2725 3HG2 THR A 174      -6.738 -26.427  -4.450  1.00  0.97           H  
ATOM   2726  N   ASN A 175      -5.048 -28.370  -2.592  1.00  0.98           N  
ATOM   2727  CA  ASN A 175      -3.818 -29.099  -2.868  1.00  0.98           C  
ATOM   2728  C   ASN A 175      -3.051 -28.439  -4.000  1.00  0.98           C  
ATOM   2729  O   ASN A 175      -3.423 -28.579  -5.164  1.00  0.98           O  
ATOM   2730  CB  ASN A 175      -4.141 -30.541  -3.227  1.00  0.98           C  
ATOM   2731  CG  ASN A 175      -2.931 -31.435  -3.472  1.00  0.98           C  
ATOM   2732  ND2 ASN A 175      -3.140 -32.718  -3.300  1.00  0.98           N  
ATOM   2733  OD1 ASN A 175      -1.829 -30.991  -3.811  1.00  0.98           O  
ATOM   2734  H   ASN A 175      -5.911 -28.699  -3.000  1.00  0.98           H  
ATOM   2735  HA  ASN A 175      -3.187 -29.068  -1.983  1.00  0.98           H  
ATOM   2736 1HB  ASN A 175      -4.733 -30.982  -2.424  1.00  0.98           H  
ATOM   2737 2HB  ASN A 175      -4.760 -30.551  -4.124  1.00  0.98           H  
ATOM   2738 1HD2 ASN A 175      -2.395 -33.371  -3.445  1.00  0.98           H  
ATOM   2739 2HD2 ASN A 175      -4.044 -33.045  -3.028  1.00  0.98           H  
ATOM   2740  N   THR A 176      -2.006 -27.693  -3.661  1.00  0.99           N  
ATOM   2741  CA  THR A 176      -1.262 -26.980  -4.685  1.00  0.99           C  
ATOM   2742  C   THR A 176       0.248 -26.967  -4.486  1.00  0.99           C  
ATOM   2743  O   THR A 176       0.784 -27.489  -3.499  1.00  0.99           O  
ATOM   2744  CB  THR A 176      -1.765 -25.522  -4.789  1.00  0.99           C  
ATOM   2745  CG2 THR A 176      -1.387 -24.713  -3.550  1.00  0.99           C  
ATOM   2746  OG1 THR A 176      -1.197 -24.910  -5.956  1.00  0.99           O  
ATOM   2747  H   THR A 176      -1.760 -27.601  -2.685  1.00  0.99           H  
ATOM   2748  HA  THR A 176      -1.455 -27.470  -5.640  1.00  0.99           H  
ATOM   2749  HB  THR A 176      -2.846 -25.532  -4.893  1.00  0.99           H  
ATOM   2750  HG1 THR A 176      -1.739 -24.138  -6.194  1.00  0.99           H  
ATOM   2751 1HG2 THR A 176      -1.760 -23.695  -3.654  1.00  0.99           H  
ATOM   2752 2HG2 THR A 176      -1.827 -25.173  -2.662  1.00  0.99           H  
ATOM   2753 3HG2 THR A 176      -0.311 -24.687  -3.444  1.00  0.99           H  
ATOM   2754  N   THR A 177       0.911 -26.345  -5.467  1.00  0.98           N  
ATOM   2755  CA  THR A 177       2.353 -26.142  -5.529  1.00  0.98           C  
ATOM   2756  C   THR A 177       2.667 -24.665  -5.690  1.00  0.98           C  
ATOM   2757  O   THR A 177       3.829 -24.282  -5.882  1.00  0.98           O  
ATOM   2758  CB  THR A 177       3.007 -26.940  -6.676  1.00  0.98           C  
ATOM   2759  CG2 THR A 177       2.789 -28.436  -6.491  1.00  0.98           C  
ATOM   2760  OG1 THR A 177       2.439 -26.532  -7.929  1.00  0.98           O  
ATOM   2761  H   THR A 177       0.333 -25.947  -6.194  1.00  0.98           H  
ATOM   2762  HA  THR A 177       2.788 -26.464  -4.591  1.00  0.98           H  
ATOM   2763  HB  THR A 177       4.078 -26.735  -6.689  1.00  0.98           H  
ATOM   2764  HG1 THR A 177       2.632 -25.601  -8.088  1.00  0.98           H  
ATOM   2765 1HG2 THR A 177       3.261 -28.975  -7.311  1.00  0.98           H  
ATOM   2766 2HG2 THR A 177       3.225 -28.758  -5.554  1.00  0.98           H  
ATOM   2767 3HG2 THR A 177       1.722 -28.651  -6.486  1.00  0.98           H  
ATOM   2768  N   GLU A 178       1.623 -23.841  -5.676  1.00  0.96           N  
ATOM   2769  CA  GLU A 178       1.814 -22.406  -5.801  1.00  0.96           C  
ATOM   2770  C   GLU A 178       2.190 -21.771  -4.476  1.00  0.96           C  
ATOM   2771  O   GLU A 178       1.814 -22.252  -3.396  1.00  0.96           O  
ATOM   2772  CB  GLU A 178       0.583 -21.710  -6.375  1.00  0.96           C  
ATOM   2773  CG  GLU A 178       0.286 -22.047  -7.848  1.00  0.96           C  
ATOM   2774  CD  GLU A 178      -0.895 -21.278  -8.430  1.00  0.96           C  
ATOM   2775  OE1 GLU A 178      -1.651 -20.716  -7.672  1.00  0.96           O  
ATOM   2776  OE2 GLU A 178      -1.028 -21.254  -9.633  1.00  0.96           O1-
ATOM   2777  H   GLU A 178       0.682 -24.215  -5.577  1.00  0.96           H  
ATOM   2778  HA  GLU A 178       2.632 -22.233  -6.494  1.00  0.96           H  
ATOM   2779 1HB  GLU A 178      -0.292 -21.977  -5.783  1.00  0.96           H  
ATOM   2780 2HB  GLU A 178       0.715 -20.635  -6.297  1.00  0.96           H  
ATOM   2781 1HG  GLU A 178       1.179 -21.815  -8.435  1.00  0.96           H  
ATOM   2782 2HG  GLU A 178       0.102 -23.118  -7.932  1.00  0.96           H  
ATOM   2783  N   CYS A 179       2.917 -20.666  -4.570  1.00  0.94           N  
ATOM   2784  CA  CYS A 179       3.340 -19.894  -3.419  1.00  0.94           C  
ATOM   2785  C   CYS A 179       2.268 -18.935  -2.942  1.00  0.94           C  
ATOM   2786  O   CYS A 179       1.247 -18.733  -3.600  1.00  0.94           O  
ATOM   2787  CB  CYS A 179       4.629 -19.117  -3.714  1.00  0.94           C  
ATOM   2788  SG  CYS A 179       6.093 -20.163  -4.042  1.00  0.94           S  
ATOM   2789  H   CYS A 179       3.235 -20.397  -5.497  1.00  0.94           H  
ATOM   2790  HA  CYS A 179       3.521 -20.572  -2.587  1.00  0.94           H  
ATOM   2791 1HB  CYS A 179       4.476 -18.491  -4.594  1.00  0.94           H  
ATOM   2792 2HB  CYS A 179       4.861 -18.460  -2.874  1.00  0.94           H  
ATOM   2793  N   ASP A 180       2.498 -18.426  -1.753  1.00  0.93           N  
ATOM   2794  CA  ASP A 180       1.592 -17.562  -1.038  1.00  0.93           C  
ATOM   2795  C   ASP A 180       1.614 -16.117  -1.496  1.00  0.93           C  
ATOM   2796  O   ASP A 180       2.530 -15.354  -1.206  1.00  0.93           O  
ATOM   2797  CB  ASP A 180       1.939 -17.687   0.429  1.00  0.93           C  
ATOM   2798  CG  ASP A 180       1.114 -16.951   1.332  1.00  0.93           C  
ATOM   2799  OD1 ASP A 180       0.381 -16.044   0.967  1.00  0.93           O  
ATOM   2800  OD2 ASP A 180       1.208 -17.316   2.462  1.00  0.93           O1-
ATOM   2801  H   ASP A 180       3.370 -18.663  -1.303  1.00  0.93           H  
ATOM   2802  HA  ASP A 180       0.581 -17.944  -1.189  1.00  0.93           H  
ATOM   2803 1HB  ASP A 180       1.888 -18.740   0.714  1.00  0.93           H  
ATOM   2804 2HB  ASP A 180       2.969 -17.376   0.575  1.00  0.93           H  
ATOM   2805  N   SER A 181       0.563 -15.733  -2.193  1.00  0.93           N  
ATOM   2806  CA  SER A 181       0.460 -14.411  -2.784  1.00  0.93           C  
ATOM   2807  C   SER A 181       0.473 -13.253  -1.776  1.00  0.93           C  
ATOM   2808  O   SER A 181       0.798 -12.125  -2.134  1.00  0.93           O  
ATOM   2809  CB  SER A 181      -0.800 -14.348  -3.619  1.00  0.93           C  
ATOM   2810  OG  SER A 181      -1.939 -14.481  -2.814  1.00  0.93           O  
ATOM   2811  H   SER A 181      -0.170 -16.409  -2.365  1.00  0.93           H  
ATOM   2812  HA  SER A 181       1.313 -14.278  -3.445  1.00  0.93           H  
ATOM   2813 1HB  SER A 181      -0.848 -13.395  -4.125  1.00  0.93           H  
ATOM   2814 2HB  SER A 181      -0.782 -15.128  -4.380  1.00  0.93           H  
ATOM   2815  HG  SER A 181      -1.820 -13.851  -2.096  1.00  0.93           H  
ATOM   2816  N   LYS A 182       0.195 -13.516  -0.495  1.00  0.95           N  
ATOM   2817  CA  LYS A 182       0.142 -12.409   0.463  1.00  0.95           C  
ATOM   2818  C   LYS A 182       1.517 -11.997   0.949  1.00  0.95           C  
ATOM   2819  O   LYS A 182       1.653 -11.006   1.667  1.00  0.95           O  
ATOM   2820  CB  LYS A 182      -0.712 -12.757   1.676  1.00  0.95           C  
ATOM   2821  CG  LYS A 182      -2.194 -12.997   1.422  1.00  0.95           C  
ATOM   2822  CD  LYS A 182      -2.917 -11.751   0.955  1.00  0.95           C  
ATOM   2823  CE  LYS A 182      -4.415 -12.016   0.837  1.00  0.95           C  
ATOM   2824  NZ  LYS A 182      -5.161 -10.821   0.362  1.00  0.95           N1+
ATOM   2825  H   LYS A 182       0.035 -14.477  -0.165  1.00  0.95           H  
ATOM   2826  HA  LYS A 182      -0.303 -11.547  -0.034  1.00  0.95           H  
ATOM   2827 1HB  LYS A 182      -0.329 -13.681   2.104  1.00  0.95           H  
ATOM   2828 2HB  LYS A 182      -0.612 -11.983   2.435  1.00  0.95           H  
ATOM   2829 1HG  LYS A 182      -2.313 -13.796   0.688  1.00  0.95           H  
ATOM   2830 2HG  LYS A 182      -2.660 -13.317   2.351  1.00  0.95           H  
ATOM   2831 1HD  LYS A 182      -2.760 -10.950   1.678  1.00  0.95           H  
ATOM   2832 2HD  LYS A 182      -2.524 -11.435  -0.012  1.00  0.95           H  
ATOM   2833 1HE  LYS A 182      -4.577 -12.836   0.140  1.00  0.95           H  
ATOM   2834 2HE  LYS A 182      -4.801 -12.305   1.820  1.00  0.95           H  
ATOM   2835 1HZ  LYS A 182      -6.144 -11.044   0.306  1.00  0.95           H  
ATOM   2836 2HZ  LYS A 182      -5.025 -10.063   1.016  1.00  0.95           H  
ATOM   2837 3HZ  LYS A 182      -4.825 -10.547  -0.550  1.00  0.95           H  
ATOM   2838  N   ILE A 183       2.543 -12.753   0.565  1.00  0.97           N  
ATOM   2839  CA  ILE A 183       3.882 -12.412   0.984  1.00  0.97           C  
ATOM   2840  C   ILE A 183       4.728 -12.085  -0.246  1.00  0.97           C  
ATOM   2841  O   ILE A 183       5.949 -11.970  -0.134  1.00  0.97           O  
ATOM   2842  CB  ILE A 183       4.543 -13.547   1.785  1.00  0.97           C  
ATOM   2843  CG1 ILE A 183       4.746 -14.775   0.951  1.00  0.97           C  
ATOM   2844  CG2 ILE A 183       3.601 -13.949   2.882  1.00  0.97           C  
ATOM   2845  CD1 ILE A 183       5.622 -15.817   1.601  1.00  0.97           C  
ATOM   2846  H   ILE A 183       2.396 -13.577  -0.024  1.00  0.97           H  
ATOM   2847  HA  ILE A 183       3.847 -11.526   1.617  1.00  0.97           H  
ATOM   2848  HB  ILE A 183       5.483 -13.214   2.195  1.00  0.97           H  
ATOM   2849 1HG1 ILE A 183       3.784 -15.215   0.780  1.00  0.97           H  
ATOM   2850 2HG1 ILE A 183       5.177 -14.495  -0.005  1.00  0.97           H  
ATOM   2851 1HG2 ILE A 183       4.044 -14.742   3.472  1.00  0.97           H  
ATOM   2852 2HG2 ILE A 183       3.401 -13.112   3.488  1.00  0.97           H  
ATOM   2853 3HG2 ILE A 183       2.660 -14.304   2.452  1.00  0.97           H  
ATOM   2854 1HD1 ILE A 183       5.702 -16.680   0.943  1.00  0.97           H  
ATOM   2855 2HD1 ILE A 183       6.610 -15.402   1.774  1.00  0.97           H  
ATOM   2856 3HD1 ILE A 183       5.179 -16.123   2.550  1.00  0.97           H  
ATOM   2857  N   ILE A 184       4.080 -11.958  -1.418  1.00  1.00           N  
ATOM   2858  CA  ILE A 184       4.795 -11.704  -2.668  1.00  1.00           C  
ATOM   2859  C   ILE A 184       4.497 -10.318  -3.250  1.00  1.00           C  
ATOM   2860  O   ILE A 184       3.338  -9.903  -3.327  1.00  1.00           O  
ATOM   2861  CB  ILE A 184       4.464 -12.760  -3.747  1.00  1.00           C  
ATOM   2862  CG1 ILE A 184       4.857 -14.165  -3.322  1.00  1.00           C  
ATOM   2863  CG2 ILE A 184       5.223 -12.443  -4.982  1.00  1.00           C  
ATOM   2864  CD1 ILE A 184       4.332 -15.246  -4.255  1.00  1.00           C  
ATOM   2865  H   ILE A 184       3.061 -12.033  -1.458  1.00  1.00           H  
ATOM   2866  HA  ILE A 184       5.861 -11.759  -2.466  1.00  1.00           H  
ATOM   2867  HB  ILE A 184       3.397 -12.761  -3.945  1.00  1.00           H  
ATOM   2868 1HG1 ILE A 184       5.926 -14.245  -3.316  1.00  1.00           H  
ATOM   2869 2HG1 ILE A 184       4.484 -14.352  -2.326  1.00  1.00           H  
ATOM   2870 1HG2 ILE A 184       5.005 -13.189  -5.734  1.00  1.00           H  
ATOM   2871 2HG2 ILE A 184       4.954 -11.465  -5.360  1.00  1.00           H  
ATOM   2872 3HG2 ILE A 184       6.276 -12.461  -4.742  1.00  1.00           H  
ATOM   2873 1HD1 ILE A 184       4.661 -16.206  -3.894  1.00  1.00           H  
ATOM   2874 2HD1 ILE A 184       3.248 -15.221  -4.286  1.00  1.00           H  
ATOM   2875 3HD1 ILE A 184       4.726 -15.082  -5.257  1.00  1.00           H  
ATOM   2876  N   GLY A 185       5.554  -9.591  -3.630  1.00  1.06           N  
ATOM   2877  CA  GLY A 185       5.391  -8.266  -4.235  1.00  1.06           C  
ATOM   2878  C   GLY A 185       6.272  -8.079  -5.481  1.00  1.06           C  
ATOM   2879  O   GLY A 185       7.310  -8.734  -5.625  1.00  1.06           O  
ATOM   2880  H   GLY A 185       6.485  -9.994  -3.515  1.00  1.06           H  
ATOM   2881 1HA  GLY A 185       4.345  -8.117  -4.506  1.00  1.06           H  
ATOM   2882 2HA  GLY A 185       5.633  -7.508  -3.495  1.00  1.06           H  
ATOM   2883  N   THR A 186       5.831  -7.186  -6.379  1.00  1.13           N  
ATOM   2884  CA  THR A 186       6.538  -6.881  -7.631  1.00  1.13           C  
ATOM   2885  C   THR A 186       6.486  -5.391  -7.994  1.00  1.13           C  
ATOM   2886  O   THR A 186       5.442  -4.756  -7.841  1.00  1.13           O  
ATOM   2887  CB  THR A 186       5.957  -7.736  -8.771  1.00  1.13           C  
ATOM   2888  CG2 THR A 186       6.700  -7.508 -10.089  1.00  1.13           C  
ATOM   2889  OG1 THR A 186       6.061  -9.112  -8.394  1.00  1.13           O  
ATOM   2890  H   THR A 186       4.970  -6.694  -6.185  1.00  1.13           H  
ATOM   2891  HA  THR A 186       7.584  -7.148  -7.506  1.00  1.13           H  
ATOM   2892  HB  THR A 186       4.906  -7.491  -8.911  1.00  1.13           H  
ATOM   2893  HG1 THR A 186       5.726  -9.682  -9.104  1.00  1.13           H  
ATOM   2894 1HG2 THR A 186       6.261  -8.148 -10.853  1.00  1.13           H  
ATOM   2895 2HG2 THR A 186       6.615  -6.473 -10.397  1.00  1.13           H  
ATOM   2896 3HG2 THR A 186       7.751  -7.757  -9.962  1.00  1.13           H  
ATOM   2897  N   ALA A 187       7.593  -4.835  -8.494  1.00  1.21           N  
ATOM   2898  CA  ALA A 187       7.589  -3.427  -8.909  1.00  1.21           C  
ATOM   2899  C   ALA A 187       8.585  -3.105 -10.027  1.00  1.21           C  
ATOM   2900  O   ALA A 187       9.582  -3.803 -10.227  1.00  1.21           O  
ATOM   2901  CB  ALA A 187       7.894  -2.539  -7.718  1.00  1.21           C  
ATOM   2902  H   ALA A 187       8.436  -5.405  -8.575  1.00  1.21           H  
ATOM   2903  HA  ALA A 187       6.592  -3.194  -9.280  1.00  1.21           H  
ATOM   2904 1HB  ALA A 187       7.845  -1.496  -8.028  1.00  1.21           H  
ATOM   2905 2HB  ALA A 187       7.161  -2.720  -6.944  1.00  1.21           H  
ATOM   2906 3HB  ALA A 187       8.886  -2.758  -7.340  1.00  1.21           H  
ATOM   2907  N   VAL A 188       8.317  -2.005 -10.741  1.00  1.28           N  
ATOM   2908  CA  VAL A 188       9.241  -1.508 -11.763  1.00  1.28           C  
ATOM   2909  C   VAL A 188       9.435  -0.000 -11.616  1.00  1.28           C  
ATOM   2910  O   VAL A 188       8.458   0.748 -11.522  1.00  1.28           O  
ATOM   2911  CB  VAL A 188       8.686  -1.839 -13.153  1.00  1.28           C  
ATOM   2912  CG1 VAL A 188       7.325  -1.209 -13.332  1.00  1.28           C  
ATOM   2913  CG2 VAL A 188       9.668  -1.386 -14.235  1.00  1.28           C  
ATOM   2914  H   VAL A 188       7.468  -1.488 -10.558  1.00  1.28           H  
ATOM   2915  HA  VAL A 188      10.202  -1.994 -11.636  1.00  1.28           H  
ATOM   2916  HB  VAL A 188       8.547  -2.891 -13.216  1.00  1.28           H  
ATOM   2917 1HG1 VAL A 188       6.926  -1.477 -14.311  1.00  1.28           H  
ATOM   2918 2HG1 VAL A 188       6.652  -1.571 -12.555  1.00  1.28           H  
ATOM   2919 3HG1 VAL A 188       7.415  -0.125 -13.260  1.00  1.28           H  
ATOM   2920 1HG2 VAL A 188       9.277  -1.648 -15.215  1.00  1.28           H  
ATOM   2921 2HG2 VAL A 188       9.811  -0.308 -14.176  1.00  1.28           H  
ATOM   2922 3HG2 VAL A 188      10.622  -1.886 -14.079  1.00  1.28           H  
ATOM   2923  N   LYS A 189      10.703   0.430 -11.543  1.00  1.32           N  
ATOM   2924  CA  LYS A 189      11.045   1.845 -11.363  1.00  1.32           C  
ATOM   2925  C   LYS A 189      12.374   2.205 -12.042  1.00  1.32           C  
ATOM   2926  O   LYS A 189      13.354   1.490 -11.877  1.00  1.32           O  
ATOM   2927  CB  LYS A 189      11.182   2.149  -9.859  1.00  1.32           C  
ATOM   2928  CG  LYS A 189       9.918   1.862  -9.029  1.00  1.32           C  
ATOM   2929  CD  LYS A 189      10.051   2.233  -7.580  1.00  1.32           C  
ATOM   2930  CE  LYS A 189       8.814   1.747  -6.838  1.00  1.32           C  
ATOM   2931  NZ  LYS A 189       8.843   2.049  -5.410  1.00  1.32           N1+
ATOM   2932  H   LYS A 189      11.444  -0.256 -11.664  1.00  1.32           H  
ATOM   2933  HA  LYS A 189      10.255   2.456 -11.801  1.00  1.32           H  
ATOM   2934 1HB  LYS A 189      11.997   1.556  -9.444  1.00  1.32           H  
ATOM   2935 2HB  LYS A 189      11.444   3.201  -9.725  1.00  1.32           H  
ATOM   2936 1HG  LYS A 189       9.069   2.396  -9.458  1.00  1.32           H  
ATOM   2937 2HG  LYS A 189       9.701   0.800  -9.044  1.00  1.32           H  
ATOM   2938 1HD  LYS A 189      10.938   1.766  -7.154  1.00  1.32           H  
ATOM   2939 2HD  LYS A 189      10.138   3.316  -7.479  1.00  1.32           H  
ATOM   2940 1HE  LYS A 189       7.925   2.195  -7.275  1.00  1.32           H  
ATOM   2941 2HE  LYS A 189       8.755   0.667  -6.954  1.00  1.32           H  
ATOM   2942 1HZ  LYS A 189       7.981   1.644  -4.997  1.00  1.32           H  
ATOM   2943 2HZ  LYS A 189       9.643   1.622  -4.989  1.00  1.32           H  
ATOM   2944 3HZ  LYS A 189       8.870   3.041  -5.260  1.00  1.32           H  
ATOM   2945  N   ASN A 190      12.456   3.340 -12.738  1.00  1.30           N  
ATOM   2946  CA  ASN A 190      13.749   3.817 -13.281  1.00  1.30           C  
ATOM   2947  C   ASN A 190      14.523   2.776 -14.112  1.00  1.30           C  
ATOM   2948  O   ASN A 190      15.738   2.651 -13.966  1.00  1.30           O  
ATOM   2949  CB  ASN A 190      14.649   4.279 -12.143  1.00  1.30           C  
ATOM   2950  CG  ASN A 190      14.084   5.429 -11.364  1.00  1.30           C  
ATOM   2951  ND2 ASN A 190      14.163   5.331 -10.061  1.00  1.30           N  
ATOM   2952  OD1 ASN A 190      13.567   6.399 -11.928  1.00  1.30           O  
ATOM   2953  H   ASN A 190      11.624   3.899 -12.873  1.00  1.30           H  
ATOM   2954  HA  ASN A 190      13.547   4.664 -13.939  1.00  1.30           H  
ATOM   2955 1HB  ASN A 190      14.852   3.456 -11.456  1.00  1.30           H  
ATOM   2956 2HB  ASN A 190      15.608   4.587 -12.556  1.00  1.30           H  
ATOM   2957 1HD2 ASN A 190      13.804   6.063  -9.478  1.00  1.30           H  
ATOM   2958 2HD2 ASN A 190      14.592   4.523  -9.643  1.00  1.30           H  
ATOM   2959  N   ASN A 191      13.822   2.031 -14.970  1.00  1.24           N  
ATOM   2960  CA  ASN A 191      14.390   0.960 -15.818  1.00  1.24           C  
ATOM   2961  C   ASN A 191      14.924  -0.243 -15.025  1.00  1.24           C  
ATOM   2962  O   ASN A 191      15.611  -1.113 -15.577  1.00  1.24           O  
ATOM   2963  CB  ASN A 191      15.485   1.482 -16.735  1.00  1.24           C  
ATOM   2964  CG  ASN A 191      14.982   2.498 -17.723  1.00  1.24           C  
ATOM   2965  ND2 ASN A 191      15.766   3.517 -17.960  1.00  1.24           N  
ATOM   2966  OD1 ASN A 191      13.881   2.362 -18.271  1.00  1.24           O  
ATOM   2967  H   ASN A 191      12.831   2.206 -15.033  1.00  1.24           H  
ATOM   2968  HA  ASN A 191      13.587   0.580 -16.451  1.00  1.24           H  
ATOM   2969 1HB  ASN A 191      16.308   1.903 -16.172  1.00  1.24           H  
ATOM   2970 2HB  ASN A 191      15.893   0.642 -17.298  1.00  1.24           H  
ATOM   2971 1HD2 ASN A 191      15.486   4.226 -18.608  1.00  1.24           H  
ATOM   2972 2HD2 ASN A 191      16.650   3.584 -17.495  1.00  1.24           H  
ATOM   2973  N   MET A 192      14.569  -0.321 -13.746  1.00  1.14           N  
ATOM   2974  CA  MET A 192      14.885  -1.459 -12.903  1.00  1.14           C  
ATOM   2975  C   MET A 192      13.624  -2.201 -12.523  1.00  1.14           C  
ATOM   2976  O   MET A 192      12.542  -1.623 -12.409  1.00  1.14           O  
ATOM   2977  CB  MET A 192      15.628  -1.041 -11.644  1.00  1.14           C  
ATOM   2978  CG  MET A 192      16.934  -0.326 -11.895  1.00  1.14           C  
ATOM   2979  SD  MET A 192      18.131  -1.398 -12.713  1.00  1.14           S  
ATOM   2980  CE  MET A 192      18.436  -2.610 -11.426  1.00  1.14           C  
ATOM   2981  H   MET A 192      14.063   0.446 -13.313  1.00  1.14           H  
ATOM   2982  HA  MET A 192      15.517  -2.146 -13.455  1.00  1.14           H  
ATOM   2983 1HB  MET A 192      14.994  -0.378 -11.060  1.00  1.14           H  
ATOM   2984 2HB  MET A 192      15.834  -1.926 -11.035  1.00  1.14           H  
ATOM   2985 1HG  MET A 192      16.756   0.550 -12.525  1.00  1.14           H  
ATOM   2986 2HG  MET A 192      17.355   0.010 -10.950  1.00  1.14           H  
ATOM   2987 1HE  MET A 192      19.147  -3.352 -11.783  1.00  1.14           H  
ATOM   2988 2HE  MET A 192      18.837  -2.120 -10.539  1.00  1.14           H  
ATOM   2989 3HE  MET A 192      17.500  -3.106 -11.174  1.00  1.14           H  
ATOM   2990  N   ALA A 193      13.753  -3.479 -12.260  1.00  1.04           N  
ATOM   2991  CA  ALA A 193      12.593  -4.229 -11.824  1.00  1.04           C  
ATOM   2992  C   ALA A 193      12.950  -5.159 -10.703  1.00  1.04           C  
ATOM   2993  O   ALA A 193      14.065  -5.678 -10.630  1.00  1.04           O  
ATOM   2994  CB  ALA A 193      12.012  -5.011 -12.965  1.00  1.04           C  
ATOM   2995  H   ALA A 193      14.658  -3.930 -12.378  1.00  1.04           H  
ATOM   2996  HA  ALA A 193      11.851  -3.536 -11.447  1.00  1.04           H  
ATOM   2997 1HB  ALA A 193      11.155  -5.551 -12.595  1.00  1.04           H  
ATOM   2998 2HB  ALA A 193      11.715  -4.337 -13.766  1.00  1.04           H  
ATOM   2999 3HB  ALA A 193      12.754  -5.706 -13.324  1.00  1.04           H  
ATOM   3000  N   VAL A 194      11.981  -5.379  -9.833  1.00  0.96           N  
ATOM   3001  CA  VAL A 194      12.192  -6.239  -8.698  1.00  0.96           C  
ATOM   3002  C   VAL A 194      10.999  -7.113  -8.379  1.00  0.96           C  
ATOM   3003  O   VAL A 194       9.841  -6.692  -8.463  1.00  0.96           O  
ATOM   3004  CB  VAL A 194      12.534  -5.366  -7.478  1.00  0.96           C  
ATOM   3005  CG1 VAL A 194      11.360  -4.451  -7.192  1.00  0.96           C  
ATOM   3006  CG2 VAL A 194      12.869  -6.233  -6.243  1.00  0.96           C  
ATOM   3007  H   VAL A 194      11.084  -4.909  -9.955  1.00  0.96           H  
ATOM   3008  HA  VAL A 194      13.036  -6.877  -8.920  1.00  0.96           H  
ATOM   3009  HB  VAL A 194      13.397  -4.744  -7.721  1.00  0.96           H  
ATOM   3010 1HG1 VAL A 194      11.601  -3.808  -6.353  1.00  0.96           H  
ATOM   3011 2HG1 VAL A 194      11.158  -3.839  -8.071  1.00  0.96           H  
ATOM   3012 3HG1 VAL A 194      10.484  -5.051  -6.958  1.00  0.96           H  
ATOM   3013 1HG2 VAL A 194      13.114  -5.580  -5.410  1.00  0.96           H  
ATOM   3014 2HG2 VAL A 194      12.032  -6.852  -5.963  1.00  0.96           H  
ATOM   3015 3HG2 VAL A 194      13.726  -6.872  -6.465  1.00  0.96           H  
ATOM   3016  N   HIS A 195      11.298  -8.330  -7.965  1.00  0.91           N  
ATOM   3017  CA  HIS A 195      10.264  -9.231  -7.491  1.00  0.91           C  
ATOM   3018  C   HIS A 195      10.757  -9.786  -6.160  1.00  0.91           C  
ATOM   3019  O   HIS A 195      11.957 -10.038  -5.994  1.00  0.91           O  
ATOM   3020  CB  HIS A 195      10.054 -10.413  -8.443  1.00  0.91           C  
ATOM   3021  CG  HIS A 195       9.693 -10.150  -9.874  1.00  0.91           C  
ATOM   3022  CD2 HIS A 195       8.578 -10.464 -10.552  1.00  0.91           C  
ATOM   3023  ND1 HIS A 195      10.570  -9.605 -10.801  1.00  0.91           N  
ATOM   3024  CE1 HIS A 195       9.976  -9.558 -11.981  1.00  0.91           C  
ATOM   3025  NE2 HIS A 195       8.764 -10.080 -11.862  1.00  0.91           N  
ATOM   3026  H   HIS A 195      12.283  -8.607  -7.959  1.00  0.91           H  
ATOM   3027  HA  HIS A 195       9.323  -8.712  -7.326  1.00  0.91           H  
ATOM   3028 1HB  HIS A 195      10.834 -11.104  -8.383  1.00  0.91           H  
ATOM   3029 2HB  HIS A 195       9.199 -10.921  -8.072  1.00  0.91           H  
ATOM   3030  HD1 HIS A 195      11.517  -9.308 -10.657  1.00  0.91           H  
ATOM   3031  HD2 HIS A 195       7.663 -10.931 -10.242  1.00  0.91           H  
ATOM   3032  HE1 HIS A 195      10.487  -9.142 -12.845  1.00  0.91           H  
ATOM   3033  N   SER A 196       9.863 -10.027  -5.213  1.00  0.89           N  
ATOM   3034  CA  SER A 196      10.352 -10.635  -3.987  1.00  0.89           C  
ATOM   3035  C   SER A 196       9.318 -11.315  -3.113  1.00  0.89           C  
ATOM   3036  O   SER A 196       8.112 -11.053  -3.192  1.00  0.89           O  
ATOM   3037  CB  SER A 196      11.006  -9.574  -3.128  1.00  0.89           C  
ATOM   3038  OG  SER A 196      10.053  -8.697  -2.626  1.00  0.89           O  
ATOM   3039  H   SER A 196       8.884  -9.766  -5.339  1.00  0.89           H  
ATOM   3040  HA  SER A 196      11.091 -11.387  -4.263  1.00  0.89           H  
ATOM   3041 1HB  SER A 196      11.548 -10.047  -2.304  1.00  0.89           H  
ATOM   3042 2HB  SER A 196      11.727  -9.024  -3.715  1.00  0.89           H  
ATOM   3043  HG  SER A 196       9.549  -9.210  -1.985  1.00  0.89           H  
ATOM   3044  N   ASP A 197       9.834 -12.126  -2.196  1.00  0.87           N  
ATOM   3045  CA  ASP A 197       9.043 -12.673  -1.115  1.00  0.87           C  
ATOM   3046  C   ASP A 197       9.990 -12.838   0.066  1.00  0.87           C  
ATOM   3047  O   ASP A 197      11.170 -12.513  -0.018  1.00  0.87           O  
ATOM   3048  CB  ASP A 197       8.320 -13.988  -1.473  1.00  0.87           C  
ATOM   3049  CG  ASP A 197       9.105 -15.284  -1.650  1.00  0.87           C  
ATOM   3050  OD1 ASP A 197      10.085 -15.511  -0.951  1.00  0.87           O  
ATOM   3051  OD2 ASP A 197       8.660 -16.114  -2.433  1.00  0.87           O1-
ATOM   3052  H   ASP A 197      10.827 -12.330  -2.244  1.00  0.87           H  
ATOM   3053  HA  ASP A 197       8.284 -11.947  -0.831  1.00  0.87           H  
ATOM   3054 1HB  ASP A 197       7.522 -14.159  -0.747  1.00  0.87           H  
ATOM   3055 2HB  ASP A 197       7.833 -13.808  -2.412  1.00  0.87           H  
ATOM   3056  N   LEU A 198       9.519 -13.405   1.143  1.00  0.86           N  
ATOM   3057  CA  LEU A 198      10.313 -13.501   2.354  1.00  0.86           C  
ATOM   3058  C   LEU A 198      11.614 -14.309   2.222  1.00  0.86           C  
ATOM   3059  O   LEU A 198      12.561 -14.104   2.987  1.00  0.86           O  
ATOM   3060  CB  LEU A 198       9.424 -14.146   3.392  1.00  0.86           C  
ATOM   3061  CG  LEU A 198       8.237 -13.300   3.728  1.00  0.86           C  
ATOM   3062  CD1 LEU A 198       7.330 -14.030   4.594  1.00  0.86           C  
ATOM   3063  CD2 LEU A 198       8.682 -12.109   4.382  1.00  0.86           C  
ATOM   3064  H   LEU A 198       8.560 -13.715   1.154  1.00  0.86           H  
ATOM   3065  HA  LEU A 198      10.569 -12.491   2.666  1.00  0.86           H  
ATOM   3066 1HB  LEU A 198       9.074 -15.109   3.023  1.00  0.86           H  
ATOM   3067 2HB  LEU A 198      10.000 -14.300   4.296  1.00  0.86           H  
ATOM   3068  HG  LEU A 198       7.711 -13.036   2.815  1.00  0.86           H  
ATOM   3069 1HD1 LEU A 198       6.474 -13.402   4.827  1.00  0.86           H  
ATOM   3070 2HD1 LEU A 198       6.998 -14.929   4.094  1.00  0.86           H  
ATOM   3071 3HD1 LEU A 198       7.842 -14.284   5.481  1.00  0.86           H  
ATOM   3072 1HD2 LEU A 198       7.812 -11.510   4.609  1.00  0.86           H  
ATOM   3073 2HD2 LEU A 198       9.200 -12.386   5.296  1.00  0.86           H  
ATOM   3074 3HD2 LEU A 198       9.353 -11.550   3.731  1.00  0.86           H  
ATOM   3075  N   SER A 199      11.637 -15.266   1.305  1.00  0.85           N  
ATOM   3076  CA  SER A 199      12.760 -16.171   1.126  1.00  0.85           C  
ATOM   3077  C   SER A 199      13.524 -15.916  -0.164  1.00  0.85           C  
ATOM   3078  O   SER A 199      14.449 -16.669  -0.487  1.00  0.85           O  
ATOM   3079  CB  SER A 199      12.237 -17.589   1.078  1.00  0.85           C  
ATOM   3080  OG  SER A 199      11.425 -17.777  -0.075  1.00  0.85           O  
ATOM   3081  H   SER A 199      10.853 -15.348   0.652  1.00  0.85           H  
ATOM   3082  HA  SER A 199      13.445 -16.050   1.964  1.00  0.85           H  
ATOM   3083 1HB  SER A 199      13.067 -18.302   1.072  1.00  0.85           H  
ATOM   3084 2HB  SER A 199      11.647 -17.776   1.971  1.00  0.85           H  
ATOM   3085  HG  SER A 199      11.075 -16.878  -0.331  1.00  0.85           H  
ATOM   3086  N   TYR A 200      13.090 -14.919  -0.938  1.00  0.84           N  
ATOM   3087  CA  TYR A 200      13.648 -14.687  -2.268  1.00  0.84           C  
ATOM   3088  C   TYR A 200      13.561 -13.265  -2.791  1.00  0.84           C  
ATOM   3089  O   TYR A 200      12.553 -12.577  -2.660  1.00  0.84           O  
ATOM   3090  CB  TYR A 200      12.982 -15.652  -3.254  1.00  0.84           C  
ATOM   3091  CG  TYR A 200      13.271 -15.437  -4.716  1.00  0.84           C  
ATOM   3092  CD1 TYR A 200      14.509 -15.676  -5.253  1.00  0.84           C  
ATOM   3093  CD2 TYR A 200      12.238 -15.060  -5.525  1.00  0.84           C  
ATOM   3094  CE1 TYR A 200      14.715 -15.545  -6.590  1.00  0.84           C  
ATOM   3095  CE2 TYR A 200      12.426 -14.923  -6.858  1.00  0.84           C  
ATOM   3096  CZ  TYR A 200      13.666 -15.178  -7.398  1.00  0.84           C  
ATOM   3097  OH  TYR A 200      13.864 -15.084  -8.729  1.00  0.84           O  
ATOM   3098  H   TYR A 200      12.358 -14.296  -0.597  1.00  0.84           H  
ATOM   3099  HA  TYR A 200      14.699 -14.939  -2.219  1.00  0.84           H  
ATOM   3100 1HB  TYR A 200      13.288 -16.670  -3.006  1.00  0.84           H  
ATOM   3101 2HB  TYR A 200      11.900 -15.603  -3.119  1.00  0.84           H  
ATOM   3102  HD1 TYR A 200      15.320 -15.963  -4.607  1.00  0.84           H  
ATOM   3103  HD2 TYR A 200      11.270 -14.887  -5.093  1.00  0.84           H  
ATOM   3104  HE1 TYR A 200      15.693 -15.736  -7.007  1.00  0.84           H  
ATOM   3105  HE2 TYR A 200      11.589 -14.629  -7.479  1.00  0.84           H  
ATOM   3106  HH  TYR A 200      14.785 -15.265  -8.919  1.00  0.84           H  
ATOM   3107  N   TRP A 201      14.618 -12.842  -3.452  1.00  0.83           N  
ATOM   3108  CA  TRP A 201      14.632 -11.532  -4.071  1.00  0.83           C  
ATOM   3109  C   TRP A 201      15.335 -11.565  -5.417  1.00  0.83           C  
ATOM   3110  O   TRP A 201      16.379 -12.187  -5.584  1.00  0.83           O  
ATOM   3111  CB  TRP A 201      15.312 -10.571  -3.100  1.00  0.83           C  
ATOM   3112  CG  TRP A 201      15.487  -9.161  -3.527  1.00  0.83           C  
ATOM   3113  CD1 TRP A 201      14.634  -8.111  -3.345  1.00  0.83           C  
ATOM   3114  CD2 TRP A 201      16.649  -8.626  -4.168  1.00  0.83           C  
ATOM   3115  CE2 TRP A 201      16.433  -7.258  -4.334  1.00  0.83           C  
ATOM   3116  CE3 TRP A 201      17.852  -9.190  -4.596  1.00  0.83           C  
ATOM   3117  NE1 TRP A 201      15.198  -6.960  -3.827  1.00  0.83           N  
ATOM   3118  CZ2 TRP A 201      17.376  -6.442  -4.904  1.00  0.83           C  
ATOM   3119  CZ3 TRP A 201      18.792  -8.372  -5.172  1.00  0.83           C  
ATOM   3120  CH2 TRP A 201      18.567  -7.036  -5.322  1.00  0.83           C  
ATOM   3121  H   TRP A 201      15.440 -13.440  -3.497  1.00  0.83           H  
ATOM   3122  HA  TRP A 201      13.605 -11.209  -4.233  1.00  0.83           H  
ATOM   3123 1HB  TRP A 201      14.734 -10.546  -2.176  1.00  0.83           H  
ATOM   3124 2HB  TRP A 201      16.295 -10.962  -2.842  1.00  0.83           H  
ATOM   3125  HD1 TRP A 201      13.664  -8.171  -2.865  1.00  0.83           H  
ATOM   3126  HE1 TRP A 201      14.785  -6.037  -3.793  1.00  0.83           H  
ATOM   3127  HE3 TRP A 201      18.038 -10.255  -4.472  1.00  0.83           H  
ATOM   3128  HZ2 TRP A 201      17.220  -5.369  -5.040  1.00  0.83           H  
ATOM   3129  HZ3 TRP A 201      19.709  -8.810  -5.498  1.00  0.83           H  
ATOM   3130  HH2 TRP A 201      19.338  -6.413  -5.787  1.00  0.83           H  
ATOM   3131  N   ILE A 202      14.774 -10.871  -6.381  1.00  0.84           N  
ATOM   3132  CA  ILE A 202      15.390 -10.758  -7.693  1.00  0.84           C  
ATOM   3133  C   ILE A 202      15.340  -9.349  -8.236  1.00  0.84           C  
ATOM   3134  O   ILE A 202      14.301  -8.690  -8.188  1.00  0.84           O  
ATOM   3135  CB  ILE A 202      14.727 -11.764  -8.643  1.00  0.84           C  
ATOM   3136  CG1 ILE A 202      15.302 -11.740 -10.004  1.00  0.84           C  
ATOM   3137  CG2 ILE A 202      13.322 -11.559  -8.678  1.00  0.84           C  
ATOM   3138  CD1 ILE A 202      14.853 -12.941 -10.856  1.00  0.84           C  
ATOM   3139  H   ILE A 202      13.876 -10.417  -6.205  1.00  0.84           H  
ATOM   3140  HA  ILE A 202      16.437 -11.027  -7.605  1.00  0.84           H  
ATOM   3141  HB  ILE A 202      14.922 -12.755  -8.258  1.00  0.84           H  
ATOM   3142 1HG1 ILE A 202      14.977 -10.823 -10.504  1.00  0.84           H  
ATOM   3143 2HG1 ILE A 202      16.365 -11.717  -9.919  1.00  0.84           H  
ATOM   3144 1HG2 ILE A 202      12.857 -12.310  -9.314  1.00  0.84           H  
ATOM   3145 2HG2 ILE A 202      12.942 -11.653  -7.662  1.00  0.84           H  
ATOM   3146 3HG2 ILE A 202      13.114 -10.570  -9.068  1.00  0.84           H  
ATOM   3147 1HD1 ILE A 202      15.259 -12.886 -11.846  1.00  0.84           H  
ATOM   3148 2HD1 ILE A 202      15.182 -13.845 -10.395  1.00  0.84           H  
ATOM   3149 3HD1 ILE A 202      13.768 -12.946 -10.933  1.00  0.84           H  
ATOM   3150  N   GLU A 203      16.460  -8.910  -8.802  1.00  0.87           N  
ATOM   3151  CA  GLU A 203      16.573  -7.595  -9.401  1.00  0.87           C  
ATOM   3152  C   GLU A 203      17.146  -7.667 -10.798  1.00  0.87           C  
ATOM   3153  O   GLU A 203      18.160  -8.337 -11.069  1.00  0.87           O  
ATOM   3154  CB  GLU A 203      17.395  -6.662  -8.532  1.00  0.87           C  
ATOM   3155  CG  GLU A 203      17.560  -5.255  -9.065  1.00  0.87           C  
ATOM   3156  CD  GLU A 203      18.290  -4.343  -8.102  1.00  0.87           C  
ATOM   3157  OE1 GLU A 203      19.430  -4.606  -7.796  1.00  0.87           O  
ATOM   3158  OE2 GLU A 203      17.702  -3.377  -7.674  1.00  0.87           O1-
ATOM   3159  H   GLU A 203      17.279  -9.511  -8.802  1.00  0.87           H  
ATOM   3160  HA  GLU A 203      15.575  -7.174  -9.480  1.00  0.87           H  
ATOM   3161 1HB  GLU A 203      16.892  -6.573  -7.585  1.00  0.87           H  
ATOM   3162 2HB  GLU A 203      18.382  -7.094  -8.354  1.00  0.87           H  
ATOM   3163 1HG  GLU A 203      18.122  -5.300  -9.999  1.00  0.87           H  
ATOM   3164 2HG  GLU A 203      16.572  -4.843  -9.285  1.00  0.87           H  
ATOM   3165  N   SER A 204      16.469  -6.955 -11.673  1.00  0.93           N  
ATOM   3166  CA  SER A 204      16.782  -6.931 -13.075  1.00  0.93           C  
ATOM   3167  C   SER A 204      16.736  -5.520 -13.601  1.00  0.93           C  
ATOM   3168  O   SER A 204      16.273  -4.609 -12.914  1.00  0.93           O  
ATOM   3169  CB  SER A 204      15.760  -7.781 -13.765  1.00  0.93           C  
ATOM   3170  OG  SER A 204      15.738  -9.047 -13.168  1.00  0.93           O  
ATOM   3171  H   SER A 204      15.662  -6.429 -11.338  1.00  0.93           H  
ATOM   3172  HA  SER A 204      17.780  -7.332 -13.233  1.00  0.93           H  
ATOM   3173 1HB  SER A 204      14.786  -7.319 -13.670  1.00  0.93           H  
ATOM   3174 2HB  SER A 204      15.979  -7.868 -14.817  1.00  0.93           H  
ATOM   3175  HG  SER A 204      15.619  -9.703 -13.881  1.00  0.93           H  
ATOM   3176  N   GLY A 205      17.170  -5.334 -14.831  1.00  1.02           N  
ATOM   3177  CA  GLY A 205      17.103  -3.998 -15.396  1.00  1.02           C  
ATOM   3178  C   GLY A 205      17.244  -4.000 -16.894  1.00  1.02           C  
ATOM   3179  O   GLY A 205      17.488  -5.046 -17.503  1.00  1.02           O  
ATOM   3180  H   GLY A 205      17.565  -6.123 -15.345  1.00  1.02           H  
ATOM   3181 1HA  GLY A 205      16.171  -3.532 -15.118  1.00  1.02           H  
ATOM   3182 2HA  GLY A 205      17.897  -3.389 -14.966  1.00  1.02           H  
ATOM   3183  N   LEU A 206      17.035  -2.836 -17.496  1.00  1.09           N  
ATOM   3184  CA  LEU A 206      17.094  -2.750 -18.941  1.00  1.09           C  
ATOM   3185  C   LEU A 206      18.286  -2.012 -19.528  1.00  1.09           C  
ATOM   3186  O   LEU A 206      18.624  -0.897 -19.130  1.00  1.09           O  
ATOM   3187  CB  LEU A 206      15.790  -2.149 -19.469  1.00  1.09           C  
ATOM   3188  CG  LEU A 206      15.680  -2.044 -20.982  1.00  1.09           C  
ATOM   3189  CD1 LEU A 206      14.254  -2.228 -21.386  1.00  1.09           C  
ATOM   3190  CD2 LEU A 206      16.171  -0.681 -21.429  1.00  1.09           C  
ATOM   3191  H   LEU A 206      16.785  -2.025 -16.929  1.00  1.09           H  
ATOM   3192  HA  LEU A 206      17.140  -3.762 -19.312  1.00  1.09           H  
ATOM   3193 1HB  LEU A 206      14.972  -2.756 -19.130  1.00  1.09           H  
ATOM   3194 2HB  LEU A 206      15.671  -1.152 -19.050  1.00  1.09           H  
ATOM   3195  HG  LEU A 206      16.273  -2.813 -21.447  1.00  1.09           H  
ATOM   3196 1HD1 LEU A 206      14.170  -2.158 -22.468  1.00  1.09           H  
ATOM   3197 2HD1 LEU A 206      13.931  -3.205 -21.062  1.00  1.09           H  
ATOM   3198 3HD1 LEU A 206      13.634  -1.464 -20.918  1.00  1.09           H  
ATOM   3199 1HD2 LEU A 206      16.094  -0.605 -22.514  1.00  1.09           H  
ATOM   3200 2HD2 LEU A 206      15.562   0.095 -20.965  1.00  1.09           H  
ATOM   3201 3HD2 LEU A 206      17.204  -0.545 -21.133  1.00  1.09           H  
ATOM   3202  N   ASN A 207      18.918  -2.671 -20.499  1.00  1.14           N  
ATOM   3203  CA  ASN A 207      20.014  -2.100 -21.276  1.00  1.14           C  
ATOM   3204  C   ASN A 207      19.429  -1.661 -22.616  1.00  1.14           C  
ATOM   3205  O   ASN A 207      19.332  -0.473 -22.927  1.00  1.14           O  
ATOM   3206  CB  ASN A 207      21.116  -3.123 -21.480  1.00  1.14           C  
ATOM   3207  CG  ASN A 207      22.332  -2.560 -22.168  1.00  1.14           C  
ATOM   3208  ND2 ASN A 207      22.583  -3.031 -23.365  1.00  1.14           N  
ATOM   3209  OD1 ASN A 207      23.032  -1.691 -21.627  1.00  1.14           O  
ATOM   3210  H   ASN A 207      18.570  -3.603 -20.727  1.00  1.14           H  
ATOM   3211  HA  ASN A 207      20.406  -1.219 -20.768  1.00  1.14           H  
ATOM   3212 1HB  ASN A 207      21.416  -3.518 -20.512  1.00  1.14           H  
ATOM   3213 2HB  ASN A 207      20.747  -3.966 -22.067  1.00  1.14           H  
ATOM   3214 1HD2 ASN A 207      23.365  -2.695 -23.884  1.00  1.14           H  
ATOM   3215 2HD2 ASN A 207      21.961  -3.728 -23.787  1.00  1.14           H  
ATOM   3216  N   ASP A 208      19.005  -2.658 -23.382  1.00  1.13           N  
ATOM   3217  CA  ASP A 208      18.302  -2.511 -24.643  1.00  1.13           C  
ATOM   3218  C   ASP A 208      17.233  -3.591 -24.631  1.00  1.13           C  
ATOM   3219  O   ASP A 208      16.405  -3.718 -25.534  1.00  1.13           O  
ATOM   3220  CB  ASP A 208      19.256  -2.659 -25.837  1.00  1.13           C  
ATOM   3221  CG  ASP A 208      19.967  -4.042 -25.927  1.00  1.13           C  
ATOM   3222  OD1 ASP A 208      20.499  -4.512 -24.927  1.00  1.13           O  
ATOM   3223  OD2 ASP A 208      19.977  -4.602 -26.997  1.00  1.13           O1-
ATOM   3224  H   ASP A 208      19.135  -3.601 -23.052  1.00  1.13           H  
ATOM   3225  HA  ASP A 208      17.819  -1.534 -24.684  1.00  1.13           H  
ATOM   3226 1HB  ASP A 208      18.701  -2.496 -26.761  1.00  1.13           H  
ATOM   3227 2HB  ASP A 208      20.022  -1.884 -25.780  1.00  1.13           H  
ATOM   3228  N   THR A 209      17.304  -4.361 -23.552  1.00  1.07           N  
ATOM   3229  CA  THR A 209      16.482  -5.511 -23.240  1.00  1.07           C  
ATOM   3230  C   THR A 209      16.494  -5.703 -21.740  1.00  1.07           C  
ATOM   3231  O   THR A 209      17.438  -5.276 -21.069  1.00  1.07           O  
ATOM   3232  CB  THR A 209      17.035  -6.786 -23.898  1.00  1.07           C  
ATOM   3233  CG2 THR A 209      18.393  -7.133 -23.283  1.00  1.07           C  
ATOM   3234  OG1 THR A 209      16.124  -7.874 -23.680  1.00  1.07           O  
ATOM   3235  H   THR A 209      18.027  -4.129 -22.900  1.00  1.07           H  
ATOM   3236  HA  THR A 209      15.458  -5.330 -23.568  1.00  1.07           H  
ATOM   3237  HB  THR A 209      17.150  -6.622 -24.973  1.00  1.07           H  
ATOM   3238  HG1 THR A 209      16.170  -8.147 -22.748  1.00  1.07           H  
ATOM   3239 1HG2 THR A 209      18.784  -8.037 -23.747  1.00  1.07           H  
ATOM   3240 2HG2 THR A 209      19.090  -6.307 -23.452  1.00  1.07           H  
ATOM   3241 3HG2 THR A 209      18.274  -7.299 -22.209  1.00  1.07           H  
ATOM   3242  N   TRP A 210      15.469  -6.348 -21.203  1.00  0.98           N  
ATOM   3243  CA  TRP A 210      15.478  -6.647 -19.775  1.00  0.98           C  
ATOM   3244  C   TRP A 210      16.346  -7.869 -19.493  1.00  0.98           C  
ATOM   3245  O   TRP A 210      16.266  -8.863 -20.220  1.00  0.98           O  
ATOM   3246  CB  TRP A 210      14.056  -6.903 -19.266  1.00  0.98           C  
ATOM   3247  CG  TRP A 210      13.174  -5.666 -19.208  1.00  0.98           C  
ATOM   3248  CD1 TRP A 210      12.234  -5.282 -20.117  1.00  0.98           C  
ATOM   3249  CD2 TRP A 210      13.130  -4.667 -18.153  1.00  0.98           C  
ATOM   3250  CE2 TRP A 210      12.150  -3.739 -18.506  1.00  0.98           C  
ATOM   3251  CE3 TRP A 210      13.818  -4.497 -16.954  1.00  0.98           C  
ATOM   3252  NE1 TRP A 210      11.617  -4.125 -19.705  1.00  0.98           N  
ATOM   3253  CZ2 TRP A 210      11.846  -2.653 -17.701  1.00  0.98           C  
ATOM   3254  CZ3 TRP A 210      13.498  -3.418 -16.151  1.00  0.98           C  
ATOM   3255  CH2 TRP A 210      12.547  -2.524 -16.512  1.00  0.98           C  
ATOM   3256  H   TRP A 210      14.702  -6.653 -21.786  1.00  0.98           H  
ATOM   3257  HA  TRP A 210      15.890  -5.799 -19.240  1.00  0.98           H  
ATOM   3258 1HB  TRP A 210      13.567  -7.644 -19.898  1.00  0.98           H  
ATOM   3259 2HB  TRP A 210      14.109  -7.324 -18.261  1.00  0.98           H  
ATOM   3260  HD1 TRP A 210      12.001  -5.804 -21.030  1.00  0.98           H  
ATOM   3261  HE1 TRP A 210      10.884  -3.639 -20.205  1.00  0.98           H  
ATOM   3262  HE3 TRP A 210      14.585  -5.212 -16.655  1.00  0.98           H  
ATOM   3263  HZ2 TRP A 210      11.080  -1.927 -17.972  1.00  0.98           H  
ATOM   3264  HZ3 TRP A 210      14.025  -3.297 -15.220  1.00  0.98           H  
ATOM   3265  HH2 TRP A 210      12.332  -1.688 -15.847  1.00  0.98           H  
ATOM   3266  N   LYS A 211      17.148  -7.799 -18.428  1.00  0.88           N  
ATOM   3267  CA  LYS A 211      17.985  -8.930 -18.015  1.00  0.88           C  
ATOM   3268  C   LYS A 211      18.179  -9.014 -16.508  1.00  0.88           C  
ATOM   3269  O   LYS A 211      18.199  -7.999 -15.804  1.00  0.88           O  
ATOM   3270  CB  LYS A 211      19.374  -8.811 -18.640  1.00  0.88           C  
ATOM   3271  CG  LYS A 211      20.117  -7.573 -18.145  1.00  0.88           C  
ATOM   3272  CD  LYS A 211      21.488  -7.391 -18.763  1.00  0.88           C  
ATOM   3273  CE  LYS A 211      22.142  -6.129 -18.187  1.00  0.88           C  
ATOM   3274  NZ  LYS A 211      23.510  -5.893 -18.723  1.00  0.88           N1+
ATOM   3275  H   LYS A 211      17.200  -6.915 -17.922  1.00  0.88           H  
ATOM   3276  HA  LYS A 211      17.513  -9.858 -18.345  1.00  0.88           H  
ATOM   3277 1HB  LYS A 211      19.967  -9.694 -18.389  1.00  0.88           H  
ATOM   3278 2HB  LYS A 211      19.288  -8.759 -19.726  1.00  0.88           H  
ATOM   3279 1HG  LYS A 211      19.513  -6.684 -18.355  1.00  0.88           H  
ATOM   3280 2HG  LYS A 211      20.239  -7.651 -17.061  1.00  0.88           H  
ATOM   3281 1HD  LYS A 211      22.112  -8.261 -18.545  1.00  0.88           H  
ATOM   3282 2HD  LYS A 211      21.392  -7.285 -19.844  1.00  0.88           H  
ATOM   3283 1HE  LYS A 211      21.515  -5.270 -18.434  1.00  0.88           H  
ATOM   3284 2HE  LYS A 211      22.197  -6.221 -17.100  1.00  0.88           H  
ATOM   3285 1HZ  LYS A 211      23.886  -5.048 -18.313  1.00  0.88           H  
ATOM   3286 2HZ  LYS A 211      24.104  -6.672 -18.487  1.00  0.88           H  
ATOM   3287 3HZ  LYS A 211      23.473  -5.793 -19.727  1.00  0.88           H  
ATOM   3288  N   LEU A 212      18.382 -10.233 -16.013  1.00  0.80           N  
ATOM   3289  CA  LEU A 212      18.720 -10.447 -14.602  1.00  0.80           C  
ATOM   3290  C   LEU A 212      20.064  -9.852 -14.225  1.00  0.80           C  
ATOM   3291  O   LEU A 212      21.056 -10.078 -14.917  1.00  0.80           O  
ATOM   3292  CB  LEU A 212      18.711 -11.948 -14.252  1.00  0.80           C  
ATOM   3293  CG  LEU A 212      19.117 -12.310 -12.795  1.00  0.80           C  
ATOM   3294  CD1 LEU A 212      18.161 -11.729 -11.904  1.00  0.80           C  
ATOM   3295  CD2 LEU A 212      19.136 -13.866 -12.608  1.00  0.80           C  
ATOM   3296  H   LEU A 212      18.290 -11.038 -16.640  1.00  0.80           H  
ATOM   3297  HA  LEU A 212      17.960  -9.963 -13.995  1.00  0.80           H  
ATOM   3298 1HB  LEU A 212      17.704 -12.326 -14.416  1.00  0.80           H  
ATOM   3299 2HB  LEU A 212      19.383 -12.470 -14.936  1.00  0.80           H  
ATOM   3300  HG  LEU A 212      20.091 -11.890 -12.559  1.00  0.80           H  
ATOM   3301 1HD1 LEU A 212      18.431 -11.970 -10.893  1.00  0.80           H  
ATOM   3302 2HD1 LEU A 212      18.133 -10.657 -12.023  1.00  0.80           H  
ATOM   3303 3HD1 LEU A 212      17.222 -12.128 -12.147  1.00  0.80           H  
ATOM   3304 1HD2 LEU A 212      19.405 -14.106 -11.575  1.00  0.80           H  
ATOM   3305 2HD2 LEU A 212      18.142 -14.275 -12.828  1.00  0.80           H  
ATOM   3306 3HD2 LEU A 212      19.861 -14.315 -13.282  1.00  0.80           H  
ATOM   3307  N   GLU A 213      20.106  -9.081 -13.131  1.00  0.74           N  
ATOM   3308  CA  GLU A 213      21.377  -8.555 -12.662  1.00  0.74           C  
ATOM   3309  C   GLU A 213      21.831  -9.276 -11.388  1.00  0.74           C  
ATOM   3310  O   GLU A 213      23.014  -9.587 -11.238  1.00  0.74           O  
ATOM   3311  CB  GLU A 213      21.301  -7.044 -12.411  1.00  0.74           C  
ATOM   3312  CG  GLU A 213      21.056  -6.200 -13.680  1.00  0.74           C  
ATOM   3313  CD  GLU A 213      21.185  -4.703 -13.441  1.00  0.74           C  
ATOM   3314  OE1 GLU A 213      21.441  -4.319 -12.327  1.00  0.74           O  
ATOM   3315  OE2 GLU A 213      21.035  -3.953 -14.376  1.00  0.74           O1-
ATOM   3316  H   GLU A 213      19.260  -8.878 -12.596  1.00  0.74           H  
ATOM   3317  HA  GLU A 213      22.130  -8.730 -13.430  1.00  0.74           H  
ATOM   3318 1HB  GLU A 213      20.483  -6.838 -11.714  1.00  0.74           H  
ATOM   3319 2HB  GLU A 213      22.224  -6.704 -11.945  1.00  0.74           H  
ATOM   3320 1HG  GLU A 213      21.770  -6.501 -14.446  1.00  0.74           H  
ATOM   3321 2HG  GLU A 213      20.055  -6.419 -14.057  1.00  0.74           H  
ATOM   3322  N   ARG A 214      20.879  -9.561 -10.492  1.00  0.72           N  
ATOM   3323  CA  ARG A 214      21.171 -10.215  -9.212  1.00  0.72           C  
ATOM   3324  C   ARG A 214      19.970 -10.918  -8.606  1.00  0.72           C  
ATOM   3325  O   ARG A 214      18.837 -10.442  -8.678  1.00  0.72           O  
ATOM   3326  CB  ARG A 214      21.688  -9.221  -8.172  1.00  0.72           C  
ATOM   3327  CG  ARG A 214      22.054  -9.833  -6.767  1.00  0.72           C  
ATOM   3328  CD  ARG A 214      22.710  -8.827  -5.866  1.00  0.72           C  
ATOM   3329  NE  ARG A 214      22.775  -9.270  -4.445  1.00  0.72           N  
ATOM   3330  CZ  ARG A 214      23.757 -10.029  -3.898  1.00  0.72           C  
ATOM   3331  NH1 ARG A 214      24.760 -10.452  -4.631  1.00  0.72           N1+
ATOM   3332  NH2 ARG A 214      23.717 -10.355  -2.610  1.00  0.72           N  
ATOM   3333  H   ARG A 214      19.923  -9.267 -10.686  1.00  0.72           H  
ATOM   3334  HA  ARG A 214      21.945 -10.955  -9.389  1.00  0.72           H  
ATOM   3335 1HB  ARG A 214      22.585  -8.737  -8.555  1.00  0.72           H  
ATOM   3336 2HB  ARG A 214      20.939  -8.445  -8.010  1.00  0.72           H  
ATOM   3337 1HG  ARG A 214      21.181 -10.220  -6.264  1.00  0.72           H  
ATOM   3338 2HG  ARG A 214      22.770 -10.651  -6.916  1.00  0.72           H  
ATOM   3339 1HD  ARG A 214      23.733  -8.670  -6.218  1.00  0.72           H  
ATOM   3340 2HD  ARG A 214      22.161  -7.887  -5.908  1.00  0.72           H  
ATOM   3341  HE  ARG A 214      22.029  -8.975  -3.828  1.00  0.72           H  
ATOM   3342 1HH1 ARG A 214      24.828 -10.234  -5.638  1.00  0.72           H  
ATOM   3343 2HH1 ARG A 214      25.490 -11.026  -4.229  1.00  0.72           H  
ATOM   3344 1HH2 ARG A 214      22.947 -10.042  -1.995  1.00  0.72           H  
ATOM   3345 2HH2 ARG A 214      24.461 -10.947  -2.218  1.00  0.72           H  
ATOM   3346  N   ALA A 215      20.215 -12.038  -7.953  1.00  0.72           N  
ATOM   3347  CA  ALA A 215      19.123 -12.668  -7.229  1.00  0.72           C  
ATOM   3348  C   ALA A 215      19.620 -13.324  -5.960  1.00  0.72           C  
ATOM   3349  O   ALA A 215      20.756 -13.765  -5.865  1.00  0.72           O  
ATOM   3350  CB  ALA A 215      18.422 -13.683  -8.102  1.00  0.72           C  
ATOM   3351  H   ALA A 215      21.160 -12.423  -7.955  1.00  0.72           H  
ATOM   3352  HA  ALA A 215      18.423 -11.894  -6.936  1.00  0.72           H  
ATOM   3353 1HB  ALA A 215      17.596 -14.123  -7.543  1.00  0.72           H  
ATOM   3354 2HB  ALA A 215      18.038 -13.202  -8.988  1.00  0.72           H  
ATOM   3355 3HB  ALA A 215      19.105 -14.437  -8.384  1.00  0.72           H  
ATOM   3356  N   VAL A 216      18.769 -13.339  -4.958  1.00  0.74           N  
ATOM   3357  CA  VAL A 216      19.090 -13.958  -3.697  1.00  0.74           C  
ATOM   3358  C   VAL A 216      18.029 -14.919  -3.233  1.00  0.74           C  
ATOM   3359  O   VAL A 216      16.867 -14.547  -3.062  1.00  0.74           O  
ATOM   3360  CB  VAL A 216      19.280 -12.872  -2.619  1.00  0.74           C  
ATOM   3361  CG1 VAL A 216      19.581 -13.524  -1.263  1.00  0.74           C  
ATOM   3362  CG2 VAL A 216      20.404 -11.927  -3.042  1.00  0.74           C  
ATOM   3363  H   VAL A 216      17.856 -12.930  -5.088  1.00  0.74           H  
ATOM   3364  HA  VAL A 216      20.020 -14.515  -3.809  1.00  0.74           H  
ATOM   3365  HB  VAL A 216      18.356 -12.305  -2.509  1.00  0.74           H  
ATOM   3366 1HG1 VAL A 216      19.701 -12.746  -0.507  1.00  0.74           H  
ATOM   3367 2HG1 VAL A 216      18.757 -14.173  -0.985  1.00  0.74           H  
ATOM   3368 3HG1 VAL A 216      20.486 -14.108  -1.324  1.00  0.74           H  
ATOM   3369 1HG2 VAL A 216      20.527 -11.165  -2.285  1.00  0.74           H  
ATOM   3370 2HG2 VAL A 216      21.333 -12.489  -3.147  1.00  0.74           H  
ATOM   3371 3HG2 VAL A 216      20.166 -11.449  -3.985  1.00  0.74           H  
ATOM   3372  N   LEU A 217      18.420 -16.156  -3.005  1.00  0.76           N  
ATOM   3373  CA  LEU A 217      17.496 -17.117  -2.456  1.00  0.76           C  
ATOM   3374  C   LEU A 217      17.914 -17.304  -1.017  1.00  0.76           C  
ATOM   3375  O   LEU A 217      19.005 -17.799  -0.740  1.00  0.76           O  
ATOM   3376  CB  LEU A 217      17.511 -18.449  -3.215  1.00  0.76           C  
ATOM   3377  CG  LEU A 217      16.772 -18.484  -4.590  1.00  0.76           C  
ATOM   3378  CD1 LEU A 217      17.631 -17.741  -5.660  1.00  0.76           C  
ATOM   3379  CD2 LEU A 217      16.473 -19.919  -4.974  1.00  0.76           C  
ATOM   3380  H   LEU A 217      19.384 -16.434  -3.200  1.00  0.76           H  
ATOM   3381  HA  LEU A 217      16.482 -16.717  -2.472  1.00  0.76           H  
ATOM   3382 1HB  LEU A 217      18.546 -18.735  -3.385  1.00  0.76           H  
ATOM   3383 2HB  LEU A 217      17.051 -19.205  -2.572  1.00  0.76           H  
ATOM   3384  HG  LEU A 217      15.833 -17.990  -4.503  1.00  0.76           H  
ATOM   3385 1HD1 LEU A 217      17.113 -17.762  -6.616  1.00  0.76           H  
ATOM   3386 2HD1 LEU A 217      17.788 -16.713  -5.367  1.00  0.76           H  
ATOM   3387 3HD1 LEU A 217      18.594 -18.224  -5.760  1.00  0.76           H  
ATOM   3388 1HD2 LEU A 217      15.941 -19.948  -5.931  1.00  0.76           H  
ATOM   3389 2HD2 LEU A 217      17.380 -20.467  -5.051  1.00  0.76           H  
ATOM   3390 3HD2 LEU A 217      15.850 -20.370  -4.207  1.00  0.76           H  
ATOM   3391  N   GLY A 218      17.106 -16.816  -0.092  1.00  0.79           N  
ATOM   3392  CA  GLY A 218      17.428 -16.904   1.320  1.00  0.79           C  
ATOM   3393  C   GLY A 218      17.496 -18.373   1.658  1.00  0.79           C  
ATOM   3394  O   GLY A 218      18.443 -18.858   2.279  1.00  0.79           O  
ATOM   3395  H   GLY A 218      16.211 -16.433  -0.377  1.00  0.79           H  
ATOM   3396 1HA  GLY A 218      18.383 -16.420   1.516  1.00  0.79           H  
ATOM   3397 2HA  GLY A 218      16.656 -16.414   1.912  1.00  0.79           H  
ATOM   3398  N   GLU A 219      16.443 -19.065   1.239  1.00  0.82           N  
ATOM   3399  CA  GLU A 219      16.314 -20.514   1.380  1.00  0.82           C  
ATOM   3400  C   GLU A 219      15.692 -21.024   0.083  1.00  0.82           C  
ATOM   3401  O   GLU A 219      14.951 -20.285  -0.566  1.00  0.82           O  
ATOM   3402  CB  GLU A 219      15.527 -20.888   2.641  1.00  0.82           C  
ATOM   3403  CG  GLU A 219      16.244 -20.412   3.957  1.00  0.82           C  
ATOM   3404  CD  GLU A 219      15.603 -20.826   5.234  1.00  0.82           C  
ATOM   3405  OE1 GLU A 219      14.608 -21.480   5.179  1.00  0.82           O  
ATOM   3406  OE2 GLU A 219      16.104 -20.470   6.276  1.00  0.82           O1-
ATOM   3407  H   GLU A 219      15.717 -18.533   0.750  1.00  0.82           H  
ATOM   3408  HA  GLU A 219      17.310 -20.952   1.465  1.00  0.82           H  
ATOM   3409 1HB  GLU A 219      14.532 -20.441   2.605  1.00  0.82           H  
ATOM   3410 2HB  GLU A 219      15.409 -21.971   2.686  1.00  0.82           H  
ATOM   3411 1HG  GLU A 219      17.270 -20.784   3.946  1.00  0.82           H  
ATOM   3412 2HG  GLU A 219      16.284 -19.328   3.958  1.00  0.82           H  
ATOM   3413  N   VAL A 220      15.970 -22.262  -0.325  1.00  0.84           N  
ATOM   3414  CA  VAL A 220      15.428 -22.706  -1.604  1.00  0.84           C  
ATOM   3415  C   VAL A 220      14.195 -23.564  -1.359  1.00  0.84           C  
ATOM   3416  O   VAL A 220      14.125 -24.262  -0.356  1.00  0.84           O  
ATOM   3417  CB  VAL A 220      16.482 -23.465  -2.421  1.00  0.84           C  
ATOM   3418  CG1 VAL A 220      15.905 -23.836  -3.778  1.00  0.84           C  
ATOM   3419  CG2 VAL A 220      17.725 -22.620  -2.562  1.00  0.84           C  
ATOM   3420  H   VAL A 220      16.554 -22.910   0.217  1.00  0.84           H  
ATOM   3421  HA  VAL A 220      15.127 -21.833  -2.184  1.00  0.84           H  
ATOM   3422  HB  VAL A 220      16.745 -24.396  -1.907  1.00  0.84           H  
ATOM   3423 1HG1 VAL A 220      16.644 -24.346  -4.333  1.00  0.84           H  
ATOM   3424 2HG1 VAL A 220      15.036 -24.466  -3.667  1.00  0.84           H  
ATOM   3425 3HG1 VAL A 220      15.627 -22.933  -4.314  1.00  0.84           H  
ATOM   3426 1HG2 VAL A 220      18.479 -23.165  -3.125  1.00  0.84           H  
ATOM   3427 2HG2 VAL A 220      17.493 -21.704  -3.061  1.00  0.84           H  
ATOM   3428 3HG2 VAL A 220      18.104 -22.400  -1.576  1.00  0.84           H  
ATOM   3429  N   LYS A 221      13.170 -23.408  -2.178  1.00  0.84           N  
ATOM   3430  CA  LYS A 221      11.925 -24.153  -2.011  1.00  0.84           C  
ATOM   3431  C   LYS A 221      11.419 -24.699  -3.337  1.00  0.84           C  
ATOM   3432  O   LYS A 221      11.699 -24.107  -4.366  1.00  0.84           O  
ATOM   3433  CB  LYS A 221      10.917 -23.198  -1.363  1.00  0.84           C  
ATOM   3434  CG  LYS A 221      10.641 -21.980  -2.199  1.00  0.84           C  
ATOM   3435  CD  LYS A 221       9.845 -20.967  -1.418  1.00  0.84           C  
ATOM   3436  CE  LYS A 221       9.572 -19.730  -2.223  1.00  0.84           C  
ATOM   3437  NZ  LYS A 221       8.984 -18.685  -1.406  1.00  0.84           N1+
ATOM   3438  H   LYS A 221      13.270 -22.781  -2.969  1.00  0.84           H  
ATOM   3439  HA  LYS A 221      12.103 -25.000  -1.352  1.00  0.84           H  
ATOM   3440 1HB  LYS A 221       9.973 -23.717  -1.186  1.00  0.84           H  
ATOM   3441 2HB  LYS A 221      11.291 -22.864  -0.392  1.00  0.84           H  
ATOM   3442 1HG  LYS A 221      11.582 -21.525  -2.512  1.00  0.84           H  
ATOM   3443 2HG  LYS A 221      10.093 -22.274  -3.086  1.00  0.84           H  
ATOM   3444 1HD  LYS A 221       8.910 -21.400  -1.150  1.00  0.84           H  
ATOM   3445 2HD  LYS A 221      10.377 -20.695  -0.501  1.00  0.84           H  
ATOM   3446 1HE  LYS A 221      10.506 -19.357  -2.642  1.00  0.84           H  
ATOM   3447 2HE  LYS A 221       8.892 -19.975  -3.032  1.00  0.84           H  
ATOM   3448 1HZ  LYS A 221       8.821 -17.840  -1.970  1.00  0.84           H  
ATOM   3449 2HZ  LYS A 221       8.118 -18.972  -0.999  1.00  0.84           H  
ATOM   3450 3HZ  LYS A 221       9.665 -18.457  -0.678  1.00  0.84           H  
ATOM   3451  N   SER A 222      10.611 -25.777  -3.306  1.00  0.83           N  
ATOM   3452  CA  SER A 222      10.018 -26.357  -4.539  1.00  0.83           C  
ATOM   3453  C   SER A 222       8.801 -25.594  -5.067  1.00  0.83           C  
ATOM   3454  O   SER A 222       8.201 -25.948  -6.083  1.00  0.83           O  
ATOM   3455  CB  SER A 222       9.547 -27.783  -4.334  1.00  0.83           C  
ATOM   3456  OG  SER A 222      10.586 -28.688  -4.131  1.00  0.83           O  
ATOM   3457  H   SER A 222      10.440 -26.243  -2.413  1.00  0.83           H  
ATOM   3458  HA  SER A 222      10.793 -26.364  -5.293  1.00  0.83           H  
ATOM   3459 1HB  SER A 222       8.884 -27.809  -3.475  1.00  0.83           H  
ATOM   3460 2HB  SER A 222       8.965 -28.085  -5.199  1.00  0.83           H  
ATOM   3461  HG  SER A 222      11.161 -28.592  -4.904  1.00  0.83           H  
ATOM   3462  N   CYS A 223       8.380 -24.631  -4.295  1.00  0.81           N  
ATOM   3463  CA  CYS A 223       7.212 -23.808  -4.533  1.00  0.81           C  
ATOM   3464  C   CYS A 223       7.320 -22.916  -5.764  1.00  0.81           C  
ATOM   3465  O   CYS A 223       8.355 -22.297  -6.007  1.00  0.81           O  
ATOM   3466  CB  CYS A 223       6.975 -22.999  -3.305  1.00  0.81           C  
ATOM   3467  SG  CYS A 223       5.594 -22.048  -3.327  1.00  0.81           S  
ATOM   3468  H   CYS A 223       8.944 -24.432  -3.486  1.00  0.81           H  
ATOM   3469  HA  CYS A 223       6.355 -24.463  -4.678  1.00  0.81           H  
ATOM   3470 1HB  CYS A 223       6.887 -23.676  -2.469  1.00  0.81           H  
ATOM   3471 2HB  CYS A 223       7.812 -22.363  -3.127  1.00  0.81           H  
ATOM   3472  N   THR A 224       6.243 -22.856  -6.543  1.00  0.80           N  
ATOM   3473  CA  THR A 224       6.216 -22.044  -7.750  1.00  0.80           C  
ATOM   3474  C   THR A 224       5.451 -20.733  -7.568  1.00  0.80           C  
ATOM   3475  O   THR A 224       4.423 -20.681  -6.897  1.00  0.80           O  
ATOM   3476  CB  THR A 224       5.532 -22.854  -8.867  1.00  0.80           C  
ATOM   3477  CG2 THR A 224       6.303 -24.120  -9.133  1.00  0.80           C  
ATOM   3478  OG1 THR A 224       4.201 -23.197  -8.443  1.00  0.80           O  
ATOM   3479  H   THR A 224       5.410 -23.384  -6.281  1.00  0.80           H  
ATOM   3480  HA  THR A 224       7.241 -21.814  -8.042  1.00  0.80           H  
ATOM   3481  HB  THR A 224       5.480 -22.255  -9.775  1.00  0.80           H  
ATOM   3482  HG1 THR A 224       4.247 -23.594  -7.538  1.00  0.80           H  
ATOM   3483 1HG2 THR A 224       5.816 -24.693  -9.918  1.00  0.80           H  
ATOM   3484 2HG2 THR A 224       7.289 -23.852  -9.441  1.00  0.80           H  
ATOM   3485 3HG2 THR A 224       6.353 -24.722  -8.222  1.00  0.80           H  
ATOM   3486  N   TRP A 225       5.910 -19.672  -8.215  1.00  0.78           N  
ATOM   3487  CA  TRP A 225       5.159 -18.429  -8.167  1.00  0.78           C  
ATOM   3488  C   TRP A 225       3.923 -18.414  -9.059  1.00  0.78           C  
ATOM   3489  O   TRP A 225       3.976 -18.945 -10.169  1.00  0.78           O  
ATOM   3490  CB  TRP A 225       6.013 -17.243  -8.565  1.00  0.78           C  
ATOM   3491  CG  TRP A 225       6.936 -16.789  -7.549  1.00  0.78           C  
ATOM   3492  CD1 TRP A 225       7.577 -17.484  -6.576  1.00  0.78           C  
ATOM   3493  CD2 TRP A 225       7.291 -15.421  -7.372  1.00  0.78           C  
ATOM   3494  CE2 TRP A 225       8.136 -15.357  -6.277  1.00  0.78           C  
ATOM   3495  CE3 TRP A 225       6.945 -14.251  -8.047  1.00  0.78           C  
ATOM   3496  NE1 TRP A 225       8.307 -16.623  -5.804  1.00  0.78           N  
ATOM   3497  CZ2 TRP A 225       8.643 -14.163  -5.825  1.00  0.78           C  
ATOM   3498  CZ3 TRP A 225       7.456 -13.065  -7.603  1.00  0.78           C  
ATOM   3499  CH2 TRP A 225       8.287 -13.027  -6.514  1.00  0.78           C  
ATOM   3500  H   TRP A 225       6.772 -19.733  -8.743  1.00  0.78           H  
ATOM   3501  HA  TRP A 225       4.893 -18.279  -7.132  1.00  0.78           H  
ATOM   3502 1HB  TRP A 225       6.594 -17.504  -9.451  1.00  0.78           H  
ATOM   3503 2HB  TRP A 225       5.363 -16.407  -8.839  1.00  0.78           H  
ATOM   3504  HD1 TRP A 225       7.513 -18.558  -6.419  1.00  0.78           H  
ATOM   3505  HE1 TRP A 225       8.875 -16.866  -5.001  1.00  0.78           H  
ATOM   3506  HE3 TRP A 225       6.275 -14.284  -8.908  1.00  0.78           H  
ATOM   3507  HZ2 TRP A 225       9.289 -14.099  -4.953  1.00  0.78           H  
ATOM   3508  HZ3 TRP A 225       7.172 -12.151  -8.132  1.00  0.78           H  
ATOM   3509  HH2 TRP A 225       8.658 -12.081  -6.177  1.00  0.78           H  
ATOM   3510  N   PRO A 226       2.797 -17.832  -8.603  1.00  0.77           N  
ATOM   3511  CA  PRO A 226       1.635 -17.520  -9.411  1.00  0.77           C  
ATOM   3512  C   PRO A 226       2.038 -16.558 -10.523  1.00  0.77           C  
ATOM   3513  O   PRO A 226       2.837 -15.644 -10.297  1.00  0.77           O  
ATOM   3514  CB  PRO A 226       0.682 -16.854  -8.409  1.00  0.77           C  
ATOM   3515  CG  PRO A 226       1.117 -17.385  -7.052  1.00  0.77           C  
ATOM   3516  CD  PRO A 226       2.616 -17.565  -7.155  1.00  0.77           C  
ATOM   3517  HA  PRO A 226       1.210 -18.452  -9.818  1.00  0.77           H  
ATOM   3518 1HB  PRO A 226       0.729 -15.766  -8.511  1.00  0.77           H  
ATOM   3519 2HB  PRO A 226      -0.353 -17.142  -8.645  1.00  0.77           H  
ATOM   3520 1HG  PRO A 226       0.822 -16.696  -6.243  1.00  0.77           H  
ATOM   3521 2HG  PRO A 226       0.597 -18.335  -6.849  1.00  0.77           H  
ATOM   3522 1HD  PRO A 226       3.162 -16.665  -6.835  1.00  0.77           H  
ATOM   3523 2HD  PRO A 226       2.859 -18.453  -6.551  1.00  0.77           H  
ATOM   3524  N   GLU A 227       1.412 -16.682 -11.686  1.00  0.77           N  
ATOM   3525  CA  GLU A 227       1.694 -15.782 -12.809  1.00  0.77           C  
ATOM   3526  C   GLU A 227       1.317 -14.339 -12.506  1.00  0.77           C  
ATOM   3527  O   GLU A 227       1.890 -13.402 -13.066  1.00  0.77           O  
ATOM   3528  CB  GLU A 227       0.971 -16.237 -14.072  1.00  0.77           C  
ATOM   3529  CG  GLU A 227       1.520 -17.513 -14.672  1.00  0.77           C  
ATOM   3530  CD  GLU A 227       0.773 -17.978 -15.902  1.00  0.77           C  
ATOM   3531  OE1 GLU A 227      -0.222 -17.381 -16.239  1.00  0.77           O  
ATOM   3532  OE2 GLU A 227       1.208 -18.932 -16.504  1.00  0.77           O1-
ATOM   3533  H   GLU A 227       0.751 -17.438 -11.812  1.00  0.77           H  
ATOM   3534  HA  GLU A 227       2.765 -15.818 -13.008  1.00  0.77           H  
ATOM   3535 1HB  GLU A 227      -0.085 -16.391 -13.851  1.00  0.77           H  
ATOM   3536 2HB  GLU A 227       1.038 -15.454 -14.828  1.00  0.77           H  
ATOM   3537 1HG  GLU A 227       2.550 -17.319 -14.953  1.00  0.77           H  
ATOM   3538 2HG  GLU A 227       1.514 -18.299 -13.917  1.00  0.77           H  
ATOM   3539  N   THR A 228       0.391 -14.156 -11.574  1.00  0.78           N  
ATOM   3540  CA  THR A 228      -0.114 -12.840 -11.220  1.00  0.78           C  
ATOM   3541  C   THR A 228       0.934 -11.965 -10.530  1.00  0.78           C  
ATOM   3542  O   THR A 228       0.729 -10.760 -10.383  1.00  0.78           O  
ATOM   3543  CB  THR A 228      -1.364 -12.977 -10.336  1.00  0.78           C  
ATOM   3544  CG2 THR A 228      -2.423 -13.763 -11.086  1.00  0.78           C  
ATOM   3545  OG1 THR A 228      -1.037 -13.681  -9.134  1.00  0.78           O  
ATOM   3546  H   THR A 228      -0.002 -14.970 -11.128  1.00  0.78           H  
ATOM   3547  HA  THR A 228      -0.408 -12.336 -12.141  1.00  0.78           H  
ATOM   3548  HB  THR A 228      -1.747 -11.990 -10.083  1.00  0.78           H  
ATOM   3549  HG1 THR A 228      -0.440 -13.144  -8.599  1.00  0.78           H  
ATOM   3550 1HG2 THR A 228      -3.310 -13.867 -10.463  1.00  0.78           H  
ATOM   3551 2HG2 THR A 228      -2.682 -13.238 -12.004  1.00  0.78           H  
ATOM   3552 3HG2 THR A 228      -2.032 -14.752 -11.331  1.00  0.78           H  
ATOM   3553  N   HIS A 229       2.057 -12.555 -10.115  1.00  0.81           N  
ATOM   3554  CA  HIS A 229       3.117 -11.766  -9.516  1.00  0.81           C  
ATOM   3555  C   HIS A 229       4.277 -11.552 -10.460  1.00  0.81           C  
ATOM   3556  O   HIS A 229       5.295 -10.983 -10.076  1.00  0.81           O  
ATOM   3557  CB  HIS A 229       3.633 -12.428  -8.262  1.00  0.81           C  
ATOM   3558  CG  HIS A 229       2.626 -12.476  -7.250  1.00  0.81           C  
ATOM   3559  CD2 HIS A 229       1.915 -13.495  -6.788  1.00  0.81           C  
ATOM   3560  ND1 HIS A 229       2.205 -11.358  -6.560  1.00  0.81           N  
ATOM   3561  CE1 HIS A 229       1.272 -11.707  -5.720  1.00  0.81           C  
ATOM   3562  NE2 HIS A 229       1.073 -13.001  -5.856  1.00  0.81           N  
ATOM   3563  H   HIS A 229       2.193 -13.560 -10.238  1.00  0.81           H  
ATOM   3564  HA  HIS A 229       2.731 -10.785  -9.244  1.00  0.81           H  
ATOM   3565 1HB  HIS A 229       3.944 -13.450  -8.487  1.00  0.81           H  
ATOM   3566 2HB  HIS A 229       4.495 -11.881  -7.883  1.00  0.81           H  
ATOM   3567  HD1 HIS A 229       2.543 -10.420  -6.669  1.00  0.81           H  
ATOM   3568  HD2 HIS A 229       1.906 -14.540  -7.033  1.00  0.81           H  
ATOM   3569  HE1 HIS A 229       0.804 -10.968  -5.064  1.00  0.81           H  
ATOM   3570  N   THR A 230       4.151 -11.969 -11.704  1.00  0.86           N  
ATOM   3571  CA  THR A 230       5.279 -11.770 -12.584  1.00  0.86           C  
ATOM   3572  C   THR A 230       5.172 -10.402 -13.231  1.00  0.86           C  
ATOM   3573  O   THR A 230       4.077  -9.978 -13.593  1.00  0.86           O  
ATOM   3574  CB  THR A 230       5.291 -12.877 -13.634  1.00  0.86           C  
ATOM   3575  CG2 THR A 230       5.393 -14.220 -12.929  1.00  0.86           C  
ATOM   3576  OG1 THR A 230       4.084 -12.828 -14.415  1.00  0.86           O  
ATOM   3577  H   THR A 230       3.302 -12.424 -12.045  1.00  0.86           H  
ATOM   3578  HA  THR A 230       6.203 -11.816 -12.012  1.00  0.86           H  
ATOM   3579  HB  THR A 230       6.125 -12.747 -14.295  1.00  0.86           H  
ATOM   3580  HG1 THR A 230       3.303 -12.924 -13.835  1.00  0.86           H  
ATOM   3581 1HG2 THR A 230       5.392 -14.999 -13.664  1.00  0.86           H  
ATOM   3582 2HG2 THR A 230       6.311 -14.256 -12.350  1.00  0.86           H  
ATOM   3583 3HG2 THR A 230       4.540 -14.347 -12.262  1.00  0.86           H  
ATOM   3584  N   LEU A 231       6.299  -9.731 -13.461  1.00  0.93           N  
ATOM   3585  CA  LEU A 231       6.221  -8.453 -14.153  1.00  0.93           C  
ATOM   3586  C   LEU A 231       6.003  -8.637 -15.660  1.00  0.93           C  
ATOM   3587  O   LEU A 231       5.058  -8.072 -16.213  1.00  0.93           O  
ATOM   3588  CB  LEU A 231       7.473  -7.622 -13.855  1.00  0.93           C  
ATOM   3589  CG  LEU A 231       7.550  -6.240 -14.487  1.00  0.93           C  
ATOM   3590  CD1 LEU A 231       6.382  -5.379 -14.036  1.00  0.93           C  
ATOM   3591  CD2 LEU A 231       8.814  -5.595 -14.036  1.00  0.93           C  
ATOM   3592  H   LEU A 231       7.193 -10.059 -13.098  1.00  0.93           H  
ATOM   3593  HA  LEU A 231       5.366  -7.908 -13.756  1.00  0.93           H  
ATOM   3594 1HB  LEU A 231       7.573  -7.500 -12.788  1.00  0.93           H  
ATOM   3595 2HB  LEU A 231       8.338  -8.179 -14.209  1.00  0.93           H  
ATOM   3596  HG  LEU A 231       7.536  -6.337 -15.573  1.00  0.93           H  
ATOM   3597 1HD1 LEU A 231       6.464  -4.389 -14.488  1.00  0.93           H  
ATOM   3598 2HD1 LEU A 231       5.446  -5.844 -14.347  1.00  0.93           H  
ATOM   3599 3HD1 LEU A 231       6.400  -5.283 -12.951  1.00  0.93           H  
ATOM   3600 1HD2 LEU A 231       8.908  -4.622 -14.493  1.00  0.93           H  
ATOM   3601 2HD2 LEU A 231       8.798  -5.499 -12.946  1.00  0.93           H  
ATOM   3602 3HD2 LEU A 231       9.641  -6.200 -14.317  1.00  0.93           H  
ATOM   3603  N   TRP A 232       6.866  -9.396 -16.350  1.00  0.98           N  
ATOM   3604  CA  TRP A 232       6.632  -9.614 -17.777  1.00  0.98           C  
ATOM   3605  C   TRP A 232       6.686 -11.101 -18.124  1.00  0.98           C  
ATOM   3606  O   TRP A 232       7.767 -11.627 -18.411  1.00  0.98           O  
ATOM   3607  CB  TRP A 232       7.663  -8.824 -18.580  1.00  0.98           C  
ATOM   3608  CG  TRP A 232       7.512  -8.857 -20.066  1.00  0.98           C  
ATOM   3609  CD1 TRP A 232       6.401  -9.164 -20.790  1.00  0.98           C  
ATOM   3610  CD2 TRP A 232       8.557  -8.578 -21.035  1.00  0.98           C  
ATOM   3611  CE2 TRP A 232       7.996  -8.749 -22.300  1.00  0.98           C  
ATOM   3612  CE3 TRP A 232       9.912  -8.213 -20.929  1.00  0.98           C  
ATOM   3613  NE1 TRP A 232       6.685  -9.098 -22.137  1.00  0.98           N  
ATOM   3614  CZ2 TRP A 232       8.735  -8.576 -23.457  1.00  0.98           C  
ATOM   3615  CZ3 TRP A 232      10.649  -8.052 -22.091  1.00  0.98           C  
ATOM   3616  CH2 TRP A 232      10.076  -8.226 -23.321  1.00  0.98           C  
ATOM   3617  H   TRP A 232       7.663  -9.859 -15.908  1.00  0.98           H  
ATOM   3618  HA  TRP A 232       5.639  -9.245 -18.033  1.00  0.98           H  
ATOM   3619 1HB  TRP A 232       7.605  -7.781 -18.279  1.00  0.98           H  
ATOM   3620 2HB  TRP A 232       8.661  -9.183 -18.333  1.00  0.98           H  
ATOM   3621  HD1 TRP A 232       5.432  -9.425 -20.368  1.00  0.98           H  
ATOM   3622  HE1 TRP A 232       6.041  -9.285 -22.894  1.00  0.98           H  
ATOM   3623  HE3 TRP A 232      10.377  -8.077 -19.950  1.00  0.98           H  
ATOM   3624  HZ2 TRP A 232       8.297  -8.714 -24.446  1.00  0.98           H  
ATOM   3625  HZ3 TRP A 232      11.700  -7.786 -22.005  1.00  0.98           H  
ATOM   3626  HH2 TRP A 232      10.685  -8.090 -24.214  1.00  0.98           H  
ATOM   3627  N   GLY A 233       5.533 -11.778 -18.117  1.00  1.02           N  
ATOM   3628  CA  GLY A 233       5.494 -13.227 -18.368  1.00  1.02           C  
ATOM   3629  C   GLY A 233       5.042 -13.579 -19.784  1.00  1.02           C  
ATOM   3630  O   GLY A 233       4.966 -14.751 -20.173  1.00  1.02           O  
ATOM   3631  H   GLY A 233       4.673 -11.294 -17.887  1.00  1.02           H  
ATOM   3632 1HA  GLY A 233       6.471 -13.653 -18.188  1.00  1.02           H  
ATOM   3633 2HA  GLY A 233       4.823 -13.694 -17.644  1.00  1.02           H  
ATOM   3634  N   ASP A 234       4.767 -12.564 -20.572  1.00  1.03           N  
ATOM   3635  CA  ASP A 234       4.232 -12.793 -21.896  1.00  1.03           C  
ATOM   3636  C   ASP A 234       5.311 -13.227 -22.868  1.00  1.03           C  
ATOM   3637  O   ASP A 234       6.287 -12.514 -23.096  1.00  1.03           O  
ATOM   3638  CB  ASP A 234       3.540 -11.534 -22.392  1.00  1.03           C  
ATOM   3639  CG  ASP A 234       2.287 -11.204 -21.583  1.00  1.03           C  
ATOM   3640  OD1 ASP A 234       1.618 -12.113 -21.149  1.00  1.03           O  
ATOM   3641  OD2 ASP A 234       2.022 -10.044 -21.394  1.00  1.03           O1-
ATOM   3642  H   ASP A 234       4.894 -11.625 -20.232  1.00  1.03           H  
ATOM   3643  HA  ASP A 234       3.490 -13.590 -21.834  1.00  1.03           H  
ATOM   3644 1HB  ASP A 234       4.224 -10.696 -22.338  1.00  1.03           H  
ATOM   3645 2HB  ASP A 234       3.259 -11.662 -23.437  1.00  1.03           H  
ATOM   3646  N   GLY A 235       5.129 -14.419 -23.429  1.00  0.99           N  
ATOM   3647  CA  GLY A 235       6.092 -14.990 -24.359  1.00  0.99           C  
ATOM   3648  C   GLY A 235       7.259 -15.700 -23.671  1.00  0.99           C  
ATOM   3649  O   GLY A 235       8.207 -16.115 -24.338  1.00  0.99           O  
ATOM   3650  H   GLY A 235       4.302 -14.949 -23.188  1.00  0.99           H  
ATOM   3651 1HA  GLY A 235       5.577 -15.697 -25.009  1.00  0.99           H  
ATOM   3652 2HA  GLY A 235       6.479 -14.200 -25.000  1.00  0.99           H  
ATOM   3653  N   VAL A 236       7.210 -15.852 -22.349  1.00  0.93           N  
ATOM   3654  CA  VAL A 236       8.334 -16.486 -21.670  1.00  0.93           C  
ATOM   3655  C   VAL A 236       8.441 -17.993 -21.855  1.00  0.93           C  
ATOM   3656  O   VAL A 236       7.488 -18.743 -21.640  1.00  0.93           O  
ATOM   3657  CB  VAL A 236       8.290 -16.170 -20.172  1.00  0.93           C  
ATOM   3658  CG1 VAL A 236       9.347 -16.916 -19.424  1.00  0.93           C  
ATOM   3659  CG2 VAL A 236       8.524 -14.738 -20.002  1.00  0.93           C  
ATOM   3660  H   VAL A 236       6.416 -15.506 -21.804  1.00  0.93           H  
ATOM   3661  HA  VAL A 236       9.246 -16.036 -22.067  1.00  0.93           H  
ATOM   3662  HB  VAL A 236       7.311 -16.441 -19.768  1.00  0.93           H  
ATOM   3663 1HG1 VAL A 236       9.286 -16.643 -18.372  1.00  0.93           H  
ATOM   3664 2HG1 VAL A 236       9.195 -17.989 -19.530  1.00  0.93           H  
ATOM   3665 3HG1 VAL A 236      10.326 -16.649 -19.820  1.00  0.93           H  
ATOM   3666 1HG2 VAL A 236       8.488 -14.507 -18.965  1.00  0.93           H  
ATOM   3667 2HG2 VAL A 236       9.502 -14.499 -20.401  1.00  0.93           H  
ATOM   3668 3HG2 VAL A 236       7.762 -14.174 -20.533  1.00  0.93           H  
ATOM   3669  N   LEU A 237       9.643 -18.416 -22.227  1.00  0.86           N  
ATOM   3670  CA  LEU A 237      10.004 -19.813 -22.389  1.00  0.86           C  
ATOM   3671  C   LEU A 237      10.724 -20.263 -21.130  1.00  0.86           C  
ATOM   3672  O   LEU A 237      11.736 -19.674 -20.746  1.00  0.86           O  
ATOM   3673  CB  LEU A 237      10.898 -20.005 -23.618  1.00  0.86           C  
ATOM   3674  CG  LEU A 237      11.435 -21.418 -23.828  1.00  0.86           C  
ATOM   3675  CD1 LEU A 237      10.290 -22.367 -24.117  1.00  0.86           C  
ATOM   3676  CD2 LEU A 237      12.441 -21.404 -24.963  1.00  0.86           C  
ATOM   3677  H   LEU A 237      10.348 -17.717 -22.407  1.00  0.86           H  
ATOM   3678  HA  LEU A 237       9.097 -20.404 -22.509  1.00  0.86           H  
ATOM   3679 1HB  LEU A 237      10.334 -19.724 -24.509  1.00  0.86           H  
ATOM   3680 2HB  LEU A 237      11.759 -19.335 -23.532  1.00  0.86           H  
ATOM   3681  HG  LEU A 237      11.924 -21.746 -22.931  1.00  0.86           H  
ATOM   3682 1HD1 LEU A 237      10.682 -23.375 -24.254  1.00  0.86           H  
ATOM   3683 2HD1 LEU A 237       9.590 -22.361 -23.284  1.00  0.86           H  
ATOM   3684 3HD1 LEU A 237       9.775 -22.051 -25.024  1.00  0.86           H  
ATOM   3685 1HD2 LEU A 237      12.840 -22.406 -25.110  1.00  0.86           H  
ATOM   3686 2HD2 LEU A 237      11.956 -21.069 -25.880  1.00  0.86           H  
ATOM   3687 3HD2 LEU A 237      13.259 -20.720 -24.715  1.00  0.86           H  
ATOM   3688  N   GLU A 238      10.237 -21.325 -20.503  1.00  0.80           N  
ATOM   3689  CA  GLU A 238      10.804 -21.777 -19.238  1.00  0.80           C  
ATOM   3690  C   GLU A 238      12.285 -22.111 -19.334  1.00  0.80           C  
ATOM   3691  O   GLU A 238      13.048 -21.809 -18.423  1.00  0.80           O  
ATOM   3692  CB  GLU A 238      10.079 -23.032 -18.753  1.00  0.80           C  
ATOM   3693  CG  GLU A 238       8.648 -22.827 -18.292  1.00  0.80           C  
ATOM   3694  CD  GLU A 238       7.972 -24.137 -17.915  1.00  0.80           C  
ATOM   3695  OE1 GLU A 238       8.562 -25.172 -18.113  1.00  0.80           O  
ATOM   3696  OE2 GLU A 238       6.861 -24.092 -17.432  1.00  0.80           O1-
ATOM   3697  H   GLU A 238       9.423 -21.790 -20.882  1.00  0.80           H  
ATOM   3698  HA  GLU A 238      10.679 -20.983 -18.507  1.00  0.80           H  
ATOM   3699 1HB  GLU A 238      10.067 -23.774 -19.551  1.00  0.80           H  
ATOM   3700 2HB  GLU A 238      10.633 -23.465 -17.919  1.00  0.80           H  
ATOM   3701 1HG  GLU A 238       8.646 -22.164 -17.424  1.00  0.80           H  
ATOM   3702 2HG  GLU A 238       8.085 -22.342 -19.089  1.00  0.80           H  
ATOM   3703  N   SER A 239      12.696 -22.683 -20.464  1.00  0.75           N  
ATOM   3704  CA  SER A 239      14.080 -23.085 -20.688  1.00  0.75           C  
ATOM   3705  C   SER A 239      15.082 -21.931 -20.639  1.00  0.75           C  
ATOM   3706  O   SER A 239      16.275 -22.170 -20.448  1.00  0.75           O  
ATOM   3707  CB  SER A 239      14.221 -23.780 -22.027  1.00  0.75           C  
ATOM   3708  OG  SER A 239      13.525 -25.001 -22.047  1.00  0.75           O  
ATOM   3709  H   SER A 239      12.008 -22.874 -21.176  1.00  0.75           H  
ATOM   3710  HA  SER A 239      14.351 -23.791 -19.901  1.00  0.75           H  
ATOM   3711 1HB  SER A 239      13.851 -23.132 -22.814  1.00  0.75           H  
ATOM   3712 2HB  SER A 239      15.277 -23.957 -22.229  1.00  0.75           H  
ATOM   3713  HG  SER A 239      13.668 -25.373 -22.922  1.00  0.75           H  
ATOM   3714  N   ASP A 240      14.629 -20.687 -20.852  1.00  0.73           N  
ATOM   3715  CA  ASP A 240      15.556 -19.560 -20.831  1.00  0.73           C  
ATOM   3716  C   ASP A 240      15.538 -18.814 -19.489  1.00  0.73           C  
ATOM   3717  O   ASP A 240      16.144 -17.748 -19.357  1.00  0.73           O  
ATOM   3718  CB  ASP A 240      15.267 -18.568 -21.955  1.00  0.73           C  
ATOM   3719  CG  ASP A 240      15.484 -19.121 -23.400  1.00  0.73           C  
ATOM   3720  OD1 ASP A 240      16.123 -20.149 -23.588  1.00  0.73           O  
ATOM   3721  OD2 ASP A 240      15.077 -18.452 -24.315  1.00  0.73           O1-
ATOM   3722  H   ASP A 240      13.631 -20.508 -20.970  1.00  0.73           H  
ATOM   3723  HA  ASP A 240      16.565 -19.943 -20.976  1.00  0.73           H  
ATOM   3724 1HB  ASP A 240      14.228 -18.243 -21.862  1.00  0.73           H  
ATOM   3725 2HB  ASP A 240      15.906 -17.695 -21.820  1.00  0.73           H  
ATOM   3726  N   LEU A 241      14.854 -19.362 -18.491  1.00  0.72           N  
ATOM   3727  CA  LEU A 241      14.799 -18.730 -17.175  1.00  0.72           C  
ATOM   3728  C   LEU A 241      15.916 -19.247 -16.304  1.00  0.72           C  
ATOM   3729  O   LEU A 241      15.956 -20.432 -16.023  1.00  0.72           O  
ATOM   3730  CB  LEU A 241      13.455 -19.029 -16.530  1.00  0.72           C  
ATOM   3731  CG  LEU A 241      12.285 -18.478 -17.276  1.00  0.72           C  
ATOM   3732  CD1 LEU A 241      11.037 -18.814 -16.544  1.00  0.72           C  
ATOM   3733  CD2 LEU A 241      12.477 -17.009 -17.397  1.00  0.72           C  
ATOM   3734  H   LEU A 241      14.349 -20.242 -18.631  1.00  0.72           H  
ATOM   3735  HA  LEU A 241      14.914 -17.653 -17.287  1.00  0.72           H  
ATOM   3736 1HB  LEU A 241      13.330 -20.112 -16.474  1.00  0.72           H  
ATOM   3737 2HB  LEU A 241      13.441 -18.639 -15.533  1.00  0.72           H  
ATOM   3738  HG  LEU A 241      12.232 -18.927 -18.272  1.00  0.72           H  
ATOM   3739 1HD1 LEU A 241      10.177 -18.421 -17.064  1.00  0.72           H  
ATOM   3740 2HD1 LEU A 241      10.943 -19.894 -16.452  1.00  0.72           H  
ATOM   3741 3HD1 LEU A 241      11.113 -18.363 -15.560  1.00  0.72           H  
ATOM   3742 1HD2 LEU A 241      11.671 -16.550 -17.927  1.00  0.72           H  
ATOM   3743 2HD2 LEU A 241      12.533 -16.591 -16.417  1.00  0.72           H  
ATOM   3744 3HD2 LEU A 241      13.398 -16.830 -17.914  1.00  0.72           H  
ATOM   3745  N   ILE A 242      16.831 -18.376 -15.872  1.00  0.73           N  
ATOM   3746  CA  ILE A 242      18.024 -18.844 -15.162  1.00  0.73           C  
ATOM   3747  C   ILE A 242      17.690 -19.522 -13.838  1.00  0.73           C  
ATOM   3748  O   ILE A 242      18.204 -20.606 -13.551  1.00  0.73           O  
ATOM   3749  CB  ILE A 242      18.991 -17.655 -14.935  1.00  0.73           C  
ATOM   3750  CG1 ILE A 242      19.820 -17.432 -16.217  1.00  0.73           C  
ATOM   3751  CG2 ILE A 242      19.943 -17.910 -13.734  1.00  0.73           C  
ATOM   3752  CD1 ILE A 242      18.978 -17.486 -17.478  1.00  0.73           C  
ATOM   3753  H   ILE A 242      16.707 -17.388 -16.067  1.00  0.73           H  
ATOM   3754  HA  ILE A 242      18.536 -19.566 -15.792  1.00  0.73           H  
ATOM   3755  HB  ILE A 242      18.404 -16.748 -14.751  1.00  0.73           H  
ATOM   3756 1HG1 ILE A 242      20.288 -16.452 -16.162  1.00  0.73           H  
ATOM   3757 2HG1 ILE A 242      20.602 -18.188 -16.286  1.00  0.73           H  
ATOM   3758 1HG2 ILE A 242      20.605 -17.055 -13.607  1.00  0.73           H  
ATOM   3759 2HG2 ILE A 242      19.374 -18.053 -12.830  1.00  0.73           H  
ATOM   3760 3HG2 ILE A 242      20.531 -18.794 -13.931  1.00  0.73           H  
ATOM   3761 1HD1 ILE A 242      19.578 -17.305 -18.355  1.00  0.73           H  
ATOM   3762 2HD1 ILE A 242      18.511 -18.467 -17.568  1.00  0.73           H  
ATOM   3763 3HD1 ILE A 242      18.212 -16.733 -17.410  1.00  0.73           H  
ATOM   3764  N   ILE A 243      16.751 -18.969 -13.082  1.00  0.76           N  
ATOM   3765  CA  ILE A 243      16.336 -19.604 -11.846  1.00  0.76           C  
ATOM   3766  C   ILE A 243      15.091 -20.418 -12.188  1.00  0.76           C  
ATOM   3767  O   ILE A 243      14.107 -19.834 -12.645  1.00  0.76           O  
ATOM   3768  CB  ILE A 243      15.984 -18.551 -10.806  1.00  0.76           C  
ATOM   3769  CG1 ILE A 243      17.201 -17.677 -10.589  1.00  0.76           C  
ATOM   3770  CG2 ILE A 243      15.544 -19.227  -9.476  1.00  0.76           C  
ATOM   3771  CD1 ILE A 243      16.933 -16.462  -9.812  1.00  0.76           C  
ATOM   3772  H   ILE A 243      16.359 -18.063 -13.338  1.00  0.76           H  
ATOM   3773  HA  ILE A 243      17.144 -20.210 -11.460  1.00  0.76           H  
ATOM   3774  HB  ILE A 243      15.182 -17.924 -11.177  1.00  0.76           H  
ATOM   3775 1HG1 ILE A 243      17.969 -18.256 -10.092  1.00  0.76           H  
ATOM   3776 2HG1 ILE A 243      17.573 -17.360 -11.559  1.00  0.76           H  
ATOM   3777 1HG2 ILE A 243      15.298 -18.464  -8.739  1.00  0.76           H  
ATOM   3778 2HG2 ILE A 243      14.664 -19.854  -9.654  1.00  0.76           H  
ATOM   3779 3HG2 ILE A 243      16.351 -19.851  -9.096  1.00  0.76           H  
ATOM   3780 1HD1 ILE A 243      17.844 -15.897  -9.734  1.00  0.76           H  
ATOM   3781 2HD1 ILE A 243      16.186 -15.877 -10.334  1.00  0.76           H  
ATOM   3782 3HD1 ILE A 243      16.575 -16.732  -8.832  1.00  0.76           H  
ATOM   3783  N   PRO A 244      15.080 -21.749 -12.018  1.00  0.79           N  
ATOM   3784  CA  PRO A 244      13.970 -22.597 -12.399  1.00  0.79           C  
ATOM   3785  C   PRO A 244      12.700 -22.169 -11.680  1.00  0.79           C  
ATOM   3786  O   PRO A 244      12.726 -21.804 -10.501  1.00  0.79           O  
ATOM   3787  CB  PRO A 244      14.424 -23.982 -11.911  1.00  0.79           C  
ATOM   3788  CG  PRO A 244      15.938 -23.906 -11.873  1.00  0.79           C  
ATOM   3789  CD  PRO A 244      16.252 -22.488 -11.467  1.00  0.79           C  
ATOM   3790  HA  PRO A 244      13.837 -22.569 -13.488  1.00  0.79           H  
ATOM   3791 1HB  PRO A 244      13.976 -24.215 -10.934  1.00  0.79           H  
ATOM   3792 2HB  PRO A 244      14.071 -24.759 -12.611  1.00  0.79           H  
ATOM   3793 1HG  PRO A 244      16.340 -24.644 -11.169  1.00  0.79           H  
ATOM   3794 2HG  PRO A 244      16.359 -24.166 -12.827  1.00  0.79           H  
ATOM   3795 1HD  PRO A 244      16.316 -22.379 -10.373  1.00  0.79           H  
ATOM   3796 2HD  PRO A 244      17.186 -22.242 -11.978  1.00  0.79           H  
ATOM   3797  N   ILE A 245      11.571 -22.315 -12.361  1.00  0.83           N  
ATOM   3798  CA  ILE A 245      10.286 -21.955 -11.770  1.00  0.83           C  
ATOM   3799  C   ILE A 245      10.010 -22.821 -10.562  1.00  0.83           C  
ATOM   3800  O   ILE A 245       9.465 -22.364  -9.554  1.00  0.83           O  
ATOM   3801  CB  ILE A 245       9.137 -22.105 -12.760  1.00  0.83           C  
ATOM   3802  CG1 ILE A 245       9.337 -21.176 -13.883  1.00  0.83           C  
ATOM   3803  CG2 ILE A 245       7.851 -21.775 -12.045  1.00  0.83           C  
ATOM   3804  CD1 ILE A 245       9.434 -19.787 -13.412  1.00  0.83           C  
ATOM   3805  H   ILE A 245      11.605 -22.632 -13.318  1.00  0.83           H  
ATOM   3806  HA  ILE A 245      10.326 -20.917 -11.449  1.00  0.83           H  
ATOM   3807  HB  ILE A 245       9.097 -23.120 -13.150  1.00  0.83           H  
ATOM   3808 1HG1 ILE A 245      10.248 -21.430 -14.425  1.00  0.83           H  
ATOM   3809 2HG1 ILE A 245       8.496 -21.265 -14.563  1.00  0.83           H  
ATOM   3810 1HG2 ILE A 245       7.024 -21.864 -12.724  1.00  0.83           H  
ATOM   3811 2HG2 ILE A 245       7.719 -22.461 -11.226  1.00  0.83           H  
ATOM   3812 3HG2 ILE A 245       7.900 -20.753 -11.661  1.00  0.83           H  
ATOM   3813 1HD1 ILE A 245       9.556 -19.144 -14.232  1.00  0.83           H  
ATOM   3814 2HD1 ILE A 245       8.537 -19.518 -12.873  1.00  0.83           H  
ATOM   3815 3HD1 ILE A 245      10.288 -19.689 -12.750  1.00  0.83           H  
ATOM   3816  N   THR A 246      10.394 -24.085 -10.669  1.00  0.85           N  
ATOM   3817  CA  THR A 246      10.172 -25.057  -9.619  1.00  0.85           C  
ATOM   3818  C   THR A 246      11.041 -24.815  -8.401  1.00  0.85           C  
ATOM   3819  O   THR A 246      10.912 -25.548  -7.437  1.00  0.85           O  
ATOM   3820  CB  THR A 246      10.333 -26.491 -10.148  1.00  0.85           C  
ATOM   3821  CG2 THR A 246       9.316 -26.703 -11.265  1.00  0.85           C  
ATOM   3822  OG1 THR A 246      11.666 -26.703 -10.670  1.00  0.85           O  
ATOM   3823  H   THR A 246      10.847 -24.381 -11.520  1.00  0.85           H  
ATOM   3824  HA  THR A 246       9.147 -24.970  -9.283  1.00  0.85           H  
ATOM   3825  HB  THR A 246      10.147 -27.209  -9.347  1.00  0.85           H  
ATOM   3826  HG1 THR A 246      12.219 -27.232 -10.017  1.00  0.85           H  
ATOM   3827 1HG2 THR A 246       9.407 -27.719 -11.653  1.00  0.85           H  
ATOM   3828 2HG2 THR A 246       8.310 -26.552 -10.871  1.00  0.85           H  
ATOM   3829 3HG2 THR A 246       9.503 -25.990 -12.067  1.00  0.85           H  
ATOM   3830  N   LEU A 247      11.966 -23.841  -8.466  1.00  0.86           N  
ATOM   3831  CA  LEU A 247      12.773 -23.471  -7.322  1.00  0.86           C  
ATOM   3832  C   LEU A 247      12.489 -22.024  -6.927  1.00  0.86           C  
ATOM   3833  O   LEU A 247      13.339 -21.326  -6.363  1.00  0.86           O  
ATOM   3834  CB  LEU A 247      14.234 -23.731  -7.563  1.00  0.86           C  
ATOM   3835  CG  LEU A 247      14.522 -25.202  -7.774  1.00  0.86           C  
ATOM   3836  CD1 LEU A 247      15.915 -25.378  -8.059  1.00  0.86           C  
ATOM   3837  CD2 LEU A 247      14.138 -25.958  -6.556  1.00  0.86           C  
ATOM   3838  H   LEU A 247      12.072 -23.278  -9.302  1.00  0.86           H  
ATOM   3839  HA  LEU A 247      12.487 -24.108  -6.503  1.00  0.86           H  
ATOM   3840 1HB  LEU A 247      14.552 -23.184  -8.450  1.00  0.86           H  
ATOM   3841 2HB  LEU A 247      14.811 -23.386  -6.706  1.00  0.86           H  
ATOM   3842  HG  LEU A 247      13.951 -25.573  -8.629  1.00  0.86           H  
ATOM   3843 1HD1 LEU A 247      16.127 -26.439  -8.214  1.00  0.86           H  
ATOM   3844 2HD1 LEU A 247      16.182 -24.820  -8.937  1.00  0.86           H  
ATOM   3845 3HD1 LEU A 247      16.454 -25.012  -7.212  1.00  0.86           H  
ATOM   3846 1HD2 LEU A 247      14.345 -27.008  -6.718  1.00  0.86           H  
ATOM   3847 2HD2 LEU A 247      14.710 -25.596  -5.727  1.00  0.86           H  
ATOM   3848 3HD2 LEU A 247      13.087 -25.829  -6.341  1.00  0.86           H  
ATOM   3849  N   ALA A 248      11.255 -21.612  -7.228  1.00  0.85           N  
ATOM   3850  CA  ALA A 248      10.647 -20.312  -6.963  1.00  0.85           C  
ATOM   3851  C   ALA A 248      11.187 -19.134  -7.772  1.00  0.85           C  
ATOM   3852  O   ALA A 248      11.117 -17.993  -7.311  1.00  0.85           O  
ATOM   3853  CB  ALA A 248      10.770 -19.983  -5.480  1.00  0.85           C  
ATOM   3854  H   ALA A 248      10.647 -22.262  -7.726  1.00  0.85           H  
ATOM   3855  HA  ALA A 248       9.589 -20.409  -7.208  1.00  0.85           H  
ATOM   3856 1HB  ALA A 248      10.245 -19.054  -5.281  1.00  0.85           H  
ATOM   3857 2HB  ALA A 248      10.317 -20.795  -4.927  1.00  0.85           H  
ATOM   3858 3HB  ALA A 248      11.808 -19.873  -5.187  1.00  0.85           H  
ATOM   3859  N   GLY A 249      11.659 -19.364  -8.999  1.00  0.83           N  
ATOM   3860  CA  GLY A 249      11.959 -18.210  -9.830  1.00  0.83           C  
ATOM   3861  C   GLY A 249      10.601 -17.799 -10.419  1.00  0.83           C  
ATOM   3862  O   GLY A 249       9.691 -18.629 -10.470  1.00  0.83           O  
ATOM   3863  H   GLY A 249      11.788 -20.307  -9.368  1.00  0.83           H  
ATOM   3864 1HA  GLY A 249      12.404 -17.422  -9.226  1.00  0.83           H  
ATOM   3865 2HA  GLY A 249      12.657 -18.486 -10.620  1.00  0.83           H  
ATOM   3866  N   PRO A 250      10.388 -16.539 -10.808  1.00  0.81           N  
ATOM   3867  CA  PRO A 250       9.182 -16.058 -11.455  1.00  0.81           C  
ATOM   3868  C   PRO A 250       9.119 -16.440 -12.927  1.00  0.81           C  
ATOM   3869  O   PRO A 250      10.146 -16.499 -13.611  1.00  0.81           O  
ATOM   3870  CB  PRO A 250       9.300 -14.551 -11.262  1.00  0.81           C  
ATOM   3871  CG  PRO A 250      10.785 -14.289 -11.243  1.00  0.81           C  
ATOM   3872  CD  PRO A 250      11.384 -15.512 -10.554  1.00  0.81           C  
ATOM   3873  HA  PRO A 250       8.308 -16.452 -10.917  1.00  0.81           H  
ATOM   3874 1HB  PRO A 250       8.784 -14.019 -12.078  1.00  0.81           H  
ATOM   3875 2HB  PRO A 250       8.812 -14.251 -10.326  1.00  0.81           H  
ATOM   3876 1HG  PRO A 250      11.153 -14.144 -12.267  1.00  0.81           H  
ATOM   3877 2HG  PRO A 250      10.987 -13.351 -10.700  1.00  0.81           H  
ATOM   3878 1HD  PRO A 250      12.359 -15.775 -10.988  1.00  0.81           H  
ATOM   3879 2HD  PRO A 250      11.437 -15.332  -9.497  1.00  0.81           H  
ATOM   3880  N   ARG A 251       7.913 -16.554 -13.465  1.00  0.79           N  
ATOM   3881  CA  ARG A 251       7.754 -16.781 -14.900  1.00  0.79           C  
ATOM   3882  C   ARG A 251       7.820 -15.454 -15.622  1.00  0.79           C  
ATOM   3883  O   ARG A 251       6.799 -14.910 -16.034  1.00  0.79           O  
ATOM   3884  CB  ARG A 251       6.435 -17.474 -15.214  1.00  0.79           C  
ATOM   3885  CG  ARG A 251       6.294 -18.879 -14.673  1.00  0.79           C  
ATOM   3886  CD  ARG A 251       4.958 -19.452 -14.945  1.00  0.79           C  
ATOM   3887  NE  ARG A 251       4.818 -20.778 -14.380  1.00  0.79           N  
ATOM   3888  CZ  ARG A 251       5.203 -21.897 -15.007  1.00  0.79           C  
ATOM   3889  NH1 ARG A 251       5.734 -21.807 -16.196  1.00  0.79           N1+
ATOM   3890  NH2 ARG A 251       5.053 -23.079 -14.429  1.00  0.79           N  
ATOM   3891  H   ARG A 251       7.093 -16.500 -12.877  1.00  0.79           H  
ATOM   3892  HA  ARG A 251       8.569 -17.403 -15.260  1.00  0.79           H  
ATOM   3893 1HB  ARG A 251       5.604 -16.899 -14.829  1.00  0.79           H  
ATOM   3894 2HB  ARG A 251       6.310 -17.531 -16.297  1.00  0.79           H  
ATOM   3895 1HG  ARG A 251       7.033 -19.517 -15.147  1.00  0.79           H  
ATOM   3896 2HG  ARG A 251       6.437 -18.875 -13.595  1.00  0.79           H  
ATOM   3897 1HD  ARG A 251       4.209 -18.821 -14.486  1.00  0.79           H  
ATOM   3898 2HD  ARG A 251       4.779 -19.512 -16.017  1.00  0.79           H  
ATOM   3899  HE  ARG A 251       4.408 -20.862 -13.458  1.00  0.79           H  
ATOM   3900 1HH1 ARG A 251       5.849 -20.908 -16.632  1.00  0.79           H  
ATOM   3901 2HH1 ARG A 251       6.049 -22.652 -16.688  1.00  0.79           H  
ATOM   3902 1HH2 ARG A 251       4.644 -23.145 -13.509  1.00  0.79           H  
ATOM   3903 2HH2 ARG A 251       5.351 -23.920 -14.916  1.00  0.79           H  
ATOM   3904  N   SER A 252       9.026 -14.927 -15.744  1.00  0.78           N  
ATOM   3905  CA  SER A 252       9.217 -13.601 -16.309  1.00  0.78           C  
ATOM   3906  C   SER A 252      10.502 -13.444 -17.084  1.00  0.78           C  
ATOM   3907  O   SER A 252      11.545 -13.993 -16.731  1.00  0.78           O  
ATOM   3908  CB  SER A 252       9.189 -12.521 -15.239  1.00  0.78           C  
ATOM   3909  OG  SER A 252       9.355 -11.247 -15.830  1.00  0.78           O  
ATOM   3910  H   SER A 252       9.808 -15.461 -15.360  1.00  0.78           H  
ATOM   3911  HA  SER A 252       8.392 -13.415 -16.981  1.00  0.78           H  
ATOM   3912 1HB  SER A 252       8.253 -12.558 -14.721  1.00  0.78           H  
ATOM   3913 2HB  SER A 252       9.977 -12.696 -14.505  1.00  0.78           H  
ATOM   3914  HG  SER A 252       8.986 -11.330 -16.727  1.00  0.78           H  
ATOM   3915  N   ASN A 253      10.457 -12.564 -18.074  1.00  0.77           N  
ATOM   3916  CA  ASN A 253      11.616 -12.207 -18.876  1.00  0.77           C  
ATOM   3917  C   ASN A 253      12.732 -11.619 -18.012  1.00  0.77           C  
ATOM   3918  O   ASN A 253      13.907 -11.684 -18.370  1.00  0.77           O  
ATOM   3919  CB  ASN A 253      11.218 -11.244 -19.971  1.00  0.77           C  
ATOM   3920  CG  ASN A 253      10.480 -11.898 -21.127  1.00  0.77           C  
ATOM   3921  ND2 ASN A 253       9.189 -11.749 -21.143  1.00  0.77           N  
ATOM   3922  OD1 ASN A 253      11.081 -12.549 -21.997  1.00  0.77           O  
ATOM   3923  H   ASN A 253       9.555 -12.147 -18.300  1.00  0.77           H  
ATOM   3924  HA  ASN A 253      11.987 -13.109 -19.331  1.00  0.77           H  
ATOM   3925 1HB  ASN A 253      10.566 -10.499 -19.526  1.00  0.77           H  
ATOM   3926 2HB  ASN A 253      12.098 -10.728 -20.350  1.00  0.77           H  
ATOM   3927 1HD2 ASN A 253       8.634 -12.148 -21.881  1.00  0.77           H  
ATOM   3928 2HD2 ASN A 253       8.736 -11.228 -20.410  1.00  0.77           H  
ATOM   3929  N   HIS A 254      12.381 -11.108 -16.836  1.00  0.76           N  
ATOM   3930  CA  HIS A 254      13.349 -10.503 -15.933  1.00  0.76           C  
ATOM   3931  C   HIS A 254      14.276 -11.539 -15.281  1.00  0.76           C  
ATOM   3932  O   HIS A 254      15.277 -11.186 -14.653  1.00  0.76           O  
ATOM   3933  CB  HIS A 254      12.589  -9.706 -14.896  1.00  0.76           C  
ATOM   3934  CG  HIS A 254      11.931  -8.537 -15.518  1.00  0.76           C  
ATOM   3935  CD2 HIS A 254      12.349  -7.284 -15.686  1.00  0.76           C  
ATOM   3936  ND1 HIS A 254      10.685  -8.603 -16.088  1.00  0.76           N  
ATOM   3937  CE1 HIS A 254      10.380  -7.427 -16.588  1.00  0.76           C  
ATOM   3938  NE2 HIS A 254      11.364  -6.616 -16.344  1.00  0.76           N  
ATOM   3939  H   HIS A 254      11.395 -11.116 -16.565  1.00  0.76           H  
ATOM   3940  HA  HIS A 254      13.977  -9.811 -16.496  1.00  0.76           H  
ATOM   3941 1HB  HIS A 254      11.823 -10.337 -14.447  1.00  0.76           H  
ATOM   3942 2HB  HIS A 254      13.250  -9.368 -14.108  1.00  0.76           H  
ATOM   3943  HD2 HIS A 254      13.296  -6.875 -15.363  1.00  0.76           H  
ATOM   3944  HE1 HIS A 254       9.472  -7.152 -17.096  1.00  0.76           H  
ATOM   3945  HE2 HIS A 254      11.397  -5.638 -16.605  1.00  0.76           H  
ATOM   3946  N   ASN A 255      13.928 -12.813 -15.414  1.00  0.76           N  
ATOM   3947  CA  ASN A 255      14.716 -13.939 -14.942  1.00  0.76           C  
ATOM   3948  C   ASN A 255      15.526 -14.589 -16.068  1.00  0.76           C  
ATOM   3949  O   ASN A 255      16.126 -15.651 -15.869  1.00  0.76           O  
ATOM   3950  CB  ASN A 255      13.803 -14.899 -14.199  1.00  0.76           C  
ATOM   3951  CG  ASN A 255      14.440 -16.138 -13.637  1.00  0.76           C  
ATOM   3952  ND2 ASN A 255      13.570 -17.102 -13.414  1.00  0.76           N  
ATOM   3953  OD1 ASN A 255      15.647 -16.263 -13.389  1.00  0.76           O  
ATOM   3954  H   ASN A 255      13.071 -13.046 -15.919  1.00  0.76           H  
ATOM   3955  HA  ASN A 255      15.447 -13.557 -14.224  1.00  0.76           H  
ATOM   3956 1HB  ASN A 255      13.357 -14.361 -13.363  1.00  0.76           H  
ATOM   3957 2HB  ASN A 255      12.984 -15.175 -14.838  1.00  0.76           H  
ATOM   3958 1HD2 ASN A 255      13.855 -18.014 -13.056  1.00  0.76           H  
ATOM   3959 2HD2 ASN A 255      12.593 -16.943 -13.621  1.00  0.76           H  
ATOM   3960  N   ARG A 256      15.584 -13.926 -17.233  1.00  0.75           N  
ATOM   3961  CA  ARG A 256      16.360 -14.408 -18.367  1.00  0.75           C  
ATOM   3962  C   ARG A 256      17.702 -13.666 -18.451  1.00  0.75           C  
ATOM   3963  O   ARG A 256      17.840 -12.531 -17.981  1.00  0.75           O  
ATOM   3964  CB  ARG A 256      15.607 -14.207 -19.685  1.00  0.75           C  
ATOM   3965  CG  ARG A 256      14.271 -14.939 -19.782  1.00  0.75           C  
ATOM   3966  CD  ARG A 256      13.491 -14.638 -21.043  1.00  0.75           C  
ATOM   3967  NE  ARG A 256      13.983 -15.323 -22.223  1.00  0.75           N  
ATOM   3968  CZ  ARG A 256      13.687 -14.966 -23.494  1.00  0.75           C  
ATOM   3969  NH1 ARG A 256      12.944 -13.905 -23.733  1.00  0.75           N1+
ATOM   3970  NH2 ARG A 256      14.128 -15.690 -24.510  1.00  0.75           N  
ATOM   3971  H   ARG A 256      15.053 -13.063 -17.364  1.00  0.75           H  
ATOM   3972  HA  ARG A 256      16.542 -15.472 -18.242  1.00  0.75           H  
ATOM   3973 1HB  ARG A 256      15.417 -13.146 -19.838  1.00  0.75           H  
ATOM   3974 2HB  ARG A 256      16.231 -14.551 -20.509  1.00  0.75           H  
ATOM   3975 1HG  ARG A 256      14.456 -16.001 -19.781  1.00  0.75           H  
ATOM   3976 2HG  ARG A 256      13.665 -14.677 -18.919  1.00  0.75           H  
ATOM   3977 1HD  ARG A 256      12.453 -14.937 -20.892  1.00  0.75           H  
ATOM   3978 2HD  ARG A 256      13.531 -13.564 -21.234  1.00  0.75           H  
ATOM   3979  HE  ARG A 256      14.551 -16.151 -22.092  1.00  0.75           H  
ATOM   3980 1HH1 ARG A 256      12.564 -13.345 -22.963  1.00  0.75           H  
ATOM   3981 2HH1 ARG A 256      12.721 -13.653 -24.683  1.00  0.75           H  
ATOM   3982 1HH2 ARG A 256      14.668 -16.556 -24.343  1.00  0.75           H  
ATOM   3983 2HH2 ARG A 256      13.900 -15.426 -25.453  1.00  0.75           H  
ATOM   3984  N   ARG A 257      18.693 -14.320 -19.046  1.00  0.74           N  
ATOM   3985  CA  ARG A 257      19.982 -13.710 -19.367  1.00  0.74           C  
ATOM   3986  C   ARG A 257      20.470 -14.318 -20.687  1.00  0.74           C  
ATOM   3987  O   ARG A 257      20.597 -15.541 -20.760  1.00  0.74           O  
ATOM   3988  CB  ARG A 257      21.027 -14.004 -18.305  1.00  0.74           C  
ATOM   3989  CG  ARG A 257      22.434 -13.376 -18.548  1.00  0.74           C  
ATOM   3990  CD  ARG A 257      22.541 -11.908 -18.223  1.00  0.74           C  
ATOM   3991  NE  ARG A 257      23.961 -11.517 -17.989  1.00  0.74           N  
ATOM   3992  CZ  ARG A 257      24.845 -11.118 -18.940  1.00  0.74           C  
ATOM   3993  NH1 ARG A 257      24.460 -11.051 -20.186  1.00  0.74           N1+
ATOM   3994  NH2 ARG A 257      26.101 -10.797 -18.609  1.00  0.74           N  
ATOM   3995  H   ARG A 257      18.520 -15.275 -19.341  1.00  0.74           H  
ATOM   3996  HA  ARG A 257      19.858 -12.635 -19.428  1.00  0.74           H  
ATOM   3997 1HB  ARG A 257      20.670 -13.638 -17.341  1.00  0.74           H  
ATOM   3998 2HB  ARG A 257      21.164 -15.079 -18.217  1.00  0.74           H  
ATOM   3999 1HG  ARG A 257      23.190 -13.916 -18.045  1.00  0.74           H  
ATOM   4000 2HG  ARG A 257      22.638 -13.455 -19.617  1.00  0.74           H  
ATOM   4001 1HD  ARG A 257      22.154 -11.311 -19.037  1.00  0.74           H  
ATOM   4002 2HD  ARG A 257      21.974 -11.692 -17.313  1.00  0.74           H  
ATOM   4003  HE  ARG A 257      24.296 -11.563 -17.032  1.00  0.74           H  
ATOM   4004 1HH1 ARG A 257      23.517 -11.301 -20.430  1.00  0.74           H  
ATOM   4005 2HH1 ARG A 257      25.115 -10.779 -20.904  1.00  0.74           H  
ATOM   4006 1HH2 ARG A 257      26.406 -10.848 -17.645  1.00  0.74           H  
ATOM   4007 2HH2 ARG A 257      26.784 -10.496 -19.326  1.00  0.74           H  
ATOM   4008  N   PRO A 258      20.747 -13.531 -21.734  1.00  0.72           N  
ATOM   4009  CA  PRO A 258      21.226 -14.034 -23.002  1.00  0.72           C  
ATOM   4010  C   PRO A 258      22.463 -14.886 -22.788  1.00  0.72           C  
ATOM   4011  O   PRO A 258      23.340 -14.546 -21.991  1.00  0.72           O  
ATOM   4012  CB  PRO A 258      21.522 -12.745 -23.773  1.00  0.72           C  
ATOM   4013  CG  PRO A 258      20.554 -11.732 -23.191  1.00  0.72           C  
ATOM   4014  CD  PRO A 258      20.479 -12.074 -21.716  1.00  0.72           C  
ATOM   4015  HA  PRO A 258      20.427 -14.616 -23.486  1.00  0.72           H  
ATOM   4016 1HB  PRO A 258      22.570 -12.459 -23.637  1.00  0.72           H  
ATOM   4017 2HB  PRO A 258      21.372 -12.910 -24.851  1.00  0.72           H  
ATOM   4018 1HG  PRO A 258      20.918 -10.708 -23.373  1.00  0.72           H  
ATOM   4019 2HG  PRO A 258      19.578 -11.813 -23.693  1.00  0.72           H  
ATOM   4020 1HD  PRO A 258      21.246 -11.535 -21.157  1.00  0.72           H  
ATOM   4021 2HD  PRO A 258      19.454 -11.848 -21.373  1.00  0.72           H  
ATOM   4022  N   GLY A 259      22.522 -16.005 -23.493  1.00  0.71           N  
ATOM   4023  CA  GLY A 259      23.647 -16.921 -23.378  1.00  0.71           C  
ATOM   4024  C   GLY A 259      23.448 -18.001 -22.310  1.00  0.71           C  
ATOM   4025  O   GLY A 259      24.223 -18.953 -22.260  1.00  0.71           O  
ATOM   4026  H   GLY A 259      21.769 -16.234 -24.127  1.00  0.71           H  
ATOM   4027 1HA  GLY A 259      23.828 -17.396 -24.344  1.00  0.71           H  
ATOM   4028 2HA  GLY A 259      24.542 -16.357 -23.144  1.00  0.71           H  
ATOM   4029  N   TYR A 260      22.408 -17.881 -21.475  1.00  0.71           N  
ATOM   4030  CA  TYR A 260      22.179 -18.875 -20.421  1.00  0.71           C  
ATOM   4031  C   TYR A 260      20.829 -19.551 -20.481  1.00  0.71           C  
ATOM   4032  O   TYR A 260      19.830 -18.953 -20.883  1.00  0.71           O  
ATOM   4033  CB  TYR A 260      22.335 -18.237 -19.051  1.00  0.71           C  
ATOM   4034  CG  TYR A 260      23.669 -17.812 -18.790  1.00  0.71           C  
ATOM   4035  CD1 TYR A 260      24.111 -16.572 -19.204  1.00  0.71           C  
ATOM   4036  CD2 TYR A 260      24.482 -18.666 -18.141  1.00  0.71           C  
ATOM   4037  CE1 TYR A 260      25.398 -16.213 -18.949  1.00  0.71           C  
ATOM   4038  CE2 TYR A 260      25.736 -18.327 -17.893  1.00  0.71           C  
ATOM   4039  CZ  TYR A 260      26.209 -17.112 -18.288  1.00  0.71           C  
ATOM   4040  OH  TYR A 260      27.471 -16.792 -18.013  1.00  0.71           O  
ATOM   4041  H   TYR A 260      21.784 -17.071 -21.523  1.00  0.71           H  
ATOM   4042  HA  TYR A 260      22.928 -19.659 -20.520  1.00  0.71           H  
ATOM   4043 1HB  TYR A 260      21.701 -17.365 -18.992  1.00  0.71           H  
ATOM   4044 2HB  TYR A 260      22.028 -18.940 -18.274  1.00  0.71           H  
ATOM   4045  HD1 TYR A 260      23.439 -15.893 -19.732  1.00  0.71           H  
ATOM   4046  HD2 TYR A 260      24.110 -19.640 -17.824  1.00  0.71           H  
ATOM   4047  HE1 TYR A 260      25.779 -15.236 -19.263  1.00  0.71           H  
ATOM   4048  HE2 TYR A 260      26.363 -19.032 -17.377  1.00  0.71           H  
ATOM   4049  HH  TYR A 260      27.762 -16.078 -18.623  1.00  0.71           H  
ATOM   4050  N   LYS A 261      20.806 -20.805 -20.038  1.00  0.71           N  
ATOM   4051  CA  LYS A 261      19.590 -21.600 -19.935  1.00  0.71           C  
ATOM   4052  C   LYS A 261      19.240 -21.878 -18.479  1.00  0.71           C  
ATOM   4053  O   LYS A 261      20.004 -21.544 -17.563  1.00  0.71           O  
ATOM   4054  CB  LYS A 261      19.737 -22.903 -20.715  1.00  0.71           C  
ATOM   4055  CG  LYS A 261      20.029 -22.707 -22.195  1.00  0.71           C  
ATOM   4056  CD  LYS A 261      18.862 -21.976 -22.860  1.00  0.71           C  
ATOM   4057  CE  LYS A 261      19.013 -21.844 -24.358  1.00  0.71           C  
ATOM   4058  NZ  LYS A 261      17.939 -20.967 -24.928  1.00  0.71           N1+
ATOM   4059  H   LYS A 261      21.681 -21.255 -19.753  1.00  0.71           H  
ATOM   4060  HA  LYS A 261      18.763 -21.035 -20.367  1.00  0.71           H  
ATOM   4061 1HB  LYS A 261      20.548 -23.481 -20.290  1.00  0.71           H  
ATOM   4062 2HB  LYS A 261      18.824 -23.489 -20.624  1.00  0.71           H  
ATOM   4063 1HG  LYS A 261      20.942 -22.122 -22.316  1.00  0.71           H  
ATOM   4064 2HG  LYS A 261      20.169 -23.675 -22.670  1.00  0.71           H  
ATOM   4065 1HD  LYS A 261      17.931 -22.509 -22.652  1.00  0.71           H  
ATOM   4066 2HD  LYS A 261      18.764 -20.972 -22.438  1.00  0.71           H  
ATOM   4067 1HE  LYS A 261      19.987 -21.419 -24.597  1.00  0.71           H  
ATOM   4068 2HE  LYS A 261      18.937 -22.833 -24.809  1.00  0.71           H  
ATOM   4069 1HZ  LYS A 261      18.023 -20.884 -25.919  1.00  0.71           H  
ATOM   4070 2HZ  LYS A 261      17.007 -21.329 -24.692  1.00  0.71           H  
ATOM   4071 3HZ  LYS A 261      17.986 -20.046 -24.507  1.00  0.71           H  
ATOM   4072  N   THR A 262      18.078 -22.473 -18.254  1.00  0.71           N  
ATOM   4073  CA  THR A 262      17.667 -22.778 -16.892  1.00  0.71           C  
ATOM   4074  C   THR A 262      18.624 -23.658 -16.123  1.00  0.71           C  
ATOM   4075  O   THR A 262      18.942 -24.788 -16.516  1.00  0.71           O  
ATOM   4076  CB  THR A 262      16.280 -23.427 -16.878  1.00  0.71           C  
ATOM   4077  CG2 THR A 262      15.870 -23.688 -15.481  1.00  0.71           C  
ATOM   4078  OG1 THR A 262      15.354 -22.558 -17.470  1.00  0.71           O  
ATOM   4079  H   THR A 262      17.457 -22.669 -19.039  1.00  0.71           H  
ATOM   4080  HA  THR A 262      17.641 -21.854 -16.343  1.00  0.71           H  
ATOM   4081  HB  THR A 262      16.300 -24.361 -17.436  1.00  0.71           H  
ATOM   4082  HG1 THR A 262      15.340 -21.738 -16.943  1.00  0.71           H  
ATOM   4083 1HG2 THR A 262      14.885 -24.139 -15.466  1.00  0.71           H  
ATOM   4084 2HG2 THR A 262      16.581 -24.364 -15.032  1.00  0.71           H  
ATOM   4085 3HG2 THR A 262      15.852 -22.750 -14.929  1.00  0.71           H  
ATOM   4086  N   GLN A 263      19.004 -23.172 -14.944  1.00  0.73           N  
ATOM   4087  CA  GLN A 263      19.961 -23.844 -14.092  1.00  0.73           C  
ATOM   4088  C   GLN A 263      19.318 -24.921 -13.238  1.00  0.73           C  
ATOM   4089  O   GLN A 263      19.333 -24.858 -12.007  1.00  0.73           O  
ATOM   4090  CB  GLN A 263      20.589 -22.803 -13.198  1.00  0.73           C  
ATOM   4091  CG  GLN A 263      21.251 -21.715 -13.958  1.00  0.73           C  
ATOM   4092  CD  GLN A 263      22.491 -22.117 -14.676  1.00  0.73           C  
ATOM   4093  NE2 GLN A 263      22.462 -21.963 -15.983  1.00  0.73           N  
ATOM   4094  OE1 GLN A 263      23.488 -22.522 -14.054  1.00  0.73           O  
ATOM   4095  H   GLN A 263      18.674 -22.252 -14.650  1.00  0.73           H  
ATOM   4096  HA  GLN A 263      20.722 -24.291 -14.723  1.00  0.73           H  
ATOM   4097 1HB  GLN A 263      19.826 -22.359 -12.570  1.00  0.73           H  
ATOM   4098 2HB  GLN A 263      21.328 -23.270 -12.550  1.00  0.73           H  
ATOM   4099 1HG  GLN A 263      20.537 -21.389 -14.724  1.00  0.73           H  
ATOM   4100 2HG  GLN A 263      21.452 -20.907 -13.322  1.00  0.73           H  
ATOM   4101 1HE2 GLN A 263      23.264 -22.145 -16.576  1.00  0.73           H  
ATOM   4102 2HE2 GLN A 263      21.617 -21.627 -16.445  1.00  0.73           H  
ATOM   4103  N   ASN A 264      18.838 -25.961 -13.896  1.00  0.75           N  
ATOM   4104  CA  ASN A 264      18.146 -27.063 -13.230  1.00  0.75           C  
ATOM   4105  C   ASN A 264      19.046 -27.805 -12.253  1.00  0.75           C  
ATOM   4106  O   ASN A 264      18.566 -28.446 -11.323  1.00  0.75           O  
ATOM   4107  CB  ASN A 264      17.577 -28.015 -14.256  1.00  0.75           C  
ATOM   4108  CG  ASN A 264      16.323 -27.491 -14.930  1.00  0.75           C  
ATOM   4109  ND2 ASN A 264      16.085 -27.940 -16.133  1.00  0.75           N  
ATOM   4110  OD1 ASN A 264      15.579 -26.677 -14.376  1.00  0.75           O  
ATOM   4111  H   ASN A 264      18.906 -25.929 -14.914  1.00  0.75           H  
ATOM   4112  HA  ASN A 264      17.320 -26.650 -12.649  1.00  0.75           H  
ATOM   4113 1HB  ASN A 264      18.331 -28.208 -15.022  1.00  0.75           H  
ATOM   4114 2HB  ASN A 264      17.349 -28.968 -13.776  1.00  0.75           H  
ATOM   4115 1HD2 ASN A 264      15.277 -27.627 -16.633  1.00  0.75           H  
ATOM   4116 2HD2 ASN A 264      16.709 -28.596 -16.556  1.00  0.75           H  
ATOM   4117  N   GLN A 265      20.351 -27.730 -12.488  1.00  0.78           N  
ATOM   4118  CA  GLN A 265      21.343 -28.395 -11.667  1.00  0.78           C  
ATOM   4119  C   GLN A 265      22.312 -27.399 -11.017  1.00  0.78           C  
ATOM   4120  O   GLN A 265      23.505 -27.691 -10.881  1.00  0.78           O  
ATOM   4121  CB  GLN A 265      22.097 -29.434 -12.485  1.00  0.78           C  
ATOM   4122  CG  GLN A 265      21.197 -30.540 -13.042  1.00  0.78           C  
ATOM   4123  CD  GLN A 265      21.927 -31.550 -13.912  1.00  0.78           C  
ATOM   4124  NE2 GLN A 265      21.587 -32.828 -13.754  1.00  0.78           N  
ATOM   4125  OE1 GLN A 265      22.779 -31.188 -14.730  1.00  0.78           O  
ATOM   4126  H   GLN A 265      20.659 -27.178 -13.273  1.00  0.78           H  
ATOM   4127  HA  GLN A 265      20.826 -28.923 -10.869  1.00  0.78           H  
ATOM   4128 1HB  GLN A 265      22.599 -28.957 -13.293  1.00  0.78           H  
ATOM   4129 2HB  GLN A 265      22.849 -29.909 -11.852  1.00  0.78           H  
ATOM   4130 1HG  GLN A 265      20.742 -31.075 -12.204  1.00  0.78           H  
ATOM   4131 2HG  GLN A 265      20.421 -30.083 -13.648  1.00  0.78           H  
ATOM   4132 1HE2 GLN A 265      22.026 -33.536 -14.304  1.00  0.78           H  
ATOM   4133 2HE2 GLN A 265      20.858 -33.088 -13.084  1.00  0.78           H  
ATOM   4134  N   GLY A 266      21.807 -26.223 -10.621  1.00  0.82           N  
ATOM   4135  CA  GLY A 266      22.628 -25.242  -9.900  1.00  0.82           C  
ATOM   4136  C   GLY A 266      22.796 -25.729  -8.453  1.00  0.82           C  
ATOM   4137  O   GLY A 266      22.275 -26.783  -8.097  1.00  0.82           O  
ATOM   4138  H   GLY A 266      20.833 -25.997 -10.832  1.00  0.82           H  
ATOM   4139 1HA  GLY A 266      23.579 -25.123 -10.383  1.00  0.82           H  
ATOM   4140 2HA  GLY A 266      22.128 -24.273  -9.917  1.00  0.82           H  
ATOM   4141  N   PRO A 267      23.475 -25.003  -7.553  1.00  0.87           N  
ATOM   4142  CA  PRO A 267      23.720 -25.420  -6.166  1.00  0.87           C  
ATOM   4143  C   PRO A 267      22.491 -25.180  -5.294  1.00  0.87           C  
ATOM   4144  O   PRO A 267      22.525 -24.475  -4.287  1.00  0.87           O  
ATOM   4145  CB  PRO A 267      24.882 -24.513  -5.776  1.00  0.87           C  
ATOM   4146  CG  PRO A 267      24.632 -23.236  -6.566  1.00  0.87           C  
ATOM   4147  CD  PRO A 267      24.041 -23.699  -7.911  1.00  0.87           C  
ATOM   4148  HA  PRO A 267      24.019 -26.481  -6.143  1.00  0.87           H  
ATOM   4149 1HB  PRO A 267      24.886 -24.359  -4.685  1.00  0.87           H  
ATOM   4150 2HB  PRO A 267      25.838 -24.997  -6.024  1.00  0.87           H  
ATOM   4151 1HG  PRO A 267      23.959 -22.568  -6.012  1.00  0.87           H  
ATOM   4152 2HG  PRO A 267      25.583 -22.708  -6.681  1.00  0.87           H  
ATOM   4153 1HD  PRO A 267      23.248 -23.006  -8.231  1.00  0.87           H  
ATOM   4154 2HD  PRO A 267      24.836 -23.803  -8.664  1.00  0.87           H  
ATOM   4155  N   TRP A 268      21.398 -25.815  -5.655  1.00  0.92           N  
ATOM   4156  CA  TRP A 268      20.137 -25.473  -5.027  1.00  0.92           C  
ATOM   4157  C   TRP A 268      19.836 -26.235  -3.743  1.00  0.92           C  
ATOM   4158  O   TRP A 268      18.862 -25.945  -3.057  1.00  0.92           O  
ATOM   4159  CB  TRP A 268      19.012 -25.668  -6.005  1.00  0.92           C  
ATOM   4160  CG  TRP A 268      19.116 -24.884  -7.265  1.00  0.92           C  
ATOM   4161  CD1 TRP A 268      19.238 -25.394  -8.514  1.00  0.92           C  
ATOM   4162  CD2 TRP A 268      19.122 -23.459  -7.432  1.00  0.92           C  
ATOM   4163  CE2 TRP A 268      19.207 -23.217  -8.803  1.00  0.92           C  
ATOM   4164  CE3 TRP A 268      19.059 -22.388  -6.562  1.00  0.92           C  
ATOM   4165  NE1 TRP A 268      19.273 -24.389  -9.426  1.00  0.92           N  
ATOM   4166  CZ2 TRP A 268      19.210 -21.959  -9.321  1.00  0.92           C  
ATOM   4167  CZ3 TRP A 268      19.078 -21.116  -7.105  1.00  0.92           C  
ATOM   4168  CH2 TRP A 268      19.138 -20.922  -8.450  1.00  0.92           C  
ATOM   4169  H   TRP A 268      21.443 -26.452  -6.446  1.00  0.92           H  
ATOM   4170  HA  TRP A 268      20.172 -24.411  -4.778  1.00  0.92           H  
ATOM   4171 1HB  TRP A 268      18.952 -26.694  -6.272  1.00  0.92           H  
ATOM   4172 2HB  TRP A 268      18.099 -25.408  -5.539  1.00  0.92           H  
ATOM   4173  HD1 TRP A 268      19.270 -26.445  -8.769  1.00  0.92           H  
ATOM   4174  HE1 TRP A 268      19.335 -24.493 -10.439  1.00  0.92           H  
ATOM   4175  HE3 TRP A 268      19.000 -22.543  -5.482  1.00  0.92           H  
ATOM   4176  HZ2 TRP A 268      19.267 -21.776 -10.393  1.00  0.92           H  
ATOM   4177  HZ3 TRP A 268      19.040 -20.279  -6.436  1.00  0.92           H  
ATOM   4178  HH2 TRP A 268      19.135 -19.926  -8.850  1.00  0.92           H  
ATOM   4179  N   ASP A 269      20.697 -27.174  -3.388  1.00  0.97           N  
ATOM   4180  CA  ASP A 269      20.548 -27.916  -2.142  1.00  0.97           C  
ATOM   4181  C   ASP A 269      21.385 -27.276  -1.039  1.00  0.97           C  
ATOM   4182  O   ASP A 269      21.469 -27.815   0.064  1.00  0.97           O  
ATOM   4183  CB  ASP A 269      20.992 -29.384  -2.265  1.00  0.97           C  
ATOM   4184  CG  ASP A 269      20.086 -30.370  -3.080  1.00  0.97           C  
ATOM   4185  OD1 ASP A 269      18.885 -30.371  -2.893  1.00  0.97           O  
ATOM   4186  OD2 ASP A 269      20.612 -31.125  -3.854  1.00  0.97           O1-
ATOM   4187  H   ASP A 269      21.480 -27.370  -3.994  1.00  0.97           H  
ATOM   4188  HA  ASP A 269      19.500 -27.890  -1.839  1.00  0.97           H  
ATOM   4189 1HB  ASP A 269      21.984 -29.401  -2.719  1.00  0.97           H  
ATOM   4190 2HB  ASP A 269      21.109 -29.795  -1.262  1.00  0.97           H  
ATOM   4191  N   GLU A 270      22.011 -26.128  -1.321  1.00  0.99           N  
ATOM   4192  CA  GLU A 270      22.889 -25.505  -0.336  1.00  0.99           C  
ATOM   4193  C   GLU A 270      22.272 -24.363   0.478  1.00  0.99           C  
ATOM   4194  O   GLU A 270      22.984 -23.636   1.167  1.00  0.99           O  
ATOM   4195  CB  GLU A 270      24.183 -25.056  -0.997  1.00  0.99           C  
ATOM   4196  CG  GLU A 270      25.000 -26.219  -1.573  1.00  0.99           C  
ATOM   4197  CD  GLU A 270      26.344 -25.818  -2.077  1.00  0.99           C  
ATOM   4198  OE1 GLU A 270      26.473 -24.738  -2.574  1.00  0.99           O  
ATOM   4199  OE2 GLU A 270      27.265 -26.583  -1.918  1.00  0.99           O1-
ATOM   4200  H   GLU A 270      21.923 -25.680  -2.238  1.00  0.99           H  
ATOM   4201  HA  GLU A 270      23.168 -26.279   0.379  1.00  0.99           H  
ATOM   4202 1HB  GLU A 270      23.955 -24.364  -1.813  1.00  0.99           H  
ATOM   4203 2HB  GLU A 270      24.802 -24.523  -0.275  1.00  0.99           H  
ATOM   4204 1HG  GLU A 270      25.124 -26.978  -0.802  1.00  0.99           H  
ATOM   4205 2HG  GLU A 270      24.434 -26.662  -2.393  1.00  0.99           H  
ATOM   4206  N   GLY A 271      20.956 -24.218   0.443  1.00  0.97           N  
ATOM   4207  CA  GLY A 271      20.291 -23.184   1.232  1.00  0.97           C  
ATOM   4208  C   GLY A 271      20.489 -21.792   0.678  1.00  0.97           C  
ATOM   4209  O   GLY A 271      20.033 -21.496  -0.418  1.00  0.97           O  
ATOM   4210  H   GLY A 271      20.408 -24.832  -0.143  1.00  0.97           H  
ATOM   4211 1HA  GLY A 271      19.226 -23.394   1.276  1.00  0.97           H  
ATOM   4212 2HA  GLY A 271      20.658 -23.224   2.256  1.00  0.97           H  
ATOM   4213  N   ARG A 272      21.111 -20.903   1.430  1.00  0.93           N  
ATOM   4214  CA  ARG A 272      21.263 -19.573   0.872  1.00  0.93           C  
ATOM   4215  C   ARG A 272      22.145 -19.575  -0.366  1.00  0.93           C  
ATOM   4216  O   ARG A 272      23.294 -20.026  -0.325  1.00  0.93           O  
ATOM   4217  CB  ARG A 272      21.797 -18.608   1.923  1.00  0.93           C  
ATOM   4218  CG  ARG A 272      21.956 -17.145   1.476  1.00  0.93           C  
ATOM   4219  CD  ARG A 272      22.284 -16.284   2.652  1.00  0.93           C  
ATOM   4220  NE  ARG A 272      22.611 -14.898   2.306  1.00  0.93           N  
ATOM   4221  CZ  ARG A 272      22.591 -13.881   3.185  1.00  0.93           C  
ATOM   4222  NH1 ARG A 272      22.220 -14.080   4.434  1.00  0.93           N1+
ATOM   4223  NH2 ARG A 272      22.957 -12.689   2.776  1.00  0.93           N  
ATOM   4224  H   ARG A 272      21.482 -21.144   2.337  1.00  0.93           H  
ATOM   4225  HA  ARG A 272      20.281 -19.228   0.586  1.00  0.93           H  
ATOM   4226 1HB  ARG A 272      21.116 -18.606   2.774  1.00  0.93           H  
ATOM   4227 2HB  ARG A 272      22.766 -18.957   2.280  1.00  0.93           H  
ATOM   4228 1HG  ARG A 272      22.761 -17.064   0.742  1.00  0.93           H  
ATOM   4229 2HG  ARG A 272      21.020 -16.797   1.028  1.00  0.93           H  
ATOM   4230 1HD  ARG A 272      21.423 -16.267   3.320  1.00  0.93           H  
ATOM   4231 2HD  ARG A 272      23.136 -16.712   3.179  1.00  0.93           H  
ATOM   4232  HE  ARG A 272      22.940 -14.666   1.351  1.00  0.93           H  
ATOM   4233 1HH1 ARG A 272      21.955 -15.006   4.740  1.00  0.93           H  
ATOM   4234 2HH1 ARG A 272      22.214 -13.310   5.085  1.00  0.93           H  
ATOM   4235 1HH2 ARG A 272      23.267 -12.584   1.797  1.00  0.93           H  
ATOM   4236 2HH2 ARG A 272      22.960 -11.903   3.407  1.00  0.93           H  
ATOM   4237  N   VAL A 273      21.586 -19.065  -1.464  1.00  0.87           N  
ATOM   4238  CA  VAL A 273      22.295 -18.979  -2.734  1.00  0.87           C  
ATOM   4239  C   VAL A 273      22.181 -17.585  -3.320  1.00  0.87           C  
ATOM   4240  O   VAL A 273      21.080 -17.132  -3.650  1.00  0.87           O  
ATOM   4241  CB  VAL A 273      21.723 -19.976  -3.785  1.00  0.87           C  
ATOM   4242  CG1 VAL A 273      22.469 -19.832  -5.068  1.00  0.87           C  
ATOM   4243  CG2 VAL A 273      21.803 -21.434  -3.307  1.00  0.87           C  
ATOM   4244  H   VAL A 273      20.630 -18.717  -1.384  1.00  0.87           H  
ATOM   4245  HA  VAL A 273      23.348 -19.192  -2.563  1.00  0.87           H  
ATOM   4246  HB  VAL A 273      20.684 -19.722  -3.980  1.00  0.87           H  
ATOM   4247 1HG1 VAL A 273      22.041 -20.517  -5.803  1.00  0.87           H  
ATOM   4248 2HG1 VAL A 273      22.385 -18.805  -5.428  1.00  0.87           H  
ATOM   4249 3HG1 VAL A 273      23.516 -20.074  -4.905  1.00  0.87           H  
ATOM   4250 1HG2 VAL A 273      21.385 -22.090  -4.071  1.00  0.87           H  
ATOM   4251 2HG2 VAL A 273      22.821 -21.725  -3.121  1.00  0.87           H  
ATOM   4252 3HG2 VAL A 273      21.244 -21.551  -2.411  1.00  0.87           H  
ATOM   4253  N   GLU A 274      23.306 -16.911  -3.502  1.00  0.80           N  
ATOM   4254  CA  GLU A 274      23.238 -15.597  -4.114  1.00  0.80           C  
ATOM   4255  C   GLU A 274      23.638 -15.796  -5.562  1.00  0.80           C  
ATOM   4256  O   GLU A 274      24.467 -16.650  -5.861  1.00  0.80           O  
ATOM   4257  CB  GLU A 274      24.111 -14.602  -3.362  1.00  0.80           C  
ATOM   4258  CG  GLU A 274      23.648 -14.455  -1.909  1.00  0.80           C  
ATOM   4259  CD  GLU A 274      24.358 -13.420  -1.085  1.00  0.80           C  
ATOM   4260  OE1 GLU A 274      25.217 -12.735  -1.599  1.00  0.80           O  
ATOM   4261  OE2 GLU A 274      24.048 -13.327   0.088  1.00  0.80           O1-
ATOM   4262  H   GLU A 274      24.198 -17.300  -3.194  1.00  0.80           H  
ATOM   4263  HA  GLU A 274      22.214 -15.232  -4.092  1.00  0.80           H  
ATOM   4264 1HB  GLU A 274      25.142 -14.940  -3.367  1.00  0.80           H  
ATOM   4265 2HB  GLU A 274      24.070 -13.626  -3.850  1.00  0.80           H  
ATOM   4266 1HG  GLU A 274      22.606 -14.208  -1.930  1.00  0.80           H  
ATOM   4267 2HG  GLU A 274      23.748 -15.423  -1.417  1.00  0.80           H  
ATOM   4268  N   ILE A 275      23.018 -15.055  -6.465  1.00  0.75           N  
ATOM   4269  CA  ILE A 275      23.273 -15.203  -7.885  1.00  0.75           C  
ATOM   4270  C   ILE A 275      23.700 -13.886  -8.488  1.00  0.75           C  
ATOM   4271  O   ILE A 275      22.990 -12.880  -8.384  1.00  0.75           O  
ATOM   4272  CB  ILE A 275      22.004 -15.653  -8.589  1.00  0.75           C  
ATOM   4273  CG1 ILE A 275      21.534 -16.891  -7.934  1.00  0.75           C  
ATOM   4274  CG2 ILE A 275      22.284 -15.903 -10.049  1.00  0.75           C  
ATOM   4275  CD1 ILE A 275      20.235 -17.372  -8.367  1.00  0.75           C  
ATOM   4276  H   ILE A 275      22.330 -14.387  -6.161  1.00  0.75           H  
ATOM   4277  HA  ILE A 275      24.062 -15.938  -8.036  1.00  0.75           H  
ATOM   4278  HB  ILE A 275      21.249 -14.904  -8.482  1.00  0.75           H  
ATOM   4279 1HG1 ILE A 275      22.263 -17.613  -8.087  1.00  0.75           H  
ATOM   4280 2HG1 ILE A 275      21.442 -16.709  -6.866  1.00  0.75           H  
ATOM   4281 1HG2 ILE A 275      21.384 -16.243 -10.554  1.00  0.75           H  
ATOM   4282 2HG2 ILE A 275      22.636 -14.984 -10.520  1.00  0.75           H  
ATOM   4283 3HG2 ILE A 275      23.060 -16.672 -10.112  1.00  0.75           H  
ATOM   4284 1HD1 ILE A 275      20.011 -18.257  -7.802  1.00  0.75           H  
ATOM   4285 2HD1 ILE A 275      19.490 -16.628  -8.165  1.00  0.75           H  
ATOM   4286 3HD1 ILE A 275      20.260 -17.596  -9.429  1.00  0.75           H  
ATOM   4287  N   ASP A 276      24.833 -13.901  -9.159  1.00  0.70           N  
ATOM   4288  CA  ASP A 276      25.376 -12.686  -9.739  1.00  0.70           C  
ATOM   4289  C   ASP A 276      25.963 -12.927 -11.111  1.00  0.70           C  
ATOM   4290  O   ASP A 276      26.296 -14.059 -11.471  1.00  0.70           O  
ATOM   4291  CB  ASP A 276      26.506 -12.121  -8.864  1.00  0.70           C  
ATOM   4292  CG  ASP A 276      26.101 -11.604  -7.474  1.00  0.70           C  
ATOM   4293  OD1 ASP A 276      25.518 -10.545  -7.348  1.00  0.70           O  
ATOM   4294  OD2 ASP A 276      26.391 -12.289  -6.529  1.00  0.70           O1-
ATOM   4295  H   ASP A 276      25.340 -14.784  -9.240  1.00  0.70           H  
ATOM   4296  HA  ASP A 276      24.576 -11.950  -9.829  1.00  0.70           H  
ATOM   4297 1HB  ASP A 276      27.252 -12.893  -8.726  1.00  0.70           H  
ATOM   4298 2HB  ASP A 276      26.991 -11.304  -9.404  1.00  0.70           H  
ATOM   4299  N   PHE A 277      26.081 -11.856 -11.884  1.00  0.67           N  
ATOM   4300  CA  PHE A 277      26.817 -11.941 -13.134  1.00  0.67           C  
ATOM   4301  C   PHE A 277      28.122 -11.184 -12.960  1.00  0.67           C  
ATOM   4302  O   PHE A 277      28.152  -9.950 -12.961  1.00  0.67           O  
ATOM   4303  CB  PHE A 277      25.993 -11.462 -14.308  1.00  0.67           C  
ATOM   4304  CG  PHE A 277      24.836 -12.382 -14.569  1.00  0.67           C  
ATOM   4305  CD1 PHE A 277      23.605 -12.175 -13.984  1.00  0.67           C  
ATOM   4306  CD2 PHE A 277      24.997 -13.492 -15.386  1.00  0.67           C  
ATOM   4307  CE1 PHE A 277      22.569 -13.033 -14.225  1.00  0.67           C  
ATOM   4308  CE2 PHE A 277      23.952 -14.346 -15.612  1.00  0.67           C  
ATOM   4309  CZ  PHE A 277      22.732 -14.113 -15.036  1.00  0.67           C  
ATOM   4310  H   PHE A 277      25.718 -10.962 -11.566  1.00  0.67           H  
ATOM   4311  HA  PHE A 277      27.053 -12.981 -13.321  1.00  0.67           H  
ATOM   4312 1HB  PHE A 277      25.612 -10.462 -14.117  1.00  0.67           H  
ATOM   4313 2HB  PHE A 277      26.619 -11.428 -15.197  1.00  0.67           H  
ATOM   4314  HD1 PHE A 277      23.457 -11.309 -13.330  1.00  0.67           H  
ATOM   4315  HD2 PHE A 277      25.974 -13.679 -15.852  1.00  0.67           H  
ATOM   4316  HE1 PHE A 277      21.626 -12.848 -13.774  1.00  0.67           H  
ATOM   4317  HE2 PHE A 277      24.085 -15.207 -16.261  1.00  0.67           H  
ATOM   4318  HZ  PHE A 277      21.898 -14.787 -15.223  1.00  0.67           H  
ATOM   4319  N   ASP A 278      29.159 -11.959 -12.653  1.00  0.65           N  
ATOM   4320  CA  ASP A 278      30.489 -11.489 -12.282  1.00  0.65           C  
ATOM   4321  C   ASP A 278      31.426 -12.692 -12.231  1.00  0.65           C  
ATOM   4322  O   ASP A 278      31.002 -13.826 -12.404  1.00  0.65           O  
ATOM   4323  CB  ASP A 278      30.453 -10.702 -10.950  1.00  0.65           C  
ATOM   4324  CG  ASP A 278      31.608  -9.657 -10.786  1.00  0.65           C  
ATOM   4325  OD1 ASP A 278      32.630  -9.809 -11.431  1.00  0.65           O  
ATOM   4326  OD2 ASP A 278      31.437  -8.728 -10.023  1.00  0.65           O1-
ATOM   4327  H   ASP A 278      29.015 -12.966 -12.761  1.00  0.65           H  
ATOM   4328  HA  ASP A 278      30.853 -10.819 -13.044  1.00  0.65           H  
ATOM   4329 1HB  ASP A 278      29.504 -10.183 -10.843  1.00  0.65           H  
ATOM   4330 2HB  ASP A 278      30.530 -11.396 -10.138  1.00  0.65           H  
ATOM   4331  N   TYR A 279      32.683 -12.470 -11.942  1.00  0.64           N  
ATOM   4332  CA  TYR A 279      33.615 -13.592 -11.877  1.00  0.64           C  
ATOM   4333  C   TYR A 279      33.821 -14.050 -10.436  1.00  0.64           C  
ATOM   4334  O   TYR A 279      33.807 -13.237  -9.509  1.00  0.64           O  
ATOM   4335  CB  TYR A 279      34.935 -13.154 -12.503  1.00  0.64           C  
ATOM   4336  CG  TYR A 279      34.810 -12.845 -13.996  1.00  0.64           C  
ATOM   4337  CD1 TYR A 279      34.367 -11.576 -14.389  1.00  0.64           C  
ATOM   4338  CD2 TYR A 279      35.161 -13.781 -14.962  1.00  0.64           C  
ATOM   4339  CE1 TYR A 279      34.262 -11.257 -15.730  1.00  0.64           C  
ATOM   4340  CE2 TYR A 279      35.063 -13.442 -16.313  1.00  0.64           C  
ATOM   4341  CZ  TYR A 279      34.613 -12.194 -16.687  1.00  0.64           C  
ATOM   4342  OH  TYR A 279      34.517 -11.873 -18.011  1.00  0.64           O  
ATOM   4343  H   TYR A 279      32.987 -11.505 -11.792  1.00  0.64           H  
ATOM   4344  HA  TYR A 279      33.206 -14.434 -12.438  1.00  0.64           H  
ATOM   4345 1HB  TYR A 279      35.308 -12.267 -11.994  1.00  0.64           H  
ATOM   4346 2HB  TYR A 279      35.683 -13.950 -12.373  1.00  0.64           H  
ATOM   4347  HD1 TYR A 279      34.096 -10.832 -13.631  1.00  0.64           H  
ATOM   4348  HD2 TYR A 279      35.518 -14.767 -14.660  1.00  0.64           H  
ATOM   4349  HE1 TYR A 279      33.910 -10.270 -16.031  1.00  0.64           H  
ATOM   4350  HE2 TYR A 279      35.339 -14.153 -17.082  1.00  0.64           H  
ATOM   4351  HH  TYR A 279      34.904 -12.582 -18.542  1.00  0.64           H  
ATOM   4352  N   CYS A 280      34.013 -15.345 -10.220  1.00  0.63           N  
ATOM   4353  CA  CYS A 280      34.347 -15.798  -8.883  1.00  0.63           C  
ATOM   4354  C   CYS A 280      35.745 -15.293  -8.536  1.00  0.63           C  
ATOM   4355  O   CYS A 280      36.627 -15.353  -9.399  1.00  0.63           O  
ATOM   4356  CB  CYS A 280      34.321 -17.316  -8.761  1.00  0.63           C  
ATOM   4357  SG  CYS A 280      32.685 -18.108  -8.911  1.00  0.63           S  
ATOM   4358  H   CYS A 280      34.000 -16.011 -10.990  1.00  0.63           H  
ATOM   4359  HA  CYS A 280      33.611 -15.386  -8.193  1.00  0.63           H  
ATOM   4360 1HB  CYS A 280      34.955 -17.736  -9.532  1.00  0.63           H  
ATOM   4361 2HB  CYS A 280      34.754 -17.609  -7.804  1.00  0.63           H  
ATOM   4362  N   PRO A 281      36.004 -14.776  -7.330  1.00  0.63           N  
ATOM   4363  CA  PRO A 281      37.305 -14.275  -6.947  1.00  0.63           C  
ATOM   4364  C   PRO A 281      38.383 -15.305  -7.205  1.00  0.63           C  
ATOM   4365  O   PRO A 281      38.227 -16.485  -6.895  1.00  0.63           O  
ATOM   4366  CB  PRO A 281      37.131 -14.042  -5.442  1.00  0.63           C  
ATOM   4367  CG  PRO A 281      35.658 -13.726  -5.283  1.00  0.63           C  
ATOM   4368  CD  PRO A 281      34.954 -14.624  -6.290  1.00  0.63           C  
ATOM   4369  HA  PRO A 281      37.509 -13.338  -7.481  1.00  0.63           H  
ATOM   4370 1HB  PRO A 281      37.444 -14.935  -4.882  1.00  0.63           H  
ATOM   4371 2HB  PRO A 281      37.782 -13.217  -5.117  1.00  0.63           H  
ATOM   4372 1HG  PRO A 281      35.339 -13.916  -4.244  1.00  0.63           H  
ATOM   4373 2HG  PRO A 281      35.482 -12.656  -5.476  1.00  0.63           H  
ATOM   4374 1HD  PRO A 281      34.669 -15.597  -5.855  1.00  0.63           H  
ATOM   4375 2HD  PRO A 281      34.092 -14.047  -6.657  1.00  0.63           H  
ATOM   4376  N   GLY A 282      39.482 -14.844  -7.783  1.00  0.64           N  
ATOM   4377  CA  GLY A 282      40.621 -15.694  -8.097  1.00  0.64           C  
ATOM   4378  C   GLY A 282      40.496 -16.482  -9.408  1.00  0.64           C  
ATOM   4379  O   GLY A 282      41.442 -17.169  -9.788  1.00  0.64           O  
ATOM   4380  H   GLY A 282      39.534 -13.862  -8.020  1.00  0.64           H  
ATOM   4381 1HA  GLY A 282      41.517 -15.077  -8.141  1.00  0.64           H  
ATOM   4382 2HA  GLY A 282      40.773 -16.393  -7.275  1.00  0.64           H  
ATOM   4383  N   THR A 283      39.371 -16.363 -10.130  1.00  0.65           N  
ATOM   4384  CA  THR A 283      39.212 -17.146 -11.363  1.00  0.65           C  
ATOM   4385  C   THR A 283      38.978 -16.278 -12.607  1.00  0.65           C  
ATOM   4386  O   THR A 283      38.569 -15.116 -12.513  1.00  0.65           O  
ATOM   4387  CB  THR A 283      38.001 -18.102 -11.233  1.00  0.65           C  
ATOM   4388  CG2 THR A 283      38.093 -18.915  -9.949  1.00  0.65           C  
ATOM   4389  OG1 THR A 283      36.806 -17.315 -11.164  1.00  0.65           O  
ATOM   4390  H   THR A 283      38.592 -15.792  -9.796  1.00  0.65           H  
ATOM   4391  HA  THR A 283      40.115 -17.731 -11.529  1.00  0.65           H  
ATOM   4392  HB  THR A 283      37.964 -18.768 -12.096  1.00  0.65           H  
ATOM   4393  HG1 THR A 283      36.928 -16.597 -10.500  1.00  0.65           H  
ATOM   4394 1HG2 THR A 283      37.230 -19.567  -9.877  1.00  0.65           H  
ATOM   4395 2HG2 THR A 283      38.991 -19.511  -9.945  1.00  0.65           H  
ATOM   4396 3HG2 THR A 283      38.107 -18.242  -9.090  1.00  0.65           H  
ATOM   4397  N   THR A 284      39.182 -16.887 -13.780  1.00  0.66           N  
ATOM   4398  CA  THR A 284      38.905 -16.260 -15.079  1.00  0.66           C  
ATOM   4399  C   THR A 284      38.003 -17.131 -15.965  1.00  0.66           C  
ATOM   4400  O   THR A 284      38.213 -18.341 -16.056  1.00  0.66           O  
ATOM   4401  CB  THR A 284      40.223 -15.957 -15.829  1.00  0.66           C  
ATOM   4402  CG2 THR A 284      39.937 -15.330 -17.205  1.00  0.66           C  
ATOM   4403  OG1 THR A 284      41.019 -15.054 -15.044  1.00  0.66           O  
ATOM   4404  H   THR A 284      39.570 -17.831 -13.771  1.00  0.66           H  
ATOM   4405  HA  THR A 284      38.387 -15.318 -14.903  1.00  0.66           H  
ATOM   4406  HB  THR A 284      40.781 -16.887 -15.969  1.00  0.66           H  
ATOM   4407  HG1 THR A 284      40.472 -14.317 -14.751  1.00  0.66           H  
ATOM   4408 1HG2 THR A 284      40.878 -15.123 -17.710  1.00  0.66           H  
ATOM   4409 2HG2 THR A 284      39.352 -16.015 -17.814  1.00  0.66           H  
ATOM   4410 3HG2 THR A 284      39.384 -14.401 -17.074  1.00  0.66           H  
ATOM   4411  N   VAL A 285      37.010 -16.512 -16.624  1.00  0.69           N  
ATOM   4412  CA  VAL A 285      36.130 -17.236 -17.550  1.00  0.69           C  
ATOM   4413  C   VAL A 285      36.265 -16.727 -18.977  1.00  0.69           C  
ATOM   4414  O   VAL A 285      36.145 -15.527 -19.240  1.00  0.69           O  
ATOM   4415  CB  VAL A 285      34.646 -17.133 -17.156  1.00  0.69           C  
ATOM   4416  CG1 VAL A 285      33.764 -17.873 -18.194  1.00  0.69           C  
ATOM   4417  CG2 VAL A 285      34.437 -17.736 -15.801  1.00  0.69           C  
ATOM   4418  H   VAL A 285      36.883 -15.520 -16.492  1.00  0.69           H  
ATOM   4419  HA  VAL A 285      36.405 -18.284 -17.533  1.00  0.69           H  
ATOM   4420  HB  VAL A 285      34.341 -16.107 -17.155  1.00  0.69           H  
ATOM   4421 1HG1 VAL A 285      32.719 -17.794 -17.911  1.00  0.69           H  
ATOM   4422 2HG1 VAL A 285      33.893 -17.437 -19.182  1.00  0.69           H  
ATOM   4423 3HG1 VAL A 285      34.049 -18.921 -18.231  1.00  0.69           H  
ATOM   4424 1HG2 VAL A 285      33.395 -17.670 -15.538  1.00  0.69           H  
ATOM   4425 2HG2 VAL A 285      34.718 -18.763 -15.824  1.00  0.69           H  
ATOM   4426 3HG2 VAL A 285      35.035 -17.210 -15.061  1.00  0.69           H  
ATOM   4427  N   THR A 286      36.485 -17.655 -19.895  1.00  0.72           N  
ATOM   4428  CA  THR A 286      36.612 -17.348 -21.312  1.00  0.72           C  
ATOM   4429  C   THR A 286      35.482 -17.994 -22.124  1.00  0.72           C  
ATOM   4430  O   THR A 286      34.770 -18.854 -21.611  1.00  0.72           O  
ATOM   4431  CB  THR A 286      37.987 -17.832 -21.804  1.00  0.72           C  
ATOM   4432  CG2 THR A 286      39.093 -17.200 -20.953  1.00  0.72           C  
ATOM   4433  OG1 THR A 286      38.066 -19.260 -21.675  1.00  0.72           O  
ATOM   4434  H   THR A 286      36.619 -18.617 -19.576  1.00  0.72           H  
ATOM   4435  HA  THR A 286      36.552 -16.268 -21.444  1.00  0.72           H  
ATOM   4436  HB  THR A 286      38.118 -17.557 -22.850  1.00  0.72           H  
ATOM   4437  HG1 THR A 286      38.096 -19.496 -20.724  1.00  0.72           H  
ATOM   4438 1HG2 THR A 286      40.065 -17.548 -21.298  1.00  0.72           H  
ATOM   4439 2HG2 THR A 286      39.043 -16.115 -21.036  1.00  0.72           H  
ATOM   4440 3HG2 THR A 286      38.959 -17.492 -19.910  1.00  0.72           H  
ATOM   4441  N   ILE A 287      35.323 -17.602 -23.384  1.00  0.76           N  
ATOM   4442  CA  ILE A 287      34.289 -18.226 -24.213  1.00  0.76           C  
ATOM   4443  C   ILE A 287      34.995 -19.049 -25.286  1.00  0.76           C  
ATOM   4444  O   ILE A 287      35.864 -18.516 -25.981  1.00  0.76           O  
ATOM   4445  CB  ILE A 287      33.392 -17.183 -24.918  1.00  0.76           C  
ATOM   4446  CG1 ILE A 287      32.733 -16.239 -23.912  1.00  0.76           C  
ATOM   4447  CG2 ILE A 287      32.269 -17.940 -25.658  1.00  0.76           C  
ATOM   4448  CD1 ILE A 287      32.043 -15.076 -24.536  1.00  0.76           C  
ATOM   4449  H   ILE A 287      35.919 -16.884 -23.773  1.00  0.76           H  
ATOM   4450  HA  ILE A 287      33.671 -18.890 -23.611  1.00  0.76           H  
ATOM   4451  HB  ILE A 287      33.976 -16.592 -25.621  1.00  0.76           H  
ATOM   4452 1HG1 ILE A 287      32.003 -16.757 -23.369  1.00  0.76           H  
ATOM   4453 2HG1 ILE A 287      33.482 -15.878 -23.234  1.00  0.76           H  
ATOM   4454 1HG2 ILE A 287      31.618 -17.226 -26.157  1.00  0.76           H  
ATOM   4455 2HG2 ILE A 287      32.701 -18.613 -26.394  1.00  0.76           H  
ATOM   4456 3HG2 ILE A 287      31.689 -18.517 -24.933  1.00  0.76           H  
ATOM   4457 1HD1 ILE A 287      31.595 -14.466 -23.765  1.00  0.76           H  
ATOM   4458 2HD1 ILE A 287      32.758 -14.481 -25.103  1.00  0.76           H  
ATOM   4459 3HD1 ILE A 287      31.260 -15.437 -25.200  1.00  0.76           H  
ATOM   4460  N   SER A 288      34.665 -20.333 -25.419  1.00  0.80           N  
ATOM   4461  CA  SER A 288      35.351 -21.143 -26.430  1.00  0.80           C  
ATOM   4462  C   SER A 288      34.598 -22.366 -26.909  1.00  0.80           C  
ATOM   4463  O   SER A 288      34.027 -23.119 -26.126  1.00  0.80           O  
ATOM   4464  CB  SER A 288      36.695 -21.632 -25.914  1.00  0.80           C  
ATOM   4465  OG  SER A 288      37.340 -22.448 -26.888  1.00  0.80           O  
ATOM   4466  H   SER A 288      33.931 -20.726 -24.824  1.00  0.80           H  
ATOM   4467  HA  SER A 288      35.524 -20.505 -27.299  1.00  0.80           H  
ATOM   4468 1HB  SER A 288      37.333 -20.785 -25.659  1.00  0.80           H  
ATOM   4469 2HB  SER A 288      36.537 -22.213 -25.000  1.00  0.80           H  
ATOM   4470  HG  SER A 288      37.702 -21.829 -27.540  1.00  0.80           H  
ATOM   4471  N   ASP A 289      34.740 -22.649 -28.199  1.00  0.83           N  
ATOM   4472  CA  ASP A 289      34.171 -23.837 -28.830  1.00  0.83           C  
ATOM   4473  C   ASP A 289      34.745 -25.136 -28.254  1.00  0.83           C  
ATOM   4474  O   ASP A 289      34.159 -26.211 -28.417  1.00  0.83           O  
ATOM   4475  CB  ASP A 289      34.434 -23.809 -30.330  1.00  0.83           C  
ATOM   4476  CG  ASP A 289      33.638 -22.734 -31.066  1.00  0.83           C  
ATOM   4477  OD1 ASP A 289      32.746 -22.171 -30.481  1.00  0.83           O  
ATOM   4478  OD2 ASP A 289      33.935 -22.487 -32.211  1.00  0.83           O1-
ATOM   4479  H   ASP A 289      35.241 -21.992 -28.777  1.00  0.83           H  
ATOM   4480  HA  ASP A 289      33.095 -23.834 -28.657  1.00  0.83           H  
ATOM   4481 1HB  ASP A 289      35.497 -23.645 -30.511  1.00  0.83           H  
ATOM   4482 2HB  ASP A 289      34.179 -24.779 -30.753  1.00  0.83           H  
ATOM   4483  N   SER A 290      35.938 -25.042 -27.649  1.00  0.84           N  
ATOM   4484  CA  SER A 290      36.623 -26.190 -27.067  1.00  0.84           C  
ATOM   4485  C   SER A 290      36.129 -26.505 -25.655  1.00  0.84           C  
ATOM   4486  O   SER A 290      36.522 -27.509 -25.058  1.00  0.84           O  
ATOM   4487  CB  SER A 290      38.119 -25.935 -27.032  1.00  0.84           C  
ATOM   4488  OG  SER A 290      38.451 -24.904 -26.127  1.00  0.84           O  
ATOM   4489  H   SER A 290      36.373 -24.127 -27.539  1.00  0.84           H  
ATOM   4490  HA  SER A 290      36.429 -27.058 -27.695  1.00  0.84           H  
ATOM   4491 1HB  SER A 290      38.636 -26.849 -26.750  1.00  0.84           H  
ATOM   4492 2HB  SER A 290      38.458 -25.663 -28.030  1.00  0.84           H  
ATOM   4493  HG  SER A 290      37.989 -24.099 -26.429  1.00  0.84           H  
ATOM   4494  N   CYS A 291      35.316 -25.614 -25.099  1.00  0.84           N  
ATOM   4495  CA  CYS A 291      34.835 -25.744 -23.735  1.00  0.84           C  
ATOM   4496  C   CYS A 291      33.962 -26.967 -23.530  1.00  0.84           C  
ATOM   4497  O   CYS A 291      33.139 -27.316 -24.389  1.00  0.84           O  
ATOM   4498  CB  CYS A 291      34.061 -24.508 -23.316  1.00  0.84           C  
ATOM   4499  SG  CYS A 291      33.548 -24.539 -21.618  1.00  0.84           S  
ATOM   4500  H   CYS A 291      35.008 -24.811 -25.634  1.00  0.84           H  
ATOM   4501  HA  CYS A 291      35.703 -25.836 -23.081  1.00  0.84           H  
ATOM   4502 1HB  CYS A 291      34.668 -23.624 -23.479  1.00  0.84           H  
ATOM   4503 2HB  CYS A 291      33.185 -24.404 -23.934  1.00  0.84           H  
ATOM   4504  N   GLY A 292      34.131 -27.626 -22.395  1.00  0.82           N  
ATOM   4505  CA  GLY A 292      33.347 -28.807 -22.073  1.00  0.82           C  
ATOM   4506  C   GLY A 292      31.847 -28.516 -22.099  1.00  0.82           C  
ATOM   4507  O   GLY A 292      31.396 -27.399 -21.837  1.00  0.82           O  
ATOM   4508  H   GLY A 292      34.823 -27.288 -21.737  1.00  0.82           H  
ATOM   4509 1HA  GLY A 292      33.579 -29.599 -22.788  1.00  0.82           H  
ATOM   4510 2HA  GLY A 292      33.632 -29.169 -21.087  1.00  0.82           H  
ATOM   4511  N   HIS A 293      31.083 -29.552 -22.423  1.00  0.79           N  
ATOM   4512  CA  HIS A 293      29.633 -29.483 -22.580  1.00  0.79           C  
ATOM   4513  C   HIS A 293      28.920 -29.039 -21.308  1.00  0.79           C  
ATOM   4514  O   HIS A 293      29.349 -29.355 -20.195  1.00  0.79           O  
ATOM   4515  CB  HIS A 293      29.086 -30.846 -23.038  1.00  0.79           C  
ATOM   4516  CG  HIS A 293      27.645 -30.838 -23.554  1.00  0.79           C  
ATOM   4517  CD2 HIS A 293      27.167 -30.851 -24.822  1.00  0.79           C  
ATOM   4518  ND1 HIS A 293      26.535 -30.811 -22.728  1.00  0.79           N  
ATOM   4519  CE1 HIS A 293      25.441 -30.805 -23.468  1.00  0.79           C  
ATOM   4520  NE2 HIS A 293      25.795 -30.830 -24.744  1.00  0.79           N  
ATOM   4521  H   HIS A 293      31.535 -30.437 -22.596  1.00  0.79           H  
ATOM   4522  HA  HIS A 293      29.395 -28.759 -23.355  1.00  0.79           H  
ATOM   4523 1HB  HIS A 293      29.723 -31.244 -23.826  1.00  0.79           H  
ATOM   4524 2HB  HIS A 293      29.131 -31.542 -22.201  1.00  0.79           H  
ATOM   4525  HD1 HIS A 293      26.521 -30.765 -21.705  1.00  0.79           H  
ATOM   4526  HD2 HIS A 293      27.656 -30.869 -25.798  1.00  0.79           H  
ATOM   4527  HE1 HIS A 293      24.458 -30.783 -22.996  1.00  0.79           H  
ATOM   4528  N   ARG A 294      27.835 -28.294 -21.502  1.00  0.75           N  
ATOM   4529  CA  ARG A 294      26.971 -27.826 -20.427  1.00  0.75           C  
ATOM   4530  C   ARG A 294      26.598 -28.992 -19.518  1.00  0.75           C  
ATOM   4531  O   ARG A 294      26.333 -30.107 -19.989  1.00  0.75           O  
ATOM   4532  CB  ARG A 294      25.696 -27.213 -20.999  1.00  0.75           C  
ATOM   4533  CG  ARG A 294      24.744 -26.606 -19.988  1.00  0.75           C  
ATOM   4534  CD  ARG A 294      23.563 -26.012 -20.639  1.00  0.75           C  
ATOM   4535  NE  ARG A 294      22.663 -25.440 -19.677  1.00  0.75           N  
ATOM   4536  CZ  ARG A 294      21.665 -26.104 -19.074  1.00  0.75           C  
ATOM   4537  NH1 ARG A 294      21.443 -27.374 -19.356  1.00  0.75           N1+
ATOM   4538  NH2 ARG A 294      20.909 -25.483 -18.204  1.00  0.75           N  
ATOM   4539  H   ARG A 294      27.582 -28.066 -22.451  1.00  0.75           H  
ATOM   4540  HA  ARG A 294      27.505 -27.075 -19.845  1.00  0.75           H  
ATOM   4541 1HB  ARG A 294      25.959 -26.427 -21.705  1.00  0.75           H  
ATOM   4542 2HB  ARG A 294      25.146 -27.976 -21.548  1.00  0.75           H  
ATOM   4543 1HG  ARG A 294      24.405 -27.362 -19.286  1.00  0.75           H  
ATOM   4544 2HG  ARG A 294      25.245 -25.814 -19.452  1.00  0.75           H  
ATOM   4545 1HD  ARG A 294      23.881 -25.221 -21.317  1.00  0.75           H  
ATOM   4546 2HD  ARG A 294      23.028 -26.777 -21.198  1.00  0.75           H  
ATOM   4547  HE  ARG A 294      22.786 -24.448 -19.438  1.00  0.75           H  
ATOM   4548 1HH1 ARG A 294      22.030 -27.851 -20.027  1.00  0.75           H  
ATOM   4549 2HH1 ARG A 294      20.690 -27.867 -18.902  1.00  0.75           H  
ATOM   4550 1HH2 ARG A 294      21.084 -24.512 -17.977  1.00  0.75           H  
ATOM   4551 2HH2 ARG A 294      20.146 -25.968 -17.740  1.00  0.75           H  
ATOM   4552  N   GLY A 295      26.596 -28.740 -18.220  1.00  0.72           N  
ATOM   4553  CA  GLY A 295      26.303 -29.804 -17.273  1.00  0.72           C  
ATOM   4554  C   GLY A 295      26.129 -29.237 -15.883  1.00  0.72           C  
ATOM   4555  O   GLY A 295      26.034 -28.032 -15.738  1.00  0.72           O  
ATOM   4556  H   GLY A 295      26.817 -27.793 -17.900  1.00  0.72           H  
ATOM   4557 1HA  GLY A 295      25.391 -30.320 -17.582  1.00  0.72           H  
ATOM   4558 2HA  GLY A 295      27.116 -30.522 -17.293  1.00  0.72           H  
ATOM   4559  N   PRO A 296      26.123 -30.065 -14.844  1.00  0.69           N  
ATOM   4560  CA  PRO A 296      25.859 -29.692 -13.466  1.00  0.69           C  
ATOM   4561  C   PRO A 296      26.766 -28.567 -13.027  1.00  0.69           C  
ATOM   4562  O   PRO A 296      27.927 -28.513 -13.435  1.00  0.69           O  
ATOM   4563  CB  PRO A 296      26.183 -30.979 -12.725  1.00  0.69           C  
ATOM   4564  CG  PRO A 296      25.933 -32.078 -13.727  1.00  0.69           C  
ATOM   4565  CD  PRO A 296      26.389 -31.500 -15.044  1.00  0.69           C  
ATOM   4566  HA  PRO A 296      24.807 -29.414 -13.355  1.00  0.69           H  
ATOM   4567 1HB  PRO A 296      27.214 -30.945 -12.363  1.00  0.69           H  
ATOM   4568 2HB  PRO A 296      25.541 -31.056 -11.849  1.00  0.69           H  
ATOM   4569 1HG  PRO A 296      26.494 -32.979 -13.441  1.00  0.69           H  
ATOM   4570 2HG  PRO A 296      24.873 -32.353 -13.722  1.00  0.69           H  
ATOM   4571 1HD  PRO A 296      27.464 -31.678 -15.196  1.00  0.69           H  
ATOM   4572 2HD  PRO A 296      25.767 -31.914 -15.852  1.00  0.69           H  
ATOM   4573  N   ALA A 297      26.242 -27.664 -12.202  1.00  0.67           N  
ATOM   4574  CA  ALA A 297      27.042 -26.525 -11.766  1.00  0.67           C  
ATOM   4575  C   ALA A 297      28.267 -27.045 -11.067  1.00  0.67           C  
ATOM   4576  O   ALA A 297      28.237 -28.104 -10.426  1.00  0.67           O  
ATOM   4577  CB  ALA A 297      26.257 -25.601 -10.868  1.00  0.67           C  
ATOM   4578  H   ALA A 297      25.277 -27.752 -11.868  1.00  0.67           H  
ATOM   4579  HA  ALA A 297      27.372 -25.967 -12.647  1.00  0.67           H  
ATOM   4580 1HB  ALA A 297      26.876 -24.766 -10.566  1.00  0.67           H  
ATOM   4581 2HB  ALA A 297      25.417 -25.243 -11.445  1.00  0.67           H  
ATOM   4582 3HB  ALA A 297      25.913 -26.141  -9.986  1.00  0.67           H  
ATOM   4583  N   ALA A 298      29.355 -26.294 -11.189  1.00  0.66           N  
ATOM   4584  CA  ALA A 298      30.608 -26.749 -10.608  1.00  0.66           C  
ATOM   4585  C   ALA A 298      31.238 -25.704  -9.724  1.00  0.66           C  
ATOM   4586  O   ALA A 298      31.238 -24.511 -10.030  1.00  0.66           O  
ATOM   4587  CB  ALA A 298      31.560 -27.123 -11.711  1.00  0.66           C  
ATOM   4588  H   ALA A 298      29.286 -25.398 -11.676  1.00  0.66           H  
ATOM   4589  HA  ALA A 298      30.410 -27.623  -9.994  1.00  0.66           H  
ATOM   4590 1HB  ALA A 298      32.455 -27.474 -11.258  1.00  0.66           H  
ATOM   4591 2HB  ALA A 298      31.116 -27.908 -12.324  1.00  0.66           H  
ATOM   4592 3HB  ALA A 298      31.758 -26.264 -12.320  1.00  0.66           H  
ATOM   4593  N   ARG A 299      31.801 -26.169  -8.628  1.00  0.67           N  
ATOM   4594  CA  ARG A 299      32.422 -25.303  -7.648  1.00  0.67           C  
ATOM   4595  C   ARG A 299      33.772 -24.832  -8.135  1.00  0.67           C  
ATOM   4596  O   ARG A 299      34.486 -25.569  -8.815  1.00  0.67           O  
ATOM   4597  CB  ARG A 299      32.553 -25.995  -6.309  1.00  0.67           C  
ATOM   4598  CG  ARG A 299      32.729 -25.048  -5.124  1.00  0.67           C  
ATOM   4599  CD  ARG A 299      32.597 -25.728  -3.807  1.00  0.67           C  
ATOM   4600  NE  ARG A 299      33.745 -26.575  -3.457  1.00  0.67           N  
ATOM   4601  CZ  ARG A 299      33.779 -27.359  -2.350  1.00  0.67           C  
ATOM   4602  NH1 ARG A 299      32.730 -27.390  -1.548  1.00  0.67           N1+
ATOM   4603  NH2 ARG A 299      34.848 -28.090  -2.056  1.00  0.67           N  
ATOM   4604  H   ARG A 299      31.777 -27.173  -8.446  1.00  0.67           H  
ATOM   4605  HA  ARG A 299      31.788 -24.448  -7.496  1.00  0.67           H  
ATOM   4606 1HB  ARG A 299      31.687 -26.627  -6.129  1.00  0.67           H  
ATOM   4607 2HB  ARG A 299      33.425 -26.636  -6.336  1.00  0.67           H  
ATOM   4608 1HG  ARG A 299      33.709 -24.603  -5.148  1.00  0.67           H  
ATOM   4609 2HG  ARG A 299      31.982 -24.257  -5.180  1.00  0.67           H  
ATOM   4610 1HD  ARG A 299      32.489 -24.975  -3.037  1.00  0.67           H  
ATOM   4611 2HD  ARG A 299      31.710 -26.356  -3.823  1.00  0.67           H  
ATOM   4612  HE  ARG A 299      34.586 -26.550  -4.069  1.00  0.67           H  
ATOM   4613 1HH1 ARG A 299      31.916 -26.828  -1.761  1.00  0.67           H  
ATOM   4614 2HH1 ARG A 299      32.745 -27.966  -0.719  1.00  0.67           H  
ATOM   4615 1HH2 ARG A 299      35.673 -28.083  -2.664  1.00  0.67           H  
ATOM   4616 2HH2 ARG A 299      34.851 -28.662  -1.229  1.00  0.67           H  
ATOM   4617  N   THR A 300      34.159 -23.611  -7.770  1.00  0.69           N  
ATOM   4618  CA  THR A 300      35.491 -23.149  -8.134  1.00  0.69           C  
ATOM   4619  C   THR A 300      36.608 -23.921  -7.450  1.00  0.69           C  
ATOM   4620  O   THR A 300      37.739 -23.924  -7.928  1.00  0.69           O  
ATOM   4621  CB  THR A 300      35.648 -21.666  -7.912  1.00  0.69           C  
ATOM   4622  CG2 THR A 300      34.756 -20.964  -8.810  1.00  0.69           C  
ATOM   4623  OG1 THR A 300      35.359 -21.337  -6.552  1.00  0.69           O  
ATOM   4624  H   THR A 300      33.539 -22.994  -7.241  1.00  0.69           H  
ATOM   4625  HA  THR A 300      35.602 -23.274  -9.181  1.00  0.69           H  
ATOM   4626  HB  THR A 300      36.661 -21.379  -8.138  1.00  0.69           H  
ATOM   4627  HG1 THR A 300      34.403 -21.506  -6.388  1.00  0.69           H  
ATOM   4628 1HG2 THR A 300      34.902 -19.931  -8.663  1.00  0.69           H  
ATOM   4629 2HG2 THR A 300      35.019 -21.239  -9.818  1.00  0.69           H  
ATOM   4630 3HG2 THR A 300      33.719 -21.232  -8.612  1.00  0.69           H  
ATOM   4631  N   THR A 301      36.299 -24.587  -6.352  1.00  0.72           N  
ATOM   4632  CA  THR A 301      37.293 -25.384  -5.664  1.00  0.72           C  
ATOM   4633  C   THR A 301      36.967 -26.863  -5.752  1.00  0.72           C  
ATOM   4634  O   THR A 301      35.809 -27.275  -5.637  1.00  0.72           O  
ATOM   4635  CB  THR A 301      37.405 -24.977  -4.197  1.00  0.72           C  
ATOM   4636  CG2 THR A 301      37.894 -23.551  -4.073  1.00  0.72           C  
ATOM   4637  OG1 THR A 301      36.115 -25.123  -3.562  1.00  0.72           O  
ATOM   4638  H   THR A 301      35.359 -24.532  -6.008  1.00  0.72           H  
ATOM   4639  HA  THR A 301      38.255 -25.225  -6.139  1.00  0.72           H  
ATOM   4640  HB  THR A 301      38.114 -25.640  -3.701  1.00  0.72           H  
ATOM   4641  HG1 THR A 301      36.199 -24.926  -2.621  1.00  0.72           H  
ATOM   4642 1HG2 THR A 301      37.976 -23.288  -3.022  1.00  0.72           H  
ATOM   4643 2HG2 THR A 301      38.867 -23.467  -4.537  1.00  0.72           H  
ATOM   4644 3HG2 THR A 301      37.197 -22.871  -4.563  1.00  0.72           H  
ATOM   4645  N   THR A 302      38.025 -27.646  -5.829  1.00  0.76           N  
ATOM   4646  CA  THR A 302      38.006 -29.096  -5.904  1.00  0.76           C  
ATOM   4647  C   THR A 302      37.748 -29.729  -4.563  1.00  0.76           C  
ATOM   4648  O   THR A 302      37.744 -29.048  -3.538  1.00  0.76           O  
ATOM   4649  CB  THR A 302      39.350 -29.598  -6.411  1.00  0.76           C  
ATOM   4650  CG2 THR A 302      39.649 -28.995  -7.714  1.00  0.76           C  
ATOM   4651  OG1 THR A 302      40.360 -29.211  -5.473  1.00  0.76           O  
ATOM   4652  H   THR A 302      38.936 -27.181  -5.886  1.00  0.76           H  
ATOM   4653  HA  THR A 302      37.218 -29.404  -6.593  1.00  0.76           H  
ATOM   4654  HB  THR A 302      39.338 -30.682  -6.502  1.00  0.76           H  
ATOM   4655  HG1 THR A 302      40.501 -28.245  -5.566  1.00  0.76           H  
ATOM   4656 1HG2 THR A 302      40.613 -29.342  -8.045  1.00  0.76           H  
ATOM   4657 2HG2 THR A 302      38.881 -29.292  -8.421  1.00  0.76           H  
ATOM   4658 3HG2 THR A 302      39.669 -27.914  -7.619  1.00  0.76           H  
ATOM   4659  N   GLU A 303      37.599 -31.049  -4.549  1.00  0.80           N  
ATOM   4660  CA  GLU A 303      37.387 -31.757  -3.286  1.00  0.80           C  
ATOM   4661  C   GLU A 303      38.555 -31.529  -2.312  1.00  0.80           C  
ATOM   4662  O   GLU A 303      38.376 -31.572  -1.095  1.00  0.80           O  
ATOM   4663  CB  GLU A 303      37.196 -33.260  -3.514  1.00  0.80           C  
ATOM   4664  CG  GLU A 303      35.881 -33.652  -4.169  1.00  0.80           C  
ATOM   4665  CD  GLU A 303      35.710 -35.148  -4.306  1.00  0.80           C  
ATOM   4666  OE1 GLU A 303      36.657 -35.865  -4.074  1.00  0.80           O  
ATOM   4667  OE2 GLU A 303      34.620 -35.573  -4.615  1.00  0.80           O1-
ATOM   4668  H   GLU A 303      37.603 -31.552  -5.441  1.00  0.80           H  
ATOM   4669  HA  GLU A 303      36.482 -31.363  -2.823  1.00  0.80           H  
ATOM   4670 1HB  GLU A 303      38.001 -33.631  -4.149  1.00  0.80           H  
ATOM   4671 2HB  GLU A 303      37.266 -33.782  -2.561  1.00  0.80           H  
ATOM   4672 1HG  GLU A 303      35.064 -33.265  -3.564  1.00  0.80           H  
ATOM   4673 2HG  GLU A 303      35.825 -33.187  -5.157  1.00  0.80           H  
ATOM   4674  N   SER A 304      39.752 -31.293  -2.860  1.00  0.81           N  
ATOM   4675  CA  SER A 304      40.968 -31.053  -2.085  1.00  0.81           C  
ATOM   4676  C   SER A 304      41.058 -29.622  -1.549  1.00  0.81           C  
ATOM   4677  O   SER A 304      41.971 -29.298  -0.787  1.00  0.81           O  
ATOM   4678  CB  SER A 304      42.191 -31.249  -2.953  1.00  0.81           C  
ATOM   4679  OG  SER A 304      42.324 -30.183  -3.893  1.00  0.81           O  
ATOM   4680  H   SER A 304      39.810 -31.275  -3.869  1.00  0.81           H  
ATOM   4681  HA  SER A 304      40.987 -31.746  -1.244  1.00  0.81           H  
ATOM   4682 1HB  SER A 304      43.078 -31.296  -2.325  1.00  0.81           H  
ATOM   4683 2HB  SER A 304      42.112 -32.196  -3.483  1.00  0.81           H  
ATOM   4684  HG  SER A 304      41.508 -30.153  -4.429  1.00  0.81           H  
ATOM   4685  N   GLY A 305      40.172 -28.744  -2.016  1.00  0.81           N  
ATOM   4686  CA  GLY A 305      40.199 -27.328  -1.677  1.00  0.81           C  
ATOM   4687  C   GLY A 305      40.962 -26.484  -2.710  1.00  0.81           C  
ATOM   4688  O   GLY A 305      40.858 -25.255  -2.705  1.00  0.81           O  
ATOM   4689  H   GLY A 305      39.415 -29.057  -2.617  1.00  0.81           H  
ATOM   4690 1HA  GLY A 305      39.172 -26.968  -1.602  1.00  0.81           H  
ATOM   4691 2HA  GLY A 305      40.651 -27.202  -0.695  1.00  0.81           H  
ATOM   4692  N   LYS A 306      41.710 -27.129  -3.615  1.00  0.78           N  
ATOM   4693  CA  LYS A 306      42.455 -26.389  -4.640  1.00  0.78           C  
ATOM   4694  C   LYS A 306      41.537 -25.560  -5.531  1.00  0.78           C  
ATOM   4695  O   LYS A 306      40.510 -26.054  -6.008  1.00  0.78           O  
ATOM   4696  CB  LYS A 306      43.288 -27.329  -5.518  1.00  0.78           C  
ATOM   4697  CG  LYS A 306      44.133 -26.625  -6.571  1.00  0.78           C  
ATOM   4698  CD  LYS A 306      44.962 -27.612  -7.372  1.00  0.78           C  
ATOM   4699  CE  LYS A 306      45.769 -26.898  -8.447  1.00  0.78           C  
ATOM   4700  NZ  LYS A 306      46.588 -27.850  -9.252  1.00  0.78           N1+
ATOM   4701  H   LYS A 306      41.794 -28.148  -3.579  1.00  0.78           H  
ATOM   4702  HA  LYS A 306      43.136 -25.702  -4.137  1.00  0.78           H  
ATOM   4703 1HB  LYS A 306      43.954 -27.920  -4.886  1.00  0.78           H  
ATOM   4704 2HB  LYS A 306      42.635 -28.024  -6.036  1.00  0.78           H  
ATOM   4705 1HG  LYS A 306      43.481 -26.085  -7.261  1.00  0.78           H  
ATOM   4706 2HG  LYS A 306      44.794 -25.906  -6.090  1.00  0.78           H  
ATOM   4707 1HD  LYS A 306      45.642 -28.147  -6.706  1.00  0.78           H  
ATOM   4708 2HD  LYS A 306      44.298 -28.336  -7.846  1.00  0.78           H  
ATOM   4709 1HE  LYS A 306      45.086 -26.367  -9.111  1.00  0.78           H  
ATOM   4710 2HE  LYS A 306      46.433 -26.175  -7.973  1.00  0.78           H  
ATOM   4711 1HZ  LYS A 306      47.108 -27.340  -9.953  1.00  0.78           H  
ATOM   4712 2HZ  LYS A 306      47.232 -28.339  -8.646  1.00  0.78           H  
ATOM   4713 3HZ  LYS A 306      45.979 -28.517  -9.706  1.00  0.78           H  
ATOM   4714  N   LEU A 307      41.907 -24.296  -5.755  1.00  0.74           N  
ATOM   4715  CA  LEU A 307      41.130 -23.408  -6.617  1.00  0.74           C  
ATOM   4716  C   LEU A 307      41.428 -23.645  -8.089  1.00  0.74           C  
ATOM   4717  O   LEU A 307      42.590 -23.659  -8.505  1.00  0.74           O  
ATOM   4718  CB  LEU A 307      41.418 -21.926  -6.299  1.00  0.74           C  
ATOM   4719  CG  LEU A 307      40.602 -20.898  -7.129  1.00  0.74           C  
ATOM   4720  CD1 LEU A 307      39.157 -21.010  -6.759  1.00  0.74           C  
ATOM   4721  CD2 LEU A 307      41.101 -19.496  -6.880  1.00  0.74           C  
ATOM   4722  H   LEU A 307      42.748 -23.945  -5.319  1.00  0.74           H  
ATOM   4723  HA  LEU A 307      40.072 -23.602  -6.460  1.00  0.74           H  
ATOM   4724 1HB  LEU A 307      41.203 -21.750  -5.246  1.00  0.74           H  
ATOM   4725 2HB  LEU A 307      42.474 -21.732  -6.477  1.00  0.74           H  
ATOM   4726  HG  LEU A 307      40.697 -21.127  -8.188  1.00  0.74           H  
ATOM   4727 1HD1 LEU A 307      38.581 -20.306  -7.347  1.00  0.74           H  
ATOM   4728 2HD1 LEU A 307      38.819 -22.007  -6.955  1.00  0.74           H  
ATOM   4729 3HD1 LEU A 307      39.029 -20.787  -5.704  1.00  0.74           H  
ATOM   4730 1HD2 LEU A 307      40.508 -18.804  -7.475  1.00  0.74           H  
ATOM   4731 2HD2 LEU A 307      40.996 -19.251  -5.825  1.00  0.74           H  
ATOM   4732 3HD2 LEU A 307      42.147 -19.419  -7.169  1.00  0.74           H  
ATOM   4733  N   ILE A 308      40.371 -23.816  -8.867  1.00  0.71           N  
ATOM   4734  CA  ILE A 308      40.453 -23.961 -10.305  1.00  0.71           C  
ATOM   4735  C   ILE A 308      40.313 -22.563 -10.855  1.00  0.71           C  
ATOM   4736  O   ILE A 308      39.298 -21.913 -10.608  1.00  0.71           O  
ATOM   4737  CB  ILE A 308      39.298 -24.810 -10.836  1.00  0.71           C  
ATOM   4738  CG1 ILE A 308      39.337 -26.180 -10.228  1.00  0.71           C  
ATOM   4739  CG2 ILE A 308      39.358 -24.912 -12.364  1.00  0.71           C  
ATOM   4740  CD1 ILE A 308      38.108 -26.946 -10.518  1.00  0.71           C  
ATOM   4741  H   ILE A 308      39.448 -23.828  -8.443  1.00  0.71           H  
ATOM   4742  HA  ILE A 308      41.416 -24.384 -10.589  1.00  0.71           H  
ATOM   4743  HB  ILE A 308      38.362 -24.349 -10.534  1.00  0.71           H  
ATOM   4744 1HG1 ILE A 308      40.194 -26.728 -10.621  1.00  0.71           H  
ATOM   4745 2HG1 ILE A 308      39.445 -26.090  -9.145  1.00  0.71           H  
ATOM   4746 1HG2 ILE A 308      38.518 -25.496 -12.691  1.00  0.71           H  
ATOM   4747 2HG2 ILE A 308      39.310 -23.927 -12.814  1.00  0.71           H  
ATOM   4748 3HG2 ILE A 308      40.287 -25.397 -12.663  1.00  0.71           H  
ATOM   4749 1HD1 ILE A 308      38.170 -27.922 -10.069  1.00  0.71           H  
ATOM   4750 2HD1 ILE A 308      37.246 -26.408 -10.107  1.00  0.71           H  
ATOM   4751 3HD1 ILE A 308      37.994 -27.051 -11.594  1.00  0.71           H  
ATOM   4752  N   THR A 309      41.305 -22.095 -11.598  1.00  0.67           N  
ATOM   4753  CA  THR A 309      41.276 -20.713 -12.053  1.00  0.67           C  
ATOM   4754  C   THR A 309      40.967 -20.529 -13.536  1.00  0.67           C  
ATOM   4755  O   THR A 309      40.614 -19.434 -13.977  1.00  0.67           O  
ATOM   4756  CB  THR A 309      42.621 -20.052 -11.716  1.00  0.67           C  
ATOM   4757  CG2 THR A 309      42.858 -20.151 -10.211  1.00  0.67           C  
ATOM   4758  OG1 THR A 309      43.686 -20.724 -12.408  1.00  0.67           O  
ATOM   4759  H   THR A 309      42.107 -22.681 -11.787  1.00  0.67           H  
ATOM   4760  HA  THR A 309      40.507 -20.195 -11.492  1.00  0.67           H  
ATOM   4761  HB  THR A 309      42.600 -19.002 -12.013  1.00  0.67           H  
ATOM   4762  HG1 THR A 309      44.517 -20.282 -12.216  1.00  0.67           H  
ATOM   4763 1HG2 THR A 309      43.804 -19.680  -9.955  1.00  0.67           H  
ATOM   4764 2HG2 THR A 309      42.050 -19.644  -9.697  1.00  0.67           H  
ATOM   4765 3HG2 THR A 309      42.882 -21.197  -9.903  1.00  0.67           H  
ATOM   4766  N   ASP A 310      41.082 -21.590 -14.321  1.00  0.66           N  
ATOM   4767  CA  ASP A 310      40.879 -21.463 -15.764  1.00  0.66           C  
ATOM   4768  C   ASP A 310      39.577 -22.143 -16.203  1.00  0.66           C  
ATOM   4769  O   ASP A 310      39.499 -23.378 -16.289  1.00  0.66           O  
ATOM   4770  CB  ASP A 310      42.130 -22.002 -16.470  1.00  0.66           C  
ATOM   4771  CG  ASP A 310      42.216 -21.877 -18.011  1.00  0.66           C  
ATOM   4772  OD1 ASP A 310      41.223 -21.688 -18.665  1.00  0.66           O  
ATOM   4773  OD2 ASP A 310      43.323 -22.000 -18.519  1.00  0.66           O1-
ATOM   4774  H   ASP A 310      41.347 -22.473 -13.916  1.00  0.66           H  
ATOM   4775  HA  ASP A 310      40.792 -20.406 -16.012  1.00  0.66           H  
ATOM   4776 1HB  ASP A 310      43.004 -21.503 -16.046  1.00  0.66           H  
ATOM   4777 2HB  ASP A 310      42.229 -23.061 -16.222  1.00  0.66           H  
ATOM   4778  N   TRP A 311      38.551 -21.305 -16.416  1.00  0.66           N  
ATOM   4779  CA  TRP A 311      37.188 -21.703 -16.751  1.00  0.66           C  
ATOM   4780  C   TRP A 311      36.776 -21.174 -18.120  1.00  0.66           C  
ATOM   4781  O   TRP A 311      37.341 -20.206 -18.649  1.00  0.66           O  
ATOM   4782  CB  TRP A 311      36.203 -21.198 -15.689  1.00  0.66           C  
ATOM   4783  CG  TRP A 311      36.366 -21.825 -14.377  1.00  0.66           C  
ATOM   4784  CD1 TRP A 311      37.333 -21.555 -13.487  1.00  0.66           C  
ATOM   4785  CD2 TRP A 311      35.522 -22.808 -13.759  1.00  0.66           C  
ATOM   4786  CE2 TRP A 311      36.082 -23.111 -12.544  1.00  0.66           C  
ATOM   4787  CE3 TRP A 311      34.366 -23.439 -14.134  1.00  0.66           C  
ATOM   4788  NE1 TRP A 311      37.180 -22.327 -12.386  1.00  0.66           N  
ATOM   4789  CZ2 TRP A 311      35.537 -24.054 -11.719  1.00  0.66           C  
ATOM   4790  CZ3 TRP A 311      33.794 -24.341 -13.290  1.00  0.66           C  
ATOM   4791  CH2 TRP A 311      34.373 -24.652 -12.109  1.00  0.66           C  
ATOM   4792  H   TRP A 311      38.709 -20.300 -16.312  1.00  0.66           H  
ATOM   4793  HA  TRP A 311      37.141 -22.789 -16.784  1.00  0.66           H  
ATOM   4794 1HB  TRP A 311      36.372 -20.142 -15.553  1.00  0.66           H  
ATOM   4795 2HB  TRP A 311      35.188 -21.341 -16.031  1.00  0.66           H  
ATOM   4796  HD1 TRP A 311      38.128 -20.834 -13.633  1.00  0.66           H  
ATOM   4797  HE1 TRP A 311      37.811 -22.299 -11.577  1.00  0.66           H  
ATOM   4798  HE3 TRP A 311      33.916 -23.228 -15.068  1.00  0.66           H  
ATOM   4799  HZ2 TRP A 311      35.985 -24.332 -10.798  1.00  0.66           H  
ATOM   4800  HZ3 TRP A 311      32.865 -24.815 -13.613  1.00  0.66           H  
ATOM   4801  HH2 TRP A 311      33.911 -25.392 -11.461  1.00  0.66           H  
ATOM   4802  N   CYS A 312      35.785 -21.814 -18.691  1.00  0.68           N  
ATOM   4803  CA  CYS A 312      35.300 -21.464 -20.001  1.00  0.68           C  
ATOM   4804  C   CYS A 312      33.830 -21.604 -20.118  1.00  0.68           C  
ATOM   4805  O   CYS A 312      33.207 -22.283 -19.307  1.00  0.68           O  
ATOM   4806  CB  CYS A 312      35.868 -22.433 -21.015  1.00  0.68           C  
ATOM   4807  SG  CYS A 312      35.332 -24.222 -20.677  1.00  0.68           S  
ATOM   4808  H   CYS A 312      35.379 -22.611 -18.212  1.00  0.68           H  
ATOM   4809  HA  CYS A 312      35.606 -20.453 -20.215  1.00  0.68           H  
ATOM   4810 1HB  CYS A 312      35.532 -22.141 -22.004  1.00  0.68           H  
ATOM   4811 2HB  CYS A 312      36.941 -22.365 -21.014  1.00  0.68           H  
ATOM   4812  N   CYS A 313      33.258 -21.095 -21.191  1.00  0.71           N  
ATOM   4813  CA  CYS A 313      31.859 -21.359 -21.390  1.00  0.71           C  
ATOM   4814  C   CYS A 313      31.511 -21.572 -22.844  1.00  0.71           C  
ATOM   4815  O   CYS A 313      32.305 -21.226 -23.748  1.00  0.71           O  
ATOM   4816  CB  CYS A 313      31.012 -20.219 -20.847  1.00  0.71           C  
ATOM   4817  SG  CYS A 313      31.108 -18.728 -21.805  1.00  0.71           S  
ATOM   4818  H   CYS A 313      33.776 -20.483 -21.823  1.00  0.71           H  
ATOM   4819  HA  CYS A 313      31.598 -22.275 -20.845  1.00  0.71           H  
ATOM   4820 1HB  CYS A 313      29.973 -20.522 -20.795  1.00  0.71           H  
ATOM   4821 2HB  CYS A 313      31.341 -19.982 -19.843  1.00  0.71           H  
ATOM   4822  N   ARG A 314      30.335 -22.116 -23.093  1.00  0.75           N  
ATOM   4823  CA  ARG A 314      29.916 -22.332 -24.473  1.00  0.75           C  
ATOM   4824  C   ARG A 314      28.858 -21.345 -24.932  1.00  0.75           C  
ATOM   4825  O   ARG A 314      27.676 -21.493 -24.631  1.00  0.75           O  
ATOM   4826  CB  ARG A 314      29.419 -23.749 -24.701  1.00  0.75           C  
ATOM   4827  CG  ARG A 314      30.467 -24.833 -24.507  1.00  0.75           C  
ATOM   4828  CD  ARG A 314      29.963 -26.177 -24.854  1.00  0.75           C  
ATOM   4829  NE  ARG A 314      29.703 -26.272 -26.285  1.00  0.75           N  
ATOM   4830  CZ  ARG A 314      30.656 -26.517 -27.218  1.00  0.75           C  
ATOM   4831  NH1 ARG A 314      31.907 -26.717 -26.863  1.00  0.75           N1+
ATOM   4832  NH2 ARG A 314      30.329 -26.545 -28.503  1.00  0.75           N  
ATOM   4833  H   ARG A 314      29.751 -22.381 -22.290  1.00  0.75           H  
ATOM   4834  HA  ARG A 314      30.789 -22.201 -25.115  1.00  0.75           H  
ATOM   4835 1HB  ARG A 314      28.596 -23.961 -24.019  1.00  0.75           H  
ATOM   4836 2HB  ARG A 314      29.035 -23.838 -25.718  1.00  0.75           H  
ATOM   4837 1HG  ARG A 314      31.314 -24.626 -25.161  1.00  0.75           H  
ATOM   4838 2HG  ARG A 314      30.801 -24.854 -23.464  1.00  0.75           H  
ATOM   4839 1HD  ARG A 314      30.701 -26.925 -24.586  1.00  0.75           H  
ATOM   4840 2HD  ARG A 314      29.036 -26.372 -24.318  1.00  0.75           H  
ATOM   4841  HE  ARG A 314      28.759 -26.118 -26.606  1.00  0.75           H  
ATOM   4842 1HH1 ARG A 314      32.191 -26.725 -25.873  1.00  0.75           H  
ATOM   4843 2HH1 ARG A 314      32.632 -26.863 -27.572  1.00  0.75           H  
ATOM   4844 1HH2 ARG A 314      29.373 -26.389 -28.785  1.00  0.75           H  
ATOM   4845 2HH2 ARG A 314      31.039 -26.726 -29.199  1.00  0.75           H  
ATOM   4846  N   SER A 315      29.313 -20.328 -25.652  1.00  0.78           N  
ATOM   4847  CA  SER A 315      28.496 -19.223 -26.153  1.00  0.78           C  
ATOM   4848  C   SER A 315      27.682 -18.503 -25.083  1.00  0.78           C  
ATOM   4849  O   SER A 315      26.570 -18.043 -25.348  1.00  0.78           O  
ATOM   4850  CB  SER A 315      27.555 -19.729 -27.229  1.00  0.78           C  
ATOM   4851  OG  SER A 315      28.270 -20.266 -28.309  1.00  0.78           O  
ATOM   4852  H   SER A 315      30.302 -20.311 -25.852  1.00  0.78           H  
ATOM   4853  HA  SER A 315      29.170 -18.492 -26.600  1.00  0.78           H  
ATOM   4854 1HB  SER A 315      26.884 -20.482 -26.819  1.00  0.78           H  
ATOM   4855 2HB  SER A 315      26.938 -18.904 -27.578  1.00  0.78           H  
ATOM   4856  HG  SER A 315      27.611 -20.519 -28.963  1.00  0.78           H  
ATOM   4857  N   CYS A 316      28.247 -18.369 -23.897  1.00  0.79           N  
ATOM   4858  CA  CYS A 316      27.585 -17.661 -22.822  1.00  0.79           C  
ATOM   4859  C   CYS A 316      27.918 -16.208 -22.971  1.00  0.79           C  
ATOM   4860  O   CYS A 316      28.800 -15.861 -23.754  1.00  0.79           O  
ATOM   4861  CB  CYS A 316      28.061 -18.107 -21.449  1.00  0.79           C  
ATOM   4862  SG  CYS A 316      29.739 -17.495 -20.945  1.00  0.79           S  
ATOM   4863  H   CYS A 316      29.158 -18.772 -23.742  1.00  0.79           H  
ATOM   4864  HA  CYS A 316      26.509 -17.805 -22.896  1.00  0.79           H  
ATOM   4865 1HB  CYS A 316      27.350 -17.774 -20.714  1.00  0.79           H  
ATOM   4866 2HB  CYS A 316      28.064 -19.192 -21.409  1.00  0.79           H  
ATOM   4867  N   THR A 317      27.238 -15.349 -22.237  1.00  0.78           N  
ATOM   4868  CA  THR A 317      27.654 -13.968 -22.254  1.00  0.78           C  
ATOM   4869  C   THR A 317      28.379 -13.692 -20.950  1.00  0.78           C  
ATOM   4870  O   THR A 317      28.141 -14.367 -19.943  1.00  0.78           O  
ATOM   4871  CB  THR A 317      26.471 -13.006 -22.465  1.00  0.78           C  
ATOM   4872  CG2 THR A 317      25.773 -13.296 -23.779  1.00  0.78           C  
ATOM   4873  OG1 THR A 317      25.530 -13.134 -21.394  1.00  0.78           O  
ATOM   4874  H   THR A 317      26.478 -15.653 -21.646  1.00  0.78           H  
ATOM   4875  HA  THR A 317      28.360 -13.809 -23.068  1.00  0.78           H  
ATOM   4876  HB  THR A 317      26.851 -11.985 -22.474  1.00  0.78           H  
ATOM   4877  HG1 THR A 317      24.842 -13.800 -21.627  1.00  0.78           H  
ATOM   4878 1HG2 THR A 317      24.950 -12.601 -23.912  1.00  0.78           H  
ATOM   4879 2HG2 THR A 317      26.479 -13.187 -24.600  1.00  0.78           H  
ATOM   4880 3HG2 THR A 317      25.389 -14.306 -23.773  1.00  0.78           H  
ATOM   4881  N   LEU A 318      29.260 -12.707 -20.983  1.00  0.75           N  
ATOM   4882  CA  LEU A 318      30.026 -12.328 -19.816  1.00  0.75           C  
ATOM   4883  C   LEU A 318      29.562 -10.952 -19.290  1.00  0.75           C  
ATOM   4884  O   LEU A 318      28.836 -10.248 -19.999  1.00  0.75           O  
ATOM   4885  CB  LEU A 318      31.526 -12.383 -20.157  1.00  0.75           C  
ATOM   4886  CG  LEU A 318      32.027 -13.798 -20.659  1.00  0.75           C  
ATOM   4887  CD1 LEU A 318      33.483 -13.728 -21.032  1.00  0.75           C  
ATOM   4888  CD2 LEU A 318      31.843 -14.848 -19.577  1.00  0.75           C  
ATOM   4889  H   LEU A 318      29.400 -12.207 -21.849  1.00  0.75           H  
ATOM   4890  HA  LEU A 318      29.854 -13.099 -19.089  1.00  0.75           H  
ATOM   4891 1HB  LEU A 318      31.734 -11.660 -20.944  1.00  0.75           H  
ATOM   4892 2HB  LEU A 318      32.113 -12.118 -19.291  1.00  0.75           H  
ATOM   4893  HG  LEU A 318      31.452 -14.089 -21.529  1.00  0.75           H  
ATOM   4894 1HD1 LEU A 318      33.816 -14.700 -21.374  1.00  0.75           H  
ATOM   4895 2HD1 LEU A 318      33.626 -12.994 -21.823  1.00  0.75           H  
ATOM   4896 3HD1 LEU A 318      34.070 -13.446 -20.165  1.00  0.75           H  
ATOM   4897 1HD2 LEU A 318      32.182 -15.813 -19.956  1.00  0.75           H  
ATOM   4898 2HD2 LEU A 318      32.429 -14.583 -18.715  1.00  0.75           H  
ATOM   4899 3HD2 LEU A 318      30.791 -14.916 -19.302  1.00  0.75           H  
ATOM   4900  N   PRO A 319      29.851 -10.606 -18.018  1.00  0.71           N  
ATOM   4901  CA  PRO A 319      30.432 -11.381 -16.928  1.00  0.71           C  
ATOM   4902  C   PRO A 319      29.540 -12.600 -16.671  1.00  0.71           C  
ATOM   4903  O   PRO A 319      28.323 -12.493 -16.815  1.00  0.71           O  
ATOM   4904  CB  PRO A 319      30.448 -10.370 -15.793  1.00  0.71           C  
ATOM   4905  CG  PRO A 319      30.455  -9.031 -16.459  1.00  0.71           C  
ATOM   4906  CD  PRO A 319      29.594  -9.212 -17.671  1.00  0.71           C  
ATOM   4907  HA  PRO A 319      31.456 -11.647 -17.208  1.00  0.71           H  
ATOM   4908 1HB  PRO A 319      29.576 -10.507 -15.166  1.00  0.71           H  
ATOM   4909 2HB  PRO A 319      31.334 -10.525 -15.176  1.00  0.71           H  
ATOM   4910 1HG  PRO A 319      30.062  -8.269 -15.766  1.00  0.71           H  
ATOM   4911 2HG  PRO A 319      31.486  -8.737 -16.705  1.00  0.71           H  
ATOM   4912 1HD  PRO A 319      28.534  -9.071 -17.421  1.00  0.71           H  
ATOM   4913 2HD  PRO A 319      29.920  -8.550 -18.486  1.00  0.71           H  
ATOM   4914  N   PRO A 320      30.106 -13.748 -16.301  1.00  0.68           N  
ATOM   4915  CA  PRO A 320      29.438 -15.027 -16.182  1.00  0.68           C  
ATOM   4916  C   PRO A 320      28.503 -15.209 -15.009  1.00  0.68           C  
ATOM   4917  O   PRO A 320      28.647 -14.603 -13.951  1.00  0.68           O  
ATOM   4918  CB  PRO A 320      30.608 -15.988 -16.045  1.00  0.68           C  
ATOM   4919  CG  PRO A 320      31.680 -15.155 -15.389  1.00  0.68           C  
ATOM   4920  CD  PRO A 320      31.502 -13.768 -15.916  1.00  0.68           C  
ATOM   4921  HA  PRO A 320      28.912 -15.193 -17.121  1.00  0.68           H  
ATOM   4922 1HB  PRO A 320      30.303 -16.845 -15.419  1.00  0.68           H  
ATOM   4923 2HB  PRO A 320      30.886 -16.391 -17.027  1.00  0.68           H  
ATOM   4924 1HG  PRO A 320      31.570 -15.210 -14.309  1.00  0.68           H  
ATOM   4925 2HG  PRO A 320      32.656 -15.529 -15.616  1.00  0.68           H  
ATOM   4926 1HD  PRO A 320      31.688 -13.042 -15.120  1.00  0.68           H  
ATOM   4927 2HD  PRO A 320      32.153 -13.629 -16.764  1.00  0.68           H  
ATOM   4928  N   LEU A 321      27.578 -16.127 -15.180  1.00  0.66           N  
ATOM   4929  CA  LEU A 321      26.722 -16.522 -14.078  1.00  0.66           C  
ATOM   4930  C   LEU A 321      27.486 -17.277 -13.015  1.00  0.66           C  
ATOM   4931  O   LEU A 321      28.096 -18.326 -13.280  1.00  0.66           O  
ATOM   4932  CB  LEU A 321      25.597 -17.414 -14.582  1.00  0.66           C  
ATOM   4933  CG  LEU A 321      24.625 -17.964 -13.579  1.00  0.66           C  
ATOM   4934  CD1 LEU A 321      23.845 -16.893 -12.930  1.00  0.66           C  
ATOM   4935  CD2 LEU A 321      23.705 -18.892 -14.309  1.00  0.66           C  
ATOM   4936  H   LEU A 321      27.486 -16.548 -16.097  1.00  0.66           H  
ATOM   4937  HA  LEU A 321      26.301 -15.626 -13.624  1.00  0.66           H  
ATOM   4938 1HB  LEU A 321      25.045 -16.898 -15.331  1.00  0.66           H
[truncated: 41,808 more chars]
