# Supplementary material for: Integrative proteome-wide structural analysis and high-throughput docking identify broad-spectrum antiviral scaffolds against Zika, Yellow Fever, West Nile, Saint Louis encephalitis, and Usutu viruses
Source: Front Cell Infect Microbiol. 2026 Apr 30;16:1723132. doi: 10.3389/fcimb.2026.1723132 (PMC13171538; doi:10.3389/fcimb.2026.1723132)
Supplement: Supplementary file 5 [file DataSheet5.zip › WNV/WNV_NS2a/Mol_probity_Files/Clash_log_WNV_NS2a.txt]

Using electron cloud x-H distances and vdW radii

Using input model H/D atoms...

Bad Clashes >= 0.4 Angstrom:
 A  86  GLN  HB3  A  87  PRO  CD  :0.664
 A  86  GLN  HB3  A  87  PRO  HD3 :0.544
 A  85  ILE  O    A  85  ILE HG13 :0.509
 A  86  GLN  HB3  A  87  PRO  HD2 :0.505
 A  86  GLN  CB   A  87  PRO  CD  :0.483
 A  39  LEU  C    A  39  LEU HD23 :0.477
 A  11  LEU  C    A  11  LEU HD23 :0.414
clashscore = 1.91
clashscore (B factor cutoff = 40) = 1.912568
