# Supplementary material for: Integrative proteome-wide structural analysis and high-throughput docking identify broad-spectrum antiviral scaffolds against Zika, Yellow Fever, West Nile, Saint Louis encephalitis, and Usutu viruses
Source: Front Cell Infect Microbiol. 2026 Apr 30;16:1723132. doi: 10.3389/fcimb.2026.1723132 (PMC13171538; doi:10.3389/fcimb.2026.1723132)
Supplement: Supplementary file 5 [file DataSheet5.zip › WNV/WNV_NS2a/Mol_probity_Files/WNV_NS2a_1FH.pdb]

USER  MOD reduce.3.7.201124 H: found=0, std=0, add=1890, rem=0, adj=39
USER  MOD -----------------------------------------------------------------
USER  MOD scores for adjustable sidechains, with "set" totals for H,N and Q
USER  MOD "o" means original, "f" means flipped, "180deg" is methyl default
USER  MOD "!" flags a clash with an overlap of 0.40A or greater
USER  MOD flip categories: "K"=keep, "C"=clashes, "X"=uncertain, "F"=flip
USER  MOD Set 1.1: A 134 ASN     :      amide:sc= -0.0116  K(o=-0.0072,f=-2!)
USER  MOD Set 1.2: A 168 CYS SG  :   rot  150:sc= 0.00446
USER  MOD Set 2.1: A 119 TYR OH  :   rot  180:sc=   0.159
USER  MOD Set 2.2: A 123 ASN     :      amide:sc=   0.152  K(o=0.31,f=-0.59)
USER  MOD Set 3.1: A  20 THR OG1 :   rot   74:sc=    1.38
USER  MOD Set 3.2: A  57 TYR OH  :   rot    0:sc=    0.99
USER  MOD Set 4.1: A   2 ASN     :      amide:sc=    1.11  K(o=1.8,f=-1.6)
USER  MOD Set 4.2: A  84 LYS NZ  :NH3+   -177:sc=   0.641   (180deg=-0.0551)
USER  MOD Single : A   1 TYR N   :NH3+    180:sc=       0   (180deg=0)
USER  MOD Single : A   1 TYR OH  :   rot  180:sc=       0
USER  MOD Single : A  10 GLN     :      amide:sc=    1.67  K(o=1.7,f=-5.4!)
USER  MOD Single : A  21 GLN     :      amide:sc=  -0.406  X(o=-0.41,f=-0.54)
USER  MOD Single : A  26 LYS NZ  :NH3+    174:sc=   0.675   (180deg=0.654)
USER  MOD Single : A  29 THR OG1 :   rot  180:sc=  0.0555
USER  MOD Single : A  31 LYS NZ  :NH3+    180:sc=       0   (180deg=0)
USER  MOD Single : A  33 SER OG  :   rot   86:sc=   0.155
USER  MOD Single : A  50 THR OG1 :   rot  180:sc=  0.0457
USER  MOD Single : A  51 TYR OH  :   rot  180:sc=       0
USER  MOD Single : A  52 THR OG1 :   rot  180:sc=       0
USER  MOD Single : A  69 ASN     :      amide:sc=-0.00381  K(o=-0.0038,f=-1)
USER  MOD Single : A  70 SER OG  :   rot  180:sc=       0
USER  MOD Single : A  76 HIS     :     no HD1:sc= -0.0043  X(o=-0.0043,f=-0.082)
USER  MOD Single : A  82 THR OG1 :   rot   89:sc=   0.529
USER  MOD Single : A  86 GLN     :      amide:sc= -0.0465  K(o=-0.047,f=-0.63)
USER  MOD Single : A  93 SER OG  :   rot   76:sc=    1.06
USER  MOD Single : A  96 LYS NZ  :NH3+    180:sc=       0   (180deg=0)
USER  MOD Single : A 100 THR OG1 :   rot  -69:sc=   0.476
USER  MOD Single : A 101 ASN     :      amide:sc=   0.656  K(o=0.66,f=-1.3!)
USER  MOD Single : A 102 GLN     :      amide:sc=       0  K(o=0,f=-0.53)
USER  MOD Single : A 104 SER OG  :   rot   79:sc=   0.812
USER  MOD Single : A 115 GLN     :      amide:sc=   -1.06  K(o=-1.1,f=-6.4!)
USER  MOD Single : A 118 TYR OH  :   rot  180:sc=       0
USER  MOD Single : A 122 LYS NZ  :NH3+   -165:sc=     1.9   (180deg=1.7)
USER  MOD Single : A 126 SER OG  :   rot  180:sc=       0
USER  MOD Single : A 135 SER OG  :   rot  163:sc=    1.22
USER  MOD Single : A 137 SER OG  :   rot  180:sc=   0.836
USER  MOD Single : A 147 SER OG  :   rot   83:sc=   0.468
USER  MOD Single : A 149 THR OG1 :   rot -160:sc=       0
USER  MOD Single : A 150 ASN     :      amide:sc=  -0.077  K(o=-0.077,f=-8.9!)
USER  MOD Single : A 151 THR OG1 :   rot  180:sc=       0
USER  MOD Single : A 152 SER OG  :   rot   44:sc=    1.28
USER  MOD Single : A 153 ASN     :      amide:sc=   0.803  K(o=0.8,f=-2.4!)
USER  MOD Single : A 163 THR OG1 :   rot  180:sc=       0
USER  MOD Single : A 167 LYS NZ  :NH3+   -139:sc=    -1.5   (180deg=-1.62)
USER  MOD Single : A 170 ASN     :      amide:sc=  -0.106  X(o=-0.11,f=0)
USER  MOD Single : A 174 TYR OH  :   rot   70:sc=  -0.192
USER  MOD Single : A 185 SER OG  :   rot   79:sc=   0.915
USER  MOD Single : A 188 LYS NZ  :NH3+    180:sc=       0   (180deg=0)
USER  MOD Single : A 190 LYS NZ  :NH3+    180:sc=       0   (180deg=0)
USER  MOD Single : A 192 SER OG  :   rot -123:sc=   0.742
USER  MOD Single : A 193 SER OG  :   rot  180:sc=       0
USER  MOD Single : A 196 LYS NZ  :NH3+   -170:sc=   0.569   (180deg=0.53)
USER  MOD Single : A 197 LYS NZ  :NH3+   -171:sc=    1.06   (180deg=1.01)
USER  MOD Single : A 198 LYS NZ  :NH3+    180:sc=       0   (180deg=0)
USER  MOD Single : A 201 CYS SG  :   rot   71:sc=   0.615
USER  MOD Single : A 204 CYS SG  :   rot   81:sc=  0.0637
USER  MOD Single : A 209 SER OG  :   rot  -75:sc=   0.895
USER  MOD Single : A 210 THR OG1 :   rot  -74:sc=    1.32
USER  MOD Single : A 214 ASN     :      amide:sc=   0.413  K(o=0.41,f=-5.5!)
USER  MOD Single : A 225 CYS SG  :   rot   79:sc=   0.611
USER  MOD Single : A 228 ASN     :      amide:sc= -0.0435  K(o=-0.043,f=-1.2)
USER  MOD Single : A 230 LYS NZ  :NH3+    180:sc=       0   (180deg=0)
USER  MOD -----------------------------------------------------------------
ATOM      1  N   TYR A   1      -2.574  -1.215   1.804  1.00  8.60           N
ATOM      2  CA  TYR A   1      -1.346  -1.247   2.588  1.00  8.60           C
ATOM      3  C   TYR A   1      -0.116  -1.035   1.739  1.00  8.60           C
ATOM      4  O   TYR A   1       0.510  -1.999   1.316  1.00  8.60           O
ATOM      5  CB  TYR A   1      -1.192  -2.586   3.302  1.00  8.60           C
ATOM      6  CG  TYR A   1       0.002  -2.646   4.242  1.00  8.60           C
ATOM      7  CD1 TYR A   1       0.018  -1.922   5.423  1.00  8.60           C
ATOM      8  CD2 TYR A   1       1.093  -3.430   3.895  1.00  8.60           C
ATOM      9  CE1 TYR A   1       1.118  -2.000   6.262  1.00  8.60           C
ATOM     10  CE2 TYR A   1       2.187  -3.507   4.724  1.00  8.60           C
ATOM     11  CZ  TYR A   1       2.206  -2.798   5.905  1.00  8.60           C
ATOM     12  OH  TYR A   1       3.299  -2.878   6.740  1.00  8.60           O
ATOM      0  H1  TYR A   1      -3.272  -1.344   2.340  1.00  8.60           H   new
ATOM      0  H2  TYR A   1      -2.650  -0.424   1.403  1.00  8.60           H   new
ATOM      0  H3  TYR A   1      -2.551  -1.858   1.189  1.00  8.60           H   new
ATOM      0  HA  TYR A   1      -1.420  -0.522   3.228  1.00  8.60           H   new
ATOM      0  HB2 TYR A   1      -2.000  -2.769   3.807  1.00  8.60           H   new
ATOM      0  HB3 TYR A   1      -1.107  -3.289   2.639  1.00  8.60           H   new
ATOM      0  HD1 TYR A   1      -0.707  -1.386   5.652  1.00  8.60           H   new
ATOM      0  HD2 TYR A   1       1.084  -3.907   3.096  1.00  8.60           H   new
ATOM      0  HE1 TYR A   1       1.131  -1.522   7.060  1.00  8.60           H   new
ATOM      0  HE2 TYR A   1       2.914  -4.037   4.488  1.00  8.60           H   new
ATOM      0  HH  TYR A   1       3.873  -3.390   6.403  1.00  8.60           H   new
ATOM     24  N   ASN A   2       0.248   0.218   1.500  1.00  8.59           N
ATOM     25  CA  ASN A   2       1.477   0.481   0.757  1.00  8.59           C
ATOM     26  C   ASN A   2       2.636   0.446   1.753  1.00  8.59           C
ATOM     27  O   ASN A   2       3.487  -0.445   1.724  1.00  8.59           O
ATOM     28  CB  ASN A   2       1.381   1.827   0.037  1.00  8.59           C
ATOM     29  CG  ASN A   2       2.536   2.109  -0.906  1.00  8.59           C
ATOM     30  ND2 ASN A   2       2.491   1.467  -2.036  1.00  8.59           N
ATOM     31  OD1 ASN A   2       3.451   2.911  -0.623  1.00  8.59           O
ATOM      0  H   ASN A   2      -0.188   0.915   1.751  1.00  8.59           H   new
ATOM      0  HA  ASN A   2       1.622  -0.191   0.073  1.00  8.59           H   new
ATOM      0  HB2 ASN A   2       0.552   1.856  -0.465  1.00  8.59           H   new
ATOM      0  HB3 ASN A   2       1.336   2.535   0.699  1.00  8.59           H   new
ATOM      0 HD21 ASN A   2       3.107   1.587  -2.624  1.00  8.59           H   new
ATOM      0 HD22 ASN A   2       1.845   0.922  -2.196  1.00  8.59           H   new
ATOM     38  N   ALA A   3       2.598   1.377   2.700  1.00  8.49           N
ATOM     39  CA  ALA A   3       3.593   1.469   3.755  1.00  8.49           C
ATOM     40  C   ALA A   3       5.011   1.375   3.192  1.00  8.49           C
ATOM     41  O   ALA A   3       5.346   2.031   2.199  1.00  8.49           O
ATOM     42  CB  ALA A   3       3.338   0.374   4.780  1.00  8.49           C
ATOM      0  H   ALA A   3       1.986   1.979   2.746  1.00  8.49           H   new
ATOM      0  HA  ALA A   3       3.516   2.335   4.186  1.00  8.49           H   new
ATOM      0  HB1 ALA A   3       4.000   0.431   5.487  1.00  8.49           H   new
ATOM      0  HB2 ALA A   3       2.452   0.485   5.158  1.00  8.49           H   new
ATOM      0  HB3 ALA A   3       3.399  -0.493   4.350  1.00  8.49           H   new
ATOM     48  N   ASP A   4       5.832   0.530   3.814  1.00  8.28           N
ATOM     49  CA  ASP A   4       7.207   0.314   3.395  1.00  8.28           C
ATOM     50  C   ASP A   4       7.343  -0.947   2.551  1.00  8.28           C
ATOM     51  O   ASP A   4       8.453  -1.400   2.273  1.00  8.28           O
ATOM     52  CB  ASP A   4       8.092   0.175   4.619  1.00  8.28           C
ATOM     53  CG  ASP A   4       8.108   1.422   5.462  1.00  8.28           C
ATOM     54  OD1 ASP A   4       7.755   2.466   4.983  1.00  8.28           O
ATOM     55  OD2 ASP A   4       8.478   1.311   6.615  1.00  8.28           O1-
ATOM      0  H   ASP A   4       5.600   0.063   4.498  1.00  8.28           H   new
ATOM      0  HA  ASP A   4       7.477   1.076   2.860  1.00  8.28           H   new
ATOM      0  HB2 ASP A   4       7.782  -0.571   5.156  1.00  8.28           H   new
ATOM      0  HB3 ASP A   4       8.997  -0.034   4.338  1.00  8.28           H   new
ATOM     60  N   MET A   5       6.215  -1.547   2.197  1.00  7.96           N
ATOM     61  CA  MET A   5       6.185  -2.797   1.454  1.00  7.96           C
ATOM     62  C   MET A   5       6.492  -2.582  -0.011  1.00  7.96           C
ATOM     63  O   MET A   5       6.001  -1.627  -0.629  1.00  7.96           O
ATOM     64  CB  MET A   5       4.826  -3.465   1.616  1.00  7.96           C
ATOM     65  CG  MET A   5       4.705  -4.856   1.005  1.00  7.96           C
ATOM     66  SD  MET A   5       3.072  -5.539   1.266  1.00  7.96           S
ATOM     67  CE  MET A   5       2.154  -4.504   0.139  1.00  7.96           C
ATOM      0  H   MET A   5       5.436  -1.235   2.384  1.00  7.96           H   new
ATOM      0  HA  MET A   5       6.873  -3.377   1.816  1.00  7.96           H   new
ATOM      0  HB2 MET A   5       4.623  -3.525   2.563  1.00  7.96           H   new
ATOM      0  HB3 MET A   5       4.152  -2.893   1.217  1.00  7.96           H   new
ATOM      0  HG2 MET A   5       4.891  -4.811   0.054  1.00  7.96           H   new
ATOM      0  HG3 MET A   5       5.370  -5.443   1.397  1.00  7.96           H   new
ATOM      0  HE1 MET A   5       1.217  -4.753   0.161  1.00  7.96           H   new
ATOM      0  HE2 MET A   5       2.247  -3.575   0.403  1.00  7.96           H   new
ATOM      0  HE3 MET A   5       2.498  -4.620  -0.760  1.00  7.96           H   new
ATOM     77  N   ILE A   6       7.254  -3.486  -0.618  1.00  7.56           N
ATOM     78  CA  ILE A   6       7.456  -3.326  -2.045  1.00  7.56           C
ATOM     79  C   ILE A   6       6.227  -3.854  -2.759  1.00  7.56           C
ATOM     80  O   ILE A   6       6.124  -5.009  -3.168  1.00  7.56           O
ATOM     81  CB  ILE A   6       8.724  -4.016  -2.508  1.00  7.56           C
ATOM     82  CG1 ILE A   6       9.871  -3.444  -1.733  1.00  7.56           C
ATOM     83  CG2 ILE A   6       8.914  -3.805  -3.977  1.00  7.56           C
ATOM     84  CD1 ILE A   6      11.123  -4.129  -1.978  1.00  7.56           C
ATOM      0  H   ILE A   6       7.640  -4.159  -0.247  1.00  7.56           H   new
ATOM      0  HA  ILE A   6       7.573  -2.387  -2.259  1.00  7.56           H   new
ATOM      0  HB  ILE A   6       8.669  -4.972  -2.353  1.00  7.56           H   new
ATOM      0 HG12 ILE A   6       9.972  -2.507  -1.961  1.00  7.56           H   new
ATOM      0 HG13 ILE A   6       9.666  -3.485  -0.786  1.00  7.56           H   new
ATOM      0 HG21 ILE A   6       9.727  -4.249  -4.265  1.00  7.56           H   new
ATOM      0 HG22 ILE A   6       8.156  -4.174  -4.458  1.00  7.56           H   new
ATOM      0 HG23 ILE A   6       8.982  -2.855  -4.162  1.00  7.56           H   new
ATOM      0 HD11 ILE A   6      11.826  -3.717  -1.452  1.00  7.56           H   new
ATOM      0 HD12 ILE A   6      11.036  -5.062  -1.727  1.00  7.56           H   new
ATOM      0 HD13 ILE A   6      11.347  -4.068  -2.920  1.00  7.56           H   new
ATOM     96  N   ASP A   7       5.299  -2.933  -2.852  1.00  7.11           N
ATOM     97  CA  ASP A   7       3.939  -3.058  -3.307  1.00  7.11           C
ATOM     98  C   ASP A   7       3.823  -3.489  -4.780  1.00  7.11           C
ATOM     99  O   ASP A   7       4.410  -2.828  -5.655  1.00  7.11           O
ATOM    100  CB  ASP A   7       3.210  -1.734  -3.036  1.00  7.11           C
ATOM    101  CG  ASP A   7       1.663  -1.776  -3.198  1.00  7.11           C
ATOM    102  OD1 ASP A   7       1.170  -2.602  -3.939  1.00  7.11           O
ATOM    103  OD2 ASP A   7       0.999  -0.914  -2.652  1.00  7.11           O1-
ATOM      0  H   ASP A   7       5.472  -2.122  -2.622  1.00  7.11           H   new
ATOM      0  HA  ASP A   7       3.516  -3.775  -2.809  1.00  7.11           H   new
ATOM      0  HB2 ASP A   7       3.417  -1.448  -2.133  1.00  7.11           H   new
ATOM      0  HB3 ASP A   7       3.564  -1.059  -3.636  1.00  7.11           H   new
ATOM    108  N   PRO A   8       3.071  -4.581  -5.097  1.00  6.67           N
ATOM    109  CA  PRO A   8       2.745  -5.074  -6.437  1.00  6.67           C
ATOM    110  C   PRO A   8       2.293  -3.914  -7.336  1.00  6.67           C
ATOM    111  O   PRO A   8       2.430  -3.975  -8.553  1.00  6.67           O
ATOM    112  CB  PRO A   8       1.624  -6.080  -6.161  1.00  6.67           C
ATOM    113  CG  PRO A   8       1.936  -6.608  -4.779  1.00  6.67           C
ATOM    114  CD  PRO A   8       2.491  -5.428  -4.016  1.00  6.67           C
ATOM      0  HA  PRO A   8       3.490  -5.477  -6.909  1.00  6.67           H   new
ATOM      0  HB2 PRO A   8       0.752  -5.656  -6.191  1.00  6.67           H   new
ATOM      0  HB3 PRO A   8       1.616  -6.792  -6.820  1.00  6.67           H   new
ATOM      0  HG2 PRO A   8       1.140  -6.958  -4.350  1.00  6.67           H   new
ATOM      0  HG3 PRO A   8       2.579  -7.333  -4.818  1.00  6.67           H   new
ATOM      0  HD2 PRO A   8       1.799  -4.960  -3.524  1.00  6.67           H   new
ATOM      0  HD3 PRO A   8       3.163  -5.700  -3.371  1.00  6.67           H   new
ATOM    122  N   PHE A   9       1.734  -2.866  -6.730  1.00  6.27           N
ATOM    123  CA  PHE A   9       1.288  -1.642  -7.385  1.00  6.27           C
ATOM    124  C   PHE A   9       2.423  -1.071  -8.263  1.00  6.27           C
ATOM    125  O   PHE A   9       2.217  -0.766  -9.441  1.00  6.27           O
ATOM    126  CB  PHE A   9       0.894  -0.706  -6.225  1.00  6.27           C
ATOM    127  CG  PHE A   9       0.542   0.732  -6.378  1.00  6.27           C
ATOM    128  CD1 PHE A   9      -0.610   1.144  -6.915  1.00  6.27           C
ATOM    129  CD2 PHE A   9       1.377   1.685  -5.821  1.00  6.27           C
ATOM    130  CE1 PHE A   9      -0.936   2.488  -6.960  1.00  6.27           C
ATOM    131  CE2 PHE A   9       1.069   3.028  -5.855  1.00  6.27           C
ATOM    132  CZ  PHE A   9      -0.096   3.428  -6.436  1.00  6.27           C
ATOM      0  H   PHE A   9       1.599  -2.852  -5.881  1.00  6.27           H   new
ATOM      0  HA  PHE A   9       0.540  -1.773  -7.988  1.00  6.27           H   new
ATOM      0  HB2 PHE A   9       0.133  -1.123  -5.791  1.00  6.27           H   new
ATOM      0  HB3 PHE A   9       1.631  -0.736  -5.595  1.00  6.27           H   new
ATOM      0  HD1 PHE A   9      -1.202   0.518  -7.264  1.00  6.27           H   new
ATOM      0  HD2 PHE A   9       2.167   1.412  -5.413  1.00  6.27           H   new
ATOM      0  HE1 PHE A   9      -1.736   2.754  -7.352  1.00  6.27           H   new
ATOM      0  HE2 PHE A   9       1.650   3.654  -5.486  1.00  6.27           H   new
ATOM      0  HZ  PHE A   9      -0.317   4.331  -6.475  1.00  6.27           H   new
ATOM    142  N   GLN A  10       3.632  -0.944  -7.690  1.00  5.92           N
ATOM    143  CA  GLN A  10       4.767  -0.371  -8.422  1.00  5.92           C
ATOM    144  C   GLN A  10       5.465  -1.438  -9.245  1.00  5.92           C
ATOM    145  O   GLN A  10       6.054  -1.155 -10.291  1.00  5.92           O
ATOM    146  CB  GLN A  10       5.737   0.308  -7.460  1.00  5.92           C
ATOM    147  CG  GLN A  10       5.104   1.459  -6.782  1.00  5.92           C
ATOM    148  CD  GLN A  10       4.754   2.593  -7.754  1.00  5.92           C
ATOM    149  NE2 GLN A  10       3.467   2.700  -8.029  1.00  5.92           N
ATOM    150  OE1 GLN A  10       5.634   3.297  -8.277  1.00  5.92           O
ATOM      0  H   GLN A  10       3.811  -1.183  -6.884  1.00  5.92           H   new
ATOM      0  HA  GLN A  10       4.432   0.304  -9.033  1.00  5.92           H   new
ATOM      0  HB2 GLN A  10       6.041  -0.333  -6.798  1.00  5.92           H   new
ATOM      0  HB3 GLN A  10       6.521   0.608  -7.946  1.00  5.92           H   new
ATOM      0  HG2 GLN A  10       4.298   1.162  -6.332  1.00  5.92           H   new
ATOM      0  HG3 GLN A  10       5.703   1.797  -6.098  1.00  5.92           H   new
ATOM      0 HE21 GLN A  10       2.899   2.186  -7.637  1.00  5.92           H   new
ATOM      0 HE22 GLN A  10       3.196   3.283  -8.600  1.00  5.92           H   new
ATOM    159  N   LEU A  11       5.378  -2.687  -8.799  1.00  5.65           N
ATOM    160  CA  LEU A  11       5.956  -3.757  -9.604  1.00  5.65           C
ATOM    161  C   LEU A  11       5.236  -3.715 -10.950  1.00  5.65           C
ATOM    162  O   LEU A  11       5.850  -3.670 -12.019  1.00  5.65           O
ATOM    163  CB  LEU A  11       5.769  -5.116  -8.933  1.00  5.65           C
ATOM    164  CG  LEU A  11       6.468  -6.298  -9.593  1.00  5.65           C
ATOM    165  CD1 LEU A  11       6.699  -7.369  -8.538  1.00  5.65           C
ATOM    166  CD2 LEU A  11       5.609  -6.818 -10.739  1.00  5.65           C
ATOM      0  H   LEU A  11       5.005  -2.930  -8.064  1.00  5.65           H   new
ATOM      0  HA  LEU A  11       6.912  -3.633  -9.710  1.00  5.65           H   new
ATOM      0  HB2 LEU A  11       6.083  -5.049  -8.018  1.00  5.65           H   new
ATOM      0  HB3 LEU A  11       4.819  -5.308  -8.894  1.00  5.65           H   new
ATOM      0  HG  LEU A  11       7.325  -6.033  -9.962  1.00  5.65           H   new
ATOM      0 HD11 LEU A  11       7.144  -8.130  -8.942  1.00  5.65           H   new
ATOM      0 HD12 LEU A  11       7.254  -7.010  -7.828  1.00  5.65           H   new
ATOM      0 HD13 LEU A  11       5.847  -7.651  -8.171  1.00  5.65           H   new
ATOM      0 HD21 LEU A  11       6.053  -7.571 -11.160  1.00  5.65           H   new
ATOM      0 HD22 LEU A  11       4.748  -7.102 -10.395  1.00  5.65           H   new
ATOM      0 HD23 LEU A  11       5.479  -6.113 -11.392  1.00  5.65           H   new
ATOM    178  N   GLY A  12       3.909  -3.700 -10.863  1.00  5.46           N
ATOM    179  CA  GLY A  12       3.005  -3.644 -11.985  1.00  5.46           C
ATOM    180  C   GLY A  12       3.314  -2.457 -12.873  1.00  5.46           C
ATOM    181  O   GLY A  12       3.527  -2.638 -14.069  1.00  5.46           O
ATOM      0  H   GLY A  12       3.500  -3.724 -10.107  1.00  5.46           H   new
ATOM      0  HA2 GLY A  12       3.072  -4.463 -12.500  1.00  5.46           H   new
ATOM      0  HA3 GLY A  12       2.091  -3.584 -11.666  1.00  5.46           H   new
ATOM    185  N   LEU A  13       3.375  -1.244 -12.302  1.00  5.34           N
ATOM    186  CA  LEU A  13       3.672  -0.054 -13.103  1.00  5.34           C
ATOM    187  C   LEU A  13       4.945  -0.247 -13.926  1.00  5.34           C
ATOM    188  O   LEU A  13       4.961   0.060 -15.124  1.00  5.34           O
ATOM    189  CB  LEU A  13       3.842   1.182 -12.209  1.00  5.34           C
ATOM    190  CG  LEU A  13       4.151   2.515 -12.938  1.00  5.34           C
ATOM    191  CD1 LEU A  13       2.980   2.887 -13.840  1.00  5.34           C
ATOM    192  CD2 LEU A  13       4.401   3.596 -11.900  1.00  5.34           C
ATOM      0  H   LEU A  13       3.249  -1.094 -11.465  1.00  5.34           H   new
ATOM      0  HA  LEU A  13       2.921   0.081 -13.702  1.00  5.34           H   new
ATOM      0  HB2 LEU A  13       3.030   1.298 -11.692  1.00  5.34           H   new
ATOM      0  HB3 LEU A  13       4.558   1.006 -11.578  1.00  5.34           H   new
ATOM      0  HG  LEU A  13       4.942   2.421 -13.491  1.00  5.34           H   new
ATOM      0 HD11 LEU A  13       3.174   3.721 -14.296  1.00  5.34           H   new
ATOM      0 HD12 LEU A  13       2.841   2.186 -14.496  1.00  5.34           H   new
ATOM      0 HD13 LEU A  13       2.179   2.991 -13.304  1.00  5.34           H   new
ATOM      0 HD21 LEU A  13       4.595   4.435 -12.347  1.00  5.34           H   new
ATOM      0 HD22 LEU A  13       3.612   3.701 -11.345  1.00  5.34           H   new
ATOM      0 HD23 LEU A  13       5.155   3.343 -11.345  1.00  5.34           H   new
ATOM    204  N   LEU A  14       6.019  -0.755 -13.311  1.00  5.30           N
ATOM    205  CA  LEU A  14       7.238  -0.983 -14.077  1.00  5.30           C
ATOM    206  C   LEU A  14       7.038  -1.944 -15.221  1.00  5.30           C
ATOM    207  O   LEU A  14       7.450  -1.675 -16.348  1.00  5.30           O
ATOM    208  CB  LEU A  14       8.372  -1.580 -13.273  1.00  5.30           C
ATOM    209  CG  LEU A  14       9.581  -1.912 -14.192  1.00  5.30           C
ATOM    210  CD1 LEU A  14      10.112  -0.589 -14.788  1.00  5.30           C
ATOM    211  CD2 LEU A  14      10.632  -2.734 -13.443  1.00  5.30           C
ATOM      0  H   LEU A  14       6.059  -0.967 -12.478  1.00  5.30           H   new
ATOM      0  HA  LEU A  14       7.462  -0.090 -14.381  1.00  5.30           H   new
ATOM      0  HB2 LEU A  14       8.647  -0.958 -12.581  1.00  5.30           H   new
ATOM      0  HB3 LEU A  14       8.069  -2.386 -12.826  1.00  5.30           H   new
ATOM      0  HG  LEU A  14       9.312  -2.479 -14.932  1.00  5.30           H   new
ATOM      0 HD11 LEU A  14      10.869  -0.775 -15.366  1.00  5.30           H   new
ATOM      0 HD12 LEU A  14       9.410  -0.161 -15.303  1.00  5.30           H   new
ATOM      0 HD13 LEU A  14      10.391   0.000 -14.070  1.00  5.30           H   new
ATOM      0 HD21 LEU A  14      11.374  -2.928 -14.036  1.00  5.30           H   new
ATOM      0 HD22 LEU A  14      10.953  -2.230 -12.679  1.00  5.30           H   new
ATOM      0 HD23 LEU A  14      10.236  -3.566 -13.139  1.00  5.30           H   new
ATOM    223  N   VAL A  15       6.445  -3.091 -14.922  1.00  5.33           N
ATOM    224  CA  VAL A  15       6.301  -4.119 -15.928  1.00  5.33           C
ATOM    225  C   VAL A  15       5.432  -3.652 -17.087  1.00  5.33           C
ATOM    226  O   VAL A  15       5.768  -3.898 -18.247  1.00  5.33           O
ATOM    227  CB  VAL A  15       5.729  -5.388 -15.312  1.00  5.33           C
ATOM    228  CG1 VAL A  15       5.427  -6.355 -16.395  1.00  5.33           C
ATOM    229  CG2 VAL A  15       6.737  -5.972 -14.328  1.00  5.33           C
ATOM      0  H   VAL A  15       6.123  -3.289 -14.149  1.00  5.33           H   new
ATOM      0  HA  VAL A  15       7.184  -4.311 -16.281  1.00  5.33           H   new
ATOM      0  HB  VAL A  15       4.910  -5.190 -14.831  1.00  5.33           H   new
ATOM      0 HG11 VAL A  15       5.062  -7.167 -16.011  1.00  5.33           H   new
ATOM      0 HG12 VAL A  15       4.780  -5.967 -17.005  1.00  5.33           H   new
ATOM      0 HG13 VAL A  15       6.241  -6.564 -16.879  1.00  5.33           H   new
ATOM      0 HG21 VAL A  15       6.374  -6.781 -13.934  1.00  5.33           H   new
ATOM      0 HG22 VAL A  15       7.561  -6.182 -14.795  1.00  5.33           H   new
ATOM      0 HG23 VAL A  15       6.918  -5.325 -13.628  1.00  5.33           H   new
ATOM    239  N   VAL A  16       4.332  -2.966 -16.784  1.00  5.43           N
ATOM    240  CA  VAL A  16       3.450  -2.443 -17.816  1.00  5.43           C
ATOM    241  C   VAL A  16       4.202  -1.427 -18.664  1.00  5.43           C
ATOM    242  O   VAL A  16       4.106  -1.431 -19.899  1.00  5.43           O
ATOM    243  CB  VAL A  16       2.225  -1.776 -17.193  1.00  5.43           C
ATOM    244  CG1 VAL A  16       1.446  -1.093 -18.249  1.00  5.43           C
ATOM    245  CG2 VAL A  16       1.402  -2.792 -16.533  1.00  5.43           C
ATOM      0  H   VAL A  16       4.080  -2.793 -15.980  1.00  5.43           H   new
ATOM      0  HA  VAL A  16       3.154  -3.181 -18.371  1.00  5.43           H   new
ATOM      0  HB  VAL A  16       2.506  -1.121 -16.535  1.00  5.43           H   new
ATOM      0 HG11 VAL A  16       0.668  -0.669 -17.854  1.00  5.43           H   new
ATOM      0 HG12 VAL A  16       1.999  -0.420 -18.675  1.00  5.43           H   new
ATOM      0 HG13 VAL A  16       1.159  -1.742 -18.911  1.00  5.43           H   new
ATOM      0 HG21 VAL A  16       0.623  -2.371 -16.137  1.00  5.43           H   new
ATOM      0 HG22 VAL A  16       1.116  -3.451 -17.185  1.00  5.43           H   new
ATOM      0 HG23 VAL A  16       1.921  -3.229 -15.840  1.00  5.43           H   new
ATOM    255  N   PHE A  17       4.967  -0.550 -18.007  1.00  5.58           N
ATOM    256  CA  PHE A  17       5.775   0.415 -18.725  1.00  5.58           C
ATOM    257  C   PHE A  17       6.712  -0.306 -19.683  1.00  5.58           C
ATOM    258  O   PHE A  17       6.743   0.011 -20.873  1.00  5.58           O
ATOM    259  CB  PHE A  17       6.572   1.286 -17.741  1.00  5.58           C
ATOM    260  CG  PHE A  17       7.573   2.209 -18.374  1.00  5.58           C
ATOM    261  CD1 PHE A  17       7.185   3.379 -18.993  1.00  5.58           C
ATOM    262  CD2 PHE A  17       8.927   1.900 -18.334  1.00  5.58           C
ATOM    263  CE1 PHE A  17       8.129   4.215 -19.564  1.00  5.58           C
ATOM    264  CE2 PHE A  17       9.857   2.739 -18.907  1.00  5.58           C
ATOM    265  CZ  PHE A  17       9.453   3.891 -19.520  1.00  5.58           C
ATOM      0  H   PHE A  17       5.026  -0.504 -17.150  1.00  5.58           H   new
ATOM      0  HA  PHE A  17       5.191   0.995 -19.238  1.00  5.58           H   new
ATOM      0  HB2 PHE A  17       5.948   1.816 -17.221  1.00  5.58           H   new
ATOM      0  HB3 PHE A  17       7.037   0.704 -17.119  1.00  5.58           H   new
ATOM      0  HD1 PHE A  17       6.284   3.607 -19.027  1.00  5.58           H   new
ATOM      0  HD2 PHE A  17       9.208   1.118 -17.916  1.00  5.58           H   new
ATOM      0  HE1 PHE A  17       7.859   5.002 -19.980  1.00  5.58           H   new
ATOM      0  HE2 PHE A  17      10.761   2.521 -18.877  1.00  5.58           H   new
ATOM      0  HZ  PHE A  17      10.082   4.455 -19.908  1.00  5.58           H   new
ATOM    275  N   LEU A  18       7.452  -1.297 -19.189  1.00  5.79           N
ATOM    276  CA  LEU A  18       8.397  -2.003 -20.040  1.00  5.79           C
ATOM    277  C   LEU A  18       7.690  -2.778 -21.166  1.00  5.79           C
ATOM    278  O   LEU A  18       8.195  -2.832 -22.293  1.00  5.79           O
ATOM    279  CB  LEU A  18       9.273  -2.928 -19.192  1.00  5.79           C
ATOM    280  CG  LEU A  18      10.239  -2.185 -18.212  1.00  5.79           C
ATOM    281  CD1 LEU A  18      10.986  -3.214 -17.366  1.00  5.79           C
ATOM    282  CD2 LEU A  18      11.194  -1.273 -18.987  1.00  5.79           C
ATOM      0  H   LEU A  18       7.421  -1.571 -18.374  1.00  5.79           H   new
ATOM      0  HA  LEU A  18       8.964  -1.345 -20.471  1.00  5.79           H   new
ATOM      0  HB2 LEU A  18       8.699  -3.517 -18.678  1.00  5.79           H   new
ATOM      0  HB3 LEU A  18       9.799  -3.489 -19.783  1.00  5.79           H   new
ATOM      0  HG  LEU A  18       9.729  -1.615 -17.616  1.00  5.79           H   new
ATOM      0 HD11 LEU A  18      11.587  -2.757 -16.756  1.00  5.79           H   new
ATOM      0 HD12 LEU A  18      10.348  -3.740 -16.858  1.00  5.79           H   new
ATOM      0 HD13 LEU A  18      11.498  -3.799 -17.946  1.00  5.79           H   new
ATOM      0 HD21 LEU A  18      11.785  -0.820 -18.365  1.00  5.79           H   new
ATOM      0 HD22 LEU A  18      11.720  -1.805 -19.604  1.00  5.79           H   new
ATOM      0 HD23 LEU A  18      10.682  -0.615 -19.483  1.00  5.79           H   new
ATOM    294  N   ALA A  19       6.512  -3.358 -20.882  1.00  6.03           N
ATOM    295  CA  ALA A  19       5.748  -4.073 -21.904  1.00  6.03           C
ATOM    296  C   ALA A  19       5.386  -3.109 -23.033  1.00  6.03           C
ATOM    297  O   ALA A  19       5.459  -3.449 -24.222  1.00  6.03           O
ATOM    298  CB  ALA A  19       4.490  -4.682 -21.295  1.00  6.03           C
ATOM      0  H   ALA A  19       6.144  -3.346 -20.105  1.00  6.03           H   new
ATOM      0  HA  ALA A  19       6.288  -4.794 -22.264  1.00  6.03           H   new
ATOM      0  HB1 ALA A  19       3.993  -5.153 -21.982  1.00  6.03           H   new
ATOM      0  HB2 ALA A  19       4.738  -5.304 -20.593  1.00  6.03           H   new
ATOM      0  HB3 ALA A  19       3.937  -3.978 -20.922  1.00  6.03           H   new
ATOM    304  N   THR A  20       5.048  -1.880 -22.646  1.00  6.29           N
ATOM    305  CA  THR A  20       4.712  -0.840 -23.589  1.00  6.29           C
ATOM    306  C   THR A  20       5.947  -0.495 -24.409  1.00  6.29           C
ATOM    307  O   THR A  20       5.857  -0.295 -25.620  1.00  6.29           O
ATOM    308  CB  THR A  20       4.167   0.408 -22.883  1.00  6.29           C
ATOM    309  CG2 THR A  20       3.820   1.455 -23.924  1.00  6.29           C
ATOM    310  OG1 THR A  20       2.992   0.045 -22.133  1.00  6.29           O
ATOM      0  H   THR A  20       5.010  -1.634 -21.823  1.00  6.29           H   new
ATOM      0  HA  THR A  20       4.010  -1.166 -24.174  1.00  6.29           H   new
ATOM      0  HB  THR A  20       4.833   0.771 -22.278  1.00  6.29           H   new
ATOM      0  HG1 THR A  20       3.219  -0.383 -21.447  1.00  6.29           H   new
ATOM      0 HG21 THR A  20       3.475   2.247 -23.484  1.00  6.29           H   new
ATOM      0 HG22 THR A  20       4.616   1.687 -24.428  1.00  6.29           H   new
ATOM      0 HG23 THR A  20       3.147   1.102 -24.527  1.00  6.29           H   new
ATOM    318  N   GLN A  21       7.114  -0.429 -23.755  1.00  6.58           N
ATOM    319  CA  GLN A  21       8.325  -0.073 -24.481  1.00  6.58           C
ATOM    320  C   GLN A  21       8.613  -1.110 -25.558  1.00  6.58           C
ATOM    321  O   GLN A  21       9.049  -0.749 -26.650  1.00  6.58           O
ATOM    322  CB  GLN A  21       9.552   0.008 -23.559  1.00  6.58           C
ATOM    323  CG  GLN A  21       9.473   1.068 -22.516  1.00  6.58           C
ATOM    324  CD  GLN A  21       9.295   2.402 -23.063  1.00  6.58           C
ATOM    325  NE2 GLN A  21       8.189   3.000 -22.667  1.00  6.58           N
ATOM    326  OE1 GLN A  21      10.095   2.910 -23.852  1.00  6.58           O
ATOM      0  H   GLN A  21       7.219  -0.583 -22.915  1.00  6.58           H   new
ATOM      0  HA  GLN A  21       8.169   0.801 -24.872  1.00  6.58           H   new
ATOM      0  HB2 GLN A  21       9.672  -0.850 -23.123  1.00  6.58           H   new
ATOM      0  HB3 GLN A  21      10.341   0.163 -24.102  1.00  6.58           H   new
ATOM      0  HG2 GLN A  21       8.736   0.870 -21.918  1.00  6.58           H   new
ATOM      0  HG3 GLN A  21      10.283   1.049 -21.983  1.00  6.58           H   new
ATOM      0 HE21 GLN A  21       7.661   2.605 -22.115  1.00  6.58           H   new
ATOM      0 HE22 GLN A  21       7.995   3.785 -22.961  1.00  6.58           H   new
ATOM    335  N   GLU A  22       8.342  -2.396 -25.292  1.00  6.89           N
ATOM    336  CA  GLU A  22       8.587  -3.389 -26.339  1.00  6.89           C
ATOM    337  C   GLU A  22       7.744  -3.068 -27.568  1.00  6.89           C
ATOM    338  O   GLU A  22       8.242  -3.084 -28.703  1.00  6.89           O
ATOM    339  CB  GLU A  22       8.284  -4.823 -25.894  1.00  6.89           C
ATOM    340  CG  GLU A  22       8.633  -5.844 -27.001  1.00  6.89           C
ATOM    341  CD  GLU A  22       8.415  -7.301 -26.656  1.00  6.89           C
ATOM    342  OE1 GLU A  22       7.947  -7.596 -25.582  1.00  6.89           O
ATOM    343  OE2 GLU A  22       8.754  -8.133 -27.488  1.00  6.89           O1-
ATOM      0  H   GLU A  22       8.032  -2.700 -24.550  1.00  6.89           H   new
ATOM      0  HA  GLU A  22       9.534  -3.340 -26.545  1.00  6.89           H   new
ATOM      0  HB2 GLU A  22       8.789  -5.028 -25.092  1.00  6.89           H   new
ATOM      0  HB3 GLU A  22       7.345  -4.901 -25.665  1.00  6.89           H   new
ATOM      0  HG2 GLU A  22       8.105  -5.634 -27.787  1.00  6.89           H   new
ATOM      0  HG3 GLU A  22       9.564  -5.724 -27.244  1.00  6.89           H   new
ATOM    350  N   VAL A  23       6.483  -2.695 -27.332  1.00  7.24           N
ATOM    351  CA  VAL A  23       5.597  -2.364 -28.436  1.00  7.24           C
ATOM    352  C   VAL A  23       6.155  -1.184 -29.213  1.00  7.24           C
ATOM    353  O   VAL A  23       6.223  -1.229 -30.437  1.00  7.24           O
ATOM    354  CB  VAL A  23       4.192  -1.946 -27.932  1.00  7.24           C
ATOM    355  CG1 VAL A  23       3.376  -1.420 -29.087  1.00  7.24           C
ATOM    356  CG2 VAL A  23       3.490  -3.088 -27.301  1.00  7.24           C
ATOM      0  H   VAL A  23       6.131  -2.630 -26.550  1.00  7.24           H   new
ATOM      0  HA  VAL A  23       5.529  -3.157 -28.991  1.00  7.24           H   new
ATOM      0  HB  VAL A  23       4.301  -1.251 -27.264  1.00  7.24           H   new
ATOM      0 HG11 VAL A  23       2.497  -1.159 -28.770  1.00  7.24           H   new
ATOM      0 HG12 VAL A  23       3.822  -0.650 -29.474  1.00  7.24           H   new
ATOM      0 HG13 VAL A  23       3.284  -2.112 -29.760  1.00  7.24           H   new
ATOM      0 HG21 VAL A  23       2.615  -2.801 -26.995  1.00  7.24           H   new
ATOM      0 HG22 VAL A  23       3.387  -3.803 -27.949  1.00  7.24           H   new
ATOM      0 HG23 VAL A  23       4.007  -3.409 -26.546  1.00  7.24           H   new
ATOM    366  N   LEU A  24       6.586  -0.143 -28.490  1.00  7.64           N
ATOM    367  CA  LEU A  24       7.092   1.073 -29.121  1.00  7.64           C
ATOM    368  C   LEU A  24       8.385   0.836 -29.911  1.00  7.64           C
ATOM    369  O   LEU A  24       8.550   1.347 -31.021  1.00  7.64           O
ATOM    370  CB  LEU A  24       7.376   2.139 -28.050  1.00  7.64           C
ATOM    371  CG  LEU A  24       6.154   2.693 -27.284  1.00  7.64           C
ATOM    372  CD1 LEU A  24       6.650   3.642 -26.181  1.00  7.64           C
ATOM    373  CD2 LEU A  24       5.203   3.373 -28.233  1.00  7.64           C
ATOM      0  H   LEU A  24       6.592  -0.126 -27.630  1.00  7.64           H   new
ATOM      0  HA  LEU A  24       6.406   1.369 -29.739  1.00  7.64           H   new
ATOM      0  HB2 LEU A  24       7.994   1.762 -27.404  1.00  7.64           H   new
ATOM      0  HB3 LEU A  24       7.830   2.883 -28.476  1.00  7.64           H   new
ATOM      0  HG  LEU A  24       5.662   1.968 -26.867  1.00  7.64           H   new
ATOM      0 HD11 LEU A  24       5.890   3.996 -25.693  1.00  7.64           H   new
ATOM      0 HD12 LEU A  24       7.227   3.156 -25.571  1.00  7.64           H   new
ATOM      0 HD13 LEU A  24       7.146   4.373 -26.582  1.00  7.64           H   new
ATOM      0 HD21 LEU A  24       4.442   3.715 -27.739  1.00  7.64           H   new
ATOM      0 HD22 LEU A  24       5.657   4.107 -28.676  1.00  7.64           H   new
ATOM      0 HD23 LEU A  24       4.897   2.735 -28.897  1.00  7.64           H   new
ATOM    385  N   ARG A  25       9.291   0.014 -29.377  1.00  8.09           N
ATOM    386  CA  ARG A  25      10.560  -0.266 -30.056  1.00  8.09           C
ATOM    387  C   ARG A  25      10.339  -0.979 -31.374  1.00  8.09           C
ATOM    388  O   ARG A  25      11.083  -0.792 -32.338  1.00  8.09           O
ATOM    389  CB  ARG A  25      11.490  -1.096 -29.186  1.00  8.09           C
ATOM    390  CG  ARG A  25      12.041  -0.368 -27.972  1.00  8.09           C
ATOM    391  CD  ARG A  25      12.867   0.781 -28.390  1.00  8.09           C
ATOM    392  NE  ARG A  25      13.484   1.455 -27.272  1.00  8.09           N
ATOM    393  CZ  ARG A  25      14.025   2.682 -27.342  1.00  8.09           C
ATOM    394  NH1 ARG A  25      13.990   3.339 -28.474  1.00  8.09           N1+
ATOM    395  NH2 ARG A  25      14.583   3.214 -26.279  1.00  8.09           N
ATOM      0  H   ARG A  25       9.191  -0.391 -28.625  1.00  8.09           H   new
ATOM      0  HA  ARG A  25      10.976   0.593 -30.228  1.00  8.09           H   new
ATOM      0  HB2 ARG A  25      11.013  -1.886 -28.886  1.00  8.09           H   new
ATOM      0  HB3 ARG A  25      12.233  -1.403 -29.729  1.00  8.09           H   new
ATOM      0  HG2 ARG A  25      11.310  -0.062 -27.413  1.00  8.09           H   new
ATOM      0  HG3 ARG A  25      12.572  -0.977 -27.436  1.00  8.09           H   new
ATOM      0  HD2 ARG A  25      13.557   0.475 -29.000  1.00  8.09           H   new
ATOM      0  HD3 ARG A  25      12.315   1.411 -28.879  1.00  8.09           H   new
ATOM      0  HE  ARG A  25      13.506   1.046 -26.516  1.00  8.09           H   new
ATOM      0 HH11 ARG A  25      13.622   2.984 -29.166  1.00  8.09           H   new
ATOM      0 HH12 ARG A  25      14.335   4.125 -28.526  1.00  8.09           H   new
ATOM      0 HH21 ARG A  25      14.602   2.777 -25.539  1.00  8.09           H   new
ATOM      0 HH22 ARG A  25      14.930   4.000 -26.323  1.00  8.09           H   new
ATOM    409  N   LYS A  26       9.286  -1.774 -31.416  1.00  8.54           N
ATOM    410  CA  LYS A  26       8.899  -2.547 -32.574  1.00  8.54           C
ATOM    411  C   LYS A  26       7.748  -1.852 -33.322  1.00  8.54           C
ATOM    412  O   LYS A  26       7.010  -2.478 -34.088  1.00  8.54           O
ATOM    413  CB  LYS A  26       8.564  -3.959 -32.106  1.00  8.54           C
ATOM    414  CG  LYS A  26       9.809  -4.675 -31.514  1.00  8.54           C
ATOM    415  CD  LYS A  26       9.505  -6.054 -30.977  1.00  8.54           C
ATOM    416  CE  LYS A  26      10.745  -6.739 -30.427  1.00  8.54           C
ATOM    417  NZ  LYS A  26      10.435  -8.082 -29.840  1.00  8.54           N1+
ATOM      0  H   LYS A  26       8.759  -1.881 -30.745  1.00  8.54           H   new
ATOM      0  HA  LYS A  26       9.623  -2.610 -33.217  1.00  8.54           H   new
ATOM      0  HB2 LYS A  26       7.863  -3.921 -31.437  1.00  8.54           H   new
ATOM      0  HB3 LYS A  26       8.217  -4.474 -32.851  1.00  8.54           H   new
ATOM      0  HG2 LYS A  26      10.491  -4.745 -32.200  1.00  8.54           H   new
ATOM      0  HG3 LYS A  26      10.179  -4.131 -30.801  1.00  8.54           H   new
ATOM      0  HD2 LYS A  26       8.837  -5.987 -30.277  1.00  8.54           H   new
ATOM      0  HD3 LYS A  26       9.123  -6.598 -31.683  1.00  8.54           H   new
ATOM      0  HE2 LYS A  26      11.398  -6.841 -31.137  1.00  8.54           H   new
ATOM      0  HE3 LYS A  26      11.149  -6.176 -29.748  1.00  8.54           H   new
ATOM      0  HZ1 LYS A  26      11.193  -8.487 -29.609  1.00  8.54           H   new
ATOM      0  HZ2 LYS A  26       9.922  -7.980 -29.120  1.00  8.54           H   new
ATOM      0  HZ3 LYS A  26      10.006  -8.577 -30.442  1.00  8.54           H   new
ATOM    431  N   ARG A  27       7.580  -0.541 -33.071  1.00  8.94           N
ATOM    432  CA  ARG A  27       6.544   0.317 -33.657  1.00  8.94           C
ATOM    433  C   ARG A  27       5.184   0.003 -33.069  1.00  8.94           C
ATOM    434  O   ARG A  27       4.667   0.734 -32.219  1.00  8.94           O
ATOM    435  CB  ARG A  27       6.450   0.159 -35.183  1.00  8.94           C
ATOM    436  CG  ARG A  27       5.418   1.045 -35.869  1.00  8.94           C
ATOM    437  CD  ARG A  27       5.136   0.553 -37.248  1.00  8.94           C
ATOM    438  NE  ARG A  27       4.474  -0.784 -37.228  1.00  8.94           N
ATOM    439  CZ  ARG A  27       4.275  -1.567 -38.299  1.00  8.94           C
ATOM    440  NH1 ARG A  27       4.662  -1.191 -39.503  1.00  8.94           N1+
ATOM    441  NH2 ARG A  27       3.681  -2.727 -38.110  1.00  8.94           N
ATOM      0  H   ARG A  27       8.093  -0.113 -32.529  1.00  8.94           H   new
ATOM      0  HA  ARG A  27       6.802   1.228 -33.448  1.00  8.94           H   new
ATOM      0  HB2 ARG A  27       7.321   0.346 -35.567  1.00  8.94           H   new
ATOM      0  HB3 ARG A  27       6.244  -0.767 -35.385  1.00  8.94           H   new
ATOM      0  HG2 ARG A  27       4.598   1.056 -35.350  1.00  8.94           H   new
ATOM      0  HG3 ARG A  27       5.742   1.958 -35.906  1.00  8.94           H   new
ATOM      0  HD2 ARG A  27       4.568   1.189 -37.710  1.00  8.94           H   new
ATOM      0  HD3 ARG A  27       5.965   0.497 -37.749  1.00  8.94           H   new
ATOM      0  HE  ARG A  27       4.197  -1.077 -36.468  1.00  8.94           H   new
ATOM      0 HH11 ARG A  27       5.050  -0.431 -39.612  1.00  8.94           H   new
ATOM      0 HH12 ARG A  27       4.526  -1.706 -40.179  1.00  8.94           H   new
ATOM      0 HH21 ARG A  27       3.435  -2.960 -37.320  1.00  8.94           H   new
ATOM      0 HH22 ARG A  27       3.539  -3.251 -38.777  1.00  8.94           H   new
ATOM    455  N   TRP A  28       4.566  -1.018 -33.635  1.00  9.25           N
ATOM    456  CA  TRP A  28       3.298  -1.538 -33.187  1.00  9.25           C
ATOM    457  C   TRP A  28       2.961  -2.790 -33.959  1.00  9.25           C
ATOM    458  O   TRP A  28       3.202  -2.868 -35.174  1.00  9.25           O
ATOM    459  CB  TRP A  28       2.136  -0.524 -33.301  1.00  9.25           C
ATOM    460  CG  TRP A  28       0.847  -1.068 -32.693  1.00  9.25           C
ATOM    461  CD1 TRP A  28       0.477  -0.950 -31.391  1.00  9.25           C
ATOM    462  CD2 TRP A  28      -0.233  -1.802 -33.345  1.00  9.25           C
ATOM    463  CE2 TRP A  28      -1.170  -2.106 -32.358  1.00  9.25           C
ATOM    464  CE3 TRP A  28      -0.463  -2.229 -34.659  1.00  9.25           C
ATOM    465  NE1 TRP A  28      -0.722  -1.581 -31.177  1.00  9.25           N
ATOM    466  CZ2 TRP A  28      -2.319  -2.829 -32.633  1.00  9.25           C
ATOM    467  CZ3 TRP A  28      -1.619  -2.950 -34.935  1.00  9.25           C
ATOM    468  CH2 TRP A  28      -2.521  -3.243 -33.947  1.00  9.25           C
ATOM      0  H   TRP A  28       4.887  -1.439 -34.313  1.00  9.25           H   new
ATOM      0  HA  TRP A  28       3.398  -1.735 -32.242  1.00  9.25           H   new
ATOM      0  HB2 TRP A  28       2.382   0.301 -32.854  1.00  9.25           H   new
ATOM      0  HB3 TRP A  28       1.987  -0.307 -34.235  1.00  9.25           H   new
ATOM      0  HD1 TRP A  28       0.967  -0.505 -30.738  1.00  9.25           H   new
ATOM      0  HE1 TRP A  28      -1.128  -1.638 -30.421  1.00  9.25           H   new
ATOM      0  HE3 TRP A  28       0.146  -2.034 -35.334  1.00  9.25           H   new
ATOM      0  HZ2 TRP A  28      -2.933  -3.031 -31.964  1.00  9.25           H   new
ATOM      0  HZ3 TRP A  28      -1.782  -3.238 -35.804  1.00  9.25           H   new
ATOM      0  HH2 TRP A  28      -3.285  -3.729 -34.158  1.00  9.25           H   new
ATOM    479  N   THR A  29       2.323  -3.706 -33.262  1.00  9.42           N
ATOM    480  CA  THR A  29       1.691  -4.890 -33.810  1.00  9.42           C
ATOM    481  C   THR A  29       0.753  -5.451 -32.786  1.00  9.42           C
ATOM    482  O   THR A  29       1.071  -5.492 -31.593  1.00  9.42           O
ATOM    483  CB  THR A  29       2.673  -5.994 -34.218  1.00  9.42           C
ATOM    484  CG2 THR A  29       3.516  -6.370 -33.067  1.00  9.42           C
ATOM    485  OG1 THR A  29       1.913  -7.149 -34.678  1.00  9.42           O
ATOM      0  H   THR A  29       2.241  -3.653 -32.408  1.00  9.42           H   new
ATOM      0  HA  THR A  29       1.234  -4.608 -34.618  1.00  9.42           H   new
ATOM      0  HB  THR A  29       3.249  -5.675 -34.930  1.00  9.42           H   new
ATOM      0  HG1 THR A  29       2.442  -7.760 -34.906  1.00  9.42           H   new
ATOM      0 HG21 THR A  29       4.134  -7.069 -33.333  1.00  9.42           H   new
ATOM      0 HG22 THR A  29       4.015  -5.595 -32.764  1.00  9.42           H   new
ATOM      0 HG23 THR A  29       2.954  -6.694 -32.346  1.00  9.42           H   new
ATOM    493  N   ALA A  30      -0.336  -6.021 -33.264  1.00  9.46           N
ATOM    494  CA  ALA A  30      -1.298  -6.689 -32.412  1.00  9.46           C
ATOM    495  C   ALA A  30      -0.641  -7.834 -31.650  1.00  9.46           C
ATOM    496  O   ALA A  30      -1.022  -8.144 -30.521  1.00  9.46           O
ATOM    497  CB  ALA A  30      -2.451  -7.205 -33.243  1.00  9.46           C
ATOM      0  H   ALA A  30      -0.540  -6.032 -34.099  1.00  9.46           H   new
ATOM      0  HA  ALA A  30      -1.635  -6.049 -31.765  1.00  9.46           H   new
ATOM      0  HB1 ALA A  30      -3.091  -7.651 -32.667  1.00  9.46           H   new
ATOM      0  HB2 ALA A  30      -2.884  -6.462 -33.693  1.00  9.46           H   new
ATOM      0  HB3 ALA A  30      -2.119  -7.833 -33.903  1.00  9.46           H   new
ATOM    503  N   LYS A  31       0.382  -8.442 -32.256  1.00  9.39           N
ATOM    504  CA  LYS A  31       1.062  -9.590 -31.666  1.00  9.39           C
ATOM    505  C   LYS A  31       1.771  -9.270 -30.346  1.00  9.39           C
ATOM    506  O   LYS A  31       2.059 -10.178 -29.563  1.00  9.39           O
ATOM    507  CB  LYS A  31       2.047 -10.168 -32.676  1.00  9.39           C
ATOM    508  CG  LYS A  31       1.363 -10.828 -33.875  1.00  9.39           C
ATOM    509  CD  LYS A  31       2.363 -11.376 -34.883  1.00  9.39           C
ATOM    510  CE  LYS A  31       1.643 -12.032 -36.063  1.00  9.39           C
ATOM    511  NZ  LYS A  31       2.593 -12.552 -37.085  1.00  9.39           N1+
ATOM      0  H   LYS A  31       0.698  -8.199 -33.018  1.00  9.39           H   new
ATOM      0  HA  LYS A  31       0.380 -10.244 -31.448  1.00  9.39           H   new
ATOM      0  HB2 LYS A  31       2.629  -9.460 -32.993  1.00  9.39           H   new
ATOM      0  HB3 LYS A  31       2.610 -10.821 -32.232  1.00  9.39           H   new
ATOM      0  HG2 LYS A  31       0.794 -11.549 -33.563  1.00  9.39           H   new
ATOM      0  HG3 LYS A  31       0.788 -10.181 -34.313  1.00  9.39           H   new
ATOM      0  HD2 LYS A  31       2.931 -10.658 -35.204  1.00  9.39           H   new
ATOM      0  HD3 LYS A  31       2.941 -12.024 -34.451  1.00  9.39           H   new
ATOM      0  HE2 LYS A  31       1.090 -12.760 -35.738  1.00  9.39           H   new
ATOM      0  HE3 LYS A  31       1.048 -11.387 -36.476  1.00  9.39           H   new
ATOM      0  HZ1 LYS A  31       2.137 -12.924 -37.752  1.00  9.39           H   new
ATOM      0  HZ2 LYS A  31       3.086 -11.882 -37.401  1.00  9.39           H   new
ATOM      0  HZ3 LYS A  31       3.125 -13.161 -36.713  1.00  9.39           H   new
ATOM    525  N   ILE A  32       2.101  -8.001 -30.119  1.00  9.28           N
ATOM    526  CA  ILE A  32       2.772  -7.568 -28.903  1.00  9.28           C
ATOM    527  C   ILE A  32       1.789  -6.763 -28.077  1.00  9.28           C
ATOM    528  O   ILE A  32       1.728  -6.881 -26.853  1.00  9.28           O
ATOM    529  CB  ILE A  32       3.989  -6.691 -29.166  1.00  9.28           C
ATOM    530  CG1 ILE A  32       5.010  -7.410 -29.969  1.00  9.28           C
ATOM    531  CG2 ILE A  32       4.620  -6.344 -27.811  1.00  9.28           C
ATOM    532  CD1 ILE A  32       6.082  -6.502 -30.431  1.00  9.28           C
ATOM      0  H   ILE A  32       1.939  -7.364 -30.673  1.00  9.28           H   new
ATOM      0  HA  ILE A  32       3.079  -8.367 -28.446  1.00  9.28           H   new
ATOM      0  HB  ILE A  32       3.705  -5.902 -29.653  1.00  9.28           H   new
ATOM      0 HG12 ILE A  32       5.397  -8.123 -29.437  1.00  9.28           H   new
ATOM      0 HG13 ILE A  32       4.585  -7.826 -30.735  1.00  9.28           H   new
ATOM      0 HG21 ILE A  32       5.400  -5.784 -27.951  1.00  9.28           H   new
ATOM      0 HG22 ILE A  32       3.974  -5.868 -27.266  1.00  9.28           H   new
ATOM      0 HG23 ILE A  32       4.885  -7.160 -27.359  1.00  9.28           H   new
ATOM      0 HD11 ILE A  32       6.730  -7.004 -30.951  1.00  9.28           H   new
ATOM      0 HD12 ILE A  32       5.698  -5.802 -30.982  1.00  9.28           H   new
ATOM      0 HD13 ILE A  32       6.522  -6.104 -29.664  1.00  9.28           H   new
ATOM    544  N   SER A  33       1.068  -5.879 -28.767  1.00  9.12           N
ATOM    545  CA  SER A  33       0.145  -4.948 -28.158  1.00  9.12           C
ATOM    546  C   SER A  33      -0.941  -5.675 -27.396  1.00  9.12           C
ATOM    547  O   SER A  33      -1.232  -5.313 -26.262  1.00  9.12           O
ATOM    548  CB  SER A  33      -0.447  -4.082 -29.241  1.00  9.12           C
ATOM    549  OG  SER A  33      -1.335  -3.106 -28.747  1.00  9.12           O
ATOM      0  H   SER A  33       1.109  -5.809 -29.623  1.00  9.12           H   new
ATOM      0  HA  SER A  33       0.620  -4.395 -27.518  1.00  9.12           H   new
ATOM      0  HB2 SER A  33       0.270  -3.643 -29.725  1.00  9.12           H   new
ATOM      0  HB3 SER A  33      -0.915  -4.645 -29.877  1.00  9.12           H   new
ATOM      0  HG  SER A  33      -0.902  -2.423 -28.519  1.00  9.12           H   new
ATOM    555  N   ILE A  34      -1.529  -6.723 -27.972  1.00  8.95           N
ATOM    556  CA  ILE A  34      -2.576  -7.403 -27.244  1.00  8.95           C
ATOM    557  C   ILE A  34      -2.089  -7.967 -25.908  1.00  8.95           C
ATOM    558  O   ILE A  34      -2.695  -7.639 -24.892  1.00  8.95           O
ATOM    559  CB  ILE A  34      -3.281  -8.473 -28.094  1.00  8.95           C
ATOM    560  CG1 ILE A  34      -4.069  -7.794 -29.209  1.00  8.95           C
ATOM    561  CG2 ILE A  34      -4.176  -9.331 -27.206  1.00  8.95           C
ATOM    562  CD1 ILE A  34      -4.555  -8.755 -30.259  1.00  8.95           C
ATOM      0  H   ILE A  34      -1.342  -7.040 -28.749  1.00  8.95           H   new
ATOM      0  HA  ILE A  34      -3.240  -6.728 -27.036  1.00  8.95           H   new
ATOM      0  HB  ILE A  34      -2.626  -9.060 -28.504  1.00  8.95           H   new
ATOM      0 HG12 ILE A  34      -4.830  -7.332 -28.824  1.00  8.95           H   new
ATOM      0 HG13 ILE A  34      -3.511  -7.121 -29.628  1.00  8.95           H   new
ATOM      0 HG21 ILE A  34      -4.618 -10.004 -27.746  1.00  8.95           H   new
ATOM      0 HG22 ILE A  34      -3.637  -9.765 -26.526  1.00  8.95           H   new
ATOM      0 HG23 ILE A  34      -4.843  -8.770 -26.780  1.00  8.95           H   new
ATOM      0 HD11 ILE A  34      -5.047  -8.269 -30.939  1.00  8.95           H   new
ATOM      0 HD12 ILE A  34      -3.796  -9.201 -30.666  1.00  8.95           H   new
ATOM      0 HD13 ILE A  34      -5.136  -9.415 -29.850  1.00  8.95           H   new
ATOM    574  N   PRO A  35      -1.054  -8.839 -25.822  1.00  8.74           N
ATOM    575  CA  PRO A  35      -0.565  -9.300 -24.542  1.00  8.74           C
ATOM    576  C   PRO A  35       0.000  -8.168 -23.672  1.00  8.74           C
ATOM    577  O   PRO A  35      -0.062  -8.262 -22.444  1.00  8.74           O
ATOM    578  CB  PRO A  35       0.495 -10.341 -24.940  1.00  8.74           C
ATOM    579  CG  PRO A  35       0.870 -10.013 -26.359  1.00  8.74           C
ATOM    580  CD  PRO A  35      -0.399  -9.474 -26.985  1.00  8.74           C
ATOM      0  HA  PRO A  35      -1.264  -9.669 -23.980  1.00  8.74           H   new
ATOM      0  HB2 PRO A  35       1.267 -10.294 -24.355  1.00  8.74           H   new
ATOM      0  HB3 PRO A  35       0.142 -11.242 -24.872  1.00  8.74           H   new
ATOM      0  HG2 PRO A  35       1.584  -9.357 -26.391  1.00  8.74           H   new
ATOM      0  HG3 PRO A  35       1.187 -10.800 -26.829  1.00  8.74           H   new
ATOM      0  HD2 PRO A  35      -0.215  -8.837 -27.693  1.00  8.74           H   new
ATOM      0  HD3 PRO A  35      -0.943 -10.178 -27.371  1.00  8.74           H   new
ATOM    588  N   ALA A  36       0.476  -7.056 -24.267  1.00  8.51           N
ATOM    589  CA  ALA A  36       0.938  -5.938 -23.441  1.00  8.51           C
ATOM    590  C   ALA A  36      -0.255  -5.351 -22.684  1.00  8.51           C
ATOM    591  O   ALA A  36      -0.164  -5.021 -21.495  1.00  8.51           O
ATOM    592  CB  ALA A  36       1.615  -4.870 -24.291  1.00  8.51           C
ATOM      0  H   ALA A  36       0.536  -6.937 -25.117  1.00  8.51           H   new
ATOM      0  HA  ALA A  36       1.596  -6.263 -22.807  1.00  8.51           H   new
ATOM      0  HB1 ALA A  36       1.911  -4.143 -23.722  1.00  8.51           H   new
ATOM      0  HB2 ALA A  36       2.380  -5.255 -24.746  1.00  8.51           H   new
ATOM      0  HB3 ALA A  36       0.986  -4.531 -24.947  1.00  8.51           H   new
ATOM    598  N   ILE A  37      -1.388  -5.256 -23.386  1.00  8.26           N
ATOM    599  CA  ILE A  37      -2.630  -4.762 -22.821  1.00  8.26           C
ATOM    600  C   ILE A  37      -3.173  -5.737 -21.803  1.00  8.26           C
ATOM    601  O   ILE A  37      -3.576  -5.328 -20.720  1.00  8.26           O
ATOM    602  CB  ILE A  37      -3.680  -4.493 -23.903  1.00  8.26           C
ATOM    603  CG1 ILE A  37      -3.231  -3.307 -24.777  1.00  8.26           C
ATOM    604  CG2 ILE A  37      -5.030  -4.231 -23.243  1.00  8.26           C
ATOM    605  CD1 ILE A  37      -4.027  -3.159 -26.050  1.00  8.26           C
ATOM      0  H   ILE A  37      -1.450  -5.481 -24.214  1.00  8.26           H   new
ATOM      0  HA  ILE A  37      -2.433  -3.920 -22.382  1.00  8.26           H   new
ATOM      0  HB  ILE A  37      -3.773  -5.267 -24.480  1.00  8.26           H   new
ATOM      0 HG12 ILE A  37      -3.305  -2.489 -24.261  1.00  8.26           H   new
ATOM      0 HG13 ILE A  37      -2.294  -3.417 -25.001  1.00  8.26           H   new
ATOM      0 HG21 ILE A  37      -5.697  -4.060 -23.926  1.00  8.26           H   new
ATOM      0 HG22 ILE A  37      -5.292  -5.007 -22.723  1.00  8.26           H   new
ATOM      0 HG23 ILE A  37      -4.961  -3.459 -22.660  1.00  8.26           H   new
ATOM      0 HD11 ILE A  37      -3.696  -2.398 -26.552  1.00  8.26           H   new
ATOM      0 HD12 ILE A  37      -3.935  -3.963 -26.585  1.00  8.26           H   new
ATOM      0 HD13 ILE A  37      -4.962  -3.020 -25.833  1.00  8.26           H   new
ATOM    617  N   MET A  38      -3.174  -7.030 -22.133  1.00  8.02           N
ATOM    618  CA  MET A  38      -3.682  -8.029 -21.201  1.00  8.02           C
ATOM    619  C   MET A  38      -2.885  -7.967 -19.908  1.00  8.02           C
ATOM    620  O   MET A  38      -3.455  -8.032 -18.817  1.00  8.02           O
ATOM    621  CB  MET A  38      -3.589  -9.411 -21.821  1.00  8.02           C
ATOM    622  CG  MET A  38      -4.546  -9.638 -22.984  1.00  8.02           C
ATOM    623  SD  MET A  38      -4.231 -11.183 -23.847  1.00  8.02           S
ATOM    624  CE  MET A  38      -4.752 -12.364 -22.620  1.00  8.02           C
ATOM      0  H   MET A  38      -2.889  -7.343 -22.881  1.00  8.02           H   new
ATOM      0  HA  MET A  38      -4.614  -7.845 -21.004  1.00  8.02           H   new
ATOM      0  HB2 MET A  38      -2.681  -9.556 -22.129  1.00  8.02           H   new
ATOM      0  HB3 MET A  38      -3.765 -10.075 -21.136  1.00  8.02           H   new
ATOM      0  HG2 MET A  38      -5.458  -9.636 -22.653  1.00  8.02           H   new
ATOM      0  HG3 MET A  38      -4.470  -8.901 -23.610  1.00  8.02           H   new
ATOM      0  HE1 MET A  38      -4.632 -13.263 -22.964  1.00  8.02           H   new
ATOM      0  HE2 MET A  38      -4.220 -12.253 -21.817  1.00  8.02           H   new
ATOM      0  HE3 MET A  38      -5.688 -12.221 -22.410  1.00  8.02           H   new
ATOM    634  N   LEU A  39      -1.567  -7.805 -20.021  1.00  7.84           N
ATOM    635  CA  LEU A  39      -0.714  -7.683 -18.855  1.00  7.84           C
ATOM    636  C   LEU A  39      -1.189  -6.494 -18.035  1.00  7.84           C
ATOM    637  O   LEU A  39      -1.401  -6.607 -16.825  1.00  7.84           O
ATOM    638  CB  LEU A  39       0.747  -7.506 -19.267  1.00  7.84           C
ATOM    639  CG  LEU A  39       1.769  -7.546 -18.148  1.00  7.84           C
ATOM    640  CD1 LEU A  39       3.117  -7.937 -18.746  1.00  7.84           C
ATOM    641  CD2 LEU A  39       1.820  -6.195 -17.470  1.00  7.84           C
ATOM      0  H   LEU A  39      -1.151  -7.764 -20.772  1.00  7.84           H   new
ATOM      0  HA  LEU A  39      -0.769  -8.492 -18.323  1.00  7.84           H   new
ATOM      0  HB2 LEU A  39       0.969  -8.200 -19.907  1.00  7.84           H   new
ATOM      0  HB3 LEU A  39       0.833  -6.657 -19.728  1.00  7.84           H   new
ATOM      0  HG  LEU A  39       1.529  -8.201 -17.474  1.00  7.84           H   new
ATOM      0 HD11 LEU A  39       3.786  -7.968 -18.044  1.00  7.84           H   new
ATOM      0 HD12 LEU A  39       3.045  -8.810 -19.163  1.00  7.84           H   new
ATOM      0 HD13 LEU A  39       3.378  -7.282 -19.412  1.00  7.84           H   new
ATOM      0 HD21 LEU A  39       2.473  -6.217 -16.753  1.00  7.84           H   new
ATOM      0 HD22 LEU A  39       2.073  -5.518 -18.117  1.00  7.84           H   new
ATOM      0 HD23 LEU A  39       0.947  -5.983 -17.105  1.00  7.84           H   new
ATOM    653  N   ALA A  40      -1.351  -5.338 -18.689  1.00  7.73           N
ATOM    654  CA  ALA A  40      -1.797  -4.146 -17.990  1.00  7.73           C
ATOM    655  C   ALA A  40      -3.141  -4.359 -17.320  1.00  7.73           C
ATOM    656  O   ALA A  40      -3.358  -3.893 -16.202  1.00  7.73           O
ATOM    657  CB  ALA A  40      -1.890  -2.985 -18.953  1.00  7.73           C
ATOM      0  H   ALA A  40      -1.207  -5.231 -19.530  1.00  7.73           H   new
ATOM      0  HA  ALA A  40      -1.144  -3.949 -17.300  1.00  7.73           H   new
ATOM      0  HB1 ALA A  40      -2.188  -2.194 -18.478  1.00  7.73           H   new
ATOM      0  HB2 ALA A  40      -1.018  -2.818 -19.344  1.00  7.73           H   new
ATOM      0  HB3 ALA A  40      -2.523  -3.198 -19.656  1.00  7.73           H   new
ATOM    663  N   LEU A  41      -4.042  -5.087 -17.981  1.00  7.69           N
ATOM    664  CA  LEU A  41      -5.344  -5.327 -17.389  1.00  7.69           C
ATOM    665  C   LEU A  41      -5.192  -6.166 -16.132  1.00  7.69           C
ATOM    666  O   LEU A  41      -5.845  -5.890 -15.130  1.00  7.69           O
ATOM    667  CB  LEU A  41      -6.273  -6.015 -18.392  1.00  7.69           C
ATOM    668  CG  LEU A  41      -6.691  -5.143 -19.598  1.00  7.69           C
ATOM    669  CD1 LEU A  41      -7.458  -5.990 -20.600  1.00  7.69           C
ATOM    670  CD2 LEU A  41      -7.516  -3.984 -19.113  1.00  7.69           C
ATOM      0  H   LEU A  41      -3.918  -5.441 -18.755  1.00  7.69           H   new
ATOM      0  HA  LEU A  41      -5.742  -4.476 -17.149  1.00  7.69           H   new
ATOM      0  HB2 LEU A  41      -5.834  -6.814 -18.724  1.00  7.69           H   new
ATOM      0  HB3 LEU A  41      -7.073  -6.304 -17.926  1.00  7.69           H   new
ATOM      0  HG  LEU A  41      -5.904  -4.791 -20.043  1.00  7.69           H   new
ATOM      0 HD11 LEU A  41      -7.719  -5.441 -21.356  1.00  7.69           H   new
ATOM      0 HD12 LEU A  41      -6.894  -6.717 -20.908  1.00  7.69           H   new
ATOM      0 HD13 LEU A  41      -8.251  -6.354 -20.176  1.00  7.69           H   new
ATOM      0 HD21 LEU A  41      -7.779  -3.435 -19.868  1.00  7.69           H   new
ATOM      0 HD22 LEU A  41      -8.309  -4.316 -18.663  1.00  7.69           H   new
ATOM      0 HD23 LEU A  41      -6.993  -3.451 -18.494  1.00  7.69           H   new
ATOM    682  N   LEU A  42      -4.299  -7.156 -16.148  1.00  7.74           N
ATOM    683  CA  LEU A  42      -4.092  -7.986 -14.966  1.00  7.74           C
ATOM    684  C   LEU A  42      -3.534  -7.137 -13.830  1.00  7.74           C
ATOM    685  O   LEU A  42      -3.911  -7.297 -12.666  1.00  7.74           O
ATOM    686  CB  LEU A  42      -3.170  -9.154 -15.306  1.00  7.74           C
ATOM    687  CG  LEU A  42      -3.801 -10.185 -16.248  1.00  7.74           C
ATOM    688  CD1 LEU A  42      -2.753 -11.189 -16.686  1.00  7.74           C
ATOM    689  CD2 LEU A  42      -4.949 -10.864 -15.529  1.00  7.74           C
ATOM      0  H   LEU A  42      -3.810  -7.360 -16.825  1.00  7.74           H   new
ATOM      0  HA  LEU A  42      -4.939  -8.355 -14.672  1.00  7.74           H   new
ATOM      0  HB2 LEU A  42      -2.361  -8.808 -15.714  1.00  7.74           H   new
ATOM      0  HB3 LEU A  42      -2.907  -9.597 -14.484  1.00  7.74           H   new
ATOM      0  HG  LEU A  42      -4.145  -9.750 -17.044  1.00  7.74           H   new
ATOM      0 HD11 LEU A  42      -3.157 -11.839 -17.282  1.00  7.74           H   new
ATOM      0 HD12 LEU A  42      -2.036 -10.728 -17.149  1.00  7.74           H   new
ATOM      0 HD13 LEU A  42      -2.394 -11.643 -15.908  1.00  7.74           H   new
ATOM      0 HD21 LEU A  42      -5.357 -11.520 -16.116  1.00  7.74           H   new
ATOM      0 HD22 LEU A  42      -4.616 -11.307 -14.733  1.00  7.74           H   new
ATOM      0 HD23 LEU A  42      -5.611 -10.201 -15.277  1.00  7.74           H   new
ATOM    701  N   VAL A  43      -2.668  -6.189 -14.168  1.00  7.83           N
ATOM    702  CA  VAL A  43      -2.143  -5.288 -13.160  1.00  7.83           C
ATOM    703  C   VAL A  43      -3.281  -4.456 -12.567  1.00  7.83           C
ATOM    704  O   VAL A  43      -3.389  -4.326 -11.350  1.00  7.83           O
ATOM    705  CB  VAL A  43      -1.026  -4.410 -13.744  1.00  7.83           C
ATOM    706  CG1 VAL A  43      -0.649  -3.334 -12.777  1.00  7.83           C
ATOM    707  CG2 VAL A  43       0.180  -5.303 -14.027  1.00  7.83           C
ATOM      0  H   VAL A  43      -2.376  -6.054 -14.966  1.00  7.83           H   new
ATOM      0  HA  VAL A  43      -1.747  -5.805 -12.441  1.00  7.83           H   new
ATOM      0  HB  VAL A  43      -1.332  -3.986 -14.561  1.00  7.83           H   new
ATOM      0 HG11 VAL A  43       0.056  -2.788 -13.159  1.00  7.83           H   new
ATOM      0 HG12 VAL A  43      -1.423  -2.779 -12.592  1.00  7.83           H   new
ATOM      0 HG13 VAL A  43      -0.336  -3.736 -11.952  1.00  7.83           H   new
ATOM      0 HG21 VAL A  43       0.899  -4.768 -14.397  1.00  7.83           H   new
ATOM      0 HG22 VAL A  43       0.477  -5.717 -13.202  1.00  7.83           H   new
ATOM      0 HG23 VAL A  43      -0.070  -5.992 -14.662  1.00  7.83           H   new
ATOM    717  N   LEU A  44      -4.176  -3.948 -13.413  1.00  7.91           N
ATOM    718  CA  LEU A  44      -5.324  -3.186 -12.927  1.00  7.91           C
ATOM    719  C   LEU A  44      -6.263  -4.048 -12.057  1.00  7.91           C
ATOM    720  O   LEU A  44      -6.825  -3.561 -11.075  1.00  7.91           O
ATOM    721  CB  LEU A  44      -6.092  -2.601 -14.120  1.00  7.91           C
ATOM    722  CG  LEU A  44      -5.349  -1.498 -14.894  1.00  7.91           C
ATOM    723  CD1 LEU A  44      -6.114  -1.146 -16.155  1.00  7.91           C
ATOM    724  CD2 LEU A  44      -5.199  -0.305 -14.003  1.00  7.91           C
ATOM      0  H   LEU A  44      -4.137  -4.033 -14.268  1.00  7.91           H   new
ATOM      0  HA  LEU A  44      -4.992  -2.468 -12.366  1.00  7.91           H   new
ATOM      0  HB2 LEU A  44      -6.305  -3.321 -14.734  1.00  7.91           H   new
ATOM      0  HB3 LEU A  44      -6.934  -2.242 -13.800  1.00  7.91           H   new
ATOM      0  HG  LEU A  44      -4.469  -1.808 -15.159  1.00  7.91           H   new
ATOM      0 HD11 LEU A  44      -5.640  -0.451 -16.638  1.00  7.91           H   new
ATOM      0 HD12 LEU A  44      -6.192  -1.933 -16.717  1.00  7.91           H   new
ATOM      0 HD13 LEU A  44      -7.000  -0.829 -15.919  1.00  7.91           H   new
ATOM      0 HD21 LEU A  44      -4.731   0.399 -14.480  1.00  7.91           H   new
ATOM      0 HD22 LEU A  44      -6.076   0.013 -13.737  1.00  7.91           H   new
ATOM      0 HD23 LEU A  44      -4.692  -0.552 -13.214  1.00  7.91           H   new
ATOM    736  N   VAL A  45      -6.425  -5.328 -12.412  1.00  7.90           N
ATOM    737  CA  VAL A  45      -7.268  -6.257 -11.654  1.00  7.90           C
ATOM    738  C   VAL A  45      -6.723  -6.617 -10.273  1.00  7.90           C
ATOM    739  O   VAL A  45      -7.491  -6.707  -9.310  1.00  7.90           O
ATOM    740  CB  VAL A  45      -7.484  -7.582 -12.416  1.00  7.90           C
ATOM    741  CG1 VAL A  45      -8.188  -8.581 -11.518  1.00  7.90           C
ATOM    742  CG2 VAL A  45      -8.337  -7.353 -13.644  1.00  7.90           C
ATOM      0  H   VAL A  45      -6.048  -5.681 -13.100  1.00  7.90           H   new
ATOM      0  HA  VAL A  45      -8.101  -5.773 -11.542  1.00  7.90           H   new
ATOM      0  HB  VAL A  45      -6.617  -7.925 -12.683  1.00  7.90           H   new
ATOM      0 HG11 VAL A  45      -8.322  -9.412 -12.000  1.00  7.90           H   new
ATOM      0 HG12 VAL A  45      -7.645  -8.748 -10.732  1.00  7.90           H   new
ATOM      0 HG13 VAL A  45      -9.048  -8.223 -11.247  1.00  7.90           H   new
ATOM      0 HG21 VAL A  45      -8.464  -8.193 -14.112  1.00  7.90           H   new
ATOM      0 HG22 VAL A  45      -9.200  -6.999 -13.377  1.00  7.90           H   new
ATOM      0 HG23 VAL A  45      -7.895  -6.720 -14.232  1.00  7.90           H   new
ATOM    752  N   PHE A  46      -5.416  -6.874 -10.180  1.00  7.76           N
ATOM    753  CA  PHE A  46      -4.839  -7.326  -8.920  1.00  7.76           C
ATOM    754  C   PHE A  46      -4.034  -6.299  -8.105  1.00  7.76           C
ATOM    755  O   PHE A  46      -3.933  -6.441  -6.884  1.00  7.76           O
ATOM    756  CB  PHE A  46      -3.978  -8.548  -9.212  1.00  7.76           C
ATOM    757  CG  PHE A  46      -4.800  -9.690  -9.749  1.00  7.76           C
ATOM    758  CD1 PHE A  46      -4.728 -10.065 -11.088  1.00  7.76           C
ATOM    759  CD2 PHE A  46      -5.665 -10.380  -8.917  1.00  7.76           C
ATOM    760  CE1 PHE A  46      -5.500 -11.100 -11.568  1.00  7.76           C
ATOM    761  CE2 PHE A  46      -6.436 -11.417  -9.401  1.00  7.76           C
ATOM    762  CZ  PHE A  46      -6.352 -11.775 -10.728  1.00  7.76           C
ATOM      0  H   PHE A  46      -4.856  -6.793 -10.827  1.00  7.76           H   new
ATOM      0  HA  PHE A  46      -5.596  -7.518  -8.345  1.00  7.76           H   new
ATOM      0  HB2 PHE A  46      -3.290  -8.314  -9.854  1.00  7.76           H   new
ATOM      0  HB3 PHE A  46      -3.526  -8.827  -8.401  1.00  7.76           H   new
ATOM      0  HD1 PHE A  46      -4.154  -9.613 -11.663  1.00  7.76           H   new
ATOM      0  HD2 PHE A  46      -5.727 -10.142  -8.020  1.00  7.76           H   new
ATOM      0  HE1 PHE A  46      -5.444 -11.343 -12.464  1.00  7.76           H   new
ATOM      0  HE2 PHE A  46      -7.012 -11.874  -8.831  1.00  7.76           H   new
ATOM      0  HZ  PHE A  46      -6.872 -12.473 -11.055  1.00  7.76           H   new
ATOM    772  N   GLY A  47      -3.437  -5.291  -8.736  1.00  7.47           N
ATOM    773  CA  GLY A  47      -2.667  -4.308  -7.978  1.00  7.47           C
ATOM    774  C   GLY A  47      -3.610  -3.204  -7.507  1.00  7.47           C
ATOM    775  O   GLY A  47      -4.602  -2.912  -8.167  1.00  7.47           O
ATOM      0  H   GLY A  47      -3.464  -5.159  -9.585  1.00  7.47           H   new
ATOM      0  HA2 GLY A  47      -2.238  -4.731  -7.218  1.00  7.47           H   new
ATOM      0  HA3 GLY A  47      -1.962  -3.935  -8.530  1.00  7.47           H   new
ATOM    779  N   GLY A  48      -3.272  -2.494  -6.432  1.00  7.05           N
ATOM    780  CA  GLY A  48      -4.130  -1.394  -5.959  1.00  7.05           C
ATOM    781  C   GLY A  48      -3.923  -0.110  -6.761  1.00  7.05           C
ATOM    782  O   GLY A  48      -3.575   0.928  -6.206  1.00  7.05           O
ATOM      0  H   GLY A  48      -2.562  -2.626  -5.965  1.00  7.05           H   new
ATOM      0  HA2 GLY A  48      -5.060  -1.664  -6.019  1.00  7.05           H   new
ATOM      0  HA3 GLY A  48      -3.944  -1.221  -5.023  1.00  7.05           H   new
ATOM    786  N   ILE A  49      -4.109  -0.201  -8.071  1.00  6.58           N
ATOM    787  CA  ILE A  49      -3.804   0.883  -8.994  1.00  6.58           C
ATOM    788  C   ILE A  49      -4.761   2.053  -8.807  1.00  6.58           C
ATOM    789  O   ILE A  49      -5.980   1.871  -8.745  1.00  6.58           O
ATOM    790  CB  ILE A  49      -3.830   0.396 -10.452  1.00  6.58           C
ATOM    791  CG1 ILE A  49      -2.826  -0.774 -10.659  1.00  6.58           C
ATOM    792  CG2 ILE A  49      -3.435   1.554 -11.360  1.00  6.58           C
ATOM    793  CD1 ILE A  49      -1.377  -0.432 -10.378  1.00  6.58           C
ATOM      0  H   ILE A  49      -4.421  -0.905  -8.455  1.00  6.58           H   new
ATOM      0  HA  ILE A  49      -2.906   1.191  -8.793  1.00  6.58           H   new
ATOM      0  HB  ILE A  49      -4.723   0.082 -10.664  1.00  6.58           H   new
ATOM      0 HG12 ILE A  49      -3.087  -1.512 -10.086  1.00  6.58           H   new
ATOM      0 HG13 ILE A  49      -2.899  -1.087 -11.574  1.00  6.58           H   new
ATOM      0 HG21 ILE A  49      -3.447   1.260 -12.284  1.00  6.58           H   new
ATOM      0 HG22 ILE A  49      -4.063   2.284 -11.245  1.00  6.58           H   new
ATOM      0 HG23 ILE A  49      -2.543   1.856 -11.129  1.00  6.58           H   new
ATOM      0 HD11 ILE A  49      -0.824  -1.214 -10.531  1.00  6.58           H   new
ATOM      0 HD12 ILE A  49      -1.093   0.285 -10.967  1.00  6.58           H   new
ATOM      0 HD13 ILE A  49      -1.285  -0.147  -9.455  1.00  6.58           H   new
ATOM    805  N   THR A  50      -4.198   3.253  -8.716  1.00  6.14           N
ATOM    806  CA  THR A  50      -4.955   4.481  -8.511  1.00  6.14           C
ATOM    807  C   THR A  50      -4.882   5.384  -9.721  1.00  6.14           C
ATOM    808  O   THR A  50      -3.987   5.217 -10.551  1.00  6.14           O
ATOM    809  CB  THR A  50      -4.381   5.263  -7.318  1.00  6.14           C
ATOM    810  CG2 THR A  50      -4.350   4.380  -6.086  1.00  6.14           C
ATOM    811  OG1 THR A  50      -3.017   5.702  -7.626  1.00  6.14           O
ATOM      0  H   THR A  50      -3.349   3.378  -8.773  1.00  6.14           H   new
ATOM      0  HA  THR A  50      -5.876   4.223  -8.349  1.00  6.14           H   new
ATOM      0  HB  THR A  50      -4.944   6.034  -7.149  1.00  6.14           H   new
ATOM      0  HG1 THR A  50      -2.706   6.130  -6.974  1.00  6.14           H   new
ATOM      0 HG21 THR A  50      -3.987   4.880  -5.338  1.00  6.14           H   new
ATOM      0 HG22 THR A  50      -5.251   4.089  -5.873  1.00  6.14           H   new
ATOM      0 HG23 THR A  50      -3.793   3.605  -6.257  1.00  6.14           H   new
ATOM    819  N   TYR A  51      -5.746   6.404  -9.774  1.00  5.74           N
ATOM    820  CA  TYR A  51      -5.694   7.383 -10.858  1.00  5.74           C
ATOM    821  C   TYR A  51      -4.306   7.947 -11.026  1.00  5.74           C
ATOM    822  O   TYR A  51      -3.820   8.074 -12.145  1.00  5.74           O
ATOM    823  CB  TYR A  51      -6.650   8.546 -10.676  1.00  5.74           C
ATOM    824  CG  TYR A  51      -6.446   9.574 -11.789  1.00  5.74           C
ATOM    825  CD1 TYR A  51      -7.022   9.376 -13.035  1.00  5.74           C
ATOM    826  CD2 TYR A  51      -5.650  10.700 -11.565  1.00  5.74           C
ATOM    827  CE1 TYR A  51      -6.810  10.296 -14.050  1.00  5.74           C
ATOM    828  CE2 TYR A  51      -5.440  11.616 -12.579  1.00  5.74           C
ATOM    829  CZ  TYR A  51      -6.016  11.418 -13.817  1.00  5.74           C
ATOM    830  OH  TYR A  51      -5.810  12.329 -14.830  1.00  5.74           O
ATOM      0  H   TYR A  51      -6.365   6.544  -9.194  1.00  5.74           H   new
ATOM      0  HA  TYR A  51      -5.962   6.887 -11.647  1.00  5.74           H   new
ATOM      0  HB2 TYR A  51      -7.566   8.226 -10.686  1.00  5.74           H   new
ATOM      0  HB3 TYR A  51      -6.504   8.961  -9.812  1.00  5.74           H   new
ATOM      0  HD1 TYR A  51      -7.550   8.626 -13.189  1.00  5.74           H   new
ATOM      0  HD2 TYR A  51      -5.260  10.834 -10.731  1.00  5.74           H   new
ATOM      0  HE1 TYR A  51      -7.197  10.165 -14.885  1.00  5.74           H   new
ATOM      0  HE2 TYR A  51      -4.911  12.365 -12.427  1.00  5.74           H   new
ATOM      0  HH  TYR A  51      -5.317  12.950 -14.553  1.00  5.74           H   new
ATOM    840  N   THR A  52      -3.686   8.344  -9.915  1.00  5.41           N
ATOM    841  CA  THR A  52      -2.358   8.911 -10.007  1.00  5.41           C
ATOM    842  C   THR A  52      -1.401   7.911 -10.617  1.00  5.41           C
ATOM    843  O   THR A  52      -0.571   8.283 -11.444  1.00  5.41           O
ATOM    844  CB  THR A  52      -1.799   9.359  -8.649  1.00  5.41           C
ATOM    845  CG2 THR A  52      -0.368   9.863  -8.849  1.00  5.41           C
ATOM    846  OG1 THR A  52      -2.618  10.407  -8.103  1.00  5.41           O
ATOM      0  H   THR A  52      -4.013   8.293  -9.121  1.00  5.41           H   new
ATOM      0  HA  THR A  52      -2.440   9.697 -10.570  1.00  5.41           H   new
ATOM      0  HB  THR A  52      -1.800   8.612  -8.030  1.00  5.41           H   new
ATOM      0  HG1 THR A  52      -2.308  10.647  -7.360  1.00  5.41           H   new
ATOM      0 HG21 THR A  52      -0.003  10.149  -7.997  1.00  5.41           H   new
ATOM      0 HG22 THR A  52       0.179   9.149  -9.211  1.00  5.41           H   new
ATOM      0 HG23 THR A  52      -0.372  10.611  -9.466  1.00  5.41           H   new
ATOM    854  N   ASP A  53      -1.471   6.642 -10.214  1.00  5.16           N
ATOM    855  CA  ASP A  53      -0.519   5.704 -10.789  1.00  5.16           C
ATOM    856  C   ASP A  53      -0.769   5.549 -12.306  1.00  5.16           C
ATOM    857  O   ASP A  53       0.181   5.409 -13.085  1.00  5.16           O
ATOM    858  CB  ASP A  53      -0.620   4.368 -10.083  1.00  5.16           C
ATOM    859  CG  ASP A  53       0.651   3.589 -10.140  1.00  5.16           C
ATOM    860  OD1 ASP A  53       1.606   4.075  -9.538  1.00  5.16           O
ATOM    861  OD2 ASP A  53       0.707   2.565 -10.760  1.00  5.16           O1-
ATOM      0  H   ASP A  53      -2.028   6.321  -9.643  1.00  5.16           H   new
ATOM      0  HA  ASP A  53       0.380   6.048 -10.667  1.00  5.16           H   new
ATOM      0  HB2 ASP A  53      -0.864   4.514  -9.156  1.00  5.16           H   new
ATOM      0  HB3 ASP A  53      -1.333   3.847 -10.485  1.00  5.16           H   new
ATOM    866  N   VAL A  54      -2.041   5.651 -12.730  1.00  4.97           N
ATOM    867  CA  VAL A  54      -2.385   5.587 -14.148  1.00  4.97           C
ATOM    868  C   VAL A  54      -1.812   6.805 -14.853  1.00  4.97           C
ATOM    869  O   VAL A  54      -1.255   6.697 -15.944  1.00  4.97           O
ATOM    870  CB  VAL A  54      -3.903   5.522 -14.376  1.00  4.97           C
ATOM    871  CG1 VAL A  54      -4.193   5.652 -15.864  1.00  4.97           C
ATOM    872  CG2 VAL A  54      -4.444   4.207 -13.827  1.00  4.97           C
ATOM      0  H   VAL A  54      -2.714   5.758 -12.206  1.00  4.97           H   new
ATOM      0  HA  VAL A  54      -2.004   4.772 -14.512  1.00  4.97           H   new
ATOM      0  HB  VAL A  54      -4.342   6.251 -13.910  1.00  4.97           H   new
ATOM      0 HG11 VAL A  54      -5.151   5.611 -16.012  1.00  4.97           H   new
ATOM      0 HG12 VAL A  54      -3.852   6.501 -16.187  1.00  4.97           H   new
ATOM      0 HG13 VAL A  54      -3.761   4.927 -16.343  1.00  4.97           H   new
ATOM      0 HG21 VAL A  54      -5.402   4.166 -13.971  1.00  4.97           H   new
ATOM      0 HG22 VAL A  54      -4.017   3.465 -14.283  1.00  4.97           H   new
ATOM      0 HG23 VAL A  54      -4.258   4.152 -12.877  1.00  4.97           H   new
ATOM    882  N   LEU A  55      -1.947   7.966 -14.219  1.00  4.80           N
ATOM    883  CA  LEU A  55      -1.396   9.203 -14.734  1.00  4.80           C
ATOM    884  C   LEU A  55       0.101   9.034 -14.934  1.00  4.80           C
ATOM    885  O   LEU A  55       0.639   9.422 -15.972  1.00  4.80           O
ATOM    886  CB  LEU A  55      -1.665  10.353 -13.768  1.00  4.80           C
ATOM    887  CG  LEU A  55      -1.121  11.683 -14.164  1.00  4.80           C
ATOM    888  CD1 LEU A  55      -1.780  12.121 -15.463  1.00  4.80           C
ATOM    889  CD2 LEU A  55      -1.356  12.661 -13.022  1.00  4.80           C
ATOM      0  H   LEU A  55      -2.365   8.053 -13.473  1.00  4.80           H   new
ATOM      0  HA  LEU A  55      -1.820   9.412 -15.581  1.00  4.80           H   new
ATOM      0  HB2 LEU A  55      -2.625  10.437 -13.654  1.00  4.80           H   new
ATOM      0  HB3 LEU A  55      -1.296  10.117 -12.903  1.00  4.80           H   new
ATOM      0  HG  LEU A  55      -0.165  11.645 -14.327  1.00  4.80           H   new
ATOM      0 HD11 LEU A  55      -1.431  12.986 -15.727  1.00  4.80           H   new
ATOM      0 HD12 LEU A  55      -1.591  11.471 -16.157  1.00  4.80           H   new
ATOM      0 HD13 LEU A  55      -2.739  12.186 -15.334  1.00  4.80           H   new
ATOM      0 HD21 LEU A  55      -1.007  13.533 -13.265  1.00  4.80           H   new
ATOM      0 HD22 LEU A  55      -2.307  12.732 -12.847  1.00  4.80           H   new
ATOM      0 HD23 LEU A  55      -0.904  12.343 -12.225  1.00  4.80           H   new
ATOM    901  N   ARG A  56       0.787   8.447 -13.938  1.00  4.66           N
ATOM    902  CA  ARG A  56       2.221   8.253 -14.065  1.00  4.66           C
ATOM    903  C   ARG A  56       2.500   7.369 -15.261  1.00  4.66           C
ATOM    904  O   ARG A  56       3.395   7.668 -16.037  1.00  4.66           O
ATOM    905  CB  ARG A  56       2.823   7.599 -12.838  1.00  4.66           C
ATOM    906  CG  ARG A  56       2.836   8.444 -11.605  1.00  4.66           C
ATOM    907  CD  ARG A  56       3.451   7.727 -10.495  1.00  4.66           C
ATOM    908  NE  ARG A  56       4.883   7.622 -10.667  1.00  4.66           N
ATOM    909  CZ  ARG A  56       5.629   6.670 -10.106  1.00  4.66           C
ATOM    910  NH1 ARG A  56       5.040   5.761  -9.376  1.00  4.66           N1+
ATOM    911  NH2 ARG A  56       6.929   6.661 -10.300  1.00  4.66           N
ATOM      0  H   ARG A  56       0.442   8.164 -13.203  1.00  4.66           H   new
ATOM      0  HA  ARG A  56       2.624   9.129 -14.171  1.00  4.66           H   new
ATOM      0  HB2 ARG A  56       2.331   6.785 -12.649  1.00  4.66           H   new
ATOM      0  HB3 ARG A  56       3.734   7.338 -13.043  1.00  4.66           H   new
ATOM      0  HG2 ARG A  56       3.323   9.265 -11.775  1.00  4.66           H   new
ATOM      0  HG3 ARG A  56       1.929   8.696 -11.370  1.00  4.66           H   new
ATOM      0  HD2 ARG A  56       3.256   8.186  -9.663  1.00  4.66           H   new
ATOM      0  HD3 ARG A  56       3.065   6.840 -10.427  1.00  4.66           H   new
ATOM      0  HE  ARG A  56       5.276   8.207 -11.159  1.00  4.66           H   new
ATOM      0 HH11 ARG A  56       4.187   5.784  -9.265  1.00  4.66           H   new
ATOM      0 HH12 ARG A  56       5.505   5.139  -9.006  1.00  4.66           H   new
ATOM      0 HH21 ARG A  56       7.295   7.268 -10.787  1.00  4.66           H   new
ATOM      0 HH22 ARG A  56       7.413   6.048  -9.940  1.00  4.66           H   new
ATOM    925  N   TYR A  57       1.704   6.322 -15.470  1.00  4.56           N
ATOM    926  CA  TYR A  57       1.877   5.480 -16.652  1.00  4.56           C
ATOM    927  C   TYR A  57       1.800   6.301 -17.923  1.00  4.56           C
ATOM    928  O   TYR A  57       2.682   6.218 -18.777  1.00  4.56           O
ATOM    929  CB  TYR A  57       0.893   4.323 -16.693  1.00  4.56           C
ATOM    930  CG  TYR A  57       0.929   3.607 -18.007  1.00  4.56           C
ATOM    931  CD1 TYR A  57       1.952   2.722 -18.328  1.00  4.56           C
ATOM    932  CD2 TYR A  57      -0.091   3.852 -18.911  1.00  4.56           C
ATOM    933  CE1 TYR A  57       1.937   2.099 -19.569  1.00  4.56           C
ATOM    934  CE2 TYR A  57      -0.105   3.227 -20.130  1.00  4.56           C
ATOM    935  CZ  TYR A  57       0.898   2.354 -20.467  1.00  4.56           C
ATOM    936  OH  TYR A  57       0.871   1.738 -21.704  1.00  4.56           O
ATOM      0  H   TYR A  57       1.065   6.084 -14.946  1.00  4.56           H   new
ATOM      0  HA  TYR A  57       2.764   5.093 -16.590  1.00  4.56           H   new
ATOM      0  HB2 TYR A  57       1.098   3.699 -15.979  1.00  4.56           H   new
ATOM      0  HB3 TYR A  57      -0.004   4.655 -16.530  1.00  4.56           H   new
ATOM      0  HD1 TYR A  57       2.636   2.550 -17.721  1.00  4.56           H   new
ATOM      0  HD2 TYR A  57      -0.772   4.445 -18.689  1.00  4.56           H   new
ATOM      0  HE1 TYR A  57       2.619   1.512 -19.802  1.00  4.56           H   new
ATOM      0  HE2 TYR A  57      -0.796   3.395 -20.730  1.00  4.56           H   new
ATOM      0  HH  TYR A  57       1.539   1.235 -21.782  1.00  4.56           H   new
ATOM    946  N   VAL A  58       0.760   7.117 -18.041  1.00  4.49           N
ATOM    947  CA  VAL A  58       0.576   7.927 -19.233  1.00  4.49           C
ATOM    948  C   VAL A  58       1.749   8.883 -19.463  1.00  4.49           C
ATOM    949  O   VAL A  58       2.244   9.007 -20.590  1.00  4.49           O
ATOM    950  CB  VAL A  58      -0.734   8.715 -19.113  1.00  4.49           C
ATOM    951  CG1 VAL A  58      -0.849   9.724 -20.239  1.00  4.49           C
ATOM    952  CG2 VAL A  58      -1.903   7.733 -19.134  1.00  4.49           C
ATOM      0  H   VAL A  58       0.151   7.215 -17.442  1.00  4.49           H   new
ATOM      0  HA  VAL A  58       0.536   7.333 -19.999  1.00  4.49           H   new
ATOM      0  HB  VAL A  58      -0.747   9.207 -18.277  1.00  4.49           H   new
ATOM      0 HG11 VAL A  58      -1.681  10.214 -20.151  1.00  4.49           H   new
ATOM      0 HG12 VAL A  58      -0.103  10.343 -20.197  1.00  4.49           H   new
ATOM      0 HG13 VAL A  58      -0.836   9.261 -21.091  1.00  4.49           H   new
ATOM      0 HG21 VAL A  58      -2.738   8.221 -19.059  1.00  4.49           H   new
ATOM      0 HG22 VAL A  58      -1.894   7.236 -19.967  1.00  4.49           H   new
ATOM      0 HG23 VAL A  58      -1.821   7.116 -18.390  1.00  4.49           H   new
ATOM    962  N   ILE A  59       2.203   9.550 -18.403  1.00  4.46           N
ATOM    963  CA  ILE A  59       3.332  10.471 -18.473  1.00  4.46           C
ATOM    964  C   ILE A  59       4.625   9.735 -18.834  1.00  4.46           C
ATOM    965  O   ILE A  59       5.400  10.184 -19.684  1.00  4.46           O
ATOM    966  CB  ILE A  59       3.529  11.212 -17.151  1.00  4.46           C
ATOM    967  CG1 ILE A  59       2.369  12.157 -16.846  1.00  4.46           C
ATOM    968  CG2 ILE A  59       4.846  11.976 -17.193  1.00  4.46           C
ATOM    969  CD1 ILE A  59       2.402  12.664 -15.410  1.00  4.46           C
ATOM      0  H   ILE A  59       1.860   9.479 -17.617  1.00  4.46           H   new
ATOM      0  HA  ILE A  59       3.127  11.115 -19.169  1.00  4.46           H   new
ATOM      0  HB  ILE A  59       3.554  10.556 -16.436  1.00  4.46           H   new
ATOM      0 HG12 ILE A  59       2.400  12.912 -17.455  1.00  4.46           H   new
ATOM      0 HG13 ILE A  59       1.530  11.698 -17.006  1.00  4.46           H   new
ATOM      0 HG21 ILE A  59       4.974  12.447 -16.355  1.00  4.46           H   new
ATOM      0 HG22 ILE A  59       5.577  11.353 -17.328  1.00  4.46           H   new
ATOM      0 HG23 ILE A  59       4.827  12.615 -17.923  1.00  4.46           H   new
ATOM      0 HD11 ILE A  59       1.651  13.259 -15.259  1.00  4.46           H   new
ATOM      0 HD12 ILE A  59       2.346  11.912 -14.800  1.00  4.46           H   new
ATOM      0 HD13 ILE A  59       3.230  13.144 -15.255  1.00  4.46           H   new
ATOM    981  N   LEU A  60       4.851   8.581 -18.187  1.00  4.49           N
ATOM    982  CA  LEU A  60       6.028   7.757 -18.427  1.00  4.49           C
ATOM    983  C   LEU A  60       6.075   7.322 -19.888  1.00  4.49           C
ATOM    984  O   LEU A  60       7.104   7.443 -20.546  1.00  4.49           O
ATOM    985  CB  LEU A  60       5.960   6.479 -17.533  1.00  4.49           C
ATOM    986  CG  LEU A  60       6.222   6.543 -15.959  1.00  4.49           C
ATOM    987  CD1 LEU A  60       5.687   5.309 -15.303  1.00  4.49           C
ATOM    988  CD2 LEU A  60       7.675   6.483 -15.674  1.00  4.49           C
ATOM      0  H   LEU A  60       4.317   8.260 -17.594  1.00  4.49           H   new
ATOM      0  HA  LEU A  60       6.819   8.276 -18.214  1.00  4.49           H   new
ATOM      0  HB2 LEU A  60       5.077   6.096 -17.656  1.00  4.49           H   new
ATOM      0  HB3 LEU A  60       6.597   5.846 -17.899  1.00  4.49           H   new
ATOM      0  HG  LEU A  60       5.808   7.360 -15.639  1.00  4.49           H   new
ATOM      0 HD11 LEU A  60       5.849   5.354 -14.348  1.00  4.49           H   new
ATOM      0 HD12 LEU A  60       4.733   5.243 -15.466  1.00  4.49           H   new
ATOM      0 HD13 LEU A  60       6.132   4.529 -15.670  1.00  4.49           H   new
ATOM      0 HD21 LEU A  60       7.819   6.523 -14.716  1.00  4.49           H   new
ATOM      0 HD22 LEU A  60       8.039   5.654 -16.021  1.00  4.49           H   new
ATOM      0 HD23 LEU A  60       8.120   7.233 -16.099  1.00  4.49           H   new
ATOM   1000  N   VAL A  61       4.955   6.868 -20.433  1.00  4.57           N
ATOM   1001  CA  VAL A  61       4.954   6.424 -21.818  1.00  4.57           C
ATOM   1002  C   VAL A  61       5.076   7.571 -22.801  1.00  4.57           C
ATOM   1003  O   VAL A  61       5.815   7.471 -23.783  1.00  4.57           O
ATOM   1004  CB  VAL A  61       3.717   5.605 -22.136  1.00  4.57           C
ATOM   1005  CG1 VAL A  61       3.670   5.308 -23.623  1.00  4.57           C
ATOM   1006  CG2 VAL A  61       3.784   4.337 -21.365  1.00  4.57           C
ATOM      0  H   VAL A  61       4.199   6.809 -20.028  1.00  4.57           H   new
ATOM      0  HA  VAL A  61       5.740   5.865 -21.919  1.00  4.57           H   new
ATOM      0  HB  VAL A  61       2.917   6.097 -21.893  1.00  4.57           H   new
ATOM      0 HG11 VAL A  61       2.879   4.784 -23.824  1.00  4.57           H   new
ATOM      0 HG12 VAL A  61       3.640   6.141 -24.119  1.00  4.57           H   new
ATOM      0 HG13 VAL A  61       4.461   4.808 -23.879  1.00  4.57           H   new
ATOM      0 HG21 VAL A  61       2.999   3.800 -21.556  1.00  4.57           H   new
ATOM      0 HG22 VAL A  61       4.581   3.846 -21.618  1.00  4.57           H   new
ATOM      0 HG23 VAL A  61       3.815   4.536 -20.416  1.00  4.57           H   new
ATOM   1016  N   GLY A  62       4.348   8.658 -22.563  1.00  4.70           N
ATOM   1017  CA  GLY A  62       4.428   9.803 -23.447  1.00  4.70           C
ATOM   1018  C   GLY A  62       5.883  10.228 -23.588  1.00  4.70           C
ATOM   1019  O   GLY A  62       6.398  10.368 -24.706  1.00  4.70           O
ATOM      0  H   GLY A  62       3.808   8.748 -21.900  1.00  4.70           H   new
ATOM      0  HA2 GLY A  62       4.059   9.580 -24.316  1.00  4.70           H   new
ATOM      0  HA3 GLY A  62       3.899  10.535 -23.094  1.00  4.70           H   new
ATOM   1023  N   ALA A  63       6.540  10.447 -22.447  1.00  4.90           N
ATOM   1024  CA  ALA A  63       7.930  10.859 -22.441  1.00  4.90           C
ATOM   1025  C   ALA A  63       8.847   9.834 -23.091  1.00  4.90           C
ATOM   1026  O   ALA A  63       9.679  10.205 -23.923  1.00  4.90           O
ATOM   1027  CB  ALA A  63       8.365  11.072 -21.019  1.00  4.90           C
ATOM      0  H   ALA A  63       6.191  10.360 -21.666  1.00  4.90           H   new
ATOM      0  HA  ALA A  63       7.997  11.677 -22.958  1.00  4.90           H   new
ATOM      0  HB1 ALA A  63       9.295  11.348 -21.003  1.00  4.90           H   new
ATOM      0  HB2 ALA A  63       7.816  11.761 -20.612  1.00  4.90           H   new
ATOM      0  HB3 ALA A  63       8.265  10.245 -20.523  1.00  4.90           H   new
ATOM   1033  N   ALA A  64       8.639   8.543 -22.790  1.00  5.18           N
ATOM   1034  CA  ALA A  64       9.487   7.498 -23.342  1.00  5.18           C
ATOM   1035  C   ALA A  64       9.439   7.498 -24.849  1.00  5.18           C
ATOM   1036  O   ALA A  64      10.455   7.311 -25.515  1.00  5.18           O
ATOM   1037  CB  ALA A  64       9.032   6.151 -22.843  1.00  5.18           C
ATOM      0  H   ALA A  64       8.014   8.262 -22.271  1.00  5.18           H   new
ATOM      0  HA  ALA A  64      10.397   7.672 -23.055  1.00  5.18           H   new
ATOM      0  HB1 ALA A  64       9.601   5.459 -23.214  1.00  5.18           H   new
ATOM      0  HB2 ALA A  64       9.087   6.129 -21.875  1.00  5.18           H   new
ATOM      0  HB3 ALA A  64       8.115   5.997 -23.118  1.00  5.18           H   new
ATOM   1043  N   PHE A  65       8.248   7.715 -25.395  1.00  5.56           N
ATOM   1044  CA  PHE A  65       8.084   7.783 -26.828  1.00  5.56           C
ATOM   1045  C   PHE A  65       8.842   8.975 -27.390  1.00  5.56           C
ATOM   1046  O   PHE A  65       9.634   8.841 -28.324  1.00  5.56           O
ATOM   1047  CB  PHE A  65       6.615   7.854 -27.204  1.00  5.56           C
ATOM   1048  CG  PHE A  65       6.403   8.000 -28.664  1.00  5.56           C
ATOM   1049  CD1 PHE A  65       6.592   6.925 -29.507  1.00  5.56           C
ATOM   1050  CD2 PHE A  65       6.003   9.212 -29.204  1.00  5.56           C
ATOM   1051  CE1 PHE A  65       6.390   7.045 -30.864  1.00  5.56           C
ATOM   1052  CE2 PHE A  65       5.800   9.344 -30.561  1.00  5.56           C
ATOM   1053  CZ  PHE A  65       5.993   8.257 -31.395  1.00  5.56           C
ATOM      0  H   PHE A  65       7.523   7.825 -24.946  1.00  5.56           H   new
ATOM      0  HA  PHE A  65       8.451   6.973 -27.216  1.00  5.56           H   new
ATOM      0  HB2 PHE A  65       6.167   7.051 -26.895  1.00  5.56           H   new
ATOM      0  HB3 PHE A  65       6.204   8.603 -26.745  1.00  5.56           H   new
ATOM      0  HD1 PHE A  65       6.860   6.107 -29.154  1.00  5.56           H   new
ATOM      0  HD2 PHE A  65       5.870   9.944 -28.645  1.00  5.56           H   new
ATOM      0  HE1 PHE A  65       6.520   6.312 -31.421  1.00  5.56           H   new
ATOM      0  HE2 PHE A  65       5.534  10.162 -30.915  1.00  5.56           H   new
ATOM      0  HZ  PHE A  65       5.856   8.342 -32.311  1.00  5.56           H   new
ATOM   1063  N   ALA A  66       8.629  10.150 -26.798  1.00  6.03           N
ATOM   1064  CA  ALA A  66       9.255  11.373 -27.285  1.00  6.03           C
ATOM   1065  C   ALA A  66      10.781  11.276 -27.302  1.00  6.03           C
ATOM   1066  O   ALA A  66      11.433  11.760 -28.231  1.00  6.03           O
ATOM   1067  CB  ALA A  66       8.840  12.536 -26.397  1.00  6.03           C
ATOM      0  H   ALA A  66       8.123  10.258 -26.111  1.00  6.03           H   new
ATOM      0  HA  ALA A  66       8.957  11.512 -28.198  1.00  6.03           H   new
ATOM      0  HB1 ALA A  66       9.255  13.352 -26.718  1.00  6.03           H   new
ATOM      0  HB2 ALA A  66       7.875  12.633 -26.420  1.00  6.03           H   new
ATOM      0  HB3 ALA A  66       9.125  12.365 -25.486  1.00  6.03           H   new
ATOM   1073  N   GLU A  67      11.332  10.613 -26.292  1.00  6.57           N
ATOM   1074  CA  GLU A  67      12.766  10.433 -26.124  1.00  6.57           C
ATOM   1075  C   GLU A  67      13.260   9.052 -26.568  1.00  6.57           C
ATOM   1076  O   GLU A  67      14.395   8.652 -26.258  1.00  6.57           O
ATOM   1077  CB  GLU A  67      13.142  10.707 -24.677  1.00  6.57           C
ATOM   1078  CG  GLU A  67      12.915  12.151 -24.221  1.00  6.57           C
ATOM   1079  CD  GLU A  67      13.813  13.118 -24.927  1.00  6.57           C
ATOM   1080  OE1 GLU A  67      14.981  12.827 -25.036  1.00  6.57           O
ATOM   1081  OE2 GLU A  67      13.347  14.150 -25.341  1.00  6.57           O1-
ATOM      0  H   GLU A  67      10.868  10.245 -25.668  1.00  6.57           H   new
ATOM      0  HA  GLU A  67      13.209  11.069 -26.707  1.00  6.57           H   new
ATOM      0  HB2 GLU A  67      12.629  10.115 -24.104  1.00  6.57           H   new
ATOM      0  HB3 GLU A  67      14.077  10.484 -24.551  1.00  6.57           H   new
ATOM      0  HG2 GLU A  67      11.990  12.397 -24.380  1.00  6.57           H   new
ATOM      0  HG3 GLU A  67      13.065  12.213 -23.265  1.00  6.57           H   new
ATOM   1088  N   ALA A  68      12.437   8.333 -27.339  1.00  7.07           N
ATOM   1089  CA  ALA A  68      12.769   7.004 -27.853  1.00  7.07           C
ATOM   1090  C   ALA A  68      14.017   7.036 -28.726  1.00  7.07           C
ATOM   1091  O   ALA A  68      14.693   6.020 -28.900  1.00  7.07           O
ATOM   1092  CB  ALA A  68      11.611   6.439 -28.654  1.00  7.07           C
ATOM      0  H   ALA A  68      11.659   8.610 -27.580  1.00  7.07           H   new
ATOM      0  HA  ALA A  68      12.944   6.435 -27.087  1.00  7.07           H   new
ATOM      0  HB1 ALA A  68      11.847   5.559 -28.987  1.00  7.07           H   new
ATOM      0  HB2 ALA A  68      10.828   6.370 -28.086  1.00  7.07           H   new
ATOM      0  HB3 ALA A  68      11.417   7.026 -29.401  1.00  7.07           H   new
ATOM   1098  N   ASN A  69      14.323   8.203 -29.287  1.00  7.45           N
ATOM   1099  CA  ASN A  69      15.468   8.394 -30.166  1.00  7.45           C
ATOM   1100  C   ASN A  69      16.801   8.464 -29.405  1.00  7.45           C
ATOM   1101  O   ASN A  69      17.869   8.446 -30.020  1.00  7.45           O
ATOM   1102  CB  ASN A  69      15.256   9.647 -30.982  1.00  7.45           C
ATOM   1103  CG  ASN A  69      14.160   9.482 -32.001  1.00  7.45           C
ATOM   1104  ND2 ASN A  69      13.558  10.577 -32.382  1.00  7.45           N
ATOM   1105  OD1 ASN A  69      13.851   8.368 -32.443  1.00  7.45           O
ATOM      0  H   ASN A  69      13.861   8.918 -29.164  1.00  7.45           H   new
ATOM      0  HA  ASN A  69      15.530   7.620 -30.747  1.00  7.45           H   new
ATOM      0  HB2 ASN A  69      15.037  10.384 -30.390  1.00  7.45           H   new
ATOM      0  HB3 ASN A  69      16.082   9.881 -31.433  1.00  7.45           H   new
ATOM      0 HD21 ASN A  69      12.922  10.539 -32.960  1.00  7.45           H   new
ATOM      0 HD22 ASN A  69      13.797  11.335 -32.055  1.00  7.45           H   new
ATOM   1112  N   SER A  70      16.740   8.557 -28.072  1.00  7.66           N
ATOM   1113  CA  SER A  70      17.940   8.583 -27.239  1.00  7.66           C
ATOM   1114  C   SER A  70      17.978   7.321 -26.380  1.00  7.66           C
ATOM   1115  O   SER A  70      18.998   6.632 -26.313  1.00  7.66           O
ATOM   1116  CB  SER A  70      17.963   9.814 -26.354  1.00  7.66           C
ATOM   1117  OG  SER A  70      19.107   9.820 -25.528  1.00  7.66           O
ATOM      0  H   SER A  70      16.004   8.606 -27.630  1.00  7.66           H   new
ATOM      0  HA  SER A  70      18.720   8.615 -27.814  1.00  7.66           H   new
ATOM      0  HB2 SER A  70      17.953  10.613 -26.904  1.00  7.66           H   new
ATOM      0  HB3 SER A  70      17.163   9.837 -25.805  1.00  7.66           H   new
ATOM      0  HG  SER A  70      19.102  10.509 -25.047  1.00  7.66           H   new
ATOM   1123  N   GLY A  71      16.864   7.073 -25.683  1.00  7.67           N
ATOM   1124  CA  GLY A  71      16.640   5.911 -24.822  1.00  7.67           C
ATOM   1125  C   GLY A  71      17.023   6.091 -23.349  1.00  7.67           C
ATOM   1126  O   GLY A  71      16.468   5.409 -22.482  1.00  7.67           O
ATOM      0  H   GLY A  71      16.188   7.604 -25.702  1.00  7.67           H   new
ATOM      0  HA2 GLY A  71      15.701   5.671 -24.868  1.00  7.67           H   new
ATOM      0  HA3 GLY A  71      17.142   5.162 -25.180  1.00  7.67           H   new
ATOM   1130  N   GLY A  72      17.878   7.069 -23.042  1.00  7.50           N
ATOM   1131  CA  GLY A  72      18.306   7.270 -21.653  1.00  7.50           C
ATOM   1132  C   GLY A  72      17.107   7.551 -20.763  1.00  7.50           C
ATOM   1133  O   GLY A  72      17.031   7.108 -19.612  1.00  7.50           O
ATOM      0  H   GLY A  72      18.217   7.618 -23.610  1.00  7.50           H   new
ATOM      0  HA2 GLY A  72      18.774   6.482 -21.336  1.00  7.50           H   new
ATOM      0  HA3 GLY A  72      18.932   8.010 -21.605  1.00  7.50           H   new
ATOM   1137  N   ASP A  73      16.146   8.277 -21.324  1.00  7.21           N
ATOM   1138  CA  ASP A  73      14.924   8.625 -20.634  1.00  7.21           C
ATOM   1139  C   ASP A  73      14.128   7.391 -20.289  1.00  7.21           C
ATOM   1140  O   ASP A  73      13.484   7.350 -19.254  1.00  7.21           O
ATOM   1141  CB  ASP A  73      14.082   9.538 -21.507  1.00  7.21           C
ATOM   1142  CG  ASP A  73      12.844  10.172 -20.840  1.00  7.21           C
ATOM   1143  OD1 ASP A  73      12.989  10.924 -19.914  1.00  7.21           O
ATOM   1144  OD2 ASP A  73      11.782   9.899 -21.281  1.00  7.21           O1-
ATOM      0  H   ASP A  73      16.191   8.582 -22.127  1.00  7.21           H   new
ATOM      0  HA  ASP A  73      15.161   9.082 -19.812  1.00  7.21           H   new
ATOM      0  HB2 ASP A  73      14.650  10.252 -21.836  1.00  7.21           H   new
ATOM      0  HB3 ASP A  73      13.786   9.032 -22.280  1.00  7.21           H   new
ATOM   1149  N   VAL A  74      14.181   6.356 -21.122  1.00  6.91           N
ATOM   1150  CA  VAL A  74      13.362   5.194 -20.853  1.00  6.91           C
ATOM   1151  C   VAL A  74      13.818   4.597 -19.553  1.00  6.91           C
ATOM   1152  O   VAL A  74      13.004   4.204 -18.716  1.00  6.91           O
ATOM   1153  CB  VAL A  74      13.449   4.163 -21.975  1.00  6.91           C
ATOM   1154  CG1 VAL A  74      12.715   2.906 -21.551  1.00  6.91           C
ATOM   1155  CG2 VAL A  74      12.855   4.761 -23.243  1.00  6.91           C
ATOM      0  H   VAL A  74      14.671   6.311 -21.827  1.00  6.91           H   new
ATOM      0  HA  VAL A  74      12.432   5.465 -20.798  1.00  6.91           H   new
ATOM      0  HB  VAL A  74      14.372   3.926 -22.155  1.00  6.91           H   new
ATOM      0 HG11 VAL A  74      12.766   2.246 -22.260  1.00  6.91           H   new
ATOM      0 HG12 VAL A  74      13.123   2.548 -20.747  1.00  6.91           H   new
ATOM      0 HG13 VAL A  74      11.785   3.118 -21.374  1.00  6.91           H   new
ATOM      0 HG21 VAL A  74      12.906   4.112 -23.962  1.00  6.91           H   new
ATOM      0 HG22 VAL A  74      11.927   4.997 -23.086  1.00  6.91           H   new
ATOM      0 HG23 VAL A  74      13.353   5.556 -23.490  1.00  6.91           H   new
ATOM   1165  N   VAL A  75      15.131   4.543 -19.374  1.00  6.64           N
ATOM   1166  CA  VAL A  75      15.642   4.010 -18.130  1.00  6.64           C
ATOM   1167  C   VAL A  75      15.292   4.894 -16.947  1.00  6.64           C
ATOM   1168  O   VAL A  75      14.901   4.377 -15.905  1.00  6.64           O
ATOM   1169  CB  VAL A  75      17.132   3.809 -18.142  1.00  6.64           C
ATOM   1170  CG1 VAL A  75      17.540   3.404 -16.708  1.00  6.64           C
ATOM   1171  CG2 VAL A  75      17.456   2.759 -19.171  1.00  6.64           C
ATOM      0  H   VAL A  75      15.723   4.801 -19.942  1.00  6.64           H   new
ATOM      0  HA  VAL A  75      15.211   3.146 -18.036  1.00  6.64           H   new
ATOM      0  HB  VAL A  75      17.626   4.607 -18.386  1.00  6.64           H   new
ATOM      0 HG11 VAL A  75      18.499   3.264 -16.672  1.00  6.64           H   new
ATOM      0 HG12 VAL A  75      17.293   4.109 -16.090  1.00  6.64           H   new
ATOM      0 HG13 VAL A  75      17.084   2.584 -16.461  1.00  6.64           H   new
ATOM      0 HG21 VAL A  75      18.415   2.614 -19.195  1.00  6.64           H   new
ATOM      0 HG22 VAL A  75      17.010   1.930 -18.939  1.00  6.64           H   new
ATOM      0 HG23 VAL A  75      17.153   3.056 -20.043  1.00  6.64           H   new
ATOM   1181  N   HIS A  76      15.417   6.216 -17.087  1.00  6.44           N
ATOM   1182  CA  HIS A  76      15.085   7.073 -15.947  1.00  6.44           C
ATOM   1183  C   HIS A  76      13.630   6.880 -15.558  1.00  6.44           C
ATOM   1184  O   HIS A  76      13.286   6.801 -14.372  1.00  6.44           O
ATOM   1185  CB  HIS A  76      15.344   8.546 -16.263  1.00  6.44           C
ATOM   1186  CG  HIS A  76      16.798   8.891 -16.299  1.00  6.44           C
ATOM   1187  CD2 HIS A  76      17.580   9.381 -17.291  1.00  6.44           C
ATOM   1188  ND1 HIS A  76      17.624   8.740 -15.200  1.00  6.44           N
ATOM   1189  CE1 HIS A  76      18.849   9.116 -15.517  1.00  6.44           C
ATOM   1190  NE2 HIS A  76      18.851   9.510 -16.778  1.00  6.44           N
ATOM      0  H   HIS A  76      15.680   6.621 -17.798  1.00  6.44           H   new
ATOM      0  HA  HIS A  76      15.656   6.818 -15.206  1.00  6.44           H   new
ATOM      0  HB2 HIS A  76      14.944   8.762 -17.120  1.00  6.44           H   new
ATOM      0  HB3 HIS A  76      14.903   9.096 -15.597  1.00  6.44           H   new
ATOM      0  HD2 HIS A  76      17.309   9.591 -18.156  1.00  6.44           H   new
ATOM      0  HE1 HIS A  76      19.585   9.105 -14.949  1.00  6.44           H   new
ATOM      0  HE2 HIS A  76      19.536   9.800 -17.209  1.00  6.44           H   new
ATOM   1198  N   LEU A  77      12.774   6.764 -16.556  1.00  6.31           N
ATOM   1199  CA  LEU A  77      11.372   6.558 -16.314  1.00  6.31           C
ATOM   1200  C   LEU A  77      11.165   5.211 -15.623  1.00  6.31           C
ATOM   1201  O   LEU A  77      10.402   5.118 -14.659  1.00  6.31           O
ATOM   1202  CB  LEU A  77      10.668   6.616 -17.649  1.00  6.31           C
ATOM   1203  CG  LEU A  77      10.666   7.987 -18.344  1.00  6.31           C
ATOM   1204  CD1 LEU A  77      10.129   7.763 -19.661  1.00  6.31           C
ATOM   1205  CD2 LEU A  77       9.897   9.002 -17.609  1.00  6.31           C
ATOM      0  H   LEU A  77      12.992   6.803 -17.387  1.00  6.31           H   new
ATOM      0  HA  LEU A  77      11.008   7.240 -15.729  1.00  6.31           H   new
ATOM      0  HB2 LEU A  77      11.083   5.971 -18.243  1.00  6.31           H   new
ATOM      0  HB3 LEU A  77       9.748   6.334 -17.523  1.00  6.31           H   new
ATOM      0  HG  LEU A  77      11.566   8.346 -18.382  1.00  6.31           H   new
ATOM      0 HD11 LEU A  77      10.105   8.602 -20.148  1.00  6.31           H   new
ATOM      0 HD12 LEU A  77      10.690   7.130 -20.136  1.00  6.31           H   new
ATOM      0 HD13 LEU A  77       9.230   7.406 -19.588  1.00  6.31           H   new
ATOM      0 HD21 LEU A  77       9.929   9.844 -18.090  1.00  6.31           H   new
ATOM      0 HD22 LEU A  77       8.975   8.712 -17.526  1.00  6.31           H   new
ATOM      0 HD23 LEU A  77      10.279   9.120 -16.725  1.00  6.31           H   new
ATOM   1217  N   ALA A  78      11.899   4.179 -16.066  1.00  6.25           N
ATOM   1218  CA  ALA A  78      11.826   2.863 -15.447  1.00  6.25           C
ATOM   1219  C   ALA A  78      12.292   2.919 -13.990  1.00  6.25           C
ATOM   1220  O   ALA A  78      11.700   2.270 -13.126  1.00  6.25           O
ATOM   1221  CB  ALA A  78      12.658   1.856 -16.220  1.00  6.25           C
ATOM      0  H   ALA A  78      12.446   4.229 -16.728  1.00  6.25           H   new
ATOM      0  HA  ALA A  78      10.899   2.579 -15.465  1.00  6.25           H   new
ATOM      0  HB1 ALA A  78      12.596   0.988 -15.792  1.00  6.25           H   new
ATOM      0  HB2 ALA A  78      12.326   1.792 -17.129  1.00  6.25           H   new
ATOM      0  HB3 ALA A  78      13.584   2.144 -16.234  1.00  6.25           H   new
ATOM   1227  N   LEU A  79      13.329   3.719 -13.696  1.00  6.26           N
ATOM   1228  CA  LEU A  79      13.820   3.818 -12.322  1.00  6.26           C
ATOM   1229  C   LEU A  79      12.737   4.389 -11.429  1.00  6.26           C
ATOM   1230  O   LEU A  79      12.496   3.874 -10.340  1.00  6.26           O
ATOM   1231  CB  LEU A  79      15.070   4.727 -12.244  1.00  6.26           C
ATOM   1232  CG  LEU A  79      16.363   4.165 -12.869  1.00  6.26           C
ATOM   1233  CD1 LEU A  79      17.445   5.237 -12.939  1.00  6.26           C
ATOM   1234  CD2 LEU A  79      16.853   3.044 -12.038  1.00  6.26           C
ATOM      0  H   LEU A  79      13.751   4.202 -14.269  1.00  6.26           H   new
ATOM      0  HA  LEU A  79      14.061   2.927 -12.024  1.00  6.26           H   new
ATOM      0  HB2 LEU A  79      14.862   5.569 -12.679  1.00  6.26           H   new
ATOM      0  HB3 LEU A  79      15.244   4.926 -11.311  1.00  6.26           H   new
ATOM      0  HG  LEU A  79      16.165   3.863 -13.769  1.00  6.26           H   new
ATOM      0 HD11 LEU A  79      18.247   4.862 -13.335  1.00  6.26           H   new
ATOM      0 HD12 LEU A  79      17.133   5.977 -13.483  1.00  6.26           H   new
ATOM      0 HD13 LEU A  79      17.644   5.555 -12.044  1.00  6.26           H   new
ATOM      0 HD21 LEU A  79      17.667   2.685 -12.425  1.00  6.26           H   new
ATOM      0 HD22 LEU A  79      17.036   3.362 -11.140  1.00  6.26           H   new
ATOM      0 HD23 LEU A  79      16.178   2.348 -12.003  1.00  6.26           H   new
ATOM   1246  N   MET A  80      12.027   5.403 -11.923  1.00  6.33           N
ATOM   1247  CA  MET A  80      10.947   6.004 -11.156  1.00  6.33           C
ATOM   1248  C   MET A  80       9.739   5.079 -11.046  1.00  6.33           C
ATOM   1249  O   MET A  80       9.094   5.011  -9.996  1.00  6.33           O
ATOM   1250  CB  MET A  80      10.552   7.322 -11.788  1.00  6.33           C
ATOM   1251  CG  MET A  80      11.594   8.378 -11.635  1.00  6.33           C
ATOM   1252  SD  MET A  80      11.043   9.951 -12.173  1.00  6.33           S
ATOM   1253  CE  MET A  80      10.994   9.553 -13.889  1.00  6.33           C
ATOM      0  H   MET A  80      12.157   5.754 -12.697  1.00  6.33           H   new
ATOM      0  HA  MET A  80      11.268   6.158 -10.254  1.00  6.33           H   new
ATOM      0  HB2 MET A  80      10.376   7.182 -12.732  1.00  6.33           H   new
ATOM      0  HB3 MET A  80       9.724   7.631 -11.388  1.00  6.33           H   new
ATOM      0  HG2 MET A  80      11.859   8.433 -10.704  1.00  6.33           H   new
ATOM      0  HG3 MET A  80      12.383   8.125 -12.140  1.00  6.33           H   new
ATOM      0  HE1 MET A  80      10.698  10.327 -14.393  1.00  6.33           H   new
ATOM      0  HE2 MET A  80      11.880   9.293 -14.187  1.00  6.33           H   new
ATOM      0  HE3 MET A  80      10.377   8.819 -14.034  1.00  6.33           H   new
ATOM   1263  N   ALA A  81       9.426   4.371 -12.135  1.00  6.43           N
ATOM   1264  CA  ALA A  81       8.314   3.425 -12.175  1.00  6.43           C
ATOM   1265  C   ALA A  81       8.517   2.269 -11.197  1.00  6.43           C
ATOM   1266  O   ALA A  81       7.563   1.739 -10.630  1.00  6.43           O
ATOM   1267  CB  ALA A  81       8.146   2.859 -13.575  1.00  6.43           C
ATOM      0  H   ALA A  81       9.859   4.429 -12.876  1.00  6.43           H   new
ATOM      0  HA  ALA A  81       7.517   3.914 -11.917  1.00  6.43           H   new
ATOM      0  HB1 ALA A  81       7.405   2.234 -13.585  1.00  6.43           H   new
ATOM      0  HB2 ALA A  81       7.967   3.581 -14.197  1.00  6.43           H   new
ATOM      0  HB3 ALA A  81       8.959   2.400 -13.838  1.00  6.43           H   new
ATOM   1273  N   THR A  82       9.769   1.853 -11.028  1.00  6.51           N
ATOM   1274  CA  THR A  82      10.081   0.689 -10.219  1.00  6.51           C
ATOM   1275  C   THR A  82      10.087   0.912  -8.709  1.00  6.51           C
ATOM   1276  O   THR A  82      10.732   1.828  -8.205  1.00  6.51           O
ATOM   1277  CB  THR A  82      11.502   0.201 -10.568  1.00  6.51           C
ATOM   1278  CG2 THR A  82      11.835  -1.067  -9.817  1.00  6.51           C
ATOM   1279  OG1 THR A  82      11.597  -0.071 -11.929  1.00  6.51           O
ATOM      0  H   THR A  82      10.454   2.237 -11.378  1.00  6.51           H   new
ATOM      0  HA  THR A  82       9.373   0.059 -10.424  1.00  6.51           H   new
ATOM      0  HB  THR A  82      12.121   0.904 -10.318  1.00  6.51           H   new
ATOM      0  HG1 THR A  82      11.822   0.627 -12.339  1.00  6.51           H   new
ATOM      0 HG21 THR A  82      12.731  -1.356 -10.051  1.00  6.51           H   new
ATOM      0 HG22 THR A  82      11.788  -0.900  -8.863  1.00  6.51           H   new
ATOM      0 HG23 THR A  82      11.200  -1.760 -10.055  1.00  6.51           H   new
ATOM   1287  N   PHE A  83       9.352   0.061  -7.999  1.00  6.54           N
ATOM   1288  CA  PHE A  83       9.359  -0.157  -6.537  1.00  6.54           C
ATOM   1289  C   PHE A  83       9.506   0.981  -5.499  1.00  6.54           C
ATOM   1290  O   PHE A  83       9.495   0.671  -4.304  1.00  6.54           O
ATOM   1291  CB  PHE A  83      10.500  -1.087  -6.195  1.00  6.54           C
ATOM   1292  CG  PHE A  83      10.454  -2.441  -6.735  1.00  6.54           C
ATOM   1293  CD1 PHE A  83       9.326  -2.956  -7.349  1.00  6.54           C
ATOM   1294  CD2 PHE A  83      11.562  -3.246  -6.590  1.00  6.54           C
ATOM   1295  CE1 PHE A  83       9.335  -4.252  -7.813  1.00  6.54           C
ATOM   1296  CE2 PHE A  83      11.556  -4.525  -7.047  1.00  6.54           C
ATOM   1297  CZ  PHE A  83      10.450  -5.037  -7.662  1.00  6.54           C
ATOM      0  H   PHE A  83       8.783  -0.453  -8.388  1.00  6.54           H   new
ATOM      0  HA  PHE A  83       8.439  -0.448  -6.437  1.00  6.54           H   new
ATOM      0  HB2 PHE A  83      11.324  -0.673  -6.497  1.00  6.54           H   new
ATOM      0  HB3 PHE A  83      10.553  -1.152  -5.229  1.00  6.54           H   new
ATOM      0  HD1 PHE A  83       8.566  -2.429  -7.448  1.00  6.54           H   new
ATOM      0  HD2 PHE A  83      12.323  -2.910  -6.174  1.00  6.54           H   new
ATOM      0  HE1 PHE A  83       8.580  -4.598  -8.232  1.00  6.54           H   new
ATOM      0  HE2 PHE A  83      12.312  -5.056  -6.940  1.00  6.54           H   new
ATOM      0  HZ  PHE A  83      10.452  -5.912  -7.977  1.00  6.54           H   new
ATOM   1307  N   LYS A  84       9.612   2.252  -5.905  1.00  6.51           N
ATOM   1308  CA  LYS A  84      10.002   3.364  -5.015  1.00  6.51           C
ATOM   1309  C   LYS A  84      11.491   3.113  -4.722  1.00  6.51           C
ATOM   1310  O   LYS A  84      12.008   3.380  -3.644  1.00  6.51           O
ATOM   1311  CB  LYS A  84       9.199   3.412  -3.694  1.00  6.51           C
ATOM   1312  CG  LYS A  84       7.673   3.537  -3.838  1.00  6.51           C
ATOM   1313  CD  LYS A  84       6.985   3.562  -2.474  1.00  6.51           C
ATOM   1314  CE  LYS A  84       6.939   2.169  -1.850  1.00  6.51           C
ATOM   1315  NZ  LYS A  84       6.235   2.155  -0.536  1.00  6.51           N1+
ATOM      0  H   LYS A  84       9.458   2.499  -6.714  1.00  6.51           H   new
ATOM      0  HA  LYS A  84       9.824   4.217  -5.441  1.00  6.51           H   new
ATOM      0  HB2 LYS A  84       9.394   2.607  -3.188  1.00  6.51           H   new
ATOM      0  HB3 LYS A  84       9.519   4.162  -3.168  1.00  6.51           H   new
ATOM      0  HG2 LYS A  84       7.458   4.347  -4.326  1.00  6.51           H   new
ATOM      0  HG3 LYS A  84       7.334   2.793  -4.360  1.00  6.51           H   new
ATOM      0  HD2 LYS A  84       7.457   4.168  -1.882  1.00  6.51           H   new
ATOM      0  HD3 LYS A  84       6.083   3.905  -2.571  1.00  6.51           H   new
ATOM      0  HE2 LYS A  84       6.493   1.560  -2.459  1.00  6.51           H   new
ATOM      0  HE3 LYS A  84       7.844   1.841  -1.732  1.00  6.51           H   new
ATOM      0  HZ1 LYS A  84       6.270   1.336  -0.189  1.00  6.51           H   new
ATOM      0  HZ2 LYS A  84       6.630   2.729   0.019  1.00  6.51           H   new
ATOM      0  HZ3 LYS A  84       5.385   2.392  -0.652  1.00  6.51           H   new
ATOM   1329  N   ILE A  85      12.171   2.713  -5.796  1.00  6.39           N
ATOM   1330  CA  ILE A  85      13.559   2.249  -6.015  1.00  6.39           C
ATOM   1331  C   ILE A  85      14.738   2.573  -5.040  1.00  6.39           C
ATOM   1332  O   ILE A  85      15.788   1.935  -5.131  1.00  6.39           O
ATOM   1333  CB  ILE A  85      13.940   2.721  -7.410  1.00  6.39           C
ATOM   1334  CG1 ILE A  85      15.087   1.951  -7.874  1.00  6.39           C
ATOM   1335  CG2 ILE A  85      14.190   4.199  -7.422  1.00  6.39           C
ATOM   1336  CD1 ILE A  85      14.657   0.502  -8.035  1.00  6.39           C
ATOM      0  H   ILE A  85      11.757   2.705  -6.550  1.00  6.39           H   new
ATOM      0  HA  ILE A  85      13.483   1.297  -5.848  1.00  6.39           H   new
ATOM      0  HB  ILE A  85      13.207   2.567  -8.026  1.00  6.39           H   new
ATOM      0 HG12 ILE A  85      15.411   2.303  -8.718  1.00  6.39           H   new
ATOM      0 HG13 ILE A  85      15.818   2.018  -7.240  1.00  6.39           H   new
ATOM      0 HG21 ILE A  85      14.431   4.479  -8.319  1.00  6.39           H   new
ATOM      0 HG22 ILE A  85      13.387   4.666  -7.143  1.00  6.39           H   new
ATOM      0 HG23 ILE A  85      14.914   4.410  -6.812  1.00  6.39           H   new
ATOM      0 HD11 ILE A  85      15.409  -0.027  -8.344  1.00  6.39           H   new
ATOM      0 HD12 ILE A  85      14.350   0.159  -7.181  1.00  6.39           H   new
ATOM      0 HD13 ILE A  85      13.937   0.448  -8.683  1.00  6.39           H   new
ATOM   1348  N   GLN A  86      14.610   3.552  -4.161  1.00  6.20           N
ATOM   1349  CA  GLN A  86      15.641   3.920  -3.178  1.00  6.20           C
ATOM   1350  C   GLN A  86      17.031   4.340  -3.879  1.00  6.20           C
ATOM   1351  O   GLN A  86      16.969   4.886  -4.984  1.00  6.20           O
ATOM   1352  CB  GLN A  86      15.617   2.776  -2.111  1.00  6.20           C
ATOM   1353  CG  GLN A  86      14.281   2.632  -1.400  1.00  6.20           C
ATOM   1354  CD  GLN A  86      14.346   1.705  -0.181  1.00  6.20           C
ATOM   1355  NE2 GLN A  86      13.494   1.976   0.802  1.00  6.20           N
ATOM   1356  OE1 GLN A  86      15.157   0.776  -0.115  1.00  6.20           O
ATOM      0  H   GLN A  86      13.904   4.041  -4.111  1.00  6.20           H   new
ATOM      0  HA  GLN A  86      15.474   4.745  -2.696  1.00  6.20           H   new
ATOM      0  HB2 GLN A  86      15.836   1.936  -2.544  1.00  6.20           H   new
ATOM      0  HB3 GLN A  86      16.309   2.944  -1.452  1.00  6.20           H   new
ATOM      0  HG2 GLN A  86      13.975   3.508  -1.117  1.00  6.20           H   new
ATOM      0  HG3 GLN A  86      13.623   2.290  -2.025  1.00  6.20           H   new
ATOM      0 HE21 GLN A  86      12.942   2.631   0.724  1.00  6.20           H   new
ATOM      0 HE22 GLN A  86      13.495   1.497   1.516  1.00  6.20           H   new
ATOM   1365  N   PRO A  87      18.262   4.242  -3.249  1.00  5.99           N
ATOM   1366  CA  PRO A  87      19.576   4.783  -3.679  1.00  5.99           C
ATOM   1367  C   PRO A  87      20.465   4.018  -4.651  1.00  5.99           C
ATOM   1368  O   PRO A  87      20.099   3.026  -5.282  1.00  5.99           O
ATOM   1369  CB  PRO A  87      20.319   4.854  -2.359  1.00  5.99           C
ATOM   1370  CG  PRO A  87      19.842   3.657  -1.639  1.00  5.99           C
ATOM   1371  CD  PRO A  87      18.416   3.558  -1.951  1.00  5.99           C
ATOM      0  HA  PRO A  87      19.391   5.586  -4.190  1.00  5.99           H   new
ATOM      0  HB2 PRO A  87      21.280   4.836  -2.487  1.00  5.99           H   new
ATOM      0  HB3 PRO A  87      20.113   5.669  -1.875  1.00  5.99           H   new
ATOM      0  HG2 PRO A  87      20.319   2.863  -1.927  1.00  5.99           H   new
ATOM      0  HG3 PRO A  87      19.986   3.743  -0.684  1.00  5.99           H   new
ATOM      0  HD2 PRO A  87      18.132   2.632  -2.006  1.00  5.99           H   new
ATOM      0  HD3 PRO A  87      17.876   3.980  -1.265  1.00  5.99           H   new
ATOM   1379  N   VAL A  88      21.700   4.542  -4.735  1.00  5.79           N
ATOM   1380  CA  VAL A  88      22.875   3.951  -5.382  1.00  5.79           C
ATOM   1381  C   VAL A  88      22.857   3.985  -6.883  1.00  5.79           C
ATOM   1382  O   VAL A  88      23.749   4.548  -7.497  1.00  5.79           O
ATOM   1383  CB  VAL A  88      23.097   2.486  -4.932  1.00  5.79           C
ATOM   1384  CG1 VAL A  88      24.248   1.863  -5.744  1.00  5.79           C
ATOM   1385  CG2 VAL A  88      23.409   2.439  -3.453  1.00  5.79           C
ATOM      0  H   VAL A  88      21.880   5.308  -4.388  1.00  5.79           H   new
ATOM      0  HA  VAL A  88      23.606   4.518  -5.090  1.00  5.79           H   new
ATOM      0  HB  VAL A  88      22.288   1.976  -5.092  1.00  5.79           H   new
ATOM      0 HG11 VAL A  88      24.385   0.946  -5.460  1.00  5.79           H   new
ATOM      0 HG12 VAL A  88      24.024   1.879  -6.688  1.00  5.79           H   new
ATOM      0 HG13 VAL A  88      25.061   2.371  -5.596  1.00  5.79           H   new
ATOM      0 HG21 VAL A  88      23.546   1.518  -3.180  1.00  5.79           H   new
ATOM      0 HG22 VAL A  88      24.213   2.952  -3.275  1.00  5.79           H   new
ATOM      0 HG23 VAL A  88      22.668   2.817  -2.954  1.00  5.79           H   new
ATOM   1395  N   PHE A  89      21.856   3.387  -7.476  1.00  5.66           N
ATOM   1396  CA  PHE A  89      21.786   3.282  -8.921  1.00  5.66           C
ATOM   1397  C   PHE A  89      21.305   4.573  -9.552  1.00  5.66           C
ATOM   1398  O   PHE A  89      21.727   4.964 -10.646  1.00  5.66           O
ATOM   1399  CB  PHE A  89      20.897   2.127  -9.206  1.00  5.66           C
ATOM   1400  CG  PHE A  89      21.577   0.897  -8.689  1.00  5.66           C
ATOM   1401  CD1 PHE A  89      21.326   0.447  -7.408  1.00  5.66           C
ATOM   1402  CD2 PHE A  89      22.483   0.232  -9.440  1.00  5.66           C
ATOM   1403  CE1 PHE A  89      21.983  -0.644  -6.911  1.00  5.66           C
ATOM   1404  CE2 PHE A  89      23.147  -0.854  -8.961  1.00  5.66           C
ATOM   1405  CZ  PHE A  89      22.901  -1.291  -7.694  1.00  5.66           C
ATOM      0  H   PHE A  89      21.194   3.028  -7.060  1.00  5.66           H   new
ATOM      0  HA  PHE A  89      22.661   3.134  -9.312  1.00  5.66           H   new
ATOM      0  HB2 PHE A  89      20.035   2.246  -8.777  1.00  5.66           H   new
ATOM      0  HB3 PHE A  89      20.732   2.051 -10.159  1.00  5.66           H   new
ATOM      0  HD1 PHE A  89      20.704   0.891  -6.878  1.00  5.66           H   new
ATOM      0  HD2 PHE A  89      22.657   0.524 -10.306  1.00  5.66           H   new
ATOM      0  HE1 PHE A  89      21.808  -0.944  -6.048  1.00  5.66           H   new
ATOM      0  HE2 PHE A  89      23.766  -1.296  -9.496  1.00  5.66           H   new
ATOM      0  HZ  PHE A  89      23.357  -2.030  -7.361  1.00  5.66           H   new
ATOM   1415  N   LEU A  90      20.459   5.288  -8.825  1.00  5.61           N
ATOM   1416  CA  LEU A  90      19.948   6.553  -9.323  1.00  5.61           C
ATOM   1417  C   LEU A  90      21.054   7.583  -9.170  1.00  5.61           C
ATOM   1418  O   LEU A  90      21.190   8.526  -9.957  1.00  5.61           O
ATOM   1419  CB  LEU A  90      18.726   6.977  -8.510  1.00  5.61           C
ATOM   1420  CG  LEU A  90      17.415   6.404  -8.978  1.00  5.61           C
ATOM   1421  CD1 LEU A  90      17.475   4.892  -8.837  1.00  5.61           C
ATOM   1422  CD2 LEU A  90      16.288   6.971  -8.176  1.00  5.61           C
ATOM      0  H   LEU A  90      20.171   5.061  -8.047  1.00  5.61           H   new
ATOM      0  HA  LEU A  90      19.681   6.472 -10.252  1.00  5.61           H   new
ATOM      0  HB2 LEU A  90      18.864   6.718  -7.586  1.00  5.61           H   new
ATOM      0  HB3 LEU A  90      18.664   7.945  -8.527  1.00  5.61           H   new
ATOM      0  HG  LEU A  90      17.260   6.636  -9.907  1.00  5.61           H   new
ATOM      0 HD11 LEU A  90      16.637   4.506  -9.135  1.00  5.61           H   new
ATOM      0 HD12 LEU A  90      18.201   4.545  -9.379  1.00  5.61           H   new
ATOM      0 HD13 LEU A  90      17.626   4.659  -7.907  1.00  5.61           H   new
ATOM      0 HD21 LEU A  90      15.449   6.595  -8.486  1.00  5.61           H   new
ATOM      0 HD22 LEU A  90      16.414   6.751  -7.240  1.00  5.61           H   new
ATOM      0 HD23 LEU A  90      16.269   7.935  -8.281  1.00  5.61           H   new
ATOM   1434  N   VAL A  91      21.854   7.366  -8.136  1.00  5.64           N
ATOM   1435  CA  VAL A  91      22.934   8.248  -7.773  1.00  5.64           C
ATOM   1436  C   VAL A  91      24.096   8.002  -8.729  1.00  5.64           C
ATOM   1437  O   VAL A  91      24.690   8.945  -9.245  1.00  5.64           O
ATOM   1438  CB  VAL A  91      23.340   7.989  -6.324  1.00  5.64           C
ATOM   1439  CG1 VAL A  91      24.520   8.866  -5.976  1.00  5.64           C
ATOM   1440  CG2 VAL A  91      22.132   8.208  -5.422  1.00  5.64           C
ATOM      0  H   VAL A  91      21.777   6.684  -7.618  1.00  5.64           H   new
ATOM      0  HA  VAL A  91      22.660   9.176  -7.842  1.00  5.64           H   new
ATOM      0  HB  VAL A  91      23.625   7.071  -6.194  1.00  5.64           H   new
ATOM      0 HG11 VAL A  91      24.782   8.706  -5.056  1.00  5.64           H   new
ATOM      0 HG12 VAL A  91      25.263   8.658  -6.565  1.00  5.64           H   new
ATOM      0 HG13 VAL A  91      24.274   9.798  -6.084  1.00  5.64           H   new
ATOM      0 HG21 VAL A  91      22.383   8.045  -4.499  1.00  5.64           H   new
ATOM      0 HG22 VAL A  91      21.820   9.122  -5.515  1.00  5.64           H   new
ATOM      0 HG23 VAL A  91      21.423   7.597  -5.676  1.00  5.64           H   new
ATOM   1450  N   ALA A  92      24.403   6.725  -8.988  1.00  5.76           N
ATOM   1451  CA  ALA A  92      25.451   6.347  -9.921  1.00  5.76           C
ATOM   1452  C   ALA A  92      25.144   6.892 -11.302  1.00  5.76           C
ATOM   1453  O   ALA A  92      26.055   7.334 -12.018  1.00  5.76           O
ATOM   1454  CB  ALA A  92      25.571   4.832  -9.998  1.00  5.76           C
ATOM      0  H   ALA A  92      24.003   6.057  -8.622  1.00  5.76           H   new
ATOM      0  HA  ALA A  92      26.289   6.720  -9.604  1.00  5.76           H   new
ATOM      0  HB1 ALA A  92      26.273   4.594 -10.623  1.00  5.76           H   new
ATOM      0  HB2 ALA A  92      25.787   4.479  -9.121  1.00  5.76           H   new
ATOM      0  HB3 ALA A  92      24.729   4.455 -10.299  1.00  5.76           H   new
ATOM   1460  N   SER A  93      23.850   6.878 -11.676  1.00  5.97           N
ATOM   1461  CA  SER A  93      23.446   7.391 -12.970  1.00  5.97           C
ATOM   1462  C   SER A  93      23.780   8.876 -13.036  1.00  5.97           C
ATOM   1463  O   SER A  93      24.418   9.339 -13.992  1.00  5.97           O
ATOM   1464  CB  SER A  93      21.955   7.171 -13.185  1.00  5.97           C
ATOM   1465  OG  SER A  93      21.637   5.803 -13.250  1.00  5.97           O
ATOM      0  H   SER A  93      23.207   6.576 -11.191  1.00  5.97           H   new
ATOM      0  HA  SER A  93      23.923   6.920 -13.671  1.00  5.97           H   new
ATOM      0  HB2 SER A  93      21.459   7.585 -12.462  1.00  5.97           H   new
ATOM      0  HB3 SER A  93      21.678   7.608 -14.006  1.00  5.97           H   new
ATOM      0  HG  SER A  93      21.647   5.476 -12.476  1.00  5.97           H   new
ATOM   1471  N   PHE A  94      23.428   9.611 -11.972  1.00  6.28           N
ATOM   1472  CA  PHE A  94      23.746  11.031 -11.871  1.00  6.28           C
ATOM   1473  C   PHE A  94      25.234  11.348 -11.929  1.00  6.28           C
ATOM   1474  O   PHE A  94      25.664  12.229 -12.678  1.00  6.28           O
ATOM   1475  CB  PHE A  94      23.230  11.649 -10.565  1.00  6.28           C
ATOM   1476  CG  PHE A  94      23.704  13.061 -10.429  1.00  6.28           C
ATOM   1477  CD1 PHE A  94      23.072  14.052 -11.074  1.00  6.28           C
ATOM   1478  CD2 PHE A  94      24.820  13.363  -9.697  1.00  6.28           C
ATOM   1479  CE1 PHE A  94      23.515  15.356 -11.019  1.00  6.28           C
ATOM   1480  CE2 PHE A  94      25.294  14.650  -9.630  1.00  6.28           C
ATOM   1481  CZ  PHE A  94      24.638  15.654 -10.294  1.00  6.28           C
ATOM      0  H   PHE A  94      23.001   9.297 -11.295  1.00  6.28           H   new
ATOM      0  HA  PHE A  94      23.304  11.409 -12.647  1.00  6.28           H   new
ATOM      0  HB2 PHE A  94      22.260  11.625 -10.551  1.00  6.28           H   new
ATOM      0  HB3 PHE A  94      23.538  11.125  -9.809  1.00  6.28           H   new
ATOM      0  HD1 PHE A  94      22.313  13.854 -11.573  1.00  6.28           H   new
ATOM      0  HD2 PHE A  94      25.264  12.687  -9.238  1.00  6.28           H   new
ATOM      0  HE1 PHE A  94      23.056  16.027 -11.470  1.00  6.28           H   new
ATOM      0  HE2 PHE A  94      26.058  14.840  -9.135  1.00  6.28           H   new
ATOM      0  HZ  PHE A  94      24.952  16.528 -10.253  1.00  6.28           H   new
ATOM   1491  N   LEU A  95      26.009  10.668 -11.085  1.00  6.68           N
ATOM   1492  CA  LEU A  95      27.420  10.978 -10.933  1.00  6.68           C
ATOM   1493  C   LEU A  95      28.259  10.742 -12.178  1.00  6.68           C
ATOM   1494  O   LEU A  95      29.159  11.530 -12.469  1.00  6.68           O
ATOM   1495  CB  LEU A  95      27.987  10.169  -9.767  1.00  6.68           C
ATOM   1496  CG  LEU A  95      27.469  10.569  -8.371  1.00  6.68           C
ATOM   1497  CD1 LEU A  95      27.963   9.570  -7.361  1.00  6.68           C
ATOM   1498  CD2 LEU A  95      27.942  11.974  -8.025  1.00  6.68           C
ATOM      0  H   LEU A  95      25.731  10.021 -10.591  1.00  6.68           H   new
ATOM      0  HA  LEU A  95      27.471  11.931 -10.762  1.00  6.68           H   new
ATOM      0  HB2 LEU A  95      27.784   9.232  -9.914  1.00  6.68           H   new
ATOM      0  HB3 LEU A  95      28.953  10.254  -9.773  1.00  6.68           H   new
ATOM      0  HG  LEU A  95      26.499  10.570  -8.364  1.00  6.68           H   new
ATOM      0 HD11 LEU A  95      27.641   9.815  -6.479  1.00  6.68           H   new
ATOM      0 HD12 LEU A  95      27.634   8.687  -7.591  1.00  6.68           H   new
ATOM      0 HD13 LEU A  95      28.933   9.563  -7.360  1.00  6.68           H   new
ATOM      0 HD21 LEU A  95      27.613  12.219  -7.146  1.00  6.68           H   new
ATOM      0 HD22 LEU A  95      28.912  11.998  -8.025  1.00  6.68           H   new
ATOM      0 HD23 LEU A  95      27.603  12.601  -8.683  1.00  6.68           H   new
ATOM   1510  N   LYS A  96      27.990   9.665 -12.919  1.00  7.17           N
ATOM   1511  CA  LYS A  96      28.789   9.420 -14.117  1.00  7.17           C
ATOM   1512  C   LYS A  96      28.228  10.206 -15.298  1.00  7.17           C
ATOM   1513  O   LYS A  96      28.977  10.797 -16.076  1.00  7.17           O
ATOM   1514  CB  LYS A  96      28.825   7.939 -14.467  1.00  7.17           C
ATOM   1515  CG  LYS A  96      29.747   7.573 -15.637  1.00  7.17           C
ATOM   1516  CD  LYS A  96      29.759   6.066 -15.892  1.00  7.17           C
ATOM   1517  CE  LYS A  96      30.628   5.668 -17.077  1.00  7.17           C
ATOM   1518  NZ  LYS A  96      32.087   5.888 -16.813  1.00  7.17           N1+
ATOM      0  H   LYS A  96      27.375   9.087 -12.754  1.00  7.17           H   new
ATOM      0  HA  LYS A  96      29.694   9.715 -13.930  1.00  7.17           H   new
ATOM      0  HB2 LYS A  96      29.106   7.442 -13.683  1.00  7.17           H   new
ATOM      0  HB3 LYS A  96      27.924   7.648 -14.679  1.00  7.17           H   new
ATOM      0  HG2 LYS A  96      29.454   8.035 -16.438  1.00  7.17           H   new
ATOM      0  HG3 LYS A  96      30.648   7.877 -15.447  1.00  7.17           H   new
ATOM      0  HD2 LYS A  96      30.078   5.611 -15.097  1.00  7.17           H   new
ATOM      0  HD3 LYS A  96      28.851   5.762 -16.047  1.00  7.17           H   new
ATOM      0  HE2 LYS A  96      30.477   4.733 -17.286  1.00  7.17           H   new
ATOM      0  HE3 LYS A  96      30.362   6.180 -17.857  1.00  7.17           H   new
ATOM      0  HZ1 LYS A  96      32.558   5.644 -17.527  1.00  7.17           H   new
ATOM      0  HZ2 LYS A  96      32.232   6.750 -16.643  1.00  7.17           H   new
ATOM      0  HZ3 LYS A  96      32.339   5.401 -16.112  1.00  7.17           H   new
ATOM   1532  N   ALA A  97      26.902  10.129 -15.492  1.00  7.70           N
ATOM   1533  CA  ALA A  97      26.175  10.752 -16.601  1.00  7.70           C
ATOM   1534  C   ALA A  97      26.700  10.357 -17.993  1.00  7.70           C
ATOM   1535  O   ALA A  97      26.433  11.054 -18.977  1.00  7.70           O
ATOM   1536  CB  ALA A  97      26.230  12.263 -16.451  1.00  7.70           C
ATOM      0  H   ALA A  97      26.386   9.695 -14.958  1.00  7.70           H   new
ATOM      0  HA  ALA A  97      25.263  10.426 -16.550  1.00  7.70           H   new
ATOM      0  HB1 ALA A  97      25.749  12.679 -17.184  1.00  7.70           H   new
ATOM      0  HB2 ALA A  97      25.821  12.520 -15.610  1.00  7.70           H   new
ATOM      0  HB3 ALA A  97      27.155  12.556 -16.464  1.00  7.70           H   new
ATOM   1542  N   ARG A  98      27.411   9.234 -18.080  1.00  8.22           N
ATOM   1543  CA  ARG A  98      27.970   8.733 -19.330  1.00  8.22           C
ATOM   1544  C   ARG A  98      27.778   7.229 -19.457  1.00  8.22           C
ATOM   1545  O   ARG A  98      28.609   6.533 -20.038  1.00  8.22           O
ATOM   1546  CB  ARG A  98      29.455   9.074 -19.459  1.00  8.22           C
ATOM   1547  CG  ARG A  98      29.790  10.573 -19.579  1.00  8.22           C
ATOM   1548  CD  ARG A  98      29.303  11.142 -20.870  1.00  8.22           C
ATOM   1549  NE  ARG A  98      29.665  12.543 -21.029  1.00  8.22           N
ATOM   1550  CZ  ARG A  98      28.927  13.591 -20.601  1.00  8.22           C
ATOM   1551  NH1 ARG A  98      27.781  13.406 -19.983  1.00  8.22           N1+
ATOM   1552  NH2 ARG A  98      29.365  14.824 -20.808  1.00  8.22           N
ATOM      0  H   ARG A  98      27.584   8.735 -17.401  1.00  8.22           H   new
ATOM      0  HA  ARG A  98      27.489   9.173 -20.048  1.00  8.22           H   new
ATOM      0  HB2 ARG A  98      29.920   8.717 -18.686  1.00  8.22           H   new
ATOM      0  HB3 ARG A  98      29.808   8.617 -20.239  1.00  8.22           H   new
ATOM      0  HG2 ARG A  98      29.388  11.055 -18.840  1.00  8.22           H   new
ATOM      0  HG3 ARG A  98      30.750  10.698 -19.511  1.00  8.22           H   new
ATOM      0  HD2 ARG A  98      29.672  10.629 -21.606  1.00  8.22           H   new
ATOM      0  HD3 ARG A  98      28.338  11.052 -20.917  1.00  8.22           H   new
ATOM      0  HE  ARG A  98      30.407  12.718 -21.427  1.00  8.22           H   new
ATOM      0 HH11 ARG A  98      27.490  12.608 -19.846  1.00  8.22           H   new
ATOM      0 HH12 ARG A  98      27.322  14.083 -19.716  1.00  8.22           H   new
ATOM      0 HH21 ARG A  98      30.113  14.952 -21.212  1.00  8.22           H   new
ATOM      0 HH22 ARG A  98      28.901  15.496 -20.539  1.00  8.22           H   new
ATOM   1566  N   TRP A  99      26.701   6.726 -18.871  1.00  8.65           N
ATOM   1567  CA  TRP A  99      26.367   5.301 -18.920  1.00  8.65           C
ATOM   1568  C   TRP A  99      25.692   4.986 -20.249  1.00  8.65           C
ATOM   1569  O   TRP A  99      24.969   5.831 -20.782  1.00  8.65           O
ATOM   1570  CB  TRP A  99      25.397   4.922 -17.802  1.00  8.65           C
ATOM   1571  CG  TRP A  99      25.927   4.962 -16.407  1.00  8.65           C
ATOM   1572  CD1 TRP A  99      25.741   5.952 -15.520  1.00  8.65           C
ATOM   1573  CD2 TRP A  99      26.705   3.959 -15.721  1.00  8.65           C
ATOM   1574  CE2 TRP A  99      26.927   4.432 -14.424  1.00  8.65           C
ATOM   1575  CE3 TRP A  99      27.212   2.736 -16.088  1.00  8.65           C
ATOM   1576  NE1 TRP A  99      26.340   5.638 -14.321  1.00  8.65           N
ATOM   1577  CZ2 TRP A  99      27.636   3.710 -13.493  1.00  8.65           C
ATOM   1578  CZ3 TRP A  99      27.925   2.000 -15.162  1.00  8.65           C
ATOM   1579  CH2 TRP A  99      28.131   2.474 -13.891  1.00  8.65           C
ATOM      0  H   TRP A  99      26.136   7.201 -18.429  1.00  8.65           H   new
ATOM      0  HA  TRP A  99      27.190   4.799 -18.816  1.00  8.65           H   new
ATOM      0  HB2 TRP A  99      24.632   5.516 -17.852  1.00  8.65           H   new
ATOM      0  HB3 TRP A  99      25.071   4.025 -17.976  1.00  8.65           H   new
ATOM      0  HD1 TRP A  99      25.274   6.738 -15.691  1.00  8.65           H   new
ATOM      0  HE1 TRP A  99      26.339   6.134 -13.618  1.00  8.65           H   new
ATOM      0  HE3 TRP A  99      27.077   2.408 -16.948  1.00  8.65           H   new
ATOM      0  HZ2 TRP A  99      27.778   4.035 -12.633  1.00  8.65           H   new
ATOM      0  HZ3 TRP A  99      28.271   1.171 -15.403  1.00  8.65           H   new
ATOM      0  HH2 TRP A  99      28.611   1.958 -13.284  1.00  8.65           H   new
ATOM   1590  N   THR A 100      25.905   3.790 -20.789  1.00  8.90           N
ATOM   1591  CA  THR A 100      25.198   3.416 -22.010  1.00  8.90           C
ATOM   1592  C   THR A 100      23.775   3.017 -21.669  1.00  8.90           C
ATOM   1593  O   THR A 100      23.469   2.768 -20.499  1.00  8.90           O
ATOM   1594  CB  THR A 100      25.895   2.243 -22.706  1.00  8.90           C
ATOM   1595  CG2 THR A 100      27.328   2.603 -23.054  1.00  8.90           C
ATOM   1596  OG1 THR A 100      25.892   1.105 -21.814  1.00  8.90           O
ATOM      0  H   THR A 100      26.440   3.194 -20.475  1.00  8.90           H   new
ATOM      0  HA  THR A 100      25.197   4.179 -22.609  1.00  8.90           H   new
ATOM      0  HB  THR A 100      25.421   2.033 -23.526  1.00  8.90           H   new
ATOM      0  HG1 THR A 100      26.408   1.254 -21.168  1.00  8.90           H   new
ATOM      0 HG21 THR A 100      27.753   1.850 -23.493  1.00  8.90           H   new
ATOM      0 HG22 THR A 100      27.334   3.369 -23.649  1.00  8.90           H   new
ATOM      0 HG23 THR A 100      27.813   2.820 -22.243  1.00  8.90           H   new
ATOM   1604  N   ASN A 101      22.898   2.906 -22.672  1.00  8.92           N
ATOM   1605  CA  ASN A 101      21.532   2.485 -22.367  1.00  8.92           C
ATOM   1606  C   ASN A 101      21.504   1.079 -21.780  1.00  8.92           C
ATOM   1607  O   ASN A 101      20.751   0.802 -20.850  1.00  8.92           O
ATOM   1608  CB  ASN A 101      20.644   2.563 -23.591  1.00  8.92           C
ATOM   1609  CG  ASN A 101      20.298   3.981 -23.968  1.00  8.92           C
ATOM   1610  ND2 ASN A 101      19.872   4.160 -25.190  1.00  8.92           N
ATOM   1611  OD1 ASN A 101      20.410   4.902 -23.147  1.00  8.92           O
ATOM      0  H   ASN A 101      23.065   3.063 -23.501  1.00  8.92           H   new
ATOM      0  HA  ASN A 101      21.185   3.099 -21.701  1.00  8.92           H   new
ATOM      0  HB2 ASN A 101      21.090   2.133 -24.338  1.00  8.92           H   new
ATOM      0  HB3 ASN A 101      19.827   2.068 -23.425  1.00  8.92           H   new
ATOM      0 HD21 ASN A 101      19.653   4.947 -25.458  1.00  8.92           H   new
ATOM      0 HD22 ASN A 101      19.810   3.491 -25.726  1.00  8.92           H   new
ATOM   1618  N   GLN A 102      22.357   0.182 -22.281  1.00  8.73           N
ATOM   1619  CA  GLN A 102      22.357  -1.164 -21.721  1.00  8.73           C
ATOM   1620  C   GLN A 102      22.738  -1.118 -20.259  1.00  8.73           C
ATOM   1621  O   GLN A 102      22.080  -1.733 -19.416  1.00  8.73           O
ATOM   1622  CB  GLN A 102      23.319  -2.099 -22.444  1.00  8.73           C
ATOM   1623  CG  GLN A 102      23.294  -3.512 -21.867  1.00  8.73           C
ATOM   1624  CD  GLN A 102      24.247  -4.469 -22.549  1.00  8.73           C
ATOM   1625  NE2 GLN A 102      24.133  -5.749 -22.206  1.00  8.73           N
ATOM   1626  OE1 GLN A 102      25.077  -4.074 -23.373  1.00  8.73           O
ATOM      0  H   GLN A 102      22.919   0.325 -22.916  1.00  8.73           H   new
ATOM      0  HA  GLN A 102      21.458  -1.510 -21.832  1.00  8.73           H   new
ATOM      0  HB2 GLN A 102      23.089  -2.132 -23.386  1.00  8.73           H   new
ATOM      0  HB3 GLN A 102      24.219  -1.743 -22.384  1.00  8.73           H   new
ATOM      0  HG2 GLN A 102      23.512  -3.470 -20.923  1.00  8.73           H   new
ATOM      0  HG3 GLN A 102      22.393  -3.864 -21.935  1.00  8.73           H   new
ATOM      0 HE21 GLN A 102      23.543  -5.988 -21.628  1.00  8.73           H   new
ATOM      0 HE22 GLN A 102      24.649  -6.337 -22.562  1.00  8.73           H   new
ATOM   1635  N   GLU A 103      23.804  -0.378 -19.946  1.00  8.41           N
ATOM   1636  CA  GLU A 103      24.241  -0.307 -18.563  1.00  8.41           C
ATOM   1637  C   GLU A 103      23.195   0.348 -17.687  1.00  8.41           C
ATOM   1638  O   GLU A 103      22.971  -0.089 -16.561  1.00  8.41           O
ATOM   1639  CB  GLU A 103      25.543   0.455 -18.465  1.00  8.41           C
ATOM   1640  CG  GLU A 103      26.746  -0.272 -19.024  1.00  8.41           C
ATOM   1641  CD  GLU A 103      27.920   0.634 -19.189  1.00  8.41           C
ATOM   1642  OE1 GLU A 103      27.711   1.724 -19.699  1.00  8.41           O
ATOM   1643  OE2 GLU A 103      29.008   0.274 -18.808  1.00  8.41           O1-
ATOM      0  H   GLU A 103      24.273   0.076 -20.506  1.00  8.41           H   new
ATOM      0  HA  GLU A 103      24.375  -1.214 -18.247  1.00  8.41           H   new
ATOM      0  HB2 GLU A 103      25.445   1.299 -18.932  1.00  8.41           H   new
ATOM      0  HB3 GLU A 103      25.711   0.664 -17.533  1.00  8.41           H   new
ATOM      0  HG2 GLU A 103      26.984  -1.004 -18.433  1.00  8.41           H   new
ATOM      0  HG3 GLU A 103      26.517  -0.663 -19.882  1.00  8.41           H   new
ATOM   1650  N   SER A 104      22.530   1.372 -18.216  1.00  8.03           N
ATOM   1651  CA  SER A 104      21.520   2.096 -17.477  1.00  8.03           C
ATOM   1652  C   SER A 104      20.354   1.158 -17.125  1.00  8.03           C
ATOM   1653  O   SER A 104      19.858   1.169 -15.989  1.00  8.03           O
ATOM   1654  CB  SER A 104      21.086   3.282 -18.310  1.00  8.03           C
ATOM   1655  OG  SER A 104      22.151   4.175 -18.495  1.00  8.03           O
ATOM      0  H   SER A 104      22.657   1.662 -19.016  1.00  8.03           H   new
ATOM      0  HA  SER A 104      21.871   2.427 -16.635  1.00  8.03           H   new
ATOM      0  HB2 SER A 104      20.761   2.976 -19.171  1.00  8.03           H   new
ATOM      0  HB3 SER A 104      20.349   3.737 -17.874  1.00  8.03           H   new
ATOM      0  HG  SER A 104      22.663   3.881 -19.093  1.00  8.03           H   new
ATOM   1661  N   ILE A 105      19.956   0.301 -18.070  1.00  7.66           N
ATOM   1662  CA  ILE A 105      18.902  -0.677 -17.818  1.00  7.66           C
ATOM   1663  C   ILE A 105      19.351  -1.634 -16.737  1.00  7.66           C
ATOM   1664  O   ILE A 105      18.593  -1.961 -15.826  1.00  7.66           O
ATOM   1665  CB  ILE A 105      18.535  -1.494 -19.062  1.00  7.66           C
ATOM   1666  CG1 ILE A 105      17.867  -0.609 -20.107  1.00  7.66           C
ATOM   1667  CG2 ILE A 105      17.622  -2.649 -18.646  1.00  7.66           C
ATOM   1668  CD1 ILE A 105      17.755  -1.244 -21.456  1.00  7.66           C
ATOM      0  H   ILE A 105      20.286   0.272 -18.864  1.00  7.66           H   new
ATOM      0  HA  ILE A 105      18.116  -0.177 -17.547  1.00  7.66           H   new
ATOM      0  HB  ILE A 105      19.340  -1.857 -19.464  1.00  7.66           H   new
ATOM      0 HG12 ILE A 105      16.979  -0.371 -19.797  1.00  7.66           H   new
ATOM      0 HG13 ILE A 105      18.370   0.216 -20.188  1.00  7.66           H   new
ATOM      0 HG21 ILE A 105      17.385  -3.172 -19.428  1.00  7.66           H   new
ATOM      0 HG22 ILE A 105      18.085  -3.214 -18.008  1.00  7.66           H   new
ATOM      0 HG23 ILE A 105      16.817  -2.294 -18.238  1.00  7.66           H   new
ATOM      0 HD11 ILE A 105      17.323  -0.629 -22.069  1.00  7.66           H   new
ATOM      0 HD12 ILE A 105      18.641  -1.460 -21.787  1.00  7.66           H   new
ATOM      0 HD13 ILE A 105      17.229  -2.056 -21.389  1.00  7.66           H   new
ATOM   1680  N   LEU A 106      20.597  -2.094 -16.843  1.00  7.33           N
ATOM   1681  CA  LEU A 106      21.132  -3.012 -15.858  1.00  7.33           C
ATOM   1682  C   LEU A 106      21.203  -2.352 -14.477  1.00  7.33           C
ATOM   1683  O   LEU A 106      20.923  -3.009 -13.473  1.00  7.33           O
ATOM   1684  CB  LEU A 106      22.505  -3.500 -16.315  1.00  7.33           C
ATOM   1685  CG  LEU A 106      22.473  -4.401 -17.565  1.00  7.33           C
ATOM   1686  CD1 LEU A 106      23.896  -4.665 -18.042  1.00  7.33           C
ATOM   1687  CD2 LEU A 106      21.745  -5.684 -17.232  1.00  7.33           C
ATOM      0  H   LEU A 106      21.141  -1.885 -17.476  1.00  7.33           H   new
ATOM      0  HA  LEU A 106      20.541  -3.777 -15.778  1.00  7.33           H   new
ATOM      0  HB2 LEU A 106      23.066  -2.730 -16.498  1.00  7.33           H   new
ATOM      0  HB3 LEU A 106      22.922  -3.988 -15.588  1.00  7.33           H   new
ATOM      0  HG  LEU A 106      21.997  -3.962 -18.287  1.00  7.33           H   new
ATOM      0 HD11 LEU A 106      23.874  -5.232 -18.829  1.00  7.33           H   new
ATOM      0 HD12 LEU A 106      24.325  -3.823 -18.263  1.00  7.33           H   new
ATOM      0 HD13 LEU A 106      24.396  -5.108 -17.339  1.00  7.33           H   new
ATOM      0 HD21 LEU A 106      21.722  -6.256 -18.015  1.00  7.33           H   new
ATOM      0 HD22 LEU A 106      22.207  -6.141 -16.512  1.00  7.33           H   new
ATOM      0 HD23 LEU A 106      20.838  -5.479 -16.954  1.00  7.33           H   new
ATOM   1699  N   LEU A 107      21.512  -1.043 -14.406  1.00  7.08           N
ATOM   1700  CA  LEU A 107      21.531  -0.376 -13.104  1.00  7.08           C
ATOM   1701  C   LEU A 107      20.117  -0.413 -12.518  1.00  7.08           C
ATOM   1702  O   LEU A 107      19.945  -0.685 -11.331  1.00  7.08           O
ATOM   1703  CB  LEU A 107      21.962   1.112 -13.213  1.00  7.08           C
ATOM   1704  CG  LEU A 107      23.442   1.461 -13.600  1.00  7.08           C
ATOM   1705  CD1 LEU A 107      23.541   2.967 -13.784  1.00  7.08           C
ATOM   1706  CD2 LEU A 107      24.425   1.018 -12.540  1.00  7.08           C
ATOM      0  H   LEU A 107      21.706  -0.544 -15.079  1.00  7.08           H   new
ATOM      0  HA  LEU A 107      22.171  -0.841 -12.543  1.00  7.08           H   new
ATOM      0  HB2 LEU A 107      21.383   1.535 -13.866  1.00  7.08           H   new
ATOM      0  HB3 LEU A 107      21.779   1.531 -12.358  1.00  7.08           H   new
ATOM      0  HG  LEU A 107      23.668   0.991 -14.418  1.00  7.08           H   new
ATOM      0 HD11 LEU A 107      24.450   3.205 -14.024  1.00  7.08           H   new
ATOM      0 HD12 LEU A 107      22.937   3.247 -14.489  1.00  7.08           H   new
ATOM      0 HD13 LEU A 107      23.299   3.411 -12.956  1.00  7.08           H   new
ATOM      0 HD21 LEU A 107      25.325   1.251 -12.816  1.00  7.08           H   new
ATOM      0 HD22 LEU A 107      24.219   1.461 -11.702  1.00  7.08           H   new
ATOM      0 HD23 LEU A 107      24.362   0.057 -12.421  1.00  7.08           H   new
ATOM   1718  N   MET A 108      19.098  -0.201 -13.362  1.00  6.90           N
ATOM   1719  CA  MET A 108      17.703  -0.256 -12.920  1.00  6.90           C
ATOM   1720  C   MET A 108      17.329  -1.622 -12.392  1.00  6.90           C
ATOM   1721  O   MET A 108      16.739  -1.746 -11.313  1.00  6.90           O
ATOM   1722  CB  MET A 108      16.767   0.166 -14.063  1.00  6.90           C
ATOM   1723  CG  MET A 108      15.239   0.158 -13.771  1.00  6.90           C
ATOM   1724  SD  MET A 108      14.460  -1.461 -13.982  1.00  6.90           S
ATOM   1725  CE  MET A 108      14.591  -1.666 -15.765  1.00  6.90           C
ATOM      0  H   MET A 108      19.198  -0.023 -14.198  1.00  6.90           H   new
ATOM      0  HA  MET A 108      17.602   0.369 -12.185  1.00  6.90           H   new
ATOM      0  HB2 MET A 108      17.015   1.062 -14.340  1.00  6.90           H   new
ATOM      0  HB3 MET A 108      16.932  -0.420 -14.818  1.00  6.90           H   new
ATOM      0  HG2 MET A 108      15.091   0.462 -12.862  1.00  6.90           H   new
ATOM      0  HG3 MET A 108      14.803   0.796 -14.358  1.00  6.90           H   new
ATOM      0  HE1 MET A 108      14.201  -2.516 -16.023  1.00  6.90           H   new
ATOM      0  HE2 MET A 108      14.117  -0.946 -16.209  1.00  6.90           H   new
ATOM      0  HE3 MET A 108      15.525  -1.647 -16.025  1.00  6.90           H   new
ATOM   1735  N   LEU A 109      17.679  -2.656 -13.136  1.00  6.79           N
ATOM   1736  CA  LEU A 109      17.329  -3.984 -12.693  1.00  6.79           C
ATOM   1737  C   LEU A 109      18.057  -4.310 -11.397  1.00  6.79           C
ATOM   1738  O   LEU A 109      17.461  -4.836 -10.455  1.00  6.79           O
ATOM   1739  CB  LEU A 109      17.683  -4.970 -13.789  1.00  6.79           C
ATOM   1740  CG  LEU A 109      16.824  -4.825 -15.052  1.00  6.79           C
ATOM   1741  CD1 LEU A 109      17.389  -5.696 -16.145  1.00  6.79           C
ATOM   1742  CD2 LEU A 109      15.384  -5.193 -14.725  1.00  6.79           C
ATOM      0  H   LEU A 109      18.108  -2.612 -13.880  1.00  6.79           H   new
ATOM      0  HA  LEU A 109      16.377  -4.040 -12.515  1.00  6.79           H   new
ATOM      0  HB2 LEU A 109      18.616  -4.855 -14.027  1.00  6.79           H   new
ATOM      0  HB3 LEU A 109      17.588  -5.872 -13.445  1.00  6.79           H   new
ATOM      0  HG  LEU A 109      16.836  -3.907 -15.366  1.00  6.79           H   new
ATOM      0 HD11 LEU A 109      16.847  -5.605 -16.944  1.00  6.79           H   new
ATOM      0 HD12 LEU A 109      18.299  -5.422 -16.339  1.00  6.79           H   new
ATOM      0 HD13 LEU A 109      17.385  -6.622 -15.856  1.00  6.79           H   new
ATOM      0 HD21 LEU A 109      14.838  -5.102 -15.521  1.00  6.79           H   new
ATOM      0 HD22 LEU A 109      15.347  -6.110 -14.411  1.00  6.79           H   new
ATOM      0 HD23 LEU A 109      15.048  -4.601 -14.034  1.00  6.79           H   new
ATOM   1754  N   ALA A 110      19.336  -3.941 -11.313  1.00  6.74           N
ATOM   1755  CA  ALA A 110      20.096  -4.200 -10.106  1.00  6.74           C
ATOM   1756  C   ALA A 110      19.471  -3.478  -8.940  1.00  6.74           C
ATOM   1757  O   ALA A 110      19.340  -4.041  -7.853  1.00  6.74           O
ATOM   1758  CB  ALA A 110      21.527  -3.742 -10.275  1.00  6.74           C
ATOM      0  H   ALA A 110      19.772  -3.544 -11.939  1.00  6.74           H   new
ATOM      0  HA  ALA A 110      20.089  -5.155  -9.936  1.00  6.74           H   new
ATOM      0  HB1 ALA A 110      22.023  -3.921  -9.461  1.00  6.74           H   new
ATOM      0  HB2 ALA A 110      21.935  -4.221 -11.014  1.00  6.74           H   new
ATOM      0  HB3 ALA A 110      21.543  -2.790 -10.459  1.00  6.74           H   new
ATOM   1764  N   ALA A 111      19.029  -2.249  -9.182  1.00  6.73           N
ATOM   1765  CA  ALA A 111      18.419  -1.442  -8.155  1.00  6.73           C
ATOM   1766  C   ALA A 111      17.180  -2.103  -7.614  1.00  6.73           C
ATOM   1767  O   ALA A 111      16.935  -2.080  -6.410  1.00  6.73           O
ATOM   1768  CB  ALA A 111      18.081  -0.088  -8.718  1.00  6.73           C
ATOM      0  H   ALA A 111      19.078  -1.866  -9.950  1.00  6.73           H   new
ATOM      0  HA  ALA A 111      19.048  -1.342  -7.423  1.00  6.73           H   new
ATOM      0  HB1 ALA A 111      17.670   0.456  -8.028  1.00  6.73           H   new
ATOM      0  HB2 ALA A 111      18.891   0.344  -9.031  1.00  6.73           H   new
ATOM      0  HB3 ALA A 111      17.463  -0.190  -9.459  1.00  6.73           H   new
ATOM   1774  N   ALA A 112      16.403  -2.736  -8.500  1.00  6.75           N
ATOM   1775  CA  ALA A 112      15.194  -3.415  -8.069  1.00  6.75           C
ATOM   1776  C   ALA A 112      15.551  -4.510  -7.069  1.00  6.75           C
ATOM   1777  O   ALA A 112      14.887  -4.669  -6.039  1.00  6.75           O
ATOM   1778  CB  ALA A 112      14.477  -4.003  -9.275  1.00  6.75           C
ATOM      0  H   ALA A 112      16.562  -2.780  -9.344  1.00  6.75           H   new
ATOM      0  HA  ALA A 112      14.601  -2.781  -7.637  1.00  6.75           H   new
ATOM      0  HB1 ALA A 112      13.670  -4.456  -8.983  1.00  6.75           H   new
ATOM      0  HB2 ALA A 112      14.243  -3.291  -9.891  1.00  6.75           H   new
ATOM      0  HB3 ALA A 112      15.060  -4.637  -9.721  1.00  6.75           H   new
ATOM   1784  N   PHE A 113      16.647  -5.220  -7.342  1.00  6.78           N
ATOM   1785  CA  PHE A 113      17.055  -6.302  -6.458  1.00  6.78           C
ATOM   1786  C   PHE A 113      17.643  -5.782  -5.162  1.00  6.78           C
ATOM   1787  O   PHE A 113      17.395  -6.349  -4.090  1.00  6.78           O
ATOM   1788  CB  PHE A 113      18.033  -7.231  -7.167  1.00  6.78           C
ATOM   1789  CG  PHE A 113      17.355  -8.087  -8.196  1.00  6.78           C
ATOM   1790  CD1 PHE A 113      17.475  -7.802  -9.534  1.00  6.78           C
ATOM   1791  CD2 PHE A 113      16.579  -9.166  -7.816  1.00  6.78           C
ATOM   1792  CE1 PHE A 113      16.838  -8.564 -10.487  1.00  6.78           C
ATOM   1793  CE2 PHE A 113      15.935  -9.941  -8.759  1.00  6.78           C
ATOM   1794  CZ  PHE A 113      16.064  -9.639 -10.100  1.00  6.78           C
ATOM      0  H   PHE A 113      17.157  -5.092  -8.022  1.00  6.78           H   new
ATOM      0  HA  PHE A 113      16.260  -6.808  -6.228  1.00  6.78           H   new
ATOM      0  HB2 PHE A 113      18.727  -6.704  -7.593  1.00  6.78           H   new
ATOM      0  HB3 PHE A 113      18.470  -7.799  -6.513  1.00  6.78           H   new
ATOM      0  HD1 PHE A 113      17.997  -7.080  -9.801  1.00  6.78           H   new
ATOM      0  HD2 PHE A 113      16.490  -9.372  -6.914  1.00  6.78           H   new
ATOM      0  HE1 PHE A 113      16.929  -8.355 -11.389  1.00  6.78           H   new
ATOM      0  HE2 PHE A 113      15.416 -10.665  -8.492  1.00  6.78           H   new
ATOM      0  HZ  PHE A 113      15.631 -10.158 -10.739  1.00  6.78           H   new
ATOM   1804  N   PHE A 114      18.373  -4.675  -5.234  1.00  6.80           N
ATOM   1805  CA  PHE A 114      18.929  -4.118  -4.018  1.00  6.80           C
ATOM   1806  C   PHE A 114      17.836  -3.575  -3.130  1.00  6.80           C
ATOM   1807  O   PHE A 114      17.873  -3.812  -1.926  1.00  6.80           O
ATOM   1808  CB  PHE A 114      19.992  -3.075  -4.320  1.00  6.80           C
ATOM   1809  CG  PHE A 114      21.321  -3.714  -4.550  1.00  6.80           C
ATOM   1810  CD1 PHE A 114      21.822  -3.941  -5.810  1.00  6.80           C
ATOM   1811  CD2 PHE A 114      22.082  -4.101  -3.455  1.00  6.80           C
ATOM   1812  CE1 PHE A 114      23.050  -4.543  -5.989  1.00  6.80           C
ATOM   1813  CE2 PHE A 114      23.310  -4.699  -3.624  1.00  6.80           C
ATOM   1814  CZ  PHE A 114      23.795  -4.920  -4.897  1.00  6.80           C
ATOM      0  H   PHE A 114      18.552  -4.244  -5.957  1.00  6.80           H   new
ATOM      0  HA  PHE A 114      19.370  -4.832  -3.532  1.00  6.80           H   new
ATOM      0  HB2 PHE A 114      19.735  -2.565  -5.104  1.00  6.80           H   new
ATOM      0  HB3 PHE A 114      20.054  -2.449  -3.582  1.00  6.80           H   new
ATOM      0  HD1 PHE A 114      21.325  -3.685  -6.553  1.00  6.80           H   new
ATOM      0  HD2 PHE A 114      21.758  -3.954  -2.596  1.00  6.80           H   new
ATOM      0  HE1 PHE A 114      23.374  -4.694  -6.848  1.00  6.80           H   new
ATOM      0  HE2 PHE A 114      23.811  -4.953  -2.883  1.00  6.80           H   new
ATOM      0  HZ  PHE A 114      24.625  -5.323  -5.016  1.00  6.80           H   new
ATOM   1824  N   GLN A 115      16.818  -2.928  -3.700  1.00  6.83           N
ATOM   1825  CA  GLN A 115      15.738  -2.457  -2.853  1.00  6.83           C
ATOM   1826  C   GLN A 115      15.075  -3.626  -2.142  1.00  6.83           C
ATOM   1827  O   GLN A 115      14.725  -3.518  -0.965  1.00  6.83           O
ATOM   1828  CB  GLN A 115      14.666  -1.697  -3.599  1.00  6.83           C
ATOM   1829  CG  GLN A 115      13.640  -1.183  -2.611  1.00  6.83           C
ATOM   1830  CD  GLN A 115      12.567  -0.477  -3.231  1.00  6.83           C
ATOM   1831  NE2 GLN A 115      11.499  -0.188  -2.509  1.00  6.83           N
ATOM   1832  OE1 GLN A 115      12.675  -0.196  -4.398  1.00  6.83           O
ATOM      0  H   GLN A 115      16.739  -2.760  -4.540  1.00  6.83           H   new
ATOM      0  HA  GLN A 115      16.153  -1.847  -2.223  1.00  6.83           H   new
ATOM      0  HB2 GLN A 115      15.060  -0.957  -4.087  1.00  6.83           H   new
ATOM      0  HB3 GLN A 115      14.241  -2.274  -4.253  1.00  6.83           H   new
ATOM      0  HG2 GLN A 115      13.280  -1.931  -2.109  1.00  6.83           H   new
ATOM      0  HG3 GLN A 115      14.078  -0.598  -1.973  1.00  6.83           H   new
ATOM      0 HE21 GLN A 115      11.469  -0.409  -1.679  1.00  6.83           H   new
ATOM      0 HE22 GLN A 115      10.834   0.222  -2.869  1.00  6.83           H   new
ATOM   1841  N   MET A 116      14.892  -4.755  -2.840  1.00  6.89           N
ATOM   1842  CA  MET A 116      14.273  -5.899  -2.184  1.00  6.89           C
ATOM   1843  C   MET A 116      15.164  -6.377  -1.039  1.00  6.89           C
ATOM   1844  O   MET A 116      14.673  -6.677   0.055  1.00  6.89           O
ATOM   1845  CB  MET A 116      13.973  -6.992  -3.219  1.00  6.89           C
ATOM   1846  CG  MET A 116      12.815  -6.609  -4.169  1.00  6.89           C
ATOM   1847  SD  MET A 116      12.243  -7.917  -5.286  1.00  6.89           S
ATOM   1848  CE  MET A 116      13.543  -7.997  -6.510  1.00  6.89           C
ATOM      0  H   MET A 116      15.112  -4.872  -3.663  1.00  6.89           H   new
ATOM      0  HA  MET A 116      13.422  -5.648  -1.791  1.00  6.89           H   new
ATOM      0  HB2 MET A 116      14.772  -7.166  -3.742  1.00  6.89           H   new
ATOM      0  HB3 MET A 116      13.750  -7.816  -2.759  1.00  6.89           H   new
ATOM      0  HG2 MET A 116      12.063  -6.314  -3.632  1.00  6.89           H   new
ATOM      0  HG3 MET A 116      13.096  -5.850  -4.704  1.00  6.89           H   new
ATOM      0  HE1 MET A 116      13.329  -8.679  -7.166  1.00  6.89           H   new
ATOM      0  HE2 MET A 116      13.624  -7.138  -6.953  1.00  6.89           H   new
ATOM      0  HE3 MET A 116      14.382  -8.218  -6.077  1.00  6.89           H   new
ATOM   1858  N   ALA A 117      16.481  -6.376  -1.248  1.00  6.97           N
ATOM   1859  CA  ALA A 117      17.391  -6.750  -0.175  1.00  6.97           C
ATOM   1860  C   ALA A 117      17.283  -5.780   1.005  1.00  6.97           C
ATOM   1861  O   ALA A 117      17.291  -6.199   2.168  1.00  6.97           O
ATOM   1862  CB  ALA A 117      18.821  -6.771  -0.683  1.00  6.97           C
ATOM      0  H   ALA A 117      16.859  -6.165  -1.991  1.00  6.97           H   new
ATOM      0  HA  ALA A 117      17.142  -7.637   0.130  1.00  6.97           H   new
ATOM      0  HB1 ALA A 117      19.418  -7.021   0.040  1.00  6.97           H   new
ATOM      0  HB2 ALA A 117      18.899  -7.415  -1.404  1.00  6.97           H   new
ATOM      0  HB3 ALA A 117      19.061  -5.890  -1.010  1.00  6.97           H   new
ATOM   1868  N   TYR A 118      17.148  -4.482   0.695  1.00  7.10           N
ATOM   1869  CA  TYR A 118      17.064  -3.443   1.712  1.00  7.10           C
ATOM   1870  C   TYR A 118      15.791  -3.614   2.522  1.00  7.10           C
ATOM   1871  O   TYR A 118      15.798  -3.469   3.747  1.00  7.10           O
ATOM   1872  CB  TYR A 118      17.075  -2.055   1.073  1.00  7.10           C
ATOM   1873  CG  TYR A 118      18.364  -1.701   0.344  1.00  7.10           C
ATOM   1874  CD1 TYR A 118      19.530  -2.399   0.612  1.00  7.10           C
ATOM   1875  CD2 TYR A 118      18.373  -0.672  -0.603  1.00  7.10           C
ATOM   1876  CE1 TYR A 118      20.696  -2.082  -0.063  1.00  7.10           C
ATOM   1877  CE2 TYR A 118      19.538  -0.357  -1.274  1.00  7.10           C
ATOM   1878  CZ  TYR A 118      20.696  -1.056  -1.007  1.00  7.10           C
ATOM   1879  OH  TYR A 118      21.859  -0.741  -1.676  1.00  7.10           O
ATOM      0  H   TYR A 118      17.103  -4.188  -0.112  1.00  7.10           H   new
ATOM      0  HA  TYR A 118      17.836  -3.525   2.294  1.00  7.10           H   new
ATOM      0  HB2 TYR A 118      16.337  -1.995   0.447  1.00  7.10           H   new
ATOM      0  HB3 TYR A 118      16.916  -1.393   1.764  1.00  7.10           H   new
ATOM      0  HD1 TYR A 118      19.529  -3.080   1.245  1.00  7.10           H   new
ATOM      0  HD2 TYR A 118      17.593  -0.199  -0.781  1.00  7.10           H   new
ATOM      0  HE1 TYR A 118      21.478  -2.553   0.113  1.00  7.10           H   new
ATOM      0  HE2 TYR A 118      19.542   0.326  -1.905  1.00  7.10           H   new
ATOM      0  HH  TYR A 118      21.713  -0.110  -2.211  1.00  7.10           H   new
ATOM   1889  N   TYR A 119      14.700  -3.948   1.836  1.00  7.30           N
ATOM   1890  CA  TYR A 119      13.427  -4.188   2.487  1.00  7.30           C
ATOM   1891  C   TYR A 119      13.546  -5.311   3.502  1.00  7.30           C
ATOM   1892  O   TYR A 119      13.148  -5.147   4.662  1.00  7.30           O
ATOM   1893  CB  TYR A 119      12.334  -4.488   1.468  1.00  7.30           C
ATOM   1894  CG  TYR A 119      11.078  -4.913   2.112  1.00  7.30           C
ATOM   1895  CD1 TYR A 119      10.237  -3.984   2.684  1.00  7.30           C
ATOM   1896  CD2 TYR A 119      10.778  -6.255   2.162  1.00  7.30           C
ATOM   1897  CE1 TYR A 119       9.099  -4.402   3.326  1.00  7.30           C
ATOM   1898  CE2 TYR A 119       9.648  -6.675   2.792  1.00  7.30           C
ATOM   1899  CZ  TYR A 119       8.807  -5.755   3.383  1.00  7.30           C
ATOM   1900  OH  TYR A 119       7.702  -6.198   4.071  1.00  7.30           O
ATOM      0  H   TYR A 119      14.682  -4.040   0.981  1.00  7.30           H   new
ATOM      0  HA  TYR A 119      13.176  -3.378   2.959  1.00  7.30           H   new
ATOM      0  HB2 TYR A 119      12.169  -3.698   0.930  1.00  7.30           H   new
ATOM      0  HB3 TYR A 119      12.638  -5.184   0.864  1.00  7.30           H   new
ATOM      0  HD1 TYR A 119      10.440  -3.078   2.635  1.00  7.30           H   new
ATOM      0  HD2 TYR A 119      11.347  -6.874   1.765  1.00  7.30           H   new
ATOM      0  HE1 TYR A 119       8.528  -3.782   3.720  1.00  7.30           H   new
ATOM      0  HE2 TYR A 119       9.443  -7.581   2.824  1.00  7.30           H   new
ATOM      0  HH  TYR A 119       7.655  -7.035   4.017  1.00  7.30           H   new
ATOM   1910  N   ASP A 120      14.104  -6.452   3.079  1.00  7.56           N
ATOM   1911  CA  ASP A 120      14.255  -7.553   4.018  1.00  7.56           C
ATOM   1912  C   ASP A 120      15.142  -7.143   5.187  1.00  7.56           C
ATOM   1913  O   ASP A 120      14.815  -7.442   6.341  1.00  7.56           O
ATOM   1914  CB  ASP A 120      14.844  -8.788   3.333  1.00  7.56           C
ATOM   1915  CG  ASP A 120      13.856  -9.531   2.408  1.00  7.56           C
ATOM   1916  OD1 ASP A 120      12.675  -9.272   2.478  1.00  7.56           O
ATOM   1917  OD2 ASP A 120      14.300 -10.370   1.655  1.00  7.56           O1-
ATOM      0  H   ASP A 120      14.390  -6.600   2.282  1.00  7.56           H   new
ATOM      0  HA  ASP A 120      13.372  -7.777   4.351  1.00  7.56           H   new
ATOM      0  HB2 ASP A 120      15.618  -8.519   2.813  1.00  7.56           H   new
ATOM      0  HB3 ASP A 120      15.159  -9.403   4.013  1.00  7.56           H   new
ATOM   1922  N   ALA A 121      16.221  -6.396   4.907  1.00  7.88           N
ATOM   1923  CA  ALA A 121      17.107  -5.936   5.966  1.00  7.88           C
ATOM   1924  C   ALA A 121      16.343  -5.066   6.947  1.00  7.88           C
ATOM   1925  O   ALA A 121      16.558  -5.144   8.151  1.00  7.88           O
ATOM   1926  CB  ALA A 121      18.280  -5.157   5.395  1.00  7.88           C
ATOM      0  H   ALA A 121      16.449  -6.151   4.115  1.00  7.88           H   new
ATOM      0  HA  ALA A 121      17.452  -6.716   6.429  1.00  7.88           H   new
ATOM      0  HB1 ALA A 121      18.855  -4.861   6.118  1.00  7.88           H   new
ATOM      0  HB2 ALA A 121      18.785  -5.726   4.793  1.00  7.88           H   new
ATOM      0  HB3 ALA A 121      17.950  -4.385   4.909  1.00  7.88           H   new
ATOM   1932  N   LYS A 122      15.412  -4.251   6.466  1.00  8.21           N
ATOM   1933  CA  LYS A 122      14.669  -3.426   7.402  1.00  8.21           C
ATOM   1934  C   LYS A 122      13.809  -4.306   8.309  1.00  8.21           C
ATOM   1935  O   LYS A 122      13.835  -4.166   9.537  1.00  8.21           O
ATOM   1936  CB  LYS A 122      13.818  -2.383   6.681  1.00  8.21           C
ATOM   1937  CG  LYS A 122      13.085  -1.426   7.632  1.00  8.21           C
ATOM   1938  CD  LYS A 122      12.355  -0.323   6.876  1.00  8.21           C
ATOM   1939  CE  LYS A 122      11.703   0.660   7.839  1.00  8.21           C
ATOM   1940  NZ  LYS A 122      10.945   1.713   7.127  1.00  8.21           N1+
ATOM      0  H   LYS A 122      15.202  -4.163   5.637  1.00  8.21           H   new
ATOM      0  HA  LYS A 122      15.307  -2.943   7.951  1.00  8.21           H   new
ATOM      0  HB2 LYS A 122      14.386  -1.866   6.088  1.00  8.21           H   new
ATOM      0  HB3 LYS A 122      13.166  -2.837   6.125  1.00  8.21           H   new
ATOM      0  HG2 LYS A 122      12.449  -1.926   8.167  1.00  8.21           H   new
ATOM      0  HG3 LYS A 122      13.723  -1.029   8.246  1.00  8.21           H   new
ATOM      0  HD2 LYS A 122      12.979   0.148   6.302  1.00  8.21           H   new
ATOM      0  HD3 LYS A 122      11.679  -0.714   6.300  1.00  8.21           H   new
ATOM      0  HE2 LYS A 122      11.107   0.180   8.435  1.00  8.21           H   new
ATOM      0  HE3 LYS A 122      12.386   1.072   8.391  1.00  8.21           H   new
ATOM      0  HZ1 LYS A 122      10.764   2.380   7.688  1.00  8.21           H   new
ATOM      0  HZ2 LYS A 122      11.431   2.021   6.448  1.00  8.21           H   new
ATOM      0  HZ3 LYS A 122      10.184   1.373   6.817  1.00  8.21           H   new
ATOM   1954  N   ASN A 123      13.091  -5.275   7.732  1.00  8.50           N
ATOM   1955  CA  ASN A 123      12.258  -6.147   8.567  1.00  8.50           C
ATOM   1956  C   ASN A 123      13.051  -6.968   9.595  1.00  8.50           C
ATOM   1957  O   ASN A 123      12.543  -7.256  10.682  1.00  8.50           O
ATOM   1958  CB  ASN A 123      11.408  -7.099   7.739  1.00  8.50           C
ATOM   1959  CG  ASN A 123      10.185  -6.471   7.100  1.00  8.50           C
ATOM   1960  ND2 ASN A 123       9.583  -7.211   6.201  1.00  8.50           N
ATOM   1961  OD1 ASN A 123       9.754  -5.362   7.449  1.00  8.50           O
ATOM      0  H   ASN A 123      13.071  -5.441   6.888  1.00  8.50           H   new
ATOM      0  HA  ASN A 123      11.686  -5.531   9.051  1.00  8.50           H   new
ATOM      0  HB2 ASN A 123      11.961  -7.482   7.040  1.00  8.50           H   new
ATOM      0  HB3 ASN A 123      11.120  -7.832   8.306  1.00  8.50           H   new
ATOM      0 HD21 ASN A 123       8.860  -6.932   5.829  1.00  8.50           H   new
ATOM      0 HD22 ASN A 123       9.911  -7.976   5.984  1.00  8.50           H   new
ATOM   1968  N   VAL A 124      14.283  -7.342   9.256  1.00  8.69           N
ATOM   1969  CA  VAL A 124      15.115  -8.155  10.138  1.00  8.69           C
ATOM   1970  C   VAL A 124      15.995  -7.359  11.114  1.00  8.69           C
ATOM   1971  O   VAL A 124      16.102  -7.710  12.291  1.00  8.69           O
ATOM   1972  CB  VAL A 124      16.020  -9.068   9.291  1.00  8.69           C
ATOM   1973  CG1 VAL A 124      16.969  -9.845  10.188  1.00  8.69           C
ATOM   1974  CG2 VAL A 124      15.160 -10.019   8.476  1.00  8.69           C
ATOM      0  H   VAL A 124      14.658  -7.132   8.511  1.00  8.69           H   new
ATOM      0  HA  VAL A 124      14.494  -8.662  10.684  1.00  8.69           H   new
ATOM      0  HB  VAL A 124      16.549  -8.524   8.687  1.00  8.69           H   new
ATOM      0 HG11 VAL A 124      17.534 -10.416   9.644  1.00  8.69           H   new
ATOM      0 HG12 VAL A 124      17.523  -9.225  10.688  1.00  8.69           H   new
ATOM      0 HG13 VAL A 124      16.457 -10.391  10.805  1.00  8.69           H   new
ATOM      0 HG21 VAL A 124      15.730 -10.594   7.942  1.00  8.69           H   new
ATOM      0 HG22 VAL A 124      14.622 -10.562   9.073  1.00  8.69           H   new
ATOM      0 HG23 VAL A 124      14.578  -9.509   7.891  1.00  8.69           H   new
ATOM   1984  N   LEU A 125      16.687  -6.344  10.603  1.00  8.70           N
ATOM   1985  CA  LEU A 125      17.665  -5.566  11.355  1.00  8.70           C
ATOM   1986  C   LEU A 125      17.181  -4.185  11.838  1.00  8.70           C
ATOM   1987  O   LEU A 125      17.924  -3.479  12.523  1.00  8.70           O
ATOM   1988  CB  LEU A 125      18.877  -5.401  10.448  1.00  8.70           C
ATOM   1989  CG  LEU A 125      19.452  -6.731   9.977  1.00  8.70           C
ATOM   1990  CD1 LEU A 125      20.537  -6.497   9.005  1.00  8.70           C
ATOM   1991  CD2 LEU A 125      19.964  -7.502  11.177  1.00  8.70           C
ATOM      0  H   LEU A 125      16.598  -6.083   9.788  1.00  8.70           H   new
ATOM      0  HA  LEU A 125      17.859  -6.049  12.173  1.00  8.70           H   new
ATOM      0  HB2 LEU A 125      18.627  -4.870   9.675  1.00  8.70           H   new
ATOM      0  HB3 LEU A 125      19.564  -4.906  10.921  1.00  8.70           H   new
ATOM      0  HG  LEU A 125      18.761  -7.250   9.538  1.00  8.70           H   new
ATOM      0 HD11 LEU A 125      20.897  -7.348   8.711  1.00  8.70           H   new
ATOM      0 HD12 LEU A 125      20.188  -6.012   8.241  1.00  8.70           H   new
ATOM      0 HD13 LEU A 125      21.240  -5.976   9.424  1.00  8.70           H   new
ATOM      0 HD21 LEU A 125      20.332  -8.350  10.884  1.00  8.70           H   new
ATOM      0 HD22 LEU A 125      20.655  -6.987  11.622  1.00  8.70           H   new
ATOM      0 HD23 LEU A 125      19.233  -7.663  11.794  1.00  8.70           H   new
ATOM   2003  N   SER A 126      15.946  -3.798  11.482  1.00  8.53           N
ATOM   2004  CA  SER A 126      15.361  -2.495  11.818  1.00  8.53           C
ATOM   2005  C   SER A 126      16.187  -1.311  11.318  1.00  8.53           C
ATOM   2006  O   SER A 126      16.325  -0.294  12.001  1.00  8.53           O
ATOM   2007  CB  SER A 126      15.149  -2.359  13.319  1.00  8.53           C
ATOM   2008  OG  SER A 126      14.269  -3.339  13.807  1.00  8.53           O
ATOM      0  H   SER A 126      15.416  -4.300  11.028  1.00  8.53           H   new
ATOM      0  HA  SER A 126      14.507  -2.470  11.359  1.00  8.53           H   new
ATOM      0  HB2 SER A 126      16.002  -2.433  13.775  1.00  8.53           H   new
ATOM      0  HB3 SER A 126      14.796  -1.478  13.518  1.00  8.53           H   new
ATOM      0  HG  SER A 126      14.172  -3.241  14.636  1.00  8.53           H   new
ATOM   2014  N   TRP A 127      16.702  -1.425  10.102  1.00  8.19           N
ATOM   2015  CA  TRP A 127      17.469  -0.344   9.509  1.00  8.19           C
ATOM   2016  C   TRP A 127      16.599   0.641   8.747  1.00  8.19           C
ATOM   2017  O   TRP A 127      15.996   0.289   7.738  1.00  8.19           O
ATOM   2018  CB  TRP A 127      18.494  -0.908   8.529  1.00  8.19           C
ATOM   2019  CG  TRP A 127      19.627  -1.628   9.161  1.00  8.19           C
ATOM   2020  CD1 TRP A 127      19.947  -1.676  10.485  1.00  8.19           C
ATOM   2021  CD2 TRP A 127      20.630  -2.406   8.477  1.00  8.19           C
ATOM   2022  CE2 TRP A 127      21.521  -2.867   9.447  1.00  8.19           C
ATOM   2023  CE3 TRP A 127      20.845  -2.734   7.135  1.00  8.19           C
ATOM   2024  NE1 TRP A 127      21.087  -2.417  10.667  1.00  8.19           N
ATOM   2025  CZ2 TRP A 127      22.622  -3.637   9.120  1.00  8.19           C
ATOM   2026  CZ3 TRP A 127      21.943  -3.513   6.805  1.00  8.19           C
ATOM   2027  CH2 TRP A 127      22.811  -3.952   7.772  1.00  8.19           C
ATOM      0  H   TRP A 127      16.618  -2.121   9.604  1.00  8.19           H   new
ATOM      0  HA  TRP A 127      17.898   0.121  10.244  1.00  8.19           H   new
ATOM      0  HB2 TRP A 127      18.042  -1.513   7.920  1.00  8.19           H   new
ATOM      0  HB3 TRP A 127      18.847  -0.179   7.995  1.00  8.19           H   new
ATOM      0  HD1 TRP A 127      19.463  -1.266  11.165  1.00  8.19           H   new
ATOM      0  HE1 TRP A 127      21.467  -2.574  11.422  1.00  8.19           H   new
ATOM      0  HE3 TRP A 127      20.262  -2.435   6.475  1.00  8.19           H   new
ATOM      0  HZ2 TRP A 127      23.214  -3.934   9.773  1.00  8.19           H   new
ATOM      0  HZ3 TRP A 127      22.093  -3.741   5.916  1.00  8.19           H   new
ATOM      0  HH2 TRP A 127      23.542  -4.471   7.525  1.00  8.19           H   new
ATOM   2038  N   GLU A 128      16.616   1.903   9.175  1.00  7.74           N
ATOM   2039  CA  GLU A 128      15.847   2.970   8.521  1.00  7.74           C
ATOM   2040  C   GLU A 128      16.709   3.680   7.486  1.00  7.74           C
ATOM   2041  O   GLU A 128      16.270   4.598   6.785  1.00  7.74           O
ATOM   2042  CB  GLU A 128      15.332   3.980   9.547  1.00  7.74           C
ATOM   2043  CG  GLU A 128      14.334   3.405  10.555  1.00  7.74           C
ATOM   2044  CD  GLU A 128      13.842   4.428  11.563  1.00  7.74           C
ATOM   2045  OE1 GLU A 128      14.274   5.556  11.503  1.00  7.74           O
ATOM   2046  OE2 GLU A 128      13.031   4.076  12.388  1.00  7.74           O1-
ATOM      0  H   GLU A 128      17.074   2.168   9.853  1.00  7.74           H   new
ATOM      0  HA  GLU A 128      15.085   2.565   8.079  1.00  7.74           H   new
ATOM      0  HB2 GLU A 128      16.088   4.347  10.031  1.00  7.74           H   new
ATOM      0  HB3 GLU A 128      14.912   4.717   9.076  1.00  7.74           H   new
ATOM      0  HG2 GLU A 128      13.573   3.041  10.076  1.00  7.74           H   new
ATOM      0  HG3 GLU A 128      14.750   2.668  11.029  1.00  7.74           H   new
ATOM   2053  N   VAL A 129      17.943   3.228   7.379  1.00  7.26           N
ATOM   2054  CA  VAL A 129      18.900   3.836   6.489  1.00  7.26           C
ATOM   2055  C   VAL A 129      18.438   3.897   5.031  1.00  7.26           C
ATOM   2056  O   VAL A 129      18.590   4.951   4.425  1.00  7.26           O
ATOM   2057  CB  VAL A 129      20.273   3.168   6.624  1.00  7.26           C
ATOM   2058  CG1 VAL A 129      21.171   3.674   5.542  1.00  7.26           C
ATOM   2059  CG2 VAL A 129      20.812   3.472   7.996  1.00  7.26           C
ATOM      0  H   VAL A 129      18.248   2.558   7.823  1.00  7.26           H   new
ATOM      0  HA  VAL A 129      18.979   4.761   6.769  1.00  7.26           H   new
ATOM      0  HB  VAL A 129      20.211   2.205   6.526  1.00  7.26           H   new
ATOM      0 HG11 VAL A 129      22.042   3.255   5.622  1.00  7.26           H   new
ATOM      0 HG12 VAL A 129      20.788   3.460   4.677  1.00  7.26           H   new
ATOM      0 HG13 VAL A 129      21.267   4.636   5.624  1.00  7.26           H   new
ATOM      0 HG21 VAL A 129      21.682   3.057   8.101  1.00  7.26           H   new
ATOM      0 HG22 VAL A 129      20.897   4.432   8.105  1.00  7.26           H   new
ATOM      0 HG23 VAL A 129      20.205   3.123   8.667  1.00  7.26           H   new
ATOM   2069  N   PRO A 130      17.848   2.843   4.423  1.00  6.79           N
ATOM   2070  CA  PRO A 130      17.358   2.868   3.057  1.00  6.79           C
ATOM   2071  C   PRO A 130      16.314   3.963   2.816  1.00  6.79           C
ATOM   2072  O   PRO A 130      16.131   4.391   1.676  1.00  6.79           O
ATOM   2073  CB  PRO A 130      16.741   1.483   2.895  1.00  6.79           C
ATOM   2074  CG  PRO A 130      17.452   0.616   3.909  1.00  6.79           C
ATOM   2075  CD  PRO A 130      17.658   1.521   5.084  1.00  6.79           C
ATOM      0  HA  PRO A 130      18.062   3.066   2.420  1.00  6.79           H   new
ATOM      0  HB2 PRO A 130      15.785   1.503   3.059  1.00  6.79           H   new
ATOM      0  HB3 PRO A 130      16.867   1.146   1.994  1.00  6.79           H   new
ATOM      0  HG2 PRO A 130      16.920  -0.159   4.148  1.00  6.79           H   new
ATOM      0  HG3 PRO A 130      18.296   0.286   3.563  1.00  6.79           H   new
ATOM      0  HD2 PRO A 130      16.894   1.520   5.682  1.00  6.79           H   new
ATOM      0  HD3 PRO A 130      18.431   1.263   5.610  1.00  6.79           H   new
ATOM   2083  N   ASP A 131      15.644   4.451   3.874  1.00  6.38           N
ATOM   2084  CA  ASP A 131      14.643   5.490   3.686  1.00  6.38           C
ATOM   2085  C   ASP A 131      15.344   6.839   3.723  1.00  6.38           C
ATOM   2086  O   ASP A 131      14.973   7.779   3.010  1.00  6.38           O
ATOM   2087  CB  ASP A 131      13.552   5.400   4.747  1.00  6.38           C
ATOM   2088  CG  ASP A 131      12.765   4.074   4.649  1.00  6.38           C
ATOM   2089  OD1 ASP A 131      12.285   3.744   3.585  1.00  6.38           O
ATOM   2090  OD2 ASP A 131      12.633   3.416   5.667  1.00  6.38           O1-
ATOM      0  H   ASP A 131      15.757   4.195   4.687  1.00  6.38           H   new
ATOM      0  HA  ASP A 131      14.205   5.375   2.828  1.00  6.38           H   new
ATOM      0  HB2 ASP A 131      13.951   5.475   5.628  1.00  6.38           H   new
ATOM      0  HB3 ASP A 131      12.941   6.147   4.647  1.00  6.38           H   new
ATOM   2095  N   VAL A 132      16.426   6.912   4.499  1.00  6.04           N
ATOM   2096  CA  VAL A 132      17.201   8.144   4.545  1.00  6.04           C
ATOM   2097  C   VAL A 132      17.782   8.321   3.158  1.00  6.04           C
ATOM   2098  O   VAL A 132      17.711   9.392   2.537  1.00  6.04           O
ATOM   2099  CB  VAL A 132      18.392   8.027   5.515  1.00  6.04           C
ATOM   2100  CG1 VAL A 132      19.242   9.277   5.412  1.00  6.04           C
ATOM   2101  CG2 VAL A 132      17.916   7.751   6.921  1.00  6.04           C
ATOM      0  H   VAL A 132      16.720   6.274   4.995  1.00  6.04           H   new
ATOM      0  HA  VAL A 132      16.633   8.876   4.834  1.00  6.04           H   new
ATOM      0  HB  VAL A 132      18.947   7.271   5.269  1.00  6.04           H   new
ATOM      0 HG11 VAL A 132      19.994   9.208   6.021  1.00  6.04           H   new
ATOM      0 HG12 VAL A 132      19.570   9.372   4.504  1.00  6.04           H   new
ATOM      0 HG13 VAL A 132      18.707  10.052   5.645  1.00  6.04           H   new
ATOM      0 HG21 VAL A 132      18.681   7.681   7.514  1.00  6.04           H   new
ATOM      0 HG22 VAL A 132      17.343   8.476   7.217  1.00  6.04           H   new
ATOM      0 HG23 VAL A 132      17.418   6.919   6.937  1.00  6.04           H   new
ATOM   2111  N   LEU A 133      18.330   7.215   2.669  1.00  5.76           N
ATOM   2112  CA  LEU A 133      18.950   7.165   1.378  1.00  5.76           C
ATOM   2113  C   LEU A 133      17.927   7.374   0.263  1.00  5.76           C
ATOM   2114  O   LEU A 133      18.243   8.016  -0.737  1.00  5.76           O
ATOM   2115  CB  LEU A 133      19.676   5.847   1.234  1.00  5.76           C
ATOM   2116  CG  LEU A 133      20.870   5.644   2.162  1.00  5.76           C
ATOM   2117  CD1 LEU A 133      21.403   4.238   1.973  1.00  5.76           C
ATOM   2118  CD2 LEU A 133      21.918   6.684   1.875  1.00  5.76           C
ATOM      0  H   LEU A 133      18.347   6.467   3.093  1.00  5.76           H   new
ATOM      0  HA  LEU A 133      19.592   7.888   1.300  1.00  5.76           H   new
ATOM      0  HB2 LEU A 133      19.042   5.129   1.388  1.00  5.76           H   new
ATOM      0  HB3 LEU A 133      19.982   5.764   0.317  1.00  5.76           H   new
ATOM      0  HG  LEU A 133      20.603   5.748   3.089  1.00  5.76           H   new
ATOM      0 HD11 LEU A 133      22.163   4.098   2.559  1.00  5.76           H   new
ATOM      0 HD12 LEU A 133      20.708   3.597   2.188  1.00  5.76           H   new
ATOM      0 HD13 LEU A 133      21.680   4.118   1.051  1.00  5.76           H   new
ATOM      0 HD21 LEU A 133      22.675   6.552   2.466  1.00  5.76           H   new
ATOM      0 HD22 LEU A 133      22.210   6.604   0.953  1.00  5.76           H   new
ATOM      0 HD23 LEU A 133      21.545   7.568   2.020  1.00  5.76           H   new
ATOM   2130  N   ASN A 134      16.690   6.874   0.429  1.00  5.52           N
ATOM   2131  CA  ASN A 134      15.643   7.098  -0.563  1.00  5.52           C
ATOM   2132  C   ASN A 134      15.424   8.570  -0.780  1.00  5.52           C
ATOM   2133  O   ASN A 134      15.368   9.019  -1.923  1.00  5.52           O
ATOM   2134  CB  ASN A 134      14.321   6.486  -0.163  1.00  5.52           C
ATOM   2135  CG  ASN A 134      13.244   6.690  -1.216  1.00  5.52           C
ATOM   2136  ND2 ASN A 134      12.219   7.405  -0.856  1.00  5.52           N
ATOM   2137  OD1 ASN A 134      13.341   6.218  -2.354  1.00  5.52           O
ATOM      0  H   ASN A 134      16.446   6.406   1.108  1.00  5.52           H   new
ATOM      0  HA  ASN A 134      15.952   6.670  -1.377  1.00  5.52           H   new
ATOM      0  HB2 ASN A 134      14.441   5.536  -0.007  1.00  5.52           H   new
ATOM      0  HB3 ASN A 134      14.028   6.876   0.675  1.00  5.52           H   new
ATOM      0 HD21 ASN A 134      11.585   7.560  -1.416  1.00  5.52           H   new
ATOM      0 HD22 ASN A 134      12.175   7.722  -0.058  1.00  5.52           H   new
ATOM   2144  N   SER A 135      15.306   9.326   0.314  1.00  5.32           N
ATOM   2145  CA  SER A 135      15.081  10.761   0.207  1.00  5.32           C
ATOM   2146  C   SER A 135      16.213  11.411  -0.573  1.00  5.32           C
ATOM   2147  O   SER A 135      15.977  12.223  -1.472  1.00  5.32           O
ATOM   2148  CB  SER A 135      14.986  11.393   1.566  1.00  5.32           C
ATOM   2149  OG  SER A 135      14.765  12.773   1.456  1.00  5.32           O
ATOM      0  H   SER A 135      15.353   9.027   1.119  1.00  5.32           H   new
ATOM      0  HA  SER A 135      14.242  10.898  -0.260  1.00  5.32           H   new
ATOM      0  HB2 SER A 135      14.264  10.984   2.068  1.00  5.32           H   new
ATOM      0  HB3 SER A 135      15.804  11.230   2.061  1.00  5.32           H   new
ATOM      0  HG  SER A 135      14.489  13.072   2.191  1.00  5.32           H   new
ATOM   2155  N   LEU A 136      17.448  11.036  -0.249  1.00  5.14           N
ATOM   2156  CA  LEU A 136      18.589  11.585  -0.960  1.00  5.14           C
ATOM   2157  C   LEU A 136      18.562  11.184  -2.437  1.00  5.14           C
ATOM   2158  O   LEU A 136      18.878  11.988  -3.316  1.00  5.14           O
ATOM   2159  CB  LEU A 136      19.870  11.091  -0.295  1.00  5.14           C
ATOM   2160  CG  LEU A 136      20.112  11.661   1.095  1.00  5.14           C
ATOM   2161  CD1 LEU A 136      21.283  10.954   1.749  1.00  5.14           C
ATOM   2162  CD2 LEU A 136      20.376  13.145   0.959  1.00  5.14           C
ATOM      0  H   LEU A 136      17.641  10.473   0.371  1.00  5.14           H   new
ATOM      0  HA  LEU A 136      18.552  12.554  -0.920  1.00  5.14           H   new
ATOM      0  HB2 LEU A 136      19.839  10.123  -0.236  1.00  5.14           H   new
ATOM      0  HB3 LEU A 136      20.624  11.317  -0.862  1.00  5.14           H   new
ATOM      0  HG  LEU A 136      19.335  11.523   1.659  1.00  5.14           H   new
ATOM      0 HD11 LEU A 136      21.431  11.323   2.634  1.00  5.14           H   new
ATOM      0 HD12 LEU A 136      21.089  10.006   1.822  1.00  5.14           H   new
ATOM      0 HD13 LEU A 136      22.079  11.080   1.210  1.00  5.14           H   new
ATOM      0 HD21 LEU A 136      20.533  13.528   1.836  1.00  5.14           H   new
ATOM      0 HD22 LEU A 136      21.157  13.285   0.401  1.00  5.14           H   new
ATOM      0 HD23 LEU A 136      19.607  13.575   0.552  1.00  5.14           H   new
ATOM   2174  N   SER A 137      18.156   9.951  -2.716  1.00  4.99           N
ATOM   2175  CA  SER A 137      18.121   9.439  -4.073  1.00  4.99           C
ATOM   2176  C   SER A 137      17.160  10.242  -4.927  1.00  4.99           C
ATOM   2177  O   SER A 137      17.497  10.659  -6.044  1.00  4.99           O
ATOM   2178  CB  SER A 137      17.686   8.009  -4.059  1.00  4.99           C
ATOM   2179  OG  SER A 137      17.751   7.459  -5.322  1.00  4.99           O
ATOM      0  H   SER A 137      17.893   9.389  -2.121  1.00  4.99           H   new
ATOM      0  HA  SER A 137      19.012   9.512  -4.450  1.00  4.99           H   new
ATOM      0  HB2 SER A 137      18.249   7.502  -3.453  1.00  4.99           H   new
ATOM      0  HB3 SER A 137      16.779   7.947  -3.722  1.00  4.99           H   new
ATOM      0  HG  SER A 137      17.507   6.656  -5.291  1.00  4.99           H   new
ATOM   2185  N   VAL A 138      15.961  10.488  -4.397  1.00  4.89           N
ATOM   2186  CA  VAL A 138      15.016  11.240  -5.187  1.00  4.89           C
ATOM   2187  C   VAL A 138      15.470  12.695  -5.270  1.00  4.89           C
ATOM   2188  O   VAL A 138      15.269  13.336  -6.303  1.00  4.89           O
ATOM   2189  CB  VAL A 138      13.575  11.094  -4.620  1.00  4.89           C
ATOM   2190  CG1 VAL A 138      13.129   9.635  -4.662  1.00  4.89           C
ATOM   2191  CG2 VAL A 138      13.531  11.520  -3.219  1.00  4.89           C
ATOM      0  H   VAL A 138      15.692  10.238  -3.619  1.00  4.89           H   new
ATOM      0  HA  VAL A 138      14.989  10.884  -6.089  1.00  4.89           H   new
ATOM      0  HB  VAL A 138      12.992  11.645  -5.165  1.00  4.89           H   new
ATOM      0 HG11 VAL A 138      12.230   9.561  -4.306  1.00  4.89           H   new
ATOM      0 HG12 VAL A 138      13.140   9.319  -5.579  1.00  4.89           H   new
ATOM      0 HG13 VAL A 138      13.733   9.096  -4.128  1.00  4.89           H   new
ATOM      0 HG21 VAL A 138      12.628  11.424  -2.879  1.00  4.89           H   new
ATOM      0 HG22 VAL A 138      14.134  10.970  -2.694  1.00  4.89           H   new
ATOM      0 HG23 VAL A 138      13.803  12.449  -3.154  1.00  4.89           H   new
ATOM   2201  N   ALA A 139      16.173  13.195  -4.239  1.00  4.84           N
ATOM   2202  CA  ALA A 139      16.715  14.543  -4.296  1.00  4.84           C
ATOM   2203  C   ALA A 139      17.714  14.657  -5.442  1.00  4.84           C
ATOM   2204  O   ALA A 139      17.731  15.672  -6.138  1.00  4.84           O
ATOM   2205  CB  ALA A 139      17.369  14.929  -2.980  1.00  4.84           C
ATOM      0  H   ALA A 139      16.340  12.768  -3.511  1.00  4.84           H   new
ATOM      0  HA  ALA A 139      15.982  15.158  -4.454  1.00  4.84           H   new
ATOM      0  HB1 ALA A 139      17.721  15.830  -3.046  1.00  4.84           H   new
ATOM      0  HB2 ALA A 139      16.711  14.890  -2.268  1.00  4.84           H   new
ATOM      0  HB3 ALA A 139      18.093  14.313  -2.785  1.00  4.84           H   new
ATOM   2211  N   TRP A 140      18.507  13.594  -5.676  1.00  4.83           N
ATOM   2212  CA  TRP A 140      19.486  13.578  -6.764  1.00  4.83           C
ATOM   2213  C   TRP A 140      18.793  13.603  -8.121  1.00  4.83           C
ATOM   2214  O   TRP A 140      19.249  14.284  -9.047  1.00  4.83           O
ATOM   2215  CB  TRP A 140      20.405  12.345  -6.693  1.00  4.83           C
ATOM   2216  CG  TRP A 140      21.540  12.443  -5.698  1.00  4.83           C
ATOM   2217  CD1 TRP A 140      21.702  11.736  -4.542  1.00  4.83           C
ATOM   2218  CD2 TRP A 140      22.694  13.300  -5.799  1.00  4.83           C
ATOM   2219  CE2 TRP A 140      23.493  13.045  -4.682  1.00  4.83           C
ATOM   2220  CE3 TRP A 140      23.109  14.246  -6.727  1.00  4.83           C
ATOM   2221  NE1 TRP A 140      22.873  12.090  -3.929  1.00  4.83           N
ATOM   2222  CZ2 TRP A 140      24.687  13.704  -4.474  1.00  4.83           C
ATOM   2223  CZ3 TRP A 140      24.305  14.914  -6.504  1.00  4.83           C
ATOM   2224  CH2 TRP A 140      25.071  14.649  -5.416  1.00  4.83           C
ATOM      0  H   TRP A 140      18.487  12.872  -5.209  1.00  4.83           H   new
ATOM      0  HA  TRP A 140      20.029  14.375  -6.660  1.00  4.83           H   new
ATOM      0  HB2 TRP A 140      19.866  11.570  -6.471  1.00  4.83           H   new
ATOM      0  HB3 TRP A 140      20.779  12.187  -7.574  1.00  4.83           H   new
ATOM      0  HD1 TRP A 140      21.102  11.104  -4.217  1.00  4.83           H   new
ATOM      0  HE1 TRP A 140      23.170  11.764  -3.190  1.00  4.83           H   new
ATOM      0  HE3 TRP A 140      22.597  14.428  -7.482  1.00  4.83           H   new
ATOM      0  HZ2 TRP A 140      25.215  13.522  -3.730  1.00  4.83           H   new
ATOM      0  HZ3 TRP A 140      24.587  15.557  -7.114  1.00  4.83           H   new
ATOM      0  HH2 TRP A 140      25.870  15.110  -5.299  1.00  4.83           H   new
ATOM   2235  N   MET A 141      17.653  12.915  -8.246  1.00  4.87           N
ATOM   2236  CA  MET A 141      16.946  12.965  -9.524  1.00  4.87           C
ATOM   2237  C   MET A 141      16.464  14.374  -9.821  1.00  4.87           C
ATOM   2238  O   MET A 141      16.493  14.825 -10.974  1.00  4.87           O
ATOM   2239  CB  MET A 141      15.736  12.043  -9.565  1.00  4.87           C
ATOM   2240  CG  MET A 141      16.024  10.595  -9.623  1.00  4.87           C
ATOM   2241  SD  MET A 141      14.523   9.650  -9.993  1.00  4.87           S
ATOM   2242  CE  MET A 141      13.631   9.763  -8.468  1.00  4.87           C
ATOM      0  H   MET A 141      17.288  12.435  -7.633  1.00  4.87           H   new
ATOM      0  HA  MET A 141      17.588  12.671 -10.189  1.00  4.87           H   new
ATOM      0  HB2 MET A 141      15.194  12.215  -8.779  1.00  4.87           H   new
ATOM      0  HB3 MET A 141      15.199  12.279 -10.337  1.00  4.87           H   new
ATOM      0  HG2 MET A 141      16.695  10.422 -10.302  1.00  4.87           H   new
ATOM      0  HG3 MET A 141      16.395  10.301  -8.776  1.00  4.87           H   new
ATOM      0  HE1 MET A 141      12.791   9.284  -8.548  1.00  4.87           H   new
ATOM      0  HE2 MET A 141      14.159   9.373  -7.754  1.00  4.87           H   new
ATOM      0  HE3 MET A 141      13.453  10.695  -8.265  1.00  4.87           H   new
ATOM   2252  N   ILE A 142      16.054  15.086  -8.775  1.00  4.97           N
ATOM   2253  CA  ILE A 142      15.536  16.419  -8.986  1.00  4.97           C
ATOM   2254  C   ILE A 142      16.707  17.357  -9.240  1.00  4.97           C
ATOM   2255  O   ILE A 142      16.633  18.230 -10.100  1.00  4.97           O
ATOM   2256  CB  ILE A 142      14.754  16.944  -7.804  1.00  4.97           C
ATOM   2257  CG1 ILE A 142      13.630  16.034  -7.439  1.00  4.97           C
ATOM   2258  CG2 ILE A 142      14.154  18.250  -8.302  1.00  4.97           C
ATOM   2259  CD1 ILE A 142      12.638  15.834  -8.453  1.00  4.97           C
ATOM      0  H   ILE A 142      16.069  14.819  -7.958  1.00  4.97           H   new
ATOM      0  HA  ILE A 142      14.930  16.378  -9.742  1.00  4.97           H   new
ATOM      0  HB  ILE A 142      15.323  17.033  -7.024  1.00  4.97           H   new
ATOM      0 HG12 ILE A 142      14.000  15.171  -7.197  1.00  4.97           H   new
ATOM      0 HG13 ILE A 142      13.194  16.387  -6.648  1.00  4.97           H   new
ATOM      0 HG21 ILE A 142      13.630  18.656  -7.594  1.00  4.97           H   new
ATOM      0 HG22 ILE A 142      14.866  18.854  -8.564  1.00  4.97           H   new
ATOM      0 HG23 ILE A 142      13.583  18.073  -9.066  1.00  4.97           H   new
ATOM      0 HD11 ILE A 142      11.954  15.231  -8.122  1.00  4.97           H   new
ATOM      0 HD12 ILE A 142      12.234  16.685  -8.683  1.00  4.97           H   new
ATOM      0 HD13 ILE A 142      13.053  15.450  -9.241  1.00  4.97           H   new
ATOM   2271  N   LEU A 143      17.791  17.189  -8.486  1.00  5.12           N
ATOM   2272  CA  LEU A 143      18.988  17.996  -8.661  1.00  5.12           C
ATOM   2273  C   LEU A 143      19.415  17.984 -10.121  1.00  5.12           C
ATOM   2274  O   LEU A 143      19.698  19.036 -10.713  1.00  5.12           O
ATOM   2275  CB  LEU A 143      20.113  17.457  -7.772  1.00  5.12           C
ATOM   2276  CG  LEU A 143      21.442  18.212  -7.746  1.00  5.12           C
ATOM   2277  CD1 LEU A 143      22.122  17.959  -6.407  1.00  5.12           C
ATOM   2278  CD2 LEU A 143      22.294  17.723  -8.851  1.00  5.12           C
ATOM      0  H   LEU A 143      17.850  16.603  -7.859  1.00  5.12           H   new
ATOM      0  HA  LEU A 143      18.796  18.911  -8.402  1.00  5.12           H   new
ATOM      0  HB2 LEU A 143      19.778  17.417  -6.863  1.00  5.12           H   new
ATOM      0  HB3 LEU A 143      20.296  16.545  -8.047  1.00  5.12           H   new
ATOM      0  HG  LEU A 143      21.295  19.164  -7.856  1.00  5.12           H   new
ATOM      0 HD11 LEU A 143      22.968  18.434  -6.378  1.00  5.12           H   new
ATOM      0 HD12 LEU A 143      21.551  18.274  -5.689  1.00  5.12           H   new
ATOM      0 HD13 LEU A 143      22.282  17.008  -6.299  1.00  5.12           H   new
ATOM      0 HD21 LEU A 143      23.140  18.197  -8.842  1.00  5.12           H   new
ATOM      0 HD22 LEU A 143      22.455  16.773  -8.740  1.00  5.12           H   new
ATOM      0 HD23 LEU A 143      21.846  17.877  -9.698  1.00  5.12           H   new
ATOM   2290  N   ARG A 144      19.444  16.779 -10.714  1.00  5.31           N
ATOM   2291  CA  ARG A 144      19.806  16.649 -12.112  1.00  5.31           C
ATOM   2292  C   ARG A 144      18.815  17.408 -12.971  1.00  5.31           C
ATOM   2293  O   ARG A 144      19.204  18.182 -13.849  1.00  5.31           O
ATOM   2294  CB  ARG A 144      19.737  15.196 -12.558  1.00  5.31           C
ATOM   2295  CG  ARG A 144      20.150  14.941 -14.034  1.00  5.31           C
ATOM   2296  CD  ARG A 144      21.625  15.097 -14.272  1.00  5.31           C
ATOM   2297  NE  ARG A 144      21.974  14.989 -15.680  1.00  5.31           N
ATOM   2298  CZ  ARG A 144      23.227  15.121 -16.173  1.00  5.31           C
ATOM   2299  NH1 ARG A 144      24.239  15.340 -15.364  1.00  5.31           N1+
ATOM   2300  NH2 ARG A 144      23.434  15.031 -17.471  1.00  5.31           N
ATOM      0  H   ARG A 144      19.257  16.038 -10.319  1.00  5.31           H   new
ATOM      0  HA  ARG A 144      20.707  16.995 -12.211  1.00  5.31           H   new
ATOM      0  HB2 ARG A 144      20.309  14.667 -11.980  1.00  5.31           H   new
ATOM      0  HB3 ARG A 144      18.831  14.875 -12.430  1.00  5.31           H   new
ATOM      0  HG2 ARG A 144      19.880  14.045 -14.289  1.00  5.31           H   new
ATOM      0  HG3 ARG A 144      19.669  15.556 -14.609  1.00  5.31           H   new
ATOM      0  HD2 ARG A 144      21.915  15.959 -13.935  1.00  5.31           H   new
ATOM      0  HD3 ARG A 144      22.105  14.420 -13.770  1.00  5.31           H   new
ATOM      0  HE  ARG A 144      21.339  14.830 -16.238  1.00  5.31           H   new
ATOM      0 HH11 ARG A 144      24.107  15.400 -14.516  1.00  5.31           H   new
ATOM      0 HH12 ARG A 144      25.034  15.423 -15.682  1.00  5.31           H   new
ATOM      0 HH21 ARG A 144      22.773  14.889 -18.003  1.00  5.31           H   new
ATOM      0 HH22 ARG A 144      24.230  15.115 -17.786  1.00  5.31           H   new
ATOM   2314  N   ALA A 145      17.525  17.230 -12.674  1.00  5.54           N
ATOM   2315  CA  ALA A 145      16.473  17.864 -13.444  1.00  5.54           C
ATOM   2316  C   ALA A 145      16.551  19.371 -13.451  1.00  5.54           C
ATOM   2317  O   ALA A 145      16.324  20.000 -14.478  1.00  5.54           O
ATOM   2318  CB  ALA A 145      15.133  17.479 -12.890  1.00  5.54           C
ATOM      0  H   ALA A 145      17.245  16.741 -12.024  1.00  5.54           H   new
ATOM      0  HA  ALA A 145      16.591  17.554 -14.356  1.00  5.54           H   new
ATOM      0  HB1 ALA A 145      14.433  17.906 -13.409  1.00  5.54           H   new
ATOM      0  HB2 ALA A 145      15.028  16.516 -12.937  1.00  5.54           H   new
ATOM      0  HB3 ALA A 145      15.070  17.766 -11.966  1.00  5.54           H   new
ATOM   2324  N   ILE A 146      16.885  19.945 -12.304  1.00  5.77           N
ATOM   2325  CA  ILE A 146      16.978  21.384 -12.168  1.00  5.77           C
ATOM   2326  C   ILE A 146      18.174  21.916 -12.914  1.00  5.77           C
ATOM   2327  O   ILE A 146      18.092  22.928 -13.615  1.00  5.77           O
ATOM   2328  CB  ILE A 146      17.111  21.800 -10.702  1.00  5.77           C
ATOM   2329  CG1 ILE A 146      15.859  21.479  -9.903  1.00  5.77           C
ATOM   2330  CG2 ILE A 146      17.346  23.268 -10.664  1.00  5.77           C
ATOM   2331  CD1 ILE A 146      16.050  21.577  -8.387  1.00  5.77           C
ATOM      0  H   ILE A 146      17.064  19.509 -11.584  1.00  5.77           H   new
ATOM      0  HA  ILE A 146      16.161  21.753 -12.538  1.00  5.77           H   new
ATOM      0  HB  ILE A 146      17.846  21.308 -10.304  1.00  5.77           H   new
ATOM      0 HG12 ILE A 146      15.151  22.085 -10.171  1.00  5.77           H   new
ATOM      0 HG13 ILE A 146      15.565  20.582 -10.126  1.00  5.77           H   new
ATOM      0 HG21 ILE A 146      17.434  23.558  -9.743  1.00  5.77           H   new
ATOM      0 HG22 ILE A 146      18.160  23.478 -11.148  1.00  5.77           H   new
ATOM      0 HG23 ILE A 146      16.597  23.727 -11.077  1.00  5.77           H   new
ATOM      0 HD11 ILE A 146      15.216  21.361  -7.941  1.00  5.77           H   new
ATOM      0 HD12 ILE A 146      16.738  20.953  -8.106  1.00  5.77           H   new
ATOM      0 HD13 ILE A 146      16.317  22.479  -8.152  1.00  5.77           H   new
ATOM   2343  N   SER A 147      19.302  21.242 -12.735  1.00  5.96           N
ATOM   2344  CA  SER A 147      20.551  21.652 -13.335  1.00  5.96           C
ATOM   2345  C   SER A 147      20.515  21.609 -14.868  1.00  5.96           C
ATOM   2346  O   SER A 147      21.063  22.491 -15.534  1.00  5.96           O
ATOM   2347  CB  SER A 147      21.643  20.737 -12.821  1.00  5.96           C
ATOM   2348  OG  SER A 147      21.806  20.873 -11.434  1.00  5.96           O
ATOM      0  H   SER A 147      19.360  20.529 -12.257  1.00  5.96           H   new
ATOM      0  HA  SER A 147      20.719  22.575 -13.088  1.00  5.96           H   new
ATOM      0  HB2 SER A 147      21.425  19.816 -13.035  1.00  5.96           H   new
ATOM      0  HB3 SER A 147      22.478  20.942 -13.269  1.00  5.96           H   new
ATOM      0  HG  SER A 147      21.238  20.398 -11.037  1.00  5.96           H   new
ATOM   2354  N   PHE A 148      19.864  20.587 -15.430  1.00  6.08           N
ATOM   2355  CA  PHE A 148      19.839  20.378 -16.875  1.00  6.08           C
ATOM   2356  C   PHE A 148      18.438  20.216 -17.481  1.00  6.08           C
ATOM   2357  O   PHE A 148      18.150  19.177 -18.075  1.00  6.08           O
ATOM   2358  CB  PHE A 148      20.644  19.118 -17.189  1.00  6.08           C
ATOM   2359  CG  PHE A 148      22.045  19.170 -16.682  1.00  6.08           C
ATOM   2360  CD1 PHE A 148      22.348  18.585 -15.473  1.00  6.08           C
ATOM   2361  CD2 PHE A 148      23.050  19.796 -17.385  1.00  6.08           C
ATOM   2362  CE1 PHE A 148      23.627  18.620 -14.961  1.00  6.08           C
ATOM   2363  CE2 PHE A 148      24.336  19.834 -16.883  1.00  6.08           C
ATOM   2364  CZ  PHE A 148      24.624  19.245 -15.667  1.00  6.08           C
ATOM      0  H   PHE A 148      19.426  19.998 -14.982  1.00  6.08           H   new
ATOM      0  HA  PHE A 148      20.215  21.180 -17.271  1.00  6.08           H   new
ATOM      0  HB2 PHE A 148      20.195  18.350 -16.802  1.00  6.08           H   new
ATOM      0  HB3 PHE A 148      20.659  18.983 -18.149  1.00  6.08           H   new
ATOM      0  HD1 PHE A 148      21.676  18.158 -14.992  1.00  6.08           H   new
ATOM      0  HD2 PHE A 148      22.862  20.196 -18.203  1.00  6.08           H   new
ATOM      0  HE1 PHE A 148      23.813  18.222 -14.141  1.00  6.08           H   new
ATOM      0  HE2 PHE A 148      25.010  20.257 -17.365  1.00  6.08           H   new
ATOM      0  HZ  PHE A 148      25.490  19.272 -15.328  1.00  6.08           H   new
ATOM   2374  N   THR A 149      17.550  21.198 -17.354  1.00  6.09           N
ATOM   2375  CA  THR A 149      16.193  20.938 -17.847  1.00  6.09           C
ATOM   2376  C   THR A 149      16.122  20.717 -19.359  1.00  6.09           C
ATOM   2377  O   THR A 149      16.770  21.417 -20.142  1.00  6.09           O
ATOM   2378  CB  THR A 149      15.237  22.097 -17.492  1.00  6.09           C
ATOM   2379  CG2 THR A 149      14.986  22.172 -16.010  1.00  6.09           C
ATOM   2380  OG1 THR A 149      15.790  23.339 -17.966  1.00  6.09           O
ATOM      0  H   THR A 149      17.693  21.973 -17.010  1.00  6.09           H   new
ATOM      0  HA  THR A 149      15.922  20.118 -17.405  1.00  6.09           H   new
ATOM      0  HB  THR A 149      14.385  21.932 -17.925  1.00  6.09           H   new
ATOM      0  HG1 THR A 149      15.434  23.979 -17.555  1.00  6.09           H   new
ATOM      0 HG21 THR A 149      14.383  22.908 -15.820  1.00  6.09           H   new
ATOM      0 HG22 THR A 149      14.587  21.342 -15.707  1.00  6.09           H   new
ATOM      0 HG23 THR A 149      15.826  22.315 -15.546  1.00  6.09           H   new
ATOM   2388  N   ASN A 150      15.287  19.751 -19.744  1.00  5.98           N
ATOM   2389  CA  ASN A 150      14.952  19.379 -21.123  1.00  5.98           C
ATOM   2390  C   ASN A 150      13.722  18.486 -21.036  1.00  5.98           C
ATOM   2391  O   ASN A 150      13.196  18.304 -19.944  1.00  5.98           O
ATOM   2392  CB  ASN A 150      16.108  18.709 -21.861  1.00  5.98           C
ATOM   2393  CG  ASN A 150      16.591  17.404 -21.267  1.00  5.98           C
ATOM   2394  ND2 ASN A 150      17.883  17.330 -21.055  1.00  5.98           N
ATOM   2395  OD1 ASN A 150      15.825  16.449 -21.025  1.00  5.98           O
ATOM      0  H   ASN A 150      14.873  19.263 -19.170  1.00  5.98           H   new
ATOM      0  HA  ASN A 150      14.769  20.172 -21.651  1.00  5.98           H   new
ATOM      0  HB2 ASN A 150      15.836  18.548 -22.778  1.00  5.98           H   new
ATOM      0  HB3 ASN A 150      16.854  19.328 -21.891  1.00  5.98           H   new
ATOM      0 HD21 ASN A 150      18.226  16.607 -20.740  1.00  5.98           H   new
ATOM      0 HD22 ASN A 150      18.387  18.004 -21.231  1.00  5.98           H   new
ATOM   2402  N   THR A 151      13.266  17.890 -22.129  1.00  5.75           N
ATOM   2403  CA  THR A 151      12.083  17.030 -22.020  1.00  5.75           C
ATOM   2404  C   THR A 151      12.240  15.909 -20.992  1.00  5.75           C
ATOM   2405  O   THR A 151      11.339  15.678 -20.185  1.00  5.75           O
ATOM   2406  CB  THR A 151      11.745  16.371 -23.369  1.00  5.75           C
ATOM   2407  CG2 THR A 151      10.573  15.380 -23.217  1.00  5.75           C
ATOM   2408  OG1 THR A 151      11.424  17.381 -24.337  1.00  5.75           O
ATOM      0  H   THR A 151      13.606  17.961 -22.916  1.00  5.75           H   new
ATOM      0  HA  THR A 151      11.371  17.623 -21.733  1.00  5.75           H   new
ATOM      0  HB  THR A 151      12.520  15.874 -23.674  1.00  5.75           H   new
ATOM      0  HG1 THR A 151      11.242  17.017 -25.072  1.00  5.75           H   new
ATOM      0 HG21 THR A 151      10.376  14.977 -24.077  1.00  5.75           H   new
ATOM      0 HG22 THR A 151      10.815  14.687 -22.583  1.00  5.75           H   new
ATOM      0 HG23 THR A 151       9.789  15.852 -22.895  1.00  5.75           H   new
ATOM   2416  N   SER A 152      13.376  15.213 -21.009  1.00  5.45           N
ATOM   2417  CA  SER A 152      13.579  14.093 -20.097  1.00  5.45           C
ATOM   2418  C   SER A 152      13.617  14.612 -18.682  1.00  5.45           C
ATOM   2419  O   SER A 152      12.883  14.162 -17.796  1.00  5.45           O
ATOM   2420  CB  SER A 152      14.894  13.384 -20.426  1.00  5.45           C
ATOM   2421  OG  SER A 152      15.163  12.334 -19.538  1.00  5.45           O
ATOM      0  H   SER A 152      14.036  15.373 -21.537  1.00  5.45           H   new
ATOM      0  HA  SER A 152      12.851  13.459 -20.193  1.00  5.45           H   new
ATOM      0  HB2 SER A 152      14.856  13.038 -21.332  1.00  5.45           H   new
ATOM      0  HB3 SER A 152      15.622  14.025 -20.397  1.00  5.45           H   new
ATOM      0  HG  SER A 152      14.461  11.892 -19.406  1.00  5.45           H   new
ATOM   2427  N   ASN A 153      14.450  15.621 -18.498  1.00  5.14           N
ATOM   2428  CA  ASN A 153      14.674  16.208 -17.199  1.00  5.14           C
ATOM   2429  C   ASN A 153      13.480  16.945 -16.605  1.00  5.14           C
ATOM   2430  O   ASN A 153      13.377  17.025 -15.396  1.00  5.14           O
ATOM   2431  CB  ASN A 153      15.938  17.004 -17.244  1.00  5.14           C
ATOM   2432  CG  ASN A 153      17.116  16.051 -17.194  1.00  5.14           C
ATOM   2433  ND2 ASN A 153      18.259  16.479 -17.615  1.00  5.14           N
ATOM   2434  OD1 ASN A 153      16.966  14.901 -16.751  1.00  5.14           O
ATOM      0  H   ASN A 153      14.904  15.985 -19.131  1.00  5.14           H   new
ATOM      0  HA  ASN A 153      14.784  15.487 -16.560  1.00  5.14           H   new
ATOM      0  HB2 ASN A 153      15.971  17.537 -18.054  1.00  5.14           H   new
ATOM      0  HB3 ASN A 153      15.973  17.621 -16.497  1.00  5.14           H   new
ATOM      0 HD21 ASN A 153      18.946  15.962 -17.594  1.00  5.14           H   new
ATOM      0 HD22 ASN A 153      18.333  17.281 -17.917  1.00  5.14           H   new
ATOM   2441  N   VAL A 154      12.566  17.461 -17.413  1.00  4.84           N
ATOM   2442  CA  VAL A 154      11.354  18.071 -16.868  1.00  4.84           C
ATOM   2443  C   VAL A 154      10.376  16.978 -16.441  1.00  4.84           C
ATOM   2444  O   VAL A 154       9.747  17.072 -15.383  1.00  4.84           O
ATOM   2445  CB  VAL A 154      10.718  19.057 -17.843  1.00  4.84           C
ATOM   2446  CG1 VAL A 154       9.364  19.504 -17.304  1.00  4.84           C
ATOM   2447  CG2 VAL A 154      11.653  20.293 -17.979  1.00  4.84           C
ATOM      0  H   VAL A 154      12.623  17.471 -18.271  1.00  4.84           H   new
ATOM      0  HA  VAL A 154      11.598  18.590 -16.086  1.00  4.84           H   new
ATOM      0  HB  VAL A 154      10.594  18.635 -18.708  1.00  4.84           H   new
ATOM      0 HG11 VAL A 154       8.960  20.131 -17.924  1.00  4.84           H   new
ATOM      0 HG12 VAL A 154       8.785  18.732 -17.202  1.00  4.84           H   new
ATOM      0 HG13 VAL A 154       9.484  19.934 -16.443  1.00  4.84           H   new
ATOM      0 HG21 VAL A 154      11.261  20.929 -18.597  1.00  4.84           H   new
ATOM      0 HG22 VAL A 154      11.764  20.712 -17.111  1.00  4.84           H   new
ATOM      0 HG23 VAL A 154      12.518  20.009 -18.314  1.00  4.84           H   new
ATOM   2457  N   VAL A 155      10.244  15.933 -17.250  1.00  4.58           N
ATOM   2458  CA  VAL A 155       9.365  14.841 -16.878  1.00  4.58           C
ATOM   2459  C   VAL A 155       9.809  14.182 -15.579  1.00  4.58           C
ATOM   2460  O   VAL A 155       8.966  13.827 -14.753  1.00  4.58           O
ATOM   2461  CB  VAL A 155       9.247  13.828 -18.000  1.00  4.58           C
ATOM   2462  CG1 VAL A 155       8.515  12.607 -17.492  1.00  4.58           C
ATOM   2463  CG2 VAL A 155       8.491  14.489 -19.145  1.00  4.58           C
ATOM      0  H   VAL A 155      10.647  15.840 -18.004  1.00  4.58           H   new
ATOM      0  HA  VAL A 155       8.483  15.215 -16.724  1.00  4.58           H   new
ATOM      0  HB  VAL A 155      10.120  13.543 -18.313  1.00  4.58           H   new
ATOM      0 HG11 VAL A 155       8.437  11.956 -18.207  1.00  4.58           H   new
ATOM      0 HG12 VAL A 155       9.008  12.218 -16.753  1.00  4.58           H   new
ATOM      0 HG13 VAL A 155       7.629  12.863 -17.190  1.00  4.58           H   new
ATOM      0 HG21 VAL A 155       8.401  13.861 -19.879  1.00  4.58           H   new
ATOM      0 HG22 VAL A 155       7.610  14.757 -18.839  1.00  4.58           H   new
ATOM      0 HG23 VAL A 155       8.980  15.271 -19.447  1.00  4.58           H   new
ATOM   2473  N   VAL A 156      11.118  14.003 -15.387  1.00  4.38           N
ATOM   2474  CA  VAL A 156      11.585  13.410 -14.142  1.00  4.38           C
ATOM   2475  C   VAL A 156      10.924  13.969 -12.862  1.00  4.38           C
ATOM   2476  O   VAL A 156      10.273  13.186 -12.182  1.00  4.38           O
ATOM   2477  CB  VAL A 156      13.129  13.418 -14.048  1.00  4.38           C
ATOM   2478  CG1 VAL A 156      13.591  13.037 -12.633  1.00  4.38           C
ATOM   2479  CG2 VAL A 156      13.679  12.381 -15.018  1.00  4.38           C
ATOM      0  H   VAL A 156      11.733  14.213 -15.950  1.00  4.38           H   new
ATOM      0  HA  VAL A 156      11.288  12.488 -14.183  1.00  4.38           H   new
ATOM      0  HB  VAL A 156      13.450  14.308 -14.261  1.00  4.38           H   new
ATOM      0 HG11 VAL A 156      14.560  13.048 -12.595  1.00  4.38           H   new
ATOM      0 HG12 VAL A 156      13.236  13.674 -11.994  1.00  4.38           H   new
ATOM      0 HG13 VAL A 156      13.269  12.148 -12.416  1.00  4.38           H   new
ATOM      0 HG21 VAL A 156      14.648  12.375 -14.970  1.00  4.38           H   new
ATOM      0 HG22 VAL A 156      13.338  11.504 -14.782  1.00  4.38           H   new
ATOM      0 HG23 VAL A 156      13.402  12.603 -15.921  1.00  4.38           H   new
ATOM   2489  N   PRO A 157      11.032  15.262 -12.465  1.00  4.24           N
ATOM   2490  CA  PRO A 157      10.389  15.784 -11.283  1.00  4.24           C
ATOM   2491  C   PRO A 157       8.878  15.699 -11.348  1.00  4.24           C
ATOM   2492  O   PRO A 157       8.236  15.501 -10.316  1.00  4.24           O
ATOM   2493  CB  PRO A 157      10.850  17.254 -11.273  1.00  4.24           C
ATOM   2494  CG  PRO A 157      11.242  17.532 -12.653  1.00  4.24           C
ATOM   2495  CD  PRO A 157      11.787  16.212 -13.165  1.00  4.24           C
ATOM      0  HA  PRO A 157      10.625  15.284 -10.486  1.00  4.24           H   new
ATOM      0  HB2 PRO A 157      10.137  17.845 -10.984  1.00  4.24           H   new
ATOM      0  HB3 PRO A 157      11.592  17.386 -10.663  1.00  4.24           H   new
ATOM      0  HG2 PRO A 157      10.486  17.831 -13.182  1.00  4.24           H   new
ATOM      0  HG3 PRO A 157      11.912  18.232 -12.696  1.00  4.24           H   new
ATOM      0  HD2 PRO A 157      11.673  16.125 -14.124  1.00  4.24           H   new
ATOM      0  HD3 PRO A 157      12.735  16.121 -12.983  1.00  4.24           H   new
ATOM   2503  N   LEU A 158       8.290  15.696 -12.547  1.00  4.16           N
ATOM   2504  CA  LEU A 158       6.841  15.596 -12.581  1.00  4.16           C
ATOM   2505  C   LEU A 158       6.405  14.223 -12.084  1.00  4.16           C
ATOM   2506  O   LEU A 158       5.413  14.094 -11.375  1.00  4.16           O
ATOM   2507  CB  LEU A 158       6.323  15.869 -13.991  1.00  4.16           C
ATOM   2508  CG  LEU A 158       6.533  17.319 -14.469  1.00  4.16           C
ATOM   2509  CD1 LEU A 158       6.103  17.443 -15.931  1.00  4.16           C
ATOM   2510  CD2 LEU A 158       5.763  18.271 -13.562  1.00  4.16           C
ATOM      0  H   LEU A 158       8.688  15.748 -13.307  1.00  4.16           H   new
ATOM      0  HA  LEU A 158       6.460  16.266 -11.992  1.00  4.16           H   new
ATOM      0  HB2 LEU A 158       6.766  15.267 -14.610  1.00  4.16           H   new
ATOM      0  HB3 LEU A 158       5.376  15.662 -14.023  1.00  4.16           H   new
ATOM      0  HG  LEU A 158       7.472  17.558 -14.417  1.00  4.16           H   new
ATOM      0 HD11 LEU A 158       6.235  18.356 -16.231  1.00  4.16           H   new
ATOM      0 HD12 LEU A 158       6.635  16.843 -16.477  1.00  4.16           H   new
ATOM      0 HD13 LEU A 158       5.165  17.209 -16.014  1.00  4.16           H   new
ATOM      0 HD21 LEU A 158       5.896  19.183 -13.863  1.00  4.16           H   new
ATOM      0 HD22 LEU A 158       4.818  18.055 -13.593  1.00  4.16           H   new
ATOM      0 HD23 LEU A 158       6.085  18.182 -12.651  1.00  4.16           H   new
ATOM   2522  N   LEU A 159       7.186  13.204 -12.441  1.00  4.14           N
ATOM   2523  CA  LEU A 159       6.943  11.836 -11.999  1.00  4.14           C
ATOM   2524  C   LEU A 159       7.494  11.521 -10.617  1.00  4.14           C
ATOM   2525  O   LEU A 159       6.868  10.792  -9.845  1.00  4.14           O
ATOM   2526  CB  LEU A 159       7.535  10.869 -12.996  1.00  4.14           C
ATOM   2527  CG  LEU A 159       6.844  10.771 -14.289  1.00  4.14           C
ATOM   2528  CD1 LEU A 159       7.639   9.962 -15.175  1.00  4.14           C
ATOM   2529  CD2 LEU A 159       5.524  10.092 -14.054  1.00  4.14           C
ATOM      0  H   LEU A 159       7.875  13.290 -12.949  1.00  4.14           H   new
ATOM      0  HA  LEU A 159       5.979  11.741 -11.942  1.00  4.14           H   new
ATOM      0  HB2 LEU A 159       8.456  11.125 -13.160  1.00  4.14           H   new
ATOM      0  HB3 LEU A 159       7.554   9.987 -12.592  1.00  4.14           H   new
ATOM      0  HG  LEU A 159       6.710  11.649 -14.679  1.00  4.14           H   new
ATOM      0 HD11 LEU A 159       7.194   9.889 -16.034  1.00  4.14           H   new
ATOM      0 HD12 LEU A 159       8.509  10.374 -15.296  1.00  4.14           H   new
ATOM      0 HD13 LEU A 159       7.751   9.077 -14.793  1.00  4.14           H   new
ATOM      0 HD21 LEU A 159       5.046  10.014 -14.894  1.00  4.14           H   new
ATOM      0 HD22 LEU A 159       5.676   9.208 -13.686  1.00  4.14           H   new
ATOM      0 HD23 LEU A 159       4.997  10.615 -13.430  1.00  4.14           H   new
ATOM   2541  N   ALA A 160       8.660  12.061 -10.281  1.00  4.18           N
ATOM   2542  CA  ALA A 160       9.289  11.772  -8.998  1.00  4.18           C
ATOM   2543  C   ALA A 160       8.375  12.210  -7.861  1.00  4.18           C
ATOM   2544  O   ALA A 160       8.238  11.517  -6.853  1.00  4.18           O
ATOM   2545  CB  ALA A 160      10.634  12.462  -8.897  1.00  4.18           C
ATOM      0  H   ALA A 160       9.105  12.599 -10.783  1.00  4.18           H   new
ATOM      0  HA  ALA A 160       9.435  10.815  -8.930  1.00  4.18           H   new
ATOM      0  HB1 ALA A 160      11.038  12.260  -8.039  1.00  4.18           H   new
ATOM      0  HB2 ALA A 160      11.213  12.148  -9.609  1.00  4.18           H   new
ATOM      0  HB3 ALA A 160      10.513  13.421  -8.979  1.00  4.18           H   new
ATOM   2551  N   LEU A 161       7.658  13.314  -8.065  1.00  4.30           N
ATOM   2552  CA  LEU A 161       6.777  13.850  -7.042  1.00  4.30           C
ATOM   2553  C   LEU A 161       5.481  13.064  -6.898  1.00  4.30           C
ATOM   2554  O   LEU A 161       4.681  13.341  -6.003  1.00  4.30           O
ATOM   2555  CB  LEU A 161       6.458  15.298  -7.372  1.00  4.30           C
ATOM   2556  CG  LEU A 161       7.645  16.247  -7.326  1.00  4.30           C
ATOM   2557  CD1 LEU A 161       7.216  17.548  -7.791  1.00  4.30           C
ATOM   2558  CD2 LEU A 161       8.185  16.343  -5.952  1.00  4.30           C
ATOM      0  H   LEU A 161       7.671  13.767  -8.796  1.00  4.30           H   new
ATOM      0  HA  LEU A 161       7.243  13.780  -6.194  1.00  4.30           H   new
ATOM      0  HB2 LEU A 161       6.067  15.334  -8.259  1.00  4.30           H   new
ATOM      0  HB3 LEU A 161       5.784  15.616  -6.751  1.00  4.30           H   new
ATOM      0  HG  LEU A 161       8.352  15.910  -7.899  1.00  4.30           H   new
ATOM      0 HD11 LEU A 161       7.965  18.164  -7.767  1.00  4.30           H   new
ATOM      0 HD12 LEU A 161       6.888  17.475  -8.701  1.00  4.30           H   new
ATOM      0 HD13 LEU A 161       6.507  17.879  -7.218  1.00  4.30           H   new
ATOM      0 HD21 LEU A 161       8.940  16.952  -5.943  1.00  4.30           H   new
ATOM      0 HD22 LEU A 161       7.496  16.675  -5.356  1.00  4.30           H   new
ATOM      0 HD23 LEU A 161       8.474  15.466  -5.656  1.00  4.30           H   new
ATOM   2570  N   LEU A 162       5.254  12.100  -7.787  1.00  4.49           N
ATOM   2571  CA  LEU A 162       4.076  11.262  -7.728  1.00  4.49           C
ATOM   2572  C   LEU A 162       4.411   9.904  -7.098  1.00  4.49           C
ATOM   2573  O   LEU A 162       3.543   9.032  -7.005  1.00  4.49           O
ATOM   2574  CB  LEU A 162       3.481  11.091  -9.131  1.00  4.49           C
ATOM   2575  CG  LEU A 162       3.022  12.390  -9.812  1.00  4.49           C
ATOM   2576  CD1 LEU A 162       2.499  12.085 -11.233  1.00  4.49           C
ATOM   2577  CD2 LEU A 162       1.966  13.053  -8.961  1.00  4.49           C
ATOM      0  H   LEU A 162       5.783  11.918  -8.440  1.00  4.49           H   new
ATOM      0  HA  LEU A 162       3.412  11.692  -7.167  1.00  4.49           H   new
ATOM      0  HB2 LEU A 162       4.142  10.663  -9.697  1.00  4.49           H   new
ATOM      0  HB3 LEU A 162       2.723  10.488  -9.074  1.00  4.49           H   new
ATOM      0  HG  LEU A 162       3.770  13.001  -9.900  1.00  4.49           H   new
ATOM      0 HD11 LEU A 162       2.211  12.909 -11.656  1.00  4.49           H   new
ATOM      0 HD12 LEU A 162       3.207  11.682 -11.759  1.00  4.49           H   new
ATOM      0 HD13 LEU A 162       1.749  11.472 -11.177  1.00  4.49           H   new
ATOM      0 HD21 LEU A 162       1.674  13.873  -9.388  1.00  4.49           H   new
ATOM      0 HD22 LEU A 162       1.209  12.455  -8.860  1.00  4.49           H   new
ATOM      0 HD23 LEU A 162       2.335  13.257  -8.088  1.00  4.49           H   new
ATOM   2589  N   THR A 163       5.671   9.720  -6.664  1.00  4.76           N
ATOM   2590  CA  THR A 163       6.090   8.469  -6.038  1.00  4.76           C
ATOM   2591  C   THR A 163       5.875   8.561  -4.515  1.00  4.76           C
ATOM   2592  O   THR A 163       6.529   9.379  -3.872  1.00  4.76           O
ATOM   2593  CB  THR A 163       7.584   8.187  -6.315  1.00  4.76           C
ATOM   2594  CG2 THR A 163       8.015   6.919  -5.624  1.00  4.76           C
ATOM   2595  OG1 THR A 163       7.807   8.052  -7.725  1.00  4.76           O
ATOM      0  H   THR A 163       6.292  10.312  -6.726  1.00  4.76           H   new
ATOM      0  HA  THR A 163       5.559   7.748  -6.412  1.00  4.76           H   new
ATOM      0  HB  THR A 163       8.103   8.932  -5.973  1.00  4.76           H   new
ATOM      0  HG1 THR A 163       8.621   7.901  -7.867  1.00  4.76           H   new
ATOM      0 HG21 THR A 163       8.953   6.754  -5.806  1.00  4.76           H   new
ATOM      0 HG22 THR A 163       7.883   7.011  -4.667  1.00  4.76           H   new
ATOM      0 HG23 THR A 163       7.487   6.175  -5.953  1.00  4.76           H   new
ATOM   2603  N   PRO A 164       5.030   7.706  -3.886  1.00  5.11           N
ATOM   2604  CA  PRO A 164       4.700   7.722  -2.458  1.00  5.11           C
ATOM   2605  C   PRO A 164       5.906   7.723  -1.520  1.00  5.11           C
ATOM   2606  O   PRO A 164       5.865   8.307  -0.435  1.00  5.11           O
ATOM   2607  CB  PRO A 164       3.917   6.415  -2.291  1.00  5.11           C
ATOM   2608  CG  PRO A 164       3.290   6.169  -3.636  1.00  5.11           C
ATOM   2609  CD  PRO A 164       4.316   6.644  -4.643  1.00  5.11           C
ATOM      0  HA  PRO A 164       4.226   8.534  -2.221  1.00  5.11           H   new
ATOM      0  HB2 PRO A 164       4.502   5.684  -2.036  1.00  5.11           H   new
ATOM      0  HB3 PRO A 164       3.243   6.494  -1.598  1.00  5.11           H   new
ATOM      0  HG2 PRO A 164       3.085   5.229  -3.761  1.00  5.11           H   new
ATOM      0  HG3 PRO A 164       2.456   6.656  -3.729  1.00  5.11           H   new
ATOM      0  HD2 PRO A 164       4.913   5.930  -4.916  1.00  5.11           H   new
ATOM      0  HD3 PRO A 164       3.900   6.990  -5.448  1.00  5.11           H   new
ATOM   2617  N   GLY A 165       7.007   7.106  -1.963  1.00  5.49           N
ATOM   2618  CA  GLY A 165       8.243   7.006  -1.182  1.00  5.49           C
ATOM   2619  C   GLY A 165       8.818   8.377  -0.855  1.00  5.49           C
ATOM   2620  O   GLY A 165       9.547   8.558   0.124  1.00  5.49           O
ATOM      0  H   GLY A 165       7.056   6.730  -2.735  1.00  5.49           H   new
ATOM      0  HA2 GLY A 165       8.067   6.524  -0.359  1.00  5.49           H   new
ATOM      0  HA3 GLY A 165       8.898   6.490  -1.678  1.00  5.49           H   new
ATOM   2624  N   LEU A 166       8.476   9.362  -1.666  1.00  5.89           N
ATOM   2625  CA  LEU A 166       8.938  10.707  -1.449  1.00  5.89           C
ATOM   2626  C   LEU A 166       8.580  11.255  -0.085  1.00  5.89           C
ATOM   2627  O   LEU A 166       9.329  12.036   0.490  1.00  5.89           O
ATOM   2628  CB  LEU A 166       8.381  11.642  -2.497  1.00  5.89           C
ATOM   2629  CG  LEU A 166       8.806  13.026  -2.272  1.00  5.89           C
ATOM   2630  CD1 LEU A 166      10.283  13.059  -2.272  1.00  5.89           C
ATOM   2631  CD2 LEU A 166       8.258  13.895  -3.326  1.00  5.89           C
ATOM      0  H   LEU A 166       7.970   9.265  -2.355  1.00  5.89           H   new
ATOM      0  HA  LEU A 166       9.905  10.659  -1.509  1.00  5.89           H   new
ATOM      0  HB2 LEU A 166       8.672  11.353  -3.376  1.00  5.89           H   new
ATOM      0  HB3 LEU A 166       7.412  11.596  -2.490  1.00  5.89           H   new
ATOM      0  HG  LEU A 166       8.475  13.351  -1.420  1.00  5.89           H   new
ATOM      0 HD11 LEU A 166      10.587  13.968  -2.124  1.00  5.89           H   new
ATOM      0 HD12 LEU A 166      10.620  12.487  -1.564  1.00  5.89           H   new
ATOM      0 HD13 LEU A 166      10.614  12.743  -3.127  1.00  5.89           H   new
ATOM      0 HD21 LEU A 166       8.542  14.810  -3.172  1.00  5.89           H   new
ATOM      0 HD22 LEU A 166       8.581  13.598  -4.191  1.00  5.89           H   new
ATOM      0 HD23 LEU A 166       7.289  13.851  -3.310  1.00  5.89           H   new
ATOM   2643  N   LYS A 167       7.428  10.857   0.444  1.00  6.24           N
ATOM   2644  CA  LYS A 167       6.924  11.432   1.680  1.00  6.24           C
ATOM   2645  C   LYS A 167       7.481  10.755   2.930  1.00  6.24           C
ATOM   2646  O   LYS A 167       6.974  10.958   4.035  1.00  6.24           O
ATOM   2647  CB  LYS A 167       5.402  11.383   1.686  1.00  6.24           C
ATOM   2648  CG  LYS A 167       4.742  12.135   0.516  1.00  6.24           C
ATOM   2649  CD  LYS A 167       5.052  13.639   0.519  1.00  6.24           C
ATOM   2650  CE  LYS A 167       4.250  14.359  -0.574  1.00  6.24           C
ATOM   2651  NZ  LYS A 167       4.541  15.823  -0.644  1.00  6.24           N1+
ATOM      0  H   LYS A 167       6.923  10.252   0.099  1.00  6.24           H   new
ATOM      0  HA  LYS A 167       7.228  12.353   1.709  1.00  6.24           H   new
ATOM      0  HB2 LYS A 167       5.118  10.456   1.663  1.00  6.24           H   new
ATOM      0  HB3 LYS A 167       5.080  11.757   2.521  1.00  6.24           H   new
ATOM      0  HG2 LYS A 167       5.044  11.749  -0.321  1.00  6.24           H   new
ATOM      0  HG3 LYS A 167       3.781  12.008   0.557  1.00  6.24           H   new
ATOM      0  HD2 LYS A 167       4.837  14.017   1.386  1.00  6.24           H   new
ATOM      0  HD3 LYS A 167       6.001  13.779   0.376  1.00  6.24           H   new
ATOM      0  HE2 LYS A 167       4.447  13.954  -1.433  1.00  6.24           H   new
ATOM      0  HE3 LYS A 167       3.303  14.230  -0.411  1.00  6.24           H   new
ATOM      0  HZ1 LYS A 167       3.783  16.271  -0.774  1.00  6.24           H   new
ATOM      0  HZ2 LYS A 167       4.914  16.088   0.119  1.00  6.24           H   new
ATOM      0  HZ3 LYS A 167       5.099  15.983  -1.318  1.00  6.24           H   new
ATOM   2665  N   CYS A 168       8.517   9.939   2.749  1.00  6.50           N
ATOM   2666  CA  CYS A 168       9.184   9.259   3.839  1.00  6.50           C
ATOM   2667  C   CYS A 168       9.773  10.228   4.865  1.00  6.50           C
ATOM   2668  O   CYS A 168       9.815  11.450   4.677  1.00  6.50           O
ATOM   2669  CB  CYS A 168      10.325   8.386   3.305  1.00  6.50           C
ATOM   2670  SG  CYS A 168      11.740   9.337   2.673  1.00  6.50           S
ATOM      0  H   CYS A 168       8.852   9.767   1.976  1.00  6.50           H   new
ATOM      0  HA  CYS A 168       8.507   8.718   4.275  1.00  6.50           H   new
ATOM      0  HB2 CYS A 168      10.631   7.799   4.014  1.00  6.50           H   new
ATOM      0  HB3 CYS A 168       9.983   7.820   2.595  1.00  6.50           H   new
ATOM      0  HG  CYS A 168      12.748   8.705   2.828  1.00  6.50           H   new
ATOM   2676  N   LEU A 169      10.287   9.636   5.936  1.00  6.62           N
ATOM   2677  CA  LEU A 169      10.884  10.291   7.098  1.00  6.62           C
ATOM   2678  C   LEU A 169      11.768  11.510   6.800  1.00  6.62           C
ATOM   2679  O   LEU A 169      11.749  12.493   7.540  1.00  6.62           O
ATOM   2680  CB  LEU A 169      11.744   9.235   7.803  1.00  6.62           C
ATOM   2681  CG  LEU A 169      12.497   9.647   9.058  1.00  6.62           C
ATOM   2682  CD1 LEU A 169      11.509  10.049  10.135  1.00  6.62           C
ATOM   2683  CD2 LEU A 169      13.374   8.464   9.509  1.00  6.62           C
ATOM      0  H   LEU A 169      10.298   8.779   6.010  1.00  6.62           H   new
ATOM      0  HA  LEU A 169      10.151  10.636   7.631  1.00  6.62           H   new
ATOM      0  HB2 LEU A 169      11.168   8.489   8.034  1.00  6.62           H   new
ATOM      0  HB3 LEU A 169      12.393   8.905   7.162  1.00  6.62           H   new
ATOM      0  HG  LEU A 169      13.068  10.411   8.882  1.00  6.62           H   new
ATOM      0 HD11 LEU A 169      11.991  10.311  10.935  1.00  6.62           H   new
ATOM      0 HD12 LEU A 169      10.974  10.795   9.821  1.00  6.62           H   new
ATOM      0 HD13 LEU A 169      10.929   9.299  10.339  1.00  6.62           H   new
ATOM      0 HD21 LEU A 169      13.862   8.710  10.310  1.00  6.62           H   new
ATOM      0 HD22 LEU A 169      12.811   7.697   9.697  1.00  6.62           H   new
ATOM      0 HD23 LEU A 169      14.002   8.239   8.804  1.00  6.62           H   new
ATOM   2695  N   ASN A 170      12.561  11.429   5.748  1.00  6.60           N
ATOM   2696  CA  ASN A 170      13.525  12.458   5.395  1.00  6.60           C
ATOM   2697  C   ASN A 170      13.104  13.421   4.275  1.00  6.60           C
ATOM   2698  O   ASN A 170      13.961  14.055   3.645  1.00  6.60           O
ATOM   2699  CB  ASN A 170      14.867  11.811   5.159  1.00  6.60           C
ATOM   2700  CG  ASN A 170      15.505  11.442   6.464  1.00  6.60           C
ATOM   2701  ND2 ASN A 170      15.369  10.238   6.903  1.00  6.60           N
ATOM   2702  OD1 ASN A 170      16.096  12.315   7.106  1.00  6.60           O
ATOM      0  H   ASN A 170      12.556  10.761   5.206  1.00  6.60           H   new
ATOM      0  HA  ASN A 170      13.581  13.060   6.154  1.00  6.60           H   new
ATOM      0  HB2 ASN A 170      14.759  11.019   4.610  1.00  6.60           H   new
ATOM      0  HB3 ASN A 170      15.444  12.418   4.670  1.00  6.60           H   new
ATOM      0 HD21 ASN A 170      15.696  10.020   7.668  1.00  6.60           H   new
ATOM      0 HD22 ASN A 170      14.951   9.653   6.431  1.00  6.60           H   new
ATOM   2709  N   LEU A 171      11.792  13.604   4.081  1.00  6.46           N
ATOM   2710  CA  LEU A 171      11.283  14.599   3.119  1.00  6.46           C
ATOM   2711  C   LEU A 171      11.904  15.983   3.342  1.00  6.46           C
ATOM   2712  O   LEU A 171      12.105  16.737   2.394  1.00  6.46           O
ATOM   2713  CB  LEU A 171       9.758  14.749   3.197  1.00  6.46           C
ATOM   2714  CG  LEU A 171       9.145  15.781   2.181  1.00  6.46           C
ATOM   2715  CD1 LEU A 171       9.421  15.322   0.769  1.00  6.46           C
ATOM   2716  CD2 LEU A 171       7.647  15.907   2.420  1.00  6.46           C
ATOM      0  H   LEU A 171      11.180  13.164   4.495  1.00  6.46           H   new
ATOM      0  HA  LEU A 171      11.534  14.263   2.244  1.00  6.46           H   new
ATOM      0  HB2 LEU A 171       9.352  13.882   3.043  1.00  6.46           H   new
ATOM      0  HB3 LEU A 171       9.518  15.019   4.097  1.00  6.46           H   new
ATOM      0  HG  LEU A 171       9.553  16.651   2.312  1.00  6.46           H   new
ATOM      0 HD11 LEU A 171       9.043  15.958   0.142  1.00  6.46           H   new
ATOM      0 HD12 LEU A 171      10.379  15.261   0.630  1.00  6.46           H   new
ATOM      0 HD13 LEU A 171       9.018  14.451   0.627  1.00  6.46           H   new
ATOM      0 HD21 LEU A 171       7.271  16.544   1.792  1.00  6.46           H   new
ATOM      0 HD22 LEU A 171       7.225  15.043   2.294  1.00  6.46           H   new
ATOM      0 HD23 LEU A 171       7.488  16.215   3.326  1.00  6.46           H   new
ATOM   2728  N   ASP A 172      12.156  16.367   4.593  1.00  6.23           N
ATOM   2729  CA  ASP A 172      12.747  17.677   4.862  1.00  6.23           C
ATOM   2730  C   ASP A 172      14.131  17.821   4.210  1.00  6.23           C
ATOM   2731  O   ASP A 172      14.537  18.914   3.818  1.00  6.23           O
ATOM   2732  CB  ASP A 172      12.846  17.933   6.363  1.00  6.23           C
ATOM   2733  CG  ASP A 172      13.199  19.386   6.712  1.00  6.23           C
ATOM   2734  OD1 ASP A 172      12.413  20.267   6.402  1.00  6.23           O
ATOM   2735  OD2 ASP A 172      14.235  19.609   7.289  1.00  6.23           O1-
ATOM      0  H   ASP A 172      11.995  15.891   5.291  1.00  6.23           H   new
ATOM      0  HA  ASP A 172      12.159  18.341   4.469  1.00  6.23           H   new
ATOM      0  HB2 ASP A 172      12.001  17.704   6.780  1.00  6.23           H   new
ATOM      0  HB3 ASP A 172      13.518  17.344   6.741  1.00  6.23           H   new
ATOM   2740  N   VAL A 173      14.877  16.715   4.091  1.00  5.96           N
ATOM   2741  CA  VAL A 173      16.201  16.784   3.490  1.00  5.96           C
ATOM   2742  C   VAL A 173      16.019  17.088   2.023  1.00  5.96           C
ATOM   2743  O   VAL A 173      16.698  17.944   1.455  1.00  5.96           O
ATOM   2744  CB  VAL A 173      16.949  15.456   3.645  1.00  5.96           C
ATOM   2745  CG1 VAL A 173      18.246  15.506   2.888  1.00  5.96           C
ATOM   2746  CG2 VAL A 173      17.164  15.168   5.120  1.00  5.96           C
ATOM      0  H   VAL A 173      14.634  15.931   4.349  1.00  5.96           H   new
ATOM      0  HA  VAL A 173      16.724  17.471   3.932  1.00  5.96           H   new
ATOM      0  HB  VAL A 173      16.423  14.732   3.271  1.00  5.96           H   new
ATOM      0 HG11 VAL A 173      18.714  14.662   2.991  1.00  5.96           H   new
ATOM      0 HG12 VAL A 173      18.066  15.663   1.948  1.00  5.96           H   new
ATOM      0 HG13 VAL A 173      18.797  16.225   3.236  1.00  5.96           H   new
ATOM      0 HG21 VAL A 173      17.638  14.327   5.220  1.00  5.96           H   new
ATOM      0 HG22 VAL A 173      17.687  15.882   5.517  1.00  5.96           H   new
ATOM      0 HG23 VAL A 173      16.305  15.110   5.567  1.00  5.96           H   new
ATOM   2756  N   TYR A 174      15.065  16.381   1.422  1.00  5.69           N
ATOM   2757  CA  TYR A 174      14.705  16.565   0.024  1.00  5.69           C
ATOM   2758  C   TYR A 174      14.341  18.020  -0.211  1.00  5.69           C
ATOM   2759  O   TYR A 174      14.893  18.677  -1.091  1.00  5.69           O
ATOM   2760  CB  TYR A 174      13.527  15.656  -0.308  1.00  5.69           C
ATOM   2761  CG  TYR A 174      12.909  15.769  -1.646  1.00  5.69           C
ATOM   2762  CD1 TYR A 174      13.460  15.119  -2.688  1.00  5.69           C
ATOM   2763  CD2 TYR A 174      11.742  16.506  -1.811  1.00  5.69           C
ATOM   2764  CE1 TYR A 174      12.865  15.147  -3.916  1.00  5.69           C
ATOM   2765  CE2 TYR A 174      11.138  16.546  -3.041  1.00  5.69           C
ATOM   2766  CZ  TYR A 174      11.702  15.850  -4.088  1.00  5.69           C
ATOM   2767  OH  TYR A 174      11.116  15.848  -5.299  1.00  5.69           O
ATOM      0  H   TYR A 174      14.605  15.774   1.822  1.00  5.69           H   new
ATOM      0  HA  TYR A 174      15.452  16.335  -0.550  1.00  5.69           H   new
ATOM      0  HB2 TYR A 174      13.820  14.738  -0.194  1.00  5.69           H   new
ATOM      0  HB3 TYR A 174      12.835  15.816   0.352  1.00  5.69           H   new
ATOM      0  HD1 TYR A 174      14.253  14.647  -2.570  1.00  5.69           H   new
ATOM      0  HD2 TYR A 174      11.374  16.968  -1.093  1.00  5.69           H   new
ATOM      0  HE1 TYR A 174      13.247  14.692  -4.631  1.00  5.69           H   new
ATOM      0  HE2 TYR A 174      10.358  17.036  -3.167  1.00  5.69           H   new
ATOM      0  HH  TYR A 174      10.800  15.086  -5.456  1.00  5.69           H   new
ATOM   2777  N   ARG A 175      13.453  18.545   0.628  1.00  5.44           N
ATOM   2778  CA  ARG A 175      13.022  19.925   0.508  1.00  5.44           C
ATOM   2779  C   ARG A 175      14.192  20.878   0.469  1.00  5.44           C
ATOM   2780  O   ARG A 175      14.322  21.679  -0.463  1.00  5.44           O
ATOM   2781  CB  ARG A 175      12.159  20.302   1.699  1.00  5.44           C
ATOM   2782  CG  ARG A 175      11.659  21.717   1.703  1.00  5.44           C
ATOM   2783  CD  ARG A 175      10.927  22.035   2.957  1.00  5.44           C
ATOM   2784  NE  ARG A 175      11.777  22.017   4.159  1.00  5.44           N
ATOM   2785  CZ  ARG A 175      12.593  23.013   4.554  1.00  5.44           C
ATOM   2786  NH1 ARG A 175      12.726  24.118   3.849  1.00  5.44           N1+
ATOM   2787  NH2 ARG A 175      13.252  22.857   5.677  1.00  5.44           N
ATOM      0  H   ARG A 175      13.089  18.113   1.276  1.00  5.44           H   new
ATOM      0  HA  ARG A 175      12.525  19.996  -0.322  1.00  5.44           H   new
ATOM      0  HB2 ARG A 175      11.396  19.704   1.729  1.00  5.44           H   new
ATOM      0  HB3 ARG A 175      12.669  20.152   2.510  1.00  5.44           H   new
ATOM      0  HG2 ARG A 175      12.407  22.326   1.601  1.00  5.44           H   new
ATOM      0  HG3 ARG A 175      11.074  21.856   0.942  1.00  5.44           H   new
ATOM      0  HD2 ARG A 175      10.520  22.911   2.871  1.00  5.44           H   new
ATOM      0  HD3 ARG A 175      10.205  21.397   3.071  1.00  5.44           H   new
ATOM      0  HE  ARG A 175      11.750  21.311   4.650  1.00  5.44           H   new
ATOM      0 HH11 ARG A 175      12.286  24.217   3.117  1.00  5.44           H   new
ATOM      0 HH12 ARG A 175      13.253  24.741   4.121  1.00  5.44           H   new
ATOM      0 HH21 ARG A 175      13.156  22.136   6.136  1.00  5.44           H   new
ATOM      0 HH22 ARG A 175      13.781  23.476   5.955  1.00  5.44           H   new
ATOM   2801  N   ILE A 176      15.079  20.756   1.445  1.00  5.23           N
ATOM   2802  CA  ILE A 176      16.219  21.635   1.514  1.00  5.23           C
ATOM   2803  C   ILE A 176      17.111  21.509   0.296  1.00  5.23           C
ATOM   2804  O   ILE A 176      17.474  22.513  -0.318  1.00  5.23           O
ATOM   2805  CB  ILE A 176      17.021  21.340   2.782  1.00  5.23           C
ATOM   2806  CG1 ILE A 176      16.201  21.743   4.003  1.00  5.23           C
ATOM   2807  CG2 ILE A 176      18.364  22.036   2.736  1.00  5.23           C
ATOM   2808  CD1 ILE A 176      16.748  21.218   5.298  1.00  5.23           C
ATOM      0  H   ILE A 176      15.034  20.170   2.073  1.00  5.23           H   new
ATOM      0  HA  ILE A 176      15.888  22.546   1.537  1.00  5.23           H   new
ATOM      0  HB  ILE A 176      17.202  20.389   2.843  1.00  5.23           H   new
ATOM      0 HG12 ILE A 176      16.158  22.711   4.048  1.00  5.23           H   new
ATOM      0 HG13 ILE A 176      15.292  21.423   3.892  1.00  5.23           H   new
ATOM      0 HG21 ILE A 176      18.859  21.839   3.547  1.00  5.23           H   new
ATOM      0 HG22 ILE A 176      18.865  21.722   1.967  1.00  5.23           H   new
ATOM      0 HG23 ILE A 176      18.230  22.994   2.665  1.00  5.23           H   new
ATOM      0 HD11 ILE A 176      16.182  21.509   6.030  1.00  5.23           H   new
ATOM      0 HD12 ILE A 176      16.768  20.249   5.272  1.00  5.23           H   new
ATOM      0 HD13 ILE A 176      17.647  21.556   5.430  1.00  5.23           H   new
ATOM   2820  N   LEU A 177      17.435  20.279  -0.098  1.00  5.07           N
ATOM   2821  CA  LEU A 177      18.330  20.121  -1.227  1.00  5.07           C
ATOM   2822  C   LEU A 177      17.731  20.667  -2.509  1.00  5.07           C
ATOM   2823  O   LEU A 177      18.418  21.351  -3.272  1.00  5.07           O
ATOM   2824  CB  LEU A 177      18.655  18.641  -1.410  1.00  5.07           C
ATOM   2825  CG  LEU A 177      19.515  18.035  -0.303  1.00  5.07           C
ATOM   2826  CD1 LEU A 177      19.626  16.531  -0.521  1.00  5.07           C
ATOM   2827  CD2 LEU A 177      20.870  18.713  -0.296  1.00  5.07           C
ATOM      0  H   LEU A 177      17.156  19.550   0.263  1.00  5.07           H   new
ATOM      0  HA  LEU A 177      19.137  20.626  -1.039  1.00  5.07           H   new
ATOM      0  HB2 LEU A 177      17.824  18.144  -1.466  1.00  5.07           H   new
ATOM      0  HB3 LEU A 177      19.112  18.525  -2.258  1.00  5.07           H   new
ATOM      0  HG  LEU A 177      19.108  18.179   0.566  1.00  5.07           H   new
ATOM      0 HD11 LEU A 177      20.172  16.142   0.180  1.00  5.07           H   new
ATOM      0 HD12 LEU A 177      18.741  16.134  -0.499  1.00  5.07           H   new
ATOM      0 HD13 LEU A 177      20.036  16.358  -1.383  1.00  5.07           H   new
ATOM      0 HD21 LEU A 177      21.420  18.331   0.406  1.00  5.07           H   new
ATOM      0 HD22 LEU A 177      21.303  18.580  -1.154  1.00  5.07           H   new
ATOM      0 HD23 LEU A 177      20.756  19.663  -0.136  1.00  5.07           H   new
ATOM   2839  N   LEU A 178      16.443  20.461  -2.734  1.00  4.97           N
ATOM   2840  CA  LEU A 178      15.847  20.973  -3.953  1.00  4.97           C
ATOM   2841  C   LEU A 178      15.875  22.481  -4.017  1.00  4.97           C
ATOM   2842  O   LEU A 178      16.147  23.065  -5.073  1.00  4.97           O
ATOM   2843  CB  LEU A 178      14.403  20.531  -4.068  1.00  4.97           C
ATOM   2844  CG  LEU A 178      14.163  19.283  -4.823  1.00  4.97           C
ATOM   2845  CD1 LEU A 178      14.863  18.107  -4.194  1.00  4.97           C
ATOM   2846  CD2 LEU A 178      12.669  19.074  -4.892  1.00  4.97           C
ATOM      0  H   LEU A 178      15.909  20.039  -2.209  1.00  4.97           H   new
ATOM      0  HA  LEU A 178      16.376  20.615  -4.683  1.00  4.97           H   new
ATOM      0  HB2 LEU A 178      14.046  20.420  -3.173  1.00  4.97           H   new
ATOM      0  HB3 LEU A 178      13.898  21.244  -4.489  1.00  4.97           H   new
ATOM      0  HG  LEU A 178      14.530  19.359  -5.718  1.00  4.97           H   new
ATOM      0 HD11 LEU A 178      14.684  17.308  -4.714  1.00  4.97           H   new
ATOM      0 HD12 LEU A 178      15.819  18.272  -4.174  1.00  4.97           H   new
ATOM      0 HD13 LEU A 178      14.538  17.983  -3.289  1.00  4.97           H   new
ATOM      0 HD21 LEU A 178      12.478  18.260  -5.383  1.00  4.97           H   new
ATOM      0 HD22 LEU A 178      12.310  19.001  -3.994  1.00  4.97           H   new
ATOM      0 HD23 LEU A 178      12.257  19.827  -5.343  1.00  4.97           H   new
ATOM   2858  N   LEU A 179      15.598  23.124  -2.891  1.00  4.90           N
ATOM   2859  CA  LEU A 179      15.570  24.568  -2.863  1.00  4.90           C
ATOM   2860  C   LEU A 179      16.981  25.133  -3.066  1.00  4.90           C
ATOM   2861  O   LEU A 179      17.164  26.101  -3.810  1.00  4.90           O
ATOM   2862  CB  LEU A 179      14.933  25.008  -1.546  1.00  4.90           C
ATOM   2863  CG  LEU A 179      13.425  24.617  -1.429  1.00  4.90           C
ATOM   2864  CD1 LEU A 179      12.913  24.926  -0.034  1.00  4.90           C
ATOM   2865  CD2 LEU A 179      12.628  25.329  -2.474  1.00  4.90           C
ATOM      0  H   LEU A 179      15.425  22.742  -2.140  1.00  4.90           H   new
ATOM      0  HA  LEU A 179      15.034  24.920  -3.591  1.00  4.90           H   new
ATOM      0  HB2 LEU A 179      15.422  24.611  -0.809  1.00  4.90           H   new
ATOM      0  HB3 LEU A 179      15.019  25.970  -1.458  1.00  4.90           H   new
ATOM      0  HG  LEU A 179      13.328  23.663  -1.578  1.00  4.90           H   new
ATOM      0 HD11 LEU A 179      11.977  24.680   0.029  1.00  4.90           H   new
ATOM      0 HD12 LEU A 179      13.424  24.421   0.618  1.00  4.90           H   new
ATOM      0 HD13 LEU A 179      13.010  25.875   0.144  1.00  4.90           H   new
ATOM      0 HD21 LEU A 179      11.694  25.080  -2.394  1.00  4.90           H   new
ATOM      0 HD22 LEU A 179      12.719  26.287  -2.353  1.00  4.90           H   new
ATOM      0 HD23 LEU A 179      12.954  25.082  -3.354  1.00  4.90           H   new
ATOM   2877  N   MET A 180      17.996  24.472  -2.481  1.00  4.88           N
ATOM   2878  CA  MET A 180      19.388  24.895  -2.648  1.00  4.88           C
ATOM   2879  C   MET A 180      19.832  24.828  -4.104  1.00  4.88           C
ATOM   2880  O   MET A 180      20.453  25.767  -4.617  1.00  4.88           O
ATOM   2881  CB  MET A 180      20.316  24.006  -1.820  1.00  4.88           C
ATOM   2882  CG  MET A 180      20.241  24.182  -0.316  1.00  4.88           C
ATOM   2883  SD  MET A 180      21.157  22.892   0.545  1.00  4.88           S
ATOM   2884  CE  MET A 180      22.831  23.283   0.098  1.00  4.88           C
ATOM      0  H   MET A 180      17.893  23.777  -1.985  1.00  4.88           H   new
ATOM      0  HA  MET A 180      19.440  25.815  -2.346  1.00  4.88           H   new
ATOM      0  HB2 MET A 180      20.118  23.080  -2.029  1.00  4.88           H   new
ATOM      0  HB3 MET A 180      21.229  24.172  -2.102  1.00  4.88           H   new
ATOM      0  HG2 MET A 180      20.597  25.051  -0.072  1.00  4.88           H   new
ATOM      0  HG3 MET A 180      19.313  24.166  -0.033  1.00  4.88           H   new
ATOM      0  HE1 MET A 180      23.434  22.644   0.510  1.00  4.88           H   new
ATOM      0  HE2 MET A 180      22.927  23.242  -0.866  1.00  4.88           H   new
ATOM      0  HE3 MET A 180      23.048  24.177   0.406  1.00  4.88           H   new
ATOM   2894  N   VAL A 181      19.496  23.721  -4.773  1.00  4.90           N
ATOM   2895  CA  VAL A 181      19.882  23.520  -6.162  1.00  4.90           C
ATOM   2896  C   VAL A 181      19.152  24.507  -7.050  1.00  4.90           C
ATOM   2897  O   VAL A 181      19.750  25.102  -7.953  1.00  4.90           O
ATOM   2898  CB  VAL A 181      19.564  22.099  -6.619  1.00  4.90           C
ATOM   2899  CG1 VAL A 181      19.846  21.977  -8.117  1.00  4.90           C
ATOM   2900  CG2 VAL A 181      20.383  21.125  -5.845  1.00  4.90           C
ATOM      0  H   VAL A 181      19.042  23.074  -4.433  1.00  4.90           H   new
ATOM      0  HA  VAL A 181      20.839  23.662  -6.231  1.00  4.90           H   new
ATOM      0  HB  VAL A 181      18.628  21.903  -6.460  1.00  4.90           H   new
ATOM      0 HG11 VAL A 181      19.645  21.075  -8.412  1.00  4.90           H   new
ATOM      0 HG12 VAL A 181      19.291  22.607  -8.603  1.00  4.90           H   new
ATOM      0 HG13 VAL A 181      20.781  22.172  -8.287  1.00  4.90           H   new
ATOM      0 HG21 VAL A 181      20.178  20.224  -6.139  1.00  4.90           H   new
ATOM      0 HG22 VAL A 181      21.325  21.306  -5.991  1.00  4.90           H   new
ATOM      0 HG23 VAL A 181      20.181  21.211  -4.900  1.00  4.90           H   new
ATOM   2910  N   GLY A 182      17.859  24.692  -6.784  1.00  4.96           N
ATOM   2911  CA  GLY A 182      17.030  25.626  -7.522  1.00  4.96           C
ATOM   2912  C   GLY A 182      17.660  27.007  -7.524  1.00  4.96           C
ATOM   2913  O   GLY A 182      17.891  27.595  -8.586  1.00  4.96           O
ATOM      0  H   GLY A 182      17.440  24.271  -6.162  1.00  4.96           H   new
ATOM      0  HA2 GLY A 182      16.916  25.315  -8.434  1.00  4.96           H   new
ATOM      0  HA3 GLY A 182      16.147  25.668  -7.124  1.00  4.96           H   new
ATOM   2917  N   VAL A 183      17.954  27.527  -6.337  1.00  5.09           N
ATOM   2918  CA  VAL A 183      18.542  28.850  -6.250  1.00  5.09           C
ATOM   2919  C   VAL A 183      19.924  28.901  -6.884  1.00  5.09           C
ATOM   2920  O   VAL A 183      20.226  29.835  -7.632  1.00  5.09           O
ATOM   2921  CB  VAL A 183      18.614  29.315  -4.799  1.00  5.09           C
ATOM   2922  CG1 VAL A 183      19.409  30.616  -4.723  1.00  5.09           C
ATOM   2923  CG2 VAL A 183      17.194  29.512  -4.277  1.00  5.09           C
ATOM      0  H   VAL A 183      17.822  27.135  -5.583  1.00  5.09           H   new
ATOM      0  HA  VAL A 183      17.966  29.451  -6.747  1.00  5.09           H   new
ATOM      0  HB  VAL A 183      19.062  28.652  -4.251  1.00  5.09           H   new
ATOM      0 HG11 VAL A 183      19.456  30.913  -3.801  1.00  5.09           H   new
ATOM      0 HG12 VAL A 183      20.306  30.467  -5.060  1.00  5.09           H   new
ATOM      0 HG13 VAL A 183      18.971  31.295  -5.259  1.00  5.09           H   new
ATOM      0 HG21 VAL A 183      17.227  29.808  -3.354  1.00  5.09           H   new
ATOM      0 HG22 VAL A 183      16.741  30.180  -4.815  1.00  5.09           H   new
ATOM      0 HG23 VAL A 183      16.710  28.673  -4.330  1.00  5.09           H   new
ATOM   2933  N   GLY A 184      20.773  27.903  -6.616  1.00  5.28           N
ATOM   2934  CA  GLY A 184      22.100  27.906  -7.212  1.00  5.28           C
ATOM   2935  C   GLY A 184      22.010  27.929  -8.735  1.00  5.28           C
ATOM   2936  O   GLY A 184      22.800  28.606  -9.404  1.00  5.28           O
ATOM      0  H   GLY A 184      20.601  27.234  -6.104  1.00  5.28           H   new
ATOM      0  HA2 GLY A 184      22.597  28.679  -6.901  1.00  5.28           H   new
ATOM      0  HA3 GLY A 184      22.590  27.120  -6.925  1.00  5.28           H   new
ATOM   2940  N   SER A 185      21.019  27.219  -9.282  1.00  5.54           N
ATOM   2941  CA  SER A 185      20.805  27.164 -10.711  1.00  5.54           C
ATOM   2942  C   SER A 185      20.389  28.534 -11.228  1.00  5.54           C
ATOM   2943  O   SER A 185      20.903  28.973 -12.254  1.00  5.54           O
ATOM   2944  CB  SER A 185      19.773  26.113 -11.026  1.00  5.54           C
ATOM   2945  OG  SER A 185      20.253  24.857 -10.637  1.00  5.54           O
ATOM      0  H   SER A 185      20.455  26.758  -8.825  1.00  5.54           H   new
ATOM      0  HA  SER A 185      21.630  26.919 -11.158  1.00  5.54           H   new
ATOM      0  HB2 SER A 185      18.944  26.311 -10.563  1.00  5.54           H   new
ATOM      0  HB3 SER A 185      19.575  26.115 -11.976  1.00  5.54           H   new
ATOM      0  HG  SER A 185      20.169  24.770  -9.806  1.00  5.54           H   new
ATOM   2951  N   LEU A 186      19.524  29.247 -10.483  1.00  5.90           N
ATOM   2952  CA  LEU A 186      19.106  30.585 -10.908  1.00  5.90           C
ATOM   2953  C   LEU A 186      20.297  31.521 -10.982  1.00  5.90           C
ATOM   2954  O   LEU A 186      20.356  32.382 -11.858  1.00  5.90           O
ATOM   2955  CB  LEU A 186      18.101  31.220  -9.936  1.00  5.90           C
ATOM   2956  CG  LEU A 186      16.710  30.644  -9.877  1.00  5.90           C
ATOM   2957  CD1 LEU A 186      15.951  31.348  -8.774  1.00  5.90           C
ATOM   2958  CD2 LEU A 186      16.039  30.845 -11.191  1.00  5.90           C
ATOM      0  H   LEU A 186      19.177  28.976  -9.744  1.00  5.90           H   new
ATOM      0  HA  LEU A 186      18.692  30.468 -11.777  1.00  5.90           H   new
ATOM      0  HB2 LEU A 186      18.480  31.172  -9.044  1.00  5.90           H   new
ATOM      0  HB3 LEU A 186      18.024  32.160 -10.162  1.00  5.90           H   new
ATOM      0  HG  LEU A 186      16.738  29.692  -9.691  1.00  5.90           H   new
ATOM      0 HD11 LEU A 186      15.051  30.990  -8.721  1.00  5.90           H   new
ATOM      0 HD12 LEU A 186      16.405  31.208  -7.928  1.00  5.90           H   new
ATOM      0 HD13 LEU A 186      15.910  32.298  -8.965  1.00  5.90           H   new
ATOM      0 HD21 LEU A 186      15.143  30.475 -11.157  1.00  5.90           H   new
ATOM      0 HD22 LEU A 186      15.990  31.794 -11.388  1.00  5.90           H   new
ATOM      0 HD23 LEU A 186      16.547  30.397 -11.886  1.00  5.90           H   new
ATOM   2970  N   ILE A 187      21.238  31.358 -10.056  1.00  6.38           N
ATOM   2971  CA  ILE A 187      22.434  32.183 -10.045  1.00  6.38           C
ATOM   2972  C   ILE A 187      23.303  31.876 -11.264  1.00  6.38           C
ATOM   2973  O   ILE A 187      23.704  32.783 -11.992  1.00  6.38           O
ATOM   2974  CB  ILE A 187      23.225  31.971  -8.749  1.00  6.38           C
ATOM   2975  CG1 ILE A 187      22.405  32.509  -7.564  1.00  6.38           C
ATOM   2976  CG2 ILE A 187      24.571  32.663  -8.850  1.00  6.38           C
ATOM   2977  CD1 ILE A 187      22.937  32.101  -6.217  1.00  6.38           C
ATOM      0  H   ILE A 187      21.200  30.774  -9.426  1.00  6.38           H   new
ATOM      0  HA  ILE A 187      22.166  33.114 -10.086  1.00  6.38           H   new
ATOM      0  HB  ILE A 187      23.387  31.025  -8.607  1.00  6.38           H   new
ATOM      0 HG12 ILE A 187      22.381  33.478  -7.612  1.00  6.38           H   new
ATOM      0 HG13 ILE A 187      21.490  32.198  -7.648  1.00  6.38           H   new
ATOM      0 HG21 ILE A 187      25.068  32.526  -8.028  1.00  6.38           H   new
ATOM      0 HG22 ILE A 187      25.070  32.293  -9.595  1.00  6.38           H   new
ATOM      0 HG23 ILE A 187      24.437  33.613  -8.992  1.00  6.38           H   new
ATOM      0 HD11 ILE A 187      22.374  32.473  -5.520  1.00  6.38           H   new
ATOM      0 HD12 ILE A 187      22.938  31.133  -6.149  1.00  6.38           H   new
ATOM      0 HD13 ILE A 187      23.842  32.433  -6.112  1.00  6.38           H   new
ATOM   2989  N   LYS A 188      23.536  30.594 -11.547  1.00  6.97           N
ATOM   2990  CA  LYS A 188      24.344  30.217 -12.710  1.00  6.97           C
ATOM   2991  C   LYS A 188      23.700  30.717 -14.007  1.00  6.97           C
ATOM   2992  O   LYS A 188      24.387  31.135 -14.955  1.00  6.97           O
ATOM   2993  CB  LYS A 188      24.491  28.697 -12.770  1.00  6.97           C
ATOM   2994  CG  LYS A 188      25.373  28.097 -11.684  1.00  6.97           C
ATOM   2995  CD  LYS A 188      25.417  26.578 -11.798  1.00  6.97           C
ATOM   2996  CE  LYS A 188      26.261  25.955 -10.697  1.00  6.97           C
ATOM   2997  NZ  LYS A 188      26.272  24.465 -10.786  1.00  6.97           N1+
ATOM      0  H   LYS A 188      23.239  29.933 -11.084  1.00  6.97           H   new
ATOM      0  HA  LYS A 188      25.218  30.627 -12.618  1.00  6.97           H   new
ATOM      0  HB2 LYS A 188      23.609  28.297 -12.711  1.00  6.97           H   new
ATOM      0  HB3 LYS A 188      24.855  28.454 -13.636  1.00  6.97           H   new
ATOM      0  HG2 LYS A 188      26.271  28.457 -11.756  1.00  6.97           H   new
ATOM      0  HG3 LYS A 188      25.035  28.350 -10.811  1.00  6.97           H   new
ATOM      0  HD2 LYS A 188      24.515  26.224 -11.754  1.00  6.97           H   new
ATOM      0  HD3 LYS A 188      25.778  26.329 -12.663  1.00  6.97           H   new
ATOM      0  HE2 LYS A 188      27.169  26.290 -10.757  1.00  6.97           H   new
ATOM      0  HE3 LYS A 188      25.915  26.225  -9.832  1.00  6.97           H   new
ATOM      0  HZ1 LYS A 188      26.773  24.132 -10.130  1.00  6.97           H   new
ATOM      0  HZ2 LYS A 188      25.441  24.157 -10.710  1.00  6.97           H   new
ATOM      0  HZ3 LYS A 188      26.609  24.217 -11.571  1.00  6.97           H   new
ATOM   3011  N   GLU A 189      22.370  30.695 -14.018  1.00  7.63           N
ATOM   3012  CA  GLU A 189      21.554  31.103 -15.137  1.00  7.63           C
ATOM   3013  C   GLU A 189      21.061  32.531 -15.029  1.00  7.63           C
ATOM   3014  O   GLU A 189      20.159  32.922 -15.764  1.00  7.63           O
ATOM   3015  CB  GLU A 189      20.376  30.159 -15.317  1.00  7.63           C
ATOM   3016  CG  GLU A 189      20.787  28.754 -15.689  1.00  7.63           C
ATOM   3017  CD  GLU A 189      21.490  28.690 -17.040  1.00  7.63           C
ATOM   3018  OE1 GLU A 189      21.202  29.513 -17.901  1.00  7.63           O
ATOM   3019  OE2 GLU A 189      22.311  27.816 -17.213  1.00  7.63           O1-
ATOM      0  H   GLU A 189      21.907  30.430 -13.343  1.00  7.63           H   new
ATOM      0  HA  GLU A 189      22.128  31.061 -15.918  1.00  7.63           H   new
ATOM      0  HB2 GLU A 189      19.863  30.132 -14.494  1.00  7.63           H   new
ATOM      0  HB3 GLU A 189      19.790  30.511 -16.005  1.00  7.63           H   new
ATOM      0  HG2 GLU A 189      21.376  28.400 -15.004  1.00  7.63           H   new
ATOM      0  HG3 GLU A 189      20.002  28.185 -15.709  1.00  7.63           H   new
ATOM   3026  N   LYS A 190      21.679  33.355 -14.175  1.00  8.31           N
ATOM   3027  CA  LYS A 190      21.268  34.755 -14.062  1.00  8.31           C
ATOM   3028  C   LYS A 190      21.399  35.471 -15.414  1.00  8.31           C
ATOM   3029  O   LYS A 190      20.705  36.460 -15.689  1.00  8.31           O
ATOM   3030  CB  LYS A 190      22.103  35.467 -12.990  1.00  8.31           C
ATOM   3031  CG  LYS A 190      23.580  35.656 -13.342  1.00  8.31           C
ATOM   3032  CD  LYS A 190      24.356  36.278 -12.185  1.00  8.31           C
ATOM   3033  CE  LYS A 190      25.819  36.492 -12.555  1.00  8.31           C
ATOM   3034  NZ  LYS A 190      26.600  37.071 -11.426  1.00  8.31           N1+
ATOM      0  H   LYS A 190      22.329  33.125 -13.660  1.00  8.31           H   new
ATOM      0  HA  LYS A 190      20.335  34.782 -13.797  1.00  8.31           H   new
ATOM      0  HB2 LYS A 190      21.711  36.338 -12.819  1.00  8.31           H   new
ATOM      0  HB3 LYS A 190      22.043  34.962 -12.164  1.00  8.31           H   new
ATOM      0  HG2 LYS A 190      23.971  34.799 -13.572  1.00  8.31           H   new
ATOM      0  HG3 LYS A 190      23.657  36.222 -14.126  1.00  8.31           H   new
ATOM      0  HD2 LYS A 190      23.954  37.126 -11.941  1.00  8.31           H   new
ATOM      0  HD3 LYS A 190      24.297  35.702 -11.406  1.00  8.31           H   new
ATOM      0  HE2 LYS A 190      26.212  35.646 -12.819  1.00  8.31           H   new
ATOM      0  HE3 LYS A 190      25.875  37.082 -13.323  1.00  8.31           H   new
ATOM      0  HZ1 LYS A 190      27.447  37.182 -11.677  1.00  8.31           H   new
ATOM      0  HZ2 LYS A 190      26.253  37.858 -11.198  1.00  8.31           H   new
ATOM      0  HZ3 LYS A 190      26.567  36.519 -10.728  1.00  8.31           H   new
ATOM   3048  N   ARG A 191      22.249  34.888 -16.266  1.00  8.92           N
ATOM   3049  CA  ARG A 191      22.628  35.288 -17.609  1.00  8.92           C
ATOM   3050  C   ARG A 191      21.608  34.949 -18.716  1.00  8.92           C
ATOM   3051  O   ARG A 191      21.784  35.383 -19.856  1.00  8.92           O
ATOM   3052  CB  ARG A 191      23.939  34.592 -17.932  1.00  8.92           C
ATOM   3053  CG  ARG A 191      25.115  35.040 -17.065  1.00  8.92           C
ATOM   3054  CD  ARG A 191      26.346  34.212 -17.267  1.00  8.92           C
ATOM   3055  NE  ARG A 191      26.217  32.837 -16.742  1.00  8.92           N
ATOM   3056  CZ  ARG A 191      27.107  31.856 -16.949  1.00  8.92           C
ATOM   3057  NH1 ARG A 191      28.182  32.054 -17.687  1.00  8.92           N1+
ATOM   3058  NH2 ARG A 191      26.877  30.692 -16.388  1.00  8.92           N
ATOM      0  H   ARG A 191      22.659  34.168 -16.037  1.00  8.92           H   new
ATOM      0  HA  ARG A 191      22.688  36.256 -17.604  1.00  8.92           H   new
ATOM      0  HB2 ARG A 191      23.820  33.635 -17.828  1.00  8.92           H   new
ATOM      0  HB3 ARG A 191      24.158  34.751 -18.864  1.00  8.92           H   new
ATOM      0  HG2 ARG A 191      25.320  35.967 -17.263  1.00  8.92           H   new
ATOM      0  HG3 ARG A 191      24.855  35.000 -16.131  1.00  8.92           H   new
ATOM      0  HD2 ARG A 191      26.550  34.172 -18.215  1.00  8.92           H   new
ATOM      0  HD3 ARG A 191      27.096  34.648 -16.834  1.00  8.92           H   new
ATOM      0  HE  ARG A 191      25.522  32.653 -16.270  1.00  8.92           H   new
ATOM      0 HH11 ARG A 191      28.322  32.823 -18.045  1.00  8.92           H   new
ATOM      0 HH12 ARG A 191      28.743  31.414 -17.810  1.00  8.92           H   new
ATOM      0 HH21 ARG A 191      26.174  30.578 -15.906  1.00  8.92           H   new
ATOM      0 HH22 ARG A 191      27.430  30.043 -16.502  1.00  8.92           H   new
ATOM   3072  N   SER A 192      20.561  34.172 -18.406  1.00  9.35           N
ATOM   3073  CA  SER A 192      19.588  33.787 -19.439  1.00  9.35           C
ATOM   3074  C   SER A 192      18.160  33.931 -18.912  1.00  9.35           C
ATOM   3075  O   SER A 192      17.959  34.185 -17.731  1.00  9.35           O
ATOM   3076  CB  SER A 192      19.789  32.339 -19.883  1.00  9.35           C
ATOM   3077  OG  SER A 192      19.389  31.423 -18.875  1.00  9.35           O
ATOM      0  H   SER A 192      20.398  33.863 -17.620  1.00  9.35           H   new
ATOM      0  HA  SER A 192      19.729  34.378 -20.195  1.00  9.35           H   new
ATOM      0  HB2 SER A 192      19.279  32.174 -20.692  1.00  9.35           H   new
ATOM      0  HB3 SER A 192      20.723  32.193 -20.101  1.00  9.35           H   new
ATOM      0  HG  SER A 192      20.035  30.924 -18.677  1.00  9.35           H   new
ATOM   3083  N   SER A 193      17.159  33.775 -19.783  1.00  9.51           N
ATOM   3084  CA  SER A 193      15.782  33.872 -19.300  1.00  9.51           C
ATOM   3085  C   SER A 193      15.025  32.543 -19.259  1.00  9.51           C
ATOM   3086  O   SER A 193      14.341  32.247 -18.280  1.00  9.51           O
ATOM   3087  CB  SER A 193      15.011  34.841 -20.168  1.00  9.51           C
ATOM   3088  OG  SER A 193      15.537  36.135 -20.069  1.00  9.51           O
ATOM      0  H   SER A 193      17.250  33.619 -20.624  1.00  9.51           H   new
ATOM      0  HA  SER A 193      15.848  34.180 -18.382  1.00  9.51           H   new
ATOM      0  HB2 SER A 193      15.041  34.546 -21.092  1.00  9.51           H   new
ATOM      0  HB3 SER A 193      14.078  34.847 -19.902  1.00  9.51           H   new
ATOM      0  HG  SER A 193      15.096  36.655 -20.559  1.00  9.51           H   new
ATOM   3094  N   ALA A 194      15.144  31.709 -20.290  1.00  9.35           N
ATOM   3095  CA  ALA A 194      14.349  30.481 -20.263  1.00  9.35           C
ATOM   3096  C   ALA A 194      14.751  29.563 -19.118  1.00  9.35           C
ATOM   3097  O   ALA A 194      13.900  29.051 -18.391  1.00  9.35           O
ATOM   3098  CB  ALA A 194      14.494  29.733 -21.572  1.00  9.35           C
ATOM      0  H   ALA A 194      15.648  31.823 -20.978  1.00  9.35           H   new
ATOM      0  HA  ALA A 194      13.425  30.745 -20.130  1.00  9.35           H   new
ATOM      0  HB1 ALA A 194      13.963  28.922 -21.542  1.00  9.35           H   new
ATOM      0  HB2 ALA A 194      14.186  30.294 -22.301  1.00  9.35           H   new
ATOM      0  HB3 ALA A 194      15.426  29.504 -21.712  1.00  9.35           H   new
ATOM   3104  N   ALA A 195      16.055  29.355 -18.943  1.00  8.92           N
ATOM   3105  CA  ALA A 195      16.515  28.468 -17.885  1.00  8.92           C
ATOM   3106  C   ALA A 195      16.154  29.027 -16.518  1.00  8.92           C
ATOM   3107  O   ALA A 195      15.820  28.278 -15.599  1.00  8.92           O
ATOM   3108  CB  ALA A 195      17.997  28.240 -17.997  1.00  8.92           C
ATOM      0  H   ALA A 195      16.677  29.712 -19.418  1.00  8.92           H   new
ATOM      0  HA  ALA A 195      16.068  27.613 -17.986  1.00  8.92           H   new
ATOM      0  HB1 ALA A 195      18.288  27.648 -17.286  1.00  8.92           H   new
ATOM      0  HB2 ALA A 195      18.199  27.837 -18.856  1.00  8.92           H   new
ATOM      0  HB3 ALA A 195      18.462  29.088 -17.921  1.00  8.92           H   new
ATOM   3114  N   LYS A 196      16.220  30.352 -16.390  1.00  8.32           N
ATOM   3115  CA  LYS A 196      15.904  31.050 -15.152  1.00  8.32           C
ATOM   3116  C   LYS A 196      14.465  30.771 -14.754  1.00  8.32           C
ATOM   3117  O   LYS A 196      14.182  30.416 -13.606  1.00  8.32           O
ATOM   3118  CB  LYS A 196      16.135  32.551 -15.331  1.00  8.32           C
ATOM   3119  CG  LYS A 196      15.887  33.432 -14.115  1.00  8.32           C
ATOM   3120  CD  LYS A 196      16.085  34.897 -14.506  1.00  8.32           C
ATOM   3121  CE  LYS A 196      17.559  35.200 -14.657  1.00  8.32           C
ATOM   3122  NZ  LYS A 196      17.834  36.584 -15.166  1.00  8.32           N1+
ATOM      0  H   LYS A 196      16.453  30.875 -17.031  1.00  8.32           H   new
ATOM      0  HA  LYS A 196      16.485  30.730 -14.444  1.00  8.32           H   new
ATOM      0  HB2 LYS A 196      17.052  32.684 -15.619  1.00  8.32           H   new
ATOM      0  HB3 LYS A 196      15.564  32.861 -16.051  1.00  8.32           H   new
ATOM      0  HG2 LYS A 196      14.987  33.294 -13.780  1.00  8.32           H   new
ATOM      0  HG3 LYS A 196      16.496  33.192 -13.399  1.00  8.32           H   new
ATOM      0  HD2 LYS A 196      15.623  35.082 -15.338  1.00  8.32           H   new
ATOM      0  HD3 LYS A 196      15.696  35.475 -13.831  1.00  8.32           H   new
ATOM      0  HE2 LYS A 196      17.995  35.086 -13.798  1.00  8.32           H   new
ATOM      0  HE3 LYS A 196      17.954  34.555 -15.264  1.00  8.32           H   new
ATOM      0  HZ1 LYS A 196      18.697  36.659 -15.372  1.00  8.32           H   new
ATOM      0  HZ2 LYS A 196      17.342  36.737 -15.891  1.00  8.32           H   new
ATOM      0  HZ3 LYS A 196      17.627  37.178 -14.537  1.00  8.32           H   new
ATOM   3136  N   LYS A 197      13.557  30.881 -15.726  1.00  7.64           N
ATOM   3137  CA  LYS A 197      12.152  30.619 -15.466  1.00  7.64           C
ATOM   3138  C   LYS A 197      11.942  29.165 -15.070  1.00  7.64           C
ATOM   3139  O   LYS A 197      11.191  28.876 -14.136  1.00  7.64           O
ATOM   3140  CB  LYS A 197      11.323  30.943 -16.706  1.00  7.64           C
ATOM   3141  CG  LYS A 197      11.201  32.427 -17.033  1.00  7.64           C
ATOM   3142  CD  LYS A 197      10.427  32.622 -18.324  1.00  7.64           C
ATOM   3143  CE  LYS A 197      10.309  34.089 -18.704  1.00  7.64           C
ATOM   3144  NZ  LYS A 197       9.578  34.267 -19.992  1.00  7.64           N1+
ATOM      0  H   LYS A 197      13.738  31.105 -16.536  1.00  7.64           H   new
ATOM      0  HA  LYS A 197      11.865  31.184 -14.732  1.00  7.64           H   new
ATOM      0  HB2 LYS A 197      11.716  30.489 -17.468  1.00  7.64           H   new
ATOM      0  HB3 LYS A 197      10.432  30.578 -16.587  1.00  7.64           H   new
ATOM      0  HG2 LYS A 197      10.752  32.888 -16.307  1.00  7.64           H   new
ATOM      0  HG3 LYS A 197      12.084  32.820 -17.116  1.00  7.64           H   new
ATOM      0  HD2 LYS A 197      10.868  32.138 -19.040  1.00  7.64           H   new
ATOM      0  HD3 LYS A 197       9.540  32.242 -18.228  1.00  7.64           H   new
ATOM      0  HE2 LYS A 197       9.847  34.570 -18.000  1.00  7.64           H   new
ATOM      0  HE3 LYS A 197      11.195  34.477 -18.778  1.00  7.64           H   new
ATOM      0  HZ1 LYS A 197       9.638  35.116 -20.253  1.00  7.64           H   new
ATOM      0  HZ2 LYS A 197       9.937  33.740 -20.613  1.00  7.64           H   new
ATOM      0  HZ3 LYS A 197       8.722  34.051 -19.880  1.00  7.64           H   new
ATOM   3158  N   LYS A 198      12.643  28.244 -15.736  1.00  6.96           N
ATOM   3159  CA  LYS A 198      12.501  26.827 -15.419  1.00  6.96           C
ATOM   3160  C   LYS A 198      13.016  26.547 -14.008  1.00  6.96           C
ATOM   3161  O   LYS A 198      12.403  25.789 -13.249  1.00  6.96           O
ATOM   3162  CB  LYS A 198      13.225  25.998 -16.470  1.00  6.96           C
ATOM   3163  CG  LYS A 198      12.535  26.043 -17.834  1.00  6.96           C
ATOM   3164  CD  LYS A 198      13.299  25.286 -18.896  1.00  6.96           C
ATOM   3165  CE  LYS A 198      12.636  25.444 -20.258  1.00  6.96           C
ATOM   3166  NZ  LYS A 198      13.402  24.760 -21.331  1.00  6.96           N1+
ATOM      0  H   LYS A 198      13.200  28.419 -16.368  1.00  6.96           H   new
ATOM      0  HA  LYS A 198      11.564  26.577 -15.435  1.00  6.96           H   new
ATOM      0  HB2 LYS A 198      14.135  26.321 -16.561  1.00  6.96           H   new
ATOM      0  HB3 LYS A 198      13.280  25.077 -16.169  1.00  6.96           H   new
ATOM      0  HG2 LYS A 198      11.643  25.670 -17.754  1.00  6.96           H   new
ATOM      0  HG3 LYS A 198      12.432  26.967 -18.111  1.00  6.96           H   new
ATOM      0  HD2 LYS A 198      14.212  25.611 -18.937  1.00  6.96           H   new
ATOM      0  HD3 LYS A 198      13.343  24.346 -18.660  1.00  6.96           H   new
ATOM      0  HE2 LYS A 198      11.736  25.083 -20.223  1.00  6.96           H   new
ATOM      0  HE3 LYS A 198      12.555  26.387 -20.470  1.00  6.96           H   new
ATOM      0  HZ1 LYS A 198      12.987  24.873 -22.110  1.00  6.96           H   new
ATOM      0  HZ2 LYS A 198      14.221  25.106 -21.378  1.00  6.96           H   new
ATOM      0  HZ3 LYS A 198      13.458  23.891 -21.148  1.00  6.96           H   new
ATOM   3180  N   GLY A 199      14.109  27.214 -13.633  1.00  6.33           N
ATOM   3181  CA  GLY A 199      14.684  27.100 -12.303  1.00  6.33           C
ATOM   3182  C   GLY A 199      13.641  27.521 -11.280  1.00  6.33           C
ATOM   3183  O   GLY A 199      13.342  26.781 -10.339  1.00  6.33           O
ATOM      0  H   GLY A 199      14.538  27.749 -14.152  1.00  6.33           H   new
ATOM      0  HA2 GLY A 199      14.968  26.187 -12.137  1.00  6.33           H   new
ATOM      0  HA3 GLY A 199      15.472  27.660 -12.229  1.00  6.33           H   new
ATOM   3187  N   ALA A 200      13.067  28.710 -11.487  1.00  5.80           N
ATOM   3188  CA  ALA A 200      12.051  29.255 -10.600  1.00  5.80           C
ATOM   3189  C   ALA A 200      10.838  28.343 -10.513  1.00  5.80           C
ATOM   3190  O   ALA A 200      10.263  28.162  -9.434  1.00  5.80           O
ATOM   3191  CB  ALA A 200      11.633  30.624 -11.088  1.00  5.80           C
ATOM      0  H   ALA A 200      13.261  29.221 -12.151  1.00  5.80           H   new
ATOM      0  HA  ALA A 200      12.433  29.325  -9.711  1.00  5.80           H   new
ATOM      0  HB1 ALA A 200      10.956  30.986 -10.496  1.00  5.80           H   new
ATOM      0  HB2 ALA A 200      12.403  31.214 -11.097  1.00  5.80           H   new
ATOM      0  HB3 ALA A 200      11.272  30.552 -11.985  1.00  5.80           H   new
ATOM   3197  N   CYS A 201      10.457  27.729 -11.636  1.00  5.36           N
ATOM   3198  CA  CYS A 201       9.307  26.845 -11.631  1.00  5.36           C
ATOM   3199  C   CYS A 201       9.579  25.638 -10.752  1.00  5.36           C
ATOM   3200  O   CYS A 201       8.719  25.237  -9.965  1.00  5.36           O
ATOM   3201  CB  CYS A 201       8.969  26.382 -13.046  1.00  5.36           C
ATOM   3202  SG  CYS A 201       8.334  27.699 -14.123  1.00  5.36           S
ATOM      0  H   CYS A 201      10.849  27.813 -12.397  1.00  5.36           H   new
ATOM      0  HA  CYS A 201       8.550  27.338 -11.277  1.00  5.36           H   new
ATOM      0  HB2 CYS A 201       9.764  26.002 -13.450  1.00  5.36           H   new
ATOM      0  HB3 CYS A 201       8.310  25.672 -12.995  1.00  5.36           H   new
ATOM      0  HG  CYS A 201       9.223  28.459 -14.394  1.00  5.36           H   new
ATOM   3208  N   LEU A 202      10.792  25.087 -10.844  1.00  5.02           N
ATOM   3209  CA  LEU A 202      11.162  23.934 -10.035  1.00  5.02           C
ATOM   3210  C   LEU A 202      11.298  24.307  -8.551  1.00  5.02           C
ATOM   3211  O   LEU A 202      10.949  23.509  -7.676  1.00  5.02           O
ATOM   3212  CB  LEU A 202      12.411  23.268 -10.618  1.00  5.02           C
ATOM   3213  CG  LEU A 202      12.143  22.578 -12.006  1.00  5.02           C
ATOM   3214  CD1 LEU A 202      13.417  22.081 -12.611  1.00  5.02           C
ATOM   3215  CD2 LEU A 202      11.175  21.421 -11.808  1.00  5.02           C
ATOM      0  H   LEU A 202      11.412  25.369 -11.370  1.00  5.02           H   new
ATOM      0  HA  LEU A 202      10.449  23.277 -10.068  1.00  5.02           H   new
ATOM      0  HB2 LEU A 202      13.109  23.934 -10.722  1.00  5.02           H   new
ATOM      0  HB3 LEU A 202      12.742  22.606  -9.991  1.00  5.02           H   new
ATOM      0  HG  LEU A 202      11.758  23.230 -12.612  1.00  5.02           H   new
ATOM      0 HD11 LEU A 202      13.228  21.660 -13.464  1.00  5.02           H   new
ATOM      0 HD12 LEU A 202      14.024  22.826 -12.746  1.00  5.02           H   new
ATOM      0 HD13 LEU A 202      13.827  21.434 -12.016  1.00  5.02           H   new
ATOM      0 HD21 LEU A 202      11.006  20.991 -12.661  1.00  5.02           H   new
ATOM      0 HD22 LEU A 202      11.561  20.778 -11.193  1.00  5.02           H   new
ATOM      0 HD23 LEU A 202      10.341  21.756 -11.444  1.00  5.02           H   new
ATOM   3227  N   ILE A 203      11.739  25.537  -8.253  1.00  4.77           N
ATOM   3228  CA  ILE A 203      11.788  25.976  -6.855  1.00  4.77           C
ATOM   3229  C   ILE A 203      10.380  26.033  -6.303  1.00  4.77           C
ATOM   3230  O   ILE A 203      10.114  25.533  -5.211  1.00  4.77           O
ATOM   3231  CB  ILE A 203      12.399  27.375  -6.693  1.00  4.77           C
ATOM   3232  CG1 ILE A 203      13.845  27.350  -7.012  1.00  4.77           C
ATOM   3233  CG2 ILE A 203      12.174  27.881  -5.280  1.00  4.77           C
ATOM   3234  CD1 ILE A 203      14.427  28.699  -7.155  1.00  4.77           C
ATOM      0  H   ILE A 203      12.007  26.116  -8.829  1.00  4.77           H   new
ATOM      0  HA  ILE A 203      12.344  25.338  -6.380  1.00  4.77           H   new
ATOM      0  HB  ILE A 203      11.962  27.979  -7.313  1.00  4.77           H   new
ATOM      0 HG12 ILE A 203      14.317  26.872  -6.313  1.00  4.77           H   new
ATOM      0 HG13 ILE A 203      13.981  26.855  -7.835  1.00  4.77           H   new
ATOM      0 HG21 ILE A 203      12.563  28.765  -5.187  1.00  4.77           H   new
ATOM      0 HG22 ILE A 203      11.222  27.927  -5.100  1.00  4.77           H   new
ATOM      0 HG23 ILE A 203      12.593  27.276  -4.649  1.00  4.77           H   new
ATOM      0 HD11 ILE A 203      15.372  28.624  -7.363  1.00  4.77           H   new
ATOM      0 HD12 ILE A 203      13.975  29.172  -7.871  1.00  4.77           H   new
ATOM      0 HD13 ILE A 203      14.317  29.189  -6.325  1.00  4.77           H   new
ATOM   3246  N   CYS A 204       9.469  26.624  -7.068  1.00  4.60           N
ATOM   3247  CA  CYS A 204       8.086  26.721  -6.650  1.00  4.60           C
ATOM   3248  C   CYS A 204       7.464  25.343  -6.509  1.00  4.60           C
ATOM   3249  O   CYS A 204       6.719  25.085  -5.569  1.00  4.60           O
ATOM   3250  CB  CYS A 204       7.324  27.556  -7.646  1.00  4.60           C
ATOM   3251  SG  CYS A 204       7.774  29.280  -7.585  1.00  4.60           S
ATOM      0  H   CYS A 204       9.637  26.975  -7.835  1.00  4.60           H   new
ATOM      0  HA  CYS A 204       8.046  27.148  -5.780  1.00  4.60           H   new
ATOM      0  HB2 CYS A 204       7.486  27.215  -8.539  1.00  4.60           H   new
ATOM      0  HB3 CYS A 204       6.373  27.468  -7.476  1.00  4.60           H   new
ATOM      0  HG  CYS A 204       8.786  29.452  -8.206  1.00  4.60           H   new
ATOM   3257  N   LEU A 205       7.801  24.436  -7.413  1.00  4.51           N
ATOM   3258  CA  LEU A 205       7.293  23.083  -7.341  1.00  4.51           C
ATOM   3259  C   LEU A 205       7.767  22.458  -6.025  1.00  4.51           C
ATOM   3260  O   LEU A 205       6.992  21.820  -5.306  1.00  4.51           O
ATOM   3261  CB  LEU A 205       7.777  22.297  -8.560  1.00  4.51           C
ATOM   3262  CG  LEU A 205       7.327  20.885  -8.684  1.00  4.51           C
ATOM   3263  CD1 LEU A 205       5.807  20.840  -8.770  1.00  4.51           C
ATOM   3264  CD2 LEU A 205       7.979  20.265  -9.951  1.00  4.51           C
ATOM      0  H   LEU A 205       8.325  24.587  -8.078  1.00  4.51           H   new
ATOM      0  HA  LEU A 205       6.323  23.070  -7.353  1.00  4.51           H   new
ATOM      0  HB2 LEU A 205       7.494  22.773  -9.356  1.00  4.51           H   new
ATOM      0  HB3 LEU A 205       8.747  22.304  -8.556  1.00  4.51           H   new
ATOM      0  HG  LEU A 205       7.599  20.372  -7.907  1.00  4.51           H   new
ATOM      0 HD11 LEU A 205       5.514  19.919  -8.851  1.00  4.51           H   new
ATOM      0 HD12 LEU A 205       5.426  21.231  -7.968  1.00  4.51           H   new
ATOM      0 HD13 LEU A 205       5.512  21.342  -9.546  1.00  4.51           H   new
ATOM      0 HD21 LEU A 205       7.693  19.343 -10.044  1.00  4.51           H   new
ATOM      0 HD22 LEU A 205       7.706  20.768 -10.734  1.00  4.51           H   new
ATOM      0 HD23 LEU A 205       8.945  20.297  -9.867  1.00  4.51           H   new
ATOM   3276  N   ALA A 206       9.046  22.653  -5.679  1.00  4.51           N
ATOM   3277  CA  ALA A 206       9.564  22.138  -4.417  1.00  4.51           C
ATOM   3278  C   ALA A 206       8.814  22.741  -3.225  1.00  4.51           C
ATOM   3279  O   ALA A 206       8.428  22.026  -2.298  1.00  4.51           O
ATOM   3280  CB  ALA A 206      11.044  22.467  -4.293  1.00  4.51           C
ATOM      0  H   ALA A 206       9.620  23.077  -6.159  1.00  4.51           H   new
ATOM      0  HA  ALA A 206       9.436  21.176  -4.411  1.00  4.51           H   new
ATOM      0  HB1 ALA A 206      11.383  22.122  -3.452  1.00  4.51           H   new
ATOM      0  HB2 ALA A 206      11.529  22.060  -5.028  1.00  4.51           H   new
ATOM      0  HB3 ALA A 206      11.165  23.429  -4.320  1.00  4.51           H   new
ATOM   3286  N   LEU A 207       8.547  24.047  -3.272  1.00  4.57           N
ATOM   3287  CA  LEU A 207       7.843  24.722  -2.187  1.00  4.57           C
ATOM   3288  C   LEU A 207       6.401  24.234  -2.052  1.00  4.57           C
ATOM   3289  O   LEU A 207       5.861  24.105  -0.944  1.00  4.57           O
ATOM   3290  CB  LEU A 207       7.858  26.225  -2.437  1.00  4.57           C
ATOM   3291  CG  LEU A 207       9.214  26.891  -2.321  1.00  4.57           C
ATOM   3292  CD1 LEU A 207       9.123  28.329  -2.754  1.00  4.57           C
ATOM   3293  CD2 LEU A 207       9.696  26.774  -0.912  1.00  4.57           C
ATOM      0  H   LEU A 207       8.767  24.559  -3.927  1.00  4.57           H   new
ATOM      0  HA  LEU A 207       8.300  24.515  -1.357  1.00  4.57           H   new
ATOM      0  HB2 LEU A 207       7.507  26.393  -3.326  1.00  4.57           H   new
ATOM      0  HB3 LEU A 207       7.252  26.648  -1.808  1.00  4.57           H   new
ATOM      0  HG  LEU A 207       9.851  26.450  -2.904  1.00  4.57           H   new
ATOM      0 HD11 LEU A 207       9.995  28.746  -2.676  1.00  4.57           H   new
ATOM      0 HD12 LEU A 207       8.826  28.371  -3.676  1.00  4.57           H   new
ATOM      0 HD13 LEU A 207       8.489  28.798  -2.189  1.00  4.57           H   new
ATOM      0 HD21 LEU A 207      10.564  27.199  -0.831  1.00  4.57           H   new
ATOM      0 HD22 LEU A 207       9.066  27.210  -0.317  1.00  4.57           H   new
ATOM      0 HD23 LEU A 207       9.771  25.837  -0.672  1.00  4.57           H   new
ATOM   3305  N   ALA A 208       5.766  23.951  -3.187  1.00  4.69           N
ATOM   3306  CA  ALA A 208       4.399  23.461  -3.186  1.00  4.69           C
ATOM   3307  C   ALA A 208       4.317  22.021  -2.690  1.00  4.69           C
ATOM   3308  O   ALA A 208       3.597  21.704  -1.738  1.00  4.69           O
ATOM   3309  CB  ALA A 208       3.841  23.515  -4.600  1.00  4.69           C
ATOM      0  H   ALA A 208       6.114  24.038  -3.969  1.00  4.69           H   new
ATOM      0  HA  ALA A 208       3.884  24.025  -2.588  1.00  4.69           H   new
ATOM      0  HB1 ALA A 208       2.928  23.188  -4.600  1.00  4.69           H   new
ATOM      0  HB2 ALA A 208       3.856  24.431  -4.919  1.00  4.69           H   new
ATOM      0  HB3 ALA A 208       4.383  22.961  -5.183  1.00  4.69           H   new
ATOM   3315  N   SER A 209       5.098  21.145  -3.323  1.00  4.86           N
ATOM   3316  CA  SER A 209       5.067  19.714  -3.056  1.00  4.86           C
ATOM   3317  C   SER A 209       5.562  19.301  -1.675  1.00  4.86           C
ATOM   3318  O   SER A 209       5.175  18.232  -1.181  1.00  4.86           O
ATOM   3319  CB  SER A 209       5.828  18.987  -4.147  1.00  4.86           C
ATOM   3320  OG  SER A 209       7.177  19.328  -4.138  1.00  4.86           O
ATOM      0  H   SER A 209       5.667  21.372  -3.927  1.00  4.86           H   new
ATOM      0  HA  SER A 209       4.131  19.458  -3.059  1.00  4.86           H   new
ATOM      0  HB2 SER A 209       5.734  18.029  -4.026  1.00  4.86           H   new
ATOM      0  HB3 SER A 209       5.444  19.203  -5.011  1.00  4.86           H   new
ATOM      0  HG  SER A 209       7.274  20.096  -4.465  1.00  4.86           H   new
ATOM   3326  N   THR A 210       6.355  20.151  -1.020  1.00  5.07           N
ATOM   3327  CA  THR A 210       6.832  19.851   0.319  1.00  5.07           C
ATOM   3328  C   THR A 210       6.011  20.583   1.387  1.00  5.07           C
ATOM   3329  O   THR A 210       6.340  20.516   2.573  1.00  5.07           O
ATOM   3330  CB  THR A 210       8.329  20.160   0.466  1.00  5.07           C
ATOM   3331  CG2 THR A 210       9.127  19.330  -0.552  1.00  5.07           C
ATOM   3332  OG1 THR A 210       8.568  21.541   0.229  1.00  5.07           O
ATOM      0  H   THR A 210       6.625  20.904  -1.337  1.00  5.07           H   new
ATOM      0  HA  THR A 210       6.713  18.899   0.458  1.00  5.07           H   new
ATOM      0  HB  THR A 210       8.609  19.936   1.367  1.00  5.07           H   new
ATOM      0  HG1 THR A 210       8.509  21.699  -0.594  1.00  5.07           H   new
ATOM      0 HG21 THR A 210      10.073  19.525  -0.459  1.00  5.07           H   new
ATOM      0 HG22 THR A 210       8.975  18.386  -0.390  1.00  5.07           H   new
ATOM      0 HG23 THR A 210       8.838  19.554  -1.450  1.00  5.07           H   new
ATOM   3340  N   GLY A 211       4.942  21.287   0.974  1.00  5.32           N
ATOM   3341  CA  GLY A 211       4.058  21.974   1.911  1.00  5.32           C
ATOM   3342  C   GLY A 211       4.583  23.265   2.548  1.00  5.32           C
ATOM   3343  O   GLY A 211       4.205  23.575   3.679  1.00  5.32           O
ATOM      0  H   GLY A 211       4.717  21.374   0.148  1.00  5.32           H   new
ATOM      0  HA2 GLY A 211       3.231  22.181   1.448  1.00  5.32           H   new
ATOM      0  HA3 GLY A 211       3.836  21.355   2.624  1.00  5.32           H   new
ATOM   3347  N   VAL A 212       5.460  24.011   1.873  1.00  5.57           N
ATOM   3348  CA  VAL A 212       5.984  25.229   2.486  1.00  5.57           C
ATOM   3349  C   VAL A 212       5.019  26.384   2.230  1.00  5.57           C
ATOM   3350  O   VAL A 212       4.662  27.134   3.142  1.00  5.57           O
ATOM   3351  CB  VAL A 212       7.344  25.597   1.902  1.00  5.57           C
ATOM   3352  CG1 VAL A 212       7.817  26.891   2.523  1.00  5.57           C
ATOM   3353  CG2 VAL A 212       8.302  24.483   2.113  1.00  5.57           C
ATOM      0  H   VAL A 212       5.756  23.836   1.085  1.00  5.57           H   new
ATOM      0  HA  VAL A 212       6.081  25.068   3.438  1.00  5.57           H   new
ATOM      0  HB  VAL A 212       7.276  25.736   0.944  1.00  5.57           H   new
ATOM      0 HG11 VAL A 212       8.682  27.130   2.155  1.00  5.57           H   new
ATOM      0 HG12 VAL A 212       7.178  27.595   2.330  1.00  5.57           H   new
ATOM      0 HG13 VAL A 212       7.894  26.780   3.483  1.00  5.57           H   new
ATOM      0 HG21 VAL A 212       9.165  24.723   1.740  1.00  5.57           H   new
ATOM      0 HG22 VAL A 212       8.397  24.313   3.063  1.00  5.57           H   new
ATOM      0 HG23 VAL A 212       7.971  23.684   1.674  1.00  5.57           H   new
ATOM   3363  N   PHE A 213       4.618  26.523   0.966  1.00  5.80           N
ATOM   3364  CA  PHE A 213       3.678  27.569   0.553  1.00  5.80           C
ATOM   3365  C   PHE A 213       2.495  26.994  -0.194  1.00  5.80           C
ATOM   3366  O   PHE A 213       2.611  25.992  -0.896  1.00  5.80           O
ATOM   3367  CB  PHE A 213       4.297  28.625  -0.366  1.00  5.80           C
ATOM   3368  CG  PHE A 213       5.338  29.507   0.180  1.00  5.80           C
ATOM   3369  CD1 PHE A 213       6.645  29.143   0.139  1.00  5.80           C
ATOM   3370  CD2 PHE A 213       5.005  30.737   0.711  1.00  5.80           C
ATOM   3371  CE1 PHE A 213       7.635  29.968   0.621  1.00  5.80           C
ATOM   3372  CE2 PHE A 213       5.983  31.575   1.200  1.00  5.80           C
ATOM   3373  CZ  PHE A 213       7.307  31.184   1.154  1.00  5.80           C
ATOM      0  H   PHE A 213       4.882  26.015   0.324  1.00  5.80           H   new
ATOM      0  HA  PHE A 213       3.407  27.984   1.387  1.00  5.80           H   new
ATOM      0  HB2 PHE A 213       4.673  28.165  -1.133  1.00  5.80           H   new
ATOM      0  HB3 PHE A 213       3.578  29.186  -0.696  1.00  5.80           H   new
ATOM      0  HD1 PHE A 213       6.876  28.318  -0.223  1.00  5.80           H   new
ATOM      0  HD2 PHE A 213       4.114  31.002   0.739  1.00  5.80           H   new
ATOM      0  HE1 PHE A 213       8.525  29.700   0.584  1.00  5.80           H   new
ATOM      0  HE2 PHE A 213       5.753  32.401   1.560  1.00  5.80           H   new
ATOM      0  HZ  PHE A 213       7.972  31.745   1.484  1.00  5.80           H   new
ATOM   3383  N   ASN A 214       1.366  27.677  -0.096  1.00  5.99           N
ATOM   3384  CA  ASN A 214       0.187  27.313  -0.863  1.00  5.99           C
ATOM   3385  C   ASN A 214       0.526  27.409  -2.359  1.00  5.99           C
ATOM   3386  O   ASN A 214       1.010  28.458  -2.798  1.00  5.99           O
ATOM   3387  CB  ASN A 214      -0.994  28.203  -0.516  1.00  5.99           C
ATOM   3388  CG  ASN A 214      -2.305  27.768  -1.164  1.00  5.99           C
ATOM   3389  ND2 ASN A 214      -3.294  27.559  -0.331  1.00  5.99           N
ATOM   3390  OD1 ASN A 214      -2.442  27.617  -2.394  1.00  5.99           O
ATOM      0  H   ASN A 214       1.261  28.361   0.414  1.00  5.99           H   new
ATOM      0  HA  ASN A 214      -0.070  26.404  -0.644  1.00  5.99           H   new
ATOM      0  HB2 ASN A 214      -1.107  28.214   0.447  1.00  5.99           H   new
ATOM      0  HB3 ASN A 214      -0.794  29.112  -0.789  1.00  5.99           H   new
ATOM      0 HD21 ASN A 214      -4.062  27.311  -0.629  1.00  5.99           H   new
ATOM      0 HD22 ASN A 214      -3.176  27.670   0.514  1.00  5.99           H   new
ATOM   3397  N   PRO A 215       0.300  26.348  -3.162  1.00  6.12           N
ATOM   3398  CA  PRO A 215       0.549  26.284  -4.591  1.00  6.12           C
ATOM   3399  C   PRO A 215       0.007  27.481  -5.363  1.00  6.12           C
ATOM   3400  O   PRO A 215       0.567  27.831  -6.400  1.00  6.12           O
ATOM   3401  CB  PRO A 215      -0.201  25.008  -4.985  1.00  6.12           C
ATOM   3402  CG  PRO A 215      -0.119  24.135  -3.758  1.00  6.12           C
ATOM   3403  CD  PRO A 215      -0.228  25.073  -2.598  1.00  6.12           C
ATOM      0  HA  PRO A 215       1.497  26.287  -4.796  1.00  6.12           H   new
ATOM      0  HB2 PRO A 215      -1.122  25.198  -5.224  1.00  6.12           H   new
ATOM      0  HB3 PRO A 215       0.208  24.579  -5.753  1.00  6.12           H   new
ATOM      0  HG2 PRO A 215      -0.834  23.480  -3.746  1.00  6.12           H   new
ATOM      0  HG3 PRO A 215       0.717  23.644  -3.733  1.00  6.12           H   new
ATOM      0  HD2 PRO A 215      -1.144  25.165  -2.293  1.00  6.12           H   new
ATOM      0  HD3 PRO A 215       0.294  24.770  -1.839  1.00  6.12           H   new
ATOM   3411  N   MET A 216      -1.082  28.103  -4.899  1.00  6.18           N
ATOM   3412  CA  MET A 216      -1.657  29.239  -5.620  1.00  6.18           C
ATOM   3413  C   MET A 216      -0.828  30.510  -5.457  1.00  6.18           C
ATOM   3414  O   MET A 216      -0.849  31.395  -6.316  1.00  6.18           O
ATOM   3415  CB  MET A 216      -3.099  29.453  -5.191  1.00  6.18           C
ATOM   3416  CG  MET A 216      -4.003  28.306  -5.600  1.00  6.18           C
ATOM   3417  SD  MET A 216      -4.046  28.069  -7.402  1.00  6.18           S
ATOM   3418  CE  MET A 216      -2.838  26.769  -7.666  1.00  6.18           C
ATOM      0  H   MET A 216      -1.497  27.885  -4.178  1.00  6.18           H   new
ATOM      0  HA  MET A 216      -1.643  29.027  -6.567  1.00  6.18           H   new
ATOM      0  HB2 MET A 216      -3.134  29.561  -4.228  1.00  6.18           H   new
ATOM      0  HB3 MET A 216      -3.430  30.277  -5.581  1.00  6.18           H   new
ATOM      0  HG2 MET A 216      -3.697  27.489  -5.176  1.00  6.18           H   new
ATOM      0  HG3 MET A 216      -4.902  28.474  -5.277  1.00  6.18           H   new
ATOM      0  HE1 MET A 216      -2.784  26.565  -8.613  1.00  6.18           H   new
ATOM      0  HE2 MET A 216      -1.970  27.064  -7.349  1.00  6.18           H   new
ATOM      0  HE3 MET A 216      -3.106  25.974  -7.179  1.00  6.18           H   new
ATOM   3428  N   ILE A 217      -0.089  30.611  -4.355  1.00  6.21           N
ATOM   3429  CA  ILE A 217       0.763  31.769  -4.128  1.00  6.21           C
ATOM   3430  C   ILE A 217       1.896  31.639  -5.101  1.00  6.21           C
ATOM   3431  O   ILE A 217       2.281  32.577  -5.808  1.00  6.21           O
ATOM   3432  CB  ILE A 217       1.389  31.756  -2.723  1.00  6.21           C
ATOM   3433  CG1 ILE A 217       0.340  31.909  -1.657  1.00  6.21           C
ATOM   3434  CG2 ILE A 217       2.454  32.836  -2.608  1.00  6.21           C
ATOM   3435  CD1 ILE A 217       0.884  31.595  -0.276  1.00  6.21           C
ATOM      0  H   ILE A 217      -0.068  30.021  -3.730  1.00  6.21           H   new
ATOM      0  HA  ILE A 217       0.238  32.579  -4.227  1.00  6.21           H   new
ATOM      0  HB  ILE A 217       1.814  30.895  -2.588  1.00  6.21           H   new
ATOM      0 HG12 ILE A 217      -0.003  32.816  -1.670  1.00  6.21           H   new
ATOM      0 HG13 ILE A 217      -0.406  31.320  -1.852  1.00  6.21           H   new
ATOM      0 HG21 ILE A 217       2.840  32.817  -1.718  1.00  6.21           H   new
ATOM      0 HG22 ILE A 217       3.149  32.676  -3.265  1.00  6.21           H   new
ATOM      0 HG23 ILE A 217       2.053  33.705  -2.767  1.00  6.21           H   new
ATOM      0 HD11 ILE A 217       0.180  31.705   0.382  1.00  6.21           H   new
ATOM      0 HD12 ILE A 217       1.206  30.680  -0.255  1.00  6.21           H   new
ATOM      0 HD13 ILE A 217       1.615  32.199  -0.071  1.00  6.21           H   new
ATOM   3447  N   LEU A 218       2.422  30.425  -5.119  1.00  6.22           N
ATOM   3448  CA  LEU A 218       3.553  30.088  -5.938  1.00  6.22           C
ATOM   3449  C   LEU A 218       3.208  30.215  -7.419  1.00  6.22           C
ATOM   3450  O   LEU A 218       3.982  30.788  -8.194  1.00  6.22           O
ATOM   3451  CB  LEU A 218       3.935  28.669  -5.577  1.00  6.22           C
ATOM   3452  CG  LEU A 218       4.461  28.499  -4.149  1.00  6.22           C
ATOM   3453  CD1 LEU A 218       4.589  27.057  -3.873  1.00  6.22           C
ATOM   3454  CD2 LEU A 218       5.782  29.204  -4.002  1.00  6.22           C
ATOM      0  H   LEU A 218       2.123  29.771  -4.648  1.00  6.22           H   new
ATOM      0  HA  LEU A 218       4.295  30.692  -5.780  1.00  6.22           H   new
ATOM      0  HB2 LEU A 218       3.160  28.097  -5.695  1.00  6.22           H   new
ATOM      0  HB3 LEU A 218       4.613  28.360  -6.198  1.00  6.22           H   new
ATOM      0  HG  LEU A 218       3.847  28.893  -3.509  1.00  6.22           H   new
ATOM      0 HD11 LEU A 218       4.922  26.928  -2.971  1.00  6.22           H   new
ATOM      0 HD12 LEU A 218       3.721  26.632  -3.961  1.00  6.22           H   new
ATOM      0 HD13 LEU A 218       5.208  26.660  -4.505  1.00  6.22           H   new
ATOM      0 HD21 LEU A 218       6.109  29.093  -3.096  1.00  6.22           H   new
ATOM      0 HD22 LEU A 218       6.422  28.826  -4.625  1.00  6.22           H   new
ATOM      0 HD23 LEU A 218       5.668  30.149  -4.190  1.00  6.22           H   new
ATOM   3466  N   ALA A 219       2.006  29.756  -7.797  1.00  6.28           N
ATOM   3467  CA  ALA A 219       1.544  29.863  -9.169  1.00  6.28           C
ATOM   3468  C   ALA A 219       1.414  31.314  -9.574  1.00  6.28           C
ATOM   3469  O   ALA A 219       1.846  31.693 -10.661  1.00  6.28           O
ATOM   3470  CB  ALA A 219       0.203  29.169  -9.333  1.00  6.28           C
ATOM      0  H   ALA A 219       1.447  29.379  -7.263  1.00  6.28           H   new
ATOM      0  HA  ALA A 219       2.198  29.432  -9.741  1.00  6.28           H   new
ATOM      0  HB1 ALA A 219      -0.092  29.249 -10.253  1.00  6.28           H   new
ATOM      0  HB2 ALA A 219       0.294  28.231  -9.103  1.00  6.28           H   new
ATOM      0  HB3 ALA A 219      -0.450  29.583  -8.747  1.00  6.28           H   new
ATOM   3476  N   ALA A 220       0.867  32.152  -8.682  1.00  6.43           N
ATOM   3477  CA  ALA A 220       0.716  33.565  -8.988  1.00  6.43           C
ATOM   3478  C   ALA A 220       2.071  34.190  -9.249  1.00  6.43           C
ATOM   3479  O   ALA A 220       2.228  34.999 -10.168  1.00  6.43           O
ATOM   3480  CB  ALA A 220       0.014  34.273  -7.850  1.00  6.43           C
ATOM      0  H   ALA A 220       0.583  31.918  -7.905  1.00  6.43           H   new
ATOM      0  HA  ALA A 220       0.175  33.658  -9.788  1.00  6.43           H   new
ATOM      0  HB1 ALA A 220      -0.082  35.214  -8.064  1.00  6.43           H   new
ATOM      0  HB2 ALA A 220      -0.863  33.881  -7.717  1.00  6.43           H   new
ATOM      0  HB3 ALA A 220       0.536  34.178  -7.038  1.00  6.43           H   new
ATOM   3486  N   GLY A 221       3.065  33.779  -8.462  1.00  6.71           N
ATOM   3487  CA  GLY A 221       4.424  34.259  -8.621  1.00  6.71           C
ATOM   3488  C   GLY A 221       4.950  33.907 -10.003  1.00  6.71           C
ATOM   3489  O   GLY A 221       5.390  34.780 -10.759  1.00  6.71           O
ATOM      0  H   GLY A 221       2.964  33.213  -7.822  1.00  6.71           H   new
ATOM      0  HA2 GLY A 221       4.451  35.220  -8.493  1.00  6.71           H   new
ATOM      0  HA3 GLY A 221       4.994  33.866  -7.942  1.00  6.71           H   new
ATOM   3493  N   LEU A 222       4.878  32.624 -10.349  1.00  7.14           N
ATOM   3494  CA  LEU A 222       5.398  32.180 -11.632  1.00  7.14           C
ATOM   3495  C   LEU A 222       4.677  32.820 -12.803  1.00  7.14           C
ATOM   3496  O   LEU A 222       5.304  33.187 -13.797  1.00  7.14           O
ATOM   3497  CB  LEU A 222       5.258  30.668 -11.761  1.00  7.14           C
ATOM   3498  CG  LEU A 222       6.122  29.853 -10.845  1.00  7.14           C
ATOM   3499  CD1 LEU A 222       5.748  28.391 -11.016  1.00  7.14           C
ATOM   3500  CD2 LEU A 222       7.589  30.129 -11.153  1.00  7.14           C
ATOM      0  H   LEU A 222       4.536  32.004  -9.860  1.00  7.14           H   new
ATOM      0  HA  LEU A 222       6.330  32.447 -11.658  1.00  7.14           H   new
ATOM      0  HB2 LEU A 222       4.331  30.431 -11.600  1.00  7.14           H   new
ATOM      0  HB3 LEU A 222       5.460  30.418 -12.676  1.00  7.14           H   new
ATOM      0  HG  LEU A 222       5.981  30.092  -9.916  1.00  7.14           H   new
ATOM      0 HD11 LEU A 222       6.297  27.846 -10.431  1.00  7.14           H   new
ATOM      0 HD12 LEU A 222       4.813  28.267 -10.790  1.00  7.14           H   new
ATOM      0 HD13 LEU A 222       5.895  28.125 -11.937  1.00  7.14           H   new
ATOM      0 HD21 LEU A 222       8.149  29.602 -10.561  1.00  7.14           H   new
ATOM      0 HD22 LEU A 222       7.777  29.889 -12.074  1.00  7.14           H   new
ATOM      0 HD23 LEU A 222       7.776  31.072 -11.020  1.00  7.14           H   new
ATOM   3512  N   MET A 223       3.362  32.988 -12.697  1.00  7.69           N
ATOM   3513  CA  MET A 223       2.638  33.603 -13.791  1.00  7.69           C
ATOM   3514  C   MET A 223       3.030  35.070 -13.928  1.00  7.69           C
ATOM   3515  O   MET A 223       3.269  35.551 -15.029  1.00  7.69           O
ATOM   3516  CB  MET A 223       1.143  33.439 -13.573  1.00  7.69           C
ATOM   3517  CG  MET A 223       0.644  32.010 -13.743  1.00  7.69           C
ATOM   3518  SD  MET A 223      -1.139  31.885 -13.702  1.00  7.69           S
ATOM   3519  CE  MET A 223      -1.437  32.169 -11.963  1.00  7.69           C
ATOM      0  H   MET A 223       2.886  32.759 -12.019  1.00  7.69           H   new
ATOM      0  HA  MET A 223       2.871  33.161 -14.622  1.00  7.69           H   new
ATOM      0  HB2 MET A 223       0.920  33.745 -12.680  1.00  7.69           H   new
ATOM      0  HB3 MET A 223       0.670  34.013 -14.196  1.00  7.69           H   new
ATOM      0  HG2 MET A 223       0.969  31.657 -14.586  1.00  7.69           H   new
ATOM      0  HG3 MET A 223       1.019  31.456 -13.040  1.00  7.69           H   new
ATOM      0  HE1 MET A 223      -2.390  32.129 -11.787  1.00  7.69           H   new
ATOM      0  HE2 MET A 223      -0.984  31.488 -11.441  1.00  7.69           H   new
ATOM      0  HE3 MET A 223      -1.099  33.044 -11.715  1.00  7.69           H   new
ATOM   3529  N   ALA A 224       3.196  35.772 -12.807  1.00  8.34           N
ATOM   3530  CA  ALA A 224       3.595  37.175 -12.845  1.00  8.34           C
ATOM   3531  C   ALA A 224       4.950  37.345 -13.519  1.00  8.34           C
ATOM   3532  O   ALA A 224       5.182  38.309 -14.252  1.00  8.34           O
ATOM   3533  CB  ALA A 224       3.657  37.738 -11.438  1.00  8.34           C
ATOM      0  H   ALA A 224       3.082  35.453 -12.016  1.00  8.34           H   new
ATOM      0  HA  ALA A 224       2.931  37.659 -13.361  1.00  8.34           H   new
ATOM      0  HB1 ALA A 224       3.923  38.670 -11.474  1.00  8.34           H   new
ATOM      0  HB2 ALA A 224       2.784  37.667 -11.022  1.00  8.34           H   new
ATOM      0  HB3 ALA A 224       4.304  37.237 -10.917  1.00  8.34           H   new
ATOM   3539  N   CYS A 225       5.832  36.374 -13.293  1.00  9.03           N
ATOM   3540  CA  CYS A 225       7.187  36.379 -13.822  1.00  9.03           C
ATOM   3541  C   CYS A 225       7.260  35.931 -15.281  1.00  9.03           C
ATOM   3542  O   CYS A 225       8.326  35.996 -15.901  1.00  9.03           O
ATOM   3543  CB  CYS A 225       8.055  35.433 -12.998  1.00  9.03           C
ATOM   3544  SG  CYS A 225       8.229  35.917 -11.269  1.00  9.03           S
ATOM      0  H   CYS A 225       5.652  35.680 -12.817  1.00  9.03           H   new
ATOM      0  HA  CYS A 225       7.502  37.295 -13.771  1.00  9.03           H   new
ATOM      0  HB2 CYS A 225       7.674  34.542 -13.038  1.00  9.03           H   new
ATOM      0  HB3 CYS A 225       8.936  35.384 -13.401  1.00  9.03           H   new
ATOM      0  HG  CYS A 225       7.242  35.603 -10.664  1.00  9.03           H   new
ATOM   3550  N   ASP A 226       6.149  35.436 -15.815  1.00  9.66           N
ATOM   3551  CA  ASP A 226       6.096  34.906 -17.161  1.00  9.66           C
ATOM   3552  C   ASP A 226       4.692  35.097 -17.745  1.00  9.66           C
ATOM   3553  O   ASP A 226       3.997  34.103 -17.972  1.00  9.66           O
ATOM   3554  CB  ASP A 226       6.460  33.418 -17.151  1.00  9.66           C
ATOM   3555  CG  ASP A 226       6.678  32.807 -18.546  1.00  9.66           C
ATOM   3556  OD1 ASP A 226       6.941  33.549 -19.480  1.00  9.66           O
ATOM   3557  OD2 ASP A 226       6.629  31.601 -18.667  1.00  9.66           O1-
ATOM      0  H   ASP A 226       5.398  35.400 -15.397  1.00  9.66           H   new
ATOM      0  HA  ASP A 226       6.734  35.384 -17.713  1.00  9.66           H   new
ATOM      0  HB2 ASP A 226       7.268  33.297 -16.627  1.00  9.66           H   new
ATOM      0  HB3 ASP A 226       5.755  32.927 -16.702  1.00  9.66           H   new
ATOM   3562  N   PRO A 227       4.308  36.340 -18.117  1.00 10.19           N
ATOM   3563  CA  PRO A 227       2.973  36.806 -18.499  1.00 10.19           C
ATOM   3564  C   PRO A 227       2.236  35.915 -19.494  1.00 10.19           C
ATOM   3565  O   PRO A 227       1.006  35.900 -19.530  1.00 10.19           O
ATOM   3566  CB  PRO A 227       3.270  38.172 -19.126  1.00 10.19           C
ATOM   3567  CG  PRO A 227       4.510  38.646 -18.418  1.00 10.19           C
ATOM   3568  CD  PRO A 227       5.340  37.409 -18.216  1.00 10.19           C
ATOM      0  HA  PRO A 227       2.378  36.816 -17.733  1.00 10.19           H   new
ATOM      0  HB2 PRO A 227       3.415  38.098 -20.082  1.00 10.19           H   new
ATOM      0  HB3 PRO A 227       2.532  38.788 -18.998  1.00 10.19           H   new
ATOM      0  HG2 PRO A 227       4.986  39.306 -18.947  1.00 10.19           H   new
ATOM      0  HG3 PRO A 227       4.292  39.065 -17.571  1.00 10.19           H   new
ATOM      0  HD2 PRO A 227       5.947  37.257 -18.957  1.00 10.19           H   new
ATOM      0  HD3 PRO A 227       5.881  37.464 -17.413  1.00 10.19           H   new
ATOM   3576  N   ASN A 228       2.966  35.163 -20.302  1.00 10.58           N
ATOM   3577  CA  ASN A 228       2.371  34.286 -21.301  1.00 10.58           C
ATOM   3578  C   ASN A 228       1.475  33.228 -20.646  1.00 10.58           C
ATOM   3579  O   ASN A 228       0.558  32.698 -21.268  1.00 10.58           O
ATOM   3580  CB  ASN A 228       3.470  33.616 -22.096  1.00 10.58           C
ATOM   3581  CG  ASN A 228       4.166  34.563 -23.021  1.00 10.58           C
ATOM   3582  ND2 ASN A 228       5.346  34.193 -23.439  1.00 10.58           N
ATOM   3583  OD1 ASN A 228       3.646  35.634 -23.361  1.00 10.58           O
ATOM      0  H   ASN A 228       3.826  35.146 -20.288  1.00 10.58           H   new
ATOM      0  HA  ASN A 228       1.817  34.820 -21.892  1.00 10.58           H   new
ATOM      0  HB2 ASN A 228       4.118  33.230 -21.486  1.00 10.58           H   new
ATOM      0  HB3 ASN A 228       3.094  32.884 -22.610  1.00 10.58           H   new
ATOM      0 HD21 ASN A 228       5.792  34.700 -23.971  1.00 10.58           H   new
ATOM      0 HD22 ASN A 228       5.677  33.442 -23.182  1.00 10.58           H   new
ATOM   3590  N   ARG A 229       1.744  32.934 -19.375  1.00 10.82           N
ATOM   3591  CA  ARG A 229       1.010  31.938 -18.610  1.00 10.82           C
ATOM   3592  C   ARG A 229      -0.244  32.513 -17.943  1.00 10.82           C
ATOM   3593  O   ARG A 229      -0.991  31.779 -17.298  1.00 10.82           O
ATOM   3594  CB  ARG A 229       1.902  31.397 -17.513  1.00 10.82           C
ATOM   3595  CG  ARG A 229       3.116  30.625 -17.975  1.00 10.82           C
ATOM   3596  CD  ARG A 229       3.983  30.247 -16.823  1.00 10.82           C
ATOM   3597  NE  ARG A 229       5.217  29.621 -17.265  1.00 10.82           N
ATOM   3598  CZ  ARG A 229       5.436  28.299 -17.390  1.00 10.82           C
ATOM   3599  NH1 ARG A 229       4.502  27.432 -17.054  1.00 10.82           N1+
ATOM   3600  NH2 ARG A 229       6.599  27.874 -17.849  1.00 10.82           N
ATOM      0  H   ARG A 229       2.371  33.317 -18.928  1.00 10.82           H   new
ATOM      0  HA  ARG A 229       0.739  31.247 -19.234  1.00 10.82           H   new
ATOM      0  HB2 ARG A 229       2.201  32.140 -16.966  1.00 10.82           H   new
ATOM      0  HB3 ARG A 229       1.371  30.820 -16.942  1.00 10.82           H   new
ATOM      0  HG2 ARG A 229       2.834  29.826 -18.447  1.00 10.82           H   new
ATOM      0  HG3 ARG A 229       3.624  31.162 -18.603  1.00 10.82           H   new
ATOM      0  HD2 ARG A 229       4.190  31.037 -16.300  1.00 10.82           H   new
ATOM      0  HD3 ARG A 229       3.501  29.639 -16.241  1.00 10.82           H   new
ATOM      0  HE  ARG A 229       5.869  30.144 -17.466  1.00 10.82           H   new
ATOM      0 HH11 ARG A 229       3.746  27.710 -16.752  1.00 10.82           H   new
ATOM      0 HH12 ARG A 229       4.649  26.589 -17.136  1.00 10.82           H   new
ATOM      0 HH21 ARG A 229       7.209  28.440 -18.065  1.00 10.82           H   new
ATOM      0 HH22 ARG A 229       6.746  27.031 -17.932  1.00 10.82           H   new
ATOM   3614  N   LYS A 230      -0.477  33.824 -18.080  1.00 10.95           N
ATOM   3615  CA  LYS A 230      -1.622  34.468 -17.438  1.00 10.95           C
ATOM   3616  C   LYS A 230      -2.896  34.403 -18.279  1.00 10.95           C
ATOM   3617  O   LYS A 230      -3.984  34.722 -17.781  1.00 10.95           O
ATOM   3618  CB  LYS A 230      -1.300  35.935 -17.123  1.00 10.95           C
ATOM   3619  CG  LYS A 230      -0.215  36.124 -16.068  1.00 10.95           C
ATOM   3620  CD  LYS A 230       0.170  37.591 -15.880  1.00 10.95           C
ATOM   3621  CE  LYS A 230      -0.911  38.378 -15.152  1.00 10.95           C
ATOM   3622  NZ  LYS A 230      -0.489  39.787 -14.888  1.00 10.95           N1+
ATOM      0  H   LYS A 230       0.018  34.355 -18.541  1.00 10.95           H   new
ATOM      0  HA  LYS A 230      -1.788  33.974 -16.620  1.00 10.95           H   new
ATOM      0  HB2 LYS A 230      -1.023  36.378 -17.940  1.00 10.95           H   new
ATOM      0  HB3 LYS A 230      -2.110  36.376 -16.822  1.00 10.95           H   new
ATOM      0  HG2 LYS A 230      -0.524  35.763 -15.222  1.00 10.95           H   new
ATOM      0  HG3 LYS A 230       0.571  35.616 -16.323  1.00 10.95           H   new
ATOM      0  HD2 LYS A 230       1.000  37.645 -15.380  1.00 10.95           H   new
ATOM      0  HD3 LYS A 230       0.334  37.995 -16.747  1.00 10.95           H   new
ATOM      0  HE2 LYS A 230      -1.724  38.378 -15.682  1.00 10.95           H   new
ATOM      0  HE3 LYS A 230      -1.120  37.940 -14.312  1.00 10.95           H   new
ATOM      0  HZ1 LYS A 230      -1.141  40.218 -14.463  1.00 10.95           H   new
ATOM      0  HZ2 LYS A 230       0.244  39.788 -14.384  1.00 10.95           H   new
ATOM      0  HZ3 LYS A 230      -0.318  40.196 -15.660  1.00 10.95           H   new
ATOM   3636  N   ARG A 231      -2.756  34.031 -19.550  1.00 11.01           N
ATOM   3637  CA  ARG A 231      -3.875  33.988 -20.483  1.00 11.01           C
ATOM   3638  C   ARG A 231      -3.821  32.738 -21.355  1.00 11.01           C
ATOM   3639  O   ARG A 231      -4.709  31.887 -21.283  1.00 11.01           O
ATOM   3640  CB  ARG A 231      -3.888  35.227 -21.377  1.00 11.01           C
ATOM   3641  CG  ARG A 231      -4.144  36.566 -20.663  1.00 11.01           C
ATOM   3642  CD  ARG A 231      -5.555  36.658 -20.180  1.00 11.01           C
ATOM   3643  NE  ARG A 231      -5.851  37.942 -19.568  1.00 11.01           N
ATOM   3644  CZ  ARG A 231      -5.643  38.259 -18.271  1.00 11.01           C
ATOM   3645  NH1 ARG A 231      -5.134  37.383 -17.426  1.00 11.01           N1+
ATOM   3646  NH2 ARG A 231      -5.961  39.470 -17.839  1.00 11.01           N
ATOM   3647  OXT ARG A 231      -2.990  32.674 -22.259  1.00 11.01           O1-
ATOM      0  H   ARG A 231      -2.004  33.796 -19.895  1.00 11.01           H   new
ATOM      0  HA  ARG A 231      -4.688  33.967 -19.954  1.00 11.01           H   new
ATOM      0  HB2 ARG A 231      -3.035  35.283 -21.836  1.00 11.01           H   new
ATOM      0  HB3 ARG A 231      -4.569  35.107 -22.057  1.00 11.01           H   new
ATOM      0  HG2 ARG A 231      -3.536  36.657 -19.913  1.00 11.01           H   new
ATOM      0  HG3 ARG A 231      -3.958  37.300 -21.270  1.00 11.01           H   new
ATOM      0  HD2 ARG A 231      -6.159  36.511 -20.925  1.00 11.01           H   new
ATOM      0  HD3 ARG A 231      -5.720  35.951 -19.537  1.00 11.01           H   new
ATOM      0  HE  ARG A 231      -6.187  38.551 -20.074  1.00 11.01           H   new
ATOM      0 HH11 ARG A 231      -4.928  36.593 -17.697  1.00 11.01           H   new
ATOM      0 HH12 ARG A 231      -5.008  37.602 -16.604  1.00 11.01           H   new
ATOM      0 HH21 ARG A 231      -6.296  40.046 -18.382  1.00 11.01           H   new
ATOM      0 HH22 ARG A 231      -5.832  39.680 -17.015  1.00 11.01           H   new
TER
END
