# Supplementary material for: Integrative proteome-wide structural analysis and high-throughput docking identify broad-spectrum antiviral scaffolds against Zika, Yellow Fever, West Nile, Saint Louis encephalitis, and Usutu viruses
Source: Front Cell Infect Microbiol. 2026 Apr 30;16:1723132. doi: 10.3389/fcimb.2026.1723132 (PMC13171538; doi:10.3389/fcimb.2026.1723132)
Supplement: Supplementary file 5 [file DataSheet5.zip › WNV/WNV_NS2a/WNV_NS2a.pdb]

ATOM      1  N   TYR A   1      -2.574  -1.215   1.804  1.00  8.60           N  
ATOM      2  CA  TYR A   1      -1.346  -1.247   2.588  1.00  8.60           C  
ATOM      3  C   TYR A   1      -0.116  -1.035   1.739  1.00  8.60           C  
ATOM      4  O   TYR A   1       0.510  -1.999   1.316  1.00  8.60           O  
ATOM      5  CB  TYR A   1      -1.192  -2.586   3.302  1.00  8.60           C  
ATOM      6  CG  TYR A   1       0.002  -2.646   4.242  1.00  8.60           C  
ATOM      7  CD1 TYR A   1       0.018  -1.922   5.423  1.00  8.60           C  
ATOM      8  CD2 TYR A   1       1.093  -3.430   3.895  1.00  8.60           C  
ATOM      9  CE1 TYR A   1       1.118  -2.000   6.262  1.00  8.60           C  
ATOM     10  CE2 TYR A   1       2.187  -3.507   4.724  1.00  8.60           C  
ATOM     11  CZ  TYR A   1       2.206  -2.798   5.905  1.00  8.60           C  
ATOM     12  OH  TYR A   1       3.299  -2.878   6.740  1.00  8.60           O  
ATOM     13 1H   TYR A   1      -3.033  -2.112   1.859  1.00  8.60           H  
ATOM     14 2H   TYR A   1      -3.188  -0.498   2.163  1.00  8.60           H  
ATOM     15 3H   TYR A   1      -2.343  -1.013   0.840  1.00  8.60           H  
ATOM     16  HA  TYR A   1      -1.384  -0.446   3.326  1.00  8.60           H  
ATOM     17 1HB  TYR A   1      -2.092  -2.798   3.882  1.00  8.60           H  
ATOM     18 2HB  TYR A   1      -1.083  -3.382   2.565  1.00  8.60           H  
ATOM     19  HD1 TYR A   1      -0.835  -1.300   5.696  1.00  8.60           H  
ATOM     20  HD2 TYR A   1       1.078  -3.992   2.965  1.00  8.60           H  
ATOM     21  HE1 TYR A   1       1.132  -1.437   7.195  1.00  8.60           H  
ATOM     22  HE2 TYR A   1       3.038  -4.129   4.447  1.00  8.60           H  
ATOM     23  HH  TYR A   1       3.173  -2.290   7.490  1.00  8.60           H  
ATOM     24  N   ASN A   2       0.248   0.218   1.500  1.00  8.59           N  
ATOM     25  CA  ASN A   2       1.477   0.481   0.757  1.00  8.59           C  
ATOM     26  C   ASN A   2       2.636   0.446   1.753  1.00  8.59           C  
ATOM     27  O   ASN A   2       3.487  -0.445   1.724  1.00  8.59           O  
ATOM     28  CB  ASN A   2       1.381   1.827   0.037  1.00  8.59           C  
ATOM     29  CG  ASN A   2       2.536   2.109  -0.906  1.00  8.59           C  
ATOM     30  ND2 ASN A   2       2.491   1.467  -2.036  1.00  8.59           N  
ATOM     31  OD1 ASN A   2       3.451   2.911  -0.623  1.00  8.59           O  
ATOM     32  H   ASN A   2      -0.296   0.993   1.847  1.00  8.59           H  
ATOM     33  HA  ASN A   2       1.638  -0.311   0.018  1.00  8.59           H  
ATOM     34 1HB  ASN A   2       0.457   1.850  -0.544  1.00  8.59           H  
ATOM     35 2HB  ASN A   2       1.324   2.632   0.764  1.00  8.59           H  
ATOM     36 1HD2 ASN A   2       3.194   1.591  -2.725  1.00  8.59           H  
ATOM     37 2HD2 ASN A   2       1.728   0.809  -2.211  1.00  8.59           H  
ATOM     38  N   ALA A   3       2.598   1.377   2.700  1.00  8.49           N  
ATOM     39  CA  ALA A   3       3.593   1.469   3.755  1.00  8.49           C  
ATOM     40  C   ALA A   3       5.011   1.375   3.192  1.00  8.49           C  
ATOM     41  O   ALA A   3       5.346   2.031   2.199  1.00  8.49           O  
ATOM     42  CB  ALA A   3       3.338   0.374   4.780  1.00  8.49           C  
ATOM     43  H   ALA A   3       1.862   2.065   2.675  1.00  8.49           H  
ATOM     44  HA  ALA A   3       3.486   2.440   4.237  1.00  8.49           H  
ATOM     45 1HB  ALA A   3       4.043   0.457   5.604  1.00  8.49           H  
ATOM     46 2HB  ALA A   3       2.328   0.485   5.168  1.00  8.49           H  
ATOM     47 3HB  ALA A   3       3.437  -0.604   4.308  1.00  8.49           H  
ATOM     48  N   ASP A   4       5.832   0.530   3.814  1.00  8.28           N  
ATOM     49  CA  ASP A   4       7.207   0.314   3.395  1.00  8.28           C  
ATOM     50  C   ASP A   4       7.343  -0.947   2.551  1.00  8.28           C  
ATOM     51  O   ASP A   4       8.453  -1.400   2.273  1.00  8.28           O  
ATOM     52  CB  ASP A   4       8.092   0.175   4.619  1.00  8.28           C  
ATOM     53  CG  ASP A   4       8.108   1.422   5.462  1.00  8.28           C  
ATOM     54  OD1 ASP A   4       7.755   2.466   4.983  1.00  8.28           O  
ATOM     55  OD2 ASP A   4       8.478   1.311   6.615  1.00  8.28           O1-
ATOM     56  H   ASP A   4       5.502   0.014   4.612  1.00  8.28           H  
ATOM     57  HA  ASP A   4       7.533   1.167   2.802  1.00  8.28           H  
ATOM     58 1HB  ASP A   4       7.743  -0.662   5.225  1.00  8.28           H  
ATOM     59 2HB  ASP A   4       9.111  -0.050   4.300  1.00  8.28           H  
ATOM     60  N   MET A   5       6.215  -1.547   2.197  1.00  7.96           N  
ATOM     61  CA  MET A   5       6.185  -2.797   1.454  1.00  7.96           C  
ATOM     62  C   MET A   5       6.492  -2.582  -0.011  1.00  7.96           C  
ATOM     63  O   MET A   5       6.001  -1.627  -0.629  1.00  7.96           O  
ATOM     64  CB  MET A   5       4.826  -3.465   1.616  1.00  7.96           C  
ATOM     65  CG  MET A   5       4.705  -4.856   1.005  1.00  7.96           C  
ATOM     66  SD  MET A   5       3.072  -5.539   1.266  1.00  7.96           S  
ATOM     67  CE  MET A   5       2.154  -4.504   0.139  1.00  7.96           C  
ATOM     68  H   MET A   5       5.317  -1.101   2.407  1.00  7.96           H  
ATOM     69  HA  MET A   5       6.948  -3.457   1.851  1.00  7.96           H  
ATOM     70 1HB  MET A   5       4.584  -3.537   2.670  1.00  7.96           H  
ATOM     71 2HB  MET A   5       4.059  -2.839   1.153  1.00  7.96           H  
ATOM     72 1HG  MET A   5       4.884  -4.808  -0.069  1.00  7.96           H  
ATOM     73 2HG  MET A   5       5.442  -5.526   1.449  1.00  7.96           H  
ATOM     74 1HE  MET A   5       1.096  -4.758   0.179  1.00  7.96           H  
ATOM     75 2HE  MET A   5       2.286  -3.456   0.420  1.00  7.96           H  
ATOM     76 3HE  MET A   5       2.521  -4.654  -0.859  1.00  7.96           H  
ATOM     77  N   ILE A   6       7.254  -3.486  -0.618  1.00  7.56           N  
ATOM     78  CA  ILE A   6       7.456  -3.326  -2.045  1.00  7.56           C  
ATOM     79  C   ILE A   6       6.227  -3.854  -2.759  1.00  7.56           C  
ATOM     80  O   ILE A   6       6.124  -5.009  -3.168  1.00  7.56           O  
ATOM     81  CB  ILE A   6       8.724  -4.016  -2.508  1.00  7.56           C  
ATOM     82  CG1 ILE A   6       9.871  -3.444  -1.733  1.00  7.56           C  
ATOM     83  CG2 ILE A   6       8.914  -3.805  -3.977  1.00  7.56           C  
ATOM     84  CD1 ILE A   6      11.123  -4.129  -1.978  1.00  7.56           C  
ATOM     85  H   ILE A   6       7.669  -4.252  -0.108  1.00  7.56           H  
ATOM     86  HA  ILE A   6       7.555  -2.265  -2.275  1.00  7.56           H  
ATOM     87  HB  ILE A   6       8.668  -5.083  -2.291  1.00  7.56           H  
ATOM     88 1HG1 ILE A   6       9.982  -2.401  -1.994  1.00  7.56           H  
ATOM     89 2HG1 ILE A   6       9.647  -3.510  -0.664  1.00  7.56           H  
ATOM     90 1HG2 ILE A   6       9.834  -4.290  -4.300  1.00  7.56           H  
ATOM     91 2HG2 ILE A   6       8.070  -4.224  -4.523  1.00  7.56           H  
ATOM     92 3HG2 ILE A   6       8.972  -2.737  -4.171  1.00  7.56           H  
ATOM     93 1HD1 ILE A   6      11.902  -3.676  -1.390  1.00  7.56           H  
ATOM     94 2HD1 ILE A   6      11.011  -5.174  -1.692  1.00  7.56           H  
ATOM     95 3HD1 ILE A   6      11.375  -4.052  -3.037  1.00  7.56           H  
ATOM     96  N   ASP A   7       5.299  -2.933  -2.852  1.00  7.11           N  
ATOM     97  CA  ASP A   7       3.939  -3.058  -3.307  1.00  7.11           C  
ATOM     98  C   ASP A   7       3.823  -3.489  -4.780  1.00  7.11           C  
ATOM     99  O   ASP A   7       4.410  -2.828  -5.655  1.00  7.11           O  
ATOM    100  CB  ASP A   7       3.210  -1.734  -3.036  1.00  7.11           C  
ATOM    101  CG  ASP A   7       1.663  -1.776  -3.198  1.00  7.11           C  
ATOM    102  OD1 ASP A   7       1.170  -2.602  -3.939  1.00  7.11           O  
ATOM    103  OD2 ASP A   7       0.999  -0.914  -2.652  1.00  7.11           O1-
ATOM    104  H   ASP A   7       5.574  -2.039  -2.445  1.00  7.11           H  
ATOM    105  HA  ASP A   7       3.478  -3.781  -2.658  1.00  7.11           H  
ATOM    106 1HB  ASP A   7       3.434  -1.425  -2.007  1.00  7.11           H  
ATOM    107 2HB  ASP A   7       3.609  -0.961  -3.693  1.00  7.11           H  
ATOM    108  N   PRO A   8       3.071  -4.581  -5.097  1.00  6.67           N  
ATOM    109  CA  PRO A   8       2.745  -5.074  -6.437  1.00  6.67           C  
ATOM    110  C   PRO A   8       2.293  -3.914  -7.336  1.00  6.67           C  
ATOM    111  O   PRO A   8       2.430  -3.975  -8.553  1.00  6.67           O  
ATOM    112  CB  PRO A   8       1.624  -6.080  -6.161  1.00  6.67           C  
ATOM    113  CG  PRO A   8       1.936  -6.608  -4.779  1.00  6.67           C  
ATOM    114  CD  PRO A   8       2.491  -5.428  -4.016  1.00  6.67           C  
ATOM    115  HA  PRO A   8       3.628  -5.580  -6.853  1.00  6.67           H  
ATOM    116 1HB  PRO A   8       0.647  -5.572  -6.212  1.00  6.67           H  
ATOM    117 2HB  PRO A   8       1.621  -6.863  -6.930  1.00  6.67           H  
ATOM    118 1HG  PRO A   8       1.027  -7.022  -4.317  1.00  6.67           H  
ATOM    119 2HG  PRO A   8       2.660  -7.432  -4.849  1.00  6.67           H  
ATOM    120 1HD  PRO A   8       1.680  -4.908  -3.486  1.00  6.67           H  
ATOM    121 2HD  PRO A   8       3.283  -5.802  -3.340  1.00  6.67           H  
ATOM    122  N   PHE A   9       1.734  -2.866  -6.730  1.00  6.27           N  
ATOM    123  CA  PHE A   9       1.288  -1.642  -7.385  1.00  6.27           C  
ATOM    124  C   PHE A   9       2.423  -1.071  -8.263  1.00  6.27           C  
ATOM    125  O   PHE A   9       2.217  -0.766  -9.441  1.00  6.27           O  
ATOM    126  CB  PHE A   9       0.894  -0.706  -6.225  1.00  6.27           C  
ATOM    127  CG  PHE A   9       0.542   0.732  -6.378  1.00  6.27           C  
ATOM    128  CD1 PHE A   9      -0.610   1.144  -6.915  1.00  6.27           C  
ATOM    129  CD2 PHE A   9       1.377   1.685  -5.821  1.00  6.27           C  
ATOM    130  CE1 PHE A   9      -0.936   2.488  -6.960  1.00  6.27           C  
ATOM    131  CE2 PHE A   9       1.069   3.028  -5.855  1.00  6.27           C  
ATOM    132  CZ  PHE A   9      -0.096   3.428  -6.436  1.00  6.27           C  
ATOM    133  H   PHE A   9       1.611  -2.890  -5.709  1.00  6.27           H  
ATOM    134  HA  PHE A   9       0.421  -1.865  -8.011  1.00  6.27           H  
ATOM    135 1HB  PHE A   9       0.084  -1.175  -5.670  1.00  6.27           H  
ATOM    136 2HB  PHE A   9       1.744  -0.704  -5.577  1.00  6.27           H  
ATOM    137  HD1 PHE A   9      -1.278   0.404  -7.299  1.00  6.27           H  
ATOM    138  HD2 PHE A   9       2.287   1.353  -5.339  1.00  6.27           H  
ATOM    139  HE1 PHE A   9      -1.859   2.800  -7.398  1.00  6.27           H  
ATOM    140  HE2 PHE A   9       1.745   3.761  -5.418  1.00  6.27           H  
ATOM    141  HZ  PHE A   9      -0.360   4.481  -6.474  1.00  6.27           H  
ATOM    142  N   GLN A  10       3.632  -0.944  -7.690  1.00  5.92           N  
ATOM    143  CA  GLN A  10       4.767  -0.371  -8.422  1.00  5.92           C  
ATOM    144  C   GLN A  10       5.465  -1.438  -9.245  1.00  5.92           C  
ATOM    145  O   GLN A  10       6.054  -1.155 -10.291  1.00  5.92           O  
ATOM    146  CB  GLN A  10       5.737   0.308  -7.460  1.00  5.92           C  
ATOM    147  CG  GLN A  10       5.104   1.459  -6.782  1.00  5.92           C  
ATOM    148  CD  GLN A  10       4.754   2.593  -7.754  1.00  5.92           C  
ATOM    149  NE2 GLN A  10       3.467   2.700  -8.029  1.00  5.92           N  
ATOM    150  OE1 GLN A  10       5.634   3.297  -8.277  1.00  5.92           O  
ATOM    151  H   GLN A  10       3.769  -1.290  -6.744  1.00  5.92           H  
ATOM    152  HA  GLN A  10       4.387   0.387  -9.106  1.00  5.92           H  
ATOM    153 1HB  GLN A  10       6.066  -0.405  -6.708  1.00  5.92           H  
ATOM    154 2HB  GLN A  10       6.607   0.667  -8.006  1.00  5.92           H  
ATOM    155 1HG  GLN A  10       4.204   1.109  -6.316  1.00  5.92           H  
ATOM    156 2HG  GLN A  10       5.789   1.847  -6.033  1.00  5.92           H  
ATOM    157 1HE2 GLN A  10       3.056   3.374  -8.683  1.00  5.92           H  
ATOM    158 2HE2 GLN A  10       2.833   2.064  -7.609  1.00  5.92           H  
ATOM    159  N   LEU A  11       5.378  -2.687  -8.799  1.00  5.65           N  
ATOM    160  CA  LEU A  11       5.956  -3.757  -9.604  1.00  5.65           C  
ATOM    161  C   LEU A  11       5.236  -3.715 -10.950  1.00  5.65           C  
ATOM    162  O   LEU A  11       5.850  -3.670 -12.019  1.00  5.65           O  
ATOM    163  CB  LEU A  11       5.769  -5.116  -8.933  1.00  5.65           C  
ATOM    164  CG  LEU A  11       6.468  -6.298  -9.593  1.00  5.65           C  
ATOM    165  CD1 LEU A  11       6.699  -7.369  -8.538  1.00  5.65           C  
ATOM    166  CD2 LEU A  11       5.609  -6.818 -10.739  1.00  5.65           C  
ATOM    167  H   LEU A  11       4.915  -2.879  -7.906  1.00  5.65           H  
ATOM    168  HA  LEU A  11       7.014  -3.563  -9.766  1.00  5.65           H  
ATOM    169 1HB  LEU A  11       6.098  -5.047  -7.897  1.00  5.65           H  
ATOM    170 2HB  LEU A  11       4.709  -5.347  -8.937  1.00  5.65           H  
ATOM    171  HG  LEU A  11       7.436  -5.987  -9.985  1.00  5.65           H  
ATOM    172 1HD1 LEU A  11       7.204  -8.223  -8.989  1.00  5.65           H  
ATOM    173 2HD1 LEU A  11       7.319  -6.964  -7.735  1.00  5.65           H  
ATOM    174 3HD1 LEU A  11       5.739  -7.687  -8.130  1.00  5.65           H  
ATOM    175 1HD2 LEU A  11       6.104  -7.667 -11.210  1.00  5.65           H  
ATOM    176 2HD2 LEU A  11       4.638  -7.132 -10.354  1.00  5.65           H  
ATOM    177 3HD2 LEU A  11       5.465  -6.028 -11.474  1.00  5.65           H  
ATOM    178  N   GLY A  12       3.909  -3.700 -10.863  1.00  5.46           N  
ATOM    179  CA  GLY A  12       3.005  -3.644 -11.985  1.00  5.46           C  
ATOM    180  C   GLY A  12       3.314  -2.457 -12.873  1.00  5.46           C  
ATOM    181  O   GLY A  12       3.527  -2.638 -14.069  1.00  5.46           O  
ATOM    182  H   GLY A  12       3.490  -3.737  -9.944  1.00  5.46           H  
ATOM    183 1HA  GLY A  12       3.068  -4.569 -12.557  1.00  5.46           H  
ATOM    184 2HA  GLY A  12       1.992  -3.564 -11.600  1.00  5.46           H  
ATOM    185  N   LEU A  13       3.375  -1.244 -12.302  1.00  5.34           N  
ATOM    186  CA  LEU A  13       3.672  -0.054 -13.103  1.00  5.34           C  
ATOM    187  C   LEU A  13       4.945  -0.247 -13.926  1.00  5.34           C  
ATOM    188  O   LEU A  13       4.961   0.060 -15.124  1.00  5.34           O  
ATOM    189  CB  LEU A  13       3.842   1.182 -12.209  1.00  5.34           C  
ATOM    190  CG  LEU A  13       4.151   2.515 -12.938  1.00  5.34           C  
ATOM    191  CD1 LEU A  13       2.980   2.887 -13.840  1.00  5.34           C  
ATOM    192  CD2 LEU A  13       4.401   3.596 -11.900  1.00  5.34           C  
ATOM    193  H   LEU A  13       3.172  -1.135 -11.304  1.00  5.34           H  
ATOM    194  HA  LEU A  13       2.839   0.117 -13.782  1.00  5.34           H  
ATOM    195 1HB  LEU A  13       2.926   1.323 -11.622  1.00  5.34           H  
ATOM    196 2HB  LEU A  13       4.665   0.993 -11.514  1.00  5.34           H  
ATOM    197  HG  LEU A  13       5.029   2.396 -13.559  1.00  5.34           H  
ATOM    198 1HD1 LEU A  13       3.192   3.817 -14.346  1.00  5.34           H  
ATOM    199 2HD1 LEU A  13       2.818   2.100 -14.577  1.00  5.34           H  
ATOM    200 3HD1 LEU A  13       2.077   3.007 -13.228  1.00  5.34           H  
ATOM    201 1HD2 LEU A  13       4.621   4.541 -12.387  1.00  5.34           H  
ATOM    202 2HD2 LEU A  13       3.506   3.708 -11.281  1.00  5.34           H  
ATOM    203 3HD2 LEU A  13       5.240   3.302 -11.265  1.00  5.34           H  
ATOM    204  N   LEU A  14       6.019  -0.755 -13.311  1.00  5.30           N  
ATOM    205  CA  LEU A  14       7.238  -0.983 -14.077  1.00  5.30           C  
ATOM    206  C   LEU A  14       7.038  -1.944 -15.221  1.00  5.30           C  
ATOM    207  O   LEU A  14       7.450  -1.675 -16.348  1.00  5.30           O  
ATOM    208  CB  LEU A  14       8.372  -1.580 -13.273  1.00  5.30           C  
ATOM    209  CG  LEU A  14       9.581  -1.912 -14.192  1.00  5.30           C  
ATOM    210  CD1 LEU A  14      10.112  -0.589 -14.788  1.00  5.30           C  
ATOM    211  CD2 LEU A  14      10.632  -2.734 -13.443  1.00  5.30           C  
ATOM    212  H   LEU A  14       5.986  -0.987 -12.311  1.00  5.30           H  
ATOM    213  HA  LEU A  14       7.560  -0.029 -14.490  1.00  5.30           H  
ATOM    214 1HB  LEU A  14       8.692  -0.860 -12.531  1.00  5.30           H  
ATOM    215 2HB  LEU A  14       8.033  -2.487 -12.773  1.00  5.30           H  
ATOM    216  HG  LEU A  14       9.233  -2.512 -15.028  1.00  5.30           H  
ATOM    217 1HD1 LEU A  14      10.931  -0.799 -15.459  1.00  5.30           H  
ATOM    218 2HD1 LEU A  14       9.316  -0.091 -15.336  1.00  5.30           H  
ATOM    219 3HD1 LEU A  14      10.454   0.063 -14.011  1.00  5.30           H  
ATOM    220 1HD2 LEU A  14      11.453  -2.967 -14.116  1.00  5.30           H  
ATOM    221 2HD2 LEU A  14      11.007  -2.203 -12.607  1.00  5.30           H  
ATOM    222 3HD2 LEU A  14      10.175  -3.659 -13.093  1.00  5.30           H  
ATOM    223  N   VAL A  15       6.445  -3.091 -14.922  1.00  5.33           N  
ATOM    224  CA  VAL A  15       6.301  -4.119 -15.928  1.00  5.33           C  
ATOM    225  C   VAL A  15       5.432  -3.652 -17.087  1.00  5.33           C  
ATOM    226  O   VAL A  15       5.768  -3.898 -18.247  1.00  5.33           O  
ATOM    227  CB  VAL A  15       5.729  -5.388 -15.312  1.00  5.33           C  
ATOM    228  CG1 VAL A  15       5.427  -6.355 -16.395  1.00  5.33           C  
ATOM    229  CG2 VAL A  15       6.737  -5.972 -14.328  1.00  5.33           C  
ATOM    230  H   VAL A  15       6.104  -3.253 -13.972  1.00  5.33           H  
ATOM    231  HA  VAL A  15       7.293  -4.354 -16.313  1.00  5.33           H  
ATOM    232  HB  VAL A  15       4.796  -5.146 -14.794  1.00  5.33           H  
ATOM    233 1HG1 VAL A  15       5.000  -7.260 -15.964  1.00  5.33           H  
ATOM    234 2HG1 VAL A  15       4.725  -5.903 -17.083  1.00  5.33           H  
ATOM    235 3HG1 VAL A  15       6.342  -6.602 -16.930  1.00  5.33           H  
ATOM    236 1HG2 VAL A  15       6.328  -6.877 -13.882  1.00  5.33           H  
ATOM    237 2HG2 VAL A  15       7.661  -6.209 -14.853  1.00  5.33           H  
ATOM    238 3HG2 VAL A  15       6.943  -5.247 -13.547  1.00  5.33           H  
ATOM    239  N   VAL A  16       4.332  -2.966 -16.784  1.00  5.43           N  
ATOM    240  CA  VAL A  16       3.450  -2.443 -17.816  1.00  5.43           C  
ATOM    241  C   VAL A  16       4.202  -1.427 -18.664  1.00  5.43           C  
ATOM    242  O   VAL A  16       4.106  -1.431 -19.899  1.00  5.43           O  
ATOM    243  CB  VAL A  16       2.225  -1.776 -17.193  1.00  5.43           C  
ATOM    244  CG1 VAL A  16       1.446  -1.093 -18.249  1.00  5.43           C  
ATOM    245  CG2 VAL A  16       1.402  -2.792 -16.533  1.00  5.43           C  
ATOM    246  H   VAL A  16       4.105  -2.801 -15.804  1.00  5.43           H  
ATOM    247  HA  VAL A  16       3.122  -3.265 -18.450  1.00  5.43           H  
ATOM    248  HB  VAL A  16       2.557  -1.029 -16.463  1.00  5.43           H  
ATOM    249 1HG1 VAL A  16       0.577  -0.600 -17.813  1.00  5.43           H  
ATOM    250 2HG1 VAL A  16       2.079  -0.382 -18.705  1.00  5.43           H  
ATOM    251 3HG1 VAL A  16       1.124  -1.817 -18.989  1.00  5.43           H  
ATOM    252 1HG2 VAL A  16       0.529  -2.328 -16.075  1.00  5.43           H  
ATOM    253 2HG2 VAL A  16       1.096  -3.501 -17.273  1.00  5.43           H  
ATOM    254 3HG2 VAL A  16       1.990  -3.282 -15.783  1.00  5.43           H  
ATOM    255  N   PHE A  17       4.967  -0.550 -18.007  1.00  5.58           N  
ATOM    256  CA  PHE A  17       5.775   0.415 -18.725  1.00  5.58           C  
ATOM    257  C   PHE A  17       6.712  -0.306 -19.683  1.00  5.58           C  
ATOM    258  O   PHE A  17       6.743   0.011 -20.873  1.00  5.58           O  
ATOM    259  CB  PHE A  17       6.572   1.286 -17.741  1.00  5.58           C  
ATOM    260  CG  PHE A  17       7.573   2.209 -18.374  1.00  5.58           C  
ATOM    261  CD1 PHE A  17       7.185   3.379 -18.993  1.00  5.58           C  
ATOM    262  CD2 PHE A  17       8.927   1.900 -18.334  1.00  5.58           C  
ATOM    263  CE1 PHE A  17       8.129   4.215 -19.564  1.00  5.58           C  
ATOM    264  CE2 PHE A  17       9.857   2.739 -18.907  1.00  5.58           C  
ATOM    265  CZ  PHE A  17       9.453   3.891 -19.520  1.00  5.58           C  
ATOM    266  H   PHE A  17       5.000  -0.549 -16.985  1.00  5.58           H  
ATOM    267  HA  PHE A  17       5.116   1.059 -19.305  1.00  5.58           H  
ATOM    268 1HB  PHE A  17       5.879   1.885 -17.149  1.00  5.58           H  
ATOM    269 2HB  PHE A  17       7.103   0.651 -17.047  1.00  5.58           H  
ATOM    270  HD1 PHE A  17       6.125   3.639 -19.030  1.00  5.58           H  
ATOM    271  HD2 PHE A  17       9.247   0.977 -17.844  1.00  5.58           H  
ATOM    272  HE1 PHE A  17       7.818   5.128 -20.050  1.00  5.58           H  
ATOM    273  HE2 PHE A  17      10.914   2.492 -18.880  1.00  5.58           H  
ATOM    274  HZ  PHE A  17      10.191   4.549 -19.971  1.00  5.58           H  
ATOM    275  N   LEU A  18       7.452  -1.297 -19.189  1.00  5.79           N  
ATOM    276  CA  LEU A  18       8.397  -2.003 -20.040  1.00  5.79           C  
ATOM    277  C   LEU A  18       7.690  -2.778 -21.166  1.00  5.79           C  
ATOM    278  O   LEU A  18       8.195  -2.832 -22.293  1.00  5.79           O  
ATOM    279  CB  LEU A  18       9.273  -2.928 -19.192  1.00  5.79           C  
ATOM    280  CG  LEU A  18      10.239  -2.185 -18.212  1.00  5.79           C  
ATOM    281  CD1 LEU A  18      10.986  -3.214 -17.366  1.00  5.79           C  
ATOM    282  CD2 LEU A  18      11.194  -1.273 -18.987  1.00  5.79           C  
ATOM    283  H   LEU A  18       7.378  -1.538 -18.200  1.00  5.79           H  
ATOM    284  HA  LEU A  18       9.050  -1.264 -20.497  1.00  5.79           H  
ATOM    285 1HB  LEU A  18       8.614  -3.560 -18.592  1.00  5.79           H  
ATOM    286 2HB  LEU A  18       9.864  -3.561 -19.850  1.00  5.79           H  
ATOM    287  HG  LEU A  18       9.649  -1.571 -17.541  1.00  5.79           H  
ATOM    288 1HD1 LEU A  18      11.640  -2.708 -16.663  1.00  5.79           H  
ATOM    289 2HD1 LEU A  18      10.266  -3.822 -16.819  1.00  5.79           H  
ATOM    290 3HD1 LEU A  18      11.581  -3.852 -18.014  1.00  5.79           H  
ATOM    291 1HD2 LEU A  18      11.845  -0.750 -18.284  1.00  5.79           H  
ATOM    292 2HD2 LEU A  18      11.800  -1.871 -19.668  1.00  5.79           H  
ATOM    293 3HD2 LEU A  18      10.619  -0.544 -19.559  1.00  5.79           H  
ATOM    294  N   ALA A  19       6.512  -3.358 -20.882  1.00  6.03           N  
ATOM    295  CA  ALA A  19       5.748  -4.073 -21.904  1.00  6.03           C  
ATOM    296  C   ALA A  19       5.386  -3.109 -23.033  1.00  6.03           C  
ATOM    297  O   ALA A  19       5.459  -3.449 -24.222  1.00  6.03           O  
ATOM    298  CB  ALA A  19       4.490  -4.682 -21.295  1.00  6.03           C  
ATOM    299  H   ALA A  19       6.147  -3.319 -19.933  1.00  6.03           H  
ATOM    300  HA  ALA A  19       6.375  -4.865 -22.315  1.00  6.03           H  
ATOM    301 1HB  ALA A  19       3.934  -5.221 -22.057  1.00  6.03           H  
ATOM    302 2HB  ALA A  19       4.772  -5.367 -20.497  1.00  6.03           H  
ATOM    303 3HB  ALA A  19       3.867  -3.890 -20.883  1.00  6.03           H  
ATOM    304  N   THR A  20       5.048  -1.880 -22.646  1.00  6.29           N  
ATOM    305  CA  THR A  20       4.712  -0.840 -23.589  1.00  6.29           C  
ATOM    306  C   THR A  20       5.947  -0.495 -24.409  1.00  6.29           C  
ATOM    307  O   THR A  20       5.857  -0.295 -25.620  1.00  6.29           O  
ATOM    308  CB  THR A  20       4.167   0.408 -22.883  1.00  6.29           C  
ATOM    309  CG2 THR A  20       3.820   1.455 -23.924  1.00  6.29           C  
ATOM    310  OG1 THR A  20       2.992   0.045 -22.133  1.00  6.29           O  
ATOM    311  H   THR A  20       4.988  -1.670 -21.648  1.00  6.29           H  
ATOM    312  HA  THR A  20       3.946  -1.216 -24.266  1.00  6.29           H  
ATOM    313  HB  THR A  20       4.905   0.813 -22.209  1.00  6.29           H  
ATOM    314  HG1 THR A  20       3.268  -0.593 -21.426  1.00  6.29           H  
ATOM    315 1HG2 THR A  20       3.426   2.329 -23.436  1.00  6.29           H  
ATOM    316 2HG2 THR A  20       4.718   1.721 -24.479  1.00  6.29           H  
ATOM    317 3HG2 THR A  20       3.073   1.056 -24.608  1.00  6.29           H  
ATOM    318  N   GLN A  21       7.114  -0.429 -23.755  1.00  6.58           N  
ATOM    319  CA  GLN A  21       8.325  -0.073 -24.481  1.00  6.58           C  
ATOM    320  C   GLN A  21       8.613  -1.110 -25.558  1.00  6.58           C  
ATOM    321  O   GLN A  21       9.049  -0.749 -26.650  1.00  6.58           O  
ATOM    322  CB  GLN A  21       9.552   0.008 -23.559  1.00  6.58           C  
ATOM    323  CG  GLN A  21       9.473   1.068 -22.516  1.00  6.58           C  
ATOM    324  CD  GLN A  21       9.295   2.402 -23.063  1.00  6.58           C  
ATOM    325  NE2 GLN A  21       8.189   3.000 -22.667  1.00  6.58           N  
ATOM    326  OE1 GLN A  21      10.095   2.910 -23.852  1.00  6.58           O  
ATOM    327  H   GLN A  21       7.133  -0.583 -22.747  1.00  6.58           H  
ATOM    328  HA  GLN A  21       8.176   0.891 -24.959  1.00  6.58           H  
ATOM    329 1HB  GLN A  21       9.692  -0.945 -23.057  1.00  6.58           H  
ATOM    330 2HB  GLN A  21      10.441   0.193 -24.158  1.00  6.58           H  
ATOM    331 1HG  GLN A  21       8.646   0.871 -21.882  1.00  6.58           H  
ATOM    332 2HG  GLN A  21      10.387   1.052 -21.930  1.00  6.58           H  
ATOM    333 1HE2 GLN A  21       7.972   3.918 -22.982  1.00  6.58           H  
ATOM    334 2HE2 GLN A  21       7.563   2.513 -22.043  1.00  6.58           H  
ATOM    335  N   GLU A  22       8.342  -2.396 -25.292  1.00  6.89           N  
ATOM    336  CA  GLU A  22       8.587  -3.389 -26.339  1.00  6.89           C  
ATOM    337  C   GLU A  22       7.744  -3.068 -27.568  1.00  6.89           C  
ATOM    338  O   GLU A  22       8.242  -3.084 -28.703  1.00  6.89           O  
ATOM    339  CB  GLU A  22       8.284  -4.823 -25.894  1.00  6.89           C  
ATOM    340  CG  GLU A  22       8.633  -5.844 -27.001  1.00  6.89           C  
ATOM    341  CD  GLU A  22       8.415  -7.301 -26.656  1.00  6.89           C  
ATOM    342  OE1 GLU A  22       7.947  -7.596 -25.582  1.00  6.89           O  
ATOM    343  OE2 GLU A  22       8.754  -8.133 -27.488  1.00  6.89           O1-
ATOM    344  H   GLU A  22       8.007  -2.665 -24.363  1.00  6.89           H  
ATOM    345  HA  GLU A  22       9.636  -3.337 -26.626  1.00  6.89           H  
ATOM    346 1HB  GLU A  22       8.849  -5.061 -24.994  1.00  6.89           H  
ATOM    347 2HB  GLU A  22       7.221  -4.917 -25.657  1.00  6.89           H  
ATOM    348 1HG  GLU A  22       8.030  -5.601 -27.863  1.00  6.89           H  
ATOM    349 2HG  GLU A  22       9.675  -5.700 -27.283  1.00  6.89           H  
ATOM    350  N   VAL A  23       6.483  -2.695 -27.332  1.00  7.24           N  
ATOM    351  CA  VAL A  23       5.597  -2.364 -28.436  1.00  7.24           C  
ATOM    352  C   VAL A  23       6.155  -1.184 -29.213  1.00  7.24           C  
ATOM    353  O   VAL A  23       6.223  -1.229 -30.437  1.00  7.24           O  
ATOM    354  CB  VAL A  23       4.192  -1.946 -27.932  1.00  7.24           C  
ATOM    355  CG1 VAL A  23       3.376  -1.420 -29.087  1.00  7.24           C  
ATOM    356  CG2 VAL A  23       3.490  -3.088 -27.301  1.00  7.24           C  
ATOM    357  H   VAL A  23       6.138  -2.692 -26.367  1.00  7.24           H  
ATOM    358  HA  VAL A  23       5.516  -3.227 -29.096  1.00  7.24           H  
ATOM    359  HB  VAL A  23       4.300  -1.147 -27.215  1.00  7.24           H  
ATOM    360 1HG1 VAL A  23       2.402  -1.108 -28.723  1.00  7.24           H  
ATOM    361 2HG1 VAL A  23       3.886  -0.567 -29.544  1.00  7.24           H  
ATOM    362 3HG1 VAL A  23       3.254  -2.209 -29.823  1.00  7.24           H  
ATOM    363 1HG2 VAL A  23       2.515  -2.765 -26.946  1.00  7.24           H  
ATOM    364 2HG2 VAL A  23       3.366  -3.856 -28.042  1.00  7.24           H  
ATOM    365 3HG2 VAL A  23       4.080  -3.460 -26.458  1.00  7.24           H  
ATOM    366  N   LEU A  24       6.586  -0.143 -28.490  1.00  7.64           N  
ATOM    367  CA  LEU A  24       7.092   1.073 -29.121  1.00  7.64           C  
ATOM    368  C   LEU A  24       8.385   0.836 -29.911  1.00  7.64           C  
ATOM    369  O   LEU A  24       8.550   1.347 -31.021  1.00  7.64           O  
ATOM    370  CB  LEU A  24       7.376   2.139 -28.050  1.00  7.64           C  
ATOM    371  CG  LEU A  24       6.154   2.693 -27.284  1.00  7.64           C  
ATOM    372  CD1 LEU A  24       6.650   3.642 -26.181  1.00  7.64           C  
ATOM    373  CD2 LEU A  24       5.203   3.373 -28.233  1.00  7.64           C  
ATOM    374  H   LEU A  24       6.513  -0.197 -27.473  1.00  7.64           H  
ATOM    375  HA  LEU A  24       6.329   1.440 -29.808  1.00  7.64           H  
ATOM    376 1HB  LEU A  24       8.055   1.708 -27.316  1.00  7.64           H  
ATOM    377 2HB  LEU A  24       7.879   2.979 -28.525  1.00  7.64           H  
ATOM    378  HG  LEU A  24       5.633   1.871 -26.805  1.00  7.64           H  
ATOM    379 1HD1 LEU A  24       5.805   4.013 -25.627  1.00  7.64           H  
ATOM    380 2HD1 LEU A  24       7.316   3.104 -25.511  1.00  7.64           H  
ATOM    381 3HD1 LEU A  24       7.187   4.478 -26.628  1.00  7.64           H  
ATOM    382 1HD2 LEU A  24       4.343   3.746 -27.677  1.00  7.64           H  
ATOM    383 2HD2 LEU A  24       5.697   4.192 -28.723  1.00  7.64           H  
ATOM    384 3HD2 LEU A  24       4.868   2.652 -28.984  1.00  7.64           H  
ATOM    385  N   ARG A  25       9.291   0.014 -29.377  1.00  8.09           N  
ATOM    386  CA  ARG A  25      10.560  -0.266 -30.056  1.00  8.09           C  
ATOM    387  C   ARG A  25      10.339  -0.979 -31.374  1.00  8.09           C  
ATOM    388  O   ARG A  25      11.083  -0.792 -32.338  1.00  8.09           O  
ATOM    389  CB  ARG A  25      11.490  -1.096 -29.186  1.00  8.09           C  
ATOM    390  CG  ARG A  25      12.041  -0.368 -27.972  1.00  8.09           C  
ATOM    391  CD  ARG A  25      12.867   0.781 -28.390  1.00  8.09           C  
ATOM    392  NE  ARG A  25      13.484   1.455 -27.272  1.00  8.09           N  
ATOM    393  CZ  ARG A  25      14.025   2.682 -27.342  1.00  8.09           C  
ATOM    394  NH1 ARG A  25      13.990   3.339 -28.474  1.00  8.09           N1+
ATOM    395  NH2 ARG A  25      14.583   3.214 -26.279  1.00  8.09           N  
ATOM    396  H   ARG A  25       9.115  -0.396 -28.460  1.00  8.09           H  
ATOM    397  HA  ARG A  25      11.051   0.684 -30.261  1.00  8.09           H  
ATOM    398 1HB  ARG A  25      10.943  -1.972 -28.820  1.00  8.09           H  
ATOM    399 2HB  ARG A  25      12.328  -1.455 -29.779  1.00  8.09           H  
ATOM    400 1HG  ARG A  25      11.227   0.020 -27.374  1.00  8.09           H  
ATOM    401 2HG  ARG A  25      12.646  -1.047 -27.371  1.00  8.09           H  
ATOM    402 1HD  ARG A  25      13.656   0.435 -29.056  1.00  8.09           H  
ATOM    403 2HD  ARG A  25      12.240   1.501 -28.915  1.00  8.09           H  
ATOM    404  HE  ARG A  25      13.517   0.970 -26.384  1.00  8.09           H  
ATOM    405 1HH1 ARG A  25      13.561   2.923 -29.285  1.00  8.09           H  
ATOM    406 2HH1 ARG A  25      14.380   4.286 -28.543  1.00  8.09           H  
ATOM    407 1HH2 ARG A  25      14.608   2.688 -25.418  1.00  8.09           H  
ATOM    408 2HH2 ARG A  25      14.999   4.133 -26.324  1.00  8.09           H  
ATOM    409  N   LYS A  26       9.286  -1.774 -31.416  1.00  8.54           N  
ATOM    410  CA  LYS A  26       8.899  -2.547 -32.574  1.00  8.54           C  
ATOM    411  C   LYS A  26       7.748  -1.852 -33.322  1.00  8.54           C  
ATOM    412  O   LYS A  26       7.010  -2.478 -34.088  1.00  8.54           O  
ATOM    413  CB  LYS A  26       8.564  -3.959 -32.106  1.00  8.54           C  
ATOM    414  CG  LYS A  26       9.809  -4.675 -31.514  1.00  8.54           C  
ATOM    415  CD  LYS A  26       9.505  -6.054 -30.977  1.00  8.54           C  
ATOM    416  CE  LYS A  26      10.745  -6.739 -30.427  1.00  8.54           C  
ATOM    417  NZ  LYS A  26      10.435  -8.082 -29.840  1.00  8.54           N1+
ATOM    418  H   LYS A  26       8.732  -1.896 -30.564  1.00  8.54           H  
ATOM    419  HA  LYS A  26       9.749  -2.605 -33.252  1.00  8.54           H  
ATOM    420 1HB  LYS A  26       7.798  -3.908 -31.324  1.00  8.54           H  
ATOM    421 2HB  LYS A  26       8.168  -4.546 -32.931  1.00  8.54           H  
ATOM    422 1HG  LYS A  26      10.584  -4.749 -32.276  1.00  8.54           H  
ATOM    423 2HG  LYS A  26      10.192  -4.073 -30.689  1.00  8.54           H  
ATOM    424 1HD  LYS A  26       8.811  -5.952 -30.156  1.00  8.54           H  
ATOM    425 2HD  LYS A  26       9.058  -6.672 -31.753  1.00  8.54           H  
ATOM    426 1HE  LYS A  26      11.464  -6.866 -31.233  1.00  8.54           H  
ATOM    427 2HE  LYS A  26      11.186  -6.112 -29.652  1.00  8.54           H  
ATOM    428 1HZ  LYS A  26      11.281  -8.501 -29.490  1.00  8.54           H  
ATOM    429 2HZ  LYS A  26       9.763  -7.987 -29.051  1.00  8.54           H  
ATOM    430 3HZ  LYS A  26      10.034  -8.677 -30.544  1.00  8.54           H  
ATOM    431  N   ARG A  27       7.580  -0.541 -33.071  1.00  8.94           N  
ATOM    432  CA  ARG A  27       6.544   0.317 -33.657  1.00  8.94           C  
ATOM    433  C   ARG A  27       5.184   0.003 -33.069  1.00  8.94           C  
ATOM    434  O   ARG A  27       4.667   0.734 -32.219  1.00  8.94           O  
ATOM    435  CB  ARG A  27       6.450   0.159 -35.183  1.00  8.94           C  
ATOM    436  CG  ARG A  27       5.418   1.045 -35.869  1.00  8.94           C  
ATOM    437  CD  ARG A  27       5.136   0.553 -37.248  1.00  8.94           C  
ATOM    438  NE  ARG A  27       4.474  -0.784 -37.228  1.00  8.94           N  
ATOM    439  CZ  ARG A  27       4.275  -1.567 -38.299  1.00  8.94           C  
ATOM    440  NH1 ARG A  27       4.662  -1.191 -39.503  1.00  8.94           N1+
ATOM    441  NH2 ARG A  27       3.681  -2.727 -38.110  1.00  8.94           N  
ATOM    442  H   ARG A  27       8.203  -0.083 -32.408  1.00  8.94           H  
ATOM    443  HA  ARG A  27       6.791   1.353 -33.425  1.00  8.94           H  
ATOM    444 1HB  ARG A  27       7.418   0.401 -35.616  1.00  8.94           H  
ATOM    445 2HB  ARG A  27       6.211  -0.837 -35.500  1.00  8.94           H  
ATOM    446 1HG  ARG A  27       4.483   1.066 -35.311  1.00  8.94           H  
ATOM    447 2HG  ARG A  27       5.813   2.057 -35.945  1.00  8.94           H  
ATOM    448 1HD  ARG A  27       4.475   1.252 -37.756  1.00  8.94           H  
ATOM    449 2HD  ARG A  27       6.069   0.463 -37.800  1.00  8.94           H  
ATOM    450  HE  ARG A  27       4.133  -1.175 -36.330  1.00  8.94           H  
ATOM    451 1HH1 ARG A  27       5.117  -0.299 -39.633  1.00  8.94           H  
ATOM    452 2HH1 ARG A  27       4.504  -1.797 -40.295  1.00  8.94           H  
ATOM    453 1HH2 ARG A  27       3.405  -2.977 -37.142  1.00  8.94           H  
ATOM    454 2HH2 ARG A  27       3.510  -3.351 -38.883  1.00  8.94           H  
ATOM    455  N   TRP A  28       4.566  -1.018 -33.635  1.00  9.25           N  
ATOM    456  CA  TRP A  28       3.298  -1.538 -33.187  1.00  9.25           C  
ATOM    457  C   TRP A  28       2.961  -2.790 -33.959  1.00  9.25           C  
ATOM    458  O   TRP A  28       3.202  -2.868 -35.174  1.00  9.25           O  
ATOM    459  CB  TRP A  28       2.136  -0.524 -33.301  1.00  9.25           C  
ATOM    460  CG  TRP A  28       0.847  -1.068 -32.693  1.00  9.25           C  
ATOM    461  CD1 TRP A  28       0.477  -0.950 -31.391  1.00  9.25           C  
ATOM    462  CD2 TRP A  28      -0.233  -1.802 -33.345  1.00  9.25           C  
ATOM    463  CE2 TRP A  28      -1.170  -2.106 -32.358  1.00  9.25           C  
ATOM    464  CE3 TRP A  28      -0.463  -2.229 -34.659  1.00  9.25           C  
ATOM    465  NE1 TRP A  28      -0.722  -1.581 -31.177  1.00  9.25           N  
ATOM    466  CZ2 TRP A  28      -2.319  -2.829 -32.633  1.00  9.25           C  
ATOM    467  CZ3 TRP A  28      -1.619  -2.950 -34.935  1.00  9.25           C  
ATOM    468  CH2 TRP A  28      -2.521  -3.243 -33.947  1.00  9.25           C  
ATOM    469  H   TRP A  28       5.111  -1.551 -34.306  1.00  9.25           H  
ATOM    470  HA  TRP A  28       3.399  -1.808 -32.139  1.00  9.25           H  
ATOM    471 1HB  TRP A  28       2.373   0.402 -32.794  1.00  9.25           H  
ATOM    472 2HB  TRP A  28       1.955  -0.290 -34.350  1.00  9.25           H  
ATOM    473  HD1 TRP A  28       1.063  -0.455 -30.625  1.00  9.25           H  
ATOM    474  HE1 TRP A  28      -1.197  -1.683 -30.272  1.00  9.25           H  
ATOM    475  HE3 TRP A  28       0.255  -2.004 -35.446  1.00  9.25           H  
ATOM    476  HZ2 TRP A  28      -3.047  -3.072 -31.858  1.00  9.25           H  
ATOM    477  HZ3 TRP A  28      -1.789  -3.280 -35.959  1.00  9.25           H  
ATOM    478  HH2 TRP A  28      -3.418  -3.812 -34.196  1.00  9.25           H  
ATOM    479  N   THR A  29       2.323  -3.706 -33.262  1.00  9.42           N  
ATOM    480  CA  THR A  29       1.691  -4.890 -33.810  1.00  9.42           C  
ATOM    481  C   THR A  29       0.753  -5.451 -32.786  1.00  9.42           C  
ATOM    482  O   THR A  29       1.071  -5.492 -31.593  1.00  9.42           O  
ATOM    483  CB  THR A  29       2.673  -5.994 -34.218  1.00  9.42           C  
ATOM    484  CG2 THR A  29       3.516  -6.370 -33.067  1.00  9.42           C  
ATOM    485  OG1 THR A  29       1.913  -7.149 -34.678  1.00  9.42           O  
ATOM    486  H   THR A  29       2.228  -3.538 -32.270  1.00  9.42           H  
ATOM    487  HA  THR A  29       1.111  -4.611 -34.688  1.00  9.42           H  
ATOM    488  HB  THR A  29       3.310  -5.640 -35.030  1.00  9.42           H  
ATOM    489  HG1 THR A  29       1.597  -6.981 -35.575  1.00  9.42           H  
ATOM    490 1HG2 THR A  29       4.209  -7.160 -33.357  1.00  9.42           H  
ATOM    491 2HG2 THR A  29       4.074  -5.498 -32.736  1.00  9.42           H  
ATOM    492 3HG2 THR A  29       2.888  -6.713 -32.281  1.00  9.42           H  
ATOM    493  N   ALA A  30      -0.336  -6.021 -33.264  1.00  9.46           N  
ATOM    494  CA  ALA A  30      -1.298  -6.689 -32.412  1.00  9.46           C  
ATOM    495  C   ALA A  30      -0.641  -7.834 -31.650  1.00  9.46           C  
ATOM    496  O   ALA A  30      -1.022  -8.144 -30.521  1.00  9.46           O  
ATOM    497  CB  ALA A  30      -2.451  -7.205 -33.243  1.00  9.46           C  
ATOM    498  H   ALA A  30      -0.516  -5.962 -34.256  1.00  9.46           H  
ATOM    499  HA  ALA A  30      -1.679  -5.968 -31.694  1.00  9.46           H  
ATOM    500 1HB  ALA A  30      -3.175  -7.681 -32.598  1.00  9.46           H  
ATOM    501 2HB  ALA A  30      -2.924  -6.376 -33.766  1.00  9.46           H  
ATOM    502 3HB  ALA A  30      -2.080  -7.928 -33.967  1.00  9.46           H  
ATOM    503  N   LYS A  31       0.382  -8.442 -32.256  1.00  9.39           N  
ATOM    504  CA  LYS A  31       1.062  -9.590 -31.666  1.00  9.39           C  
ATOM    505  C   LYS A  31       1.771  -9.270 -30.346  1.00  9.39           C  
ATOM    506  O   LYS A  31       2.059 -10.178 -29.563  1.00  9.39           O  
ATOM    507  CB  LYS A  31       2.047 -10.168 -32.676  1.00  9.39           C  
ATOM    508  CG  LYS A  31       1.363 -10.828 -33.875  1.00  9.39           C  
ATOM    509  CD  LYS A  31       2.363 -11.376 -34.883  1.00  9.39           C  
ATOM    510  CE  LYS A  31       1.643 -12.032 -36.063  1.00  9.39           C  
ATOM    511  NZ  LYS A  31       2.593 -12.552 -37.085  1.00  9.39           N1+
ATOM    512  H   LYS A  31       0.715  -8.093 -33.160  1.00  9.39           H  
ATOM    513  HA  LYS A  31       0.309 -10.349 -31.456  1.00  9.39           H  
ATOM    514 1HB  LYS A  31       2.699  -9.378 -33.047  1.00  9.39           H  
ATOM    515 2HB  LYS A  31       2.674 -10.911 -32.186  1.00  9.39           H  
ATOM    516 1HG  LYS A  31       0.728 -11.642 -33.526  1.00  9.39           H  
ATOM    517 2HG  LYS A  31       0.734 -10.088 -34.371  1.00  9.39           H  
ATOM    518 1HD  LYS A  31       2.985 -10.559 -35.253  1.00  9.39           H  
ATOM    519 2HD  LYS A  31       3.005 -12.112 -34.400  1.00  9.39           H  
ATOM    520 1HE  LYS A  31       1.037 -12.858 -35.692  1.00  9.39           H  
ATOM    521 2HE  LYS A  31       0.989 -11.296 -36.531  1.00  9.39           H  
ATOM    522 1HZ  LYS A  31       2.073 -12.974 -37.842  1.00  9.39           H  
ATOM    523 2HZ  LYS A  31       3.153 -11.792 -37.446  1.00  9.39           H  
ATOM    524 3HZ  LYS A  31       3.196 -13.244 -36.666  1.00  9.39           H  
ATOM    525  N   ILE A  32       2.101  -8.001 -30.119  1.00  9.28           N  
ATOM    526  CA  ILE A  32       2.772  -7.568 -28.903  1.00  9.28           C  
ATOM    527  C   ILE A  32       1.789  -6.763 -28.077  1.00  9.28           C  
ATOM    528  O   ILE A  32       1.728  -6.881 -26.853  1.00  9.28           O  
ATOM    529  CB  ILE A  32       3.989  -6.691 -29.166  1.00  9.28           C  
ATOM    530  CG1 ILE A  32       5.010  -7.410 -29.969  1.00  9.28           C  
ATOM    531  CG2 ILE A  32       4.620  -6.344 -27.811  1.00  9.28           C  
ATOM    532  CD1 ILE A  32       6.082  -6.502 -30.431  1.00  9.28           C  
ATOM    533  H   ILE A  32       1.825  -7.293 -30.795  1.00  9.28           H  
ATOM    534  HA  ILE A  32       3.078  -8.442 -28.330  1.00  9.28           H  
ATOM    535  HB  ILE A  32       3.688  -5.784 -29.694  1.00  9.28           H  
ATOM    536 1HG1 ILE A  32       5.460  -8.197 -29.359  1.00  9.28           H  
ATOM    537 2HG1 ILE A  32       4.540  -7.872 -30.830  1.00  9.28           H  
ATOM    538 1HG2 ILE A  32       5.494  -5.708 -27.955  1.00  9.28           H  
ATOM    539 2HG2 ILE A  32       3.902  -5.839 -27.186  1.00  9.28           H  
ATOM    540 3HG2 ILE A  32       4.927  -7.264 -27.309  1.00  9.28           H  
ATOM    541 1HD1 ILE A  32       6.798  -7.072 -31.006  1.00  9.28           H  
ATOM    542 2HD1 ILE A  32       5.666  -5.714 -31.048  1.00  9.28           H  
ATOM    543 3HD1 ILE A  32       6.563  -6.059 -29.570  1.00  9.28           H  
ATOM    544  N   SER A  33       1.068  -5.879 -28.767  1.00  9.12           N  
ATOM    545  CA  SER A  33       0.145  -4.948 -28.158  1.00  9.12           C  
ATOM    546  C   SER A  33      -0.941  -5.675 -27.396  1.00  9.12           C  
ATOM    547  O   SER A  33      -1.232  -5.313 -26.262  1.00  9.12           O  
ATOM    548  CB  SER A  33      -0.447  -4.082 -29.241  1.00  9.12           C  
ATOM    549  OG  SER A  33      -1.335  -3.106 -28.747  1.00  9.12           O  
ATOM    550  H   SER A  33       1.154  -5.841 -29.777  1.00  9.12           H  
ATOM    551  HA  SER A  33       0.694  -4.318 -27.464  1.00  9.12           H  
ATOM    552 1HB  SER A  33       0.368  -3.609 -29.782  1.00  9.12           H  
ATOM    553 2HB  SER A  33      -0.968  -4.712 -29.943  1.00  9.12           H  
ATOM    554  HG  SER A  33      -1.940  -3.575 -28.165  1.00  9.12           H  
ATOM    555  N   ILE A  34      -1.529  -6.723 -27.972  1.00  8.95           N  
ATOM    556  CA  ILE A  34      -2.576  -7.403 -27.244  1.00  8.95           C  
ATOM    557  C   ILE A  34      -2.089  -7.967 -25.908  1.00  8.95           C  
ATOM    558  O   ILE A  34      -2.695  -7.639 -24.892  1.00  8.95           O  
ATOM    559  CB  ILE A  34      -3.281  -8.473 -28.094  1.00  8.95           C  
ATOM    560  CG1 ILE A  34      -4.069  -7.794 -29.209  1.00  8.95           C  
ATOM    561  CG2 ILE A  34      -4.176  -9.331 -27.206  1.00  8.95           C  
ATOM    562  CD1 ILE A  34      -4.555  -8.755 -30.259  1.00  8.95           C  
ATOM    563  H   ILE A  34      -1.273  -7.050 -28.905  1.00  8.95           H  
ATOM    564  HA  ILE A  34      -3.339  -6.661 -27.010  1.00  8.95           H  
ATOM    565  HB  ILE A  34      -2.550  -9.098 -28.588  1.00  8.95           H  
ATOM    566 1HG1 ILE A  34      -4.930  -7.284 -28.776  1.00  8.95           H  
ATOM    567 2HG1 ILE A  34      -3.429  -7.051 -29.693  1.00  8.95           H  
ATOM    568 1HG2 ILE A  34      -4.671 -10.088 -27.811  1.00  8.95           H  
ATOM    569 2HG2 ILE A  34      -3.576  -9.816 -26.448  1.00  8.95           H  
ATOM    570 3HG2 ILE A  34      -4.924  -8.702 -26.725  1.00  8.95           H  
ATOM    571 1HD1 ILE A  34      -5.106  -8.211 -31.026  1.00  8.95           H  
ATOM    572 2HD1 ILE A  34      -3.695  -9.255 -30.710  1.00  8.95           H  
ATOM    573 3HD1 ILE A  34      -5.207  -9.496 -29.802  1.00  8.95           H  
ATOM    574  N   PRO A  35      -1.054  -8.839 -25.822  1.00  8.74           N  
ATOM    575  CA  PRO A  35      -0.565  -9.300 -24.542  1.00  8.74           C  
ATOM    576  C   PRO A  35       0.000  -8.168 -23.672  1.00  8.74           C  
ATOM    577  O   PRO A  35      -0.062  -8.262 -22.444  1.00  8.74           O  
ATOM    578  CB  PRO A  35       0.495 -10.341 -24.940  1.00  8.74           C  
ATOM    579  CG  PRO A  35       0.870 -10.013 -26.359  1.00  8.74           C  
ATOM    580  CD  PRO A  35      -0.399  -9.474 -26.985  1.00  8.74           C  
ATOM    581  HA  PRO A  35      -1.387  -9.803 -24.027  1.00  8.74           H  
ATOM    582 1HB  PRO A  35       1.351 -10.282 -24.256  1.00  8.74           H  
ATOM    583 2HB  PRO A  35       0.074 -11.352 -24.840  1.00  8.74           H  
ATOM    584 1HG  PRO A  35       1.692  -9.294 -26.362  1.00  8.74           H  
ATOM    585 2HG  PRO A  35       1.244 -10.907 -26.882  1.00  8.74           H  
ATOM    586 1HD  PRO A  35      -0.132  -8.790 -27.771  1.00  8.74           H  
ATOM    587 2HD  PRO A  35      -1.001 -10.306 -27.357  1.00  8.74           H  
ATOM    588  N   ALA A  36       0.476  -7.056 -24.267  1.00  8.51           N  
ATOM    589  CA  ALA A  36       0.938  -5.938 -23.441  1.00  8.51           C  
ATOM    590  C   ALA A  36      -0.255  -5.351 -22.684  1.00  8.51           C  
ATOM    591  O   ALA A  36      -0.164  -5.021 -21.495  1.00  8.51           O  
ATOM    592  CB  ALA A  36       1.615  -4.870 -24.291  1.00  8.51           C  
ATOM    593  H   ALA A  36       0.574  -6.982 -25.279  1.00  8.51           H  
ATOM    594  HA  ALA A  36       1.652  -6.320 -22.712  1.00  8.51           H  
ATOM    595 1HB  ALA A  36       1.960  -4.055 -23.654  1.00  8.51           H  
ATOM    596 2HB  ALA A  36       2.466  -5.306 -24.815  1.00  8.51           H  
ATOM    597 3HB  ALA A  36       0.907  -4.486 -25.016  1.00  8.51           H  
ATOM    598  N   ILE A  37      -1.388  -5.256 -23.386  1.00  8.26           N  
ATOM    599  CA  ILE A  37      -2.630  -4.762 -22.821  1.00  8.26           C  
ATOM    600  C   ILE A  37      -3.173  -5.737 -21.803  1.00  8.26           C  
ATOM    601  O   ILE A  37      -3.576  -5.328 -20.720  1.00  8.26           O  
ATOM    602  CB  ILE A  37      -3.680  -4.493 -23.903  1.00  8.26           C  
ATOM    603  CG1 ILE A  37      -3.231  -3.307 -24.777  1.00  8.26           C  
ATOM    604  CG2 ILE A  37      -5.030  -4.231 -23.243  1.00  8.26           C  
ATOM    605  CD1 ILE A  37      -4.027  -3.159 -26.050  1.00  8.26           C  
ATOM    606  H   ILE A  37      -1.379  -5.524 -24.371  1.00  8.26           H  
ATOM    607  HA  ILE A  37      -2.425  -3.822 -22.315  1.00  8.26           H  
ATOM    608  HB  ILE A  37      -3.759  -5.360 -24.556  1.00  8.26           H  
ATOM    609 1HG1 ILE A  37      -3.334  -2.391 -24.199  1.00  8.26           H  
ATOM    610 2HG1 ILE A  37      -2.184  -3.432 -25.031  1.00  8.26           H  
ATOM    611 1HG2 ILE A  37      -5.780  -4.050 -24.009  1.00  8.26           H  
ATOM    612 2HG2 ILE A  37      -5.317  -5.100 -22.654  1.00  8.26           H  
ATOM    613 3HG2 ILE A  37      -4.957  -3.361 -22.591  1.00  8.26           H  
ATOM    614 1HD1 ILE A  37      -3.656  -2.302 -26.613  1.00  8.26           H  
ATOM    615 2HD1 ILE A  37      -3.915  -4.064 -26.648  1.00  8.26           H  
ATOM    616 3HD1 ILE A  37      -5.077  -3.009 -25.808  1.00  8.26           H  
ATOM    617  N   MET A  38      -3.174  -7.030 -22.133  1.00  8.02           N  
ATOM    618  CA  MET A  38      -3.682  -8.029 -21.201  1.00  8.02           C  
ATOM    619  C   MET A  38      -2.885  -7.967 -19.908  1.00  8.02           C  
ATOM    620  O   MET A  38      -3.455  -8.032 -18.817  1.00  8.02           O  
ATOM    621  CB  MET A  38      -3.589  -9.411 -21.821  1.00  8.02           C  
ATOM    622  CG  MET A  38      -4.546  -9.638 -22.984  1.00  8.02           C  
ATOM    623  SD  MET A  38      -4.231 -11.183 -23.847  1.00  8.02           S  
ATOM    624  CE  MET A  38      -4.752 -12.364 -22.620  1.00  8.02           C  
ATOM    625  H   MET A  38      -2.839  -7.312 -23.055  1.00  8.02           H  
ATOM    626  HA  MET A  38      -4.718  -7.806 -20.973  1.00  8.02           H  
ATOM    627 1HB  MET A  38      -2.580  -9.581 -22.155  1.00  8.02           H  
ATOM    628 2HB  MET A  38      -3.808 -10.160 -21.061  1.00  8.02           H  
ATOM    629 1HG  MET A  38      -5.569  -9.655 -22.610  1.00  8.02           H  
ATOM    630 2HG  MET A  38      -4.462  -8.821 -23.692  1.00  8.02           H  
ATOM    631 1HE  MET A  38      -4.618 -13.375 -23.008  1.00  8.02           H  
ATOM    632 2HE  MET A  38      -4.154 -12.239 -21.717  1.00  8.02           H  
ATOM    633 3HE  MET A  38      -5.805 -12.202 -22.384  1.00  8.02           H  
ATOM    634  N   LEU A  39      -1.567  -7.805 -20.021  1.00  7.84           N  
ATOM    635  CA  LEU A  39      -0.714  -7.683 -18.855  1.00  7.84           C  
ATOM    636  C   LEU A  39      -1.189  -6.494 -18.035  1.00  7.84           C  
ATOM    637  O   LEU A  39      -1.401  -6.607 -16.825  1.00  7.84           O  
ATOM    638  CB  LEU A  39       0.747  -7.506 -19.267  1.00  7.84           C  
ATOM    639  CG  LEU A  39       1.769  -7.546 -18.148  1.00  7.84           C  
ATOM    640  CD1 LEU A  39       3.117  -7.937 -18.746  1.00  7.84           C  
ATOM    641  CD2 LEU A  39       1.820  -6.195 -17.470  1.00  7.84           C  
ATOM    642  H   LEU A  39      -1.131  -7.783 -20.944  1.00  7.84           H  
ATOM    643  HA  LEU A  39      -0.809  -8.585 -18.253  1.00  7.84           H  
ATOM    644 1HB  LEU A  39       0.999  -8.286 -19.983  1.00  7.84           H  
ATOM    645 2HB  LEU A  39       0.851  -6.547 -19.768  1.00  7.84           H  
ATOM    646  HG  LEU A  39       1.484  -8.307 -17.421  1.00  7.84           H  
ATOM    647 1HD1 LEU A  39       3.861  -7.997 -17.972  1.00  7.84           H  
ATOM    648 2HD1 LEU A  39       3.027  -8.911 -19.228  1.00  7.84           H  
ATOM    649 3HD1 LEU A  39       3.415  -7.194 -19.483  1.00  7.84           H  
ATOM    650 1HD2 LEU A  39       2.536  -6.208 -16.660  1.00  7.84           H  
ATOM    651 2HD2 LEU A  39       2.104  -5.444 -18.202  1.00  7.84           H  
ATOM    652 3HD2 LEU A  39       0.840  -5.960 -17.068  1.00  7.84           H  
ATOM    653  N   ALA A  40      -1.351  -5.338 -18.689  1.00  7.73           N  
ATOM    654  CA  ALA A  40      -1.797  -4.146 -17.990  1.00  7.73           C  
ATOM    655  C   ALA A  40      -3.141  -4.359 -17.320  1.00  7.73           C  
ATOM    656  O   ALA A  40      -3.358  -3.893 -16.202  1.00  7.73           O  
ATOM    657  CB  ALA A  40      -1.890  -2.985 -18.953  1.00  7.73           C  
ATOM    658  H   ALA A  40      -1.149  -5.284 -19.691  1.00  7.73           H  
ATOM    659  HA  ALA A  40      -1.077  -3.926 -17.212  1.00  7.73           H  
ATOM    660 1HB  ALA A  40      -2.196  -2.088 -18.418  1.00  7.73           H  
ATOM    661 2HB  ALA A  40      -0.924  -2.827 -19.418  1.00  7.73           H  
ATOM    662 3HB  ALA A  40      -2.622  -3.212 -19.722  1.00  7.73           H  
ATOM    663  N   LEU A  41      -4.042  -5.087 -17.981  1.00  7.69           N  
ATOM    664  CA  LEU A  41      -5.344  -5.327 -17.389  1.00  7.69           C  
ATOM    665  C   LEU A  41      -5.192  -6.166 -16.132  1.00  7.69           C  
ATOM    666  O   LEU A  41      -5.845  -5.890 -15.130  1.00  7.69           O  
ATOM    667  CB  LEU A  41      -6.273  -6.015 -18.392  1.00  7.69           C  
ATOM    668  CG  LEU A  41      -6.691  -5.143 -19.598  1.00  7.69           C  
ATOM    669  CD1 LEU A  41      -7.458  -5.990 -20.600  1.00  7.69           C  
ATOM    670  CD2 LEU A  41      -7.516  -3.984 -19.113  1.00  7.69           C  
ATOM    671  H   LEU A  41      -3.826  -5.442 -18.909  1.00  7.69           H  
ATOM    672  HA  LEU A  41      -5.781  -4.371 -17.118  1.00  7.69           H  
ATOM    673 1HB  LEU A  41      -5.773  -6.899 -18.777  1.00  7.69           H  
ATOM    674 2HB  LEU A  41      -7.176  -6.328 -17.872  1.00  7.69           H  
ATOM    675  HG  LEU A  41      -5.812  -4.759 -20.087  1.00  7.69           H  
ATOM    676 1HD1 LEU A  41      -7.739  -5.374 -21.454  1.00  7.69           H  
ATOM    677 2HD1 LEU A  41      -6.831  -6.808 -20.938  1.00  7.69           H  
ATOM    678 3HD1 LEU A  41      -8.353  -6.388 -20.129  1.00  7.69           H  
ATOM    679 1HD2 LEU A  41      -7.800  -3.361 -19.962  1.00  7.69           H  
ATOM    680 2HD2 LEU A  41      -8.412  -4.354 -18.616  1.00  7.69           H  
ATOM    681 3HD2 LEU A  41      -6.929  -3.402 -18.419  1.00  7.69           H  
ATOM    682  N   LEU A  42      -4.299  -7.156 -16.148  1.00  7.74           N  
ATOM    683  CA  LEU A  42      -4.092  -7.986 -14.966  1.00  7.74           C  
ATOM    684  C   LEU A  42      -3.534  -7.137 -13.830  1.00  7.74           C  
ATOM    685  O   LEU A  42      -3.911  -7.297 -12.666  1.00  7.74           O  
ATOM    686  CB  LEU A  42      -3.170  -9.154 -15.306  1.00  7.74           C  
ATOM    687  CG  LEU A  42      -3.801 -10.185 -16.248  1.00  7.74           C  
ATOM    688  CD1 LEU A  42      -2.753 -11.189 -16.686  1.00  7.74           C  
ATOM    689  CD2 LEU A  42      -4.949 -10.864 -15.529  1.00  7.74           C  
ATOM    690  H   LEU A  42      -3.782  -7.355 -17.008  1.00  7.74           H  
ATOM    691  HA  LEU A  42      -5.053  -8.389 -14.655  1.00  7.74           H  
ATOM    692 1HB  LEU A  42      -2.275  -8.763 -15.787  1.00  7.74           H  
ATOM    693 2HB  LEU A  42      -2.882  -9.658 -14.386  1.00  7.74           H  
ATOM    694  HG  LEU A  42      -4.180  -9.684 -17.133  1.00  7.74           H  
ATOM    695 1HD1 LEU A  42      -3.205 -11.915 -17.361  1.00  7.74           H  
ATOM    696 2HD1 LEU A  42      -1.950 -10.664 -17.202  1.00  7.74           H  
ATOM    697 3HD1 LEU A  42      -2.353 -11.702 -15.814  1.00  7.74           H  
ATOM    698 1HD2 LEU A  42      -5.413 -11.592 -16.194  1.00  7.74           H  
ATOM    699 2HD2 LEU A  42      -4.564 -11.368 -14.652  1.00  7.74           H  
ATOM    700 3HD2 LEU A  42      -5.689 -10.118 -15.232  1.00  7.74           H  
ATOM    701  N   VAL A  43      -2.668  -6.189 -14.168  1.00  7.83           N  
ATOM    702  CA  VAL A  43      -2.143  -5.288 -13.160  1.00  7.83           C  
ATOM    703  C   VAL A  43      -3.281  -4.456 -12.567  1.00  7.83           C  
ATOM    704  O   VAL A  43      -3.389  -4.326 -11.350  1.00  7.83           O  
ATOM    705  CB  VAL A  43      -1.026  -4.410 -13.744  1.00  7.83           C  
ATOM    706  CG1 VAL A  43      -0.649  -3.334 -12.777  1.00  7.83           C  
ATOM    707  CG2 VAL A  43       0.180  -5.303 -14.027  1.00  7.83           C  
ATOM    708  H   VAL A  43      -2.361  -6.112 -15.140  1.00  7.83           H  
ATOM    709  HA  VAL A  43      -1.704  -5.887 -12.363  1.00  7.83           H  
ATOM    710  HB  VAL A  43      -1.367  -3.939 -14.659  1.00  7.83           H  
ATOM    711 1HG1 VAL A  43       0.146  -2.721 -13.201  1.00  7.83           H  
ATOM    712 2HG1 VAL A  43      -1.516  -2.719 -12.590  1.00  7.83           H  
ATOM    713 3HG1 VAL A  43      -0.312  -3.782 -11.845  1.00  7.83           H  
ATOM    714 1HG2 VAL A  43       0.984  -4.723 -14.436  1.00  7.83           H  
ATOM    715 2HG2 VAL A  43       0.510  -5.766 -13.100  1.00  7.83           H  
ATOM    716 3HG2 VAL A  43      -0.103  -6.077 -14.735  1.00  7.83           H  
ATOM    717  N   LEU A  44      -4.176  -3.948 -13.413  1.00  7.91           N  
ATOM    718  CA  LEU A  44      -5.324  -3.186 -12.927  1.00  7.91           C  
ATOM    719  C   LEU A  44      -6.263  -4.048 -12.057  1.00  7.91           C  
ATOM    720  O   LEU A  44      -6.825  -3.561 -11.075  1.00  7.91           O  
ATOM    721  CB  LEU A  44      -6.092  -2.601 -14.120  1.00  7.91           C  
ATOM    722  CG  LEU A  44      -5.349  -1.498 -14.894  1.00  7.91           C  
ATOM    723  CD1 LEU A  44      -6.114  -1.146 -16.155  1.00  7.91           C  
ATOM    724  CD2 LEU A  44      -5.199  -0.305 -14.003  1.00  7.91           C  
ATOM    725  H   LEU A  44      -4.039  -4.074 -14.417  1.00  7.91           H  
ATOM    726  HA  LEU A  44      -4.955  -2.366 -12.316  1.00  7.91           H  
ATOM    727 1HB  LEU A  44      -6.313  -3.404 -14.817  1.00  7.91           H  
ATOM    728 2HB  LEU A  44      -7.032  -2.190 -13.760  1.00  7.91           H  
ATOM    729  HG  LEU A  44      -4.363  -1.856 -15.182  1.00  7.91           H  
ATOM    730 1HD1 LEU A  44      -5.580  -0.371 -16.702  1.00  7.91           H  
ATOM    731 2HD1 LEU A  44      -6.195  -2.027 -16.770  1.00  7.91           H  
ATOM    732 3HD1 LEU A  44      -7.107  -0.789 -15.893  1.00  7.91           H  
ATOM    733 1HD2 LEU A  44      -4.661   0.482 -14.530  1.00  7.91           H  
ATOM    734 2HD2 LEU A  44      -6.181   0.061 -13.704  1.00  7.91           H  
ATOM    735 3HD2 LEU A  44      -4.647  -0.606 -13.133  1.00  7.91           H  
ATOM    736  N   VAL A  45      -6.425  -5.328 -12.412  1.00  7.90           N  
ATOM    737  CA  VAL A  45      -7.268  -6.257 -11.654  1.00  7.90           C  
ATOM    738  C   VAL A  45      -6.723  -6.617 -10.273  1.00  7.90           C  
ATOM    739  O   VAL A  45      -7.491  -6.707  -9.310  1.00  7.90           O  
ATOM    740  CB  VAL A  45      -7.484  -7.582 -12.416  1.00  7.90           C  
ATOM    741  CG1 VAL A  45      -8.188  -8.581 -11.518  1.00  7.90           C  
ATOM    742  CG2 VAL A  45      -8.337  -7.353 -13.644  1.00  7.90           C  
ATOM    743  H   VAL A  45      -5.964  -5.660 -13.257  1.00  7.90           H  
ATOM    744  HA  VAL A  45      -8.240  -5.784 -11.522  1.00  7.90           H  
ATOM    745  HB  VAL A  45      -6.516  -7.991 -12.698  1.00  7.90           H  
ATOM    746 1HG1 VAL A  45      -8.325  -9.518 -12.054  1.00  7.90           H  
ATOM    747 2HG1 VAL A  45      -7.586  -8.757 -10.633  1.00  7.90           H  
ATOM    748 3HG1 VAL A  45      -9.156  -8.185 -11.223  1.00  7.90           H  
ATOM    749 1HG2 VAL A  45      -8.475  -8.296 -14.168  1.00  7.90           H  
ATOM    750 2HG2 VAL A  45      -9.305  -6.959 -13.339  1.00  7.90           H  
ATOM    751 3HG2 VAL A  45      -7.869  -6.652 -14.295  1.00  7.90           H  
ATOM    752  N   PHE A  46      -5.416  -6.874 -10.180  1.00  7.76           N  
ATOM    753  CA  PHE A  46      -4.839  -7.326  -8.920  1.00  7.76           C  
ATOM    754  C   PHE A  46      -4.034  -6.299  -8.105  1.00  7.76           C  
ATOM    755  O   PHE A  46      -3.933  -6.441  -6.884  1.00  7.76           O  
ATOM    756  CB  PHE A  46      -3.978  -8.548  -9.212  1.00  7.76           C  
ATOM    757  CG  PHE A  46      -4.800  -9.690  -9.749  1.00  7.76           C  
ATOM    758  CD1 PHE A  46      -4.728 -10.065 -11.088  1.00  7.76           C  
ATOM    759  CD2 PHE A  46      -5.665 -10.380  -8.917  1.00  7.76           C  
ATOM    760  CE1 PHE A  46      -5.500 -11.100 -11.568  1.00  7.76           C  
ATOM    761  CE2 PHE A  46      -6.436 -11.417  -9.401  1.00  7.76           C  
ATOM    762  CZ  PHE A  46      -6.352 -11.775 -10.728  1.00  7.76           C  
ATOM    763  H   PHE A  46      -4.830  -6.795 -11.012  1.00  7.76           H  
ATOM    764  HA  PHE A  46      -5.664  -7.654  -8.289  1.00  7.76           H  
ATOM    765 1HB  PHE A  46      -3.218  -8.290  -9.952  1.00  7.76           H  
ATOM    766 2HB  PHE A  46      -3.474  -8.875  -8.307  1.00  7.76           H  
ATOM    767  HD1 PHE A  46      -4.057  -9.530 -11.757  1.00  7.76           H  
ATOM    768  HD2 PHE A  46      -5.735 -10.093  -7.868  1.00  7.76           H  
ATOM    769  HE1 PHE A  46      -5.441 -11.384 -12.608  1.00  7.76           H  
ATOM    770  HE2 PHE A  46      -7.112 -11.950  -8.735  1.00  7.76           H  
ATOM    771  HZ  PHE A  46      -6.961 -12.593 -11.111  1.00  7.76           H  
ATOM    772  N   GLY A  47      -3.437  -5.291  -8.736  1.00  7.47           N  
ATOM    773  CA  GLY A  47      -2.667  -4.308  -7.978  1.00  7.47           C  
ATOM    774  C   GLY A  47      -3.610  -3.204  -7.507  1.00  7.47           C  
ATOM    775  O   GLY A  47      -4.602  -2.912  -8.167  1.00  7.47           O  
ATOM    776  H   GLY A  47      -3.515  -5.167  -9.740  1.00  7.47           H  
ATOM    777 1HA  GLY A  47      -2.180  -4.783  -7.127  1.00  7.47           H  
ATOM    778 2HA  GLY A  47      -1.887  -3.887  -8.614  1.00  7.47           H  
ATOM    779  N   GLY A  48      -3.272  -2.494  -6.432  1.00  7.05           N  
ATOM    780  CA  GLY A  48      -4.130  -1.394  -5.959  1.00  7.05           C  
ATOM    781  C   GLY A  48      -3.923  -0.110  -6.761  1.00  7.05           C  
ATOM    782  O   GLY A  48      -3.575   0.928  -6.206  1.00  7.05           O  
ATOM    783  H   GLY A  48      -2.439  -2.734  -5.914  1.00  7.05           H  
ATOM    784 1HA  GLY A  48      -5.176  -1.699  -6.024  1.00  7.05           H  
ATOM    785 2HA  GLY A  48      -3.922  -1.203  -4.907  1.00  7.05           H  
ATOM    786  N   ILE A  49      -4.109  -0.201  -8.071  1.00  6.58           N  
ATOM    787  CA  ILE A  49      -3.804   0.883  -8.994  1.00  6.58           C  
ATOM    788  C   ILE A  49      -4.761   2.053  -8.807  1.00  6.58           C  
ATOM    789  O   ILE A  49      -5.980   1.871  -8.745  1.00  6.58           O  
ATOM    790  CB  ILE A  49      -3.830   0.396 -10.452  1.00  6.58           C  
ATOM    791  CG1 ILE A  49      -2.826  -0.774 -10.659  1.00  6.58           C  
ATOM    792  CG2 ILE A  49      -3.435   1.554 -11.360  1.00  6.58           C  
ATOM    793  CD1 ILE A  49      -1.377  -0.432 -10.378  1.00  6.58           C  
ATOM    794  H   ILE A  49      -4.450  -1.095  -8.421  1.00  6.58           H  
ATOM    795  HA  ILE A  49      -2.799   1.238  -8.797  1.00  6.58           H  
ATOM    796  HB  ILE A  49      -4.828   0.037 -10.706  1.00  6.58           H  
ATOM    797 1HG1 ILE A  49      -3.121  -1.600 -10.012  1.00  6.58           H  
ATOM    798 2HG1 ILE A  49      -2.893  -1.107 -11.683  1.00  6.58           H  
ATOM    799 1HG2 ILE A  49      -3.435   1.243 -12.392  1.00  6.58           H  
ATOM    800 2HG2 ILE A  49      -4.136   2.371 -11.236  1.00  6.58           H  
ATOM    801 3HG2 ILE A  49      -2.436   1.886 -11.094  1.00  6.58           H  
ATOM    802 1HD1 ILE A  49      -0.748  -1.306 -10.547  1.00  6.58           H  
ATOM    803 2HD1 ILE A  49      -1.047   0.379 -11.036  1.00  6.58           H  
ATOM    804 3HD1 ILE A  49      -1.272  -0.122  -9.368  1.00  6.58           H  
ATOM    805  N   THR A  50      -4.198   3.253  -8.716  1.00  6.14           N  
ATOM    806  CA  THR A  50      -4.955   4.481  -8.511  1.00  6.14           C  
ATOM    807  C   THR A  50      -4.882   5.384  -9.721  1.00  6.14           C  
ATOM    808  O   THR A  50      -3.987   5.217 -10.551  1.00  6.14           O  
ATOM    809  CB  THR A  50      -4.381   5.263  -7.318  1.00  6.14           C  
ATOM    810  CG2 THR A  50      -4.350   4.380  -6.086  1.00  6.14           C  
ATOM    811  OG1 THR A  50      -3.017   5.702  -7.626  1.00  6.14           O  
ATOM    812  H   THR A  50      -3.192   3.303  -8.779  1.00  6.14           H  
ATOM    813  HA  THR A  50      -5.999   4.227  -8.322  1.00  6.14           H  
ATOM    814  HB  THR A  50      -5.000   6.135  -7.119  1.00  6.14           H  
ATOM    815  HG1 THR A  50      -2.608   6.034  -6.813  1.00  6.14           H  
ATOM    816 1HG2 THR A  50      -3.942   4.940  -5.245  1.00  6.14           H  
ATOM    817 2HG2 THR A  50      -5.361   4.054  -5.850  1.00  6.14           H  
ATOM    818 3HG2 THR A  50      -3.730   3.512  -6.269  1.00  6.14           H  
ATOM    819  N   TYR A  51      -5.746   6.404  -9.774  1.00  5.74           N  
ATOM    820  CA  TYR A  51      -5.694   7.383 -10.858  1.00  5.74           C  
ATOM    821  C   TYR A  51      -4.306   7.947 -11.026  1.00  5.74           C  
ATOM    822  O   TYR A  51      -3.820   8.074 -12.145  1.00  5.74           O  
ATOM    823  CB  TYR A  51      -6.650   8.546 -10.676  1.00  5.74           C  
ATOM    824  CG  TYR A  51      -6.446   9.574 -11.789  1.00  5.74           C  
ATOM    825  CD1 TYR A  51      -7.022   9.376 -13.035  1.00  5.74           C  
ATOM    826  CD2 TYR A  51      -5.650  10.700 -11.565  1.00  5.74           C  
ATOM    827  CE1 TYR A  51      -6.810  10.296 -14.050  1.00  5.74           C  
ATOM    828  CE2 TYR A  51      -5.440  11.616 -12.579  1.00  5.74           C  
ATOM    829  CZ  TYR A  51      -6.016  11.418 -13.817  1.00  5.74           C  
ATOM    830  OH  TYR A  51      -5.810  12.329 -14.830  1.00  5.74           O  
ATOM    831  H   TYR A  51      -6.456   6.491  -9.058  1.00  5.74           H  
ATOM    832  HA  TYR A  51      -5.951   6.870 -11.790  1.00  5.74           H  
ATOM    833 1HB  TYR A  51      -7.683   8.198 -10.703  1.00  5.74           H  
ATOM    834 2HB  TYR A  51      -6.475   9.030  -9.716  1.00  5.74           H  
ATOM    835  HD1 TYR A  51      -7.638   8.495 -13.217  1.00  5.74           H  
ATOM    836  HD2 TYR A  51      -5.189  10.855 -10.588  1.00  5.74           H  
ATOM    837  HE1 TYR A  51      -7.263  10.139 -15.028  1.00  5.74           H  
ATOM    838  HE2 TYR A  51      -4.818  12.492 -12.400  1.00  5.74           H  
ATOM    839  HH  TYR A  51      -5.229  13.027 -14.519  1.00  5.74           H  
ATOM    840  N   THR A  52      -3.686   8.344  -9.915  1.00  5.41           N  
ATOM    841  CA  THR A  52      -2.358   8.911 -10.007  1.00  5.41           C  
ATOM    842  C   THR A  52      -1.401   7.911 -10.617  1.00  5.41           C  
ATOM    843  O   THR A  52      -0.571   8.283 -11.444  1.00  5.41           O  
ATOM    844  CB  THR A  52      -1.799   9.359  -8.649  1.00  5.41           C  
ATOM    845  CG2 THR A  52      -0.368   9.863  -8.849  1.00  5.41           C  
ATOM    846  OG1 THR A  52      -2.618  10.407  -8.103  1.00  5.41           O  
ATOM    847  H   THR A  52      -4.131   8.224  -9.019  1.00  5.41           H  
ATOM    848  HA  THR A  52      -2.402   9.784 -10.656  1.00  5.41           H  
ATOM    849  HB  THR A  52      -1.793   8.516  -7.959  1.00  5.41           H  
ATOM    850  HG1 THR A  52      -2.240  10.709  -7.271  1.00  5.41           H  
ATOM    851 1HG2 THR A  52       0.047  10.183  -7.893  1.00  5.41           H  
ATOM    852 2HG2 THR A  52       0.246   9.060  -9.259  1.00  5.41           H  
ATOM    853 3HG2 THR A  52      -0.378  10.700  -9.543  1.00  5.41           H  
ATOM    854  N   ASP A  53      -1.471   6.642 -10.214  1.00  5.16           N  
ATOM    855  CA  ASP A  53      -0.519   5.704 -10.789  1.00  5.16           C  
ATOM    856  C   ASP A  53      -0.769   5.549 -12.306  1.00  5.16           C  
ATOM    857  O   ASP A  53       0.181   5.409 -13.085  1.00  5.16           O  
ATOM    858  CB  ASP A  53      -0.620   4.368 -10.083  1.00  5.16           C  
ATOM    859  CG  ASP A  53       0.651   3.589 -10.140  1.00  5.16           C  
ATOM    860  OD1 ASP A  53       1.606   4.075  -9.538  1.00  5.16           O  
ATOM    861  OD2 ASP A  53       0.707   2.565 -10.760  1.00  5.16           O1-
ATOM    862  H   ASP A  53      -2.156   6.337  -9.515  1.00  5.16           H  
ATOM    863  HA  ASP A  53       0.486   6.095 -10.644  1.00  5.16           H  
ATOM    864 1HB  ASP A  53      -0.892   4.540  -9.050  1.00  5.16           H  
ATOM    865 2HB  ASP A  53      -1.415   3.797 -10.533  1.00  5.16           H  
ATOM    866  N   VAL A  54      -2.041   5.651 -12.730  1.00  4.97           N  
ATOM    867  CA  VAL A  54      -2.385   5.587 -14.148  1.00  4.97           C  
ATOM    868  C   VAL A  54      -1.812   6.805 -14.853  1.00  4.97           C  
ATOM    869  O   VAL A  54      -1.255   6.697 -15.944  1.00  4.97           O  
ATOM    870  CB  VAL A  54      -3.903   5.522 -14.376  1.00  4.97           C  
ATOM    871  CG1 VAL A  54      -4.193   5.652 -15.864  1.00  4.97           C  
ATOM    872  CG2 VAL A  54      -4.444   4.207 -13.827  1.00  4.97           C  
ATOM    873  H   VAL A  54      -2.783   5.745 -12.034  1.00  4.97           H  
ATOM    874  HA  VAL A  54      -1.936   4.690 -14.574  1.00  4.97           H  
ATOM    875  HB  VAL A  54      -4.382   6.355 -13.871  1.00  4.97           H  
ATOM    876 1HG1 VAL A  54      -5.268   5.619 -16.029  1.00  4.97           H  
ATOM    877 2HG1 VAL A  54      -3.798   6.603 -16.227  1.00  4.97           H  
ATOM    878 3HG1 VAL A  54      -3.717   4.832 -16.402  1.00  4.97           H  
ATOM    879 1HG2 VAL A  54      -5.520   4.160 -13.982  1.00  4.97           H  
ATOM    880 2HG2 VAL A  54      -3.965   3.372 -14.337  1.00  4.97           H  
ATOM    881 3HG2 VAL A  54      -4.229   4.157 -12.770  1.00  4.97           H  
ATOM    882  N   LEU A  55      -1.947   7.966 -14.219  1.00  4.80           N  
ATOM    883  CA  LEU A  55      -1.396   9.203 -14.734  1.00  4.80           C  
ATOM    884  C   LEU A  55       0.101   9.034 -14.934  1.00  4.80           C  
ATOM    885  O   LEU A  55       0.639   9.422 -15.972  1.00  4.80           O  
ATOM    886  CB  LEU A  55      -1.665  10.353 -13.768  1.00  4.80           C  
ATOM    887  CG  LEU A  55      -1.121  11.683 -14.164  1.00  4.80           C  
ATOM    888  CD1 LEU A  55      -1.780  12.121 -15.463  1.00  4.80           C  
ATOM    889  CD2 LEU A  55      -1.356  12.661 -13.022  1.00  4.80           C  
ATOM    890  H   LEU A  55      -2.452   7.986 -13.337  1.00  4.80           H  
ATOM    891  HA  LEU A  55      -1.860   9.422 -15.695  1.00  4.80           H  
ATOM    892 1HB  LEU A  55      -2.742  10.445 -13.630  1.00  4.80           H  
ATOM    893 2HB  LEU A  55      -1.228  10.117 -12.819  1.00  4.80           H  
ATOM    894  HG  LEU A  55      -0.058  11.598 -14.342  1.00  4.80           H  
ATOM    895 1HD1 LEU A  55      -1.381  13.088 -15.767  1.00  4.80           H  
ATOM    896 2HD1 LEU A  55      -1.573  11.383 -16.241  1.00  4.80           H  
ATOM    897 3HD1 LEU A  55      -2.857  12.200 -15.313  1.00  4.80           H  
ATOM    898 1HD2 LEU A  55      -0.953  13.638 -13.288  1.00  4.80           H  
ATOM    899 2HD2 LEU A  55      -2.423  12.744 -12.832  1.00  4.80           H  
ATOM    900 3HD2 LEU A  55      -0.855  12.291 -12.123  1.00  4.80           H  
ATOM    901  N   ARG A  56       0.787   8.447 -13.938  1.00  4.66           N  
ATOM    902  CA  ARG A  56       2.221   8.253 -14.065  1.00  4.66           C  
ATOM    903  C   ARG A  56       2.500   7.369 -15.261  1.00  4.66           C  
ATOM    904  O   ARG A  56       3.395   7.668 -16.037  1.00  4.66           O  
ATOM    905  CB  ARG A  56       2.823   7.599 -12.838  1.00  4.66           C  
ATOM    906  CG  ARG A  56       2.836   8.444 -11.605  1.00  4.66           C  
ATOM    907  CD  ARG A  56       3.451   7.727 -10.495  1.00  4.66           C  
ATOM    908  NE  ARG A  56       4.883   7.622 -10.667  1.00  4.66           N  
ATOM    909  CZ  ARG A  56       5.629   6.670 -10.106  1.00  4.66           C  
ATOM    910  NH1 ARG A  56       5.040   5.761  -9.376  1.00  4.66           N1+
ATOM    911  NH2 ARG A  56       6.929   6.661 -10.300  1.00  4.66           N  
ATOM    912  H   ARG A  56       0.301   8.162 -13.089  1.00  4.66           H  
ATOM    913  HA  ARG A  56       2.690   9.221 -14.219  1.00  4.66           H  
ATOM    914 1HB  ARG A  56       2.277   6.690 -12.602  1.00  4.66           H  
ATOM    915 2HB  ARG A  56       3.851   7.309 -13.053  1.00  4.66           H  
ATOM    916 1HG  ARG A  56       3.427   9.324 -11.798  1.00  4.66           H  
ATOM    917 2HG  ARG A  56       1.830   8.730 -11.331  1.00  4.66           H  
ATOM    918 1HD  ARG A  56       3.250   8.221  -9.554  1.00  4.66           H  
ATOM    919 2HD  ARG A  56       3.040   6.712 -10.458  1.00  4.66           H  
ATOM    920  HE  ARG A  56       5.352   8.326 -11.223  1.00  4.66           H  
ATOM    921 1HH1 ARG A  56       4.036   5.792  -9.248  1.00  4.66           H  
ATOM    922 2HH1 ARG A  56       5.566   4.997  -8.954  1.00  4.66           H  
ATOM    923 1HH2 ARG A  56       7.357   7.373 -10.866  1.00  4.66           H  
ATOM    924 2HH2 ARG A  56       7.527   5.946  -9.866  1.00  4.66           H  
ATOM    925  N   TYR A  57       1.704   6.322 -15.470  1.00  4.56           N  
ATOM    926  CA  TYR A  57       1.877   5.480 -16.652  1.00  4.56           C  
ATOM    927  C   TYR A  57       1.800   6.301 -17.923  1.00  4.56           C  
ATOM    928  O   TYR A  57       2.682   6.218 -18.777  1.00  4.56           O  
ATOM    929  CB  TYR A  57       0.893   4.323 -16.693  1.00  4.56           C  
ATOM    930  CG  TYR A  57       0.929   3.607 -18.007  1.00  4.56           C  
ATOM    931  CD1 TYR A  57       1.952   2.722 -18.328  1.00  4.56           C  
ATOM    932  CD2 TYR A  57      -0.091   3.852 -18.911  1.00  4.56           C  
ATOM    933  CE1 TYR A  57       1.937   2.099 -19.569  1.00  4.56           C  
ATOM    934  CE2 TYR A  57      -0.105   3.227 -20.130  1.00  4.56           C  
ATOM    935  CZ  TYR A  57       0.898   2.354 -20.467  1.00  4.56           C  
ATOM    936  OH  TYR A  57       0.871   1.738 -21.704  1.00  4.56           O  
ATOM    937  H   TYR A  57       0.977   6.093 -14.787  1.00  4.56           H  
ATOM    938  HA  TYR A  57       2.870   5.045 -16.624  1.00  4.56           H  
ATOM    939 1HB  TYR A  57       1.113   3.614 -15.905  1.00  4.56           H  
ATOM    940 2HB  TYR A  57      -0.110   4.677 -16.535  1.00  4.56           H  
ATOM    941  HD1 TYR A  57       2.760   2.526 -17.621  1.00  4.56           H  
ATOM    942  HD2 TYR A  57      -0.888   4.550 -18.647  1.00  4.56           H  
ATOM    943  HE1 TYR A  57       2.737   1.413 -19.846  1.00  4.56           H  
ATOM    944  HE2 TYR A  57      -0.913   3.429 -20.834  1.00  4.56           H  
ATOM    945  HH  TYR A  57       1.664   1.186 -21.821  1.00  4.56           H  
ATOM    946  N   VAL A  58       0.760   7.117 -18.041  1.00  4.49           N  
ATOM    947  CA  VAL A  58       0.576   7.927 -19.233  1.00  4.49           C  
ATOM    948  C   VAL A  58       1.749   8.883 -19.463  1.00  4.49           C  
ATOM    949  O   VAL A  58       2.244   9.007 -20.590  1.00  4.49           O  
ATOM    950  CB  VAL A  58      -0.734   8.715 -19.113  1.00  4.49           C  
ATOM    951  CG1 VAL A  58      -0.849   9.724 -20.239  1.00  4.49           C  
ATOM    952  CG2 VAL A  58      -1.903   7.733 -19.134  1.00  4.49           C  
ATOM    953  H   VAL A  58       0.072   7.148 -17.286  1.00  4.49           H  
ATOM    954  HA  VAL A  58       0.503   7.253 -20.088  1.00  4.49           H  
ATOM    955  HB  VAL A  58      -0.734   9.265 -18.172  1.00  4.49           H  
ATOM    956 1HG1 VAL A  58      -1.777  10.283 -20.132  1.00  4.49           H  
ATOM    957 2HG1 VAL A  58      -0.004  10.413 -20.194  1.00  4.49           H  
ATOM    958 3HG1 VAL A  58      -0.845   9.206 -21.196  1.00  4.49           H  
ATOM    959 1HG2 VAL A  58      -2.839   8.277 -19.031  1.00  4.49           H  
ATOM    960 2HG2 VAL A  58      -1.897   7.186 -20.076  1.00  4.49           H  
ATOM    961 3HG2 VAL A  58      -1.800   7.032 -18.312  1.00  4.49           H  
ATOM    962  N   ILE A  59       2.203   9.550 -18.403  1.00  4.46           N  
ATOM    963  CA  ILE A  59       3.332  10.471 -18.473  1.00  4.46           C  
ATOM    964  C   ILE A  59       4.625   9.735 -18.834  1.00  4.46           C  
ATOM    965  O   ILE A  59       5.400  10.184 -19.684  1.00  4.46           O  
ATOM    966  CB  ILE A  59       3.529  11.212 -17.151  1.00  4.46           C  
ATOM    967  CG1 ILE A  59       2.369  12.157 -16.846  1.00  4.46           C  
ATOM    968  CG2 ILE A  59       4.846  11.976 -17.193  1.00  4.46           C  
ATOM    969  CD1 ILE A  59       2.402  12.664 -15.410  1.00  4.46           C  
ATOM    970  H   ILE A  59       1.741   9.405 -17.501  1.00  4.46           H  
ATOM    971  HA  ILE A  59       3.125  11.204 -19.256  1.00  4.46           H  
ATOM    972  HB  ILE A  59       3.526  10.482 -16.368  1.00  4.46           H  
ATOM    973 1HG1 ILE A  59       2.411  13.010 -17.523  1.00  4.46           H  
ATOM    974 2HG1 ILE A  59       1.426  11.633 -17.008  1.00  4.46           H  
ATOM    975 1HG2 ILE A  59       5.003  12.482 -16.244  1.00  4.46           H  
ATOM    976 2HG2 ILE A  59       5.659  11.280 -17.376  1.00  4.46           H  
ATOM    977 3HG2 ILE A  59       4.815  12.712 -17.994  1.00  4.46           H  
ATOM    978 1HD1 ILE A  59       1.556  13.329 -15.238  1.00  4.46           H  
ATOM    979 2HD1 ILE A  59       2.343  11.814 -14.727  1.00  4.46           H  
ATOM    980 3HD1 ILE A  59       3.331  13.204 -15.233  1.00  4.46           H  
ATOM    981  N   LEU A  60       4.851   8.581 -18.187  1.00  4.49           N  
ATOM    982  CA  LEU A  60       6.028   7.757 -18.427  1.00  4.49           C  
ATOM    983  C   LEU A  60       6.075   7.322 -19.888  1.00  4.49           C  
ATOM    984  O   LEU A  60       7.104   7.443 -20.546  1.00  4.49           O  
ATOM    985  CB  LEU A  60       5.960   6.479 -17.533  1.00  4.49           C  
ATOM    986  CG  LEU A  60       6.222   6.543 -15.959  1.00  4.49           C  
ATOM    987  CD1 LEU A  60       5.687   5.309 -15.303  1.00  4.49           C  
ATOM    988  CD2 LEU A  60       7.675   6.483 -15.674  1.00  4.49           C  
ATOM    989  H   LEU A  60       4.180   8.264 -17.500  1.00  4.49           H  
ATOM    990  HA  LEU A  60       6.907   8.338 -18.200  1.00  4.49           H  
ATOM    991 1HB  LEU A  60       4.995   6.009 -17.684  1.00  4.49           H  
ATOM    992 2HB  LEU A  60       6.703   5.824 -17.897  1.00  4.49           H  
ATOM    993  HG  LEU A  60       5.776   7.436 -15.539  1.00  4.49           H  
ATOM    994 1HD1 LEU A  60       5.901   5.352 -14.239  1.00  4.49           H  
ATOM    995 2HD1 LEU A  60       4.642   5.258 -15.448  1.00  4.49           H  
ATOM    996 3HD1 LEU A  60       6.159   4.428 -15.735  1.00  4.49           H  
ATOM    997 1HD2 LEU A  60       7.842   6.490 -14.595  1.00  4.49           H  
ATOM    998 2HD2 LEU A  60       8.073   5.561 -16.090  1.00  4.49           H  
ATOM    999 3HD2 LEU A  60       8.158   7.298 -16.103  1.00  4.49           H  
ATOM   1000  N   VAL A  61       4.955   6.868 -20.433  1.00  4.57           N  
ATOM   1001  CA  VAL A  61       4.954   6.424 -21.818  1.00  4.57           C  
ATOM   1002  C   VAL A  61       5.076   7.571 -22.801  1.00  4.57           C  
ATOM   1003  O   VAL A  61       5.815   7.471 -23.783  1.00  4.57           O  
ATOM   1004  CB  VAL A  61       3.717   5.605 -22.136  1.00  4.57           C  
ATOM   1005  CG1 VAL A  61       3.670   5.308 -23.623  1.00  4.57           C  
ATOM   1006  CG2 VAL A  61       3.784   4.337 -21.365  1.00  4.57           C  
ATOM   1007  H   VAL A  61       4.105   6.789 -19.871  1.00  4.57           H  
ATOM   1008  HA  VAL A  61       5.812   5.770 -21.955  1.00  4.57           H  
ATOM   1009  HB  VAL A  61       2.818   6.169 -21.863  1.00  4.57           H  
ATOM   1010 1HG1 VAL A  61       2.783   4.715 -23.847  1.00  4.57           H  
ATOM   1011 2HG1 VAL A  61       3.634   6.243 -24.184  1.00  4.57           H  
ATOM   1012 3HG1 VAL A  61       4.557   4.754 -23.895  1.00  4.57           H  
ATOM   1013 1HG2 VAL A  61       2.914   3.765 -21.603  1.00  4.57           H  
ATOM   1014 2HG2 VAL A  61       4.681   3.780 -21.642  1.00  4.57           H  
ATOM   1015 3HG2 VAL A  61       3.809   4.555 -20.297  1.00  4.57           H  
ATOM   1016  N   GLY A  62       4.348   8.658 -22.563  1.00  4.70           N  
ATOM   1017  CA  GLY A  62       4.428   9.803 -23.447  1.00  4.70           C  
ATOM   1018  C   GLY A  62       5.883  10.228 -23.588  1.00  4.70           C  
ATOM   1019  O   GLY A  62       6.398  10.368 -24.706  1.00  4.70           O  
ATOM   1020  H   GLY A  62       3.727   8.706 -21.754  1.00  4.70           H  
ATOM   1021 1HA  GLY A  62       4.012   9.549 -24.421  1.00  4.70           H  
ATOM   1022 2HA  GLY A  62       3.838  10.621 -23.034  1.00  4.70           H  
ATOM   1023  N   ALA A  63       6.540  10.447 -22.447  1.00  4.90           N  
ATOM   1024  CA  ALA A  63       7.930  10.859 -22.441  1.00  4.90           C  
ATOM   1025  C   ALA A  63       8.847   9.834 -23.091  1.00  4.90           C  
ATOM   1026  O   ALA A  63       9.679  10.205 -23.923  1.00  4.90           O  
ATOM   1027  CB  ALA A  63       8.365  11.072 -21.019  1.00  4.90           C  
ATOM   1028  H   ALA A  63       6.064  10.315 -21.552  1.00  4.90           H  
ATOM   1029  HA  ALA A  63       8.011  11.791 -22.997  1.00  4.90           H  
ATOM   1030 1HB  ALA A  63       9.406  11.409 -20.989  1.00  4.90           H  
ATOM   1031 2HB  ALA A  63       7.719  11.806 -20.570  1.00  4.90           H  
ATOM   1032 3HB  ALA A  63       8.271  10.136 -20.473  1.00  4.90           H  
ATOM   1033  N   ALA A  64       8.639   8.543 -22.790  1.00  5.18           N  
ATOM   1034  CA  ALA A  64       9.487   7.498 -23.342  1.00  5.18           C  
ATOM   1035  C   ALA A  64       9.439   7.498 -24.849  1.00  5.18           C  
ATOM   1036  O   ALA A  64      10.455   7.311 -25.515  1.00  5.18           O  
ATOM   1037  CB  ALA A  64       9.032   6.151 -22.843  1.00  5.18           C  
ATOM   1038  H   ALA A  64       7.926   8.277 -22.113  1.00  5.18           H  
ATOM   1039  HA  ALA A  64      10.515   7.688 -23.026  1.00  5.18           H  
ATOM   1040 1HB  ALA A  64       9.667   5.392 -23.253  1.00  5.18           H  
ATOM   1041 2HB  ALA A  64       9.081   6.130 -21.770  1.00  5.18           H  
ATOM   1042 3HB  ALA A  64       8.009   5.985 -23.167  1.00  5.18           H  
ATOM   1043  N   PHE A  65       8.248   7.715 -25.395  1.00  5.56           N  
ATOM   1044  CA  PHE A  65       8.084   7.783 -26.828  1.00  5.56           C  
ATOM   1045  C   PHE A  65       8.842   8.975 -27.390  1.00  5.56           C  
ATOM   1046  O   PHE A  65       9.634   8.841 -28.324  1.00  5.56           O  
ATOM   1047  CB  PHE A  65       6.615   7.854 -27.204  1.00  5.56           C  
ATOM   1048  CG  PHE A  65       6.403   8.000 -28.664  1.00  5.56           C  
ATOM   1049  CD1 PHE A  65       6.592   6.925 -29.507  1.00  5.56           C  
ATOM   1050  CD2 PHE A  65       6.003   9.212 -29.204  1.00  5.56           C  
ATOM   1051  CE1 PHE A  65       6.390   7.045 -30.864  1.00  5.56           C  
ATOM   1052  CE2 PHE A  65       5.800   9.344 -30.561  1.00  5.56           C  
ATOM   1053  CZ  PHE A  65       5.993   8.257 -31.395  1.00  5.56           C  
ATOM   1054  H   PHE A  65       7.430   7.834 -24.793  1.00  5.56           H  
ATOM   1055  HA  PHE A  65       8.497   6.875 -27.263  1.00  5.56           H  
ATOM   1056 1HB  PHE A  65       6.106   6.951 -26.864  1.00  5.56           H  
ATOM   1057 2HB  PHE A  65       6.148   8.700 -26.699  1.00  5.56           H  
ATOM   1058  HD1 PHE A  65       6.911   5.979 -29.086  1.00  5.56           H  
ATOM   1059  HD2 PHE A  65       5.852  10.065 -28.539  1.00  5.56           H  
ATOM   1060  HE1 PHE A  65       6.546   6.187 -31.518  1.00  5.56           H  
ATOM   1061  HE2 PHE A  65       5.486  10.301 -30.976  1.00  5.56           H  
ATOM   1062  HZ  PHE A  65       5.833   8.358 -32.467  1.00  5.56           H  
ATOM   1063  N   ALA A  66       8.629  10.150 -26.798  1.00  6.03           N  
ATOM   1064  CA  ALA A  66       9.255  11.373 -27.285  1.00  6.03           C  
ATOM   1065  C   ALA A  66      10.781  11.276 -27.302  1.00  6.03           C  
ATOM   1066  O   ALA A  66      11.433  11.760 -28.231  1.00  6.03           O  
ATOM   1067  CB  ALA A  66       8.840  12.536 -26.397  1.00  6.03           C  
ATOM   1068  H   ALA A  66       7.986  10.202 -26.003  1.00  6.03           H  
ATOM   1069  HA  ALA A  66       8.912  11.544 -28.303  1.00  6.03           H  
ATOM   1070 1HB  ALA A  66       9.282  13.457 -26.769  1.00  6.03           H  
ATOM   1071 2HB  ALA A  66       7.753  12.621 -26.397  1.00  6.03           H  
ATOM   1072 3HB  ALA A  66       9.188  12.351 -25.380  1.00  6.03           H  
ATOM   1073  N   GLU A  67      11.332  10.613 -26.292  1.00  6.57           N  
ATOM   1074  CA  GLU A  67      12.766  10.433 -26.124  1.00  6.57           C  
ATOM   1075  C   GLU A  67      13.260   9.052 -26.568  1.00  6.57           C  
ATOM   1076  O   GLU A  67      14.395   8.652 -26.258  1.00  6.57           O  
ATOM   1077  CB  GLU A  67      13.142  10.707 -24.677  1.00  6.57           C  
ATOM   1078  CG  GLU A  67      12.915  12.151 -24.221  1.00  6.57           C  
ATOM   1079  CD  GLU A  67      13.813  13.118 -24.927  1.00  6.57           C  
ATOM   1080  OE1 GLU A  67      14.981  12.827 -25.036  1.00  6.57           O  
ATOM   1081  OE2 GLU A  67      13.347  14.150 -25.341  1.00  6.57           O1-
ATOM   1082  H   GLU A  67      10.717  10.245 -25.563  1.00  6.57           H  
ATOM   1083  HA  GLU A  67      13.268  11.176 -26.741  1.00  6.57           H  
ATOM   1084 1HB  GLU A  67      12.527  10.072 -24.038  1.00  6.57           H  
ATOM   1085 2HB  GLU A  67      14.185  10.445 -24.510  1.00  6.57           H  
ATOM   1086 1HG  GLU A  67      11.876  12.421 -24.413  1.00  6.57           H  
ATOM   1087 2HG  GLU A  67      13.082  12.217 -23.146  1.00  6.57           H  
ATOM   1088  N   ALA A  68      12.437   8.333 -27.339  1.00  7.07           N  
ATOM   1089  CA  ALA A  68      12.769   7.004 -27.853  1.00  7.07           C  
ATOM   1090  C   ALA A  68      14.017   7.036 -28.726  1.00  7.07           C  
ATOM   1091  O   ALA A  68      14.693   6.020 -28.900  1.00  7.07           O  
ATOM   1092  CB  ALA A  68      11.611   6.439 -28.654  1.00  7.07           C  
ATOM   1093  H   ALA A  68      11.514   8.701 -27.574  1.00  7.07           H  
ATOM   1094  HA  ALA A  68      12.961   6.352 -27.000  1.00  7.07           H  
ATOM   1095 1HB  ALA A  68      11.860   5.443 -29.008  1.00  7.07           H  
ATOM   1096 2HB  ALA A  68      10.730   6.389 -28.021  1.00  7.07           H  
ATOM   1097 3HB  ALA A  68      11.409   7.089 -29.505  1.00  7.07           H  
ATOM   1098  N   ASN A  69      14.323   8.203 -29.287  1.00  7.45           N  
ATOM   1099  CA  ASN A  69      15.468   8.394 -30.166  1.00  7.45           C  
ATOM   1100  C   ASN A  69      16.801   8.464 -29.405  1.00  7.45           C  
ATOM   1101  O   ASN A  69      17.869   8.446 -30.020  1.00  7.45           O  
ATOM   1102  CB  ASN A  69      15.256   9.647 -30.982  1.00  7.45           C  
ATOM   1103  CG  ASN A  69      14.160   9.482 -32.001  1.00  7.45           C  
ATOM   1104  ND2 ASN A  69      13.558  10.577 -32.382  1.00  7.45           N  
ATOM   1105  OD1 ASN A  69      13.851   8.368 -32.443  1.00  7.45           O  
ATOM   1106  H   ASN A  69      13.720   8.991 -29.095  1.00  7.45           H  
ATOM   1107  HA  ASN A  69      15.526   7.538 -30.840  1.00  7.45           H  
ATOM   1108 1HB  ASN A  69      14.999  10.474 -30.317  1.00  7.45           H  
ATOM   1109 2HB  ASN A  69      16.181   9.909 -31.493  1.00  7.45           H  
ATOM   1110 1HD2 ASN A  69      12.818  10.534 -33.053  1.00  7.45           H  
ATOM   1111 2HD2 ASN A  69      13.832  11.458 -31.996  1.00  7.45           H  
ATOM   1112  N   SER A  70      16.740   8.557 -28.072  1.00  7.66           N  
ATOM   1113  CA  SER A  70      17.940   8.583 -27.239  1.00  7.66           C  
ATOM   1114  C   SER A  70      17.978   7.321 -26.380  1.00  7.66           C  
ATOM   1115  O   SER A  70      18.998   6.632 -26.313  1.00  7.66           O  
ATOM   1116  CB  SER A  70      17.963   9.814 -26.354  1.00  7.66           C  
ATOM   1117  OG  SER A  70      19.107   9.820 -25.528  1.00  7.66           O  
ATOM   1118  H   SER A  70      15.835   8.583 -27.611  1.00  7.66           H  
ATOM   1119  HA  SER A  70      18.820   8.591 -27.881  1.00  7.66           H  
ATOM   1120 1HB  SER A  70      17.953  10.707 -26.975  1.00  7.66           H  
ATOM   1121 2HB  SER A  70      17.061   9.837 -25.736  1.00  7.66           H  
ATOM   1122  HG  SER A  70      19.862   9.832 -26.124  1.00  7.66           H  
ATOM   1123  N   GLY A  71      16.864   7.073 -25.683  1.00  7.67           N  
ATOM   1124  CA  GLY A  71      16.640   5.911 -24.822  1.00  7.67           C  
ATOM   1125  C   GLY A  71      17.023   6.091 -23.349  1.00  7.67           C  
ATOM   1126  O   GLY A  71      16.468   5.409 -22.482  1.00  7.67           O  
ATOM   1127  H   GLY A  71      16.080   7.711 -25.805  1.00  7.67           H  
ATOM   1128 1HA  GLY A  71      15.584   5.651 -24.879  1.00  7.67           H  
ATOM   1129 2HA  GLY A  71      17.183   5.062 -25.231  1.00  7.67           H  
ATOM   1130  N   GLY A  72      17.878   7.069 -23.042  1.00  7.50           N  
ATOM   1131  CA  GLY A  72      18.306   7.270 -21.653  1.00  7.50           C  
ATOM   1132  C   GLY A  72      17.107   7.551 -20.763  1.00  7.50           C  
ATOM   1133  O   GLY A  72      17.031   7.108 -19.612  1.00  7.50           O  
ATOM   1134  H   GLY A  72      18.282   7.623 -23.786  1.00  7.50           H  
ATOM   1135 1HA  GLY A  72      18.834   6.382 -21.303  1.00  7.50           H  
ATOM   1136 2HA  GLY A  72      19.008   8.103 -21.607  1.00  7.50           H  
ATOM   1137  N   ASP A  73      16.146   8.277 -21.324  1.00  7.21           N  
ATOM   1138  CA  ASP A  73      14.924   8.625 -20.634  1.00  7.21           C  
ATOM   1139  C   ASP A  73      14.128   7.391 -20.289  1.00  7.21           C  
ATOM   1140  O   ASP A  73      13.484   7.350 -19.254  1.00  7.21           O  
ATOM   1141  CB  ASP A  73      14.082   9.538 -21.507  1.00  7.21           C  
ATOM   1142  CG  ASP A  73      12.844  10.172 -20.840  1.00  7.21           C  
ATOM   1143  OD1 ASP A  73      12.989  10.924 -19.914  1.00  7.21           O  
ATOM   1144  OD2 ASP A  73      11.782   9.899 -21.281  1.00  7.21           O1-
ATOM   1145  H   ASP A  73      16.284   8.602 -22.271  1.00  7.21           H  
ATOM   1146  HA  ASP A  73      15.179   9.148 -19.714  1.00  7.21           H  
ATOM   1147 1HB  ASP A  73      14.711  10.341 -21.896  1.00  7.21           H  
ATOM   1148 2HB  ASP A  73      13.737   8.960 -22.363  1.00  7.21           H  
ATOM   1149  N   VAL A  74      14.181   6.356 -21.122  1.00  6.91           N  
ATOM   1150  CA  VAL A  74      13.362   5.194 -20.853  1.00  6.91           C  
ATOM   1151  C   VAL A  74      13.818   4.597 -19.553  1.00  6.91           C  
ATOM   1152  O   VAL A  74      13.004   4.204 -18.716  1.00  6.91           O  
ATOM   1153  CB  VAL A  74      13.449   4.163 -21.975  1.00  6.91           C  
ATOM   1154  CG1 VAL A  74      12.715   2.906 -21.551  1.00  6.91           C  
ATOM   1155  CG2 VAL A  74      12.855   4.761 -23.243  1.00  6.91           C  
ATOM   1156  H   VAL A  74      14.800   6.355 -21.924  1.00  6.91           H  
ATOM   1157  HA  VAL A  74      12.326   5.507 -20.756  1.00  6.91           H  
ATOM   1158  HB  VAL A  74      14.490   3.893 -22.146  1.00  6.91           H  
ATOM   1159 1HG1 VAL A  74      12.777   2.162 -22.344  1.00  6.91           H  
ATOM   1160 2HG1 VAL A  74      13.165   2.509 -20.641  1.00  6.91           H  
ATOM   1161 3HG1 VAL A  74      11.677   3.150 -21.367  1.00  6.91           H  
ATOM   1162 1HG2 VAL A  74      12.903   4.037 -24.052  1.00  6.91           H  
ATOM   1163 2HG2 VAL A  74      11.831   5.021 -23.060  1.00  6.91           H  
ATOM   1164 3HG2 VAL A  74      13.412   5.658 -23.519  1.00  6.91           H  
ATOM   1165  N   VAL A  75      15.131   4.543 -19.374  1.00  6.64           N  
ATOM   1166  CA  VAL A  75      15.642   4.010 -18.130  1.00  6.64           C  
ATOM   1167  C   VAL A  75      15.292   4.894 -16.947  1.00  6.64           C  
ATOM   1168  O   VAL A  75      14.901   4.377 -15.905  1.00  6.64           O  
ATOM   1169  CB  VAL A  75      17.132   3.809 -18.142  1.00  6.64           C  
ATOM   1170  CG1 VAL A  75      17.540   3.404 -16.708  1.00  6.64           C  
ATOM   1171  CG2 VAL A  75      17.456   2.759 -19.171  1.00  6.64           C  
ATOM   1172  H   VAL A  75      15.747   4.884 -20.119  1.00  6.64           H  
ATOM   1173  HA  VAL A  75      15.186   3.034 -17.973  1.00  6.64           H  
ATOM   1174  HB  VAL A  75      17.641   4.746 -18.388  1.00  6.64           H  
ATOM   1175 1HG1 VAL A  75      18.582   3.252 -16.631  1.00  6.64           H  
ATOM   1176 2HG1 VAL A  75      17.254   4.199 -16.022  1.00  6.64           H  
ATOM   1177 3HG1 VAL A  75      17.028   2.484 -16.434  1.00  6.64           H  
ATOM   1178 1HG2 VAL A  75      18.507   2.573 -19.204  1.00  6.64           H  
ATOM   1179 2HG2 VAL A  75      16.933   1.850 -18.905  1.00  6.64           H  
ATOM   1180 3HG2 VAL A  75      17.122   3.103 -20.154  1.00  6.64           H  
ATOM   1181  N   HIS A  76      15.417   6.216 -17.087  1.00  6.44           N  
ATOM   1182  CA  HIS A  76      15.085   7.073 -15.947  1.00  6.44           C  
ATOM   1183  C   HIS A  76      13.630   6.880 -15.558  1.00  6.44           C  
ATOM   1184  O   HIS A  76      13.286   6.801 -14.372  1.00  6.44           O  
ATOM   1185  CB  HIS A  76      15.344   8.546 -16.263  1.00  6.44           C  
ATOM   1186  CG  HIS A  76      16.798   8.891 -16.299  1.00  6.44           C  
ATOM   1187  CD2 HIS A  76      17.580   9.381 -17.291  1.00  6.44           C  
ATOM   1188  ND1 HIS A  76      17.624   8.740 -15.200  1.00  6.44           N  
ATOM   1189  CE1 HIS A  76      18.849   9.116 -15.517  1.00  6.44           C  
ATOM   1190  NE2 HIS A  76      18.851   9.510 -16.778  1.00  6.44           N  
ATOM   1191  H   HIS A  76      15.759   6.608 -17.969  1.00  6.44           H  
ATOM   1192  HA  HIS A  76      15.696   6.801 -15.097  1.00  6.44           H  
ATOM   1193 1HB  HIS A  76      14.905   8.789 -17.234  1.00  6.44           H  
ATOM   1194 2HB  HIS A  76      14.854   9.173 -15.517  1.00  6.44           H  
ATOM   1195  HD2 HIS A  76      17.262   9.624 -18.306  1.00  6.44           H  
ATOM   1196  HE1 HIS A  76      19.710   9.105 -14.850  1.00  6.44           H  
ATOM   1197  HE2 HIS A  76      19.652   9.851 -17.288  1.00  6.13           H  
ATOM   1198  N   LEU A  77      12.774   6.764 -16.556  1.00  6.31           N  
ATOM   1199  CA  LEU A  77      11.372   6.558 -16.314  1.00  6.31           C  
ATOM   1200  C   LEU A  77      11.165   5.211 -15.623  1.00  6.31           C  
ATOM   1201  O   LEU A  77      10.402   5.118 -14.659  1.00  6.31           O  
ATOM   1202  CB  LEU A  77      10.668   6.616 -17.649  1.00  6.31           C  
ATOM   1203  CG  LEU A  77      10.666   7.987 -18.344  1.00  6.31           C  
ATOM   1204  CD1 LEU A  77      10.129   7.763 -19.661  1.00  6.31           C  
ATOM   1205  CD2 LEU A  77       9.897   9.002 -17.609  1.00  6.31           C  
ATOM   1206  H   LEU A  77      13.102   6.847 -17.519  1.00  6.31           H  
ATOM   1207  HA  LEU A  77      11.002   7.346 -15.675  1.00  6.31           H  
ATOM   1208 1HB  LEU A  77      11.192   5.946 -18.316  1.00  6.31           H  
ATOM   1209 2HB  LEU A  77       9.664   6.268 -17.564  1.00  6.31           H  
ATOM   1210  HG  LEU A  77      11.653   8.367 -18.425  1.00  6.31           H  
ATOM   1211 1HD1 LEU A  77      10.107   8.686 -20.212  1.00  6.31           H  
ATOM   1212 2HD1 LEU A  77      10.744   7.050 -20.183  1.00  6.31           H  
ATOM   1213 3HD1 LEU A  77       9.155   7.383 -19.545  1.00  6.31           H  
ATOM   1214 1HD2 LEU A  77       9.942   9.938 -18.166  1.00  6.31           H  
ATOM   1215 2HD2 LEU A  77       8.905   8.700 -17.523  1.00  6.31           H  
ATOM   1216 3HD2 LEU A  77      10.330   9.141 -16.633  1.00  6.31           H  
ATOM   1217  N   ALA A  78      11.899   4.179 -16.066  1.00  6.25           N  
ATOM   1218  CA  ALA A  78      11.826   2.863 -15.447  1.00  6.25           C  
ATOM   1219  C   ALA A  78      12.292   2.919 -13.990  1.00  6.25           C  
ATOM   1220  O   ALA A  78      11.700   2.270 -13.126  1.00  6.25           O  
ATOM   1221  CB  ALA A  78      12.658   1.856 -16.220  1.00  6.25           C  
ATOM   1222  H   ALA A  78      12.502   4.303 -16.879  1.00  6.25           H  
ATOM   1223  HA  ALA A  78      10.787   2.542 -15.466  1.00  6.25           H  
ATOM   1224 1HB  ALA A  78      12.564   0.886 -15.755  1.00  6.25           H  
ATOM   1225 2HB  ALA A  78      12.316   1.801 -17.244  1.00  6.25           H  
ATOM   1226 3HB  ALA A  78      13.696   2.161 -16.209  1.00  6.25           H  
ATOM   1227  N   LEU A  79      13.329   3.719 -13.696  1.00  6.26           N  
ATOM   1228  CA  LEU A  79      13.820   3.818 -12.322  1.00  6.26           C  
ATOM   1229  C   LEU A  79      12.737   4.389 -11.429  1.00  6.26           C  
ATOM   1230  O   LEU A  79      12.496   3.874 -10.340  1.00  6.26           O  
ATOM   1231  CB  LEU A  79      15.070   4.727 -12.244  1.00  6.26           C  
ATOM   1232  CG  LEU A  79      16.363   4.165 -12.869  1.00  6.26           C  
ATOM   1233  CD1 LEU A  79      17.445   5.237 -12.939  1.00  6.26           C  
ATOM   1234  CD2 LEU A  79      16.853   3.044 -12.038  1.00  6.26           C  
ATOM   1235  H   LEU A  79      13.798   4.228 -14.444  1.00  6.26           H  
ATOM   1236  HA  LEU A  79      14.077   2.822 -11.966  1.00  6.26           H  
ATOM   1237 1HB  LEU A  79      14.848   5.662 -12.748  1.00  6.26           H  
ATOM   1238 2HB  LEU A  79      15.270   4.949 -11.199  1.00  6.26           H  
ATOM   1239  HG  LEU A  79      16.151   3.814 -13.870  1.00  6.26           H  
ATOM   1240 1HD1 LEU A  79      18.345   4.811 -13.384  1.00  6.26           H  
ATOM   1241 2HD1 LEU A  79      17.110   6.068 -13.543  1.00  6.26           H  
ATOM   1242 3HD1 LEU A  79      17.673   5.588 -11.952  1.00  6.26           H  
ATOM   1243 1HD2 LEU A  79      17.760   2.654 -12.492  1.00  6.26           H  
ATOM   1244 2HD2 LEU A  79      17.070   3.375 -11.061  1.00  6.26           H  
ATOM   1245 3HD2 LEU A  79      16.097   2.286 -11.987  1.00  6.26           H  
ATOM   1246  N   MET A  80      12.027   5.403 -11.923  1.00  6.33           N  
ATOM   1247  CA  MET A  80      10.947   6.004 -11.156  1.00  6.33           C  
ATOM   1248  C   MET A  80       9.739   5.079 -11.046  1.00  6.33           C  
ATOM   1249  O   MET A  80       9.094   5.011  -9.996  1.00  6.33           O  
ATOM   1250  CB  MET A  80      10.552   7.322 -11.788  1.00  6.33           C  
ATOM   1251  CG  MET A  80      11.594   8.378 -11.635  1.00  6.33           C  
ATOM   1252  SD  MET A  80      11.043   9.951 -12.173  1.00  6.33           S  
ATOM   1253  CE  MET A  80      10.994   9.553 -13.889  1.00  6.33           C  
ATOM   1254  H   MET A  80      12.275   5.787 -12.839  1.00  6.33           H  
ATOM   1255  HA  MET A  80      11.312   6.191 -10.147  1.00  6.33           H  
ATOM   1256 1HB  MET A  80      10.373   7.172 -12.856  1.00  6.33           H  
ATOM   1257 2HB  MET A  80       9.629   7.685 -11.343  1.00  6.33           H  
ATOM   1258 1HG  MET A  80      11.858   8.444 -10.596  1.00  6.33           H  
ATOM   1259 2HG  MET A  80      12.485   8.103 -12.206  1.00  6.33           H  
ATOM   1260 1HE  MET A  80      10.656  10.386 -14.458  1.00  6.33           H  
ATOM   1261 2HE  MET A  80      11.989   9.260 -14.223  1.00  6.33           H  
ATOM   1262 3HE  MET A  80      10.303   8.728 -14.031  1.00  6.33           H  
ATOM   1263  N   ALA A  81       9.426   4.371 -12.135  1.00  6.43           N  
ATOM   1264  CA  ALA A  81       8.314   3.425 -12.175  1.00  6.43           C  
ATOM   1265  C   ALA A  81       8.517   2.269 -11.197  1.00  6.43           C  
ATOM   1266  O   ALA A  81       7.563   1.739 -10.630  1.00  6.43           O  
ATOM   1267  CB  ALA A  81       8.146   2.859 -13.575  1.00  6.43           C  
ATOM   1268  H   ALA A  81       9.977   4.497 -12.981  1.00  6.43           H  
ATOM   1269  HA  ALA A  81       7.412   3.962 -11.893  1.00  6.43           H  
ATOM   1270 1HB  ALA A  81       7.305   2.182 -13.591  1.00  6.43           H  
ATOM   1271 2HB  ALA A  81       7.983   3.666 -14.279  1.00  6.43           H  
ATOM   1272 3HB  ALA A  81       9.045   2.321 -13.847  1.00  6.43           H  
ATOM   1273  N   THR A  82       9.769   1.853 -11.028  1.00  6.51           N  
ATOM   1274  CA  THR A  82      10.081   0.689 -10.219  1.00  6.51           C  
ATOM   1275  C   THR A  82      10.087   0.912  -8.709  1.00  6.51           C  
ATOM   1276  O   THR A  82      10.732   1.828  -8.205  1.00  6.51           O  
ATOM   1277  CB  THR A  82      11.502   0.201 -10.568  1.00  6.51           C  
ATOM   1278  CG2 THR A  82      11.835  -1.067  -9.817  1.00  6.51           C  
ATOM   1279  OG1 THR A  82      11.597  -0.071 -11.929  1.00  6.51           O  
ATOM   1280  H   THR A  82      10.525   2.316 -11.534  1.00  6.51           H  
ATOM   1281  HA  THR A  82       9.350  -0.088 -10.441  1.00  6.51           H  
ATOM   1282  HB  THR A  82      12.219   0.983 -10.322  1.00  6.51           H  
ATOM   1283  HG1 THR A  82      11.548   0.769 -12.424  1.00  6.51           H  
ATOM   1284 1HG2 THR A  82      12.833  -1.381 -10.093  1.00  6.51           H  
ATOM   1285 2HG2 THR A  82      11.802  -0.881  -8.764  1.00  6.51           H  
ATOM   1286 3HG2 THR A  82      11.123  -1.849 -10.073  1.00  6.51           H  
ATOM   1287  N   PHE A  83       9.352   0.061  -7.999  1.00  6.54           N  
ATOM   1288  CA  PHE A  83       9.359  -0.157  -6.537  1.00  6.54           C  
ATOM   1289  C   PHE A  83       9.506   0.981  -5.499  1.00  6.54           C  
ATOM   1290  O   PHE A  83       9.495   0.671  -4.304  1.00  6.54           O  
ATOM   1291  CB  PHE A  83      10.500  -1.087  -6.195  1.00  6.54           C  
ATOM   1292  CG  PHE A  83      10.454  -2.441  -6.735  1.00  6.54           C  
ATOM   1293  CD1 PHE A  83       9.326  -2.956  -7.349  1.00  6.54           C  
ATOM   1294  CD2 PHE A  83      11.562  -3.246  -6.590  1.00  6.54           C  
ATOM   1295  CE1 PHE A  83       9.335  -4.252  -7.813  1.00  6.54           C  
ATOM   1296  CE2 PHE A  83      11.556  -4.525  -7.047  1.00  6.54           C  
ATOM   1297  CZ  PHE A  83      10.450  -5.037  -7.662  1.00  6.54           C  
ATOM   1298  H   PHE A  83       8.780  -0.571  -8.544  1.00  6.54           H  
ATOM   1299  HA  PHE A  83       8.424  -0.667  -6.307  1.00  6.54           H  
ATOM   1300 1HB  PHE A  83      11.435  -0.631  -6.502  1.00  6.54           H  
ATOM   1301 2HB  PHE A  83      10.532  -1.182  -5.125  1.00  6.54           H  
ATOM   1302  HD1 PHE A  83       8.433  -2.333  -7.462  1.00  6.54           H  
ATOM   1303  HD2 PHE A  83      12.453  -2.850  -6.095  1.00  6.54           H  
ATOM   1304  HE1 PHE A  83       8.469  -4.656  -8.290  1.00  6.54           H  
ATOM   1305  HE2 PHE A  83      12.434  -5.138  -6.920  1.00  6.54           H  
ATOM   1306  HZ  PHE A  83      10.453  -6.065  -8.024  1.00  6.54           H  
ATOM   1307  N   LYS A  84       9.612   2.252  -5.905  1.00  6.51           N  
ATOM   1308  CA  LYS A  84      10.002   3.364  -5.015  1.00  6.51           C  
ATOM   1309  C   LYS A  84      11.491   3.113  -4.722  1.00  6.51           C  
ATOM   1310  O   LYS A  84      12.008   3.380  -3.644  1.00  6.51           O  
ATOM   1311  CB  LYS A  84       9.199   3.412  -3.694  1.00  6.51           C  
ATOM   1312  CG  LYS A  84       7.673   3.537  -3.838  1.00  6.51           C  
ATOM   1313  CD  LYS A  84       6.985   3.562  -2.474  1.00  6.51           C  
ATOM   1314  CE  LYS A  84       6.939   2.169  -1.850  1.00  6.51           C  
ATOM   1315  NZ  LYS A  84       6.235   2.155  -0.536  1.00  6.51           N1+
ATOM   1316  H   LYS A  84       9.574   2.426  -6.899  1.00  6.51           H  
ATOM   1317  HA  LYS A  84       9.905   4.311  -5.544  1.00  6.51           H  
ATOM   1318 1HB  LYS A  84       9.445   2.593  -3.036  1.00  6.51           H  
ATOM   1319 2HB  LYS A  84       9.508   4.307  -3.160  1.00  6.51           H  
ATOM   1320 1HG  LYS A  84       7.421   4.437  -4.369  1.00  6.51           H  
ATOM   1321 2HG  LYS A  84       7.299   2.690  -4.400  1.00  6.51           H  
ATOM   1322 1HD  LYS A  84       7.511   4.226  -1.800  1.00  6.51           H  
ATOM   1323 2HD  LYS A  84       5.969   3.916  -2.592  1.00  6.51           H  
ATOM   1324 1HE  LYS A  84       6.413   1.499  -2.531  1.00  6.51           H  
ATOM   1325 2HE  LYS A  84       7.956   1.801  -1.711  1.00  6.51           H  
ATOM   1326 1HZ  LYS A  84       6.224   1.199  -0.182  1.00  6.51           H  
ATOM   1327 2HZ  LYS A  84       6.709   2.751   0.130  1.00  6.51           H  
ATOM   1328 3HZ  LYS A  84       5.262   2.477  -0.631  1.00  6.51           H  
ATOM   1329  N   ILE A  85      12.171   2.713  -5.796  1.00  6.39           N  
ATOM   1330  CA  ILE A  85      13.559   2.249  -6.015  1.00  6.39           C  
ATOM   1331  C   ILE A  85      14.738   2.573  -5.040  1.00  6.39           C  
ATOM   1332  O   ILE A  85      15.788   1.935  -5.131  1.00  6.39           O  
ATOM   1333  CB  ILE A  85      13.940   2.721  -7.410  1.00  6.39           C  
ATOM   1334  CG1 ILE A  85      15.087   1.951  -7.874  1.00  6.39           C  
ATOM   1335  CG2 ILE A  85      14.190   4.199  -7.422  1.00  6.39           C  
ATOM   1336  CD1 ILE A  85      14.657   0.502  -8.035  1.00  6.39           C  
ATOM   1337  H   ILE A  85      11.588   2.594  -6.623  1.00  6.39           H  
ATOM   1338  HA  ILE A  85      13.501   1.174  -6.084  1.00  6.39           H  
ATOM   1339  HB  ILE A  85      13.117   2.508  -8.093  1.00  6.39           H  
ATOM   1340 1HG1 ILE A  85      15.420   2.329  -8.837  1.00  6.39           H  
ATOM   1341 2HG1 ILE A  85      15.911   2.019  -7.162  1.00  6.39           H  
ATOM   1342 1HG2 ILE A  85      14.420   4.492  -8.435  1.00  6.39           H  
ATOM   1343 2HG2 ILE A  85      13.296   4.720  -7.091  1.00  6.39           H  
ATOM   1344 3HG2 ILE A  85      15.022   4.443  -6.762  1.00  6.39           H  
ATOM   1345 1HD1 ILE A  85      15.432  -0.090  -8.392  1.00  6.39           H  
ATOM   1346 2HD1 ILE A  85      14.319   0.102  -7.076  1.00  6.39           H  
ATOM   1347 3HD1 ILE A  85      13.855   0.471  -8.736  1.00  6.39           H  
ATOM   1348  N   GLN A  86      14.610   3.552  -4.161  1.00  6.20           N  
ATOM   1349  CA  GLN A  86      15.641   3.920  -3.178  1.00  6.20           C  
ATOM   1350  C   GLN A  86      17.031   4.340  -3.879  1.00  6.20           C  
ATOM   1351  O   GLN A  86      16.969   4.886  -4.984  1.00  6.20           O  
ATOM   1352  CB  GLN A  86      15.617   2.776  -2.111  1.00  6.20           C  
ATOM   1353  CG  GLN A  86      14.281   2.632  -1.400  1.00  6.20           C  
ATOM   1354  CD  GLN A  86      14.346   1.705  -0.181  1.00  6.20           C  
ATOM   1355  NE2 GLN A  86      13.494   1.976   0.802  1.00  6.20           N  
ATOM   1356  OE1 GLN A  86      15.157   0.776  -0.115  1.00  6.20           O  
ATOM   1357  H   GLN A  86      13.703   4.001  -4.097  1.00  6.20           H  
ATOM   1358  HA  GLN A  86      15.292   4.799  -2.655  1.00  6.20           H  
ATOM   1359 1HB  GLN A  86      15.940   1.813  -2.517  1.00  6.20           H  
ATOM   1360 2HB  GLN A  86      16.138   2.996  -1.234  1.00  6.20           H  
ATOM   1361 1HG  GLN A  86      13.920   3.595  -1.095  1.00  6.20           H  
ATOM   1362 2HG  GLN A  86      13.578   2.192  -2.103  1.00  6.20           H  
ATOM   1363 1HE2 GLN A  86      13.484   1.429   1.639  1.00  6.20           H  
ATOM   1364 2HE2 GLN A  86      12.861   2.753   0.725  1.00  6.20           H  
ATOM   1365  N   PRO A  87      18.262   4.242  -3.249  1.00  5.99           N  
ATOM   1366  CA  PRO A  87      19.576   4.783  -3.679  1.00  5.99           C  
ATOM   1367  C   PRO A  87      20.465   4.018  -4.651  1.00  5.99           C  
ATOM   1368  O   PRO A  87      20.099   3.026  -5.282  1.00  5.99           O  
ATOM   1369  CB  PRO A  87      20.319   4.854  -2.359  1.00  5.99           C  
ATOM   1370  CG  PRO A  87      19.842   3.657  -1.639  1.00  5.99           C  
ATOM   1371  CD  PRO A  87      18.416   3.558  -1.951  1.00  5.99           C  
ATOM   1372  HA  PRO A  87      19.435   5.788  -4.078  1.00  5.99           H  
ATOM   1373 1HB  PRO A  87      21.399   4.863  -2.474  1.00  5.99           H  
ATOM   1374 2HB  PRO A  87      20.055   5.801  -1.883  1.00  5.99           H  
ATOM   1375 1HG  PRO A  87      20.392   2.780  -2.001  1.00  5.99           H  
ATOM   1376 2HG  PRO A  87      20.028   3.704  -0.580  1.00  5.99           H  
ATOM   1377 1HD  PRO A  87      18.191   2.492  -2.018  1.00  5.99           H  
ATOM   1378 2HD  PRO A  87      17.894   4.104  -1.147  1.00  5.99           H  
ATOM   1379  N   VAL A  88      21.700   4.542  -4.735  1.00  5.79           N  
ATOM   1380  CA  VAL A  88      22.875   3.951  -5.382  1.00  5.79           C  
ATOM   1381  C   VAL A  88      22.857   3.985  -6.883  1.00  5.79           C  
ATOM   1382  O   VAL A  88      23.749   4.548  -7.497  1.00  5.79           O  
ATOM   1383  CB  VAL A  88      23.097   2.486  -4.932  1.00  5.79           C  
ATOM   1384  CG1 VAL A  88      24.248   1.863  -5.744  1.00  5.79           C  
ATOM   1385  CG2 VAL A  88      23.409   2.439  -3.453  1.00  5.79           C  
ATOM   1386  H   VAL A  88      21.860   5.412  -4.249  1.00  5.79           H  
ATOM   1387  HA  VAL A  88      23.744   4.521  -5.052  1.00  5.79           H  
ATOM   1388  HB  VAL A  88      22.215   1.905  -5.127  1.00  5.79           H  
ATOM   1389 1HG1 VAL A  88      24.392   0.830  -5.428  1.00  5.79           H  
ATOM   1390 2HG1 VAL A  88      24.019   1.879  -6.805  1.00  5.79           H  
ATOM   1391 3HG1 VAL A  88      25.163   2.425  -5.567  1.00  5.79           H  
ATOM   1392 1HG2 VAL A  88      23.560   1.404  -3.152  1.00  5.79           H  
ATOM   1393 2HG2 VAL A  88      24.313   3.013  -3.256  1.00  5.79           H  
ATOM   1394 3HG2 VAL A  88      22.592   2.853  -2.891  1.00  5.79           H  
ATOM   1395  N   PHE A  89      21.856   3.387  -7.476  1.00  5.66           N  
ATOM   1396  CA  PHE A  89      21.786   3.282  -8.921  1.00  5.66           C  
ATOM   1397  C   PHE A  89      21.305   4.573  -9.552  1.00  5.66           C  
ATOM   1398  O   PHE A  89      21.727   4.964 -10.646  1.00  5.66           O  
ATOM   1399  CB  PHE A  89      20.897   2.127  -9.206  1.00  5.66           C  
ATOM   1400  CG  PHE A  89      21.577   0.897  -8.689  1.00  5.66           C  
ATOM   1401  CD1 PHE A  89      21.326   0.447  -7.408  1.00  5.66           C  
ATOM   1402  CD2 PHE A  89      22.483   0.232  -9.440  1.00  5.66           C  
ATOM   1403  CE1 PHE A  89      21.983  -0.644  -6.911  1.00  5.66           C  
ATOM   1404  CE2 PHE A  89      23.147  -0.854  -8.961  1.00  5.66           C  
ATOM   1405  CZ  PHE A  89      22.901  -1.291  -7.694  1.00  5.66           C  
ATOM   1406  H   PHE A  89      21.134   2.970  -6.884  1.00  5.66           H  
ATOM   1407  HA  PHE A  89      22.783   3.056  -9.302  1.00  5.66           H  
ATOM   1408 1HB  PHE A  89      19.958   2.269  -8.678  1.00  5.66           H  
ATOM   1409 2HB  PHE A  89      20.695   2.021 -10.266  1.00  5.66           H  
ATOM   1410  HD1 PHE A  89      20.601   0.981  -6.789  1.00  5.66           H  
ATOM   1411  HD2 PHE A  89      22.674   0.579 -10.424  1.00  5.66           H  
ATOM   1412  HE1 PHE A  89      21.785  -0.986  -5.896  1.00  5.66           H  
ATOM   1413  HE2 PHE A  89      23.876  -1.369  -9.588  1.00  5.66           H  
ATOM   1414  HZ  PHE A  89      23.437  -2.147  -7.315  1.00  5.66           H  
ATOM   1415  N   LEU A  90      20.459   5.288  -8.825  1.00  5.61           N  
ATOM   1416  CA  LEU A  90      19.948   6.553  -9.323  1.00  5.61           C  
ATOM   1417  C   LEU A  90      21.054   7.583  -9.170  1.00  5.61           C  
ATOM   1418  O   LEU A  90      21.190   8.526  -9.957  1.00  5.61           O  
ATOM   1419  CB  LEU A  90      18.726   6.977  -8.510  1.00  5.61           C  
ATOM   1420  CG  LEU A  90      17.415   6.404  -8.978  1.00  5.61           C  
ATOM   1421  CD1 LEU A  90      17.475   4.892  -8.837  1.00  5.61           C  
ATOM   1422  CD2 LEU A  90      16.288   6.971  -8.176  1.00  5.61           C  
ATOM   1423  H   LEU A  90      20.146   4.933  -7.931  1.00  5.61           H  
ATOM   1424  HA  LEU A  90      19.686   6.452 -10.377  1.00  5.61           H  
ATOM   1425 1HB  LEU A  90      18.872   6.659  -7.481  1.00  5.61           H  
ATOM   1426 2HB  LEU A  90      18.645   8.067  -8.523  1.00  5.61           H  
ATOM   1427  HG  LEU A  90      17.267   6.667 -10.014  1.00  5.61           H  
ATOM   1428 1HD1 LEU A  90      16.553   4.468  -9.177  1.00  5.61           H  
ATOM   1429 2HD1 LEU A  90      18.295   4.505  -9.429  1.00  5.61           H  
ATOM   1430 3HD1 LEU A  90      17.628   4.628  -7.786  1.00  5.61           H  
ATOM   1431 1HD2 LEU A  90      15.348   6.580  -8.536  1.00  5.61           H  
ATOM   1432 2HD2 LEU A  90      16.406   6.707  -7.142  1.00  5.61           H  
ATOM   1433 3HD2 LEU A  90      16.290   8.033  -8.271  1.00  5.61           H  
ATOM   1434  N   VAL A  91      21.854   7.366  -8.136  1.00  5.64           N  
ATOM   1435  CA  VAL A  91      22.934   8.248  -7.773  1.00  5.64           C  
ATOM   1436  C   VAL A  91      24.096   8.002  -8.729  1.00  5.64           C  
ATOM   1437  O   VAL A  91      24.690   8.945  -9.245  1.00  5.64           O  
ATOM   1438  CB  VAL A  91      23.340   7.989  -6.324  1.00  5.64           C  
ATOM   1439  CG1 VAL A  91      24.520   8.866  -5.976  1.00  5.64           C  
ATOM   1440  CG2 VAL A  91      22.132   8.208  -5.422  1.00  5.64           C  
ATOM   1441  H   VAL A  91      21.685   6.552  -7.569  1.00  5.64           H  
ATOM   1442  HA  VAL A  91      22.601   9.282  -7.869  1.00  5.64           H  
ATOM   1443  HB  VAL A  91      23.680   6.960  -6.224  1.00  5.64           H  
ATOM   1444 1HG1 VAL A  91      24.833   8.670  -4.953  1.00  5.64           H  
ATOM   1445 2HG1 VAL A  91      25.332   8.642  -6.653  1.00  5.64           H  
ATOM   1446 3HG1 VAL A  91      24.237   9.917  -6.075  1.00  5.64           H  
ATOM   1447 1HG2 VAL A  91      22.405   8.021  -4.386  1.00  5.64           H  
ATOM   1448 2HG2 VAL A  91      21.800   9.221  -5.534  1.00  5.64           H  
ATOM   1449 3HG2 VAL A  91      21.324   7.532  -5.714  1.00  5.64           H  
ATOM   1450  N   ALA A  92      24.403   6.725  -8.988  1.00  5.76           N  
ATOM   1451  CA  ALA A  92      25.451   6.347  -9.921  1.00  5.76           C  
ATOM   1452  C   ALA A  92      25.144   6.892 -11.302  1.00  5.76           C  
ATOM   1453  O   ALA A  92      26.055   7.334 -12.018  1.00  5.76           O  
ATOM   1454  CB  ALA A  92      25.571   4.832  -9.998  1.00  5.76           C  
ATOM   1455  H   ALA A  92      23.908   5.981  -8.517  1.00  5.76           H  
ATOM   1456  HA  ALA A  92      26.391   6.774  -9.576  1.00  5.76           H  
ATOM   1457 1HB  ALA A  92      26.360   4.562 -10.690  1.00  5.76           H  
ATOM   1458 2HB  ALA A  92      25.802   4.436  -9.012  1.00  5.76           H  
ATOM   1459 3HB  ALA A  92      24.627   4.416 -10.346  1.00  5.76           H  
ATOM   1460  N   SER A  93      23.850   6.878 -11.676  1.00  5.97           N  
ATOM   1461  CA  SER A  93      23.446   7.391 -12.970  1.00  5.97           C  
ATOM   1462  C   SER A  93      23.780   8.876 -13.036  1.00  5.97           C  
ATOM   1463  O   SER A  93      24.418   9.339 -13.992  1.00  5.97           O  
ATOM   1464  CB  SER A  93      21.955   7.171 -13.185  1.00  5.97           C  
ATOM   1465  OG  SER A  93      21.637   5.803 -13.250  1.00  5.97           O  
ATOM   1466  H   SER A  93      23.139   6.465 -11.074  1.00  5.97           H  
ATOM   1467  HA  SER A  93      23.980   6.868 -13.741  1.00  5.97           H  
ATOM   1468 1HB  SER A  93      21.393   7.637 -12.382  1.00  5.97           H  
ATOM   1469 2HB  SER A  93      21.656   7.654 -14.111  1.00  5.97           H  
ATOM   1470  HG  SER A  93      21.827   5.440 -12.354  1.00  5.97           H  
ATOM   1471  N   PHE A  94      23.428   9.611 -11.972  1.00  6.28           N  
ATOM   1472  CA  PHE A  94      23.746  11.031 -11.871  1.00  6.28           C  
ATOM   1473  C   PHE A  94      25.234  11.348 -11.929  1.00  6.28           C  
ATOM   1474  O   PHE A  94      25.664  12.229 -12.678  1.00  6.28           O  
ATOM   1475  CB  PHE A  94      23.230  11.649 -10.565  1.00  6.28           C  
ATOM   1476  CG  PHE A  94      23.704  13.061 -10.429  1.00  6.28           C  
ATOM   1477  CD1 PHE A  94      23.072  14.052 -11.074  1.00  6.28           C  
ATOM   1478  CD2 PHE A  94      24.820  13.363  -9.697  1.00  6.28           C  
ATOM   1479  CE1 PHE A  94      23.515  15.356 -11.019  1.00  6.28           C  
ATOM   1480  CE2 PHE A  94      25.294  14.650  -9.630  1.00  6.28           C  
ATOM   1481  CZ  PHE A  94      24.638  15.654 -10.294  1.00  6.28           C  
ATOM   1482  H   PHE A  94      22.886   9.180 -11.215  1.00  6.28           H  
ATOM   1483  HA  PHE A  94      23.266  11.537 -12.712  1.00  6.28           H  
ATOM   1484 1HB  PHE A  94      22.139  11.638 -10.543  1.00  6.28           H  
ATOM   1485 2HB  PHE A  94      23.585  11.087  -9.713  1.00  6.28           H  
ATOM   1486  HD1 PHE A  94      22.215  13.782 -11.637  1.00  6.28           H  
ATOM   1487  HD2 PHE A  94      25.330  12.563  -9.179  1.00  6.28           H  
ATOM   1488  HE1 PHE A  94      22.984  16.143 -11.548  1.00  6.28           H  
ATOM   1489  HE2 PHE A  94      26.186  14.874  -9.049  1.00  6.28           H  
ATOM   1490  HZ  PHE A  94      25.003  16.679 -10.243  1.00  6.28           H  
ATOM   1491  N   LEU A  95      26.009  10.668 -11.085  1.00  6.68           N  
ATOM   1492  CA  LEU A  95      27.420  10.978 -10.933  1.00  6.68           C  
ATOM   1493  C   LEU A  95      28.259  10.742 -12.178  1.00  6.68           C  
ATOM   1494  O   LEU A  95      29.159  11.530 -12.469  1.00  6.68           O  
ATOM   1495  CB  LEU A  95      27.987  10.169  -9.767  1.00  6.68           C  
ATOM   1496  CG  LEU A  95      27.469  10.569  -8.371  1.00  6.68           C  
ATOM   1497  CD1 LEU A  95      27.963   9.570  -7.361  1.00  6.68           C  
ATOM   1498  CD2 LEU A  95      27.942  11.974  -8.025  1.00  6.68           C  
ATOM   1499  H   LEU A  95      25.590   9.938 -10.510  1.00  6.68           H  
ATOM   1500  HA  LEU A  95      27.494  12.037 -10.681  1.00  6.68           H  
ATOM   1501 1HB  LEU A  95      27.714   9.124  -9.924  1.00  6.68           H  
ATOM   1502 2HB  LEU A  95      29.073  10.247  -9.772  1.00  6.68           H  
ATOM   1503  HG  LEU A  95      26.381  10.546  -8.369  1.00  6.68           H  
ATOM   1504 1HD1 LEU A  95      27.590   9.838  -6.373  1.00  6.68           H  
ATOM   1505 2HD1 LEU A  95      27.602   8.577  -7.634  1.00  6.68           H  
ATOM   1506 3HD1 LEU A  95      29.050   9.573  -7.352  1.00  6.68           H  
ATOM   1507 1HD2 LEU A  95      27.565  12.255  -7.040  1.00  6.68           H  
ATOM   1508 2HD2 LEU A  95      29.032  11.996  -8.018  1.00  6.68           H  
ATOM   1509 3HD2 LEU A  95      27.577  12.675  -8.765  1.00  6.68           H  
ATOM   1510  N   LYS A  96      27.990   9.665 -12.919  1.00  7.17           N  
ATOM   1511  CA  LYS A  96      28.789   9.420 -14.117  1.00  7.17           C  
ATOM   1512  C   LYS A  96      28.228  10.206 -15.298  1.00  7.17           C  
ATOM   1513  O   LYS A  96      28.977  10.797 -16.076  1.00  7.17           O  
ATOM   1514  CB  LYS A  96      28.825   7.939 -14.467  1.00  7.17           C  
ATOM   1515  CG  LYS A  96      29.747   7.573 -15.637  1.00  7.17           C  
ATOM   1516  CD  LYS A  96      29.759   6.066 -15.892  1.00  7.17           C  
ATOM   1517  CE  LYS A  96      30.628   5.668 -17.077  1.00  7.17           C  
ATOM   1518  NZ  LYS A  96      32.087   5.888 -16.813  1.00  7.17           N1+
ATOM   1519  H   LYS A  96      27.252   9.012 -12.645  1.00  7.17           H  
ATOM   1520  HA  LYS A  96      29.806   9.761 -13.936  1.00  7.17           H  
ATOM   1521 1HB  LYS A  96      29.096   7.351 -13.592  1.00  7.17           H  
ATOM   1522 2HB  LYS A  96      27.846   7.661 -14.758  1.00  7.17           H  
ATOM   1523 1HG  LYS A  96      29.402   8.074 -16.517  1.00  7.17           H  
ATOM   1524 2HG  LYS A  96      30.756   7.909 -15.422  1.00  7.17           H  
ATOM   1525 1HD  LYS A  96      30.079   5.525 -15.002  1.00  7.17           H  
ATOM   1526 2HD  LYS A  96      28.761   5.774 -16.133  1.00  7.17           H  
ATOM   1527 1HE  LYS A  96      30.458   4.612 -17.296  1.00  7.17           H  
ATOM   1528 2HE  LYS A  96      30.333   6.255 -17.946  1.00  7.17           H  
ATOM   1529 1HZ  LYS A  96      32.617   5.608 -17.626  1.00  7.17           H  
ATOM   1530 2HZ  LYS A  96      32.257   6.864 -16.622  1.00  7.17           H  
ATOM   1531 3HZ  LYS A  96      32.374   5.335 -16.017  1.00  7.17           H  
ATOM   1532  N   ALA A  97      26.902  10.129 -15.492  1.00  7.70           N  
ATOM   1533  CA  ALA A  97      26.175  10.752 -16.601  1.00  7.70           C  
ATOM   1534  C   ALA A  97      26.700  10.357 -17.993  1.00  7.70           C  
ATOM   1535  O   ALA A  97      26.433  11.054 -18.977  1.00  7.70           O  
ATOM   1536  CB  ALA A  97      26.230  12.263 -16.451  1.00  7.70           C  
ATOM   1537  H   ALA A  97      26.315   9.648 -14.809  1.00  7.70           H  
ATOM   1538  HA  ALA A  97      25.136  10.428 -16.530  1.00  7.70           H  
ATOM   1539 1HB  ALA A  97      25.644  12.723 -17.240  1.00  7.70           H  
ATOM   1540 2HB  ALA A  97      25.816  12.540 -15.476  1.00  7.70           H  
ATOM   1541 3HB  ALA A  97      27.259  12.606 -16.519  1.00  7.70           H  
ATOM   1542  N   ARG A  98      27.411   9.234 -18.080  1.00  8.22           N  
ATOM   1543  CA  ARG A  98      27.970   8.733 -19.330  1.00  8.22           C  
ATOM   1544  C   ARG A  98      27.778   7.229 -19.457  1.00  8.22           C  
ATOM   1545  O   ARG A  98      28.609   6.533 -20.038  1.00  8.22           O  
ATOM   1546  CB  ARG A  98      29.455   9.074 -19.459  1.00  8.22           C  
ATOM   1547  CG  ARG A  98      29.790  10.573 -19.579  1.00  8.22           C  
ATOM   1548  CD  ARG A  98      29.303  11.142 -20.870  1.00  8.22           C  
ATOM   1549  NE  ARG A  98      29.665  12.543 -21.029  1.00  8.22           N  
ATOM   1550  CZ  ARG A  98      28.927  13.591 -20.601  1.00  8.22           C  
ATOM   1551  NH1 ARG A  98      27.781  13.406 -19.983  1.00  8.22           N1+
ATOM   1552  NH2 ARG A  98      29.365  14.824 -20.808  1.00  8.22           N  
ATOM   1553  H   ARG A  98      27.584   8.723 -17.229  1.00  8.22           H  
ATOM   1554  HA  ARG A  98      27.444   9.210 -20.157  1.00  8.22           H  
ATOM   1555 1HB  ARG A  98      29.998   8.692 -18.610  1.00  8.22           H  
ATOM   1556 2HB  ARG A  98      29.856   8.581 -20.342  1.00  8.22           H  
ATOM   1557 1HG  ARG A  98      29.331  11.126 -18.761  1.00  8.22           H  
ATOM   1558 2HG  ARG A  98      30.870  10.707 -19.536  1.00  8.22           H  
ATOM   1559 1HD  ARG A  98      29.735  10.582 -21.698  1.00  8.22           H  
ATOM   1560 2HD  ARG A  98      28.217  11.066 -20.911  1.00  8.22           H  
ATOM   1561  HE  ARG A  98      30.535  12.748 -21.498  1.00  8.22           H  
ATOM   1562 1HH1 ARG A  98      27.415  12.457 -19.804  1.00  8.22           H  
ATOM   1563 2HH1 ARG A  98      27.247  14.199 -19.674  1.00  8.22           H  
ATOM   1564 1HH2 ARG A  98      30.245  14.975 -21.283  1.00  8.22           H  
ATOM   1565 2HH2 ARG A  98      28.821  15.612 -20.492  1.00  8.22           H  
ATOM   1566  N   TRP A  99      26.701   6.726 -18.871  1.00  8.65           N  
ATOM   1567  CA  TRP A  99      26.367   5.301 -18.920  1.00  8.65           C  
ATOM   1568  C   TRP A  99      25.692   4.986 -20.249  1.00  8.65           C  
ATOM   1569  O   TRP A  99      24.969   5.831 -20.782  1.00  8.65           O  
ATOM   1570  CB  TRP A  99      25.397   4.922 -17.802  1.00  8.65           C  
ATOM   1571  CG  TRP A  99      25.927   4.962 -16.407  1.00  8.65           C  
ATOM   1572  CD1 TRP A  99      25.741   5.952 -15.520  1.00  8.65           C  
ATOM   1573  CD2 TRP A  99      26.705   3.959 -15.721  1.00  8.65           C  
ATOM   1574  CE2 TRP A  99      26.927   4.432 -14.424  1.00  8.65           C  
ATOM   1575  CE3 TRP A  99      27.212   2.736 -16.088  1.00  8.65           C  
ATOM   1576  NE1 TRP A  99      26.340   5.638 -14.321  1.00  8.65           N  
ATOM   1577  CZ2 TRP A  99      27.636   3.710 -13.493  1.00  8.65           C  
ATOM   1578  CZ3 TRP A  99      27.925   2.000 -15.162  1.00  8.65           C  
ATOM   1579  CH2 TRP A  99      28.131   2.474 -13.891  1.00  8.65           C  
ATOM   1580  H   TRP A  99      26.071   7.362 -18.404  1.00  8.65           H  
ATOM   1581  HA  TRP A  99      27.279   4.707 -18.838  1.00  8.65           H  
ATOM   1582 1HB  TRP A  99      24.528   5.579 -17.848  1.00  8.65           H  
ATOM   1583 2HB  TRP A  99      25.032   3.908 -17.988  1.00  8.65           H  
ATOM   1584  HD1 TRP A  99      25.188   6.870 -15.718  1.00  8.65           H  
ATOM   1585  HE1 TRP A  99      26.337   6.240 -13.483  1.00  8.65           H  
ATOM   1586  HE3 TRP A  99      27.056   2.367 -17.092  1.00  8.65           H  
ATOM   1587  HZ2 TRP A  99      27.810   4.077 -12.486  1.00  8.65           H  
ATOM   1588  HZ3 TRP A  99      28.320   1.031 -15.474  1.00  8.65           H  
ATOM   1589  HH2 TRP A  99      28.699   1.868 -13.183  1.00  8.65           H  
ATOM   1590  N   THR A 100      25.905   3.790 -20.789  1.00  8.90           N  
ATOM   1591  CA  THR A 100      25.198   3.416 -22.010  1.00  8.90           C  
ATOM   1592  C   THR A 100      23.775   3.017 -21.669  1.00  8.90           C  
ATOM   1593  O   THR A 100      23.469   2.768 -20.499  1.00  8.90           O  
ATOM   1594  CB  THR A 100      25.895   2.243 -22.706  1.00  8.90           C  
ATOM   1595  CG2 THR A 100      27.328   2.603 -23.054  1.00  8.90           C  
ATOM   1596  OG1 THR A 100      25.892   1.105 -21.814  1.00  8.90           O  
ATOM   1597  H   THR A 100      26.537   3.112 -20.344  1.00  8.90           H  
ATOM   1598  HA  THR A 100      25.171   4.274 -22.683  1.00  8.90           H  
ATOM   1599  HB  THR A 100      25.353   1.986 -23.612  1.00  8.90           H  
ATOM   1600  HG1 THR A 100      26.534   1.296 -21.075  1.00  8.90           H  
ATOM   1601 1HG2 THR A 100      27.809   1.755 -23.540  1.00  8.90           H  
ATOM   1602 2HG2 THR A 100      27.338   3.462 -23.724  1.00  8.90           H  
ATOM   1603 3HG2 THR A 100      27.869   2.851 -22.137  1.00  8.90           H  
ATOM   1604  N   ASN A 101      22.898   2.906 -22.672  1.00  8.92           N  
ATOM   1605  CA  ASN A 101      21.532   2.485 -22.367  1.00  8.92           C  
ATOM   1606  C   ASN A 101      21.504   1.079 -21.780  1.00  8.92           C  
ATOM   1607  O   ASN A 101      20.751   0.802 -20.850  1.00  8.92           O  
ATOM   1608  CB  ASN A 101      20.644   2.563 -23.591  1.00  8.92           C  
ATOM   1609  CG  ASN A 101      20.298   3.981 -23.968  1.00  8.92           C  
ATOM   1610  ND2 ASN A 101      19.872   4.160 -25.190  1.00  8.92           N  
ATOM   1611  OD1 ASN A 101      20.410   4.902 -23.147  1.00  8.92           O  
ATOM   1612  H   ASN A 101      23.172   3.123 -23.620  1.00  8.92           H  
ATOM   1613  HA  ASN A 101      21.127   3.162 -21.616  1.00  8.92           H  
ATOM   1614 1HB  ASN A 101      21.141   2.083 -24.434  1.00  8.92           H  
ATOM   1615 2HB  ASN A 101      19.720   2.015 -23.400  1.00  8.92           H  
ATOM   1616 1HD2 ASN A 101      19.609   5.088 -25.518  1.00  8.92           H  
ATOM   1617 2HD2 ASN A 101      19.797   3.384 -25.811  1.00  8.92           H  
ATOM   1618  N   GLN A 102      22.357   0.182 -22.281  1.00  8.73           N  
ATOM   1619  CA  GLN A 102      22.357  -1.164 -21.721  1.00  8.73           C  
ATOM   1620  C   GLN A 102      22.738  -1.118 -20.259  1.00  8.73           C  
ATOM   1621  O   GLN A 102      22.080  -1.733 -19.416  1.00  8.73           O  
ATOM   1622  CB  GLN A 102      23.319  -2.099 -22.444  1.00  8.73           C  
ATOM   1623  CG  GLN A 102      23.294  -3.512 -21.867  1.00  8.73           C  
ATOM   1624  CD  GLN A 102      24.247  -4.469 -22.549  1.00  8.73           C  
ATOM   1625  NE2 GLN A 102      24.133  -5.749 -22.206  1.00  8.73           N  
ATOM   1626  OE1 GLN A 102      25.077  -4.074 -23.373  1.00  8.73           O  
ATOM   1627  H   GLN A 102      22.983   0.430 -23.032  1.00  8.73           H  
ATOM   1628  HA  GLN A 102      21.350  -1.573 -21.794  1.00  8.73           H  
ATOM   1629 1HB  GLN A 102      23.064  -2.147 -23.500  1.00  8.73           H  
ATOM   1630 2HB  GLN A 102      24.336  -1.710 -22.362  1.00  8.73           H  
ATOM   1631 1HG  GLN A 102      23.573  -3.451 -20.816  1.00  8.73           H  
ATOM   1632 2HG  GLN A 102      22.285  -3.912 -21.958  1.00  8.73           H  
ATOM   1633 1HE2 GLN A 102      24.733  -6.433 -22.621  1.00  8.73           H  
ATOM   1634 2HE2 GLN A 102      23.445  -6.029 -21.537  1.00  8.73           H  
ATOM   1635  N   GLU A 103      23.804  -0.378 -19.946  1.00  8.41           N  
ATOM   1636  CA  GLU A 103      24.241  -0.307 -18.563  1.00  8.41           C  
ATOM   1637  C   GLU A 103      23.195   0.348 -17.687  1.00  8.41           C  
ATOM   1638  O   GLU A 103      22.971  -0.089 -16.561  1.00  8.41           O  
ATOM   1639  CB  GLU A 103      25.543   0.455 -18.465  1.00  8.41           C  
ATOM   1640  CG  GLU A 103      26.746  -0.272 -19.024  1.00  8.41           C  
ATOM   1641  CD  GLU A 103      27.920   0.634 -19.189  1.00  8.41           C  
ATOM   1642  OE1 GLU A 103      27.711   1.724 -19.699  1.00  8.41           O  
ATOM   1643  OE2 GLU A 103      29.008   0.274 -18.808  1.00  8.41           O1-
ATOM   1644  H   GLU A 103      24.324   0.134 -20.666  1.00  8.41           H  
ATOM   1645  HA  GLU A 103      24.405  -1.319 -18.201  1.00  8.41           H  
ATOM   1646 1HB  GLU A 103      25.445   1.416 -18.972  1.00  8.41           H  
ATOM   1647 2HB  GLU A 103      25.733   0.648 -17.420  1.00  8.41           H  
ATOM   1648 1HG  GLU A 103      27.015  -1.079 -18.343  1.00  8.41           H  
ATOM   1649 2HG  GLU A 103      26.481  -0.716 -19.983  1.00  8.41           H  
ATOM   1650  N   SER A 104      22.530   1.372 -18.216  1.00  8.03           N  
ATOM   1651  CA  SER A 104      21.520   2.096 -17.477  1.00  8.03           C  
ATOM   1652  C   SER A 104      20.354   1.158 -17.125  1.00  8.03           C  
ATOM   1653  O   SER A 104      19.858   1.169 -15.989  1.00  8.03           O  
ATOM   1654  CB  SER A 104      21.086   3.282 -18.310  1.00  8.03           C  
ATOM   1655  OG  SER A 104      22.151   4.175 -18.495  1.00  8.03           O  
ATOM   1656  H   SER A 104      22.767   1.691 -19.154  1.00  8.03           H  
ATOM   1657  HA  SER A 104      21.962   2.463 -16.554  1.00  8.03           H  
ATOM   1658 1HB  SER A 104      20.740   2.937 -19.272  1.00  8.03           H  
ATOM   1659 2HB  SER A 104      20.284   3.800 -17.836  1.00  8.03           H  
ATOM   1660  HG  SER A 104      22.754   3.734 -19.141  1.00  8.03           H  
ATOM   1661  N   ILE A 105      19.956   0.301 -18.070  1.00  7.66           N  
ATOM   1662  CA  ILE A 105      18.902  -0.677 -17.818  1.00  7.66           C  
ATOM   1663  C   ILE A 105      19.351  -1.634 -16.737  1.00  7.66           C  
ATOM   1664  O   ILE A 105      18.593  -1.961 -15.826  1.00  7.66           O  
ATOM   1665  CB  ILE A 105      18.535  -1.494 -19.062  1.00  7.66           C  
ATOM   1666  CG1 ILE A 105      17.867  -0.609 -20.107  1.00  7.66           C  
ATOM   1667  CG2 ILE A 105      17.622  -2.649 -18.646  1.00  7.66           C  
ATOM   1668  CD1 ILE A 105      17.755  -1.244 -21.456  1.00  7.66           C  
ATOM   1669  H   ILE A 105      20.387   0.342 -18.997  1.00  7.66           H  
ATOM   1670  HA  ILE A 105      18.013  -0.149 -17.468  1.00  7.66           H  
ATOM   1671  HB  ILE A 105      19.449  -1.891 -19.511  1.00  7.66           H  
ATOM   1672 1HG1 ILE A 105      16.867  -0.358 -19.762  1.00  7.66           H  
ATOM   1673 2HG1 ILE A 105      18.438   0.299 -20.212  1.00  7.66           H  
ATOM   1674 1HG2 ILE A 105      17.371  -3.248 -19.519  1.00  7.66           H  
ATOM   1675 2HG2 ILE A 105      18.137  -3.272 -17.916  1.00  7.66           H  
ATOM   1676 3HG2 ILE A 105      16.711  -2.252 -18.205  1.00  7.66           H  
ATOM   1677 1HD1 ILE A 105      17.270  -0.551 -22.144  1.00  7.66           H  
ATOM   1678 2HD1 ILE A 105      18.755  -1.481 -21.823  1.00  7.66           H  
ATOM   1679 3HD1 ILE A 105      17.167  -2.155 -21.382  1.00  7.66           H  
ATOM   1680  N   LEU A 106      20.597  -2.094 -16.843  1.00  7.33           N  
ATOM   1681  CA  LEU A 106      21.132  -3.012 -15.858  1.00  7.33           C  
ATOM   1682  C   LEU A 106      21.203  -2.352 -14.477  1.00  7.33           C  
ATOM   1683  O   LEU A 106      20.923  -3.009 -13.473  1.00  7.33           O  
ATOM   1684  CB  LEU A 106      22.505  -3.500 -16.315  1.00  7.33           C  
ATOM   1685  CG  LEU A 106      22.473  -4.401 -17.565  1.00  7.33           C  
ATOM   1686  CD1 LEU A 106      23.896  -4.665 -18.042  1.00  7.33           C  
ATOM   1687  CD2 LEU A 106      21.745  -5.684 -17.232  1.00  7.33           C  
ATOM   1688  H   LEU A 106      21.179  -1.810 -17.632  1.00  7.33           H  
ATOM   1689  HA  LEU A 106      20.468  -3.870 -15.795  1.00  7.33           H  
ATOM   1690 1HB  LEU A 106      23.123  -2.640 -16.541  1.00  7.33           H  
ATOM   1691 2HB  LEU A 106      22.968  -4.057 -15.504  1.00  7.33           H  
ATOM   1692  HG  LEU A 106      21.939  -3.897 -18.362  1.00  7.33           H  
ATOM   1693 1HD1 LEU A 106      23.871  -5.291 -18.932  1.00  7.33           H  
ATOM   1694 2HD1 LEU A 106      24.376  -3.718 -18.281  1.00  7.33           H  
ATOM   1695 3HD1 LEU A 106      24.457  -5.170 -17.258  1.00  7.33           H  
ATOM   1696 1HD2 LEU A 106      21.709  -6.318 -18.117  1.00  7.33           H  
ATOM   1697 2HD2 LEU A 106      22.268  -6.205 -16.430  1.00  7.33           H  
ATOM   1698 3HD2 LEU A 106      20.734  -5.449 -16.913  1.00  7.33           H  
ATOM   1699  N   LEU A 107      21.512  -1.043 -14.406  1.00  7.08           N  
ATOM   1700  CA  LEU A 107      21.531  -0.376 -13.104  1.00  7.08           C  
ATOM   1701  C   LEU A 107      20.117  -0.413 -12.518  1.00  7.08           C  
ATOM   1702  O   LEU A 107      19.945  -0.685 -11.331  1.00  7.08           O  
ATOM   1703  CB  LEU A 107      21.962   1.112 -13.213  1.00  7.08           C  
ATOM   1704  CG  LEU A 107      23.442   1.461 -13.600  1.00  7.08           C  
ATOM   1705  CD1 LEU A 107      23.541   2.967 -13.784  1.00  7.08           C  
ATOM   1706  CD2 LEU A 107      24.425   1.018 -12.540  1.00  7.08           C  
ATOM   1707  H   LEU A 107      21.769  -0.536 -15.248  1.00  7.08           H  
ATOM   1708  HA  LEU A 107      22.207  -0.907 -12.439  1.00  7.08           H  
ATOM   1709 1HB  LEU A 107      21.332   1.581 -13.962  1.00  7.08           H  
ATOM   1710 2HB  LEU A 107      21.757   1.599 -12.274  1.00  7.08           H  
ATOM   1711  HG  LEU A 107      23.688   0.981 -14.534  1.00  7.08           H  
ATOM   1712 1HD1 LEU A 107      24.532   3.213 -14.068  1.00  7.08           H  
ATOM   1713 2HD1 LEU A 107      22.854   3.297 -14.554  1.00  7.08           H  
ATOM   1714 3HD1 LEU A 107      23.296   3.471 -12.847  1.00  7.08           H  
ATOM   1715 1HD2 LEU A 107      25.435   1.284 -12.857  1.00  7.08           H  
ATOM   1716 2HD2 LEU A 107      24.206   1.523 -11.608  1.00  7.08           H  
ATOM   1717 3HD2 LEU A 107      24.359  -0.061 -12.405  1.00  7.08           H  
ATOM   1718  N   MET A 108      19.098  -0.201 -13.362  1.00  6.90           N  
ATOM   1719  CA  MET A 108      17.703  -0.256 -12.920  1.00  6.90           C  
ATOM   1720  C   MET A 108      17.329  -1.622 -12.392  1.00  6.90           C  
ATOM   1721  O   MET A 108      16.739  -1.746 -11.313  1.00  6.90           O  
ATOM   1722  CB  MET A 108      16.767   0.166 -14.063  1.00  6.90           C  
ATOM   1723  CG  MET A 108      15.239   0.158 -13.771  1.00  6.90           C  
ATOM   1724  SD  MET A 108      14.460  -1.461 -13.982  1.00  6.90           S  
ATOM   1725  CE  MET A 108      14.591  -1.666 -15.765  1.00  6.90           C  
ATOM   1726  H   MET A 108      19.304   0.035 -14.337  1.00  6.90           H  
ATOM   1727  HA  MET A 108      17.585   0.425 -12.089  1.00  6.90           H  
ATOM   1728 1HB  MET A 108      17.040   1.162 -14.397  1.00  6.90           H  
ATOM   1729 2HB  MET A 108      16.915  -0.492 -14.905  1.00  6.90           H  
ATOM   1730 1HG  MET A 108      15.058   0.469 -12.751  1.00  6.90           H  
ATOM   1731 2HG  MET A 108      14.751   0.865 -14.425  1.00  6.90           H  
ATOM   1732 1HE  MET A 108      14.159  -2.622 -16.052  1.00  6.90           H  
ATOM   1733 2HE  MET A 108      14.064  -0.866 -16.270  1.00  6.90           H  
ATOM   1734 3HE  MET A 108      15.647  -1.644 -16.050  1.00  6.90           H  
ATOM   1735  N   LEU A 109      17.679  -2.656 -13.136  1.00  6.79           N  
ATOM   1736  CA  LEU A 109      17.329  -3.984 -12.693  1.00  6.79           C  
ATOM   1737  C   LEU A 109      18.057  -4.310 -11.397  1.00  6.79           C  
ATOM   1738  O   LEU A 109      17.461  -4.836 -10.455  1.00  6.79           O  
ATOM   1739  CB  LEU A 109      17.683  -4.970 -13.789  1.00  6.79           C  
ATOM   1740  CG  LEU A 109      16.824  -4.825 -15.052  1.00  6.79           C  
ATOM   1741  CD1 LEU A 109      17.389  -5.696 -16.145  1.00  6.79           C  
ATOM   1742  CD2 LEU A 109      15.384  -5.193 -14.725  1.00  6.79           C  
ATOM   1743  H   LEU A 109      18.164  -2.503 -14.022  1.00  6.79           H  
ATOM   1744  HA  LEU A 109      16.255  -4.018 -12.513  1.00  6.79           H  
ATOM   1745 1HB  LEU A 109      18.724  -4.809 -14.074  1.00  6.79           H  
ATOM   1746 2HB  LEU A 109      17.575  -5.983 -13.407  1.00  6.79           H  
ATOM   1747  HG  LEU A 109      16.859  -3.792 -15.395  1.00  6.79           H  
ATOM   1748 1HD1 LEU A 109      16.788  -5.581 -17.047  1.00  6.79           H  
ATOM   1749 2HD1 LEU A 109      18.410  -5.390 -16.349  1.00  6.79           H  
ATOM   1750 3HD1 LEU A 109      17.375  -6.737 -15.829  1.00  6.79           H  
ATOM   1751 1HD2 LEU A 109      14.768  -5.080 -15.617  1.00  6.79           H  
ATOM   1752 2HD2 LEU A 109      15.340  -6.226 -14.382  1.00  6.79           H  
ATOM   1753 3HD2 LEU A 109      15.012  -4.535 -13.941  1.00  6.79           H  
ATOM   1754  N   ALA A 110      19.336  -3.941 -11.313  1.00  6.74           N  
ATOM   1755  CA  ALA A 110      20.096  -4.200 -10.106  1.00  6.74           C  
ATOM   1756  C   ALA A 110      19.471  -3.478  -8.940  1.00  6.74           C  
ATOM   1757  O   ALA A 110      19.340  -4.041  -7.853  1.00  6.74           O  
ATOM   1758  CB  ALA A 110      21.527  -3.742 -10.275  1.00  6.74           C  
ATOM   1759  H   ALA A 110      19.799  -3.496 -12.104  1.00  6.74           H  
ATOM   1760  HA  ALA A 110      20.074  -5.268  -9.904  1.00  6.74           H  
ATOM   1761 1HB  ALA A 110      22.090  -3.945  -9.367  1.00  6.74           H  
ATOM   1762 2HB  ALA A 110      21.979  -4.269 -11.115  1.00  6.74           H  
ATOM   1763 3HB  ALA A 110      21.530  -2.676 -10.478  1.00  6.74           H  
ATOM   1764  N   ALA A 111      19.029  -2.249  -9.182  1.00  6.73           N  
ATOM   1765  CA  ALA A 111      18.419  -1.442  -8.155  1.00  6.73           C  
ATOM   1766  C   ALA A 111      17.180  -2.103  -7.614  1.00  6.73           C  
ATOM   1767  O   ALA A 111      16.935  -2.080  -6.410  1.00  6.73           O  
ATOM   1768  CB  ALA A 111      18.081  -0.088  -8.718  1.00  6.73           C  
ATOM   1769  H   ALA A 111      19.167  -1.831 -10.101  1.00  6.73           H  
ATOM   1770  HA  ALA A 111      19.131  -1.333  -7.344  1.00  6.73           H  
ATOM   1771 1HB  ALA A 111      17.668   0.540  -7.939  1.00  6.73           H  
ATOM   1772 2HB  ALA A 111      18.945   0.339  -9.097  1.00  6.73           H  
ATOM   1773 3HB  ALA A 111      17.376  -0.188  -9.522  1.00  6.73           H  
ATOM   1774  N   ALA A 112      16.403  -2.736  -8.500  1.00  6.75           N  
ATOM   1775  CA  ALA A 112      15.194  -3.415  -8.069  1.00  6.75           C  
ATOM   1776  C   ALA A 112      15.551  -4.510  -7.069  1.00  6.75           C  
ATOM   1777  O   ALA A 112      14.887  -4.669  -6.039  1.00  6.75           O  
ATOM   1778  CB  ALA A 112      14.477  -4.003  -9.275  1.00  6.75           C  
ATOM   1779  H   ALA A 112      16.645  -2.705  -9.494  1.00  6.75           H  
ATOM   1780  HA  ALA A 112      14.549  -2.689  -7.575  1.00  6.75           H  
ATOM   1781 1HB  ALA A 112      13.573  -4.493  -8.967  1.00  6.75           H  
ATOM   1782 2HB  ALA A 112      14.241  -3.210  -9.976  1.00  6.75           H  
ATOM   1783 3HB  ALA A 112      15.120  -4.725  -9.761  1.00  6.75           H  
ATOM   1784  N   PHE A 113      16.647  -5.220  -7.342  1.00  6.78           N  
ATOM   1785  CA  PHE A 113      17.055  -6.302  -6.458  1.00  6.78           C  
ATOM   1786  C   PHE A 113      17.643  -5.782  -5.162  1.00  6.78           C  
ATOM   1787  O   PHE A 113      17.395  -6.349  -4.090  1.00  6.78           O  
ATOM   1788  CB  PHE A 113      18.033  -7.231  -7.167  1.00  6.78           C  
ATOM   1789  CG  PHE A 113      17.355  -8.087  -8.196  1.00  6.78           C  
ATOM   1790  CD1 PHE A 113      17.475  -7.802  -9.534  1.00  6.78           C  
ATOM   1791  CD2 PHE A 113      16.579  -9.166  -7.816  1.00  6.78           C  
ATOM   1792  CE1 PHE A 113      16.838  -8.564 -10.487  1.00  6.78           C  
ATOM   1793  CE2 PHE A 113      15.935  -9.941  -8.759  1.00  6.78           C  
ATOM   1794  CZ  PHE A 113      16.064  -9.639 -10.100  1.00  6.78           C  
ATOM   1795  H   PHE A 113      17.163  -5.027  -8.206  1.00  6.78           H  
ATOM   1796  HA  PHE A 113      16.176  -6.879  -6.206  1.00  6.78           H  
ATOM   1797 1HB  PHE A 113      18.802  -6.636  -7.665  1.00  6.78           H  
ATOM   1798 2HB  PHE A 113      18.523  -7.876  -6.444  1.00  6.78           H  
ATOM   1799  HD1 PHE A 113      18.087  -6.963  -9.832  1.00  6.78           H  
ATOM   1800  HD2 PHE A 113      16.476  -9.399  -6.756  1.00  6.78           H  
ATOM   1801  HE1 PHE A 113      16.949  -8.316 -11.544  1.00  6.78           H  
ATOM   1802  HE2 PHE A 113      15.325 -10.787  -8.448  1.00  6.78           H  
ATOM   1803  HZ  PHE A 113      15.557 -10.246 -10.848  1.00  6.78           H  
ATOM   1804  N   PHE A 114      18.373  -4.675  -5.234  1.00  6.80           N  
ATOM   1805  CA  PHE A 114      18.929  -4.118  -4.018  1.00  6.80           C  
ATOM   1806  C   PHE A 114      17.836  -3.575  -3.130  1.00  6.80           C  
ATOM   1807  O   PHE A 114      17.873  -3.812  -1.926  1.00  6.80           O  
ATOM   1808  CB  PHE A 114      19.992  -3.075  -4.320  1.00  6.80           C  
ATOM   1809  CG  PHE A 114      21.321  -3.714  -4.550  1.00  6.80           C  
ATOM   1810  CD1 PHE A 114      21.822  -3.941  -5.810  1.00  6.80           C  
ATOM   1811  CD2 PHE A 114      22.082  -4.101  -3.455  1.00  6.80           C  
ATOM   1812  CE1 PHE A 114      23.050  -4.543  -5.989  1.00  6.80           C  
ATOM   1813  CE2 PHE A 114      23.310  -4.699  -3.624  1.00  6.80           C  
ATOM   1814  CZ  PHE A 114      23.795  -4.920  -4.897  1.00  6.80           C  
ATOM   1815  H   PHE A 114      18.561  -4.247  -6.142  1.00  6.80           H  
ATOM   1816  HA  PHE A 114      19.425  -4.922  -3.479  1.00  6.80           H  
ATOM   1817 1HB  PHE A 114      19.711  -2.518  -5.215  1.00  6.80           H  
ATOM   1818 2HB  PHE A 114      20.075  -2.377  -3.502  1.00  6.80           H  
ATOM   1819  HD1 PHE A 114      21.249  -3.641  -6.665  1.00  6.80           H  
ATOM   1820  HD2 PHE A 114      21.694  -3.927  -2.451  1.00  6.80           H  
ATOM   1821  HE1 PHE A 114      23.431  -4.715  -6.995  1.00  6.80           H  
ATOM   1822  HE2 PHE A 114      23.898  -4.998  -2.756  1.00  6.80           H  
ATOM   1823  HZ  PHE A 114      24.765  -5.395  -5.034  1.00  6.80           H  
ATOM   1824  N   GLN A 115      16.818  -2.928  -3.700  1.00  6.83           N  
ATOM   1825  CA  GLN A 115      15.738  -2.457  -2.853  1.00  6.83           C  
ATOM   1826  C   GLN A 115      15.075  -3.626  -2.142  1.00  6.83           C  
ATOM   1827  O   GLN A 115      14.725  -3.518  -0.965  1.00  6.83           O  
ATOM   1828  CB  GLN A 115      14.666  -1.697  -3.599  1.00  6.83           C  
ATOM   1829  CG  GLN A 115      13.640  -1.183  -2.611  1.00  6.83           C  
ATOM   1830  CD  GLN A 115      12.567  -0.477  -3.231  1.00  6.83           C  
ATOM   1831  NE2 GLN A 115      11.499  -0.188  -2.509  1.00  6.83           N  
ATOM   1832  OE1 GLN A 115      12.675  -0.196  -4.398  1.00  6.83           O  
ATOM   1833  H   GLN A 115      16.812  -2.741  -4.702  1.00  6.83           H  
ATOM   1834  HA  GLN A 115      16.153  -1.792  -2.103  1.00  6.83           H  
ATOM   1835 1HB  GLN A 115      15.108  -0.850  -4.137  1.00  6.83           H  
ATOM   1836 2HB  GLN A 115      14.183  -2.350  -4.329  1.00  6.83           H  
ATOM   1837 1HG  GLN A 115      13.240  -2.011  -2.058  1.00  6.83           H  
ATOM   1838 2HG  GLN A 115      14.137  -0.511  -1.946  1.00  6.83           H  
ATOM   1839 1HE2 GLN A 115      10.705   0.273  -2.964  1.00  6.83           H  
ATOM   1840 2HE2 GLN A 115      11.448  -0.453  -1.547  1.00  6.83           H  
ATOM   1841  N   MET A 116      14.892  -4.755  -2.840  1.00  6.89           N  
ATOM   1842  CA  MET A 116      14.273  -5.899  -2.184  1.00  6.89           C  
ATOM   1843  C   MET A 116      15.164  -6.377  -1.039  1.00  6.89           C  
ATOM   1844  O   MET A 116      14.673  -6.677   0.055  1.00  6.89           O  
ATOM   1845  CB  MET A 116      13.973  -6.992  -3.219  1.00  6.89           C  
ATOM   1846  CG  MET A 116      12.815  -6.609  -4.169  1.00  6.89           C  
ATOM   1847  SD  MET A 116      12.243  -7.917  -5.286  1.00  6.89           S  
ATOM   1848  CE  MET A 116      13.543  -7.997  -6.510  1.00  6.89           C  
ATOM   1849  H   MET A 116      15.155  -4.809  -3.828  1.00  6.89           H  
ATOM   1850  HA  MET A 116      13.342  -5.589  -1.742  1.00  6.89           H  
ATOM   1851 1HB  MET A 116      14.860  -7.173  -3.826  1.00  6.89           H  
ATOM   1852 2HB  MET A 116      13.719  -7.921  -2.711  1.00  6.89           H  
ATOM   1853 1HG  MET A 116      11.971  -6.310  -3.573  1.00  6.89           H  
ATOM   1854 2HG  MET A 116      13.117  -5.759  -4.758  1.00  6.89           H  
ATOM   1855 1HE  MET A 116      13.299  -8.753  -7.255  1.00  6.89           H  
ATOM   1856 2HE  MET A 116      13.662  -7.033  -6.998  1.00  6.89           H  
ATOM   1857 3HE  MET A 116      14.460  -8.269  -6.014  1.00  6.89           H  
ATOM   1858  N   ALA A 117      16.481  -6.376  -1.248  1.00  6.97           N  
ATOM   1859  CA  ALA A 117      17.391  -6.750  -0.175  1.00  6.97           C  
ATOM   1860  C   ALA A 117      17.283  -5.780   1.005  1.00  6.97           C  
ATOM   1861  O   ALA A 117      17.291  -6.199   2.168  1.00  6.97           O  
ATOM   1862  CB  ALA A 117      18.821  -6.771  -0.683  1.00  6.97           C  
ATOM   1863  H   ALA A 117      16.850  -6.137  -2.171  1.00  6.97           H  
ATOM   1864  HA  ALA A 117      17.112  -7.746   0.174  1.00  6.97           H  
ATOM   1865 1HB  ALA A 117      19.487  -7.074   0.121  1.00  6.97           H  
ATOM   1866 2HB  ALA A 117      18.903  -7.473  -1.512  1.00  6.97           H  
ATOM   1867 3HB  ALA A 117      19.099  -5.780  -1.024  1.00  6.97           H  
ATOM   1868  N   TYR A 118      17.148  -4.482   0.695  1.00  7.10           N  
ATOM   1869  CA  TYR A 118      17.064  -3.443   1.712  1.00  7.10           C  
ATOM   1870  C   TYR A 118      15.791  -3.614   2.522  1.00  7.10           C  
ATOM   1871  O   TYR A 118      15.798  -3.469   3.747  1.00  7.10           O  
ATOM   1872  CB  TYR A 118      17.075  -2.055   1.073  1.00  7.10           C  
ATOM   1873  CG  TYR A 118      18.364  -1.701   0.344  1.00  7.10           C  
ATOM   1874  CD1 TYR A 118      19.530  -2.399   0.612  1.00  7.10           C  
ATOM   1875  CD2 TYR A 118      18.373  -0.672  -0.603  1.00  7.10           C  
ATOM   1876  CE1 TYR A 118      20.696  -2.082  -0.063  1.00  7.10           C  
ATOM   1877  CE2 TYR A 118      19.538  -0.357  -1.274  1.00  7.10           C  
ATOM   1878  CZ  TYR A 118      20.696  -1.056  -1.007  1.00  7.10           C  
ATOM   1879  OH  TYR A 118      21.859  -0.741  -1.676  1.00  7.10           O  
ATOM   1880  H   TYR A 118      17.148  -4.211  -0.285  1.00  7.10           H  
ATOM   1881  HA  TYR A 118      17.914  -3.538   2.385  1.00  7.10           H  
ATOM   1882 1HB  TYR A 118      16.256  -1.973   0.368  1.00  7.10           H  
ATOM   1883 2HB  TYR A 118      16.904  -1.317   1.833  1.00  7.10           H  
ATOM   1884  HD1 TYR A 118      19.527  -3.203   1.348  1.00  7.10           H  
ATOM   1885  HD2 TYR A 118      17.457  -0.119  -0.816  1.00  7.10           H  
ATOM   1886  HE1 TYR A 118      21.611  -2.635   0.144  1.00  7.10           H  
ATOM   1887  HE2 TYR A 118      19.543   0.441  -2.014  1.00  7.10           H  
ATOM   1888  HH  TYR A 118      22.551  -1.356  -1.417  1.00  7.10           H  
ATOM   1889  N   TYR A 119      14.700  -3.948   1.836  1.00  7.30           N  
ATOM   1890  CA  TYR A 119      13.427  -4.188   2.487  1.00  7.30           C  
ATOM   1891  C   TYR A 119      13.546  -5.311   3.502  1.00  7.30           C  
ATOM   1892  O   TYR A 119      13.148  -5.147   4.662  1.00  7.30           O  
ATOM   1893  CB  TYR A 119      12.334  -4.488   1.468  1.00  7.30           C  
ATOM   1894  CG  TYR A 119      11.078  -4.913   2.112  1.00  7.30           C  
ATOM   1895  CD1 TYR A 119      10.237  -3.984   2.684  1.00  7.30           C  
ATOM   1896  CD2 TYR A 119      10.778  -6.255   2.162  1.00  7.30           C  
ATOM   1897  CE1 TYR A 119       9.099  -4.402   3.326  1.00  7.30           C  
ATOM   1898  CE2 TYR A 119       9.648  -6.675   2.792  1.00  7.30           C  
ATOM   1899  CZ  TYR A 119       8.807  -5.755   3.383  1.00  7.30           C  
ATOM   1900  OH  TYR A 119       7.702  -6.198   4.071  1.00  7.30           O  
ATOM   1901  H   TYR A 119      14.759  -4.019   0.820  1.00  7.30           H  
ATOM   1902  HA  TYR A 119      13.145  -3.286   3.028  1.00  7.30           H  
ATOM   1903 1HB  TYR A 119      12.135  -3.595   0.885  1.00  7.30           H  
ATOM   1904 2HB  TYR A 119      12.659  -5.270   0.790  1.00  7.30           H  
ATOM   1905  HD1 TYR A 119      10.484  -2.923   2.645  1.00  7.30           H  
ATOM   1906  HD2 TYR A 119      11.458  -6.988   1.712  1.00  7.30           H  
ATOM   1907  HE1 TYR A 119       8.442  -3.672   3.800  1.00  7.30           H  
ATOM   1908  HE2 TYR A 119       9.424  -7.741   2.848  1.00  7.30           H  
ATOM   1909  HH  TYR A 119       7.220  -5.442   4.424  1.00  7.30           H  
ATOM   1910  N   ASP A 120      14.104  -6.452   3.079  1.00  7.56           N  
ATOM   1911  CA  ASP A 120      14.255  -7.553   4.018  1.00  7.56           C  
ATOM   1912  C   ASP A 120      15.142  -7.143   5.187  1.00  7.56           C  
ATOM   1913  O   ASP A 120      14.815  -7.442   6.341  1.00  7.56           O  
ATOM   1914  CB  ASP A 120      14.844  -8.788   3.333  1.00  7.56           C  
ATOM   1915  CG  ASP A 120      13.856  -9.531   2.408  1.00  7.56           C  
ATOM   1916  OD1 ASP A 120      12.675  -9.272   2.478  1.00  7.56           O  
ATOM   1917  OD2 ASP A 120      14.300 -10.370   1.655  1.00  7.56           O1-
ATOM   1918  H   ASP A 120      14.414  -6.543   2.108  1.00  7.56           H  
ATOM   1919  HA  ASP A 120      13.271  -7.810   4.406  1.00  7.56           H  
ATOM   1920 1HB  ASP A 120      15.705  -8.476   2.731  1.00  7.56           H  
ATOM   1921 2HB  ASP A 120      15.212  -9.481   4.088  1.00  7.56           H  
ATOM   1922  N   ALA A 121      16.221  -6.396   4.907  1.00  7.88           N  
ATOM   1923  CA  ALA A 121      17.107  -5.936   5.966  1.00  7.88           C  
ATOM   1924  C   ALA A 121      16.343  -5.066   6.947  1.00  7.88           C  
ATOM   1925  O   ALA A 121      16.558  -5.144   8.151  1.00  7.88           O  
ATOM   1926  CB  ALA A 121      18.280  -5.157   5.395  1.00  7.88           C  
ATOM   1927  H   ALA A 121      16.451  -6.176   3.937  1.00  7.88           H  
ATOM   1928  HA  ALA A 121      17.481  -6.808   6.499  1.00  7.88           H  
ATOM   1929 1HB  ALA A 121      18.932  -4.844   6.204  1.00  7.88           H  
ATOM   1930 2HB  ALA A 121      18.831  -5.792   4.703  1.00  7.88           H  
ATOM   1931 3HB  ALA A 121      17.913  -4.284   4.868  1.00  7.88           H  
ATOM   1932  N   LYS A 122      15.412  -4.251   6.466  1.00  8.21           N  
ATOM   1933  CA  LYS A 122      14.669  -3.426   7.402  1.00  8.21           C  
ATOM   1934  C   LYS A 122      13.809  -4.306   8.309  1.00  8.21           C  
ATOM   1935  O   LYS A 122      13.835  -4.166   9.537  1.00  8.21           O  
ATOM   1936  CB  LYS A 122      13.818  -2.383   6.681  1.00  8.21           C  
ATOM   1937  CG  LYS A 122      13.085  -1.426   7.632  1.00  8.21           C  
ATOM   1938  CD  LYS A 122      12.355  -0.323   6.876  1.00  8.21           C  
ATOM   1939  CE  LYS A 122      11.703   0.660   7.839  1.00  8.21           C  
ATOM   1940  NZ  LYS A 122      10.945   1.713   7.127  1.00  8.21           N1+
ATOM   1941  H   LYS A 122      15.252  -4.176   5.460  1.00  8.21           H  
ATOM   1942  HA  LYS A 122      15.380  -2.892   8.026  1.00  8.21           H  
ATOM   1943 1HB  LYS A 122      14.459  -1.788   6.027  1.00  8.21           H  
ATOM   1944 2HB  LYS A 122      13.080  -2.884   6.053  1.00  8.21           H  
ATOM   1945 1HG  LYS A 122      12.358  -1.993   8.216  1.00  8.21           H  
ATOM   1946 2HG  LYS A 122      13.802  -0.974   8.316  1.00  8.21           H  
ATOM   1947 1HD  LYS A 122      13.069   0.225   6.253  1.00  8.21           H  
ATOM   1948 2HD  LYS A 122      11.586  -0.753   6.232  1.00  8.21           H  
ATOM   1949 1HE  LYS A 122      11.024   0.123   8.495  1.00  8.21           H  
ATOM   1950 2HE  LYS A 122      12.481   1.134   8.440  1.00  8.21           H  
ATOM   1951 1HZ  LYS A 122      10.520   2.344   7.774  1.00  8.21           H  
ATOM   1952 2HZ  LYS A 122      11.564   2.251   6.502  1.00  8.21           H  
ATOM   1953 3HZ  LYS A 122      10.197   1.288   6.575  1.00  8.21           H  
ATOM   1954  N   ASN A 123      13.091  -5.275   7.732  1.00  8.50           N  
ATOM   1955  CA  ASN A 123      12.258  -6.147   8.567  1.00  8.50           C  
ATOM   1956  C   ASN A 123      13.051  -6.968   9.595  1.00  8.50           C  
ATOM   1957  O   ASN A 123      12.543  -7.256  10.682  1.00  8.50           O  
ATOM   1958  CB  ASN A 123      11.408  -7.099   7.739  1.00  8.50           C  
ATOM   1959  CG  ASN A 123      10.185  -6.471   7.100  1.00  8.50           C  
ATOM   1960  ND2 ASN A 123       9.583  -7.211   6.201  1.00  8.50           N  
ATOM   1961  OD1 ASN A 123       9.754  -5.362   7.449  1.00  8.50           O  
ATOM   1962  H   ASN A 123      13.114  -5.382   6.713  1.00  8.50           H  
ATOM   1963  HA  ASN A 123      11.581  -5.510   9.134  1.00  8.50           H  
ATOM   1964 1HB  ASN A 123      12.032  -7.517   6.942  1.00  8.50           H  
ATOM   1965 2HB  ASN A 123      11.088  -7.928   8.366  1.00  8.50           H  
ATOM   1966 1HD2 ASN A 123       8.738  -6.889   5.744  1.00  8.50           H  
ATOM   1967 2HD2 ASN A 123       9.959  -8.107   5.963  1.00  8.50           H  
ATOM   1968  N   VAL A 124      14.283  -7.342   9.256  1.00  8.69           N  
ATOM   1969  CA  VAL A 124      15.115  -8.155  10.138  1.00  8.69           C  
ATOM   1970  C   VAL A 124      15.995  -7.359  11.114  1.00  8.69           C  
ATOM   1971  O   VAL A 124      16.102  -7.710  12.291  1.00  8.69           O  
ATOM   1972  CB  VAL A 124      16.020  -9.068   9.291  1.00  8.69           C  
ATOM   1973  CG1 VAL A 124      16.969  -9.845  10.188  1.00  8.69           C  
ATOM   1974  CG2 VAL A 124      15.160 -10.019   8.476  1.00  8.69           C  
ATOM   1975  H   VAL A 124      14.631  -7.096   8.328  1.00  8.69           H  
ATOM   1976  HA  VAL A 124      14.451  -8.789  10.723  1.00  8.69           H  
ATOM   1977  HB  VAL A 124      16.619  -8.449   8.618  1.00  8.69           H  
ATOM   1978 1HG1 VAL A 124      17.613 -10.476   9.578  1.00  8.69           H  
ATOM   1979 2HG1 VAL A 124      17.575  -9.156  10.757  1.00  8.69           H  
ATOM   1980 3HG1 VAL A 124      16.392 -10.467  10.871  1.00  8.69           H  
ATOM   1981 1HG2 VAL A 124      15.799 -10.655   7.866  1.00  8.69           H  
ATOM   1982 2HG2 VAL A 124      14.566 -10.636   9.148  1.00  8.69           H  
ATOM   1983 3HG2 VAL A 124      14.497  -9.448   7.829  1.00  8.69           H  
ATOM   1984  N   LEU A 125      16.687  -6.344  10.603  1.00  8.70           N  
ATOM   1985  CA  LEU A 125      17.665  -5.566  11.355  1.00  8.70           C  
ATOM   1986  C   LEU A 125      17.181  -4.185  11.838  1.00  8.70           C  
ATOM   1987  O   LEU A 125      17.924  -3.479  12.523  1.00  8.70           O  
ATOM   1988  CB  LEU A 125      18.877  -5.401  10.448  1.00  8.70           C  
ATOM   1989  CG  LEU A 125      19.452  -6.731   9.977  1.00  8.70           C  
ATOM   1990  CD1 LEU A 125      20.537  -6.497   9.005  1.00  8.70           C  
ATOM   1991  CD2 LEU A 125      19.964  -7.502  11.177  1.00  8.70           C  
ATOM   1992  H   LEU A 125      16.547  -6.092   9.635  1.00  8.70           H  
ATOM   1993  HA  LEU A 125      17.951  -6.147  12.229  1.00  8.70           H  
ATOM   1994 1HB  LEU A 125      18.604  -4.809   9.577  1.00  8.70           H  
ATOM   1995 2HB  LEU A 125      19.652  -4.875  10.996  1.00  8.70           H  
ATOM   1996  HG  LEU A 125      18.672  -7.296   9.471  1.00  8.70           H  
ATOM   1997 1HD1 LEU A 125      20.933  -7.449   8.661  1.00  8.70           H  
ATOM   1998 2HD1 LEU A 125      20.151  -5.934   8.154  1.00  8.70           H  
ATOM   1999 3HD1 LEU A 125      21.311  -5.943   9.492  1.00  8.70           H  
ATOM   2000 1HD2 LEU A 125      20.367  -8.460  10.851  1.00  8.70           H  
ATOM   2001 2HD2 LEU A 125      20.747  -6.926  11.671  1.00  8.70           H  
ATOM   2002 3HD2 LEU A 125      19.146  -7.672  11.878  1.00  8.70           H  
ATOM   2003  N   SER A 126      15.946  -3.798  11.482  1.00  8.53           N  
ATOM   2004  CA  SER A 126      15.361  -2.495  11.818  1.00  8.53           C  
ATOM   2005  C   SER A 126      16.187  -1.311  11.318  1.00  8.53           C  
ATOM   2006  O   SER A 126      16.325  -0.294  12.001  1.00  8.53           O  
ATOM   2007  CB  SER A 126      15.149  -2.359  13.319  1.00  8.53           C  
ATOM   2008  OG  SER A 126      14.269  -3.339  13.807  1.00  8.53           O  
ATOM   2009  H   SER A 126      15.365  -4.402  10.907  1.00  8.53           H  
ATOM   2010  HA  SER A 126      14.384  -2.439  11.335  1.00  8.53           H  
ATOM   2011 1HB  SER A 126      16.098  -2.422  13.845  1.00  8.53           H  
ATOM   2012 2HB  SER A 126      14.737  -1.373  13.524  1.00  8.53           H  
ATOM   2013  HG  SER A 126      13.528  -3.357  13.195  1.00  8.53           H  
ATOM   2014  N   TRP A 127      16.702  -1.425  10.102  1.00  8.19           N  
ATOM   2015  CA  TRP A 127      17.469  -0.344   9.509  1.00  8.19           C  
ATOM   2016  C   TRP A 127      16.599   0.641   8.747  1.00  8.19           C  
ATOM   2017  O   TRP A 127      15.996   0.289   7.738  1.00  8.19           O  
ATOM   2018  CB  TRP A 127      18.494  -0.908   8.529  1.00  8.19           C  
ATOM   2019  CG  TRP A 127      19.627  -1.628   9.161  1.00  8.19           C  
ATOM   2020  CD1 TRP A 127      19.947  -1.676  10.485  1.00  8.19           C  
ATOM   2021  CD2 TRP A 127      20.630  -2.406   8.477  1.00  8.19           C  
ATOM   2022  CE2 TRP A 127      21.521  -2.867   9.447  1.00  8.19           C  
ATOM   2023  CE3 TRP A 127      20.845  -2.734   7.135  1.00  8.19           C  
ATOM   2024  NE1 TRP A 127      21.087  -2.417  10.667  1.00  8.19           N  
ATOM   2025  CZ2 TRP A 127      22.622  -3.637   9.120  1.00  8.19           C  
ATOM   2026  CZ3 TRP A 127      21.943  -3.513   6.805  1.00  8.19           C  
ATOM   2027  CH2 TRP A 127      22.811  -3.952   7.772  1.00  8.19           C  
ATOM   2028  H   TRP A 127      16.562  -2.288   9.599  1.00  8.19           H  
ATOM   2029  HA  TRP A 127      17.986   0.190  10.306  1.00  8.19           H  
ATOM   2030 1HB  TRP A 127      17.994  -1.597   7.842  1.00  8.19           H  
ATOM   2031 2HB  TRP A 127      18.904  -0.094   7.930  1.00  8.19           H  
ATOM   2032  HD1 TRP A 127      19.385  -1.190  11.284  1.00  8.19           H  
ATOM   2033  HE1 TRP A 127      21.533  -2.598  11.555  1.00  8.19           H  
ATOM   2034  HE3 TRP A 127      20.160  -2.383   6.363  1.00  8.19           H  
ATOM   2035  HZ2 TRP A 127      23.321  -3.999   9.874  1.00  8.19           H  
ATOM   2036  HZ3 TRP A 127      22.100  -3.767   5.757  1.00  8.19           H  
ATOM   2037  HH2 TRP A 127      23.666  -4.563   7.479  1.00  8.19           H  
ATOM   2038  N   GLU A 128      16.616   1.903   9.175  1.00  7.74           N  
ATOM   2039  CA  GLU A 128      15.847   2.970   8.521  1.00  7.74           C  
ATOM   2040  C   GLU A 128      16.709   3.680   7.486  1.00  7.74           C  
ATOM   2041  O   GLU A 128      16.270   4.598   6.785  1.00  7.74           O  
ATOM   2042  CB  GLU A 128      15.332   3.980   9.547  1.00  7.74           C  
ATOM   2043  CG  GLU A 128      14.334   3.405  10.555  1.00  7.74           C  
ATOM   2044  CD  GLU A 128      13.842   4.428  11.563  1.00  7.74           C  
ATOM   2045  OE1 GLU A 128      14.274   5.556  11.503  1.00  7.74           O  
ATOM   2046  OE2 GLU A 128      13.031   4.076  12.388  1.00  7.74           O1-
ATOM   2047  H   GLU A 128      17.138   2.122  10.014  1.00  7.74           H  
ATOM   2048  HA  GLU A 128      14.993   2.524   8.007  1.00  7.74           H  
ATOM   2049 1HB  GLU A 128      16.173   4.396  10.102  1.00  7.74           H  
ATOM   2050 2HB  GLU A 128      14.844   4.805   9.024  1.00  7.74           H  
ATOM   2051 1HG  GLU A 128      13.479   3.006  10.011  1.00  7.74           H  
ATOM   2052 2HG  GLU A 128      14.810   2.577  11.084  1.00  7.74           H  
ATOM   2053  N   VAL A 129      17.943   3.228   7.379  1.00  7.26           N  
ATOM   2054  CA  VAL A 129      18.900   3.836   6.489  1.00  7.26           C  
ATOM   2055  C   VAL A 129      18.438   3.897   5.031  1.00  7.26           C  
ATOM   2056  O   VAL A 129      18.590   4.951   4.425  1.00  7.26           O  
ATOM   2057  CB  VAL A 129      20.273   3.168   6.624  1.00  7.26           C  
ATOM   2058  CG1 VAL A 129      21.171   3.674   5.542  1.00  7.26           C  
ATOM   2059  CG2 VAL A 129      20.812   3.472   7.996  1.00  7.26           C  
ATOM   2060  H   VAL A 129      18.223   2.456   7.964  1.00  7.26           H  
ATOM   2061  HA  VAL A 129      19.041   4.864   6.825  1.00  7.26           H  
ATOM   2062  HB  VAL A 129      20.199   2.104   6.515  1.00  7.26           H  
ATOM   2063 1HG1 VAL A 129      22.151   3.210   5.629  1.00  7.26           H  
ATOM   2064 2HG1 VAL A 129      20.732   3.418   4.590  1.00  7.26           H  
ATOM   2065 3HG1 VAL A 129      21.271   4.757   5.624  1.00  7.26           H  
ATOM   2066 1HG2 VAL A 129      21.790   3.009   8.115  1.00  7.26           H  
ATOM   2067 2HG2 VAL A 129      20.902   4.552   8.117  1.00  7.26           H  
ATOM   2068 3HG2 VAL A 129      20.127   3.076   8.746  1.00  7.26           H  
ATOM   2069  N   PRO A 130      17.848   2.843   4.423  1.00  6.79           N  
ATOM   2070  CA  PRO A 130      17.358   2.868   3.057  1.00  6.79           C  
ATOM   2071  C   PRO A 130      16.314   3.963   2.816  1.00  6.79           C  
ATOM   2072  O   PRO A 130      16.131   4.391   1.676  1.00  6.79           O  
ATOM   2073  CB  PRO A 130      16.741   1.483   2.895  1.00  6.79           C  
ATOM   2074  CG  PRO A 130      17.452   0.616   3.909  1.00  6.79           C  
ATOM   2075  CD  PRO A 130      17.658   1.521   5.084  1.00  6.79           C  
ATOM   2076  HA  PRO A 130      18.208   2.987   2.372  1.00  6.79           H  
ATOM   2077 1HB  PRO A 130      15.654   1.536   3.069  1.00  6.79           H  
ATOM   2078 2HB  PRO A 130      16.884   1.136   1.864  1.00  6.79           H  
ATOM   2079 1HG  PRO A 130      16.837  -0.270   4.157  1.00  6.79           H  
ATOM   2080 2HG  PRO A 130      18.397   0.242   3.491  1.00  6.79           H  
ATOM   2081 1HD  PRO A 130      16.739   1.513   5.678  1.00  6.79           H  
ATOM   2082 2HD  PRO A 130      18.509   1.176   5.633  1.00  6.79           H  
ATOM   2083  N   ASP A 131      15.644   4.451   3.874  1.00  6.38           N  
ATOM   2084  CA  ASP A 131      14.643   5.490   3.686  1.00  6.38           C  
ATOM   2085  C   ASP A 131      15.344   6.839   3.723  1.00  6.38           C  
ATOM   2086  O   ASP A 131      14.973   7.779   3.010  1.00  6.38           O  
ATOM   2087  CB  ASP A 131      13.552   5.400   4.747  1.00  6.38           C  
ATOM   2088  CG  ASP A 131      12.765   4.074   4.649  1.00  6.38           C  
ATOM   2089  OD1 ASP A 131      12.285   3.744   3.585  1.00  6.38           O  
ATOM   2090  OD2 ASP A 131      12.633   3.416   5.667  1.00  6.38           O1-
ATOM   2091  H   ASP A 131      15.829   4.140   4.824  1.00  6.38           H  
ATOM   2092  HA  ASP A 131      14.177   5.365   2.710  1.00  6.38           H  
ATOM   2093 1HB  ASP A 131      14.008   5.470   5.739  1.00  6.38           H  
ATOM   2094 2HB  ASP A 131      12.867   6.237   4.638  1.00  6.38           H  
ATOM   2095  N   VAL A 132      16.426   6.912   4.499  1.00  6.04           N  
ATOM   2096  CA  VAL A 132      17.201   8.144   4.545  1.00  6.04           C  
ATOM   2097  C   VAL A 132      17.782   8.321   3.158  1.00  6.04           C  
ATOM   2098  O   VAL A 132      17.711   9.392   2.537  1.00  6.04           O  
ATOM   2099  CB  VAL A 132      18.392   8.027   5.515  1.00  6.04           C  
ATOM   2100  CG1 VAL A 132      19.242   9.277   5.412  1.00  6.04           C  
ATOM   2101  CG2 VAL A 132      17.916   7.751   6.921  1.00  6.04           C  
ATOM   2102  H   VAL A 132      16.680   6.111   5.082  1.00  6.04           H  
ATOM   2103  HA  VAL A 132      16.560   8.984   4.793  1.00  6.04           H  
ATOM   2104  HB  VAL A 132      19.018   7.204   5.201  1.00  6.04           H  
ATOM   2105 1HG1 VAL A 132      20.106   9.183   6.066  1.00  6.04           H  
ATOM   2106 2HG1 VAL A 132      19.578   9.401   4.381  1.00  6.04           H  
ATOM   2107 3HG1 VAL A 132      18.649  10.143   5.711  1.00  6.04           H  
ATOM   2108 1HG2 VAL A 132      18.775   7.642   7.578  1.00  6.04           H  
ATOM   2109 2HG2 VAL A 132      17.308   8.555   7.270  1.00  6.04           H  
ATOM   2110 3HG2 VAL A 132      17.339   6.832   6.926  1.00  6.04           H  
ATOM   2111  N   LEU A 133      18.330   7.215   2.669  1.00  5.76           N  
ATOM   2112  CA  LEU A 133      18.950   7.165   1.378  1.00  5.76           C  
ATOM   2113  C   LEU A 133      17.927   7.374   0.263  1.00  5.76           C  
ATOM   2114  O   LEU A 133      18.243   8.016  -0.737  1.00  5.76           O  
ATOM   2115  CB  LEU A 133      19.676   5.847   1.234  1.00  5.76           C  
ATOM   2116  CG  LEU A 133      20.870   5.644   2.162  1.00  5.76           C  
ATOM   2117  CD1 LEU A 133      21.403   4.238   1.973  1.00  5.76           C  
ATOM   2118  CD2 LEU A 133      21.918   6.684   1.875  1.00  5.76           C  
ATOM   2119  H   LEU A 133      18.330   6.376   3.249  1.00  5.76           H  
ATOM   2120  HA  LEU A 133      19.683   7.965   1.322  1.00  5.76           H  
ATOM   2121 1HB  LEU A 133      18.973   5.034   1.375  1.00  5.76           H  
ATOM   2122 2HB  LEU A 133      20.060   5.812   0.266  1.00  5.76           H  
ATOM   2123  HG  LEU A 133      20.549   5.747   3.192  1.00  5.76           H  
ATOM   2124 1HD1 LEU A 133      22.244   4.077   2.644  1.00  5.76           H  
ATOM   2125 2HD1 LEU A 133      20.616   3.518   2.195  1.00  5.76           H  
ATOM   2126 3HD1 LEU A 133      21.735   4.111   0.948  1.00  5.76           H  
ATOM   2127 1HD2 LEU A 133      22.765   6.537   2.546  1.00  5.76           H  
ATOM   2128 2HD2 LEU A 133      22.251   6.595   0.841  1.00  5.76           H  
ATOM   2129 3HD2 LEU A 133      21.495   7.665   2.037  1.00  5.76           H  
ATOM   2130  N   ASN A 134      16.690   6.874   0.429  1.00  5.52           N  
ATOM   2131  CA  ASN A 134      15.643   7.098  -0.563  1.00  5.52           C  
ATOM   2132  C   ASN A 134      15.424   8.570  -0.780  1.00  5.52           C  
ATOM   2133  O   ASN A 134      15.368   9.019  -1.923  1.00  5.52           O  
ATOM   2134  CB  ASN A 134      14.321   6.486  -0.163  1.00  5.52           C  
ATOM   2135  CG  ASN A 134      13.244   6.690  -1.216  1.00  5.52           C  
ATOM   2136  ND2 ASN A 134      12.219   7.405  -0.856  1.00  5.52           N  
ATOM   2137  OD1 ASN A 134      13.341   6.218  -2.354  1.00  5.52           O  
ATOM   2138  H   ASN A 134      16.472   6.298   1.237  1.00  5.52           H  
ATOM   2139  HA  ASN A 134      15.967   6.673  -1.510  1.00  5.52           H  
ATOM   2140 1HB  ASN A 134      14.449   5.434   0.037  1.00  5.52           H  
ATOM   2141 2HB  ASN A 134      13.979   6.947   0.761  1.00  5.52           H  
ATOM   2142 1HD2 ASN A 134      11.487   7.575  -1.511  1.00  5.52           H  
ATOM   2143 2HD2 ASN A 134      12.171   7.785   0.073  1.00  5.52           H  
ATOM   2144  N   SER A 135      15.306   9.326   0.314  1.00  5.32           N  
ATOM   2145  CA  SER A 135      15.081  10.761   0.207  1.00  5.32           C  
ATOM   2146  C   SER A 135      16.213  11.411  -0.573  1.00  5.32           C  
ATOM   2147  O   SER A 135      15.977  12.223  -1.472  1.00  5.32           O  
ATOM   2148  CB  SER A 135      14.986  11.393   1.566  1.00  5.32           C  
ATOM   2149  OG  SER A 135      14.765  12.773   1.456  1.00  5.32           O  
ATOM   2150  H   SER A 135      15.355   8.882   1.237  1.00  5.32           H  
ATOM   2151  HA  SER A 135      14.141  10.926  -0.318  1.00  5.32           H  
ATOM   2152 1HB  SER A 135      14.180  10.937   2.121  1.00  5.32           H  
ATOM   2153 2HB  SER A 135      15.906  11.213   2.121  1.00  5.32           H  
ATOM   2154  HG  SER A 135      14.659  13.095   2.364  1.00  5.32           H  
ATOM   2155  N   LEU A 136      17.448  11.036  -0.249  1.00  5.14           N  
ATOM   2156  CA  LEU A 136      18.589  11.585  -0.960  1.00  5.14           C  
ATOM   2157  C   LEU A 136      18.562  11.184  -2.437  1.00  5.14           C  
ATOM   2158  O   LEU A 136      18.878  11.988  -3.316  1.00  5.14           O  
ATOM   2159  CB  LEU A 136      19.870  11.091  -0.295  1.00  5.14           C  
ATOM   2160  CG  LEU A 136      20.112  11.661   1.095  1.00  5.14           C  
ATOM   2161  CD1 LEU A 136      21.283  10.954   1.749  1.00  5.14           C  
ATOM   2162  CD2 LEU A 136      20.376  13.145   0.959  1.00  5.14           C  
ATOM   2163  H   LEU A 136      17.587  10.371   0.518  1.00  5.14           H  
ATOM   2164  HA  LEU A 136      18.549  12.670  -0.890  1.00  5.14           H  
ATOM   2165 1HB  LEU A 136      19.825  10.009  -0.212  1.00  5.14           H  
ATOM   2166 2HB  LEU A 136      20.716  11.357  -0.926  1.00  5.14           H  
ATOM   2167  HG  LEU A 136      19.228  11.497   1.720  1.00  5.14           H  
ATOM   2168 1HD1 LEU A 136      21.445  11.365   2.745  1.00  5.14           H  
ATOM   2169 2HD1 LEU A 136      21.059   9.902   1.828  1.00  5.14           H  
ATOM   2170 3HD1 LEU A 136      22.177  11.095   1.146  1.00  5.14           H  
ATOM   2171 1HD2 LEU A 136      20.552  13.573   1.941  1.00  5.14           H  
ATOM   2172 2HD2 LEU A 136      21.256  13.303   0.334  1.00  5.14           H  
ATOM   2173 3HD2 LEU A 136      19.511  13.622   0.498  1.00  5.14           H  
ATOM   2174  N   SER A 137      18.156   9.951  -2.716  1.00  4.99           N  
ATOM   2175  CA  SER A 137      18.121   9.439  -4.073  1.00  4.99           C  
ATOM   2176  C   SER A 137      17.160  10.242  -4.927  1.00  4.99           C  
ATOM   2177  O   SER A 137      17.497  10.659  -6.044  1.00  4.99           O  
ATOM   2178  CB  SER A 137      17.686   8.009  -4.059  1.00  4.99           C  
ATOM   2179  OG  SER A 137      17.751   7.459  -5.322  1.00  4.99           O  
ATOM   2180  H   SER A 137      17.903   9.326  -1.955  1.00  4.99           H  
ATOM   2181  HA  SER A 137      19.119   9.511  -4.501  1.00  4.99           H  
ATOM   2182 1HB  SER A 137      18.289   7.461  -3.362  1.00  4.99           H  
ATOM   2183 2HB  SER A 137      16.668   7.946  -3.708  1.00  4.99           H  
ATOM   2184  HG  SER A 137      17.411   6.539  -5.238  1.00  4.99           H  
ATOM   2185  N   VAL A 138      15.961  10.488  -4.397  1.00  4.89           N  
ATOM   2186  CA  VAL A 138      15.016  11.240  -5.187  1.00  4.89           C  
ATOM   2187  C   VAL A 138      15.470  12.695  -5.270  1.00  4.89           C  
ATOM   2188  O   VAL A 138      15.269  13.336  -6.303  1.00  4.89           O  
ATOM   2189  CB  VAL A 138      13.575  11.094  -4.620  1.00  4.89           C  
ATOM   2190  CG1 VAL A 138      13.129   9.635  -4.662  1.00  4.89           C  
ATOM   2191  CG2 VAL A 138      13.531  11.520  -3.219  1.00  4.89           C  
ATOM   2192  H   VAL A 138      15.723  10.123  -3.473  1.00  4.89           H  
ATOM   2193  HA  VAL A 138      15.016  10.833  -6.190  1.00  4.89           H  
ATOM   2194  HB  VAL A 138      12.889  11.689  -5.221  1.00  4.89           H  
ATOM   2195 1HG1 VAL A 138      12.117   9.554  -4.259  1.00  4.89           H  
ATOM   2196 2HG1 VAL A 138      13.136   9.270  -5.673  1.00  4.89           H  
ATOM   2197 3HG1 VAL A 138      13.811   9.032  -4.054  1.00  4.89           H  
ATOM   2198 1HG2 VAL A 138      12.536  11.400  -2.827  1.00  4.89           H  
ATOM   2199 2HG2 VAL A 138      14.197  10.912  -2.669  1.00  4.89           H  
ATOM   2200 3HG2 VAL A 138      13.825  12.517  -3.132  1.00  4.89           H  
ATOM   2201  N   ALA A 139      16.173  13.195  -4.239  1.00  4.84           N  
ATOM   2202  CA  ALA A 139      16.715  14.543  -4.296  1.00  4.84           C  
ATOM   2203  C   ALA A 139      17.714  14.657  -5.442  1.00  4.84           C  
ATOM   2204  O   ALA A 139      17.731  15.672  -6.138  1.00  4.84           O  
ATOM   2205  CB  ALA A 139      17.369  14.929  -2.980  1.00  4.84           C  
ATOM   2206  H   ALA A 139      16.297  12.649  -3.385  1.00  4.84           H  
ATOM   2207  HA  ALA A 139      15.896  15.227  -4.494  1.00  4.84           H  
ATOM   2208 1HB  ALA A 139      17.738  15.950  -3.047  1.00  4.84           H  
ATOM   2209 2HB  ALA A 139      16.644  14.855  -2.177  1.00  4.84           H  
ATOM   2210 3HB  ALA A 139      18.191  14.268  -2.776  1.00  4.84           H  
ATOM   2211  N   TRP A 140      18.507  13.594  -5.676  1.00  4.83           N  
ATOM   2212  CA  TRP A 140      19.486  13.578  -6.764  1.00  4.83           C  
ATOM   2213  C   TRP A 140      18.793  13.603  -8.121  1.00  4.83           C  
ATOM   2214  O   TRP A 140      19.249  14.284  -9.047  1.00  4.83           O  
ATOM   2215  CB  TRP A 140      20.405  12.345  -6.693  1.00  4.83           C  
ATOM   2216  CG  TRP A 140      21.540  12.443  -5.698  1.00  4.83           C  
ATOM   2217  CD1 TRP A 140      21.702  11.736  -4.542  1.00  4.83           C  
ATOM   2218  CD2 TRP A 140      22.694  13.300  -5.799  1.00  4.83           C  
ATOM   2219  CE2 TRP A 140      23.493  13.045  -4.682  1.00  4.83           C  
ATOM   2220  CE3 TRP A 140      23.109  14.246  -6.727  1.00  4.83           C  
ATOM   2221  NE1 TRP A 140      22.873  12.090  -3.929  1.00  4.83           N  
ATOM   2222  CZ2 TRP A 140      24.687  13.704  -4.474  1.00  4.83           C  
ATOM   2223  CZ3 TRP A 140      24.305  14.914  -6.504  1.00  4.83           C  
ATOM   2224  CH2 TRP A 140      25.071  14.649  -5.416  1.00  4.83           C  
ATOM   2225  H   TRP A 140      18.453  12.796  -5.041  1.00  4.83           H  
ATOM   2226  HA  TRP A 140      20.108  14.466  -6.674  1.00  4.83           H  
ATOM   2227 1HB  TRP A 140      19.815  11.471  -6.435  1.00  4.83           H  
ATOM   2228 2HB  TRP A 140      20.835  12.158  -7.677  1.00  4.83           H  
ATOM   2229  HD1 TRP A 140      21.006  10.994  -4.166  1.00  4.83           H  
ATOM   2230  HE1 TRP A 140      23.222  11.711  -3.062  1.00  4.83           H  
ATOM   2231  HE3 TRP A 140      22.504  14.465  -7.607  1.00  4.83           H  
ATOM   2232  HZ2 TRP A 140      25.313  13.507  -3.605  1.00  4.83           H  
ATOM   2233  HZ3 TRP A 140      24.616  15.663  -7.222  1.00  4.83           H  
ATOM   2234  HH2 TRP A 140      26.005  15.194  -5.279  1.00  4.83           H  
ATOM   2235  N   MET A 141      17.653  12.915  -8.246  1.00  4.87           N  
ATOM   2236  CA  MET A 141      16.946  12.965  -9.524  1.00  4.87           C  
ATOM   2237  C   MET A 141      16.464  14.374  -9.821  1.00  4.87           C  
ATOM   2238  O   MET A 141      16.493  14.825 -10.974  1.00  4.87           O  
ATOM   2239  CB  MET A 141      15.736  12.043  -9.565  1.00  4.87           C  
ATOM   2240  CG  MET A 141      16.024  10.595  -9.623  1.00  4.87           C  
ATOM   2241  SD  MET A 141      14.523   9.650  -9.993  1.00  4.87           S  
ATOM   2242  CE  MET A 141      13.631   9.763  -8.468  1.00  4.87           C  
ATOM   2243  H   MET A 141      17.319  12.339  -7.469  1.00  4.87           H  
ATOM   2244  HA  MET A 141      17.637  12.676 -10.314  1.00  4.87           H  
ATOM   2245 1HB  MET A 141      15.132  12.219  -8.673  1.00  4.87           H  
ATOM   2246 2HB  MET A 141      15.125  12.292 -10.410  1.00  4.87           H  
ATOM   2247 1HG  MET A 141      16.773  10.388 -10.385  1.00  4.87           H  
ATOM   2248 2HG  MET A 141      16.416  10.284  -8.653  1.00  4.87           H  
ATOM   2249 1HE  MET A 141      12.683   9.238  -8.550  1.00  4.87           H  
ATOM   2250 2HE  MET A 141      14.227   9.309  -7.687  1.00  4.87           H  
ATOM   2251 3HE  MET A 141      13.447  10.813  -8.230  1.00  4.87           H  
ATOM   2252  N   ILE A 142      16.054  15.086  -8.775  1.00  4.97           N  
ATOM   2253  CA  ILE A 142      15.536  16.419  -8.986  1.00  4.97           C  
ATOM   2254  C   ILE A 142      16.707  17.357  -9.240  1.00  4.97           C  
ATOM   2255  O   ILE A 142      16.633  18.230 -10.100  1.00  4.97           O  
ATOM   2256  CB  ILE A 142      14.754  16.944  -7.804  1.00  4.97           C  
ATOM   2257  CG1 ILE A 142      13.630  16.034  -7.439  1.00  4.97           C  
ATOM   2258  CG2 ILE A 142      14.154  18.250  -8.302  1.00  4.97           C  
ATOM   2259  CD1 ILE A 142      12.638  15.834  -8.453  1.00  4.97           C  
ATOM   2260  H   ILE A 142      16.046  14.663  -7.843  1.00  4.97           H  
ATOM   2261  HA  ILE A 142      14.888  16.412  -9.859  1.00  4.97           H  
ATOM   2262  HB  ILE A 142      15.393  17.092  -6.942  1.00  4.97           H  
ATOM   2263 1HG1 ILE A 142      14.039  15.087  -7.201  1.00  4.97           H  
ATOM   2264 2HG1 ILE A 142      13.166  16.421  -6.578  1.00  4.97           H  
ATOM   2265 1HG2 ILE A 142      13.544  18.707  -7.560  1.00  4.97           H  
ATOM   2266 2HG2 ILE A 142      14.956  18.909  -8.569  1.00  4.97           H  
ATOM   2267 3HG2 ILE A 142      13.540  18.053  -9.175  1.00  4.97           H  
ATOM   2268 1HD1 ILE A 142      11.877  15.158  -8.081  1.00  4.97           H  
ATOM   2269 2HD1 ILE A 142      12.199  16.790  -8.659  1.00  4.97           H  
ATOM   2270 3HD1 ILE A 142      13.099  15.415  -9.349  1.00  4.97           H  
ATOM   2271  N   LEU A 143      17.791  17.189  -8.486  1.00  5.12           N  
ATOM   2272  CA  LEU A 143      18.988  17.996  -8.661  1.00  5.12           C  
ATOM   2273  C   LEU A 143      19.415  17.984 -10.121  1.00  5.12           C  
ATOM   2274  O   LEU A 143      19.698  19.036 -10.713  1.00  5.12           O  
ATOM   2275  CB  LEU A 143      20.113  17.457  -7.772  1.00  5.12           C  
ATOM   2276  CG  LEU A 143      21.442  18.212  -7.746  1.00  5.12           C  
ATOM   2277  CD1 LEU A 143      22.122  17.959  -6.407  1.00  5.12           C  
ATOM   2278  CD2 LEU A 143      22.294  17.723  -8.851  1.00  5.12           C  
ATOM   2279  H   LEU A 143      17.793  16.470  -7.766  1.00  5.12           H  
ATOM   2280  HA  LEU A 143      18.750  19.012  -8.368  1.00  5.12           H  
ATOM   2281 1HB  LEU A 143      19.742  17.399  -6.750  1.00  5.12           H  
ATOM   2282 2HB  LEU A 143      20.338  16.445  -8.099  1.00  5.12           H  
ATOM   2283  HG  LEU A 143      21.281  19.269  -7.872  1.00  5.12           H  
ATOM   2284 1HD1 LEU A 143      23.078  18.481  -6.379  1.00  5.12           H  
ATOM   2285 2HD1 LEU A 143      21.490  18.316  -5.597  1.00  5.12           H  
ATOM   2286 3HD1 LEU A 143      22.282  16.903  -6.285  1.00  5.12           H  
ATOM   2287 1HD2 LEU A 143      23.251  18.242  -8.834  1.00  5.12           H  
ATOM   2288 2HD2 LEU A 143      22.448  16.660  -8.715  1.00  5.12           H  
ATOM   2289 3HD2 LEU A 143      21.804  17.904  -9.803  1.00  5.12           H  
ATOM   2290  N   ARG A 144      19.444  16.779 -10.714  1.00  5.31           N  
ATOM   2291  CA  ARG A 144      19.806  16.649 -12.112  1.00  5.31           C  
ATOM   2292  C   ARG A 144      18.815  17.408 -12.971  1.00  5.31           C  
ATOM   2293  O   ARG A 144      19.204  18.182 -13.849  1.00  5.31           O  
ATOM   2294  CB  ARG A 144      19.737  15.196 -12.558  1.00  5.31           C  
ATOM   2295  CG  ARG A 144      20.150  14.941 -14.034  1.00  5.31           C  
ATOM   2296  CD  ARG A 144      21.625  15.097 -14.272  1.00  5.31           C  
ATOM   2297  NE  ARG A 144      21.974  14.989 -15.680  1.00  5.31           N  
ATOM   2298  CZ  ARG A 144      23.227  15.121 -16.173  1.00  5.31           C  
ATOM   2299  NH1 ARG A 144      24.239  15.340 -15.364  1.00  5.31           N1+
ATOM   2300  NH2 ARG A 144      23.434  15.031 -17.471  1.00  5.31           N  
ATOM   2301  H   ARG A 144      19.222  15.942 -10.171  1.00  5.31           H  
ATOM   2302  HA  ARG A 144      20.806  17.052 -12.264  1.00  5.31           H  
ATOM   2303 1HB  ARG A 144      20.309  14.587 -11.897  1.00  5.31           H  
ATOM   2304 2HB  ARG A 144      18.705  14.854 -12.465  1.00  5.31           H  
ATOM   2305 1HG  ARG A 144      19.859  13.930 -14.317  1.00  5.31           H  
ATOM   2306 2HG  ARG A 144      19.625  15.658 -14.674  1.00  5.31           H  
ATOM   2307 1HD  ARG A 144      21.968  16.055 -13.899  1.00  5.31           H  
ATOM   2308 2HD  ARG A 144      22.148  14.306 -13.761  1.00  5.31           H  
ATOM   2309  HE  ARG A 144      21.224  14.822 -16.339  1.00  5.31           H  
ATOM   2310 1HH1 ARG A 144      24.085  15.410 -14.368  1.00  5.31           H  
ATOM   2311 2HH1 ARG A 144      25.172  15.447 -15.734  1.00  5.31           H  
ATOM   2312 1HH2 ARG A 144      22.659  14.864 -18.098  1.00  5.31           H  
ATOM   2313 2HH2 ARG A 144      24.366  15.135 -17.838  1.00  5.31           H  
ATOM   2314  N   ALA A 145      17.525  17.230 -12.674  1.00  5.54           N  
ATOM   2315  CA  ALA A 145      16.473  17.864 -13.444  1.00  5.54           C  
ATOM   2316  C   ALA A 145      16.551  19.371 -13.451  1.00  5.54           C  
ATOM   2317  O   ALA A 145      16.324  20.000 -14.478  1.00  5.54           O  
ATOM   2318  CB  ALA A 145      15.133  17.479 -12.890  1.00  5.54           C  
ATOM   2319  H   ALA A 145      17.254  16.588 -11.925  1.00  5.54           H  
ATOM   2320  HA  ALA A 145      16.566  17.511 -14.457  1.00  5.54           H  
ATOM   2321 1HB  ALA A 145      14.368  17.935 -13.485  1.00  5.54           H  
ATOM   2322 2HB  ALA A 145      15.045  16.394 -12.913  1.00  5.54           H  
ATOM   2323 3HB  ALA A 145      15.033  17.827 -11.878  1.00  5.54           H  
ATOM   2324  N   ILE A 146      16.885  19.945 -12.304  1.00  5.77           N  
ATOM   2325  CA  ILE A 146      16.978  21.384 -12.168  1.00  5.77           C  
ATOM   2326  C   ILE A 146      18.174  21.916 -12.914  1.00  5.77           C  
ATOM   2327  O   ILE A 146      18.092  22.928 -13.615  1.00  5.77           O  
ATOM   2328  CB  ILE A 146      17.111  21.800 -10.702  1.00  5.77           C  
ATOM   2329  CG1 ILE A 146      15.859  21.479  -9.903  1.00  5.77           C  
ATOM   2330  CG2 ILE A 146      17.346  23.268 -10.664  1.00  5.77           C  
ATOM   2331  CD1 ILE A 146      16.050  21.577  -8.387  1.00  5.77           C  
ATOM   2332  H   ILE A 146      17.047  19.351 -11.494  1.00  5.77           H  
ATOM   2333  HA  ILE A 146      16.101  21.835 -12.596  1.00  5.77           H  
ATOM   2334  HB  ILE A 146      17.942  21.267 -10.250  1.00  5.77           H  
ATOM   2335 1HG1 ILE A 146      15.096  22.184 -10.176  1.00  5.77           H  
ATOM   2336 2HG1 ILE A 146      15.523  20.483 -10.164  1.00  5.77           H  
ATOM   2337 1HG2 ILE A 146      17.459  23.566  -9.651  1.00  5.77           H  
ATOM   2338 2HG2 ILE A 146      18.247  23.496 -11.217  1.00  5.77           H  
ATOM   2339 3HG2 ILE A 146      16.501  23.792 -11.111  1.00  5.77           H  
ATOM   2340 1HD1 ILE A 146      15.112  21.348  -7.880  1.00  5.77           H  
ATOM   2341 2HD1 ILE A 146      16.812  20.862  -8.074  1.00  5.77           H  
ATOM   2342 3HD1 ILE A 146      16.365  22.580  -8.118  1.00  5.77           H  
ATOM   2343  N   SER A 147      19.302  21.242 -12.735  1.00  5.96           N  
ATOM   2344  CA  SER A 147      20.551  21.652 -13.335  1.00  5.96           C  
ATOM   2345  C   SER A 147      20.515  21.609 -14.868  1.00  5.96           C  
ATOM   2346  O   SER A 147      21.063  22.491 -15.534  1.00  5.96           O  
ATOM   2347  CB  SER A 147      21.643  20.737 -12.821  1.00  5.96           C  
ATOM   2348  OG  SER A 147      21.806  20.873 -11.434  1.00  5.96           O  
ATOM   2349  H   SER A 147      19.305  20.413 -12.138  1.00  5.96           H  
ATOM   2350  HA  SER A 147      20.760  22.674 -13.019  1.00  5.96           H  
ATOM   2351 1HB  SER A 147      21.385  19.708 -13.049  1.00  5.96           H  
ATOM   2352 2HB  SER A 147      22.575  20.970 -13.327  1.00  5.96           H  
ATOM   2353  HG  SER A 147      21.044  20.379 -11.044  1.00  5.96           H  
ATOM   2354  N   PHE A 148      19.864  20.587 -15.430  1.00  6.08           N  
ATOM   2355  CA  PHE A 148      19.839  20.378 -16.875  1.00  6.08           C  
ATOM   2356  C   PHE A 148      18.438  20.216 -17.481  1.00  6.08           C  
ATOM   2357  O   PHE A 148      18.150  19.177 -18.075  1.00  6.08           O  
ATOM   2358  CB  PHE A 148      20.644  19.118 -17.189  1.00  6.08           C  
ATOM   2359  CG  PHE A 148      22.045  19.170 -16.682  1.00  6.08           C  
ATOM   2360  CD1 PHE A 148      22.348  18.585 -15.473  1.00  6.08           C  
ATOM   2361  CD2 PHE A 148      23.050  19.796 -17.385  1.00  6.08           C  
ATOM   2362  CE1 PHE A 148      23.627  18.620 -14.961  1.00  6.08           C  
ATOM   2363  CE2 PHE A 148      24.336  19.834 -16.883  1.00  6.08           C  
ATOM   2364  CZ  PHE A 148      24.624  19.245 -15.667  1.00  6.08           C  
ATOM   2365  H   PHE A 148      19.421  19.891 -14.828  1.00  6.08           H  
ATOM   2366  HA  PHE A 148      20.312  21.237 -17.351  1.00  6.08           H  
ATOM   2367 1HB  PHE A 148      20.158  18.265 -16.723  1.00  6.08           H  
ATOM   2368 2HB  PHE A 148      20.667  18.950 -18.263  1.00  6.08           H  
ATOM   2369  HD1 PHE A 148      21.547  18.098 -14.917  1.00  6.08           H  
ATOM   2370  HD2 PHE A 148      22.822  20.264 -18.343  1.00  6.08           H  
ATOM   2371  HE1 PHE A 148      23.845  18.157 -13.999  1.00  6.08           H  
ATOM   2372  HE2 PHE A 148      25.124  20.334 -17.445  1.00  6.08           H  
ATOM   2373  HZ  PHE A 148      25.638  19.280 -15.271  1.00  6.08           H  
ATOM   2374  N   THR A 149      17.550  21.198 -17.354  1.00  6.09           N  
ATOM   2375  CA  THR A 149      16.193  20.938 -17.847  1.00  6.09           C  
ATOM   2376  C   THR A 149      16.122  20.717 -19.359  1.00  6.09           C  
ATOM   2377  O   THR A 149      16.770  21.417 -20.142  1.00  6.09           O  
ATOM   2378  CB  THR A 149      15.237  22.097 -17.492  1.00  6.09           C  
ATOM   2379  CG2 THR A 149      14.986  22.172 -16.010  1.00  6.09           C  
ATOM   2380  OG1 THR A 149      15.790  23.339 -17.966  1.00  6.09           O  
ATOM   2381  H   THR A 149      17.792  22.060 -16.885  1.00  6.09           H  
ATOM   2382  HA  THR A 149      15.826  20.036 -17.355  1.00  6.09           H  
ATOM   2383  HB  THR A 149      14.287  21.930 -17.994  1.00  6.09           H  
ATOM   2384  HG1 THR A 149      16.641  23.487 -17.539  1.00  6.09           H  
ATOM   2385 1HG2 THR A 149      14.304  22.980 -15.790  1.00  6.09           H  
ATOM   2386 2HG2 THR A 149      14.548  21.232 -15.679  1.00  6.09           H  
ATOM   2387 3HG2 THR A 149      15.929  22.341 -15.486  1.00  6.09           H  
ATOM   2388  N   ASN A 150      15.287  19.751 -19.744  1.00  5.98           N  
ATOM   2389  CA  ASN A 150      14.952  19.379 -21.123  1.00  5.98           C  
ATOM   2390  C   ASN A 150      13.722  18.486 -21.036  1.00  5.98           C  
ATOM   2391  O   ASN A 150      13.196  18.304 -19.944  1.00  5.98           O  
ATOM   2392  CB  ASN A 150      16.108  18.709 -21.861  1.00  5.98           C  
ATOM   2393  CG  ASN A 150      16.591  17.404 -21.267  1.00  5.98           C  
ATOM   2394  ND2 ASN A 150      17.883  17.330 -21.055  1.00  5.98           N  
ATOM   2395  OD1 ASN A 150      15.825  16.449 -21.025  1.00  5.98           O  
ATOM   2396  H   ASN A 150      14.835  19.242 -19.002  1.00  5.98           H  
ATOM   2397  HA  ASN A 150      14.669  20.276 -21.679  1.00  5.98           H  
ATOM   2398 1HB  ASN A 150      15.816  18.528 -22.894  1.00  5.98           H  
ATOM   2399 2HB  ASN A 150      16.953  19.398 -21.888  1.00  5.98           H  
ATOM   2400 1HD2 ASN A 150      18.287  16.484 -20.701  1.00  5.98           H  
ATOM   2401 2HD2 ASN A 150      18.472  18.114 -21.267  1.00  5.98           H  
ATOM   2402  N   THR A 151      13.266  17.890 -22.129  1.00  5.75           N  
ATOM   2403  CA  THR A 151      12.083  17.030 -22.020  1.00  5.75           C  
ATOM   2404  C   THR A 151      12.240  15.909 -20.992  1.00  5.75           C  
ATOM   2405  O   THR A 151      11.339  15.678 -20.185  1.00  5.75           O  
ATOM   2406  CB  THR A 151      11.745  16.371 -23.369  1.00  5.75           C  
ATOM   2407  CG2 THR A 151      10.573  15.380 -23.217  1.00  5.75           C  
ATOM   2408  OG1 THR A 151      11.424  17.381 -24.337  1.00  5.75           O  
ATOM   2409  H   THR A 151      13.709  18.035 -23.025  1.00  5.75           H  
ATOM   2410  HA  THR A 151      11.240  17.649 -21.711  1.00  5.75           H  
ATOM   2411  HB  THR A 151      12.617  15.827 -23.718  1.00  5.75           H  
ATOM   2412  HG1 THR A 151      11.302  16.962 -25.197  1.00  5.75           H  
ATOM   2413 1HG2 THR A 151      10.368  14.914 -24.183  1.00  5.75           H  
ATOM   2414 2HG2 THR A 151      10.841  14.606 -22.494  1.00  5.75           H  
ATOM   2415 3HG2 THR A 151       9.688  15.909 -22.871  1.00  5.75           H  
ATOM   2416  N   SER A 152      13.376  15.213 -21.009  1.00  5.45           N  
ATOM   2417  CA  SER A 152      13.579  14.093 -20.097  1.00  5.45           C  
ATOM   2418  C   SER A 152      13.617  14.612 -18.682  1.00  5.45           C  
ATOM   2419  O   SER A 152      12.883  14.162 -17.796  1.00  5.45           O  
ATOM   2420  CB  SER A 152      14.894  13.384 -20.426  1.00  5.45           C  
ATOM   2421  OG  SER A 152      15.163  12.334 -19.538  1.00  5.45           O  
ATOM   2422  H   SER A 152      14.132  15.501 -21.620  1.00  5.45           H  
ATOM   2423  HA  SER A 152      12.748  13.393 -20.197  1.00  5.45           H  
ATOM   2424 1HB  SER A 152      14.836  12.991 -21.441  1.00  5.45           H  
ATOM   2425 2HB  SER A 152      15.714  14.082 -20.397  1.00  5.45           H  
ATOM   2426  HG  SER A 152      14.360  11.786 -19.543  1.00  5.45           H  
ATOM   2427  N   ASN A 153      14.450  15.621 -18.498  1.00  5.14           N  
ATOM   2428  CA  ASN A 153      14.674  16.208 -17.199  1.00  5.14           C  
ATOM   2429  C   ASN A 153      13.480  16.945 -16.605  1.00  5.14           C  
ATOM   2430  O   ASN A 153      13.377  17.025 -15.396  1.00  5.14           O  
ATOM   2431  CB  ASN A 153      15.938  17.004 -17.244  1.00  5.14           C  
ATOM   2432  CG  ASN A 153      17.116  16.051 -17.194  1.00  5.14           C  
ATOM   2433  ND2 ASN A 153      18.259  16.479 -17.615  1.00  5.14           N  
ATOM   2434  OD1 ASN A 153      16.966  14.901 -16.751  1.00  5.14           O  
ATOM   2435  H   ASN A 153      14.980  15.951 -19.304  1.00  5.14           H  
ATOM   2436  HA  ASN A 153      14.874  15.384 -16.512  1.00  5.14           H  
ATOM   2437 1HB  ASN A 153      15.982  17.530 -18.192  1.00  5.14           H  
ATOM   2438 2HB  ASN A 153      15.976  17.744 -16.473  1.00  5.14           H  
ATOM   2439 1HD2 ASN A 153      19.051  15.881 -17.600  1.00  5.14           H  
ATOM   2440 2HD2 ASN A 153      18.350  17.434 -17.935  1.00  5.14           H  
ATOM   2441  N   VAL A 154      12.566  17.461 -17.413  1.00  4.84           N  
ATOM   2442  CA  VAL A 154      11.354  18.071 -16.868  1.00  4.84           C  
ATOM   2443  C   VAL A 154      10.376  16.978 -16.441  1.00  4.84           C  
ATOM   2444  O   VAL A 154       9.747  17.072 -15.383  1.00  4.84           O  
ATOM   2445  CB  VAL A 154      10.718  19.057 -17.843  1.00  4.84           C  
ATOM   2446  CG1 VAL A 154       9.364  19.504 -17.304  1.00  4.84           C  
ATOM   2447  CG2 VAL A 154      11.653  20.293 -17.979  1.00  4.84           C  
ATOM   2448  H   VAL A 154      12.696  17.430 -18.419  1.00  4.84           H  
ATOM   2449  HA  VAL A 154      11.631  18.639 -15.980  1.00  4.84           H  
ATOM   2450  HB  VAL A 154      10.577  18.575 -18.814  1.00  4.84           H  
ATOM   2451 1HG1 VAL A 154       8.914  20.212 -17.997  1.00  4.84           H  
ATOM   2452 2HG1 VAL A 154       8.716  18.633 -17.200  1.00  4.84           H  
ATOM   2453 3HG1 VAL A 154       9.496  19.979 -16.333  1.00  4.84           H  
ATOM   2454 1HG2 VAL A 154      11.213  21.009 -18.672  1.00  4.84           H  
ATOM   2455 2HG2 VAL A 154      11.778  20.761 -17.001  1.00  4.84           H  
ATOM   2456 3HG2 VAL A 154      12.620  19.989 -18.346  1.00  4.84           H  
ATOM   2457  N   VAL A 155      10.244  15.933 -17.250  1.00  4.58           N  
ATOM   2458  CA  VAL A 155       9.365  14.841 -16.878  1.00  4.58           C  
ATOM   2459  C   VAL A 155       9.809  14.182 -15.579  1.00  4.58           C  
ATOM   2460  O   VAL A 155       8.966  13.827 -14.753  1.00  4.58           O  
ATOM   2461  CB  VAL A 155       9.247  13.828 -18.000  1.00  4.58           C  
ATOM   2462  CG1 VAL A 155       8.515  12.607 -17.492  1.00  4.58           C  
ATOM   2463  CG2 VAL A 155       8.491  14.489 -19.145  1.00  4.58           C  
ATOM   2464  H   VAL A 155      10.756  15.880 -18.136  1.00  4.58           H  
ATOM   2465  HA  VAL A 155       8.373  15.251 -16.717  1.00  4.58           H  
ATOM   2466  HB  VAL A 155      10.246  13.524 -18.336  1.00  4.58           H  
ATOM   2467 1HG1 VAL A 155       8.414  11.873 -18.278  1.00  4.58           H  
ATOM   2468 2HG1 VAL A 155       9.087  12.187 -16.674  1.00  4.58           H  
ATOM   2469 3HG1 VAL A 155       7.534  12.901 -17.141  1.00  4.58           H  
ATOM   2470 1HG2 VAL A 155       8.397  13.812 -19.968  1.00  4.58           H  
ATOM   2471 2HG2 VAL A 155       7.501  14.788 -18.801  1.00  4.58           H  
ATOM   2472 3HG2 VAL A 155       9.036  15.370 -19.474  1.00  4.58           H  
ATOM   2473  N   VAL A 156      11.118  14.003 -15.387  1.00  4.38           N  
ATOM   2474  CA  VAL A 156      11.585  13.410 -14.142  1.00  4.38           C  
ATOM   2475  C   VAL A 156      10.924  13.969 -12.862  1.00  4.38           C  
ATOM   2476  O   VAL A 156      10.273  13.186 -12.182  1.00  4.38           O  
ATOM   2477  CB  VAL A 156      13.129  13.418 -14.048  1.00  4.38           C  
ATOM   2478  CG1 VAL A 156      13.591  13.037 -12.633  1.00  4.38           C  
ATOM   2479  CG2 VAL A 156      13.679  12.381 -15.018  1.00  4.38           C  
ATOM   2480  H   VAL A 156      11.782  14.264 -16.122  1.00  4.38           H  
ATOM   2481  HA  VAL A 156      11.322  12.372 -14.186  1.00  4.38           H  
ATOM   2482  HB  VAL A 156      13.518  14.398 -14.307  1.00  4.38           H  
ATOM   2483 1HG1 VAL A 156      14.682  13.035 -12.612  1.00  4.38           H  
ATOM   2484 2HG1 VAL A 156      13.224  13.751 -11.903  1.00  4.38           H  
ATOM   2485 3HG1 VAL A 156      13.223  12.047 -12.380  1.00  4.38           H  
ATOM   2486 1HG2 VAL A 156      14.769  12.373 -14.966  1.00  4.38           H  
ATOM   2487 2HG2 VAL A 156      13.298  11.397 -14.752  1.00  4.38           H  
ATOM   2488 3HG2 VAL A 156      13.373  12.620 -16.026  1.00  4.38           H  
ATOM   2489  N   PRO A 157      11.032  15.262 -12.465  1.00  4.24           N  
ATOM   2490  CA  PRO A 157      10.389  15.784 -11.283  1.00  4.24           C  
ATOM   2491  C   PRO A 157       8.878  15.699 -11.348  1.00  4.24           C  
ATOM   2492  O   PRO A 157       8.236  15.501 -10.316  1.00  4.24           O  
ATOM   2493  CB  PRO A 157      10.850  17.254 -11.273  1.00  4.24           C  
ATOM   2494  CG  PRO A 157      11.242  17.532 -12.653  1.00  4.24           C  
ATOM   2495  CD  PRO A 157      11.787  16.212 -13.165  1.00  4.24           C  
ATOM   2496  HA  PRO A 157      10.761  15.252 -10.409  1.00  4.24           H  
ATOM   2497 1HB  PRO A 157      10.037  17.903 -10.919  1.00  4.24           H  
ATOM   2498 2HB  PRO A 157      11.685  17.401 -10.625  1.00  4.24           H  
ATOM   2499 1HG  PRO A 157      10.373  17.896 -13.209  1.00  4.24           H  
ATOM   2500 2HG  PRO A 157      11.993  18.332 -12.691  1.00  4.24           H  
ATOM   2501 1HD  PRO A 157      11.621  16.139 -14.180  1.00  4.24           H  
ATOM   2502 2HD  PRO A 157      12.813  16.105 -12.917  1.00  4.24           H  
ATOM   2503  N   LEU A 158       8.290  15.696 -12.547  1.00  4.16           N  
ATOM   2504  CA  LEU A 158       6.841  15.596 -12.581  1.00  4.16           C  
ATOM   2505  C   LEU A 158       6.405  14.223 -12.084  1.00  4.16           C  
ATOM   2506  O   LEU A 158       5.413  14.094 -11.375  1.00  4.16           O  
ATOM   2507  CB  LEU A 158       6.323  15.869 -13.991  1.00  4.16           C  
ATOM   2508  CG  LEU A 158       6.533  17.319 -14.469  1.00  4.16           C  
ATOM   2509  CD1 LEU A 158       6.103  17.443 -15.931  1.00  4.16           C  
ATOM   2510  CD2 LEU A 158       5.763  18.271 -13.562  1.00  4.16           C  
ATOM   2511  H   LEU A 158       8.812  15.844 -13.420  1.00  4.16           H  
ATOM   2512  HA  LEU A 158       6.427  16.349 -11.911  1.00  4.16           H  
ATOM   2513 1HB  LEU A 158       6.831  15.206 -14.683  1.00  4.16           H  
ATOM   2514 2HB  LEU A 158       5.258  15.649 -14.021  1.00  4.16           H  
ATOM   2515  HG  LEU A 158       7.587  17.565 -14.410  1.00  4.16           H  
ATOM   2516 1HD1 LEU A 158       6.269  18.465 -16.271  1.00  4.16           H  
ATOM   2517 2HD1 LEU A 158       6.685  16.764 -16.541  1.00  4.16           H  
ATOM   2518 3HD1 LEU A 158       5.047  17.197 -16.021  1.00  4.16           H  
ATOM   2519 1HD2 LEU A 158       5.926  19.298 -13.892  1.00  4.16           H  
ATOM   2520 2HD2 LEU A 158       4.698  18.039 -13.609  1.00  4.16           H  
ATOM   2521 3HD2 LEU A 158       6.116  18.159 -12.535  1.00  4.16           H  
ATOM   2522  N   LEU A 159       7.186  13.204 -12.441  1.00  4.14           N  
ATOM   2523  CA  LEU A 159       6.943  11.836 -11.999  1.00  4.14           C  
ATOM   2524  C   LEU A 159       7.494  11.521 -10.617  1.00  4.14           C  
ATOM   2525  O   LEU A 159       6.868  10.792  -9.845  1.00  4.14           O  
ATOM   2526  CB  LEU A 159       7.535  10.869 -12.996  1.00  4.14           C  
ATOM   2527  CG  LEU A 159       6.844  10.771 -14.289  1.00  4.14           C  
ATOM   2528  CD1 LEU A 159       7.639   9.962 -15.175  1.00  4.14           C  
ATOM   2529  CD2 LEU A 159       5.524  10.092 -14.054  1.00  4.14           C  
ATOM   2530  H   LEU A 159       7.980  13.397 -13.058  1.00  4.14           H  
ATOM   2531  HA  LEU A 159       5.866  11.685 -11.975  1.00  4.14           H  
ATOM   2532 1HB  LEU A 159       8.544  11.213 -13.212  1.00  4.14           H  
ATOM   2533 2HB  LEU A 159       7.593   9.878 -12.552  1.00  4.14           H  
ATOM   2534  HG  LEU A 159       6.706  11.756 -14.734  1.00  4.14           H  
ATOM   2535 1HD1 LEU A 159       7.133   9.844 -16.131  1.00  4.14           H  
ATOM   2536 2HD1 LEU A 159       8.582  10.437 -15.322  1.00  4.14           H  
ATOM   2537 3HD1 LEU A 159       7.777   9.012 -14.705  1.00  4.14           H  
ATOM   2538 1HD2 LEU A 159       5.025   9.965 -14.979  1.00  4.14           H  
ATOM   2539 2HD2 LEU A 159       5.694   9.113 -13.613  1.00  4.14           H  
ATOM   2540 3HD2 LEU A 159       4.916  10.694 -13.384  1.00  4.14           H  
ATOM   2541  N   ALA A 160       8.660  12.061 -10.281  1.00  4.18           N  
ATOM   2542  CA  ALA A 160       9.289  11.772  -8.998  1.00  4.18           C  
ATOM   2543  C   ALA A 160       8.375  12.210  -7.861  1.00  4.18           C  
ATOM   2544  O   ALA A 160       8.238  11.517  -6.853  1.00  4.18           O  
ATOM   2545  CB  ALA A 160      10.634  12.462  -8.897  1.00  4.18           C  
ATOM   2546  H   ALA A 160       9.141  12.657 -10.943  1.00  4.18           H  
ATOM   2547  HA  ALA A 160       9.437  10.694  -8.926  1.00  4.18           H  
ATOM   2548 1HB  ALA A 160      11.102  12.226  -7.944  1.00  4.18           H  
ATOM   2549 2HB  ALA A 160      11.280  12.129  -9.716  1.00  4.18           H  
ATOM   2550 3HB  ALA A 160      10.475  13.523  -8.971  1.00  4.18           H  
ATOM   2551  N   LEU A 161       7.658  13.314  -8.065  1.00  4.30           N  
ATOM   2552  CA  LEU A 161       6.777  13.850  -7.042  1.00  4.30           C  
ATOM   2553  C   LEU A 161       5.481  13.064  -6.898  1.00  4.30           C  
ATOM   2554  O   LEU A 161       4.681  13.341  -6.003  1.00  4.30           O  
ATOM   2555  CB  LEU A 161       6.458  15.298  -7.372  1.00  4.30           C  
ATOM   2556  CG  LEU A 161       7.645  16.247  -7.326  1.00  4.30           C  
ATOM   2557  CD1 LEU A 161       7.216  17.548  -7.791  1.00  4.30           C  
ATOM   2558  CD2 LEU A 161       8.185  16.343  -5.952  1.00  4.30           C  
ATOM   2559  H   LEU A 161       7.786  13.855  -8.925  1.00  4.30           H  
ATOM   2560  HA  LEU A 161       7.301  13.814  -6.095  1.00  4.30           H  
ATOM   2561 1HB  LEU A 161       6.049  15.334  -8.388  1.00  4.30           H  
ATOM   2562 2HB  LEU A 161       5.701  15.661  -6.679  1.00  4.30           H  
ATOM   2563  HG  LEU A 161       8.428  15.891  -7.980  1.00  4.30           H  
ATOM   2564 1HD1 LEU A 161       8.078  18.194  -7.766  1.00  4.30           H  
ATOM   2565 2HD1 LEU A 161       6.841  17.453  -8.810  1.00  4.30           H  
ATOM   2566 3HD1 LEU A 161       6.434  17.938  -7.144  1.00  4.30           H  
ATOM   2567 1HD2 LEU A 161       9.023  17.038  -5.944  1.00  4.30           H  
ATOM   2568 2HD2 LEU A 161       7.418  16.700  -5.276  1.00  4.30           H  
ATOM   2569 3HD2 LEU A 161       8.516  15.369  -5.650  1.00  4.30           H  
ATOM   2570  N   LEU A 162       5.254  12.100  -7.787  1.00  4.49           N  
ATOM   2571  CA  LEU A 162       4.076  11.262  -7.728  1.00  4.49           C  
ATOM   2572  C   LEU A 162       4.411   9.904  -7.098  1.00  4.49           C  
ATOM   2573  O   LEU A 162       3.543   9.032  -7.005  1.00  4.49           O  
ATOM   2574  CB  LEU A 162       3.481  11.091  -9.131  1.00  4.49           C  
ATOM   2575  CG  LEU A 162       3.022  12.390  -9.812  1.00  4.49           C  
ATOM   2576  CD1 LEU A 162       2.499  12.085 -11.233  1.00  4.49           C  
ATOM   2577  CD2 LEU A 162       1.966  13.053  -8.961  1.00  4.49           C  
ATOM   2578  H   LEU A 162       5.935  11.896  -8.513  1.00  4.49           H  
ATOM   2579  HA  LEU A 162       3.332  11.753  -7.103  1.00  4.49           H  
ATOM   2580 1HB  LEU A 162       4.238  10.637  -9.766  1.00  4.49           H  
ATOM   2581 2HB  LEU A 162       2.626  10.434  -9.066  1.00  4.49           H  
ATOM   2582  HG  LEU A 162       3.863  13.057  -9.900  1.00  4.49           H  
ATOM   2583 1HD1 LEU A 162       2.191  13.013 -11.713  1.00  4.49           H  
ATOM   2584 2HD1 LEU A 162       3.290  11.633 -11.815  1.00  4.49           H  
ATOM   2585 3HD1 LEU A 162       1.649  11.407 -11.179  1.00  4.49           H  
ATOM   2586 1HD2 LEU A 162       1.656  13.984  -9.433  1.00  4.49           H  
ATOM   2587 2HD2 LEU A 162       1.113  12.401  -8.858  1.00  4.49           H  
ATOM   2588 3HD2 LEU A 162       2.383  13.266  -7.973  1.00  4.49           H  
ATOM   2589  N   THR A 163       5.671   9.720  -6.664  1.00  4.76           N  
ATOM   2590  CA  THR A 163       6.090   8.469  -6.038  1.00  4.76           C  
ATOM   2591  C   THR A 163       5.875   8.561  -4.515  1.00  4.76           C  
ATOM   2592  O   THR A 163       6.529   9.379  -3.872  1.00  4.76           O  
ATOM   2593  CB  THR A 163       7.584   8.187  -6.315  1.00  4.76           C  
ATOM   2594  CG2 THR A 163       8.015   6.919  -5.624  1.00  4.76           C  
ATOM   2595  OG1 THR A 163       7.807   8.052  -7.725  1.00  4.76           O  
ATOM   2596  H   THR A 163       6.367  10.461  -6.764  1.00  4.76           H  
ATOM   2597  HA  THR A 163       5.523   7.663  -6.482  1.00  4.76           H  
ATOM   2598  HB  THR A 163       8.180   9.023  -5.944  1.00  4.76           H  
ATOM   2599  HG1 THR A 163       7.521   8.856  -8.178  1.00  4.76           H  
ATOM   2600 1HG2 THR A 163       9.068   6.737  -5.823  1.00  4.76           H  
ATOM   2601 2HG2 THR A 163       7.864   7.018  -4.563  1.00  4.76           H  
ATOM   2602 3HG2 THR A 163       7.422   6.090  -6.007  1.00  4.76           H  
ATOM   2603  N   PRO A 164       5.030   7.706  -3.886  1.00  5.11           N  
ATOM   2604  CA  PRO A 164       4.700   7.722  -2.458  1.00  5.11           C  
ATOM   2605  C   PRO A 164       5.906   7.723  -1.520  1.00  5.11           C  
ATOM   2606  O   PRO A 164       5.865   8.307  -0.435  1.00  5.11           O  
ATOM   2607  CB  PRO A 164       3.917   6.415  -2.291  1.00  5.11           C  
ATOM   2608  CG  PRO A 164       3.290   6.169  -3.636  1.00  5.11           C  
ATOM   2609  CD  PRO A 164       4.316   6.644  -4.643  1.00  5.11           C  
ATOM   2610  HA  PRO A 164       4.056   8.591  -2.252  1.00  5.11           H  
ATOM   2611 1HB  PRO A 164       4.586   5.616  -1.969  1.00  5.11           H  
ATOM   2612 2HB  PRO A 164       3.168   6.529  -1.495  1.00  5.11           H  
ATOM   2613 1HG  PRO A 164       3.050   5.100  -3.744  1.00  5.11           H  
ATOM   2614 2HG  PRO A 164       2.338   6.715  -3.713  1.00  5.11           H  
ATOM   2615 1HD  PRO A 164       4.999   5.833  -4.942  1.00  5.11           H  
ATOM   2616 2HD  PRO A 164       3.751   7.059  -5.485  1.00  5.11           H  
ATOM   2617  N   GLY A 165       7.007   7.106  -1.963  1.00  5.49           N  
ATOM   2618  CA  GLY A 165       8.243   7.006  -1.182  1.00  5.49           C  
ATOM   2619  C   GLY A 165       8.818   8.377  -0.855  1.00  5.49           C  
ATOM   2620  O   GLY A 165       9.547   8.558   0.124  1.00  5.49           O  
ATOM   2621  H   GLY A 165       6.982   6.668  -2.869  1.00  5.49           H  
ATOM   2622 1HA  GLY A 165       8.041   6.465  -0.258  1.00  5.49           H  
ATOM   2623 2HA  GLY A 165       8.976   6.426  -1.741  1.00  5.49           H  
ATOM   2624  N   LEU A 166       8.476   9.362  -1.666  1.00  5.89           N  
ATOM   2625  CA  LEU A 166       8.938  10.707  -1.449  1.00  5.89           C  
ATOM   2626  C   LEU A 166       8.580  11.255  -0.085  1.00  5.89           C  
ATOM   2627  O   LEU A 166       9.329  12.036   0.490  1.00  5.89           O  
ATOM   2628  CB  LEU A 166       8.381  11.642  -2.497  1.00  5.89           C  
ATOM   2629  CG  LEU A 166       8.806  13.026  -2.272  1.00  5.89           C  
ATOM   2630  CD1 LEU A 166      10.283  13.059  -2.272  1.00  5.89           C  
ATOM   2631  CD2 LEU A 166       8.258  13.895  -3.326  1.00  5.89           C  
ATOM   2632  H   LEU A 166       7.845   9.193  -2.451  1.00  5.89           H  
ATOM   2633  HA  LEU A 166      10.023  10.702  -1.536  1.00  5.89           H  
ATOM   2634 1HB  LEU A 166       8.716  11.321  -3.487  1.00  5.89           H  
ATOM   2635 2HB  LEU A 166       7.291  11.600  -2.467  1.00  5.89           H  
ATOM   2636  HG  LEU A 166       8.449  13.356  -1.310  1.00  5.89           H  
ATOM   2637 1HD1 LEU A 166      10.595  14.043  -2.086  1.00  5.89           H  
ATOM   2638 2HD1 LEU A 166      10.670  12.409  -1.488  1.00  5.89           H  
ATOM   2639 3HD1 LEU A 166      10.651  12.729  -3.240  1.00  5.89           H  
ATOM   2640 1HD2 LEU A 166       8.578  14.923  -3.162  1.00  5.89           H  
ATOM   2641 2HD2 LEU A 166       8.638  13.535  -4.279  1.00  5.89           H  
ATOM   2642 3HD2 LEU A 166       7.169  13.847  -3.321  1.00  5.89           H  
ATOM   2643  N   LYS A 167       7.428  10.857   0.444  1.00  6.24           N  
ATOM   2644  CA  LYS A 167       6.924  11.432   1.680  1.00  6.24           C  
ATOM   2645  C   LYS A 167       7.481  10.755   2.930  1.00  6.24           C  
ATOM   2646  O   LYS A 167       6.974  10.958   4.035  1.00  6.24           O  
ATOM   2647  CB  LYS A 167       5.402  11.383   1.686  1.00  6.24           C  
ATOM   2648  CG  LYS A 167       4.742  12.135   0.516  1.00  6.24           C  
ATOM   2649  CD  LYS A 167       5.052  13.639   0.519  1.00  6.24           C  
ATOM   2650  CE  LYS A 167       4.250  14.359  -0.574  1.00  6.24           C  
ATOM   2651  NZ  LYS A 167       4.541  15.823  -0.644  1.00  6.24           N1+
ATOM   2652  H   LYS A 167       6.879  10.130  -0.023  1.00  6.24           H  
ATOM   2653  HA  LYS A 167       7.231  12.476   1.714  1.00  6.24           H  
ATOM   2654 1HB  LYS A 167       5.078  10.341   1.642  1.00  6.24           H  
ATOM   2655 2HB  LYS A 167       5.030  11.808   2.617  1.00  6.24           H  
ATOM   2656 1HG  LYS A 167       5.101  11.705  -0.424  1.00  6.24           H  
ATOM   2657 2HG  LYS A 167       3.662  11.996   0.565  1.00  6.24           H  
ATOM   2658 1HD  LYS A 167       4.807  14.071   1.490  1.00  6.24           H  
ATOM   2659 2HD  LYS A 167       6.117  13.790   0.328  1.00  6.24           H  
ATOM   2660 1HE  LYS A 167       4.485  13.910  -1.539  1.00  6.24           H  
ATOM   2661 2HE  LYS A 167       3.188  14.225  -0.372  1.00  6.24           H  
ATOM   2662 1HZ  LYS A 167       3.985  16.246  -1.377  1.00  6.24           H  
ATOM   2663 2HZ  LYS A 167       4.321  16.277   0.230  1.00  6.24           H  
ATOM   2664 3HZ  LYS A 167       5.519  15.974  -0.852  1.00  6.24           H  
ATOM   2665  N   CYS A 168       8.517   9.939   2.749  1.00  6.50           N  
ATOM   2666  CA  CYS A 168       9.184   9.259   3.839  1.00  6.50           C  
ATOM   2667  C   CYS A 168       9.773  10.228   4.865  1.00  6.50           C  
ATOM   2668  O   CYS A 168       9.815  11.450   4.677  1.00  6.50           O  
ATOM   2669  CB  CYS A 168      10.325   8.386   3.305  1.00  6.50           C  
ATOM   2670  SG  CYS A 168      11.740   9.337   2.673  1.00  6.50           S  
ATOM   2671  H   CYS A 168       8.865   9.771   1.804  1.00  6.50           H  
ATOM   2672  HA  CYS A 168       8.456   8.620   4.339  1.00  6.50           H  
ATOM   2673 1HB  CYS A 168      10.686   7.723   4.087  1.00  6.50           H  
ATOM   2674 2HB  CYS A 168       9.954   7.759   2.496  1.00  6.50           H  
ATOM   2675  HG  CYS A 168      11.078   9.836   1.619  1.00  6.50           H  
ATOM   2676  N   LEU A 169      10.287   9.636   5.936  1.00  6.62           N  
ATOM   2677  CA  LEU A 169      10.884  10.291   7.098  1.00  6.62           C  
ATOM   2678  C   LEU A 169      11.768  11.510   6.800  1.00  6.62           C  
ATOM   2679  O   LEU A 169      11.749  12.493   7.540  1.00  6.62           O  
ATOM   2680  CB  LEU A 169      11.744   9.235   7.803  1.00  6.62           C  
ATOM   2681  CG  LEU A 169      12.497   9.647   9.058  1.00  6.62           C  
ATOM   2682  CD1 LEU A 169      11.509  10.049  10.135  1.00  6.62           C  
ATOM   2683  CD2 LEU A 169      13.374   8.464   9.509  1.00  6.62           C  
ATOM   2684  H   LEU A 169      10.216   8.631   5.974  1.00  6.62           H  
ATOM   2685  HA  LEU A 169      10.076  10.608   7.756  1.00  6.62           H  
ATOM   2686 1HB  LEU A 169      11.101   8.400   8.072  1.00  6.62           H  
ATOM   2687 2HB  LEU A 169      12.485   8.872   7.091  1.00  6.62           H  
ATOM   2688  HG  LEU A 169      13.129  10.510   8.842  1.00  6.62           H  
ATOM   2689 1HD1 LEU A 169      12.051  10.346  11.032  1.00  6.62           H  
ATOM   2690 2HD1 LEU A 169      10.907  10.884   9.780  1.00  6.62           H  
ATOM   2691 3HD1 LEU A 169      10.861   9.203  10.365  1.00  6.62           H  
ATOM   2692 1HD2 LEU A 169      13.930   8.738  10.406  1.00  6.62           H  
ATOM   2693 2HD2 LEU A 169      12.747   7.597   9.729  1.00  6.62           H  
ATOM   2694 3HD2 LEU A 169      14.076   8.205   8.715  1.00  6.62           H  
ATOM   2695  N   ASN A 170      12.561  11.429   5.748  1.00  6.60           N  
ATOM   2696  CA  ASN A 170      13.525  12.458   5.395  1.00  6.60           C  
ATOM   2697  C   ASN A 170      13.104  13.421   4.275  1.00  6.60           C  
ATOM   2698  O   ASN A 170      13.961  14.055   3.645  1.00  6.60           O  
ATOM   2699  CB  ASN A 170      14.867  11.811   5.159  1.00  6.60           C  
ATOM   2700  CG  ASN A 170      15.505  11.442   6.464  1.00  6.60           C  
ATOM   2701  ND2 ASN A 170      15.369  10.238   6.903  1.00  6.60           N  
ATOM   2702  OD1 ASN A 170      16.096  12.315   7.106  1.00  6.60           O  
ATOM   2703  H   ASN A 170      12.497  10.604   5.166  1.00  6.60           H  
ATOM   2704  HA  ASN A 170      13.655  13.084   6.279  1.00  6.60           H  
ATOM   2705 1HB  ASN A 170      14.738  10.903   4.565  1.00  6.60           H  
ATOM   2706 2HB  ASN A 170      15.524  12.484   4.609  1.00  6.60           H  
ATOM   2707 1HD2 ASN A 170      15.775  10.008   7.793  1.00  6.60           H  
ATOM   2708 2HD2 ASN A 170      14.854   9.563   6.376  1.00  6.60           H  
ATOM   2709  N   LEU A 171      11.792  13.604   4.081  1.00  6.46           N  
ATOM   2710  CA  LEU A 171      11.283  14.599   3.119  1.00  6.46           C  
ATOM   2711  C   LEU A 171      11.904  15.983   3.342  1.00  6.46           C  
ATOM   2712  O   LEU A 171      12.105  16.737   2.394  1.00  6.46           O  
ATOM   2713  CB  LEU A 171       9.758  14.749   3.197  1.00  6.46           C  
ATOM   2714  CG  LEU A 171       9.145  15.781   2.181  1.00  6.46           C  
ATOM   2715  CD1 LEU A 171       9.421  15.322   0.769  1.00  6.46           C  
ATOM   2716  CD2 LEU A 171       7.647  15.907   2.420  1.00  6.46           C  
ATOM   2717  H   LEU A 171      11.123  13.011   4.581  1.00  6.46           H  
ATOM   2718  HA  LEU A 171      11.541  14.259   2.115  1.00  6.46           H  
ATOM   2719 1HB  LEU A 171       9.305  13.769   3.003  1.00  6.46           H  
ATOM   2720 2HB  LEU A 171       9.486  15.059   4.204  1.00  6.46           H  
ATOM   2721  HG  LEU A 171       9.622  16.755   2.319  1.00  6.46           H  
ATOM   2722 1HD1 LEU A 171       9.015  16.022   0.054  1.00  6.46           H  
ATOM   2723 2HD1 LEU A 171      10.486  15.225   0.615  1.00  6.46           H  
ATOM   2724 3HD1 LEU A 171       8.954  14.374   0.638  1.00  6.46           H  
ATOM   2725 1HD2 LEU A 171       7.223  16.623   1.716  1.00  6.46           H  
ATOM   2726 2HD2 LEU A 171       7.181  14.936   2.279  1.00  6.46           H  
ATOM   2727 3HD2 LEU A 171       7.470  16.251   3.439  1.00  6.46           H  
ATOM   2728  N   ASP A 172      12.156  16.367   4.593  1.00  6.23           N  
ATOM   2729  CA  ASP A 172      12.747  17.677   4.862  1.00  6.23           C  
ATOM   2730  C   ASP A 172      14.131  17.821   4.210  1.00  6.23           C  
ATOM   2731  O   ASP A 172      14.537  18.914   3.818  1.00  6.23           O  
ATOM   2732  CB  ASP A 172      12.846  17.933   6.363  1.00  6.23           C  
ATOM   2733  CG  ASP A 172      13.199  19.386   6.712  1.00  6.23           C  
ATOM   2734  OD1 ASP A 172      12.413  20.267   6.402  1.00  6.23           O  
ATOM   2735  OD2 ASP A 172      14.235  19.609   7.289  1.00  6.23           O1-
ATOM   2736  H   ASP A 172      11.961  15.733   5.358  1.00  6.23           H  
ATOM   2737  HA  ASP A 172      12.091  18.436   4.431  1.00  6.23           H  
ATOM   2738 1HB  ASP A 172      11.897  17.679   6.837  1.00  6.23           H  
ATOM   2739 2HB  ASP A 172      13.608  17.278   6.788  1.00  6.23           H  
ATOM   2740  N   VAL A 173      14.877  16.715   4.091  1.00  5.96           N  
ATOM   2741  CA  VAL A 173      16.201  16.784   3.490  1.00  5.96           C  
ATOM   2742  C   VAL A 173      16.019  17.088   2.023  1.00  5.96           C  
ATOM   2743  O   VAL A 173      16.698  17.944   1.455  1.00  5.96           O  
ATOM   2744  CB  VAL A 173      16.949  15.456   3.645  1.00  5.96           C  
ATOM   2745  CG1 VAL A 173      18.246  15.506   2.888  1.00  5.96           C  
ATOM   2746  CG2 VAL A 173      17.164  15.168   5.120  1.00  5.96           C  
ATOM   2747  H   VAL A 173      14.510  15.810   4.367  1.00  5.96           H  
ATOM   2748  HA  VAL A 173      16.770  17.586   3.961  1.00  5.96           H  
ATOM   2749  HB  VAL A 173      16.358  14.657   3.206  1.00  5.96           H  
ATOM   2750 1HG1 VAL A 173      18.743  14.552   2.998  1.00  5.96           H  
ATOM   2751 2HG1 VAL A 173      18.037  15.694   1.839  1.00  5.96           H  
ATOM   2752 3HG1 VAL A 173      18.879  16.299   3.284  1.00  5.96           H  
ATOM   2753 1HG2 VAL A 173      17.681  14.214   5.236  1.00  5.96           H  
ATOM   2754 2HG2 VAL A 173      17.759  15.963   5.564  1.00  5.96           H  
ATOM   2755 3HG2 VAL A 173      16.192  15.114   5.619  1.00  5.96           H  
ATOM   2756  N   TYR A 174      15.065  16.381   1.422  1.00  5.69           N  
ATOM   2757  CA  TYR A 174      14.705  16.565   0.024  1.00  5.69           C  
ATOM   2758  C   TYR A 174      14.341  18.020  -0.211  1.00  5.69           C  
ATOM   2759  O   TYR A 174      14.893  18.677  -1.091  1.00  5.69           O  
ATOM   2760  CB  TYR A 174      13.527  15.656  -0.308  1.00  5.69           C  
ATOM   2761  CG  TYR A 174      12.909  15.769  -1.646  1.00  5.69           C  
ATOM   2762  CD1 TYR A 174      13.460  15.119  -2.688  1.00  5.69           C  
ATOM   2763  CD2 TYR A 174      11.742  16.506  -1.811  1.00  5.69           C  
ATOM   2764  CE1 TYR A 174      12.865  15.147  -3.916  1.00  5.69           C  
ATOM   2765  CE2 TYR A 174      11.138  16.546  -3.041  1.00  5.69           C  
ATOM   2766  CZ  TYR A 174      11.702  15.850  -4.088  1.00  5.69           C  
ATOM   2767  OH  TYR A 174      11.116  15.848  -5.299  1.00  5.69           O  
ATOM   2768  H   TYR A 174      14.563  15.690   1.985  1.00  5.69           H  
ATOM   2769  HA  TYR A 174      15.559  16.314  -0.601  1.00  5.69           H  
ATOM   2770 1HB  TYR A 174      13.854  14.622  -0.191  1.00  5.69           H  
ATOM   2771 2HB  TYR A 174      12.760  15.802   0.395  1.00  5.69           H  
ATOM   2772  HD1 TYR A 174      14.368  14.554  -2.531  1.00  5.69           H  
ATOM   2773  HD2 TYR A 174      11.303  17.032  -0.964  1.00  5.69           H  
ATOM   2774  HE1 TYR A 174      13.306  14.602  -4.748  1.00  5.69           H  
ATOM   2775  HE2 TYR A 174      10.212  17.108  -3.185  1.00  5.69           H  
ATOM   2776  HH  TYR A 174      11.634  15.307  -5.897  1.00  5.69           H  
ATOM   2777  N   ARG A 175      13.453  18.545   0.628  1.00  5.44           N  
ATOM   2778  CA  ARG A 175      13.022  19.925   0.508  1.00  5.44           C  
ATOM   2779  C   ARG A 175      14.192  20.878   0.469  1.00  5.44           C  
ATOM   2780  O   ARG A 175      14.322  21.679  -0.463  1.00  5.44           O  
ATOM   2781  CB  ARG A 175      12.159  20.302   1.699  1.00  5.44           C  
ATOM   2782  CG  ARG A 175      11.659  21.717   1.703  1.00  5.44           C  
ATOM   2783  CD  ARG A 175      10.927  22.035   2.957  1.00  5.44           C  
ATOM   2784  NE  ARG A 175      11.777  22.017   4.159  1.00  5.44           N  
ATOM   2785  CZ  ARG A 175      12.593  23.013   4.554  1.00  5.44           C  
ATOM   2786  NH1 ARG A 175      12.726  24.118   3.849  1.00  5.44           N1+
ATOM   2787  NH2 ARG A 175      13.252  22.857   5.677  1.00  5.44           N  
ATOM   2788  H   ARG A 175      13.045  17.953   1.352  1.00  5.44           H  
ATOM   2789  HA  ARG A 175      12.454  20.034  -0.415  1.00  5.44           H  
ATOM   2790 1HB  ARG A 175      11.304  19.632   1.760  1.00  5.44           H  
ATOM   2791 2HB  ARG A 175      12.728  20.171   2.613  1.00  5.44           H  
ATOM   2792 1HG  ARG A 175      12.513  22.383   1.641  1.00  5.44           H  
ATOM   2793 2HG  ARG A 175      11.003  21.891   0.852  1.00  5.44           H  
ATOM   2794 1HD  ARG A 175      10.515  23.019   2.871  1.00  5.44           H  
ATOM   2795 2HD  ARG A 175      10.121  21.315   3.099  1.00  5.44           H  
ATOM   2796  HE  ARG A 175      11.753  21.192   4.786  1.00  5.44           H  
ATOM   2797 1HH1 ARG A 175      12.226  24.227   2.980  1.00  5.44           H  
ATOM   2798 2HH1 ARG A 175      13.342  24.847   4.172  1.00  5.44           H  
ATOM   2799 1HH2 ARG A 175      13.111  21.969   6.198  1.00  5.44           H  
ATOM   2800 2HH2 ARG A 175      13.872  23.566   6.020  1.00  5.44           H  
ATOM   2801  N   ILE A 176      15.079  20.756   1.445  1.00  5.23           N  
ATOM   2802  CA  ILE A 176      16.219  21.635   1.514  1.00  5.23           C  
ATOM   2803  C   ILE A 176      17.111  21.509   0.296  1.00  5.23           C  
ATOM   2804  O   ILE A 176      17.474  22.513  -0.318  1.00  5.23           O  
ATOM   2805  CB  ILE A 176      17.021  21.340   2.782  1.00  5.23           C  
ATOM   2806  CG1 ILE A 176      16.201  21.743   4.003  1.00  5.23           C  
ATOM   2807  CG2 ILE A 176      18.364  22.036   2.736  1.00  5.23           C  
ATOM   2808  CD1 ILE A 176      16.748  21.218   5.298  1.00  5.23           C  
ATOM   2809  H   ILE A 176      14.943  20.052   2.178  1.00  5.23           H  
ATOM   2810  HA  ILE A 176      15.852  22.662   1.564  1.00  5.23           H  
ATOM   2811  HB  ILE A 176      17.180  20.259   2.853  1.00  5.23           H  
ATOM   2812 1HG1 ILE A 176      16.159  22.828   4.058  1.00  5.23           H  
ATOM   2813 2HG1 ILE A 176      15.187  21.362   3.884  1.00  5.23           H  
ATOM   2814 1HG2 ILE A 176      18.928  21.799   3.634  1.00  5.23           H  
ATOM   2815 2HG2 ILE A 176      18.902  21.685   1.869  1.00  5.23           H  
ATOM   2816 3HG2 ILE A 176      18.222  23.115   2.668  1.00  5.23           H  
ATOM   2817 1HD1 ILE A 176      16.103  21.536   6.121  1.00  5.23           H  
ATOM   2818 2HD1 ILE A 176      16.766  20.126   5.260  1.00  5.23           H  
ATOM   2819 3HD1 ILE A 176      17.754  21.597   5.455  1.00  5.23           H  
ATOM   2820  N   LEU A 177      17.435  20.279  -0.098  1.00  5.07           N  
ATOM   2821  CA  LEU A 177      18.330  20.121  -1.227  1.00  5.07           C  
ATOM   2822  C   LEU A 177      17.731  20.667  -2.509  1.00  5.07           C  
ATOM   2823  O   LEU A 177      18.418  21.351  -3.272  1.00  5.07           O  
ATOM   2824  CB  LEU A 177      18.655  18.641  -1.410  1.00  5.07           C  
ATOM   2825  CG  LEU A 177      19.515  18.035  -0.303  1.00  5.07           C  
ATOM   2826  CD1 LEU A 177      19.626  16.531  -0.521  1.00  5.07           C  
ATOM   2827  CD2 LEU A 177      20.870  18.713  -0.296  1.00  5.07           C  
ATOM   2828  H   LEU A 177      17.090  19.466   0.409  1.00  5.07           H  
ATOM   2829  HA  LEU A 177      19.246  20.659  -1.014  1.00  5.07           H  
ATOM   2830 1HB  LEU A 177      17.712  18.088  -1.437  1.00  5.07           H  
ATOM   2831 2HB  LEU A 177      19.166  18.506  -2.361  1.00  5.07           H  
ATOM   2832  HG  LEU A 177      19.037  18.199   0.661  1.00  5.07           H  
ATOM   2833 1HD1 LEU A 177      20.227  16.096   0.275  1.00  5.07           H  
ATOM   2834 2HD1 LEU A 177      18.629  16.093  -0.504  1.00  5.07           H  
ATOM   2835 3HD1 LEU A 177      20.096  16.332  -1.482  1.00  5.07           H  
ATOM   2836 1HD2 LEU A 177      21.481  18.292   0.501  1.00  5.07           H  
ATOM   2837 2HD2 LEU A 177      21.363  18.557  -1.255  1.00  5.07           H  
ATOM   2838 3HD2 LEU A 177      20.738  19.782  -0.125  1.00  5.07           H  
ATOM   2839  N   LEU A 178      16.443  20.461  -2.734  1.00  4.97           N  
ATOM   2840  CA  LEU A 178      15.847  20.973  -3.953  1.00  4.97           C  
ATOM   2841  C   LEU A 178      15.875  22.481  -4.017  1.00  4.97           C  
ATOM   2842  O   LEU A 178      16.147  23.065  -5.073  1.00  4.97           O  
ATOM   2843  CB  LEU A 178      14.403  20.531  -4.068  1.00  4.97           C  
ATOM   2844  CG  LEU A 178      14.163  19.283  -4.823  1.00  4.97           C  
ATOM   2845  CD1 LEU A 178      14.863  18.107  -4.194  1.00  4.97           C  
ATOM   2846  CD2 LEU A 178      12.669  19.074  -4.892  1.00  4.97           C  
ATOM   2847  H   LEU A 178      15.881  19.915  -2.076  1.00  4.97           H  
ATOM   2848  HA  LEU A 178      16.411  20.581  -4.800  1.00  4.97           H  
ATOM   2849 1HB  LEU A 178      14.006  20.394  -3.056  1.00  4.97           H  
ATOM   2850 2HB  LEU A 178      13.845  21.325  -4.550  1.00  4.97           H  
ATOM   2851  HG  LEU A 178      14.579  19.399  -5.798  1.00  4.97           H  
ATOM   2852 1HD1 LEU A 178      14.680  17.230  -4.778  1.00  4.97           H  
ATOM   2853 2HD1 LEU A 178      15.933  18.292  -4.144  1.00  4.97           H  
ATOM   2854 3HD1 LEU A 178      14.481  17.950  -3.222  1.00  4.97           H  
ATOM   2855 1HD2 LEU A 178      12.444  18.193  -5.453  1.00  4.97           H  
ATOM   2856 2HD2 LEU A 178      12.278  18.977  -3.885  1.00  4.97           H  
ATOM   2857 3HD2 LEU A 178      12.211  19.916  -5.375  1.00  4.97           H  
ATOM   2858  N   LEU A 179      15.598  23.124  -2.891  1.00  4.90           N  
ATOM   2859  CA  LEU A 179      15.570  24.568  -2.863  1.00  4.90           C  
ATOM   2860  C   LEU A 179      16.981  25.133  -3.066  1.00  4.90           C  
ATOM   2861  O   LEU A 179      17.164  26.101  -3.810  1.00  4.90           O  
ATOM   2862  CB  LEU A 179      14.933  25.008  -1.546  1.00  4.90           C  
ATOM   2863  CG  LEU A 179      13.425  24.617  -1.429  1.00  4.90           C  
ATOM   2864  CD1 LEU A 179      12.913  24.926  -0.034  1.00  4.90           C  
ATOM   2865  CD2 LEU A 179      12.628  25.329  -2.474  1.00  4.90           C  
ATOM   2866  H   LEU A 179      15.374  22.598  -2.040  1.00  4.90           H  
ATOM   2867  HA  LEU A 179      14.941  24.916  -3.682  1.00  4.90           H  
ATOM   2868 1HB  LEU A 179      15.470  24.523  -0.726  1.00  4.90           H  
ATOM   2869 2HB  LEU A 179      15.025  26.087  -1.444  1.00  4.90           H  
ATOM   2870  HG  LEU A 179      13.324  23.550  -1.594  1.00  4.90           H  
ATOM   2871 1HD1 LEU A 179      11.870  24.625   0.043  1.00  4.90           H  
ATOM   2872 2HD1 LEU A 179      13.509  24.373   0.691  1.00  4.90           H  
ATOM   2873 3HD1 LEU A 179      13.000  25.994   0.159  1.00  4.90           H  
ATOM   2874 1HD2 LEU A 179      11.595  25.017  -2.388  1.00  4.90           H  
ATOM   2875 2HD2 LEU A 179      12.704  26.402  -2.324  1.00  4.90           H  
ATOM   2876 3HD2 LEU A 179      13.003  25.068  -3.464  1.00  4.90           H  
ATOM   2877  N   MET A 180      17.996  24.472  -2.481  1.00  4.88           N  
ATOM   2878  CA  MET A 180      19.388  24.895  -2.648  1.00  4.88           C  
ATOM   2879  C   MET A 180      19.832  24.828  -4.104  1.00  4.88           C  
ATOM   2880  O   MET A 180      20.453  25.767  -4.617  1.00  4.88           O  
ATOM   2881  CB  MET A 180      20.316  24.006  -1.820  1.00  4.88           C  
ATOM   2882  CG  MET A 180      20.241  24.182  -0.316  1.00  4.88           C  
ATOM   2883  SD  MET A 180      21.157  22.892   0.545  1.00  4.88           S  
ATOM   2884  CE  MET A 180      22.831  23.283   0.098  1.00  4.88           C  
ATOM   2885  H   MET A 180      17.794  23.674  -1.876  1.00  4.88           H  
ATOM   2886  HA  MET A 180      19.479  25.928  -2.316  1.00  4.88           H  
ATOM   2887 1HB  MET A 180      20.084  22.964  -2.030  1.00  4.88           H  
ATOM   2888 2HB  MET A 180      21.347  24.174  -2.128  1.00  4.88           H  
ATOM   2889 1HG  MET A 180      20.668  25.146  -0.043  1.00  4.88           H  
ATOM   2890 2HG  MET A 180      19.211  24.165   0.015  1.00  4.88           H  
ATOM   2891 1HE  MET A 180      23.508  22.566   0.562  1.00  4.88           H  
ATOM   2892 2HE  MET A 180      22.937  23.234  -0.987  1.00  4.88           H  
ATOM   2893 3HE  MET A 180      23.074  24.289   0.443  1.00  4.88           H  
ATOM   2894  N   VAL A 181      19.496  23.721  -4.773  1.00  4.90           N  
ATOM   2895  CA  VAL A 181      19.882  23.520  -6.162  1.00  4.90           C  
ATOM   2896  C   VAL A 181      19.152  24.507  -7.050  1.00  4.90           C  
ATOM   2897  O   VAL A 181      19.750  25.102  -7.953  1.00  4.90           O  
ATOM   2898  CB  VAL A 181      19.564  22.099  -6.619  1.00  4.90           C  
ATOM   2899  CG1 VAL A 181      19.846  21.977  -8.117  1.00  4.90           C  
ATOM   2900  CG2 VAL A 181      20.383  21.125  -5.845  1.00  4.90           C  
ATOM   2901  H   VAL A 181      18.981  22.983  -4.289  1.00  4.90           H  
ATOM   2902  HA  VAL A 181      20.954  23.684  -6.253  1.00  4.90           H  
ATOM   2903  HB  VAL A 181      18.504  21.904  -6.444  1.00  4.90           H  
ATOM   2904 1HG1 VAL A 181      19.614  20.998  -8.468  1.00  4.90           H  
ATOM   2905 2HG1 VAL A 181      19.252  22.693  -8.642  1.00  4.90           H  
ATOM   2906 3HG1 VAL A 181      20.898  22.180  -8.310  1.00  4.90           H  
ATOM   2907 1HG2 VAL A 181      20.115  20.137  -6.156  1.00  4.90           H  
ATOM   2908 2HG2 VAL A 181      21.442  21.307  -6.025  1.00  4.90           H  
ATOM   2909 3HG2 VAL A 181      20.186  21.227  -4.796  1.00  4.90           H  
ATOM   2910  N   GLY A 182      17.859  24.692  -6.784  1.00  4.96           N  
ATOM   2911  CA  GLY A 182      17.030  25.626  -7.522  1.00  4.96           C  
ATOM   2912  C   GLY A 182      17.660  27.007  -7.524  1.00  4.96           C  
ATOM   2913  O   GLY A 182      17.891  27.595  -8.586  1.00  4.96           O  
ATOM   2914  H   GLY A 182      17.415  24.156  -6.037  1.00  4.96           H  
ATOM   2915 1HA  GLY A 182      16.874  25.292  -8.538  1.00  4.96           H  
ATOM   2916 2HA  GLY A 182      16.060  25.659  -7.045  1.00  4.96           H  
ATOM   2917  N   VAL A 183      17.954  27.527  -6.337  1.00  5.09           N  
ATOM   2918  CA  VAL A 183      18.542  28.850  -6.250  1.00  5.09           C  
ATOM   2919  C   VAL A 183      19.924  28.901  -6.884  1.00  5.09           C  
ATOM   2920  O   VAL A 183      20.226  29.835  -7.632  1.00  5.09           O  
ATOM   2921  CB  VAL A 183      18.614  29.315  -4.799  1.00  5.09           C  
ATOM   2922  CG1 VAL A 183      19.409  30.616  -4.723  1.00  5.09           C  
ATOM   2923  CG2 VAL A 183      17.194  29.512  -4.277  1.00  5.09           C  
ATOM   2924  H   VAL A 183      17.752  27.001  -5.483  1.00  5.09           H  
ATOM   2925  HA  VAL A 183      17.895  29.540  -6.786  1.00  5.09           H  
ATOM   2926  HB  VAL A 183      19.130  28.558  -4.198  1.00  5.09           H  
ATOM   2927 1HG1 VAL A 183      19.467  30.949  -3.688  1.00  5.09           H  
ATOM   2928 2HG1 VAL A 183      20.417  30.447  -5.106  1.00  5.09           H  
ATOM   2929 3HG1 VAL A 183      18.916  31.379  -5.323  1.00  5.09           H  
ATOM   2930 1HG2 VAL A 183      17.228  29.839  -3.239  1.00  5.09           H  
ATOM   2931 2HG2 VAL A 183      16.687  30.263  -4.881  1.00  5.09           H  
ATOM   2932 3HG2 VAL A 183      16.651  28.567  -4.342  1.00  5.09           H  
ATOM   2933  N   GLY A 184      20.773  27.903  -6.616  1.00  5.28           N  
ATOM   2934  CA  GLY A 184      22.100  27.906  -7.212  1.00  5.28           C  
ATOM   2935  C   GLY A 184      22.010  27.929  -8.735  1.00  5.28           C  
ATOM   2936  O   GLY A 184      22.800  28.606  -9.404  1.00  5.28           O  
ATOM   2937  H   GLY A 184      20.509  27.139  -5.991  1.00  5.28           H  
ATOM   2938 1HA  GLY A 184      22.661  28.767  -6.859  1.00  5.28           H  
ATOM   2939 2HA  GLY A 184      22.634  27.013  -6.889  1.00  5.28           H  
ATOM   2940  N   SER A 185      21.019  27.219  -9.282  1.00  5.54           N  
ATOM   2941  CA  SER A 185      20.805  27.164 -10.711  1.00  5.54           C  
ATOM   2942  C   SER A 185      20.389  28.534 -11.228  1.00  5.54           C  
ATOM   2943  O   SER A 185      20.903  28.973 -12.254  1.00  5.54           O  
ATOM   2944  CB  SER A 185      19.773  26.113 -11.026  1.00  5.54           C  
ATOM   2945  OG  SER A 185      20.253  24.857 -10.637  1.00  5.54           O  
ATOM   2946  H   SER A 185      20.410  26.662  -8.684  1.00  5.54           H  
ATOM   2947  HA  SER A 185      21.741  26.884 -11.191  1.00  5.54           H  
ATOM   2948 1HB  SER A 185      18.848  26.330 -10.505  1.00  5.54           H  
ATOM   2949 2HB  SER A 185      19.559  26.112 -12.092  1.00  5.54           H  
ATOM   2950  HG  SER A 185      20.341  24.920  -9.656  1.00  5.54           H  
ATOM   2951  N   LEU A 186      19.524  29.247 -10.483  1.00  5.90           N  
ATOM   2952  CA  LEU A 186      19.106  30.585 -10.908  1.00  5.90           C  
ATOM   2953  C   LEU A 186      20.297  31.521 -10.982  1.00  5.90           C  
ATOM   2954  O   LEU A 186      20.356  32.382 -11.858  1.00  5.90           O  
ATOM   2955  CB  LEU A 186      18.101  31.220  -9.936  1.00  5.90           C  
ATOM   2956  CG  LEU A 186      16.710  30.644  -9.877  1.00  5.90           C  
ATOM   2957  CD1 LEU A 186      15.951  31.348  -8.774  1.00  5.90           C  
ATOM   2958  CD2 LEU A 186      16.039  30.845 -11.191  1.00  5.90           C  
ATOM   2959  H   LEU A 186      19.123  28.828  -9.642  1.00  5.90           H  
ATOM   2960  HA  LEU A 186      18.657  30.513 -11.897  1.00  5.90           H  
ATOM   2961 1HB  LEU A 186      18.515  31.154  -8.934  1.00  5.90           H  
ATOM   2962 2HB  LEU A 186      18.007  32.274 -10.191  1.00  5.90           H  
ATOM   2963  HG  LEU A 186      16.749  29.580  -9.650  1.00  5.90           H  
ATOM   2964 1HD1 LEU A 186      14.949  30.968  -8.730  1.00  5.90           H  
ATOM   2965 2HD1 LEU A 186      16.453  31.188  -7.822  1.00  5.90           H  
ATOM   2966 3HD1 LEU A 186      15.914  32.413  -8.991  1.00  5.90           H  
ATOM   2967 1HD2 LEU A 186      15.044  30.447 -11.142  1.00  5.90           H  
ATOM   2968 2HD2 LEU A 186      15.989  31.905 -11.416  1.00  5.90           H  
ATOM   2969 3HD2 LEU A 186      16.597  30.332 -11.970  1.00  5.90           H  
ATOM   2970  N   ILE A 187      21.238  31.358 -10.056  1.00  6.38           N  
ATOM   2971  CA  ILE A 187      22.434  32.183 -10.045  1.00  6.38           C  
ATOM   2972  C   ILE A 187      23.303  31.876 -11.264  1.00  6.38           C  
ATOM   2973  O   ILE A 187      23.704  32.783 -11.992  1.00  6.38           O  
ATOM   2974  CB  ILE A 187      23.225  31.971  -8.749  1.00  6.38           C  
ATOM   2975  CG1 ILE A 187      22.405  32.509  -7.564  1.00  6.38           C  
ATOM   2976  CG2 ILE A 187      24.571  32.663  -8.850  1.00  6.38           C  
ATOM   2977  CD1 ILE A 187      22.937  32.101  -6.217  1.00  6.38           C  
ATOM   2978  H   ILE A 187      21.097  30.650  -9.331  1.00  6.38           H  
ATOM   2979  HA  ILE A 187      22.133  33.226 -10.091  1.00  6.38           H  
ATOM   2980  HB  ILE A 187      23.378  30.910  -8.585  1.00  6.38           H  
ATOM   2981 1HG1 ILE A 187      22.386  33.594  -7.615  1.00  6.38           H  
ATOM   2982 2HG1 ILE A 187      21.382  32.139  -7.652  1.00  6.38           H  
ATOM   2983 1HG2 ILE A 187      25.129  32.505  -7.930  1.00  6.38           H  
ATOM   2984 2HG2 ILE A 187      25.130  32.249  -9.689  1.00  6.38           H  
ATOM   2985 3HG2 ILE A 187      24.420  33.731  -9.007  1.00  6.38           H  
ATOM   2986 1HD1 ILE A 187      22.301  32.514  -5.435  1.00  6.38           H  
ATOM   2987 2HD1 ILE A 187      22.938  31.017  -6.145  1.00  6.38           H  
ATOM   2988 3HD1 ILE A 187      23.951  32.474  -6.097  1.00  6.38           H  
ATOM   2989  N   LYS A 188      23.536  30.594 -11.547  1.00  6.97           N  
ATOM   2990  CA  LYS A 188      24.344  30.217 -12.710  1.00  6.97           C  
ATOM   2991  C   LYS A 188      23.700  30.717 -14.007  1.00  6.97           C  
ATOM   2992  O   LYS A 188      24.387  31.135 -14.955  1.00  6.97           O  
ATOM   2993  CB  LYS A 188      24.491  28.697 -12.770  1.00  6.97           C  
ATOM   2994  CG  LYS A 188      25.373  28.097 -11.684  1.00  6.97           C  
ATOM   2995  CD  LYS A 188      25.417  26.578 -11.798  1.00  6.97           C  
ATOM   2996  CE  LYS A 188      26.261  25.955 -10.697  1.00  6.97           C  
ATOM   2997  NZ  LYS A 188      26.272  24.465 -10.786  1.00  6.97           N1+
ATOM   2998  H   LYS A 188      23.174  29.872 -10.922  1.00  6.97           H  
ATOM   2999  HA  LYS A 188      25.327  30.674 -12.615  1.00  6.97           H  
ATOM   3000 1HB  LYS A 188      23.501  28.241 -12.682  1.00  6.97           H  
ATOM   3001 2HB  LYS A 188      24.894  28.409 -13.739  1.00  6.97           H  
ATOM   3002 1HG  LYS A 188      26.384  28.493 -11.772  1.00  6.97           H  
ATOM   3003 2HG  LYS A 188      24.977  28.372 -10.708  1.00  6.97           H  
ATOM   3004 1HD  LYS A 188      24.401  26.185 -11.728  1.00  6.97           H  
ATOM   3005 2HD  LYS A 188      25.830  26.296 -12.766  1.00  6.97           H  
ATOM   3006 1HE  LYS A 188      27.282  26.323 -10.777  1.00  6.97           H  
ATOM   3007 2HE  LYS A 188      25.853  26.249  -9.728  1.00  6.97           H  
ATOM   3008 1HZ  LYS A 188      26.839  24.086 -10.040  1.00  6.97           H  
ATOM   3009 2HZ  LYS A 188      25.326  24.114 -10.702  1.00  6.97           H  
ATOM   3010 3HZ  LYS A 188      26.657  24.184 -11.676  1.00  6.97           H  
ATOM   3011  N   GLU A 189      22.370  30.695 -14.018  1.00  7.63           N  
ATOM   3012  CA  GLU A 189      21.554  31.103 -15.137  1.00  7.63           C  
ATOM   3013  C   GLU A 189      21.061  32.531 -15.029  1.00  7.63           C  
ATOM   3014  O   GLU A 189      20.159  32.922 -15.764  1.00  7.63           O  
ATOM   3015  CB  GLU A 189      20.376  30.159 -15.317  1.00  7.63           C  
ATOM   3016  CG  GLU A 189      20.787  28.754 -15.689  1.00  7.63           C  
ATOM   3017  CD  GLU A 189      21.490  28.690 -17.040  1.00  7.63           C  
ATOM   3018  OE1 GLU A 189      21.202  29.513 -17.901  1.00  7.63           O  
ATOM   3019  OE2 GLU A 189      22.311  27.816 -17.213  1.00  7.63           O1-
ATOM   3020  H   GLU A 189      21.883  30.321 -13.204  1.00  7.63           H  
ATOM   3021  HA  GLU A 189      22.165  31.036 -16.035  1.00  7.63           H  
ATOM   3022 1HB  GLU A 189      19.800  30.113 -14.389  1.00  7.63           H  
ATOM   3023 2HB  GLU A 189      19.712  30.541 -16.093  1.00  7.63           H  
ATOM   3024 1HG  GLU A 189      21.472  28.385 -14.923  1.00  7.63           H  
ATOM   3025 2HG  GLU A 189      19.917  28.112 -15.684  1.00  7.63           H  
ATOM   3026  N   LYS A 190      21.679  33.355 -14.175  1.00  8.31           N  
ATOM   3027  CA  LYS A 190      21.268  34.755 -14.062  1.00  8.31           C  
ATOM   3028  C   LYS A 190      21.399  35.471 -15.414  1.00  8.31           C  
ATOM   3029  O   LYS A 190      20.705  36.460 -15.689  1.00  8.31           O  
ATOM   3030  CB  LYS A 190      22.103  35.467 -12.990  1.00  8.31           C  
ATOM   3031  CG  LYS A 190      23.580  35.656 -13.342  1.00  8.31           C  
ATOM   3032  CD  LYS A 190      24.356  36.278 -12.185  1.00  8.31           C  
ATOM   3033  CE  LYS A 190      25.819  36.492 -12.555  1.00  8.31           C  
ATOM   3034  NZ  LYS A 190      26.600  37.071 -11.426  1.00  8.31           N1+
ATOM   3035  H   LYS A 190      22.417  33.013 -13.559  1.00  8.31           H  
ATOM   3036  HA  LYS A 190      20.234  34.774 -13.751  1.00  8.31           H  
ATOM   3037 1HB  LYS A 190      21.677  36.447 -12.785  1.00  8.31           H  
ATOM   3038 2HB  LYS A 190      22.058  34.890 -12.065  1.00  8.31           H  
ATOM   3039 1HG  LYS A 190      24.021  34.691 -13.592  1.00  8.31           H  
ATOM   3040 2HG  LYS A 190      23.665  36.311 -14.206  1.00  8.31           H  
ATOM   3041 1HD  LYS A 190      23.908  37.233 -11.910  1.00  8.31           H  
ATOM   3042 2HD  LYS A 190      24.303  35.604 -11.324  1.00  8.31           H  
ATOM   3043 1HE  LYS A 190      26.257  35.533 -12.834  1.00  8.31           H  
ATOM   3044 2HE  LYS A 190      25.875  37.168 -13.407  1.00  8.31           H  
ATOM   3045 1HZ  LYS A 190      27.562  37.196 -11.709  1.00  8.31           H  
ATOM   3046 2HZ  LYS A 190      26.207  37.965 -11.165  1.00  8.31           H  
ATOM   3047 3HZ  LYS A 190      26.559  36.440 -10.637  1.00  8.31           H  
ATOM   3048  N   ARG A 191      22.249  34.888 -16.266  1.00  8.92           N  
ATOM   3049  CA  ARG A 191      22.628  35.288 -17.609  1.00  8.92           C  
ATOM   3050  C   ARG A 191      21.608  34.949 -18.716  1.00  8.92           C  
ATOM   3051  O   ARG A 191      21.784  35.383 -19.856  1.00  8.92           O  
ATOM   3052  CB  ARG A 191      23.939  34.592 -17.932  1.00  8.92           C  
ATOM   3053  CG  ARG A 191      25.115  35.040 -17.065  1.00  8.92           C  
ATOM   3054  CD  ARG A 191      26.346  34.212 -17.267  1.00  8.92           C  
ATOM   3055  NE  ARG A 191      26.217  32.837 -16.742  1.00  8.92           N  
ATOM   3056  CZ  ARG A 191      27.107  31.856 -16.949  1.00  8.92           C  
ATOM   3057  NH1 ARG A 191      28.182  32.054 -17.687  1.00  8.92           N1+
ATOM   3058  NH2 ARG A 191      26.877  30.692 -16.388  1.00  8.92           N  
ATOM   3059  H   ARG A 191      22.711  34.066 -15.905  1.00  8.92           H  
ATOM   3060  HA  ARG A 191      22.784  36.367 -17.604  1.00  8.92           H  
ATOM   3061 1HB  ARG A 191      23.816  33.516 -17.792  1.00  8.92           H  
ATOM   3062 2HB  ARG A 191      24.200  34.763 -18.976  1.00  8.92           H  
ATOM   3063 1HG  ARG A 191      25.358  36.079 -17.290  1.00  8.92           H  
ATOM   3064 2HG  ARG A 191      24.833  34.954 -16.019  1.00  8.92           H  
ATOM   3065 1HD  ARG A 191      26.561  34.146 -18.333  1.00  8.92           H  
ATOM   3066 2HD  ARG A 191      27.184  34.688 -16.760  1.00  8.92           H  
ATOM   3067  HE  ARG A 191      25.412  32.584 -16.144  1.00  8.92           H  
ATOM   3068 1HH1 ARG A 191      28.343  32.957 -18.109  1.00  8.92           H  
ATOM   3069 2HH1 ARG A 191      28.840  31.303 -17.829  1.00  8.92           H  
ATOM   3070 1HH2 ARG A 191      26.026  30.600 -15.809  1.00  8.92           H  
ATOM   3071 2HH2 ARG A 191      27.516  29.924 -16.513  1.00  8.92           H  
ATOM   3072  N   SER A 192      20.561  34.172 -18.406  1.00  9.35           N  
ATOM   3073  CA  SER A 192      19.588  33.787 -19.439  1.00  9.35           C  
ATOM   3074  C   SER A 192      18.160  33.931 -18.912  1.00  9.35           C  
ATOM   3075  O   SER A 192      17.959  34.185 -17.731  1.00  9.35           O  
ATOM   3076  CB  SER A 192      19.789  32.339 -19.883  1.00  9.35           C  
ATOM   3077  OG  SER A 192      19.389  31.423 -18.875  1.00  9.35           O  
ATOM   3078  H   SER A 192      20.443  33.829 -17.453  1.00  9.35           H  
ATOM   3079  HA  SER A 192      19.704  34.446 -20.298  1.00  9.35           H  
ATOM   3080 1HB  SER A 192      19.199  32.165 -20.778  1.00  9.35           H  
ATOM   3081 2HB  SER A 192      20.833  32.166 -20.143  1.00  9.35           H  
ATOM   3082  HG  SER A 192      20.204  31.040 -18.459  1.00  9.35           H  
ATOM   3083  N   SER A 193      17.159  33.775 -19.783  1.00  9.51           N  
ATOM   3084  CA  SER A 193      15.782  33.872 -19.300  1.00  9.51           C  
ATOM   3085  C   SER A 193      15.025  32.543 -19.259  1.00  9.51           C  
ATOM   3086  O   SER A 193      14.341  32.247 -18.280  1.00  9.51           O  
ATOM   3087  CB  SER A 193      15.011  34.841 -20.168  1.00  9.51           C  
ATOM   3088  OG  SER A 193      15.537  36.135 -20.069  1.00  9.51           O  
ATOM   3089  H   SER A 193      17.357  33.591 -20.754  1.00  9.51           H  
ATOM   3090  HA  SER A 193      15.804  34.270 -18.286  1.00  9.51           H  
ATOM   3091 1HB  SER A 193      15.042  34.509 -21.204  1.00  9.51           H  
ATOM   3092 2HB  SER A 193      13.968  34.846 -19.857  1.00  9.51           H  
ATOM   3093  HG  SER A 193      14.940  36.702 -20.566  1.00  9.51           H  
ATOM   3094  N   ALA A 194      15.144  31.709 -20.290  1.00  9.35           N  
ATOM   3095  CA  ALA A 194      14.349  30.481 -20.263  1.00  9.35           C  
ATOM   3096  C   ALA A 194      14.751  29.563 -19.118  1.00  9.35           C  
ATOM   3097  O   ALA A 194      13.900  29.051 -18.391  1.00  9.35           O  
ATOM   3098  CB  ALA A 194      14.494  29.733 -21.572  1.00  9.35           C  
ATOM   3099  H   ALA A 194      15.727  31.934 -21.081  1.00  9.35           H  
ATOM   3100  HA  ALA A 194      13.304  30.759 -20.121  1.00  9.35           H  
ATOM   3101 1HB  ALA A 194      13.874  28.839 -21.546  1.00  9.35           H  
ATOM   3102 2HB  ALA A 194      14.174  30.373 -22.394  1.00  9.35           H  
ATOM   3103 3HB  ALA A 194      15.534  29.450 -21.716  1.00  9.35           H  
ATOM   3104  N   ALA A 195      16.055  29.355 -18.943  1.00  8.92           N  
ATOM   3105  CA  ALA A 195      16.515  28.468 -17.885  1.00  8.92           C  
ATOM   3106  C   ALA A 195      16.154  29.027 -16.518  1.00  8.92           C  
ATOM   3107  O   ALA A 195      15.820  28.278 -15.599  1.00  8.92           O  
ATOM   3108  CB  ALA A 195      17.997  28.240 -17.997  1.00  8.92           C  
ATOM   3109  H   ALA A 195      16.728  29.807 -19.546  1.00  8.92           H  
ATOM   3110  HA  ALA A 195      16.007  27.512 -18.003  1.00  8.92           H  
ATOM   3111 1HB  ALA A 195      18.312  27.551 -17.223  1.00  8.92           H  
ATOM   3112 2HB  ALA A 195      18.234  27.819 -18.972  1.00  8.92           H  
ATOM   3113 3HB  ALA A 195      18.519  29.185 -17.878  1.00  8.92           H  
ATOM   3114  N   LYS A 196      16.220  30.352 -16.390  1.00  8.32           N  
ATOM   3115  CA  LYS A 196      15.904  31.050 -15.152  1.00  8.32           C  
ATOM   3116  C   LYS A 196      14.465  30.771 -14.754  1.00  8.32           C  
ATOM   3117  O   LYS A 196      14.182  30.416 -13.606  1.00  8.32           O  
ATOM   3118  CB  LYS A 196      16.135  32.551 -15.331  1.00  8.32           C  
ATOM   3119  CG  LYS A 196      15.887  33.432 -14.115  1.00  8.32           C  
ATOM   3120  CD  LYS A 196      16.085  34.897 -14.506  1.00  8.32           C  
ATOM   3121  CE  LYS A 196      17.559  35.200 -14.657  1.00  8.32           C  
ATOM   3122  NZ  LYS A 196      17.834  36.584 -15.166  1.00  8.32           N1+
ATOM   3123  H   LYS A 196      16.500  30.898 -17.193  1.00  8.32           H  
ATOM   3124  HA  LYS A 196      16.562  30.681 -14.367  1.00  8.32           H  
ATOM   3125 1HB  LYS A 196      17.174  32.715 -15.646  1.00  8.32           H  
ATOM   3126 2HB  LYS A 196      15.503  32.921 -16.128  1.00  8.32           H  
ATOM   3127 1HG  LYS A 196      14.875  33.277 -13.741  1.00  8.32           H  
ATOM   3128 2HG  LYS A 196      16.602  33.179 -13.336  1.00  8.32           H  
ATOM   3129 1HD  LYS A 196      15.590  35.087 -15.461  1.00  8.32           H  
ATOM   3130 2HD  LYS A 196      15.656  35.549 -13.748  1.00  8.32           H  
ATOM   3131 1HE  LYS A 196      18.024  35.088 -13.689  1.00  8.32           H  
ATOM   3132 2HE  LYS A 196      17.996  34.479 -15.334  1.00  8.32           H  
ATOM   3133 1HZ  LYS A 196      18.871  36.706 -15.257  1.00  8.32           H  
ATOM   3134 2HZ  LYS A 196      17.413  36.681 -16.080  1.00  8.32           H  
ATOM   3135 3HZ  LYS A 196      17.458  37.274 -14.541  1.00  8.32           H  
ATOM   3136  N   LYS A 197      13.557  30.881 -15.726  1.00  7.64           N  
ATOM   3137  CA  LYS A 197      12.152  30.619 -15.466  1.00  7.64           C  
ATOM   3138  C   LYS A 197      11.942  29.165 -15.070  1.00  7.64           C  
ATOM   3139  O   LYS A 197      11.191  28.876 -14.136  1.00  7.64           O  
ATOM   3140  CB  LYS A 197      11.323  30.943 -16.706  1.00  7.64           C  
ATOM   3141  CG  LYS A 197      11.201  32.427 -17.033  1.00  7.64           C  
ATOM   3142  CD  LYS A 197      10.427  32.622 -18.324  1.00  7.64           C  
ATOM   3143  CE  LYS A 197      10.309  34.089 -18.704  1.00  7.64           C  
ATOM   3144  NZ  LYS A 197       9.578  34.267 -19.992  1.00  7.64           N1+
ATOM   3145  H   LYS A 197      13.849  31.182 -16.659  1.00  7.64           H  
ATOM   3146  HA  LYS A 197      11.826  31.251 -14.641  1.00  7.64           H  
ATOM   3147 1HB  LYS A 197      11.780  30.458 -17.574  1.00  7.64           H  
ATOM   3148 2HB  LYS A 197      10.319  30.534 -16.594  1.00  7.64           H  
ATOM   3149 1HG  LYS A 197      10.668  32.937 -16.228  1.00  7.64           H  
ATOM   3150 2HG  LYS A 197      12.191  32.867 -17.128  1.00  7.64           H  
ATOM   3151 1HD  LYS A 197      10.937  32.093 -19.129  1.00  7.64           H  
ATOM   3152 2HD  LYS A 197       9.430  32.201 -18.217  1.00  7.64           H  
ATOM   3153 1HE  LYS A 197       9.773  34.623 -17.919  1.00  7.64           H  
ATOM   3154 2HE  LYS A 197      11.310  34.510 -18.803  1.00  7.64           H  
ATOM   3155 1HZ  LYS A 197       9.513  35.243 -20.211  1.00  7.64           H  
ATOM   3156 2HZ  LYS A 197      10.054  33.784 -20.731  1.00  7.64           H  
ATOM   3157 3HZ  LYS A 197       8.629  33.886 -19.890  1.00  7.64           H  
ATOM   3158  N   LYS A 198      12.643  28.244 -15.736  1.00  6.96           N  
ATOM   3159  CA  LYS A 198      12.501  26.827 -15.419  1.00  6.96           C  
ATOM   3160  C   LYS A 198      13.016  26.547 -14.008  1.00  6.96           C  
ATOM   3161  O   LYS A 198      12.403  25.789 -13.249  1.00  6.96           O  
ATOM   3162  CB  LYS A 198      13.225  25.998 -16.470  1.00  6.96           C  
ATOM   3163  CG  LYS A 198      12.535  26.043 -17.834  1.00  6.96           C  
ATOM   3164  CD  LYS A 198      13.299  25.286 -18.896  1.00  6.96           C  
ATOM   3165  CE  LYS A 198      12.636  25.444 -20.258  1.00  6.96           C  
ATOM   3166  NZ  LYS A 198      13.402  24.760 -21.331  1.00  6.96           N1+
ATOM   3167  H   LYS A 198      13.252  28.530 -16.507  1.00  6.96           H  
ATOM   3168  HA  LYS A 198      11.443  26.570 -15.450  1.00  6.96           H  
ATOM   3169 1HB  LYS A 198      14.246  26.358 -16.588  1.00  6.96           H  
ATOM   3170 2HB  LYS A 198      13.271  24.969 -16.150  1.00  6.96           H  
ATOM   3171 1HG  LYS A 198      11.542  25.605 -17.742  1.00  6.96           H  
ATOM   3172 2HG  LYS A 198      12.423  27.077 -18.145  1.00  6.96           H  
ATOM   3173 1HD  LYS A 198      14.323  25.662 -18.948  1.00  6.96           H  
ATOM   3174 2HD  LYS A 198      13.331  24.231 -18.640  1.00  6.96           H  
ATOM   3175 1HE  LYS A 198      11.633  25.025 -20.216  1.00  6.96           H  
ATOM   3176 2HE  LYS A 198      12.568  26.507 -20.495  1.00  6.96           H  
ATOM   3177 1HZ  LYS A 198      12.935  24.890 -22.217  1.00  6.96           H  
ATOM   3178 2HZ  LYS A 198      14.333  25.154 -21.378  1.00  6.96           H  
ATOM   3179 3HZ  LYS A 198      13.464  23.776 -21.124  1.00  6.96           H  
ATOM   3180  N   GLY A 199      14.109  27.214 -13.633  1.00  6.33           N  
ATOM   3181  CA  GLY A 199      14.684  27.100 -12.303  1.00  6.33           C  
ATOM   3182  C   GLY A 199      13.641  27.521 -11.280  1.00  6.33           C  
ATOM   3183  O   GLY A 199      13.342  26.781 -10.339  1.00  6.33           O  
ATOM   3184  H   GLY A 199      14.582  27.810 -14.312  1.00  6.33           H  
ATOM   3185 1HA  GLY A 199      15.006  26.076 -12.121  1.00  6.33           H  
ATOM   3186 2HA  GLY A 199      15.560  27.746 -12.231  1.00  6.33           H  
ATOM   3187  N   ALA A 200      13.067  28.710 -11.487  1.00  5.80           N  
ATOM   3188  CA  ALA A 200      12.051  29.255 -10.600  1.00  5.80           C  
ATOM   3189  C   ALA A 200      10.838  28.343 -10.513  1.00  5.80           C  
ATOM   3190  O   ALA A 200      10.263  28.162  -9.434  1.00  5.80           O  
ATOM   3191  CB  ALA A 200      11.633  30.624 -11.088  1.00  5.80           C  
ATOM   3192  H   ALA A 200      13.365  29.263 -12.294  1.00  5.80           H  
ATOM   3193  HA  ALA A 200      12.478  29.346  -9.610  1.00  5.80           H  
ATOM   3194 1HB  ALA A 200      10.891  31.042 -10.411  1.00  5.80           H  
ATOM   3195 2HB  ALA A 200      12.505  31.277 -11.128  1.00  5.80           H  
ATOM   3196 3HB  ALA A 200      11.203  30.533 -12.085  1.00  5.80           H  
ATOM   3197  N   CYS A 201      10.457  27.729 -11.636  1.00  5.36           N  
ATOM   3198  CA  CYS A 201       9.307  26.845 -11.631  1.00  5.36           C  
ATOM   3199  C   CYS A 201       9.579  25.638 -10.752  1.00  5.36           C  
ATOM   3200  O   CYS A 201       8.719  25.237  -9.965  1.00  5.36           O  
ATOM   3201  CB  CYS A 201       8.969  26.382 -13.046  1.00  5.36           C  
ATOM   3202  SG  CYS A 201       8.334  27.699 -14.123  1.00  5.36           S  
ATOM   3203  H   CYS A 201      10.944  27.917 -12.512  1.00  5.36           H  
ATOM   3204  HA  CYS A 201       8.458  27.377 -11.230  1.00  5.36           H  
ATOM   3205 1HB  CYS A 201       9.856  25.961 -13.511  1.00  5.36           H  
ATOM   3206 2HB  CYS A 201       8.220  25.596 -12.997  1.00  5.36           H  
ATOM   3207  HG  CYS A 201       9.493  28.404 -14.130  1.00  5.36           H  
ATOM   3208  N   LEU A 202      10.792  25.087 -10.844  1.00  5.02           N  
ATOM   3209  CA  LEU A 202      11.162  23.934 -10.035  1.00  5.02           C  
ATOM   3210  C   LEU A 202      11.298  24.307  -8.551  1.00  5.02           C  
ATOM   3211  O   LEU A 202      10.949  23.509  -7.676  1.00  5.02           O  
ATOM   3212  CB  LEU A 202      12.411  23.268 -10.618  1.00  5.02           C  
ATOM   3213  CG  LEU A 202      12.143  22.578 -12.006  1.00  5.02           C  
ATOM   3214  CD1 LEU A 202      13.417  22.081 -12.611  1.00  5.02           C  
ATOM   3215  CD2 LEU A 202      11.175  21.421 -11.808  1.00  5.02           C  
ATOM   3216  H   LEU A 202      11.463  25.460 -11.522  1.00  5.02           H  
ATOM   3217  HA  LEU A 202      10.361  23.204 -10.118  1.00  5.02           H  
ATOM   3218 1HB  LEU A 202      13.181  24.031 -10.757  1.00  5.02           H  
ATOM   3219 2HB  LEU A 202      12.769  22.519  -9.919  1.00  5.02           H  
ATOM   3220  HG  LEU A 202      11.709  23.311 -12.691  1.00  5.02           H  
ATOM   3221 1HD1 LEU A 202      13.206  21.618 -13.574  1.00  5.02           H  
ATOM   3222 2HD1 LEU A 202      14.093  22.926 -12.752  1.00  5.02           H  
ATOM   3223 3HD1 LEU A 202      13.864  21.345 -11.958  1.00  5.02           H  
ATOM   3224 1HD2 LEU A 202      10.972  20.945 -12.770  1.00  5.02           H  
ATOM   3225 2HD2 LEU A 202      11.611  20.689 -11.125  1.00  5.02           H  
ATOM   3226 3HD2 LEU A 202      10.247  21.803 -11.389  1.00  5.02           H  
ATOM   3227  N   ILE A 203      11.739  25.537  -8.253  1.00  4.77           N  
ATOM   3228  CA  ILE A 203      11.788  25.976  -6.855  1.00  4.77           C  
ATOM   3229  C   ILE A 203      10.380  26.033  -6.303  1.00  4.77           C  
ATOM   3230  O   ILE A 203      10.114  25.533  -5.211  1.00  4.77           O  
ATOM   3231  CB  ILE A 203      12.399  27.375  -6.693  1.00  4.77           C  
ATOM   3232  CG1 ILE A 203      13.845  27.350  -7.012  1.00  4.77           C  
ATOM   3233  CG2 ILE A 203      12.174  27.881  -5.280  1.00  4.77           C  
ATOM   3234  CD1 ILE A 203      14.427  28.699  -7.155  1.00  4.77           C  
ATOM   3235  H   ILE A 203      12.063  26.152  -9.000  1.00  4.77           H  
ATOM   3236  HA  ILE A 203      12.366  25.262  -6.276  1.00  4.77           H  
ATOM   3237  HB  ILE A 203      11.921  28.054  -7.393  1.00  4.77           H  
ATOM   3238 1HG1 ILE A 203      14.366  26.838  -6.209  1.00  4.77           H  
ATOM   3239 2HG1 ILE A 203      13.995  26.803  -7.938  1.00  4.77           H  
ATOM   3240 1HG2 ILE A 203      12.594  28.880  -5.182  1.00  4.77           H  
ATOM   3241 2HG2 ILE A 203      11.107  27.916  -5.070  1.00  4.77           H  
ATOM   3242 3HG2 ILE A 203      12.659  27.218  -4.583  1.00  4.77           H  
ATOM   3243 1HD1 ILE A 203      15.473  28.635  -7.389  1.00  4.77           H  
ATOM   3244 2HD1 ILE A 203      13.915  29.198  -7.946  1.00  4.77           H  
ATOM   3245 3HD1 ILE A 203      14.300  29.255  -6.231  1.00  4.77           H  
ATOM   3246  N   CYS A 204       9.469  26.624  -7.068  1.00  4.60           N  
ATOM   3247  CA  CYS A 204       8.086  26.721  -6.650  1.00  4.60           C  
ATOM   3248  C   CYS A 204       7.464  25.343  -6.509  1.00  4.60           C  
ATOM   3249  O   CYS A 204       6.719  25.085  -5.569  1.00  4.60           O  
ATOM   3250  CB  CYS A 204       7.324  27.556  -7.646  1.00  4.60           C  
ATOM   3251  SG  CYS A 204       7.774  29.280  -7.585  1.00  4.60           S  
ATOM   3252  H   CYS A 204       9.748  27.031  -7.963  1.00  4.60           H  
ATOM   3253  HA  CYS A 204       8.054  27.220  -5.688  1.00  4.60           H  
ATOM   3254 1HB  CYS A 204       7.559  27.192  -8.634  1.00  4.60           H  
ATOM   3255 2HB  CYS A 204       6.264  27.452  -7.501  1.00  4.60           H  
ATOM   3256  HG  CYS A 204       8.956  29.100  -8.217  1.00  4.60           H  
ATOM   3257  N   LEU A 205       7.801  24.436  -7.413  1.00  4.51           N  
ATOM   3258  CA  LEU A 205       7.293  23.083  -7.341  1.00  4.51           C  
ATOM   3259  C   LEU A 205       7.767  22.458  -6.025  1.00  4.51           C  
ATOM   3260  O   LEU A 205       6.992  21.820  -5.306  1.00  4.51           O  
ATOM   3261  CB  LEU A 205       7.777  22.297  -8.560  1.00  4.51           C  
ATOM   3262  CG  LEU A 205       7.327  20.885  -8.684  1.00  4.51           C  
ATOM   3263  CD1 LEU A 205       5.807  20.840  -8.770  1.00  4.51           C  
ATOM   3264  CD2 LEU A 205       7.979  20.265  -9.951  1.00  4.51           C  
ATOM   3265  H   LEU A 205       8.396  24.697  -8.197  1.00  4.51           H  
ATOM   3266  HA  LEU A 205       6.206  23.113  -7.347  1.00  4.51           H  
ATOM   3267 1HB  LEU A 205       7.475  22.832  -9.459  1.00  4.51           H  
ATOM   3268 2HB  LEU A 205       8.858  22.276  -8.531  1.00  4.51           H  
ATOM   3269  HG  LEU A 205       7.628  20.344  -7.803  1.00  4.51           H  
ATOM   3270 1HD1 LEU A 205       5.476  19.806  -8.853  1.00  4.51           H  
ATOM   3271 2HD1 LEU A 205       5.379  21.286  -7.872  1.00  4.51           H  
ATOM   3272 3HD1 LEU A 205       5.476  21.398  -9.645  1.00  4.51           H  
ATOM   3273 1HD2 LEU A 205       7.672  19.231 -10.072  1.00  4.51           H  
ATOM   3274 2HD2 LEU A 205       7.673  20.833 -10.830  1.00  4.51           H  
ATOM   3275 3HD2 LEU A 205       9.060  20.310  -9.848  1.00  4.51           H  
ATOM   3276  N   ALA A 206       9.046  22.653  -5.679  1.00  4.51           N  
ATOM   3277  CA  ALA A 206       9.564  22.138  -4.417  1.00  4.51           C  
ATOM   3278  C   ALA A 206       8.814  22.741  -3.225  1.00  4.51           C  
ATOM   3279  O   ALA A 206       8.428  22.026  -2.298  1.00  4.51           O  
ATOM   3280  CB  ALA A 206      11.044  22.467  -4.293  1.00  4.51           C  
ATOM   3281  H   ALA A 206       9.670  23.156  -6.308  1.00  4.51           H  
ATOM   3282  HA  ALA A 206       9.428  21.058  -4.408  1.00  4.51           H  
ATOM   3283 1HB  ALA A 206      11.439  22.063  -3.361  1.00  4.51           H  
ATOM   3284 2HB  ALA A 206      11.575  22.045  -5.134  1.00  4.51           H  
ATOM   3285 3HB  ALA A 206      11.177  23.534  -4.303  1.00  4.51           H  
ATOM   3286  N   LEU A 207       8.547  24.047  -3.272  1.00  4.57           N  
ATOM   3287  CA  LEU A 207       7.843  24.722  -2.187  1.00  4.57           C  
ATOM   3288  C   LEU A 207       6.401  24.234  -2.052  1.00  4.57           C  
ATOM   3289  O   LEU A 207       5.861  24.105  -0.944  1.00  4.57           O  
ATOM   3290  CB  LEU A 207       7.858  26.225  -2.437  1.00  4.57           C  
ATOM   3291  CG  LEU A 207       9.214  26.891  -2.321  1.00  4.57           C  
ATOM   3292  CD1 LEU A 207       9.123  28.329  -2.754  1.00  4.57           C  
ATOM   3293  CD2 LEU A 207       9.696  26.774  -0.912  1.00  4.57           C  
ATOM   3294  H   LEU A 207       8.887  24.594  -4.065  1.00  4.57           H  
ATOM   3295  HA  LEU A 207       8.368  24.512  -1.257  1.00  4.57           H  
ATOM   3296 1HB  LEU A 207       7.504  26.403  -3.443  1.00  4.57           H  
ATOM   3297 2HB  LEU A 207       7.178  26.688  -1.757  1.00  4.57           H  
ATOM   3298  HG  LEU A 207       9.903  26.401  -2.975  1.00  4.57           H  
ATOM   3299 1HD1 LEU A 207      10.107  28.788  -2.681  1.00  4.57           H  
ATOM   3300 2HD1 LEU A 207       8.783  28.374  -3.782  1.00  4.57           H  
ATOM   3301 3HD1 LEU A 207       8.430  28.863  -2.123  1.00  4.57           H  
ATOM   3302 1HD2 LEU A 207      10.677  27.236  -0.825  1.00  4.57           H  
ATOM   3303 2HD2 LEU A 207       9.008  27.270  -0.254  1.00  4.57           H  
ATOM   3304 3HD2 LEU A 207       9.763  25.722  -0.645  1.00  4.57           H  
ATOM   3305  N   ALA A 208       5.766  23.951  -3.187  1.00  4.69           N  
ATOM   3306  CA  ALA A 208       4.399  23.461  -3.186  1.00  4.69           C  
ATOM   3307  C   ALA A 208       4.317  22.021  -2.690  1.00  4.69           C  
ATOM   3308  O   ALA A 208       3.597  21.704  -1.738  1.00  4.69           O  
ATOM   3309  CB  ALA A 208       3.841  23.515  -4.600  1.00  4.69           C  
ATOM   3310  H   ALA A 208       6.238  24.105  -4.077  1.00  4.69           H  
ATOM   3311  HA  ALA A 208       3.806  24.094  -2.524  1.00  4.69           H  
ATOM   3312 1HB  ALA A 208       2.827  23.160  -4.603  1.00  4.69           H  
ATOM   3313 2HB  ALA A 208       3.870  24.524  -4.976  1.00  4.69           H  
ATOM   3314 3HB  ALA A 208       4.444  22.882  -5.246  1.00  4.69           H  
ATOM   3315  N   SER A 209       5.098  21.145  -3.323  1.00  4.86           N  
ATOM   3316  CA  SER A 209       5.067  19.714  -3.056  1.00  4.86           C  
ATOM   3317  C   SER A 209       5.562  19.301  -1.675  1.00  4.86           C  
ATOM   3318  O   SER A 209       5.175  18.232  -1.181  1.00  4.86           O  
ATOM   3319  CB  SER A 209       5.828  18.987  -4.147  1.00  4.86           C  
ATOM   3320  OG  SER A 209       7.177  19.328  -4.138  1.00  4.86           O  
ATOM   3321  H   SER A 209       5.723  21.476  -4.053  1.00  4.86           H  
ATOM   3322  HA  SER A 209       4.027  19.400  -3.132  1.00  4.86           H  
ATOM   3323 1HB  SER A 209       5.720  17.915  -4.007  1.00  4.86           H  
ATOM   3324 2HB  SER A 209       5.401  19.239  -5.117  1.00  4.86           H  
ATOM   3325  HG  SER A 209       7.206  20.259  -4.458  1.00  4.86           H  
ATOM   3326  N   THR A 210       6.355  20.151  -1.020  1.00  5.07           N  
ATOM   3327  CA  THR A 210       6.832  19.851   0.319  1.00  5.07           C  
ATOM   3328  C   THR A 210       6.011  20.583   1.387  1.00  5.07           C  
ATOM   3329  O   THR A 210       6.340  20.516   2.573  1.00  5.07           O  
ATOM   3330  CB  THR A 210       8.329  20.160   0.466  1.00  5.07           C  
ATOM   3331  CG2 THR A 210       9.127  19.330  -0.552  1.00  5.07           C  
ATOM   3332  OG1 THR A 210       8.568  21.541   0.229  1.00  5.07           O  
ATOM   3333  H   THR A 210       6.695  20.994  -1.485  1.00  5.07           H  
ATOM   3334  HA  THR A 210       6.712  18.784   0.491  1.00  5.07           H  
ATOM   3335  HB  THR A 210       8.655  19.909   1.473  1.00  5.07           H  
ATOM   3336  HG1 THR A 210       8.322  21.748  -0.696  1.00  5.07           H  
ATOM   3337 1HG2 THR A 210      10.177  19.540  -0.457  1.00  5.07           H  
ATOM   3338 2HG2 THR A 210       8.953  18.280  -0.372  1.00  5.07           H  
ATOM   3339 3HG2 THR A 210       8.803  19.580  -1.563  1.00  5.07           H  
ATOM   3340  N   GLY A 211       4.942  21.287   0.974  1.00  5.32           N  
ATOM   3341  CA  GLY A 211       4.058  21.974   1.911  1.00  5.32           C  
ATOM   3342  C   GLY A 211       4.583  23.265   2.548  1.00  5.32           C  
ATOM   3343  O   GLY A 211       4.205  23.575   3.679  1.00  5.32           O  
ATOM   3344  H   GLY A 211       4.697  21.329  -0.015  1.00  5.32           H  
ATOM   3345 1HA  GLY A 211       3.130  22.202   1.386  1.00  5.32           H  
ATOM   3346 2HA  GLY A 211       3.789  21.276   2.702  1.00  5.32           H  
ATOM   3347  N   VAL A 212       5.460  24.011   1.873  1.00  5.57           N  
ATOM   3348  CA  VAL A 212       5.984  25.229   2.486  1.00  5.57           C  
ATOM   3349  C   VAL A 212       5.019  26.384   2.230  1.00  5.57           C  
ATOM   3350  O   VAL A 212       4.662  27.134   3.142  1.00  5.57           O  
ATOM   3351  CB  VAL A 212       7.344  25.597   1.902  1.00  5.57           C  
ATOM   3352  CG1 VAL A 212       7.817  26.891   2.523  1.00  5.57           C  
ATOM   3353  CG2 VAL A 212       8.302  24.483   2.113  1.00  5.57           C  
ATOM   3354  H   VAL A 212       5.744  23.762   0.928  1.00  5.57           H  
ATOM   3355  HA  VAL A 212       6.085  25.072   3.560  1.00  5.57           H  
ATOM   3356  HB  VAL A 212       7.229  25.774   0.835  1.00  5.57           H  
ATOM   3357 1HG1 VAL A 212       8.771  27.183   2.094  1.00  5.57           H  
ATOM   3358 2HG1 VAL A 212       7.085  27.660   2.348  1.00  5.57           H  
ATOM   3359 3HG1 VAL A 212       7.932  26.752   3.596  1.00  5.57           H  
ATOM   3360 1HG2 VAL A 212       9.263  24.746   1.675  1.00  5.57           H  
ATOM   3361 2HG2 VAL A 212       8.416  24.304   3.180  1.00  5.57           H  
ATOM   3362 3HG2 VAL A 212       7.916  23.583   1.631  1.00  5.57           H  
ATOM   3363  N   PHE A 213       4.618  26.523   0.966  1.00  5.80           N  
ATOM   3364  CA  PHE A 213       3.678  27.569   0.553  1.00  5.80           C  
ATOM   3365  C   PHE A 213       2.495  26.994  -0.194  1.00  5.80           C  
ATOM   3366  O   PHE A 213       2.611  25.992  -0.896  1.00  5.80           O  
ATOM   3367  CB  PHE A 213       4.297  28.625  -0.366  1.00  5.80           C  
ATOM   3368  CG  PHE A 213       5.338  29.507   0.180  1.00  5.80           C  
ATOM   3369  CD1 PHE A 213       6.645  29.143   0.139  1.00  5.80           C  
ATOM   3370  CD2 PHE A 213       5.005  30.737   0.711  1.00  5.80           C  
ATOM   3371  CE1 PHE A 213       7.635  29.968   0.621  1.00  5.80           C  
ATOM   3372  CE2 PHE A 213       5.983  31.575   1.200  1.00  5.80           C  
ATOM   3373  CZ  PHE A 213       7.307  31.184   1.154  1.00  5.80           C  
ATOM   3374  H   PHE A 213       4.967  25.846   0.286  1.00  5.80           H  
ATOM   3375  HA  PHE A 213       3.302  28.068   1.446  1.00  5.80           H  
ATOM   3376 1HB  PHE A 213       4.733  28.121  -1.178  1.00  5.80           H  
ATOM   3377 2HB  PHE A 213       3.502  29.251  -0.777  1.00  5.80           H  
ATOM   3378  HD1 PHE A 213       6.898  28.191  -0.275  1.00  5.80           H  
ATOM   3379  HD2 PHE A 213       3.958  31.040   0.738  1.00  5.80           H  
ATOM   3380  HE1 PHE A 213       8.679  29.652   0.578  1.00  5.80           H  
ATOM   3381  HE2 PHE A 213       5.717  32.544   1.619  1.00  5.80           H  
ATOM   3382  HZ  PHE A 213       8.086  31.841   1.538  1.00  5.80           H  
ATOM   3383  N   ASN A 214       1.366  27.677  -0.096  1.00  5.99           N  
ATOM   3384  CA  ASN A 214       0.187  27.313  -0.863  1.00  5.99           C  
ATOM   3385  C   ASN A 214       0.526  27.409  -2.359  1.00  5.99           C  
ATOM   3386  O   ASN A 214       1.010  28.458  -2.798  1.00  5.99           O  
ATOM   3387  CB  ASN A 214      -0.994  28.203  -0.516  1.00  5.99           C  
ATOM   3388  CG  ASN A 214      -2.305  27.768  -1.164  1.00  5.99           C  
ATOM   3389  ND2 ASN A 214      -3.294  27.559  -0.331  1.00  5.99           N  
ATOM   3390  OD1 ASN A 214      -2.442  27.617  -2.394  1.00  5.99           O  
ATOM   3391  H   ASN A 214       1.329  28.473   0.526  1.00  5.99           H  
ATOM   3392  HA  ASN A 214      -0.088  26.306  -0.582  1.00  5.99           H  
ATOM   3393 1HB  ASN A 214      -1.129  28.218   0.566  1.00  5.99           H  
ATOM   3394 2HB  ASN A 214      -0.787  29.212  -0.825  1.00  5.99           H  
ATOM   3395 1HD2 ASN A 214      -4.188  27.273  -0.677  1.00  5.99           H  
ATOM   3396 2HD2 ASN A 214      -3.158  27.687   0.652  1.00  5.99           H  
ATOM   3397  N   PRO A 215       0.300  26.348  -3.162  1.00  6.12           N  
ATOM   3398  CA  PRO A 215       0.549  26.284  -4.591  1.00  6.12           C  
ATOM   3399  C   PRO A 215       0.007  27.481  -5.363  1.00  6.12           C  
ATOM   3400  O   PRO A 215       0.567  27.831  -6.400  1.00  6.12           O  
ATOM   3401  CB  PRO A 215      -0.201  25.008  -4.985  1.00  6.12           C  
ATOM   3402  CG  PRO A 215      -0.119  24.135  -3.758  1.00  6.12           C  
ATOM   3403  CD  PRO A 215      -0.228  25.073  -2.598  1.00  6.12           C  
ATOM   3404  HA  PRO A 215       1.618  26.160  -4.771  1.00  6.12           H  
ATOM   3405 1HB  PRO A 215      -1.235  25.254  -5.269  1.00  6.12           H  
ATOM   3406 2HB  PRO A 215       0.275  24.551  -5.867  1.00  6.12           H  
ATOM   3407 1HG  PRO A 215      -0.929  23.391  -3.771  1.00  6.12           H  
ATOM   3408 2HG  PRO A 215       0.811  23.574  -3.737  1.00  6.12           H  
ATOM   3409 1HD  PRO A 215      -1.271  25.172  -2.270  1.00  6.12           H  
ATOM   3410 2HD  PRO A 215       0.441  24.677  -1.814  1.00  6.12           H  
ATOM   3411  N   MET A 216      -1.082  28.103  -4.899  1.00  6.18           N  
ATOM   3412  CA  MET A 216      -1.657  29.239  -5.620  1.00  6.18           C  
ATOM   3413  C   MET A 216      -0.828  30.510  -5.457  1.00  6.18           C  
ATOM   3414  O   MET A 216      -0.849  31.395  -6.316  1.00  6.18           O  
ATOM   3415  CB  MET A 216      -3.099  29.453  -5.191  1.00  6.18           C  
ATOM   3416  CG  MET A 216      -4.003  28.306  -5.600  1.00  6.18           C  
ATOM   3417  SD  MET A 216      -4.046  28.069  -7.402  1.00  6.18           S  
ATOM   3418  CE  MET A 216      -2.838  26.769  -7.666  1.00  6.18           C  
ATOM   3419  H   MET A 216      -1.522  27.808  -4.028  1.00  6.18           H  
ATOM   3420  HA  MET A 216      -1.666  28.993  -6.679  1.00  6.18           H  
ATOM   3421 1HB  MET A 216      -3.147  29.566  -4.110  1.00  6.18           H  
ATOM   3422 2HB  MET A 216      -3.484  30.370  -5.638  1.00  6.18           H  
ATOM   3423 1HG  MET A 216      -3.645  27.384  -5.136  1.00  6.18           H  
ATOM   3424 2HG  MET A 216      -5.017  28.494  -5.250  1.00  6.18           H  
ATOM   3425 1HE  MET A 216      -2.787  26.531  -8.729  1.00  6.18           H  
ATOM   3426 2HE  MET A 216      -1.868  27.104  -7.334  1.00  6.18           H  
ATOM   3427 3HE  MET A 216      -3.129  25.879  -7.108  1.00  6.18           H  
ATOM   3428  N   ILE A 217      -0.089  30.611  -4.355  1.00  6.21           N  
ATOM   3429  CA  ILE A 217       0.763  31.769  -4.128  1.00  6.21           C  
ATOM   3430  C   ILE A 217       1.896  31.639  -5.101  1.00  6.21           C  
ATOM   3431  O   ILE A 217       2.281  32.577  -5.808  1.00  6.21           O  
ATOM   3432  CB  ILE A 217       1.389  31.756  -2.723  1.00  6.21           C  
ATOM   3433  CG1 ILE A 217       0.340  31.909  -1.657  1.00  6.21           C  
ATOM   3434  CG2 ILE A 217       2.454  32.836  -2.608  1.00  6.21           C  
ATOM   3435  CD1 ILE A 217       0.884  31.595  -0.276  1.00  6.21           C  
ATOM   3436  H   ILE A 217      -0.065  29.847  -3.685  1.00  6.21           H  
ATOM   3437  HA  ILE A 217       0.213  32.690  -4.314  1.00  6.21           H  
ATOM   3438  HB  ILE A 217       1.867  30.795  -2.558  1.00  6.21           H  
ATOM   3439 1HG1 ILE A 217      -0.035  32.930  -1.664  1.00  6.21           H  
ATOM   3440 2HG1 ILE A 217      -0.486  31.238  -1.878  1.00  6.21           H  
ATOM   3441 1HG2 ILE A 217       2.909  32.793  -1.620  1.00  6.21           H  
ATOM   3442 2HG2 ILE A 217       3.220  32.671  -3.365  1.00  6.21           H  
ATOM   3443 3HG2 ILE A 217       1.999  33.815  -2.758  1.00  6.21           H  
ATOM   3444 1HD1 ILE A 217       0.095  31.711   0.465  1.00  6.21           H  
ATOM   3445 2HD1 ILE A 217       1.249  30.571  -0.263  1.00  6.21           H  
ATOM   3446 3HD1 ILE A 217       1.702  32.273  -0.044  1.00  6.21           H  
ATOM   3447  N   LEU A 218       2.422  30.425  -5.119  1.00  6.22           N  
ATOM   3448  CA  LEU A 218       3.553  30.088  -5.938  1.00  6.22           C  
ATOM   3449  C   LEU A 218       3.208  30.215  -7.419  1.00  6.22           C  
ATOM   3450  O   LEU A 218       3.982  30.788  -8.194  1.00  6.22           O  
ATOM   3451  CB  LEU A 218       3.935  28.669  -5.577  1.00  6.22           C  
ATOM   3452  CG  LEU A 218       4.461  28.499  -4.149  1.00  6.22           C  
ATOM   3453  CD1 LEU A 218       4.589  27.057  -3.873  1.00  6.22           C  
ATOM   3454  CD2 LEU A 218       5.782  29.204  -4.002  1.00  6.22           C  
ATOM   3455  H   LEU A 218       2.011  29.716  -4.506  1.00  6.22           H  
ATOM   3456  HA  LEU A 218       4.372  30.765  -5.704  1.00  6.22           H  
ATOM   3457 1HB  LEU A 218       3.067  28.031  -5.691  1.00  6.22           H  
ATOM   3458 2HB  LEU A 218       4.693  28.336  -6.253  1.00  6.22           H  
ATOM   3459  HG  LEU A 218       3.743  28.920  -3.439  1.00  6.22           H  
ATOM   3460 1HD1 LEU A 218       4.952  26.874  -2.886  1.00  6.22           H  
ATOM   3461 2HD1 LEU A 218       3.629  26.596  -3.974  1.00  6.22           H  
ATOM   3462 3HD1 LEU A 218       5.270  26.643  -4.579  1.00  6.22           H  
ATOM   3463 1HD2 LEU A 218       6.147  29.076  -2.988  1.00  6.22           H  
ATOM   3464 2HD2 LEU A 218       6.494  28.783  -4.700  1.00  6.22           H  
ATOM   3465 3HD2 LEU A 218       5.654  30.265  -4.209  1.00  6.22           H  
ATOM   3466  N   ALA A 219       2.006  29.756  -7.797  1.00  6.28           N  
ATOM   3467  CA  ALA A 219       1.544  29.863  -9.169  1.00  6.28           C  
ATOM   3468  C   ALA A 219       1.414  31.314  -9.574  1.00  6.28           C  
ATOM   3469  O   ALA A 219       1.846  31.693 -10.661  1.00  6.28           O  
ATOM   3470  CB  ALA A 219       0.203  29.169  -9.333  1.00  6.28           C  
ATOM   3471  H   ALA A 219       1.411  29.278  -7.126  1.00  6.28           H  
ATOM   3472  HA  ALA A 219       2.281  29.388  -9.814  1.00  6.28           H  
ATOM   3473 1HB  ALA A 219      -0.123  29.240 -10.368  1.00  6.28           H  
ATOM   3474 2HB  ALA A 219       0.298  28.120  -9.052  1.00  6.28           H  
ATOM   3475 3HB  ALA A 219      -0.530  29.649  -8.690  1.00  6.28           H  
ATOM   3476  N   ALA A 220       0.867  32.152  -8.682  1.00  6.43           N  
ATOM   3477  CA  ALA A 220       0.716  33.565  -8.988  1.00  6.43           C  
ATOM   3478  C   ALA A 220       2.071  34.190  -9.249  1.00  6.43           C  
ATOM   3479  O   ALA A 220       2.228  34.999 -10.168  1.00  6.43           O  
ATOM   3480  CB  ALA A 220       0.014  34.273  -7.850  1.00  6.43           C  
ATOM   3481  H   ALA A 220       0.509  31.807  -7.789  1.00  6.43           H  
ATOM   3482  HA  ALA A 220       0.121  33.661  -9.887  1.00  6.43           H  
ATOM   3483 1HB  ALA A 220      -0.109  35.324  -8.094  1.00  6.43           H  
ATOM   3484 2HB  ALA A 220      -0.962  33.814  -7.688  1.00  6.43           H  
ATOM   3485 3HB  ALA A 220       0.610  34.177  -6.945  1.00  6.43           H  
ATOM   3486  N   GLY A 221       3.065  33.779  -8.462  1.00  6.71           N  
ATOM   3487  CA  GLY A 221       4.424  34.259  -8.621  1.00  6.71           C  
ATOM   3488  C   GLY A 221       4.950  33.907 -10.003  1.00  6.71           C  
ATOM   3489  O   GLY A 221       5.390  34.780 -10.759  1.00  6.71           O  
ATOM   3490  H   GLY A 221       2.859  33.128  -7.702  1.00  6.71           H  
ATOM   3491 1HA  GLY A 221       4.452  35.338  -8.472  1.00  6.71           H  
ATOM   3492 2HA  GLY A 221       5.054  33.802  -7.858  1.00  6.71           H  
ATOM   3493  N   LEU A 222       4.878  32.624 -10.349  1.00  7.14           N  
ATOM   3494  CA  LEU A 222       5.398  32.180 -11.632  1.00  7.14           C  
ATOM   3495  C   LEU A 222       4.677  32.820 -12.803  1.00  7.14           C  
ATOM   3496  O   LEU A 222       5.304  33.187 -13.797  1.00  7.14           O  
ATOM   3497  CB  LEU A 222       5.258  30.668 -11.761  1.00  7.14           C  
ATOM   3498  CG  LEU A 222       6.122  29.853 -10.845  1.00  7.14           C  
ATOM   3499  CD1 LEU A 222       5.748  28.391 -11.016  1.00  7.14           C  
ATOM   3500  CD2 LEU A 222       7.589  30.129 -11.153  1.00  7.14           C  
ATOM   3501  H   LEU A 222       4.480  31.949  -9.690  1.00  7.14           H  
ATOM   3502  HA  LEU A 222       6.451  32.447 -11.683  1.00  7.14           H  
ATOM   3503 1HB  LEU A 222       4.219  30.407 -11.549  1.00  7.14           H  
ATOM   3504 2HB  LEU A 222       5.484  30.381 -12.786  1.00  7.14           H  
ATOM   3505  HG  LEU A 222       5.916  30.129  -9.812  1.00  7.14           H  
ATOM   3506 1HD1 LEU A 222       6.332  27.781 -10.364  1.00  7.14           H  
ATOM   3507 2HD1 LEU A 222       4.694  28.261 -10.777  1.00  7.14           H  
ATOM   3508 3HD1 LEU A 222       5.927  28.089 -12.045  1.00  7.14           H  
ATOM   3509 1HD2 LEU A 222       8.212  29.553 -10.492  1.00  7.14           H  
ATOM   3510 2HD2 LEU A 222       7.806  29.862 -12.179  1.00  7.14           H  
ATOM   3511 3HD2 LEU A 222       7.796  31.188 -11.006  1.00  7.14           H  
ATOM   3512  N   MET A 223       3.362  32.988 -12.697  1.00  7.69           N  
ATOM   3513  CA  MET A 223       2.638  33.603 -13.791  1.00  7.69           C  
ATOM   3514  C   MET A 223       3.030  35.070 -13.928  1.00  7.69           C  
ATOM   3515  O   MET A 223       3.269  35.551 -15.029  1.00  7.69           O  
ATOM   3516  CB  MET A 223       1.143  33.439 -13.573  1.00  7.69           C  
ATOM   3517  CG  MET A 223       0.644  32.010 -13.743  1.00  7.69           C  
ATOM   3518  SD  MET A 223      -1.139  31.885 -13.702  1.00  7.69           S  
ATOM   3519  CE  MET A 223      -1.437  32.169 -11.963  1.00  7.69           C  
ATOM   3520  H   MET A 223       2.863  32.668 -11.866  1.00  7.69           H  
ATOM   3521  HA  MET A 223       2.913  33.101 -14.716  1.00  7.69           H  
ATOM   3522 1HB  MET A 223       0.888  33.771 -12.563  1.00  7.69           H  
ATOM   3523 2HB  MET A 223       0.610  34.049 -14.268  1.00  7.69           H  
ATOM   3524 1HG  MET A 223       0.987  31.626 -14.691  1.00  7.69           H  
ATOM   3525 2HG  MET A 223       1.051  31.381 -12.961  1.00  7.69           H  
ATOM   3526 1HE  MET A 223      -2.506  32.120 -11.762  1.00  7.69           H  
ATOM   3527 2HE  MET A 223      -0.920  31.415 -11.374  1.00  7.69           H  
ATOM   3528 3HE  MET A 223      -1.066  33.151 -11.702  1.00  7.69           H  
ATOM   3529  N   ALA A 224       3.196  35.772 -12.807  1.00  8.34           N  
ATOM   3530  CA  ALA A 224       3.595  37.175 -12.845  1.00  8.34           C  
ATOM   3531  C   ALA A 224       4.950  37.345 -13.519  1.00  8.34           C  
ATOM   3532  O   ALA A 224       5.182  38.309 -14.252  1.00  8.34           O  
ATOM   3533  CB  ALA A 224       3.657  37.738 -11.438  1.00  8.34           C  
ATOM   3534  H   ALA A 224       3.003  35.348 -11.899  1.00  8.34           H  
ATOM   3535  HA  ALA A 224       2.856  37.723 -13.423  1.00  8.34           H  
ATOM   3536 1HB  ALA A 224       3.937  38.788 -11.476  1.00  8.34           H  
ATOM   3537 2HB  ALA A 224       2.682  37.633 -10.962  1.00  8.34           H  
ATOM   3538 3HB  ALA A 224       4.399  37.185 -10.863  1.00  8.34           H  
ATOM   3539  N   CYS A 225       5.832  36.374 -13.293  1.00  9.03           N  
ATOM   3540  CA  CYS A 225       7.187  36.379 -13.822  1.00  9.03           C  
ATOM   3541  C   CYS A 225       7.260  35.931 -15.281  1.00  9.03           C  
ATOM   3542  O   CYS A 225       8.326  35.996 -15.901  1.00  9.03           O  
ATOM   3543  CB  CYS A 225       8.055  35.433 -12.998  1.00  9.03           C  
ATOM   3544  SG  CYS A 225       8.229  35.917 -11.269  1.00  9.03           S  
ATOM   3545  H   CYS A 225       5.566  35.615 -12.661  1.00  9.03           H  
ATOM   3546  HA  CYS A 225       7.581  37.390 -13.744  1.00  9.03           H  
ATOM   3547 1HB  CYS A 225       7.621  34.431 -13.028  1.00  9.03           H  
ATOM   3548 2HB  CYS A 225       9.047  35.377 -13.439  1.00  9.03           H  
ATOM   3549  HG  CYS A 225       6.958  35.586 -10.927  1.00  9.03           H  
ATOM   3550  N   ASP A 226       6.149  35.436 -15.815  1.00  9.66           N  
ATOM   3551  CA  ASP A 226       6.096  34.906 -17.161  1.00  9.66           C  
ATOM   3552  C   ASP A 226       4.692  35.097 -17.745  1.00  9.66           C  
ATOM   3553  O   ASP A 226       3.997  34.103 -17.972  1.00  9.66           O  
ATOM   3554  CB  ASP A 226       6.460  33.418 -17.151  1.00  9.66           C  
ATOM   3555  CG  ASP A 226       6.678  32.807 -18.546  1.00  9.66           C  
ATOM   3556  OD1 ASP A 226       6.941  33.549 -19.480  1.00  9.66           O  
ATOM   3557  OD2 ASP A 226       6.629  31.601 -18.667  1.00  9.66           O1-
ATOM   3558  H   ASP A 226       5.285  35.437 -15.275  1.00  9.66           H  
ATOM   3559  HA  ASP A 226       6.826  35.428 -17.774  1.00  9.66           H  
ATOM   3560 1HB  ASP A 226       7.370  33.278 -16.566  1.00  9.66           H  
ATOM   3561 2HB  ASP A 226       5.672  32.877 -16.640  1.00  9.66           H  
ATOM   3562  N   PRO A 227       4.308  36.340 -18.117  1.00 10.19           N  
ATOM   3563  CA  PRO A 227       2.973  36.806 -18.499  1.00 10.19           C  
ATOM   3564  C   PRO A 227       2.236  35.915 -19.494  1.00 10.19           C  
ATOM   3565  O   PRO A 227       1.006  35.900 -19.530  1.00 10.19           O  
ATOM   3566  CB  PRO A 227       3.270  38.172 -19.126  1.00 10.19           C  
ATOM   3567  CG  PRO A 227       4.510  38.646 -18.418  1.00 10.19           C  
ATOM   3568  CD  PRO A 227       5.340  37.409 -18.216  1.00 10.19           C  
ATOM   3569  HA  PRO A 227       2.383  36.923 -17.584  1.00 10.19           H  
ATOM   3570 1HB  PRO A 227       3.407  38.064 -20.216  1.00 10.19           H  
ATOM   3571 2HB  PRO A 227       2.414  38.843 -18.976  1.00 10.19           H  
ATOM   3572 1HG  PRO A 227       5.025  39.410 -19.016  1.00 10.19           H  
ATOM   3573 2HG  PRO A 227       4.239  39.120 -17.460  1.00 10.19           H  
ATOM   3574 1HD  PRO A 227       6.000  37.235 -19.077  1.00 10.19           H  
ATOM   3575 2HD  PRO A 227       5.894  37.541 -17.285  1.00 10.19           H  
ATOM   3576  N   ASN A 228       2.966  35.163 -20.302  1.00 10.58           N  
ATOM   3577  CA  ASN A 228       2.371  34.286 -21.301  1.00 10.58           C  
ATOM   3578  C   ASN A 228       1.475  33.228 -20.646  1.00 10.58           C  
ATOM   3579  O   ASN A 228       0.558  32.698 -21.268  1.00 10.58           O  
ATOM   3580  CB  ASN A 228       3.470  33.616 -22.096  1.00 10.58           C  
ATOM   3581  CG  ASN A 228       4.166  34.563 -23.021  1.00 10.58           C  
ATOM   3582  ND2 ASN A 228       5.346  34.193 -23.439  1.00 10.58           N  
ATOM   3583  OD1 ASN A 228       3.646  35.634 -23.361  1.00 10.58           O  
ATOM   3584  H   ASN A 228       3.973  35.181 -20.224  1.00 10.58           H  
ATOM   3585  HA  ASN A 228       1.747  34.883 -21.967  1.00 10.58           H  
ATOM   3586 1HB  ASN A 228       4.207  33.194 -21.403  1.00 10.58           H  
ATOM   3587 2HB  ASN A 228       3.053  32.792 -22.672  1.00 10.58           H  
ATOM   3588 1HD2 ASN A 228       5.865  34.781 -24.057  1.00 10.58           H  
ATOM   3589 2HD2 ASN A 228       5.731  33.320 -23.135  1.00 10.58           H  
ATOM   3590  N   ARG A 229       1.744  32.934 -19.375  1.00 10.82           N  
ATOM   3591  CA  ARG A 229       1.010  31.938 -18.610  1.00 10.82           C  
ATOM   3592  C   ARG A 229      -0.244  32.513 -17.943  1.00 10.82           C  
ATOM   3593  O   ARG A 229      -0.991  31.779 -17.298  1.00 10.82           O  
ATOM   3594  CB  ARG A 229       1.902  31.397 -17.513  1.00 10.82           C  
ATOM   3595  CG  ARG A 229       3.116  30.625 -17.975  1.00 10.82           C  
ATOM   3596  CD  ARG A 229       3.983  30.247 -16.823  1.00 10.82           C  
ATOM   3597  NE  ARG A 229       5.217  29.621 -17.265  1.00 10.82           N  
ATOM   3598  CZ  ARG A 229       5.436  28.299 -17.390  1.00 10.82           C  
ATOM   3599  NH1 ARG A 229       4.502  27.432 -17.054  1.00 10.82           N1+
ATOM   3600  NH2 ARG A 229       6.599  27.874 -17.849  1.00 10.82           N  
ATOM   3601  H   ARG A 229       2.516  33.422 -18.919  1.00 10.82           H  
ATOM   3602  HA  ARG A 229       0.718  31.131 -19.281  1.00 10.82           H  
ATOM   3603 1HB  ARG A 229       2.260  32.230 -16.908  1.00 10.82           H  
ATOM   3604 2HB  ARG A 229       1.324  30.742 -16.867  1.00 10.82           H  
ATOM   3605 1HG  ARG A 229       2.807  29.721 -18.494  1.00 10.82           H  
ATOM   3606 2HG  ARG A 229       3.710  31.255 -18.649  1.00 10.82           H  
ATOM   3607 1HD  ARG A 229       4.235  31.139 -16.253  1.00 10.82           H  
ATOM   3608 2HD  ARG A 229       3.456  29.547 -16.179  1.00 10.82           H  
ATOM   3609  HE  ARG A 229       5.962  30.267 -17.577  1.00 10.82           H  
ATOM   3610 1HH1 ARG A 229       3.614  27.760 -16.703  1.00 10.82           H  
ATOM   3611 2HH1 ARG A 229       4.674  26.442 -17.148  1.00 10.82           H  
ATOM   3612 1HH2 ARG A 229       7.316  28.544 -18.107  1.00 10.82           H  
ATOM   3613 2HH2 ARG A 229       6.772  26.888 -17.944  1.00 10.82           H  
ATOM   3614  N   LYS A 230      -0.477  33.824 -18.080  1.00 10.95           N  
ATOM   3615  CA  LYS A 230      -1.622  34.468 -17.438  1.00 10.95           C  
ATOM   3616  C   LYS A 230      -2.896  34.403 -18.279  1.00 10.95           C  
ATOM   3617  O   LYS A 230      -3.984  34.722 -17.781  1.00 10.95           O  
ATOM   3618  CB  LYS A 230      -1.300  35.935 -17.123  1.00 10.95           C  
ATOM   3619  CG  LYS A 230      -0.215  36.124 -16.068  1.00 10.95           C  
ATOM   3620  CD  LYS A 230       0.170  37.591 -15.880  1.00 10.95           C  
ATOM   3621  CE  LYS A 230      -0.911  38.378 -15.152  1.00 10.95           C  
ATOM   3622  NZ  LYS A 230      -0.489  39.787 -14.888  1.00 10.95           N1+
ATOM   3623  H   LYS A 230       0.150  34.405 -18.634  1.00 10.95           H  
ATOM   3624  HA  LYS A 230      -1.819  33.950 -16.498  1.00 10.95           H  
ATOM   3625 1HB  LYS A 230      -0.978  36.438 -18.034  1.00 10.95           H  
ATOM   3626 2HB  LYS A 230      -2.200  36.436 -16.775  1.00 10.95           H  
ATOM   3627 1HG  LYS A 230      -0.591  35.753 -15.121  1.00 10.95           H  
ATOM   3628 2HG  LYS A 230       0.672  35.548 -16.345  1.00 10.95           H  
ATOM   3629 1HD  LYS A 230       1.104  37.648 -15.316  1.00 10.95           H  
ATOM   3630 2HD  LYS A 230       0.330  38.044 -16.859  1.00 10.95           H  
ATOM   3631 1HE  LYS A 230      -1.817  38.386 -15.757  1.00 10.95           H  
ATOM   3632 2HE  LYS A 230      -1.125  37.890 -14.201  1.00 10.95           H  
ATOM   3633 1HZ  LYS A 230      -1.227  40.277 -14.402  1.00 10.95           H  
ATOM   3634 2HZ  LYS A 230       0.346  39.788 -14.318  1.00 10.95           H  
ATOM   3635 3HZ  LYS A 230      -0.298  40.252 -15.764  1.00 10.95           H  
ATOM   3636  N   ARG A 231      -2.756  34.031 -19.550  1.00 11.01           N  
ATOM   3637  CA  ARG A 231      -3.875  33.988 -20.483  1.00 11.01           C  
ATOM   3638  C   ARG A 231      -3.821  32.738 -21.355  1.00 11.01           C  
ATOM   3639  O   ARG A 231      -4.709  31.887 -21.283  1.00 11.01           O  
ATOM   3640  CB  ARG A 231      -3.888  35.227 -21.377  1.00 11.01           C  
ATOM   3641  CG  ARG A 231      -4.144  36.566 -20.663  1.00 11.01           C  
ATOM   3642  CD  ARG A 231      -5.555  36.658 -20.180  1.00 11.01           C  
ATOM   3643  NE  ARG A 231      -5.851  37.942 -19.568  1.00 11.01           N  
ATOM   3644  CZ  ARG A 231      -5.643  38.259 -18.271  1.00 11.01           C  
ATOM   3645  NH1 ARG A 231      -5.134  37.383 -17.426  1.00 11.01           N1+
ATOM   3646  NH2 ARG A 231      -5.961  39.470 -17.839  1.00 11.01           N  
ATOM   3647  OXT ARG A 231      -2.990  32.674 -22.259  1.00 11.01           O1-
ATOM   3648  H   ARG A 231      -1.832  33.774 -19.875  1.00 11.01           H  
ATOM   3649  HA  ARG A 231      -4.803  33.966 -19.910  1.00 11.01           H  
ATOM   3650 1HB  ARG A 231      -2.929  35.310 -21.888  1.00 11.01           H  
ATOM   3651 2HB  ARG A 231      -4.657  35.114 -22.142  1.00 11.01           H  
ATOM   3652 1HG  ARG A 231      -3.473  36.687 -19.816  1.00 11.01           H  
ATOM   3653 2HG  ARG A 231      -3.979  37.382 -21.367  1.00 11.01           H  
ATOM   3654 1HD  ARG A 231      -6.235  36.516 -21.018  1.00 11.01           H  
ATOM   3655 2HD  ARG A 231      -5.732  35.881 -19.436  1.00 11.01           H  
ATOM   3656  HE  ARG A 231      -6.245  38.657 -20.162  1.00 11.01           H  
ATOM   3657 1HH1 ARG A 231      -4.873  36.430 -17.728  1.00 11.01           H  
ATOM   3658 2HH1 ARG A 231      -4.996  37.640 -16.463  1.00 11.01           H  
ATOM   3659 1HH2 ARG A 231      -6.354  40.147 -18.479  1.00 11.01           H  
ATOM   3660 2HH2 ARG A 231      -5.814  39.716 -16.873  1.00 11.01           H  
TER   
END
