# Supplementary material for: Integrative proteome-wide structural analysis and high-throughput docking identify broad-spectrum antiviral scaffolds against Zika, Yellow Fever, West Nile, Saint Louis encephalitis, and Usutu viruses
Source: Front Cell Infect Microbiol. 2026 Apr 30;16:1723132. doi: 10.3389/fcimb.2026.1723132 (PMC13171538; doi:10.3389/fcimb.2026.1723132)
Supplement: Supplementary file 5 [file DataSheet5.zip › WNV/WNV_NS2b/Mol_probity_Files/WNV_NS2b_1FH.pdb]

USER  MOD reduce.3.7.201124 H: found=0, std=0, add=1010, rem=0, adj=24
USER  MOD -----------------------------------------------------------------
USER  MOD scores for adjustable sidechains, with "set" totals for H,N and Q
USER  MOD "o" means original, "f" means flipped, "180deg" is methyl default
USER  MOD "!" flags a clash with an overlap of 0.40A or greater
USER  MOD flip categories: "K"=keep, "C"=clashes, "X"=uncertain, "F"=flip
USER  MOD Set 1.1: A 127 GLN     :      amide:sc=   0.768  K(o=1.7,f=-3.4)
USER  MOD Set 1.2: A 130 LYS NZ  :NH3+    177:sc=   0.947   (180deg=0)
USER  MOD Set 2.1: A 108 SER OG  :   rot   84:sc=   0.533
USER  MOD Set 2.2: A 118 SER OG  :   rot   79:sc=    1.28
USER  MOD Single : A   1 GLY N   :NH3+   -164:sc= -0.0223   (180deg=-0.239)
USER  MOD Single : A   5 THR OG1 :   rot  180:sc=       0
USER  MOD Single : A   9 THR OG1 :   rot   76:sc=    1.29
USER  MOD Single : A  28 SER OG  :   rot  180:sc=       0
USER  MOD Single : A  34 THR OG1 :   rot   79:sc=    1.28
USER  MOD Single : A  46 SER OG  :   rot   76:sc=   0.772
USER  MOD Single : A  48 LYS NZ  :NH3+   -173:sc=       0   (180deg=-0.0504)
USER  MOD Single : A  49 SER OG  :   rot  -38:sc=    1.15
USER  MOD Single : A  50 THR OG1 :   rot  -36:sc=   0.999
USER  MOD Single : A  57 THR OG1 :   rot  180:sc=       0
USER  MOD Single : A  61 THR OG1 :   rot  180:sc=       0
USER  MOD Single : A  64 SER OG  :   rot   91:sc=   0.525
USER  MOD Single : A  69 THR OG1 :   rot  180:sc=       0
USER  MOD Single : A  71 SER OG  :   rot  180:sc=       0
USER  MOD Single : A  72 SER OG  :   rot  180:sc=       0
USER  MOD Single : A  84 ASN     :      amide:sc= -0.0393  X(o=-0.039,f=0)
USER  MOD Single : A  86 GLN     :      amide:sc=     0.8  K(o=0.8,f=-6.4!)
USER  MOD Single : A  89 ASN     :      amide:sc= -0.0109  K(o=-0.011,f=-0.54)
USER  MOD Single : A  96 LYS NZ  :NH3+    180:sc=       0   (180deg=0)
USER  MOD Single : A 104 CYS SG  :   rot   69:sc=   0.602
USER  MOD Single : A 110 TYR OH  :   rot  180:sc=       0
USER  MOD Single : A 111 THR OG1 :   rot  -37:sc=   0.713
USER  MOD Single : A 125 THR OG1 :   rot  -27:sc=    1.34
USER  MOD Single : A 128 TYR OH  :   rot  180:sc=       0
USER  MOD Single : A 129 THR OG1 :   rot  -36:sc=   0.706
USER  MOD -----------------------------------------------------------------
ATOM      1  N   GLY A   1      -1.466   1.880   0.232  1.00  8.16           N
ATOM      2  CA  GLY A   1      -0.131   1.291   0.156  1.00  8.16           C
ATOM      3  C   GLY A   1       0.919   2.258   0.671  1.00  8.16           C
ATOM      4  O   GLY A   1       1.859   1.850   1.344  1.00  8.16           O
ATOM      0  H1  GLY A   1      -2.078   1.239   0.152  1.00  8.16           H   new
ATOM      0  H2  GLY A   1      -1.566   2.289   1.016  1.00  8.16           H   new
ATOM      0  H3  GLY A   1      -1.568   2.471  -0.425  1.00  8.16           H   new
ATOM      0  HA2 GLY A   1      -0.105   0.472   0.676  1.00  8.16           H   new
ATOM      0  HA3 GLY A   1       0.068   1.050  -0.762  1.00  8.16           H   new
ATOM      8  N   TRP A   2       0.727   3.527   0.307  1.00  7.88           N
ATOM      9  CA  TRP A   2       1.555   4.713   0.620  1.00  7.88           C
ATOM     10  C   TRP A   2       2.565   5.036  -0.498  1.00  7.88           C
ATOM     11  O   TRP A   2       3.707   4.601  -0.437  1.00  7.88           O
ATOM     12  CB  TRP A   2       2.350   4.597   1.935  1.00  7.88           C
ATOM     13  CG  TRP A   2       1.541   4.539   3.221  1.00  7.88           C
ATOM     14  CD1 TRP A   2       1.355   3.452   4.012  1.00  7.88           C
ATOM     15  CD2 TRP A   2       0.826   5.621   3.863  1.00  7.88           C
ATOM     16  CE2 TRP A   2       0.274   5.108   5.036  1.00  7.88           C
ATOM     17  CE3 TRP A   2       0.623   6.959   3.546  1.00  7.88           C
ATOM     18  NE1 TRP A   2       0.601   3.782   5.108  1.00  7.88           N
ATOM     19  CZ2 TRP A   2      -0.462   5.896   5.903  1.00  7.88           C
ATOM     20  CZ3 TRP A   2      -0.110   7.755   4.408  1.00  7.88           C
ATOM     21  CH2 TRP A   2      -0.638   7.236   5.563  1.00  7.88           C
ATOM      0  H   TRP A   2       0.048   3.743  -0.174  1.00  7.88           H   new
ATOM      0  HA  TRP A   2       0.902   5.425   0.709  1.00  7.88           H   new
ATOM      0  HB2 TRP A   2       2.899   3.799   1.887  1.00  7.88           H   new
ATOM      0  HB3 TRP A   2       2.954   5.354   1.991  1.00  7.88           H   new
ATOM      0  HD1 TRP A   2       1.692   2.603   3.835  1.00  7.88           H   new
ATOM      0  HE1 TRP A   2       0.371   3.243   5.738  1.00  7.88           H   new
ATOM      0  HE3 TRP A   2       0.976   7.315   2.763  1.00  7.88           H   new
ATOM      0  HZ2 TRP A   2      -0.826   5.545   6.683  1.00  7.88           H   new
ATOM      0  HZ3 TRP A   2      -0.246   8.652   4.202  1.00  7.88           H   new
ATOM      0  HH2 TRP A   2      -1.123   7.790   6.131  1.00  7.88           H   new
ATOM     32  N   PRO A   3       2.169   5.776  -1.539  1.00  7.49           N
ATOM     33  CA  PRO A   3       3.006   6.261  -2.628  1.00  7.49           C
ATOM     34  C   PRO A   3       4.135   7.153  -2.119  1.00  7.49           C
ATOM     35  O   PRO A   3       4.016   7.776  -1.060  1.00  7.49           O
ATOM     36  CB  PRO A   3       2.019   7.056  -3.491  1.00  7.49           C
ATOM     37  CG  PRO A   3       0.666   6.467  -3.172  1.00  7.49           C
ATOM     38  CD  PRO A   3       0.735   6.089  -1.716  1.00  7.49           C
ATOM      0  HA  PRO A   3       3.451   5.546  -3.109  1.00  7.49           H   new
ATOM      0  HB2 PRO A   3       2.050   8.002  -3.280  1.00  7.49           H   new
ATOM      0  HB3 PRO A   3       2.227   6.969  -4.434  1.00  7.49           H   new
ATOM      0  HG2 PRO A   3      -0.043   7.109  -3.334  1.00  7.49           H   new
ATOM      0  HG3 PRO A   3       0.481   5.693  -3.727  1.00  7.49           H   new
ATOM      0  HD2 PRO A   3       0.449   6.815  -1.140  1.00  7.49           H   new
ATOM      0  HD3 PRO A   3       0.171   5.327  -1.513  1.00  7.49           H   new
ATOM     46  N   ALA A   4       5.203   7.287  -2.915  1.00  7.00           N
ATOM     47  CA  ALA A   4       6.325   8.170  -2.553  1.00  7.00           C
ATOM     48  C   ALA A   4       5.822   9.586  -2.313  1.00  7.00           C
ATOM     49  O   ALA A   4       6.390  10.337  -1.518  1.00  7.00           O
ATOM     50  CB  ALA A   4       7.376   8.190  -3.646  1.00  7.00           C
ATOM      0  H   ALA A   4       5.299   6.878  -3.666  1.00  7.00           H   new
ATOM      0  HA  ALA A   4       6.726   7.824  -1.740  1.00  7.00           H   new
ATOM      0  HB1 ALA A   4       8.103   8.777  -3.385  1.00  7.00           H   new
ATOM      0  HB2 ALA A   4       7.718   7.293  -3.782  1.00  7.00           H   new
ATOM      0  HB3 ALA A   4       6.980   8.513  -4.470  1.00  7.00           H   new
ATOM     56  N   THR A   5       4.746   9.951  -3.004  1.00  6.47           N
ATOM     57  CA  THR A   5       4.138  11.254  -2.858  1.00  6.47           C
ATOM     58  C   THR A   5       3.745  11.474  -1.401  1.00  6.47           C
ATOM     59  O   THR A   5       3.915  12.576  -0.871  1.00  6.47           O
ATOM     60  CB  THR A   5       2.892  11.387  -3.752  1.00  6.47           C
ATOM     61  CG2 THR A   5       2.234  12.734  -3.536  1.00  6.47           C
ATOM     62  OG1 THR A   5       3.269  11.246  -5.130  1.00  6.47           O
ATOM      0  H   THR A   5       4.351   9.441  -3.573  1.00  6.47           H   new
ATOM      0  HA  THR A   5       4.784  11.924  -3.131  1.00  6.47           H   new
ATOM      0  HB  THR A   5       2.260  10.689  -3.518  1.00  6.47           H   new
ATOM      0  HG1 THR A   5       2.588  11.317  -5.616  1.00  6.47           H   new
ATOM      0 HG21 THR A   5       1.451  12.807  -4.104  1.00  6.47           H   new
ATOM      0 HG22 THR A   5       1.968  12.819  -2.607  1.00  6.47           H   new
ATOM      0 HG23 THR A   5       2.861  13.440  -3.759  1.00  6.47           H   new
ATOM     70  N   GLU A   6       3.175  10.445  -0.759  1.00  5.97           N
ATOM     71  CA  GLU A   6       2.716  10.569   0.616  1.00  5.97           C
ATOM     72  C   GLU A   6       3.901  10.653   1.556  1.00  5.97           C
ATOM     73  O   GLU A   6       3.852  11.349   2.571  1.00  5.97           O
ATOM     74  CB  GLU A   6       1.822   9.403   1.009  1.00  5.97           C
ATOM     75  CG  GLU A   6       0.486   9.352   0.284  1.00  5.97           C
ATOM     76  CD  GLU A   6      -0.394  10.548   0.528  1.00  5.97           C
ATOM     77  OE1 GLU A   6      -0.601  10.896   1.666  1.00  5.97           O
ATOM     78  OE2 GLU A   6      -0.869  11.107  -0.432  1.00  5.97           O1-
ATOM      0  H   GLU A   6       3.048   9.670  -1.109  1.00  5.97           H   new
ATOM      0  HA  GLU A   6       2.194  11.384   0.684  1.00  5.97           H   new
ATOM      0  HB2 GLU A   6       2.299   8.575   0.841  1.00  5.97           H   new
ATOM      0  HB3 GLU A   6       1.656   9.446   1.964  1.00  5.97           H   new
ATOM      0  HG2 GLU A   6       0.649   9.272  -0.669  1.00  5.97           H   new
ATOM      0  HG3 GLU A   6       0.011   8.552   0.558  1.00  5.97           H   new
ATOM     85  N   VAL A   7       4.986   9.959   1.214  1.00  5.55           N
ATOM     86  CA  VAL A   7       6.173  10.026   2.059  1.00  5.55           C
ATOM     87  C   VAL A   7       6.721  11.441   2.061  1.00  5.55           C
ATOM     88  O   VAL A   7       6.970  12.022   3.118  1.00  5.55           O
ATOM     89  CB  VAL A   7       7.294   9.112   1.543  1.00  5.55           C
ATOM     90  CG1 VAL A   7       8.547   9.392   2.339  1.00  5.55           C
ATOM     91  CG2 VAL A   7       6.900   7.644   1.658  1.00  5.55           C
ATOM      0  H   VAL A   7       5.054   9.458   0.518  1.00  5.55           H   new
ATOM      0  HA  VAL A   7       5.904   9.743   2.947  1.00  5.55           H   new
ATOM      0  HB  VAL A   7       7.453   9.295   0.604  1.00  5.55           H   new
ATOM      0 HG11 VAL A   7       9.265   8.821   2.024  1.00  5.55           H   new
ATOM      0 HG12 VAL A   7       8.801  10.322   2.227  1.00  5.55           H   new
ATOM      0 HG13 VAL A   7       8.381   9.213   3.278  1.00  5.55           H   new
ATOM      0 HG21 VAL A   7       7.622   7.088   1.327  1.00  5.55           H   new
ATOM      0 HG22 VAL A   7       6.726   7.427   2.587  1.00  5.55           H   new
ATOM      0 HG23 VAL A   7       6.101   7.481   1.133  1.00  5.55           H   new
ATOM    101  N   MET A   8       6.864  12.008   0.865  1.00  5.20           N
ATOM    102  CA  MET A   8       7.396  13.352   0.714  1.00  5.20           C
ATOM    103  C   MET A   8       6.452  14.392   1.303  1.00  5.20           C
ATOM    104  O   MET A   8       6.899  15.361   1.931  1.00  5.20           O
ATOM    105  CB  MET A   8       7.645  13.605  -0.760  1.00  5.20           C
ATOM    106  CG  MET A   8       8.804  12.787  -1.330  1.00  5.20           C
ATOM    107  SD  MET A   8       9.210  13.225  -3.021  1.00  5.20           S
ATOM    108  CE  MET A   8       7.823  12.459  -3.858  1.00  5.20           C
ATOM      0  H   MET A   8       6.656  11.624   0.124  1.00  5.20           H   new
ATOM      0  HA  MET A   8       8.230  13.428   1.203  1.00  5.20           H   new
ATOM      0  HB2 MET A   8       6.838  13.400  -1.257  1.00  5.20           H   new
ATOM      0  HB3 MET A   8       7.828  14.548  -0.893  1.00  5.20           H   new
ATOM      0  HG2 MET A   8       9.587  12.914  -0.772  1.00  5.20           H   new
ATOM      0  HG3 MET A   8       8.577  11.845  -1.291  1.00  5.20           H   new
ATOM      0  HE1 MET A   8       7.897  12.611  -4.813  1.00  5.20           H   new
ATOM      0  HE2 MET A   8       7.825  11.505  -3.681  1.00  5.20           H   new
ATOM      0  HE3 MET A   8       6.995  12.846  -3.533  1.00  5.20           H   new
ATOM    118  N   THR A   9       5.142  14.174   1.138  1.00  4.94           N
ATOM    119  CA  THR A   9       4.149  15.077   1.681  1.00  4.94           C
ATOM    120  C   THR A   9       4.243  15.060   3.194  1.00  4.94           C
ATOM    121  O   THR A   9       4.218  16.116   3.825  1.00  4.94           O
ATOM    122  CB  THR A   9       2.729  14.704   1.226  1.00  4.94           C
ATOM    123  CG2 THR A   9       1.720  15.639   1.854  1.00  4.94           C
ATOM    124  OG1 THR A   9       2.649  14.790  -0.206  1.00  4.94           O
ATOM      0  H   THR A   9       4.816  13.502   0.711  1.00  4.94           H   new
ATOM      0  HA  THR A   9       4.328  15.970   1.348  1.00  4.94           H   new
ATOM      0  HB  THR A   9       2.531  13.797   1.507  1.00  4.94           H   new
ATOM      0  HG1 THR A   9       3.029  14.124  -0.549  1.00  4.94           H   new
ATOM      0 HG21 THR A   9       0.828  15.396   1.561  1.00  4.94           H   new
ATOM      0 HG22 THR A   9       1.773  15.571   2.820  1.00  4.94           H   new
ATOM      0 HG23 THR A   9       1.911  16.551   1.584  1.00  4.94           H   new
ATOM    132  N   ALA A  10       4.371  13.859   3.777  1.00  4.77           N
ATOM    133  CA  ALA A  10       4.495  13.717   5.217  1.00  4.77           C
ATOM    134  C   ALA A  10       5.716  14.464   5.724  1.00  4.77           C
ATOM    135  O   ALA A  10       5.633  15.174   6.723  1.00  4.77           O
ATOM    136  CB  ALA A  10       4.611  12.245   5.593  1.00  4.77           C
ATOM      0  H   ALA A  10       4.387  13.116   3.345  1.00  4.77           H   new
ATOM      0  HA  ALA A  10       3.701  14.093   5.628  1.00  4.77           H   new
ATOM      0  HB1 ALA A  10       4.693  12.162   6.556  1.00  4.77           H   new
ATOM      0  HB2 ALA A  10       3.819  11.771   5.295  1.00  4.77           H   new
ATOM      0  HB3 ALA A  10       5.395  11.863   5.168  1.00  4.77           H   new
ATOM    142  N   VAL A  11       6.830  14.409   4.996  1.00  4.66           N
ATOM    143  CA  VAL A  11       8.006  15.137   5.454  1.00  4.66           C
ATOM    144  C   VAL A  11       7.720  16.626   5.474  1.00  4.66           C
ATOM    145  O   VAL A  11       7.994  17.311   6.465  1.00  4.66           O
ATOM    146  CB  VAL A  11       9.211  14.877   4.538  1.00  4.66           C
ATOM    147  CG1 VAL A  11      10.333  15.789   4.922  1.00  4.66           C
ATOM    148  CG2 VAL A  11       9.657  13.462   4.661  1.00  4.66           C
ATOM      0  H   VAL A  11       6.924  13.973   4.261  1.00  4.66           H   new
ATOM      0  HA  VAL A  11       8.216  14.825   6.348  1.00  4.66           H   new
ATOM      0  HB  VAL A  11       8.951  15.046   3.619  1.00  4.66           H   new
ATOM      0 HG11 VAL A  11      11.095  15.626   4.344  1.00  4.66           H   new
ATOM      0 HG12 VAL A  11      10.048  16.711   4.827  1.00  4.66           H   new
ATOM      0 HG13 VAL A  11      10.585  15.622   5.844  1.00  4.66           H   new
ATOM      0 HG21 VAL A  11      10.418  13.310   4.078  1.00  4.66           H   new
ATOM      0 HG22 VAL A  11       9.913  13.282   5.579  1.00  4.66           H   new
ATOM      0 HG23 VAL A  11       8.932  12.871   4.406  1.00  4.66           H   new
ATOM    158  N   GLY A  12       7.121  17.115   4.391  1.00  4.59           N
ATOM    159  CA  GLY A  12       6.772  18.515   4.262  1.00  4.59           C
ATOM    160  C   GLY A  12       5.863  18.976   5.394  1.00  4.59           C
ATOM    161  O   GLY A  12       6.156  19.971   6.068  1.00  4.59           O
ATOM      0  H   GLY A  12       6.907  16.636   3.709  1.00  4.59           H   new
ATOM      0  HA2 GLY A  12       7.580  19.051   4.257  1.00  4.59           H   new
ATOM      0  HA3 GLY A  12       6.329  18.661   3.411  1.00  4.59           H   new
ATOM    165  N   LEU A  13       4.759  18.260   5.602  1.00  4.57           N
ATOM    166  CA  LEU A  13       3.793  18.633   6.622  1.00  4.57           C
ATOM    167  C   LEU A  13       4.364  18.590   8.019  1.00  4.57           C
ATOM    168  O   LEU A  13       4.100  19.481   8.828  1.00  4.57           O
ATOM    169  CB  LEU A  13       2.603  17.684   6.584  1.00  4.57           C
ATOM    170  CG  LEU A  13       1.718  17.777   5.360  1.00  4.57           C
ATOM    171  CD1 LEU A  13       0.706  16.651   5.411  1.00  4.57           C
ATOM    172  CD2 LEU A  13       1.045  19.135   5.324  1.00  4.57           C
ATOM      0  H   LEU A  13       4.554  17.552   5.159  1.00  4.57           H   new
ATOM      0  HA  LEU A  13       3.531  19.545   6.423  1.00  4.57           H   new
ATOM      0  HB2 LEU A  13       2.935  16.775   6.653  1.00  4.57           H   new
ATOM      0  HB3 LEU A  13       2.057  17.847   7.369  1.00  4.57           H   new
ATOM      0  HG  LEU A  13       2.241  17.687   4.548  1.00  4.57           H   new
ATOM      0 HD11 LEU A  13       0.130  16.697   4.632  1.00  4.57           H   new
ATOM      0 HD12 LEU A  13       1.170  15.799   5.420  1.00  4.57           H   new
ATOM      0 HD13 LEU A  13       0.169  16.735   6.214  1.00  4.57           H   new
ATOM      0 HD21 LEU A  13       0.478  19.195   4.539  1.00  4.57           H   new
ATOM      0 HD22 LEU A  13       0.506  19.250   6.122  1.00  4.57           H   new
ATOM      0 HD23 LEU A  13       1.720  19.830   5.288  1.00  4.57           H   new
ATOM    184  N   MET A  14       5.177  17.585   8.322  1.00  4.58           N
ATOM    185  CA  MET A  14       5.673  17.518   9.676  1.00  4.58           C
ATOM    186  C   MET A  14       6.638  18.664   9.933  1.00  4.58           C
ATOM    187  O   MET A  14       6.636  19.260  11.017  1.00  4.58           O
ATOM    188  CB  MET A  14       6.329  16.177   9.922  1.00  4.58           C
ATOM    189  CG  MET A  14       5.364  14.949   9.867  1.00  4.58           C
ATOM    190  SD  MET A  14       4.005  14.992  11.028  1.00  4.58           S
ATOM    191  CE  MET A  14       2.707  15.513   9.904  1.00  4.58           C
ATOM      0  H   MET A  14       5.439  16.965   7.787  1.00  4.58           H   new
ATOM      0  HA  MET A  14       4.932  17.606  10.296  1.00  4.58           H   new
ATOM      0  HB2 MET A  14       7.030  16.050   9.264  1.00  4.58           H   new
ATOM      0  HB3 MET A  14       6.757  16.196  10.792  1.00  4.58           H   new
ATOM      0  HG2 MET A  14       5.001  14.881   8.970  1.00  4.58           H   new
ATOM      0  HG3 MET A  14       5.880  14.143  10.026  1.00  4.58           H   new
ATOM      0  HE1 MET A  14       1.870  15.589  10.389  1.00  4.58           H   new
ATOM      0  HE2 MET A  14       2.937  16.374   9.520  1.00  4.58           H   new
ATOM      0  HE3 MET A  14       2.611  14.858   9.195  1.00  4.58           H   new
ATOM    201  N   PHE A  15       7.442  19.016   8.928  1.00  4.60           N
ATOM    202  CA  PHE A  15       8.348  20.133   9.098  1.00  4.60           C
ATOM    203  C   PHE A  15       7.562  21.428   9.229  1.00  4.60           C
ATOM    204  O   PHE A  15       7.940  22.306  10.007  1.00  4.60           O
ATOM    205  CB  PHE A  15       9.365  20.211   7.970  1.00  4.60           C
ATOM    206  CG  PHE A  15      10.465  19.173   8.090  1.00  4.60           C
ATOM    207  CD1 PHE A  15      10.882  18.708   9.345  1.00  4.60           C
ATOM    208  CD2 PHE A  15      11.102  18.682   6.968  1.00  4.60           C
ATOM    209  CE1 PHE A  15      11.900  17.775   9.449  1.00  4.60           C
ATOM    210  CE2 PHE A  15      12.123  17.754   7.080  1.00  4.60           C
ATOM    211  CZ  PHE A  15      12.518  17.303   8.318  1.00  4.60           C
ATOM      0  H   PHE A  15       7.474  18.628   8.161  1.00  4.60           H   new
ATOM      0  HA  PHE A  15       8.850  19.994   9.916  1.00  4.60           H   new
ATOM      0  HB2 PHE A  15       8.909  20.095   7.122  1.00  4.60           H   new
ATOM      0  HB3 PHE A  15       9.762  21.096   7.960  1.00  4.60           H   new
ATOM      0  HD1 PHE A  15      10.471  19.029  10.115  1.00  4.60           H   new
ATOM      0  HD2 PHE A  15      10.842  18.979   6.126  1.00  4.60           H   new
ATOM      0  HE1 PHE A  15      12.165  17.468  10.286  1.00  4.60           H   new
ATOM      0  HE2 PHE A  15      12.544  17.434   6.315  1.00  4.60           H   new
ATOM      0  HZ  PHE A  15      13.204  16.679   8.389  1.00  4.60           H   new
ATOM    221  N   ALA A  16       6.465  21.557   8.468  1.00  4.64           N
ATOM    222  CA  ALA A  16       5.620  22.743   8.526  1.00  4.64           C
ATOM    223  C   ALA A  16       5.056  22.941   9.929  1.00  4.64           C
ATOM    224  O   ALA A  16       4.994  24.070  10.428  1.00  4.64           O
ATOM    225  CB  ALA A  16       4.480  22.628   7.528  1.00  4.64           C
ATOM      0  H   ALA A  16       6.198  20.960   7.910  1.00  4.64           H   new
ATOM      0  HA  ALA A  16       6.167  23.512   8.300  1.00  4.64           H   new
ATOM      0  HB1 ALA A  16       3.926  23.423   7.577  1.00  4.64           H   new
ATOM      0  HB2 ALA A  16       4.842  22.541   6.632  1.00  4.64           H   new
ATOM      0  HB3 ALA A  16       3.944  21.847   7.737  1.00  4.64           H   new
ATOM    231  N   ILE A  17       4.698  21.839  10.599  1.00  4.70           N
ATOM    232  CA  ILE A  17       4.188  21.926  11.962  1.00  4.70           C
ATOM    233  C   ILE A  17       5.266  22.457  12.888  1.00  4.70           C
ATOM    234  O   ILE A  17       5.033  23.387  13.667  1.00  4.70           O
ATOM    235  CB  ILE A  17       3.710  20.561  12.487  1.00  4.70           C
ATOM    236  CG1 ILE A  17       2.465  20.100  11.724  1.00  4.70           C
ATOM    237  CG2 ILE A  17       3.434  20.662  13.985  1.00  4.70           C
ATOM    238  CD1 ILE A  17       2.108  18.652  11.977  1.00  4.70           C
ATOM      0  H   ILE A  17       4.744  21.041  10.281  1.00  4.70           H   new
ATOM      0  HA  ILE A  17       3.429  22.530  11.945  1.00  4.70           H   new
ATOM      0  HB  ILE A  17       4.404  19.899  12.343  1.00  4.70           H   new
ATOM      0 HG12 ILE A  17       1.714  20.660  11.975  1.00  4.70           H   new
ATOM      0 HG13 ILE A  17       2.610  20.229  10.774  1.00  4.70           H   new
ATOM      0 HG21 ILE A  17       3.133  19.802  14.317  1.00  4.70           H   new
ATOM      0 HG22 ILE A  17       4.247  20.920  14.447  1.00  4.70           H   new
ATOM      0 HG23 ILE A  17       2.747  21.328  14.143  1.00  4.70           H   new
ATOM      0 HD11 ILE A  17       1.315  18.420  11.469  1.00  4.70           H   new
ATOM      0 HD12 ILE A  17       2.845  18.084  11.702  1.00  4.70           H   new
ATOM      0 HD13 ILE A  17       1.935  18.522  12.922  1.00  4.70           H   new
ATOM    250  N   VAL A  18       6.467  21.897  12.768  1.00  4.77           N
ATOM    251  CA  VAL A  18       7.580  22.324  13.601  1.00  4.77           C
ATOM    252  C   VAL A  18       7.912  23.785  13.364  1.00  4.77           C
ATOM    253  O   VAL A  18       8.109  24.547  14.316  1.00  4.77           O
ATOM    254  CB  VAL A  18       8.815  21.481  13.290  1.00  4.77           C
ATOM    255  CG1 VAL A  18      10.023  22.052  13.989  1.00  4.77           C
ATOM    256  CG2 VAL A  18       8.578  20.084  13.738  1.00  4.77           C
ATOM      0  H   VAL A  18       6.655  21.270  12.211  1.00  4.77           H   new
ATOM      0  HA  VAL A  18       7.319  22.207  14.528  1.00  4.77           H   new
ATOM      0  HB  VAL A  18       8.980  21.490  12.334  1.00  4.77           H   new
ATOM      0 HG11 VAL A  18      10.801  21.510  13.785  1.00  4.77           H   new
ATOM      0 HG12 VAL A  18      10.174  22.961  13.685  1.00  4.77           H   new
ATOM      0 HG13 VAL A  18       9.872  22.053  14.947  1.00  4.77           H   new
ATOM      0 HG21 VAL A  18       9.360  19.544  13.543  1.00  4.77           H   new
ATOM      0 HG22 VAL A  18       8.410  20.074  14.693  1.00  4.77           H   new
ATOM      0 HG23 VAL A  18       7.810  19.720  13.271  1.00  4.77           H   new
ATOM    266  N   GLY A  19       7.948  24.174  12.093  1.00  4.86           N
ATOM    267  CA  GLY A  19       8.230  25.534  11.688  1.00  4.86           C
ATOM    268  C   GLY A  19       7.239  26.494  12.320  1.00  4.86           C
ATOM    269  O   GLY A  19       7.643  27.451  12.987  1.00  4.86           O
ATOM      0  H   GLY A  19       7.806  23.640  11.434  1.00  4.86           H   new
ATOM      0  HA2 GLY A  19       9.133  25.774  11.949  1.00  4.86           H   new
ATOM      0  HA3 GLY A  19       8.186  25.605  10.722  1.00  4.86           H   new
ATOM    273  N   GLY A  20       5.944  26.235  12.117  1.00  4.97           N
ATOM    274  CA  GLY A  20       4.911  27.103  12.659  1.00  4.97           C
ATOM    275  C   GLY A  20       5.017  27.224  14.173  1.00  4.97           C
ATOM    276  O   GLY A  20       4.831  28.306  14.726  1.00  4.97           O
ATOM      0  H   GLY A  20       5.649  25.563  11.669  1.00  4.97           H   new
ATOM      0  HA2 GLY A  20       4.984  27.983  12.258  1.00  4.97           H   new
ATOM      0  HA3 GLY A  20       4.037  26.754  12.422  1.00  4.97           H   new
ATOM    280  N   LEU A  21       5.344  26.133  14.866  1.00  5.14           N
ATOM    281  CA  LEU A  21       5.506  26.251  16.303  1.00  5.14           C
ATOM    282  C   LEU A  21       6.710  27.110  16.643  1.00  5.14           C
ATOM    283  O   LEU A  21       6.627  28.008  17.478  1.00  5.14           O
ATOM    284  CB  LEU A  21       5.700  24.870  16.929  1.00  5.14           C
ATOM    285  CG  LEU A  21       4.487  23.982  16.945  1.00  5.14           C
ATOM    286  CD1 LEU A  21       4.907  22.611  17.368  1.00  5.14           C
ATOM    287  CD2 LEU A  21       3.471  24.558  17.913  1.00  5.14           C
ATOM      0  H   LEU A  21       5.471  25.349  14.536  1.00  5.14           H   new
ATOM      0  HA  LEU A  21       4.704  26.666  16.657  1.00  5.14           H   new
ATOM      0  HB2 LEU A  21       6.408  24.413  16.449  1.00  5.14           H   new
ATOM      0  HB3 LEU A  21       6.006  24.988  17.842  1.00  5.14           H   new
ATOM      0  HG  LEU A  21       4.083  23.930  16.065  1.00  5.14           H   new
ATOM      0 HD11 LEU A  21       4.134  22.026  17.383  1.00  5.14           H   new
ATOM      0 HD12 LEU A  21       5.562  22.265  16.741  1.00  5.14           H   new
ATOM      0 HD13 LEU A  21       5.299  22.651  18.254  1.00  5.14           H   new
ATOM      0 HD21 LEU A  21       2.684  23.992  17.931  1.00  5.14           H   new
ATOM      0 HD22 LEU A  21       3.858  24.601  18.801  1.00  5.14           H   new
ATOM      0 HD23 LEU A  21       3.221  25.450  17.627  1.00  5.14           H   new
ATOM    299  N   ALA A  22       7.815  26.915  15.932  1.00  5.42           N
ATOM    300  CA  ALA A  22       9.028  27.663  16.221  1.00  5.42           C
ATOM    301  C   ALA A  22       8.807  29.164  16.080  1.00  5.42           C
ATOM    302  O   ALA A  22       9.295  29.956  16.899  1.00  5.42           O
ATOM    303  CB  ALA A  22      10.147  27.208  15.308  1.00  5.42           C
ATOM      0  H   ALA A  22       7.882  26.357  15.281  1.00  5.42           H   new
ATOM      0  HA  ALA A  22       9.276  27.488  17.142  1.00  5.42           H   new
ATOM      0  HB1 ALA A  22      10.952  27.711  15.507  1.00  5.42           H   new
ATOM      0  HB2 ALA A  22      10.314  26.263  15.447  1.00  5.42           H   new
ATOM      0  HB3 ALA A  22       9.892  27.358  14.384  1.00  5.42           H   new
ATOM    309  N   GLU A  23       7.979  29.557  15.106  1.00  5.79           N
ATOM    310  CA  GLU A  23       7.682  30.970  14.898  1.00  5.79           C
ATOM    311  C   GLU A  23       7.031  31.605  16.128  1.00  5.79           C
ATOM    312  O   GLU A  23       7.228  32.790  16.395  1.00  5.79           O
ATOM    313  CB  GLU A  23       6.774  31.195  13.678  1.00  5.79           C
ATOM    314  CG  GLU A  23       7.438  30.950  12.315  1.00  5.79           C
ATOM    315  CD  GLU A  23       6.510  31.207  11.128  1.00  5.79           C
ATOM    316  OE1 GLU A  23       5.345  31.459  11.337  1.00  5.79           O
ATOM    317  OE2 GLU A  23       6.981  31.156  10.013  1.00  5.79           O1-
ATOM      0  H   GLU A  23       7.584  29.022  14.561  1.00  5.79           H   new
ATOM      0  HA  GLU A  23       8.537  31.398  14.737  1.00  5.79           H   new
ATOM      0  HB2 GLU A  23       6.002  30.612  13.755  1.00  5.79           H   new
ATOM      0  HB3 GLU A  23       6.444  32.107  13.702  1.00  5.79           H   new
ATOM      0  HG2 GLU A  23       8.218  31.522  12.236  1.00  5.79           H   new
ATOM      0  HG3 GLU A  23       7.753  30.033  12.277  1.00  5.79           H   new
ATOM    324  N   LEU A  24       6.279  30.838  16.918  1.00  6.21           N
ATOM    325  CA  LEU A  24       5.571  31.399  18.067  1.00  6.21           C
ATOM    326  C   LEU A  24       6.448  31.418  19.312  1.00  6.21           C
ATOM    327  O   LEU A  24       6.033  30.963  20.377  1.00  6.21           O
ATOM    328  CB  LEU A  24       4.374  30.500  18.365  1.00  6.21           C
ATOM    329  CG  LEU A  24       3.405  30.308  17.225  1.00  6.21           C
ATOM    330  CD1 LEU A  24       2.346  29.308  17.648  1.00  6.21           C
ATOM    331  CD2 LEU A  24       2.802  31.647  16.842  1.00  6.21           C
ATOM      0  H   LEU A  24       6.166  29.993  16.806  1.00  6.21           H   new
ATOM      0  HA  LEU A  24       5.310  32.308  17.853  1.00  6.21           H   new
ATOM      0  HB2 LEU A  24       4.703  29.630  18.639  1.00  6.21           H   new
ATOM      0  HB3 LEU A  24       3.891  30.871  19.120  1.00  6.21           H   new
ATOM      0  HG  LEU A  24       3.858  29.958  16.442  1.00  6.21           H   new
ATOM      0 HD11 LEU A  24       1.716  29.176  16.922  1.00  6.21           H   new
ATOM      0 HD12 LEU A  24       2.768  28.462  17.867  1.00  6.21           H   new
ATOM      0 HD13 LEU A  24       1.875  29.645  18.426  1.00  6.21           H   new
ATOM      0 HD21 LEU A  24       2.179  31.524  16.109  1.00  6.21           H   new
ATOM      0 HD22 LEU A  24       2.334  32.021  17.605  1.00  6.21           H   new
ATOM      0 HD23 LEU A  24       3.508  32.253  16.567  1.00  6.21           H   new
ATOM    343  N   ASP A  25       7.638  31.990  19.184  1.00  6.56           N
ATOM    344  CA  ASP A  25       8.628  32.031  20.261  1.00  6.56           C
ATOM    345  C   ASP A  25       8.900  30.647  20.892  1.00  6.56           C
ATOM    346  O   ASP A  25       8.973  30.545  22.119  1.00  6.56           O
ATOM    347  CB  ASP A  25       8.196  33.010  21.364  1.00  6.56           C
ATOM    348  CG  ASP A  25       8.157  34.471  20.904  1.00  6.56           C
ATOM    349  OD1 ASP A  25       9.021  34.871  20.158  1.00  6.56           O
ATOM    350  OD2 ASP A  25       7.254  35.169  21.298  1.00  6.56           O1-
ATOM      0  H   ASP A  25       7.900  32.372  18.460  1.00  6.56           H   new
ATOM      0  HA  ASP A  25       9.453  32.333  19.849  1.00  6.56           H   new
ATOM      0  HB2 ASP A  25       7.317  32.756  21.686  1.00  6.56           H   new
ATOM      0  HB3 ASP A  25       8.806  32.931  22.114  1.00  6.56           H   new
ATOM    355  N   ILE A  26       9.048  29.585  20.077  1.00  6.77           N
ATOM    356  CA  ILE A  26       9.290  28.257  20.658  1.00  6.77           C
ATOM    357  C   ILE A  26      10.572  27.556  20.246  1.00  6.77           C
ATOM    358  O   ILE A  26      10.707  27.067  19.127  1.00  6.77           O
ATOM    359  CB  ILE A  26       8.147  27.274  20.340  1.00  6.77           C
ATOM    360  CG1 ILE A  26       6.822  27.756  20.906  1.00  6.77           C
ATOM    361  CG2 ILE A  26       8.469  25.915  20.835  1.00  6.77           C
ATOM    362  CD1 ILE A  26       5.629  26.917  20.488  1.00  6.77           C
ATOM      0  H   ILE A  26       9.013  29.612  19.218  1.00  6.77           H   new
ATOM      0  HA  ILE A  26       9.357  28.469  21.602  1.00  6.77           H   new
ATOM      0  HB  ILE A  26       8.055  27.234  19.375  1.00  6.77           H   new
ATOM      0 HG12 ILE A  26       6.878  27.762  21.874  1.00  6.77           H   new
ATOM      0 HG13 ILE A  26       6.675  28.673  20.625  1.00  6.77           H   new
ATOM      0 HG21 ILE A  26       7.738  25.312  20.625  1.00  6.77           H   new
ATOM      0 HG22 ILE A  26       9.281  25.599  20.408  1.00  6.77           H   new
ATOM      0 HG23 ILE A  26       8.599  25.943  21.796  1.00  6.77           H   new
ATOM      0 HD11 ILE A  26       4.822  27.281  20.884  1.00  6.77           H   new
ATOM      0 HD12 ILE A  26       5.548  26.929  19.521  1.00  6.77           H   new
ATOM      0 HD13 ILE A  26       5.753  26.004  20.791  1.00  6.77           H   new
ATOM    374  N   ASP A  27      11.472  27.406  21.210  1.00  6.80           N
ATOM    375  CA  ASP A  27      12.721  26.693  20.989  1.00  6.80           C
ATOM    376  C   ASP A  27      12.695  25.317  21.663  1.00  6.80           C
ATOM    377  O   ASP A  27      13.715  24.629  21.710  1.00  6.80           O
ATOM    378  CB  ASP A  27      13.901  27.496  21.539  1.00  6.80           C
ATOM    379  CG  ASP A  27      14.136  28.823  20.812  1.00  6.80           C
ATOM    380  OD1 ASP A  27      14.114  28.837  19.605  1.00  6.80           O
ATOM    381  OD2 ASP A  27      14.332  29.810  21.480  1.00  6.80           O1-
ATOM      0  H   ASP A  27      11.376  27.714  22.007  1.00  6.80           H   new
ATOM      0  HA  ASP A  27      12.826  26.575  20.032  1.00  6.80           H   new
ATOM      0  HB2 ASP A  27      13.749  27.675  22.480  1.00  6.80           H   new
ATOM      0  HB3 ASP A  27      14.705  26.957  21.479  1.00  6.80           H   new
ATOM    386  N   SER A  28      11.538  24.927  22.213  1.00  6.64           N
ATOM    387  CA  SER A  28      11.460  23.649  22.923  1.00  6.64           C
ATOM    388  C   SER A  28      10.547  22.585  22.306  1.00  6.64           C
ATOM    389  O   SER A  28      10.995  21.466  22.081  1.00  6.64           O
ATOM    390  CB  SER A  28      11.020  23.897  24.351  1.00  6.64           C
ATOM    391  OG  SER A  28      11.976  24.647  25.047  1.00  6.64           O
ATOM      0  H   SER A  28      10.805  25.377  22.187  1.00  6.64           H   new
ATOM      0  HA  SER A  28      12.356  23.281  22.864  1.00  6.64           H   new
ATOM      0  HB2 SER A  28      10.171  24.366  24.355  1.00  6.64           H   new
ATOM      0  HB3 SER A  28      10.878  23.050  24.801  1.00  6.64           H   new
ATOM      0  HG  SER A  28      11.713  24.775  25.835  1.00  6.64           H   new
ATOM    397  N   MET A  29       9.296  22.926  21.942  1.00  6.34           N
ATOM    398  CA  MET A  29       8.378  21.908  21.390  1.00  6.34           C
ATOM    399  C   MET A  29       8.886  21.397  20.072  1.00  6.34           C
ATOM    400  O   MET A  29       8.658  20.249  19.704  1.00  6.34           O
ATOM    401  CB  MET A  29       6.971  22.429  21.115  1.00  6.34           C
ATOM    402  CG  MET A  29       6.133  22.789  22.293  1.00  6.34           C
ATOM    403  SD  MET A  29       4.532  23.421  21.756  1.00  6.34           S
ATOM    404  CE  MET A  29       3.799  21.933  21.065  1.00  6.34           C
ATOM      0  H   MET A  29       8.967  23.718  22.004  1.00  6.34           H   new
ATOM      0  HA  MET A  29       8.341  21.220  22.072  1.00  6.34           H   new
ATOM      0  HB2 MET A  29       7.047  23.213  20.550  1.00  6.34           H   new
ATOM      0  HB3 MET A  29       6.496  21.755  20.604  1.00  6.34           H   new
ATOM      0  HG2 MET A  29       6.007  22.010  22.858  1.00  6.34           H   new
ATOM      0  HG3 MET A  29       6.588  23.457  22.829  1.00  6.34           H   new
ATOM      0  HE1 MET A  29       2.911  22.135  20.730  1.00  6.34           H   new
ATOM      0  HE2 MET A  29       4.352  21.607  20.338  1.00  6.34           H   new
ATOM      0  HE3 MET A  29       3.737  21.253  21.754  1.00  6.34           H   new
ATOM    414  N   ALA A  30       9.625  22.248  19.391  1.00  6.00           N
ATOM    415  CA  ALA A  30      10.171  21.964  18.094  1.00  6.00           C
ATOM    416  C   ALA A  30      11.030  20.700  18.126  1.00  6.00           C
ATOM    417  O   ALA A  30      11.110  19.983  17.129  1.00  6.00           O
ATOM    418  CB  ALA A  30      10.984  23.165  17.633  1.00  6.00           C
ATOM      0  H   ALA A  30       9.827  23.031  19.684  1.00  6.00           H   new
ATOM      0  HA  ALA A  30       9.449  21.802  17.467  1.00  6.00           H   new
ATOM      0  HB1 ALA A  30      11.359  22.985  16.757  1.00  6.00           H   new
ATOM      0  HB2 ALA A  30      10.410  23.945  17.585  1.00  6.00           H   new
ATOM      0  HB3 ALA A  30      11.702  23.331  18.263  1.00  6.00           H   new
ATOM    424  N   ILE A  31      11.669  20.408  19.262  1.00  5.71           N
ATOM    425  CA  ILE A  31      12.531  19.244  19.333  1.00  5.71           C
ATOM    426  C   ILE A  31      11.724  17.927  19.250  1.00  5.71           C
ATOM    427  O   ILE A  31      11.882  17.216  18.252  1.00  5.71           O
ATOM    428  CB  ILE A  31      13.448  19.341  20.566  1.00  5.71           C
ATOM    429  CG1 ILE A  31      14.407  20.507  20.360  1.00  5.71           C
ATOM    430  CG2 ILE A  31      14.197  18.019  20.772  1.00  5.71           C
ATOM    431  CD1 ILE A  31      15.141  20.902  21.610  1.00  5.71           C
ATOM      0  H   ILE A  31      11.614  20.867  19.987  1.00  5.71           H   new
ATOM      0  HA  ILE A  31      13.111  19.228  18.555  1.00  5.71           H   new
ATOM      0  HB  ILE A  31      12.926  19.501  21.368  1.00  5.71           H   new
ATOM      0 HG12 ILE A  31      15.052  20.270  19.675  1.00  5.71           H   new
ATOM      0 HG13 ILE A  31      13.910  21.272  20.029  1.00  5.71           H   new
ATOM      0 HG21 ILE A  31      14.771  18.090  21.550  1.00  5.71           H   new
ATOM      0 HG22 ILE A  31      13.558  17.302  20.907  1.00  5.71           H   new
ATOM      0 HG23 ILE A  31      14.736  17.827  19.989  1.00  5.71           H   new
ATOM      0 HD11 ILE A  31      15.733  21.645  21.416  1.00  5.71           H   new
ATOM      0 HD12 ILE A  31      14.502  21.166  22.291  1.00  5.71           H   new
ATOM      0 HD13 ILE A  31      15.662  20.149  21.931  1.00  5.71           H   new
ATOM    443  N   PRO A  32      10.836  17.556  20.215  1.00  5.50           N
ATOM    444  CA  PRO A  32      10.014  16.369  20.136  1.00  5.50           C
ATOM    445  C   PRO A  32       9.044  16.409  18.970  1.00  5.50           C
ATOM    446  O   PRO A  32       8.627  15.359  18.491  1.00  5.50           O
ATOM    447  CB  PRO A  32       9.275  16.363  21.477  1.00  5.50           C
ATOM    448  CG  PRO A  32       9.308  17.779  21.942  1.00  5.50           C
ATOM    449  CD  PRO A  32      10.624  18.311  21.452  1.00  5.50           C
ATOM      0  HA  PRO A  32      10.540  15.568  19.982  1.00  5.50           H   new
ATOM      0  HB2 PRO A  32       8.363  16.048  21.374  1.00  5.50           H   new
ATOM      0  HB3 PRO A  32       9.708  15.774  22.114  1.00  5.50           H   new
ATOM      0  HG2 PRO A  32       8.566  18.287  21.579  1.00  5.50           H   new
ATOM      0  HG3 PRO A  32       9.243  17.834  22.908  1.00  5.50           H   new
ATOM      0  HD2 PRO A  32      10.588  19.267  21.289  1.00  5.50           H   new
ATOM      0  HD3 PRO A  32      11.336  18.159  22.093  1.00  5.50           H   new
ATOM    457  N   MET A  33       8.693  17.599  18.465  1.00  5.37           N
ATOM    458  CA  MET A  33       7.804  17.625  17.313  1.00  5.37           C
ATOM    459  C   MET A  33       8.560  17.242  16.049  1.00  5.37           C
ATOM    460  O   MET A  33       8.008  16.573  15.175  1.00  5.37           O
ATOM    461  CB  MET A  33       7.123  18.976  17.196  1.00  5.37           C
ATOM    462  CG  MET A  33       6.103  19.221  18.299  1.00  5.37           C
ATOM    463  SD  MET A  33       4.804  18.016  18.297  1.00  5.37           S
ATOM    464  CE  MET A  33       4.026  18.464  16.762  1.00  5.37           C
ATOM      0  H   MET A  33       8.948  18.365  18.762  1.00  5.37           H   new
ATOM      0  HA  MET A  33       7.104  16.965  17.436  1.00  5.37           H   new
ATOM      0  HB2 MET A  33       7.795  19.675  17.222  1.00  5.37           H   new
ATOM      0  HB3 MET A  33       6.682  19.038  16.334  1.00  5.37           H   new
ATOM      0  HG2 MET A  33       6.551  19.208  19.159  1.00  5.37           H   new
ATOM      0  HG3 MET A  33       5.720  20.106  18.191  1.00  5.37           H   new
ATOM      0  HE1 MET A  33       3.267  17.882  16.602  1.00  5.37           H   new
ATOM      0  HE2 MET A  33       3.723  19.384  16.809  1.00  5.37           H   new
ATOM      0  HE3 MET A  33       4.663  18.371  16.037  1.00  5.37           H   new
ATOM    474  N   THR A  34       9.845  17.605  15.958  1.00  5.26           N
ATOM    475  CA  THR A  34      10.630  17.203  14.803  1.00  5.26           C
ATOM    476  C   THR A  34      10.808  15.707  14.845  1.00  5.26           C
ATOM    477  O   THR A  34      10.635  15.023  13.835  1.00  5.26           O
ATOM    478  CB  THR A  34      12.022  17.856  14.759  1.00  5.26           C
ATOM    479  CG2 THR A  34      12.748  17.368  13.525  1.00  5.26           C
ATOM    480  OG1 THR A  34      11.897  19.271  14.699  1.00  5.26           O
ATOM      0  H   THR A  34      10.266  18.073  16.543  1.00  5.26           H   new
ATOM      0  HA  THR A  34      10.149  17.493  14.012  1.00  5.26           H   new
ATOM      0  HB  THR A  34      12.516  17.617  15.559  1.00  5.26           H   new
ATOM      0  HG1 THR A  34      11.726  19.570  15.465  1.00  5.26           H   new
ATOM      0 HG21 THR A  34      13.628  17.773  13.486  1.00  5.26           H   new
ATOM      0 HG22 THR A  34      12.838  16.403  13.563  1.00  5.26           H   new
ATOM      0 HG23 THR A  34      12.244  17.614  12.734  1.00  5.26           H   new
ATOM    488  N   ILE A  35      11.113  15.197  16.039  1.00  5.14           N
ATOM    489  CA  ILE A  35      11.352  13.778  16.208  1.00  5.14           C
ATOM    490  C   ILE A  35      10.086  12.982  15.924  1.00  5.14           C
ATOM    491  O   ILE A  35      10.114  12.057  15.109  1.00  5.14           O
ATOM    492  CB  ILE A  35      11.802  13.506  17.647  1.00  5.14           C
ATOM    493  CG1 ILE A  35      13.183  14.139  17.871  1.00  5.14           C
ATOM    494  CG2 ILE A  35      11.826  12.001  17.905  1.00  5.14           C
ATOM    495  CD1 ILE A  35      13.598  14.211  19.324  1.00  5.14           C
ATOM      0  H   ILE A  35      11.185  15.661  16.759  1.00  5.14           H   new
ATOM      0  HA  ILE A  35      12.042  13.504  15.584  1.00  5.14           H   new
ATOM      0  HB  ILE A  35      11.178  13.904  18.274  1.00  5.14           H   new
ATOM      0 HG12 ILE A  35      13.846  13.629  17.380  1.00  5.14           H   new
ATOM      0 HG13 ILE A  35      13.182  15.035  17.500  1.00  5.14           H   new
ATOM      0 HG21 ILE A  35      12.111  11.833  18.817  1.00  5.14           H   new
ATOM      0 HG22 ILE A  35      10.937  11.636  17.772  1.00  5.14           H   new
ATOM      0 HG23 ILE A  35      12.445  11.577  17.290  1.00  5.14           H   new
ATOM      0 HD11 ILE A  35      14.475  14.620  19.390  1.00  5.14           H   new
ATOM      0 HD12 ILE A  35      12.955  14.744  19.818  1.00  5.14           H   new
ATOM      0 HD13 ILE A  35      13.630  13.316  19.696  1.00  5.14           H   new
ATOM    507  N   ALA A  36       8.966  13.377  16.537  1.00  5.03           N
ATOM    508  CA  ALA A  36       7.691  12.708  16.328  1.00  5.03           C
ATOM    509  C   ALA A  36       7.296  12.784  14.868  1.00  5.03           C
ATOM    510  O   ALA A  36       6.768  11.822  14.299  1.00  5.03           O
ATOM    511  CB  ALA A  36       6.621  13.358  17.182  1.00  5.03           C
ATOM      0  H   ALA A  36       8.930  14.040  17.084  1.00  5.03           H   new
ATOM      0  HA  ALA A  36       7.781  11.776  16.583  1.00  5.03           H   new
ATOM      0  HB1 ALA A  36       5.774  12.908  17.038  1.00  5.03           H   new
ATOM      0  HB2 ALA A  36       6.868  13.290  18.118  1.00  5.03           H   new
ATOM      0  HB3 ALA A  36       6.535  14.293  16.938  1.00  5.03           H   new
ATOM    517  N   GLY A  37       7.591  13.921  14.254  1.00  4.92           N
ATOM    518  CA  GLY A  37       7.323  14.159  12.862  1.00  4.92           C
ATOM    519  C   GLY A  37       8.037  13.134  12.011  1.00  4.92           C
ATOM    520  O   GLY A  37       7.424  12.456  11.186  1.00  4.92           O
ATOM      0  H   GLY A  37       7.962  14.587  14.652  1.00  4.92           H   new
ATOM      0  HA2 GLY A  37       6.368  14.117  12.698  1.00  4.92           H   new
ATOM      0  HA3 GLY A  37       7.614  15.051  12.618  1.00  4.92           H   new
ATOM    524  N   LEU A  38       9.337  13.006  12.212  1.00  4.81           N
ATOM    525  CA  LEU A  38      10.107  12.056  11.443  1.00  4.81           C
ATOM    526  C   LEU A  38       9.670  10.616  11.732  1.00  4.81           C
ATOM    527  O   LEU A  38       9.712   9.773  10.835  1.00  4.81           O
ATOM    528  CB  LEU A  38      11.587  12.322  11.672  1.00  4.81           C
ATOM    529  CG  LEU A  38      12.032  13.674  11.044  1.00  4.81           C
ATOM    530  CD1 LEU A  38      13.468  13.968  11.407  1.00  4.81           C
ATOM    531  CD2 LEU A  38      11.817  13.610   9.513  1.00  4.81           C
ATOM      0  H   LEU A  38       9.789  13.459  12.787  1.00  4.81           H   new
ATOM      0  HA  LEU A  38       9.939  12.173  10.495  1.00  4.81           H   new
ATOM      0  HB2 LEU A  38      11.771  12.331  12.624  1.00  4.81           H   new
ATOM      0  HB3 LEU A  38      12.109  11.600  11.289  1.00  4.81           H   new
ATOM      0  HG  LEU A  38      11.497  14.402  11.396  1.00  4.81           H   new
ATOM      0 HD11 LEU A  38      13.736  14.812  11.011  1.00  4.81           H   new
ATOM      0 HD12 LEU A  38      13.554  14.022  12.372  1.00  4.81           H   new
ATOM      0 HD13 LEU A  38      14.038  13.259  11.072  1.00  4.81           H   new
ATOM      0 HD21 LEU A  38      12.092  14.449   9.112  1.00  4.81           H   new
ATOM      0 HD22 LEU A  38      12.346  12.886   9.142  1.00  4.81           H   new
ATOM      0 HD23 LEU A  38      10.878  13.454   9.324  1.00  4.81           H   new
ATOM    543  N   MET A  39       9.230  10.323  12.965  1.00  4.72           N
ATOM    544  CA  MET A  39       8.710   8.989  13.272  1.00  4.72           C
ATOM    545  C   MET A  39       7.470   8.718  12.409  1.00  4.72           C
ATOM    546  O   MET A  39       7.318   7.624  11.860  1.00  4.72           O
ATOM    547  CB  MET A  39       8.392   8.862  14.758  1.00  4.72           C
ATOM    548  CG  MET A  39       9.619   8.855  15.662  1.00  4.72           C
ATOM    549  SD  MET A  39       9.197   8.969  17.406  1.00  4.72           S
ATOM    550  CE  MET A  39       8.449   7.372  17.670  1.00  4.72           C
ATOM      0  H   MET A  39       9.225  10.875  13.625  1.00  4.72           H   new
ATOM      0  HA  MET A  39       9.385   8.324  13.065  1.00  4.72           H   new
ATOM      0  HB2 MET A  39       7.815   9.597  15.019  1.00  4.72           H   new
ATOM      0  HB3 MET A  39       7.892   8.044  14.902  1.00  4.72           H   new
ATOM      0  HG2 MET A  39      10.125   8.042  15.508  1.00  4.72           H   new
ATOM      0  HG3 MET A  39      10.196   9.597  15.424  1.00  4.72           H   new
ATOM      0  HE1 MET A  39       8.167   7.295  18.595  1.00  4.72           H   new
ATOM      0  HE2 MET A  39       7.679   7.275  17.089  1.00  4.72           H   new
ATOM      0  HE3 MET A  39       9.094   6.675  17.470  1.00  4.72           H   new
ATOM    560  N   PHE A  40       6.599   9.726  12.262  1.00  4.65           N
ATOM    561  CA  PHE A  40       5.427   9.615  11.391  1.00  4.65           C
ATOM    562  C   PHE A  40       5.860   9.315   9.969  1.00  4.65           C
ATOM    563  O   PHE A  40       5.307   8.433   9.310  1.00  4.65           O
ATOM    564  CB  PHE A  40       4.544  10.859  11.424  1.00  4.65           C
ATOM    565  CG  PHE A  40       3.420  10.795  10.430  1.00  4.65           C
ATOM    566  CD1 PHE A  40       2.318   9.983  10.650  1.00  4.65           C
ATOM    567  CD2 PHE A  40       3.456  11.566   9.279  1.00  4.65           C
ATOM    568  CE1 PHE A  40       1.283   9.934   9.733  1.00  4.65           C
ATOM    569  CE2 PHE A  40       2.420  11.525   8.369  1.00  4.65           C
ATOM    570  CZ  PHE A  40       1.336  10.707   8.594  1.00  4.65           C
ATOM      0  H   PHE A  40       6.673  10.484  12.661  1.00  4.65           H   new
ATOM      0  HA  PHE A  40       4.891   8.882  11.731  1.00  4.65           H   new
ATOM      0  HB2 PHE A  40       4.177  10.968  12.315  1.00  4.65           H   new
ATOM      0  HB3 PHE A  40       5.087  11.642  11.243  1.00  4.65           H   new
ATOM      0  HD1 PHE A  40       2.274   9.466  11.422  1.00  4.65           H   new
ATOM      0  HD2 PHE A  40       4.187  12.118   9.118  1.00  4.65           H   new
ATOM      0  HE1 PHE A  40       0.552   9.380   9.886  1.00  4.65           H   new
ATOM      0  HE2 PHE A  40       2.454  12.051   7.603  1.00  4.65           H   new
ATOM      0  HZ  PHE A  40       0.640  10.676   7.978  1.00  4.65           H   new
ATOM    580  N   VAL A  41       6.839  10.058   9.479  1.00  4.61           N
ATOM    581  CA  VAL A  41       7.299   9.833   8.124  1.00  4.61           C
ATOM    582  C   VAL A  41       7.827   8.405   7.991  1.00  4.61           C
ATOM    583  O   VAL A  41       7.545   7.730   6.999  1.00  4.61           O
ATOM    584  CB  VAL A  41       8.425  10.795   7.771  1.00  4.61           C
ATOM    585  CG1 VAL A  41       8.998  10.407   6.430  1.00  4.61           C
ATOM    586  CG2 VAL A  41       7.912  12.216   7.797  1.00  4.61           C
ATOM      0  H   VAL A  41       7.243  10.686   9.906  1.00  4.61           H   new
ATOM      0  HA  VAL A  41       6.551   9.976   7.523  1.00  4.61           H   new
ATOM      0  HB  VAL A  41       9.140  10.742   8.425  1.00  4.61           H   new
ATOM      0 HG11 VAL A  41       9.717  11.015   6.197  1.00  4.61           H   new
ATOM      0 HG12 VAL A  41       9.343   9.502   6.475  1.00  4.61           H   new
ATOM      0 HG13 VAL A  41       8.303  10.455   5.755  1.00  4.61           H   new
ATOM      0 HG21 VAL A  41       8.633  12.825   7.572  1.00  4.61           H   new
ATOM      0 HG22 VAL A  41       7.194  12.313   7.152  1.00  4.61           H   new
ATOM      0 HG23 VAL A  41       7.579  12.424   8.684  1.00  4.61           H   new
ATOM    596  N   ALA A  42       8.607   7.946   8.983  1.00  4.61           N
ATOM    597  CA  ALA A  42       9.153   6.594   8.984  1.00  4.61           C
ATOM    598  C   ALA A  42       8.029   5.564   8.945  1.00  4.61           C
ATOM    599  O   ALA A  42       8.142   4.538   8.273  1.00  4.61           O
ATOM    600  CB  ALA A  42      10.026   6.377  10.202  1.00  4.61           C
ATOM      0  H   ALA A  42       8.829   8.415   9.669  1.00  4.61           H   new
ATOM      0  HA  ALA A  42       9.699   6.483   8.190  1.00  4.61           H   new
ATOM      0  HB1 ALA A  42      10.382   5.475  10.189  1.00  4.61           H   new
ATOM      0  HB2 ALA A  42      10.758   7.013  10.193  1.00  4.61           H   new
ATOM      0  HB3 ALA A  42       9.498   6.504  11.006  1.00  4.61           H   new
ATOM    606  N   PHE A  43       6.923   5.845   9.647  1.00  4.70           N
ATOM    607  CA  PHE A  43       5.748   4.983   9.607  1.00  4.70           C
ATOM    608  C   PHE A  43       5.236   4.863   8.184  1.00  4.70           C
ATOM    609  O   PHE A  43       5.027   3.752   7.682  1.00  4.70           O
ATOM    610  CB  PHE A  43       4.634   5.514  10.514  1.00  4.70           C
ATOM    611  CG  PHE A  43       3.329   4.821  10.329  1.00  4.70           C
ATOM    612  CD1 PHE A  43       3.068   3.583  10.885  1.00  4.70           C
ATOM    613  CD2 PHE A  43       2.337   5.440   9.566  1.00  4.70           C
ATOM    614  CE1 PHE A  43       1.841   2.970  10.681  1.00  4.70           C
ATOM    615  CE2 PHE A  43       1.123   4.837   9.361  1.00  4.70           C
ATOM    616  CZ  PHE A  43       0.870   3.598   9.918  1.00  4.70           C
ATOM      0  H   PHE A  43       6.839   6.535  10.153  1.00  4.70           H   new
ATOM      0  HA  PHE A  43       6.012   4.108   9.931  1.00  4.70           H   new
ATOM      0  HB2 PHE A  43       4.911   5.424  11.439  1.00  4.70           H   new
ATOM      0  HB3 PHE A  43       4.515   6.462  10.345  1.00  4.70           H   new
ATOM      0  HD1 PHE A  43       3.718   3.159  11.398  1.00  4.70           H   new
ATOM      0  HD2 PHE A  43       2.502   6.275   9.191  1.00  4.70           H   new
ATOM      0  HE1 PHE A  43       1.670   2.137  11.057  1.00  4.70           H   new
ATOM      0  HE2 PHE A  43       0.472   5.260   8.849  1.00  4.70           H   new
ATOM      0  HZ  PHE A  43       0.048   3.186   9.781  1.00  4.70           H   new
ATOM    626  N   VAL A  44       5.066   6.005   7.521  1.00  4.93           N
ATOM    627  CA  VAL A  44       4.561   6.039   6.155  1.00  4.93           C
ATOM    628  C   VAL A  44       5.497   5.269   5.217  1.00  4.93           C
ATOM    629  O   VAL A  44       5.038   4.468   4.398  1.00  4.93           O
ATOM    630  CB  VAL A  44       4.402   7.505   5.694  1.00  4.93           C
ATOM    631  CG1 VAL A  44       4.086   7.559   4.229  1.00  4.93           C
ATOM    632  CG2 VAL A  44       3.286   8.169   6.509  1.00  4.93           C
ATOM      0  H   VAL A  44       5.240   6.779   7.852  1.00  4.93           H   new
ATOM      0  HA  VAL A  44       3.692   5.609   6.127  1.00  4.93           H   new
ATOM      0  HB  VAL A  44       5.234   7.982   5.840  1.00  4.93           H   new
ATOM      0 HG11 VAL A  44       3.989   8.484   3.953  1.00  4.93           H   new
ATOM      0 HG12 VAL A  44       4.806   7.146   3.727  1.00  4.93           H   new
ATOM      0 HG13 VAL A  44       3.259   7.082   4.058  1.00  4.93           H   new
ATOM      0 HG21 VAL A  44       3.181   9.090   6.224  1.00  4.93           H   new
ATOM      0 HG22 VAL A  44       2.454   7.691   6.368  1.00  4.93           H   new
ATOM      0 HG23 VAL A  44       3.516   8.147   7.451  1.00  4.93           H   new
ATOM    642  N   ILE A  45       6.810   5.472   5.370  1.00  5.30           N
ATOM    643  CA  ILE A  45       7.811   4.769   4.568  1.00  5.30           C
ATOM    644  C   ILE A  45       7.788   3.267   4.821  1.00  5.30           C
ATOM    645  O   ILE A  45       7.862   2.469   3.882  1.00  5.30           O
ATOM    646  CB  ILE A  45       9.225   5.265   4.861  1.00  5.30           C
ATOM    647  CG1 ILE A  45       9.381   6.674   4.395  1.00  5.30           C
ATOM    648  CG2 ILE A  45      10.228   4.362   4.169  1.00  5.30           C
ATOM    649  CD1 ILE A  45      10.628   7.334   4.896  1.00  5.30           C
ATOM      0  H   ILE A  45       7.142   6.021   5.942  1.00  5.30           H   new
ATOM      0  HA  ILE A  45       7.580   4.953   3.644  1.00  5.30           H   new
ATOM      0  HB  ILE A  45       9.385   5.241   5.817  1.00  5.30           H   new
ATOM      0 HG12 ILE A  45       9.384   6.688   3.425  1.00  5.30           H   new
ATOM      0 HG13 ILE A  45       8.612   7.190   4.684  1.00  5.30           H   new
ATOM      0 HG21 ILE A  45      11.127   4.675   4.354  1.00  5.30           H   new
ATOM      0 HG22 ILE A  45      10.128   3.455   4.498  1.00  5.30           H   new
ATOM      0 HG23 ILE A  45      10.071   4.377   3.212  1.00  5.30           H   new
ATOM      0 HD11 ILE A  45      10.671   8.243   4.560  1.00  5.30           H   new
ATOM      0 HD12 ILE A  45      10.619   7.348   5.866  1.00  5.30           H   new
ATOM      0 HD13 ILE A  45      11.403   6.839   4.587  1.00  5.30           H   new
ATOM    661  N   SER A  46       7.713   2.878   6.094  1.00  5.85           N
ATOM    662  CA  SER A  46       7.690   1.472   6.438  1.00  5.85           C
ATOM    663  C   SER A  46       6.467   0.858   5.783  1.00  5.85           C
ATOM    664  O   SER A  46       6.556  -0.202   5.151  1.00  5.85           O
ATOM    665  CB  SER A  46       7.621   1.317   7.943  1.00  5.85           C
ATOM    666  OG  SER A  46       8.777   1.836   8.546  1.00  5.85           O
ATOM      0  H   SER A  46       7.675   3.415   6.765  1.00  5.85           H   new
ATOM      0  HA  SER A  46       8.493   1.026   6.126  1.00  5.85           H   new
ATOM      0  HB2 SER A  46       6.838   1.776   8.285  1.00  5.85           H   new
ATOM      0  HB3 SER A  46       7.523   0.380   8.173  1.00  5.85           H   new
ATOM      0  HG  SER A  46       8.742   2.675   8.543  1.00  5.85           H   new
ATOM    672  N   GLY A  47       5.348   1.583   5.852  1.00  6.60           N
ATOM    673  CA  GLY A  47       4.109   1.161   5.242  1.00  6.60           C
ATOM    674  C   GLY A  47       4.351   0.886   3.771  1.00  6.60           C
ATOM    675  O   GLY A  47       4.086  -0.219   3.298  1.00  6.60           O
ATOM      0  H   GLY A  47       5.297   2.338   6.260  1.00  6.60           H   new
ATOM      0  HA2 GLY A  47       3.774   0.364   5.681  1.00  6.60           H   new
ATOM      0  HA3 GLY A  47       3.433   1.848   5.347  1.00  6.60           H   new
ATOM    679  N   LYS A  48       4.926   1.863   3.068  1.00  7.53           N
ATOM    680  CA  LYS A  48       5.238   1.744   1.647  1.00  7.53           C
ATOM    681  C   LYS A  48       6.024   0.469   1.334  1.00  7.53           C
ATOM    682  O   LYS A  48       5.749  -0.211   0.341  1.00  7.53           O
ATOM    683  CB  LYS A  48       6.032   2.975   1.186  1.00  7.53           C
ATOM    684  CG  LYS A  48       6.427   3.003  -0.278  1.00  7.53           C
ATOM    685  CD  LYS A  48       7.115   4.324  -0.613  1.00  7.53           C
ATOM    686  CE  LYS A  48       7.482   4.408  -2.075  1.00  7.53           C
ATOM    687  NZ  LYS A  48       8.522   3.399  -2.455  1.00  7.53           N1+
ATOM      0  H   LYS A  48       5.147   2.621   3.409  1.00  7.53           H   new
ATOM      0  HA  LYS A  48       4.398   1.693   1.165  1.00  7.53           H   new
ATOM      0  HB2 LYS A  48       5.505   3.767   1.375  1.00  7.53           H   new
ATOM      0  HB3 LYS A  48       6.839   3.036   1.721  1.00  7.53           H   new
ATOM      0  HG2 LYS A  48       7.022   2.262  -0.474  1.00  7.53           H   new
ATOM      0  HG3 LYS A  48       5.641   2.890  -0.834  1.00  7.53           H   new
ATOM      0  HD2 LYS A  48       6.529   5.062  -0.384  1.00  7.53           H   new
ATOM      0  HD3 LYS A  48       7.915   4.419  -0.072  1.00  7.53           H   new
ATOM      0  HE2 LYS A  48       6.688   4.271  -2.615  1.00  7.53           H   new
ATOM      0  HE3 LYS A  48       7.810   5.299  -2.274  1.00  7.53           H   new
ATOM      0  HZ1 LYS A  48       8.785   3.545  -3.293  1.00  7.53           H   new
ATOM      0  HZ2 LYS A  48       9.220   3.472  -1.908  1.00  7.53           H   new
ATOM      0  HZ3 LYS A  48       8.179   2.580  -2.390  1.00  7.53           H   new
ATOM    701  N   SER A  49       7.018   0.137   2.165  1.00  8.60           N
ATOM    702  CA  SER A  49       7.825  -1.054   1.912  1.00  8.60           C
ATOM    703  C   SER A  49       7.089  -2.391   2.152  1.00  8.60           C
ATOM    704  O   SER A  49       7.493  -3.427   1.606  1.00  8.60           O
ATOM    705  CB  SER A  49       9.081  -1.030   2.767  1.00  8.60           C
ATOM    706  OG  SER A  49       8.799  -1.283   4.119  1.00  8.60           O
ATOM      0  H   SER A  49       7.236   0.582   2.868  1.00  8.60           H   new
ATOM      0  HA  SER A  49       8.040  -1.018   0.967  1.00  8.60           H   new
ATOM      0  HB2 SER A  49       9.708  -1.693   2.438  1.00  8.60           H   new
ATOM      0  HB3 SER A  49       9.512  -0.165   2.683  1.00  8.60           H   new
ATOM      0  HG  SER A  49       8.076  -0.911   4.329  1.00  8.60           H   new
ATOM    712  N   THR A  50       5.991  -2.398   2.923  1.00  9.72           N
ATOM    713  CA  THR A  50       5.311  -3.666   3.223  1.00  9.72           C
ATOM    714  C   THR A  50       4.387  -4.117   2.103  1.00  9.72           C
ATOM    715  O   THR A  50       3.165  -4.198   2.271  1.00  9.72           O
ATOM    716  CB  THR A  50       4.506  -3.612   4.536  1.00  9.72           C
ATOM    717  CG2 THR A  50       5.441  -3.435   5.709  1.00  9.72           C
ATOM    718  OG1 THR A  50       3.564  -2.533   4.496  1.00  9.72           O
ATOM      0  H   THR A  50       5.633  -1.699   3.273  1.00  9.72           H   new
ATOM      0  HA  THR A  50       6.028  -4.312   3.318  1.00  9.72           H   new
ATOM      0  HB  THR A  50       4.022  -4.446   4.639  1.00  9.72           H   new
ATOM      0  HG1 THR A  50       3.898  -1.885   4.079  1.00  9.72           H   new
ATOM      0 HG21 THR A  50       4.927  -3.402   6.531  1.00  9.72           H   new
ATOM      0 HG22 THR A  50       6.060  -4.181   5.745  1.00  9.72           H   new
ATOM      0 HG23 THR A  50       5.938  -2.608   5.605  1.00  9.72           H   new
ATOM    726  N   ASP A  51       4.973  -4.464   0.964  1.00 10.74           N
ATOM    727  CA  ASP A  51       4.195  -4.840  -0.214  1.00 10.74           C
ATOM    728  C   ASP A  51       3.679  -6.267  -0.047  1.00 10.74           C
ATOM    729  O   ASP A  51       4.186  -7.206  -0.662  1.00 10.74           O
ATOM    730  CB  ASP A  51       5.051  -4.780  -1.486  1.00 10.74           C
ATOM    731  CG  ASP A  51       4.212  -4.863  -2.778  1.00 10.74           C
ATOM    732  OD1 ASP A  51       3.065  -4.498  -2.724  1.00 10.74           O
ATOM    733  OD2 ASP A  51       4.700  -5.350  -3.783  1.00 10.74           O1-
ATOM      0  H   ASP A  51       5.825  -4.489   0.850  1.00 10.74           H   new
ATOM      0  HA  ASP A  51       3.458  -4.215  -0.299  1.00 10.74           H   new
ATOM      0  HB2 ASP A  51       5.560  -3.955  -1.489  1.00 10.74           H   new
ATOM      0  HB3 ASP A  51       5.691  -5.508  -1.474  1.00 10.74           H   new
ATOM    738  N   MET A  52       2.695  -6.431   0.826  1.00 11.56           N
ATOM    739  CA  MET A  52       2.164  -7.749   1.127  1.00 11.56           C
ATOM    740  C   MET A  52       1.112  -8.153   0.105  1.00 11.56           C
ATOM    741  O   MET A  52       0.219  -7.370  -0.220  1.00 11.56           O
ATOM    742  CB  MET A  52       1.542  -7.759   2.521  1.00 11.56           C
ATOM    743  CG  MET A  52       2.500  -7.414   3.664  1.00 11.56           C
ATOM    744  SD  MET A  52       3.834  -8.593   3.882  1.00 11.56           S
ATOM    745  CE  MET A  52       5.196  -7.703   3.132  1.00 11.56           C
ATOM      0  H   MET A  52       2.320  -5.788   1.256  1.00 11.56           H   new
ATOM      0  HA  MET A  52       2.897  -8.384   1.093  1.00 11.56           H   new
ATOM      0  HB2 MET A  52       0.804  -7.129   2.535  1.00 11.56           H   new
ATOM      0  HB3 MET A  52       1.167  -8.638   2.686  1.00 11.56           H   new
ATOM      0  HG2 MET A  52       2.880  -6.537   3.501  1.00 11.56           H   new
ATOM      0  HG3 MET A  52       1.995  -7.355   4.490  1.00 11.56           H   new
ATOM      0  HE1 MET A  52       6.002  -8.241   3.183  1.00 11.56           H   new
ATOM      0  HE2 MET A  52       4.989  -7.518   2.202  1.00 11.56           H   new
ATOM      0  HE3 MET A  52       5.336  -6.867   3.604  1.00 11.56           H   new
ATOM    755  N   TRP A  53       1.185  -9.393  -0.362  1.00 12.12           N
ATOM    756  CA  TRP A  53       0.198  -9.908  -1.305  1.00 12.12           C
ATOM    757  C   TRP A  53      -0.486 -11.151  -0.766  1.00 12.12           C
ATOM    758  O   TRP A  53       0.141 -11.972  -0.095  1.00 12.12           O
ATOM    759  CB  TRP A  53       0.855 -10.246  -2.649  1.00 12.12           C
ATOM    760  CG  TRP A  53       1.348  -9.050  -3.427  1.00 12.12           C
ATOM    761  CD1 TRP A  53       2.549  -8.413  -3.311  1.00 12.12           C
ATOM    762  CD2 TRP A  53       0.629  -8.353  -4.471  1.00 12.12           C
ATOM    763  CE2 TRP A  53       1.459  -7.321  -4.919  1.00 12.12           C
ATOM    764  CE3 TRP A  53      -0.635  -8.518  -5.052  1.00 12.12           C
ATOM    765  NE1 TRP A  53       2.621  -7.374  -4.204  1.00 12.12           N
ATOM    766  CZ2 TRP A  53       1.067  -6.450  -5.922  1.00 12.12           C
ATOM    767  CZ3 TRP A  53      -1.027  -7.646  -6.060  1.00 12.12           C
ATOM    768  CH2 TRP A  53      -0.198  -6.638  -6.484  1.00 12.12           C
ATOM      0  H   TRP A  53       1.799  -9.954  -0.145  1.00 12.12           H   new
ATOM      0  HA  TRP A  53      -0.465  -9.212  -1.432  1.00 12.12           H   new
ATOM      0  HB2 TRP A  53       1.602 -10.843  -2.489  1.00 12.12           H   new
ATOM      0  HB3 TRP A  53       0.216 -10.731  -3.195  1.00 12.12           H   new
ATOM      0  HD1 TRP A  53       3.221  -8.649  -2.713  1.00 12.12           H   new
ATOM      0  HE1 TRP A  53       3.290  -6.842  -4.298  1.00 12.12           H   new
ATOM      0  HE3 TRP A  53      -1.201  -9.199  -4.768  1.00 12.12           H   new
ATOM      0  HZ2 TRP A  53       1.626  -5.765  -6.211  1.00 12.12           H   new
ATOM      0  HZ3 TRP A  53      -1.864  -7.747  -6.453  1.00 12.12           H   new
ATOM      0  HH2 TRP A  53      -0.485  -6.068  -7.160  1.00 12.12           H   new
ATOM    779  N   ILE A  54      -1.766 -11.292  -1.088  1.00 12.44           N
ATOM    780  CA  ILE A  54      -2.538 -12.470  -0.717  1.00 12.44           C
ATOM    781  C   ILE A  54      -3.135 -13.119  -1.954  1.00 12.44           C
ATOM    782  O   ILE A  54      -3.804 -12.453  -2.745  1.00 12.44           O
ATOM    783  CB  ILE A  54      -3.670 -12.116   0.267  1.00 12.44           C
ATOM    784  CG1 ILE A  54      -3.087 -11.510   1.554  1.00 12.44           C
ATOM    785  CG2 ILE A  54      -4.493 -13.364   0.588  1.00 12.44           C
ATOM    786  CD1 ILE A  54      -4.134 -10.953   2.484  1.00 12.44           C
ATOM      0  H   ILE A  54      -2.213 -10.705  -1.530  1.00 12.44           H   new
ATOM      0  HA  ILE A  54      -1.932 -13.090  -0.281  1.00 12.44           H   new
ATOM      0  HB  ILE A  54      -4.251 -11.458  -0.146  1.00 12.44           H   new
ATOM      0 HG12 ILE A  54      -2.578 -12.191   2.022  1.00 12.44           H   new
ATOM      0 HG13 ILE A  54      -2.466 -10.804   1.318  1.00 12.44           H   new
ATOM      0 HG21 ILE A  54      -5.203 -13.133   1.207  1.00 12.44           H   new
ATOM      0 HG22 ILE A  54      -4.879 -13.716  -0.229  1.00 12.44           H   new
ATOM      0 HG23 ILE A  54      -3.920 -14.035   0.990  1.00 12.44           H   new
ATOM      0 HD11 ILE A  54      -3.705 -10.587   3.273  1.00 12.44           H   new
ATOM      0 HD12 ILE A  54      -4.629 -10.252   2.032  1.00 12.44           H   new
ATOM      0 HD13 ILE A  54      -4.743 -11.661   2.747  1.00 12.44           H   new
ATOM    798  N   GLU A  55      -2.880 -14.408  -2.124  1.00 12.58           N
ATOM    799  CA  GLU A  55      -3.414 -15.145  -3.258  1.00 12.58           C
ATOM    800  C   GLU A  55      -4.575 -16.025  -2.824  1.00 12.58           C
ATOM    801  O   GLU A  55      -4.586 -16.536  -1.704  1.00 12.58           O
ATOM    802  CB  GLU A  55      -2.321 -16.001  -3.902  1.00 12.58           C
ATOM    803  CG  GLU A  55      -1.177 -15.195  -4.521  1.00 12.58           C
ATOM    804  CD  GLU A  55      -0.110 -16.057  -5.173  1.00 12.58           C
ATOM    805  OE1 GLU A  55      -0.211 -17.259  -5.101  1.00 12.58           O
ATOM    806  OE2 GLU A  55       0.802 -15.504  -5.743  1.00 12.58           O1-
ATOM      0  H   GLU A  55      -2.396 -14.877  -1.590  1.00 12.58           H   new
ATOM      0  HA  GLU A  55      -3.736 -14.505  -3.912  1.00 12.58           H   new
ATOM      0  HB2 GLU A  55      -1.956 -16.600  -3.232  1.00 12.58           H   new
ATOM      0  HB3 GLU A  55      -2.722 -16.556  -4.590  1.00 12.58           H   new
ATOM      0  HG2 GLU A  55      -1.541 -14.587  -5.184  1.00 12.58           H   new
ATOM      0  HG3 GLU A  55      -0.766 -14.650  -3.832  1.00 12.58           H   new
ATOM    813  N   ARG A  56      -5.540 -16.214  -3.717  1.00 12.60           N
ATOM    814  CA  ARG A  56      -6.645 -17.129  -3.468  1.00 12.60           C
ATOM    815  C   ARG A  56      -6.281 -18.489  -4.045  1.00 12.60           C
ATOM    816  O   ARG A  56      -5.858 -18.575  -5.197  1.00 12.60           O
ATOM    817  CB  ARG A  56      -7.940 -16.612  -4.074  1.00 12.60           C
ATOM    818  CG  ARG A  56      -9.148 -17.492  -3.806  1.00 12.60           C
ATOM    819  CD  ARG A  56     -10.429 -16.847  -4.206  1.00 12.60           C
ATOM    820  NE  ARG A  56     -10.522 -16.625  -5.640  1.00 12.60           N
ATOM    821  CZ  ARG A  56     -10.981 -17.545  -6.508  1.00 12.60           C
ATOM    822  NH1 ARG A  56     -11.339 -18.714  -6.058  1.00 12.60           N1+
ATOM    823  NH2 ARG A  56     -11.070 -17.276  -7.800  1.00 12.60           N
ATOM      0  H   ARG A  56      -5.572 -15.818  -4.480  1.00 12.60           H   new
ATOM      0  HA  ARG A  56      -6.792 -17.204  -2.512  1.00 12.60           H   new
ATOM      0  HB2 ARG A  56      -8.116 -15.724  -3.726  1.00 12.60           H   new
ATOM      0  HB3 ARG A  56      -7.824 -16.523  -5.033  1.00 12.60           H   new
ATOM      0  HG2 ARG A  56      -9.047 -18.328  -4.287  1.00 12.60           H   new
ATOM      0  HG3 ARG A  56      -9.181 -17.710  -2.861  1.00 12.60           H   new
ATOM      0  HD2 ARG A  56     -11.170 -17.404  -3.920  1.00 12.60           H   new
ATOM      0  HD3 ARG A  56     -10.517 -15.998  -3.745  1.00 12.60           H   new
ATOM      0  HE  ARG A  56     -10.270 -15.864  -5.950  1.00 12.60           H   new
ATOM      0 HH11 ARG A  56     -11.280 -18.888  -5.218  1.00 12.60           H   new
ATOM      0 HH12 ARG A  56     -11.634 -19.312  -6.601  1.00 12.60           H   new
ATOM      0 HH21 ARG A  56     -10.833 -16.504  -8.096  1.00 12.60           H   new
ATOM      0 HH22 ARG A  56     -11.365 -17.873  -8.344  1.00 12.60           H   new
ATOM    837  N   THR A  57      -6.424 -19.543  -3.246  1.00 12.58           N
ATOM    838  CA  THR A  57      -6.038 -20.881  -3.689  1.00 12.58           C
ATOM    839  C   THR A  57      -7.214 -21.835  -3.917  1.00 12.58           C
ATOM    840  O   THR A  57      -7.018 -22.982  -4.317  1.00 12.58           O
ATOM    841  CB  THR A  57      -5.063 -21.495  -2.675  1.00 12.58           C
ATOM    842  CG2 THR A  57      -3.837 -20.586  -2.539  1.00 12.58           C
ATOM    843  OG1 THR A  57      -5.703 -21.610  -1.396  1.00 12.58           O
ATOM      0  H   THR A  57      -6.741 -19.506  -2.447  1.00 12.58           H   new
ATOM      0  HA  THR A  57      -5.616 -20.767  -4.555  1.00 12.58           H   new
ATOM      0  HB  THR A  57      -4.792 -22.374  -2.983  1.00 12.58           H   new
ATOM      0  HG1 THR A  57      -5.168 -21.948  -0.844  1.00 12.58           H   new
ATOM      0 HG21 THR A  57      -3.218 -20.971  -1.899  1.00 12.58           H   new
ATOM      0 HG22 THR A  57      -3.399 -20.502  -3.401  1.00 12.58           H   new
ATOM      0 HG23 THR A  57      -4.116 -19.709  -2.231  1.00 12.58           H   new
ATOM    851  N   ALA A  58      -8.430 -21.376  -3.640  1.00 12.60           N
ATOM    852  CA  ALA A  58      -9.607 -22.228  -3.805  1.00 12.60           C
ATOM    853  C   ALA A  58     -10.884 -21.416  -3.973  1.00 12.60           C
ATOM    854  O   ALA A  58     -10.977 -20.267  -3.527  1.00 12.60           O
ATOM    855  CB  ALA A  58      -9.759 -23.155  -2.611  1.00 12.60           C
ATOM      0  H   ALA A  58      -8.597 -20.581  -3.357  1.00 12.60           H   new
ATOM      0  HA  ALA A  58      -9.470 -22.746  -4.613  1.00 12.60           H   new
ATOM      0  HB1 ALA A  58     -10.542 -23.714  -2.733  1.00 12.60           H   new
ATOM      0  HB2 ALA A  58      -8.971 -23.716  -2.534  1.00 12.60           H   new
ATOM      0  HB3 ALA A  58      -9.861 -22.628  -1.803  1.00 12.60           H   new
ATOM    861  N   ASP A  59     -11.874 -22.027  -4.615  1.00 12.72           N
ATOM    862  CA  ASP A  59     -13.197 -21.429  -4.732  1.00 12.72           C
ATOM    863  C   ASP A  59     -13.937 -21.514  -3.405  1.00 12.72           C
ATOM    864  O   ASP A  59     -13.753 -22.469  -2.649  1.00 12.72           O
ATOM    865  CB  ASP A  59     -14.000 -22.115  -5.833  1.00 12.72           C
ATOM    866  CG  ASP A  59     -13.461 -21.828  -7.259  1.00 12.72           C
ATOM    867  OD1 ASP A  59     -12.650 -20.922  -7.439  1.00 12.72           O
ATOM    868  OD2 ASP A  59     -13.868 -22.523  -8.153  1.00 12.72           O1-
ATOM      0  H   ASP A  59     -11.798 -22.796  -4.993  1.00 12.72           H   new
ATOM      0  HA  ASP A  59     -13.091 -20.494  -4.967  1.00 12.72           H   new
ATOM      0  HB2 ASP A  59     -13.994 -23.073  -5.679  1.00 12.72           H   new
ATOM      0  HB3 ASP A  59     -14.924 -21.824  -5.779  1.00 12.72           H   new
ATOM    873  N   ILE A  60     -14.795 -20.535  -3.147  1.00 12.96           N
ATOM    874  CA  ILE A  60     -15.640 -20.537  -1.963  1.00 12.96           C
ATOM    875  C   ILE A  60     -17.085 -20.433  -2.422  1.00 12.96           C
ATOM    876  O   ILE A  60     -17.406 -19.580  -3.249  1.00 12.96           O
ATOM    877  CB  ILE A  60     -15.318 -19.369  -1.020  1.00 12.96           C
ATOM    878  CG1 ILE A  60     -13.866 -19.406  -0.576  1.00 12.96           C
ATOM    879  CG2 ILE A  60     -16.200 -19.481   0.210  1.00 12.96           C
ATOM    880  CD1 ILE A  60     -13.457 -18.148   0.147  1.00 12.96           C
ATOM      0  H   ILE A  60     -14.903 -19.850  -3.655  1.00 12.96           H   new
ATOM      0  HA  ILE A  60     -15.482 -21.356  -1.468  1.00 12.96           H   new
ATOM      0  HB  ILE A  60     -15.478 -18.537  -1.493  1.00 12.96           H   new
ATOM      0 HG12 ILE A  60     -13.727 -20.170   0.005  1.00 12.96           H   new
ATOM      0 HG13 ILE A  60     -13.296 -19.531  -1.351  1.00 12.96           H   new
ATOM      0 HG21 ILE A  60     -16.006 -18.748   0.815  1.00 12.96           H   new
ATOM      0 HG22 ILE A  60     -17.132 -19.443  -0.055  1.00 12.96           H   new
ATOM      0 HG23 ILE A  60     -16.026 -20.324   0.658  1.00 12.96           H   new
ATOM      0 HD11 ILE A  60     -12.526 -18.215   0.411  1.00 12.96           H   new
ATOM      0 HD12 ILE A  60     -13.572 -17.385  -0.441  1.00 12.96           H   new
ATOM      0 HD13 ILE A  60     -14.009 -18.034   0.936  1.00 12.96           H   new
ATOM    892  N   THR A  61     -17.949 -21.305  -1.914  1.00 13.27           N
ATOM    893  CA  THR A  61     -19.344 -21.282  -2.337  1.00 13.27           C
ATOM    894  C   THR A  61     -20.314 -20.706  -1.303  1.00 13.27           C
ATOM    895  O   THR A  61     -21.432 -20.333  -1.649  1.00 13.27           O
ATOM    896  CB  THR A  61     -19.785 -22.706  -2.708  1.00 13.27           C
ATOM    897  CG2 THR A  61     -18.897 -23.247  -3.822  1.00 13.27           C
ATOM    898  OG1 THR A  61     -19.668 -23.557  -1.554  1.00 13.27           O
ATOM      0  H   THR A  61     -17.753 -21.908  -1.333  1.00 13.27           H   new
ATOM      0  HA  THR A  61     -19.382 -20.685  -3.101  1.00 13.27           H   new
ATOM      0  HB  THR A  61     -20.706 -22.687  -3.011  1.00 13.27           H   new
ATOM      0  HG1 THR A  61     -19.910 -24.336  -1.754  1.00 13.27           H   new
ATOM      0 HG21 THR A  61     -19.179 -24.146  -4.053  1.00 13.27           H   new
ATOM      0 HG22 THR A  61     -18.971 -22.675  -4.602  1.00 13.27           H   new
ATOM      0 HG23 THR A  61     -17.975 -23.265  -3.521  1.00 13.27           H   new
ATOM    906  N   TRP A  62     -19.902 -20.649  -0.036  1.00 13.59           N
ATOM    907  CA  TRP A  62     -20.770 -20.157   1.042  1.00 13.59           C
ATOM    908  C   TRP A  62     -22.119 -20.883   1.099  1.00 13.59           C
ATOM    909  O   TRP A  62     -23.162 -20.255   1.286  1.00 13.59           O
ATOM    910  CB  TRP A  62     -21.018 -18.645   0.917  1.00 13.59           C
ATOM    911  CG  TRP A  62     -19.777 -17.789   1.053  1.00 13.59           C
ATOM    912  CD1 TRP A  62     -19.217 -17.367   2.224  1.00 13.59           C
ATOM    913  CD2 TRP A  62     -18.946 -17.242  -0.004  1.00 13.59           C
ATOM    914  CE2 TRP A  62     -17.921 -16.516   0.617  1.00 13.59           C
ATOM    915  CE3 TRP A  62     -18.984 -17.311  -1.399  1.00 13.59           C
ATOM    916  NE1 TRP A  62     -18.104 -16.603   1.972  1.00 13.59           N
ATOM    917  CZ2 TRP A  62     -16.940 -15.864  -0.110  1.00 13.59           C
ATOM    918  CZ3 TRP A  62     -17.998 -16.658  -2.124  1.00 13.59           C
ATOM    919  CH2 TRP A  62     -17.002 -15.954  -1.496  1.00 13.59           C
ATOM      0  H   TRP A  62     -19.119 -20.892   0.224  1.00 13.59           H   new
ATOM      0  HA  TRP A  62     -20.293 -20.342   1.866  1.00 13.59           H   new
ATOM      0  HB2 TRP A  62     -21.427 -18.466   0.056  1.00 13.59           H   new
ATOM      0  HB3 TRP A  62     -21.657 -18.377   1.595  1.00 13.59           H   new
ATOM      0  HD1 TRP A  62     -19.543 -17.568   3.072  1.00 13.59           H   new
ATOM      0  HE1 TRP A  62     -17.603 -16.238   2.568  1.00 13.59           H   new
ATOM      0  HE3 TRP A  62     -19.657 -17.785  -1.833  1.00 13.59           H   new
ATOM      0  HZ2 TRP A  62     -16.265 -15.384   0.313  1.00 13.59           H   new
ATOM      0  HZ3 TRP A  62     -18.012 -16.698  -3.053  1.00 13.59           H   new
ATOM      0  HH2 TRP A  62     -16.354 -15.527  -2.009  1.00 13.59           H   new
ATOM    930  N   GLU A  63     -22.100 -22.204   0.944  1.00 13.86           N
ATOM    931  CA  GLU A  63     -23.334 -22.981   0.971  1.00 13.86           C
ATOM    932  C   GLU A  63     -24.107 -22.700   2.256  1.00 13.86           C
ATOM    933  O   GLU A  63     -23.545 -22.753   3.355  1.00 13.86           O
ATOM    934  CB  GLU A  63     -23.005 -24.478   0.842  1.00 13.86           C
ATOM    935  CG  GLU A  63     -24.208 -25.412   0.723  1.00 13.86           C
ATOM    936  CD  GLU A  63     -23.816 -26.873   0.528  1.00 13.86           C
ATOM    937  OE1 GLU A  63     -22.645 -27.167   0.578  1.00 13.86           O
ATOM    938  OE2 GLU A  63     -24.689 -27.685   0.313  1.00 13.86           O1-
ATOM      0  H   GLU A  63     -21.386 -22.667   0.822  1.00 13.86           H   new
ATOM      0  HA  GLU A  63     -23.894 -22.722   0.222  1.00 13.86           H   new
ATOM      0  HB2 GLU A  63     -22.441 -24.603   0.063  1.00 13.86           H   new
ATOM      0  HB3 GLU A  63     -22.484 -24.746   1.615  1.00 13.86           H   new
ATOM      0  HG2 GLU A  63     -24.752 -25.333   1.522  1.00 13.86           H   new
ATOM      0  HG3 GLU A  63     -24.758 -25.128  -0.024  1.00 13.86           H   new
ATOM    945  N   SER A  64     -25.397 -22.393   2.117  1.00 14.00           N
ATOM    946  CA  SER A  64     -26.217 -22.099   3.283  1.00 14.00           C
ATOM    947  C   SER A  64     -26.552 -23.375   4.011  1.00 14.00           C
ATOM    948  O   SER A  64     -26.434 -24.462   3.450  1.00 14.00           O
ATOM    949  CB  SER A  64     -27.513 -21.401   2.887  1.00 14.00           C
ATOM    950  OG  SER A  64     -28.380 -22.264   2.182  1.00 14.00           O
ATOM      0  H   SER A  64     -25.809 -22.351   1.364  1.00 14.00           H   new
ATOM      0  HA  SER A  64     -25.708 -21.508   3.860  1.00 14.00           H   new
ATOM      0  HB2 SER A  64     -27.960 -21.073   3.683  1.00 14.00           H   new
ATOM      0  HB3 SER A  64     -27.309 -20.628   2.338  1.00 14.00           H   new
ATOM      0  HG  SER A  64     -28.895 -22.648   2.723  1.00 14.00           H   new
ATOM    956  N   ASP A  65     -26.992 -23.238   5.255  1.00 13.92           N
ATOM    957  CA  ASP A  65     -27.460 -24.365   6.048  1.00 13.92           C
ATOM    958  C   ASP A  65     -26.402 -25.463   6.172  1.00 13.92           C
ATOM    959  O   ASP A  65     -26.727 -26.652   6.279  1.00 13.92           O
ATOM    960  CB  ASP A  65     -28.715 -24.919   5.381  1.00 13.92           C
ATOM    961  CG  ASP A  65     -29.767 -23.836   5.234  1.00 13.92           C
ATOM    962  OD1 ASP A  65     -30.122 -23.232   6.215  1.00 13.92           O
ATOM    963  OD2 ASP A  65     -30.130 -23.549   4.107  1.00 13.92           O1-
ATOM      0  H   ASP A  65     -27.028 -22.483   5.665  1.00 13.92           H   new
ATOM      0  HA  ASP A  65     -27.650 -24.059   6.948  1.00 13.92           H   new
ATOM      0  HB2 ASP A  65     -28.491 -25.279   4.509  1.00 13.92           H   new
ATOM      0  HB3 ASP A  65     -29.070 -25.652   5.908  1.00 13.92           H   new
ATOM    968  N   ALA A  66     -25.127 -25.073   6.255  1.00 13.58           N
ATOM    969  CA  ALA A  66     -24.030 -26.035   6.358  1.00 13.58           C
ATOM    970  C   ALA A  66     -23.878 -26.541   7.791  1.00 13.58           C
ATOM    971  O   ALA A  66     -22.855 -26.345   8.444  1.00 13.58           O
ATOM    972  CB  ALA A  66     -22.743 -25.394   5.871  1.00 13.58           C
ATOM      0  H   ALA A  66     -24.877 -24.250   6.253  1.00 13.58           H   new
ATOM      0  HA  ALA A  66     -24.232 -26.801   5.798  1.00 13.58           H   new
ATOM      0  HB1 ALA A  66     -22.017 -26.033   5.940  1.00 13.58           H   new
ATOM      0  HB2 ALA A  66     -22.847 -25.122   4.946  1.00 13.58           H   new
ATOM      0  HB3 ALA A  66     -22.542 -24.617   6.416  1.00 13.58           H   new
ATOM    978  N   GLU A  67     -24.954 -27.154   8.259  1.00 13.00           N
ATOM    979  CA  GLU A  67     -25.123 -27.750   9.561  1.00 13.00           C
ATOM    980  C   GLU A  67     -25.667 -29.129   9.284  1.00 13.00           C
ATOM    981  O   GLU A  67     -25.559 -30.053  10.089  1.00 13.00           O
ATOM    982  CB  GLU A  67     -26.100 -26.932  10.413  1.00 13.00           C
ATOM    983  CG  GLU A  67     -25.650 -25.494  10.695  1.00 13.00           C
ATOM    984  CD  GLU A  67     -26.641 -24.702  11.529  1.00 13.00           C
ATOM    985  OE1 GLU A  67     -27.685 -25.225  11.841  1.00 13.00           O
ATOM    986  OE2 GLU A  67     -26.347 -23.574  11.849  1.00 13.00           O1-
ATOM      0  H   GLU A  67     -25.662 -27.236   7.777  1.00 13.00           H   new
ATOM      0  HA  GLU A  67     -24.293 -27.781  10.061  1.00 13.00           H   new
ATOM      0  HB2 GLU A  67     -26.960 -26.907   9.965  1.00 13.00           H   new
ATOM      0  HB3 GLU A  67     -26.234 -27.388  11.258  1.00 13.00           H   new
ATOM      0  HG2 GLU A  67     -24.796 -25.514  11.154  1.00 13.00           H   new
ATOM      0  HG3 GLU A  67     -25.509 -25.036   9.852  1.00 13.00           H   new
ATOM    993  N   ILE A  68     -26.302 -29.225   8.114  1.00 12.20           N
ATOM    994  CA  ILE A  68     -27.025 -30.423   7.694  1.00 12.20           C
ATOM    995  C   ILE A  68     -26.091 -31.625   7.506  1.00 12.20           C
ATOM    996  O   ILE A  68     -26.431 -32.741   7.905  1.00 12.20           O
ATOM    997  CB  ILE A  68     -27.810 -30.155   6.399  1.00 12.20           C
ATOM    998  CG1 ILE A  68     -28.929 -29.140   6.672  1.00 12.20           C
ATOM    999  CG2 ILE A  68     -28.434 -31.453   5.906  1.00 12.20           C
ATOM   1000  CD1 ILE A  68     -29.568 -28.594   5.416  1.00 12.20           C
ATOM      0  H   ILE A  68     -26.324 -28.588   7.537  1.00 12.20           H   new
ATOM      0  HA  ILE A  68     -27.647 -30.644   8.404  1.00 12.20           H   new
ATOM      0  HB  ILE A  68     -27.204 -29.802   5.728  1.00 12.20           H   new
ATOM      0 HG12 ILE A  68     -29.612 -29.561   7.217  1.00 12.20           H   new
ATOM      0 HG13 ILE A  68     -28.568 -28.403   7.189  1.00 12.20           H   new
ATOM      0 HG21 ILE A  68     -28.929 -31.284   5.089  1.00 12.20           H   new
ATOM      0 HG22 ILE A  68     -27.735 -32.103   5.732  1.00 12.20           H   new
ATOM      0 HG23 ILE A  68     -29.036 -31.800   6.583  1.00 12.20           H   new
ATOM      0 HD11 ILE A  68     -30.263 -27.962   5.655  1.00 12.20           H   new
ATOM      0 HD12 ILE A  68     -28.896 -28.147   4.879  1.00 12.20           H   new
ATOM      0 HD13 ILE A  68     -29.956 -29.323   4.907  1.00 12.20           H   new
ATOM   1012  N   THR A  69     -24.931 -31.408   6.873  1.00 11.24           N
ATOM   1013  CA  THR A  69     -23.978 -32.495   6.663  1.00 11.24           C
ATOM   1014  C   THR A  69     -22.611 -32.143   7.241  1.00 11.24           C
ATOM   1015  O   THR A  69     -22.225 -30.976   7.280  1.00 11.24           O
ATOM   1016  CB  THR A  69     -23.791 -32.816   5.161  1.00 11.24           C
ATOM   1017  CG2 THR A  69     -25.101 -33.179   4.512  1.00 11.24           C
ATOM   1018  OG1 THR A  69     -23.240 -31.671   4.487  1.00 11.24           O
ATOM      0  H   THR A  69     -24.683 -30.646   6.562  1.00 11.24           H   new
ATOM      0  HA  THR A  69     -24.346 -33.270   7.115  1.00 11.24           H   new
ATOM      0  HB  THR A  69     -23.188 -33.573   5.090  1.00 11.24           H   new
ATOM      0  HG1 THR A  69     -23.138 -31.848   3.672  1.00 11.24           H   new
ATOM      0 HG21 THR A  69     -24.954 -33.375   3.573  1.00 11.24           H   new
ATOM      0 HG22 THR A  69     -25.474 -33.960   4.950  1.00 11.24           H   new
ATOM      0 HG23 THR A  69     -25.720 -32.436   4.594  1.00 11.24           H   new
ATOM   1026  N   GLY A  70     -21.853 -33.175   7.619  1.00 10.20           N
ATOM   1027  CA  GLY A  70     -20.483 -33.035   8.120  1.00 10.20           C
ATOM   1028  C   GLY A  70     -19.454 -33.621   7.153  1.00 10.20           C
ATOM   1029  O   GLY A  70     -18.329 -33.924   7.542  1.00 10.20           O
ATOM      0  H   GLY A  70     -22.126 -33.990   7.591  1.00 10.20           H   new
ATOM      0  HA2 GLY A  70     -20.288 -32.096   8.268  1.00 10.20           H   new
ATOM      0  HA3 GLY A  70     -20.407 -33.479   8.979  1.00 10.20           H   new
ATOM   1033  N   SER A  71     -19.862 -33.815   5.901  1.00  9.19           N
ATOM   1034  CA  SER A  71     -19.021 -34.443   4.878  1.00  9.19           C
ATOM   1035  C   SER A  71     -17.941 -33.545   4.256  1.00  9.19           C
ATOM   1036  O   SER A  71     -17.100 -34.025   3.497  1.00  9.19           O
ATOM   1037  CB  SER A  71     -19.907 -34.998   3.778  1.00  9.19           C
ATOM   1038  OG  SER A  71     -20.540 -33.970   3.063  1.00  9.19           O
ATOM      0  H   SER A  71     -20.640 -33.585   5.617  1.00  9.19           H   new
ATOM      0  HA  SER A  71     -18.532 -35.140   5.343  1.00  9.19           H   new
ATOM      0  HB2 SER A  71     -19.374 -35.536   3.171  1.00  9.19           H   new
ATOM      0  HB3 SER A  71     -20.576 -35.585   4.164  1.00  9.19           H   new
ATOM      0  HG  SER A  71     -21.022 -34.303   2.461  1.00  9.19           H   new
ATOM   1044  N   SER A  72     -17.987 -32.245   4.527  1.00  8.29           N
ATOM   1045  CA  SER A  72     -17.013 -31.321   3.951  1.00  8.29           C
ATOM   1046  C   SER A  72     -15.594 -31.655   4.411  1.00  8.29           C
ATOM   1047  O   SER A  72     -15.366 -31.950   5.584  1.00  8.29           O
ATOM   1048  CB  SER A  72     -17.352 -29.896   4.339  1.00  8.29           C
ATOM   1049  OG  SER A  72     -16.399 -28.999   3.844  1.00  8.29           O
ATOM      0  H   SER A  72     -18.571 -31.878   5.040  1.00  8.29           H   new
ATOM      0  HA  SER A  72     -17.051 -31.412   2.986  1.00  8.29           H   new
ATOM      0  HB2 SER A  72     -18.229 -29.664   3.995  1.00  8.29           H   new
ATOM      0  HB3 SER A  72     -17.398 -29.823   5.305  1.00  8.29           H   new
ATOM      0  HG  SER A  72     -16.607 -28.217   4.069  1.00  8.29           H   new
ATOM   1055  N   GLU A  73     -14.636 -31.578   3.493  1.00  7.63           N
ATOM   1056  CA  GLU A  73     -13.242 -31.842   3.835  1.00  7.63           C
ATOM   1057  C   GLU A  73     -12.615 -30.641   4.526  1.00  7.63           C
ATOM   1058  O   GLU A  73     -12.823 -29.503   4.101  1.00  7.63           O
ATOM   1059  CB  GLU A  73     -12.426 -32.202   2.585  1.00  7.63           C
ATOM   1060  CG  GLU A  73     -10.978 -32.639   2.873  1.00  7.63           C
ATOM   1061  CD  GLU A  73     -10.212 -33.050   1.637  1.00  7.63           C
ATOM   1062  OE1 GLU A  73     -10.730 -32.900   0.556  1.00  7.63           O
ATOM   1063  OE2 GLU A  73      -9.115 -33.540   1.781  1.00  7.63           O1-
ATOM      0  H   GLU A  73     -14.771 -31.375   2.668  1.00  7.63           H   new
ATOM      0  HA  GLU A  73     -13.230 -32.597   4.444  1.00  7.63           H   new
ATOM      0  HB2 GLU A  73     -12.879 -32.917   2.111  1.00  7.63           H   new
ATOM      0  HB3 GLU A  73     -12.409 -31.435   1.992  1.00  7.63           H   new
ATOM      0  HG2 GLU A  73     -10.509 -31.910   3.307  1.00  7.63           H   new
ATOM      0  HG3 GLU A  73     -10.990 -33.381   3.498  1.00  7.63           H   new
ATOM   1070  N   ARG A  74     -11.843 -30.897   5.575  1.00  7.30           N
ATOM   1071  CA  ARG A  74     -11.117 -29.844   6.271  1.00  7.30           C
ATOM   1072  C   ARG A  74      -9.666 -30.242   6.447  1.00  7.30           C
ATOM   1073  O   ARG A  74      -9.371 -31.345   6.912  1.00  7.30           O
ATOM   1074  CB  ARG A  74     -11.698 -29.562   7.646  1.00  7.30           C
ATOM   1075  CG  ARG A  74     -10.998 -28.410   8.372  1.00  7.30           C
ATOM   1076  CD  ARG A  74     -11.505 -28.185   9.743  1.00  7.30           C
ATOM   1077  NE  ARG A  74     -10.742 -27.139  10.407  1.00  7.30           N
ATOM   1078  CZ  ARG A  74     -11.111 -25.845  10.497  1.00  7.30           C
ATOM   1079  NH1 ARG A  74     -12.262 -25.445   9.991  1.00  7.30           N1+
ATOM   1080  NH2 ARG A  74     -10.315 -24.974  11.093  1.00  7.30           N
ATOM      0  H   ARG A  74     -11.726 -31.684   5.902  1.00  7.30           H   new
ATOM      0  HA  ARG A  74     -11.194 -29.044   5.728  1.00  7.30           H   new
ATOM      0  HB2 ARG A  74     -12.641 -29.354   7.556  1.00  7.30           H   new
ATOM      0  HB3 ARG A  74     -11.635 -30.364   8.188  1.00  7.30           H   new
ATOM      0  HG2 ARG A  74     -10.046 -28.593   8.412  1.00  7.30           H   new
ATOM      0  HG3 ARG A  74     -11.109 -27.596   7.856  1.00  7.30           H   new
ATOM      0  HD2 ARG A  74     -12.442 -27.937   9.710  1.00  7.30           H   new
ATOM      0  HD3 ARG A  74     -11.447 -29.008  10.253  1.00  7.30           H   new
ATOM      0  HE  ARG A  74      -9.996 -27.364  10.771  1.00  7.30           H   new
ATOM      0 HH11 ARG A  74     -12.780 -26.010   9.602  1.00  7.30           H   new
ATOM      0 HH12 ARG A  74     -12.494 -24.619  10.050  1.00  7.30           H   new
ATOM      0 HH21 ARG A  74      -9.564 -25.233  11.422  1.00  7.30           H   new
ATOM      0 HH22 ARG A  74     -10.548 -24.148  11.152  1.00  7.30           H   new
ATOM   1094  N   VAL A  75      -8.761 -29.350   6.074  1.00  7.35           N
ATOM   1095  CA  VAL A  75      -7.348 -29.634   6.228  1.00  7.35           C
ATOM   1096  C   VAL A  75      -6.722 -28.602   7.160  1.00  7.35           C
ATOM   1097  O   VAL A  75      -6.718 -27.407   6.868  1.00  7.35           O
ATOM   1098  CB  VAL A  75      -6.663 -29.606   4.853  1.00  7.35           C
ATOM   1099  CG1 VAL A  75      -5.213 -29.903   5.008  1.00  7.35           C
ATOM   1100  CG2 VAL A  75      -7.340 -30.619   3.924  1.00  7.35           C
ATOM      0  H   VAL A  75      -8.943 -28.582   5.733  1.00  7.35           H   new
ATOM      0  HA  VAL A  75      -7.231 -30.516   6.614  1.00  7.35           H   new
ATOM      0  HB  VAL A  75      -6.750 -28.724   4.459  1.00  7.35           H   new
ATOM      0 HG11 VAL A  75      -4.784 -29.885   4.138  1.00  7.35           H   new
ATOM      0 HG12 VAL A  75      -4.806 -29.237   5.583  1.00  7.35           H   new
ATOM      0 HG13 VAL A  75      -5.103 -30.782   5.404  1.00  7.35           H   new
ATOM      0 HG21 VAL A  75      -6.908 -30.601   3.056  1.00  7.35           H   new
ATOM      0 HG22 VAL A  75      -7.265 -31.508   4.304  1.00  7.35           H   new
ATOM      0 HG23 VAL A  75      -8.277 -30.390   3.823  1.00  7.35           H   new
ATOM   1110  N   ASP A  76      -6.200 -29.072   8.284  1.00  7.79           N
ATOM   1111  CA  ASP A  76      -5.615 -28.188   9.284  1.00  7.79           C
ATOM   1112  C   ASP A  76      -4.124 -27.982   9.066  1.00  7.79           C
ATOM   1113  O   ASP A  76      -3.336 -28.921   9.189  1.00  7.79           O
ATOM   1114  CB  ASP A  76      -5.868 -28.740  10.686  1.00  7.79           C
ATOM   1115  CG  ASP A  76      -7.342 -28.656  11.118  1.00  7.79           C
ATOM   1116  OD1 ASP A  76      -8.013 -27.716  10.749  1.00  7.79           O
ATOM   1117  OD2 ASP A  76      -7.783 -29.531  11.812  1.00  7.79           O1-
ATOM      0  H   ASP A  76      -6.174 -29.907   8.489  1.00  7.79           H   new
ATOM      0  HA  ASP A  76      -6.044 -27.323   9.192  1.00  7.79           H   new
ATOM      0  HB2 ASP A  76      -5.580 -29.666  10.719  1.00  7.79           H   new
ATOM      0  HB3 ASP A  76      -5.323 -28.251  11.322  1.00  7.79           H   new
ATOM   1122  N   VAL A  77      -3.745 -26.748   8.787  1.00  8.65           N
ATOM   1123  CA  VAL A  77      -2.357 -26.436   8.504  1.00  8.65           C
ATOM   1124  C   VAL A  77      -1.860 -25.340   9.417  1.00  8.65           C
ATOM   1125  O   VAL A  77      -2.652 -24.632  10.042  1.00  8.65           O
ATOM   1126  CB  VAL A  77      -2.182 -25.967   7.046  1.00  8.65           C
ATOM   1127  CG1 VAL A  77      -2.626 -27.049   6.088  1.00  8.65           C
ATOM   1128  CG2 VAL A  77      -2.973 -24.695   6.828  1.00  8.65           C
ATOM      0  H   VAL A  77      -4.278 -26.074   8.756  1.00  8.65           H   new
ATOM      0  HA  VAL A  77      -1.845 -27.247   8.650  1.00  8.65           H   new
ATOM      0  HB  VAL A  77      -1.244 -25.786   6.876  1.00  8.65           H   new
ATOM      0 HG11 VAL A  77      -2.511 -26.741   5.176  1.00  8.65           H   new
ATOM      0 HG12 VAL A  77      -2.092 -27.846   6.230  1.00  8.65           H   new
ATOM      0 HG13 VAL A  77      -3.561 -27.255   6.243  1.00  8.65           H   new
ATOM      0 HG21 VAL A  77      -2.864 -24.399   5.911  1.00  8.65           H   new
ATOM      0 HG22 VAL A  77      -3.912 -24.864   7.003  1.00  8.65           H   new
ATOM      0 HG23 VAL A  77      -2.651 -24.006   7.430  1.00  8.65           H   new
ATOM   1138  N   ARG A  78      -0.547 -25.181   9.463  1.00  9.83           N
ATOM   1139  CA  ARG A  78       0.059 -24.124  10.252  1.00  9.83           C
ATOM   1140  C   ARG A  78       1.056 -23.360   9.409  1.00  9.83           C
ATOM   1141  O   ARG A  78       1.629 -23.907   8.470  1.00  9.83           O
ATOM   1142  CB  ARG A  78       0.765 -24.689  11.476  1.00  9.83           C
ATOM   1143  CG  ARG A  78       1.987 -25.561  11.187  1.00  9.83           C
ATOM   1144  CD  ARG A  78       2.581 -26.080  12.450  1.00  9.83           C
ATOM   1145  NE  ARG A  78       3.798 -26.857  12.242  1.00  9.83           N
ATOM   1146  CZ  ARG A  78       4.410 -27.581  13.196  1.00  9.83           C
ATOM   1147  NH1 ARG A  78       3.910 -27.650  14.413  1.00  9.83           N1+
ATOM   1148  NH2 ARG A  78       5.520 -28.215  12.887  1.00  9.83           N
ATOM      0  H   ARG A  78       0.014 -25.678   9.041  1.00  9.83           H   new
ATOM      0  HA  ARG A  78      -0.647 -23.529  10.549  1.00  9.83           H   new
ATOM      0  HB2 ARG A  78       1.041 -23.950  12.041  1.00  9.83           H   new
ATOM      0  HB3 ARG A  78       0.127 -25.213  11.985  1.00  9.83           H   new
ATOM      0  HG2 ARG A  78       1.732 -26.303  10.617  1.00  9.83           H   new
ATOM      0  HG3 ARG A  78       2.650 -25.045  10.702  1.00  9.83           H   new
ATOM      0  HD2 ARG A  78       2.778 -25.334  13.037  1.00  9.83           H   new
ATOM      0  HD3 ARG A  78       1.926 -26.633  12.904  1.00  9.83           H   new
ATOM      0  HE  ARG A  78       4.148 -26.852  11.456  1.00  9.83           H   new
ATOM      0 HH11 ARG A  78       3.185 -27.229  14.604  1.00  9.83           H   new
ATOM      0 HH12 ARG A  78       4.309 -28.116  15.016  1.00  9.83           H   new
ATOM      0 HH21 ARG A  78       5.838 -28.161  12.090  1.00  9.83           H   new
ATOM      0 HH22 ARG A  78       5.927 -28.684  13.482  1.00  9.83           H   new
ATOM   1162  N   LEU A  79       1.252 -22.091   9.748  1.00 11.17           N
ATOM   1163  CA  LEU A  79       2.190 -21.212   9.050  1.00 11.17           C
ATOM   1164  C   LEU A  79       3.467 -21.032   9.880  1.00 11.17           C
ATOM   1165  O   LEU A  79       3.381 -20.673  11.058  1.00 11.17           O
ATOM   1166  CB  LEU A  79       1.499 -19.865   8.823  1.00 11.17           C
ATOM   1167  CG  LEU A  79       2.278 -18.800   8.104  1.00 11.17           C
ATOM   1168  CD1 LEU A  79       2.511 -19.257   6.719  1.00 11.17           C
ATOM   1169  CD2 LEU A  79       1.481 -17.512   8.103  1.00 11.17           C
ATOM      0  H   LEU A  79       0.839 -21.709  10.399  1.00 11.17           H   new
ATOM      0  HA  LEU A  79       2.445 -21.600   8.198  1.00 11.17           H   new
ATOM      0  HB2 LEU A  79       0.683 -20.027   8.325  1.00 11.17           H   new
ATOM      0  HB3 LEU A  79       1.238 -19.513   9.688  1.00 11.17           H   new
ATOM      0  HG  LEU A  79       3.127 -18.639   8.544  1.00 11.17           H   new
ATOM      0 HD11 LEU A  79       3.014 -18.583   6.236  1.00 11.17           H   new
ATOM      0 HD12 LEU A  79       3.013 -20.087   6.732  1.00 11.17           H   new
ATOM      0 HD13 LEU A  79       1.659 -19.402   6.278  1.00 11.17           H   new
ATOM      0 HD21 LEU A  79       1.981 -16.822   7.640  1.00 11.17           H   new
ATOM      0 HD22 LEU A  79       0.634 -17.655   7.652  1.00 11.17           H   new
ATOM      0 HD23 LEU A  79       1.316 -17.232   9.017  1.00 11.17           H   new
ATOM   1181  N   ASP A  80       4.642 -21.329   9.306  1.00 12.41           N
ATOM   1182  CA  ASP A  80       5.873 -21.200  10.093  1.00 12.41           C
ATOM   1183  C   ASP A  80       6.439 -19.778  10.023  1.00 12.41           C
ATOM   1184  O   ASP A  80       5.917 -18.915   9.310  1.00 12.41           O
ATOM   1185  CB  ASP A  80       6.969 -22.200   9.652  1.00 12.41           C
ATOM   1186  CG  ASP A  80       7.615 -21.893   8.286  1.00 12.41           C
ATOM   1187  OD1 ASP A  80       7.435 -20.787   7.817  1.00 12.41           O
ATOM   1188  OD2 ASP A  80       8.311 -22.729   7.739  1.00 12.41           O1-
ATOM      0  H   ASP A  80       4.745 -21.596   8.495  1.00 12.41           H   new
ATOM      0  HA  ASP A  80       5.622 -21.405  11.007  1.00 12.41           H   new
ATOM      0  HB2 ASP A  80       7.665 -22.216  10.328  1.00 12.41           H   new
ATOM      0  HB3 ASP A  80       6.583 -23.089   9.620  1.00 12.41           H   new
ATOM   1193  N   ASP A  81       7.587 -19.578  10.672  1.00 13.28           N
ATOM   1194  CA  ASP A  81       8.270 -18.287  10.755  1.00 13.28           C
ATOM   1195  C   ASP A  81       8.767 -17.726   9.416  1.00 13.28           C
ATOM   1196  O   ASP A  81       9.053 -16.530   9.318  1.00 13.28           O
ATOM   1197  CB  ASP A  81       9.460 -18.397  11.708  1.00 13.28           C
ATOM   1198  CG  ASP A  81       9.044 -18.568  13.167  1.00 13.28           C
ATOM   1199  OD1 ASP A  81       7.886 -18.384  13.465  1.00 13.28           O
ATOM   1200  OD2 ASP A  81       9.888 -18.888  13.967  1.00 13.28           O1-
ATOM      0  H   ASP A  81       8.001 -20.207  11.087  1.00 13.28           H   new
ATOM      0  HA  ASP A  81       7.599 -17.665  11.078  1.00 13.28           H   new
ATOM      0  HB2 ASP A  81      10.011 -19.151  11.444  1.00 13.28           H   new
ATOM      0  HB3 ASP A  81      10.009 -17.602  11.625  1.00 13.28           H   new
ATOM   1205  N   ASP A  82       8.933 -18.592   8.413  1.00 13.53           N
ATOM   1206  CA  ASP A  82       9.435 -18.198   7.109  1.00 13.53           C
ATOM   1207  C   ASP A  82       8.304 -18.065   6.092  1.00 13.53           C
ATOM   1208  O   ASP A  82       8.552 -17.833   4.907  1.00 13.53           O
ATOM   1209  CB  ASP A  82      10.486 -19.197   6.613  1.00 13.53           C
ATOM   1210  CG  ASP A  82      11.780 -19.178   7.459  1.00 13.53           C
ATOM   1211  OD1 ASP A  82      12.213 -18.107   7.806  1.00 13.53           O
ATOM   1212  OD2 ASP A  82      12.327 -20.223   7.733  1.00 13.53           O1-
ATOM      0  H   ASP A  82       8.754 -19.431   8.478  1.00 13.53           H   new
ATOM      0  HA  ASP A  82       9.852 -17.328   7.204  1.00 13.53           H   new
ATOM      0  HB2 ASP A  82      10.109 -20.090   6.627  1.00 13.53           H   new
ATOM      0  HB3 ASP A  82      10.706 -18.997   5.690  1.00 13.53           H   new
ATOM   1217  N   GLY A  83       7.058 -18.169   6.559  1.00 13.07           N
ATOM   1218  CA  GLY A  83       5.895 -18.039   5.696  1.00 13.07           C
ATOM   1219  C   GLY A  83       5.457 -19.331   4.985  1.00 13.07           C
ATOM   1220  O   GLY A  83       4.621 -19.281   4.080  1.00 13.07           O
ATOM      0  H   GLY A  83       6.869 -18.317   7.385  1.00 13.07           H   new
ATOM      0  HA2 GLY A  83       5.152 -17.711   6.226  1.00 13.07           H   new
ATOM      0  HA3 GLY A  83       6.083 -17.365   5.024  1.00 13.07           H   new
ATOM   1224  N   ASN A  84       6.016 -20.479   5.358  1.00 12.04           N
ATOM   1225  CA  ASN A  84       5.655 -21.732   4.693  1.00 12.04           C
ATOM   1226  C   ASN A  84       4.495 -22.400   5.413  1.00 12.04           C
ATOM   1227  O   ASN A  84       4.330 -22.233   6.621  1.00 12.04           O
ATOM   1228  CB  ASN A  84       6.820 -22.690   4.703  1.00 12.04           C
ATOM   1229  CG  ASN A  84       8.024 -22.201   3.988  1.00 12.04           C
ATOM   1230  ND2 ASN A  84       9.111 -22.231   4.715  1.00 12.04           N
ATOM   1231  OD1 ASN A  84       8.001 -21.770   2.823  1.00 12.04           O
ATOM      0  H   ASN A  84       6.599 -20.556   5.985  1.00 12.04           H   new
ATOM      0  HA  ASN A  84       5.405 -21.519   3.780  1.00 12.04           H   new
ATOM      0  HB2 ASN A  84       7.059 -22.881   5.623  1.00 12.04           H   new
ATOM      0  HB3 ASN A  84       6.539 -23.528   4.304  1.00 12.04           H   new
ATOM      0 HD21 ASN A  84       9.854 -21.944   4.390  1.00 12.04           H   new
ATOM      0 HD22 ASN A  84       9.083 -22.538   5.518  1.00 12.04           H   new
ATOM   1238  N   PHE A  85       3.727 -23.223   4.705  1.00 10.73           N
ATOM   1239  CA  PHE A  85       2.692 -23.986   5.394  1.00 10.73           C
ATOM   1240  C   PHE A  85       3.040 -25.452   5.568  1.00 10.73           C
ATOM   1241  O   PHE A  85       3.675 -26.064   4.704  1.00 10.73           O
ATOM   1242  CB  PHE A  85       1.333 -23.900   4.711  1.00 10.73           C
ATOM   1243  CG  PHE A  85       0.620 -22.598   4.857  1.00 10.73           C
ATOM   1244  CD1 PHE A  85       0.788 -21.561   3.960  1.00 10.73           C
ATOM   1245  CD2 PHE A  85      -0.248 -22.426   5.923  1.00 10.73           C
ATOM   1246  CE1 PHE A  85       0.084 -20.380   4.120  1.00 10.73           C
ATOM   1247  CE2 PHE A  85      -0.948 -21.258   6.092  1.00 10.73           C
ATOM   1248  CZ  PHE A  85      -0.790 -20.231   5.187  1.00 10.73           C
ATOM      0  H   PHE A  85       3.784 -23.352   3.857  1.00 10.73           H   new
ATOM      0  HA  PHE A  85       2.641 -23.567   6.267  1.00 10.73           H   new
ATOM      0  HB2 PHE A  85       1.452 -24.081   3.766  1.00 10.73           H   new
ATOM      0  HB3 PHE A  85       0.766 -24.603   5.065  1.00 10.73           H   new
ATOM      0  HD1 PHE A  85       1.376 -21.657   3.246  1.00 10.73           H   new
ATOM      0  HD2 PHE A  85      -0.358 -23.116   6.536  1.00 10.73           H   new
ATOM      0  HE1 PHE A  85       0.197 -19.686   3.512  1.00 10.73           H   new
ATOM      0  HE2 PHE A  85      -1.526 -21.160   6.814  1.00 10.73           H   new
ATOM      0  HZ  PHE A  85      -1.268 -19.440   5.291  1.00 10.73           H   new
ATOM   1258  N   GLN A  86       2.588 -26.009   6.690  1.00  9.40           N
ATOM   1259  CA  GLN A  86       2.764 -27.422   6.995  1.00  9.40           C
ATOM   1260  C   GLN A  86       1.452 -28.075   7.418  1.00  9.40           C
ATOM   1261  O   GLN A  86       0.611 -27.445   8.061  1.00  9.40           O
ATOM   1262  CB  GLN A  86       3.779 -27.603   8.130  1.00  9.40           C
ATOM   1263  CG  GLN A  86       5.182 -27.106   7.838  1.00  9.40           C
ATOM   1264  CD  GLN A  86       6.128 -27.408   8.988  1.00  9.40           C
ATOM   1265  NE2 GLN A  86       7.367 -27.755   8.651  1.00  9.40           N
ATOM   1266  OE1 GLN A  86       5.745 -27.333  10.171  1.00  9.40           O
ATOM      0  H   GLN A  86       2.167 -25.571   7.299  1.00  9.40           H   new
ATOM      0  HA  GLN A  86       3.084 -27.848   6.184  1.00  9.40           H   new
ATOM      0  HB2 GLN A  86       3.447 -27.142   8.916  1.00  9.40           H   new
ATOM      0  HB3 GLN A  86       3.827 -28.546   8.353  1.00  9.40           H   new
ATOM      0  HG2 GLN A  86       5.512 -27.523   7.027  1.00  9.40           H   new
ATOM      0  HG3 GLN A  86       5.161 -26.150   7.677  1.00  9.40           H   new
ATOM      0 HE21 GLN A  86       7.592 -27.795   7.822  1.00  9.40           H   new
ATOM      0 HE22 GLN A  86       7.943 -27.939   9.262  1.00  9.40           H   new
ATOM   1275  N   LEU A  87       1.299 -29.365   7.116  1.00  8.18           N
ATOM   1276  CA  LEU A  87       0.102 -30.100   7.529  1.00  8.18           C
ATOM   1277  C   LEU A  87       0.269 -30.708   8.912  1.00  8.18           C
ATOM   1278  O   LEU A  87       1.125 -31.572   9.128  1.00  8.18           O
ATOM   1279  CB  LEU A  87      -0.232 -31.189   6.504  1.00  8.18           C
ATOM   1280  CG  LEU A  87      -1.429 -32.062   6.859  1.00  8.18           C
ATOM   1281  CD1 LEU A  87      -2.623 -31.200   6.931  1.00  8.18           C
ATOM   1282  CD2 LEU A  87      -1.619 -33.150   5.822  1.00  8.18           C
ATOM      0  H   LEU A  87       1.873 -29.831   6.676  1.00  8.18           H   new
ATOM      0  HA  LEU A  87      -0.633 -29.469   7.572  1.00  8.18           H   new
ATOM      0  HB2 LEU A  87      -0.399 -30.767   5.647  1.00  8.18           H   new
ATOM      0  HB3 LEU A  87       0.545 -31.759   6.393  1.00  8.18           H   new
ATOM      0  HG  LEU A  87      -1.282 -32.495   7.714  1.00  8.18           H   new
ATOM      0 HD11 LEU A  87      -3.398 -31.738   7.156  1.00  8.18           H   new
ATOM      0 HD12 LEU A  87      -2.492 -30.522   7.612  1.00  8.18           H   new
ATOM      0 HD13 LEU A  87      -2.766 -30.772   6.072  1.00  8.18           H   new
ATOM      0 HD21 LEU A  87      -2.384 -33.696   6.062  1.00  8.18           H   new
ATOM      0 HD22 LEU A  87      -1.771 -32.746   4.953  1.00  8.18           H   new
ATOM      0 HD23 LEU A  87      -0.824 -33.705   5.786  1.00  8.18           H   new
ATOM   1294  N   ILE A  88      -0.571 -30.259   9.848  1.00  7.16           N
ATOM   1295  CA  ILE A  88      -0.476 -30.662  11.251  1.00  7.16           C
ATOM   1296  C   ILE A  88      -0.748 -32.152  11.425  1.00  7.16           C
ATOM   1297  O   ILE A  88      -0.332 -32.768  12.404  1.00  7.16           O
ATOM   1298  CB  ILE A  88      -1.455 -29.859  12.130  1.00  7.16           C
ATOM   1299  CG1 ILE A  88      -1.008 -29.920  13.584  1.00  7.16           C
ATOM   1300  CG2 ILE A  88      -2.862 -30.442  12.036  1.00  7.16           C
ATOM   1301  CD1 ILE A  88       0.313 -29.222  13.825  1.00  7.16           C
ATOM      0  H   ILE A  88      -1.213 -29.711   9.685  1.00  7.16           H   new
ATOM      0  HA  ILE A  88       0.432 -30.475  11.535  1.00  7.16           H   new
ATOM      0  HB  ILE A  88      -1.461 -28.941  11.816  1.00  7.16           H   new
ATOM      0 HG12 ILE A  88      -1.689 -29.515  14.144  1.00  7.16           H   new
ATOM      0 HG13 ILE A  88      -0.932 -30.848  13.855  1.00  7.16           H   new
ATOM      0 HG21 ILE A  88      -3.464 -29.926  12.594  1.00  7.16           H   new
ATOM      0 HG22 ILE A  88      -3.166 -30.408  11.115  1.00  7.16           H   new
ATOM      0 HG23 ILE A  88      -2.852 -31.364  12.339  1.00  7.16           H   new
ATOM      0 HD11 ILE A  88       0.549 -29.291  14.763  1.00  7.16           H   new
ATOM      0 HD12 ILE A  88       1.003 -29.640  13.287  1.00  7.16           H   new
ATOM      0 HD13 ILE A  88       0.235 -28.287  13.580  1.00  7.16           H   new
ATOM   1313  N   ASN A  89      -1.466 -32.717  10.464  1.00  6.33           N
ATOM   1314  CA  ASN A  89      -1.866 -34.105  10.482  1.00  6.33           C
ATOM   1315  C   ASN A  89      -0.928 -35.043   9.725  1.00  6.33           C
ATOM   1316  O   ASN A  89      -1.283 -36.202   9.527  1.00  6.33           O
ATOM   1317  CB  ASN A  89      -3.261 -34.233   9.903  1.00  6.33           C
ATOM   1318  CG  ASN A  89      -4.307 -33.607  10.772  1.00  6.33           C
ATOM   1319  ND2 ASN A  89      -5.297 -33.010  10.158  1.00  6.33           N
ATOM   1320  OD1 ASN A  89      -4.228 -33.669  12.003  1.00  6.33           O
ATOM      0  H   ASN A  89      -1.738 -32.290   9.769  1.00  6.33           H   new
ATOM      0  HA  ASN A  89      -1.835 -34.379  11.412  1.00  6.33           H   new
ATOM      0  HB2 ASN A  89      -3.283 -33.818   9.027  1.00  6.33           H   new
ATOM      0  HB3 ASN A  89      -3.470 -35.172   9.777  1.00  6.33           H   new
ATOM      0 HD21 ASN A  89      -5.926 -32.641  10.614  1.00  6.33           H   new
ATOM      0 HD22 ASN A  89      -5.319 -32.987   9.299  1.00  6.33           H   new
ATOM   1327  N   ASP A  90       0.243 -34.571   9.274  1.00  5.69           N
ATOM   1328  CA  ASP A  90       1.172 -35.465   8.571  1.00  5.69           C
ATOM   1329  C   ASP A  90       2.174 -36.099   9.555  1.00  5.69           C
ATOM   1330  O   ASP A  90       3.096 -35.417   9.997  1.00  5.69           O
ATOM   1331  CB  ASP A  90       1.944 -34.709   7.489  1.00  5.69           C
ATOM   1332  CG  ASP A  90       2.886 -35.591   6.611  1.00  5.69           C
ATOM   1333  OD1 ASP A  90       3.231 -36.710   6.981  1.00  5.69           O
ATOM   1334  OD2 ASP A  90       3.246 -35.117   5.556  1.00  5.69           O1-
ATOM      0  H   ASP A  90       0.512 -33.759   9.362  1.00  5.69           H   new
ATOM      0  HA  ASP A  90       0.643 -36.165   8.156  1.00  5.69           H   new
ATOM      0  HB2 ASP A  90       1.307 -34.263   6.909  1.00  5.69           H   new
ATOM      0  HB3 ASP A  90       2.475 -34.017   7.913  1.00  5.69           H   new
ATOM   1339  N   PRO A  91       2.063 -37.400   9.899  1.00  5.19           N
ATOM   1340  CA  PRO A  91       2.893 -38.079  10.878  1.00  5.19           C
ATOM   1341  C   PRO A  91       4.289 -38.413  10.354  1.00  5.19           C
ATOM   1342  O   PRO A  91       5.152 -38.851  11.121  1.00  5.19           O
ATOM   1343  CB  PRO A  91       2.115 -39.372  11.127  1.00  5.19           C
ATOM   1344  CG  PRO A  91       1.441 -39.654   9.801  1.00  5.19           C
ATOM   1345  CD  PRO A  91       1.089 -38.296   9.232  1.00  5.19           C
ATOM      0  HA  PRO A  91       3.046 -37.531  11.663  1.00  5.19           H   new
ATOM      0  HB2 PRO A  91       2.705 -40.097  11.387  1.00  5.19           H   new
ATOM      0  HB3 PRO A  91       1.466 -39.265  11.840  1.00  5.19           H   new
ATOM      0  HG2 PRO A  91       2.032 -40.140   9.205  1.00  5.19           H   new
ATOM      0  HG3 PRO A  91       0.648 -40.199   9.921  1.00  5.19           H   new
ATOM      0  HD2 PRO A  91       1.182 -38.275   8.267  1.00  5.19           H   new
ATOM      0  HD3 PRO A  91       0.174 -38.047   9.434  1.00  5.19           H   new
ATOM   1353  N   GLY A  92       4.489 -38.287   9.038  1.00  4.75           N
ATOM   1354  CA  GLY A  92       5.726 -38.739   8.427  1.00  4.75           C
ATOM   1355  C   GLY A  92       5.670 -40.260   8.296  1.00  4.75           C
ATOM   1356  O   GLY A  92       4.701 -40.891   8.721  1.00  4.75           O
ATOM      0  H   GLY A  92       3.921 -37.944   8.491  1.00  4.75           H   new
ATOM      0  HA2 GLY A  92       5.842 -38.329   7.556  1.00  4.75           H   new
ATOM      0  HA3 GLY A  92       6.486 -38.474   8.968  1.00  4.75           H   new
ATOM   1360  N   ALA A  93       6.687 -40.868   7.692  1.00  4.34           N
ATOM   1361  CA  ALA A  93       6.683 -42.324   7.628  1.00  4.34           C
ATOM   1362  C   ALA A  93       6.912 -42.830   9.058  1.00  4.34           C
ATOM   1363  O   ALA A  93       7.648 -42.181   9.802  1.00  4.34           O
ATOM   1364  CB  ALA A  93       7.756 -42.856   6.687  1.00  4.34           C
ATOM      0  H   ALA A  93       7.361 -40.476   7.328  1.00  4.34           H   new
ATOM      0  HA  ALA A  93       5.837 -42.640   7.274  1.00  4.34           H   new
ATOM      0  HB1 ALA A  93       7.722 -43.825   6.672  1.00  4.34           H   new
ATOM      0  HB2 ALA A  93       7.601 -42.513   5.793  1.00  4.34           H   new
ATOM      0  HB3 ALA A  93       8.629 -42.569   6.996  1.00  4.34           H   new
ATOM   1370  N   PRO A  94       6.346 -43.971   9.479  1.00  3.98           N
ATOM   1371  CA  PRO A  94       6.596 -44.564  10.778  1.00  3.98           C
ATOM   1372  C   PRO A  94       8.086 -44.829  10.927  1.00  3.98           C
ATOM   1373  O   PRO A  94       8.749 -45.200   9.957  1.00  3.98           O
ATOM   1374  CB  PRO A  94       5.797 -45.868  10.716  1.00  3.98           C
ATOM   1375  CG  PRO A  94       4.706 -45.604   9.692  1.00  3.98           C
ATOM   1376  CD  PRO A  94       5.345 -44.688   8.662  1.00  3.98           C
ATOM      0  HA  PRO A  94       6.340 -44.009  11.531  1.00  3.98           H   new
ATOM      0  HB2 PRO A  94       6.358 -46.613  10.449  1.00  3.98           H   new
ATOM      0  HB3 PRO A  94       5.421 -46.092  11.582  1.00  3.98           H   new
ATOM      0  HG2 PRO A  94       4.399 -46.429   9.285  1.00  3.98           H   new
ATOM      0  HG3 PRO A  94       3.933 -45.186  10.102  1.00  3.98           H   new
ATOM      0  HD2 PRO A  94       5.755 -45.185   7.937  1.00  3.98           H   new
ATOM      0  HD3 PRO A  94       4.700 -44.083   8.262  1.00  3.98           H   new
ATOM   1384  N   TRP A  95       8.611 -44.687  12.140  1.00  3.67           N
ATOM   1385  CA  TRP A  95      10.036 -44.921  12.358  1.00  3.67           C
ATOM   1386  C   TRP A  95      10.441 -46.334  11.967  1.00  3.67           C
ATOM   1387  O   TRP A  95      11.491 -46.529  11.358  1.00  3.67           O
ATOM   1388  CB  TRP A  95      10.430 -44.639  13.800  1.00  3.67           C
ATOM   1389  CG  TRP A  95      11.913 -44.763  14.061  1.00  3.67           C
ATOM   1390  CD1 TRP A  95      12.543 -45.692  14.834  1.00  3.67           C
ATOM   1391  CD2 TRP A  95      12.959 -43.902  13.534  1.00  3.67           C
ATOM   1392  CE2 TRP A  95      14.170 -44.365  14.052  1.00  3.67           C
ATOM   1393  CE3 TRP A  95      12.959 -42.787  12.682  1.00  3.67           C
ATOM   1394  NE1 TRP A  95      13.900 -45.460  14.844  1.00  3.67           N
ATOM   1395  CZ2 TRP A  95      15.376 -43.747  13.756  1.00  3.67           C
ATOM   1396  CZ3 TRP A  95      14.165 -42.173  12.385  1.00  3.67           C
ATOM   1397  CH2 TRP A  95      15.341 -42.638  12.912  1.00  3.67           C
ATOM      0  H   TRP A  95       8.168 -44.459  12.841  1.00  3.67           H   new
ATOM      0  HA  TRP A  95      10.514 -44.302  11.784  1.00  3.67           H   new
ATOM      0  HB2 TRP A  95      10.142 -43.743  14.036  1.00  3.67           H   new
ATOM      0  HB3 TRP A  95       9.955 -45.252  14.382  1.00  3.67           H   new
ATOM      0  HD1 TRP A  95      12.118 -46.383  15.289  1.00  3.67           H   new
ATOM      0  HE1 TRP A  95      14.484 -45.923  15.274  1.00  3.67           H   new
ATOM      0  HE3 TRP A  95      12.163 -42.466  12.323  1.00  3.67           H   new
ATOM      0  HZ2 TRP A  95      16.178 -44.061  14.107  1.00  3.67           H   new
ATOM      0  HZ3 TRP A  95      14.176 -41.435  11.820  1.00  3.67           H   new
ATOM      0  HH2 TRP A  95      16.136 -42.203  12.701  1.00  3.67           H   new
ATOM   1408  N   LYS A  96       9.626 -47.332  12.329  1.00  3.41           N
ATOM   1409  CA  LYS A  96       9.958 -48.711  11.974  1.00  3.41           C
ATOM   1410  C   LYS A  96      10.138 -48.848  10.469  1.00  3.41           C
ATOM   1411  O   LYS A  96      11.092 -49.470  10.009  1.00  3.41           O
ATOM   1412  CB  LYS A  96       8.884 -49.683  12.455  1.00  3.41           C
ATOM   1413  CG  LYS A  96       9.186 -51.149  12.140  1.00  3.41           C
ATOM   1414  CD  LYS A  96       8.122 -52.075  12.719  1.00  3.41           C
ATOM   1415  CE  LYS A  96       8.402 -53.534  12.385  1.00  3.41           C
ATOM   1416  NZ  LYS A  96       7.376 -54.440  12.977  1.00  3.41           N1+
ATOM      0  H   LYS A  96       8.894 -47.233  12.770  1.00  3.41           H   new
ATOM      0  HA  LYS A  96      10.792 -48.933  12.416  1.00  3.41           H   new
ATOM      0  HB2 LYS A  96       8.777 -49.583  13.414  1.00  3.41           H   new
ATOM      0  HB3 LYS A  96       8.037 -49.442  12.048  1.00  3.41           H   new
ATOM      0  HG2 LYS A  96       9.235 -51.271  11.179  1.00  3.41           H   new
ATOM      0  HG3 LYS A  96      10.055 -51.387  12.501  1.00  3.41           H   new
ATOM      0  HD2 LYS A  96       8.086 -51.965  13.682  1.00  3.41           H   new
ATOM      0  HD3 LYS A  96       7.251 -51.825  12.372  1.00  3.41           H   new
ATOM      0  HE2 LYS A  96       8.419 -53.649  11.422  1.00  3.41           H   new
ATOM      0  HE3 LYS A  96       9.280 -53.779  12.715  1.00  3.41           H   new
ATOM      0  HZ1 LYS A  96       7.566 -55.283  12.765  1.00  3.41           H   new
ATOM      0  HZ2 LYS A  96       7.376 -54.350  13.862  1.00  3.41           H   new
ATOM      0  HZ3 LYS A  96       6.573 -54.228  12.657  1.00  3.41           H   new
ATOM   1430  N   ILE A  97       9.239 -48.234   9.705  1.00  3.18           N
ATOM   1431  CA  ILE A  97       9.307 -48.272   8.254  1.00  3.18           C
ATOM   1432  C   ILE A  97      10.560 -47.595   7.754  1.00  3.18           C
ATOM   1433  O   ILE A  97      11.259 -48.110   6.876  1.00  3.18           O
ATOM   1434  CB  ILE A  97       8.081 -47.580   7.654  1.00  3.18           C
ATOM   1435  CG1 ILE A  97       6.819 -48.380   7.955  1.00  3.18           C
ATOM   1436  CG2 ILE A  97       8.266 -47.334   6.226  1.00  3.18           C
ATOM   1437  CD1 ILE A  97       6.824 -49.749   7.349  1.00  3.18           C
ATOM      0  H   ILE A  97       8.575 -47.785  10.016  1.00  3.18           H   new
ATOM      0  HA  ILE A  97       9.325 -49.202   7.978  1.00  3.18           H   new
ATOM      0  HB  ILE A  97       7.974 -46.711   8.071  1.00  3.18           H   new
ATOM      0 HG12 ILE A  97       6.716 -48.460   8.916  1.00  3.18           H   new
ATOM      0 HG13 ILE A  97       6.048 -47.891   7.627  1.00  3.18           H   new
ATOM      0 HG21 ILE A  97       7.478 -46.896   5.868  1.00  3.18           H   new
ATOM      0 HG22 ILE A  97       9.040 -46.765   6.093  1.00  3.18           H   new
ATOM      0 HG23 ILE A  97       8.403 -48.178   5.767  1.00  3.18           H   new
ATOM      0 HD11 ILE A  97       5.999 -50.206   7.575  1.00  3.18           H   new
ATOM      0 HD12 ILE A  97       6.899 -49.676   6.385  1.00  3.18           H   new
ATOM      0 HD13 ILE A  97       7.577 -50.253   7.694  1.00  3.18           H   new
ATOM   1449  N   TRP A  98      10.899 -46.462   8.349  1.00  2.95           N
ATOM   1450  CA  TRP A  98      12.104 -45.781   7.934  1.00  2.95           C
ATOM   1451  C   TRP A  98      13.290 -46.704   8.148  1.00  2.95           C
ATOM   1452  O   TRP A  98      14.106 -46.899   7.245  1.00  2.95           O
ATOM   1453  CB  TRP A  98      12.293 -44.497   8.744  1.00  2.95           C
ATOM   1454  CG  TRP A  98      13.509 -43.706   8.387  1.00  2.95           C
ATOM   1455  CD1 TRP A  98      13.602 -42.761   7.412  1.00  2.95           C
ATOM   1456  CD2 TRP A  98      14.816 -43.773   9.005  1.00  2.95           C
ATOM   1457  CE2 TRP A  98      15.622 -42.841   8.351  1.00  2.95           C
ATOM   1458  CE3 TRP A  98      15.357 -44.535  10.041  1.00  2.95           C
ATOM   1459  NE1 TRP A  98      14.866 -42.236   7.382  1.00  2.95           N
ATOM   1460  CZ2 TRP A  98      16.940 -42.642   8.704  1.00  2.95           C
ATOM   1461  CZ3 TRP A  98      16.681 -44.336  10.388  1.00  2.95           C
ATOM   1462  CH2 TRP A  98      17.450 -43.413   9.742  1.00  2.95           C
ATOM      0  H   TRP A  98      10.455 -46.081   8.979  1.00  2.95           H   new
ATOM      0  HA  TRP A  98      12.034 -45.546   6.996  1.00  2.95           H   new
ATOM      0  HB2 TRP A  98      11.511 -43.936   8.625  1.00  2.95           H   new
ATOM      0  HB3 TRP A  98      12.337 -44.727   9.685  1.00  2.95           H   new
ATOM      0  HD1 TRP A  98      12.907 -42.508   6.848  1.00  2.95           H   new
ATOM      0  HE1 TRP A  98      15.141 -41.625   6.842  1.00  2.95           H   new
ATOM      0  HE3 TRP A  98      14.838 -45.164  10.489  1.00  2.95           H   new
ATOM      0  HZ2 TRP A  98      17.468 -42.015   8.264  1.00  2.95           H   new
ATOM      0  HZ3 TRP A  98      17.054 -44.841  11.074  1.00  2.95           H   new
ATOM      0  HH2 TRP A  98      18.335 -43.297  10.002  1.00  2.95           H   new
ATOM   1473  N   MET A  99      13.362 -47.314   9.332  1.00  2.74           N
ATOM   1474  CA  MET A  99      14.482 -48.168   9.673  1.00  2.74           C
ATOM   1475  C   MET A  99      14.565 -49.398   8.774  1.00  2.74           C
ATOM   1476  O   MET A  99      15.660 -49.792   8.366  1.00  2.74           O
ATOM   1477  CB  MET A  99      14.378 -48.585  11.129  1.00  2.74           C
ATOM   1478  CG  MET A  99      15.602 -49.271  11.655  1.00  2.74           C
ATOM   1479  SD  MET A  99      17.027 -48.169  11.619  1.00  2.74           S
ATOM   1480  CE  MET A  99      16.572 -47.072  12.955  1.00  2.74           C
ATOM      0  H   MET A  99      12.767 -47.242   9.949  1.00  2.74           H   new
ATOM      0  HA  MET A  99      15.296 -47.659   9.534  1.00  2.74           H   new
ATOM      0  HB2 MET A  99      14.202 -47.799  11.669  1.00  2.74           H   new
ATOM      0  HB3 MET A  99      13.617 -49.177  11.233  1.00  2.74           H   new
ATOM      0  HG2 MET A  99      15.443 -49.570  12.564  1.00  2.74           H   new
ATOM      0  HG3 MET A  99      15.787 -50.062  11.124  1.00  2.74           H   new
ATOM      0  HE1 MET A  99      17.260 -46.397  13.068  1.00  2.74           H   new
ATOM      0  HE2 MET A  99      15.728 -46.641  12.747  1.00  2.74           H   new
ATOM      0  HE3 MET A  99      16.481 -47.581  13.775  1.00  2.74           H   new
ATOM   1490  N   LEU A 100      13.418 -49.989   8.426  1.00  2.55           N
ATOM   1491  CA  LEU A 100      13.420 -51.156   7.552  1.00  2.55           C
ATOM   1492  C   LEU A 100      13.958 -50.793   6.180  1.00  2.55           C
ATOM   1493  O   LEU A 100      14.729 -51.552   5.580  1.00  2.55           O
ATOM   1494  CB  LEU A 100      12.008 -51.717   7.408  1.00  2.55           C
ATOM   1495  CG  LEU A 100      11.407 -52.390   8.640  1.00  2.55           C
ATOM   1496  CD1 LEU A 100       9.935 -52.674   8.374  1.00  2.55           C
ATOM   1497  CD2 LEU A 100      12.166 -53.660   8.932  1.00  2.55           C
ATOM      0  H   LEU A 100      12.639 -49.731   8.684  1.00  2.55           H   new
ATOM      0  HA  LEU A 100      13.993 -51.829   7.951  1.00  2.55           H   new
ATOM      0  HB2 LEU A 100      11.420 -50.993   7.142  1.00  2.55           H   new
ATOM      0  HB3 LEU A 100      12.011 -52.361   6.683  1.00  2.55           H   new
ATOM      0  HG  LEU A 100      11.476 -51.811   9.415  1.00  2.55           H   new
ATOM      0 HD11 LEU A 100       9.542 -53.102   9.151  1.00  2.55           H   new
ATOM      0 HD12 LEU A 100       9.472 -51.841   8.196  1.00  2.55           H   new
ATOM      0 HD13 LEU A 100       9.852 -53.260   7.606  1.00  2.55           H   new
ATOM      0 HD21 LEU A 100      11.787 -54.091   9.714  1.00  2.55           H   new
ATOM      0 HD22 LEU A 100      12.102 -54.258   8.171  1.00  2.55           H   new
ATOM      0 HD23 LEU A 100      13.098 -53.449   9.099  1.00  2.55           H   new
ATOM   1509  N   ARG A 101      13.591 -49.610   5.691  1.00  2.40           N
ATOM   1510  CA  ARG A 101      14.077 -49.172   4.398  1.00  2.40           C
ATOM   1511  C   ARG A 101      15.577 -48.926   4.478  1.00  2.40           C
ATOM   1512  O   ARG A 101      16.322 -49.291   3.564  1.00  2.40           O
ATOM   1513  CB  ARG A 101      13.355 -47.912   3.972  1.00  2.40           C
ATOM   1514  CG  ARG A 101      11.890 -48.132   3.636  1.00  2.40           C
ATOM   1515  CD  ARG A 101      11.188 -46.870   3.367  1.00  2.40           C
ATOM   1516  NE  ARG A 101       9.771 -47.081   3.188  1.00  2.40           N
ATOM   1517  CZ  ARG A 101       8.867 -46.072   3.117  1.00  2.40           C
ATOM   1518  NH1 ARG A 101       9.287 -44.826   3.172  1.00  2.40           N1+
ATOM   1519  NH2 ARG A 101       7.574 -46.298   3.007  1.00  2.40           N
ATOM      0  H   ARG A 101      13.068 -49.056   6.090  1.00  2.40           H   new
ATOM      0  HA  ARG A 101      13.905 -49.861   3.737  1.00  2.40           H   new
ATOM      0  HB2 ARG A 101      13.421 -47.255   4.683  1.00  2.40           H   new
ATOM      0  HB3 ARG A 101      13.804 -47.538   3.198  1.00  2.40           H   new
ATOM      0  HG2 ARG A 101      11.821 -48.711   2.861  1.00  2.40           H   new
ATOM      0  HG3 ARG A 101      11.456 -48.591   4.372  1.00  2.40           H   new
ATOM      0  HD2 ARG A 101      11.334 -46.254   4.102  1.00  2.40           H   new
ATOM      0  HD3 ARG A 101      11.558 -46.456   2.572  1.00  2.40           H   new
ATOM      0  HE  ARG A 101       9.485 -47.889   3.123  1.00  2.40           H   new
ATOM      0 HH11 ARG A 101      10.127 -44.658   3.252  1.00  2.40           H   new
ATOM      0 HH12 ARG A 101       8.722 -44.179   3.128  1.00  2.40           H   new
ATOM      0 HH21 ARG A 101       7.280 -47.106   2.978  1.00  2.40           H   new
ATOM      0 HH22 ARG A 101       7.024 -45.638   2.964  1.00  2.40           H   new
ATOM   1533  N   MET A 102      16.048 -48.360   5.600  1.00  2.28           N
ATOM   1534  CA  MET A 102      17.474 -48.101   5.697  1.00  2.28           C
ATOM   1535  C   MET A 102      18.224 -49.418   5.727  1.00  2.28           C
ATOM   1536  O   MET A 102      19.289 -49.545   5.118  1.00  2.28           O
ATOM   1537  CB  MET A 102      17.840 -47.322   6.960  1.00  2.28           C
ATOM   1538  CG  MET A 102      17.295 -45.931   7.066  1.00  2.28           C
ATOM   1539  SD  MET A 102      17.718 -44.860   5.729  1.00  2.28           S
ATOM   1540  CE  MET A 102      16.168 -44.998   4.845  1.00  2.28           C
ATOM      0  H   MET A 102      15.576 -48.131   6.282  1.00  2.28           H   new
ATOM      0  HA  MET A 102      17.719 -47.568   4.924  1.00  2.28           H   new
ATOM      0  HB2 MET A 102      17.534 -47.828   7.729  1.00  2.28           H   new
ATOM      0  HB3 MET A 102      18.807 -47.275   7.019  1.00  2.28           H   new
ATOM      0  HG2 MET A 102      16.328 -45.981   7.129  1.00  2.28           H   new
ATOM      0  HG3 MET A 102      17.613 -45.536   7.893  1.00  2.28           H   new
ATOM      0  HE1 MET A 102      16.204 -44.455   4.042  1.00  2.28           H   new
ATOM      0  HE2 MET A 102      16.015 -45.925   4.602  1.00  2.28           H   new
ATOM      0  HE3 MET A 102      15.444 -44.689   5.411  1.00  2.28           H   new
ATOM   1550  N   ALA A 103      17.653 -50.415   6.414  1.00  2.18           N
ATOM   1551  CA  ALA A 103      18.263 -51.729   6.496  1.00  2.18           C
ATOM   1552  C   ALA A 103      18.368 -52.357   5.121  1.00  2.18           C
ATOM   1553  O   ALA A 103      19.399 -52.926   4.771  1.00  2.18           O
ATOM   1554  CB  ALA A 103      17.456 -52.627   7.412  1.00  2.18           C
ATOM      0  H   ALA A 103      16.909 -50.341   6.839  1.00  2.18           H   new
ATOM      0  HA  ALA A 103      19.156 -51.626   6.860  1.00  2.18           H   new
ATOM      0  HB1 ALA A 103      17.874 -53.501   7.458  1.00  2.18           H   new
ATOM      0  HB2 ALA A 103      17.422 -52.238   8.300  1.00  2.18           H   new
ATOM      0  HB3 ALA A 103      16.555 -52.718   7.065  1.00  2.18           H   new
ATOM   1560  N   CYS A 104      17.333 -52.187   4.298  1.00  2.12           N
ATOM   1561  CA  CYS A 104      17.339 -52.765   2.964  1.00  2.12           C
ATOM   1562  C   CYS A 104      18.482 -52.171   2.148  1.00  2.12           C
ATOM   1563  O   CYS A 104      19.193 -52.875   1.411  1.00  2.12           O
ATOM   1564  CB  CYS A 104      16.015 -52.448   2.264  1.00  2.12           C
ATOM   1565  SG  CYS A 104      14.574 -53.287   2.964  1.00  2.12           S
ATOM      0  H   CYS A 104      16.624 -51.742   4.495  1.00  2.12           H   new
ATOM      0  HA  CYS A 104      17.454 -53.725   3.036  1.00  2.12           H   new
ATOM      0  HB2 CYS A 104      15.865 -51.490   2.299  1.00  2.12           H   new
ATOM      0  HB3 CYS A 104      16.092 -52.689   1.328  1.00  2.12           H   new
ATOM      0  HG  CYS A 104      14.336 -52.835   4.050  1.00  2.12           H   new
ATOM   1571  N   LEU A 105      18.679 -50.864   2.305  1.00  2.15           N
ATOM   1572  CA  LEU A 105      19.719 -50.172   1.570  1.00  2.15           C
ATOM   1573  C   LEU A 105      21.105 -50.563   2.085  1.00  2.15           C
ATOM   1574  O   LEU A 105      22.020 -50.822   1.295  1.00  2.15           O
ATOM   1575  CB  LEU A 105      19.486 -48.668   1.719  1.00  2.15           C
ATOM   1576  CG  LEU A 105      18.192 -48.146   1.050  1.00  2.15           C
ATOM   1577  CD1 LEU A 105      17.957 -46.692   1.451  1.00  2.15           C
ATOM   1578  CD2 LEU A 105      18.308 -48.295  -0.454  1.00  2.15           C
ATOM      0  H   LEU A 105      18.219 -50.365   2.833  1.00  2.15           H   new
ATOM      0  HA  LEU A 105      19.683 -50.421   0.633  1.00  2.15           H   new
ATOM      0  HB2 LEU A 105      19.458 -48.449   2.664  1.00  2.15           H   new
ATOM      0  HB3 LEU A 105      20.244 -48.196   1.341  1.00  2.15           H   new
ATOM      0  HG  LEU A 105      17.429 -48.666   1.349  1.00  2.15           H   new
ATOM      0 HD11 LEU A 105      17.145 -46.367   1.030  1.00  2.15           H   new
ATOM      0 HD12 LEU A 105      17.867 -46.632   2.415  1.00  2.15           H   new
ATOM      0 HD13 LEU A 105      18.709 -46.151   1.163  1.00  2.15           H   new
ATOM      0 HD21 LEU A 105      17.498 -47.968  -0.875  1.00  2.15           H   new
ATOM      0 HD22 LEU A 105      19.067 -47.782  -0.773  1.00  2.15           H   new
ATOM      0 HD23 LEU A 105      18.434 -49.230  -0.678  1.00  2.15           H   new
ATOM   1590  N   ALA A 106      21.250 -50.651   3.412  1.00  2.36           N
ATOM   1591  CA  ALA A 106      22.522 -51.022   4.021  1.00  2.36           C
ATOM   1592  C   ALA A 106      22.934 -52.425   3.621  1.00  2.36           C
ATOM   1593  O   ALA A 106      24.092 -52.689   3.327  1.00  2.36           O
ATOM   1594  CB  ALA A 106      22.424 -50.940   5.527  1.00  2.36           C
ATOM      0  H   ALA A 106      20.618 -50.498   3.975  1.00  2.36           H   new
ATOM      0  HA  ALA A 106      23.194 -50.399   3.703  1.00  2.36           H   new
ATOM      0  HB1 ALA A 106      23.275 -51.189   5.921  1.00  2.36           H   new
ATOM      0  HB2 ALA A 106      22.200 -50.033   5.788  1.00  2.36           H   new
ATOM      0  HB3 ALA A 106      21.734 -51.546   5.840  1.00  2.36           H   new
ATOM   1600  N   ILE A 107      21.981 -53.336   3.552  1.00  2.87           N
ATOM   1601  CA  ILE A 107      22.300 -54.691   3.157  1.00  2.87           C
ATOM   1602  C   ILE A 107      22.787 -54.727   1.717  1.00  2.87           C
ATOM   1603  O   ILE A 107      23.869 -55.272   1.439  1.00  2.87           O
ATOM   1604  CB  ILE A 107      21.074 -55.590   3.351  1.00  2.87           C
ATOM   1605  CG1 ILE A 107      20.783 -55.739   4.852  1.00  2.87           C
ATOM   1606  CG2 ILE A 107      21.287 -56.922   2.689  1.00  2.87           C
ATOM   1607  CD1 ILE A 107      19.427 -56.325   5.148  1.00  2.87           C
ATOM      0  H   ILE A 107      21.152 -53.192   3.728  1.00  2.87           H   new
ATOM      0  HA  ILE A 107      23.017 -55.025   3.718  1.00  2.87           H   new
ATOM      0  HB  ILE A 107      20.301 -55.182   2.930  1.00  2.87           H   new
ATOM      0 HG12 ILE A 107      21.464 -56.302   5.252  1.00  2.87           H   new
ATOM      0 HG13 ILE A 107      20.850 -54.869   5.275  1.00  2.87           H   new
ATOM      0 HG21 ILE A 107      20.503 -57.478   2.821  1.00  2.87           H   new
ATOM      0 HG22 ILE A 107      21.434 -56.792   1.739  1.00  2.87           H   new
ATOM      0 HG23 ILE A 107      22.061 -57.357   3.079  1.00  2.87           H   new
ATOM      0 HD11 ILE A 107      19.306 -56.392   6.108  1.00  2.87           H   new
ATOM      0 HD12 ILE A 107      18.738 -55.752   4.775  1.00  2.87           H   new
ATOM      0 HD13 ILE A 107      19.362 -57.208   4.752  1.00  2.87           H   new
ATOM   1619  N   SER A 108      22.054 -54.043   0.830  1.00  3.88           N
ATOM   1620  CA  SER A 108      22.380 -53.979  -0.588  1.00  3.88           C
ATOM   1621  C   SER A 108      23.771 -53.405  -0.821  1.00  3.88           C
ATOM   1622  O   SER A 108      24.510 -53.867  -1.692  1.00  3.88           O
ATOM   1623  CB  SER A 108      21.368 -53.095  -1.275  1.00  3.88           C
ATOM   1624  OG  SER A 108      20.100 -53.670  -1.219  1.00  3.88           O
ATOM      0  H   SER A 108      21.348 -53.601   1.043  1.00  3.88           H   new
ATOM      0  HA  SER A 108      22.361 -54.880  -0.946  1.00  3.88           H   new
ATOM      0  HB2 SER A 108      21.352 -52.222  -0.852  1.00  3.88           H   new
ATOM      0  HB3 SER A 108      21.626 -52.957  -2.200  1.00  3.88           H   new
ATOM      0  HG  SER A 108      19.740 -53.483  -0.484  1.00  3.88           H   new
ATOM   1630  N   ALA A 109      24.124 -52.405  -0.013  1.00  5.51           N
ATOM   1631  CA  ALA A 109      25.399 -51.706  -0.069  1.00  5.51           C
ATOM   1632  C   ALA A 109      26.610 -52.609   0.144  1.00  5.51           C
ATOM   1633  O   ALA A 109      27.700 -52.294  -0.340  1.00  5.51           O
ATOM   1634  CB  ALA A 109      25.432 -50.615   0.987  1.00  5.51           C
ATOM      0  H   ALA A 109      23.605 -52.107   0.605  1.00  5.51           H   new
ATOM      0  HA  ALA A 109      25.461 -51.342  -0.966  1.00  5.51           H   new
ATOM      0  HB1 ALA A 109      26.283 -50.151   0.947  1.00  5.51           H   new
ATOM      0  HB2 ALA A 109      24.713 -49.985   0.824  1.00  5.51           H   new
ATOM      0  HB3 ALA A 109      25.321 -51.011   1.865  1.00  5.51           H   new
ATOM   1640  N   TYR A 110      26.457 -53.687   0.916  1.00  7.49           N
ATOM   1641  CA  TYR A 110      27.608 -54.521   1.232  1.00  7.49           C
ATOM   1642  C   TYR A 110      27.524 -55.930   0.659  1.00  7.49           C
ATOM   1643  O   TYR A 110      28.552 -56.590   0.483  1.00  7.49           O
ATOM   1644  CB  TYR A 110      27.795 -54.567   2.742  1.00  7.49           C
ATOM   1645  CG  TYR A 110      27.949 -53.182   3.326  1.00  7.49           C
ATOM   1646  CD1 TYR A 110      26.967 -52.684   4.155  1.00  7.49           C
ATOM   1647  CD2 TYR A 110      29.037 -52.393   2.993  1.00  7.49           C
ATOM   1648  CE1 TYR A 110      27.059 -51.409   4.663  1.00  7.49           C
ATOM   1649  CE2 TYR A 110      29.137 -51.110   3.500  1.00  7.49           C
ATOM   1650  CZ  TYR A 110      28.150 -50.619   4.334  1.00  7.49           C
ATOM   1651  OH  TYR A 110      28.244 -49.340   4.839  1.00  7.49           O
ATOM      0  H   TYR A 110      25.711 -53.945   1.258  1.00  7.49           H   new
ATOM      0  HA  TYR A 110      28.379 -54.113   0.807  1.00  7.49           H   new
ATOM      0  HB2 TYR A 110      27.033 -55.008   3.150  1.00  7.49           H   new
ATOM      0  HB3 TYR A 110      28.578 -55.098   2.956  1.00  7.49           H   new
ATOM      0  HD1 TYR A 110      26.235 -53.215   4.373  1.00  7.49           H   new
ATOM      0  HD2 TYR A 110      29.699 -52.725   2.430  1.00  7.49           H   new
ATOM      0  HE1 TYR A 110      26.394 -51.079   5.223  1.00  7.49           H   new
ATOM      0  HE2 TYR A 110      29.868 -50.578   3.280  1.00  7.49           H   new
ATOM      0  HH  TYR A 110      28.950 -48.980   4.561  1.00  7.49           H   new
ATOM   1661  N   THR A 111      26.311 -56.393   0.371  1.00  8.98           N
ATOM   1662  CA  THR A 111      26.087 -57.745  -0.118  1.00  8.98           C
ATOM   1663  C   THR A 111      25.212 -57.760  -1.374  1.00  8.98           C
ATOM   1664  O   THR A 111      24.067 -58.186  -1.285  1.00  8.98           O
ATOM   1665  CB  THR A 111      25.411 -58.594   0.971  1.00  8.98           C
ATOM   1666  CG2 THR A 111      26.321 -58.760   2.160  1.00  8.98           C
ATOM   1667  OG1 THR A 111      24.188 -57.976   1.400  1.00  8.98           O
ATOM      0  H   THR A 111      25.593 -55.928   0.455  1.00  8.98           H   new
ATOM      0  HA  THR A 111      26.954 -58.116  -0.344  1.00  8.98           H   new
ATOM      0  HB  THR A 111      25.219 -59.466   0.592  1.00  8.98           H   new
ATOM      0  HG1 THR A 111      24.286 -57.142   1.415  1.00  8.98           H   new
ATOM      0 HG21 THR A 111      25.877 -59.297   2.835  1.00  8.98           H   new
ATOM      0 HG22 THR A 111      27.139 -59.201   1.882  1.00  8.98           H   new
ATOM      0 HG23 THR A 111      26.533 -57.889   2.529  1.00  8.98           H   new
ATOM   1675  N   PRO A 112      25.728 -57.367  -2.564  1.00  9.04           N
ATOM   1676  CA  PRO A 112      25.001 -57.123  -3.814  1.00  9.04           C
ATOM   1677  C   PRO A 112      24.006 -58.206  -4.221  1.00  9.04           C
ATOM   1678  O   PRO A 112      22.979 -57.925  -4.831  1.00  9.04           O
ATOM   1679  CB  PRO A 112      26.136 -57.049  -4.838  1.00  9.04           C
ATOM   1680  CG  PRO A 112      27.306 -56.527  -4.057  1.00  9.04           C
ATOM   1681  CD  PRO A 112      27.191 -57.179  -2.704  1.00  9.04           C
ATOM      0  HA  PRO A 112      24.443 -56.334  -3.734  1.00  9.04           H   new
ATOM      0  HB2 PRO A 112      26.326 -57.920  -5.220  1.00  9.04           H   new
ATOM      0  HB3 PRO A 112      25.911 -56.459  -5.574  1.00  9.04           H   new
ATOM      0  HG2 PRO A 112      28.145 -56.755  -4.487  1.00  9.04           H   new
ATOM      0  HG3 PRO A 112      27.277 -55.560  -3.985  1.00  9.04           H   new
ATOM      0  HD2 PRO A 112      27.669 -58.022  -2.667  1.00  9.04           H   new
ATOM      0  HD3 PRO A 112      27.552 -56.618  -2.000  1.00  9.04           H   new
ATOM   1689  N   TRP A 113      24.276 -59.450  -3.875  1.00  7.61           N
ATOM   1690  CA  TRP A 113      23.368 -60.530  -4.238  1.00  7.61           C
ATOM   1691  C   TRP A 113      22.021 -60.430  -3.518  1.00  7.61           C
ATOM   1692  O   TRP A 113      21.028 -61.036  -3.928  1.00  7.61           O
ATOM   1693  CB  TRP A 113      24.051 -61.848  -3.933  1.00  7.61           C
ATOM   1694  CG  TRP A 113      24.528 -61.953  -2.517  1.00  7.61           C
ATOM   1695  CD1 TRP A 113      23.831 -62.377  -1.429  1.00  7.61           C
ATOM   1696  CD2 TRP A 113      25.847 -61.603  -2.038  1.00  7.61           C
ATOM   1697  CE2 TRP A 113      25.870 -61.870  -0.672  1.00  7.61           C
ATOM   1698  CE3 TRP A 113      26.996 -61.097  -2.655  1.00  7.61           C
ATOM   1699  NE1 TRP A 113      24.633 -62.338  -0.312  1.00  7.61           N
ATOM   1700  CZ2 TRP A 113      27.003 -61.656   0.098  1.00  7.61           C
ATOM   1701  CZ3 TRP A 113      28.128 -60.876  -1.881  1.00  7.61           C
ATOM   1702  CH2 TRP A 113      28.131 -61.150  -0.541  1.00  7.61           C
ATOM      0  H   TRP A 113      24.973 -59.694  -3.433  1.00  7.61           H   new
ATOM      0  HA  TRP A 113      23.169 -60.465  -5.185  1.00  7.61           H   new
ATOM      0  HB2 TRP A 113      23.435 -62.574  -4.115  1.00  7.61           H   new
ATOM      0  HB3 TRP A 113      24.806 -61.960  -4.531  1.00  7.61           H   new
ATOM      0  HD1 TRP A 113      22.943 -62.653  -1.439  1.00  7.61           H   new
ATOM      0  HE1 TRP A 113      24.397 -62.569   0.482  1.00  7.61           H   new
ATOM      0  HE3 TRP A 113      27.002 -60.912  -3.566  1.00  7.61           H   new
ATOM      0  HZ2 TRP A 113      27.009 -61.844   1.009  1.00  7.61           H   new
ATOM      0  HZ3 TRP A 113      28.896 -60.536  -2.280  1.00  7.61           H   new
ATOM      0  HH2 TRP A 113      28.903 -60.995  -0.046  1.00  7.61           H   new
ATOM   1713  N   ALA A 114      21.987 -59.628  -2.460  1.00  5.62           N
ATOM   1714  CA  ALA A 114      20.808 -59.377  -1.664  1.00  5.62           C
ATOM   1715  C   ALA A 114      19.967 -58.250  -2.244  1.00  5.62           C
ATOM   1716  O   ALA A 114      18.922 -57.916  -1.674  1.00  5.62           O
ATOM   1717  CB  ALA A 114      21.188 -59.030  -0.247  1.00  5.62           C
ATOM      0  H   ALA A 114      22.680 -59.202  -2.181  1.00  5.62           H   new
ATOM      0  HA  ALA A 114      20.281 -60.192  -1.672  1.00  5.62           H   new
ATOM      0  HB1 ALA A 114      20.385 -58.865   0.272  1.00  5.62           H   new
ATOM      0  HB2 ALA A 114      21.681 -59.767   0.146  1.00  5.62           H   new
ATOM      0  HB3 ALA A 114      21.743 -58.234  -0.246  1.00  5.62           H   new
ATOM   1723  N   ILE A 115      20.404 -57.641  -3.349  1.00  3.96           N
ATOM   1724  CA  ILE A 115      19.645 -56.529  -3.888  1.00  3.96           C
ATOM   1725  C   ILE A 115      18.226 -56.889  -4.274  1.00  3.96           C
ATOM   1726  O   ILE A 115      17.303 -56.171  -3.910  1.00  3.96           O
ATOM   1727  CB  ILE A 115      20.373 -55.874  -5.070  1.00  3.96           C
ATOM   1728  CG1 ILE A 115      21.614 -55.157  -4.545  1.00  3.96           C
ATOM   1729  CG2 ILE A 115      19.447 -54.924  -5.788  1.00  3.96           C
ATOM   1730  CD1 ILE A 115      22.594 -54.724  -5.605  1.00  3.96           C
ATOM      0  H   ILE A 115      21.115 -57.852  -3.785  1.00  3.96           H   new
ATOM      0  HA  ILE A 115      19.578 -55.888  -3.163  1.00  3.96           H   new
ATOM      0  HB  ILE A 115      20.649 -56.549  -5.710  1.00  3.96           H   new
ATOM      0 HG12 ILE A 115      21.332 -54.375  -4.045  1.00  3.96           H   new
ATOM      0 HG13 ILE A 115      22.070 -55.743  -3.921  1.00  3.96           H   new
ATOM      0 HG21 ILE A 115      19.916 -54.516  -6.532  1.00  3.96           H   new
ATOM      0 HG22 ILE A 115      18.677 -55.411  -6.120  1.00  3.96           H   new
ATOM      0 HG23 ILE A 115      19.152 -54.233  -5.174  1.00  3.96           H   new
ATOM      0 HD11 ILE A 115      23.348 -54.279  -5.187  1.00  3.96           H   new
ATOM      0 HD12 ILE A 115      22.908 -55.501  -6.093  1.00  3.96           H   new
ATOM      0 HD13 ILE A 115      22.158 -54.112  -6.218  1.00  3.96           H   new
ATOM   1742  N   LEU A 116      17.992 -57.987  -4.985  1.00  2.93           N
ATOM   1743  CA  LEU A 116      16.595 -58.237  -5.304  1.00  2.93           C
ATOM   1744  C   LEU A 116      15.666 -58.363  -4.081  1.00  2.93           C
ATOM   1745  O   LEU A 116      14.638 -57.685  -4.059  1.00  2.93           O
ATOM   1746  CB  LEU A 116      16.409 -59.433  -6.227  1.00  2.93           C
ATOM   1747  CG  LEU A 116      14.935 -59.762  -6.454  1.00  2.93           C
ATOM   1748  CD1 LEU A 116      14.249 -58.551  -7.107  1.00  2.93           C
ATOM   1749  CD2 LEU A 116      14.817 -60.992  -7.319  1.00  2.93           C
ATOM      0  H   LEU A 116      18.571 -58.555  -5.271  1.00  2.93           H   new
ATOM      0  HA  LEU A 116      16.323 -57.433  -5.774  1.00  2.93           H   new
ATOM      0  HB2 LEU A 116      16.833 -59.250  -7.080  1.00  2.93           H   new
ATOM      0  HB3 LEU A 116      16.856 -60.205  -5.847  1.00  2.93           H   new
ATOM      0  HG  LEU A 116      14.497 -59.949  -5.609  1.00  2.93           H   new
ATOM      0 HD11 LEU A 116      13.311 -58.751  -7.255  1.00  2.93           H   new
ATOM      0 HD12 LEU A 116      14.326 -57.781  -6.522  1.00  2.93           H   new
ATOM      0 HD13 LEU A 116      14.676 -58.356  -7.956  1.00  2.93           H   new
ATOM      0 HD21 LEU A 116      13.880 -61.199  -7.462  1.00  2.93           H   new
ATOM      0 HD22 LEU A 116      15.246 -60.829  -8.174  1.00  2.93           H   new
ATOM      0 HD23 LEU A 116      15.249 -61.740  -6.879  1.00  2.93           H   new
ATOM   1761  N   PRO A 117      15.932 -59.218  -3.059  1.00  2.41           N
ATOM   1762  CA  PRO A 117      15.102 -59.289  -1.875  1.00  2.41           C
ATOM   1763  C   PRO A 117      15.098 -57.990  -1.073  1.00  2.41           C
ATOM   1764  O   PRO A 117      14.115 -57.692  -0.389  1.00  2.41           O
ATOM   1765  CB  PRO A 117      15.703 -60.472  -1.101  1.00  2.41           C
ATOM   1766  CG  PRO A 117      17.095 -60.633  -1.626  1.00  2.41           C
ATOM   1767  CD  PRO A 117      17.010 -60.235  -3.090  1.00  2.41           C
ATOM      0  HA  PRO A 117      14.163 -59.416  -2.081  1.00  2.41           H   new
ATOM      0  HB2 PRO A 117      15.708 -60.298  -0.147  1.00  2.41           H   new
ATOM      0  HB3 PRO A 117      15.183 -61.279  -1.239  1.00  2.41           H   new
ATOM      0  HG2 PRO A 117      17.720 -60.069  -1.144  1.00  2.41           H   new
ATOM      0  HG3 PRO A 117      17.404 -61.547  -1.528  1.00  2.41           H   new
ATOM      0  HD2 PRO A 117      17.847 -59.870  -3.418  1.00  2.41           H   new
ATOM      0  HD3 PRO A 117      16.786 -60.987  -3.660  1.00  2.41           H   new
ATOM   1775  N   SER A 118      16.147 -57.166  -1.200  1.00  2.20           N
ATOM   1776  CA  SER A 118      16.159 -55.888  -0.505  1.00  2.20           C
ATOM   1777  C   SER A 118      15.134 -54.968  -1.154  1.00  2.20           C
ATOM   1778  O   SER A 118      14.380 -54.281  -0.464  1.00  2.20           O
ATOM   1779  CB  SER A 118      17.528 -55.271  -0.562  1.00  2.20           C
ATOM   1780  OG  SER A 118      18.463 -56.051   0.136  1.00  2.20           O
ATOM      0  H   SER A 118      16.845 -57.330  -1.675  1.00  2.20           H   new
ATOM      0  HA  SER A 118      15.932 -56.023   0.428  1.00  2.20           H   new
ATOM      0  HB2 SER A 118      17.806 -55.178  -1.487  1.00  2.20           H   new
ATOM      0  HB3 SER A 118      17.500 -54.378  -0.183  1.00  2.20           H   new
ATOM      0  HG  SER A 118      18.688 -56.708  -0.336  1.00  2.20           H   new
ATOM   1786  N   ILE A 119      15.079 -55.009  -2.493  1.00  2.16           N
ATOM   1787  CA  ILE A 119      14.121 -54.237  -3.277  1.00  2.16           C
ATOM   1788  C   ILE A 119      12.705 -54.686  -2.969  1.00  2.16           C
ATOM   1789  O   ILE A 119      11.818 -53.853  -2.771  1.00  2.16           O
ATOM   1790  CB  ILE A 119      14.374 -54.377  -4.783  1.00  2.16           C
ATOM   1791  CG1 ILE A 119      15.659 -53.686  -5.188  1.00  2.16           C
ATOM   1792  CG2 ILE A 119      13.229 -53.839  -5.518  1.00  2.16           C
ATOM   1793  CD1 ILE A 119      16.077 -54.042  -6.590  1.00  2.16           C
ATOM      0  H   ILE A 119      15.605 -55.493  -2.971  1.00  2.16           H   new
ATOM      0  HA  ILE A 119      14.235 -53.306  -3.031  1.00  2.16           H   new
ATOM      0  HB  ILE A 119      14.476 -55.317  -5.001  1.00  2.16           H   new
ATOM      0 HG12 ILE A 119      15.543 -52.725  -5.121  1.00  2.16           H   new
ATOM      0 HG13 ILE A 119      16.365 -53.931  -4.569  1.00  2.16           H   new
ATOM      0 HG21 ILE A 119      13.386 -53.926  -6.471  1.00  2.16           H   new
ATOM      0 HG22 ILE A 119      12.429 -54.331  -5.276  1.00  2.16           H   new
ATOM      0 HG23 ILE A 119      13.112 -52.902  -5.294  1.00  2.16           H   new
ATOM      0 HD11 ILE A 119      16.901 -53.580  -6.809  1.00  2.16           H   new
ATOM      0 HD12 ILE A 119      16.217 -55.000  -6.653  1.00  2.16           H   new
ATOM      0 HD13 ILE A 119      15.382 -53.776  -7.212  1.00  2.16           H   new
ATOM   1805  N   ILE A 120      12.497 -55.997  -2.896  1.00  2.18           N
ATOM   1806  CA  ILE A 120      11.182 -56.516  -2.573  1.00  2.18           C
ATOM   1807  C   ILE A 120      10.791 -56.054  -1.171  1.00  2.18           C
ATOM   1808  O   ILE A 120       9.669 -55.594  -0.955  1.00  2.18           O
ATOM   1809  CB  ILE A 120      11.161 -58.036  -2.684  1.00  2.18           C
ATOM   1810  CG1 ILE A 120      11.341 -58.428  -4.162  1.00  2.18           C
ATOM   1811  CG2 ILE A 120       9.846 -58.564  -2.142  1.00  2.18           C
ATOM   1812  CD1 ILE A 120      11.643 -59.883  -4.376  1.00  2.18           C
ATOM      0  H   ILE A 120      13.101 -56.595  -3.029  1.00  2.18           H   new
ATOM      0  HA  ILE A 120      10.533 -56.173  -3.207  1.00  2.18           H   new
ATOM      0  HB  ILE A 120      11.883 -58.423  -2.164  1.00  2.18           H   new
ATOM      0 HG12 ILE A 120      10.533 -58.200  -4.648  1.00  2.18           H   new
ATOM      0 HG13 ILE A 120      12.060 -57.899  -4.542  1.00  2.18           H   new
ATOM      0 HG21 ILE A 120       9.832 -59.531  -2.212  1.00  2.18           H   new
ATOM      0 HG22 ILE A 120       9.753 -58.306  -1.211  1.00  2.18           H   new
ATOM      0 HG23 ILE A 120       9.112 -58.192  -2.655  1.00  2.18           H   new
ATOM      0 HD11 ILE A 120      11.743 -60.057  -5.325  1.00  2.18           H   new
ATOM      0 HD12 ILE A 120      12.466 -60.114  -3.917  1.00  2.18           H   new
ATOM      0 HD13 ILE A 120      10.916 -60.420  -4.025  1.00  2.18           H   new
ATOM   1824  N   GLY A 121      11.725 -56.153  -0.223  1.00  2.19           N
ATOM   1825  CA  GLY A 121      11.508 -55.686   1.138  1.00  2.19           C
ATOM   1826  C   GLY A 121      11.076 -54.225   1.109  1.00  2.19           C
ATOM   1827  O   GLY A 121      10.085 -53.844   1.734  1.00  2.19           O
ATOM      0  H   GLY A 121      12.503 -56.495  -0.356  1.00  2.19           H   new
ATOM      0  HA2 GLY A 121      10.829 -56.226   1.571  1.00  2.19           H   new
ATOM      0  HA3 GLY A 121      12.321 -55.783   1.657  1.00  2.19           H   new
ATOM   1831  N   PHE A 122      11.831 -53.403   0.384  1.00  2.21           N
ATOM   1832  CA  PHE A 122      11.542 -51.985   0.267  1.00  2.21           C
ATOM   1833  C   PHE A 122      10.115 -51.794  -0.255  1.00  2.21           C
ATOM   1834  O   PHE A 122       9.339 -51.038   0.341  1.00  2.21           O
ATOM   1835  CB  PHE A 122      12.553 -51.325  -0.670  1.00  2.21           C
ATOM   1836  CG  PHE A 122      12.417 -49.856  -0.838  1.00  2.21           C
ATOM   1837  CD1 PHE A 122      12.966 -49.000   0.105  1.00  2.21           C
ATOM   1838  CD2 PHE A 122      11.768 -49.317  -1.933  1.00  2.21           C
ATOM   1839  CE1 PHE A 122      12.865 -47.634  -0.042  1.00  2.21           C
ATOM   1840  CE2 PHE A 122      11.670 -47.950  -2.080  1.00  2.21           C
ATOM   1841  CZ  PHE A 122      12.217 -47.109  -1.132  1.00  2.21           C
ATOM      0  H   PHE A 122      12.526 -53.657  -0.054  1.00  2.21           H   new
ATOM      0  HA  PHE A 122      11.613 -51.566   1.139  1.00  2.21           H   new
ATOM      0  HB2 PHE A 122      13.445 -51.514  -0.340  1.00  2.21           H   new
ATOM      0  HB3 PHE A 122      12.479 -51.741  -1.543  1.00  2.21           H   new
ATOM      0  HD1 PHE A 122      13.407 -49.352   0.844  1.00  2.21           H   new
ATOM      0  HD2 PHE A 122      11.396 -49.879  -2.573  1.00  2.21           H   new
ATOM      0  HE1 PHE A 122      13.235 -47.068   0.597  1.00  2.21           H   new
ATOM      0  HE2 PHE A 122      11.234 -47.593  -2.820  1.00  2.21           H   new
ATOM      0  HZ  PHE A 122      12.146 -46.187  -1.232  1.00  2.21           H   new
ATOM   1851  N   TRP A 123       9.749 -52.509  -1.329  1.00  2.24           N
ATOM   1852  CA  TRP A 123       8.417 -52.383  -1.913  1.00  2.24           C
ATOM   1853  C   TRP A 123       7.344 -52.697  -0.879  1.00  2.24           C
ATOM   1854  O   TRP A 123       6.330 -51.996  -0.791  1.00  2.24           O
ATOM   1855  CB  TRP A 123       8.245 -53.336  -3.095  1.00  2.24           C
ATOM   1856  CG  TRP A 123       9.006 -52.957  -4.329  1.00  2.24           C
ATOM   1857  CD1 TRP A 123       9.458 -51.721  -4.677  1.00  2.24           C
ATOM   1858  CD2 TRP A 123       9.406 -53.849  -5.402  1.00  2.24           C
ATOM   1859  CE2 TRP A 123      10.072 -53.074  -6.350  1.00  2.24           C
ATOM   1860  CE3 TRP A 123       9.253 -55.228  -5.627  1.00  2.24           C
ATOM   1861  NE1 TRP A 123      10.098 -51.778  -5.894  1.00  2.24           N
ATOM   1862  CZ2 TRP A 123      10.586 -53.625  -7.518  1.00  2.24           C
ATOM   1863  CZ3 TRP A 123       9.776 -55.781  -6.785  1.00  2.24           C
ATOM   1864  CH2 TRP A 123      10.425 -55.001  -7.708  1.00  2.24           C
ATOM      0  H   TRP A 123      10.262 -53.071  -1.730  1.00  2.24           H   new
ATOM      0  HA  TRP A 123       8.322 -51.467  -2.218  1.00  2.24           H   new
ATOM      0  HB2 TRP A 123       8.522 -54.224  -2.820  1.00  2.24           H   new
ATOM      0  HB3 TRP A 123       7.302 -53.389  -3.316  1.00  2.24           H   new
ATOM      0  HD1 TRP A 123       9.350 -50.951  -4.167  1.00  2.24           H   new
ATOM      0  HE1 TRP A 123      10.456 -51.111  -6.303  1.00  2.24           H   new
ATOM      0  HE3 TRP A 123       8.808 -55.761  -5.008  1.00  2.24           H   new
ATOM      0  HZ2 TRP A 123      11.021 -53.098  -8.149  1.00  2.24           H   new
ATOM      0  HZ3 TRP A 123       9.686 -56.694  -6.939  1.00  2.24           H   new
ATOM      0  HH2 TRP A 123      10.766 -55.396  -8.478  1.00  2.24           H   new
ATOM   1875  N   ILE A 124       7.580 -53.717  -0.068  1.00  2.29           N
ATOM   1876  CA  ILE A 124       6.653 -54.085   0.984  1.00  2.29           C
ATOM   1877  C   ILE A 124       6.489 -52.937   1.981  1.00  2.29           C
ATOM   1878  O   ILE A 124       5.367 -52.628   2.396  1.00  2.29           O
ATOM   1879  CB  ILE A 124       7.087 -55.381   1.668  1.00  2.29           C
ATOM   1880  CG1 ILE A 124       6.935 -56.561   0.685  1.00  2.29           C
ATOM   1881  CG2 ILE A 124       6.288 -55.579   2.903  1.00  2.29           C
ATOM   1882  CD1 ILE A 124       7.610 -57.829   1.142  1.00  2.29           C
ATOM      0  H   ILE A 124       8.281 -54.213  -0.113  1.00  2.29           H   new
ATOM      0  HA  ILE A 124       5.784 -54.252   0.586  1.00  2.29           H   new
ATOM      0  HB  ILE A 124       8.021 -55.330   1.924  1.00  2.29           H   new
ATOM      0 HG12 ILE A 124       5.991 -56.738   0.550  1.00  2.29           H   new
ATOM      0 HG13 ILE A 124       7.301 -56.303  -0.175  1.00  2.29           H   new
ATOM      0 HG21 ILE A 124       6.563 -56.401   3.338  1.00  2.29           H   new
ATOM      0 HG22 ILE A 124       6.432 -54.832   3.505  1.00  2.29           H   new
ATOM      0 HG23 ILE A 124       5.347 -55.633   2.675  1.00  2.29           H   new
ATOM      0 HD11 ILE A 124       7.475 -58.525   0.480  1.00  2.29           H   new
ATOM      0 HD12 ILE A 124       8.560 -57.668   1.252  1.00  2.29           H   new
ATOM      0 HD13 ILE A 124       7.230 -58.111   1.989  1.00  2.29           H   new
ATOM   1894  N   THR A 125       7.599 -52.278   2.350  1.00  2.38           N
ATOM   1895  CA  THR A 125       7.499 -51.181   3.307  1.00  2.38           C
ATOM   1896  C   THR A 125       6.856 -49.952   2.661  1.00  2.38           C
ATOM   1897  O   THR A 125       6.418 -49.036   3.357  1.00  2.38           O
ATOM   1898  CB  THR A 125       8.855 -50.751   3.879  1.00  2.38           C
ATOM   1899  CG2 THR A 125       9.556 -51.910   4.534  1.00  2.38           C
ATOM   1900  OG1 THR A 125       9.660 -50.205   2.846  1.00  2.38           O
ATOM      0  H   THR A 125       8.392 -52.448   2.065  1.00  2.38           H   new
ATOM      0  HA  THR A 125       6.952 -51.522   4.031  1.00  2.38           H   new
ATOM      0  HB  THR A 125       8.704 -50.073   4.556  1.00  2.38           H   new
ATOM      0  HG1 THR A 125       9.434 -50.538   2.109  1.00  2.38           H   new
ATOM      0 HG21 THR A 125      10.410 -51.614   4.888  1.00  2.38           H   new
ATOM      0 HG22 THR A 125       9.008 -52.253   5.257  1.00  2.38           H   new
ATOM      0 HG23 THR A 125       9.703 -52.611   3.880  1.00  2.38           H   new
ATOM   1908  N   LEU A 126       6.780 -49.912   1.325  1.00  2.52           N
ATOM   1909  CA  LEU A 126       6.071 -48.809   0.695  1.00  2.52           C
ATOM   1910  C   LEU A 126       4.582 -49.106   0.841  1.00  2.52           C
ATOM   1911  O   LEU A 126       3.796 -48.245   1.248  1.00  2.52           O
ATOM   1912  CB  LEU A 126       6.397 -48.679  -0.803  1.00  2.52           C
ATOM   1913  CG  LEU A 126       7.837 -48.345  -1.186  1.00  2.52           C
ATOM   1914  CD1 LEU A 126       7.943 -48.370  -2.700  1.00  2.52           C
ATOM   1915  CD2 LEU A 126       8.229 -47.014  -0.614  1.00  2.52           C
ATOM      0  H   LEU A 126       7.120 -50.492   0.789  1.00  2.52           H   new
ATOM      0  HA  LEU A 126       6.336 -47.978   1.120  1.00  2.52           H   new
ATOM      0  HB2 LEU A 126       6.159 -49.514  -1.235  1.00  2.52           H   new
ATOM      0  HB3 LEU A 126       5.822 -47.993  -1.176  1.00  2.52           H   new
ATOM      0  HG  LEU A 126       8.452 -49.000  -0.819  1.00  2.52           H   new
ATOM      0 HD11 LEU A 126       8.852 -48.160  -2.964  1.00  2.52           H   new
ATOM      0 HD12 LEU A 126       7.708 -49.253  -3.027  1.00  2.52           H   new
ATOM      0 HD13 LEU A 126       7.337 -47.714  -3.078  1.00  2.52           H   new
ATOM      0 HD21 LEU A 126       9.144 -46.812  -0.863  1.00  2.52           H   new
ATOM      0 HD22 LEU A 126       7.640 -46.326  -0.962  1.00  2.52           H   new
ATOM      0 HD23 LEU A 126       8.156 -47.043   0.353  1.00  2.52           H   new
ATOM   1927  N   GLN A 127       4.205 -50.372   0.611  1.00  2.74           N
ATOM   1928  CA  GLN A 127       2.804 -50.789   0.697  1.00  2.74           C
ATOM   1929  C   GLN A 127       2.275 -50.625   2.121  1.00  2.74           C
ATOM   1930  O   GLN A 127       1.124 -50.229   2.332  1.00  2.74           O
ATOM   1931  CB  GLN A 127       2.646 -52.245   0.241  1.00  2.74           C
ATOM   1932  CG  GLN A 127       2.918 -52.482  -1.255  1.00  2.74           C
ATOM   1933  CD  GLN A 127       1.920 -51.784  -2.180  1.00  2.74           C
ATOM   1934  NE2 GLN A 127       0.650 -52.167  -2.070  1.00  2.74           N
ATOM   1935  OE1 GLN A 127       2.293 -50.915  -2.993  1.00  2.74           O
ATOM      0  H   GLN A 127       4.750 -51.004   0.403  1.00  2.74           H   new
ATOM      0  HA  GLN A 127       2.285 -50.219   0.108  1.00  2.74           H   new
ATOM      0  HB2 GLN A 127       3.249 -52.801   0.759  1.00  2.74           H   new
ATOM      0  HB3 GLN A 127       1.744 -52.539   0.444  1.00  2.74           H   new
ATOM      0  HG2 GLN A 127       3.813 -52.173  -1.466  1.00  2.74           H   new
ATOM      0  HG3 GLN A 127       2.898 -53.436  -1.432  1.00  2.74           H   new
ATOM      0 HE21 GLN A 127       0.431 -52.770  -1.497  1.00  2.74           H   new
ATOM      0 HE22 GLN A 127       0.049 -51.812  -2.572  1.00  2.74           H   new
ATOM   1944  N   TYR A 128       3.154 -50.816   3.103  1.00  3.04           N
ATOM   1945  CA  TYR A 128       2.801 -50.684   4.512  1.00  3.04           C
ATOM   1946  C   TYR A 128       2.375 -49.267   4.897  1.00  3.04           C
ATOM   1947  O   TYR A 128       1.787 -49.073   5.962  1.00  3.04           O
ATOM   1948  CB  TYR A 128       3.959 -51.087   5.428  1.00  3.04           C
ATOM   1949  CG  TYR A 128       4.241 -52.579   5.546  1.00  3.04           C
ATOM   1950  CD1 TYR A 128       3.283 -53.502   5.165  1.00  3.04           C
ATOM   1951  CD2 TYR A 128       5.452 -53.022   6.090  1.00  3.04           C
ATOM   1952  CE1 TYR A 128       3.527 -54.854   5.320  1.00  3.04           C
ATOM   1953  CE2 TYR A 128       5.693 -54.364   6.248  1.00  3.04           C
ATOM   1954  CZ  TYR A 128       4.734 -55.283   5.867  1.00  3.04           C
ATOM   1955  OH  TYR A 128       4.970 -56.632   6.026  1.00  3.04           O
ATOM      0  H   TYR A 128       3.977 -51.027   2.968  1.00  3.04           H   new
ATOM      0  HA  TYR A 128       2.048 -51.283   4.633  1.00  3.04           H   new
ATOM      0  HB2 TYR A 128       4.764 -50.650   5.110  1.00  3.04           H   new
ATOM      0  HB3 TYR A 128       3.779 -50.740   6.316  1.00  3.04           H   new
ATOM      0  HD1 TYR A 128       2.476 -53.213   4.805  1.00  3.04           H   new
ATOM      0  HD2 TYR A 128       6.097 -52.403   6.346  1.00  3.04           H   new
ATOM      0  HE1 TYR A 128       2.886 -55.476   5.060  1.00  3.04           H   new
ATOM      0  HE2 TYR A 128       6.499 -54.654   6.610  1.00  3.04           H   new
ATOM      0  HH  TYR A 128       5.731 -56.746   6.363  1.00  3.04           H   new
ATOM   1965  N   THR A 129       2.696 -48.271   4.068  1.00  3.41           N
ATOM   1966  CA  THR A 129       2.339 -46.899   4.374  1.00  3.41           C
ATOM   1967  C   THR A 129       1.172 -46.393   3.517  1.00  3.41           C
ATOM   1968  O   THR A 129       0.794 -45.224   3.613  1.00  3.41           O
ATOM   1969  CB  THR A 129       3.555 -45.975   4.205  1.00  3.41           C
ATOM   1970  CG2 THR A 129       4.675 -46.435   5.130  1.00  3.41           C
ATOM   1971  OG1 THR A 129       4.013 -46.006   2.838  1.00  3.41           O
ATOM      0  H   THR A 129       3.119 -48.375   3.327  1.00  3.41           H   new
ATOM      0  HA  THR A 129       2.048 -46.884   5.299  1.00  3.41           H   new
ATOM      0  HB  THR A 129       3.299 -45.067   4.432  1.00  3.41           H   new
ATOM      0  HG1 THR A 129       3.918 -46.781   2.528  1.00  3.41           H   new
ATOM      0 HG21 THR A 129       5.443 -45.852   5.024  1.00  3.41           H   new
ATOM      0 HG22 THR A 129       4.369 -46.402   6.050  1.00  3.41           H   new
ATOM      0 HG23 THR A 129       4.927 -47.345   4.906  1.00  3.41           H   new
ATOM   1979  N   LYS A 130       0.608 -47.261   2.664  1.00  3.83           N
ATOM   1980  CA  LYS A 130      -0.493 -46.854   1.787  1.00  3.83           C
ATOM   1981  C   LYS A 130      -1.887 -47.098   2.376  1.00  3.83           C
ATOM   1982  O   LYS A 130      -2.891 -46.709   1.765  1.00  3.83           O
ATOM   1983  CB  LYS A 130      -0.397 -47.561   0.434  1.00  3.83           C
ATOM   1984  CG  LYS A 130       0.812 -47.170  -0.402  1.00  3.83           C
ATOM   1985  CD  LYS A 130       0.811 -47.892  -1.740  1.00  3.83           C
ATOM   1986  CE  LYS A 130       2.020 -47.519  -2.584  1.00  3.83           C
ATOM   1987  NZ  LYS A 130       2.036 -48.268  -3.872  1.00  3.83           N1+
ATOM      0  H   LYS A 130       0.848 -48.083   2.581  1.00  3.83           H   new
ATOM      0  HA  LYS A 130      -0.391 -45.895   1.682  1.00  3.83           H   new
ATOM      0  HB2 LYS A 130      -0.375 -48.519   0.584  1.00  3.83           H   new
ATOM      0  HB3 LYS A 130      -1.201 -47.372  -0.074  1.00  3.83           H   new
ATOM      0  HG2 LYS A 130       0.811 -46.211  -0.549  1.00  3.83           H   new
ATOM      0  HG3 LYS A 130       1.625 -47.382   0.082  1.00  3.83           H   new
ATOM      0  HD2 LYS A 130       0.804 -48.850  -1.590  1.00  3.83           H   new
ATOM      0  HD3 LYS A 130      -0.001 -47.675  -2.224  1.00  3.83           H   new
ATOM      0  HE2 LYS A 130       2.010 -46.566  -2.762  1.00  3.83           H   new
ATOM      0  HE3 LYS A 130       2.833 -47.707  -2.089  1.00  3.83           H   new
ATOM      0  HZ1 LYS A 130       2.728 -47.999  -4.363  1.00  3.83           H   new
ATOM      0  HZ2 LYS A 130       2.110 -49.140  -3.708  1.00  3.83           H   new
ATOM      0  HZ3 LYS A 130       1.280 -48.113  -4.315  1.00  3.83           H   new
ATOM   2001  N   ARG A 131      -1.947 -47.765   3.527  1.00  4.25           N
ATOM   2002  CA  ARG A 131      -3.214 -48.113   4.161  1.00  4.25           C
ATOM   2003  C   ARG A 131      -3.168 -47.878   5.668  1.00  4.25           C
ATOM   2004  O   ARG A 131      -3.076 -46.736   6.117  1.00  4.25           O
ATOM   2005  CB  ARG A 131      -3.576 -49.574   3.893  1.00  4.25           C
ATOM   2006  CG  ARG A 131      -3.861 -49.936   2.423  1.00  4.25           C
ATOM   2007  CD  ARG A 131      -5.145 -49.329   1.952  1.00  4.25           C
ATOM   2008  NE  ARG A 131      -5.476 -49.718   0.589  1.00  4.25           N
ATOM   2009  CZ  ARG A 131      -5.047 -49.094  -0.531  1.00  4.25           C
ATOM   2010  NH1 ARG A 131      -4.263 -48.035  -0.468  1.00  4.25           N1+
ATOM   2011  NH2 ARG A 131      -5.425 -49.552  -1.716  1.00  4.25           N
ATOM   2012  OXT ARG A 131      -3.456 -48.805   6.423  1.00  4.25           O1-
ATOM      0  H   ARG A 131      -1.253 -48.028   3.961  1.00  4.25           H   new
ATOM      0  HA  ARG A 131      -3.892 -47.537   3.774  1.00  4.25           H   new
ATOM      0  HB2 ARG A 131      -2.850 -50.133   4.211  1.00  4.25           H   new
ATOM      0  HB3 ARG A 131      -4.358 -49.798   4.421  1.00  4.25           H   new
ATOM      0  HG2 ARG A 131      -3.131 -49.627   1.864  1.00  4.25           H   new
ATOM      0  HG3 ARG A 131      -3.903 -50.900   2.328  1.00  4.25           H   new
ATOM      0  HD2 ARG A 131      -5.864 -49.597   2.546  1.00  4.25           H   new
ATOM      0  HD3 ARG A 131      -5.081 -48.362   2.003  1.00  4.25           H   new
ATOM      0  HE  ARG A 131      -5.987 -50.402   0.488  1.00  4.25           H   new
ATOM      0 HH11 ARG A 131      -4.015 -47.729   0.296  1.00  4.25           H   new
ATOM      0 HH12 ARG A 131      -4.000 -47.651  -1.191  1.00  4.25           H   new
ATOM      0 HH21 ARG A 131      -5.938 -50.240  -1.767  1.00  4.25           H   new
ATOM      0 HH22 ARG A 131      -5.157 -49.161  -2.434  1.00  4.25           H   new
TER
END
