# Supplementary material for: Integrative proteome-wide structural analysis and high-throughput docking identify broad-spectrum antiviral scaffolds against Zika, Yellow Fever, West Nile, Saint Louis encephalitis, and Usutu viruses
Source: Front Cell Infect Microbiol. 2026 Apr 30;16:1723132. doi: 10.3389/fcimb.2026.1723132 (PMC13171538; doi:10.3389/fcimb.2026.1723132)
Supplement: Supplementary file 5 [file DataSheet5.zip › WNV/WNV_NS2b/WNV_NS2b.pdb]

ATOM      1  N   GLY A   1      -1.466   1.880   0.232  1.00  8.16           N  
ATOM      2  CA  GLY A   1      -0.131   1.291   0.156  1.00  8.16           C  
ATOM      3  C   GLY A   1       0.919   2.258   0.671  1.00  8.16           C  
ATOM      4  O   GLY A   1       1.859   1.850   1.344  1.00  8.16           O  
ATOM      5  H   GLY A   1      -2.186   1.384   0.752  1.00  8.16           H  
ATOM      6 1HA  GLY A   1      -0.098   0.373   0.742  1.00  8.16           H  
ATOM      7 2HA  GLY A   1       0.093   1.023  -0.879  1.00  8.16           H  
ATOM      8  N   TRP A   2       0.727   3.527   0.307  1.00  7.88           N  
ATOM      9  CA  TRP A   2       1.555   4.713   0.620  1.00  7.88           C  
ATOM     10  C   TRP A   2       2.565   5.036  -0.498  1.00  7.88           C  
ATOM     11  O   TRP A   2       3.707   4.601  -0.437  1.00  7.88           O  
ATOM     12  CB  TRP A   2       2.350   4.597   1.935  1.00  7.88           C  
ATOM     13  CG  TRP A   2       1.541   4.539   3.221  1.00  7.88           C  
ATOM     14  CD1 TRP A   2       1.355   3.452   4.012  1.00  7.88           C  
ATOM     15  CD2 TRP A   2       0.826   5.621   3.863  1.00  7.88           C  
ATOM     16  CE2 TRP A   2       0.274   5.108   5.036  1.00  7.88           C  
ATOM     17  CE3 TRP A   2       0.623   6.959   3.546  1.00  7.88           C  
ATOM     18  NE1 TRP A   2       0.601   3.782   5.108  1.00  7.88           N  
ATOM     19  CZ2 TRP A   2      -0.462   5.896   5.903  1.00  7.88           C  
ATOM     20  CZ3 TRP A   2      -0.110   7.755   4.408  1.00  7.88           C  
ATOM     21  CH2 TRP A   2      -0.638   7.236   5.563  1.00  7.88           C  
ATOM     22  H   TRP A   2      -0.114   3.675  -0.239  1.00  7.88           H  
ATOM     23  HA  TRP A   2       0.889   5.563   0.748  1.00  7.88           H  
ATOM     24 1HB  TRP A   2       3.030   3.770   1.909  1.00  7.88           H  
ATOM     25 2HB  TRP A   2       2.986   5.481   2.013  1.00  7.88           H  
ATOM     26  HD1 TRP A   2       1.758   2.467   3.805  1.00  7.88           H  
ATOM     27  HE1 TRP A   2       0.333   3.150   5.848  1.00  7.88           H  
ATOM     28  HE3 TRP A   2       1.044   7.360   2.640  1.00  7.88           H  
ATOM     29  HZ2 TRP A   2      -0.894   5.500   6.820  1.00  7.88           H  
ATOM     30  HZ3 TRP A   2      -0.253   8.808   4.141  1.00  7.88           H  
ATOM     31  HH2 TRP A   2      -1.211   7.885   6.226  1.00  7.88           H  
ATOM     32  N   PRO A   3       2.169   5.776  -1.539  1.00  7.49           N  
ATOM     33  CA  PRO A   3       3.006   6.261  -2.628  1.00  7.49           C  
ATOM     34  C   PRO A   3       4.135   7.153  -2.119  1.00  7.49           C  
ATOM     35  O   PRO A   3       4.016   7.776  -1.060  1.00  7.49           O  
ATOM     36  CB  PRO A   3       2.019   7.056  -3.491  1.00  7.49           C  
ATOM     37  CG  PRO A   3       0.666   6.467  -3.172  1.00  7.49           C  
ATOM     38  CD  PRO A   3       0.735   6.089  -1.716  1.00  7.49           C  
ATOM     39  HA  PRO A   3       3.413   5.400  -3.180  1.00  7.49           H  
ATOM     40 1HB  PRO A   3       2.081   8.122  -3.239  1.00  7.49           H  
ATOM     41 2HB  PRO A   3       2.286   6.960  -4.553  1.00  7.49           H  
ATOM     42 1HG  PRO A   3      -0.125   7.208  -3.378  1.00  7.49           H  
ATOM     43 2HG  PRO A   3       0.467   5.602  -3.823  1.00  7.49           H  
ATOM     44 1HD  PRO A   3       0.437   6.924  -1.096  1.00  7.49           H  
ATOM     45 2HD  PRO A   3       0.105   5.218  -1.569  1.00  7.49           H  
ATOM     46  N   ALA A   4       5.203   7.287  -2.915  1.00  7.00           N  
ATOM     47  CA  ALA A   4       6.325   8.170  -2.553  1.00  7.00           C  
ATOM     48  C   ALA A   4       5.822   9.586  -2.313  1.00  7.00           C  
ATOM     49  O   ALA A   4       6.390  10.337  -1.518  1.00  7.00           O  
ATOM     50  CB  ALA A   4       7.376   8.190  -3.646  1.00  7.00           C  
ATOM     51  H   ALA A   4       5.251   6.760  -3.776  1.00  7.00           H  
ATOM     52  HA  ALA A   4       6.769   7.798  -1.629  1.00  7.00           H  
ATOM     53 1HB  ALA A   4       8.197   8.840  -3.344  1.00  7.00           H  
ATOM     54 2HB  ALA A   4       7.755   7.190  -3.818  1.00  7.00           H  
ATOM     55 3HB  ALA A   4       6.934   8.570  -4.566  1.00  7.00           H  
ATOM     56  N   THR A   5       4.746   9.951  -3.004  1.00  6.47           N  
ATOM     57  CA  THR A   5       4.138  11.254  -2.858  1.00  6.47           C  
ATOM     58  C   THR A   5       3.745  11.474  -1.401  1.00  6.47           C  
ATOM     59  O   THR A   5       3.915  12.576  -0.871  1.00  6.47           O  
ATOM     60  CB  THR A   5       2.892  11.387  -3.752  1.00  6.47           C  
ATOM     61  CG2 THR A   5       2.234  12.734  -3.536  1.00  6.47           C  
ATOM     62  OG1 THR A   5       3.269  11.246  -5.130  1.00  6.47           O  
ATOM     63  H   THR A   5       4.337   9.286  -3.643  1.00  6.47           H  
ATOM     64  HA  THR A   5       4.856  12.018  -3.138  1.00  6.47           H  
ATOM     65  HB  THR A   5       2.180  10.602  -3.496  1.00  6.47           H  
ATOM     66  HG1 THR A   5       2.491  11.357  -5.687  1.00  6.47           H  
ATOM     67 1HG2 THR A   5       1.351  12.813  -4.168  1.00  6.47           H  
ATOM     68 2HG2 THR A   5       1.940  12.831  -2.487  1.00  6.47           H  
ATOM     69 3HG2 THR A   5       2.935  13.528  -3.790  1.00  6.47           H  
ATOM     70  N   GLU A   6       3.175  10.445  -0.759  1.00  5.97           N  
ATOM     71  CA  GLU A   6       2.716  10.569   0.616  1.00  5.97           C  
ATOM     72  C   GLU A   6       3.901  10.653   1.556  1.00  5.97           C  
ATOM     73  O   GLU A   6       3.852  11.349   2.571  1.00  5.97           O  
ATOM     74  CB  GLU A   6       1.822   9.403   1.009  1.00  5.97           C  
ATOM     75  CG  GLU A   6       0.486   9.352   0.284  1.00  5.97           C  
ATOM     76  CD  GLU A   6      -0.394  10.548   0.528  1.00  5.97           C  
ATOM     77  OE1 GLU A   6      -0.601  10.896   1.666  1.00  5.97           O  
ATOM     78  OE2 GLU A   6      -0.869  11.107  -0.432  1.00  5.97           O1-
ATOM     79  H   GLU A   6       3.118   9.538  -1.208  1.00  5.97           H  
ATOM     80  HA  GLU A   6       2.137  11.486   0.706  1.00  5.97           H  
ATOM     81 1HB  GLU A   6       2.343   8.462   0.824  1.00  5.97           H  
ATOM     82 2HB  GLU A   6       1.622   9.466   2.074  1.00  5.97           H  
ATOM     83 1HG  GLU A   6       0.681   9.277  -0.788  1.00  5.97           H  
ATOM     84 2HG  GLU A   6      -0.045   8.456   0.599  1.00  5.97           H  
ATOM     85  N   VAL A   7       4.986   9.959   1.214  1.00  5.55           N  
ATOM     86  CA  VAL A   7       6.173  10.026   2.059  1.00  5.55           C  
ATOM     87  C   VAL A   7       6.721  11.441   2.061  1.00  5.55           C  
ATOM     88  O   VAL A   7       6.970  12.022   3.118  1.00  5.55           O  
ATOM     89  CB  VAL A   7       7.294   9.112   1.543  1.00  5.55           C  
ATOM     90  CG1 VAL A   7       8.547   9.392   2.339  1.00  5.55           C  
ATOM     91  CG2 VAL A   7       6.900   7.644   1.658  1.00  5.55           C  
ATOM     92  H   VAL A   7       4.956   9.373   0.375  1.00  5.55           H  
ATOM     93  HA  VAL A   7       5.907   9.747   3.076  1.00  5.55           H  
ATOM     94  HB  VAL A   7       7.495   9.348   0.503  1.00  5.55           H  
ATOM     95 1HG1 VAL A   7       9.359   8.768   1.973  1.00  5.55           H  
ATOM     96 2HG1 VAL A   7       8.823  10.440   2.232  1.00  5.55           H  
ATOM     97 3HG1 VAL A   7       8.361   9.179   3.385  1.00  5.55           H  
ATOM     98 1HG2 VAL A   7       7.706   7.019   1.280  1.00  5.55           H  
ATOM     99 2HG2 VAL A   7       6.730   7.411   2.692  1.00  5.55           H  
ATOM    100 3HG2 VAL A   7       5.990   7.457   1.076  1.00  5.55           H  
ATOM    101  N   MET A   8       6.864  12.008   0.865  1.00  5.20           N  
ATOM    102  CA  MET A   8       7.396  13.352   0.714  1.00  5.20           C  
ATOM    103  C   MET A   8       6.452  14.392   1.303  1.00  5.20           C  
ATOM    104  O   MET A   8       6.899  15.361   1.931  1.00  5.20           O  
ATOM    105  CB  MET A   8       7.645  13.605  -0.760  1.00  5.20           C  
ATOM    106  CG  MET A   8       8.804  12.787  -1.330  1.00  5.20           C  
ATOM    107  SD  MET A   8       9.210  13.225  -3.021  1.00  5.20           S  
ATOM    108  CE  MET A   8       7.823  12.459  -3.858  1.00  5.20           C  
ATOM    109  H   MET A   8       6.620  11.469   0.031  1.00  5.20           H  
ATOM    110  HA  MET A   8       8.340  13.412   1.253  1.00  5.20           H  
ATOM    111 1HB  MET A   8       6.745  13.347  -1.325  1.00  5.20           H  
ATOM    112 2HB  MET A   8       7.850  14.660  -0.926  1.00  5.20           H  
ATOM    113 1HG  MET A   8       9.689  12.935  -0.713  1.00  5.20           H  
ATOM    114 2HG  MET A   8       8.544  11.728  -1.300  1.00  5.20           H  
ATOM    115 1HE  MET A   8       7.901  12.627  -4.931  1.00  5.20           H  
ATOM    116 2HE  MET A   8       7.820  11.390  -3.655  1.00  5.20           H  
ATOM    117 3HE  MET A   8       6.904  12.898  -3.489  1.00  5.20           H  
ATOM    118  N   THR A   9       5.142  14.174   1.138  1.00  4.94           N  
ATOM    119  CA  THR A   9       4.149  15.077   1.681  1.00  4.94           C  
ATOM    120  C   THR A   9       4.243  15.060   3.194  1.00  4.94           C  
ATOM    121  O   THR A   9       4.218  16.116   3.825  1.00  4.94           O  
ATOM    122  CB  THR A   9       2.729  14.704   1.226  1.00  4.94           C  
ATOM    123  CG2 THR A   9       1.720  15.639   1.854  1.00  4.94           C  
ATOM    124  OG1 THR A   9       2.649  14.790  -0.206  1.00  4.94           O  
ATOM    125  H   THR A   9       4.817  13.380   0.590  1.00  4.94           H  
ATOM    126  HA  THR A   9       4.366  16.087   1.335  1.00  4.94           H  
ATOM    127  HB  THR A   9       2.511  13.684   1.530  1.00  4.94           H  
ATOM    128  HG1 THR A   9       3.271  14.132  -0.584  1.00  4.94           H  
ATOM    129 1HG2 THR A   9       0.719  15.362   1.530  1.00  4.94           H  
ATOM    130 2HG2 THR A   9       1.792  15.553   2.932  1.00  4.94           H  
ATOM    131 3HG2 THR A   9       1.932  16.664   1.554  1.00  4.94           H  
ATOM    132  N   ALA A  10       4.371  13.859   3.777  1.00  4.77           N  
ATOM    133  CA  ALA A  10       4.495  13.717   5.217  1.00  4.77           C  
ATOM    134  C   ALA A  10       5.716  14.464   5.724  1.00  4.77           C  
ATOM    135  O   ALA A  10       5.633  15.174   6.723  1.00  4.77           O  
ATOM    136  CB  ALA A  10       4.611  12.245   5.593  1.00  4.77           C  
ATOM    137  H   ALA A  10       4.363  13.014   3.209  1.00  4.77           H  
ATOM    138  HA  ALA A  10       3.610  14.146   5.683  1.00  4.77           H  
ATOM    139 1HB  ALA A  10       4.696  12.150   6.664  1.00  4.77           H  
ATOM    140 2HB  ALA A  10       3.728  11.709   5.243  1.00  4.77           H  
ATOM    141 3HB  ALA A  10       5.493  11.817   5.128  1.00  4.77           H  
ATOM    142  N   VAL A  11       6.830  14.409   4.996  1.00  4.66           N  
ATOM    143  CA  VAL A  11       8.006  15.137   5.454  1.00  4.66           C  
ATOM    144  C   VAL A  11       7.720  16.626   5.474  1.00  4.66           C  
ATOM    145  O   VAL A  11       7.994  17.311   6.465  1.00  4.66           O  
ATOM    146  CB  VAL A  11       9.211  14.877   4.538  1.00  4.66           C  
ATOM    147  CG1 VAL A  11      10.333  15.789   4.922  1.00  4.66           C  
ATOM    148  CG2 VAL A  11       9.657  13.462   4.661  1.00  4.66           C  
ATOM    149  H   VAL A  11       6.874  13.810   4.169  1.00  4.66           H  
ATOM    150  HA  VAL A  11       8.247  14.822   6.463  1.00  4.66           H  
ATOM    151  HB  VAL A  11       8.928  15.087   3.507  1.00  4.66           H  
ATOM    152 1HG1 VAL A  11      11.186  15.616   4.269  1.00  4.66           H  
ATOM    153 2HG1 VAL A  11      10.007  16.823   4.826  1.00  4.66           H  
ATOM    154 3HG1 VAL A  11      10.614  15.585   5.953  1.00  4.66           H  
ATOM    155 1HG2 VAL A  11      10.506  13.286   4.005  1.00  4.66           H  
ATOM    156 2HG2 VAL A  11       9.950  13.283   5.682  1.00  4.66           H  
ATOM    157 3HG2 VAL A  11       8.849  12.799   4.389  1.00  4.66           H  
ATOM    158  N   GLY A  12       7.121  17.115   4.391  1.00  4.59           N  
ATOM    159  CA  GLY A  12       6.772  18.515   4.262  1.00  4.59           C  
ATOM    160  C   GLY A  12       5.863  18.976   5.394  1.00  4.59           C  
ATOM    161  O   GLY A  12       6.156  19.971   6.068  1.00  4.59           O  
ATOM    162  H   GLY A  12       6.918  16.483   3.613  1.00  4.59           H  
ATOM    163 1HA  GLY A  12       7.681  19.115   4.250  1.00  4.59           H  
ATOM    164 2HA  GLY A  12       6.270  18.666   3.307  1.00  4.59           H  
ATOM    165  N   LEU A  13       4.759  18.260   5.602  1.00  4.57           N  
ATOM    166  CA  LEU A  13       3.793  18.633   6.622  1.00  4.57           C  
ATOM    167  C   LEU A  13       4.364  18.590   8.019  1.00  4.57           C  
ATOM    168  O   LEU A  13       4.100  19.481   8.828  1.00  4.57           O  
ATOM    169  CB  LEU A  13       2.603  17.684   6.584  1.00  4.57           C  
ATOM    170  CG  LEU A  13       1.718  17.777   5.360  1.00  4.57           C  
ATOM    171  CD1 LEU A  13       0.706  16.651   5.411  1.00  4.57           C  
ATOM    172  CD2 LEU A  13       1.045  19.135   5.324  1.00  4.57           C  
ATOM    173  H   LEU A  13       4.588  17.439   5.022  1.00  4.57           H  
ATOM    174  HA  LEU A  13       3.455  19.646   6.414  1.00  4.57           H  
ATOM    175 1HB  LEU A  13       2.989  16.661   6.631  1.00  4.57           H  
ATOM    176 2HB  LEU A  13       1.988  17.859   7.463  1.00  4.57           H  
ATOM    177  HG  LEU A  13       2.320  17.654   4.461  1.00  4.57           H  
ATOM    178 1HD1 LEU A  13       0.067  16.696   4.530  1.00  4.57           H  
ATOM    179 2HD1 LEU A  13       1.234  15.696   5.430  1.00  4.57           H  
ATOM    180 3HD1 LEU A  13       0.099  16.750   6.307  1.00  4.57           H  
ATOM    181 1HD2 LEU A  13       0.410  19.201   4.441  1.00  4.57           H  
ATOM    182 2HD2 LEU A  13       0.438  19.266   6.220  1.00  4.57           H  
ATOM    183 3HD2 LEU A  13       1.806  19.915   5.283  1.00  4.57           H  
ATOM    184  N   MET A  14       5.177  17.585   8.322  1.00  4.58           N  
ATOM    185  CA  MET A  14       5.673  17.518   9.676  1.00  4.58           C  
ATOM    186  C   MET A  14       6.638  18.664   9.933  1.00  4.58           C  
ATOM    187  O   MET A  14       6.636  19.260  11.017  1.00  4.58           O  
ATOM    188  CB  MET A  14       6.329  16.177   9.922  1.00  4.58           C  
ATOM    189  CG  MET A  14       5.364  14.949   9.867  1.00  4.58           C  
ATOM    190  SD  MET A  14       4.005  14.992  11.028  1.00  4.58           S  
ATOM    191  CE  MET A  14       2.707  15.513   9.904  1.00  4.58           C  
ATOM    192  H   MET A  14       5.409  16.855   7.646  1.00  4.58           H  
ATOM    193  HA  MET A  14       4.837  17.628  10.359  1.00  4.58           H  
ATOM    194 1HB  MET A  14       7.097  16.016   9.156  1.00  4.58           H  
ATOM    195 2HB  MET A  14       6.823  16.203  10.869  1.00  4.58           H  
ATOM    196 1HG  MET A  14       4.925  14.893   8.895  1.00  4.58           H  
ATOM    197 2HG  MET A  14       5.919  14.036  10.020  1.00  4.58           H  
ATOM    198 1HE  MET A  14       1.767  15.596  10.448  1.00  4.58           H  
ATOM    199 2HE  MET A  14       2.963  16.477   9.477  1.00  4.58           H  
ATOM    200 3HE  MET A  14       2.602  14.779   9.104  1.00  4.58           H  
ATOM    201  N   PHE A  15       7.442  19.016   8.928  1.00  4.60           N  
ATOM    202  CA  PHE A  15       8.348  20.133   9.098  1.00  4.60           C  
ATOM    203  C   PHE A  15       7.562  21.428   9.229  1.00  4.60           C  
ATOM    204  O   PHE A  15       7.940  22.306  10.007  1.00  4.60           O  
ATOM    205  CB  PHE A  15       9.365  20.211   7.970  1.00  4.60           C  
ATOM    206  CG  PHE A  15      10.465  19.173   8.090  1.00  4.60           C  
ATOM    207  CD1 PHE A  15      10.882  18.708   9.345  1.00  4.60           C  
ATOM    208  CD2 PHE A  15      11.102  18.682   6.968  1.00  4.60           C  
ATOM    209  CE1 PHE A  15      11.900  17.775   9.449  1.00  4.60           C  
ATOM    210  CE2 PHE A  15      12.123  17.754   7.080  1.00  4.60           C  
ATOM    211  CZ  PHE A  15      12.518  17.303   8.318  1.00  4.60           C  
ATOM    212  H   PHE A  15       7.440  18.499   8.044  1.00  4.60           H  
ATOM    213  HA  PHE A  15       8.900  19.985  10.024  1.00  4.60           H  
ATOM    214 1HB  PHE A  15       8.852  20.055   7.015  1.00  4.60           H  
ATOM    215 2HB  PHE A  15       9.818  21.197   7.946  1.00  4.60           H  
ATOM    216  HD1 PHE A  15      10.397  19.087  10.247  1.00  4.60           H  
ATOM    217  HD2 PHE A  15      10.792  19.037   5.985  1.00  4.60           H  
ATOM    218  HE1 PHE A  15      12.217  17.416  10.420  1.00  4.60           H  
ATOM    219  HE2 PHE A  15      12.617  17.379   6.186  1.00  4.60           H  
ATOM    220  HZ  PHE A  15      13.322  16.573   8.401  1.00  4.60           H  
ATOM    221  N   ALA A  16       6.465  21.557   8.468  1.00  4.64           N  
ATOM    222  CA  ALA A  16       5.620  22.743   8.526  1.00  4.64           C  
ATOM    223  C   ALA A  16       5.056  22.941   9.929  1.00  4.64           C  
ATOM    224  O   ALA A  16       4.994  24.070  10.428  1.00  4.64           O  
ATOM    225  CB  ALA A  16       4.480  22.628   7.528  1.00  4.64           C  
ATOM    226  H   ALA A  16       6.220  20.815   7.811  1.00  4.64           H  
ATOM    227  HA  ALA A  16       6.233  23.608   8.276  1.00  4.64           H  
ATOM    228 1HB  ALA A  16       3.872  23.529   7.566  1.00  4.64           H  
ATOM    229 2HB  ALA A  16       4.888  22.501   6.526  1.00  4.64           H  
ATOM    230 3HB  ALA A  16       3.867  21.770   7.777  1.00  4.64           H  
ATOM    231  N   ILE A  17       4.698  21.839  10.599  1.00  4.70           N  
ATOM    232  CA  ILE A  17       4.188  21.926  11.962  1.00  4.70           C  
ATOM    233  C   ILE A  17       5.266  22.457  12.888  1.00  4.70           C  
ATOM    234  O   ILE A  17       5.033  23.387  13.667  1.00  4.70           O  
ATOM    235  CB  ILE A  17       3.710  20.561  12.487  1.00  4.70           C  
ATOM    236  CG1 ILE A  17       2.465  20.100  11.724  1.00  4.70           C  
ATOM    237  CG2 ILE A  17       3.434  20.662  13.985  1.00  4.70           C  
ATOM    238  CD1 ILE A  17       2.108  18.652  11.977  1.00  4.70           C  
ATOM    239  H   ILE A  17       4.746  20.932  10.128  1.00  4.70           H  
ATOM    240  HA  ILE A  17       3.347  22.617  11.975  1.00  4.70           H  
ATOM    241  HB  ILE A  17       4.485  19.815  12.313  1.00  4.70           H  
ATOM    242 1HG1 ILE A  17       1.622  20.723  12.017  1.00  4.70           H  
ATOM    243 2HG1 ILE A  17       2.636  20.233  10.661  1.00  4.70           H  
ATOM    244 1HG2 ILE A  17       3.107  19.695  14.347  1.00  4.70           H  
ATOM    245 2HG2 ILE A  17       4.342  20.962  14.509  1.00  4.70           H  
ATOM    246 3HG2 ILE A  17       2.652  21.400  14.165  1.00  4.70           H  
ATOM    247 1HD1 ILE A  17       1.220  18.390  11.403  1.00  4.70           H  
ATOM    248 2HD1 ILE A  17       2.935  18.023  11.670  1.00  4.70           H  
ATOM    249 3HD1 ILE A  17       1.913  18.503  13.035  1.00  4.70           H  
ATOM    250  N   VAL A  18       6.467  21.897  12.768  1.00  4.77           N  
ATOM    251  CA  VAL A  18       7.580  22.324  13.601  1.00  4.77           C  
ATOM    252  C   VAL A  18       7.912  23.785  13.364  1.00  4.77           C  
ATOM    253  O   VAL A  18       8.109  24.547  14.316  1.00  4.77           O  
ATOM    254  CB  VAL A  18       8.815  21.481  13.290  1.00  4.77           C  
ATOM    255  CG1 VAL A  18      10.023  22.052  13.989  1.00  4.77           C  
ATOM    256  CG2 VAL A  18       8.578  20.084  13.738  1.00  4.77           C  
ATOM    257  H   VAL A  18       6.596  21.137  12.095  1.00  4.77           H  
ATOM    258  HA  VAL A  18       7.304  22.186  14.646  1.00  4.77           H  
ATOM    259  HB  VAL A  18       9.000  21.499  12.218  1.00  4.77           H  
ATOM    260 1HG1 VAL A  18      10.897  21.448  13.753  1.00  4.77           H  
ATOM    261 2HG1 VAL A  18      10.190  23.076  13.656  1.00  4.77           H  
ATOM    262 3HG1 VAL A  18       9.851  22.038  15.054  1.00  4.77           H  
ATOM    263 1HG2 VAL A  18       9.451  19.510  13.496  1.00  4.77           H  
ATOM    264 2HG2 VAL A  18       8.410  20.077  14.807  1.00  4.77           H  
ATOM    265 3HG2 VAL A  18       7.711  19.670  13.229  1.00  4.77           H  
ATOM    266  N   GLY A  19       7.948  24.174  12.093  1.00  4.86           N  
ATOM    267  CA  GLY A  19       8.230  25.534  11.688  1.00  4.86           C  
ATOM    268  C   GLY A  19       7.239  26.494  12.320  1.00  4.86           C  
ATOM    269  O   GLY A  19       7.643  27.451  12.987  1.00  4.86           O  
ATOM    270  H   GLY A  19       7.781  23.484  11.367  1.00  4.86           H  
ATOM    271 1HA  GLY A  19       9.246  25.799  11.977  1.00  4.86           H  
ATOM    272 2HA  GLY A  19       8.170  25.600  10.602  1.00  4.86           H  
ATOM    273  N   GLY A  20       5.944  26.235  12.117  1.00  4.97           N  
ATOM    274  CA  GLY A  20       4.911  27.103  12.659  1.00  4.97           C  
ATOM    275  C   GLY A  20       5.017  27.224  14.173  1.00  4.97           C  
ATOM    276  O   GLY A  20       4.831  28.306  14.726  1.00  4.97           O  
ATOM    277  H   GLY A  20       5.668  25.422  11.564  1.00  4.97           H  
ATOM    278 1HA  GLY A  20       4.992  28.091  12.203  1.00  4.97           H  
ATOM    279 2HA  GLY A  20       3.933  26.703  12.392  1.00  4.97           H  
ATOM    280  N   LEU A  21       5.344  26.133  14.866  1.00  5.14           N  
ATOM    281  CA  LEU A  21       5.506  26.251  16.303  1.00  5.14           C  
ATOM    282  C   LEU A  21       6.710  27.110  16.643  1.00  5.14           C  
ATOM    283  O   LEU A  21       6.627  28.008  17.478  1.00  5.14           O  
ATOM    284  CB  LEU A  21       5.700  24.870  16.929  1.00  5.14           C  
ATOM    285  CG  LEU A  21       4.487  23.982  16.945  1.00  5.14           C  
ATOM    286  CD1 LEU A  21       4.907  22.611  17.368  1.00  5.14           C  
ATOM    287  CD2 LEU A  21       3.471  24.558  17.913  1.00  5.14           C  
ATOM    288  H   LEU A  21       5.460  25.230  14.400  1.00  5.14           H  
ATOM    289  HA  LEU A  21       4.616  26.717  16.719  1.00  5.14           H  
ATOM    290 1HB  LEU A  21       6.476  24.350  16.368  1.00  5.14           H  
ATOM    291 2HB  LEU A  21       6.046  24.992  17.954  1.00  5.14           H  
ATOM    292  HG  LEU A  21       4.053  23.919  15.947  1.00  5.14           H  
ATOM    293 1HD1 LEU A  21       4.038  21.956  17.388  1.00  5.14           H  
ATOM    294 2HD1 LEU A  21       5.641  22.224  16.658  1.00  5.14           H  
ATOM    295 3HD1 LEU A  21       5.350  22.666  18.355  1.00  5.14           H  
ATOM    296 1HD2 LEU A  21       2.591  23.916  17.940  1.00  5.14           H  
ATOM    297 2HD2 LEU A  21       3.910  24.615  18.908  1.00  5.14           H  
ATOM    298 3HD2 LEU A  21       3.184  25.558  17.586  1.00  5.14           H  
ATOM    299  N   ALA A  22       7.815  26.915  15.932  1.00  5.42           N  
ATOM    300  CA  ALA A  22       9.028  27.663  16.221  1.00  5.42           C  
ATOM    301  C   ALA A  22       8.807  29.164  16.080  1.00  5.42           C  
ATOM    302  O   ALA A  22       9.295  29.956  16.899  1.00  5.42           O  
ATOM    303  CB  ALA A  22      10.147  27.208  15.308  1.00  5.42           C  
ATOM    304  H   ALA A  22       7.841  26.189  15.216  1.00  5.42           H  
ATOM    305  HA  ALA A  22       9.306  27.458  17.246  1.00  5.42           H  
ATOM    306 1HB  ALA A  22      11.058  27.748  15.556  1.00  5.42           H  
ATOM    307 2HB  ALA A  22      10.306  26.137  15.440  1.00  5.42           H  
ATOM    308 3HB  ALA A  22       9.872  27.408  14.275  1.00  5.42           H  
ATOM    309  N   GLU A  23       7.979  29.557  15.106  1.00  5.79           N  
ATOM    310  CA  GLU A  23       7.682  30.970  14.898  1.00  5.79           C  
ATOM    311  C   GLU A  23       7.031  31.605  16.128  1.00  5.79           C  
ATOM    312  O   GLU A  23       7.228  32.790  16.395  1.00  5.79           O  
ATOM    313  CB  GLU A  23       6.774  31.195  13.678  1.00  5.79           C  
ATOM    314  CG  GLU A  23       7.438  30.950  12.315  1.00  5.79           C  
ATOM    315  CD  GLU A  23       6.510  31.207  11.128  1.00  5.79           C  
ATOM    316  OE1 GLU A  23       5.345  31.459  11.337  1.00  5.79           O  
ATOM    317  OE2 GLU A  23       6.981  31.156  10.013  1.00  5.79           O1-
ATOM    318  H   GLU A  23       7.603  28.854  14.465  1.00  5.79           H  
ATOM    319  HA  GLU A  23       8.623  31.487  14.714  1.00  5.79           H  
ATOM    320 1HB  GLU A  23       5.914  30.526  13.747  1.00  5.79           H  
ATOM    321 2HB  GLU A  23       6.393  32.214  13.691  1.00  5.79           H  
ATOM    322 1HG  GLU A  23       8.308  31.600  12.227  1.00  5.79           H  
ATOM    323 2HG  GLU A  23       7.787  29.921  12.278  1.00  5.79           H  
ATOM    324  N   LEU A  24       6.279  30.838  16.918  1.00  6.21           N  
ATOM    325  CA  LEU A  24       5.571  31.399  18.067  1.00  6.21           C  
ATOM    326  C   LEU A  24       6.448  31.418  19.312  1.00  6.21           C  
ATOM    327  O   LEU A  24       6.033  30.963  20.377  1.00  6.21           O  
ATOM    328  CB  LEU A  24       4.374  30.500  18.365  1.00  6.21           C  
ATOM    329  CG  LEU A  24       3.405  30.308  17.225  1.00  6.21           C  
ATOM    330  CD1 LEU A  24       2.346  29.308  17.648  1.00  6.21           C  
ATOM    331  CD2 LEU A  24       2.802  31.647  16.842  1.00  6.21           C  
ATOM    332  H   LEU A  24       6.204  29.838  16.734  1.00  6.21           H  
ATOM    333  HA  LEU A  24       5.255  32.413  17.832  1.00  6.21           H  
ATOM    334 1HB  LEU A  24       4.753  29.513  18.637  1.00  6.21           H  
ATOM    335 2HB  LEU A  24       3.829  30.907  19.213  1.00  6.21           H  
ATOM    336  HG  LEU A  24       3.930  29.896  16.369  1.00  6.21           H  
ATOM    337 1HD1 LEU A  24       1.652  29.147  16.825  1.00  6.21           H  
ATOM    338 2HD1 LEU A  24       2.831  28.364  17.905  1.00  6.21           H  
ATOM    339 3HD1 LEU A  24       1.808  29.690  18.512  1.00  6.21           H  
ATOM    340 1HD2 LEU A  24       2.108  31.506  16.013  1.00  6.21           H  
ATOM    341 2HD2 LEU A  24       2.271  32.067  17.695  1.00  6.21           H  
ATOM    342 3HD2 LEU A  24       3.600  32.327  16.537  1.00  6.21           H  
ATOM    343  N   ASP A  25       7.638  31.990  19.184  1.00  6.56           N  
ATOM    344  CA  ASP A  25       8.628  32.031  20.261  1.00  6.56           C  
ATOM    345  C   ASP A  25       8.900  30.647  20.892  1.00  6.56           C  
ATOM    346  O   ASP A  25       8.973  30.545  22.119  1.00  6.56           O  
ATOM    347  CB  ASP A  25       8.196  33.010  21.364  1.00  6.56           C  
ATOM    348  CG  ASP A  25       8.157  34.471  20.904  1.00  6.56           C  
ATOM    349  OD1 ASP A  25       9.021  34.871  20.158  1.00  6.56           O  
ATOM    350  OD2 ASP A  25       7.254  35.169  21.298  1.00  6.56           O1-
ATOM    351  H   ASP A  25       7.846  32.387  18.269  1.00  6.56           H  
ATOM    352  HA  ASP A  25       9.565  32.392  19.838  1.00  6.56           H  
ATOM    353 1HB  ASP A  25       7.210  32.735  21.738  1.00  6.56           H  
ATOM    354 2HB  ASP A  25       8.889  32.932  22.201  1.00  6.56           H  
ATOM    355  N   ILE A  26       9.048  29.585  20.077  1.00  6.77           N  
ATOM    356  CA  ILE A  26       9.290  28.257  20.658  1.00  6.77           C  
ATOM    357  C   ILE A  26      10.572  27.556  20.246  1.00  6.77           C  
ATOM    358  O   ILE A  26      10.707  27.067  19.127  1.00  6.77           O  
ATOM    359  CB  ILE A  26       8.147  27.274  20.340  1.00  6.77           C  
ATOM    360  CG1 ILE A  26       6.822  27.756  20.906  1.00  6.77           C  
ATOM    361  CG2 ILE A  26       8.469  25.915  20.835  1.00  6.77           C  
ATOM    362  CD1 ILE A  26       5.629  26.917  20.488  1.00  6.77           C  
ATOM    363  H   ILE A  26       9.013  29.704  19.061  1.00  6.77           H  
ATOM    364  HA  ILE A  26       9.324  28.375  21.738  1.00  6.77           H  
ATOM    365  HB  ILE A  26       8.031  27.221  19.278  1.00  6.77           H  
ATOM    366 1HG1 ILE A  26       6.885  27.765  21.991  1.00  6.77           H  
ATOM    367 2HG1 ILE A  26       6.653  28.741  20.569  1.00  6.77           H  
ATOM    368 1HG2 ILE A  26       7.658  25.279  20.558  1.00  6.77           H  
ATOM    369 2HG2 ILE A  26       9.390  25.568  20.372  1.00  6.77           H  
ATOM    370 3HG2 ILE A  26       8.576  25.940  21.918  1.00  6.77           H  
ATOM    371 1HD1 ILE A  26       4.722  27.330  20.929  1.00  6.77           H  
ATOM    372 2HD1 ILE A  26       5.532  26.921  19.414  1.00  6.77           H  
ATOM    373 3HD1 ILE A  26       5.770  25.904  20.830  1.00  6.77           H  
ATOM    374  N   ASP A  27      11.472  27.406  21.210  1.00  6.80           N  
ATOM    375  CA  ASP A  27      12.721  26.693  20.989  1.00  6.80           C  
ATOM    376  C   ASP A  27      12.695  25.317  21.663  1.00  6.80           C  
ATOM    377  O   ASP A  27      13.715  24.629  21.710  1.00  6.80           O  
ATOM    378  CB  ASP A  27      13.901  27.496  21.539  1.00  6.80           C  
ATOM    379  CG  ASP A  27      14.136  28.823  20.812  1.00  6.80           C  
ATOM    380  OD1 ASP A  27      14.114  28.837  19.605  1.00  6.80           O  
ATOM    381  OD2 ASP A  27      14.332  29.810  21.480  1.00  6.80           O1-
ATOM    382  H   ASP A  27      11.299  27.831  22.112  1.00  6.80           H  
ATOM    383  HA  ASP A  27      12.860  26.549  19.918  1.00  6.80           H  
ATOM    384 1HB  ASP A  27      13.734  27.703  22.598  1.00  6.80           H  
ATOM    385 2HB  ASP A  27      14.807  26.897  21.465  1.00  6.80           H  
ATOM    386  N   SER A  28      11.538  24.927  22.213  1.00  6.64           N  
ATOM    387  CA  SER A  28      11.460  23.649  22.923  1.00  6.64           C  
ATOM    388  C   SER A  28      10.547  22.585  22.306  1.00  6.64           C  
ATOM    389  O   SER A  28      10.995  21.466  22.081  1.00  6.64           O  
ATOM    390  CB  SER A  28      11.020  23.897  24.351  1.00  6.64           C  
ATOM    391  OG  SER A  28      11.976  24.647  25.047  1.00  6.64           O  
ATOM    392  H   SER A  28      10.732  25.527  22.140  1.00  6.64           H  
ATOM    393  HA  SER A  28      12.465  23.227  22.955  1.00  6.64           H  
ATOM    394 1HB  SER A  28      10.064  24.418  24.359  1.00  6.64           H  
ATOM    395 2HB  SER A  28      10.873  22.939  24.849  1.00  6.64           H  
ATOM    396  HG  SER A  28      12.826  24.239  24.848  1.00  6.64           H  
ATOM    397  N   MET A  29       9.296  22.926  21.942  1.00  6.34           N  
ATOM    398  CA  MET A  29       8.378  21.908  21.390  1.00  6.34           C  
ATOM    399  C   MET A  29       8.886  21.397  20.072  1.00  6.34           C  
ATOM    400  O   MET A  29       8.658  20.249  19.704  1.00  6.34           O  
ATOM    401  CB  MET A  29       6.971  22.429  21.115  1.00  6.34           C  
ATOM    402  CG  MET A  29       6.133  22.789  22.293  1.00  6.34           C  
ATOM    403  SD  MET A  29       4.532  23.421  21.756  1.00  6.34           S  
ATOM    404  CE  MET A  29       3.799  21.933  21.065  1.00  6.34           C  
ATOM    405  H   MET A  29       8.963  23.863  22.104  1.00  6.34           H  
ATOM    406  HA  MET A  29       8.326  21.067  22.081  1.00  6.34           H  
ATOM    407 1HB  MET A  29       7.005  23.253  20.433  1.00  6.34           H  
ATOM    408 2HB  MET A  29       6.422  21.642  20.598  1.00  6.34           H  
ATOM    409 1HG  MET A  29       5.975  21.914  22.924  1.00  6.34           H  
ATOM    410 2HG  MET A  29       6.633  23.559  22.882  1.00  6.34           H  
ATOM    411 1HE  MET A  29       2.804  22.162  20.682  1.00  6.34           H  
ATOM    412 2HE  MET A  29       4.422  21.558  20.255  1.00  6.34           H  
ATOM    413 3HE  MET A  29       3.724  21.171  21.841  1.00  6.34           H  
ATOM    414  N   ALA A  30       9.625  22.248  19.391  1.00  6.00           N  
ATOM    415  CA  ALA A  30      10.171  21.964  18.094  1.00  6.00           C  
ATOM    416  C   ALA A  30      11.030  20.700  18.126  1.00  6.00           C  
ATOM    417  O   ALA A  30      11.110  19.983  17.129  1.00  6.00           O  
ATOM    418  CB  ALA A  30      10.984  23.165  17.633  1.00  6.00           C  
ATOM    419  H   ALA A  30       9.794  23.158  19.794  1.00  6.00           H  
ATOM    420  HA  ALA A  30       9.345  21.794  17.403  1.00  6.00           H  
ATOM    421 1HB  ALA A  30      11.393  22.982  16.643  1.00  6.00           H  
ATOM    422 2HB  ALA A  30      10.344  24.052  17.603  1.00  6.00           H  
ATOM    423 3HB  ALA A  30      11.802  23.335  18.336  1.00  6.00           H  
ATOM    424  N   ILE A  31      11.669  20.408  19.262  1.00  5.71           N  
ATOM    425  CA  ILE A  31      12.531  19.244  19.333  1.00  5.71           C  
ATOM    426  C   ILE A  31      11.724  17.927  19.250  1.00  5.71           C  
ATOM    427  O   ILE A  31      11.882  17.216  18.252  1.00  5.71           O  
ATOM    428  CB  ILE A  31      13.448  19.341  20.566  1.00  5.71           C  
ATOM    429  CG1 ILE A  31      14.407  20.507  20.360  1.00  5.71           C  
ATOM    430  CG2 ILE A  31      14.197  18.019  20.772  1.00  5.71           C  
ATOM    431  CD1 ILE A  31      15.141  20.902  21.610  1.00  5.71           C  
ATOM    432  H   ILE A  31      11.536  20.978  20.097  1.00  5.71           H  
ATOM    433  HA  ILE A  31      13.190  19.268  18.468  1.00  5.71           H  
ATOM    434  HB  ILE A  31      12.889  19.596  21.442  1.00  5.71           H  
ATOM    435 1HG1 ILE A  31      15.132  20.241  19.597  1.00  5.71           H  
ATOM    436 2HG1 ILE A  31      13.838  21.375  20.016  1.00  5.71           H  
ATOM    437 1HG2 ILE A  31      14.851  18.109  21.634  1.00  5.71           H  
ATOM    438 2HG2 ILE A  31      13.492  17.210  20.940  1.00  5.71           H  
ATOM    439 3HG2 ILE A  31      14.790  17.797  19.885  1.00  5.71           H  
ATOM    440 1HD1 ILE A  31      15.799  21.745  21.394  1.00  5.71           H  
ATOM    441 2HD1 ILE A  31      14.415  21.197  22.373  1.00  5.71           H  
ATOM    442 3HD1 ILE A  31      15.730  20.064  21.971  1.00  5.71           H  
ATOM    443  N   PRO A  32      10.836  17.556  20.215  1.00  5.50           N  
ATOM    444  CA  PRO A  32      10.014  16.369  20.136  1.00  5.50           C  
ATOM    445  C   PRO A  32       9.044  16.409  18.970  1.00  5.50           C  
ATOM    446  O   PRO A  32       8.627  15.359  18.491  1.00  5.50           O  
ATOM    447  CB  PRO A  32       9.275  16.363  21.477  1.00  5.50           C  
ATOM    448  CG  PRO A  32       9.308  17.779  21.942  1.00  5.50           C  
ATOM    449  CD  PRO A  32      10.624  18.311  21.452  1.00  5.50           C  
ATOM    450  HA  PRO A  32      10.664  15.491  20.064  1.00  5.50           H  
ATOM    451 1HB  PRO A  32       8.249  15.995  21.332  1.00  5.50           H  
ATOM    452 2HB  PRO A  32       9.771  15.673  22.175  1.00  5.50           H  
ATOM    453 1HG  PRO A  32       8.451  18.334  21.524  1.00  5.50           H  
ATOM    454 2HG  PRO A  32       9.212  17.827  23.036  1.00  5.50           H  
ATOM    455 1HD  PRO A  32      10.510  19.340  21.267  1.00  5.50           H  
ATOM    456 2HD  PRO A  32      11.401  18.090  22.192  1.00  5.50           H  
ATOM    457  N   MET A  33       8.693  17.599  18.465  1.00  5.37           N  
ATOM    458  CA  MET A  33       7.804  17.625  17.313  1.00  5.37           C  
ATOM    459  C   MET A  33       8.560  17.242  16.049  1.00  5.37           C  
ATOM    460  O   MET A  33       8.008  16.573  15.175  1.00  5.37           O  
ATOM    461  CB  MET A  33       7.123  18.976  17.196  1.00  5.37           C  
ATOM    462  CG  MET A  33       6.103  19.221  18.299  1.00  5.37           C  
ATOM    463  SD  MET A  33       4.804  18.016  18.297  1.00  5.37           S  
ATOM    464  CE  MET A  33       4.026  18.464  16.762  1.00  5.37           C  
ATOM    465  H   MET A  33       8.988  18.486  18.877  1.00  5.37           H  
ATOM    466  HA  MET A  33       7.027  16.880  17.465  1.00  5.37           H  
ATOM    467 1HB  MET A  33       7.871  19.763  17.240  1.00  5.37           H  
ATOM    468 2HB  MET A  33       6.616  19.053  16.234  1.00  5.37           H  
ATOM    469 1HG  MET A  33       6.590  19.160  19.260  1.00  5.37           H  
ATOM    470 2HG  MET A  33       5.674  20.188  18.206  1.00  5.37           H  
ATOM    471 1HE  MET A  33       3.174  17.811  16.579  1.00  5.37           H  
ATOM    472 2HE  MET A  33       3.686  19.498  16.820  1.00  5.37           H  
ATOM    473 3HE  MET A  33       4.745  18.363  15.947  1.00  5.37           H  
ATOM    474  N   THR A  34       9.845  17.605  15.958  1.00  5.26           N  
ATOM    475  CA  THR A  34      10.630  17.203  14.803  1.00  5.26           C  
ATOM    476  C   THR A  34      10.808  15.707  14.845  1.00  5.26           C  
ATOM    477  O   THR A  34      10.635  15.023  13.835  1.00  5.26           O  
ATOM    478  CB  THR A  34      12.022  17.856  14.759  1.00  5.26           C  
ATOM    479  CG2 THR A  34      12.748  17.368  13.525  1.00  5.26           C  
ATOM    480  OG1 THR A  34      11.897  19.271  14.699  1.00  5.26           O  
ATOM    481  H   THR A  34      10.284  18.193  16.669  1.00  5.26           H  
ATOM    482  HA  THR A  34      10.091  17.443  13.893  1.00  5.26           H  
ATOM    483  HB  THR A  34      12.584  17.586  15.656  1.00  5.26           H  
ATOM    484  HG1 THR A  34      11.516  19.587  15.546  1.00  5.26           H  
ATOM    485 1HG2 THR A  34      13.735  17.823  13.479  1.00  5.26           H  
ATOM    486 2HG2 THR A  34      12.847  16.283  13.566  1.00  5.26           H  
ATOM    487 3HG2 THR A  34      12.175  17.649  12.652  1.00  5.26           H  
ATOM    488  N   ILE A  35      11.113  15.197  16.039  1.00  5.14           N  
ATOM    489  CA  ILE A  35      11.352  13.778  16.208  1.00  5.14           C  
ATOM    490  C   ILE A  35      10.086  12.982  15.924  1.00  5.14           C  
ATOM    491  O   ILE A  35      10.114  12.057  15.109  1.00  5.14           O  
ATOM    492  CB  ILE A  35      11.802  13.506  17.647  1.00  5.14           C  
ATOM    493  CG1 ILE A  35      13.183  14.139  17.871  1.00  5.14           C  
ATOM    494  CG2 ILE A  35      11.826  12.001  17.905  1.00  5.14           C  
ATOM    495  CD1 ILE A  35      13.598  14.211  19.324  1.00  5.14           C  
ATOM    496  H   ILE A  35      11.231  15.831  16.832  1.00  5.14           H  
ATOM    497  HA  ILE A  35      12.127  13.463  15.518  1.00  5.14           H  
ATOM    498  HB  ILE A  35      11.112  13.973  18.335  1.00  5.14           H  
ATOM    499 1HG1 ILE A  35      13.927  13.562  17.326  1.00  5.14           H  
ATOM    500 2HG1 ILE A  35      13.169  15.154  17.470  1.00  5.14           H  
ATOM    501 1HG2 ILE A  35      12.139  11.813  18.930  1.00  5.14           H  
ATOM    502 2HG2 ILE A  35      10.830  11.592  17.752  1.00  5.14           H  
ATOM    503 3HG2 ILE A  35      12.523  11.523  17.219  1.00  5.14           H  
ATOM    504 1HD1 ILE A  35      14.582  14.676  19.395  1.00  5.14           H  
ATOM    505 2HD1 ILE A  35      12.880  14.806  19.877  1.00  5.14           H  
ATOM    506 3HD1 ILE A  35      13.641  13.207  19.741  1.00  5.14           H  
ATOM    507  N   ALA A  36       8.966  13.377  16.537  1.00  5.03           N  
ATOM    508  CA  ALA A  36       7.691  12.708  16.328  1.00  5.03           C  
ATOM    509  C   ALA A  36       7.296  12.784  14.868  1.00  5.03           C  
ATOM    510  O   ALA A  36       6.768  11.822  14.299  1.00  5.03           O  
ATOM    511  CB  ALA A  36       6.621  13.358  17.182  1.00  5.03           C  
ATOM    512  H   ALA A  36       8.992  14.152  17.193  1.00  5.03           H  
ATOM    513  HA  ALA A  36       7.799  11.665  16.608  1.00  5.03           H  
ATOM    514 1HB  ALA A  36       5.674  12.849  17.031  1.00  5.03           H  
ATOM    515 2HB  ALA A  36       6.909  13.295  18.231  1.00  5.03           H  
ATOM    516 3HB  ALA A  36       6.524  14.407  16.897  1.00  5.03           H  
ATOM    517  N   GLY A  37       7.591  13.921  14.254  1.00  4.92           N  
ATOM    518  CA  GLY A  37       7.323  14.159  12.862  1.00  4.92           C  
ATOM    519  C   GLY A  37       8.037  13.134  12.011  1.00  4.92           C  
ATOM    520  O   GLY A  37       7.424  12.456  11.186  1.00  4.92           O  
ATOM    521  H   GLY A  37       8.001  14.692  14.776  1.00  4.92           H  
ATOM    522 1HA  GLY A  37       6.253  14.119  12.687  1.00  4.92           H  
ATOM    523 2HA  GLY A  37       7.673  15.157  12.616  1.00  4.92           H  
ATOM    524  N   LEU A  38       9.337  13.006  12.212  1.00  4.81           N  
ATOM    525  CA  LEU A  38      10.107  12.056  11.443  1.00  4.81           C  
ATOM    526  C   LEU A  38       9.670  10.616  11.732  1.00  4.81           C  
ATOM    527  O   LEU A  38       9.712   9.773  10.835  1.00  4.81           O  
ATOM    528  CB  LEU A  38      11.587  12.322  11.672  1.00  4.81           C  
ATOM    529  CG  LEU A  38      12.032  13.674  11.044  1.00  4.81           C  
ATOM    530  CD1 LEU A  38      13.468  13.968  11.407  1.00  4.81           C  
ATOM    531  CD2 LEU A  38      11.817  13.610   9.513  1.00  4.81           C  
ATOM    532  H   LEU A  38       9.802  13.596  12.905  1.00  4.81           H  
ATOM    533  HA  LEU A  38       9.915  12.249  10.391  1.00  4.81           H  
ATOM    534 1HB  LEU A  38      11.770  12.366  12.749  1.00  4.81           H  
ATOM    535 2HB  LEU A  38      12.175  11.516  11.238  1.00  4.81           H  
ATOM    536  HG  LEU A  38      11.419  14.479  11.454  1.00  4.81           H  
ATOM    537 1HD1 LEU A  38      13.760  14.926  10.975  1.00  4.81           H  
ATOM    538 2HD1 LEU A  38      13.560  14.014  12.493  1.00  4.81           H  
ATOM    539 3HD1 LEU A  38      14.110  13.182  11.018  1.00  4.81           H  
ATOM    540 1HD2 LEU A  38      12.105  14.552   9.065  1.00  4.81           H  
ATOM    541 2HD2 LEU A  38      12.423  12.808   9.091  1.00  4.81           H  
ATOM    542 3HD2 LEU A  38      10.764  13.418   9.299  1.00  4.81           H  
ATOM    543  N   MET A  39       9.230  10.323  12.965  1.00  4.72           N  
ATOM    544  CA  MET A  39       8.710   8.989  13.272  1.00  4.72           C  
ATOM    545  C   MET A  39       7.470   8.718  12.409  1.00  4.72           C  
ATOM    546  O   MET A  39       7.318   7.624  11.860  1.00  4.72           O  
ATOM    547  CB  MET A  39       8.392   8.862  14.758  1.00  4.72           C  
ATOM    548  CG  MET A  39       9.619   8.855  15.662  1.00  4.72           C  
ATOM    549  SD  MET A  39       9.197   8.969  17.406  1.00  4.72           S  
ATOM    550  CE  MET A  39       8.449   7.372  17.670  1.00  4.72           C  
ATOM    551  H   MET A  39       9.264  11.034  13.697  1.00  4.72           H  
ATOM    552  HA  MET A  39       9.468   8.252  13.014  1.00  4.72           H  
ATOM    553 1HB  MET A  39       7.762   9.683  15.063  1.00  4.72           H  
ATOM    554 2HB  MET A  39       7.837   7.943  14.933  1.00  4.72           H  
ATOM    555 1HG  MET A  39      10.171   7.930  15.504  1.00  4.72           H  
ATOM    556 2HG  MET A  39      10.272   9.677  15.407  1.00  4.72           H  
ATOM    557 1HE  MET A  39       8.133   7.285  18.710  1.00  4.72           H  
ATOM    558 2HE  MET A  39       7.583   7.265  17.015  1.00  4.72           H  
ATOM    559 3HE  MET A  39       9.174   6.589  17.444  1.00  4.72           H  
ATOM    560  N   PHE A  40       6.599   9.726  12.262  1.00  4.65           N  
ATOM    561  CA  PHE A  40       5.427   9.615  11.391  1.00  4.65           C  
ATOM    562  C   PHE A  40       5.860   9.315   9.969  1.00  4.65           C  
ATOM    563  O   PHE A  40       5.307   8.433   9.310  1.00  4.65           O  
ATOM    564  CB  PHE A  40       4.544  10.859  11.424  1.00  4.65           C  
ATOM    565  CG  PHE A  40       3.420  10.795  10.430  1.00  4.65           C  
ATOM    566  CD1 PHE A  40       2.318   9.983  10.650  1.00  4.65           C  
ATOM    567  CD2 PHE A  40       3.456  11.566   9.279  1.00  4.65           C  
ATOM    568  CE1 PHE A  40       1.283   9.934   9.733  1.00  4.65           C  
ATOM    569  CE2 PHE A  40       2.420  11.525   8.369  1.00  4.65           C  
ATOM    570  CZ  PHE A  40       1.336  10.707   8.594  1.00  4.65           C  
ATOM    571  H   PHE A  40       6.755  10.596  12.775  1.00  4.65           H  
ATOM    572  HA  PHE A  40       4.822   8.780  11.742  1.00  4.65           H  
ATOM    573 1HB  PHE A  40       4.124  10.987  12.420  1.00  4.65           H  
ATOM    574 2HB  PHE A  40       5.129  11.738  11.207  1.00  4.65           H  
ATOM    575  HD1 PHE A  40       2.275   9.376  11.554  1.00  4.65           H  
ATOM    576  HD2 PHE A  40       4.317  12.211   9.103  1.00  4.65           H  
ATOM    577  HE1 PHE A  40       0.425   9.288   9.915  1.00  4.65           H  
ATOM    578  HE2 PHE A  40       2.453  12.137   7.474  1.00  4.65           H  
ATOM    579  HZ  PHE A  40       0.520  10.673   7.873  1.00  4.65           H  
ATOM    580  N   VAL A  41       6.839  10.058   9.479  1.00  4.61           N  
ATOM    581  CA  VAL A  41       7.299   9.833   8.124  1.00  4.61           C  
ATOM    582  C   VAL A  41       7.827   8.405   7.991  1.00  4.61           C  
ATOM    583  O   VAL A  41       7.545   7.730   6.999  1.00  4.61           O  
ATOM    584  CB  VAL A  41       8.425  10.795   7.771  1.00  4.61           C  
ATOM    585  CG1 VAL A  41       8.998  10.407   6.430  1.00  4.61           C  
ATOM    586  CG2 VAL A  41       7.912  12.216   7.797  1.00  4.61           C  
ATOM    587  H   VAL A  41       7.251  10.790  10.061  1.00  4.61           H  
ATOM    588  HA  VAL A  41       6.464   9.977   7.438  1.00  4.61           H  
ATOM    589  HB  VAL A  41       9.219  10.688   8.503  1.00  4.61           H  
ATOM    590 1HG1 VAL A  41       9.825  11.052   6.185  1.00  4.61           H  
ATOM    591 2HG1 VAL A  41       9.349   9.387   6.484  1.00  4.61           H  
ATOM    592 3HG1 VAL A  41       8.225  10.488   5.659  1.00  4.61           H  
ATOM    593 1HG2 VAL A  41       8.721  12.887   7.575  1.00  4.61           H  
ATOM    594 2HG2 VAL A  41       7.132  12.325   7.067  1.00  4.61           H  
ATOM    595 3HG2 VAL A  41       7.521  12.443   8.773  1.00  4.61           H  
ATOM    596  N   ALA A  42       8.607   7.946   8.983  1.00  4.61           N  
ATOM    597  CA  ALA A  42       9.153   6.594   8.984  1.00  4.61           C  
ATOM    598  C   ALA A  42       8.029   5.564   8.945  1.00  4.61           C  
ATOM    599  O   ALA A  42       8.142   4.538   8.273  1.00  4.61           O  
ATOM    600  CB  ALA A  42      10.026   6.377  10.202  1.00  4.61           C  
ATOM    601  H   ALA A  42       8.831   8.562   9.764  1.00  4.61           H  
ATOM    602  HA  ALA A  42       9.759   6.471   8.089  1.00  4.61           H  
ATOM    603 1HB  ALA A  42      10.445   5.374  10.180  1.00  4.61           H  
ATOM    604 2HB  ALA A  42      10.831   7.113  10.204  1.00  4.61           H  
ATOM    605 3HB  ALA A  42       9.429   6.498  11.099  1.00  4.61           H  
ATOM    606  N   PHE A  43       6.923   5.845   9.647  1.00  4.70           N  
ATOM    607  CA  PHE A  43       5.748   4.983   9.607  1.00  4.70           C  
ATOM    608  C   PHE A  43       5.236   4.863   8.184  1.00  4.70           C  
ATOM    609  O   PHE A  43       5.027   3.752   7.682  1.00  4.70           O  
ATOM    610  CB  PHE A  43       4.634   5.514  10.514  1.00  4.70           C  
ATOM    611  CG  PHE A  43       3.329   4.821  10.329  1.00  4.70           C  
ATOM    612  CD1 PHE A  43       3.068   3.583  10.885  1.00  4.70           C  
ATOM    613  CD2 PHE A  43       2.337   5.440   9.566  1.00  4.70           C  
ATOM    614  CE1 PHE A  43       1.841   2.970  10.681  1.00  4.70           C  
ATOM    615  CE2 PHE A  43       1.123   4.837   9.361  1.00  4.70           C  
ATOM    616  CZ  PHE A  43       0.870   3.598   9.918  1.00  4.70           C  
ATOM    617  H   PHE A  43       6.907   6.679  10.233  1.00  4.70           H  
ATOM    618  HA  PHE A  43       6.031   3.993   9.958  1.00  4.70           H  
ATOM    619 1HB  PHE A  43       4.938   5.408  11.554  1.00  4.70           H  
ATOM    620 2HB  PHE A  43       4.472   6.547  10.343  1.00  4.70           H  
ATOM    621  HD1 PHE A  43       3.836   3.092  11.482  1.00  4.70           H  
ATOM    622  HD2 PHE A  43       2.541   6.419   9.125  1.00  4.70           H  
ATOM    623  HE1 PHE A  43       1.643   1.994  11.121  1.00  4.70           H  
ATOM    624  HE2 PHE A  43       0.366   5.333   8.763  1.00  4.70           H  
ATOM    625  HZ  PHE A  43      -0.093   3.115   9.759  1.00  4.70           H  
ATOM    626  N   VAL A  44       5.066   6.005   7.521  1.00  4.93           N  
ATOM    627  CA  VAL A  44       4.561   6.039   6.155  1.00  4.93           C  
ATOM    628  C   VAL A  44       5.497   5.269   5.217  1.00  4.93           C  
ATOM    629  O   VAL A  44       5.038   4.468   4.398  1.00  4.93           O  
ATOM    630  CB  VAL A  44       4.402   7.505   5.694  1.00  4.93           C  
ATOM    631  CG1 VAL A  44       4.086   7.559   4.229  1.00  4.93           C  
ATOM    632  CG2 VAL A  44       3.286   8.169   6.509  1.00  4.93           C  
ATOM    633  H   VAL A  44       5.275   6.883   8.004  1.00  4.93           H  
ATOM    634  HA  VAL A  44       3.578   5.563   6.139  1.00  4.93           H  
ATOM    635  HB  VAL A  44       5.338   8.037   5.848  1.00  4.93           H  
ATOM    636 1HG1 VAL A  44       3.978   8.594   3.908  1.00  4.93           H  
ATOM    637 2HG1 VAL A  44       4.868   7.087   3.680  1.00  4.93           H  
ATOM    638 3HG1 VAL A  44       3.195   7.044   4.056  1.00  4.93           H  
ATOM    639 1HG2 VAL A  44       3.173   9.204   6.196  1.00  4.93           H  
ATOM    640 2HG2 VAL A  44       2.353   7.635   6.346  1.00  4.93           H  
ATOM    641 3HG2 VAL A  44       3.540   8.138   7.566  1.00  4.93           H  
ATOM    642  N   ILE A  45       6.810   5.472   5.370  1.00  5.30           N  
ATOM    643  CA  ILE A  45       7.811   4.769   4.568  1.00  5.30           C  
ATOM    644  C   ILE A  45       7.788   3.267   4.821  1.00  5.30           C  
ATOM    645  O   ILE A  45       7.862   2.469   3.882  1.00  5.30           O  
ATOM    646  CB  ILE A  45       9.225   5.265   4.861  1.00  5.30           C  
ATOM    647  CG1 ILE A  45       9.381   6.674   4.395  1.00  5.30           C  
ATOM    648  CG2 ILE A  45      10.228   4.362   4.169  1.00  5.30           C  
ATOM    649  CD1 ILE A  45      10.628   7.334   4.896  1.00  5.30           C  
ATOM    650  H   ILE A  45       7.118   6.156   6.063  1.00  5.30           H  
ATOM    651  HA  ILE A  45       7.590   4.945   3.515  1.00  5.30           H  
ATOM    652  HB  ILE A  45       9.399   5.251   5.935  1.00  5.30           H  
ATOM    653 1HG1 ILE A  45       9.398   6.679   3.309  1.00  5.30           H  
ATOM    654 2HG1 ILE A  45       8.523   7.248   4.732  1.00  5.30           H  
ATOM    655 1HG2 ILE A  45      11.238   4.708   4.382  1.00  5.30           H  
ATOM    656 2HG2 ILE A  45      10.113   3.340   4.533  1.00  5.30           H  
ATOM    657 3HG2 ILE A  45      10.054   4.385   3.093  1.00  5.30           H  
ATOM    658 1HD1 ILE A  45      10.675   8.355   4.519  1.00  5.30           H  
ATOM    659 2HD1 ILE A  45      10.614   7.349   5.984  1.00  5.30           H  
ATOM    660 3HD1 ILE A  45      11.498   6.780   4.552  1.00  5.30           H  
ATOM    661  N   SER A  46       7.713   2.878   6.094  1.00  5.85           N  
ATOM    662  CA  SER A  46       7.690   1.472   6.438  1.00  5.85           C  
ATOM    663  C   SER A  46       6.467   0.858   5.783  1.00  5.85           C  
ATOM    664  O   SER A  46       6.556  -0.202   5.151  1.00  5.85           O  
ATOM    665  CB  SER A  46       7.621   1.317   7.943  1.00  5.85           C  
ATOM    666  OG  SER A  46       8.777   1.836   8.546  1.00  5.85           O  
ATOM    667  H   SER A  46       7.677   3.567   6.838  1.00  5.85           H  
ATOM    668  HA  SER A  46       8.588   0.990   6.054  1.00  5.85           H  
ATOM    669 1HB  SER A  46       6.744   1.841   8.324  1.00  5.85           H  
ATOM    670 2HB  SER A  46       7.511   0.265   8.195  1.00  5.85           H  
ATOM    671  HG  SER A  46       8.733   2.810   8.388  1.00  5.85           H  
ATOM    672  N   GLY A  47       5.348   1.583   5.852  1.00  6.60           N  
ATOM    673  CA  GLY A  47       4.109   1.161   5.242  1.00  6.60           C  
ATOM    674  C   GLY A  47       4.351   0.886   3.771  1.00  6.60           C  
ATOM    675  O   GLY A  47       4.086  -0.219   3.298  1.00  6.60           O  
ATOM    676  H   GLY A  47       5.347   2.452   6.387  1.00  6.60           H  
ATOM    677 1HA  GLY A  47       3.731   0.270   5.739  1.00  6.60           H  
ATOM    678 2HA  GLY A  47       3.372   1.951   5.365  1.00  6.60           H  
ATOM    679  N   LYS A  48       4.926   1.863   3.068  1.00  7.53           N  
ATOM    680  CA  LYS A  48       5.238   1.744   1.647  1.00  7.53           C  
ATOM    681  C   LYS A  48       6.024   0.469   1.334  1.00  7.53           C  
ATOM    682  O   LYS A  48       5.749  -0.211   0.341  1.00  7.53           O  
ATOM    683  CB  LYS A  48       6.032   2.975   1.186  1.00  7.53           C  
ATOM    684  CG  LYS A  48       6.427   3.003  -0.278  1.00  7.53           C  
ATOM    685  CD  LYS A  48       7.115   4.324  -0.613  1.00  7.53           C  
ATOM    686  CE  LYS A  48       7.482   4.408  -2.075  1.00  7.53           C  
ATOM    687  NZ  LYS A  48       8.522   3.399  -2.455  1.00  7.53           N1+
ATOM    688  H   LYS A  48       5.119   2.748   3.539  1.00  7.53           H  
ATOM    689  HA  LYS A  48       4.305   1.709   1.090  1.00  7.53           H  
ATOM    690 1HB  LYS A  48       5.457   3.878   1.402  1.00  7.53           H  
ATOM    691 2HB  LYS A  48       6.945   3.044   1.746  1.00  7.53           H  
ATOM    692 1HG  LYS A  48       7.107   2.177  -0.486  1.00  7.53           H  
ATOM    693 2HG  LYS A  48       5.539   2.890  -0.897  1.00  7.53           H  
ATOM    694 1HD  LYS A  48       6.428   5.145  -0.377  1.00  7.53           H  
ATOM    695 2HD  LYS A  48       8.010   4.437  -0.003  1.00  7.53           H  
ATOM    696 1HE  LYS A  48       6.587   4.246  -2.675  1.00  7.53           H  
ATOM    697 2HE  LYS A  48       7.867   5.399  -2.279  1.00  7.53           H  
ATOM    698 1HZ  LYS A  48       8.740   3.490  -3.437  1.00  7.53           H  
ATOM    699 2HZ  LYS A  48       9.358   3.551  -1.909  1.00  7.53           H  
ATOM    700 3HZ  LYS A  48       8.166   2.470  -2.273  1.00  7.53           H  
ATOM    701  N   SER A  49       7.018   0.137   2.165  1.00  8.60           N  
ATOM    702  CA  SER A  49       7.825  -1.054   1.912  1.00  8.60           C  
ATOM    703  C   SER A  49       7.089  -2.391   2.152  1.00  8.60           C  
ATOM    704  O   SER A  49       7.493  -3.427   1.606  1.00  8.60           O  
ATOM    705  CB  SER A  49       9.081  -1.030   2.767  1.00  8.60           C  
ATOM    706  OG  SER A  49       8.799  -1.283   4.119  1.00  8.60           O  
ATOM    707  H   SER A  49       7.221   0.741   2.967  1.00  8.60           H  
ATOM    708  HA  SER A  49       8.128  -1.027   0.866  1.00  8.60           H  
ATOM    709 1HB  SER A  49       9.796  -1.763   2.397  1.00  8.60           H  
ATOM    710 2HB  SER A  49       9.542  -0.047   2.678  1.00  8.60           H  
ATOM    711  HG  SER A  49       7.962  -0.814   4.320  1.00  8.60           H  
ATOM    712  N   THR A  50       5.991  -2.398   2.923  1.00  9.72           N  
ATOM    713  CA  THR A  50       5.311  -3.666   3.223  1.00  9.72           C  
ATOM    714  C   THR A  50       4.387  -4.117   2.103  1.00  9.72           C  
ATOM    715  O   THR A  50       3.165  -4.198   2.271  1.00  9.72           O  
ATOM    716  CB  THR A  50       4.506  -3.612   4.536  1.00  9.72           C  
ATOM    717  CG2 THR A  50       5.441  -3.435   5.709  1.00  9.72           C  
ATOM    718  OG1 THR A  50       3.564  -2.533   4.496  1.00  9.72           O  
ATOM    719  H   THR A  50       5.643  -1.525   3.334  1.00  9.72           H  
ATOM    720  HA  THR A  50       6.078  -4.430   3.344  1.00  9.72           H  
ATOM    721  HB  THR A  50       3.962  -4.545   4.665  1.00  9.72           H  
ATOM    722  HG1 THR A  50       3.957  -1.757   4.036  1.00  9.72           H  
ATOM    723 1HG2 THR A  50       4.866  -3.406   6.634  1.00  9.72           H  
ATOM    724 2HG2 THR A  50       6.142  -4.268   5.741  1.00  9.72           H  
ATOM    725 3HG2 THR A  50       5.986  -2.512   5.596  1.00  9.72           H  
ATOM    726  N   ASP A  51       4.973  -4.464   0.964  1.00 10.74           N  
ATOM    727  CA  ASP A  51       4.195  -4.840  -0.214  1.00 10.74           C  
ATOM    728  C   ASP A  51       3.679  -6.267  -0.047  1.00 10.74           C  
ATOM    729  O   ASP A  51       4.186  -7.206  -0.662  1.00 10.74           O  
ATOM    730  CB  ASP A  51       5.051  -4.780  -1.486  1.00 10.74           C  
ATOM    731  CG  ASP A  51       4.212  -4.863  -2.778  1.00 10.74           C  
ATOM    732  OD1 ASP A  51       3.065  -4.498  -2.724  1.00 10.74           O  
ATOM    733  OD2 ASP A  51       4.700  -5.350  -3.783  1.00 10.74           O1-
ATOM    734  H   ASP A  51       5.989  -4.386   0.931  1.00 10.74           H  
ATOM    735  HA  ASP A  51       3.344  -4.165  -0.311  1.00 10.74           H  
ATOM    736 1HB  ASP A  51       5.625  -3.851  -1.493  1.00 10.74           H  
ATOM    737 2HB  ASP A  51       5.763  -5.606  -1.480  1.00 10.74           H  
ATOM    738  N   MET A  52       2.695  -6.431   0.826  1.00 11.56           N  
ATOM    739  CA  MET A  52       2.164  -7.749   1.127  1.00 11.56           C  
ATOM    740  C   MET A  52       1.112  -8.153   0.105  1.00 11.56           C  
ATOM    741  O   MET A  52       0.219  -7.370  -0.220  1.00 11.56           O  
ATOM    742  CB  MET A  52       1.542  -7.759   2.521  1.00 11.56           C  
ATOM    743  CG  MET A  52       2.500  -7.414   3.664  1.00 11.56           C  
ATOM    744  SD  MET A  52       3.834  -8.593   3.882  1.00 11.56           S  
ATOM    745  CE  MET A  52       5.196  -7.703   3.132  1.00 11.56           C  
ATOM    746  H   MET A  52       2.355  -5.602   1.311  1.00 11.56           H  
ATOM    747  HA  MET A  52       2.975  -8.475   1.083  1.00 11.56           H  
ATOM    748 1HB  MET A  52       0.723  -7.043   2.553  1.00 11.56           H  
ATOM    749 2HB  MET A  52       1.122  -8.745   2.720  1.00 11.56           H  
ATOM    750 1HG  MET A  52       2.936  -6.442   3.471  1.00 11.56           H  
ATOM    751 2HG  MET A  52       1.942  -7.351   4.598  1.00 11.56           H  
ATOM    752 1HE  MET A  52       6.101  -8.306   3.195  1.00 11.56           H  
ATOM    753 2HE  MET A  52       4.972  -7.502   2.093  1.00 11.56           H  
ATOM    754 3HE  MET A  52       5.348  -6.767   3.660  1.00 11.56           H  
ATOM    755  N   TRP A  53       1.185  -9.393  -0.362  1.00 12.12           N  
ATOM    756  CA  TRP A  53       0.198  -9.908  -1.305  1.00 12.12           C  
ATOM    757  C   TRP A  53      -0.486 -11.151  -0.766  1.00 12.12           C  
ATOM    758  O   TRP A  53       0.141 -11.972  -0.095  1.00 12.12           O  
ATOM    759  CB  TRP A  53       0.855 -10.246  -2.649  1.00 12.12           C  
ATOM    760  CG  TRP A  53       1.348  -9.050  -3.427  1.00 12.12           C  
ATOM    761  CD1 TRP A  53       2.549  -8.413  -3.311  1.00 12.12           C  
ATOM    762  CD2 TRP A  53       0.629  -8.353  -4.471  1.00 12.12           C  
ATOM    763  CE2 TRP A  53       1.459  -7.321  -4.919  1.00 12.12           C  
ATOM    764  CE3 TRP A  53      -0.635  -8.518  -5.052  1.00 12.12           C  
ATOM    765  NE1 TRP A  53       2.621  -7.374  -4.204  1.00 12.12           N  
ATOM    766  CZ2 TRP A  53       1.067  -6.450  -5.922  1.00 12.12           C  
ATOM    767  CZ3 TRP A  53      -1.027  -7.646  -6.060  1.00 12.12           C  
ATOM    768  CH2 TRP A  53      -0.198  -6.638  -6.484  1.00 12.12           C  
ATOM    769  H   TRP A  53       1.946  -9.987  -0.064  1.00 12.12           H  
ATOM    770  HA  TRP A  53      -0.562  -9.145  -1.469  1.00 12.12           H  
ATOM    771 1HB  TRP A  53       1.703 -10.909  -2.477  1.00 12.12           H  
ATOM    772 2HB  TRP A  53       0.141 -10.789  -3.270  1.00 12.12           H  
ATOM    773  HD1 TRP A  53       3.338  -8.680  -2.610  1.00 12.12           H  
ATOM    774  HE1 TRP A  53       3.432  -6.717  -4.305  1.00 12.12           H  
ATOM    775  HE3 TRP A  53      -1.297  -9.317  -4.717  1.00 12.12           H  
ATOM    776  HZ2 TRP A  53       1.716  -5.644  -6.269  1.00 12.12           H  
ATOM    777  HZ3 TRP A  53      -2.013  -7.782  -6.506  1.00 12.12           H  
ATOM    778  HH2 TRP A  53      -0.537  -5.970  -7.276  1.00 12.12           H  
ATOM    779  N   ILE A  54      -1.766 -11.292  -1.088  1.00 12.44           N  
ATOM    780  CA  ILE A  54      -2.538 -12.470  -0.717  1.00 12.44           C  
ATOM    781  C   ILE A  54      -3.135 -13.119  -1.954  1.00 12.44           C  
ATOM    782  O   ILE A  54      -3.804 -12.453  -2.745  1.00 12.44           O  
ATOM    783  CB  ILE A  54      -3.670 -12.116   0.267  1.00 12.44           C  
ATOM    784  CG1 ILE A  54      -3.087 -11.510   1.554  1.00 12.44           C  
ATOM    785  CG2 ILE A  54      -4.493 -13.364   0.588  1.00 12.44           C  
ATOM    786  CD1 ILE A  54      -4.134 -10.953   2.484  1.00 12.44           C  
ATOM    787  H   ILE A  54      -2.216 -10.563  -1.622  1.00 12.44           H  
ATOM    788  HA  ILE A  54      -1.877 -13.192  -0.241  1.00 12.44           H  
ATOM    789  HB  ILE A  54      -4.320 -11.368  -0.183  1.00 12.44           H  
ATOM    790 1HG1 ILE A  54      -2.521 -12.279   2.081  1.00 12.44           H  
ATOM    791 2HG1 ILE A  54      -2.411 -10.700   1.295  1.00 12.44           H  
ATOM    792 1HG2 ILE A  54      -5.295 -13.104   1.275  1.00 12.44           H  
ATOM    793 2HG2 ILE A  54      -4.922 -13.770  -0.329  1.00 12.44           H  
ATOM    794 3HG2 ILE A  54      -3.851 -14.115   1.047  1.00 12.44           H  
ATOM    795 1HD1 ILE A  54      -3.651 -10.541   3.370  1.00 12.44           H  
ATOM    796 2HD1 ILE A  54      -4.693 -10.166   1.977  1.00 12.44           H  
ATOM    797 3HD1 ILE A  54      -4.816 -11.748   2.781  1.00 12.44           H  
ATOM    798  N   GLU A  55      -2.880 -14.408  -2.124  1.00 12.58           N  
ATOM    799  CA  GLU A  55      -3.414 -15.145  -3.258  1.00 12.58           C  
ATOM    800  C   GLU A  55      -4.575 -16.025  -2.824  1.00 12.58           C  
ATOM    801  O   GLU A  55      -4.586 -16.536  -1.704  1.00 12.58           O  
ATOM    802  CB  GLU A  55      -2.321 -16.001  -3.902  1.00 12.58           C  
ATOM    803  CG  GLU A  55      -1.177 -15.195  -4.521  1.00 12.58           C  
ATOM    804  CD  GLU A  55      -0.110 -16.057  -5.173  1.00 12.58           C  
ATOM    805  OE1 GLU A  55      -0.211 -17.259  -5.101  1.00 12.58           O  
ATOM    806  OE2 GLU A  55       0.802 -15.504  -5.743  1.00 12.58           O1-
ATOM    807  H   GLU A  55      -2.312 -14.889  -1.441  1.00 12.58           H  
ATOM    808  HA  GLU A  55      -3.783 -14.435  -3.998  1.00 12.58           H  
ATOM    809 1HB  GLU A  55      -1.898 -16.672  -3.155  1.00 12.58           H  
ATOM    810 2HB  GLU A  55      -2.763 -16.621  -4.685  1.00 12.58           H  
ATOM    811 1HG  GLU A  55      -1.592 -14.521  -5.270  1.00 12.58           H  
ATOM    812 2HG  GLU A  55      -0.718 -14.585  -3.743  1.00 12.58           H  
ATOM    813  N   ARG A  56      -5.540 -16.214  -3.717  1.00 12.60           N  
ATOM    814  CA  ARG A  56      -6.645 -17.129  -3.468  1.00 12.60           C  
ATOM    815  C   ARG A  56      -6.281 -18.489  -4.045  1.00 12.60           C  
ATOM    816  O   ARG A  56      -5.858 -18.575  -5.197  1.00 12.60           O  
ATOM    817  CB  ARG A  56      -7.940 -16.612  -4.074  1.00 12.60           C  
ATOM    818  CG  ARG A  56      -9.148 -17.492  -3.806  1.00 12.60           C  
ATOM    819  CD  ARG A  56     -10.429 -16.847  -4.206  1.00 12.60           C  
ATOM    820  NE  ARG A  56     -10.522 -16.625  -5.640  1.00 12.60           N  
ATOM    821  CZ  ARG A  56     -10.981 -17.545  -6.508  1.00 12.60           C  
ATOM    822  NH1 ARG A  56     -11.339 -18.714  -6.058  1.00 12.60           N1+
ATOM    823  NH2 ARG A  56     -11.070 -17.276  -7.800  1.00 12.60           N  
ATOM    824  H   ARG A  56      -5.487 -15.734  -4.604  1.00 12.60           H  
ATOM    825  HA  ARG A  56      -6.786 -17.233  -2.391  1.00 12.60           H  
ATOM    826 1HB  ARG A  56      -8.158 -15.619  -3.683  1.00 12.60           H  
ATOM    827 2HB  ARG A  56      -7.828 -16.527  -5.153  1.00 12.60           H  
ATOM    828 1HG  ARG A  56      -9.053 -18.419  -4.375  1.00 12.60           H  
ATOM    829 2HG  ARG A  56      -9.203 -17.729  -2.744  1.00 12.60           H  
ATOM    830 1HD  ARG A  56     -11.256 -17.498  -3.909  1.00 12.60           H  
ATOM    831 2HD  ARG A  56     -10.527 -15.887  -3.704  1.00 12.60           H  
ATOM    832  HE  ARG A  56     -10.248 -15.723  -6.003  1.00 12.60           H  
ATOM    833 1HH1 ARG A  56     -11.257 -18.930  -5.052  1.00 12.60           H  
ATOM    834 2HH1 ARG A  56     -11.702 -19.437  -6.703  1.00 12.60           H  
ATOM    835 1HH2 ARG A  56     -10.794 -16.372  -8.150  1.00 12.60           H  
ATOM    836 2HH2 ARG A  56     -11.419 -17.983  -8.439  1.00 12.60           H  
ATOM    837  N   THR A  57      -6.424 -19.543  -3.246  1.00 12.58           N  
ATOM    838  CA  THR A  57      -6.038 -20.881  -3.689  1.00 12.58           C  
ATOM    839  C   THR A  57      -7.214 -21.835  -3.917  1.00 12.58           C  
ATOM    840  O   THR A  57      -7.018 -22.982  -4.317  1.00 12.58           O  
ATOM    841  CB  THR A  57      -5.063 -21.495  -2.675  1.00 12.58           C  
ATOM    842  CG2 THR A  57      -3.837 -20.586  -2.539  1.00 12.58           C  
ATOM    843  OG1 THR A  57      -5.703 -21.610  -1.396  1.00 12.58           O  
ATOM    844  H   THR A  57      -6.769 -19.411  -2.306  1.00 12.58           H  
ATOM    845  HA  THR A  57      -5.512 -20.784  -4.638  1.00 12.58           H  
ATOM    846  HB  THR A  57      -4.753 -22.483  -3.013  1.00 12.58           H  
ATOM    847  HG1 THR A  57      -6.407 -22.265  -1.448  1.00 12.58           H  
ATOM    848 1HG2 THR A  57      -3.143 -21.017  -1.819  1.00 12.58           H  
ATOM    849 2HG2 THR A  57      -3.345 -20.491  -3.508  1.00 12.58           H  
ATOM    850 3HG2 THR A  57      -4.148 -19.598  -2.194  1.00 12.58           H  
ATOM    851  N   ALA A  58      -8.430 -21.376  -3.640  1.00 12.60           N  
ATOM    852  CA  ALA A  58      -9.607 -22.228  -3.805  1.00 12.60           C  
ATOM    853  C   ALA A  58     -10.884 -21.416  -3.973  1.00 12.60           C  
ATOM    854  O   ALA A  58     -10.977 -20.267  -3.527  1.00 12.60           O  
ATOM    855  CB  ALA A  58      -9.759 -23.155  -2.611  1.00 12.60           C  
ATOM    856  H   ALA A  58      -8.532 -20.429  -3.319  1.00 12.60           H  
ATOM    857  HA  ALA A  58      -9.469 -22.823  -4.707  1.00 12.60           H  
ATOM    858 1HB  ALA A  58     -10.627 -23.799  -2.765  1.00 12.60           H  
ATOM    859 2HB  ALA A  58      -8.865 -23.770  -2.505  1.00 12.60           H  
ATOM    860 3HB  ALA A  58      -9.904 -22.565  -1.709  1.00 12.60           H  
ATOM    861  N   ASP A  59     -11.874 -22.027  -4.615  1.00 12.72           N  
ATOM    862  CA  ASP A  59     -13.197 -21.429  -4.732  1.00 12.72           C  
ATOM    863  C   ASP A  59     -13.937 -21.514  -3.405  1.00 12.72           C  
ATOM    864  O   ASP A  59     -13.753 -22.469  -2.649  1.00 12.72           O  
ATOM    865  CB  ASP A  59     -14.000 -22.115  -5.833  1.00 12.72           C  
ATOM    866  CG  ASP A  59     -13.461 -21.828  -7.259  1.00 12.72           C  
ATOM    867  OD1 ASP A  59     -12.650 -20.922  -7.439  1.00 12.72           O  
ATOM    868  OD2 ASP A  59     -13.868 -22.523  -8.153  1.00 12.72           O1-
ATOM    869  H   ASP A  59     -11.719 -22.950  -4.995  1.00 12.72           H  
ATOM    870  HA  ASP A  59     -13.097 -20.379  -4.982  1.00 12.72           H  
ATOM    871 1HB  ASP A  59     -13.995 -23.192  -5.669  1.00 12.72           H  
ATOM    872 2HB  ASP A  59     -15.041 -21.784  -5.777  1.00 12.72           H  
ATOM    873  N   ILE A  60     -14.795 -20.535  -3.147  1.00 12.96           N  
ATOM    874  CA  ILE A  60     -15.640 -20.537  -1.963  1.00 12.96           C  
ATOM    875  C   ILE A  60     -17.085 -20.433  -2.422  1.00 12.96           C  
ATOM    876  O   ILE A  60     -17.406 -19.580  -3.249  1.00 12.96           O  
ATOM    877  CB  ILE A  60     -15.318 -19.369  -1.020  1.00 12.96           C  
ATOM    878  CG1 ILE A  60     -13.866 -19.406  -0.576  1.00 12.96           C  
ATOM    879  CG2 ILE A  60     -16.200 -19.481   0.210  1.00 12.96           C  
ATOM    880  CD1 ILE A  60     -13.457 -18.148   0.147  1.00 12.96           C  
ATOM    881  H   ILE A  60     -14.876 -19.771  -3.802  1.00 12.96           H  
ATOM    882  HA  ILE A  60     -15.511 -21.476  -1.426  1.00 12.96           H  
ATOM    883  HB  ILE A  60     -15.496 -18.427  -1.523  1.00 12.96           H  
ATOM    884 1HG1 ILE A  60     -13.716 -20.258   0.086  1.00 12.96           H  
ATOM    885 2HG1 ILE A  60     -13.220 -19.524  -1.445  1.00 12.96           H  
ATOM    886 1HG2 ILE A  60     -15.982 -18.661   0.889  1.00 12.96           H  
ATOM    887 2HG2 ILE A  60     -17.233 -19.439  -0.080  1.00 12.96           H  
ATOM    888 3HG2 ILE A  60     -16.003 -20.426   0.711  1.00 12.96           H  
ATOM    889 1HD1 ILE A  60     -12.410 -18.223   0.443  1.00 12.96           H  
ATOM    890 2HD1 ILE A  60     -13.586 -17.290  -0.516  1.00 12.96           H  
ATOM    891 3HD1 ILE A  60     -14.078 -18.017   1.032  1.00 12.96           H  
ATOM    892  N   THR A  61     -17.949 -21.305  -1.914  1.00 13.27           N  
ATOM    893  CA  THR A  61     -19.344 -21.282  -2.337  1.00 13.27           C  
ATOM    894  C   THR A  61     -20.314 -20.706  -1.303  1.00 13.27           C  
ATOM    895  O   THR A  61     -21.432 -20.333  -1.649  1.00 13.27           O  
ATOM    896  CB  THR A  61     -19.785 -22.706  -2.708  1.00 13.27           C  
ATOM    897  CG2 THR A  61     -18.897 -23.247  -3.822  1.00 13.27           C  
ATOM    898  OG1 THR A  61     -19.668 -23.557  -1.554  1.00 13.27           O  
ATOM    899  H   THR A  61     -17.628 -21.994  -1.251  1.00 13.27           H  
ATOM    900  HA  THR A  61     -19.417 -20.664  -3.231  1.00 13.27           H  
ATOM    901  HB  THR A  61     -20.823 -22.692  -3.040  1.00 13.27           H  
ATOM    902  HG1 THR A  61     -19.959 -24.450  -1.782  1.00 13.27           H  
ATOM    903 1HG2 THR A  61     -19.212 -24.258  -4.080  1.00 13.27           H  
ATOM    904 2HG2 THR A  61     -18.983 -22.604  -4.698  1.00 13.27           H  
ATOM    905 3HG2 THR A  61     -17.860 -23.266  -3.488  1.00 13.27           H  
ATOM    906  N   TRP A  62     -19.902 -20.649  -0.036  1.00 13.59           N  
ATOM    907  CA  TRP A  62     -20.770 -20.157   1.042  1.00 13.59           C  
ATOM    908  C   TRP A  62     -22.119 -20.883   1.099  1.00 13.59           C  
ATOM    909  O   TRP A  62     -23.162 -20.255   1.286  1.00 13.59           O  
ATOM    910  CB  TRP A  62     -21.018 -18.645   0.917  1.00 13.59           C  
ATOM    911  CG  TRP A  62     -19.777 -17.789   1.053  1.00 13.59           C  
ATOM    912  CD1 TRP A  62     -19.217 -17.367   2.224  1.00 13.59           C  
ATOM    913  CD2 TRP A  62     -18.946 -17.242  -0.004  1.00 13.59           C  
ATOM    914  CE2 TRP A  62     -17.921 -16.516   0.617  1.00 13.59           C  
ATOM    915  CE3 TRP A  62     -18.984 -17.311  -1.399  1.00 13.59           C  
ATOM    916  NE1 TRP A  62     -18.104 -16.603   1.972  1.00 13.59           N  
ATOM    917  CZ2 TRP A  62     -16.940 -15.864  -0.110  1.00 13.59           C  
ATOM    918  CZ3 TRP A  62     -17.998 -16.658  -2.124  1.00 13.59           C  
ATOM    919  CH2 TRP A  62     -17.002 -15.954  -1.496  1.00 13.59           C  
ATOM    920  H   TRP A  62     -18.970 -20.961   0.180  1.00 13.59           H  
ATOM    921  HA  TRP A  62     -20.261 -20.334   1.988  1.00 13.59           H  
ATOM    922 1HB  TRP A  62     -21.483 -18.420  -0.041  1.00 13.59           H  
ATOM    923 2HB  TRP A  62     -21.722 -18.339   1.691  1.00 13.59           H  
ATOM    924  HD1 TRP A  62     -19.599 -17.601   3.216  1.00 13.59           H  
ATOM    925  HE1 TRP A  62     -17.515 -16.174   2.672  1.00 13.59           H  
ATOM    926  HE3 TRP A  62     -19.767 -17.868  -1.910  1.00 13.59           H  
ATOM    927  HZ2 TRP A  62     -16.140 -15.301   0.371  1.00 13.59           H  
ATOM    928  HZ3 TRP A  62     -18.033 -16.726  -3.211  1.00 13.59           H  
ATOM    929  HH2 TRP A  62     -16.244 -15.457  -2.100  1.00 13.59           H  
ATOM    930  N   GLU A  63     -22.100 -22.204   0.944  1.00 13.86           N  
ATOM    931  CA  GLU A  63     -23.334 -22.981   0.971  1.00 13.86           C  
ATOM    932  C   GLU A  63     -24.107 -22.700   2.256  1.00 13.86           C  
ATOM    933  O   GLU A  63     -23.545 -22.753   3.355  1.00 13.86           O  
ATOM    934  CB  GLU A  63     -23.005 -24.478   0.842  1.00 13.86           C  
ATOM    935  CG  GLU A  63     -24.208 -25.412   0.723  1.00 13.86           C  
ATOM    936  CD  GLU A  63     -23.816 -26.873   0.528  1.00 13.86           C  
ATOM    937  OE1 GLU A  63     -22.645 -27.167   0.578  1.00 13.86           O  
ATOM    938  OE2 GLU A  63     -24.689 -27.685   0.313  1.00 13.86           O1-
ATOM    939  H   GLU A  63     -21.216 -22.667   0.789  1.00 13.86           H  
ATOM    940  HA  GLU A  63     -23.954 -22.681   0.126  1.00 13.86           H  
ATOM    941 1HB  GLU A  63     -22.375 -24.632  -0.035  1.00 13.86           H  
ATOM    942 2HB  GLU A  63     -22.431 -24.794   1.713  1.00 13.86           H  
ATOM    943 1HG  GLU A  63     -24.800 -25.331   1.633  1.00 13.86           H  
ATOM    944 2HG  GLU A  63     -24.829 -25.087  -0.109  1.00 13.86           H  
ATOM    945  N   SER A  64     -25.397 -22.393   2.117  1.00 14.00           N  
ATOM    946  CA  SER A  64     -26.217 -22.099   3.283  1.00 14.00           C  
ATOM    947  C   SER A  64     -26.552 -23.375   4.011  1.00 14.00           C  
ATOM    948  O   SER A  64     -26.434 -24.462   3.450  1.00 14.00           O  
ATOM    949  CB  SER A  64     -27.513 -21.401   2.887  1.00 14.00           C  
ATOM    950  OG  SER A  64     -28.380 -22.264   2.182  1.00 14.00           O  
ATOM    951  H   SER A  64     -25.803 -22.355   1.195  1.00 14.00           H  
ATOM    952  HA  SER A  64     -25.652 -21.452   3.954  1.00 14.00           H  
ATOM    953 1HB  SER A  64     -28.020 -21.029   3.779  1.00 14.00           H  
ATOM    954 2HB  SER A  64     -27.274 -20.541   2.266  1.00 14.00           H  
ATOM    955  HG  SER A  64     -28.933 -22.746   2.872  1.00 14.00           H  
ATOM    956  N   ASP A  65     -26.992 -23.238   5.255  1.00 13.92           N  
ATOM    957  CA  ASP A  65     -27.460 -24.365   6.048  1.00 13.92           C  
ATOM    958  C   ASP A  65     -26.402 -25.463   6.172  1.00 13.92           C  
ATOM    959  O   ASP A  65     -26.727 -26.652   6.279  1.00 13.92           O  
ATOM    960  CB  ASP A  65     -28.715 -24.919   5.381  1.00 13.92           C  
ATOM    961  CG  ASP A  65     -29.767 -23.836   5.234  1.00 13.92           C  
ATOM    962  OD1 ASP A  65     -30.122 -23.232   6.215  1.00 13.92           O  
ATOM    963  OD2 ASP A  65     -30.130 -23.549   4.107  1.00 13.92           O1-
ATOM    964  H   ASP A  65     -27.031 -22.312   5.655  1.00 13.92           H  
ATOM    965  HA  ASP A  65     -27.707 -24.008   7.050  1.00 13.92           H  
ATOM    966 1HB  ASP A  65     -28.490 -25.350   4.406  1.00 13.92           H  
ATOM    967 2HB  ASP A  65     -29.123 -25.711   6.001  1.00 13.92           H  
ATOM    968  N   ALA A  66     -25.127 -25.073   6.255  1.00 13.58           N  
ATOM    969  CA  ALA A  66     -24.030 -26.035   6.358  1.00 13.58           C  
ATOM    970  C   ALA A  66     -23.878 -26.541   7.791  1.00 13.58           C  
ATOM    971  O   ALA A  66     -22.855 -26.345   8.444  1.00 13.58           O  
ATOM    972  CB  ALA A  66     -22.743 -25.394   5.871  1.00 13.58           C  
ATOM    973  H   ALA A  66     -24.911 -24.089   6.192  1.00 13.58           H  
ATOM    974  HA  ALA A  66     -24.263 -26.889   5.720  1.00 13.58           H  
ATOM    975 1HB  ALA A  66     -21.934 -26.121   5.922  1.00 13.58           H  
ATOM    976 2HB  ALA A  66     -22.874 -25.061   4.834  1.00 13.58           H  
ATOM    977 3HB  ALA A  66     -22.504 -24.539   6.499  1.00 13.58           H  
ATOM    978  N   GLU A  67     -24.954 -27.154   8.259  1.00 13.00           N  
ATOM    979  CA  GLU A  67     -25.123 -27.750   9.561  1.00 13.00           C  
ATOM    980  C   GLU A  67     -25.667 -29.129   9.284  1.00 13.00           C  
ATOM    981  O   GLU A  67     -25.559 -30.053  10.089  1.00 13.00           O  
ATOM    982  CB  GLU A  67     -26.100 -26.932  10.413  1.00 13.00           C  
ATOM    983  CG  GLU A  67     -25.650 -25.494  10.695  1.00 13.00           C  
ATOM    984  CD  GLU A  67     -26.641 -24.702  11.529  1.00 13.00           C  
ATOM    985  OE1 GLU A  67     -27.685 -25.225  11.841  1.00 13.00           O  
ATOM    986  OE2 GLU A  67     -26.347 -23.574  11.849  1.00 13.00           O1-
ATOM    987  H   GLU A  67     -25.726 -27.250   7.613  1.00 13.00           H  
ATOM    988  HA  GLU A  67     -24.158 -27.835  10.062  1.00 13.00           H  
ATOM    989 1HB  GLU A  67     -27.066 -26.886   9.905  1.00 13.00           H  
ATOM    990 2HB  GLU A  67     -26.256 -27.431  11.368  1.00 13.00           H  
ATOM    991 1HG  GLU A  67     -24.691 -25.519  11.210  1.00 13.00           H  
ATOM    992 2HG  GLU A  67     -25.504 -24.982   9.743  1.00 13.00           H  
ATOM    993  N   ILE A  68     -26.302 -29.225   8.114  1.00 12.20           N  
ATOM    994  CA  ILE A  68     -27.025 -30.423   7.694  1.00 12.20           C  
ATOM    995  C   ILE A  68     -26.091 -31.625   7.506  1.00 12.20           C  
ATOM    996  O   ILE A  68     -26.431 -32.741   7.905  1.00 12.20           O  
ATOM    997  CB  ILE A  68     -27.810 -30.155   6.399  1.00 12.20           C  
ATOM    998  CG1 ILE A  68     -28.929 -29.140   6.672  1.00 12.20           C  
ATOM    999  CG2 ILE A  68     -28.434 -31.453   5.906  1.00 12.20           C  
ATOM   1000  CD1 ILE A  68     -29.568 -28.594   5.416  1.00 12.20           C  
ATOM   1001  H   ILE A  68     -26.311 -28.399   7.510  1.00 12.20           H  
ATOM   1002  HA  ILE A  68     -27.742 -30.676   8.472  1.00 12.20           H  
ATOM   1003  HB  ILE A  68     -27.143 -29.744   5.640  1.00 12.20           H  
ATOM   1004 1HG1 ILE A  68     -29.700 -29.619   7.271  1.00 12.20           H  
ATOM   1005 2HG1 ILE A  68     -28.518 -28.303   7.239  1.00 12.20           H  
ATOM   1006 1HG2 ILE A  68     -28.993 -31.262   4.991  1.00 12.20           H  
ATOM   1007 2HG2 ILE A  68     -27.670 -32.183   5.713  1.00 12.20           H  
ATOM   1008 3HG2 ILE A  68     -29.107 -31.841   6.670  1.00 12.20           H  
ATOM   1009 1HD1 ILE A  68     -30.350 -27.883   5.683  1.00 12.20           H  
ATOM   1010 2HD1 ILE A  68     -28.805 -28.088   4.816  1.00 12.20           H  
ATOM   1011 3HD1 ILE A  68     -30.001 -29.410   4.843  1.00 12.20           H  
ATOM   1012  N   THR A  69     -24.931 -31.408   6.873  1.00 11.24           N  
ATOM   1013  CA  THR A  69     -23.978 -32.495   6.663  1.00 11.24           C  
ATOM   1014  C   THR A  69     -22.611 -32.143   7.241  1.00 11.24           C  
ATOM   1015  O   THR A  69     -22.225 -30.976   7.280  1.00 11.24           O  
ATOM   1016  CB  THR A  69     -23.791 -32.816   5.161  1.00 11.24           C  
ATOM   1017  CG2 THR A  69     -25.101 -33.179   4.512  1.00 11.24           C  
ATOM   1018  OG1 THR A  69     -23.240 -31.671   4.487  1.00 11.24           O  
ATOM   1019  H   THR A  69     -24.708 -30.475   6.564  1.00 11.24           H  
ATOM   1020  HA  THR A  69     -24.342 -33.388   7.172  1.00 11.24           H  
ATOM   1021  HB  THR A  69     -23.100 -33.654   5.063  1.00 11.24           H  
ATOM   1022  HG1 THR A  69     -23.024 -31.906   3.576  1.00 11.24           H  
ATOM   1023 1HG2 THR A  69     -24.934 -33.408   3.460  1.00 11.24           H  
ATOM   1024 2HG2 THR A  69     -25.530 -34.050   5.012  1.00 11.24           H  
ATOM   1025 3HG2 THR A  69     -25.774 -32.344   4.588  1.00 11.24           H  
ATOM   1026  N   GLY A  70     -21.853 -33.175   7.619  1.00 10.20           N  
ATOM   1027  CA  GLY A  70     -20.483 -33.035   8.120  1.00 10.20           C  
ATOM   1028  C   GLY A  70     -19.454 -33.621   7.153  1.00 10.20           C  
ATOM   1029  O   GLY A  70     -18.329 -33.924   7.542  1.00 10.20           O  
ATOM   1030  H   GLY A  70     -22.248 -34.103   7.563  1.00 10.20           H  
ATOM   1031 1HA  GLY A  70     -20.265 -31.980   8.290  1.00 10.20           H  
ATOM   1032 2HA  GLY A  70     -20.400 -33.533   9.086  1.00 10.20           H  
ATOM   1033  N   SER A  71     -19.862 -33.815   5.901  1.00  9.19           N  
ATOM   1034  CA  SER A  71     -19.021 -34.443   4.878  1.00  9.19           C  
ATOM   1035  C   SER A  71     -17.941 -33.545   4.256  1.00  9.19           C  
ATOM   1036  O   SER A  71     -17.100 -34.025   3.497  1.00  9.19           O  
ATOM   1037  CB  SER A  71     -19.907 -34.998   3.778  1.00  9.19           C  
ATOM   1038  OG  SER A  71     -20.540 -33.970   3.063  1.00  9.19           O  
ATOM   1039  H   SER A  71     -20.795 -33.519   5.656  1.00  9.19           H  
ATOM   1040  HA  SER A  71     -18.510 -35.284   5.350  1.00  9.19           H  
ATOM   1041 1HB  SER A  71     -19.309 -35.605   3.098  1.00  9.19           H  
ATOM   1042 2HB  SER A  71     -20.660 -35.650   4.220  1.00  9.19           H  
ATOM   1043  HG  SER A  71     -19.858 -33.570   2.516  1.00  9.19           H  
ATOM   1044  N   SER A  72     -17.987 -32.245   4.527  1.00  8.29           N  
ATOM   1045  CA  SER A  72     -17.013 -31.321   3.951  1.00  8.29           C  
ATOM   1046  C   SER A  72     -15.594 -31.655   4.411  1.00  8.29           C  
ATOM   1047  O   SER A  72     -15.366 -31.950   5.584  1.00  8.29           O  
ATOM   1048  CB  SER A  72     -17.352 -29.896   4.339  1.00  8.29           C  
ATOM   1049  OG  SER A  72     -16.399 -28.999   3.844  1.00  8.29           O  
ATOM   1050  H   SER A  72     -18.698 -31.902   5.154  1.00  8.29           H  
ATOM   1051  HA  SER A  72     -17.050 -31.409   2.865  1.00  8.29           H  
ATOM   1052 1HB  SER A  72     -18.338 -29.636   3.955  1.00  8.29           H  
ATOM   1053 2HB  SER A  72     -17.394 -29.822   5.425  1.00  8.29           H  
ATOM   1054  HG  SER A  72     -15.532 -29.343   4.120  1.00  8.29           H  
ATOM   1055  N   GLU A  73     -14.636 -31.578   3.493  1.00  7.63           N  
ATOM   1056  CA  GLU A  73     -13.242 -31.842   3.835  1.00  7.63           C  
ATOM   1057  C   GLU A  73     -12.615 -30.641   4.526  1.00  7.63           C  
ATOM   1058  O   GLU A  73     -12.823 -29.503   4.101  1.00  7.63           O  
ATOM   1059  CB  GLU A  73     -12.426 -32.202   2.585  1.00  7.63           C  
ATOM   1060  CG  GLU A  73     -10.978 -32.639   2.873  1.00  7.63           C  
ATOM   1061  CD  GLU A  73     -10.212 -33.050   1.637  1.00  7.63           C  
ATOM   1062  OE1 GLU A  73     -10.730 -32.900   0.556  1.00  7.63           O  
ATOM   1063  OE2 GLU A  73      -9.115 -33.540   1.781  1.00  7.63           O1-
ATOM   1064  H   GLU A  73     -14.881 -31.341   2.543  1.00  7.63           H  
ATOM   1065  HA  GLU A  73     -13.208 -32.686   4.525  1.00  7.63           H  
ATOM   1066 1HB  GLU A  73     -12.920 -33.013   2.050  1.00  7.63           H  
ATOM   1067 2HB  GLU A  73     -12.388 -31.343   1.917  1.00  7.63           H  
ATOM   1068 1HG  GLU A  73     -10.448 -31.811   3.339  1.00  7.63           H  
ATOM   1069 2HG  GLU A  73     -10.992 -33.466   3.581  1.00  7.63           H  
ATOM   1070  N   ARG A  74     -11.843 -30.897   5.575  1.00  7.30           N  
ATOM   1071  CA  ARG A  74     -11.117 -29.844   6.271  1.00  7.30           C  
ATOM   1072  C   ARG A  74      -9.666 -30.242   6.447  1.00  7.30           C  
ATOM   1073  O   ARG A  74      -9.371 -31.345   6.912  1.00  7.30           O  
ATOM   1074  CB  ARG A  74     -11.698 -29.562   7.646  1.00  7.30           C  
ATOM   1075  CG  ARG A  74     -10.998 -28.410   8.372  1.00  7.30           C  
ATOM   1076  CD  ARG A  74     -11.505 -28.185   9.743  1.00  7.30           C  
ATOM   1077  NE  ARG A  74     -10.742 -27.139  10.407  1.00  7.30           N  
ATOM   1078  CZ  ARG A  74     -11.111 -25.845  10.497  1.00  7.30           C  
ATOM   1079  NH1 ARG A  74     -12.262 -25.445   9.991  1.00  7.30           N1+
ATOM   1080  NH2 ARG A  74     -10.315 -24.974  11.093  1.00  7.30           N  
ATOM   1081  H   ARG A  74     -11.739 -31.852   5.882  1.00  7.30           H  
ATOM   1082  HA  ARG A  74     -11.158 -28.933   5.675  1.00  7.30           H  
ATOM   1083 1HB  ARG A  74     -12.755 -29.310   7.553  1.00  7.30           H  
ATOM   1084 2HB  ARG A  74     -11.620 -30.450   8.272  1.00  7.30           H  
ATOM   1085 1HG  ARG A  74      -9.932 -28.632   8.469  1.00  7.30           H  
ATOM   1086 2HG  ARG A  74     -11.122 -27.491   7.802  1.00  7.30           H  
ATOM   1087 1HD  ARG A  74     -12.550 -27.886   9.713  1.00  7.30           H  
ATOM   1088 2HD  ARG A  74     -11.398 -29.101  10.323  1.00  7.30           H  
ATOM   1089  HE  ARG A  74      -9.811 -27.403  10.784  1.00  7.30           H  
ATOM   1090 1HH1 ARG A  74     -12.868 -26.110   9.533  1.00  7.30           H  
ATOM   1091 2HH1 ARG A  74     -12.534 -24.475  10.059  1.00  7.30           H  
ATOM   1092 1HH2 ARG A  74      -9.427 -25.282  11.485  1.00  7.30           H  
ATOM   1093 2HH2 ARG A  74     -10.585 -24.007  11.161  1.00  7.30           H  
ATOM   1094  N   VAL A  75      -8.761 -29.350   6.074  1.00  7.35           N  
ATOM   1095  CA  VAL A  75      -7.348 -29.634   6.228  1.00  7.35           C  
ATOM   1096  C   VAL A  75      -6.722 -28.602   7.160  1.00  7.35           C  
ATOM   1097  O   VAL A  75      -6.718 -27.407   6.868  1.00  7.35           O  
ATOM   1098  CB  VAL A  75      -6.663 -29.606   4.853  1.00  7.35           C  
ATOM   1099  CG1 VAL A  75      -5.213 -29.903   5.008  1.00  7.35           C  
ATOM   1100  CG2 VAL A  75      -7.340 -30.619   3.924  1.00  7.35           C  
ATOM   1101  H   VAL A  75      -9.056 -28.465   5.690  1.00  7.35           H  
ATOM   1102  HA  VAL A  75      -7.223 -30.623   6.668  1.00  7.35           H  
ATOM   1103  HB  VAL A  75      -6.748 -28.604   4.430  1.00  7.35           H  
ATOM   1104 1HG1 VAL A  75      -4.720 -29.868   4.038  1.00  7.35           H  
ATOM   1105 2HG1 VAL A  75      -4.765 -29.174   5.670  1.00  7.35           H  
ATOM   1106 3HG1 VAL A  75      -5.110 -30.897   5.434  1.00  7.35           H  
ATOM   1107 1HG2 VAL A  75      -6.860 -30.599   2.946  1.00  7.35           H  
ATOM   1108 2HG2 VAL A  75      -7.250 -31.621   4.348  1.00  7.35           H  
ATOM   1109 3HG2 VAL A  75      -8.394 -30.374   3.806  1.00  7.35           H  
ATOM   1110  N   ASP A  76      -6.200 -29.072   8.284  1.00  7.79           N  
ATOM   1111  CA  ASP A  76      -5.615 -28.188   9.284  1.00  7.79           C  
ATOM   1112  C   ASP A  76      -4.124 -27.982   9.066  1.00  7.79           C  
ATOM   1113  O   ASP A  76      -3.336 -28.921   9.189  1.00  7.79           O  
ATOM   1114  CB  ASP A  76      -5.868 -28.740  10.686  1.00  7.79           C  
ATOM   1115  CG  ASP A  76      -7.342 -28.656  11.118  1.00  7.79           C  
ATOM   1116  OD1 ASP A  76      -8.013 -27.716  10.749  1.00  7.79           O  
ATOM   1117  OD2 ASP A  76      -7.783 -29.531  11.812  1.00  7.79           O1-
ATOM   1118  H   ASP A  76      -6.231 -30.066   8.454  1.00  7.79           H  
ATOM   1119  HA  ASP A  76      -6.100 -27.214   9.207  1.00  7.79           H  
ATOM   1120 1HB  ASP A  76      -5.557 -29.782  10.723  1.00  7.79           H  
ATOM   1121 2HB  ASP A  76      -5.258 -28.190  11.404  1.00  7.79           H  
ATOM   1122  N   VAL A  77      -3.745 -26.748   8.787  1.00  8.65           N  
ATOM   1123  CA  VAL A  77      -2.357 -26.436   8.504  1.00  8.65           C  
ATOM   1124  C   VAL A  77      -1.860 -25.340   9.417  1.00  8.65           C  
ATOM   1125  O   VAL A  77      -2.652 -24.632  10.042  1.00  8.65           O  
ATOM   1126  CB  VAL A  77      -2.182 -25.967   7.046  1.00  8.65           C  
ATOM   1127  CG1 VAL A  77      -2.626 -27.049   6.088  1.00  8.65           C  
ATOM   1128  CG2 VAL A  77      -2.973 -24.695   6.828  1.00  8.65           C  
ATOM   1129  H   VAL A  77      -4.444 -26.019   8.724  1.00  8.65           H  
ATOM   1130  HA  VAL A  77      -1.756 -27.327   8.668  1.00  8.65           H  
ATOM   1131  HB  VAL A  77      -1.122 -25.777   6.861  1.00  8.65           H  
ATOM   1132 1HG1 VAL A  77      -2.478 -26.711   5.065  1.00  8.65           H  
ATOM   1133 2HG1 VAL A  77      -2.042 -27.949   6.258  1.00  8.65           H  
ATOM   1134 3HG1 VAL A  77      -3.677 -27.258   6.251  1.00  8.65           H  
ATOM   1135 1HG2 VAL A  77      -2.836 -24.352   5.803  1.00  8.65           H  
ATOM   1136 2HG2 VAL A  77      -4.032 -24.890   7.010  1.00  8.65           H  
ATOM   1137 3HG2 VAL A  77      -2.620 -23.928   7.518  1.00  8.65           H  
ATOM   1138  N   ARG A  78      -0.547 -25.181   9.463  1.00  9.83           N  
ATOM   1139  CA  ARG A  78       0.059 -24.124  10.252  1.00  9.83           C  
ATOM   1140  C   ARG A  78       1.056 -23.360   9.409  1.00  9.83           C  
ATOM   1141  O   ARG A  78       1.629 -23.907   8.470  1.00  9.83           O  
ATOM   1142  CB  ARG A  78       0.765 -24.689  11.476  1.00  9.83           C  
ATOM   1143  CG  ARG A  78       1.987 -25.561  11.187  1.00  9.83           C  
ATOM   1144  CD  ARG A  78       2.581 -26.080  12.450  1.00  9.83           C  
ATOM   1145  NE  ARG A  78       3.798 -26.857  12.242  1.00  9.83           N  
ATOM   1146  CZ  ARG A  78       4.410 -27.581  13.196  1.00  9.83           C  
ATOM   1147  NH1 ARG A  78       3.910 -27.650  14.413  1.00  9.83           N1+
ATOM   1148  NH2 ARG A  78       5.520 -28.215  12.887  1.00  9.83           N  
ATOM   1149  H   ARG A  78       0.030 -25.836   8.940  1.00  9.83           H  
ATOM   1150  HA  ARG A  78      -0.720 -23.435  10.580  1.00  9.83           H  
ATOM   1151 1HB  ARG A  78       1.094 -23.867  12.111  1.00  9.83           H  
ATOM   1152 2HB  ARG A  78       0.061 -25.289  12.053  1.00  9.83           H  
ATOM   1153 1HG  ARG A  78       1.684 -26.412  10.571  1.00  9.83           H  
ATOM   1154 2HG  ARG A  78       2.743 -24.975  10.657  1.00  9.83           H  
ATOM   1155 1HD  ARG A  78       2.827 -25.239  13.095  1.00  9.83           H  
ATOM   1156 2HD  ARG A  78       1.864 -26.712  12.948  1.00  9.83           H  
ATOM   1157  HE  ARG A  78       4.252 -26.851  11.317  1.00  9.83           H  
ATOM   1158 1HH1 ARG A  78       3.061 -27.153  14.637  1.00  9.83           H  
ATOM   1159 2HH1 ARG A  78       4.379 -28.195  15.121  1.00  9.83           H  
ATOM   1160 1HH2 ARG A  78       5.877 -28.114  11.928  1.00  9.83           H  
ATOM   1161 2HH2 ARG A  78       6.008 -28.765  13.575  1.00  9.83           H  
ATOM   1162  N   LEU A  79       1.252 -22.091   9.748  1.00 11.17           N  
ATOM   1163  CA  LEU A  79       2.190 -21.212   9.050  1.00 11.17           C  
ATOM   1164  C   LEU A  79       3.467 -21.032   9.880  1.00 11.17           C  
ATOM   1165  O   LEU A  79       3.381 -20.673  11.058  1.00 11.17           O  
ATOM   1166  CB  LEU A  79       1.499 -19.865   8.823  1.00 11.17           C  
ATOM   1167  CG  LEU A  79       2.278 -18.800   8.104  1.00 11.17           C  
ATOM   1168  CD1 LEU A  79       2.511 -19.257   6.719  1.00 11.17           C  
ATOM   1169  CD2 LEU A  79       1.481 -17.512   8.103  1.00 11.17           C  
ATOM   1170  H   LEU A  79       0.732 -21.712  10.527  1.00 11.17           H  
ATOM   1171  HA  LEU A  79       2.447 -21.653   8.091  1.00 11.17           H  
ATOM   1172 1HB  LEU A  79       0.594 -20.041   8.256  1.00 11.17           H  
ATOM   1173 2HB  LEU A  79       1.220 -19.459   9.792  1.00 11.17           H  
ATOM   1174  HG  LEU A  79       3.250 -18.643   8.588  1.00 11.17           H  
ATOM   1175 1HD1 LEU A  79       3.043 -18.510   6.175  1.00 11.17           H  
ATOM   1176 2HD1 LEU A  79       3.073 -20.172   6.730  1.00 11.17           H  
ATOM   1177 3HD1 LEU A  79       1.579 -19.422   6.250  1.00 11.17           H  
ATOM   1178 1HD2 LEU A  79       2.037 -16.742   7.568  1.00 11.17           H  
ATOM   1179 2HD2 LEU A  79       0.521 -17.679   7.610  1.00 11.17           H  
ATOM   1180 3HD2 LEU A  79       1.311 -17.191   9.131  1.00 11.17           H  
ATOM   1181  N   ASP A  80       4.642 -21.329   9.306  1.00 12.41           N  
ATOM   1182  CA  ASP A  80       5.873 -21.200  10.093  1.00 12.41           C  
ATOM   1183  C   ASP A  80       6.439 -19.778  10.023  1.00 12.41           C  
ATOM   1184  O   ASP A  80       5.917 -18.915   9.310  1.00 12.41           O  
ATOM   1185  CB  ASP A  80       6.969 -22.200   9.652  1.00 12.41           C  
ATOM   1186  CG  ASP A  80       7.615 -21.893   8.286  1.00 12.41           C  
ATOM   1187  OD1 ASP A  80       7.435 -20.787   7.817  1.00 12.41           O  
ATOM   1188  OD2 ASP A  80       8.311 -22.729   7.739  1.00 12.41           O1-
ATOM   1189  H   ASP A  80       4.661 -21.630   8.333  1.00 12.41           H  
ATOM   1190  HA  ASP A  80       5.637 -21.411  11.136  1.00 12.41           H  
ATOM   1191 1HB  ASP A  80       7.750 -22.247  10.408  1.00 12.41           H  
ATOM   1192 2HB  ASP A  80       6.525 -23.197   9.593  1.00 12.41           H  
ATOM   1193  N   ASP A  81       7.587 -19.578  10.672  1.00 13.28           N  
ATOM   1194  CA  ASP A  81       8.270 -18.287  10.755  1.00 13.28           C  
ATOM   1195  C   ASP A  81       8.767 -17.726   9.416  1.00 13.28           C  
ATOM   1196  O   ASP A  81       9.053 -16.530   9.318  1.00 13.28           O  
ATOM   1197  CB  ASP A  81       9.460 -18.397  11.708  1.00 13.28           C  
ATOM   1198  CG  ASP A  81       9.044 -18.568  13.167  1.00 13.28           C  
ATOM   1199  OD1 ASP A  81       7.886 -18.384  13.465  1.00 13.28           O  
ATOM   1200  OD2 ASP A  81       9.888 -18.888  13.967  1.00 13.28           O1-
ATOM   1201  H   ASP A  81       7.978 -20.348  11.191  1.00 13.28           H  
ATOM   1202  HA  ASP A  81       7.563 -17.569  11.171  1.00 13.28           H  
ATOM   1203 1HB  ASP A  81      10.081 -19.245  11.411  1.00 13.28           H  
ATOM   1204 2HB  ASP A  81      10.075 -17.501  11.619  1.00 13.28           H  
ATOM   1205  N   ASP A  82       8.933 -18.592   8.413  1.00 13.53           N  
ATOM   1206  CA  ASP A  82       9.435 -18.198   7.109  1.00 13.53           C  
ATOM   1207  C   ASP A  82       8.304 -18.065   6.092  1.00 13.53           C  
ATOM   1208  O   ASP A  82       8.552 -17.833   4.907  1.00 13.53           O  
ATOM   1209  CB  ASP A  82      10.486 -19.197   6.613  1.00 13.53           C  
ATOM   1210  CG  ASP A  82      11.780 -19.178   7.459  1.00 13.53           C  
ATOM   1211  OD1 ASP A  82      12.213 -18.107   7.806  1.00 13.53           O  
ATOM   1212  OD2 ASP A  82      12.327 -20.223   7.733  1.00 13.53           O1-
ATOM   1213  H   ASP A  82       8.614 -19.556   8.513  1.00 13.53           H  
ATOM   1214  HA  ASP A  82       9.913 -17.224   7.206  1.00 13.53           H  
ATOM   1215 1HB  ASP A  82      10.056 -20.204   6.653  1.00 13.53           H  
ATOM   1216 2HB  ASP A  82      10.731 -18.985   5.575  1.00 13.53           H  
ATOM   1217  N   GLY A  83       7.058 -18.169   6.559  1.00 13.07           N  
ATOM   1218  CA  GLY A  83       5.895 -18.039   5.696  1.00 13.07           C  
ATOM   1219  C   GLY A  83       5.457 -19.331   4.985  1.00 13.07           C  
ATOM   1220  O   GLY A  83       4.621 -19.281   4.080  1.00 13.07           O  
ATOM   1221  H   GLY A  83       6.893 -18.378   7.547  1.00 13.07           H  
ATOM   1222 1HA  GLY A  83       5.076 -17.658   6.299  1.00 13.07           H  
ATOM   1223 2HA  GLY A  83       6.100 -17.276   4.949  1.00 13.07           H  
ATOM   1224  N   ASN A  84       6.016 -20.479   5.358  1.00 12.04           N  
ATOM   1225  CA  ASN A  84       5.655 -21.732   4.693  1.00 12.04           C  
ATOM   1226  C   ASN A  84       4.495 -22.400   5.413  1.00 12.04           C  
ATOM   1227  O   ASN A  84       4.330 -22.233   6.621  1.00 12.04           O  
ATOM   1228  CB  ASN A  84       6.820 -22.690   4.703  1.00 12.04           C  
ATOM   1229  CG  ASN A  84       8.024 -22.201   3.988  1.00 12.04           C  
ATOM   1230  ND2 ASN A  84       9.111 -22.231   4.715  1.00 12.04           N  
ATOM   1231  OD1 ASN A  84       8.001 -21.770   2.823  1.00 12.04           O  
ATOM   1232  H   ASN A  84       6.692 -20.497   6.132  1.00 12.04           H  
ATOM   1233  HA  ASN A  84       5.346 -21.522   3.668  1.00 12.04           H  
ATOM   1234 1HB  ASN A  84       7.084 -22.917   5.717  1.00 12.04           H  
ATOM   1235 2HB  ASN A  84       6.505 -23.626   4.246  1.00 12.04           H  
ATOM   1236 1HD2 ASN A  84       9.980 -21.910   4.344  1.00 12.04           H  
ATOM   1237 2HD2 ASN A  84       9.044 -22.553   5.695  1.00 12.04           H  
ATOM   1238  N   PHE A  85       3.727 -23.223   4.705  1.00 10.73           N  
ATOM   1239  CA  PHE A  85       2.692 -23.986   5.394  1.00 10.73           C  
ATOM   1240  C   PHE A  85       3.040 -25.452   5.568  1.00 10.73           C  
ATOM   1241  O   PHE A  85       3.675 -26.064   4.704  1.00 10.73           O  
ATOM   1242  CB  PHE A  85       1.333 -23.900   4.711  1.00 10.73           C  
ATOM   1243  CG  PHE A  85       0.620 -22.598   4.857  1.00 10.73           C  
ATOM   1244  CD1 PHE A  85       0.788 -21.561   3.960  1.00 10.73           C  
ATOM   1245  CD2 PHE A  85      -0.248 -22.426   5.923  1.00 10.73           C  
ATOM   1246  CE1 PHE A  85       0.084 -20.380   4.120  1.00 10.73           C  
ATOM   1247  CE2 PHE A  85      -0.948 -21.258   6.092  1.00 10.73           C  
ATOM   1248  CZ  PHE A  85      -0.790 -20.231   5.187  1.00 10.73           C  
ATOM   1249  H   PHE A  85       3.866 -23.328   3.710  1.00 10.73           H  
ATOM   1250  HA  PHE A  85       2.574 -23.557   6.378  1.00 10.73           H  
ATOM   1251 1HB  PHE A  85       1.451 -24.103   3.651  1.00 10.73           H  
ATOM   1252 2HB  PHE A  85       0.688 -24.681   5.119  1.00 10.73           H  
ATOM   1253  HD1 PHE A  85       1.471 -21.684   3.119  1.00 10.73           H  
ATOM   1254  HD2 PHE A  85      -0.371 -23.244   6.635  1.00 10.73           H  
ATOM   1255  HE1 PHE A  85       0.219 -19.569   3.406  1.00 10.73           H  
ATOM   1256  HE2 PHE A  85      -1.627 -21.146   6.938  1.00 10.73           H  
ATOM   1257  HZ  PHE A  85      -1.343 -19.301   5.314  1.00 10.73           H  
ATOM   1258  N   GLN A  86       2.588 -26.009   6.690  1.00  9.40           N  
ATOM   1259  CA  GLN A  86       2.764 -27.422   6.995  1.00  9.40           C  
ATOM   1260  C   GLN A  86       1.452 -28.075   7.418  1.00  9.40           C  
ATOM   1261  O   GLN A  86       0.611 -27.445   8.061  1.00  9.40           O  
ATOM   1262  CB  GLN A  86       3.779 -27.603   8.130  1.00  9.40           C  
ATOM   1263  CG  GLN A  86       5.182 -27.106   7.838  1.00  9.40           C  
ATOM   1264  CD  GLN A  86       6.128 -27.408   8.988  1.00  9.40           C  
ATOM   1265  NE2 GLN A  86       7.367 -27.755   8.651  1.00  9.40           N  
ATOM   1266  OE1 GLN A  86       5.745 -27.333  10.171  1.00  9.40           O  
ATOM   1267  H   GLN A  86       2.115 -25.400   7.356  1.00  9.40           H  
ATOM   1268  HA  GLN A  86       3.125 -27.931   6.102  1.00  9.40           H  
ATOM   1269 1HB  GLN A  86       3.425 -27.075   9.005  1.00  9.40           H  
ATOM   1270 2HB  GLN A  86       3.840 -28.661   8.395  1.00  9.40           H  
ATOM   1271 1HG  GLN A  86       5.554 -27.596   6.936  1.00  9.40           H  
ATOM   1272 2HG  GLN A  86       5.156 -26.023   7.692  1.00  9.40           H  
ATOM   1273 1HE2 GLN A  86       8.043 -27.969   9.359  1.00  9.40           H  
ATOM   1274 2HE2 GLN A  86       7.629 -27.797   7.685  1.00  9.40           H  
ATOM   1275  N   LEU A  87       1.299 -29.365   7.116  1.00  8.18           N  
ATOM   1276  CA  LEU A  87       0.102 -30.100   7.529  1.00  8.18           C  
ATOM   1277  C   LEU A  87       0.269 -30.708   8.912  1.00  8.18           C  
ATOM   1278  O   LEU A  87       1.125 -31.572   9.128  1.00  8.18           O  
ATOM   1279  CB  LEU A  87      -0.232 -31.189   6.504  1.00  8.18           C  
ATOM   1280  CG  LEU A  87      -1.429 -32.062   6.859  1.00  8.18           C  
ATOM   1281  CD1 LEU A  87      -2.623 -31.200   6.931  1.00  8.18           C  
ATOM   1282  CD2 LEU A  87      -1.619 -33.150   5.822  1.00  8.18           C  
ATOM   1283  H   LEU A  87       2.018 -29.840   6.587  1.00  8.18           H  
ATOM   1284  HA  LEU A  87      -0.734 -29.404   7.570  1.00  8.18           H  
ATOM   1285 1HB  LEU A  87      -0.443 -30.713   5.549  1.00  8.18           H  
ATOM   1286 2HB  LEU A  87       0.635 -31.836   6.384  1.00  8.18           H  
ATOM   1287  HG  LEU A  87      -1.271 -32.513   7.810  1.00  8.18           H  
ATOM   1288 1HD1 LEU A  87      -3.500 -31.788   7.199  1.00  8.18           H  
ATOM   1289 2HD1 LEU A  87      -2.459 -30.448   7.665  1.00  8.18           H  
ATOM   1290 3HD1 LEU A  87      -2.765 -30.737   5.970  1.00  8.18           H  
ATOM   1291 1HD2 LEU A  87      -2.481 -33.760   6.094  1.00  8.18           H  
ATOM   1292 2HD2 LEU A  87      -1.788 -32.696   4.845  1.00  8.18           H  
ATOM   1293 3HD2 LEU A  87      -0.736 -33.777   5.778  1.00  8.18           H  
ATOM   1294  N   ILE A  88      -0.571 -30.259   9.848  1.00  7.16           N  
ATOM   1295  CA  ILE A  88      -0.476 -30.662  11.251  1.00  7.16           C  
ATOM   1296  C   ILE A  88      -0.748 -32.152  11.425  1.00  7.16           C  
ATOM   1297  O   ILE A  88      -0.332 -32.768  12.404  1.00  7.16           O  
ATOM   1298  CB  ILE A  88      -1.455 -29.859  12.130  1.00  7.16           C  
ATOM   1299  CG1 ILE A  88      -1.008 -29.920  13.584  1.00  7.16           C  
ATOM   1300  CG2 ILE A  88      -2.862 -30.442  12.036  1.00  7.16           C  
ATOM   1301  CD1 ILE A  88       0.313 -29.222  13.825  1.00  7.16           C  
ATOM   1302  H   ILE A  88      -1.304 -29.594   9.583  1.00  7.16           H  
ATOM   1303  HA  ILE A  88       0.536 -30.460  11.596  1.00  7.16           H  
ATOM   1304  HB  ILE A  88      -1.466 -28.818  11.800  1.00  7.16           H  
ATOM   1305 1HG1 ILE A  88      -1.768 -29.457  14.211  1.00  7.16           H  
ATOM   1306 2HG1 ILE A  88      -0.905 -30.966  13.878  1.00  7.16           H  
ATOM   1307 1HG2 ILE A  88      -3.539 -29.860  12.657  1.00  7.16           H  
ATOM   1308 2HG2 ILE A  88      -3.207 -30.425  11.021  1.00  7.16           H  
ATOM   1309 3HG2 ILE A  88      -2.852 -31.466  12.392  1.00  7.16           H  
ATOM   1310 1HD1 ILE A  88       0.581 -29.301  14.877  1.00  7.16           H  
ATOM   1311 2HD1 ILE A  88       1.090 -29.686  13.215  1.00  7.16           H  
ATOM   1312 3HD1 ILE A  88       0.209 -28.179  13.553  1.00  7.16           H  
ATOM   1313  N   ASN A  89      -1.466 -32.717  10.464  1.00  6.33           N  
ATOM   1314  CA  ASN A  89      -1.866 -34.105  10.482  1.00  6.33           C  
ATOM   1315  C   ASN A  89      -0.928 -35.043   9.725  1.00  6.33           C  
ATOM   1316  O   ASN A  89      -1.283 -36.202   9.527  1.00  6.33           O  
ATOM   1317  CB  ASN A  89      -3.261 -34.233   9.903  1.00  6.33           C  
ATOM   1318  CG  ASN A  89      -4.307 -33.607  10.772  1.00  6.33           C  
ATOM   1319  ND2 ASN A  89      -5.297 -33.010  10.158  1.00  6.33           N  
ATOM   1320  OD1 ASN A  89      -4.228 -33.669  12.003  1.00  6.33           O  
ATOM   1321  H   ASN A  89      -1.752 -32.136   9.693  1.00  6.33           H  
ATOM   1322  HA  ASN A  89      -1.880 -34.438  11.520  1.00  6.33           H  
ATOM   1323 1HB  ASN A  89      -3.287 -33.759   8.922  1.00  6.33           H  
ATOM   1324 2HB  ASN A  89      -3.500 -35.285   9.764  1.00  6.33           H  
ATOM   1325 1HD2 ASN A  89      -6.030 -32.582  10.693  1.00  6.33           H  
ATOM   1326 2HD2 ASN A  89      -5.335 -32.997   9.160  1.00  6.33           H  
ATOM   1327  N   ASP A  90       0.243 -34.571   9.274  1.00  5.69           N  
ATOM   1328  CA  ASP A  90       1.172 -35.465   8.571  1.00  5.69           C  
ATOM   1329  C   ASP A  90       2.174 -36.099   9.555  1.00  5.69           C  
ATOM   1330  O   ASP A  90       3.096 -35.417   9.997  1.00  5.69           O  
ATOM   1331  CB  ASP A  90       1.944 -34.709   7.489  1.00  5.69           C  
ATOM   1332  CG  ASP A  90       2.886 -35.591   6.611  1.00  5.69           C  
ATOM   1333  OD1 ASP A  90       3.231 -36.710   6.981  1.00  5.69           O  
ATOM   1334  OD2 ASP A  90       3.246 -35.117   5.556  1.00  5.69           O1-
ATOM   1335  H   ASP A  90       0.506 -33.592   9.421  1.00  5.69           H  
ATOM   1336  HA  ASP A  90       0.583 -36.224   8.071  1.00  5.69           H  
ATOM   1337 1HB  ASP A  90       1.243 -34.212   6.836  1.00  5.69           H  
ATOM   1338 2HB  ASP A  90       2.540 -33.924   7.962  1.00  5.69           H  
ATOM   1339  N   PRO A  91       2.063 -37.400   9.899  1.00  5.19           N  
ATOM   1340  CA  PRO A  91       2.893 -38.079  10.878  1.00  5.19           C  
ATOM   1341  C   PRO A  91       4.289 -38.413  10.354  1.00  5.19           C  
ATOM   1342  O   PRO A  91       5.152 -38.851  11.121  1.00  5.19           O  
ATOM   1343  CB  PRO A  91       2.115 -39.372  11.127  1.00  5.19           C  
ATOM   1344  CG  PRO A  91       1.441 -39.654   9.801  1.00  5.19           C  
ATOM   1345  CD  PRO A  91       1.089 -38.296   9.232  1.00  5.19           C  
ATOM   1346  HA  PRO A  91       2.955 -37.466  11.789  1.00  5.19           H  
ATOM   1347 1HB  PRO A  91       2.812 -40.171  11.419  1.00  5.19           H  
ATOM   1348 2HB  PRO A  91       1.407 -39.236  11.954  1.00  5.19           H  
ATOM   1349 1HG  PRO A  91       2.136 -40.211   9.148  1.00  5.19           H  
ATOM   1350 2HG  PRO A  91       0.561 -40.295   9.948  1.00  5.19           H  
ATOM   1351 1HD  PRO A  91       1.256 -38.311   8.141  1.00  5.19           H  
ATOM   1352 2HD  PRO A  91       0.072 -38.064   9.503  1.00  5.19           H  
ATOM   1353  N   GLY A  92       4.489 -38.287   9.038  1.00  4.75           N  
ATOM   1354  CA  GLY A  92       5.726 -38.739   8.427  1.00  4.75           C  
ATOM   1355  C   GLY A  92       5.670 -40.260   8.296  1.00  4.75           C  
ATOM   1356  O   GLY A  92       4.701 -40.891   8.721  1.00  4.75           O  
ATOM   1357  H   GLY A  92       3.795 -37.846   8.423  1.00  4.75           H  
ATOM   1358 1HA  GLY A  92       5.836 -38.277   7.445  1.00  4.75           H  
ATOM   1359 2HA  GLY A  92       6.576 -38.443   9.039  1.00  4.75           H  
ATOM   1360  N   ALA A  93       6.687 -40.868   7.692  1.00  4.34           N  
ATOM   1361  CA  ALA A  93       6.683 -42.324   7.628  1.00  4.34           C  
ATOM   1362  C   ALA A  93       6.912 -42.830   9.058  1.00  4.34           C  
ATOM   1363  O   ALA A  93       7.648 -42.181   9.802  1.00  4.34           O  
ATOM   1364  CB  ALA A  93       7.756 -42.856   6.687  1.00  4.34           C  
ATOM   1365  H   ALA A  93       7.460 -40.334   7.323  1.00  4.34           H  
ATOM   1366  HA  ALA A  93       5.716 -42.639   7.259  1.00  4.34           H  
ATOM   1367 1HB  ALA A  93       7.721 -43.947   6.671  1.00  4.34           H  
ATOM   1368 2HB  ALA A  93       7.584 -42.473   5.684  1.00  4.34           H  
ATOM   1369 3HB  ALA A  93       8.736 -42.535   7.037  1.00  4.34           H  
ATOM   1370  N   PRO A  94       6.346 -43.971   9.479  1.00  3.98           N  
ATOM   1371  CA  PRO A  94       6.596 -44.564  10.778  1.00  3.98           C  
ATOM   1372  C   PRO A  94       8.086 -44.829  10.927  1.00  3.98           C  
ATOM   1373  O   PRO A  94       8.749 -45.200   9.957  1.00  3.98           O  
ATOM   1374  CB  PRO A  94       5.797 -45.868  10.716  1.00  3.98           C  
ATOM   1375  CG  PRO A  94       4.706 -45.604   9.692  1.00  3.98           C  
ATOM   1376  CD  PRO A  94       5.345 -44.688   8.662  1.00  3.98           C  
ATOM   1377  HA  PRO A  94       6.229 -43.892  11.567  1.00  3.98           H  
ATOM   1378 1HB  PRO A  94       6.456 -46.689  10.451  1.00  3.98           H  
ATOM   1379 2HB  PRO A  94       5.390 -46.099  11.710  1.00  3.98           H  
ATOM   1380 1HG  PRO A  94       4.359 -46.555   9.252  1.00  3.98           H  
ATOM   1381 2HG  PRO A  94       3.833 -45.143  10.178  1.00  3.98           H  
ATOM   1382 1HD  PRO A  94       5.823 -45.248   7.851  1.00  3.98           H  
ATOM   1383 2HD  PRO A  94       4.548 -44.020   8.313  1.00  3.98           H  
ATOM   1384  N   TRP A  95       8.611 -44.687  12.140  1.00  3.67           N  
ATOM   1385  CA  TRP A  95      10.036 -44.921  12.358  1.00  3.67           C  
ATOM   1386  C   TRP A  95      10.441 -46.334  11.967  1.00  3.67           C  
ATOM   1387  O   TRP A  95      11.491 -46.529  11.358  1.00  3.67           O  
ATOM   1388  CB  TRP A  95      10.430 -44.639  13.800  1.00  3.67           C  
ATOM   1389  CG  TRP A  95      11.913 -44.763  14.061  1.00  3.67           C  
ATOM   1390  CD1 TRP A  95      12.543 -45.692  14.834  1.00  3.67           C  
ATOM   1391  CD2 TRP A  95      12.959 -43.902  13.534  1.00  3.67           C  
ATOM   1392  CE2 TRP A  95      14.170 -44.365  14.052  1.00  3.67           C  
ATOM   1393  CE3 TRP A  95      12.959 -42.787  12.682  1.00  3.67           C  
ATOM   1394  NE1 TRP A  95      13.900 -45.460  14.844  1.00  3.67           N  
ATOM   1395  CZ2 TRP A  95      15.376 -43.747  13.756  1.00  3.67           C  
ATOM   1396  CZ3 TRP A  95      14.165 -42.173  12.385  1.00  3.67           C  
ATOM   1397  CH2 TRP A  95      15.341 -42.638  12.912  1.00  3.67           C  
ATOM   1398  H   TRP A  95       8.030 -44.384  12.909  1.00  3.67           H  
ATOM   1399  HA  TRP A  95      10.591 -44.227  11.726  1.00  3.67           H  
ATOM   1400 1HB  TRP A  95      10.117 -43.630  14.070  1.00  3.67           H  
ATOM   1401 2HB  TRP A  95       9.911 -45.331  14.461  1.00  3.67           H  
ATOM   1402  HD1 TRP A  95      12.043 -46.491  15.377  1.00  3.67           H  
ATOM   1403  HE1 TRP A  95      14.581 -46.004  15.357  1.00  3.67           H  
ATOM   1404  HE3 TRP A  95      12.026 -42.410  12.264  1.00  3.67           H  
ATOM   1405  HZ2 TRP A  95      16.325 -44.102  14.159  1.00  3.67           H  
ATOM   1406  HZ3 TRP A  95      14.157 -41.309  11.722  1.00  3.67           H  
ATOM   1407  HH2 TRP A  95      16.271 -42.130  12.657  1.00  3.67           H  
ATOM   1408  N   LYS A  96       9.626 -47.332  12.329  1.00  3.41           N  
ATOM   1409  CA  LYS A  96       9.958 -48.711  11.974  1.00  3.41           C  
ATOM   1410  C   LYS A  96      10.138 -48.848  10.469  1.00  3.41           C  
ATOM   1411  O   LYS A  96      11.092 -49.470  10.009  1.00  3.41           O  
ATOM   1412  CB  LYS A  96       8.884 -49.683  12.455  1.00  3.41           C  
ATOM   1413  CG  LYS A  96       9.186 -51.149  12.140  1.00  3.41           C  
ATOM   1414  CD  LYS A  96       8.122 -52.075  12.719  1.00  3.41           C  
ATOM   1415  CE  LYS A  96       8.402 -53.534  12.385  1.00  3.41           C  
ATOM   1416  NZ  LYS A  96       7.376 -54.440  12.977  1.00  3.41           N1+
ATOM   1417  H   LYS A  96       8.779 -47.127  12.836  1.00  3.41           H  
ATOM   1418  HA  LYS A  96      10.904 -48.972  12.450  1.00  3.41           H  
ATOM   1419 1HB  LYS A  96       8.758 -49.586  13.533  1.00  3.41           H  
ATOM   1420 2HB  LYS A  96       7.932 -49.431  11.987  1.00  3.41           H  
ATOM   1421 1HG  LYS A  96       9.216 -51.279  11.057  1.00  3.41           H  
ATOM   1422 2HG  LYS A  96      10.161 -51.419  12.545  1.00  3.41           H  
ATOM   1423 1HD  LYS A  96       8.090 -51.958  13.804  1.00  3.41           H  
ATOM   1424 2HD  LYS A  96       7.148 -51.802  12.314  1.00  3.41           H  
ATOM   1425 1HE  LYS A  96       8.400 -53.660  11.307  1.00  3.41           H  
ATOM   1426 2HE  LYS A  96       9.383 -53.808  12.772  1.00  3.41           H  
ATOM   1427 1HZ  LYS A  96       7.590 -55.398  12.738  1.00  3.41           H  
ATOM   1428 2HZ  LYS A  96       7.376 -54.338  13.983  1.00  3.41           H  
ATOM   1429 3HZ  LYS A  96       6.464 -54.199  12.616  1.00  3.41           H  
ATOM   1430  N   ILE A  97       9.239 -48.234   9.705  1.00  3.18           N  
ATOM   1431  CA  ILE A  97       9.307 -48.272   8.254  1.00  3.18           C  
ATOM   1432  C   ILE A  97      10.560 -47.595   7.754  1.00  3.18           C  
ATOM   1433  O   ILE A  97      11.259 -48.110   6.876  1.00  3.18           O  
ATOM   1434  CB  ILE A  97       8.081 -47.580   7.654  1.00  3.18           C  
ATOM   1435  CG1 ILE A  97       6.819 -48.380   7.955  1.00  3.18           C  
ATOM   1436  CG2 ILE A  97       8.266 -47.334   6.226  1.00  3.18           C  
ATOM   1437  CD1 ILE A  97       6.824 -49.749   7.349  1.00  3.18           C  
ATOM   1438  H   ILE A  97       8.496 -47.714  10.147  1.00  3.18           H  
ATOM   1439  HA  ILE A  97       9.322 -49.308   7.930  1.00  3.18           H  
ATOM   1440  HB  ILE A  97       7.958 -46.620   8.136  1.00  3.18           H  
ATOM   1441 1HG1 ILE A  97       6.720 -48.487   9.029  1.00  3.18           H  
ATOM   1442 2HG1 ILE A  97       5.954 -47.841   7.574  1.00  3.18           H  
ATOM   1443 1HG2 ILE A  97       7.411 -46.817   5.845  1.00  3.18           H  
ATOM   1444 2HG2 ILE A  97       9.155 -46.725   6.079  1.00  3.18           H  
ATOM   1445 3HG2 ILE A  97       8.376 -48.255   5.720  1.00  3.18           H  
ATOM   1446 1HD1 ILE A  97       5.900 -50.255   7.614  1.00  3.18           H  
ATOM   1447 2HD1 ILE A  97       6.899 -49.666   6.262  1.00  3.18           H  
ATOM   1448 3HD1 ILE A  97       7.666 -50.312   7.729  1.00  3.18           H  
ATOM   1449  N   TRP A  98      10.899 -46.462   8.349  1.00  2.95           N  
ATOM   1450  CA  TRP A  98      12.104 -45.781   7.934  1.00  2.95           C  
ATOM   1451  C   TRP A  98      13.290 -46.704   8.148  1.00  2.95           C  
ATOM   1452  O   TRP A  98      14.106 -46.899   7.245  1.00  2.95           O  
ATOM   1453  CB  TRP A  98      12.293 -44.497   8.744  1.00  2.95           C  
ATOM   1454  CG  TRP A  98      13.509 -43.706   8.387  1.00  2.95           C  
ATOM   1455  CD1 TRP A  98      13.602 -42.761   7.412  1.00  2.95           C  
ATOM   1456  CD2 TRP A  98      14.816 -43.773   9.005  1.00  2.95           C  
ATOM   1457  CE2 TRP A  98      15.622 -42.841   8.351  1.00  2.95           C  
ATOM   1458  CE3 TRP A  98      15.357 -44.535  10.041  1.00  2.95           C  
ATOM   1459  NE1 TRP A  98      14.866 -42.236   7.382  1.00  2.95           N  
ATOM   1460  CZ2 TRP A  98      16.940 -42.642   8.704  1.00  2.95           C  
ATOM   1461  CZ3 TRP A  98      16.681 -44.336  10.388  1.00  2.95           C  
ATOM   1462  CH2 TRP A  98      17.450 -43.413   9.742  1.00  2.95           C  
ATOM   1463  H   TRP A  98      10.295 -46.062   9.070  1.00  2.95           H  
ATOM   1464  HA  TRP A  98      12.029 -45.536   6.876  1.00  2.95           H  
ATOM   1465 1HB  TRP A  98      11.413 -43.862   8.626  1.00  2.95           H  
ATOM   1466 2HB  TRP A  98      12.363 -44.746   9.800  1.00  2.95           H  
ATOM   1467  HD1 TRP A  98      12.787 -42.463   6.756  1.00  2.95           H  
ATOM   1468  HE1 TRP A  98      15.191 -41.517   6.751  1.00  2.95           H  
ATOM   1469  HE3 TRP A  98      14.748 -45.265  10.572  1.00  2.95           H  
ATOM   1470  HZ2 TRP A  98      17.571 -41.913   8.194  1.00  2.95           H  
ATOM   1471  HZ3 TRP A  98      17.095 -44.925  11.193  1.00  2.95           H  
ATOM   1472  HH2 TRP A  98      18.489 -43.282  10.045  1.00  2.95           H  
ATOM   1473  N   MET A  99      13.362 -47.314   9.332  1.00  2.74           N  
ATOM   1474  CA  MET A  99      14.482 -48.168   9.673  1.00  2.74           C  
ATOM   1475  C   MET A  99      14.565 -49.398   8.774  1.00  2.74           C  
ATOM   1476  O   MET A  99      15.660 -49.792   8.366  1.00  2.74           O  
ATOM   1477  CB  MET A  99      14.378 -48.585  11.129  1.00  2.74           C  
ATOM   1478  CG  MET A  99      15.602 -49.271  11.655  1.00  2.74           C  
ATOM   1479  SD  MET A  99      17.027 -48.169  11.619  1.00  2.74           S  
ATOM   1480  CE  MET A  99      16.572 -47.072  12.955  1.00  2.74           C  
ATOM   1481  H   MET A  99      12.634 -47.140  10.028  1.00  2.74           H  
ATOM   1482  HA  MET A  99      15.399 -47.596   9.535  1.00  2.74           H  
ATOM   1483 1HB  MET A  99      14.177 -47.706  11.746  1.00  2.74           H  
ATOM   1484 2HB  MET A  99      13.528 -49.263  11.247  1.00  2.74           H  
ATOM   1485 1HG  MET A  99      15.431 -49.592  12.680  1.00  2.74           H  
ATOM   1486 2HG  MET A  99      15.821 -50.149  11.046  1.00  2.74           H  
ATOM   1487 1HE  MET A  99      17.344 -46.317  13.090  1.00  2.74           H  
ATOM   1488 2HE  MET A  99      15.625 -46.590  12.715  1.00  2.74           H  
ATOM   1489 3HE  MET A  99      16.462 -47.644  13.876  1.00  2.74           H  
ATOM   1490  N   LEU A 100      13.418 -49.989   8.426  1.00  2.55           N  
ATOM   1491  CA  LEU A 100      13.420 -51.156   7.552  1.00  2.55           C  
ATOM   1492  C   LEU A 100      13.958 -50.793   6.180  1.00  2.55           C  
ATOM   1493  O   LEU A 100      14.729 -51.552   5.580  1.00  2.55           O  
ATOM   1494  CB  LEU A 100      12.008 -51.717   7.408  1.00  2.55           C  
ATOM   1495  CG  LEU A 100      11.407 -52.390   8.640  1.00  2.55           C  
ATOM   1496  CD1 LEU A 100       9.935 -52.674   8.374  1.00  2.55           C  
ATOM   1497  CD2 LEU A 100      12.166 -53.660   8.932  1.00  2.55           C  
ATOM   1498  H   LEU A 100      12.535 -49.641   8.803  1.00  2.55           H  
ATOM   1499  HA  LEU A 100      14.063 -51.916   7.992  1.00  2.55           H  
ATOM   1500 1HB  LEU A 100      11.346 -50.891   7.138  1.00  2.55           H  
ATOM   1501 2HB  LEU A 100      12.005 -52.442   6.599  1.00  2.55           H  
ATOM   1502  HG  LEU A 100      11.483 -51.739   9.491  1.00  2.55           H  
ATOM   1503 1HD1 LEU A 100       9.494 -53.148   9.241  1.00  2.55           H  
ATOM   1504 2HD1 LEU A 100       9.428 -51.741   8.176  1.00  2.55           H  
ATOM   1505 3HD1 LEU A 100       9.841 -53.333   7.514  1.00  2.55           H  
ATOM   1506 1HD2 LEU A 100      11.740 -54.143   9.813  1.00  2.55           H  
ATOM   1507 2HD2 LEU A 100      12.095 -54.331   8.078  1.00  2.55           H  
ATOM   1508 3HD2 LEU A 100      13.213 -53.419   9.121  1.00  2.55           H  
ATOM   1509  N   ARG A 101      13.591 -49.610   5.691  1.00  2.40           N  
ATOM   1510  CA  ARG A 101      14.077 -49.172   4.398  1.00  2.40           C  
ATOM   1511  C   ARG A 101      15.577 -48.926   4.478  1.00  2.40           C  
ATOM   1512  O   ARG A 101      16.322 -49.291   3.564  1.00  2.40           O  
ATOM   1513  CB  ARG A 101      13.355 -47.912   3.972  1.00  2.40           C  
ATOM   1514  CG  ARG A 101      11.890 -48.132   3.636  1.00  2.40           C  
ATOM   1515  CD  ARG A 101      11.188 -46.870   3.367  1.00  2.40           C  
ATOM   1516  NE  ARG A 101       9.771 -47.081   3.188  1.00  2.40           N  
ATOM   1517  CZ  ARG A 101       8.867 -46.072   3.117  1.00  2.40           C  
ATOM   1518  NH1 ARG A 101       9.287 -44.826   3.172  1.00  2.40           N1+
ATOM   1519  NH2 ARG A 101       7.574 -46.298   3.007  1.00  2.40           N  
ATOM   1520  H   ARG A 101      12.941 -49.016   6.213  1.00  2.40           H  
ATOM   1521  HA  ARG A 101      13.879 -49.954   3.665  1.00  2.40           H  
ATOM   1522 1HB  ARG A 101      13.398 -47.180   4.778  1.00  2.40           H  
ATOM   1523 2HB  ARG A 101      13.848 -47.477   3.106  1.00  2.40           H  
ATOM   1524 1HG  ARG A 101      11.813 -48.754   2.752  1.00  2.40           H  
ATOM   1525 2HG  ARG A 101      11.393 -48.635   4.462  1.00  2.40           H  
ATOM   1526 1HD  ARG A 101      11.327 -46.203   4.218  1.00  2.40           H  
ATOM   1527 2HD  ARG A 101      11.583 -46.407   2.470  1.00  2.40           H  
ATOM   1528  HE  ARG A 101       9.460 -48.061   3.124  1.00  2.40           H  
ATOM   1529 1HH1 ARG A 101      10.273 -44.629   3.261  1.00  2.40           H  
ATOM   1530 2HH1 ARG A 101       8.620 -44.067   3.123  1.00  2.40           H  
ATOM   1531 1HH2 ARG A 101       7.198 -47.262   3.002  1.00  2.40           H  
ATOM   1532 2HH2 ARG A 101       6.946 -45.507   2.950  1.00  2.40           H  
ATOM   1533  N   MET A 102      16.048 -48.360   5.600  1.00  2.28           N  
ATOM   1534  CA  MET A 102      17.474 -48.101   5.697  1.00  2.28           C  
ATOM   1535  C   MET A 102      18.224 -49.418   5.727  1.00  2.28           C  
ATOM   1536  O   MET A 102      19.289 -49.545   5.118  1.00  2.28           O  
ATOM   1537  CB  MET A 102      17.840 -47.322   6.960  1.00  2.28           C  
ATOM   1538  CG  MET A 102      17.295 -45.931   7.066  1.00  2.28           C  
ATOM   1539  SD  MET A 102      17.718 -44.860   5.729  1.00  2.28           S  
ATOM   1540  CE  MET A 102      16.168 -44.998   4.845  1.00  2.28           C  
ATOM   1541  H   MET A 102      15.410 -48.066   6.342  1.00  2.28           H  
ATOM   1542  HA  MET A 102      17.794 -47.544   4.820  1.00  2.28           H  
ATOM   1543 1HB  MET A 102      17.476 -47.872   7.831  1.00  2.28           H  
ATOM   1544 2HB  MET A 102      18.921 -47.260   7.047  1.00  2.28           H  
ATOM   1545 1HG  MET A 102      16.233 -45.947   7.160  1.00  2.28           H  
ATOM   1546 2HG  MET A 102      17.698 -45.512   7.964  1.00  2.28           H  
ATOM   1547 1HE  MET A 102      16.203 -44.384   3.947  1.00  2.28           H  
ATOM   1548 2HE  MET A 102      16.001 -46.033   4.571  1.00  2.28           H  
ATOM   1549 3HE  MET A 102      15.351 -44.660   5.490  1.00  2.28           H  
ATOM   1550  N   ALA A 103      17.653 -50.415   6.414  1.00  2.18           N  
ATOM   1551  CA  ALA A 103      18.263 -51.729   6.496  1.00  2.18           C  
ATOM   1552  C   ALA A 103      18.368 -52.357   5.121  1.00  2.18           C  
ATOM   1553  O   ALA A 103      19.399 -52.926   4.771  1.00  2.18           O  
ATOM   1554  CB  ALA A 103      17.456 -52.627   7.412  1.00  2.18           C  
ATOM   1555  H   ALA A 103      16.785 -50.242   6.919  1.00  2.18           H  
ATOM   1556  HA  ALA A 103      19.267 -51.613   6.900  1.00  2.18           H  
ATOM   1557 1HB  ALA A 103      17.935 -53.602   7.482  1.00  2.18           H  
ATOM   1558 2HB  ALA A 103      17.397 -52.173   8.403  1.00  2.18           H  
ATOM   1559 3HB  ALA A 103      16.454 -52.745   7.012  1.00  2.18           H  
ATOM   1560  N   CYS A 104      17.333 -52.187   4.298  1.00  2.12           N  
ATOM   1561  CA  CYS A 104      17.339 -52.765   2.964  1.00  2.12           C  
ATOM   1562  C   CYS A 104      18.482 -52.171   2.148  1.00  2.12           C  
ATOM   1563  O   CYS A 104      19.193 -52.875   1.411  1.00  2.12           O  
ATOM   1564  CB  CYS A 104      16.015 -52.448   2.264  1.00  2.12           C  
ATOM   1565  SG  CYS A 104      14.574 -53.287   2.964  1.00  2.12           S  
ATOM   1566  H   CYS A 104      16.498 -51.704   4.634  1.00  2.12           H  
ATOM   1567  HA  CYS A 104      17.471 -53.843   3.042  1.00  2.12           H  
ATOM   1568 1HB  CYS A 104      15.830 -51.380   2.303  1.00  2.12           H  
ATOM   1569 2HB  CYS A 104      16.084 -52.723   1.214  1.00  2.12           H  
ATOM   1570  HG  CYS A 104      14.640 -52.656   4.166  1.00  2.12           H  
ATOM   1571  N   LEU A 105      18.679 -50.864   2.305  1.00  2.15           N  
ATOM   1572  CA  LEU A 105      19.719 -50.172   1.570  1.00  2.15           C  
ATOM   1573  C   LEU A 105      21.105 -50.563   2.085  1.00  2.15           C  
ATOM   1574  O   LEU A 105      22.020 -50.822   1.295  1.00  2.15           O  
ATOM   1575  CB  LEU A 105      19.486 -48.668   1.719  1.00  2.15           C  
ATOM   1576  CG  LEU A 105      18.192 -48.146   1.050  1.00  2.15           C  
ATOM   1577  CD1 LEU A 105      17.957 -46.692   1.451  1.00  2.15           C  
ATOM   1578  CD2 LEU A 105      18.308 -48.295  -0.454  1.00  2.15           C  
ATOM   1579  H   LEU A 105      18.057 -50.333   2.923  1.00  2.15           H  
ATOM   1580  HA  LEU A 105      19.644 -50.446   0.520  1.00  2.15           H  
ATOM   1581 1HB  LEU A 105      19.431 -48.427   2.779  1.00  2.15           H  
ATOM   1582 2HB  LEU A 105      20.331 -48.136   1.287  1.00  2.15           H  
ATOM   1583  HG  LEU A 105      17.346 -48.731   1.398  1.00  2.15           H  
ATOM   1584 1HD1 LEU A 105      17.037 -46.333   0.991  1.00  2.15           H  
ATOM   1585 2HD1 LEU A 105      17.868 -46.628   2.536  1.00  2.15           H  
ATOM   1586 3HD1 LEU A 105      18.793 -46.081   1.119  1.00  2.15           H  
ATOM   1587 1HD2 LEU A 105      17.391 -47.938  -0.924  1.00  2.15           H  
ATOM   1588 2HD2 LEU A 105      19.154 -47.709  -0.815  1.00  2.15           H  
ATOM   1589 3HD2 LEU A 105      18.461 -49.346  -0.703  1.00  2.15           H  
ATOM   1590  N   ALA A 106      21.250 -50.651   3.412  1.00  2.36           N  
ATOM   1591  CA  ALA A 106      22.522 -51.022   4.021  1.00  2.36           C  
ATOM   1592  C   ALA A 106      22.934 -52.425   3.621  1.00  2.36           C  
ATOM   1593  O   ALA A 106      24.092 -52.689   3.327  1.00  2.36           O  
ATOM   1594  CB  ALA A 106      22.424 -50.940   5.527  1.00  2.36           C  
ATOM   1595  H   ALA A 106      20.463 -50.427   4.017  1.00  2.36           H  
ATOM   1596  HA  ALA A 106      23.283 -50.328   3.669  1.00  2.36           H  
ATOM   1597 1HB  ALA A 106      23.384 -51.198   5.970  1.00  2.36           H  
ATOM   1598 2HB  ALA A 106      22.145 -49.926   5.815  1.00  2.36           H  
ATOM   1599 3HB  ALA A 106      21.661 -51.637   5.874  1.00  2.36           H  
ATOM   1600  N   ILE A 107      21.981 -53.336   3.552  1.00  2.87           N  
ATOM   1601  CA  ILE A 107      22.300 -54.691   3.157  1.00  2.87           C  
ATOM   1602  C   ILE A 107      22.787 -54.727   1.717  1.00  2.87           C  
ATOM   1603  O   ILE A 107      23.869 -55.272   1.439  1.00  2.87           O  
ATOM   1604  CB  ILE A 107      21.074 -55.590   3.351  1.00  2.87           C  
ATOM   1605  CG1 ILE A 107      20.783 -55.739   4.852  1.00  2.87           C  
ATOM   1606  CG2 ILE A 107      21.287 -56.922   2.689  1.00  2.87           C  
ATOM   1607  CD1 ILE A 107      19.427 -56.325   5.148  1.00  2.87           C  
ATOM   1608  H   ILE A 107      21.023 -53.098   3.812  1.00  2.87           H  
ATOM   1609  HA  ILE A 107      23.099 -55.058   3.797  1.00  2.87           H  
ATOM   1610  HB  ILE A 107      20.203 -55.105   2.901  1.00  2.87           H  
ATOM   1611 1HG1 ILE A 107      21.538 -56.389   5.290  1.00  2.87           H  
ATOM   1612 2HG1 ILE A 107      20.856 -54.767   5.325  1.00  2.87           H  
ATOM   1613 1HG2 ILE A 107      20.401 -57.539   2.820  1.00  2.87           H  
ATOM   1614 2HG2 ILE A 107      21.462 -56.761   1.631  1.00  2.87           H  
ATOM   1615 3HG2 ILE A 107      22.149 -57.423   3.128  1.00  2.87           H  
ATOM   1616 1HD1 ILE A 107      19.291 -56.402   6.225  1.00  2.87           H  
ATOM   1617 2HD1 ILE A 107      18.657 -55.670   4.730  1.00  2.87           H  
ATOM   1618 3HD1 ILE A 107      19.349 -57.313   4.699  1.00  2.87           H  
ATOM   1619  N   SER A 108      22.054 -54.043   0.830  1.00  3.88           N  
ATOM   1620  CA  SER A 108      22.380 -53.979  -0.588  1.00  3.88           C  
ATOM   1621  C   SER A 108      23.771 -53.405  -0.821  1.00  3.88           C  
ATOM   1622  O   SER A 108      24.510 -53.867  -1.692  1.00  3.88           O  
ATOM   1623  CB  SER A 108      21.368 -53.095  -1.275  1.00  3.88           C  
ATOM   1624  OG  SER A 108      20.100 -53.670  -1.219  1.00  3.88           O  
ATOM   1625  H   SER A 108      21.192 -53.584   1.140  1.00  3.88           H  
ATOM   1626  HA  SER A 108      22.337 -54.989  -1.002  1.00  3.88           H  
ATOM   1627 1HB  SER A 108      21.344 -52.126  -0.787  1.00  3.88           H  
ATOM   1628 2HB  SER A 108      21.663 -52.929  -2.298  1.00  3.88           H  
ATOM   1629  HG  SER A 108      19.813 -53.574  -0.276  1.00  3.88           H  
ATOM   1630  N   ALA A 109      24.124 -52.405  -0.013  1.00  5.51           N  
ATOM   1631  CA  ALA A 109      25.399 -51.706  -0.069  1.00  5.51           C  
ATOM   1632  C   ALA A 109      26.610 -52.609   0.144  1.00  5.51           C  
ATOM   1633  O   ALA A 109      27.700 -52.294  -0.340  1.00  5.51           O  
ATOM   1634  CB  ALA A 109      25.432 -50.615   0.987  1.00  5.51           C  
ATOM   1635  H   ALA A 109      23.438 -52.069   0.664  1.00  5.51           H  
ATOM   1636  HA  ALA A 109      25.483 -51.256  -1.055  1.00  5.51           H  
ATOM   1637 1HB  ALA A 109      26.369 -50.068   0.916  1.00  5.51           H  
ATOM   1638 2HB  ALA A 109      24.595 -49.935   0.832  1.00  5.51           H  
ATOM   1639 3HB  ALA A 109      25.354 -51.061   1.969  1.00  5.51           H  
ATOM   1640  N   TYR A 110      26.457 -53.687   0.916  1.00  7.49           N  
ATOM   1641  CA  TYR A 110      27.608 -54.521   1.232  1.00  7.49           C  
ATOM   1642  C   TYR A 110      27.524 -55.930   0.659  1.00  7.49           C  
ATOM   1643  O   TYR A 110      28.552 -56.590   0.483  1.00  7.49           O  
ATOM   1644  CB  TYR A 110      27.795 -54.567   2.742  1.00  7.49           C  
ATOM   1645  CG  TYR A 110      27.949 -53.182   3.326  1.00  7.49           C  
ATOM   1646  CD1 TYR A 110      26.967 -52.684   4.155  1.00  7.49           C  
ATOM   1647  CD2 TYR A 110      29.037 -52.393   2.993  1.00  7.49           C  
ATOM   1648  CE1 TYR A 110      27.059 -51.409   4.663  1.00  7.49           C  
ATOM   1649  CE2 TYR A 110      29.137 -51.110   3.500  1.00  7.49           C  
ATOM   1650  CZ  TYR A 110      28.150 -50.619   4.334  1.00  7.49           C  
ATOM   1651  OH  TYR A 110      28.244 -49.340   4.839  1.00  7.49           O  
ATOM   1652  H   TYR A 110      25.534 -53.945   1.266  1.00  7.49           H  
ATOM   1653  HA  TYR A 110      28.492 -54.057   0.800  1.00  7.49           H  
ATOM   1654 1HB  TYR A 110      26.927 -55.045   3.205  1.00  7.49           H  
ATOM   1655 2HB  TYR A 110      28.677 -55.153   2.993  1.00  7.49           H  
ATOM   1656  HD1 TYR A 110      26.114 -53.308   4.405  1.00  7.49           H  
ATOM   1657  HD2 TYR A 110      29.809 -52.779   2.326  1.00  7.49           H  
ATOM   1658  HE1 TYR A 110      26.274 -51.027   5.316  1.00  7.49           H  
ATOM   1659  HE2 TYR A 110      29.992 -50.486   3.238  1.00  7.49           H  
ATOM   1660  HH  TYR A 110      29.048 -48.926   4.513  1.00  7.49           H  
ATOM   1661  N   THR A 111      26.311 -56.393   0.371  1.00  8.98           N  
ATOM   1662  CA  THR A 111      26.087 -57.745  -0.118  1.00  8.98           C  
ATOM   1663  C   THR A 111      25.212 -57.760  -1.374  1.00  8.98           C  
ATOM   1664  O   THR A 111      24.067 -58.186  -1.285  1.00  8.98           O  
ATOM   1665  CB  THR A 111      25.411 -58.594   0.971  1.00  8.98           C  
ATOM   1666  CG2 THR A 111      26.321 -58.760   2.160  1.00  8.98           C  
ATOM   1667  OG1 THR A 111      24.188 -57.976   1.400  1.00  8.98           O  
ATOM   1668  H   THR A 111      25.496 -55.806   0.545  1.00  8.98           H  
ATOM   1669  HA  THR A 111      27.047 -58.199  -0.350  1.00  8.98           H  
ATOM   1670  HB  THR A 111      25.173 -59.552   0.567  1.00  8.98           H  
ATOM   1671  HG1 THR A 111      24.317 -57.008   1.512  1.00  8.98           H  
ATOM   1672 1HG2 THR A 111      25.826 -59.375   2.909  1.00  8.98           H  
ATOM   1673 2HG2 THR A 111      27.245 -59.241   1.846  1.00  8.98           H  
ATOM   1674 3HG2 THR A 111      26.549 -57.790   2.588  1.00  8.98           H  
ATOM   1675  N   PRO A 112      25.728 -57.367  -2.564  1.00  9.04           N  
ATOM   1676  CA  PRO A 112      25.001 -57.123  -3.814  1.00  9.04           C  
ATOM   1677  C   PRO A 112      24.006 -58.206  -4.221  1.00  9.04           C  
ATOM   1678  O   PRO A 112      22.979 -57.925  -4.831  1.00  9.04           O  
ATOM   1679  CB  PRO A 112      26.136 -57.049  -4.838  1.00  9.04           C  
ATOM   1680  CG  PRO A 112      27.306 -56.527  -4.057  1.00  9.04           C  
ATOM   1681  CD  PRO A 112      27.191 -57.179  -2.704  1.00  9.04           C  
ATOM   1682  HA  PRO A 112      24.499 -56.146  -3.733  1.00  9.04           H  
ATOM   1683 1HB  PRO A 112      26.316 -58.045  -5.273  1.00  9.04           H  
ATOM   1684 2HB  PRO A 112      25.845 -56.386  -5.665  1.00  9.04           H  
ATOM   1685 1HG  PRO A 112      28.248 -56.774  -4.569  1.00  9.04           H  
ATOM   1686 2HG  PRO A 112      27.256 -55.427  -3.996  1.00  9.04           H  
ATOM   1687 1HD  PRO A 112      27.718 -58.134  -2.687  1.00  9.04           H  
ATOM   1688 2HD  PRO A 112      27.582 -56.483  -1.979  1.00  9.04           H  
ATOM   1689  N   TRP A 113      24.276 -59.450  -3.875  1.00  7.61           N  
ATOM   1690  CA  TRP A 113      23.368 -60.530  -4.238  1.00  7.61           C  
ATOM   1691  C   TRP A 113      22.021 -60.430  -3.518  1.00  7.61           C  
ATOM   1692  O   TRP A 113      21.028 -61.036  -3.928  1.00  7.61           O  
ATOM   1693  CB  TRP A 113      24.051 -61.848  -3.933  1.00  7.61           C  
ATOM   1694  CG  TRP A 113      24.528 -61.953  -2.517  1.00  7.61           C  
ATOM   1695  CD1 TRP A 113      23.831 -62.377  -1.429  1.00  7.61           C  
ATOM   1696  CD2 TRP A 113      25.847 -61.603  -2.038  1.00  7.61           C  
ATOM   1697  CE2 TRP A 113      25.870 -61.870  -0.672  1.00  7.61           C  
ATOM   1698  CE3 TRP A 113      26.996 -61.097  -2.655  1.00  7.61           C  
ATOM   1699  NE1 TRP A 113      24.633 -62.338  -0.312  1.00  7.61           N  
ATOM   1700  CZ2 TRP A 113      27.003 -61.656   0.098  1.00  7.61           C  
ATOM   1701  CZ3 TRP A 113      28.128 -60.876  -1.881  1.00  7.61           C  
ATOM   1702  CH2 TRP A 113      28.131 -61.150  -0.541  1.00  7.61           C  
ATOM   1703  H   TRP A 113      25.115 -59.664  -3.360  1.00  7.61           H  
ATOM   1704  HA  TRP A 113      23.187 -60.475  -5.311  1.00  7.61           H  
ATOM   1705 1HB  TRP A 113      23.358 -62.667  -4.123  1.00  7.61           H  
ATOM   1706 2HB  TRP A 113      24.906 -61.979  -4.596  1.00  7.61           H  
ATOM   1707  HD1 TRP A 113      22.794 -62.707  -1.443  1.00  7.61           H  
ATOM   1708  HE1 TRP A 113      24.353 -62.604   0.620  1.00  7.61           H  
ATOM   1709  HE3 TRP A 113      27.002 -60.879  -3.723  1.00  7.61           H  
ATOM   1710  HZ2 TRP A 113      27.022 -61.863   1.169  1.00  7.61           H  
ATOM   1711  HZ3 TRP A 113      29.019 -60.479  -2.371  1.00  7.61           H  
ATOM   1712  HH2 TRP A 113      29.038 -60.963   0.037  1.00  7.61           H  
ATOM   1713  N   ALA A 114      21.987 -59.628  -2.460  1.00  5.62           N  
ATOM   1714  CA  ALA A 114      20.808 -59.377  -1.664  1.00  5.62           C  
ATOM   1715  C   ALA A 114      19.967 -58.250  -2.244  1.00  5.62           C  
ATOM   1716  O   ALA A 114      18.922 -57.916  -1.674  1.00  5.62           O  
ATOM   1717  CB  ALA A 114      21.188 -59.030  -0.247  1.00  5.62           C  
ATOM   1718  H   ALA A 114      22.840 -59.154  -2.181  1.00  5.62           H  
ATOM   1719  HA  ALA A 114      20.207 -60.286  -1.662  1.00  5.62           H  
ATOM   1720 1HB  ALA A 114      20.289 -58.870   0.343  1.00  5.62           H  
ATOM   1721 2HB  ALA A 114      21.775 -59.838   0.189  1.00  5.62           H  
ATOM   1722 3HB  ALA A 114      21.786 -58.120  -0.255  1.00  5.62           H  
ATOM   1723  N   ILE A 115      20.404 -57.641  -3.349  1.00  3.96           N  
ATOM   1724  CA  ILE A 115      19.645 -56.529  -3.888  1.00  3.96           C  
ATOM   1725  C   ILE A 115      18.226 -56.889  -4.274  1.00  3.96           C  
ATOM   1726  O   ILE A 115      17.303 -56.171  -3.910  1.00  3.96           O  
ATOM   1727  CB  ILE A 115      20.373 -55.874  -5.070  1.00  3.96           C  
ATOM   1728  CG1 ILE A 115      21.614 -55.157  -4.545  1.00  3.96           C  
ATOM   1729  CG2 ILE A 115      19.447 -54.924  -5.788  1.00  3.96           C  
ATOM   1730  CD1 ILE A 115      22.594 -54.724  -5.605  1.00  3.96           C  
ATOM   1731  H   ILE A 115      21.268 -57.928  -3.810  1.00  3.96           H  
ATOM   1732  HA  ILE A 115      19.588 -55.770  -3.108  1.00  3.96           H  
ATOM   1733  HB  ILE A 115      20.712 -56.650  -5.761  1.00  3.96           H  
ATOM   1734 1HG1 ILE A 115      21.284 -54.279  -4.024  1.00  3.96           H  
ATOM   1735 2HG1 ILE A 115      22.116 -55.805  -3.834  1.00  3.96           H  
ATOM   1736 1HG2 ILE A 115      19.971 -54.468  -6.626  1.00  3.96           H  
ATOM   1737 2HG2 ILE A 115      18.591 -55.475  -6.158  1.00  3.96           H  
ATOM   1738 3HG2 ILE A 115      19.114 -54.149  -5.098  1.00  3.96           H  
ATOM   1739 1HD1 ILE A 115      23.434 -54.213  -5.132  1.00  3.96           H  
ATOM   1740 2HD1 ILE A 115      22.959 -55.603  -6.139  1.00  3.96           H  
ATOM   1741 3HD1 ILE A 115      22.104 -54.050  -6.302  1.00  3.96           H  
ATOM   1742  N   LEU A 116      17.992 -57.987  -4.985  1.00  2.93           N  
ATOM   1743  CA  LEU A 116      16.595 -58.237  -5.304  1.00  2.93           C  
ATOM   1744  C   LEU A 116      15.666 -58.363  -4.081  1.00  2.93           C  
ATOM   1745  O   LEU A 116      14.638 -57.685  -4.059  1.00  2.93           O  
ATOM   1746  CB  LEU A 116      16.409 -59.433  -6.227  1.00  2.93           C  
ATOM   1747  CG  LEU A 116      14.935 -59.762  -6.454  1.00  2.93           C  
ATOM   1748  CD1 LEU A 116      14.249 -58.551  -7.107  1.00  2.93           C  
ATOM   1749  CD2 LEU A 116      14.817 -60.992  -7.319  1.00  2.93           C  
ATOM   1750  H   LEU A 116      18.740 -58.597  -5.286  1.00  2.93           H  
ATOM   1751  HA  LEU A 116      16.245 -57.376  -5.870  1.00  2.93           H  
ATOM   1752 1HB  LEU A 116      16.841 -59.185  -7.196  1.00  2.93           H  
ATOM   1753 2HB  LEU A 116      16.919 -60.304  -5.847  1.00  2.93           H  
ATOM   1754  HG  LEU A 116      14.455 -59.950  -5.499  1.00  2.93           H  
ATOM   1755 1HD1 LEU A 116      13.192 -58.770  -7.260  1.00  2.93           H  
ATOM   1756 2HD1 LEU A 116      14.345 -57.681  -6.453  1.00  2.93           H  
ATOM   1757 3HD1 LEU A 116      14.718 -58.337  -8.065  1.00  2.93           H  
ATOM   1758 1HD2 LEU A 116      13.763 -61.225  -7.472  1.00  2.93           H  
ATOM   1759 2HD2 LEU A 116      15.294 -60.809  -8.281  1.00  2.93           H  
ATOM   1760 3HD2 LEU A 116      15.306 -61.832  -6.823  1.00  2.93           H  
ATOM   1761  N   PRO A 117      15.932 -59.218  -3.059  1.00  2.41           N  
ATOM   1762  CA  PRO A 117      15.102 -59.289  -1.875  1.00  2.41           C  
ATOM   1763  C   PRO A 117      15.098 -57.990  -1.073  1.00  2.41           C  
ATOM   1764  O   PRO A 117      14.115 -57.692  -0.389  1.00  2.41           O  
ATOM   1765  CB  PRO A 117      15.703 -60.472  -1.101  1.00  2.41           C  
ATOM   1766  CG  PRO A 117      17.095 -60.633  -1.626  1.00  2.41           C  
ATOM   1767  CD  PRO A 117      17.010 -60.235  -3.090  1.00  2.41           C  
ATOM   1768  HA  PRO A 117      14.082 -59.539  -2.186  1.00  2.41           H  
ATOM   1769 1HB  PRO A 117      15.690 -60.252  -0.024  1.00  2.41           H  
ATOM   1770 2HB  PRO A 117      15.085 -61.368  -1.251  1.00  2.41           H  
ATOM   1771 1HG  PRO A 117      17.768 -60.001  -1.044  1.00  2.41           H  
ATOM   1772 2HG  PRO A 117      17.441 -61.668  -1.491  1.00  2.41           H  
ATOM   1773 1HD  PRO A 117      17.967 -59.862  -3.381  1.00  2.41           H  
ATOM   1774 2HD  PRO A 117      16.704 -61.098  -3.688  1.00  2.41           H  
ATOM   1775  N   SER A 118      16.147 -57.166  -1.200  1.00  2.20           N  
ATOM   1776  CA  SER A 118      16.159 -55.888  -0.505  1.00  2.20           C  
ATOM   1777  C   SER A 118      15.134 -54.968  -1.154  1.00  2.20           C  
ATOM   1778  O   SER A 118      14.380 -54.281  -0.464  1.00  2.20           O  
ATOM   1779  CB  SER A 118      17.528 -55.271  -0.562  1.00  2.20           C  
ATOM   1780  OG  SER A 118      18.463 -56.051   0.136  1.00  2.20           O  
ATOM   1781  H   SER A 118      16.979 -57.425  -1.732  1.00  2.20           H  
ATOM   1782  HA  SER A 118      15.881 -56.048   0.537  1.00  2.20           H  
ATOM   1783 1HB  SER A 118      17.835 -55.167  -1.593  1.00  2.20           H  
ATOM   1784 2HB  SER A 118      17.493 -54.277  -0.132  1.00  2.20           H  
ATOM   1785  HG  SER A 118      18.502 -56.899  -0.350  1.00  2.20           H  
ATOM   1786  N   ILE A 119      15.079 -55.009  -2.493  1.00  2.16           N  
ATOM   1787  CA  ILE A 119      14.121 -54.237  -3.277  1.00  2.16           C  
ATOM   1788  C   ILE A 119      12.705 -54.686  -2.969  1.00  2.16           C  
ATOM   1789  O   ILE A 119      11.818 -53.853  -2.771  1.00  2.16           O  
ATOM   1790  CB  ILE A 119      14.374 -54.377  -4.783  1.00  2.16           C  
ATOM   1791  CG1 ILE A 119      15.659 -53.686  -5.188  1.00  2.16           C  
ATOM   1792  CG2 ILE A 119      13.229 -53.839  -5.518  1.00  2.16           C  
ATOM   1793  CD1 ILE A 119      16.077 -54.042  -6.590  1.00  2.16           C  
ATOM   1794  H   ILE A 119      15.757 -55.588  -2.989  1.00  2.16           H  
ATOM   1795  HA  ILE A 119      14.215 -53.190  -3.011  1.00  2.16           H  
ATOM   1796  HB  ILE A 119      14.487 -55.423  -5.034  1.00  2.16           H  
ATOM   1797 1HG1 ILE A 119      15.518 -52.610  -5.129  1.00  2.16           H  
ATOM   1798 2HG1 ILE A 119      16.449 -53.966  -4.501  1.00  2.16           H  
ATOM   1799 1HG2 ILE A 119      13.395 -53.960  -6.584  1.00  2.16           H  
ATOM   1800 2HG2 ILE A 119      12.344 -54.389  -5.221  1.00  2.16           H  
ATOM   1801 3HG2 ILE A 119      13.100 -52.784  -5.283  1.00  2.16           H  
ATOM   1802 1HD1 ILE A 119      17.000 -53.521  -6.837  1.00  2.16           H  
ATOM   1803 2HD1 ILE A 119      16.234 -55.115  -6.655  1.00  2.16           H  
ATOM   1804 3HD1 ILE A 119      15.297 -53.747  -7.288  1.00  2.16           H  
ATOM   1805  N   ILE A 120      12.497 -55.997  -2.896  1.00  2.18           N  
ATOM   1806  CA  ILE A 120      11.182 -56.516  -2.573  1.00  2.18           C  
ATOM   1807  C   ILE A 120      10.791 -56.054  -1.171  1.00  2.18           C  
ATOM   1808  O   ILE A 120       9.669 -55.594  -0.955  1.00  2.18           O  
ATOM   1809  CB  ILE A 120      11.161 -58.036  -2.684  1.00  2.18           C  
ATOM   1810  CG1 ILE A 120      11.341 -58.428  -4.162  1.00  2.18           C  
ATOM   1811  CG2 ILE A 120       9.846 -58.564  -2.142  1.00  2.18           C  
ATOM   1812  CD1 ILE A 120      11.643 -59.883  -4.376  1.00  2.18           C  
ATOM   1813  H   ILE A 120      13.268 -56.636  -3.097  1.00  2.18           H  
ATOM   1814  HA  ILE A 120      10.466 -56.110  -3.275  1.00  2.18           H  
ATOM   1815  HB  ILE A 120      11.986 -58.455  -2.120  1.00  2.18           H  
ATOM   1816 1HG1 ILE A 120      10.428 -58.185  -4.699  1.00  2.18           H  
ATOM   1817 2HG1 ILE A 120      12.157 -57.840  -4.586  1.00  2.18           H  
ATOM   1818 1HG2 ILE A 120       9.830 -59.650  -2.223  1.00  2.18           H  
ATOM   1819 2HG2 ILE A 120       9.747 -58.278  -1.097  1.00  2.18           H  
ATOM   1820 3HG2 ILE A 120       9.020 -58.143  -2.715  1.00  2.18           H  
ATOM   1821 1HD1 ILE A 120      11.754 -60.077  -5.441  1.00  2.18           H  
ATOM   1822 2HD1 ILE A 120      12.568 -60.139  -3.866  1.00  2.18           H  
ATOM   1823 3HD1 ILE A 120      10.831 -60.487  -3.979  1.00  2.18           H  
ATOM   1824  N   GLY A 121      11.725 -56.153  -0.223  1.00  2.19           N  
ATOM   1825  CA  GLY A 121      11.508 -55.686   1.138  1.00  2.19           C  
ATOM   1826  C   GLY A 121      11.076 -54.225   1.109  1.00  2.19           C  
ATOM   1827  O   GLY A 121      10.085 -53.844   1.734  1.00  2.19           O  
ATOM   1828  H   GLY A 121      12.627 -56.572  -0.441  1.00  2.19           H  
ATOM   1829 1HA  GLY A 121      10.753 -56.295   1.628  1.00  2.19           H  
ATOM   1830 2HA  GLY A 121      12.435 -55.787   1.702  1.00  2.19           H  
ATOM   1831  N   PHE A 122      11.831 -53.403   0.384  1.00  2.21           N  
ATOM   1832  CA  PHE A 122      11.542 -51.985   0.267  1.00  2.21           C  
ATOM   1833  C   PHE A 122      10.115 -51.794  -0.255  1.00  2.21           C  
ATOM   1834  O   PHE A 122       9.339 -51.038   0.341  1.00  2.21           O  
ATOM   1835  CB  PHE A 122      12.553 -51.325  -0.670  1.00  2.21           C  
ATOM   1836  CG  PHE A 122      12.417 -49.856  -0.838  1.00  2.21           C  
ATOM   1837  CD1 PHE A 122      12.966 -49.000   0.105  1.00  2.21           C  
ATOM   1838  CD2 PHE A 122      11.768 -49.317  -1.933  1.00  2.21           C  
ATOM   1839  CE1 PHE A 122      12.865 -47.634  -0.042  1.00  2.21           C  
ATOM   1840  CE2 PHE A 122      11.670 -47.950  -2.080  1.00  2.21           C  
ATOM   1841  CZ  PHE A 122      12.217 -47.109  -1.132  1.00  2.21           C  
ATOM   1842  H   PHE A 122      12.651 -53.776  -0.089  1.00  2.21           H  
ATOM   1843  HA  PHE A 122      11.625 -51.529   1.253  1.00  2.21           H  
ATOM   1844 1HB  PHE A 122      13.560 -51.537  -0.307  1.00  2.21           H  
ATOM   1845 2HB  PHE A 122      12.473 -51.773  -1.652  1.00  2.21           H  
ATOM   1846  HD1 PHE A 122      13.486 -49.422   0.967  1.00  2.21           H  
ATOM   1847  HD2 PHE A 122      11.337 -49.986  -2.681  1.00  2.21           H  
ATOM   1848  HE1 PHE A 122      13.302 -46.972   0.701  1.00  2.21           H  
ATOM   1849  HE2 PHE A 122      11.163 -47.530  -2.944  1.00  2.21           H  
ATOM   1850  HZ  PHE A 122      12.137 -46.031  -1.253  1.00  2.21           H  
ATOM   1851  N   TRP A 123       9.749 -52.509  -1.329  1.00  2.24           N  
ATOM   1852  CA  TRP A 123       8.417 -52.383  -1.913  1.00  2.24           C  
ATOM   1853  C   TRP A 123       7.344 -52.697  -0.879  1.00  2.24           C  
ATOM   1854  O   TRP A 123       6.330 -51.996  -0.791  1.00  2.24           O  
ATOM   1855  CB  TRP A 123       8.245 -53.336  -3.095  1.00  2.24           C  
ATOM   1856  CG  TRP A 123       9.006 -52.957  -4.329  1.00  2.24           C  
ATOM   1857  CD1 TRP A 123       9.458 -51.721  -4.677  1.00  2.24           C  
ATOM   1858  CD2 TRP A 123       9.406 -53.849  -5.402  1.00  2.24           C  
ATOM   1859  CE2 TRP A 123      10.072 -53.074  -6.350  1.00  2.24           C  
ATOM   1860  CE3 TRP A 123       9.253 -55.228  -5.627  1.00  2.24           C  
ATOM   1861  NE1 TRP A 123      10.098 -51.778  -5.894  1.00  2.24           N  
ATOM   1862  CZ2 TRP A 123      10.586 -53.625  -7.518  1.00  2.24           C  
ATOM   1863  CZ3 TRP A 123       9.776 -55.781  -6.785  1.00  2.24           C  
ATOM   1864  CH2 TRP A 123      10.425 -55.001  -7.708  1.00  2.24           C  
ATOM   1865  H   TRP A 123      10.430 -53.130  -1.769  1.00  2.24           H  
ATOM   1866  HA  TRP A 123       8.287 -51.364  -2.257  1.00  2.24           H  
ATOM   1867 1HB  TRP A 123       8.562 -54.332  -2.802  1.00  2.24           H  
ATOM   1868 2HB  TRP A 123       7.190 -53.399  -3.353  1.00  2.24           H  
ATOM   1869  HD1 TRP A 123       9.327 -50.821  -4.083  1.00  2.24           H  
ATOM   1870  HE1 TRP A 123      10.520 -50.998  -6.374  1.00  2.24           H  
ATOM   1871  HE3 TRP A 123       8.736 -55.852  -4.900  1.00  2.24           H  
ATOM   1872  HZ2 TRP A 123      11.109 -53.023  -8.261  1.00  2.24           H  
ATOM   1873  HZ3 TRP A 123       9.658 -56.853  -6.945  1.00  2.24           H  
ATOM   1874  HH2 TRP A 123      10.824 -55.467  -8.610  1.00  2.24           H  
ATOM   1875  N   ILE A 124       7.580 -53.717  -0.068  1.00  2.29           N  
ATOM   1876  CA  ILE A 124       6.653 -54.085   0.984  1.00  2.29           C  
ATOM   1877  C   ILE A 124       6.489 -52.937   1.981  1.00  2.29           C  
ATOM   1878  O   ILE A 124       5.367 -52.628   2.396  1.00  2.29           O  
ATOM   1879  CB  ILE A 124       7.087 -55.381   1.668  1.00  2.29           C  
ATOM   1880  CG1 ILE A 124       6.935 -56.561   0.685  1.00  2.29           C  
ATOM   1881  CG2 ILE A 124       6.288 -55.579   2.903  1.00  2.29           C  
ATOM   1882  CD1 ILE A 124       7.610 -57.829   1.142  1.00  2.29           C  
ATOM   1883  H   ILE A 124       8.432 -54.269  -0.198  1.00  2.29           H  
ATOM   1884  HA  ILE A 124       5.680 -54.271   0.527  1.00  2.29           H  
ATOM   1885  HB  ILE A 124       8.135 -55.317   1.931  1.00  2.29           H  
ATOM   1886 1HG1 ILE A 124       5.875 -56.764   0.548  1.00  2.29           H  
ATOM   1887 2HG1 ILE A 124       7.357 -56.274  -0.277  1.00  2.29           H  
ATOM   1888 1HG2 ILE A 124       6.602 -56.491   3.407  1.00  2.29           H  
ATOM   1889 2HG2 ILE A 124       6.453 -54.730   3.554  1.00  2.29           H  
ATOM   1890 3HG2 ILE A 124       5.231 -55.647   2.652  1.00  2.29           H  
ATOM   1891 1HD1 ILE A 124       7.459 -58.611   0.397  1.00  2.29           H  
ATOM   1892 2HD1 ILE A 124       8.678 -57.642   1.258  1.00  2.29           H  
ATOM   1893 3HD1 ILE A 124       7.189 -58.145   2.092  1.00  2.29           H  
ATOM   1894  N   THR A 125       7.599 -52.278   2.350  1.00  2.38           N  
ATOM   1895  CA  THR A 125       7.499 -51.181   3.307  1.00  2.38           C  
ATOM   1896  C   THR A 125       6.856 -49.952   2.661  1.00  2.38           C  
ATOM   1897  O   THR A 125       6.418 -49.036   3.357  1.00  2.38           O  
ATOM   1898  CB  THR A 125       8.855 -50.751   3.879  1.00  2.38           C  
ATOM   1899  CG2 THR A 125       9.556 -51.910   4.534  1.00  2.38           C  
ATOM   1900  OG1 THR A 125       9.660 -50.205   2.846  1.00  2.38           O  
ATOM   1901  H   THR A 125       8.507 -52.576   1.983  1.00  2.38           H  
ATOM   1902  HA  THR A 125       6.872 -51.502   4.130  1.00  2.38           H  
ATOM   1903  HB  THR A 125       8.709 -50.014   4.614  1.00  2.38           H  
ATOM   1904  HG1 THR A 125       9.467 -50.659   1.999  1.00  2.38           H  
ATOM   1905 1HG2 THR A 125      10.503 -51.568   4.930  1.00  2.38           H  
ATOM   1906 2HG2 THR A 125       8.934 -52.299   5.339  1.00  2.38           H  
ATOM   1907 3HG2 THR A 125       9.731 -52.687   3.810  1.00  2.38           H  
ATOM   1908  N   LEU A 126       6.780 -49.912   1.325  1.00  2.52           N  
ATOM   1909  CA  LEU A 126       6.071 -48.809   0.695  1.00  2.52           C  
ATOM   1910  C   LEU A 126       4.582 -49.106   0.841  1.00  2.52           C  
ATOM   1911  O   LEU A 126       3.796 -48.245   1.248  1.00  2.52           O  
ATOM   1912  CB  LEU A 126       6.397 -48.679  -0.803  1.00  2.52           C  
ATOM   1913  CG  LEU A 126       7.837 -48.345  -1.186  1.00  2.52           C  
ATOM   1914  CD1 LEU A 126       7.943 -48.370  -2.700  1.00  2.52           C  
ATOM   1915  CD2 LEU A 126       8.229 -47.014  -0.614  1.00  2.52           C  
ATOM   1916  H   LEU A 126       7.228 -50.638   0.766  1.00  2.52           H  
ATOM   1917  HA  LEU A 126       6.302 -47.880   1.202  1.00  2.52           H  
ATOM   1918 1HB  LEU A 126       6.140 -49.607  -1.295  1.00  2.52           H  
ATOM   1919 2HB  LEU A 126       5.763 -47.899  -1.218  1.00  2.52           H  
ATOM   1920  HG  LEU A 126       8.498 -49.098  -0.796  1.00  2.52           H  
ATOM   1921 1HD1 LEU A 126       8.954 -48.160  -3.003  1.00  2.52           H  
ATOM   1922 2HD1 LEU A 126       7.653 -49.346  -3.068  1.00  2.52           H  
ATOM   1923 3HD1 LEU A 126       7.278 -47.619  -3.118  1.00  2.52           H  
ATOM   1924 1HD2 LEU A 126       9.253 -46.783  -0.884  1.00  2.52           H  
ATOM   1925 2HD2 LEU A 126       7.569 -46.239  -1.000  1.00  2.52           H  
ATOM   1926 3HD2 LEU A 126       8.143 -47.062   0.457  1.00  2.52           H  
ATOM   1927  N   GLN A 127       4.205 -50.372   0.611  1.00  2.74           N  
ATOM   1928  CA  GLN A 127       2.804 -50.789   0.697  1.00  2.74           C  
ATOM   1929  C   GLN A 127       2.275 -50.625   2.121  1.00  2.74           C  
ATOM   1930  O   GLN A 127       1.124 -50.229   2.332  1.00  2.74           O  
ATOM   1931  CB  GLN A 127       2.646 -52.245   0.241  1.00  2.74           C  
ATOM   1932  CG  GLN A 127       2.918 -52.482  -1.255  1.00  2.74           C  
ATOM   1933  CD  GLN A 127       1.920 -51.784  -2.180  1.00  2.74           C  
ATOM   1934  NE2 GLN A 127       0.650 -52.167  -2.070  1.00  2.74           N  
ATOM   1935  OE1 GLN A 127       2.293 -50.915  -2.993  1.00  2.74           O  
ATOM   1936  H   GLN A 127       4.911 -51.047   0.306  1.00  2.74           H  
ATOM   1937  HA  GLN A 127       2.214 -50.155   0.043  1.00  2.74           H  
ATOM   1938 1HB  GLN A 127       3.336 -52.872   0.804  1.00  2.74           H  
ATOM   1939 2HB  GLN A 127       1.638 -52.589   0.465  1.00  2.74           H  
ATOM   1940 1HG  GLN A 127       3.910 -52.099  -1.482  1.00  2.74           H  
ATOM   1941 2HG  GLN A 127       2.881 -53.552  -1.453  1.00  2.74           H  
ATOM   1942 1HE2 GLN A 127      -0.057 -51.759  -2.649  1.00  2.74           H  
ATOM   1943 2HE2 GLN A 127       0.397 -52.873  -1.405  1.00  2.74           H  
ATOM   1944  N   TYR A 128       3.154 -50.816   3.103  1.00  3.04           N  
ATOM   1945  CA  TYR A 128       2.801 -50.684   4.512  1.00  3.04           C  
ATOM   1946  C   TYR A 128       2.375 -49.267   4.897  1.00  3.04           C  
ATOM   1947  O   TYR A 128       1.787 -49.073   5.962  1.00  3.04           O  
ATOM   1948  CB  TYR A 128       3.959 -51.087   5.428  1.00  3.04           C  
ATOM   1949  CG  TYR A 128       4.241 -52.579   5.546  1.00  3.04           C  
ATOM   1950  CD1 TYR A 128       3.283 -53.502   5.165  1.00  3.04           C  
ATOM   1951  CD2 TYR A 128       5.452 -53.022   6.090  1.00  3.04           C  
ATOM   1952  CE1 TYR A 128       3.527 -54.854   5.320  1.00  3.04           C  
ATOM   1953  CE2 TYR A 128       5.693 -54.364   6.248  1.00  3.04           C  
ATOM   1954  CZ  TYR A 128       4.734 -55.283   5.867  1.00  3.04           C  
ATOM   1955  OH  TYR A 128       4.970 -56.632   6.026  1.00  3.04           O  
ATOM   1956  H   TYR A 128       4.084 -51.154   2.857  1.00  3.04           H  
ATOM   1957  HA  TYR A 128       1.958 -51.344   4.710  1.00  3.04           H  
ATOM   1958 1HB  TYR A 128       4.864 -50.598   5.075  1.00  3.04           H  
ATOM   1959 2HB  TYR A 128       3.761 -50.705   6.426  1.00  3.04           H  
ATOM   1960  HD1 TYR A 128       2.335 -53.164   4.746  1.00  3.04           H  
ATOM   1961  HD2 TYR A 128       6.205 -52.307   6.395  1.00  3.04           H  
ATOM   1962  HE1 TYR A 128       2.773 -55.580   5.021  1.00  3.04           H  
ATOM   1963  HE2 TYR A 128       6.637 -54.703   6.674  1.00  3.04           H  
ATOM   1964  HH  TYR A 128       4.205 -57.128   5.724  1.00  3.04           H  
ATOM   1965  N   THR A 129       2.696 -48.271   4.068  1.00  3.41           N  
ATOM   1966  CA  THR A 129       2.339 -46.899   4.374  1.00  3.41           C  
ATOM   1967  C   THR A 129       1.172 -46.393   3.517  1.00  3.41           C  
ATOM   1968  O   THR A 129       0.794 -45.224   3.613  1.00  3.41           O  
ATOM   1969  CB  THR A 129       3.555 -45.975   4.205  1.00  3.41           C  
ATOM   1970  CG2 THR A 129       4.675 -46.435   5.130  1.00  3.41           C  
ATOM   1971  OG1 THR A 129       4.013 -46.006   2.838  1.00  3.41           O  
ATOM   1972  H   THR A 129       3.174 -48.457   3.185  1.00  3.41           H  
ATOM   1973  HA  THR A 129       2.027 -46.849   5.416  1.00  3.41           H  
ATOM   1974  HB  THR A 129       3.275 -44.955   4.463  1.00  3.41           H  
ATOM   1975  HG1 THR A 129       3.879 -46.905   2.453  1.00  3.41           H  
ATOM   1976 1HG2 THR A 129       5.523 -45.771   5.015  1.00  3.41           H  
ATOM   1977 2HG2 THR A 129       4.328 -46.407   6.160  1.00  3.41           H  
ATOM   1978 3HG2 THR A 129       4.968 -47.455   4.874  1.00  3.41           H  
ATOM   1979  N   LYS A 130       0.608 -47.261   2.664  1.00  3.83           N  
ATOM   1980  CA  LYS A 130      -0.493 -46.854   1.787  1.00  3.83           C  
ATOM   1981  C   LYS A 130      -1.887 -47.098   2.376  1.00  3.83           C  
ATOM   1982  O   LYS A 130      -2.891 -46.709   1.765  1.00  3.83           O  
ATOM   1983  CB  LYS A 130      -0.397 -47.561   0.434  1.00  3.83           C  
ATOM   1984  CG  LYS A 130       0.812 -47.170  -0.402  1.00  3.83           C  
ATOM   1985  CD  LYS A 130       0.811 -47.892  -1.740  1.00  3.83           C  
ATOM   1986  CE  LYS A 130       2.020 -47.519  -2.584  1.00  3.83           C  
ATOM   1987  NZ  LYS A 130       2.036 -48.268  -3.872  1.00  3.83           N1+
ATOM   1988  H   LYS A 130       0.935 -48.226   2.617  1.00  3.83           H  
ATOM   1989  HA  LYS A 130      -0.399 -45.783   1.610  1.00  3.83           H  
ATOM   1990 1HB  LYS A 130      -0.347 -48.641   0.598  1.00  3.83           H  
ATOM   1991 2HB  LYS A 130      -1.292 -47.358  -0.147  1.00  3.83           H  
ATOM   1992 1HG  LYS A 130       0.810 -46.094  -0.571  1.00  3.83           H  
ATOM   1993 2HG  LYS A 130       1.715 -47.433   0.138  1.00  3.83           H  
ATOM   1994 1HD  LYS A 130       0.816 -48.966  -1.572  1.00  3.83           H  
ATOM   1995 2HD  LYS A 130      -0.092 -47.635  -2.290  1.00  3.83           H  
ATOM   1996 1HE  LYS A 130       1.998 -46.452  -2.793  1.00  3.83           H  
ATOM   1997 2HE  LYS A 130       2.931 -47.755  -2.028  1.00  3.83           H  
ATOM   1998 1HZ  LYS A 130       2.848 -48.014  -4.410  1.00  3.83           H  
ATOM   1999 2HZ  LYS A 130       2.071 -49.272  -3.649  1.00  3.83           H  
ATOM   2000 3HZ  LYS A 130       1.205 -48.067  -4.401  1.00  3.83           H  
ATOM   2001  N   ARG A 131      -1.947 -47.765   3.527  1.00  4.25           N  
ATOM   2002  CA  ARG A 131      -3.214 -48.113   4.161  1.00  4.25           C  
ATOM   2003  C   ARG A 131      -3.168 -47.878   5.668  1.00  4.25           C  
ATOM   2004  O   ARG A 131      -3.076 -46.736   6.117  1.00  4.25           O  
ATOM   2005  CB  ARG A 131      -3.576 -49.574   3.893  1.00  4.25           C  
ATOM   2006  CG  ARG A 131      -3.861 -49.936   2.423  1.00  4.25           C  
ATOM   2007  CD  ARG A 131      -5.145 -49.329   1.952  1.00  4.25           C  
ATOM   2008  NE  ARG A 131      -5.476 -49.718   0.589  1.00  4.25           N  
ATOM   2009  CZ  ARG A 131      -5.047 -49.094  -0.531  1.00  4.25           C  
ATOM   2010  NH1 ARG A 131      -4.263 -48.035  -0.468  1.00  4.25           N1+
ATOM   2011  NH2 ARG A 131      -5.425 -49.552  -1.716  1.00  4.25           N  
ATOM   2012  OXT ARG A 131      -3.456 -48.805   6.423  1.00  4.25           O1-
ATOM   2013  H   ARG A 131      -1.081 -48.041   3.967  1.00  4.25           H  
ATOM   2014  HA  ARG A 131      -3.997 -47.481   3.741  1.00  4.25           H  
ATOM   2015 1HB  ARG A 131      -2.759 -50.213   4.230  1.00  4.25           H  
ATOM   2016 2HB  ARG A 131      -4.460 -49.840   4.472  1.00  4.25           H  
ATOM   2017 1HG  ARG A 131      -3.054 -49.595   1.779  1.00  4.25           H  
ATOM   2018 2HG  ARG A 131      -3.951 -51.019   2.336  1.00  4.25           H  
ATOM   2019 1HD  ARG A 131      -5.957 -49.650   2.603  1.00  4.25           H  
ATOM   2020 2HD  ARG A 131      -5.064 -48.243   1.984  1.00  4.25           H  
ATOM   2021  HE  ARG A 131      -6.075 -50.522   0.471  1.00  4.25           H  
ATOM   2022 1HH1 ARG A 131      -3.947 -47.650   0.437  1.00  4.25           H  
ATOM   2023 2HH1 ARG A 131      -3.961 -47.586  -1.317  1.00  4.25           H  
ATOM   2024 1HH2 ARG A 131      -6.027 -50.362  -1.775  1.00  4.25           H  
ATOM   2025 2HH2 ARG A 131      -5.112 -49.093  -2.558  1.00  4.25           H  
TER   
END
