# Supplementary material for: Integrative proteome-wide structural analysis and high-throughput docking identify broad-spectrum antiviral scaffolds against Zika, Yellow Fever, West Nile, Saint Louis encephalitis, and Usutu viruses
Source: Front Cell Infect Microbiol. 2026 Apr 30;16:1723132. doi: 10.3389/fcimb.2026.1723132 (PMC13171538; doi:10.3389/fcimb.2026.1723132)
Supplement: Supplementary file 5 [file DataSheet5.zip › WNV/WNV_NS3/Mol_probity_Files/Clash_log_WNV_NS3.txt]

Using electron cloud x-H distances and vdW radii

Using input model H/D atoms...

Bad Clashes >= 0.4 Angstrom:
 A 345  TRP  HE1  A 349  TYR  H   :0.609
 A 450  ILE  C    A 450  ILE HD12 :0.575
 A 493  ARG  NH1  A 521  ASP  OD1 :0.533
 A 410  ASP  OD2  A 431  LYS  NZ  :0.531
 A 450  ILE  O    A 450  ILE HD12 :0.528
 A 386  LEU  N    A 386  LEU HD12 :0.494
 A 619  ARG  HD3  A 619  ARG  OXT :0.486
 A 162  ILE  O    A 162  ILE HG23 :0.475
 A 205  LEU  HB3  A 206  PRO  HD3 :0.471
 A  89  TRP  CD1  A  89  TRP  H   :0.461
 A  41  MET  HB2  A  41  MET  HE2 :0.440
 A 462  ILE HD13  A 462  ILE HG21 :0.415
 A 287  ALA  O    A 298  ARG  NH1 :0.413
 A 141  ASP  C    A 141  ASP  OD1 :0.409
 A 446  GLU  HB3  A 447  PRO  HD2 :0.409
 A 156  MET  HA   A 156  MET  HE2 :0.408
 A 382  LYS  HG2  A 403  TRP  CE3 :0.406
clashscore = 1.76
clashscore (B factor cutoff = 40) = 1.762206
