# Supplementary material for: Integrative proteome-wide structural analysis and high-throughput docking identify broad-spectrum antiviral scaffolds against Zika, Yellow Fever, West Nile, Saint Louis encephalitis, and Usutu viruses
Source: Front Cell Infect Microbiol. 2026 Apr 30;16:1723132. doi: 10.3389/fcimb.2026.1723132 (PMC13171538; doi:10.3389/fcimb.2026.1723132)
Supplement: Supplementary file 5 [file DataSheet5.zip › WNV/WNV_NS3/Mol_probity_Files/WNV_NS3_1FH.pdb]

USER  MOD reduce.3.7.201124 H: found=0, std=0, add=4806, rem=0, adj=128
USER  MOD -----------------------------------------------------------------
USER  MOD scores for adjustable sidechains, with "set" totals for H,N and Q
USER  MOD "o" means original, "f" means flipped, "180deg" is methyl default
USER  MOD "!" flags a clash with an overlap of 0.40A or greater
USER  MOD flip categories: "K"=keep, "C"=clashes, "X"=uncertain, "F"=flip
USER  MOD Set 1.1: A 605 HIS     :     no HE2:sc=   0.656  K(o=1.4,f=-0.56)
USER  MOD Set 1.2: A 606 GLN     :      amide:sc=   0.725  K(o=1.4,f=-0.21)
USER  MOD Set 2.1: A 419 LYS NZ  :NH3+   -171:sc=    1.46   (180deg=0.655)
USER  MOD Set 2.2: A 468 GLN     :      amide:sc=    0.88! C(o=2.3!,f=-6.4!)
USER  MOD Set 3.1: A 408 THR OG1 :   rot  148:sc=   0.855
USER  MOD Set 3.2: A 412 SER OG  :   rot   87:sc=    1.32
USER  MOD Set 4.1: A 225 THR OG1 :   rot -173:sc=   0.542
USER  MOD Set 4.2: A 391 TYR OH  :   rot   30:sc=   0.299
USER  MOD Set 5.1: A 346 ASN     :      amide:sc= -0.0163  X(o=0.12,f=0.29)
USER  MOD Set 5.2: A 375 CYS SG  :   rot  161:sc=   0.141
USER  MOD Set 6.1: A 355 TYR OH  :   rot  180:sc=  0.0099
USER  MOD Set 6.2: A 474 CYS SG  :   rot  171:sc=    0.01
USER  MOD Set 7.1: A 318 THR OG1 :   rot -100:sc=    1.14
USER  MOD Set 7.2: A 322 THR OG1 :   rot  -74:sc=    2.23
USER  MOD Set 8.1: A 288 HIS     :     no HD1:sc=   0.592  K(o=1.3,f=-1.9)
USER  MOD Set 8.2: A 316 THR OG1 :   rot  115:sc=   0.745
USER  MOD Set 9.1: A 300 TYR OH  :   rot  180:sc=   0.172
USER  MOD Set 9.2: A 304 LYS NZ  :NH3+   -178:sc=    0.46   (180deg=0.278)
USER  MOD Set10.1: A 263 HIS     :     no HD1:sc=  -0.164  K(o=1.3,f=-8.5!)
USER  MOD Set10.2: A 294 SER OG  :   rot  -80:sc=    1.49
USER  MOD Set11.1: A 262 CYS SG  :   rot  180:sc=   0.908
USER  MOD Set11.2: A 265 THR OG1 :   rot   83:sc=   0.868
USER  MOD Set12.1: A 188 GLN     :      amide:sc=   0.921  K(o=1.3,f=-4.9!)
USER  MOD Set12.2: A 190 THR OG1 :   rot   81:sc=   0.332
USER  MOD Set13.1: A 158 ASN     :      amide:sc=    1.11  K(o=2.4,f=-3.1!)
USER  MOD Set13.2: A 160 SER OG  :   rot  -63:sc=    1.24
USER  MOD Set14.1: A  51 HIS     :     no HE2:sc=    1.58  K(o=2.3,f=-5.6!)
USER  MOD Set14.2: A 135 SER OG  :   rot -165:sc=   0.715
USER  MOD Set15.1: A  96 GLN     :      amide:sc=    0.14  K(o=0.4,f=-0.79)
USER  MOD Set15.2: A 110 GLN     :      amide:sc=   0.264  K(o=0.4,f=-0.79)
USER  MOD Set16.1: A  53 THR OG1 :   rot  152:sc=   0.679
USER  MOD Set16.2: A  79 TYR OH  :   rot  151:sc=    2.22
USER  MOD Set17.1: A  48 THR OG1 :   rot   83:sc=    1.22
USER  MOD Set17.2: A  52 THR OG1 :   rot  -66:sc=    1.34
USER  MOD Set18.1: A  47 HIS     :     no HE2:sc=   0.645  K(o=0.078,f=-5.6!)
USER  MOD Set18.2: A  78 CYS SG  :   rot  140:sc=  -0.567
USER  MOD Single : A   1 GLY N   :NH3+    166:sc=-0.00163   (180deg=-0.127)
USER  MOD Single : A   7 THR OG1 :   rot  180:sc=       0
USER  MOD Single : A   9 SER OG  :   rot -151:sc=   0.632
USER  MOD Single : A  13 TYR OH  :   rot  180:sc=       0
USER  MOD Single : A  14 LYS NZ  :NH3+   -177:sc=    0.86   (180deg=0.855)
USER  MOD Single : A  15 LYS NZ  :NH3+    180:sc=       0   (180deg=0)
USER  MOD Single : A  18 THR OG1 :   rot  180:sc=       0
USER  MOD Single : A  19 THR OG1 :   rot   78:sc=    0.86
USER  MOD Single : A  20 THR OG1 :   rot  180:sc=       0
USER  MOD Single : A  23 TYR OH  :   rot    5:sc=    1.25
USER  MOD Single : A  27 THR OG1 :   rot  180:sc=       0
USER  MOD Single : A  33 SER OG  :   rot  180:sc=       0
USER  MOD Single : A  34 TYR OH  :   rot  180:sc=       0
USER  MOD Single : A  35 GLN     :      amide:sc=    2.06  K(o=2.1,f=-0.51)
USER  MOD Single : A  54 LYS NZ  :NH3+    180:sc=       0   (180deg=0)
USER  MOD Single : A  60 SER OG  :   rot -146:sc=    1.25
USER  MOD Single : A  68 TYR OH  :   rot -166:sc=     0.8
USER  MOD Single : A  71 SER OG  :   rot  180:sc=       0
USER  MOD Single : A  73 LYS NZ  :NH3+   -179:sc=   0.771   (180deg=0.771)
USER  MOD Single : A  84 LYS NZ  :NH3+   -179:sc=   0.701   (180deg=0.7)
USER  MOD Single : A  86 GLN     :      amide:sc=   0.243  K(o=0.24,f=-3.8!)
USER  MOD Single : A  87 HIS     :     no HD1:sc= -0.0379  X(o=-0.038,f=-0.02)
USER  MOD Single : A  88 LYS NZ  :NH3+    177:sc=   0.555   (180deg=0.553)
USER  MOD Single : A  90 ASN     :      amide:sc=    0.65  K(o=0.65,f=-12!)
USER  MOD Single : A  92 HIS     :     no HE2:sc=   0.499  K(o=0.5,f=-2.1!)
USER  MOD Single : A 104 LYS NZ  :NH3+    180:sc=       0   (180deg=0)
USER  MOD Single : A 105 ASN     :      amide:sc=   0.848  K(o=0.85,f=-5.8!)
USER  MOD Single : A 107 LYS NZ  :NH3+   -114:sc=   0.119   (180deg=0)
USER  MOD Single : A 108 ASN     :      amide:sc= -0.0392  K(o=-0.039,f=-0.7)
USER  MOD Single : A 111 THR OG1 :   rot  180:sc=       0
USER  MOD Single : A 112 LYS NZ  :NH3+    180:sc=       0   (180deg=0)
USER  MOD Single : A 117 LYS NZ  :NH3+    180:sc=       0   (180deg=0)
USER  MOD Single : A 118 THR OG1 :   rot  -55:sc=    1.05
USER  MOD Single : A 127 THR OG1 :   rot   68:sc=  0.0343
USER  MOD Single : A 130 TYR OH  :   rot -130:sc=  -0.296
USER  MOD Single : A 132 THR OG1 :   rot  180:sc=       0
USER  MOD Single : A 134 THR OG1 :   rot  -88:sc=    1.25
USER  MOD Single : A 137 SER OG  :   rot   76:sc=    1.34
USER  MOD Single : A 142 LYS NZ  :NH3+    180:sc=   0.491   (180deg=0.491)
USER  MOD Single : A 143 ASN     :      amide:sc=-0.00309  X(o=-0.0031,f=-0.3)
USER  MOD Single : A 150 TYR OH  :   rot   24:sc=    1.17
USER  MOD Single : A 152 ASN     :      amide:sc=       0  K(o=0,f=-0.61)
USER  MOD Single : A 161 TYR OH  :   rot  180:sc=       0
USER  MOD Single : A 163 SER OG  :   rot   48:sc=    1.81
USER  MOD Single : A 167 GLN     :      amide:sc=   -2.72  K(o=-2.7,f=-4.8)
USER  MOD Single : A 186 LYS NZ  :NH3+    180:sc=       0   (180deg=0)
USER  MOD Single : A 187 LYS NZ  :NH3+    180:sc=       0   (180deg=0)
USER  MOD Single : A 195 HIS     :     no HE2:sc=    0.59  K(o=0.59,f=-4!)
USER  MOD Single : A 200 LYS NZ  :NH3+   -120:sc=    1.41   (180deg=-1.13)
USER  MOD Single : A 201 THR OG1 :   rot  -59:sc=   0.546
USER  MOD Single : A 203 LYS NZ  :NH3+    180:sc=       0   (180deg=0)
USER  MOD Single : A 207 GLN     :      amide:sc= -0.0951  X(o=-0.095,f=-0.17)
USER  MOD Single : A 210 LYS NZ  :NH3+    180:sc=       0   (180deg=0)
USER  MOD Single : A 214 ASN     :      amide:sc= -0.0112  K(o=-0.011,f=-0.88)
USER  MOD Single : A 219 THR OG1 :   rot   57:sc=   0.968
USER  MOD Single : A 233 SER OG  :   rot   69:sc=   0.561
USER  MOD Single : A 243 TYR OH  :   rot  180:sc=       0
USER  MOD Single : A 244 GLN     :      amide:sc=   0.938  K(o=0.94,f=-5!)
USER  MOD Single : A 245 THR OG1 :   rot  180:sc=   0.255
USER  MOD Single : A 246 SER OG  :   rot  180:sc=       0
USER  MOD Single : A 252 HIS     :     no HD1:sc=   0.232  K(o=0.23,f=-1)
USER  MOD Single : A 253 SER OG  :   rot  180:sc=       0
USER  MOD Single : A 255 ASN     :      amide:sc= -0.0171  K(o=-0.017,f=-1.2)
USER  MOD Single : A 267 THR OG1 :   rot   81:sc=   0.846
USER  MOD Single : A 268 HIS     :     no HD1:sc=       0  X(o=0,f=-0.082)
USER  MOD Single : A 272 SER OG  :   rot   76:sc=    0.96
USER  MOD Single : A 274 HIS     :     no HD1:sc=     0.6  K(o=0.6,f=-5.8!)
USER  MOD Single : A 278 ASN     :      amide:sc=       0  X(o=0,f=-0.07)
USER  MOD Single : A 279 TYR OH  :   rot -160:sc=    1.18
USER  MOD Single : A 280 ASN     :      amide:sc= -0.0232  K(o=-0.023,f=-0.78)
USER  MOD Single : A 290 THR OG1 :   rot  180:sc=       0
USER  MOD Single : A 303 THR OG1 :   rot   80:sc=    1.43
USER  MOD Single : A 323 SER OG  :   rot  180:sc=       0
USER  MOD Single : A 329 SER OG  :   rot  100:sc=    1.17
USER  MOD Single : A 330 ASN     :      amide:sc=  0.0711  K(o=0.071,f=-0.8)
USER  MOD Single : A 334 SER OG  :   rot  180:sc=       0
USER  MOD Single : A 337 GLN     :      amide:sc=       0  K(o=0,f=-0.65)
USER  MOD Single : A 338 THR OG1 :   rot  180:sc= -0.0331
USER  MOD Single : A 347 THR OG1 :   rot   38:sc=   0.678
USER  MOD Single : A 349 TYR OH  :   rot  165:sc=   0.926
USER  MOD Single : A 353 THR OG1 :   rot  180:sc=       0
USER  MOD Single : A 358 LYS NZ  :NH3+    175:sc=       1   (180deg=0.993)
USER  MOD Single : A 359 THR OG1 :   rot  180:sc=       0
USER  MOD Single : A 365 SER OG  :   rot  -88:sc=  0.0961
USER  MOD Single : A 367 LYS NZ  :NH3+   -177:sc=       0   (180deg=-0.00733)
USER  MOD Single : A 370 ASN     :      amide:sc= -0.0314  K(o=-0.031,f=-1.3)
USER  MOD Single : A 377 GLN     :      amide:sc=  0.0211  K(o=0.021,f=-0.99)
USER  MOD Single : A 381 LYS NZ  :NH3+   -171:sc=   0.932   (180deg=0.879)
USER  MOD Single : A 382 LYS NZ  :NH3+    171:sc=   0.745   (180deg=0.581)
USER  MOD Single : A 385 GLN     :      amide:sc=  -0.153  K(o=-0.15,f=-1.3)
USER  MOD Single : A 387 ASN     :      amide:sc=   0.251  K(o=0.25,f=-5.6!)
USER  MOD Single : A 389 LYS NZ  :NH3+   -164:sc=    1.35   (180deg=1.19)
USER  MOD Single : A 390 SER OG  :   rot  155:sc=   0.685
USER  MOD Single : A 393 THR OG1 :   rot  180:sc=       0
USER  MOD Single : A 395 TYR OH  :   rot -179:sc=   0.637
USER  MOD Single : A 397 LYS NZ  :NH3+    177:sc=   0.667   (180deg=0.663)
USER  MOD Single : A 398 CYS SG  :   rot -174:sc=   -1.15
USER  MOD Single : A 399 LYS NZ  :NH3+   -175:sc=   0.354   (180deg=0.342)
USER  MOD Single : A 400 ASN     :      amide:sc=    0.13  X(o=0.13,f=0)
USER  MOD Single : A 409 THR OG1 :   rot  180:sc=  0.0171
USER  MOD Single : A 417 ASN     :      amide:sc=   0.266  K(o=0.27,f=-2.3!)
USER  MOD Single : A 421 SER OG  :   rot  140:sc=       0
USER  MOD Single : A 426 SER OG  :   rot  130:sc=   0.114
USER  MOD Single : A 428 LYS NZ  :NH3+   -162:sc=    1.08   (180deg=0.37)
USER  MOD Single : A 429 SER OG  :   rot  180:sc=       0
USER  MOD Single : A 431 LYS NZ  :NH3+   -162:sc=  0.0679!  (180deg=-0.498!)
USER  MOD Single : A 433 THR OG1 :   rot  -49:sc=   0.691
USER  MOD Single : A 448 SER OG  :   rot   83:sc=     1.1
USER  MOD Single : A 451 THR OG1 :   rot  180:sc=  0.0273
USER  MOD Single : A 454 SER OG  :   rot  -88:sc=    0.68
USER  MOD Single : A 457 GLN     :      amide:sc=   0.286  K(o=0.29,f=-1)
USER  MOD Single : A 465 ASN     :      amide:sc= -0.0351  K(o=-0.035,f=-0.87)
USER  MOD Single : A 467 SER OG  :   rot  180:sc=       0
USER  MOD Single : A 473 TYR OH  :   rot  -52:sc=    1.61
USER  MOD Single : A 475 TYR OH  :   rot  180:sc=       0
USER  MOD Single : A 478 HIS     :     no HE2:sc=   0.769  K(o=0.77,f=-3.4!)
USER  MOD Single : A 479 THR OG1 :   rot  113:sc=   0.637
USER  MOD Single : A 480 ASN     :      amide:sc=   0.233  K(o=0.23,f=-5!)
USER  MOD Single : A 484 SER OG  :   rot  -76:sc=   0.882
USER  MOD Single : A 485 ASN     :      amide:sc=       0  X(o=0,f=-0.22)
USER  MOD Single : A 488 HIS     :     no HD1:sc=-0.00827  X(o=-0.0083,f=0)
USER  MOD Single : A 490 THR OG1 :   rot -130:sc=       0
USER  MOD Single : A 498 ASN     :      amide:sc=   0.361  K(o=0.36,f=-4.4!)
USER  MOD Single : A 500 ASN     :      amide:sc=  -0.108  K(o=-0.11,f=-0.72)
USER  MOD Single : A 503 ASN     :      amide:sc=-0.000922  X(o=-0.00092,f=-0.33)
USER  MOD Single : A 508 GLN     :      amide:sc=   0.698  K(o=0.7,f=0)
USER  MOD Single : A 510 TYR OH  :   rot  180:sc=       0
USER  MOD Single : A 511 GLN     :      amide:sc=       0  K(o=0,f=-0.76)
USER  MOD Single : A 516 LYS NZ  :NH3+    172:sc=   0.837   (180deg=0.685)
USER  MOD Single : A 518 TYR OH  :   rot  180:sc=       0
USER  MOD Single : A 519 THR OG1 :   rot  180:sc=       0
USER  MOD Single : A 524 TYR OH  :   rot  180:sc=       0
USER  MOD Single : A 532 LYS NZ  :NH3+    177:sc=   0.745   (180deg=0.742)
USER  MOD Single : A 533 ASN     :      amide:sc= -0.0274  K(o=-0.027,f=-1)
USER  MOD Single : A 540 THR OG1 :   rot  162:sc=       1
USER  MOD Single : A 549 TYR OH  :   rot   13:sc=    0.99
USER  MOD Single : A 550 LYS NZ  :NH3+    180:sc=       0   (180deg=0)
USER  MOD Single : A 557 SER OG  :   rot  180:sc=       0
USER  MOD Single : A 558 TYR OH  :   rot -172:sc=   0.968
USER  MOD Single : A 559 HIS     :     no HD1:sc=   0.295  K(o=0.3,f=-3.1!)
USER  MOD Single : A 562 LYS NZ  :NH3+    180:sc=       0   (180deg=0)
USER  MOD Single : A 564 CYS SG  :   rot   16:sc=    0.53
USER  MOD Single : A 570 THR OG1 :   rot  180:sc=       0
USER  MOD Single : A 571 ASN     :      amide:sc=   0.458  K(o=0.46,f=-1.1)
USER  MOD Single : A 572 THR OG1 :   rot   80:sc=     1.4
USER  MOD Single : A 577 ASN     :      amide:sc=       0  X(o=0,f=-0.094)
USER  MOD Single : A 578 ASN     :      amide:sc=   0.199  X(o=0.2,f=-0.078)
USER  MOD Single : A 584 THR OG1 :   rot  -76:sc=   0.868
USER  MOD Single : A 585 LYS NZ  :NH3+    180:sc=       0   (180deg=0)
USER  MOD Single : A 590 LYS NZ  :NH3+   -144:sc=    1.24   (180deg=-1.04)
USER  MOD Single : A 602 TYR OH  :   rot   55:sc=    1.14
USER  MOD Single : A 603 SER OG  :   rot  -71:sc=    1.25
USER  MOD Single : A 609 LYS NZ  :NH3+   -167:sc=   0.791   (180deg=0.59)
USER  MOD Single : A 610 SER OG  :   rot   78:sc=    0.77
USER  MOD Single : A 612 LYS NZ  :NH3+    180:sc=       0   (180deg=0)
USER  MOD Single : A 616 SER OG  :   rot  -39:sc=   0.745
USER  MOD Single : A 618 LYS NZ  :NH3+    180:sc=       0   (180deg=0)
USER  MOD -----------------------------------------------------------------
ATOM      1  N   GLY A   1      -2.446   5.235  -1.030  1.00  8.42           N
ATOM      2  CA  GLY A   1      -2.064   4.024  -0.318  1.00  8.42           C
ATOM      3  C   GLY A   1      -0.557   3.956  -0.174  1.00  8.42           C
ATOM      4  O   GLY A   1       0.048   2.895  -0.312  1.00  8.42           O
ATOM      0  H1  GLY A   1      -3.296   5.173  -1.288  1.00  8.42           H   new
ATOM      0  H2  GLY A   1      -2.350   5.938  -0.493  1.00  8.42           H   new
ATOM      0  H3  GLY A   1      -1.926   5.336  -1.745  1.00  8.42           H   new
ATOM      0  HA2 GLY A   1      -2.480   4.011   0.558  1.00  8.42           H   new
ATOM      0  HA3 GLY A   1      -2.386   3.244  -0.797  1.00  8.42           H   new
ATOM      8  N   GLY A   2       0.052   5.113   0.078  1.00  7.85           N
ATOM      9  CA  GLY A   2       1.505   5.203   0.200  1.00  7.85           C
ATOM     10  C   GLY A   2       2.160   5.166  -1.177  1.00  7.85           C
ATOM     11  O   GLY A   2       3.312   4.763  -1.330  1.00  7.85           O
ATOM      0  H   GLY A   2      -0.361   5.860   0.182  1.00  7.85           H   new
ATOM      0  HA2 GLY A   2       1.746   6.024   0.657  1.00  7.85           H   new
ATOM      0  HA3 GLY A   2       1.836   4.469   0.741  1.00  7.85           H   new
ATOM     15  N   VAL A   3       1.393   5.581  -2.177  1.00  7.24           N
ATOM     16  CA  VAL A   3       1.803   5.586  -3.573  1.00  7.24           C
ATOM     17  C   VAL A   3       2.710   6.748  -4.006  1.00  7.24           C
ATOM     18  O   VAL A   3       3.680   6.530  -4.732  1.00  7.24           O
ATOM     19  CB  VAL A   3       0.537   5.594  -4.441  1.00  7.24           C
ATOM     20  CG1 VAL A   3       0.892   5.731  -5.905  1.00  7.24           C
ATOM     21  CG2 VAL A   3      -0.244   4.316  -4.184  1.00  7.24           C
ATOM      0  H   VAL A   3       0.594   5.877  -2.057  1.00  7.24           H   new
ATOM      0  HA  VAL A   3       2.345   4.790  -3.691  1.00  7.24           H   new
ATOM      0  HB  VAL A   3      -0.014   6.357  -4.205  1.00  7.24           H   new
ATOM      0 HG11 VAL A   3       0.080   5.734  -6.436  1.00  7.24           H   new
ATOM      0 HG12 VAL A   3       1.373   6.562  -6.045  1.00  7.24           H   new
ATOM      0 HG13 VAL A   3       1.451   4.985  -6.174  1.00  7.24           H   new
ATOM      0 HG21 VAL A   3      -1.047   4.312  -4.729  1.00  7.24           H   new
ATOM      0 HG22 VAL A   3       0.305   3.550  -4.412  1.00  7.24           H   new
ATOM      0 HG23 VAL A   3      -0.490   4.270  -3.247  1.00  7.24           H   new
ATOM     31  N   LEU A   4       2.384   7.983  -3.613  1.00  6.67           N
ATOM     32  CA  LEU A   4       3.159   9.130  -4.097  1.00  6.67           C
ATOM     33  C   LEU A   4       4.156   9.719  -3.093  1.00  6.67           C
ATOM     34  O   LEU A   4       3.776  10.455  -2.169  1.00  6.67           O
ATOM     35  CB  LEU A   4       2.206  10.252  -4.549  1.00  6.67           C
ATOM     36  CG  LEU A   4       1.197   9.889  -5.650  1.00  6.67           C
ATOM     37  CD1 LEU A   4       0.299  11.100  -5.925  1.00  6.67           C
ATOM     38  CD2 LEU A   4       1.947   9.472  -6.898  1.00  6.67           C
ATOM      0  H   LEU A   4       1.736   8.175  -3.081  1.00  6.67           H   new
ATOM      0  HA  LEU A   4       3.687   8.779  -4.831  1.00  6.67           H   new
ATOM      0  HB2 LEU A   4       1.712  10.562  -3.774  1.00  6.67           H   new
ATOM      0  HB3 LEU A   4       2.741  10.998  -4.861  1.00  6.67           H   new
ATOM      0  HG  LEU A   4       0.639   9.148  -5.367  1.00  6.67           H   new
ATOM      0 HD11 LEU A   4      -0.341  10.878  -6.619  1.00  6.67           H   new
ATOM      0 HD12 LEU A   4      -0.175  11.342  -5.114  1.00  6.67           H   new
ATOM      0 HD13 LEU A   4       0.844  11.848  -6.216  1.00  6.67           H   new
ATOM      0 HD21 LEU A   4       1.313   9.242  -7.595  1.00  6.67           H   new
ATOM      0 HD22 LEU A   4       2.507  10.205  -7.199  1.00  6.67           H   new
ATOM      0 HD23 LEU A   4       2.502   8.702  -6.700  1.00  6.67           H   new
ATOM     50  N   TRP A   5       5.437   9.379  -3.285  1.00  6.20           N
ATOM     51  CA  TRP A   5       6.534   9.858  -2.434  1.00  6.20           C
ATOM     52  C   TRP A   5       7.525  10.696  -3.240  1.00  6.20           C
ATOM     53  O   TRP A   5       8.516  11.208  -2.716  1.00  6.20           O
ATOM     54  CB  TRP A   5       7.276   8.686  -1.810  1.00  6.20           C
ATOM     55  CG  TRP A   5       6.407   7.877  -0.979  1.00  6.20           C
ATOM     56  CD1 TRP A   5       6.045   6.597  -1.192  1.00  6.20           C
ATOM     57  CD2 TRP A   5       5.714   8.302   0.192  1.00  6.20           C
ATOM     58  CE2 TRP A   5       4.966   7.219   0.630  1.00  6.20           C
ATOM     59  CE3 TRP A   5       5.654   9.504   0.888  1.00  6.20           C
ATOM     60  NE1 TRP A   5       5.186   6.190  -0.226  1.00  6.20           N
ATOM     61  CZ2 TRP A   5       4.164   7.291   1.736  1.00  6.20           C
ATOM     62  CZ3 TRP A   5       4.848   9.580   1.985  1.00  6.20           C
ATOM     63  CH2 TRP A   5       4.115   8.492   2.402  1.00  6.20           C
ATOM      0  H   TRP A   5       5.695   8.859  -3.919  1.00  6.20           H   new
ATOM      0  HA  TRP A   5       6.144  10.407  -1.736  1.00  6.20           H   new
ATOM      0  HB2 TRP A   5       7.657   8.135  -2.511  1.00  6.20           H   new
ATOM      0  HB3 TRP A   5       8.015   9.018  -1.277  1.00  6.20           H   new
ATOM      0  HD1 TRP A   5       6.341   6.070  -1.899  1.00  6.20           H   new
ATOM      0  HE1 TRP A   5       4.837   5.406  -0.166  1.00  6.20           H   new
ATOM      0  HE3 TRP A   5       6.152  10.239   0.612  1.00  6.20           H   new
ATOM      0  HZ2 TRP A   5       3.672   6.557   2.025  1.00  6.20           H   new
ATOM      0  HZ3 TRP A   5       4.793  10.379   2.458  1.00  6.20           H   new
ATOM      0  HH2 TRP A   5       3.573   8.572   3.153  1.00  6.20           H   new
ATOM     74  N   ASP A   6       7.259  10.800  -4.532  1.00  5.86           N
ATOM     75  CA  ASP A   6       8.148  11.441  -5.493  1.00  5.86           C
ATOM     76  C   ASP A   6       7.553  12.673  -6.171  1.00  5.86           C
ATOM     77  O   ASP A   6       7.850  12.958  -7.331  1.00  5.86           O
ATOM     78  CB  ASP A   6       8.640  10.387  -6.491  1.00  5.86           C
ATOM     79  CG  ASP A   6       7.529   9.693  -7.265  1.00  5.86           C
ATOM     80  OD1 ASP A   6       6.384   9.942  -6.973  1.00  5.86           O
ATOM     81  OD2 ASP A   6       7.830   8.881  -8.107  1.00  5.86           O1-
ATOM      0  H   ASP A   6       6.538  10.492  -4.886  1.00  5.86           H   new
ATOM      0  HA  ASP A   6       8.906  11.799  -5.006  1.00  5.86           H   new
ATOM      0  HB2 ASP A   6       9.244  10.810  -7.121  1.00  5.86           H   new
ATOM      0  HB3 ASP A   6       9.153   9.718  -6.012  1.00  5.86           H   new
ATOM     86  N   THR A   7       6.670  13.376  -5.469  1.00  5.61           N
ATOM     87  CA  THR A   7       6.104  14.596  -6.022  1.00  5.61           C
ATOM     88  C   THR A   7       6.979  15.799  -5.619  1.00  5.61           C
ATOM     89  O   THR A   7       7.138  16.056  -4.423  1.00  5.61           O
ATOM     90  CB  THR A   7       4.661  14.829  -5.528  1.00  5.61           C
ATOM     91  CG2 THR A   7       4.120  16.136  -6.082  1.00  5.61           C
ATOM     92  OG1 THR A   7       3.819  13.746  -5.951  1.00  5.61           O
ATOM      0  H   THR A   7       6.390  13.167  -4.683  1.00  5.61           H   new
ATOM      0  HA  THR A   7       6.082  14.503  -6.987  1.00  5.61           H   new
ATOM      0  HB  THR A   7       4.668  14.874  -4.559  1.00  5.61           H   new
ATOM      0  HG1 THR A   7       3.035  13.877  -5.678  1.00  5.61           H   new
ATOM      0 HG21 THR A   7       3.213  16.271  -5.765  1.00  5.61           H   new
ATOM      0 HG22 THR A   7       4.679  16.870  -5.784  1.00  5.61           H   new
ATOM      0 HG23 THR A   7       4.121  16.102  -7.051  1.00  5.61           H   new
ATOM    100  N   PRO A   8       7.572  16.537  -6.572  1.00  5.39           N
ATOM    101  CA  PRO A   8       8.430  17.680  -6.350  1.00  5.39           C
ATOM    102  C   PRO A   8       7.635  18.895  -5.953  1.00  5.39           C
ATOM    103  O   PRO A   8       6.447  18.985  -6.270  1.00  5.39           O
ATOM    104  CB  PRO A   8       9.089  17.868  -7.715  1.00  5.39           C
ATOM    105  CG  PRO A   8       8.062  17.395  -8.692  1.00  5.39           C
ATOM    106  CD  PRO A   8       7.379  16.228  -8.007  1.00  5.39           C
ATOM      0  HA  PRO A   8       9.065  17.551  -5.628  1.00  5.39           H   new
ATOM      0  HB2 PRO A   8       9.323  18.797  -7.870  1.00  5.39           H   new
ATOM      0  HB3 PRO A   8       9.908  17.353  -7.786  1.00  5.39           H   new
ATOM      0  HG2 PRO A   8       7.428  18.098  -8.904  1.00  5.39           H   new
ATOM      0  HG3 PRO A   8       8.472  17.121  -9.528  1.00  5.39           H   new
ATOM      0  HD2 PRO A   8       6.439  16.172  -8.241  1.00  5.39           H   new
ATOM      0  HD3 PRO A   8       7.783  15.380  -8.251  1.00  5.39           H   new
ATOM    114  N   SER A   9       8.291  19.875  -5.346  1.00  5.11           N
ATOM    115  CA  SER A   9       7.651  21.163  -5.158  1.00  5.11           C
ATOM    116  C   SER A   9       7.309  21.642  -6.583  1.00  5.11           C
ATOM    117  O   SER A   9       8.182  21.578  -7.453  1.00  5.11           O
ATOM    118  CB  SER A   9       8.619  22.120  -4.463  1.00  5.11           C
ATOM    119  OG  SER A   9       8.094  23.410  -4.326  1.00  5.11           O
ATOM      0  H   SER A   9       9.093  19.815  -5.041  1.00  5.11           H   new
ATOM      0  HA  SER A   9       6.858  21.118  -4.601  1.00  5.11           H   new
ATOM      0  HB2 SER A   9       8.841  21.770  -3.586  1.00  5.11           H   new
ATOM      0  HB3 SER A   9       9.446  22.163  -4.969  1.00  5.11           H   new
ATOM      0  HG  SER A   9       8.721  23.969  -4.326  1.00  5.11           H   new
ATOM    125  N   PRO A  10       6.079  22.116  -6.852  1.00  4.74           N
ATOM    126  CA  PRO A  10       5.594  22.550  -8.154  1.00  4.74           C
ATOM    127  C   PRO A  10       6.166  23.872  -8.639  1.00  4.74           C
ATOM    128  O   PRO A  10       6.569  24.727  -7.851  1.00  4.74           O
ATOM    129  CB  PRO A  10       4.084  22.677  -7.915  1.00  4.74           C
ATOM    130  CG  PRO A  10       3.961  22.991  -6.447  1.00  4.74           C
ATOM    131  CD  PRO A  10       5.081  22.219  -5.779  1.00  4.74           C
ATOM      0  HA  PRO A  10       5.856  21.927  -8.850  1.00  4.74           H   new
ATOM      0  HB2 PRO A  10       3.698  23.380  -8.460  1.00  4.74           H   new
ATOM      0  HB3 PRO A  10       3.620  21.856  -8.141  1.00  4.74           H   new
ATOM      0  HG2 PRO A  10       4.047  23.943  -6.284  1.00  4.74           H   new
ATOM      0  HG3 PRO A  10       3.095  22.721  -6.102  1.00  4.74           H   new
ATOM      0  HD2 PRO A  10       5.430  22.687  -5.004  1.00  4.74           H   new
ATOM      0  HD3 PRO A  10       4.787  21.346  -5.474  1.00  4.74           H   new
ATOM    139  N   ARG A  11       6.115  24.054  -9.953  1.00  4.25           N
ATOM    140  CA  ARG A  11       6.465  25.316 -10.597  1.00  4.25           C
ATOM    141  C   ARG A  11       5.293  26.264 -10.436  1.00  4.25           C
ATOM    142  O   ARG A  11       4.208  25.833 -10.039  1.00  4.25           O
ATOM    143  CB  ARG A  11       6.796  25.123 -12.070  1.00  4.25           C
ATOM    144  CG  ARG A  11       8.002  24.236 -12.344  1.00  4.25           C
ATOM    145  CD  ARG A  11       9.287  24.952 -12.067  1.00  4.25           C
ATOM    146  NE  ARG A  11      10.447  24.136 -12.398  1.00  4.25           N
ATOM    147  CZ  ARG A  11      11.732  24.549 -12.339  1.00  4.25           C
ATOM    148  NH1 ARG A  11      12.034  25.782 -11.976  1.00  4.25           N1+
ATOM    149  NH2 ARG A  11      12.702  23.705 -12.653  1.00  4.25           N
ATOM      0  H   ARG A  11       5.873  23.440 -10.504  1.00  4.25           H   new
ATOM      0  HA  ARG A  11       7.259  25.682 -10.177  1.00  4.25           H   new
ATOM      0  HB2 ARG A  11       6.023  24.742 -12.515  1.00  4.25           H   new
ATOM      0  HB3 ARG A  11       6.953  25.993 -12.470  1.00  4.25           H   new
ATOM      0  HG2 ARG A  11       7.950  23.439 -11.794  1.00  4.25           H   new
ATOM      0  HG3 ARG A  11       7.986  23.944 -13.269  1.00  4.25           H   new
ATOM      0  HD2 ARG A  11       9.315  25.775 -12.579  1.00  4.25           H   new
ATOM      0  HD3 ARG A  11       9.323  25.200 -11.130  1.00  4.25           H   new
ATOM      0  HE  ARG A  11      10.303  23.327 -12.651  1.00  4.25           H   new
ATOM      0 HH11 ARG A  11      11.408  26.336 -11.773  1.00  4.25           H   new
ATOM      0 HH12 ARG A  11      12.856  26.031 -11.943  1.00  4.25           H   new
ATOM      0 HH21 ARG A  11      12.512  22.901 -12.892  1.00  4.25           H   new
ATOM      0 HH22 ARG A  11      13.522  23.961 -12.618  1.00  4.25           H   new
ATOM    163  N   GLU A  12       5.509  27.550 -10.650  1.00  3.70           N
ATOM    164  CA  GLU A  12       4.414  28.494 -10.539  1.00  3.70           C
ATOM    165  C   GLU A  12       3.512  28.454 -11.776  1.00  3.70           C
ATOM    166  O   GLU A  12       3.990  28.518 -12.911  1.00  3.70           O
ATOM    167  CB  GLU A  12       4.956  29.907 -10.294  1.00  3.70           C
ATOM    168  CG  GLU A  12       3.885  30.963 -10.072  1.00  3.70           C
ATOM    169  CD  GLU A  12       3.130  30.786  -8.769  1.00  3.70           C
ATOM    170  OE1 GLU A  12       3.574  30.032  -7.922  1.00  3.70           O
ATOM    171  OE2 GLU A  12       2.089  31.388  -8.635  1.00  3.70           O1-
ATOM      0  H   GLU A  12       6.270  27.893 -10.857  1.00  3.70           H   new
ATOM      0  HA  GLU A  12       3.869  28.237  -9.779  1.00  3.70           H   new
ATOM      0  HB2 GLU A  12       5.540  29.887  -9.520  1.00  3.70           H   new
ATOM      0  HB3 GLU A  12       5.500  30.169 -11.053  1.00  3.70           H   new
ATOM      0  HG2 GLU A  12       4.298  31.841 -10.083  1.00  3.70           H   new
ATOM      0  HG3 GLU A  12       3.256  30.936 -10.810  1.00  3.70           H   new
ATOM    178  N   TYR A  13       2.210  28.330 -11.535  1.00  3.13           N
ATOM    179  CA  TYR A  13       1.192  28.299 -12.581  1.00  3.13           C
ATOM    180  C   TYR A  13       0.083  29.283 -12.266  1.00  3.13           C
ATOM    181  O   TYR A  13      -0.203  29.559 -11.104  1.00  3.13           O
ATOM    182  CB  TYR A  13       0.576  26.901 -12.734  1.00  3.13           C
ATOM    183  CG  TYR A  13       1.533  25.825 -13.171  1.00  3.13           C
ATOM    184  CD1 TYR A  13       2.273  25.154 -12.236  1.00  3.13           C
ATOM    185  CD2 TYR A  13       1.663  25.511 -14.511  1.00  3.13           C
ATOM    186  CE1 TYR A  13       3.160  24.172 -12.617  1.00  3.13           C
ATOM    187  CE2 TYR A  13       2.549  24.529 -14.906  1.00  3.13           C
ATOM    188  CZ  TYR A  13       3.301  23.861 -13.963  1.00  3.13           C
ATOM    189  OH  TYR A  13       4.194  22.884 -14.356  1.00  3.13           O
ATOM      0  H   TYR A  13       1.887  28.260 -10.741  1.00  3.13           H   new
ATOM      0  HA  TYR A  13       1.631  28.541 -13.412  1.00  3.13           H   new
ATOM      0  HB2 TYR A  13       0.184  26.641 -11.886  1.00  3.13           H   new
ATOM      0  HB3 TYR A  13      -0.148  26.951 -13.377  1.00  3.13           H   new
ATOM      0  HD1 TYR A  13       2.176  25.363 -11.335  1.00  3.13           H   new
ATOM      0  HD2 TYR A  13       1.154  25.961 -15.146  1.00  3.13           H   new
ATOM      0  HE1 TYR A  13       3.661  23.720 -11.977  1.00  3.13           H   new
ATOM      0  HE2 TYR A  13       2.639  24.318 -15.807  1.00  3.13           H   new
ATOM      0  HH  TYR A  13       4.172  22.804 -15.192  1.00  3.13           H   new
ATOM    199  N   LYS A  14      -0.581  29.775 -13.297  1.00  2.61           N
ATOM    200  CA  LYS A  14      -1.749  30.615 -13.089  1.00  2.61           C
ATOM    201  C   LYS A  14      -2.772  29.817 -12.296  1.00  2.61           C
ATOM    202  O   LYS A  14      -2.929  28.620 -12.545  1.00  2.61           O
ATOM    203  CB  LYS A  14      -2.326  31.082 -14.429  1.00  2.61           C
ATOM    204  CG  LYS A  14      -3.511  32.033 -14.312  1.00  2.61           C
ATOM    205  CD  LYS A  14      -3.895  32.631 -15.670  1.00  2.61           C
ATOM    206  CE  LYS A  14      -4.567  31.616 -16.600  1.00  2.61           C
ATOM    207  NZ  LYS A  14      -5.001  32.274 -17.873  1.00  2.61           N1+
ATOM      0  H   LYS A  14      -0.375  29.637 -14.121  1.00  2.61           H   new
ATOM      0  HA  LYS A  14      -1.503  31.412 -12.593  1.00  2.61           H   new
ATOM      0  HB2 LYS A  14      -1.624  31.520 -14.935  1.00  2.61           H   new
ATOM      0  HB3 LYS A  14      -2.600  30.304 -14.939  1.00  2.61           H   new
ATOM      0  HG2 LYS A  14      -4.271  31.559 -13.940  1.00  2.61           H   new
ATOM      0  HG3 LYS A  14      -3.293  32.748 -13.694  1.00  2.61           H   new
ATOM      0  HD2 LYS A  14      -4.494  33.381 -15.530  1.00  2.61           H   new
ATOM      0  HD3 LYS A  14      -3.099  32.980 -16.101  1.00  2.61           H   new
ATOM      0  HE2 LYS A  14      -3.951  30.893 -16.797  1.00  2.61           H   new
ATOM      0  HE3 LYS A  14      -5.334  31.222 -16.156  1.00  2.61           H   new
ATOM      0  HZ1 LYS A  14      -5.427  31.682 -18.383  1.00  2.61           H   new
ATOM      0  HZ2 LYS A  14      -5.547  32.952 -17.686  1.00  2.61           H   new
ATOM      0  HZ3 LYS A  14      -4.287  32.580 -18.308  1.00  2.61           H   new
ATOM    221  N   LYS A  15      -3.404  30.441 -11.302  1.00  2.16           N
ATOM    222  CA  LYS A  15      -4.425  29.747 -10.520  1.00  2.16           C
ATOM    223  C   LYS A  15      -5.537  29.273 -11.441  1.00  2.16           C
ATOM    224  O   LYS A  15      -5.991  30.020 -12.311  1.00  2.16           O
ATOM    225  CB  LYS A  15      -4.998  30.624  -9.402  1.00  2.16           C
ATOM    226  CG  LYS A  15      -6.015  29.884  -8.509  1.00  2.16           C
ATOM    227  CD  LYS A  15      -6.510  30.734  -7.341  1.00  2.16           C
ATOM    228  CE  LYS A  15      -7.551  29.971  -6.524  1.00  2.16           C
ATOM    229  NZ  LYS A  15      -8.067  30.770  -5.371  1.00  2.16           N1+
ATOM      0  H   LYS A  15      -3.259  31.255 -11.067  1.00  2.16           H   new
ATOM      0  HA  LYS A  15      -4.003  28.985 -10.094  1.00  2.16           H   new
ATOM      0  HB2 LYS A  15      -4.270  30.951  -8.850  1.00  2.16           H   new
ATOM      0  HB3 LYS A  15      -5.427  31.400  -9.795  1.00  2.16           H   new
ATOM      0  HG2 LYS A  15      -6.773  29.611  -9.048  1.00  2.16           H   new
ATOM      0  HG3 LYS A  15      -5.607  29.075  -8.164  1.00  2.16           H   new
ATOM      0  HD2 LYS A  15      -5.763  30.979  -6.773  1.00  2.16           H   new
ATOM      0  HD3 LYS A  15      -6.895  31.559  -7.675  1.00  2.16           H   new
ATOM      0  HE2 LYS A  15      -8.291  29.723  -7.099  1.00  2.16           H   new
ATOM      0  HE3 LYS A  15      -7.159  29.147  -6.194  1.00  2.16           H   new
ATOM      0  HZ1 LYS A  15      -8.669  30.291  -4.923  1.00  2.16           H   new
ATOM      0  HZ2 LYS A  15      -7.393  30.980  -4.829  1.00  2.16           H   new
ATOM      0  HZ3 LYS A  15      -8.447  31.516  -5.673  1.00  2.16           H   new
ATOM    243  N   GLY A  16      -5.958  28.033 -11.257  1.00  1.77           N
ATOM    244  CA  GLY A  16      -7.003  27.436 -12.083  1.00  1.77           C
ATOM    245  C   GLY A  16      -8.370  28.051 -11.873  1.00  1.77           C
ATOM    246  O   GLY A  16      -8.599  28.821 -10.940  1.00  1.77           O
ATOM      0  H   GLY A  16      -5.648  27.509 -10.649  1.00  1.77           H   new
ATOM      0  HA2 GLY A  16      -6.757  27.526 -13.017  1.00  1.77           H   new
ATOM      0  HA3 GLY A  16      -7.052  26.486 -11.892  1.00  1.77           H   new
ATOM    250  N   ASP A  17      -9.270  27.762 -12.807  1.00  1.46           N
ATOM    251  CA  ASP A  17     -10.634  28.270 -12.746  1.00  1.46           C
ATOM    252  C   ASP A  17     -11.354  27.717 -11.524  1.00  1.46           C
ATOM    253  O   ASP A  17     -11.261  26.518 -11.232  1.00  1.46           O
ATOM    254  CB  ASP A  17     -11.432  27.953 -14.012  1.00  1.46           C
ATOM    255  CG  ASP A  17     -12.756  28.748 -14.061  1.00  1.46           C
ATOM    256  OD1 ASP A  17     -12.757  29.792 -14.663  1.00  1.46           O
ATOM    257  OD2 ASP A  17     -13.736  28.331 -13.466  1.00  1.46           O1-
ATOM      0  H   ASP A  17      -9.107  27.267 -13.492  1.00  1.46           H   new
ATOM      0  HA  ASP A  17     -10.573  29.236 -12.676  1.00  1.46           H   new
ATOM      0  HB2 ASP A  17     -10.898  28.164 -14.794  1.00  1.46           H   new
ATOM      0  HB3 ASP A  17     -11.623  27.003 -14.046  1.00  1.46           H   new
ATOM    262  N   THR A  18     -12.089  28.581 -10.828  1.00  1.21           N
ATOM    263  CA  THR A  18     -12.831  28.164  -9.651  1.00  1.21           C
ATOM    264  C   THR A  18     -14.357  28.377  -9.713  1.00  1.21           C
ATOM    265  O   THR A  18     -14.999  28.530  -8.672  1.00  1.21           O
ATOM    266  CB  THR A  18     -12.262  28.809  -8.387  1.00  1.21           C
ATOM    267  CG2 THR A  18     -10.861  28.301  -8.107  1.00  1.21           C
ATOM    268  OG1 THR A  18     -12.263  30.239  -8.520  1.00  1.21           O
ATOM      0  H   THR A  18     -12.169  29.414 -11.024  1.00  1.21           H   new
ATOM      0  HA  THR A  18     -12.710  27.202  -9.624  1.00  1.21           H   new
ATOM      0  HB  THR A  18     -12.825  28.565  -7.636  1.00  1.21           H   new
ATOM      0  HG1 THR A  18     -11.951  30.586  -7.822  1.00  1.21           H   new
ATOM      0 HG21 THR A  18     -10.519  28.722  -7.303  1.00  1.21           H   new
ATOM      0 HG22 THR A  18     -10.884  27.339  -7.984  1.00  1.21           H   new
ATOM      0 HG23 THR A  18     -10.283  28.517  -8.855  1.00  1.21           H   new
ATOM    276  N   THR A  19     -14.949  28.416 -10.908  1.00  1.03           N
ATOM    277  CA  THR A  19     -16.403  28.601 -11.026  1.00  1.03           C
ATOM    278  C   THR A  19     -17.198  27.495 -10.306  1.00  1.03           C
ATOM    279  O   THR A  19     -16.970  26.306 -10.534  1.00  1.03           O
ATOM    280  CB  THR A  19     -16.833  28.632 -12.507  1.00  1.03           C
ATOM    281  CG2 THR A  19     -18.333  28.872 -12.630  1.00  1.03           C
ATOM    282  OG1 THR A  19     -16.134  29.672 -13.185  1.00  1.03           O
ATOM      0  H   THR A  19     -14.534  28.338 -11.657  1.00  1.03           H   new
ATOM      0  HA  THR A  19     -16.603  29.450 -10.601  1.00  1.03           H   new
ATOM      0  HB  THR A  19     -16.620  27.774 -12.906  1.00  1.03           H   new
ATOM      0  HG1 THR A  19     -15.350  29.420 -13.353  1.00  1.03           H   new
ATOM      0 HG21 THR A  19     -18.583  28.888 -13.567  1.00  1.03           H   new
ATOM      0 HG22 THR A  19     -18.813  28.159 -12.180  1.00  1.03           H   new
ATOM      0 HG23 THR A  19     -18.560  29.722 -12.221  1.00  1.03           H   new
ATOM    290  N   THR A  20     -18.175  27.891  -9.485  1.00  0.91           N
ATOM    291  CA  THR A  20     -19.005  26.944  -8.730  1.00  0.91           C
ATOM    292  C   THR A  20     -19.691  25.938  -9.667  1.00  0.91           C
ATOM    293  O   THR A  20     -20.239  26.327 -10.702  1.00  0.91           O
ATOM    294  CB  THR A  20     -20.068  27.701  -7.893  1.00  0.91           C
ATOM    295  CG2 THR A  20     -20.939  26.741  -7.085  1.00  0.91           C
ATOM    296  OG1 THR A  20     -19.408  28.609  -6.989  1.00  0.91           O
ATOM      0  H   THR A  20     -18.376  28.716  -9.350  1.00  0.91           H   new
ATOM      0  HA  THR A  20     -18.423  26.452  -8.130  1.00  0.91           H   new
ATOM      0  HB  THR A  20     -20.640  28.187  -8.508  1.00  0.91           H   new
ATOM      0  HG1 THR A  20     -19.983  29.021  -6.536  1.00  0.91           H   new
ATOM      0 HG21 THR A  20     -21.591  27.247  -6.575  1.00  0.91           H   new
ATOM      0 HG22 THR A  20     -21.399  26.136  -7.688  1.00  0.91           H   new
ATOM      0 HG23 THR A  20     -20.381  26.230  -6.479  1.00  0.91           H   new
ATOM    304  N   GLY A  21     -19.628  24.645  -9.318  1.00  0.83           N
ATOM    305  CA  GLY A  21     -20.226  23.598 -10.161  1.00  0.83           C
ATOM    306  C   GLY A  21     -19.614  22.201  -9.976  1.00  0.83           C
ATOM    307  O   GLY A  21     -18.798  21.971  -9.086  1.00  0.83           O
ATOM      0  H   GLY A  21     -19.247  24.355  -8.603  1.00  0.83           H   new
ATOM      0  HA2 GLY A  21     -21.176  23.550  -9.971  1.00  0.83           H   new
ATOM      0  HA3 GLY A  21     -20.135  23.857 -11.091  1.00  0.83           H   new
ATOM    311  N   VAL A  22     -20.026  21.248 -10.817  1.00  0.79           N
ATOM    312  CA  VAL A  22     -19.535  19.866 -10.699  1.00  0.79           C
ATOM    313  C   VAL A  22     -18.564  19.542 -11.829  1.00  0.79           C
ATOM    314  O   VAL A  22     -18.831  19.829 -12.998  1.00  0.79           O
ATOM    315  CB  VAL A  22     -20.703  18.862 -10.669  1.00  0.79           C
ATOM    316  CG1 VAL A  22     -20.170  17.445 -10.569  1.00  0.79           C
ATOM    317  CG2 VAL A  22     -21.583  19.199  -9.495  1.00  0.79           C
ATOM      0  H   VAL A  22     -20.585  21.377 -11.458  1.00  0.79           H   new
ATOM      0  HA  VAL A  22     -19.058  19.787  -9.858  1.00  0.79           H   new
ATOM      0  HB  VAL A  22     -21.222  18.920 -11.486  1.00  0.79           H   new
ATOM      0 HG11 VAL A  22     -20.912  16.820 -10.551  1.00  0.79           H   new
ATOM      0 HG12 VAL A  22     -19.607  17.256 -11.336  1.00  0.79           H   new
ATOM      0 HG13 VAL A  22     -19.649  17.352  -9.756  1.00  0.79           H   new
ATOM      0 HG21 VAL A  22     -22.326  18.577  -9.458  1.00  0.79           H   new
ATOM      0 HG22 VAL A  22     -21.068  19.135  -8.675  1.00  0.79           H   new
ATOM      0 HG23 VAL A  22     -21.923  20.102  -9.594  1.00  0.79           H   new
ATOM    327  N   TYR A  23     -17.411  18.995 -11.450  1.00  0.79           N
ATOM    328  CA  TYR A  23     -16.317  18.710 -12.372  1.00  0.79           C
ATOM    329  C   TYR A  23     -15.842  17.266 -12.382  1.00  0.79           C
ATOM    330  O   TYR A  23     -15.954  16.537 -11.393  1.00  0.79           O
ATOM    331  CB  TYR A  23     -15.121  19.588 -12.017  1.00  0.79           C
ATOM    332  CG  TYR A  23     -15.374  21.054 -12.173  1.00  0.79           C
ATOM    333  CD1 TYR A  23     -15.987  21.792 -11.161  1.00  0.79           C
ATOM    334  CD2 TYR A  23     -14.983  21.672 -13.342  1.00  0.79           C
ATOM    335  CE1 TYR A  23     -16.206  23.141 -11.354  1.00  0.79           C
ATOM    336  CE2 TYR A  23     -15.196  23.014 -13.518  1.00  0.79           C
ATOM    337  CZ  TYR A  23     -15.804  23.746 -12.533  1.00  0.79           C
ATOM    338  OH  TYR A  23     -16.011  25.081 -12.721  1.00  0.79           O
ATOM      0  H   TYR A  23     -17.241  18.776 -10.636  1.00  0.79           H   new
ATOM      0  HA  TYR A  23     -16.674  18.894 -13.255  1.00  0.79           H   new
ATOM      0  HB2 TYR A  23     -14.862  19.410 -11.099  1.00  0.79           H   new
ATOM      0  HB3 TYR A  23     -14.370  19.337 -12.577  1.00  0.79           H   new
ATOM      0  HD1 TYR A  23     -16.245  21.381 -10.367  1.00  0.79           H   new
ATOM      0  HD2 TYR A  23     -14.573  21.176 -14.014  1.00  0.79           H   new
ATOM      0  HE1 TYR A  23     -16.624  23.644 -10.692  1.00  0.79           H   new
ATOM      0  HE2 TYR A  23     -14.928  23.428 -14.306  1.00  0.79           H   new
ATOM      0  HH  TYR A  23     -16.321  25.419 -12.017  1.00  0.79           H   new
ATOM    348  N   ARG A  24     -15.267  16.862 -13.513  1.00  0.83           N
ATOM    349  CA  ARG A  24     -14.586  15.575 -13.608  1.00  0.83           C
ATOM    350  C   ARG A  24     -13.099  15.783 -13.300  1.00  0.83           C
ATOM    351  O   ARG A  24     -12.553  16.847 -13.600  1.00  0.83           O
ATOM    352  CB  ARG A  24     -14.726  14.979 -14.998  1.00  0.83           C
ATOM    353  CG  ARG A  24     -14.027  15.725 -16.100  1.00  0.83           C
ATOM    354  CD  ARG A  24     -14.272  15.083 -17.423  1.00  0.83           C
ATOM    355  NE  ARG A  24     -13.510  15.729 -18.494  1.00  0.83           N
ATOM    356  CZ  ARG A  24     -13.427  15.273 -19.760  1.00  0.83           C
ATOM    357  NH1 ARG A  24     -14.057  14.174 -20.107  1.00  0.83           N1+
ATOM    358  NH2 ARG A  24     -12.706  15.929 -20.651  1.00  0.83           N
ATOM      0  H   ARG A  24     -15.261  17.322 -14.240  1.00  0.83           H   new
ATOM      0  HA  ARG A  24     -14.989  14.963 -12.972  1.00  0.83           H   new
ATOM      0  HB2 ARG A  24     -14.386  14.071 -14.978  1.00  0.83           H   new
ATOM      0  HB3 ARG A  24     -15.670  14.924 -15.215  1.00  0.83           H   new
ATOM      0  HG2 ARG A  24     -14.338  16.644 -16.121  1.00  0.83           H   new
ATOM      0  HG3 ARG A  24     -13.074  15.752 -15.922  1.00  0.83           H   new
ATOM      0  HD2 ARG A  24     -14.031  14.145 -17.376  1.00  0.83           H   new
ATOM      0  HD3 ARG A  24     -15.219  15.123 -17.631  1.00  0.83           H   new
ATOM      0  HE  ARG A  24     -13.085  16.451 -18.301  1.00  0.83           H   new
ATOM      0 HH11 ARG A  24     -14.523  13.744 -19.526  1.00  0.83           H   new
ATOM      0 HH12 ARG A  24     -14.003  13.884 -20.915  1.00  0.83           H   new
ATOM      0 HH21 ARG A  24     -12.290  16.646 -20.423  1.00  0.83           H   new
ATOM      0 HH22 ARG A  24     -12.653  15.639 -21.459  1.00  0.83           H   new
ATOM    372  N   ILE A  25     -12.435  14.765 -12.763  1.00  0.92           N
ATOM    373  CA  ILE A  25     -10.986  14.800 -12.546  1.00  0.92           C
ATOM    374  C   ILE A  25     -10.292  13.825 -13.480  1.00  0.92           C
ATOM    375  O   ILE A  25     -10.530  12.612 -13.405  1.00  0.92           O
ATOM    376  CB  ILE A  25     -10.621  14.433 -11.099  1.00  0.92           C
ATOM    377  CG1 ILE A  25     -11.258  15.412 -10.145  1.00  0.92           C
ATOM    378  CG2 ILE A  25      -9.112  14.392 -10.921  1.00  0.92           C
ATOM    379  CD1 ILE A  25     -11.135  14.994  -8.731  1.00  0.92           C
ATOM      0  H   ILE A  25     -12.809  14.032 -12.513  1.00  0.92           H   new
ATOM      0  HA  ILE A  25     -10.691  15.707 -12.725  1.00  0.92           H   new
ATOM      0  HB  ILE A  25     -10.963  13.547 -10.902  1.00  0.92           H   new
ATOM      0 HG12 ILE A  25     -10.846  16.283 -10.258  1.00  0.92           H   new
ATOM      0 HG13 ILE A  25     -12.197  15.511 -10.368  1.00  0.92           H   new
ATOM      0 HG21 ILE A  25      -8.900  14.159 -10.003  1.00  0.92           H   new
ATOM      0 HG22 ILE A  25      -8.733  13.728 -11.518  1.00  0.92           H   new
ATOM      0 HG23 ILE A  25      -8.738  15.263 -11.128  1.00  0.92           H   new
ATOM      0 HD11 ILE A  25     -11.559  15.654  -8.160  1.00  0.92           H   new
ATOM      0 HD12 ILE A  25     -11.569  14.135  -8.608  1.00  0.92           H   new
ATOM      0 HD13 ILE A  25     -10.197  14.918  -8.496  1.00  0.92           H   new
ATOM    391  N   MET A  26      -9.416  14.352 -14.334  1.00  1.07           N
ATOM    392  CA  MET A  26      -8.734  13.526 -15.319  1.00  1.07           C
ATOM    393  C   MET A  26      -7.277  13.250 -14.969  1.00  1.07           C
ATOM    394  O   MET A  26      -6.606  14.071 -14.335  1.00  1.07           O
ATOM    395  CB  MET A  26      -8.795  14.197 -16.687  1.00  1.07           C
ATOM    396  CG  MET A  26     -10.194  14.551 -17.155  1.00  1.07           C
ATOM    397  SD  MET A  26     -11.229  13.129 -17.424  1.00  1.07           S
ATOM    398  CE  MET A  26     -10.504  12.456 -18.901  1.00  1.07           C
ATOM      0  H   MET A  26      -9.205  15.185 -14.357  1.00  1.07           H   new
ATOM      0  HA  MET A  26      -9.196  12.673 -15.329  1.00  1.07           H   new
ATOM      0  HB2 MET A  26      -8.261  15.006 -16.661  1.00  1.07           H   new
ATOM      0  HB3 MET A  26      -8.387  13.608 -17.341  1.00  1.07           H   new
ATOM      0  HG2 MET A  26     -10.612  15.127 -16.496  1.00  1.07           H   new
ATOM      0  HG3 MET A  26     -10.133  15.059 -17.979  1.00  1.07           H   new
ATOM      0  HE1 MET A  26     -10.986  11.656 -19.163  1.00  1.07           H   new
ATOM      0  HE2 MET A  26     -10.554  13.112 -19.614  1.00  1.07           H   new
ATOM      0  HE3 MET A  26      -9.575  12.232 -18.733  1.00  1.07           H   new
ATOM    408  N   THR A  27      -6.801  12.105 -15.441  1.00  1.27           N
ATOM    409  CA  THR A  27      -5.408  11.674 -15.371  1.00  1.27           C
ATOM    410  C   THR A  27      -4.950  11.173 -16.741  1.00  1.27           C
ATOM    411  O   THR A  27      -5.716  10.557 -17.479  1.00  1.27           O
ATOM    412  CB  THR A  27      -5.193  10.615 -14.277  1.00  1.27           C
ATOM    413  CG2 THR A  27      -3.767  10.116 -14.252  1.00  1.27           C
ATOM    414  OG1 THR A  27      -5.523  11.180 -13.002  1.00  1.27           O
ATOM      0  H   THR A  27      -7.306  11.528 -15.831  1.00  1.27           H   new
ATOM      0  HA  THR A  27      -4.863  12.438 -15.125  1.00  1.27           H   new
ATOM      0  HB  THR A  27      -5.769   9.859 -14.473  1.00  1.27           H   new
ATOM      0  HG1 THR A  27      -5.408  10.604 -12.402  1.00  1.27           H   new
ATOM      0 HG21 THR A  27      -3.669   9.452 -13.552  1.00  1.27           H   new
ATOM      0 HG22 THR A  27      -3.548   9.717 -15.109  1.00  1.27           H   new
ATOM      0 HG23 THR A  27      -3.167  10.858 -14.079  1.00  1.27           H   new
ATOM    422  N   ARG A  28      -3.723  11.503 -17.137  1.00  1.50           N
ATOM    423  CA  ARG A  28      -3.239  11.070 -18.451  1.00  1.50           C
ATOM    424  C   ARG A  28      -2.832   9.602 -18.511  1.00  1.50           C
ATOM    425  O   ARG A  28      -3.212   8.874 -19.423  1.00  1.50           O
ATOM    426  CB  ARG A  28      -2.021  11.853 -18.893  1.00  1.50           C
ATOM    427  CG  ARG A  28      -1.553  11.483 -20.310  1.00  1.50           C
ATOM    428  CD  ARG A  28      -0.235  12.053 -20.647  1.00  1.50           C
ATOM    429  NE  ARG A  28       0.828  11.417 -19.883  1.00  1.50           N
ATOM    430  CZ  ARG A  28       2.049  11.939 -19.671  1.00  1.50           C
ATOM    431  NH1 ARG A  28       2.364  13.122 -20.162  1.00  1.50           N1+
ATOM    432  NH2 ARG A  28       2.931  11.253 -18.968  1.00  1.50           N
ATOM      0  H   ARG A  28      -3.165  11.966 -16.674  1.00  1.50           H   new
ATOM      0  HA  ARG A  28      -4.001  11.224 -19.032  1.00  1.50           H   new
ATOM      0  HB2 ARG A  28      -2.223  12.801 -18.861  1.00  1.50           H   new
ATOM      0  HB3 ARG A  28      -1.297  11.696 -18.267  1.00  1.50           H   new
ATOM      0  HG2 ARG A  28      -1.513  10.517 -20.390  1.00  1.50           H   new
ATOM      0  HG3 ARG A  28      -2.209  11.794 -20.954  1.00  1.50           H   new
ATOM      0  HD2 ARG A  28      -0.065  11.942 -21.596  1.00  1.50           H   new
ATOM      0  HD3 ARG A  28      -0.238  13.007 -20.469  1.00  1.50           H   new
ATOM      0  HE  ARG A  28       0.662  10.646 -19.540  1.00  1.50           H   new
ATOM      0 HH11 ARG A  28       1.787  13.565 -20.621  1.00  1.50           H   new
ATOM      0 HH12 ARG A  28       3.146  13.451 -20.023  1.00  1.50           H   new
ATOM      0 HH21 ARG A  28       2.722  10.481 -18.651  1.00  1.50           H   new
ATOM      0 HH22 ARG A  28       3.715  11.578 -18.827  1.00  1.50           H   new
ATOM    446  N   GLY A  29      -2.036   9.166 -17.545  1.00  1.69           N
ATOM    447  CA  GLY A  29      -1.432   7.847 -17.627  1.00  1.69           C
ATOM    448  C   GLY A  29      -0.457   7.873 -18.800  1.00  1.69           C
ATOM    449  O   GLY A  29       0.376   8.782 -18.873  1.00  1.69           O
ATOM      0  H   GLY A  29      -1.834   9.614 -16.839  1.00  1.69           H   new
ATOM      0  HA2 GLY A  29      -0.970   7.629 -16.802  1.00  1.69           H   new
ATOM      0  HA3 GLY A  29      -2.111   7.167 -17.760  1.00  1.69           H   new
ATOM    453  N   LEU A  30      -0.534   6.899 -19.703  1.00  1.77           N
ATOM    454  CA  LEU A  30       0.397   6.886 -20.832  1.00  1.77           C
ATOM    455  C   LEU A  30      -0.232   7.324 -22.153  1.00  1.77           C
ATOM    456  O   LEU A  30       0.382   8.073 -22.917  1.00  1.77           O
ATOM    457  CB  LEU A  30       0.981   5.483 -20.999  1.00  1.77           C
ATOM    458  CG  LEU A  30       1.782   4.974 -19.801  1.00  1.77           C
ATOM    459  CD1 LEU A  30       2.239   3.555 -20.071  1.00  1.77           C
ATOM    460  CD2 LEU A  30       2.960   5.901 -19.557  1.00  1.77           C
ATOM      0  H   LEU A  30      -1.101   6.252 -19.685  1.00  1.77           H   new
ATOM      0  HA  LEU A  30       1.089   7.532 -20.621  1.00  1.77           H   new
ATOM      0  HB2 LEU A  30       0.255   4.863 -21.173  1.00  1.77           H   new
ATOM      0  HB3 LEU A  30       1.554   5.476 -21.781  1.00  1.77           H   new
ATOM      0  HG  LEU A  30       1.231   4.967 -19.003  1.00  1.77           H   new
ATOM      0 HD11 LEU A  30       2.748   3.229 -19.312  1.00  1.77           H   new
ATOM      0 HD12 LEU A  30       1.465   2.986 -20.209  1.00  1.77           H   new
ATOM      0 HD13 LEU A  30       2.797   3.540 -20.864  1.00  1.77           H   new
ATOM      0 HD21 LEU A  30       3.471   5.582 -18.797  1.00  1.77           H   new
ATOM      0 HD22 LEU A  30       3.527   5.918 -20.344  1.00  1.77           H   new
ATOM      0 HD23 LEU A  30       2.635   6.796 -19.374  1.00  1.77           H   new
ATOM    472  N   LEU A  31      -1.434   6.831 -22.437  1.00  1.71           N
ATOM    473  CA  LEU A  31      -2.089   7.120 -23.707  1.00  1.71           C
ATOM    474  C   LEU A  31      -3.409   7.846 -23.496  1.00  1.71           C
ATOM    475  O   LEU A  31      -4.189   7.473 -22.621  1.00  1.71           O
ATOM    476  CB  LEU A  31      -2.351   5.805 -24.451  1.00  1.71           C
ATOM    477  CG  LEU A  31      -1.109   4.939 -24.741  1.00  1.71           C
ATOM    478  CD1 LEU A  31      -1.551   3.630 -25.359  1.00  1.71           C
ATOM    479  CD2 LEU A  31      -0.169   5.685 -25.666  1.00  1.71           C
ATOM      0  H   LEU A  31      -1.887   6.327 -21.907  1.00  1.71           H   new
ATOM      0  HA  LEU A  31      -1.505   7.694 -24.227  1.00  1.71           H   new
ATOM      0  HB2 LEU A  31      -2.977   5.278 -23.931  1.00  1.71           H   new
ATOM      0  HB3 LEU A  31      -2.785   6.011 -25.294  1.00  1.71           H   new
ATOM      0  HG  LEU A  31      -0.635   4.751 -23.916  1.00  1.71           H   new
ATOM      0 HD11 LEU A  31      -0.773   3.080 -25.544  1.00  1.71           H   new
ATOM      0 HD12 LEU A  31      -2.138   3.163 -24.743  1.00  1.71           H   new
ATOM      0 HD13 LEU A  31      -2.026   3.806 -26.186  1.00  1.71           H   new
ATOM      0 HD21 LEU A  31       0.611   5.137 -25.846  1.00  1.71           H   new
ATOM      0 HD22 LEU A  31      -0.624   5.883 -26.500  1.00  1.71           H   new
ATOM      0 HD23 LEU A  31       0.109   6.514 -25.246  1.00  1.71           H   new
ATOM    491  N   GLY A  32      -3.694   8.843 -24.331  1.00  1.53           N
ATOM    492  CA  GLY A  32      -4.970   9.547 -24.234  1.00  1.53           C
ATOM    493  C   GLY A  32      -5.147  10.141 -22.842  1.00  1.53           C
ATOM    494  O   GLY A  32      -4.285  10.875 -22.355  1.00  1.53           O
ATOM      0  H   GLY A  32      -3.170   9.124 -24.952  1.00  1.53           H   new
ATOM      0  HA2 GLY A  32      -5.008  10.252 -24.900  1.00  1.53           H   new
ATOM      0  HA3 GLY A  32      -5.698   8.936 -24.426  1.00  1.53           H   new
ATOM    498  N   SER A  33      -6.294   9.851 -22.233  1.00  1.30           N
ATOM    499  CA  SER A  33      -6.620  10.303 -20.884  1.00  1.30           C
ATOM    500  C   SER A  33      -7.778   9.485 -20.329  1.00  1.30           C
ATOM    501  O   SER A  33      -8.542   8.882 -21.088  1.00  1.30           O
ATOM    502  CB  SER A  33      -6.984  11.777 -20.872  1.00  1.30           C
ATOM    503  OG  SER A  33      -8.188  11.995 -21.553  1.00  1.30           O
ATOM      0  H   SER A  33      -6.914   9.379 -22.598  1.00  1.30           H   new
ATOM      0  HA  SER A  33      -5.836  10.178 -20.327  1.00  1.30           H   new
ATOM      0  HB2 SER A  33      -7.064  12.088 -19.957  1.00  1.30           H   new
ATOM      0  HB3 SER A  33      -6.275  12.293 -21.286  1.00  1.30           H   new
ATOM      0  HG  SER A  33      -8.376  12.814 -21.536  1.00  1.30           H   new
ATOM    509  N   TYR A  34      -7.967   9.537 -19.019  1.00  1.08           N
ATOM    510  CA  TYR A  34      -9.114   8.884 -18.403  1.00  1.08           C
ATOM    511  C   TYR A  34      -9.615   9.632 -17.182  1.00  1.08           C
ATOM    512  O   TYR A  34      -8.909  10.457 -16.602  1.00  1.08           O
ATOM    513  CB  TYR A  34      -8.748   7.450 -18.028  1.00  1.08           C
ATOM    514  CG  TYR A  34      -7.662   7.330 -16.956  1.00  1.08           C
ATOM    515  CD1 TYR A  34      -8.016   7.207 -15.617  1.00  1.08           C
ATOM    516  CD2 TYR A  34      -6.313   7.330 -17.320  1.00  1.08           C
ATOM    517  CE1 TYR A  34      -7.041   7.076 -14.649  1.00  1.08           C
ATOM    518  CE2 TYR A  34      -5.340   7.199 -16.350  1.00  1.08           C
ATOM    519  CZ  TYR A  34      -5.699   7.067 -15.020  1.00  1.08           C
ATOM    520  OH  TYR A  34      -4.728   6.926 -14.054  1.00  1.08           O
ATOM      0  H   TYR A  34      -7.445   9.944 -18.469  1.00  1.08           H   new
ATOM      0  HA  TYR A  34      -9.835   8.882 -19.052  1.00  1.08           H   new
ATOM      0  HB2 TYR A  34      -9.546   6.996 -17.715  1.00  1.08           H   new
ATOM      0  HB3 TYR A  34      -8.451   6.985 -18.826  1.00  1.08           H   new
ATOM      0  HD1 TYR A  34      -8.913   7.213 -15.373  1.00  1.08           H   new
ATOM      0  HD2 TYR A  34      -6.071   7.418 -18.214  1.00  1.08           H   new
ATOM      0  HE1 TYR A  34      -7.279   6.994 -13.754  1.00  1.08           H   new
ATOM      0  HE2 TYR A  34      -4.442   7.199 -16.591  1.00  1.08           H   new
ATOM      0  HH  TYR A  34      -3.970   6.937 -14.415  1.00  1.08           H   new
ATOM    530  N   GLN A  35     -10.846   9.346 -16.774  1.00  0.92           N
ATOM    531  CA  GLN A  35     -11.362  10.001 -15.582  1.00  0.92           C
ATOM    532  C   GLN A  35     -10.981   9.210 -14.340  1.00  0.92           C
ATOM    533  O   GLN A  35     -11.262   8.014 -14.234  1.00  0.92           O
ATOM    534  CB  GLN A  35     -12.872  10.209 -15.697  1.00  0.92           C
ATOM    535  CG  GLN A  35     -13.486  10.950 -14.538  1.00  0.92           C
ATOM    536  CD  GLN A  35     -14.960  11.252 -14.736  1.00  0.92           C
ATOM    537  NE2 GLN A  35     -15.739  10.908 -13.745  1.00  0.92           N
ATOM    538  OE1 GLN A  35     -15.373  11.780 -15.780  1.00  0.92           O
ATOM      0  H   GLN A  35     -11.382   8.795 -17.159  1.00  0.92           H   new
ATOM      0  HA  GLN A  35     -10.959  10.880 -15.500  1.00  0.92           H   new
ATOM      0  HB2 GLN A  35     -13.059  10.696 -16.515  1.00  0.92           H   new
ATOM      0  HB3 GLN A  35     -13.302   9.343 -15.778  1.00  0.92           H   new
ATOM      0  HG2 GLN A  35     -13.375  10.425 -13.730  1.00  0.92           H   new
ATOM      0  HG3 GLN A  35     -13.006  11.782 -14.403  1.00  0.92           H   new
ATOM      0 HE21 GLN A  35     -15.404  10.544 -13.041  1.00  0.92           H   new
ATOM      0 HE22 GLN A  35     -16.586  11.045 -13.797  1.00  0.92           H   new
ATOM    547  N   ALA A  36     -10.283   9.880 -13.433  1.00  0.81           N
ATOM    548  CA  ALA A  36      -9.794   9.293 -12.191  1.00  0.81           C
ATOM    549  C   ALA A  36     -10.817   9.432 -11.082  1.00  0.81           C
ATOM    550  O   ALA A  36     -10.909   8.593 -10.181  1.00  0.81           O
ATOM    551  CB  ALA A  36      -8.507   9.965 -11.780  1.00  0.81           C
ATOM      0  H   ALA A  36     -10.075  10.709 -13.524  1.00  0.81           H   new
ATOM      0  HA  ALA A  36      -9.636   8.348 -12.344  1.00  0.81           H   new
ATOM      0  HB1 ALA A  36      -8.186   9.571 -10.954  1.00  0.81           H   new
ATOM      0  HB2 ALA A  36      -7.842   9.844 -12.476  1.00  0.81           H   new
ATOM      0  HB3 ALA A  36      -8.665  10.913 -11.646  1.00  0.81           H   new
ATOM    557  N   GLY A  37     -11.590  10.503 -11.164  1.00  0.74           N
ATOM    558  CA  GLY A  37     -12.580  10.830 -10.144  1.00  0.74           C
ATOM    559  C   GLY A  37     -13.376  12.044 -10.552  1.00  0.74           C
ATOM    560  O   GLY A  37     -13.396  12.408 -11.730  1.00  0.74           O
ATOM      0  H   GLY A  37     -11.557  11.065 -11.814  1.00  0.74           H   new
ATOM      0  HA2 GLY A  37     -13.175  10.076 -10.010  1.00  0.74           H   new
ATOM      0  HA3 GLY A  37     -12.137  10.996  -9.297  1.00  0.74           H   new
ATOM    564  N   ALA A  38     -14.022  12.663  -9.580  1.00  0.71           N
ATOM    565  CA  ALA A  38     -14.868  13.826  -9.773  1.00  0.71           C
ATOM    566  C   ALA A  38     -14.850  14.692  -8.520  1.00  0.71           C
ATOM    567  O   ALA A  38     -14.234  14.342  -7.508  1.00  0.71           O
ATOM    568  CB  ALA A  38     -16.282  13.393 -10.111  1.00  0.71           C
ATOM      0  H   ALA A  38     -13.979  12.409  -8.760  1.00  0.71           H   new
ATOM      0  HA  ALA A  38     -14.527  14.350 -10.514  1.00  0.71           H   new
ATOM      0  HB1 ALA A  38     -16.839  14.177 -10.238  1.00  0.71           H   new
ATOM      0  HB2 ALA A  38     -16.274  12.867 -10.926  1.00  0.71           H   new
ATOM      0  HB3 ALA A  38     -16.639  12.857  -9.385  1.00  0.71           H   new
ATOM    574  N   GLY A  39     -15.465  15.853  -8.596  1.00  0.70           N
ATOM    575  CA  GLY A  39     -15.547  16.687  -7.409  1.00  0.70           C
ATOM    576  C   GLY A  39     -16.419  17.899  -7.622  1.00  0.70           C
ATOM    577  O   GLY A  39     -17.060  18.058  -8.669  1.00  0.70           O
ATOM      0  H   GLY A  39     -15.834  16.174  -9.303  1.00  0.70           H   new
ATOM      0  HA2 GLY A  39     -15.898  16.164  -6.672  1.00  0.70           H   new
ATOM      0  HA3 GLY A  39     -14.656  16.973  -7.155  1.00  0.70           H   new
ATOM    581  N   VAL A  40     -16.471  18.745  -6.610  1.00  0.72           N
ATOM    582  CA  VAL A  40     -17.358  19.883  -6.688  1.00  0.72           C
ATOM    583  C   VAL A  40     -16.668  21.157  -6.276  1.00  0.72           C
ATOM    584  O   VAL A  40     -15.852  21.176  -5.356  1.00  0.72           O
ATOM    585  CB  VAL A  40     -18.568  19.621  -5.790  1.00  0.72           C
ATOM    586  CG1 VAL A  40     -18.132  19.561  -4.333  1.00  0.72           C
ATOM    587  CG2 VAL A  40     -19.657  20.651  -6.050  1.00  0.72           C
ATOM      0  H   VAL A  40     -16.012  18.681  -5.886  1.00  0.72           H   new
ATOM      0  HA  VAL A  40     -17.641  19.997  -7.609  1.00  0.72           H   new
ATOM      0  HB  VAL A  40     -18.954  18.757  -6.003  1.00  0.72           H   new
ATOM      0 HG11 VAL A  40     -18.905  19.395  -3.770  1.00  0.72           H   new
ATOM      0 HG12 VAL A  40     -17.488  18.845  -4.217  1.00  0.72           H   new
ATOM      0 HG13 VAL A  40     -17.725  20.405  -4.082  1.00  0.72           H   new
ATOM      0 HG21 VAL A  40     -20.416  20.472  -5.474  1.00  0.72           H   new
ATOM      0 HG22 VAL A  40     -19.314  21.539  -5.865  1.00  0.72           H   new
ATOM      0 HG23 VAL A  40     -19.936  20.600  -6.978  1.00  0.72           H   new
ATOM    597  N   MET A  41     -16.995  22.230  -6.960  1.00  0.74           N
ATOM    598  CA  MET A  41     -16.429  23.512  -6.642  1.00  0.74           C
ATOM    599  C   MET A  41     -17.480  24.307  -5.889  1.00  0.74           C
ATOM    600  O   MET A  41     -18.563  24.550  -6.429  1.00  0.74           O
ATOM    601  CB  MET A  41     -16.077  24.202  -7.928  1.00  0.74           C
ATOM    602  CG  MET A  41     -15.335  25.464  -7.836  1.00  0.74           C
ATOM    603  SD  MET A  41     -13.655  25.192  -7.481  1.00  0.74           S
ATOM    604  CE  MET A  41     -13.244  24.424  -9.075  1.00  0.74           C
ATOM      0  H   MET A  41     -17.549  22.235  -7.618  1.00  0.74           H   new
ATOM      0  HA  MET A  41     -15.631  23.427  -6.097  1.00  0.74           H   new
ATOM      0  HB2 MET A  41     -15.555  23.586  -8.466  1.00  0.74           H   new
ATOM      0  HB3 MET A  41     -16.900  24.373  -8.412  1.00  0.74           H   new
ATOM      0  HG2 MET A  41     -15.416  25.950  -8.672  1.00  0.74           H   new
ATOM      0  HG3 MET A  41     -15.727  26.021  -7.145  1.00  0.74           H   new
ATOM      0  HE1 MET A  41     -12.304  24.184  -9.086  1.00  0.74           H   new
ATOM      0  HE2 MET A  41     -13.782  23.626  -9.198  1.00  0.74           H   new
ATOM      0  HE3 MET A  41     -13.426  25.051  -9.793  1.00  0.74           H   new
ATOM    614  N   VAL A  42     -17.188  24.658  -4.639  1.00  0.77           N
ATOM    615  CA  VAL A  42     -18.136  25.385  -3.797  1.00  0.77           C
ATOM    616  C   VAL A  42     -17.466  26.605  -3.182  1.00  0.77           C
ATOM    617  O   VAL A  42     -16.400  26.494  -2.583  1.00  0.77           O
ATOM    618  CB  VAL A  42     -18.729  24.453  -2.710  1.00  0.77           C
ATOM    619  CG1 VAL A  42     -19.666  25.218  -1.815  1.00  0.77           C
ATOM    620  CG2 VAL A  42     -19.458  23.297  -3.385  1.00  0.77           C
ATOM      0  H   VAL A  42     -16.438  24.483  -4.256  1.00  0.77           H   new
ATOM      0  HA  VAL A  42     -18.872  25.694  -4.348  1.00  0.77           H   new
ATOM      0  HB  VAL A  42     -18.011  24.102  -2.161  1.00  0.77           H   new
ATOM      0 HG11 VAL A  42     -20.029  24.622  -1.141  1.00  0.77           H   new
ATOM      0 HG12 VAL A  42     -19.183  25.940  -1.382  1.00  0.77           H   new
ATOM      0 HG13 VAL A  42     -20.391  25.586  -2.344  1.00  0.77           H   new
ATOM      0 HG21 VAL A  42     -19.831  22.710  -2.709  1.00  0.77           H   new
ATOM      0 HG22 VAL A  42     -20.173  23.645  -3.940  1.00  0.77           H   new
ATOM      0 HG23 VAL A  42     -18.834  22.799  -3.936  1.00  0.77           H   new
ATOM    630  N   GLU A  43     -18.054  27.781  -3.387  1.00  0.79           N
ATOM    631  CA  GLU A  43     -17.493  29.044  -2.892  1.00  0.79           C
ATOM    632  C   GLU A  43     -16.023  29.214  -3.282  1.00  0.79           C
ATOM    633  O   GLU A  43     -15.222  29.749  -2.516  1.00  0.79           O
ATOM    634  CB  GLU A  43     -17.619  29.176  -1.373  1.00  0.79           C
ATOM    635  CG  GLU A  43     -19.037  29.208  -0.821  1.00  0.79           C
ATOM    636  CD  GLU A  43     -19.043  29.476   0.665  1.00  0.79           C
ATOM    637  OE1 GLU A  43     -18.057  30.013   1.146  1.00  0.79           O
ATOM    638  OE2 GLU A  43     -20.013  29.164   1.313  1.00  0.79           O1-
ATOM      0  H   GLU A  43     -18.792  27.873  -3.818  1.00  0.79           H   new
ATOM      0  HA  GLU A  43     -18.016  29.743  -3.315  1.00  0.79           H   new
ATOM      0  HB2 GLU A  43     -17.148  28.435  -0.962  1.00  0.79           H   new
ATOM      0  HB3 GLU A  43     -17.166  29.988  -1.098  1.00  0.79           H   new
ATOM      0  HG2 GLU A  43     -19.548  29.894  -1.277  1.00  0.79           H   new
ATOM      0  HG3 GLU A  43     -19.475  28.361  -1.001  1.00  0.79           H   new
ATOM    645  N   GLY A  44     -15.692  28.791  -4.496  1.00  0.79           N
ATOM    646  CA  GLY A  44     -14.350  28.910  -5.044  1.00  0.79           C
ATOM    647  C   GLY A  44     -13.358  27.799  -4.651  1.00  0.79           C
ATOM    648  O   GLY A  44     -12.200  27.847  -5.071  1.00  0.79           O
ATOM      0  H   GLY A  44     -16.252  28.420  -5.033  1.00  0.79           H   new
ATOM      0  HA2 GLY A  44     -14.416  28.933  -6.011  1.00  0.79           H   new
ATOM      0  HA3 GLY A  44     -13.980  29.762  -4.765  1.00  0.79           H   new
ATOM    652  N   VAL A  45     -13.789  26.805  -3.870  1.00  0.78           N
ATOM    653  CA  VAL A  45     -12.880  25.734  -3.447  1.00  0.78           C
ATOM    654  C   VAL A  45     -13.269  24.396  -4.042  1.00  0.78           C
ATOM    655  O   VAL A  45     -14.444  24.023  -4.050  1.00  0.78           O
ATOM    656  CB  VAL A  45     -12.859  25.606  -1.921  1.00  0.78           C
ATOM    657  CG1 VAL A  45     -11.936  24.443  -1.499  1.00  0.78           C
ATOM    658  CG2 VAL A  45     -12.400  26.902  -1.326  1.00  0.78           C
ATOM      0  H   VAL A  45     -14.594  26.732  -3.577  1.00  0.78           H   new
ATOM      0  HA  VAL A  45     -11.998  25.976  -3.770  1.00  0.78           H   new
ATOM      0  HB  VAL A  45     -13.751  25.410  -1.595  1.00  0.78           H   new
ATOM      0 HG11 VAL A  45     -11.929  24.370  -0.532  1.00  0.78           H   new
ATOM      0 HG12 VAL A  45     -12.263  23.614  -1.883  1.00  0.78           H   new
ATOM      0 HG13 VAL A  45     -11.035  24.613  -1.816  1.00  0.78           H   new
ATOM      0 HG21 VAL A  45     -12.385  26.827  -0.359  1.00  0.78           H   new
ATOM      0 HG22 VAL A  45     -11.509  27.108  -1.648  1.00  0.78           H   new
ATOM      0 HG23 VAL A  45     -13.009  27.611  -1.585  1.00  0.78           H   new
ATOM    668  N   PHE A  46     -12.297  23.688  -4.605  1.00  0.77           N
ATOM    669  CA  PHE A  46     -12.592  22.404  -5.214  1.00  0.77           C
ATOM    670  C   PHE A  46     -12.473  21.287  -4.202  1.00  0.77           C
ATOM    671  O   PHE A  46     -11.463  21.182  -3.510  1.00  0.77           O
ATOM    672  CB  PHE A  46     -11.702  22.147  -6.410  1.00  0.77           C
ATOM    673  CG  PHE A  46     -12.041  20.905  -7.080  1.00  0.77           C
ATOM    674  CD1 PHE A  46     -13.212  20.833  -7.787  1.00  0.77           C
ATOM    675  CD2 PHE A  46     -11.218  19.808  -7.031  1.00  0.77           C
ATOM    676  CE1 PHE A  46     -13.564  19.702  -8.431  1.00  0.77           C
ATOM    677  CE2 PHE A  46     -11.566  18.660  -7.687  1.00  0.77           C
ATOM    678  CZ  PHE A  46     -12.743  18.604  -8.397  1.00  0.77           C
ATOM      0  H   PHE A  46     -11.473  23.931  -4.644  1.00  0.77           H   new
ATOM      0  HA  PHE A  46     -13.509  22.429  -5.528  1.00  0.77           H   new
ATOM      0  HB2 PHE A  46     -11.781  22.884  -7.036  1.00  0.77           H   new
ATOM      0  HB3 PHE A  46     -10.776  22.117  -6.123  1.00  0.77           H   new
ATOM      0  HD1 PHE A  46     -13.772  21.575  -7.823  1.00  0.77           H   new
ATOM      0  HD2 PHE A  46     -10.422  19.845  -6.551  1.00  0.77           H   new
ATOM      0  HE1 PHE A  46     -14.366  19.666  -8.900  1.00  0.77           H   new
ATOM      0  HE2 PHE A  46     -11.007  17.917  -7.653  1.00  0.77           H   new
ATOM      0  HZ  PHE A  46     -12.980  17.827  -8.850  1.00  0.77           H   new
ATOM    688  N   HIS A  47     -13.485  20.435  -4.118  1.00  0.75           N
ATOM    689  CA  HIS A  47     -13.451  19.357  -3.149  1.00  0.75           C
ATOM    690  C   HIS A  47     -13.585  18.023  -3.836  1.00  0.75           C
ATOM    691  O   HIS A  47     -14.466  17.819  -4.679  1.00  0.75           O
ATOM    692  CB  HIS A  47     -14.633  19.459  -2.211  1.00  0.75           C
ATOM    693  CG  HIS A  47     -14.754  20.725  -1.544  1.00  0.75           C
ATOM    694  CD2 HIS A  47     -14.442  21.121  -0.311  1.00  0.75           C
ATOM    695  ND1 HIS A  47     -15.281  21.812  -2.174  1.00  0.75           N
ATOM    696  CE1 HIS A  47     -15.295  22.820  -1.356  1.00  0.75           C
ATOM    697  NE2 HIS A  47     -14.804  22.422  -0.200  1.00  0.75           N
ATOM      0  H   HIS A  47     -14.192  20.464  -4.607  1.00  0.75           H   new
ATOM      0  HA  HIS A  47     -12.608  19.427  -2.674  1.00  0.75           H   new
ATOM      0  HB2 HIS A  47     -15.446  19.291  -2.713  1.00  0.75           H   new
ATOM      0  HB3 HIS A  47     -14.563  18.759  -1.543  1.00  0.75           H   new
ATOM      0  HD1 HIS A  47     -15.561  21.828  -2.987  1.00  0.75           H   new
ATOM      0  HD2 HIS A  47     -14.048  20.600   0.352  1.00  0.75           H   new
ATOM      0  HE1 HIS A  47     -15.600  23.677  -1.552  1.00  0.75           H   new
ATOM    705  N   THR A  48     -12.723  17.104  -3.443  1.00  0.75           N
ATOM    706  CA  THR A  48     -12.731  15.763  -3.985  1.00  0.75           C
ATOM    707  C   THR A  48     -12.320  14.731  -2.938  1.00  0.75           C
ATOM    708  O   THR A  48     -12.183  15.044  -1.748  1.00  0.75           O
ATOM    709  CB  THR A  48     -11.837  15.693  -5.221  1.00  0.75           C
ATOM    710  CG2 THR A  48     -10.399  15.895  -4.855  1.00  0.75           C
ATOM    711  OG1 THR A  48     -12.037  14.428  -5.868  1.00  0.75           O
ATOM      0  H   THR A  48     -12.114  17.242  -2.851  1.00  0.75           H   new
ATOM      0  HA  THR A  48     -13.639  15.546  -4.250  1.00  0.75           H   new
ATOM      0  HB  THR A  48     -12.076  16.406  -5.834  1.00  0.75           H   new
ATOM      0  HG1 THR A  48     -12.714  14.470  -6.363  1.00  0.75           H   new
ATOM      0 HG21 THR A  48      -9.852  15.846  -5.654  1.00  0.75           H   new
ATOM      0 HG22 THR A  48     -10.289  16.765  -4.441  1.00  0.75           H   new
ATOM      0 HG23 THR A  48     -10.123  15.204  -4.232  1.00  0.75           H   new
ATOM    719  N   LEU A  49     -12.157  13.496  -3.380  1.00  0.75           N
ATOM    720  CA  LEU A  49     -11.768  12.423  -2.486  1.00  0.75           C
ATOM    721  C   LEU A  49     -10.296  12.131  -2.628  1.00  0.75           C
ATOM    722  O   LEU A  49      -9.731  12.189  -3.722  1.00  0.75           O
ATOM    723  CB  LEU A  49     -12.650  11.203  -2.663  1.00  0.75           C
ATOM    724  CG  LEU A  49     -14.094  11.448  -2.271  1.00  0.75           C
ATOM    725  CD1 LEU A  49     -14.894  10.244  -2.504  1.00  0.75           C
ATOM    726  CD2 LEU A  49     -14.159  11.785  -0.838  1.00  0.75           C
ATOM      0  H   LEU A  49     -12.268  13.258  -4.199  1.00  0.75           H   new
ATOM      0  HA  LEU A  49     -11.908  12.709  -1.570  1.00  0.75           H   new
ATOM      0  HB2 LEU A  49     -12.616  10.919  -3.590  1.00  0.75           H   new
ATOM      0  HB3 LEU A  49     -12.295  10.475  -2.130  1.00  0.75           H   new
ATOM      0  HG  LEU A  49     -14.443  12.177  -2.807  1.00  0.75           H   new
ATOM      0 HD11 LEU A  49     -15.815  10.413  -2.250  1.00  0.75           H   new
ATOM      0 HD12 LEU A  49     -14.857  10.007  -3.444  1.00  0.75           H   new
ATOM      0 HD13 LEU A  49     -14.541   9.513  -1.973  1.00  0.75           H   new
ATOM      0 HD21 LEU A  49     -15.082  11.942  -0.584  1.00  0.75           H   new
ATOM      0 HD22 LEU A  49     -13.801  11.050  -0.316  1.00  0.75           H   new
ATOM      0 HD23 LEU A  49     -13.637  12.585  -0.669  1.00  0.75           H   new
ATOM    738  N   TRP A  50      -9.671  11.813  -1.514  1.00  0.78           N
ATOM    739  CA  TRP A  50      -8.233  11.633  -1.488  1.00  0.78           C
ATOM    740  C   TRP A  50      -7.811  10.535  -2.448  1.00  0.78           C
ATOM    741  O   TRP A  50      -6.916  10.743  -3.273  1.00  0.78           O
ATOM    742  CB  TRP A  50      -7.731  11.305  -0.080  1.00  0.78           C
ATOM    743  CG  TRP A  50      -6.270  11.340   0.058  1.00  0.78           C
ATOM    744  CD1 TRP A  50      -5.554  12.402   0.459  1.00  0.78           C
ATOM    745  CD2 TRP A  50      -5.319  10.304  -0.222  1.00  0.78           C
ATOM    746  CE2 TRP A  50      -4.062  10.836   0.038  1.00  0.78           C
ATOM    747  CE3 TRP A  50      -5.426   8.996  -0.665  1.00  0.78           C
ATOM    748  NE1 TRP A  50      -4.234  12.111   0.456  1.00  0.78           N
ATOM    749  CZ2 TRP A  50      -2.909  10.105  -0.125  1.00  0.78           C
ATOM    750  CZ3 TRP A  50      -4.277   8.259  -0.837  1.00  0.78           C
ATOM    751  CH2 TRP A  50      -3.043   8.797  -0.575  1.00  0.78           C
ATOM      0  H   TRP A  50     -10.061  11.696  -0.757  1.00  0.78           H   new
ATOM      0  HA  TRP A  50      -7.834  12.472  -1.766  1.00  0.78           H   new
ATOM      0  HB2 TRP A  50      -8.121  11.934   0.547  1.00  0.78           H   new
ATOM      0  HB3 TRP A  50      -8.049  10.423   0.169  1.00  0.78           H   new
ATOM      0  HD1 TRP A  50      -5.915  13.223   0.705  1.00  0.78           H   new
ATOM      0  HE1 TRP A  50      -3.604  12.650   0.684  1.00  0.78           H   new
ATOM      0  HE3 TRP A  50      -6.259   8.623  -0.843  1.00  0.78           H   new
ATOM      0  HZ2 TRP A  50      -2.074  10.471   0.058  1.00  0.78           H   new
ATOM      0  HZ3 TRP A  50      -4.338   7.381  -1.136  1.00  0.78           H   new
ATOM      0  HH2 TRP A  50      -2.282   8.277  -0.701  1.00  0.78           H   new
ATOM    762  N   HIS A  51      -8.520   9.406  -2.453  1.00  0.83           N
ATOM    763  CA  HIS A  51      -8.109   8.311  -3.327  1.00  0.83           C
ATOM    764  C   HIS A  51      -8.165   8.621  -4.830  1.00  0.83           C
ATOM    765  O   HIS A  51      -7.669   7.815  -5.625  1.00  0.83           O
ATOM    766  CB  HIS A  51      -8.919   7.023  -3.085  1.00  0.83           C
ATOM    767  CG  HIS A  51     -10.364   6.983  -3.587  1.00  0.83           C
ATOM    768  CD2 HIS A  51     -10.896   6.394  -4.692  1.00  0.83           C
ATOM    769  ND1 HIS A  51     -11.417   7.558  -2.917  1.00  0.83           N
ATOM    770  CE1 HIS A  51     -12.531   7.326  -3.569  1.00  0.83           C
ATOM    771  NE2 HIS A  51     -12.255   6.618  -4.662  1.00  0.83           N
ATOM      0  H   HIS A  51      -9.219   9.257  -1.975  1.00  0.83           H   new
ATOM      0  HA  HIS A  51      -7.179   8.183  -3.081  1.00  0.83           H   new
ATOM      0  HB2 HIS A  51      -8.440   6.288  -3.498  1.00  0.83           H   new
ATOM      0  HB3 HIS A  51      -8.931   6.853  -2.130  1.00  0.83           H   new
ATOM      0  HD1 HIS A  51     -11.355   8.002  -2.183  1.00  0.83           H   new
ATOM      0  HD2 HIS A  51     -10.429   5.927  -5.346  1.00  0.83           H   new
ATOM      0  HE1 HIS A  51     -13.378   7.610  -3.310  1.00  0.83           H   new
ATOM    779  N   THR A  52      -8.773   9.747  -5.235  1.00  0.89           N
ATOM    780  CA  THR A  52      -8.876  10.071  -6.648  1.00  0.89           C
ATOM    781  C   THR A  52      -7.739  10.963  -7.148  1.00  0.89           C
ATOM    782  O   THR A  52      -7.582  11.137  -8.359  1.00  0.89           O
ATOM    783  CB  THR A  52     -10.198  10.783  -6.948  1.00  0.89           C
ATOM    784  CG2 THR A  52     -11.357   9.941  -6.455  1.00  0.89           C
ATOM    785  OG1 THR A  52     -10.238  12.042  -6.285  1.00  0.89           O
ATOM      0  H   THR A  52      -9.126  10.325  -4.706  1.00  0.89           H   new
ATOM      0  HA  THR A  52      -8.826   9.220  -7.111  1.00  0.89           H   new
ATOM      0  HB  THR A  52     -10.266  10.915  -7.907  1.00  0.89           H   new
ATOM      0  HG1 THR A  52     -10.248  11.921  -5.454  1.00  0.89           H   new
ATOM      0 HG21 THR A  52     -12.192  10.396  -6.647  1.00  0.89           H   new
ATOM      0 HG22 THR A  52     -11.347   9.081  -6.904  1.00  0.89           H   new
ATOM      0 HG23 THR A  52     -11.275   9.806  -5.498  1.00  0.89           H   new
ATOM    793  N   THR A  53      -6.961  11.561  -6.232  1.00  0.97           N
ATOM    794  CA  THR A  53      -5.897  12.461  -6.674  1.00  0.97           C
ATOM    795  C   THR A  53      -4.610  12.085  -5.977  1.00  0.97           C
ATOM    796  O   THR A  53      -3.507  12.407  -6.421  1.00  0.97           O
ATOM    797  CB  THR A  53      -6.200  13.918  -6.302  1.00  0.97           C
ATOM    798  CG2 THR A  53      -7.565  14.304  -6.768  1.00  0.97           C
ATOM    799  OG1 THR A  53      -6.166  14.071  -4.896  1.00  0.97           O
ATOM      0  H   THR A  53      -7.032  11.461  -5.381  1.00  0.97           H   new
ATOM      0  HA  THR A  53      -5.826  12.379  -7.638  1.00  0.97           H   new
ATOM      0  HB  THR A  53      -5.532  14.480  -6.725  1.00  0.97           H   new
ATOM      0  HG1 THR A  53      -5.949  14.860  -4.705  1.00  0.97           H   new
ATOM      0 HG21 THR A  53      -7.741  15.227  -6.525  1.00  0.97           H   new
ATOM      0 HG22 THR A  53      -7.617  14.208  -7.732  1.00  0.97           H   new
ATOM      0 HG23 THR A  53      -8.225  13.729  -6.350  1.00  0.97           H   new
ATOM    807  N   LYS A  54      -4.784  11.444  -4.833  1.00  1.06           N
ATOM    808  CA  LYS A  54      -3.734  11.040  -3.914  1.00  1.06           C
ATOM    809  C   LYS A  54      -2.874  12.225  -3.480  1.00  1.06           C
ATOM    810  O   LYS A  54      -1.714  12.059  -3.096  1.00  1.06           O
ATOM    811  CB  LYS A  54      -2.894   9.937  -4.553  1.00  1.06           C
ATOM    812  CG  LYS A  54      -3.689   8.669  -4.881  1.00  1.06           C
ATOM    813  CD  LYS A  54      -2.792   7.609  -5.495  1.00  1.06           C
ATOM    814  CE  LYS A  54      -3.535   6.289  -5.736  1.00  1.06           C
ATOM    815  NZ  LYS A  54      -4.634   6.419  -6.752  1.00  1.06           N1+
ATOM      0  H   LYS A  54      -5.566  11.219  -4.555  1.00  1.06           H   new
ATOM      0  HA  LYS A  54      -4.145  10.691  -3.107  1.00  1.06           H   new
ATOM      0  HB2 LYS A  54      -2.493  10.278  -5.368  1.00  1.06           H   new
ATOM      0  HB3 LYS A  54      -2.167   9.707  -3.954  1.00  1.06           H   new
ATOM      0  HG2 LYS A  54      -4.099   8.322  -4.073  1.00  1.06           H   new
ATOM      0  HG3 LYS A  54      -4.409   8.884  -5.495  1.00  1.06           H   new
ATOM      0  HD2 LYS A  54      -2.437   7.936  -6.336  1.00  1.06           H   new
ATOM      0  HD3 LYS A  54      -2.035   7.450  -4.910  1.00  1.06           H   new
ATOM      0  HE2 LYS A  54      -2.903   5.616  -6.033  1.00  1.06           H   new
ATOM      0  HE3 LYS A  54      -3.910   5.976  -4.898  1.00  1.06           H   new
ATOM      0  HZ1 LYS A  54      -5.035   5.632  -6.858  1.00  1.06           H   new
ATOM      0  HZ2 LYS A  54      -5.229   7.019  -6.471  1.00  1.06           H   new
ATOM      0  HZ3 LYS A  54      -4.290   6.684  -7.529  1.00  1.06           H   new
ATOM    829  N   GLY A  55      -3.477  13.420  -3.467  1.00  1.14           N
ATOM    830  CA  GLY A  55      -2.793  14.638  -3.059  1.00  1.14           C
ATOM    831  C   GLY A  55      -2.191  15.427  -4.227  1.00  1.14           C
ATOM    832  O   GLY A  55      -1.692  16.535  -4.032  1.00  1.14           O
ATOM      0  H   GLY A  55      -4.297  13.540  -3.697  1.00  1.14           H   new
ATOM      0  HA2 GLY A  55      -3.418  15.207  -2.583  1.00  1.14           H   new
ATOM      0  HA3 GLY A  55      -2.086  14.409  -2.435  1.00  1.14           H   new
ATOM    836  N   ALA A  56      -2.195  14.865  -5.434  1.00  1.22           N
ATOM    837  CA  ALA A  56      -1.632  15.565  -6.585  1.00  1.22           C
ATOM    838  C   ALA A  56      -2.395  16.848  -6.898  1.00  1.22           C
ATOM    839  O   ALA A  56      -3.614  16.907  -6.743  1.00  1.22           O
ATOM    840  CB  ALA A  56      -1.649  14.664  -7.803  1.00  1.22           C
ATOM      0  H   ALA A  56      -2.516  14.086  -5.606  1.00  1.22           H   new
ATOM      0  HA  ALA A  56      -0.719  15.802  -6.360  1.00  1.22           H   new
ATOM      0  HB1 ALA A  56      -1.273  15.138  -8.561  1.00  1.22           H   new
ATOM      0  HB2 ALA A  56      -1.122  13.869  -7.625  1.00  1.22           H   new
ATOM      0  HB3 ALA A  56      -2.563  14.407  -8.003  1.00  1.22           H   new
ATOM    846  N   ALA A  57      -1.681  17.882  -7.349  1.00  1.31           N
ATOM    847  CA  ALA A  57      -2.320  19.136  -7.766  1.00  1.31           C
ATOM    848  C   ALA A  57      -3.203  18.883  -8.975  1.00  1.31           C
ATOM    849  O   ALA A  57      -2.881  18.028  -9.804  1.00  1.31           O
ATOM    850  CB  ALA A  57      -1.288  20.196  -8.067  1.00  1.31           C
ATOM      0  H   ALA A  57      -0.824  17.879  -7.422  1.00  1.31           H   new
ATOM      0  HA  ALA A  57      -2.870  19.463  -7.037  1.00  1.31           H   new
ATOM      0  HB1 ALA A  57      -1.733  21.013  -8.340  1.00  1.31           H   new
ATOM      0  HB2 ALA A  57      -0.758  20.367  -7.273  1.00  1.31           H   new
ATOM      0  HB3 ALA A  57      -0.709  19.890  -8.782  1.00  1.31           H   new
ATOM    856  N   LEU A  58      -4.302  19.625  -9.082  1.00  1.39           N
ATOM    857  CA  LEU A  58      -5.228  19.442 -10.193  1.00  1.39           C
ATOM    858  C   LEU A  58      -5.232  20.599 -11.181  1.00  1.39           C
ATOM    859  O   LEU A  58      -4.949  21.736 -10.818  1.00  1.39           O
ATOM    860  CB  LEU A  58      -6.633  19.250  -9.634  1.00  1.39           C
ATOM    861  CG  LEU A  58      -6.764  18.096  -8.649  1.00  1.39           C
ATOM    862  CD1 LEU A  58      -8.178  18.047  -8.147  1.00  1.39           C
ATOM    863  CD2 LEU A  58      -6.344  16.814  -9.310  1.00  1.39           C
ATOM      0  H   LEU A  58      -4.528  20.238  -8.523  1.00  1.39           H   new
ATOM      0  HA  LEU A  58      -4.931  18.661 -10.686  1.00  1.39           H   new
ATOM      0  HB2 LEU A  58      -6.910  20.069  -9.195  1.00  1.39           H   new
ATOM      0  HB3 LEU A  58      -7.246  19.103 -10.371  1.00  1.39           H   new
ATOM      0  HG  LEU A  58      -6.180  18.226  -7.886  1.00  1.39           H   new
ATOM      0 HD11 LEU A  58      -8.273  17.315  -7.518  1.00  1.39           H   new
ATOM      0 HD12 LEU A  58      -8.394  18.883  -7.704  1.00  1.39           H   new
ATOM      0 HD13 LEU A  58      -8.782  17.912  -8.894  1.00  1.39           H   new
ATOM      0 HD21 LEU A  58      -6.429  16.082  -8.680  1.00  1.39           H   new
ATOM      0 HD22 LEU A  58      -6.911  16.645 -10.079  1.00  1.39           H   new
ATOM      0 HD23 LEU A  58      -5.421  16.886  -9.599  1.00  1.39           H   new
ATOM    875  N   MET A  59      -5.560  20.323 -12.437  1.00  1.48           N
ATOM    876  CA  MET A  59      -5.702  21.414 -13.398  1.00  1.48           C
ATOM    877  C   MET A  59      -7.170  21.795 -13.525  1.00  1.48           C
ATOM    878  O   MET A  59      -8.051  20.948 -13.364  1.00  1.48           O
ATOM    879  CB  MET A  59      -5.101  21.054 -14.754  1.00  1.48           C
ATOM    880  CG  MET A  59      -3.630  20.693 -14.697  1.00  1.48           C
ATOM    881  SD  MET A  59      -2.608  22.058 -14.108  1.00  1.48           S
ATOM    882  CE  MET A  59      -2.622  23.236 -15.450  1.00  1.48           C
ATOM      0  H   MET A  59      -5.702  19.534 -12.749  1.00  1.48           H   new
ATOM      0  HA  MET A  59      -5.206  22.180 -13.069  1.00  1.48           H   new
ATOM      0  HB2 MET A  59      -5.594  20.307 -15.128  1.00  1.48           H   new
ATOM      0  HB3 MET A  59      -5.218  21.803 -15.359  1.00  1.48           H   new
ATOM      0  HG2 MET A  59      -3.510  19.927 -14.114  1.00  1.48           H   new
ATOM      0  HG3 MET A  59      -3.331  20.426 -15.580  1.00  1.48           H   new
ATOM      0  HE1 MET A  59      -2.088  24.009 -15.208  1.00  1.48           H   new
ATOM      0  HE2 MET A  59      -2.252  22.824 -16.246  1.00  1.48           H   new
ATOM      0  HE3 MET A  59      -3.534  23.516 -15.625  1.00  1.48           H   new
ATOM    892  N   SER A  60      -7.425  23.067 -13.807  1.00  1.56           N
ATOM    893  CA  SER A  60      -8.780  23.564 -14.023  1.00  1.56           C
ATOM    894  C   SER A  60      -8.783  24.715 -15.027  1.00  1.56           C
ATOM    895  O   SER A  60      -8.213  25.790 -14.781  1.00  1.56           O
ATOM    896  CB  SER A  60      -9.394  24.019 -12.715  1.00  1.56           C
ATOM    897  OG  SER A  60     -10.678  24.520 -12.927  1.00  1.56           O
ATOM      0  H   SER A  60      -6.815  23.669 -13.879  1.00  1.56           H   new
ATOM      0  HA  SER A  60      -9.311  22.837 -14.384  1.00  1.56           H   new
ATOM      0  HB2 SER A  60      -9.429  23.276 -12.092  1.00  1.56           H   new
ATOM      0  HB3 SER A  60      -8.837  24.702 -12.310  1.00  1.56           H   new
ATOM      0  HG  SER A  60     -10.825  25.150 -12.392  1.00  1.56           H   new
ATOM    903  N   GLY A  61      -9.456  24.518 -16.153  1.00  1.62           N
ATOM    904  CA  GLY A  61      -9.426  25.535 -17.188  1.00  1.62           C
ATOM    905  C   GLY A  61      -7.985  25.715 -17.656  1.00  1.62           C
ATOM    906  O   GLY A  61      -7.330  24.750 -18.046  1.00  1.62           O
ATOM      0  H   GLY A  61      -9.925  23.820 -16.334  1.00  1.62           H   new
ATOM      0  HA2 GLY A  61      -9.991  25.274 -17.932  1.00  1.62           H   new
ATOM      0  HA3 GLY A  61      -9.776  26.373 -16.846  1.00  1.62           H   new
ATOM    910  N   GLU A  62      -7.501  26.950 -17.614  1.00  1.63           N
ATOM    911  CA  GLU A  62      -6.145  27.280 -18.048  1.00  1.63           C
ATOM    912  C   GLU A  62      -5.074  27.241 -16.949  1.00  1.63           C
ATOM    913  O   GLU A  62      -3.915  27.562 -17.220  1.00  1.63           O
ATOM    914  CB  GLU A  62      -6.139  28.669 -18.679  1.00  1.63           C
ATOM    915  CG  GLU A  62      -6.953  28.776 -19.960  1.00  1.63           C
ATOM    916  CD  GLU A  62      -6.965  30.167 -20.554  1.00  1.63           C
ATOM    917  OE1 GLU A  62      -6.373  31.063 -19.976  1.00  1.63           O
ATOM    918  OE2 GLU A  62      -7.565  30.338 -21.588  1.00  1.63           O1-
ATOM      0  H   GLU A  62      -7.951  27.626 -17.331  1.00  1.63           H   new
ATOM      0  HA  GLU A  62      -5.906  26.584 -18.680  1.00  1.63           H   new
ATOM      0  HB2 GLU A  62      -6.483  29.307 -18.035  1.00  1.63           H   new
ATOM      0  HB3 GLU A  62      -5.222  28.923 -18.868  1.00  1.63           H   new
ATOM      0  HG2 GLU A  62      -6.595  28.156 -20.615  1.00  1.63           H   new
ATOM      0  HG3 GLU A  62      -7.866  28.502 -19.778  1.00  1.63           H   new
ATOM    925  N   GLY A  63      -5.450  26.920 -15.709  1.00  1.61           N
ATOM    926  CA  GLY A  63      -4.465  26.960 -14.629  1.00  1.61           C
ATOM    927  C   GLY A  63      -4.472  25.757 -13.683  1.00  1.61           C
ATOM    928  O   GLY A  63      -5.051  24.707 -13.970  1.00  1.61           O
ATOM      0  H   GLY A  63      -6.244  26.684 -15.478  1.00  1.61           H   new
ATOM      0  HA2 GLY A  63      -3.581  27.037 -15.022  1.00  1.61           H   new
ATOM      0  HA3 GLY A  63      -4.614  27.763 -14.106  1.00  1.61           H   new
ATOM    932  N   ARG A  64      -3.813  25.930 -12.537  1.00  1.56           N
ATOM    933  CA  ARG A  64      -3.638  24.862 -11.546  1.00  1.56           C
ATOM    934  C   ARG A  64      -4.220  25.193 -10.167  1.00  1.56           C
ATOM    935  O   ARG A  64      -4.160  26.337  -9.704  1.00  1.56           O
ATOM    936  CB  ARG A  64      -2.153  24.539 -11.408  1.00  1.56           C
ATOM    937  CG  ARG A  64      -1.792  23.321 -10.552  1.00  1.56           C
ATOM    938  CD  ARG A  64      -0.307  23.082 -10.563  1.00  1.56           C
ATOM    939  NE  ARG A  64       0.194  22.679 -11.892  1.00  1.56           N
ATOM    940  CZ  ARG A  64       0.293  21.405 -12.330  1.00  1.56           C
ATOM    941  NH1 ARG A  64      -0.044  20.424 -11.543  1.00  1.56           N1+
ATOM    942  NH2 ARG A  64       0.730  21.142 -13.552  1.00  1.56           N
ATOM      0  H   ARG A  64      -3.451  26.676 -12.309  1.00  1.56           H   new
ATOM      0  HA  ARG A  64      -4.134  24.096 -11.875  1.00  1.56           H   new
ATOM      0  HB2 ARG A  64      -1.788  24.404 -12.297  1.00  1.56           H   new
ATOM      0  HB3 ARG A  64      -1.708  25.315 -11.034  1.00  1.56           H   new
ATOM      0  HG2 ARG A  64      -2.095  23.459  -9.641  1.00  1.56           H   new
ATOM      0  HG3 ARG A  64      -2.253  22.536 -10.888  1.00  1.56           H   new
ATOM      0  HD2 ARG A  64       0.149  23.890 -10.281  1.00  1.56           H   new
ATOM      0  HD3 ARG A  64      -0.089  22.393  -9.916  1.00  1.56           H   new
ATOM      0  HE  ARG A  64       0.442  23.304 -12.429  1.00  1.56           H   new
ATOM      0 HH11 ARG A  64      -0.328  20.589 -10.748  1.00  1.56           H   new
ATOM      0 HH12 ARG A  64       0.018  19.611 -11.818  1.00  1.56           H   new
ATOM      0 HH21 ARG A  64       0.954  21.786 -14.076  1.00  1.56           H   new
ATOM      0 HH22 ARG A  64       0.789  20.327 -13.821  1.00  1.56           H   new
ATOM    956  N   LEU A  65      -4.824  24.196  -9.534  1.00  1.49           N
ATOM    957  CA  LEU A  65      -5.328  24.312  -8.173  1.00  1.49           C
ATOM    958  C   LEU A  65      -4.577  23.361  -7.225  1.00  1.49           C
ATOM    959  O   LEU A  65      -4.758  22.141  -7.275  1.00  1.49           O
ATOM    960  CB  LEU A  65      -6.835  24.019  -8.126  1.00  1.49           C
ATOM    961  CG  LEU A  65      -7.741  24.915  -9.000  1.00  1.49           C
ATOM    962  CD1 LEU A  65      -9.185  24.430  -8.907  1.00  1.49           C
ATOM    963  CD2 LEU A  65      -7.633  26.355  -8.535  1.00  1.49           C
ATOM      0  H   LEU A  65      -4.954  23.423  -9.887  1.00  1.49           H   new
ATOM      0  HA  LEU A  65      -5.177  25.224  -7.878  1.00  1.49           H   new
ATOM      0  HB2 LEU A  65      -6.973  23.097  -8.392  1.00  1.49           H   new
ATOM      0  HB3 LEU A  65      -7.130  24.096  -7.205  1.00  1.49           H   new
ATOM      0  HG  LEU A  65      -7.455  24.864  -9.925  1.00  1.49           H   new
ATOM      0 HD11 LEU A  65      -9.752  24.994  -9.456  1.00  1.49           H   new
ATOM      0 HD12 LEU A  65      -9.240  23.514  -9.221  1.00  1.49           H   new
ATOM      0 HD13 LEU A  65      -9.483  24.474  -7.985  1.00  1.49           H   new
ATOM      0 HD21 LEU A  65      -8.202  26.916  -9.084  1.00  1.49           H   new
ATOM      0 HD22 LEU A  65      -7.914  26.418  -7.609  1.00  1.49           H   new
ATOM      0 HD23 LEU A  65      -6.713  26.653  -8.614  1.00  1.49           H   new
ATOM    975  N   ASP A  66      -3.687  23.919  -6.407  1.00  1.43           N
ATOM    976  CA  ASP A  66      -2.886  23.139  -5.462  1.00  1.43           C
ATOM    977  C   ASP A  66      -3.742  22.752  -4.252  1.00  1.43           C
ATOM    978  O   ASP A  66      -4.663  23.505  -3.904  1.00  1.43           O
ATOM    979  CB  ASP A  66      -1.665  23.939  -5.019  1.00  1.43           C
ATOM    980  CG  ASP A  66      -0.639  24.118  -6.136  1.00  1.43           C
ATOM    981  OD1 ASP A  66      -0.718  23.441  -7.135  1.00  1.43           O
ATOM    982  OD2 ASP A  66       0.245  24.931  -5.958  1.00  1.43           O1-
ATOM      0  H   ASP A  66      -3.529  24.764  -6.384  1.00  1.43           H   new
ATOM      0  HA  ASP A  66      -2.579  22.330  -5.899  1.00  1.43           H   new
ATOM      0  HB2 ASP A  66      -1.951  24.811  -4.705  1.00  1.43           H   new
ATOM      0  HB3 ASP A  66      -1.245  23.491  -4.268  1.00  1.43           H   new
ATOM    987  N   PRO A  67      -3.476  21.617  -3.575  1.00  1.39           N
ATOM    988  CA  PRO A  67      -4.197  21.224  -2.388  1.00  1.39           C
ATOM    989  C   PRO A  67      -3.890  22.231  -1.301  1.00  1.39           C
ATOM    990  O   PRO A  67      -2.761  22.706  -1.171  1.00  1.39           O
ATOM    991  CB  PRO A  67      -3.659  19.820  -2.084  1.00  1.39           C
ATOM    992  CG  PRO A  67      -2.280  19.795  -2.744  1.00  1.39           C
ATOM    993  CD  PRO A  67      -2.398  20.698  -3.974  1.00  1.39           C
ATOM      0  HA  PRO A  67      -5.163  21.203  -2.474  1.00  1.39           H   new
ATOM      0  HB2 PRO A  67      -3.597  19.663  -1.129  1.00  1.39           H   new
ATOM      0  HB3 PRO A  67      -4.238  19.132  -2.448  1.00  1.39           H   new
ATOM      0  HG2 PRO A  67      -1.597  20.119  -2.137  1.00  1.39           H   new
ATOM      0  HG3 PRO A  67      -2.030  18.892  -2.996  1.00  1.39           H   new
ATOM      0  HD2 PRO A  67      -1.570  21.168  -4.160  1.00  1.39           H   new
ATOM      0  HD3 PRO A  67      -2.625  20.196  -4.773  1.00  1.39           H   new
ATOM   1001  N   TYR A  68      -4.891  22.513  -0.506  1.00  1.37           N
ATOM   1002  CA  TYR A  68      -4.820  23.439   0.615  1.00  1.37           C
ATOM   1003  C   TYR A  68      -5.049  22.734   1.944  1.00  1.37           C
ATOM   1004  O   TYR A  68      -4.372  23.014   2.936  1.00  1.37           O
ATOM   1005  CB  TYR A  68      -5.868  24.533   0.459  1.00  1.37           C
ATOM   1006  CG  TYR A  68      -5.896  25.521   1.599  1.00  1.37           C
ATOM   1007  CD1 TYR A  68      -5.018  26.591   1.721  1.00  1.37           C
ATOM   1008  CD2 TYR A  68      -6.768  25.264   2.590  1.00  1.37           C
ATOM   1009  CE1 TYR A  68      -5.104  27.403   2.857  1.00  1.37           C
ATOM   1010  CE2 TYR A  68      -6.844  26.024   3.703  1.00  1.37           C
ATOM   1011  CZ  TYR A  68      -6.039  27.092   3.849  1.00  1.37           C
ATOM   1012  OH  TYR A  68      -6.140  27.838   4.983  1.00  1.37           O
ATOM      0  H   TYR A  68      -5.669  22.159  -0.601  1.00  1.37           H   new
ATOM      0  HA  TYR A  68      -3.929  23.822   0.614  1.00  1.37           H   new
ATOM      0  HB2 TYR A  68      -5.702  25.012  -0.368  1.00  1.37           H   new
ATOM      0  HB3 TYR A  68      -6.743  24.121   0.378  1.00  1.37           H   new
ATOM      0  HD1 TYR A  68      -4.386  26.764   1.061  1.00  1.37           H   new
ATOM      0  HD2 TYR A  68      -7.340  24.536   2.505  1.00  1.37           H   new
ATOM      0  HE1 TYR A  68      -4.546  28.141   2.951  1.00  1.37           H   new
ATOM      0  HE2 TYR A  68      -7.455  25.809   4.371  1.00  1.37           H   new
ATOM      0  HH  TYR A  68      -6.596  27.422   5.553  1.00  1.37           H   new
ATOM   1022  N   TRP A  69      -6.066  21.867   1.981  1.00  1.38           N
ATOM   1023  CA  TRP A  69      -6.481  21.223   3.229  1.00  1.38           C
ATOM   1024  C   TRP A  69      -7.161  19.902   2.960  1.00  1.38           C
ATOM   1025  O   TRP A  69      -7.812  19.729   1.934  1.00  1.38           O
ATOM   1026  CB  TRP A  69      -7.439  22.124   4.001  1.00  1.38           C
ATOM   1027  CG  TRP A  69      -7.843  21.632   5.321  1.00  1.38           C
ATOM   1028  CD1 TRP A  69      -9.005  21.010   5.659  1.00  1.38           C
ATOM   1029  CD2 TRP A  69      -7.069  21.739   6.532  1.00  1.38           C
ATOM   1030  CE2 TRP A  69      -7.824  21.160   7.547  1.00  1.38           C
ATOM   1031  CE3 TRP A  69      -5.809  22.278   6.831  1.00  1.38           C
ATOM   1032  NE1 TRP A  69      -9.003  20.715   6.998  1.00  1.38           N
ATOM   1033  CZ2 TRP A  69      -7.367  21.100   8.852  1.00  1.38           C
ATOM   1034  CZ3 TRP A  69      -5.348  22.218   8.135  1.00  1.38           C
ATOM   1035  CH2 TRP A  69      -6.107  21.645   9.122  1.00  1.38           C
ATOM      0  H   TRP A  69      -6.528  21.639   1.293  1.00  1.38           H   new
ATOM      0  HA  TRP A  69      -5.682  21.066   3.756  1.00  1.38           H   new
ATOM      0  HB2 TRP A  69      -7.023  22.993   4.111  1.00  1.38           H   new
ATOM      0  HB3 TRP A  69      -8.236  22.257   3.465  1.00  1.38           H   new
ATOM      0  HD1 TRP A  69      -9.697  20.814   5.070  1.00  1.38           H   new
ATOM      0  HE1 TRP A  69      -9.635  20.317   7.424  1.00  1.38           H   new
ATOM      0  HE3 TRP A  69      -5.292  22.669   6.164  1.00  1.38           H   new
ATOM      0  HZ2 TRP A  69      -7.879  20.712   9.525  1.00  1.38           H   new
ATOM      0  HZ3 TRP A  69      -4.513  22.571   8.344  1.00  1.38           H   new
ATOM      0  HH2 TRP A  69      -5.777  21.618   9.991  1.00  1.38           H   new
ATOM   1046  N   GLY A  70      -7.028  18.965   3.872  1.00  1.39           N
ATOM   1047  CA  GLY A  70      -7.709  17.702   3.682  1.00  1.39           C
ATOM   1048  C   GLY A  70      -7.431  16.733   4.800  1.00  1.39           C
ATOM   1049  O   GLY A  70      -6.867  17.096   5.835  1.00  1.39           O
ATOM      0  H   GLY A  70      -6.562  19.033   4.591  1.00  1.39           H   new
ATOM      0  HA2 GLY A  70      -8.665  17.857   3.621  1.00  1.39           H   new
ATOM      0  HA3 GLY A  70      -7.431  17.310   2.839  1.00  1.39           H   new
ATOM   1053  N   SER A  71      -7.887  15.509   4.606  1.00  1.38           N
ATOM   1054  CA  SER A  71      -7.707  14.478   5.588  1.00  1.38           C
ATOM   1055  C   SER A  71      -7.799  13.085   4.992  1.00  1.38           C
ATOM   1056  O   SER A  71      -8.879  12.615   4.635  1.00  1.38           O
ATOM   1057  CB  SER A  71      -8.742  14.624   6.669  1.00  1.38           C
ATOM   1058  OG  SER A  71      -8.618  13.610   7.628  1.00  1.38           O
ATOM      0  H   SER A  71      -8.309  15.259   3.899  1.00  1.38           H   new
ATOM      0  HA  SER A  71      -6.815  14.582   5.953  1.00  1.38           H   new
ATOM      0  HB2 SER A  71      -8.648  15.490   7.096  1.00  1.38           H   new
ATOM      0  HB3 SER A  71      -9.629  14.596   6.277  1.00  1.38           H   new
ATOM      0  HG  SER A  71      -9.204  13.712   8.221  1.00  1.38           H   new
ATOM   1064  N   VAL A  72      -6.689  12.364   5.019  1.00  1.35           N
ATOM   1065  CA  VAL A  72      -6.606  11.019   4.471  1.00  1.35           C
ATOM   1066  C   VAL A  72      -7.582  10.118   5.209  1.00  1.35           C
ATOM   1067  O   VAL A  72      -8.279   9.302   4.611  1.00  1.35           O
ATOM   1068  CB  VAL A  72      -5.196  10.448   4.653  1.00  1.35           C
ATOM   1069  CG1 VAL A  72      -5.175   9.000   4.234  1.00  1.35           C
ATOM   1070  CG2 VAL A  72      -4.238  11.239   3.879  1.00  1.35           C
ATOM      0  H   VAL A  72      -5.952  12.645   5.361  1.00  1.35           H   new
ATOM      0  HA  VAL A  72      -6.819  11.059   3.525  1.00  1.35           H   new
ATOM      0  HB  VAL A  72      -4.942  10.496   5.588  1.00  1.35           H   new
ATOM      0 HG11 VAL A  72      -4.281   8.642   4.351  1.00  1.35           H   new
ATOM      0 HG12 VAL A  72      -5.798   8.496   4.780  1.00  1.35           H   new
ATOM      0 HG13 VAL A  72      -5.432   8.929   3.301  1.00  1.35           H   new
ATOM      0 HG21 VAL A  72      -3.347  10.874   3.997  1.00  1.35           H   new
ATOM      0 HG22 VAL A  72      -4.477  11.209   2.940  1.00  1.35           H   new
ATOM      0 HG23 VAL A  72      -4.254  12.159   4.187  1.00  1.35           H   new
ATOM   1080  N   LYS A  73      -7.652  10.303   6.519  1.00  1.29           N
ATOM   1081  CA  LYS A  73      -8.528   9.547   7.404  1.00  1.29           C
ATOM   1082  C   LYS A  73      -9.995   9.555   6.953  1.00  1.29           C
ATOM   1083  O   LYS A  73     -10.715   8.576   7.160  1.00  1.29           O
ATOM   1084  CB  LYS A  73      -8.420  10.103   8.824  1.00  1.29           C
ATOM   1085  CG  LYS A  73      -9.255   9.373   9.850  1.00  1.29           C
ATOM   1086  CD  LYS A  73      -9.034   9.932  11.255  1.00  1.29           C
ATOM   1087  CE  LYS A  73      -9.908   9.204  12.261  1.00  1.29           C
ATOM   1088  NZ  LYS A  73      -9.721   9.698  13.648  1.00  1.29           N1+
ATOM      0  H   LYS A  73      -7.177  10.890   6.931  1.00  1.29           H   new
ATOM      0  HA  LYS A  73      -8.233   8.623   7.375  1.00  1.29           H   new
ATOM      0  HB2 LYS A  73      -7.491  10.074   9.100  1.00  1.29           H   new
ATOM      0  HB3 LYS A  73      -8.684  11.036   8.814  1.00  1.29           H   new
ATOM      0  HG2 LYS A  73     -10.193   9.446   9.616  1.00  1.29           H   new
ATOM      0  HG3 LYS A  73      -9.032   8.429   9.838  1.00  1.29           H   new
ATOM      0  HD2 LYS A  73      -8.101   9.839  11.503  1.00  1.29           H   new
ATOM      0  HD3 LYS A  73      -9.238  10.880  11.267  1.00  1.29           H   new
ATOM      0  HE2 LYS A  73     -10.839   9.306  12.008  1.00  1.29           H   new
ATOM      0  HE3 LYS A  73      -9.708   8.255  12.230  1.00  1.29           H   new
ATOM      0  HZ1 LYS A  73     -10.241   9.234  14.201  1.00  1.29           H   new
ATOM      0  HZ2 LYS A  73      -8.870   9.597  13.887  1.00  1.29           H   new
ATOM      0  HZ3 LYS A  73      -9.940  10.560  13.689  1.00  1.29           H   new
ATOM   1102  N   GLU A  74     -10.455  10.682   6.398  1.00  1.21           N
ATOM   1103  CA  GLU A  74     -11.835  10.837   5.952  1.00  1.21           C
ATOM   1104  C   GLU A  74     -11.903  10.771   4.433  1.00  1.21           C
ATOM   1105  O   GLU A  74     -12.921  11.096   3.833  1.00  1.21           O
ATOM   1106  CB  GLU A  74     -12.434  12.151   6.482  1.00  1.21           C
ATOM   1107  CG  GLU A  74     -12.523  12.187   8.022  1.00  1.21           C
ATOM   1108  CD  GLU A  74     -13.097  13.466   8.633  1.00  1.21           C
ATOM   1109  OE1 GLU A  74     -13.209  14.470   7.958  1.00  1.21           O
ATOM   1110  OE2 GLU A  74     -13.406  13.427   9.801  1.00  1.21           O1-
ATOM      0  H   GLU A  74      -9.968  11.379   6.271  1.00  1.21           H   new
ATOM      0  HA  GLU A  74     -12.365  10.108   6.312  1.00  1.21           H   new
ATOM      0  HB2 GLU A  74     -11.893  12.895   6.176  1.00  1.21           H   new
ATOM      0  HB3 GLU A  74     -13.321  12.272   6.108  1.00  1.21           H   new
ATOM      0  HG2 GLU A  74     -13.067  11.439   8.314  1.00  1.21           H   new
ATOM      0  HG3 GLU A  74     -11.633  12.049   8.383  1.00  1.21           H   new
ATOM   1117  N   ASP A  75     -10.794  10.380   3.811  1.00  1.13           N
ATOM   1118  CA  ASP A  75     -10.649  10.325   2.368  1.00  1.13           C
ATOM   1119  C   ASP A  75     -10.981  11.624   1.666  1.00  1.13           C
ATOM   1120  O   ASP A  75     -11.570  11.579   0.601  1.00  1.13           O
ATOM   1121  CB  ASP A  75     -11.543   9.229   1.764  1.00  1.13           C
ATOM   1122  CG  ASP A  75     -11.181   8.904   0.273  1.00  1.13           C
ATOM   1123  OD1 ASP A  75     -10.055   9.098  -0.116  1.00  1.13           O
ATOM   1124  OD2 ASP A  75     -12.035   8.494  -0.466  1.00  1.13           O1-
ATOM      0  H   ASP A  75     -10.087  10.133   4.233  1.00  1.13           H   new
ATOM      0  HA  ASP A  75      -9.709  10.133   2.224  1.00  1.13           H   new
ATOM      0  HB2 ASP A  75     -11.462   8.422   2.296  1.00  1.13           H   new
ATOM      0  HB3 ASP A  75     -12.470   9.510   1.814  1.00  1.13           H   new
ATOM   1129  N   ARG A  76     -10.501  12.768   2.145  1.00  1.05           N
ATOM   1130  CA  ARG A  76     -10.860  14.016   1.459  1.00  1.05           C
ATOM   1131  C   ARG A  76      -9.752  15.027   1.211  1.00  1.05           C
ATOM   1132  O   ARG A  76      -8.804  15.166   1.990  1.00  1.05           O
ATOM   1133  CB  ARG A  76     -11.939  14.706   2.256  1.00  1.05           C
ATOM   1134  CG  ARG A  76     -11.524  15.064   3.644  1.00  1.05           C
ATOM   1135  CD  ARG A  76     -12.609  15.687   4.403  1.00  1.05           C
ATOM   1136  NE  ARG A  76     -12.225  15.922   5.762  1.00  1.05           N
ATOM   1137  CZ  ARG A  76     -11.546  16.994   6.193  1.00  1.05           C
ATOM   1138  NH1 ARG A  76     -11.171  17.922   5.345  1.00  1.05           N1+
ATOM   1139  NH2 ARG A  76     -11.262  17.101   7.473  1.00  1.05           N
ATOM      0  H   ARG A  76      -9.990  12.849   2.832  1.00  1.05           H   new
ATOM      0  HA  ARG A  76     -11.134  13.726   0.575  1.00  1.05           H   new
ATOM      0  HB2 ARG A  76     -12.209  15.513   1.790  1.00  1.05           H   new
ATOM      0  HB3 ARG A  76     -12.718  14.129   2.298  1.00  1.05           H   new
ATOM      0  HG2 ARG A  76     -11.225  14.265   4.106  1.00  1.05           H   new
ATOM      0  HG3 ARG A  76     -10.768  15.670   3.607  1.00  1.05           H   new
ATOM      0  HD2 ARG A  76     -12.858  16.526   3.985  1.00  1.05           H   new
ATOM      0  HD3 ARG A  76     -13.392  15.115   4.380  1.00  1.05           H   new
ATOM      0  HE  ARG A  76     -12.447  15.331   6.346  1.00  1.05           H   new
ATOM      0 HH11 ARG A  76     -11.361  17.843   4.510  1.00  1.05           H   new
ATOM      0 HH12 ARG A  76     -10.735  18.609   5.624  1.00  1.05           H   new
ATOM      0 HH21 ARG A  76     -11.512  16.487   8.022  1.00  1.05           H   new
ATOM      0 HH22 ARG A  76     -10.827  17.784   7.761  1.00  1.05           H   new
ATOM   1153  N   LEU A  77      -9.929  15.786   0.124  1.00  0.99           N
ATOM   1154  CA  LEU A  77      -9.032  16.885  -0.245  1.00  0.99           C
ATOM   1155  C   LEU A  77      -9.721  18.140  -0.755  1.00  0.99           C
ATOM   1156  O   LEU A  77     -10.684  18.085  -1.529  1.00  0.99           O
ATOM   1157  CB  LEU A  77      -8.060  16.435  -1.323  1.00  0.99           C
ATOM   1158  CG  LEU A  77      -7.036  15.442  -0.916  1.00  0.99           C
ATOM   1159  CD1 LEU A  77      -6.386  14.920  -2.104  1.00  0.99           C
ATOM   1160  CD2 LEU A  77      -6.021  16.115  -0.044  1.00  0.99           C
ATOM      0  H   LEU A  77     -10.581  15.675  -0.425  1.00  0.99           H   new
ATOM      0  HA  LEU A  77      -8.586  17.115   0.585  1.00  0.99           H   new
ATOM      0  HB2 LEU A  77      -8.572  16.060  -2.057  1.00  0.99           H   new
ATOM      0  HB3 LEU A  77      -7.604  17.219  -1.667  1.00  0.99           H   new
ATOM      0  HG  LEU A  77      -7.453  14.715  -0.427  1.00  0.99           H   new
ATOM      0 HD11 LEU A  77      -5.714  14.269  -1.846  1.00  0.99           H   new
ATOM      0 HD12 LEU A  77      -7.046  14.495  -2.674  1.00  0.99           H   new
ATOM      0 HD13 LEU A  77      -5.963  15.647  -2.587  1.00  0.99           H   new
ATOM      0 HD21 LEU A  77      -5.348  15.471   0.226  1.00  0.99           H   new
ATOM      0 HD22 LEU A  77      -5.599  16.836  -0.536  1.00  0.99           H   new
ATOM      0 HD23 LEU A  77      -6.458  16.474   0.744  1.00  0.99           H   new
ATOM   1172  N   CYS A  78      -9.163  19.284  -0.380  1.00  0.97           N
ATOM   1173  CA  CYS A  78      -9.626  20.566  -0.870  1.00  0.97           C
ATOM   1174  C   CYS A  78      -8.506  21.237  -1.636  1.00  0.97           C
ATOM   1175  O   CYS A  78      -7.363  21.297  -1.152  1.00  0.97           O
ATOM   1176  CB  CYS A  78      -9.952  21.481   0.266  1.00  0.97           C
ATOM   1177  SG  CYS A  78     -11.030  20.830   1.354  1.00  0.97           S
ATOM      0  H   CYS A  78      -8.502  19.335   0.168  1.00  0.97           H   new
ATOM      0  HA  CYS A  78     -10.409  20.408  -1.421  1.00  0.97           H   new
ATOM      0  HB2 CYS A  78      -9.133  21.711   0.732  1.00  0.97           H   new
ATOM      0  HB3 CYS A  78     -10.319  22.306  -0.088  1.00  0.97           H   new
ATOM      0  HG  CYS A  78     -10.698  21.120   2.470  1.00  0.97           H   new
ATOM   1183  N   TYR A  79      -8.850  21.801  -2.785  1.00  0.96           N
ATOM   1184  CA  TYR A  79      -7.900  22.479  -3.639  1.00  0.96           C
ATOM   1185  C   TYR A  79      -8.294  23.935  -3.855  1.00  0.96           C
ATOM   1186  O   TYR A  79      -9.447  24.272  -4.153  1.00  0.96           O
ATOM   1187  CB  TYR A  79      -7.801  21.727  -4.961  1.00  0.96           C
ATOM   1188  CG  TYR A  79      -7.261  20.320  -4.877  1.00  0.96           C
ATOM   1189  CD1 TYR A  79      -8.054  19.226  -4.519  1.00  0.96           C
ATOM   1190  CD2 TYR A  79      -5.975  20.121  -5.197  1.00  0.96           C
ATOM   1191  CE1 TYR A  79      -7.466  17.964  -4.501  1.00  0.96           C
ATOM   1192  CE2 TYR A  79      -5.425  18.907  -5.176  1.00  0.96           C
ATOM   1193  CZ  TYR A  79      -6.136  17.839  -4.840  1.00  0.96           C
ATOM   1194  OH  TYR A  79      -5.506  16.645  -4.861  1.00  0.96           O
ATOM      0  H   TYR A  79      -9.654  21.799  -3.091  1.00  0.96           H   new
ATOM      0  HA  TYR A  79      -7.030  22.486  -3.211  1.00  0.96           H   new
ATOM      0  HB2 TYR A  79      -8.684  21.693  -5.361  1.00  0.96           H   new
ATOM      0  HB3 TYR A  79      -7.236  22.237  -5.562  1.00  0.96           H   new
ATOM      0  HD1 TYR A  79      -8.951  19.338  -4.299  1.00  0.96           H   new
ATOM      0  HD2 TYR A  79      -5.452  20.850  -5.441  1.00  0.96           H   new
ATOM      0  HE1 TYR A  79      -7.964  17.215  -4.263  1.00  0.96           H   new
ATOM      0  HE2 TYR A  79      -4.528  18.807  -5.401  1.00  0.96           H   new
ATOM      0  HH  TYR A  79      -4.886  16.665  -5.428  1.00  0.96           H   new
ATOM   1204  N   GLY A  80      -7.329  24.816  -3.642  1.00  0.97           N
ATOM   1205  CA  GLY A  80      -7.543  26.258  -3.771  1.00  0.97           C
ATOM   1206  C   GLY A  80      -8.024  26.949  -2.472  1.00  0.97           C
ATOM   1207  O   GLY A  80      -8.029  28.180  -2.397  1.00  0.97           O
ATOM      0  H   GLY A  80      -6.528  24.599  -3.418  1.00  0.97           H   new
ATOM      0  HA2 GLY A  80      -6.715  26.673  -4.058  1.00  0.97           H   new
ATOM      0  HA3 GLY A  80      -8.197  26.416  -4.470  1.00  0.97           H   new
ATOM   1211  N   GLY A  81      -8.404  26.170  -1.455  1.00  0.98           N
ATOM   1212  CA  GLY A  81      -8.889  26.727  -0.185  1.00  0.98           C
ATOM   1213  C   GLY A  81      -9.411  25.642   0.780  1.00  0.98           C
ATOM   1214  O   GLY A  81      -9.321  24.461   0.472  1.00  0.98           O
ATOM      0  H   GLY A  81      -8.389  25.311  -1.480  1.00  0.98           H   new
ATOM      0  HA2 GLY A  81      -8.171  27.218   0.244  1.00  0.98           H   new
ATOM      0  HA3 GLY A  81      -9.599  27.363  -0.365  1.00  0.98           H   new
ATOM   1218  N   PRO A  82      -9.916  26.028   1.972  1.00  0.99           N
ATOM   1219  CA  PRO A  82     -10.420  25.177   3.059  1.00  0.99           C
ATOM   1220  C   PRO A  82     -11.726  24.481   2.730  1.00  0.99           C
ATOM   1221  O   PRO A  82     -12.480  24.964   1.890  1.00  0.99           O
ATOM   1222  CB  PRO A  82     -10.603  26.169   4.207  1.00  0.99           C
ATOM   1223  CG  PRO A  82     -10.838  27.498   3.535  1.00  0.99           C
ATOM   1224  CD  PRO A  82      -9.998  27.470   2.272  1.00  0.99           C
ATOM      0  HA  PRO A  82      -9.813  24.446   3.254  1.00  0.99           H   new
ATOM      0  HB2 PRO A  82     -11.353  25.922   4.770  1.00  0.99           H   new
ATOM      0  HB3 PRO A  82      -9.818  26.197   4.777  1.00  0.99           H   new
ATOM      0  HG2 PRO A  82     -11.777  27.622   3.327  1.00  0.99           H   new
ATOM      0  HG3 PRO A  82     -10.576  28.232   4.112  1.00  0.99           H   new
ATOM      0  HD2 PRO A  82     -10.415  27.965   1.550  1.00  0.99           H   new
ATOM      0  HD3 PRO A  82      -9.121  27.860   2.413  1.00  0.99           H   new
ATOM   1232  N   TRP A  83     -12.006  23.369   3.418  1.00  0.99           N
ATOM   1233  CA  TRP A  83     -13.249  22.618   3.206  1.00  0.99           C
ATOM   1234  C   TRP A  83     -14.475  23.495   3.440  1.00  0.99           C
ATOM   1235  O   TRP A  83     -14.623  24.105   4.497  1.00  0.99           O
ATOM   1236  CB  TRP A  83     -13.288  21.378   4.142  1.00  0.99           C
ATOM   1237  CG  TRP A  83     -14.459  20.407   3.900  1.00  0.99           C
ATOM   1238  CD1 TRP A  83     -15.642  20.479   4.522  1.00  0.99           C
ATOM   1239  CD2 TRP A  83     -14.555  19.212   3.020  1.00  0.99           C
ATOM   1240  CE2 TRP A  83     -15.810  18.694   3.189  1.00  0.99           C
ATOM   1241  CE3 TRP A  83     -13.686  18.567   2.124  1.00  0.99           C
ATOM   1242  NE1 TRP A  83     -16.465  19.471   4.100  1.00  0.99           N
ATOM   1243  CZ2 TRP A  83     -16.242  17.561   2.499  1.00  0.99           C
ATOM   1244  CZ3 TRP A  83     -14.132  17.456   1.430  1.00  0.99           C
ATOM   1245  CH2 TRP A  83     -15.370  16.965   1.619  1.00  0.99           C
ATOM      0  H   TRP A  83     -11.486  23.032   4.015  1.00  0.99           H   new
ATOM      0  HA  TRP A  83     -13.268  22.322   2.283  1.00  0.99           H   new
ATOM      0  HB2 TRP A  83     -12.456  20.889   4.042  1.00  0.99           H   new
ATOM      0  HB3 TRP A  83     -13.327  21.686   5.061  1.00  0.99           H   new
ATOM      0  HD1 TRP A  83     -15.872  21.123   5.152  1.00  0.99           H   new
ATOM      0  HE1 TRP A  83     -17.273  19.346   4.368  1.00  0.99           H   new
ATOM      0  HE3 TRP A  83     -12.820  18.883   1.999  1.00  0.99           H   new
ATOM      0  HZ2 TRP A  83     -17.096  17.218   2.631  1.00  0.99           H   new
ATOM      0  HZ3 TRP A  83     -13.565  17.041   0.821  1.00  0.99           H   new
ATOM      0  HH2 TRP A  83     -15.640  16.211   1.147  1.00  0.99           H   new
ATOM   1256  N   LYS A  84     -15.365  23.524   2.448  1.00  0.99           N
ATOM   1257  CA  LYS A  84     -16.598  24.310   2.477  1.00  0.99           C
ATOM   1258  C   LYS A  84     -17.876  23.496   2.616  1.00  0.99           C
ATOM   1259  O   LYS A  84     -18.960  24.057   2.792  1.00  0.99           O
ATOM   1260  CB  LYS A  84     -16.740  25.108   1.190  1.00  0.99           C
ATOM   1261  CG  LYS A  84     -15.657  26.110   0.887  1.00  0.99           C
ATOM   1262  CD  LYS A  84     -15.706  27.265   1.850  1.00  0.99           C
ATOM   1263  CE  LYS A  84     -14.727  28.340   1.457  1.00  0.99           C
ATOM   1264  NZ  LYS A  84     -14.907  29.568   2.275  1.00  0.99           N1+
ATOM      0  H   LYS A  84     -15.265  23.075   1.721  1.00  0.99           H   new
ATOM      0  HA  LYS A  84     -16.506  24.868   3.265  1.00  0.99           H   new
ATOM      0  HB2 LYS A  84     -16.788  24.482   0.450  1.00  0.99           H   new
ATOM      0  HB3 LYS A  84     -17.588  25.579   1.219  1.00  0.99           H   new
ATOM      0  HG2 LYS A  84     -14.790  25.679   0.938  1.00  0.99           H   new
ATOM      0  HG3 LYS A  84     -15.759  26.437  -0.021  1.00  0.99           H   new
ATOM      0  HD2 LYS A  84     -16.603  27.633   1.873  1.00  0.99           H   new
ATOM      0  HD3 LYS A  84     -15.505  26.952   2.746  1.00  0.99           H   new
ATOM      0  HE2 LYS A  84     -13.821  28.009   1.564  1.00  0.99           H   new
ATOM      0  HE3 LYS A  84     -14.841  28.556   0.518  1.00  0.99           H   new
ATOM      0  HZ1 LYS A  84     -14.326  30.189   2.011  1.00  0.99           H   new
ATOM      0  HZ2 LYS A  84     -15.736  29.875   2.172  1.00  0.99           H   new
ATOM      0  HZ3 LYS A  84     -14.767  29.377   3.133  1.00  0.99           H   new
ATOM   1278  N   LEU A  85     -17.799  22.177   2.511  1.00  0.99           N
ATOM   1279  CA  LEU A  85     -19.041  21.407   2.446  1.00  0.99           C
ATOM   1280  C   LEU A  85     -19.542  21.145   3.875  1.00  0.99           C
ATOM   1281  O   LEU A  85     -19.391  20.051   4.426  1.00  0.99           O
ATOM   1282  CB  LEU A  85     -18.804  20.095   1.693  1.00  0.99           C
ATOM   1283  CG  LEU A  85     -18.094  20.271   0.313  1.00  0.99           C
ATOM   1284  CD1 LEU A  85     -17.943  18.924  -0.390  1.00  0.99           C
ATOM   1285  CD2 LEU A  85     -18.807  21.265  -0.511  1.00  0.99           C
ATOM      0  H   LEU A  85     -17.071  21.720   2.477  1.00  0.99           H   new
ATOM      0  HA  LEU A  85     -19.718  21.907   1.964  1.00  0.99           H   new
ATOM      0  HB2 LEU A  85     -18.269  19.507   2.248  1.00  0.99           H   new
ATOM      0  HB3 LEU A  85     -19.657  19.655   1.553  1.00  0.99           H   new
ATOM      0  HG  LEU A  85     -17.198  20.614   0.458  1.00  0.99           H   new
ATOM      0 HD11 LEU A  85     -17.501  19.052  -1.244  1.00  0.99           H   new
ATOM      0 HD12 LEU A  85     -17.413  18.328   0.162  1.00  0.99           H   new
ATOM      0 HD13 LEU A  85     -18.819  18.535  -0.535  1.00  0.99           H   new
ATOM      0 HD21 LEU A  85     -18.355  21.363  -1.364  1.00  0.99           H   new
ATOM      0 HD22 LEU A  85     -19.718  20.968  -0.661  1.00  0.99           H   new
ATOM      0 HD23 LEU A  85     -18.818  22.119  -0.051  1.00  0.99           H   new
ATOM   1297  N   GLN A  86     -20.029  22.233   4.483  1.00  0.99           N
ATOM   1298  CA  GLN A  86     -20.479  22.365   5.873  1.00  0.99           C
ATOM   1299  C   GLN A  86     -21.699  21.539   6.281  1.00  0.99           C
ATOM   1300  O   GLN A  86     -21.818  21.135   7.438  1.00  0.99           O
ATOM   1301  CB  GLN A  86     -20.771  23.838   6.172  1.00  0.99           C
ATOM   1302  CG  GLN A  86     -21.115  24.123   7.634  1.00  0.99           C
ATOM   1303  CD  GLN A  86     -21.239  25.621   7.950  1.00  0.99           C
ATOM   1304  NE2 GLN A  86     -22.004  25.939   8.988  1.00  0.99           N
ATOM   1305  OE1 GLN A  86     -20.649  26.475   7.268  1.00  0.99           O
ATOM      0  H   GLN A  86     -20.111  22.975   4.055  1.00  0.99           H   new
ATOM      0  HA  GLN A  86     -19.744  22.008   6.396  1.00  0.99           H   new
ATOM      0  HB2 GLN A  86     -19.998  24.368   5.923  1.00  0.99           H   new
ATOM      0  HB3 GLN A  86     -21.508  24.131   5.613  1.00  0.99           H   new
ATOM      0  HG2 GLN A  86     -21.951  23.682   7.855  1.00  0.99           H   new
ATOM      0  HG3 GLN A  86     -20.431  23.735   8.202  1.00  0.99           H   new
ATOM      0 HE21 GLN A  86     -22.398  25.320   9.438  1.00  0.99           H   new
ATOM      0 HE22 GLN A  86     -22.106  26.763   9.211  1.00  0.99           H   new
ATOM   1314  N   HIS A  87     -22.628  21.341   5.360  1.00  1.00           N
ATOM   1315  CA  HIS A  87     -23.876  20.661   5.684  1.00  1.00           C
ATOM   1316  C   HIS A  87     -23.650  19.180   5.908  1.00  1.00           C
ATOM   1317  O   HIS A  87     -22.746  18.591   5.332  1.00  1.00           O
ATOM   1318  CB  HIS A  87     -24.897  20.897   4.587  1.00  1.00           C
ATOM   1319  CG  HIS A  87     -25.308  22.312   4.499  1.00  1.00           C
ATOM   1320  CD2 HIS A  87     -25.051  23.250   3.567  1.00  1.00           C
ATOM   1321  ND1 HIS A  87     -26.067  22.931   5.471  1.00  1.00           N
ATOM   1322  CE1 HIS A  87     -26.273  24.189   5.125  1.00  1.00           C
ATOM   1323  NE2 HIS A  87     -25.668  24.406   3.973  1.00  1.00           N
ATOM      0  H   HIS A  87     -22.558  21.592   4.540  1.00  1.00           H   new
ATOM      0  HA  HIS A  87     -24.221  21.030   6.512  1.00  1.00           H   new
ATOM      0  HB2 HIS A  87     -24.525  20.617   3.736  1.00  1.00           H   new
ATOM      0  HB3 HIS A  87     -25.678  20.345   4.751  1.00  1.00           H   new
ATOM      0  HD2 HIS A  87     -24.549  23.135   2.793  1.00  1.00           H   new
ATOM      0  HE1 HIS A  87     -26.761  24.815   5.610  1.00  1.00           H   new
ATOM      0  HE2 HIS A  87     -25.661  25.152   3.545  1.00  1.00           H   new
ATOM   1331  N   LYS A  88     -24.470  18.580   6.762  1.00  1.01           N
ATOM   1332  CA  LYS A  88     -24.314  17.172   7.103  1.00  1.01           C
ATOM   1333  C   LYS A  88     -25.505  16.300   6.724  1.00  1.01           C
ATOM   1334  O   LYS A  88     -26.612  16.788   6.495  1.00  1.01           O
ATOM   1335  CB  LYS A  88     -24.014  17.062   8.603  1.00  1.01           C
ATOM   1336  CG  LYS A  88     -22.694  17.736   8.983  1.00  1.01           C
ATOM   1337  CD  LYS A  88     -22.353  17.682  10.472  1.00  1.01           C
ATOM   1338  CE  LYS A  88     -21.016  18.433  10.729  1.00  1.01           C
ATOM   1339  NZ  LYS A  88     -20.618  18.460  12.173  1.00  1.01           N1+
ATOM      0  H   LYS A  88     -25.126  18.972   7.157  1.00  1.01           H   new
ATOM      0  HA  LYS A  88     -23.576  16.829   6.575  1.00  1.01           H   new
ATOM      0  HB2 LYS A  88     -24.738  17.467   9.106  1.00  1.01           H   new
ATOM      0  HB3 LYS A  88     -23.981  16.126   8.856  1.00  1.01           H   new
ATOM      0  HG2 LYS A  88     -21.976  17.317   8.484  1.00  1.01           H   new
ATOM      0  HG3 LYS A  88     -22.728  18.665   8.705  1.00  1.01           H   new
ATOM      0  HD2 LYS A  88     -23.066  18.085  10.991  1.00  1.01           H   new
ATOM      0  HD3 LYS A  88     -22.277  16.760  10.763  1.00  1.01           H   new
ATOM      0  HE2 LYS A  88     -20.311  18.010  10.214  1.00  1.01           H   new
ATOM      0  HE3 LYS A  88     -21.097  19.344  10.405  1.00  1.01           H   new
ATOM      0  HZ1 LYS A  88     -19.828  18.862  12.256  1.00  1.01           H   new
ATOM      0  HZ2 LYS A  88     -21.229  18.907  12.641  1.00  1.01           H   new
ATOM      0  HZ3 LYS A  88     -20.560  17.627  12.481  1.00  1.01           H   new
ATOM   1353  N   TRP A  89     -25.244  15.004   6.685  1.00  1.01           N
ATOM   1354  CA  TRP A  89     -26.213  13.942   6.451  1.00  1.01           C
ATOM   1355  C   TRP A  89     -26.892  13.583   7.767  1.00  1.01           C
ATOM   1356  O   TRP A  89     -26.300  13.785   8.827  1.00  1.01           O
ATOM   1357  CB  TRP A  89     -25.456  12.719   5.949  1.00  1.01           C
ATOM   1358  CG  TRP A  89     -24.304  12.424   6.872  1.00  1.01           C
ATOM   1359  CD1 TRP A  89     -23.021  12.872   6.727  1.00  1.01           C
ATOM   1360  CD2 TRP A  89     -24.325  11.668   8.111  1.00  1.01           C
ATOM   1361  CE2 TRP A  89     -23.035  11.718   8.643  1.00  1.01           C
ATOM   1362  CE3 TRP A  89     -25.321  10.969   8.803  1.00  1.01           C
ATOM   1363  NE1 TRP A  89     -22.251  12.449   7.787  1.00  1.01           N
ATOM   1364  CZ2 TRP A  89     -22.717  11.099   9.841  1.00  1.01           C
ATOM   1365  CZ3 TRP A  89     -25.005  10.339   9.997  1.00  1.01           C
ATOM   1366  CH2 TRP A  89     -23.738  10.403  10.503  1.00  1.01           C
ATOM      0  H   TRP A  89     -24.448  14.700   6.801  1.00  1.01           H   new
ATOM      0  HA  TRP A  89     -26.878  14.229   5.806  1.00  1.01           H   new
ATOM      0  HB2 TRP A  89     -26.051  11.954   5.905  1.00  1.01           H   new
ATOM      0  HB3 TRP A  89     -25.129  12.876   5.049  1.00  1.01           H   new
ATOM      0  HD1 TRP A  89     -22.713  13.387   6.016  1.00  1.01           H   new
ATOM      0  HE1 TRP A  89     -21.414  12.616   7.895  1.00  1.01           H   new
ATOM      0  HE3 TRP A  89     -26.186  10.928   8.465  1.00  1.01           H   new
ATOM      0  HZ2 TRP A  89     -21.857  11.144  10.193  1.00  1.01           H   new
ATOM      0  HZ3 TRP A  89     -25.662   9.869  10.458  1.00  1.01           H   new
ATOM      0  HH2 TRP A  89     -23.548   9.974  11.306  1.00  1.01           H   new
ATOM   1377  N   ASN A  90     -28.103  13.016   7.719  1.00  0.99           N
ATOM   1378  CA  ASN A  90     -28.728  12.581   8.974  1.00  0.99           C
ATOM   1379  C   ASN A  90     -29.144  11.107   8.984  1.00  0.99           C
ATOM   1380  O   ASN A  90     -29.754  10.639   9.946  1.00  0.99           O
ATOM   1381  CB  ASN A  90     -29.942  13.433   9.270  1.00  0.99           C
ATOM   1382  CG  ASN A  90     -31.024  13.260   8.264  1.00  0.99           C
ATOM   1383  ND2 ASN A  90     -32.121  13.947   8.492  1.00  0.99           N
ATOM   1384  OD1 ASN A  90     -30.872  12.494   7.285  1.00  0.99           O
ATOM      0  H   ASN A  90     -28.562  12.879   7.005  1.00  0.99           H   new
ATOM      0  HA  ASN A  90     -28.049  12.689   9.658  1.00  0.99           H   new
ATOM      0  HB2 ASN A  90     -30.284  13.208  10.149  1.00  0.99           H   new
ATOM      0  HB3 ASN A  90     -29.678  14.366   9.299  1.00  0.99           H   new
ATOM      0 HD21 ASN A  90     -32.788  13.884   7.952  1.00  0.99           H   new
ATOM      0 HD22 ASN A  90     -32.172  14.459   9.181  1.00  0.99           H   new
ATOM   1391  N   GLY A  91     -28.849  10.390   7.897  1.00  0.95           N
ATOM   1392  CA  GLY A  91     -29.146   8.957   7.769  1.00  0.95           C
ATOM   1393  C   GLY A  91     -30.603   8.641   7.410  1.00  0.95           C
ATOM   1394  O   GLY A  91     -30.986   7.475   7.345  1.00  0.95           O
ATOM      0  H   GLY A  91     -28.466  10.725   7.204  1.00  0.95           H   new
ATOM      0  HA2 GLY A  91     -28.567   8.578   7.089  1.00  0.95           H   new
ATOM      0  HA3 GLY A  91     -28.928   8.517   8.605  1.00  0.95           H   new
ATOM   1398  N   HIS A  92     -31.435   9.677   7.267  1.00  0.90           N
ATOM   1399  CA  HIS A  92     -32.856   9.480   7.002  1.00  0.90           C
ATOM   1400  C   HIS A  92     -33.457  10.314   5.859  1.00  0.90           C
ATOM   1401  O   HIS A  92     -34.469   9.928   5.271  1.00  0.90           O
ATOM   1402  CB  HIS A  92     -33.624   9.774   8.296  1.00  0.90           C
ATOM   1403  CG  HIS A  92     -33.269   8.844   9.455  1.00  0.90           C
ATOM   1404  CD2 HIS A  92     -33.905   7.751   9.937  1.00  0.90           C
ATOM   1405  ND1 HIS A  92     -32.135   9.010  10.251  1.00  0.90           N
ATOM   1406  CE1 HIS A  92     -32.100   8.053  11.159  1.00  0.90           C
ATOM   1407  NE2 HIS A  92     -33.163   7.280  10.995  1.00  0.90           N
ATOM      0  H   HIS A  92     -31.193  10.500   7.321  1.00  0.90           H   new
ATOM      0  HA  HIS A  92     -32.943   8.561   6.704  1.00  0.90           H   new
ATOM      0  HB2 HIS A  92     -33.450  10.690   8.564  1.00  0.90           H   new
ATOM      0  HB3 HIS A  92     -34.575   9.706   8.119  1.00  0.90           H   new
ATOM      0  HD1 HIS A  92     -31.552   9.636  10.164  1.00  0.90           H   new
ATOM      0  HD2 HIS A  92     -34.697   7.386   9.613  1.00  0.90           H   new
ATOM      0  HE1 HIS A  92     -31.440   7.940  11.805  1.00  0.90           H   new
ATOM   1415  N   ASP A  93     -32.874  11.476   5.567  1.00  0.84           N
ATOM   1416  CA  ASP A  93     -33.458  12.390   4.583  1.00  0.84           C
ATOM   1417  C   ASP A  93     -33.174  11.952   3.158  1.00  0.84           C
ATOM   1418  O   ASP A  93     -32.376  11.060   2.922  1.00  0.84           O
ATOM   1419  CB  ASP A  93     -32.910  13.811   4.793  1.00  0.84           C
ATOM   1420  CG  ASP A  93     -33.838  14.956   4.271  1.00  0.84           C
ATOM   1421  OD1 ASP A  93     -34.846  14.676   3.651  1.00  0.84           O
ATOM   1422  OD2 ASP A  93     -33.537  16.111   4.489  1.00  0.84           O1-
ATOM      0  H   ASP A  93     -32.143  11.754   5.925  1.00  0.84           H   new
ATOM      0  HA  ASP A  93     -34.419  12.378   4.716  1.00  0.84           H   new
ATOM      0  HB2 ASP A  93     -32.752  13.946   5.740  1.00  0.84           H   new
ATOM      0  HB3 ASP A  93     -32.050  13.881   4.349  1.00  0.84           H   new
ATOM   1427  N   GLU A  94     -33.835  12.584   2.210  1.00  0.78           N
ATOM   1428  CA  GLU A  94     -33.582  12.294   0.802  1.00  0.78           C
ATOM   1429  C   GLU A  94     -32.431  13.130   0.292  1.00  0.78           C
ATOM   1430  O   GLU A  94     -32.386  14.344   0.518  1.00  0.78           O
ATOM   1431  CB  GLU A  94     -34.826  12.540  -0.050  1.00  0.78           C
ATOM   1432  CG  GLU A  94     -34.677  12.179  -1.537  1.00  0.78           C
ATOM   1433  CD  GLU A  94     -35.954  12.382  -2.314  1.00  0.78           C
ATOM   1434  OE1 GLU A  94     -36.950  12.691  -1.704  1.00  0.78           O
ATOM   1435  OE2 GLU A  94     -35.936  12.234  -3.513  1.00  0.78           O1-
ATOM      0  H   GLU A  94     -34.434  13.184   2.353  1.00  0.78           H   new
ATOM      0  HA  GLU A  94     -33.350  11.355   0.731  1.00  0.78           H   new
ATOM      0  HB2 GLU A  94     -35.562  12.028   0.321  1.00  0.78           H   new
ATOM      0  HB3 GLU A  94     -35.069  13.477   0.019  1.00  0.78           H   new
ATOM      0  HG2 GLU A  94     -33.974  12.721  -1.929  1.00  0.78           H   new
ATOM      0  HG3 GLU A  94     -34.398  11.253  -1.615  1.00  0.78           H   new
ATOM   1442  N   VAL A  95     -31.505  12.487  -0.404  1.00  0.73           N
ATOM   1443  CA  VAL A  95     -30.377  13.189  -0.972  1.00  0.73           C
ATOM   1444  C   VAL A  95     -30.278  12.878  -2.454  1.00  0.73           C
ATOM   1445  O   VAL A  95     -30.801  11.875  -2.952  1.00  0.73           O
ATOM   1446  CB  VAL A  95     -29.051  12.786  -0.285  1.00  0.73           C
ATOM   1447  CG1 VAL A  95     -29.147  13.077   1.204  1.00  0.73           C
ATOM   1448  CG2 VAL A  95     -28.702  11.331  -0.581  1.00  0.73           C
ATOM      0  H   VAL A  95     -31.515  11.641  -0.557  1.00  0.73           H   new
ATOM      0  HA  VAL A  95     -30.519  14.138  -0.833  1.00  0.73           H   new
ATOM      0  HB  VAL A  95     -28.322  13.315  -0.645  1.00  0.73           H   new
ATOM      0 HG11 VAL A  95     -28.317  12.825   1.637  1.00  0.73           H   new
ATOM      0 HG12 VAL A  95     -29.307  14.024   1.339  1.00  0.73           H   new
ATOM      0 HG13 VAL A  95     -29.878  12.568   1.587  1.00  0.73           H   new
ATOM      0 HG21 VAL A  95     -27.869  11.102  -0.141  1.00  0.73           H   new
ATOM      0 HG22 VAL A  95     -29.410  10.755  -0.252  1.00  0.73           H   new
ATOM      0 HG23 VAL A  95     -28.605  11.210  -1.538  1.00  0.73           H   new
ATOM   1458  N   GLN A  96     -29.575  13.727  -3.160  1.00  0.69           N
ATOM   1459  CA  GLN A  96     -29.348  13.533  -4.571  1.00  0.69           C
ATOM   1460  C   GLN A  96     -27.879  13.416  -4.877  1.00  0.69           C
ATOM   1461  O   GLN A  96     -27.064  14.217  -4.429  1.00  0.69           O
ATOM   1462  CB  GLN A  96     -29.976  14.669  -5.369  1.00  0.69           C
ATOM   1463  CG  GLN A  96     -29.740  14.612  -6.851  1.00  0.69           C
ATOM   1464  CD  GLN A  96     -30.451  15.731  -7.532  1.00  0.69           C
ATOM   1465  NE2 GLN A  96     -29.725  16.793  -7.876  1.00  0.69           N
ATOM   1466  OE1 GLN A  96     -31.665  15.644  -7.762  1.00  0.69           O
ATOM      0  H   GLN A  96     -29.213  14.437  -2.836  1.00  0.69           H   new
ATOM      0  HA  GLN A  96     -29.770  12.700  -4.832  1.00  0.69           H   new
ATOM      0  HB2 GLN A  96     -30.932  14.669  -5.208  1.00  0.69           H   new
ATOM      0  HB3 GLN A  96     -29.631  15.511  -5.033  1.00  0.69           H   new
ATOM      0  HG2 GLN A  96     -28.789  14.665  -7.036  1.00  0.69           H   new
ATOM      0  HG3 GLN A  96     -30.050  13.762  -7.202  1.00  0.69           H   new
ATOM      0 HE21 GLN A  96     -28.884  16.815  -7.698  1.00  0.69           H   new
ATOM      0 HE22 GLN A  96     -30.097  17.457  -8.276  1.00  0.69           H   new
ATOM   1475  N   MET A  97     -27.520  12.400  -5.623  1.00  0.67           N
ATOM   1476  CA  MET A  97     -26.133  12.255  -5.986  1.00  0.67           C
ATOM   1477  C   MET A  97     -26.003  12.803  -7.386  1.00  0.67           C
ATOM   1478  O   MET A  97     -26.842  12.515  -8.247  1.00  0.67           O
ATOM   1479  CB  MET A  97     -25.712  10.808  -5.895  1.00  0.67           C
ATOM   1480  CG  MET A  97     -24.245  10.574  -6.103  1.00  0.67           C
ATOM   1481  SD  MET A  97     -23.888   8.866  -5.972  1.00  0.67           S
ATOM   1482  CE  MET A  97     -24.390   8.634  -4.287  1.00  0.67           C
ATOM      0  H   MET A  97     -28.050  11.794  -5.925  1.00  0.67           H   new
ATOM      0  HA  MET A  97     -25.548  12.740  -5.383  1.00  0.67           H   new
ATOM      0  HB2 MET A  97     -25.963  10.464  -5.023  1.00  0.67           H   new
ATOM      0  HB3 MET A  97     -26.206  10.297  -6.555  1.00  0.67           H   new
ATOM      0  HG2 MET A  97     -23.978  10.902  -6.976  1.00  0.67           H   new
ATOM      0  HG3 MET A  97     -23.734  11.070  -5.445  1.00  0.67           H   new
ATOM      0  HE1 MET A  97     -24.256   7.707  -4.034  1.00  0.67           H   new
ATOM      0  HE2 MET A  97     -23.860   9.206  -3.710  1.00  0.67           H   new
ATOM      0  HE3 MET A  97     -25.328   8.862  -4.194  1.00  0.67           H   new
ATOM   1492  N   ILE A  98     -24.985  13.615  -7.614  1.00  0.68           N
ATOM   1493  CA  ILE A  98     -24.789  14.185  -8.936  1.00  0.68           C
ATOM   1494  C   ILE A  98     -23.596  13.489  -9.555  1.00  0.68           C
ATOM   1495  O   ILE A  98     -22.456  13.883  -9.330  1.00  0.68           O
ATOM   1496  CB  ILE A  98     -24.527  15.673  -8.794  1.00  0.68           C
ATOM   1497  CG1 ILE A  98     -25.687  16.333  -8.025  1.00  0.68           C
ATOM   1498  CG2 ILE A  98     -24.362  16.257 -10.124  1.00  0.68           C
ATOM   1499  CD1 ILE A  98     -25.435  17.767  -7.662  1.00  0.68           C
ATOM      0  H   ILE A  98     -24.402  13.847  -7.026  1.00  0.68           H   new
ATOM      0  HA  ILE A  98     -25.570  14.064  -9.498  1.00  0.68           H   new
ATOM      0  HB  ILE A  98     -23.713  15.826  -8.289  1.00  0.68           H   new
ATOM      0 HG12 ILE A  98     -26.492  16.281  -8.564  1.00  0.68           H   new
ATOM      0 HG13 ILE A  98     -25.855  15.828  -7.214  1.00  0.68           H   new
ATOM      0 HG21 ILE A  98     -24.194  17.209 -10.041  1.00  0.68           H   new
ATOM      0 HG22 ILE A  98     -23.613  15.835 -10.572  1.00  0.68           H   new
ATOM      0 HG23 ILE A  98     -25.170  16.116 -10.642  1.00  0.68           H   new
ATOM      0 HD11 ILE A  98     -26.201  18.119  -7.182  1.00  0.68           H   new
ATOM      0 HD12 ILE A  98     -24.647  17.825  -7.099  1.00  0.68           H   new
ATOM      0 HD13 ILE A  98     -25.294  18.285  -8.470  1.00  0.68           H   new
ATOM   1511  N   VAL A  99     -23.871  12.452 -10.328  1.00  0.71           N
ATOM   1512  CA  VAL A  99     -22.860  11.509 -10.774  1.00  0.71           C
ATOM   1513  C   VAL A  99     -22.177  11.881 -12.063  1.00  0.71           C
ATOM   1514  O   VAL A  99     -22.831  12.094 -13.085  1.00  0.71           O
ATOM   1515  CB  VAL A  99     -23.517  10.133 -10.958  1.00  0.71           C
ATOM   1516  CG1 VAL A  99     -22.502   9.120 -11.461  1.00  0.71           C
ATOM   1517  CG2 VAL A  99     -24.145   9.710  -9.672  1.00  0.71           C
ATOM      0  H   VAL A  99     -24.662  12.273 -10.613  1.00  0.71           H   new
ATOM      0  HA  VAL A  99     -22.174  11.509 -10.089  1.00  0.71           H   new
ATOM      0  HB  VAL A  99     -24.214  10.189 -11.630  1.00  0.71           H   new
ATOM      0 HG11 VAL A  99     -22.933   8.258 -11.572  1.00  0.71           H   new
ATOM      0 HG12 VAL A  99     -22.146   9.415 -12.314  1.00  0.71           H   new
ATOM      0 HG13 VAL A  99     -21.779   9.040 -10.819  1.00  0.71           H   new
ATOM      0 HG21 VAL A  99     -24.561   8.841  -9.785  1.00  0.71           H   new
ATOM      0 HG22 VAL A  99     -23.465   9.655  -8.982  1.00  0.71           H   new
ATOM      0 HG23 VAL A  99     -24.818  10.358  -9.411  1.00  0.71           H   new
ATOM   1527  N   VAL A 100     -20.853  11.918 -12.025  1.00  0.79           N
ATOM   1528  CA  VAL A 100     -20.095  12.242 -13.226  1.00  0.79           C
ATOM   1529  C   VAL A 100     -19.408  10.979 -13.775  1.00  0.79           C
ATOM   1530  O   VAL A 100     -18.376  10.573 -13.246  1.00  0.79           O
ATOM   1531  CB  VAL A 100     -18.993  13.239 -12.851  1.00  0.79           C
ATOM   1532  CG1 VAL A 100     -18.223  13.661 -14.069  1.00  0.79           C
ATOM   1533  CG2 VAL A 100     -19.566  14.409 -12.063  1.00  0.79           C
ATOM      0  H   VAL A 100     -20.379  11.761 -11.325  1.00  0.79           H   new
ATOM      0  HA  VAL A 100     -20.698  12.609 -13.892  1.00  0.79           H   new
ATOM      0  HB  VAL A 100     -18.357  12.803 -12.263  1.00  0.79           H   new
ATOM      0 HG11 VAL A 100     -17.531  14.291 -13.813  1.00  0.79           H   new
ATOM      0 HG12 VAL A 100     -17.815  12.883 -14.480  1.00  0.79           H   new
ATOM      0 HG13 VAL A 100     -18.825  14.082 -14.702  1.00  0.79           H   new
ATOM      0 HG21 VAL A 100     -18.853  15.027 -11.836  1.00  0.79           H   new
ATOM      0 HG22 VAL A 100     -20.231  14.867 -12.601  1.00  0.79           H   new
ATOM      0 HG23 VAL A 100     -19.979  14.080 -11.249  1.00  0.79           H   new
ATOM   1543  N   GLU A 101     -19.951  10.337 -14.810  1.00  0.89           N
ATOM   1544  CA  GLU A 101     -19.323   9.086 -15.264  1.00  0.89           C
ATOM   1545  C   GLU A 101     -18.261   9.365 -16.336  1.00  0.89           C
ATOM   1546  O   GLU A 101     -18.466  10.243 -17.163  1.00  0.89           O
ATOM   1547  CB  GLU A 101     -20.354   8.086 -15.797  1.00  0.89           C
ATOM   1548  CG  GLU A 101     -21.355   7.568 -14.770  1.00  0.89           C
ATOM   1549  CD  GLU A 101     -22.271   6.489 -15.299  1.00  0.89           C
ATOM   1550  OE1 GLU A 101     -22.128   6.116 -16.434  1.00  0.89           O
ATOM   1551  OE2 GLU A 101     -23.100   6.010 -14.551  1.00  0.89           O1-
ATOM      0  H   GLU A 101     -20.648  10.589 -15.247  1.00  0.89           H   new
ATOM      0  HA  GLU A 101     -18.895   8.688 -14.490  1.00  0.89           H   new
ATOM      0  HB2 GLU A 101     -20.845   8.505 -16.521  1.00  0.89           H   new
ATOM      0  HB3 GLU A 101     -19.881   7.328 -16.176  1.00  0.89           H   new
ATOM      0  HG2 GLU A 101     -20.870   7.222 -14.005  1.00  0.89           H   new
ATOM      0  HG3 GLU A 101     -21.893   8.310 -14.453  1.00  0.89           H   new
ATOM   1558  N   PRO A 102     -17.174   8.578 -16.425  1.00  0.99           N
ATOM   1559  CA  PRO A 102     -16.103   8.704 -17.413  1.00  0.99           C
ATOM   1560  C   PRO A 102     -16.523   8.866 -18.875  1.00  0.99           C
ATOM   1561  O   PRO A 102     -15.821   9.517 -19.649  1.00  0.99           O
ATOM   1562  CB  PRO A 102     -15.370   7.372 -17.237  1.00  0.99           C
ATOM   1563  CG  PRO A 102     -15.569   7.021 -15.787  1.00  0.99           C
ATOM   1564  CD  PRO A 102     -16.960   7.471 -15.451  1.00  0.99           C
ATOM      0  HA  PRO A 102     -15.598   9.517 -17.255  1.00  0.99           H   new
ATOM      0  HB2 PRO A 102     -15.736   6.688 -17.819  1.00  0.99           H   new
ATOM      0  HB3 PRO A 102     -14.428   7.456 -17.454  1.00  0.99           H   new
ATOM      0  HG2 PRO A 102     -15.466   6.068 -15.641  1.00  0.99           H   new
ATOM      0  HG3 PRO A 102     -14.914   7.466 -15.227  1.00  0.99           H   new
ATOM      0  HD2 PRO A 102     -17.609   6.759 -15.563  1.00  0.99           H   new
ATOM      0  HD3 PRO A 102     -17.031   7.777 -14.533  1.00  0.99           H   new
ATOM   1572  N   GLY A 103     -17.635   8.246 -19.274  1.00  1.07           N
ATOM   1573  CA  GLY A 103     -18.077   8.336 -20.664  1.00  1.07           C
ATOM   1574  C   GLY A 103     -19.413   9.051 -20.866  1.00  1.07           C
ATOM   1575  O   GLY A 103     -19.979   8.985 -21.961  1.00  1.07           O
ATOM      0  H   GLY A 103     -18.141   7.775 -18.762  1.00  1.07           H   new
ATOM      0  HA2 GLY A 103     -17.396   8.798 -21.178  1.00  1.07           H   new
ATOM      0  HA3 GLY A 103     -18.146   7.439 -21.027  1.00  1.07           H   new
ATOM   1579  N   LYS A 104     -19.952   9.677 -19.819  1.00  1.11           N
ATOM   1580  CA  LYS A 104     -21.277  10.293 -19.927  1.00  1.11           C
ATOM   1581  C   LYS A 104     -21.378  11.665 -19.273  1.00  1.11           C
ATOM   1582  O   LYS A 104     -20.487  12.101 -18.546  1.00  1.11           O
ATOM   1583  CB  LYS A 104     -22.356   9.365 -19.357  1.00  1.11           C
ATOM   1584  CG  LYS A 104     -22.496   8.024 -20.097  1.00  1.11           C
ATOM   1585  CD  LYS A 104     -23.605   7.170 -19.538  1.00  1.11           C
ATOM   1586  CE  LYS A 104     -23.691   5.849 -20.291  1.00  1.11           C
ATOM   1587  NZ  LYS A 104     -24.762   4.971 -19.756  1.00  1.11           N1+
ATOM      0  H   LYS A 104     -19.575   9.756 -19.050  1.00  1.11           H   new
ATOM      0  HA  LYS A 104     -21.423  10.429 -20.876  1.00  1.11           H   new
ATOM      0  HB2 LYS A 104     -22.155   9.188 -18.425  1.00  1.11           H   new
ATOM      0  HB3 LYS A 104     -23.209   9.826 -19.381  1.00  1.11           H   new
ATOM      0  HG2 LYS A 104     -22.664   8.193 -21.037  1.00  1.11           H   new
ATOM      0  HG3 LYS A 104     -21.658   7.538 -20.041  1.00  1.11           H   new
ATOM      0  HD2 LYS A 104     -23.448   7.002 -18.596  1.00  1.11           H   new
ATOM      0  HD3 LYS A 104     -24.450   7.642 -19.605  1.00  1.11           H   new
ATOM      0  HE2 LYS A 104     -23.857   6.024 -21.231  1.00  1.11           H   new
ATOM      0  HE3 LYS A 104     -22.839   5.389 -20.234  1.00  1.11           H   new
ATOM      0  HZ1 LYS A 104     -24.782   4.211 -20.219  1.00  1.11           H   new
ATOM      0  HZ2 LYS A 104     -24.599   4.792 -18.900  1.00  1.11           H   new
ATOM      0  HZ3 LYS A 104     -25.548   5.383 -19.828  1.00  1.11           H   new
ATOM   1601  N   ASN A 105     -22.471  12.365 -19.564  1.00  1.08           N
ATOM   1602  CA  ASN A 105     -22.710  13.656 -18.941  1.00  1.08           C
ATOM   1603  C   ASN A 105     -23.033  13.425 -17.467  1.00  1.08           C
ATOM   1604  O   ASN A 105     -23.098  12.285 -17.004  1.00  1.08           O
ATOM   1605  CB  ASN A 105     -23.830  14.397 -19.664  1.00  1.08           C
ATOM   1606  CG  ASN A 105     -23.751  15.929 -19.564  1.00  1.08           C
ATOM   1607  ND2 ASN A 105     -24.202  16.597 -20.595  1.00  1.08           N
ATOM   1608  OD1 ASN A 105     -23.285  16.489 -18.566  1.00  1.08           O
ATOM      0  H   ASN A 105     -23.080  12.110 -20.115  1.00  1.08           H   new
ATOM      0  HA  ASN A 105     -21.920  14.216 -19.005  1.00  1.08           H   new
ATOM      0  HB2 ASN A 105     -23.817  14.145 -20.600  1.00  1.08           H   new
ATOM      0  HB3 ASN A 105     -24.681  14.104 -19.303  1.00  1.08           H   new
ATOM      0 HD21 ASN A 105     -24.180  17.457 -20.593  1.00  1.08           H   new
ATOM      0 HD22 ASN A 105     -24.520  16.176 -21.274  1.00  1.08           H   new
ATOM   1615  N   VAL A 106     -23.248  14.501 -16.745  1.00  1.00           N
ATOM   1616  CA  VAL A 106     -23.509  14.441 -15.324  1.00  1.00           C
ATOM   1617  C   VAL A 106     -24.991  14.153 -15.055  1.00  1.00           C
ATOM   1618  O   VAL A 106     -25.857  14.789 -15.662  1.00  1.00           O
ATOM   1619  CB  VAL A 106     -23.077  15.766 -14.698  1.00  1.00           C
ATOM   1620  CG1 VAL A 106     -23.351  15.747 -13.244  1.00  1.00           C
ATOM   1621  CG2 VAL A 106     -21.624  15.992 -15.021  1.00  1.00           C
ATOM      0  H   VAL A 106     -23.247  15.298 -17.068  1.00  1.00           H   new
ATOM      0  HA  VAL A 106     -23.003  13.716 -14.924  1.00  1.00           H   new
ATOM      0  HB  VAL A 106     -23.583  16.509 -15.063  1.00  1.00           H   new
ATOM      0 HG11 VAL A 106     -23.075  16.590 -12.851  1.00  1.00           H   new
ATOM      0 HG12 VAL A 106     -24.301  15.617 -13.095  1.00  1.00           H   new
ATOM      0 HG13 VAL A 106     -22.857  15.022 -12.831  1.00  1.00           H   new
ATOM      0 HG21 VAL A 106     -21.332  16.831 -14.631  1.00  1.00           H   new
ATOM      0 HG22 VAL A 106     -21.095  15.265 -14.657  1.00  1.00           H   new
ATOM      0 HG23 VAL A 106     -21.508  16.026 -15.983  1.00  1.00           H   new
ATOM   1631  N   LYS A 107     -25.292  13.185 -14.176  1.00  0.90           N
ATOM   1632  CA  LYS A 107     -26.697  12.836 -13.923  1.00  0.90           C
ATOM   1633  C   LYS A 107     -27.106  12.864 -12.453  1.00  0.90           C
ATOM   1634  O   LYS A 107     -26.309  12.600 -11.558  1.00  0.90           O
ATOM   1635  CB  LYS A 107     -26.990  11.446 -14.481  1.00  0.90           C
ATOM   1636  CG  LYS A 107     -26.225  10.322 -13.804  1.00  0.90           C
ATOM   1637  CD  LYS A 107     -26.519   8.994 -14.468  1.00  0.90           C
ATOM   1638  CE  LYS A 107     -25.857   7.828 -13.755  1.00  0.90           C
ATOM   1639  NZ  LYS A 107     -26.129   6.551 -14.469  1.00  0.90           N1+
ATOM      0  H   LYS A 107     -24.715  12.731 -13.728  1.00  0.90           H   new
ATOM      0  HA  LYS A 107     -27.217  13.523 -14.369  1.00  0.90           H   new
ATOM      0  HB2 LYS A 107     -27.940  11.271 -14.399  1.00  0.90           H   new
ATOM      0  HB3 LYS A 107     -26.781  11.439 -15.428  1.00  0.90           H   new
ATOM      0  HG2 LYS A 107     -25.273  10.504 -13.843  1.00  0.90           H   new
ATOM      0  HG3 LYS A 107     -26.467  10.280 -12.866  1.00  0.90           H   new
ATOM      0  HD2 LYS A 107     -27.478   8.853 -14.491  1.00  0.90           H   new
ATOM      0  HD3 LYS A 107     -26.214   9.022 -15.388  1.00  0.90           H   new
ATOM      0  HE2 LYS A 107     -24.900   7.977 -13.702  1.00  0.90           H   new
ATOM      0  HE3 LYS A 107     -26.186   7.771 -12.844  1.00  0.90           H   new
ATOM      0  HZ1 LYS A 107     -26.633   6.026 -13.957  1.00  0.90           H   new
ATOM      0  HZ2 LYS A 107     -26.557   6.722 -15.230  1.00  0.90           H   new
ATOM      0  HZ3 LYS A 107     -25.360   6.141 -14.648  1.00  0.90           H   new
ATOM   1653  N   ASN A 108     -28.385  13.154 -12.225  1.00  0.82           N
ATOM   1654  CA  ASN A 108     -28.958  13.234 -10.883  1.00  0.82           C
ATOM   1655  C   ASN A 108     -29.719  11.984 -10.443  1.00  0.82           C
ATOM   1656  O   ASN A 108     -30.675  11.572 -11.106  1.00  0.82           O
ATOM   1657  CB  ASN A 108     -29.878  14.421 -10.818  1.00  0.82           C
ATOM   1658  CG  ASN A 108     -29.173  15.730 -11.022  1.00  0.82           C
ATOM   1659  ND2 ASN A 108     -29.824  16.624 -11.720  1.00  0.82           N
ATOM   1660  OD1 ASN A 108     -28.055  15.947 -10.562  1.00  0.82           O
ATOM      0  H   ASN A 108     -28.951  13.312 -12.853  1.00  0.82           H   new
ATOM      0  HA  ASN A 108     -28.210  13.321 -10.271  1.00  0.82           H   new
ATOM      0  HB2 ASN A 108     -30.569  14.324 -11.492  1.00  0.82           H   new
ATOM      0  HB3 ASN A 108     -30.322  14.431  -9.956  1.00  0.82           H   new
ATOM      0 HD21 ASN A 108     -29.470  17.393 -11.870  1.00  0.82           H   new
ATOM      0 HD22 ASN A 108     -30.606  16.442 -12.029  1.00  0.82           H   new
ATOM   1667  N   VAL A 109     -29.305  11.395  -9.319  1.00  0.77           N
ATOM   1668  CA  VAL A 109     -29.967  10.201  -8.786  1.00  0.77           C
ATOM   1669  C   VAL A 109     -30.457  10.419  -7.350  1.00  0.77           C
ATOM   1670  O   VAL A 109     -29.691  10.831  -6.482  1.00  0.77           O
ATOM   1671  CB  VAL A 109     -29.011   8.998  -8.857  1.00  0.77           C
ATOM   1672  CG1 VAL A 109     -29.701   7.753  -8.274  1.00  0.77           C
ATOM   1673  CG2 VAL A 109     -28.584   8.802 -10.338  1.00  0.77           C
ATOM      0  H   VAL A 109     -28.640  11.672  -8.849  1.00  0.77           H   new
ATOM      0  HA  VAL A 109     -30.748  10.020  -9.332  1.00  0.77           H   new
ATOM      0  HB  VAL A 109     -28.213   9.152  -8.327  1.00  0.77           H   new
ATOM      0 HG11 VAL A 109     -29.096   6.996  -8.320  1.00  0.77           H   new
ATOM      0 HG12 VAL A 109     -29.941   7.919  -7.349  1.00  0.77           H   new
ATOM      0 HG13 VAL A 109     -30.502   7.558  -8.785  1.00  0.77           H   new
ATOM      0 HG21 VAL A 109     -27.980   8.046 -10.403  1.00  0.77           H   new
ATOM      0 HG22 VAL A 109     -29.370   8.635 -10.882  1.00  0.77           H   new
ATOM      0 HG23 VAL A 109     -28.136   9.602 -10.654  1.00  0.77           H   new
ATOM   1683  N   GLN A 110     -31.734  10.130  -7.092  1.00  0.75           N
ATOM   1684  CA  GLN A 110     -32.312  10.353  -5.759  1.00  0.75           C
ATOM   1685  C   GLN A 110     -32.352   9.078  -4.916  1.00  0.75           C
ATOM   1686  O   GLN A 110     -32.742   8.011  -5.397  1.00  0.75           O
ATOM   1687  CB  GLN A 110     -33.714  10.938  -5.867  1.00  0.75           C
ATOM   1688  CG  GLN A 110     -33.803  12.348  -6.485  1.00  0.75           C
ATOM   1689  CD  GLN A 110     -33.773  12.322  -8.011  1.00  0.75           C
ATOM   1690  NE2 GLN A 110     -33.071  13.262  -8.638  1.00  0.75           N
ATOM   1691  OE1 GLN A 110     -34.420  11.463  -8.621  1.00  0.75           O
ATOM      0  H   GLN A 110     -32.282   9.806  -7.670  1.00  0.75           H   new
ATOM      0  HA  GLN A 110     -31.730  10.986  -5.310  1.00  0.75           H   new
ATOM      0  HB2 GLN A 110     -34.258  10.335  -6.397  1.00  0.75           H   new
ATOM      0  HB3 GLN A 110     -34.104  10.966  -4.979  1.00  0.75           H   new
ATOM      0  HG2 GLN A 110     -34.621  12.777  -6.188  1.00  0.75           H   new
ATOM      0  HG3 GLN A 110     -33.066  12.887  -6.159  1.00  0.75           H   new
ATOM      0 HE21 GLN A 110     -32.632  13.845  -8.184  1.00  0.75           H   new
ATOM      0 HE22 GLN A 110     -33.057  13.286  -9.498  1.00  0.75           H   new
ATOM   1700  N   THR A 111     -31.911   9.207  -3.668  1.00  0.77           N
ATOM   1701  CA  THR A 111     -31.802   8.102  -2.717  1.00  0.77           C
ATOM   1702  C   THR A 111     -31.834   8.569  -1.267  1.00  0.77           C
ATOM   1703  O   THR A 111     -31.572   9.731  -0.995  1.00  0.77           O
ATOM   1704  CB  THR A 111     -30.473   7.395  -2.968  1.00  0.77           C
ATOM   1705  CG2 THR A 111     -29.362   8.371  -2.702  1.00  0.77           C
ATOM   1706  OG1 THR A 111     -30.351   6.233  -2.131  1.00  0.77           O
ATOM      0  H   THR A 111     -31.659   9.961  -3.341  1.00  0.77           H   new
ATOM      0  HA  THR A 111     -32.562   7.515  -2.851  1.00  0.77           H   new
ATOM      0  HB  THR A 111     -30.427   7.092  -3.888  1.00  0.77           H   new
ATOM      0  HG1 THR A 111     -29.616   5.855  -2.282  1.00  0.77           H   new
ATOM      0 HG21 THR A 111     -28.507   7.939  -2.857  1.00  0.77           H   new
ATOM      0 HG22 THR A 111     -29.451   9.133  -3.296  1.00  0.77           H   new
ATOM      0 HG23 THR A 111     -29.409   8.673  -1.781  1.00  0.77           H   new
ATOM   1714  N   LYS A 112     -32.165   7.692  -0.325  1.00  0.80           N
ATOM   1715  CA  LYS A 112     -31.982   8.108   1.067  1.00  0.80           C
ATOM   1716  C   LYS A 112     -30.696   7.442   1.563  1.00  0.80           C
ATOM   1717  O   LYS A 112     -30.456   6.302   1.169  1.00  0.80           O
ATOM   1718  CB  LYS A 112     -33.160   7.695   1.946  1.00  0.80           C
ATOM   1719  CG  LYS A 112     -34.457   8.389   1.613  1.00  0.80           C
ATOM   1720  CD  LYS A 112     -35.550   7.973   2.559  1.00  0.80           C
ATOM   1721  CE  LYS A 112     -36.838   8.707   2.263  1.00  0.80           C
ATOM   1722  NZ  LYS A 112     -37.917   8.319   3.204  1.00  0.80           N1+
ATOM      0  H   LYS A 112     -32.477   6.901  -0.453  1.00  0.80           H   new
ATOM      0  HA  LYS A 112     -31.927   9.075   1.117  1.00  0.80           H   new
ATOM      0  HB2 LYS A 112     -33.289   6.737   1.867  1.00  0.80           H   new
ATOM      0  HB3 LYS A 112     -32.937   7.876   2.873  1.00  0.80           H   new
ATOM      0  HG2 LYS A 112     -34.334   9.350   1.658  1.00  0.80           H   new
ATOM      0  HG3 LYS A 112     -34.716   8.179   0.702  1.00  0.80           H   new
ATOM      0  HD2 LYS A 112     -35.696   7.017   2.488  1.00  0.80           H   new
ATOM      0  HD3 LYS A 112     -35.276   8.151   3.472  1.00  0.80           H   new
ATOM      0  HE2 LYS A 112     -36.687   9.663   2.320  1.00  0.80           H   new
ATOM      0  HE3 LYS A 112     -37.117   8.518   1.354  1.00  0.80           H   new
ATOM      0  HZ1 LYS A 112     -38.660   8.766   3.005  1.00  0.80           H   new
ATOM      0  HZ2 LYS A 112     -38.070   7.445   3.136  1.00  0.80           H   new
ATOM      0  HZ3 LYS A 112     -37.669   8.512   4.037  1.00  0.80           H   new
ATOM   1736  N   PRO A 113     -29.820   8.104   2.344  1.00  0.86           N
ATOM   1737  CA  PRO A 113     -28.680   7.513   3.000  1.00  0.86           C
ATOM   1738  C   PRO A 113     -29.134   6.517   4.054  1.00  0.86           C
ATOM   1739  O   PRO A 113     -30.211   6.662   4.627  1.00  0.86           O
ATOM   1740  CB  PRO A 113     -27.966   8.704   3.643  1.00  0.86           C
ATOM   1741  CG  PRO A 113     -28.490   9.898   2.923  1.00  0.86           C
ATOM   1742  CD  PRO A 113     -29.920   9.534   2.596  1.00  0.86           C
ATOM      0  HA  PRO A 113     -28.106   7.022   2.392  1.00  0.86           H   new
ATOM      0  HB2 PRO A 113     -28.154   8.756   4.593  1.00  0.86           H   new
ATOM      0  HB3 PRO A 113     -27.003   8.630   3.548  1.00  0.86           H   new
ATOM      0  HG2 PRO A 113     -28.444  10.694   3.476  1.00  0.86           H   new
ATOM      0  HG3 PRO A 113     -27.978  10.081   2.120  1.00  0.86           H   new
ATOM      0  HD2 PRO A 113     -30.522   9.732   3.331  1.00  0.86           H   new
ATOM      0  HD3 PRO A 113     -30.249  10.017   1.822  1.00  0.86           H   new
ATOM   1750  N   GLY A 114     -28.304   5.539   4.331  1.00  0.94           N
ATOM   1751  CA  GLY A 114     -28.483   4.642   5.451  1.00  0.94           C
ATOM   1752  C   GLY A 114     -27.374   5.032   6.403  1.00  0.94           C
ATOM   1753  O   GLY A 114     -26.806   6.117   6.248  1.00  0.94           O
ATOM      0  H   GLY A 114     -27.602   5.371   3.863  1.00  0.94           H   new
ATOM      0  HA2 GLY A 114     -29.357   4.750   5.858  1.00  0.94           H   new
ATOM      0  HA3 GLY A 114     -28.410   3.714   5.179  1.00  0.94           H   new
ATOM   1757  N   VAL A 115     -27.056   4.179   7.367  1.00  1.05           N
ATOM   1758  CA  VAL A 115     -25.984   4.488   8.308  1.00  1.05           C
ATOM   1759  C   VAL A 115     -24.988   3.335   8.374  1.00  1.05           C
ATOM   1760  O   VAL A 115     -25.381   2.174   8.495  1.00  1.05           O
ATOM   1761  CB  VAL A 115     -26.546   4.812   9.708  1.00  1.05           C
ATOM   1762  CG1 VAL A 115     -25.395   5.085  10.662  1.00  1.05           C
ATOM   1763  CG2 VAL A 115     -27.473   6.051   9.627  1.00  1.05           C
ATOM      0  H   VAL A 115     -27.443   3.422   7.495  1.00  1.05           H   new
ATOM      0  HA  VAL A 115     -25.520   5.278   7.989  1.00  1.05           H   new
ATOM      0  HB  VAL A 115     -27.060   4.057  10.034  1.00  1.05           H   new
ATOM      0 HG11 VAL A 115     -25.746   5.289  11.543  1.00  1.05           H   new
ATOM      0 HG12 VAL A 115     -24.825   4.302  10.715  1.00  1.05           H   new
ATOM      0 HG13 VAL A 115     -24.878   5.839  10.338  1.00  1.05           H   new
ATOM      0 HG21 VAL A 115     -27.824   6.251  10.509  1.00  1.05           H   new
ATOM      0 HG22 VAL A 115     -26.968   6.812   9.300  1.00  1.05           H   new
ATOM      0 HG23 VAL A 115     -28.208   5.867   9.021  1.00  1.05           H   new
ATOM   1773  N   PHE A 116     -23.701   3.659   8.293  1.00  1.19           N
ATOM   1774  CA  PHE A 116     -22.657   2.653   8.345  1.00  1.19           C
ATOM   1775  C   PHE A 116     -21.762   2.888   9.565  1.00  1.19           C
ATOM   1776  O   PHE A 116     -21.199   3.971   9.746  1.00  1.19           O
ATOM   1777  CB  PHE A 116     -21.815   2.696   7.074  1.00  1.19           C
ATOM   1778  CG  PHE A 116     -20.835   1.583   6.991  1.00  1.19           C
ATOM   1779  CD1 PHE A 116     -21.133   0.455   6.249  1.00  1.19           C
ATOM   1780  CD2 PHE A 116     -19.651   1.625   7.674  1.00  1.19           C
ATOM   1781  CE1 PHE A 116     -20.261  -0.594   6.191  1.00  1.19           C
ATOM   1782  CE2 PHE A 116     -18.768   0.566   7.623  1.00  1.19           C
ATOM   1783  CZ  PHE A 116     -19.079  -0.544   6.881  1.00  1.19           C
ATOM      0  H   PHE A 116     -23.414   4.465   8.207  1.00  1.19           H   new
ATOM      0  HA  PHE A 116     -23.073   1.780   8.417  1.00  1.19           H   new
ATOM      0  HB2 PHE A 116     -22.401   2.663   6.302  1.00  1.19           H   new
ATOM      0  HB3 PHE A 116     -21.341   3.541   7.034  1.00  1.19           H   new
ATOM      0  HD1 PHE A 116     -21.937   0.410   5.784  1.00  1.19           H   new
ATOM      0  HD2 PHE A 116     -19.438   2.376   8.179  1.00  1.19           H   new
ATOM      0  HE1 PHE A 116     -20.470  -1.344   5.682  1.00  1.19           H   new
ATOM      0  HE2 PHE A 116     -17.965   0.605   8.090  1.00  1.19           H   new
ATOM      0  HZ  PHE A 116     -18.489  -1.262   6.846  1.00  1.19           H   new
ATOM   1793  N   LYS A 117     -21.695   1.904  10.458  1.00  1.33           N
ATOM   1794  CA  LYS A 117     -20.892   2.064  11.669  1.00  1.33           C
ATOM   1795  C   LYS A 117     -19.435   1.671  11.458  1.00  1.33           C
ATOM   1796  O   LYS A 117     -19.143   0.567  10.996  1.00  1.33           O
ATOM   1797  CB  LYS A 117     -21.473   1.252  12.824  1.00  1.33           C
ATOM   1798  CG  LYS A 117     -20.724   1.452  14.141  1.00  1.33           C
ATOM   1799  CD  LYS A 117     -21.370   0.683  15.280  1.00  1.33           C
ATOM   1800  CE  LYS A 117     -20.596   0.872  16.576  1.00  1.33           C
ATOM   1801  NZ  LYS A 117     -21.218   0.126  17.705  1.00  1.33           N1+
ATOM      0  H   LYS A 117     -22.099   1.148  10.385  1.00  1.33           H   new
ATOM      0  HA  LYS A 117     -20.920   3.008  11.890  1.00  1.33           H   new
ATOM      0  HB2 LYS A 117     -22.403   1.497  12.948  1.00  1.33           H   new
ATOM      0  HB3 LYS A 117     -21.457   0.311  12.590  1.00  1.33           H   new
ATOM      0  HG2 LYS A 117     -19.804   1.163  14.037  1.00  1.33           H   new
ATOM      0  HG3 LYS A 117     -20.702   2.397  14.360  1.00  1.33           H   new
ATOM      0  HD2 LYS A 117     -22.285   0.983  15.399  1.00  1.33           H   new
ATOM      0  HD3 LYS A 117     -21.408  -0.260  15.057  1.00  1.33           H   new
ATOM      0  HE2 LYS A 117     -19.682   0.571  16.454  1.00  1.33           H   new
ATOM      0  HE3 LYS A 117     -20.557   1.816  16.795  1.00  1.33           H   new
ATOM      0  HZ1 LYS A 117     -20.742   0.257  18.446  1.00  1.33           H   new
ATOM      0  HZ2 LYS A 117     -22.049   0.417  17.831  1.00  1.33           H   new
ATOM      0  HZ3 LYS A 117     -21.234  -0.743  17.514  1.00  1.33           H   new
ATOM   1815  N   THR A 118     -18.525   2.570  11.828  1.00  1.44           N
ATOM   1816  CA  THR A 118     -17.098   2.323  11.709  1.00  1.44           C
ATOM   1817  C   THR A 118     -16.522   2.419  13.126  1.00  1.44           C
ATOM   1818  O   THR A 118     -17.214   2.891  14.026  1.00  1.44           O
ATOM   1819  CB  THR A 118     -16.426   3.423  10.860  1.00  1.44           C
ATOM   1820  CG2 THR A 118     -17.236   3.682   9.620  1.00  1.44           C
ATOM   1821  OG1 THR A 118     -16.366   4.626  11.630  1.00  1.44           O
ATOM      0  H   THR A 118     -18.722   3.340  12.155  1.00  1.44           H   new
ATOM      0  HA  THR A 118     -16.942   1.461  11.293  1.00  1.44           H   new
ATOM      0  HB  THR A 118     -15.535   3.135  10.608  1.00  1.44           H   new
ATOM      0  HG1 THR A 118     -17.137   4.826  11.898  1.00  1.44           H   new
ATOM      0 HG21 THR A 118     -16.808   4.374   9.092  1.00  1.44           H   new
ATOM      0 HG22 THR A 118     -17.296   2.867   9.097  1.00  1.44           H   new
ATOM      0 HG23 THR A 118     -18.127   3.972   9.870  1.00  1.44           H   new
ATOM   1829  N   PRO A 119     -15.256   2.049  13.372  1.00  1.49           N
ATOM   1830  CA  PRO A 119     -14.568   2.233  14.640  1.00  1.49           C
ATOM   1831  C   PRO A 119     -14.505   3.704  15.095  1.00  1.49           C
ATOM   1832  O   PRO A 119     -14.229   3.969  16.266  1.00  1.49           O
ATOM   1833  CB  PRO A 119     -13.166   1.688  14.338  1.00  1.49           C
ATOM   1834  CG  PRO A 119     -13.373   0.694  13.216  1.00  1.49           C
ATOM   1835  CD  PRO A 119     -14.459   1.298  12.366  1.00  1.49           C
ATOM      0  HA  PRO A 119     -15.023   1.786  15.371  1.00  1.49           H   new
ATOM      0  HB2 PRO A 119     -12.562   2.399  14.072  1.00  1.49           H   new
ATOM      0  HB3 PRO A 119     -12.778   1.263  15.118  1.00  1.49           H   new
ATOM      0  HG2 PRO A 119     -12.558   0.563  12.706  1.00  1.49           H   new
ATOM      0  HG3 PRO A 119     -13.636  -0.175  13.559  1.00  1.49           H   new
ATOM      0  HD2 PRO A 119     -14.100   1.881  11.678  1.00  1.49           H   new
ATOM      0  HD3 PRO A 119     -14.988   0.620  11.916  1.00  1.49           H   new
ATOM   1843  N   GLU A 120     -14.707   4.657  14.168  1.00  1.45           N
ATOM   1844  CA  GLU A 120     -14.644   6.078  14.478  1.00  1.45           C
ATOM   1845  C   GLU A 120     -16.038   6.665  14.731  1.00  1.45           C
ATOM   1846  O   GLU A 120     -16.178   7.871  14.948  1.00  1.45           O
ATOM   1847  CB  GLU A 120     -13.970   6.823  13.321  1.00  1.45           C
ATOM   1848  CG  GLU A 120     -12.523   6.395  13.030  1.00  1.45           C
ATOM   1849  CD  GLU A 120     -11.529   6.724  14.137  1.00  1.45           C
ATOM   1850  OE1 GLU A 120     -11.565   7.835  14.650  1.00  1.45           O
ATOM   1851  OE2 GLU A 120     -10.707   5.894  14.434  1.00  1.45           O1-
ATOM      0  H   GLU A 120     -14.884   4.487  13.344  1.00  1.45           H   new
ATOM      0  HA  GLU A 120     -14.125   6.186  15.291  1.00  1.45           H   new
ATOM      0  HB2 GLU A 120     -14.499   6.693  12.518  1.00  1.45           H   new
ATOM      0  HB3 GLU A 120     -13.979   7.773  13.517  1.00  1.45           H   new
ATOM      0  HG2 GLU A 120     -12.507   5.438  12.871  1.00  1.45           H   new
ATOM      0  HG3 GLU A 120     -12.230   6.824  12.211  1.00  1.45           H   new
ATOM   1858  N   GLY A 121     -17.071   5.818  14.686  1.00  1.34           N
ATOM   1859  CA  GLY A 121     -18.445   6.270  14.858  1.00  1.34           C
ATOM   1860  C   GLY A 121     -19.281   6.049  13.598  1.00  1.34           C
ATOM   1861  O   GLY A 121     -18.808   5.462  12.615  1.00  1.34           O
ATOM      0  H   GLY A 121     -16.991   4.972  14.556  1.00  1.34           H   new
ATOM      0  HA2 GLY A 121     -18.850   5.796  15.601  1.00  1.34           H   new
ATOM      0  HA3 GLY A 121     -18.449   7.213  15.087  1.00  1.34           H   new
ATOM   1865  N   GLU A 122     -20.538   6.490  13.655  1.00  1.19           N
ATOM   1866  CA  GLU A 122     -21.488   6.293  12.563  1.00  1.19           C
ATOM   1867  C   GLU A 122     -21.373   7.341  11.465  1.00  1.19           C
ATOM   1868  O   GLU A 122     -21.298   8.539  11.750  1.00  1.19           O
ATOM   1869  CB  GLU A 122     -22.903   6.305  13.128  1.00  1.19           C
ATOM   1870  CG  GLU A 122     -23.230   5.134  14.051  1.00  1.19           C
ATOM   1871  CD  GLU A 122     -24.649   5.186  14.583  1.00  1.19           C
ATOM   1872  OE1 GLU A 122     -25.351   6.115  14.259  1.00  1.19           O
ATOM   1873  OE2 GLU A 122     -25.026   4.298  15.312  1.00  1.19           O1-
ATOM      0  H   GLU A 122     -20.863   6.912  14.330  1.00  1.19           H   new
ATOM      0  HA  GLU A 122     -21.279   5.438  12.155  1.00  1.19           H   new
ATOM      0  HB2 GLU A 122     -23.037   7.133  13.616  1.00  1.19           H   new
ATOM      0  HB3 GLU A 122     -23.533   6.306  12.390  1.00  1.19           H   new
ATOM      0  HG2 GLU A 122     -23.099   4.302  13.570  1.00  1.19           H   new
ATOM      0  HG3 GLU A 122     -22.609   5.131  14.796  1.00  1.19           H   new
ATOM   1880  N   ILE A 123     -21.389   6.880  10.213  1.00  1.04           N
ATOM   1881  CA  ILE A 123     -21.341   7.761   9.055  1.00  1.04           C
ATOM   1882  C   ILE A 123     -22.521   7.473   8.111  1.00  1.04           C
ATOM   1883  O   ILE A 123     -22.822   6.316   7.819  1.00  1.04           O
ATOM   1884  CB  ILE A 123     -20.000   7.620   8.304  1.00  1.04           C
ATOM   1885  CG1 ILE A 123     -18.823   7.934   9.232  1.00  1.04           C
ATOM   1886  CG2 ILE A 123     -19.961   8.606   7.127  1.00  1.04           C
ATOM   1887  CD1 ILE A 123     -17.489   7.632   8.604  1.00  1.04           C
ATOM      0  H   ILE A 123     -21.428   6.044  10.015  1.00  1.04           H   new
ATOM      0  HA  ILE A 123     -21.412   8.676   9.370  1.00  1.04           H   new
ATOM      0  HB  ILE A 123     -19.927   6.706   7.986  1.00  1.04           H   new
ATOM      0 HG12 ILE A 123     -18.854   8.871   9.481  1.00  1.04           H   new
ATOM      0 HG13 ILE A 123     -18.915   7.420  10.049  1.00  1.04           H   new
ATOM      0 HG21 ILE A 123     -19.117   8.516   6.657  1.00  1.04           H   new
ATOM      0 HG22 ILE A 123     -20.692   8.414   6.519  1.00  1.04           H   new
ATOM      0 HG23 ILE A 123     -20.049   9.512   7.461  1.00  1.04           H   new
ATOM      0 HD11 ILE A 123     -16.780   7.847   9.230  1.00  1.04           H   new
ATOM      0 HD12 ILE A 123     -17.444   6.690   8.377  1.00  1.04           H   new
ATOM      0 HD13 ILE A 123     -17.382   8.164   7.800  1.00  1.04           H   new
ATOM   1899  N   GLY A 124     -23.222   8.503   7.655  1.00  0.93           N
ATOM   1900  CA  GLY A 124     -24.337   8.268   6.738  1.00  0.93           C
ATOM   1901  C   GLY A 124     -23.767   7.671   5.467  1.00  0.93           C
ATOM   1902  O   GLY A 124     -22.640   8.002   5.099  1.00  0.93           O
ATOM      0  H   GLY A 124     -23.077   9.327   7.856  1.00  0.93           H   new
ATOM      0  HA2 GLY A 124     -24.985   7.666   7.137  1.00  0.93           H   new
ATOM      0  HA3 GLY A 124     -24.801   9.098   6.546  1.00  0.93           H   new
ATOM   1906  N   ALA A 125     -24.522   6.835   4.767  1.00  0.87           N
ATOM   1907  CA  ALA A 125     -23.952   6.245   3.559  1.00  0.87           C
ATOM   1908  C   ALA A 125     -24.972   5.935   2.473  1.00  0.87           C
ATOM   1909  O   ALA A 125     -26.126   5.639   2.746  1.00  0.87           O
ATOM   1910  CB  ALA A 125     -23.222   4.981   3.940  1.00  0.87           C
ATOM      0  H   ALA A 125     -25.328   6.603   4.959  1.00  0.87           H   new
ATOM      0  HA  ALA A 125     -23.353   6.907   3.179  1.00  0.87           H   new
ATOM      0  HB1 ALA A 125     -22.837   4.577   3.146  1.00  0.87           H   new
ATOM      0  HB2 ALA A 125     -22.515   5.193   4.569  1.00  0.87           H   new
ATOM      0  HB3 ALA A 125     -23.844   4.359   4.350  1.00  0.87           H   new
ATOM   1916  N   VAL A 126     -24.543   5.946   1.223  1.00  0.84           N
ATOM   1917  CA  VAL A 126     -25.474   5.678   0.131  1.00  0.84           C
ATOM   1918  C   VAL A 126     -25.256   4.375  -0.640  1.00  0.84           C
ATOM   1919  O   VAL A 126     -24.196   4.120  -1.217  1.00  0.84           O
ATOM   1920  CB  VAL A 126     -25.473   6.866  -0.847  1.00  0.84           C
ATOM   1921  CG1 VAL A 126     -26.324   6.544  -1.964  1.00  0.84           C
ATOM   1922  CG2 VAL A 126     -25.998   8.141  -0.146  1.00  0.84           C
ATOM      0  H   VAL A 126     -23.732   6.103   0.983  1.00  0.84           H   new
ATOM      0  HA  VAL A 126     -26.335   5.564   0.563  1.00  0.84           H   new
ATOM      0  HB  VAL A 126     -24.567   7.033  -1.152  1.00  0.84           H   new
ATOM      0 HG11 VAL A 126     -26.332   7.286  -2.589  1.00  0.84           H   new
ATOM      0 HG12 VAL A 126     -25.988   5.750  -2.409  1.00  0.84           H   new
ATOM      0 HG13 VAL A 126     -27.226   6.379  -1.647  1.00  0.84           H   new
ATOM      0 HG21 VAL A 126     -25.992   8.881  -0.773  1.00  0.84           H   new
ATOM      0 HG22 VAL A 126     -26.904   7.989   0.166  1.00  0.84           H   new
ATOM      0 HG23 VAL A 126     -25.428   8.353   0.609  1.00  0.84           H   new
ATOM   1932  N   THR A 127     -26.308   3.558  -0.685  1.00  0.83           N
ATOM   1933  CA  THR A 127     -26.275   2.254  -1.350  1.00  0.83           C
ATOM   1934  C   THR A 127     -26.500   2.304  -2.859  1.00  0.83           C
ATOM   1935  O   THR A 127     -27.470   1.744  -3.375  1.00  0.83           O
ATOM   1936  CB  THR A 127     -27.299   1.308  -0.726  1.00  0.83           C
ATOM   1937  CG2 THR A 127     -26.877   0.963   0.687  1.00  0.83           C
ATOM   1938  OG1 THR A 127     -28.582   1.938  -0.709  1.00  0.83           O
ATOM      0  H   THR A 127     -27.067   3.746  -0.328  1.00  0.83           H   new
ATOM      0  HA  THR A 127     -25.372   1.927  -1.215  1.00  0.83           H   new
ATOM      0  HB  THR A 127     -27.349   0.494  -1.251  1.00  0.83           H   new
ATOM      0  HG1 THR A 127     -28.861   2.027  -1.496  1.00  0.83           H   new
ATOM      0 HG21 THR A 127     -27.528   0.362   1.082  1.00  0.83           H   new
ATOM      0 HG22 THR A 127     -26.009   0.531   0.669  1.00  0.83           H   new
ATOM      0 HG23 THR A 127     -26.824   1.774   1.216  1.00  0.83           H   new
ATOM   1946  N   LEU A 128     -25.612   3.002  -3.546  1.00  0.84           N
ATOM   1947  CA  LEU A 128     -25.663   3.094  -4.999  1.00  0.84           C
ATOM   1948  C   LEU A 128     -24.346   2.628  -5.614  1.00  0.84           C
ATOM   1949  O   LEU A 128     -23.264   2.965  -5.116  1.00  0.84           O
ATOM   1950  CB  LEU A 128     -25.998   4.513  -5.456  1.00  0.84           C
ATOM   1951  CG  LEU A 128     -27.388   5.090  -5.059  1.00  0.84           C
ATOM   1952  CD1 LEU A 128     -27.456   6.554  -5.458  1.00  0.84           C
ATOM   1953  CD2 LEU A 128     -28.469   4.324  -5.763  1.00  0.84           C
ATOM      0  H   LEU A 128     -24.963   3.436  -3.187  1.00  0.84           H   new
ATOM      0  HA  LEU A 128     -26.372   2.509  -5.308  1.00  0.84           H   new
ATOM      0  HB2 LEU A 128     -25.317   5.108  -5.106  1.00  0.84           H   new
ATOM      0  HB3 LEU A 128     -25.929   4.540  -6.423  1.00  0.84           H   new
ATOM      0  HG  LEU A 128     -27.512   5.010  -4.100  1.00  0.84           H   new
ATOM      0 HD11 LEU A 128     -28.321   6.917  -5.212  1.00  0.84           H   new
ATOM      0 HD12 LEU A 128     -26.757   7.047  -5.000  1.00  0.84           H   new
ATOM      0 HD13 LEU A 128     -27.333   6.634  -6.417  1.00  0.84           H   new
ATOM      0 HD21 LEU A 128     -29.335   4.684  -5.515  1.00  0.84           H   new
ATOM      0 HD22 LEU A 128     -28.349   4.402  -6.722  1.00  0.84           H   new
ATOM      0 HD23 LEU A 128     -28.423   3.389  -5.507  1.00  0.84           H   new
ATOM   1965  N   ASP A 129     -24.457   1.882  -6.717  1.00  0.86           N
ATOM   1966  CA  ASP A 129     -23.303   1.333  -7.425  1.00  0.86           C
ATOM   1967  C   ASP A 129     -22.979   2.088  -8.709  1.00  0.86           C
ATOM   1968  O   ASP A 129     -23.778   2.093  -9.646  1.00  0.86           O
ATOM   1969  CB  ASP A 129     -23.576  -0.123  -7.817  1.00  0.86           C
ATOM   1970  CG  ASP A 129     -23.721  -1.071  -6.652  1.00  0.86           C
ATOM   1971  OD1 ASP A 129     -23.360  -0.716  -5.563  1.00  0.86           O
ATOM   1972  OD2 ASP A 129     -24.213  -2.144  -6.857  1.00  0.86           O1-
ATOM      0  H   ASP A 129     -25.212   1.680  -7.076  1.00  0.86           H   new
ATOM      0  HA  ASP A 129     -22.552   1.412  -6.816  1.00  0.86           H   new
ATOM      0  HB2 ASP A 129     -24.387  -0.156  -8.348  1.00  0.86           H   new
ATOM      0  HB3 ASP A 129     -22.853  -0.434  -8.384  1.00  0.86           H   new
ATOM   1977  N   TYR A 130     -21.808   2.708  -8.751  1.00  0.86           N
ATOM   1978  CA  TYR A 130     -21.385   3.465  -9.920  1.00  0.86           C
ATOM   1979  C   TYR A 130     -20.012   3.015 -10.438  1.00  0.86           C
ATOM   1980  O   TYR A 130     -19.250   2.407  -9.686  1.00  0.86           O
ATOM   1981  CB  TYR A 130     -21.418   4.961  -9.654  1.00  0.86           C
ATOM   1982  CG  TYR A 130     -22.771   5.459  -9.442  1.00  0.86           C
ATOM   1983  CD1 TYR A 130     -23.235   5.736  -8.201  1.00  0.86           C
ATOM   1984  CD2 TYR A 130     -23.595   5.580 -10.533  1.00  0.86           C
ATOM   1985  CE1 TYR A 130     -24.497   6.160  -8.044  1.00  0.86           C
ATOM   1986  CE2 TYR A 130     -24.881   5.990 -10.362  1.00  0.86           C
ATOM   1987  CZ  TYR A 130     -25.322   6.279  -9.118  1.00  0.86           C
ATOM   1988  OH  TYR A 130     -26.576   6.689  -8.935  1.00  0.86           O
ATOM      0  H   TYR A 130     -21.239   2.702  -8.107  1.00  0.86           H   new
ATOM      0  HA  TYR A 130     -22.025   3.277 -10.624  1.00  0.86           H   new
ATOM      0  HB2 TYR A 130     -20.877   5.160  -8.874  1.00  0.86           H   new
ATOM      0  HB3 TYR A 130     -21.018   5.429 -10.404  1.00  0.86           H   new
ATOM      0  HD1 TYR A 130     -22.681   5.633  -7.461  1.00  0.86           H   new
ATOM      0  HD2 TYR A 130     -23.276   5.383 -11.384  1.00  0.86           H   new
ATOM      0  HE1 TYR A 130     -24.810   6.374  -7.195  1.00  0.86           H   new
ATOM      0  HE2 TYR A 130     -25.450   6.070 -11.093  1.00  0.86           H   new
ATOM      0  HH  TYR A 130     -27.103   6.163  -9.325  1.00  0.86           H   new
ATOM   1998  N   PRO A 131     -19.695   3.234 -11.733  1.00  0.84           N
ATOM   1999  CA  PRO A 131     -18.408   2.974 -12.362  1.00  0.84           C
ATOM   2000  C   PRO A 131     -17.275   3.707 -11.683  1.00  0.84           C
ATOM   2001  O   PRO A 131     -17.476   4.773 -11.076  1.00  0.84           O
ATOM   2002  CB  PRO A 131     -18.599   3.511 -13.782  1.00  0.84           C
ATOM   2003  CG  PRO A 131     -20.082   3.452 -14.032  1.00  0.84           C
ATOM   2004  CD  PRO A 131     -20.724   3.742 -12.706  1.00  0.84           C
ATOM      0  HA  PRO A 131     -18.169   2.035 -12.319  1.00  0.84           H   new
ATOM      0  HB2 PRO A 131     -18.267   4.419 -13.861  1.00  0.84           H   new
ATOM      0  HB3 PRO A 131     -18.113   2.974 -14.428  1.00  0.84           H   new
ATOM      0  HG2 PRO A 131     -20.350   4.103 -14.700  1.00  0.84           H   new
ATOM      0  HG3 PRO A 131     -20.346   2.580 -14.364  1.00  0.84           H   new
ATOM      0  HD2 PRO A 131     -20.898   4.689 -12.587  1.00  0.84           H   new
ATOM      0  HD3 PRO A 131     -21.573   3.283 -12.607  1.00  0.84           H   new
ATOM   2012  N   THR A 132     -16.071   3.169 -11.786  1.00  0.80           N
ATOM   2013  CA  THR A 132     -14.986   3.885 -11.165  1.00  0.80           C
ATOM   2014  C   THR A 132     -14.851   5.178 -11.930  1.00  0.80           C
ATOM   2015  O   THR A 132     -15.350   5.301 -13.046  1.00  0.80           O
ATOM   2016  CB  THR A 132     -13.676   3.085 -11.198  1.00  0.80           C
ATOM   2017  CG2 THR A 132     -13.865   1.759 -10.484  1.00  0.80           C
ATOM   2018  OG1 THR A 132     -13.299   2.842 -12.561  1.00  0.80           O
ATOM      0  H   THR A 132     -15.871   2.435 -12.187  1.00  0.80           H   new
ATOM      0  HA  THR A 132     -15.172   4.042 -10.226  1.00  0.80           H   new
ATOM      0  HB  THR A 132     -12.980   3.593 -10.752  1.00  0.80           H   new
ATOM      0  HG1 THR A 132     -12.582   2.406 -12.580  1.00  0.80           H   new
ATOM      0 HG21 THR A 132     -13.035   1.257 -10.508  1.00  0.80           H   new
ATOM      0 HG22 THR A 132     -14.118   1.921  -9.562  1.00  0.80           H   new
ATOM      0 HG23 THR A 132     -14.563   1.250 -10.926  1.00  0.80           H   new
ATOM   2026  N   GLY A 133     -14.225   6.155 -11.312  1.00  0.76           N
ATOM   2027  CA  GLY A 133     -14.089   7.475 -11.901  1.00  0.76           C
ATOM   2028  C   GLY A 133     -15.231   8.376 -11.412  1.00  0.76           C
ATOM   2029  O   GLY A 133     -15.125   9.597 -11.458  1.00  0.76           O
ATOM      0  H   GLY A 133     -13.864   6.076 -10.536  1.00  0.76           H   new
ATOM      0  HA2 GLY A 133     -13.233   7.861 -11.658  1.00  0.76           H   new
ATOM      0  HA3 GLY A 133     -14.107   7.411 -12.869  1.00  0.76           H   new
ATOM   2033  N   THR A 134     -16.289   7.784 -10.835  1.00  0.73           N
ATOM   2034  CA  THR A 134     -17.389   8.587 -10.303  1.00  0.73           C
ATOM   2035  C   THR A 134     -17.109   9.029  -8.870  1.00  0.73           C
ATOM   2036  O   THR A 134     -17.827   9.880  -8.325  1.00  0.73           O
ATOM   2037  CB  THR A 134     -18.721   7.823 -10.335  1.00  0.73           C
ATOM   2038  CG2 THR A 134     -19.104   7.486 -11.733  1.00  0.73           C
ATOM   2039  OG1 THR A 134     -18.608   6.634  -9.552  1.00  0.73           O
ATOM      0  H   THR A 134     -16.384   6.934 -10.745  1.00  0.73           H   new
ATOM      0  HA  THR A 134     -17.460   9.367 -10.875  1.00  0.73           H   new
ATOM      0  HB  THR A 134     -19.415   8.389  -9.962  1.00  0.73           H   new
ATOM      0  HG1 THR A 134     -18.317   6.009 -10.032  1.00  0.73           H   new
ATOM      0 HG21 THR A 134     -19.946   7.005 -11.731  1.00  0.73           H   new
ATOM      0 HG22 THR A 134     -19.200   8.302 -12.248  1.00  0.73           H   new
ATOM      0 HG23 THR A 134     -18.416   6.931 -12.132  1.00  0.73           H   new
ATOM   2047  N   SER A 135     -16.081   8.445  -8.251  1.00  0.70           N
ATOM   2048  CA  SER A 135     -15.772   8.809  -6.882  1.00  0.70           C
ATOM   2049  C   SER A 135     -15.495  10.292  -6.832  1.00  0.70           C
ATOM   2050  O   SER A 135     -14.768  10.813  -7.680  1.00  0.70           O
ATOM   2051  CB  SER A 135     -14.549   8.094  -6.371  1.00  0.70           C
ATOM   2052  OG  SER A 135     -14.711   6.713  -6.247  1.00  0.70           O
ATOM      0  H   SER A 135     -15.566   7.852  -8.601  1.00  0.70           H   new
ATOM      0  HA  SER A 135     -16.529   8.561  -6.329  1.00  0.70           H   new
ATOM      0  HB2 SER A 135     -13.808   8.271  -6.971  1.00  0.70           H   new
ATOM      0  HB3 SER A 135     -14.308   8.461  -5.506  1.00  0.70           H   new
ATOM      0  HG  SER A 135     -14.087   6.398  -5.781  1.00  0.70           H   new
ATOM   2058  N   GLY A 136     -16.017  10.938  -5.809  1.00  0.68           N
ATOM   2059  CA  GLY A 136     -15.883  12.357  -5.590  1.00  0.68           C
ATOM   2060  C   GLY A 136     -17.117  13.114  -6.058  1.00  0.68           C
ATOM   2061  O   GLY A 136     -17.283  14.285  -5.734  1.00  0.68           O
ATOM      0  H   GLY A 136     -16.478  10.544  -5.199  1.00  0.68           H   new
ATOM      0  HA2 GLY A 136     -15.736  12.527  -4.646  1.00  0.68           H   new
ATOM      0  HA3 GLY A 136     -15.102  12.686  -6.062  1.00  0.68           H   new
ATOM   2065  N   SER A 137     -18.017  12.453  -6.784  1.00  0.68           N
ATOM   2066  CA  SER A 137     -19.228  13.136  -7.211  1.00  0.68           C
ATOM   2067  C   SER A 137     -19.947  13.632  -5.946  1.00  0.68           C
ATOM   2068  O   SER A 137     -20.004  12.902  -4.956  1.00  0.68           O
ATOM   2069  CB  SER A 137     -20.119  12.162  -7.970  1.00  0.68           C
ATOM   2070  OG  SER A 137     -19.518  11.743  -9.198  1.00  0.68           O
ATOM      0  H   SER A 137     -17.947  11.633  -7.032  1.00  0.68           H   new
ATOM      0  HA  SER A 137     -19.019  13.881  -7.796  1.00  0.68           H   new
ATOM      0  HB2 SER A 137     -20.297  11.386  -7.415  1.00  0.68           H   new
ATOM      0  HB3 SER A 137     -20.974  12.581  -8.154  1.00  0.68           H   new
ATOM      0  HG  SER A 137     -18.913  11.182  -9.037  1.00  0.68           H   new
ATOM   2076  N   PRO A 138     -20.490  14.857  -5.902  1.00  0.70           N
ATOM   2077  CA  PRO A 138     -21.174  15.375  -4.741  1.00  0.70           C
ATOM   2078  C   PRO A 138     -22.517  14.748  -4.485  1.00  0.70           C
ATOM   2079  O   PRO A 138     -23.232  14.329  -5.401  1.00  0.70           O
ATOM   2080  CB  PRO A 138     -21.323  16.859  -5.050  1.00  0.70           C
ATOM   2081  CG  PRO A 138     -21.331  16.935  -6.543  1.00  0.70           C
ATOM   2082  CD  PRO A 138     -20.412  15.789  -7.029  1.00  0.70           C
ATOM      0  HA  PRO A 138     -20.674  15.183  -3.932  1.00  0.70           H   new
ATOM      0  HB2 PRO A 138     -22.143  17.217  -4.674  1.00  0.70           H   new
ATOM      0  HB3 PRO A 138     -20.591  17.373  -4.675  1.00  0.70           H   new
ATOM      0  HG2 PRO A 138     -22.230  16.832  -6.892  1.00  0.70           H   new
ATOM      0  HG3 PRO A 138     -21.005  17.796  -6.849  1.00  0.70           H   new
ATOM      0  HD2 PRO A 138     -20.730  15.391  -7.855  1.00  0.70           H   new
ATOM      0  HD3 PRO A 138     -19.505  16.092  -7.191  1.00  0.70           H   new
ATOM   2090  N   ILE A 139     -22.868  14.778  -3.219  1.00  0.73           N
ATOM   2091  CA  ILE A 139     -24.161  14.402  -2.712  1.00  0.73           C
ATOM   2092  C   ILE A 139     -24.759  15.668  -2.127  1.00  0.73           C
ATOM   2093  O   ILE A 139     -24.101  16.358  -1.332  1.00  0.73           O
ATOM   2094  CB  ILE A 139     -24.041  13.289  -1.652  1.00  0.73           C
ATOM   2095  CG1 ILE A 139     -23.370  12.053  -2.289  1.00  0.73           C
ATOM   2096  CG2 ILE A 139     -25.418  12.923  -1.141  1.00  0.73           C
ATOM   2097  CD1 ILE A 139     -22.985  10.989  -1.309  1.00  0.73           C
ATOM      0  H   ILE A 139     -22.328  15.032  -2.600  1.00  0.73           H   new
ATOM      0  HA  ILE A 139     -24.726  14.039  -3.412  1.00  0.73           H   new
ATOM      0  HB  ILE A 139     -23.502  13.601  -0.909  1.00  0.73           H   new
ATOM      0 HG12 ILE A 139     -23.975  11.671  -2.944  1.00  0.73           H   new
ATOM      0 HG13 ILE A 139     -22.577  12.339  -2.768  1.00  0.73           H   new
ATOM      0 HG21 ILE A 139     -25.340  12.223  -0.474  1.00  0.73           H   new
ATOM      0 HG22 ILE A 139     -25.834  13.704  -0.742  1.00  0.73           H   new
ATOM      0 HG23 ILE A 139     -25.964  12.608  -1.878  1.00  0.73           H   new
ATOM      0 HD11 ILE A 139     -22.572  10.249  -1.780  1.00  0.73           H   new
ATOM      0 HD12 ILE A 139     -22.357  11.353  -0.666  1.00  0.73           H   new
ATOM      0 HD13 ILE A 139     -23.777  10.675  -0.845  1.00  0.73           H   new
ATOM   2109  N   VAL A 140     -25.980  15.986  -2.540  1.00  0.77           N
ATOM   2110  CA  VAL A 140     -26.640  17.193  -2.086  1.00  0.77           C
ATOM   2111  C   VAL A 140     -27.965  16.890  -1.417  1.00  0.77           C
ATOM   2112  O   VAL A 140     -28.564  15.840  -1.638  1.00  0.77           O
ATOM   2113  CB  VAL A 140     -26.935  18.141  -3.281  1.00  0.77           C
ATOM   2114  CG1 VAL A 140     -25.688  18.543  -3.994  1.00  0.77           C
ATOM   2115  CG2 VAL A 140     -27.864  17.496  -4.216  1.00  0.77           C
ATOM      0  H   VAL A 140     -26.443  15.510  -3.087  1.00  0.77           H   new
ATOM      0  HA  VAL A 140     -26.037  17.612  -1.452  1.00  0.77           H   new
ATOM      0  HB  VAL A 140     -27.341  18.947  -2.924  1.00  0.77           H   new
ATOM      0 HG11 VAL A 140     -25.912  19.132  -4.731  1.00  0.77           H   new
ATOM      0 HG12 VAL A 140     -25.098  19.005  -3.379  1.00  0.77           H   new
ATOM      0 HG13 VAL A 140     -25.242  17.753  -4.337  1.00  0.77           H   new
ATOM      0 HG21 VAL A 140     -28.043  18.094  -4.959  1.00  0.77           H   new
ATOM      0 HG22 VAL A 140     -27.469  16.675  -4.550  1.00  0.77           H   new
ATOM      0 HG23 VAL A 140     -28.695  17.292  -3.758  1.00  0.77           H   new
ATOM   2125  N   ASP A 141     -28.461  17.820  -0.617  1.00  0.80           N
ATOM   2126  CA  ASP A 141     -29.765  17.606  -0.005  1.00  0.80           C
ATOM   2127  C   ASP A 141     -30.870  18.045  -0.969  1.00  0.80           C
ATOM   2128  O   ASP A 141     -30.590  18.469  -2.094  1.00  0.80           O
ATOM   2129  CB  ASP A 141     -29.898  18.358   1.324  1.00  0.80           C
ATOM   2130  CG  ASP A 141     -29.963  19.880   1.177  1.00  0.80           C
ATOM   2131  OD1 ASP A 141     -30.112  20.349   0.052  1.00  0.80           O
ATOM   2132  OD2 ASP A 141     -29.921  20.556   2.172  1.00  0.80           O1-
ATOM      0  H   ASP A 141     -28.074  18.562  -0.418  1.00  0.80           H   new
ATOM      0  HA  ASP A 141     -29.854  16.658   0.183  1.00  0.80           H   new
ATOM      0  HB2 ASP A 141     -30.698  18.052   1.779  1.00  0.80           H   new
ATOM      0  HB3 ASP A 141     -29.145  18.129   1.891  1.00  0.80           H   new
ATOM   2137  N   LYS A 142     -32.124  18.003  -0.518  1.00  0.82           N
ATOM   2138  CA  LYS A 142     -33.267  18.373  -1.357  1.00  0.82           C
ATOM   2139  C   LYS A 142     -33.267  19.830  -1.853  1.00  0.82           C
ATOM   2140  O   LYS A 142     -34.016  20.163  -2.774  1.00  0.82           O
ATOM   2141  CB  LYS A 142     -34.595  18.102  -0.643  1.00  0.82           C
ATOM   2142  CG  LYS A 142     -34.879  18.990   0.579  1.00  0.82           C
ATOM   2143  CD  LYS A 142     -36.293  18.714   1.128  1.00  0.82           C
ATOM   2144  CE  LYS A 142     -36.400  17.320   1.706  1.00  0.82           C
ATOM   2145  NZ  LYS A 142     -35.582  17.156   2.909  1.00  0.82           N1+
ATOM      0  H   LYS A 142     -32.336  17.760   0.279  1.00  0.82           H   new
ATOM      0  HA  LYS A 142     -33.172  17.808  -2.140  1.00  0.82           H   new
ATOM      0  HB2 LYS A 142     -35.317  18.215  -1.281  1.00  0.82           H   new
ATOM      0  HB3 LYS A 142     -34.609  17.174  -0.360  1.00  0.82           H   new
ATOM      0  HG2 LYS A 142     -34.219  18.821   1.269  1.00  0.82           H   new
ATOM      0  HG3 LYS A 142     -34.798  19.925   0.333  1.00  0.82           H   new
ATOM      0  HD2 LYS A 142     -36.509  19.367   1.812  1.00  0.82           H   new
ATOM      0  HD3 LYS A 142     -36.944  18.822   0.417  1.00  0.82           H   new
ATOM      0  HE2 LYS A 142     -37.327  17.130   1.919  1.00  0.82           H   new
ATOM      0  HE3 LYS A 142     -36.124  16.673   1.038  1.00  0.82           H   new
ATOM      0  HZ1 LYS A 142     -35.671  16.326   3.218  1.00  0.82           H   new
ATOM      0  HZ2 LYS A 142     -34.728  17.308   2.710  1.00  0.82           H   new
ATOM      0  HZ3 LYS A 142     -35.849  17.734   3.531  1.00  0.82           H   new
ATOM   2159  N   ASN A 143     -32.488  20.710  -1.214  1.00  0.83           N
ATOM   2160  CA  ASN A 143     -32.440  22.113  -1.582  1.00  0.83           C
ATOM   2161  C   ASN A 143     -31.238  22.401  -2.484  1.00  0.83           C
ATOM   2162  O   ASN A 143     -31.013  23.544  -2.888  1.00  0.83           O
ATOM   2163  CB  ASN A 143     -32.371  22.970  -0.330  1.00  0.83           C
ATOM   2164  CG  ASN A 143     -33.623  22.902   0.497  1.00  0.83           C
ATOM   2165  ND2 ASN A 143     -33.454  22.876   1.797  1.00  0.83           N
ATOM   2166  OD1 ASN A 143     -34.743  22.873  -0.029  1.00  0.83           O
ATOM      0  H   ASN A 143     -31.975  20.502  -0.556  1.00  0.83           H   new
ATOM      0  HA  ASN A 143     -33.246  22.330  -2.076  1.00  0.83           H   new
ATOM      0  HB2 ASN A 143     -31.617  22.685   0.210  1.00  0.83           H   new
ATOM      0  HB3 ASN A 143     -32.206  23.892  -0.584  1.00  0.83           H   new
ATOM      0 HD21 ASN A 143     -34.137  22.837   2.319  1.00  0.83           H   new
ATOM      0 HD22 ASN A 143     -32.661  22.898   2.128  1.00  0.83           H   new
ATOM   2173  N   GLY A 144     -30.493  21.351  -2.838  1.00  0.82           N
ATOM   2174  CA  GLY A 144     -29.315  21.468  -3.683  1.00  0.82           C
ATOM   2175  C   GLY A 144     -28.015  21.773  -2.928  1.00  0.82           C
ATOM   2176  O   GLY A 144     -26.986  22.025  -3.560  1.00  0.82           O
ATOM      0  H   GLY A 144     -30.663  20.546  -2.589  1.00  0.82           H   new
ATOM      0  HA2 GLY A 144     -29.202  20.641  -4.176  1.00  0.82           H   new
ATOM      0  HA3 GLY A 144     -29.468  22.169  -4.336  1.00  0.82           H   new
ATOM   2180  N   ASP A 145     -28.036  21.778  -1.590  1.00  0.80           N
ATOM   2181  CA  ASP A 145     -26.806  22.068  -0.852  1.00  0.80           C
ATOM   2182  C   ASP A 145     -25.937  20.829  -0.744  1.00  0.80           C
ATOM   2183  O   ASP A 145     -26.424  19.743  -0.453  1.00  0.80           O
ATOM   2184  CB  ASP A 145     -27.093  22.656   0.525  1.00  0.80           C
ATOM   2185  CG  ASP A 145     -27.547  24.140   0.471  1.00  0.80           C
ATOM   2186  OD1 ASP A 145     -27.184  24.821  -0.462  1.00  0.80           O
ATOM   2187  OD2 ASP A 145     -28.224  24.578   1.370  1.00  0.80           O1-
ATOM      0  H   ASP A 145     -28.729  21.621  -1.106  1.00  0.80           H   new
ATOM      0  HA  ASP A 145     -26.319  22.740  -1.354  1.00  0.80           H   new
ATOM      0  HB2 ASP A 145     -27.782  22.128   0.959  1.00  0.80           H   new
ATOM      0  HB3 ASP A 145     -26.295  22.587   1.073  1.00  0.80           H   new
ATOM   2192  N   VAL A 146     -24.633  20.980  -0.943  1.00  0.77           N
ATOM   2193  CA  VAL A 146     -23.760  19.810  -0.882  1.00  0.77           C
ATOM   2194  C   VAL A 146     -23.544  19.381   0.564  1.00  0.77           C
ATOM   2195  O   VAL A 146     -23.204  20.207   1.415  1.00  0.77           O
ATOM   2196  CB  VAL A 146     -22.400  20.102  -1.559  1.00  0.77           C
ATOM   2197  CG1 VAL A 146     -21.509  18.887  -1.436  1.00  0.77           C
ATOM   2198  CG2 VAL A 146     -22.551  20.455  -3.014  1.00  0.77           C
ATOM      0  H   VAL A 146     -24.241  21.727  -1.110  1.00  0.77           H   new
ATOM      0  HA  VAL A 146     -24.193  19.087  -1.362  1.00  0.77           H   new
ATOM      0  HB  VAL A 146     -22.007  20.865  -1.108  1.00  0.77           H   new
ATOM      0 HG11 VAL A 146     -20.655  19.067  -1.860  1.00  0.77           H   new
ATOM      0 HG12 VAL A 146     -21.367  18.683  -0.498  1.00  0.77           H   new
ATOM      0 HG13 VAL A 146     -21.932  18.130  -1.871  1.00  0.77           H   new
ATOM      0 HG21 VAL A 146     -21.677  20.630  -3.397  1.00  0.77           H   new
ATOM      0 HG22 VAL A 146     -22.968  19.717  -3.485  1.00  0.77           H   new
ATOM      0 HG23 VAL A 146     -23.105  21.247  -3.099  1.00  0.77           H   new
ATOM   2208  N   ILE A 147     -23.764  18.087   0.833  1.00  0.76           N
ATOM   2209  CA  ILE A 147     -23.597  17.527   2.173  1.00  0.76           C
ATOM   2210  C   ILE A 147     -22.382  16.612   2.240  1.00  0.76           C
ATOM   2211  O   ILE A 147     -21.978  16.178   3.315  1.00  0.76           O
ATOM   2212  CB  ILE A 147     -24.826  16.713   2.621  1.00  0.76           C
ATOM   2213  CG1 ILE A 147     -25.020  15.498   1.728  1.00  0.76           C
ATOM   2214  CG2 ILE A 147     -26.076  17.590   2.607  1.00  0.76           C
ATOM   2215  CD1 ILE A 147     -26.013  14.541   2.267  1.00  0.76           C
ATOM      0  H   ILE A 147     -24.014  17.514   0.242  1.00  0.76           H   new
ATOM      0  HA  ILE A 147     -23.481  18.286   2.765  1.00  0.76           H   new
ATOM      0  HB  ILE A 147     -24.674  16.403   3.528  1.00  0.76           H   new
ATOM      0 HG12 ILE A 147     -25.304  15.791   0.848  1.00  0.76           H   new
ATOM      0 HG13 ILE A 147     -24.169  15.046   1.615  1.00  0.76           H   new
ATOM      0 HG21 ILE A 147     -26.842  17.067   2.891  1.00  0.76           H   new
ATOM      0 HG22 ILE A 147     -25.954  18.338   3.213  1.00  0.76           H   new
ATOM      0 HG23 ILE A 147     -26.228  17.923   1.709  1.00  0.76           H   new
ATOM      0 HD11 ILE A 147     -26.098  13.788   1.662  1.00  0.76           H   new
ATOM      0 HD12 ILE A 147     -25.720  14.225   3.136  1.00  0.76           H   new
ATOM      0 HD13 ILE A 147     -26.872  14.982   2.357  1.00  0.76           H   new
ATOM   2227  N   GLY A 148     -21.801  16.306   1.088  1.00  0.76           N
ATOM   2228  CA  GLY A 148     -20.602  15.487   1.087  1.00  0.76           C
ATOM   2229  C   GLY A 148     -20.313  14.863  -0.256  1.00  0.76           C
ATOM   2230  O   GLY A 148     -20.973  15.168  -1.247  1.00  0.76           O
ATOM      0  H   GLY A 148     -22.078  16.556   0.313  1.00  0.76           H   new
ATOM      0  HA2 GLY A 148     -19.845  16.031   1.354  1.00  0.76           H   new
ATOM      0  HA3 GLY A 148     -20.695  14.785   1.750  1.00  0.76           H   new
ATOM   2234  N   LEU A 149     -19.291  14.022  -0.294  1.00  0.78           N
ATOM   2235  CA  LEU A 149     -18.884  13.384  -1.546  1.00  0.78           C
ATOM   2236  C   LEU A 149     -19.133  11.856  -1.548  1.00  0.78           C
ATOM   2237  O   LEU A 149     -19.087  11.213  -0.495  1.00  0.78           O
ATOM   2238  CB  LEU A 149     -17.410  13.696  -1.773  1.00  0.78           C
ATOM   2239  CG  LEU A 149     -17.023  15.193  -1.724  1.00  0.78           C
ATOM   2240  CD1 LEU A 149     -15.556  15.293  -1.888  1.00  0.78           C
ATOM   2241  CD2 LEU A 149     -17.741  15.980  -2.790  1.00  0.78           C
ATOM      0  H   LEU A 149     -18.818  13.804   0.390  1.00  0.78           H   new
ATOM      0  HA  LEU A 149     -19.425  13.739  -2.269  1.00  0.78           H   new
ATOM      0  HB2 LEU A 149     -16.890  13.223  -1.105  1.00  0.78           H   new
ATOM      0  HB3 LEU A 149     -17.151  13.341  -2.638  1.00  0.78           H   new
ATOM      0  HG  LEU A 149     -17.289  15.572  -0.872  1.00  0.78           H   new
ATOM      0 HD11 LEU A 149     -15.290  16.225  -1.860  1.00  0.78           H   new
ATOM      0 HD12 LEU A 149     -15.116  14.810  -1.171  1.00  0.78           H   new
ATOM      0 HD13 LEU A 149     -15.299  14.909  -2.741  1.00  0.78           H   new
ATOM      0 HD21 LEU A 149     -17.480  16.913  -2.735  1.00  0.78           H   new
ATOM      0 HD22 LEU A 149     -17.507  15.630  -3.664  1.00  0.78           H   new
ATOM      0 HD23 LEU A 149     -18.699  15.905  -2.658  1.00  0.78           H   new
ATOM   2253  N   TYR A 150     -19.405  11.298  -2.745  1.00  0.82           N
ATOM   2254  CA  TYR A 150     -19.598   9.852  -3.010  1.00  0.82           C
ATOM   2255  C   TYR A 150     -18.304   9.074  -3.228  1.00  0.82           C
ATOM   2256  O   TYR A 150     -17.418   9.507  -3.955  1.00  0.82           O
ATOM   2257  CB  TYR A 150     -20.485   9.638  -4.234  1.00  0.82           C
ATOM   2258  CG  TYR A 150     -20.617   8.161  -4.665  1.00  0.82           C
ATOM   2259  CD1 TYR A 150     -21.439   7.289  -3.979  1.00  0.82           C
ATOM   2260  CD2 TYR A 150     -19.902   7.695  -5.767  1.00  0.82           C
ATOM   2261  CE1 TYR A 150     -21.563   5.965  -4.383  1.00  0.82           C
ATOM   2262  CE2 TYR A 150     -20.012   6.371  -6.159  1.00  0.82           C
ATOM   2263  CZ  TYR A 150     -20.846   5.503  -5.464  1.00  0.82           C
ATOM   2264  OH  TYR A 150     -20.968   4.170  -5.861  1.00  0.82           O
ATOM      0  H   TYR A 150     -19.486  11.774  -3.457  1.00  0.82           H   new
ATOM      0  HA  TYR A 150     -20.016   9.510  -2.204  1.00  0.82           H   new
ATOM      0  HB2 TYR A 150     -21.369   9.991  -4.047  1.00  0.82           H   new
ATOM      0  HB3 TYR A 150     -20.126  10.151  -4.975  1.00  0.82           H   new
ATOM      0  HD1 TYR A 150     -21.915   7.591  -3.239  1.00  0.82           H   new
ATOM      0  HD2 TYR A 150     -19.350   8.274  -6.240  1.00  0.82           H   new
ATOM      0  HE1 TYR A 150     -22.131   5.390  -3.923  1.00  0.82           H   new
ATOM      0  HE2 TYR A 150     -19.526   6.062  -6.889  1.00  0.82           H   new
ATOM      0  HH  TYR A 150     -21.703   3.864  -5.594  1.00  0.82           H   new
ATOM   2274  N   GLY A 151     -18.189   7.914  -2.608  1.00  0.89           N
ATOM   2275  CA  GLY A 151     -17.006   7.069  -2.730  1.00  0.89           C
ATOM   2276  C   GLY A 151     -16.661   6.555  -1.344  1.00  0.89           C
ATOM   2277  O   GLY A 151     -17.511   6.572  -0.457  1.00  0.89           O
ATOM      0  H   GLY A 151     -18.799   7.587  -2.098  1.00  0.89           H   new
ATOM      0  HA2 GLY A 151     -17.177   6.330  -3.334  1.00  0.89           H   new
ATOM      0  HA3 GLY A 151     -16.265   7.573  -3.100  1.00  0.89           H   new
ATOM   2281  N   ASN A 152     -15.452   6.027  -1.155  1.00  0.99           N
ATOM   2282  CA  ASN A 152     -15.078   5.514   0.166  1.00  0.99           C
ATOM   2283  C   ASN A 152     -16.121   4.514   0.691  1.00  0.99           C
ATOM   2284  O   ASN A 152     -16.653   4.665   1.797  1.00  0.99           O
ATOM   2285  CB  ASN A 152     -14.871   6.687   1.119  1.00  0.99           C
ATOM   2286  CG  ASN A 152     -14.136   6.337   2.401  1.00  0.99           C
ATOM   2287  ND2 ASN A 152     -14.435   7.056   3.459  1.00  0.99           N
ATOM   2288  OD1 ASN A 152     -13.289   5.436   2.430  1.00  0.99           O
ATOM      0  H   ASN A 152     -14.846   5.956  -1.761  1.00  0.99           H   new
ATOM      0  HA  ASN A 152     -14.244   5.024   0.098  1.00  0.99           H   new
ATOM      0  HB2 ASN A 152     -14.377   7.381   0.656  1.00  0.99           H   new
ATOM      0  HB3 ASN A 152     -15.737   7.059   1.348  1.00  0.99           H   new
ATOM      0 HD21 ASN A 152     -14.036   6.907   4.206  1.00  0.99           H   new
ATOM      0 HD22 ASN A 152     -15.029   7.675   3.404  1.00  0.99           H   new
ATOM   2295  N   GLY A 153     -16.465   3.526  -0.141  1.00  1.10           N
ATOM   2296  CA  GLY A 153     -17.469   2.562   0.266  1.00  1.10           C
ATOM   2297  C   GLY A 153     -16.961   1.196   0.693  1.00  1.10           C
ATOM   2298  O   GLY A 153     -15.759   0.919   0.707  1.00  1.10           O
ATOM      0  H   GLY A 153     -16.134   3.404  -0.925  1.00  1.10           H   new
ATOM      0  HA2 GLY A 153     -17.974   2.942   1.002  1.00  1.10           H   new
ATOM      0  HA3 GLY A 153     -18.089   2.439  -0.470  1.00  1.10           H   new
ATOM   2302  N   VAL A 154     -17.931   0.344   1.006  1.00  1.24           N
ATOM   2303  CA  VAL A 154     -17.742  -1.026   1.467  1.00  1.24           C
ATOM   2304  C   VAL A 154     -18.610  -2.003   0.674  1.00  1.24           C
ATOM   2305  O   VAL A 154     -19.752  -1.692   0.336  1.00  1.24           O
ATOM   2306  CB  VAL A 154     -18.067  -1.119   2.976  1.00  1.24           C
ATOM   2307  CG1 VAL A 154     -17.908  -2.544   3.472  1.00  1.24           C
ATOM   2308  CG2 VAL A 154     -17.141  -0.191   3.747  1.00  1.24           C
ATOM      0  H   VAL A 154     -18.761   0.561   0.952  1.00  1.24           H   new
ATOM      0  HA  VAL A 154     -16.815  -1.272   1.323  1.00  1.24           H   new
ATOM      0  HB  VAL A 154     -18.988  -0.851   3.118  1.00  1.24           H   new
ATOM      0 HG11 VAL A 154     -18.116  -2.582   4.419  1.00  1.24           H   new
ATOM      0 HG12 VAL A 154     -18.512  -3.126   2.985  1.00  1.24           H   new
ATOM      0 HG13 VAL A 154     -16.994  -2.836   3.330  1.00  1.24           H   new
ATOM      0 HG21 VAL A 154     -17.342  -0.247   4.694  1.00  1.24           H   new
ATOM      0 HG22 VAL A 154     -16.220  -0.455   3.596  1.00  1.24           H   new
ATOM      0 HG23 VAL A 154     -17.270   0.721   3.443  1.00  1.24           H   new
ATOM   2318  N   ILE A 155     -18.066  -3.159   0.305  1.00  1.37           N
ATOM   2319  CA  ILE A 155     -18.901  -4.134  -0.395  1.00  1.37           C
ATOM   2320  C   ILE A 155     -19.714  -4.948   0.610  1.00  1.37           C
ATOM   2321  O   ILE A 155     -19.175  -5.488   1.580  1.00  1.37           O
ATOM   2322  CB  ILE A 155     -18.088  -5.062  -1.298  1.00  1.37           C
ATOM   2323  CG1 ILE A 155     -17.416  -4.265  -2.339  1.00  1.37           C
ATOM   2324  CG2 ILE A 155     -19.023  -6.055  -1.976  1.00  1.37           C
ATOM   2325  CD1 ILE A 155     -16.399  -5.027  -3.139  1.00  1.37           C
ATOM      0  H   ILE A 155     -17.250  -3.394   0.442  1.00  1.37           H   new
ATOM      0  HA  ILE A 155     -19.502  -3.636  -0.970  1.00  1.37           H   new
ATOM      0  HB  ILE A 155     -17.431  -5.535  -0.763  1.00  1.37           H   new
ATOM      0 HG12 ILE A 155     -18.087  -3.909  -2.943  1.00  1.37           H   new
ATOM      0 HG13 ILE A 155     -16.980  -3.506  -1.920  1.00  1.37           H   new
ATOM      0 HG21 ILE A 155     -18.509  -6.645  -2.549  1.00  1.37           H   new
ATOM      0 HG22 ILE A 155     -19.482  -6.580  -1.302  1.00  1.37           H   new
ATOM      0 HG23 ILE A 155     -19.675  -5.574  -2.509  1.00  1.37           H   new
ATOM      0 HD11 ILE A 155     -16.001  -4.440  -3.801  1.00  1.37           H   new
ATOM      0 HD12 ILE A 155     -15.707  -5.363  -2.548  1.00  1.37           H   new
ATOM      0 HD13 ILE A 155     -16.831  -5.772  -3.586  1.00  1.37           H   new
ATOM   2337  N   MET A 156     -21.016  -4.980   0.382  1.00  1.46           N
ATOM   2338  CA  MET A 156     -21.996  -5.650   1.217  1.00  1.46           C
ATOM   2339  C   MET A 156     -22.080  -7.141   0.873  1.00  1.46           C
ATOM   2340  O   MET A 156     -21.672  -7.535  -0.219  1.00  1.46           O
ATOM   2341  CB  MET A 156     -23.327  -4.916   1.047  1.00  1.46           C
ATOM   2342  CG  MET A 156     -23.257  -3.499   1.591  1.00  1.46           C
ATOM   2343  SD  MET A 156     -23.087  -3.496   3.383  1.00  1.46           S
ATOM   2344  CE  MET A 156     -21.335  -3.331   3.583  1.00  1.46           C
ATOM      0  H   MET A 156     -21.370  -4.592  -0.299  1.00  1.46           H   new
ATOM      0  HA  MET A 156     -21.740  -5.618   2.152  1.00  1.46           H   new
ATOM      0  HB2 MET A 156     -23.566  -4.891   0.107  1.00  1.46           H   new
ATOM      0  HB3 MET A 156     -24.028  -5.405   1.505  1.00  1.46           H   new
ATOM      0  HG2 MET A 156     -22.505  -3.034   1.192  1.00  1.46           H   new
ATOM      0  HG3 MET A 156     -24.058  -3.013   1.339  1.00  1.46           H   new
ATOM      0  HE1 MET A 156     -21.117  -3.317   4.528  1.00  1.46           H   new
ATOM      0  HE2 MET A 156     -20.889  -4.081   3.159  1.00  1.46           H   new
ATOM      0  HE3 MET A 156     -21.039  -2.504   3.171  1.00  1.46           H   new
ATOM   2354  N   PRO A 157     -22.593  -8.005   1.769  1.00  1.50           N
ATOM   2355  CA  PRO A 157     -22.799  -9.436   1.561  1.00  1.50           C
ATOM   2356  C   PRO A 157     -23.522  -9.792   0.260  1.00  1.50           C
ATOM   2357  O   PRO A 157     -23.294 -10.861  -0.304  1.00  1.50           O
ATOM   2358  CB  PRO A 157     -23.644  -9.819   2.780  1.00  1.50           C
ATOM   2359  CG  PRO A 157     -23.207  -8.850   3.857  1.00  1.50           C
ATOM   2360  CD  PRO A 157     -22.973  -7.544   3.138  1.00  1.50           C
ATOM      0  HA  PRO A 157     -21.957  -9.910   1.477  1.00  1.50           H   new
ATOM      0  HB2 PRO A 157     -24.592  -9.737   2.593  1.00  1.50           H   new
ATOM      0  HB3 PRO A 157     -23.486 -10.738   3.046  1.00  1.50           H   new
ATOM      0  HG2 PRO A 157     -23.887  -8.756   4.542  1.00  1.50           H   new
ATOM      0  HG3 PRO A 157     -22.400  -9.157   4.299  1.00  1.50           H   new
ATOM      0  HD2 PRO A 157     -23.768  -6.989   3.126  1.00  1.50           H   new
ATOM      0  HD3 PRO A 157     -22.269  -7.022   3.554  1.00  1.50           H   new
ATOM   2368  N   ASN A 158     -24.397  -8.907  -0.225  1.00  1.46           N
ATOM   2369  CA  ASN A 158     -25.135  -9.182  -1.456  1.00  1.46           C
ATOM   2370  C   ASN A 158     -24.400  -8.721  -2.725  1.00  1.46           C
ATOM   2371  O   ASN A 158     -24.950  -8.783  -3.825  1.00  1.46           O
ATOM   2372  CB  ASN A 158     -26.512  -8.559  -1.367  1.00  1.46           C
ATOM   2373  CG  ASN A 158     -26.493  -7.050  -1.313  1.00  1.46           C
ATOM   2374  ND2 ASN A 158     -27.643  -6.492  -1.003  1.00  1.46           N
ATOM   2375  OD1 ASN A 158     -25.468  -6.379  -1.536  1.00  1.46           O
ATOM      0  H   ASN A 158     -24.575  -8.149   0.141  1.00  1.46           H   new
ATOM      0  HA  ASN A 158     -25.214 -10.145  -1.537  1.00  1.46           H   new
ATOM      0  HB2 ASN A 158     -27.036  -8.841  -2.133  1.00  1.46           H   new
ATOM      0  HB3 ASN A 158     -26.961  -8.897  -0.577  1.00  1.46           H   new
ATOM      0 HD21 ASN A 158     -27.705  -5.636  -0.949  1.00  1.46           H   new
ATOM      0 HD22 ASN A 158     -28.333  -6.983  -0.855  1.00  1.46           H   new
ATOM   2382  N   GLY A 159     -23.160  -8.257  -2.570  1.00  1.37           N
ATOM   2383  CA  GLY A 159     -22.313  -7.821  -3.674  1.00  1.37           C
ATOM   2384  C   GLY A 159     -22.421  -6.333  -4.028  1.00  1.37           C
ATOM   2385  O   GLY A 159     -21.613  -5.831  -4.814  1.00  1.37           O
ATOM      0  H   GLY A 159     -22.781  -8.186  -1.801  1.00  1.37           H   new
ATOM      0  HA2 GLY A 159     -21.390  -8.021  -3.453  1.00  1.37           H   new
ATOM      0  HA3 GLY A 159     -22.536  -8.343  -4.460  1.00  1.37           H   new
ATOM   2389  N   SER A 160     -23.408  -5.630  -3.467  1.00  1.23           N
ATOM   2390  CA  SER A 160     -23.591  -4.203  -3.760  1.00  1.23           C
ATOM   2391  C   SER A 160     -22.619  -3.375  -2.943  1.00  1.23           C
ATOM   2392  O   SER A 160     -21.990  -3.903  -2.024  1.00  1.23           O
ATOM   2393  CB  SER A 160     -25.022  -3.762  -3.477  1.00  1.23           C
ATOM   2394  OG  SER A 160     -25.318  -3.799  -2.096  1.00  1.23           O
ATOM      0  H   SER A 160     -23.981  -5.958  -2.916  1.00  1.23           H   new
ATOM      0  HA  SER A 160     -23.414  -4.064  -4.704  1.00  1.23           H   new
ATOM      0  HB2 SER A 160     -25.156  -2.862  -3.813  1.00  1.23           H   new
ATOM      0  HB3 SER A 160     -25.639  -4.338  -3.956  1.00  1.23           H   new
ATOM      0  HG  SER A 160     -25.261  -4.590  -1.818  1.00  1.23           H   new
ATOM   2400  N   TYR A 161     -22.503  -2.090  -3.252  1.00  1.09           N
ATOM   2401  CA  TYR A 161     -21.627  -1.207  -2.493  1.00  1.09           C
ATOM   2402  C   TYR A 161     -22.415  -0.213  -1.650  1.00  1.09           C
ATOM   2403  O   TYR A 161     -23.509   0.212  -2.026  1.00  1.09           O
ATOM   2404  CB  TYR A 161     -20.739  -0.418  -3.453  1.00  1.09           C
ATOM   2405  CG  TYR A 161     -19.710  -1.216  -4.203  1.00  1.09           C
ATOM   2406  CD1 TYR A 161     -20.095  -1.969  -5.296  1.00  1.09           C
ATOM   2407  CD2 TYR A 161     -18.370  -1.133  -3.852  1.00  1.09           C
ATOM   2408  CE1 TYR A 161     -19.159  -2.663  -6.025  1.00  1.09           C
ATOM   2409  CE2 TYR A 161     -17.424  -1.818  -4.595  1.00  1.09           C
ATOM   2410  CZ  TYR A 161     -17.819  -2.588  -5.675  1.00  1.09           C
ATOM   2411  OH  TYR A 161     -16.887  -3.274  -6.422  1.00  1.09           O
ATOM      0  H   TYR A 161     -22.923  -1.709  -3.898  1.00  1.09           H   new
ATOM      0  HA  TYR A 161     -21.095  -1.764  -1.903  1.00  1.09           H   new
ATOM      0  HB2 TYR A 161     -21.308   0.030  -4.098  1.00  1.09           H   new
ATOM      0  HB3 TYR A 161     -20.282   0.273  -2.949  1.00  1.09           H   new
ATOM      0  HD1 TYR A 161     -20.992  -2.006  -5.539  1.00  1.09           H   new
ATOM      0  HD2 TYR A 161     -18.109  -0.620  -3.122  1.00  1.09           H   new
ATOM      0  HE1 TYR A 161     -19.423  -3.181  -6.751  1.00  1.09           H   new
ATOM      0  HE2 TYR A 161     -16.524  -1.761  -4.369  1.00  1.09           H   new
ATOM      0  HH  TYR A 161     -16.121  -3.142  -6.104  1.00  1.09           H   new
ATOM   2421  N   ILE A 162     -21.818   0.212  -0.546  1.00  0.98           N
ATOM   2422  CA  ILE A 162     -22.405   1.288   0.232  1.00  0.98           C
ATOM   2423  C   ILE A 162     -21.327   2.336   0.438  1.00  0.98           C
ATOM   2424  O   ILE A 162     -20.241   2.035   0.928  1.00  0.98           O
ATOM   2425  CB  ILE A 162     -22.910   0.744   1.584  1.00  0.98           C
ATOM   2426  CG1 ILE A 162     -23.574   1.814   2.383  1.00  0.98           C
ATOM   2427  CG2 ILE A 162     -21.752   0.205   2.367  1.00  0.98           C
ATOM   2428  CD1 ILE A 162     -24.395   1.292   3.548  1.00  0.98           C
ATOM      0  H   ILE A 162     -21.082  -0.105  -0.234  1.00  0.98           H   new
ATOM      0  HA  ILE A 162     -23.165   1.677  -0.228  1.00  0.98           H   new
ATOM      0  HB  ILE A 162     -23.556   0.043   1.405  1.00  0.98           H   new
ATOM      0 HG12 ILE A 162     -22.896   2.420   2.722  1.00  0.98           H   new
ATOM      0 HG13 ILE A 162     -24.150   2.331   1.799  1.00  0.98           H   new
ATOM      0 HG21 ILE A 162     -22.068  -0.138   3.218  1.00  0.98           H   new
ATOM      0 HG22 ILE A 162     -21.329  -0.511   1.868  1.00  0.98           H   new
ATOM      0 HG23 ILE A 162     -21.109   0.914   2.523  1.00  0.98           H   new
ATOM      0 HD11 ILE A 162     -24.796   2.038   4.021  1.00  0.98           H   new
ATOM      0 HD12 ILE A 162     -25.094   0.707   3.215  1.00  0.98           H   new
ATOM      0 HD13 ILE A 162     -23.821   0.797   4.153  1.00  0.98           H   new
ATOM   2440  N   SER A 163     -21.618   3.575   0.039  1.00  0.91           N
ATOM   2441  CA  SER A 163     -20.651   4.675   0.100  1.00  0.91           C
ATOM   2442  C   SER A 163     -20.751   5.628   1.249  1.00  0.91           C
ATOM   2443  O   SER A 163     -21.774   6.286   1.417  1.00  0.91           O
ATOM   2444  CB  SER A 163     -20.752   5.489  -1.151  1.00  0.91           C
ATOM   2445  OG  SER A 163     -20.131   6.741  -0.966  1.00  0.91           O
ATOM      0  H   SER A 163     -22.385   3.803  -0.276  1.00  0.91           H   new
ATOM      0  HA  SER A 163     -19.805   4.216   0.217  1.00  0.91           H   new
ATOM      0  HB2 SER A 163     -20.332   5.017  -1.887  1.00  0.91           H   new
ATOM      0  HB3 SER A 163     -21.684   5.614  -1.389  1.00  0.91           H   new
ATOM      0  HG  SER A 163     -19.371   6.630  -0.625  1.00  0.91           H   new
ATOM   2451  N   ALA A 164     -19.691   5.737   2.036  1.00  0.89           N
ATOM   2452  CA  ALA A 164     -19.758   6.670   3.137  1.00  0.89           C
ATOM   2453  C   ALA A 164     -19.944   8.061   2.575  1.00  0.89           C
ATOM   2454  O   ALA A 164     -19.277   8.418   1.605  1.00  0.89           O
ATOM   2455  CB  ALA A 164     -18.483   6.591   3.949  1.00  0.89           C
ATOM      0  H   ALA A 164     -18.955   5.299   1.954  1.00  0.89           H   new
ATOM      0  HA  ALA A 164     -20.503   6.454   3.719  1.00  0.89           H   new
ATOM      0  HB1 ALA A 164     -18.530   7.218   4.688  1.00  0.89           H   new
ATOM      0  HB2 ALA A 164     -18.375   5.691   4.296  1.00  0.89           H   new
ATOM      0  HB3 ALA A 164     -17.726   6.813   3.385  1.00  0.89           H   new
ATOM   2461  N   ILE A 165     -20.772   8.883   3.191  1.00  0.92           N
ATOM   2462  CA  ILE A 165     -20.852  10.245   2.694  1.00  0.92           C
ATOM   2463  C   ILE A 165     -19.700  10.992   3.318  1.00  0.92           C
ATOM   2464  O   ILE A 165     -19.615  11.112   4.544  1.00  0.92           O
ATOM   2465  CB  ILE A 165     -22.196  10.922   3.043  1.00  0.92           C
ATOM   2466  CG1 ILE A 165     -23.339  10.165   2.405  1.00  0.92           C
ATOM   2467  CG2 ILE A 165     -22.202  12.395   2.601  1.00  0.92           C
ATOM   2468  CD1 ILE A 165     -24.696  10.617   2.860  1.00  0.92           C
ATOM      0  H   ILE A 165     -21.273   8.690   3.863  1.00  0.92           H   new
ATOM      0  HA  ILE A 165     -20.802  10.249   1.725  1.00  0.92           H   new
ATOM      0  HB  ILE A 165     -22.310  10.902   4.006  1.00  0.92           H   new
ATOM      0 HG12 ILE A 165     -23.282  10.262   1.442  1.00  0.92           H   new
ATOM      0 HG13 ILE A 165     -23.240   9.220   2.602  1.00  0.92           H   new
ATOM      0 HG21 ILE A 165     -23.054  12.798   2.830  1.00  0.92           H   new
ATOM      0 HG22 ILE A 165     -21.488  12.871   3.052  1.00  0.92           H   new
ATOM      0 HG23 ILE A 165     -22.068  12.446   1.642  1.00  0.92           H   new
ATOM      0 HD11 ILE A 165     -25.379  10.092   2.414  1.00  0.92           H   new
ATOM      0 HD12 ILE A 165     -24.772  10.497   3.820  1.00  0.92           H   new
ATOM      0 HD13 ILE A 165     -24.815  11.554   2.641  1.00  0.92           H   new
ATOM   2480  N   VAL A 166     -18.784  11.469   2.499  1.00  1.01           N
ATOM   2481  CA  VAL A 166     -17.627  12.119   3.070  1.00  1.01           C
ATOM   2482  C   VAL A 166     -17.899  13.581   3.311  1.00  1.01           C
ATOM   2483  O   VAL A 166     -18.191  14.333   2.381  1.00  1.01           O
ATOM   2484  CB  VAL A 166     -16.406  11.909   2.182  1.00  1.01           C
ATOM   2485  CG1 VAL A 166     -15.232  12.664   2.738  1.00  1.01           C
ATOM   2486  CG2 VAL A 166     -16.106  10.388   2.104  1.00  1.01           C
ATOM      0  H   VAL A 166     -18.809  11.430   1.640  1.00  1.01           H   new
ATOM      0  HA  VAL A 166     -17.437  11.716   3.932  1.00  1.01           H   new
ATOM      0  HB  VAL A 166     -16.578  12.245   1.289  1.00  1.01           H   new
ATOM      0 HG11 VAL A 166     -14.459  12.526   2.168  1.00  1.01           H   new
ATOM      0 HG12 VAL A 166     -15.443  13.610   2.773  1.00  1.01           H   new
ATOM      0 HG13 VAL A 166     -15.035  12.344   3.632  1.00  1.01           H   new
ATOM      0 HG21 VAL A 166     -15.330  10.239   1.541  1.00  1.01           H   new
ATOM      0 HG22 VAL A 166     -15.929  10.047   2.995  1.00  1.01           H   new
ATOM      0 HG23 VAL A 166     -16.871   9.926   1.727  1.00  1.01           H   new
ATOM   2496  N   GLN A 167     -17.823  13.965   4.580  1.00  1.15           N
ATOM   2497  CA  GLN A 167     -18.161  15.310   5.011  1.00  1.15           C
ATOM   2498  C   GLN A 167     -17.241  15.808   6.104  1.00  1.15           C
ATOM   2499  O   GLN A 167     -17.406  15.445   7.268  1.00  1.15           O
ATOM   2500  CB  GLN A 167     -19.592  15.347   5.529  1.00  1.15           C
ATOM   2501  CG  GLN A 167     -20.137  16.727   5.735  1.00  1.15           C
ATOM   2502  CD  GLN A 167     -19.628  17.394   6.989  1.00  1.15           C
ATOM   2503  NE2 GLN A 167     -19.399  18.691   6.905  1.00  1.15           N
ATOM   2504  OE1 GLN A 167     -19.461  16.743   8.038  1.00  1.15           O
ATOM      0  H   GLN A 167     -17.572  13.446   5.218  1.00  1.15           H   new
ATOM      0  HA  GLN A 167     -18.061  15.888   4.238  1.00  1.15           H   new
ATOM      0  HB2 GLN A 167     -20.164  14.875   4.904  1.00  1.15           H   new
ATOM      0  HB3 GLN A 167     -19.633  14.865   6.370  1.00  1.15           H   new
ATOM      0  HG2 GLN A 167     -19.907  17.276   4.969  1.00  1.15           H   new
ATOM      0  HG3 GLN A 167     -21.105  16.683   5.771  1.00  1.15           H   new
ATOM      0 HE21 GLN A 167     -19.527  19.103   6.161  1.00  1.15           H   new
ATOM      0 HE22 GLN A 167     -19.122  19.124   7.594  1.00  1.15           H   new
ATOM   2513  N   GLY A 168     -16.263  16.610   5.735  1.00  1.35           N
ATOM   2514  CA  GLY A 168     -15.324  17.132   6.706  1.00  1.35           C
ATOM   2515  C   GLY A 168     -15.928  18.338   7.393  1.00  1.35           C
ATOM   2516  O   GLY A 168     -16.805  18.996   6.845  1.00  1.35           O
ATOM      0  H   GLY A 168     -16.124  16.866   4.926  1.00  1.35           H   new
ATOM      0  HA2 GLY A 168     -15.107  16.450   7.360  1.00  1.35           H   new
ATOM      0  HA3 GLY A 168     -14.494  17.379   6.268  1.00  1.35           H   new
ATOM   2520  N   GLU A 169     -15.423  18.678   8.562  1.00  1.63           N
ATOM   2521  CA  GLU A 169     -15.890  19.872   9.248  1.00  1.63           C
ATOM   2522  C   GLU A 169     -15.434  21.115   8.477  1.00  1.63           C
ATOM   2523  O   GLU A 169     -14.422  21.086   7.768  1.00  1.63           O
ATOM   2524  CB  GLU A 169     -15.396  19.870  10.700  1.00  1.63           C
ATOM   2525  CG  GLU A 169     -16.040  20.920  11.630  1.00  1.63           C
ATOM   2526  CD  GLU A 169     -17.564  20.767  11.766  1.00  1.63           C
ATOM   2527  OE1 GLU A 169     -18.026  19.827  12.398  1.00  1.63           O
ATOM   2528  OE2 GLU A 169     -18.239  21.602  11.196  1.00  1.63           O1-
ATOM      0  H   GLU A 169     -14.812  18.236   8.977  1.00  1.63           H   new
ATOM      0  HA  GLU A 169     -16.859  19.883   9.277  1.00  1.63           H   new
ATOM      0  HB2 GLU A 169     -15.553  18.990  11.076  1.00  1.63           H   new
ATOM      0  HB3 GLU A 169     -14.436  20.010  10.698  1.00  1.63           H   new
ATOM      0  HG2 GLU A 169     -15.636  20.854  12.509  1.00  1.63           H   new
ATOM      0  HG3 GLU A 169     -15.840  21.807  11.292  1.00  1.63           H   new
ATOM   2535  N   ARG A 170     -16.158  22.229   8.625  1.00  2.00           N
ATOM   2536  CA  ARG A 170     -15.751  23.439   7.914  1.00  2.00           C
ATOM   2537  C   ARG A 170     -14.538  24.112   8.534  1.00  2.00           C
ATOM   2538  O   ARG A 170     -14.621  25.130   9.229  1.00  2.00           O
ATOM   2539  CB  ARG A 170     -16.867  24.457   7.843  1.00  2.00           C
ATOM   2540  CG  ARG A 170     -16.459  25.749   7.124  1.00  2.00           C
ATOM   2541  CD  ARG A 170     -17.572  26.716   7.017  1.00  2.00           C
ATOM   2542  NE  ARG A 170     -17.138  28.028   6.530  1.00  2.00           N
ATOM   2543  CZ  ARG A 170     -17.932  29.102   6.426  1.00  2.00           C
ATOM   2544  NH1 ARG A 170     -19.218  29.052   6.750  1.00  2.00           N1+
ATOM   2545  NH2 ARG A 170     -17.390  30.214   5.987  1.00  2.00           N
ATOM      0  H   ARG A 170     -16.862  22.303   9.114  1.00  2.00           H   new
ATOM      0  HA  ARG A 170     -15.521  23.136   7.022  1.00  2.00           H   new
ATOM      0  HB2 ARG A 170     -17.627  24.065   7.385  1.00  2.00           H   new
ATOM      0  HB3 ARG A 170     -17.159  24.672   8.743  1.00  2.00           H   new
ATOM      0  HG2 ARG A 170     -15.722  26.161   7.601  1.00  2.00           H   new
ATOM      0  HG3 ARG A 170     -16.137  25.532   6.235  1.00  2.00           H   new
ATOM      0  HD2 ARG A 170     -18.248  26.361   6.419  1.00  2.00           H   new
ATOM      0  HD3 ARG A 170     -17.990  26.820   7.886  1.00  2.00           H   new
ATOM      0  HE  ARG A 170     -16.315  28.115   6.294  1.00  2.00           H   new
ATOM      0 HH11 ARG A 170     -19.561  28.317   7.035  1.00  2.00           H   new
ATOM      0 HH12 ARG A 170     -19.708  29.755   6.675  1.00  2.00           H   new
ATOM      0 HH21 ARG A 170     -16.556  30.233   5.779  1.00  2.00           H   new
ATOM      0 HH22 ARG A 170     -17.869  30.924   5.907  1.00  2.00           H   new
ATOM   2559  N   MET A 171     -13.387  23.554   8.226  1.00  2.46           N
ATOM   2560  CA  MET A 171     -12.131  24.026   8.761  1.00  2.46           C
ATOM   2561  C   MET A 171     -11.676  25.261   8.010  1.00  2.46           C
ATOM   2562  O   MET A 171     -10.739  25.221   7.212  1.00  2.46           O
ATOM   2563  CB  MET A 171     -11.084  22.922   8.670  1.00  2.46           C
ATOM   2564  CG  MET A 171     -11.450  21.662   9.459  1.00  2.46           C
ATOM   2565  SD  MET A 171     -11.599  21.975  11.206  1.00  2.46           S
ATOM   2566  CE  MET A 171      -9.872  22.182  11.602  1.00  2.46           C
ATOM      0  H   MET A 171     -13.311  22.882   7.694  1.00  2.46           H   new
ATOM      0  HA  MET A 171     -12.250  24.264   9.694  1.00  2.46           H   new
ATOM      0  HB2 MET A 171     -10.955  22.685   7.738  1.00  2.46           H   new
ATOM      0  HB3 MET A 171     -10.236  23.263   8.995  1.00  2.46           H   new
ATOM      0  HG2 MET A 171     -12.288  21.306   9.124  1.00  2.46           H   new
ATOM      0  HG3 MET A 171     -10.773  20.983   9.311  1.00  2.46           H   new
ATOM      0  HE1 MET A 171      -9.777  22.365  12.550  1.00  2.46           H   new
ATOM      0  HE2 MET A 171      -9.389  21.370  11.380  1.00  2.46           H   new
ATOM      0  HE3 MET A 171      -9.509  22.923  11.092  1.00  2.46           H   new
ATOM   2576  N   GLU A 172     -12.313  26.391   8.309  1.00  3.01           N
ATOM   2577  CA  GLU A 172     -12.025  27.666   7.636  1.00  3.01           C
ATOM   2578  C   GLU A 172     -10.775  28.275   8.286  1.00  3.01           C
ATOM   2579  O   GLU A 172     -10.830  29.313   8.948  1.00  3.01           O
ATOM   2580  CB  GLU A 172     -13.232  28.608   7.796  1.00  3.01           C
ATOM   2581  CG  GLU A 172     -13.182  29.925   7.017  1.00  3.01           C
ATOM   2582  CD  GLU A 172     -13.420  29.769   5.519  1.00  3.01           C
ATOM   2583  OE1 GLU A 172     -14.520  29.384   5.128  1.00  3.01           O
ATOM   2584  OE2 GLU A 172     -12.529  30.054   4.752  1.00  3.01           O1-
ATOM      0  H   GLU A 172     -12.927  26.444   8.909  1.00  3.01           H   new
ATOM      0  HA  GLU A 172     -11.866  27.530   6.689  1.00  3.01           H   new
ATOM      0  HB2 GLU A 172     -14.030  28.127   7.527  1.00  3.01           H   new
ATOM      0  HB3 GLU A 172     -13.331  28.817   8.738  1.00  3.01           H   new
ATOM      0  HG2 GLU A 172     -13.848  30.530   7.380  1.00  3.01           H   new
ATOM      0  HG3 GLU A 172     -12.316  30.340   7.156  1.00  3.01           H   new
ATOM   2591  N   GLU A 173      -9.659  27.579   8.098  1.00  3.59           N
ATOM   2592  CA  GLU A 173      -8.382  27.846   8.747  1.00  3.59           C
ATOM   2593  C   GLU A 173      -7.262  27.112   7.997  1.00  3.59           C
ATOM   2594  O   GLU A 173      -7.514  26.485   6.971  1.00  3.59           O
ATOM   2595  CB  GLU A 173      -8.463  27.383  10.218  1.00  3.59           C
ATOM   2596  CG  GLU A 173      -8.656  25.897  10.420  1.00  3.59           C
ATOM   2597  CD  GLU A 173      -8.782  25.526  11.883  1.00  3.59           C
ATOM   2598  OE1 GLU A 173      -9.800  25.813  12.465  1.00  3.59           O
ATOM   2599  OE2 GLU A 173      -7.857  24.953  12.414  1.00  3.59           O1-
ATOM      0  H   GLU A 173      -9.625  26.906   7.563  1.00  3.59           H   new
ATOM      0  HA  GLU A 173      -8.185  28.796   8.729  1.00  3.59           H   new
ATOM      0  HB2 GLU A 173      -7.649  27.653  10.671  1.00  3.59           H   new
ATOM      0  HB3 GLU A 173      -9.196  27.850  10.649  1.00  3.59           H   new
ATOM      0  HG2 GLU A 173      -9.452  25.609   9.946  1.00  3.59           H   new
ATOM      0  HG3 GLU A 173      -7.906  25.420  10.031  1.00  3.59           H   new
ATOM   2606  N   PRO A 174      -5.995  27.326   8.352  1.00  4.04           N
ATOM   2607  CA  PRO A 174      -5.329  28.359   9.144  1.00  4.04           C
ATOM   2608  C   PRO A 174      -4.838  29.532   8.311  1.00  4.04           C
ATOM   2609  O   PRO A 174      -3.638  29.786   8.291  1.00  4.04           O
ATOM   2610  CB  PRO A 174      -4.152  27.582   9.719  1.00  4.04           C
ATOM   2611  CG  PRO A 174      -3.798  26.599   8.612  1.00  4.04           C
ATOM   2612  CD  PRO A 174      -5.103  26.216   7.984  1.00  4.04           C
ATOM      0  HA  PRO A 174      -5.917  28.768   9.798  1.00  4.04           H   new
ATOM      0  HB2 PRO A 174      -3.407  28.166   9.929  1.00  4.04           H   new
ATOM      0  HB3 PRO A 174      -4.393  27.124  10.539  1.00  4.04           H   new
ATOM      0  HG2 PRO A 174      -3.203  27.005   7.962  1.00  4.04           H   new
ATOM      0  HG3 PRO A 174      -3.341  25.821   8.969  1.00  4.04           H   new
ATOM      0  HD2 PRO A 174      -5.024  26.125   7.022  1.00  4.04           H   new
ATOM      0  HD3 PRO A 174      -5.428  25.368   8.324  1.00  4.04           H   new
ATOM   2620  N   ALA A 175      -5.700  30.230   7.582  1.00  4.17           N
ATOM   2621  CA  ALA A 175      -5.141  31.274   6.734  1.00  4.17           C
ATOM   2622  C   ALA A 175      -4.418  32.312   7.616  1.00  4.17           C
ATOM   2623  O   ALA A 175      -5.022  32.816   8.564  1.00  4.17           O
ATOM   2624  CB  ALA A 175      -6.225  31.941   5.914  1.00  4.17           C
ATOM      0  H   ALA A 175      -6.554  30.128   7.560  1.00  4.17           H   new
ATOM      0  HA  ALA A 175      -4.507  30.875   6.118  1.00  4.17           H   new
ATOM      0  HB1 ALA A 175      -5.832  32.631   5.358  1.00  4.17           H   new
ATOM      0  HB2 ALA A 175      -6.658  31.280   5.351  1.00  4.17           H   new
ATOM      0  HB3 ALA A 175      -6.881  32.339   6.507  1.00  4.17           H   new
ATOM   2630  N   PRO A 176      -3.136  32.627   7.352  1.00  3.87           N
ATOM   2631  CA  PRO A 176      -2.304  33.560   8.089  1.00  3.87           C
ATOM   2632  C   PRO A 176      -2.583  35.016   7.792  1.00  3.87           C
ATOM   2633  O   PRO A 176      -2.936  35.375   6.663  1.00  3.87           O
ATOM   2634  CB  PRO A 176      -0.912  33.202   7.593  1.00  3.87           C
ATOM   2635  CG  PRO A 176      -1.146  32.748   6.182  1.00  3.87           C
ATOM   2636  CD  PRO A 176      -2.441  32.008   6.210  1.00  3.87           C
ATOM      0  HA  PRO A 176      -2.450  33.482   9.045  1.00  3.87           H   new
ATOM      0  HB2 PRO A 176      -0.314  33.965   7.628  1.00  3.87           H   new
ATOM      0  HB3 PRO A 176      -0.511  32.502   8.131  1.00  3.87           H   new
ATOM      0  HG2 PRO A 176      -1.189  33.503   5.575  1.00  3.87           H   new
ATOM      0  HG3 PRO A 176      -0.424  32.177   5.875  1.00  3.87           H   new
ATOM      0  HD2 PRO A 176      -2.937  32.116   5.383  1.00  3.87           H   new
ATOM      0  HD3 PRO A 176      -2.310  31.056   6.340  1.00  3.87           H   new
ATOM   2644  N   ALA A 177      -2.229  35.889   8.727  1.00  3.26           N
ATOM   2645  CA  ALA A 177      -2.209  37.324   8.448  1.00  3.26           C
ATOM   2646  C   ALA A 177      -0.870  37.666   7.793  1.00  3.26           C
ATOM   2647  O   ALA A 177      -0.018  38.328   8.385  1.00  3.26           O
ATOM   2648  CB  ALA A 177      -2.415  38.128   9.718  1.00  3.26           C
ATOM      0  H   ALA A 177      -1.997  35.675   9.527  1.00  3.26           H   new
ATOM      0  HA  ALA A 177      -2.936  37.552   7.848  1.00  3.26           H   new
ATOM      0  HB1 ALA A 177      -2.398  39.075   9.508  1.00  3.26           H   new
ATOM      0  HB2 ALA A 177      -3.272  37.900  10.110  1.00  3.26           H   new
ATOM      0  HB3 ALA A 177      -1.707  37.924  10.349  1.00  3.26           H   new
ATOM   2654  N   GLY A 178      -0.697  37.170   6.573  1.00  2.56           N
ATOM   2655  CA  GLY A 178       0.551  37.270   5.822  1.00  2.56           C
ATOM   2656  C   GLY A 178       1.039  38.688   5.563  1.00  2.56           C
ATOM   2657  O   GLY A 178       2.242  38.926   5.501  1.00  2.56           O
ATOM      0  H   GLY A 178      -1.318  36.755   6.147  1.00  2.56           H   new
ATOM      0  HA2 GLY A 178       1.241  36.789   6.304  1.00  2.56           H   new
ATOM      0  HA3 GLY A 178       0.436  36.822   4.969  1.00  2.56           H   new
ATOM   2661  N   PHE A 179       0.128  39.635   5.361  1.00  1.92           N
ATOM   2662  CA  PHE A 179       0.601  40.984   5.091  1.00  1.92           C
ATOM   2663  C   PHE A 179      -0.383  42.118   5.358  1.00  1.92           C
ATOM   2664  O   PHE A 179      -1.603  41.952   5.281  1.00  1.92           O
ATOM   2665  CB  PHE A 179       1.106  41.058   3.655  1.00  1.92           C
ATOM   2666  CG  PHE A 179       0.107  40.638   2.637  1.00  1.92           C
ATOM   2667  CD1 PHE A 179      -0.734  41.555   2.042  1.00  1.92           C
ATOM   2668  CD2 PHE A 179       0.001  39.297   2.276  1.00  1.92           C
ATOM   2669  CE1 PHE A 179      -1.667  41.146   1.106  1.00  1.92           C
ATOM   2670  CE2 PHE A 179      -0.929  38.886   1.358  1.00  1.92           C
ATOM   2671  CZ  PHE A 179      -1.768  39.812   0.767  1.00  1.92           C
ATOM      0  H   PHE A 179      -0.725  39.526   5.375  1.00  1.92           H   new
ATOM      0  HA  PHE A 179       1.310  41.134   5.736  1.00  1.92           H   new
ATOM      0  HB2 PHE A 179       1.382  41.968   3.466  1.00  1.92           H   new
ATOM      0  HB3 PHE A 179       1.894  40.499   3.570  1.00  1.92           H   new
ATOM      0  HD1 PHE A 179      -0.673  42.454   2.272  1.00  1.92           H   new
ATOM      0  HD2 PHE A 179       0.570  38.672   2.664  1.00  1.92           H   new
ATOM      0  HE1 PHE A 179      -2.227  41.771   0.705  1.00  1.92           H   new
ATOM      0  HE2 PHE A 179      -0.996  37.986   1.133  1.00  1.92           H   new
ATOM      0  HZ  PHE A 179      -2.399  39.537   0.142  1.00  1.92           H   new
ATOM   2681  N   GLU A 180       0.199  43.292   5.616  1.00  1.45           N
ATOM   2682  CA  GLU A 180      -0.479  44.571   5.797  1.00  1.45           C
ATOM   2683  C   GLU A 180       0.367  45.643   5.096  1.00  1.45           C
ATOM   2684  O   GLU A 180       1.591  45.540   5.114  1.00  1.45           O
ATOM   2685  CB  GLU A 180      -0.628  44.898   7.300  1.00  1.45           C
ATOM   2686  CG  GLU A 180      -1.518  43.920   8.091  1.00  1.45           C
ATOM   2687  CD  GLU A 180      -1.669  44.283   9.547  1.00  1.45           C
ATOM   2688  OE1 GLU A 180      -1.109  45.268   9.948  1.00  1.45           O
ATOM   2689  OE2 GLU A 180      -2.343  43.569  10.257  1.00  1.45           O1-
ATOM      0  H   GLU A 180       1.052  43.363   5.694  1.00  1.45           H   new
ATOM      0  HA  GLU A 180      -1.371  44.539   5.417  1.00  1.45           H   new
ATOM      0  HB2 GLU A 180       0.254  44.911   7.704  1.00  1.45           H   new
ATOM      0  HB3 GLU A 180      -0.994  45.792   7.389  1.00  1.45           H   new
ATOM      0  HG2 GLU A 180      -2.396  43.890   7.680  1.00  1.45           H   new
ATOM      0  HG3 GLU A 180      -1.143  43.028   8.025  1.00  1.45           H   new
ATOM   2696  N   PRO A 181      -0.217  46.726   4.554  1.00  1.13           N
ATOM   2697  CA  PRO A 181       0.494  47.823   3.893  1.00  1.13           C
ATOM   2698  C   PRO A 181       1.464  48.549   4.823  1.00  1.13           C
ATOM   2699  O   PRO A 181       2.468  49.120   4.397  1.00  1.13           O
ATOM   2700  CB  PRO A 181      -0.654  48.747   3.462  1.00  1.13           C
ATOM   2701  CG  PRO A 181      -1.819  48.392   4.378  1.00  1.13           C
ATOM   2702  CD  PRO A 181      -1.680  46.905   4.621  1.00  1.13           C
ATOM      0  HA  PRO A 181       1.054  47.516   3.163  1.00  1.13           H   new
ATOM      0  HB2 PRO A 181      -0.407  49.680   3.556  1.00  1.13           H   new
ATOM      0  HB3 PRO A 181      -0.886  48.607   2.530  1.00  1.13           H   new
ATOM      0  HG2 PRO A 181      -1.778  48.890   5.209  1.00  1.13           H   new
ATOM      0  HG3 PRO A 181      -2.670  48.603   3.963  1.00  1.13           H   new
ATOM      0  HD2 PRO A 181      -2.040  46.641   5.482  1.00  1.13           H   new
ATOM      0  HD3 PRO A 181      -2.142  46.381   3.948  1.00  1.13           H   new
ATOM   2710  N   GLU A 182       1.214  48.457   6.124  1.00  0.94           N
ATOM   2711  CA  GLU A 182       2.063  49.109   7.107  1.00  0.94           C
ATOM   2712  C   GLU A 182       3.456  48.489   7.154  1.00  0.94           C
ATOM   2713  O   GLU A 182       4.423  49.135   7.563  1.00  0.94           O
ATOM   2714  CB  GLU A 182       1.405  49.084   8.483  1.00  0.94           C
ATOM   2715  CG  GLU A 182       0.153  49.979   8.572  1.00  0.94           C
ATOM   2716  CD  GLU A 182      -0.477  50.063   9.956  1.00  0.94           C
ATOM   2717  OE1 GLU A 182       0.025  49.453  10.869  1.00  0.94           O
ATOM   2718  OE2 GLU A 182      -1.459  50.756  10.089  1.00  0.94           O1-
ATOM      0  H   GLU A 182       0.553  48.019   6.458  1.00  0.94           H   new
ATOM      0  HA  GLU A 182       2.172  50.034   6.835  1.00  0.94           H   new
ATOM      0  HB2 GLU A 182       1.159  48.171   8.701  1.00  0.94           H   new
ATOM      0  HB3 GLU A 182       2.049  49.372   9.149  1.00  0.94           H   new
ATOM      0  HG2 GLU A 182       0.390  50.874   8.284  1.00  0.94           H   new
ATOM      0  HG3 GLU A 182      -0.511  49.647   7.948  1.00  0.94           H   new
ATOM   2725  N   MET A 183       3.575  47.247   6.675  1.00  0.83           N
ATOM   2726  CA  MET A 183       4.827  46.504   6.700  1.00  0.83           C
ATOM   2727  C   MET A 183       5.825  47.067   5.694  1.00  0.83           C
ATOM   2728  O   MET A 183       6.992  46.678   5.674  1.00  0.83           O
ATOM   2729  CB  MET A 183       4.561  45.038   6.393  1.00  0.83           C
ATOM   2730  CG  MET A 183       3.720  44.327   7.431  1.00  0.83           C
ATOM   2731  SD  MET A 183       3.439  42.600   7.022  1.00  0.83           S
ATOM   2732  CE  MET A 183       2.141  42.147   8.215  1.00  0.83           C
ATOM      0  H   MET A 183       2.921  46.812   6.324  1.00  0.83           H   new
ATOM      0  HA  MET A 183       5.211  46.589   7.587  1.00  0.83           H   new
ATOM      0  HB2 MET A 183       4.117  44.974   5.533  1.00  0.83           H   new
ATOM      0  HB3 MET A 183       5.410  44.577   6.309  1.00  0.83           H   new
ATOM      0  HG2 MET A 183       4.159  44.385   8.294  1.00  0.83           H   new
ATOM      0  HG3 MET A 183       2.866  44.779   7.517  1.00  0.83           H   new
ATOM      0  HE1 MET A 183       1.898  41.216   8.091  1.00  0.83           H   new
ATOM      0  HE2 MET A 183       2.471  42.278   9.118  1.00  0.83           H   new
ATOM      0  HE3 MET A 183       1.361  42.706   8.072  1.00  0.83           H   new
ATOM   2742  N   LEU A 184       5.355  47.963   4.832  1.00  0.78           N
ATOM   2743  CA  LEU A 184       6.205  48.573   3.842  1.00  0.78           C
ATOM   2744  C   LEU A 184       6.706  49.957   4.292  1.00  0.78           C
ATOM   2745  O   LEU A 184       7.406  50.636   3.539  1.00  0.78           O
ATOM   2746  CB  LEU A 184       5.419  48.660   2.541  1.00  0.78           C
ATOM   2747  CG  LEU A 184       4.944  47.294   2.014  1.00  0.78           C
ATOM   2748  CD1 LEU A 184       4.148  47.473   0.770  1.00  0.78           C
ATOM   2749  CD2 LEU A 184       6.117  46.434   1.754  1.00  0.78           C
ATOM      0  H   LEU A 184       4.537  48.228   4.811  1.00  0.78           H   new
ATOM      0  HA  LEU A 184       6.999  48.031   3.715  1.00  0.78           H   new
ATOM      0  HB2 LEU A 184       4.647  49.232   2.676  1.00  0.78           H   new
ATOM      0  HB3 LEU A 184       5.972  49.084   1.866  1.00  0.78           H   new
ATOM      0  HG  LEU A 184       4.380  46.871   2.680  1.00  0.78           H   new
ATOM      0 HD11 LEU A 184       3.854  46.607   0.446  1.00  0.78           H   new
ATOM      0 HD12 LEU A 184       3.375  48.028   0.957  1.00  0.78           H   new
ATOM      0 HD13 LEU A 184       4.696  47.901   0.094  1.00  0.78           H   new
ATOM      0 HD21 LEU A 184       5.820  45.573   1.422  1.00  0.78           H   new
ATOM      0 HD22 LEU A 184       6.687  46.856   1.093  1.00  0.78           H   new
ATOM      0 HD23 LEU A 184       6.615  46.308   2.577  1.00  0.78           H   new
ATOM   2761  N   ARG A 185       6.352  50.388   5.517  1.00  0.75           N
ATOM   2762  CA  ARG A 185       6.806  51.693   6.014  1.00  0.75           C
ATOM   2763  C   ARG A 185       8.249  51.561   6.487  1.00  0.75           C
ATOM   2764  O   ARG A 185       8.599  50.572   7.126  1.00  0.75           O
ATOM   2765  CB  ARG A 185       5.922  52.190   7.145  1.00  0.75           C
ATOM   2766  CG  ARG A 185       4.493  52.488   6.743  1.00  0.75           C
ATOM   2767  CD  ARG A 185       3.676  52.989   7.888  1.00  0.75           C
ATOM   2768  NE  ARG A 185       3.608  52.031   8.975  1.00  0.75           N
ATOM   2769  CZ  ARG A 185       2.857  52.181  10.087  1.00  0.75           C
ATOM   2770  NH1 ARG A 185       2.081  53.235  10.233  1.00  0.75           N1+
ATOM   2771  NH2 ARG A 185       2.901  51.259  11.024  1.00  0.75           N
ATOM      0  H   ARG A 185       5.858  49.945   6.064  1.00  0.75           H   new
ATOM      0  HA  ARG A 185       6.750  52.343   5.296  1.00  0.75           H   new
ATOM      0  HB2 ARG A 185       5.915  51.525   7.851  1.00  0.75           H   new
ATOM      0  HB3 ARG A 185       6.315  52.995   7.518  1.00  0.75           H   new
ATOM      0  HG2 ARG A 185       4.490  53.148   6.033  1.00  0.75           H   new
ATOM      0  HG3 ARG A 185       4.085  51.684   6.385  1.00  0.75           H   new
ATOM      0  HD2 ARG A 185       4.056  53.820   8.215  1.00  0.75           H   new
ATOM      0  HD3 ARG A 185       2.779  53.189   7.579  1.00  0.75           H   new
ATOM      0  HE  ARG A 185       4.080  51.316   8.906  1.00  0.75           H   new
ATOM      0 HH11 ARG A 185       2.050  53.835   9.617  1.00  0.75           H   new
ATOM      0 HH12 ARG A 185       1.605  53.324  10.944  1.00  0.75           H   new
ATOM      0 HH21 ARG A 185       3.405  50.569  10.925  1.00  0.75           H   new
ATOM      0 HH22 ARG A 185       2.426  51.346  11.736  1.00  0.75           H   new
ATOM   2785  N   LYS A 186       9.100  52.549   6.197  1.00  0.73           N
ATOM   2786  CA  LYS A 186      10.520  52.375   6.510  1.00  0.73           C
ATOM   2787  C   LYS A 186      10.901  52.153   7.973  1.00  0.73           C
ATOM   2788  O   LYS A 186      11.632  51.220   8.264  1.00  0.73           O
ATOM   2789  CB  LYS A 186      11.330  53.543   5.953  1.00  0.73           C
ATOM   2790  CG  LYS A 186      11.457  53.525   4.437  1.00  0.73           C
ATOM   2791  CD  LYS A 186      12.266  54.697   3.942  1.00  0.73           C
ATOM   2792  CE  LYS A 186      12.440  54.666   2.435  1.00  0.73           C
ATOM   2793  NZ  LYS A 186      13.197  55.855   1.955  1.00  0.73           N1+
ATOM      0  H   LYS A 186       8.887  53.299   5.834  1.00  0.73           H   new
ATOM      0  HA  LYS A 186      10.736  51.534   6.078  1.00  0.73           H   new
ATOM      0  HB2 LYS A 186      10.913  54.375   6.226  1.00  0.73           H   new
ATOM      0  HB3 LYS A 186      12.217  53.528   6.345  1.00  0.73           H   new
ATOM      0  HG2 LYS A 186      11.877  52.697   4.155  1.00  0.73           H   new
ATOM      0  HG3 LYS A 186      10.574  53.546   4.036  1.00  0.73           H   new
ATOM      0  HD2 LYS A 186      11.829  55.524   4.200  1.00  0.73           H   new
ATOM      0  HD3 LYS A 186      13.137  54.692   4.368  1.00  0.73           H   new
ATOM      0  HE2 LYS A 186      12.908  53.856   2.178  1.00  0.73           H   new
ATOM      0  HE3 LYS A 186      11.570  54.639   2.007  1.00  0.73           H   new
ATOM      0  HZ1 LYS A 186      13.286  55.814   1.070  1.00  0.73           H   new
ATOM      0  HZ2 LYS A 186      12.756  56.596   2.174  1.00  0.73           H   new
ATOM      0  HZ3 LYS A 186      14.003  55.867   2.333  1.00  0.73           H   new
ATOM   2807  N   LYS A 187      10.386  52.906   8.935  1.00  0.73           N
ATOM   2808  CA  LYS A 187      10.873  52.611  10.294  1.00  0.73           C
ATOM   2809  C   LYS A 187      10.058  51.548  11.012  1.00  0.73           C
ATOM   2810  O   LYS A 187       9.399  51.822  12.016  1.00  0.73           O
ATOM   2811  CB  LYS A 187      10.964  53.855  11.149  1.00  0.73           C
ATOM   2812  CG  LYS A 187      11.994  54.860  10.702  1.00  0.73           C
ATOM   2813  CD  LYS A 187      12.026  56.071  11.626  1.00  0.73           C
ATOM   2814  CE  LYS A 187      13.114  57.056  11.219  1.00  0.73           C
ATOM   2815  NZ  LYS A 187      13.154  58.242  12.121  1.00  0.73           N1+
ATOM      0  H   LYS A 187       9.808  53.537   8.849  1.00  0.73           H   new
ATOM      0  HA  LYS A 187      11.765  52.253  10.166  1.00  0.73           H   new
ATOM      0  HB2 LYS A 187      10.095  54.286  11.162  1.00  0.73           H   new
ATOM      0  HB3 LYS A 187      11.164  53.591  12.061  1.00  0.73           H   new
ATOM      0  HG2 LYS A 187      12.869  54.442  10.683  1.00  0.73           H   new
ATOM      0  HG3 LYS A 187      11.797  55.147   9.797  1.00  0.73           H   new
ATOM      0  HD2 LYS A 187      11.164  56.515  11.609  1.00  0.73           H   new
ATOM      0  HD3 LYS A 187      12.177  55.779  12.539  1.00  0.73           H   new
ATOM      0  HE2 LYS A 187      13.975  56.610  11.233  1.00  0.73           H   new
ATOM      0  HE3 LYS A 187      12.961  57.348  10.307  1.00  0.73           H   new
ATOM      0  HZ1 LYS A 187      13.799  58.795  11.856  1.00  0.73           H   new
ATOM      0  HZ2 LYS A 187      12.371  58.664  12.092  1.00  0.73           H   new
ATOM      0  HZ3 LYS A 187      13.316  57.976  12.955  1.00  0.73           H   new
ATOM   2829  N   GLN A 188      10.124  50.334  10.491  1.00  0.74           N
ATOM   2830  CA  GLN A 188       9.393  49.208  11.040  1.00  0.74           C
ATOM   2831  C   GLN A 188      10.011  47.846  10.744  1.00  0.74           C
ATOM   2832  O   GLN A 188      10.401  47.559   9.607  1.00  0.74           O
ATOM   2833  CB  GLN A 188       7.949  49.251  10.522  1.00  0.74           C
ATOM   2834  CG  GLN A 188       7.051  48.133  11.039  1.00  0.74           C
ATOM   2835  CD  GLN A 188       5.568  48.383  10.751  1.00  0.74           C
ATOM   2836  NE2 GLN A 188       4.822  47.322  10.468  1.00  0.74           N
ATOM   2837  OE1 GLN A 188       5.110  49.536  10.803  1.00  0.74           O
ATOM      0  H   GLN A 188      10.600  50.139   9.801  1.00  0.74           H   new
ATOM      0  HA  GLN A 188       9.426  49.302  12.005  1.00  0.74           H   new
ATOM      0  HB2 GLN A 188       7.556  50.104  10.767  1.00  0.74           H   new
ATOM      0  HB3 GLN A 188       7.965  49.214   9.553  1.00  0.74           H   new
ATOM      0  HG2 GLN A 188       7.319  47.294  10.632  1.00  0.74           H   new
ATOM      0  HG3 GLN A 188       7.179  48.037  11.996  1.00  0.74           H   new
ATOM      0 HE21 GLN A 188       5.179  46.540  10.442  1.00  0.74           H   new
ATOM      0 HE22 GLN A 188       3.982  47.417  10.311  1.00  0.74           H   new
ATOM   2846  N   ILE A 189      10.042  46.993  11.776  1.00  0.76           N
ATOM   2847  CA  ILE A 189      10.447  45.604  11.602  1.00  0.76           C
ATOM   2848  C   ILE A 189       9.256  44.747  11.972  1.00  0.76           C
ATOM   2849  O   ILE A 189       8.740  44.833  13.090  1.00  0.76           O
ATOM   2850  CB  ILE A 189      11.636  45.153  12.489  1.00  0.76           C
ATOM   2851  CG1 ILE A 189      12.832  45.986  12.224  1.00  0.76           C
ATOM   2852  CG2 ILE A 189      11.966  43.664  12.166  1.00  0.76           C
ATOM   2853  CD1 ILE A 189      13.977  45.764  13.134  1.00  0.76           C
ATOM      0  H   ILE A 189       9.831  47.205  12.582  1.00  0.76           H   new
ATOM      0  HA  ILE A 189      10.740  45.510  10.682  1.00  0.76           H   new
ATOM      0  HB  ILE A 189      11.390  45.252  13.422  1.00  0.76           H   new
ATOM      0 HG12 ILE A 189      13.126  45.822  11.314  1.00  0.76           H   new
ATOM      0 HG13 ILE A 189      12.574  46.920  12.275  1.00  0.76           H   new
ATOM      0 HG21 ILE A 189      12.709  43.371  12.716  1.00  0.76           H   new
ATOM      0 HG22 ILE A 189      11.190  43.113  12.352  1.00  0.76           H   new
ATOM      0 HG23 ILE A 189      12.205  43.581  11.229  1.00  0.76           H   new
ATOM      0 HD11 ILE A 189      14.708  46.350  12.884  1.00  0.76           H   new
ATOM      0 HD12 ILE A 189      13.708  45.955  14.046  1.00  0.76           H   new
ATOM      0 HD13 ILE A 189      14.267  44.841  13.070  1.00  0.76           H   new
ATOM   2865  N   THR A 190       8.828  43.927  11.043  1.00  0.81           N
ATOM   2866  CA  THR A 190       7.714  43.032  11.273  1.00  0.81           C
ATOM   2867  C   THR A 190       8.153  41.599  11.207  1.00  0.81           C
ATOM   2868  O   THR A 190       8.889  41.230  10.302  1.00  0.81           O
ATOM   2869  CB  THR A 190       6.580  43.284  10.273  1.00  0.81           C
ATOM   2870  CG2 THR A 190       5.487  42.252  10.437  1.00  0.81           C
ATOM   2871  OG1 THR A 190       6.068  44.609  10.474  1.00  0.81           O
ATOM      0  H   THR A 190       9.173  43.870  10.257  1.00  0.81           H   new
ATOM      0  HA  THR A 190       7.378  43.212  12.165  1.00  0.81           H   new
ATOM      0  HB  THR A 190       6.921  43.207   9.368  1.00  0.81           H   new
ATOM      0  HG1 THR A 190       6.568  45.164  10.089  1.00  0.81           H   new
ATOM      0 HG21 THR A 190       4.779  42.426   9.798  1.00  0.81           H   new
ATOM      0 HG22 THR A 190       5.852  41.367  10.282  1.00  0.81           H   new
ATOM      0 HG23 THR A 190       5.129  42.300  11.337  1.00  0.81           H   new
ATOM   2879  N   VAL A 191       7.721  40.801  12.169  1.00  0.88           N
ATOM   2880  CA  VAL A 191       8.050  39.392  12.152  1.00  0.88           C
ATOM   2881  C   VAL A 191       6.760  38.643  11.854  1.00  0.88           C
ATOM   2882  O   VAL A 191       5.730  38.905  12.481  1.00  0.88           O
ATOM   2883  CB  VAL A 191       8.662  38.942  13.491  1.00  0.88           C
ATOM   2884  CG1 VAL A 191       8.992  37.448  13.419  1.00  0.88           C
ATOM   2885  CG2 VAL A 191       9.920  39.785  13.804  1.00  0.88           C
ATOM      0  H   VAL A 191       7.240  41.055  12.835  1.00  0.88           H   new
ATOM      0  HA  VAL A 191       8.719  39.205  11.475  1.00  0.88           H   new
ATOM      0  HB  VAL A 191       8.026  39.081  14.210  1.00  0.88           H   new
ATOM      0 HG11 VAL A 191       9.378  37.161  14.261  1.00  0.88           H   new
ATOM      0 HG12 VAL A 191       8.181  36.945  13.247  1.00  0.88           H   new
ATOM      0 HG13 VAL A 191       9.627  37.291  12.703  1.00  0.88           H   new
ATOM      0 HG21 VAL A 191      10.301  39.497  14.648  1.00  0.88           H   new
ATOM      0 HG22 VAL A 191      10.574  39.666  13.097  1.00  0.88           H   new
ATOM      0 HG23 VAL A 191       9.676  40.722  13.863  1.00  0.88           H   new
ATOM   2895  N   LEU A 192       6.794  37.789  10.841  1.00  0.97           N
ATOM   2896  CA  LEU A 192       5.603  37.063  10.428  1.00  0.97           C
ATOM   2897  C   LEU A 192       5.641  35.600  10.832  1.00  0.97           C
ATOM   2898  O   LEU A 192       6.394  34.784  10.280  1.00  0.97           O
ATOM   2899  CB  LEU A 192       5.383  37.189   8.914  1.00  0.97           C
ATOM   2900  CG  LEU A 192       5.238  38.590   8.401  1.00  0.97           C
ATOM   2901  CD1 LEU A 192       5.089  38.581   6.892  1.00  0.97           C
ATOM   2902  CD2 LEU A 192       4.041  39.188   9.025  1.00  0.97           C
ATOM      0  H   LEU A 192       7.498  37.615  10.379  1.00  0.97           H   new
ATOM      0  HA  LEU A 192       4.856  37.471  10.893  1.00  0.97           H   new
ATOM      0  HB2 LEU A 192       6.129  36.769   8.458  1.00  0.97           H   new
ATOM      0  HB3 LEU A 192       4.587  36.689   8.675  1.00  0.97           H   new
ATOM      0  HG  LEU A 192       6.026  39.110   8.624  1.00  0.97           H   new
ATOM      0 HD11 LEU A 192       4.996  39.491   6.570  1.00  0.97           H   new
ATOM      0 HD12 LEU A 192       5.874  38.176   6.492  1.00  0.97           H   new
ATOM      0 HD13 LEU A 192       4.302  38.070   6.647  1.00  0.97           H   new
ATOM      0 HD21 LEU A 192       3.929  40.097   8.705  1.00  0.97           H   new
ATOM      0 HD22 LEU A 192       3.258  38.665   8.791  1.00  0.97           H   new
ATOM      0 HD23 LEU A 192       4.148  39.196   9.989  1.00  0.97           H   new
ATOM   2914  N   ASP A 193       4.786  35.248  11.780  1.00  1.08           N
ATOM   2915  CA  ASP A 193       4.769  33.886  12.286  1.00  1.08           C
ATOM   2916  C   ASP A 193       3.932  33.040  11.328  1.00  1.08           C
ATOM   2917  O   ASP A 193       2.708  32.939  11.458  1.00  1.08           O
ATOM   2918  CB  ASP A 193       4.161  33.839  13.676  1.00  1.08           C
ATOM   2919  CG  ASP A 193       4.909  34.672  14.693  1.00  1.08           C
ATOM   2920  OD1 ASP A 193       5.923  35.235  14.367  1.00  1.08           O
ATOM   2921  OD2 ASP A 193       4.454  34.732  15.806  1.00  1.08           O1-
ATOM      0  H   ASP A 193       4.212  35.777  12.141  1.00  1.08           H   new
ATOM      0  HA  ASP A 193       5.675  33.545  12.344  1.00  1.08           H   new
ATOM      0  HB2 ASP A 193       3.242  34.147  13.630  1.00  1.08           H   new
ATOM      0  HB3 ASP A 193       4.136  32.918  13.979  1.00  1.08           H   new
ATOM   2926  N   LEU A 194       4.602  32.514  10.325  1.00  1.20           N
ATOM   2927  CA  LEU A 194       3.978  31.778   9.236  1.00  1.20           C
ATOM   2928  C   LEU A 194       4.335  30.300   9.284  1.00  1.20           C
ATOM   2929  O   LEU A 194       5.395  29.881   8.813  1.00  1.20           O
ATOM   2930  CB  LEU A 194       4.417  32.411   7.924  1.00  1.20           C
ATOM   2931  CG  LEU A 194       4.082  33.902   7.816  1.00  1.20           C
ATOM   2932  CD1 LEU A 194       4.702  34.492   6.568  1.00  1.20           C
ATOM   2933  CD2 LEU A 194       2.588  34.071   7.832  1.00  1.20           C
ATOM      0  H   LEU A 194       5.457  32.574  10.252  1.00  1.20           H   new
ATOM      0  HA  LEU A 194       3.013  31.828   9.319  1.00  1.20           H   new
ATOM      0  HB2 LEU A 194       5.375  32.295   7.823  1.00  1.20           H   new
ATOM      0  HB3 LEU A 194       3.995  31.939   7.189  1.00  1.20           H   new
ATOM      0  HG  LEU A 194       4.454  34.381   8.573  1.00  1.20           H   new
ATOM      0 HD11 LEU A 194       4.482  35.435   6.512  1.00  1.20           H   new
ATOM      0 HD12 LEU A 194       5.666  34.386   6.604  1.00  1.20           H   new
ATOM      0 HD13 LEU A 194       4.356  34.033   5.787  1.00  1.20           H   new
ATOM      0 HD21 LEU A 194       2.368  35.013   7.764  1.00  1.20           H   new
ATOM      0 HD22 LEU A 194       2.200  33.594   7.082  1.00  1.20           H   new
ATOM      0 HD23 LEU A 194       2.231  33.715   8.661  1.00  1.20           H   new
ATOM   2945  N   HIS A 195       3.430  29.515   9.849  1.00  1.31           N
ATOM   2946  CA  HIS A 195       3.659  28.097  10.072  1.00  1.31           C
ATOM   2947  C   HIS A 195       3.913  27.364   8.750  1.00  1.31           C
ATOM   2948  O   HIS A 195       3.540  27.872   7.690  1.00  1.31           O
ATOM   2949  CB  HIS A 195       2.456  27.481  10.787  1.00  1.31           C
ATOM   2950  CG  HIS A 195       1.227  27.485   9.975  1.00  1.31           C
ATOM   2951  CD2 HIS A 195       0.154  28.295  10.013  1.00  1.31           C
ATOM   2952  ND1 HIS A 195       0.987  26.575   8.971  1.00  1.31           N
ATOM   2953  CE1 HIS A 195      -0.174  26.837   8.423  1.00  1.31           C
ATOM   2954  NE2 HIS A 195      -0.693  27.878   9.035  1.00  1.31           N
ATOM      0  H   HIS A 195       2.661  29.792  10.116  1.00  1.31           H   new
ATOM      0  HA  HIS A 195       4.448  28.001  10.628  1.00  1.31           H   new
ATOM      0  HB2 HIS A 195       2.669  26.568  11.035  1.00  1.31           H   new
ATOM      0  HB3 HIS A 195       2.293  27.968  11.610  1.00  1.31           H   new
ATOM      0  HD1 HIS A 195       1.515  25.936   8.740  1.00  1.31           H   new
ATOM      0  HD2 HIS A 195       0.017  29.005  10.597  1.00  1.31           H   new
ATOM      0  HE1 HIS A 195      -0.564  26.367   7.722  1.00  1.31           H   new
ATOM   2962  N   PRO A 196       4.578  26.206   8.762  1.00  1.40           N
ATOM   2963  CA  PRO A 196       4.822  25.406   7.589  1.00  1.40           C
ATOM   2964  C   PRO A 196       3.503  25.135   6.887  1.00  1.40           C
ATOM   2965  O   PRO A 196       2.507  24.789   7.524  1.00  1.40           O
ATOM   2966  CB  PRO A 196       5.439  24.149   8.198  1.00  1.40           C
ATOM   2967  CG  PRO A 196       6.100  24.649   9.479  1.00  1.40           C
ATOM   2968  CD  PRO A 196       5.171  25.665  10.003  1.00  1.40           C
ATOM      0  HA  PRO A 196       5.392  25.807   6.914  1.00  1.40           H   new
ATOM      0  HB2 PRO A 196       4.765  23.477   8.385  1.00  1.40           H   new
ATOM      0  HB3 PRO A 196       6.086  23.744   7.599  1.00  1.40           H   new
ATOM      0  HG2 PRO A 196       6.229  23.928  10.114  1.00  1.40           H   new
ATOM      0  HG3 PRO A 196       6.974  25.029   9.300  1.00  1.40           H   new
ATOM      0  HD2 PRO A 196       4.501  25.277  10.587  1.00  1.40           H   new
ATOM      0  HD3 PRO A 196       5.631  26.349  10.514  1.00  1.40           H   new
ATOM   2976  N   GLY A 197       3.504  25.274   5.567  1.00  1.44           N
ATOM   2977  CA  GLY A 197       2.296  25.081   4.771  1.00  1.44           C
ATOM   2978  C   GLY A 197       1.417  26.346   4.672  1.00  1.44           C
ATOM   2979  O   GLY A 197       0.398  26.336   3.984  1.00  1.44           O
ATOM      0  H   GLY A 197       4.201  25.482   5.108  1.00  1.44           H   new
ATOM      0  HA2 GLY A 197       2.547  24.799   3.877  1.00  1.44           H   new
ATOM      0  HA3 GLY A 197       1.773  24.362   5.158  1.00  1.44           H   new
ATOM   2983  N   ALA A 198       1.847  27.457   5.292  1.00  1.46           N
ATOM   2984  CA  ALA A 198       1.089  28.722   5.289  1.00  1.46           C
ATOM   2985  C   ALA A 198       1.243  29.546   4.004  1.00  1.46           C
ATOM   2986  O   ALA A 198       0.650  30.615   3.879  1.00  1.46           O
ATOM   2987  CB  ALA A 198       1.526  29.595   6.450  1.00  1.46           C
ATOM      0  H   ALA A 198       2.588  27.498   5.727  1.00  1.46           H   new
ATOM      0  HA  ALA A 198       0.158  28.459   5.361  1.00  1.46           H   new
ATOM      0  HB1 ALA A 198       1.022  30.424   6.439  1.00  1.46           H   new
ATOM      0  HB2 ALA A 198       1.363  29.129   7.285  1.00  1.46           H   new
ATOM      0  HB3 ALA A 198       2.472  29.791   6.369  1.00  1.46           H   new
ATOM   2993  N   GLY A 199       2.077  29.094   3.072  1.00  1.47           N
ATOM   2994  CA  GLY A 199       2.298  29.841   1.837  1.00  1.47           C
ATOM   2995  C   GLY A 199       3.374  30.918   1.970  1.00  1.47           C
ATOM   2996  O   GLY A 199       3.560  31.739   1.075  1.00  1.47           O
ATOM      0  H   GLY A 199       2.523  28.361   3.134  1.00  1.47           H   new
ATOM      0  HA2 GLY A 199       2.552  29.224   1.133  1.00  1.47           H   new
ATOM      0  HA3 GLY A 199       1.465  30.256   1.563  1.00  1.47           H   new
ATOM   3000  N   LYS A 200       4.113  30.911   3.069  1.00  1.46           N
ATOM   3001  CA  LYS A 200       5.169  31.901   3.315  1.00  1.46           C
ATOM   3002  C   LYS A 200       5.930  32.364   2.051  1.00  1.46           C
ATOM   3003  O   LYS A 200       5.966  33.560   1.743  1.00  1.46           O
ATOM   3004  CB  LYS A 200       6.157  31.308   4.315  1.00  1.46           C
ATOM   3005  CG  LYS A 200       7.251  32.225   4.770  1.00  1.46           C
ATOM   3006  CD  LYS A 200       8.150  31.556   5.833  1.00  1.46           C
ATOM   3007  CE  LYS A 200       9.323  30.867   5.170  1.00  1.46           C
ATOM   3008  NZ  LYS A 200       9.060  29.442   4.858  1.00  1.46           N1+
ATOM      0  H   LYS A 200       4.021  30.333   3.699  1.00  1.46           H   new
ATOM      0  HA  LYS A 200       4.731  32.696   3.658  1.00  1.46           H   new
ATOM      0  HB2 LYS A 200       5.663  31.009   5.094  1.00  1.46           H   new
ATOM      0  HB3 LYS A 200       6.562  30.521   3.917  1.00  1.46           H   new
ATOM      0  HG2 LYS A 200       7.791  32.488   4.008  1.00  1.46           H   new
ATOM      0  HG3 LYS A 200       6.863  33.035   5.137  1.00  1.46           H   new
ATOM      0  HD2 LYS A 200       8.471  32.223   6.460  1.00  1.46           H   new
ATOM      0  HD3 LYS A 200       7.634  30.912   6.343  1.00  1.46           H   new
ATOM      0  HE2 LYS A 200       9.546  31.336   4.351  1.00  1.46           H   new
ATOM      0  HE3 LYS A 200      10.097  30.928   5.751  1.00  1.46           H   new
ATOM      0  HZ1 LYS A 200       9.649  28.931   5.286  1.00  1.46           H   new
ATOM      0  HZ2 LYS A 200       8.237  29.228   5.120  1.00  1.46           H   new
ATOM      0  HZ3 LYS A 200       9.136  29.311   3.981  1.00  1.46           H   new
ATOM   3022  N   THR A 201       6.523  31.412   1.321  1.00  1.42           N
ATOM   3023  CA  THR A 201       7.350  31.722   0.154  1.00  1.42           C
ATOM   3024  C   THR A 201       6.529  31.827  -1.136  1.00  1.42           C
ATOM   3025  O   THR A 201       6.830  32.639  -2.006  1.00  1.42           O
ATOM   3026  CB  THR A 201       8.434  30.649  -0.073  1.00  1.42           C
ATOM   3027  CG2 THR A 201       9.326  31.057  -1.262  1.00  1.42           C
ATOM   3028  OG1 THR A 201       9.258  30.497   1.118  1.00  1.42           O
ATOM      0  H   THR A 201       6.456  30.571   1.490  1.00  1.42           H   new
ATOM      0  HA  THR A 201       7.757  32.580   0.350  1.00  1.42           H   new
ATOM      0  HB  THR A 201       7.998  29.804  -0.264  1.00  1.42           H   new
ATOM      0  HG1 THR A 201       9.620  31.232   1.304  1.00  1.42           H   new
ATOM      0 HG21 THR A 201      10.007  30.381  -1.403  1.00  1.42           H   new
ATOM      0 HG22 THR A 201       8.783  31.139  -2.061  1.00  1.42           H   new
ATOM      0 HG23 THR A 201       9.751  31.908  -1.071  1.00  1.42           H   new
ATOM   3036  N   ARG A 202       5.554  30.931  -1.304  1.00  1.36           N
ATOM   3037  CA  ARG A 202       4.799  30.850  -2.554  1.00  1.36           C
ATOM   3038  C   ARG A 202       3.598  31.789  -2.681  1.00  1.36           C
ATOM   3039  O   ARG A 202       3.183  32.100  -3.793  1.00  1.36           O
ATOM   3040  CB  ARG A 202       4.313  29.440  -2.797  1.00  1.36           C
ATOM   3041  CG  ARG A 202       5.413  28.420  -3.069  1.00  1.36           C
ATOM   3042  CD  ARG A 202       4.821  27.113  -3.439  1.00  1.36           C
ATOM   3043  NE  ARG A 202       4.184  27.181  -4.754  1.00  1.36           N
ATOM   3044  CZ  ARG A 202       3.093  26.486  -5.121  1.00  1.36           C
ATOM   3045  NH1 ARG A 202       2.480  25.698  -4.279  1.00  1.36           N1+
ATOM   3046  NH2 ARG A 202       2.601  26.588  -6.337  1.00  1.36           N
ATOM      0  H   ARG A 202       5.315  30.361  -0.706  1.00  1.36           H   new
ATOM      0  HA  ARG A 202       5.443  31.138  -3.220  1.00  1.36           H   new
ATOM      0  HB2 ARG A 202       3.804  29.149  -2.024  1.00  1.36           H   new
ATOM      0  HB3 ARG A 202       3.703  29.447  -3.551  1.00  1.36           H   new
ATOM      0  HG2 ARG A 202       5.987  28.737  -3.784  1.00  1.36           H   new
ATOM      0  HG3 ARG A 202       5.971  28.319  -2.282  1.00  1.36           H   new
ATOM      0  HD2 ARG A 202       5.511  26.431  -3.445  1.00  1.36           H   new
ATOM      0  HD3 ARG A 202       4.168  26.849  -2.772  1.00  1.36           H   new
ATOM      0  HE  ARG A 202       4.535  27.706  -5.338  1.00  1.36           H   new
ATOM      0 HH11 ARG A 202       2.773  25.617  -3.475  1.00  1.36           H   new
ATOM      0 HH12 ARG A 202       1.783  25.260  -4.529  1.00  1.36           H   new
ATOM      0 HH21 ARG A 202       2.978  27.105  -6.911  1.00  1.36           H   new
ATOM      0 HH22 ARG A 202       1.903  26.137  -6.557  1.00  1.36           H   new
ATOM   3060  N   LYS A 203       2.997  32.196  -1.570  1.00  1.29           N
ATOM   3061  CA  LYS A 203       1.823  33.057  -1.626  1.00  1.29           C
ATOM   3062  C   LYS A 203       2.083  34.415  -0.980  1.00  1.29           C
ATOM   3063  O   LYS A 203       1.835  35.464  -1.580  1.00  1.29           O
ATOM   3064  CB  LYS A 203       0.645  32.380  -0.909  1.00  1.29           C
ATOM   3065  CG  LYS A 203       0.231  31.025  -1.489  1.00  1.29           C
ATOM   3066  CD  LYS A 203      -0.309  31.163  -2.908  1.00  1.29           C
ATOM   3067  CE  LYS A 203      -0.784  29.829  -3.465  1.00  1.29           C
ATOM   3068  NZ  LYS A 203      -1.297  29.966  -4.856  1.00  1.29           N1+
ATOM      0  H   LYS A 203       3.252  31.986  -0.776  1.00  1.29           H   new
ATOM      0  HA  LYS A 203       1.612  33.200  -2.562  1.00  1.29           H   new
ATOM      0  HB2 LYS A 203       0.878  32.260   0.025  1.00  1.29           H   new
ATOM      0  HB3 LYS A 203      -0.120  32.976  -0.937  1.00  1.29           H   new
ATOM      0  HG2 LYS A 203       0.994  30.426  -1.489  1.00  1.29           H   new
ATOM      0  HG3 LYS A 203      -0.446  30.623  -0.922  1.00  1.29           H   new
ATOM      0  HD2 LYS A 203      -1.044  31.796  -2.914  1.00  1.29           H   new
ATOM      0  HD3 LYS A 203       0.383  31.526  -3.483  1.00  1.29           H   new
ATOM      0  HE2 LYS A 203      -0.052  29.193  -3.451  1.00  1.29           H   new
ATOM      0  HE3 LYS A 203      -1.483  29.470  -2.896  1.00  1.29           H   new
ATOM      0  HZ1 LYS A 203      -1.566  29.171  -5.153  1.00  1.29           H   new
ATOM      0  HZ2 LYS A 203      -1.982  30.534  -4.865  1.00  1.29           H   new
ATOM      0  HZ3 LYS A 203      -0.649  30.275  -5.382  1.00  1.29           H   new
ATOM   3082  N   ILE A 204       2.611  34.396   0.234  1.00  1.20           N
ATOM   3083  CA  ILE A 204       2.768  35.627   0.991  1.00  1.20           C
ATOM   3084  C   ILE A 204       3.882  36.487   0.440  1.00  1.20           C
ATOM   3085  O   ILE A 204       3.656  37.659   0.131  1.00  1.20           O
ATOM   3086  CB  ILE A 204       2.979  35.286   2.460  1.00  1.20           C
ATOM   3087  CG1 ILE A 204       1.701  34.635   2.943  1.00  1.20           C
ATOM   3088  CG2 ILE A 204       3.335  36.522   3.267  1.00  1.20           C
ATOM   3089  CD1 ILE A 204       1.807  33.997   4.248  1.00  1.20           C
ATOM      0  H   ILE A 204       2.883  33.686   0.636  1.00  1.20           H   new
ATOM      0  HA  ILE A 204       1.959  36.156   0.907  1.00  1.20           H   new
ATOM      0  HB  ILE A 204       3.727  34.679   2.574  1.00  1.20           H   new
ATOM      0 HG12 ILE A 204       1.002  35.307   2.979  1.00  1.20           H   new
ATOM      0 HG13 ILE A 204       1.423  33.972   2.292  1.00  1.20           H   new
ATOM      0 HG21 ILE A 204       3.463  36.276   4.196  1.00  1.20           H   new
ATOM      0 HG22 ILE A 204       4.153  36.911   2.920  1.00  1.20           H   new
ATOM      0 HG23 ILE A 204       2.616  37.170   3.201  1.00  1.20           H   new
ATOM      0 HD11 ILE A 204       0.953  33.605   4.487  1.00  1.20           H   new
ATOM      0 HD12 ILE A 204       2.483  33.302   4.215  1.00  1.20           H   new
ATOM      0 HD13 ILE A 204       2.056  34.658   4.912  1.00  1.20           H   new
ATOM   3101  N   LEU A 205       5.061  35.911   0.244  1.00  1.11           N
ATOM   3102  CA  LEU A 205       6.141  36.673  -0.342  1.00  1.11           C
ATOM   3103  C   LEU A 205       5.729  37.353  -1.668  1.00  1.11           C
ATOM   3104  O   LEU A 205       5.893  38.562  -1.757  1.00  1.11           O
ATOM   3105  CB  LEU A 205       7.378  35.764  -0.452  1.00  1.11           C
ATOM   3106  CG  LEU A 205       8.576  36.293  -1.192  1.00  1.11           C
ATOM   3107  CD1 LEU A 205       9.145  37.462  -0.460  1.00  1.11           C
ATOM   3108  CD2 LEU A 205       9.577  35.149  -1.370  1.00  1.11           C
ATOM      0  H   LEU A 205       5.250  35.095   0.441  1.00  1.11           H   new
ATOM      0  HA  LEU A 205       6.372  37.419   0.234  1.00  1.11           H   new
ATOM      0  HB2 LEU A 205       7.661  35.536   0.447  1.00  1.11           H   new
ATOM      0  HB3 LEU A 205       7.104  34.939  -0.881  1.00  1.11           H   new
ATOM      0  HG  LEU A 205       8.333  36.614  -2.074  1.00  1.11           H   new
ATOM      0 HD11 LEU A 205       9.917  37.800  -0.940  1.00  1.11           H   new
ATOM      0 HD12 LEU A 205       8.475  38.160  -0.394  1.00  1.11           H   new
ATOM      0 HD13 LEU A 205       9.414  37.187   0.431  1.00  1.11           H   new
ATOM      0 HD21 LEU A 205      10.357  35.473  -1.846  1.00  1.11           H   new
ATOM      0 HD22 LEU A 205       9.845  34.815  -0.500  1.00  1.11           H   new
ATOM      0 HD23 LEU A 205       9.163  34.433  -1.877  1.00  1.11           H   new
ATOM   3120  N   PRO A 206       5.206  36.668  -2.719  1.00  1.02           N
ATOM   3121  CA  PRO A 206       4.677  37.289  -3.929  1.00  1.02           C
ATOM   3122  C   PRO A 206       3.646  38.380  -3.709  1.00  1.02           C
ATOM   3123  O   PRO A 206       3.637  39.364  -4.447  1.00  1.02           O
ATOM   3124  CB  PRO A 206       4.084  36.096  -4.664  1.00  1.02           C
ATOM   3125  CG  PRO A 206       4.933  34.963  -4.244  1.00  1.02           C
ATOM   3126  CD  PRO A 206       5.265  35.213  -2.808  1.00  1.02           C
ATOM      0  HA  PRO A 206       5.369  37.769  -4.410  1.00  1.02           H   new
ATOM      0  HB2 PRO A 206       3.156  35.954  -4.421  1.00  1.02           H   new
ATOM      0  HB3 PRO A 206       4.109  36.222  -5.625  1.00  1.02           H   new
ATOM      0  HG2 PRO A 206       4.466  34.120  -4.351  1.00  1.02           H   new
ATOM      0  HG3 PRO A 206       5.738  34.912  -4.783  1.00  1.02           H   new
ATOM      0  HD2 PRO A 206       4.629  34.789  -2.211  1.00  1.02           H   new
ATOM      0  HD3 PRO A 206       6.143  34.872  -2.576  1.00  1.02           H   new
ATOM   3134  N   GLN A 207       2.797  38.276  -2.683  1.00  0.93           N
ATOM   3135  CA  GLN A 207       1.841  39.362  -2.491  1.00  0.93           C
ATOM   3136  C   GLN A 207       2.520  40.588  -1.904  1.00  0.93           C
ATOM   3137  O   GLN A 207       2.228  41.725  -2.294  1.00  0.93           O
ATOM   3138  CB  GLN A 207       0.689  38.920  -1.608  1.00  0.93           C
ATOM   3139  CG  GLN A 207      -0.269  37.915  -2.248  1.00  0.93           C
ATOM   3140  CD  GLN A 207      -1.042  38.499  -3.422  1.00  0.93           C
ATOM   3141  NE2 GLN A 207      -1.092  37.761  -4.526  1.00  0.93           N
ATOM   3142  OE1 GLN A 207      -1.599  39.599  -3.340  1.00  0.93           O
ATOM      0  H   GLN A 207       2.758  37.627  -2.120  1.00  0.93           H   new
ATOM      0  HA  GLN A 207       1.485  39.600  -3.361  1.00  0.93           H   new
ATOM      0  HB2 GLN A 207       1.052  38.529  -0.798  1.00  0.93           H   new
ATOM      0  HB3 GLN A 207       0.183  39.704  -1.343  1.00  0.93           H   new
ATOM      0  HG2 GLN A 207       0.234  37.143  -2.550  1.00  0.93           H   new
ATOM      0  HG3 GLN A 207      -0.896  37.601  -1.578  1.00  0.93           H   new
ATOM      0 HE21 GLN A 207      -0.694  36.999  -4.552  1.00  0.93           H   new
ATOM      0 HE22 GLN A 207      -1.522  38.045  -5.214  1.00  0.93           H   new
ATOM   3151  N   ILE A 208       3.477  40.366  -1.010  1.00  0.87           N
ATOM   3152  CA  ILE A 208       4.216  41.470  -0.422  1.00  0.87           C
ATOM   3153  C   ILE A 208       5.059  42.136  -1.485  1.00  0.87           C
ATOM   3154  O   ILE A 208       5.086  43.363  -1.594  1.00  0.87           O
ATOM   3155  CB  ILE A 208       5.102  41.012   0.728  1.00  0.87           C
ATOM   3156  CG1 ILE A 208       4.236  40.553   1.879  1.00  0.87           C
ATOM   3157  CG2 ILE A 208       6.002  42.162   1.146  1.00  0.87           C
ATOM   3158  CD1 ILE A 208       4.980  39.819   2.903  1.00  0.87           C
ATOM      0  H   ILE A 208       3.711  39.586  -0.733  1.00  0.87           H   new
ATOM      0  HA  ILE A 208       3.573  42.102  -0.063  1.00  0.87           H   new
ATOM      0  HB  ILE A 208       5.657  40.267   0.450  1.00  0.87           H   new
ATOM      0 HG12 ILE A 208       3.813  41.325   2.286  1.00  0.87           H   new
ATOM      0 HG13 ILE A 208       3.526  39.988   1.536  1.00  0.87           H   new
ATOM      0 HG21 ILE A 208       6.570  41.878   1.879  1.00  0.87           H   new
ATOM      0 HG22 ILE A 208       6.554  42.431   0.395  1.00  0.87           H   new
ATOM      0 HG23 ILE A 208       5.457  42.912   1.431  1.00  0.87           H   new
ATOM      0 HD11 ILE A 208       4.376  39.551   3.613  1.00  0.87           H   new
ATOM      0 HD12 ILE A 208       5.383  39.030   2.507  1.00  0.87           H   new
ATOM      0 HD13 ILE A 208       5.675  40.388   3.269  1.00  0.87           H   new
ATOM   3170  N   ILE A 209       5.734  41.312  -2.285  1.00  0.82           N
ATOM   3171  CA  ILE A 209       6.561  41.830  -3.346  1.00  0.82           C
ATOM   3172  C   ILE A 209       5.735  42.554  -4.392  1.00  0.82           C
ATOM   3173  O   ILE A 209       6.127  43.632  -4.831  1.00  0.82           O
ATOM   3174  CB  ILE A 209       7.353  40.710  -4.024  1.00  0.82           C
ATOM   3175  CG1 ILE A 209       8.359  40.117  -3.092  1.00  0.82           C
ATOM   3176  CG2 ILE A 209       8.022  41.266  -5.161  1.00  0.82           C
ATOM   3177  CD1 ILE A 209       9.335  41.092  -2.693  1.00  0.82           C
ATOM      0  H   ILE A 209       5.721  40.454  -2.223  1.00  0.82           H   new
ATOM      0  HA  ILE A 209       7.177  42.459  -2.939  1.00  0.82           H   new
ATOM      0  HB  ILE A 209       6.744  40.003  -4.290  1.00  0.82           H   new
ATOM      0 HG12 ILE A 209       7.909  39.766  -2.307  1.00  0.82           H   new
ATOM      0 HG13 ILE A 209       8.802  39.370  -3.523  1.00  0.82           H   new
ATOM      0 HG21 ILE A 209       8.532  40.572  -5.608  1.00  0.82           H   new
ATOM      0 HG22 ILE A 209       7.367  41.632  -5.776  1.00  0.82           H   new
ATOM      0 HG23 ILE A 209       8.621  41.971  -4.871  1.00  0.82           H   new
ATOM      0 HD11 ILE A 209       9.974  40.682  -2.090  1.00  0.82           H   new
ATOM      0 HD12 ILE A 209       9.799  41.426  -3.477  1.00  0.82           H   new
ATOM      0 HD13 ILE A 209       8.892  41.828  -2.242  1.00  0.82           H   new
ATOM   3189  N   LYS A 210       4.584  42.013  -4.780  1.00  0.79           N
ATOM   3190  CA  LYS A 210       3.758  42.690  -5.764  1.00  0.79           C
ATOM   3191  C   LYS A 210       3.377  44.082  -5.271  1.00  0.79           C
ATOM   3192  O   LYS A 210       3.486  45.060  -6.017  1.00  0.79           O
ATOM   3193  CB  LYS A 210       2.516  41.864  -6.073  1.00  0.79           C
ATOM   3194  CG  LYS A 210       1.605  42.460  -7.128  1.00  0.79           C
ATOM   3195  CD  LYS A 210       0.430  41.531  -7.412  1.00  0.79           C
ATOM   3196  CE  LYS A 210      -0.524  42.127  -8.436  1.00  0.79           C
ATOM   3197  NZ  LYS A 210      -1.670  41.216  -8.716  1.00  0.79           N1+
ATOM      0  H   LYS A 210       4.270  41.267  -4.490  1.00  0.79           H   new
ATOM      0  HA  LYS A 210       4.268  42.788  -6.583  1.00  0.79           H   new
ATOM      0  HB2 LYS A 210       2.794  40.981  -6.364  1.00  0.79           H   new
ATOM      0  HB3 LYS A 210       2.009  41.746  -5.254  1.00  0.79           H   new
ATOM      0  HG2 LYS A 210       1.277  43.322  -6.829  1.00  0.79           H   new
ATOM      0  HG3 LYS A 210       2.106  42.615  -7.944  1.00  0.79           H   new
ATOM      0  HD2 LYS A 210       0.762  40.679  -7.736  1.00  0.79           H   new
ATOM      0  HD3 LYS A 210      -0.049  41.354  -6.588  1.00  0.79           H   new
ATOM      0  HE2 LYS A 210      -0.858  42.978  -8.111  1.00  0.79           H   new
ATOM      0  HE3 LYS A 210      -0.044  42.307  -9.260  1.00  0.79           H   new
ATOM      0  HZ1 LYS A 210      -2.208  41.592  -9.317  1.00  0.79           H   new
ATOM      0  HZ2 LYS A 210      -1.364  40.443  -9.034  1.00  0.79           H   new
ATOM      0  HZ3 LYS A 210      -2.123  41.068  -7.964  1.00  0.79           H   new
ATOM   3211  N   GLU A 211       2.928  44.188  -4.013  1.00  0.77           N
ATOM   3212  CA  GLU A 211       2.578  45.500  -3.482  1.00  0.77           C
ATOM   3213  C   GLU A 211       3.801  46.414  -3.443  1.00  0.77           C
ATOM   3214  O   GLU A 211       3.718  47.598  -3.790  1.00  0.77           O
ATOM   3215  CB  GLU A 211       1.957  45.404  -2.091  1.00  0.77           C
ATOM   3216  CG  GLU A 211       1.492  46.768  -1.566  1.00  0.77           C
ATOM   3217  CD  GLU A 211       0.754  46.715  -0.250  1.00  0.77           C
ATOM   3218  OE1 GLU A 211       0.520  45.644   0.255  1.00  0.77           O
ATOM   3219  OE2 GLU A 211       0.446  47.773   0.259  1.00  0.77           O1-
ATOM      0  H   GLU A 211       2.823  43.530  -3.469  1.00  0.77           H   new
ATOM      0  HA  GLU A 211       1.916  45.880  -4.080  1.00  0.77           H   new
ATOM      0  HB2 GLU A 211       1.202  44.795  -2.117  1.00  0.77           H   new
ATOM      0  HB3 GLU A 211       2.604  45.026  -1.475  1.00  0.77           H   new
ATOM      0  HG2 GLU A 211       2.266  47.344  -1.467  1.00  0.77           H   new
ATOM      0  HG3 GLU A 211       0.916  47.178  -2.230  1.00  0.77           H   new
ATOM   3226  N   ALA A 212       4.946  45.871  -3.024  1.00  0.76           N
ATOM   3227  CA  ALA A 212       6.155  46.668  -2.959  1.00  0.76           C
ATOM   3228  C   ALA A 212       6.494  47.208  -4.345  1.00  0.76           C
ATOM   3229  O   ALA A 212       6.853  48.377  -4.491  1.00  0.76           O
ATOM   3230  CB  ALA A 212       7.299  45.828  -2.411  1.00  0.76           C
ATOM      0  H   ALA A 212       5.037  45.052  -2.777  1.00  0.76           H   new
ATOM      0  HA  ALA A 212       6.014  47.420  -2.363  1.00  0.76           H   new
ATOM      0  HB1 ALA A 212       8.105  46.366  -2.370  1.00  0.76           H   new
ATOM      0  HB2 ALA A 212       7.074  45.515  -1.521  1.00  0.76           H   new
ATOM      0  HB3 ALA A 212       7.449  45.066  -2.993  1.00  0.76           H   new
ATOM   3236  N   ILE A 213       6.288  46.395  -5.380  1.00  0.77           N
ATOM   3237  CA  ILE A 213       6.534  46.823  -6.750  1.00  0.77           C
ATOM   3238  C   ILE A 213       5.570  47.921  -7.157  1.00  0.77           C
ATOM   3239  O   ILE A 213       5.984  48.941  -7.709  1.00  0.77           O
ATOM   3240  CB  ILE A 213       6.432  45.652  -7.723  1.00  0.77           C
ATOM   3241  CG1 ILE A 213       7.577  44.692  -7.482  1.00  0.77           C
ATOM   3242  CG2 ILE A 213       6.472  46.158  -9.155  1.00  0.77           C
ATOM   3243  CD1 ILE A 213       7.359  43.425  -8.156  1.00  0.77           C
ATOM      0  H   ILE A 213       6.004  45.587  -5.306  1.00  0.77           H   new
ATOM      0  HA  ILE A 213       7.438  47.173  -6.786  1.00  0.77           H   new
ATOM      0  HB  ILE A 213       5.591  45.191  -7.579  1.00  0.77           H   new
ATOM      0 HG12 ILE A 213       8.405  45.089  -7.796  1.00  0.77           H   new
ATOM      0 HG13 ILE A 213       7.678  44.540  -6.529  1.00  0.77           H   new
ATOM      0 HG21 ILE A 213       6.407  45.407  -9.766  1.00  0.77           H   new
ATOM      0 HG22 ILE A 213       5.728  46.762  -9.306  1.00  0.77           H   new
ATOM      0 HG23 ILE A 213       7.306  46.628  -9.309  1.00  0.77           H   new
ATOM      0 HD11 ILE A 213       8.108  42.833  -7.983  1.00  0.77           H   new
ATOM      0 HD12 ILE A 213       6.543  43.018  -7.825  1.00  0.77           H   new
ATOM      0 HD13 ILE A 213       7.281  43.576  -9.111  1.00  0.77           H   new
ATOM   3255  N   ASN A 214       4.290  47.762  -6.833  1.00  0.77           N
ATOM   3256  CA  ASN A 214       3.291  48.772  -7.175  1.00  0.77           C
ATOM   3257  C   ASN A 214       3.647  50.126  -6.546  1.00  0.77           C
ATOM   3258  O   ASN A 214       3.469  51.186  -7.161  1.00  0.77           O
ATOM   3259  CB  ASN A 214       1.916  48.324  -6.712  1.00  0.77           C
ATOM   3260  CG  ASN A 214       1.343  47.205  -7.548  1.00  0.77           C
ATOM   3261  ND2 ASN A 214       0.376  46.518  -6.995  1.00  0.77           N
ATOM   3262  OD1 ASN A 214       1.762  46.962  -8.688  1.00  0.77           O
ATOM      0  H   ASN A 214       3.979  47.078  -6.415  1.00  0.77           H   new
ATOM      0  HA  ASN A 214       3.281  48.878  -8.139  1.00  0.77           H   new
ATOM      0  HB2 ASN A 214       1.971  48.034  -5.788  1.00  0.77           H   new
ATOM      0  HB3 ASN A 214       1.310  49.081  -6.736  1.00  0.77           H   new
ATOM      0 HD21 ASN A 214       0.007  45.871  -7.425  1.00  0.77           H   new
ATOM      0 HD22 ASN A 214       0.109  46.713  -6.201  1.00  0.77           H   new
ATOM   3269  N   ARG A 215       4.249  50.082  -5.356  1.00  0.77           N
ATOM   3270  CA  ARG A 215       4.673  51.275  -4.632  1.00  0.77           C
ATOM   3271  C   ARG A 215       6.094  51.715  -5.023  1.00  0.77           C
ATOM   3272  O   ARG A 215       6.646  52.647  -4.435  1.00  0.77           O
ATOM   3273  CB  ARG A 215       4.605  51.032  -3.134  1.00  0.77           C
ATOM   3274  CG  ARG A 215       3.201  50.843  -2.582  1.00  0.77           C
ATOM   3275  CD  ARG A 215       3.219  50.633  -1.121  1.00  0.77           C
ATOM   3276  NE  ARG A 215       1.890  50.340  -0.586  1.00  0.77           N
ATOM   3277  CZ  ARG A 215       0.979  51.236  -0.202  1.00  0.77           C
ATOM   3278  NH1 ARG A 215       1.209  52.532  -0.270  1.00  0.77           N1+
ATOM   3279  NH2 ARG A 215      -0.158  50.766   0.242  1.00  0.77           N
ATOM      0  H   ARG A 215       4.423  49.348  -4.944  1.00  0.77           H   new
ATOM      0  HA  ARG A 215       4.065  51.990  -4.875  1.00  0.77           H   new
ATOM      0  HB2 ARG A 215       5.131  50.245  -2.923  1.00  0.77           H   new
ATOM      0  HB3 ARG A 215       5.020  51.781  -2.678  1.00  0.77           H   new
ATOM      0  HG2 ARG A 215       2.662  51.622  -2.792  1.00  0.77           H   new
ATOM      0  HG3 ARG A 215       2.781  50.083  -3.014  1.00  0.77           H   new
ATOM      0  HD2 ARG A 215       3.819  49.901  -0.909  1.00  0.77           H   new
ATOM      0  HD3 ARG A 215       3.573  51.425  -0.687  1.00  0.77           H   new
ATOM      0  HE  ARG A 215       1.675  49.511  -0.512  1.00  0.77           H   new
ATOM      0 HH11 ARG A 215       1.963  52.820  -0.568  1.00  0.77           H   new
ATOM      0 HH12 ARG A 215       0.606  53.090  -0.016  1.00  0.77           H   new
ATOM      0 HH21 ARG A 215      -0.289  49.917   0.275  1.00  0.77           H   new
ATOM      0 HH22 ARG A 215      -0.775  51.306   0.501  1.00  0.77           H   new
ATOM   3293  N   ARG A 216       6.681  51.036  -6.018  1.00  0.77           N
ATOM   3294  CA  ARG A 216       8.019  51.284  -6.546  1.00  0.77           C
ATOM   3295  C   ARG A 216       9.112  51.200  -5.483  1.00  0.77           C
ATOM   3296  O   ARG A 216      10.049  52.003  -5.468  1.00  0.77           O
ATOM   3297  CB  ARG A 216       8.058  52.638  -7.248  1.00  0.77           C
ATOM   3298  CG  ARG A 216       7.573  52.612  -8.706  1.00  0.77           C
ATOM   3299  CD  ARG A 216       6.081  52.366  -8.839  1.00  0.77           C
ATOM   3300  NE  ARG A 216       5.650  52.493 -10.236  1.00  0.77           N
ATOM   3301  CZ  ARG A 216       4.412  52.226 -10.731  1.00  0.77           C
ATOM   3302  NH1 ARG A 216       3.425  51.800  -9.963  1.00  0.77           N1+
ATOM   3303  NH2 ARG A 216       4.188  52.398 -12.025  1.00  0.77           N
ATOM      0  H   ARG A 216       6.285  50.387  -6.419  1.00  0.77           H   new
ATOM      0  HA  ARG A 216       8.206  50.577  -7.184  1.00  0.77           H   new
ATOM      0  HB2 ARG A 216       7.512  53.265  -6.748  1.00  0.77           H   new
ATOM      0  HB3 ARG A 216       8.967  52.975  -7.227  1.00  0.77           H   new
ATOM      0  HG2 ARG A 216       7.794  53.457  -9.129  1.00  0.77           H   new
ATOM      0  HG3 ARG A 216       8.053  51.920  -9.187  1.00  0.77           H   new
ATOM      0  HD2 ARG A 216       5.865  51.479  -8.510  1.00  0.77           H   new
ATOM      0  HD3 ARG A 216       5.595  52.999  -8.288  1.00  0.77           H   new
ATOM      0  HE  ARG A 216       6.241  52.764 -10.799  1.00  0.77           H   new
ATOM      0 HH11 ARG A 216       3.555  51.683  -9.121  1.00  0.77           H   new
ATOM      0 HH12 ARG A 216       2.652  51.640 -10.305  1.00  0.77           H   new
ATOM      0 HH21 ARG A 216       4.821  52.674 -12.538  1.00  0.77           H   new
ATOM      0 HH22 ARG A 216       3.410  52.233 -12.352  1.00  0.77           H   new
ATOM   3317  N   LEU A 217       9.013  50.196  -4.619  1.00  0.75           N
ATOM   3318  CA  LEU A 217       9.978  50.006  -3.552  1.00  0.75           C
ATOM   3319  C   LEU A 217      11.031  48.960  -3.887  1.00  0.75           C
ATOM   3320  O   LEU A 217      10.753  47.756  -3.916  1.00  0.75           O
ATOM   3321  CB  LEU A 217       9.252  49.552  -2.290  1.00  0.75           C
ATOM   3322  CG  LEU A 217       8.137  50.436  -1.803  1.00  0.75           C
ATOM   3323  CD1 LEU A 217       7.500  49.801  -0.564  1.00  0.75           C
ATOM   3324  CD2 LEU A 217       8.669  51.823  -1.512  1.00  0.75           C
ATOM      0  H   LEU A 217       8.385  49.609  -4.637  1.00  0.75           H   new
ATOM      0  HA  LEU A 217      10.425  50.857  -3.425  1.00  0.75           H   new
ATOM      0  HB2 LEU A 217       8.890  48.667  -2.450  1.00  0.75           H   new
ATOM      0  HB3 LEU A 217       9.905  49.467  -1.578  1.00  0.75           H   new
ATOM      0  HG  LEU A 217       7.454  50.523  -2.487  1.00  0.75           H   new
ATOM      0 HD11 LEU A 217       6.780  50.366  -0.244  1.00  0.75           H   new
ATOM      0 HD12 LEU A 217       7.147  48.927  -0.793  1.00  0.75           H   new
ATOM      0 HD13 LEU A 217       8.169  49.707   0.132  1.00  0.75           H   new
ATOM      0 HD21 LEU A 217       7.946  52.388  -1.199  1.00  0.75           H   new
ATOM      0 HD22 LEU A 217       9.356  51.770  -0.829  1.00  0.75           H   new
ATOM      0 HD23 LEU A 217       9.047  52.201  -2.321  1.00  0.75           H   new
ATOM   3336  N   ARG A 218      12.259  49.412  -4.104  1.00  0.73           N
ATOM   3337  CA  ARG A 218      13.320  48.479  -4.450  1.00  0.73           C
ATOM   3338  C   ARG A 218      13.387  47.475  -3.300  1.00  0.73           C
ATOM   3339  O   ARG A 218      13.491  47.878  -2.127  1.00  0.73           O
ATOM   3340  CB  ARG A 218      14.626  49.226  -4.638  1.00  0.73           C
ATOM   3341  CG  ARG A 218      15.824  48.385  -5.026  1.00  0.73           C
ATOM   3342  CD  ARG A 218      15.868  48.041  -6.456  1.00  0.73           C
ATOM   3343  NE  ARG A 218      17.024  47.204  -6.753  1.00  0.73           N
ATOM   3344  CZ  ARG A 218      18.228  47.660  -7.139  1.00  0.73           C
ATOM   3345  NH1 ARG A 218      18.428  48.952  -7.303  1.00  0.73           N1+
ATOM   3346  NH2 ARG A 218      19.209  46.808  -7.357  1.00  0.73           N
ATOM      0  H   ARG A 218      12.496  50.238  -4.057  1.00  0.73           H   new
ATOM      0  HA  ARG A 218      13.150  48.018  -5.287  1.00  0.73           H   new
ATOM      0  HB2 ARG A 218      14.495  49.904  -5.320  1.00  0.73           H   new
ATOM      0  HB3 ARG A 218      14.834  49.691  -3.812  1.00  0.73           H   new
ATOM      0  HG2 ARG A 218      16.634  48.864  -4.792  1.00  0.73           H   new
ATOM      0  HG3 ARG A 218      15.817  47.567  -4.505  1.00  0.73           H   new
ATOM      0  HD2 ARG A 218      15.054  47.576  -6.706  1.00  0.73           H   new
ATOM      0  HD3 ARG A 218      15.906  48.852  -6.987  1.00  0.73           H   new
ATOM      0  HE  ARG A 218      16.928  46.353  -6.675  1.00  0.73           H   new
ATOM      0 HH11 ARG A 218      17.787  49.508  -7.163  1.00  0.73           H   new
ATOM      0 HH12 ARG A 218      19.200  49.240  -7.550  1.00  0.73           H   new
ATOM      0 HH21 ARG A 218      19.077  45.965  -7.252  1.00  0.73           H   new
ATOM      0 HH22 ARG A 218      19.981  47.095  -7.604  1.00  0.73           H   new
ATOM   3360  N   THR A 219      13.295  46.186  -3.633  1.00  0.71           N
ATOM   3361  CA  THR A 219      13.218  45.156  -2.605  1.00  0.71           C
ATOM   3362  C   THR A 219      14.254  44.050  -2.714  1.00  0.71           C
ATOM   3363  O   THR A 219      14.526  43.557  -3.804  1.00  0.71           O
ATOM   3364  CB  THR A 219      11.815  44.501  -2.612  1.00  0.71           C
ATOM   3365  CG2 THR A 219      11.726  43.424  -1.519  1.00  0.71           C
ATOM   3366  OG1 THR A 219      10.801  45.508  -2.365  1.00  0.71           O
ATOM      0  H   THR A 219      13.276  45.893  -4.441  1.00  0.71           H   new
ATOM      0  HA  THR A 219      13.400  45.627  -1.777  1.00  0.71           H   new
ATOM      0  HB  THR A 219      11.669  44.093  -3.480  1.00  0.71           H   new
ATOM      0  HG1 THR A 219      10.864  46.117  -2.941  1.00  0.71           H   new
ATOM      0 HG21 THR A 219      10.844  43.021  -1.533  1.00  0.71           H   new
ATOM      0 HG22 THR A 219      12.396  42.741  -1.682  1.00  0.71           H   new
ATOM      0 HG23 THR A 219      11.882  43.829  -0.652  1.00  0.71           H   new
ATOM   3374  N   ALA A 220      14.842  43.678  -1.579  1.00  0.70           N
ATOM   3375  CA  ALA A 220      15.740  42.526  -1.544  1.00  0.70           C
ATOM   3376  C   ALA A 220      15.046  41.396  -0.805  1.00  0.70           C
ATOM   3377  O   ALA A 220      14.463  41.627   0.258  1.00  0.70           O
ATOM   3378  CB  ALA A 220      17.047  42.839  -0.852  1.00  0.70           C
ATOM      0  H   ALA A 220      14.736  44.076  -0.824  1.00  0.70           H   new
ATOM      0  HA  ALA A 220      15.946  42.276  -2.458  1.00  0.70           H   new
ATOM      0  HB1 ALA A 220      17.610  42.049  -0.852  1.00  0.70           H   new
ATOM      0  HB2 ALA A 220      17.498  43.557  -1.322  1.00  0.70           H   new
ATOM      0  HB3 ALA A 220      16.872  43.111   0.062  1.00  0.70           H   new
ATOM   3384  N   VAL A 221      15.127  40.188  -1.339  1.00  0.70           N
ATOM   3385  CA  VAL A 221      14.544  39.037  -0.673  1.00  0.70           C
ATOM   3386  C   VAL A 221      15.670  38.059  -0.371  1.00  0.70           C
ATOM   3387  O   VAL A 221      16.412  37.664  -1.277  1.00  0.70           O
ATOM   3388  CB  VAL A 221      13.499  38.358  -1.546  1.00  0.70           C
ATOM   3389  CG1 VAL A 221      12.935  37.234  -0.786  1.00  0.70           C
ATOM   3390  CG2 VAL A 221      12.451  39.340  -1.970  1.00  0.70           C
ATOM      0  H   VAL A 221      15.515  40.013  -2.086  1.00  0.70           H   new
ATOM      0  HA  VAL A 221      14.101  39.326   0.140  1.00  0.70           H   new
ATOM      0  HB  VAL A 221      13.900  38.018  -2.361  1.00  0.70           H   new
ATOM      0 HG11 VAL A 221      12.264  36.784  -1.323  1.00  0.70           H   new
ATOM      0 HG12 VAL A 221      13.641  36.608  -0.561  1.00  0.70           H   new
ATOM      0 HG13 VAL A 221      12.526  37.566   0.029  1.00  0.70           H   new
ATOM      0 HG21 VAL A 221      11.793  38.892  -2.525  1.00  0.70           H   new
ATOM      0 HG22 VAL A 221      12.015  39.707  -1.185  1.00  0.70           H   new
ATOM      0 HG23 VAL A 221      12.865  40.057  -2.475  1.00  0.70           H   new
ATOM   3400  N   LEU A 222      15.841  37.735   0.901  1.00  0.72           N
ATOM   3401  CA  LEU A 222      16.975  36.938   1.320  1.00  0.72           C
ATOM   3402  C   LEU A 222      16.608  35.518   1.778  1.00  0.72           C
ATOM   3403  O   LEU A 222      15.858  35.321   2.743  1.00  0.72           O
ATOM   3404  CB  LEU A 222      17.650  37.698   2.449  1.00  0.72           C
ATOM   3405  CG  LEU A 222      17.897  39.131   2.183  1.00  0.72           C
ATOM   3406  CD1 LEU A 222      18.468  39.697   3.402  1.00  0.72           C
ATOM   3407  CD2 LEU A 222      18.798  39.288   0.993  1.00  0.72           C
ATOM      0  H   LEU A 222      15.310  37.968   1.536  1.00  0.72           H   new
ATOM      0  HA  LEU A 222      17.561  36.810   0.558  1.00  0.72           H   new
ATOM      0  HB2 LEU A 222      17.101  37.621   3.245  1.00  0.72           H   new
ATOM      0  HB3 LEU A 222      18.498  37.270   2.647  1.00  0.72           H   new
ATOM      0  HG  LEU A 222      17.079  39.604   1.963  1.00  0.72           H   new
ATOM      0 HD11 LEU A 222      18.646  40.641   3.268  1.00  0.72           H   new
ATOM      0 HD12 LEU A 222      17.842  39.587   4.134  1.00  0.72           H   new
ATOM      0 HD13 LEU A 222      19.297  39.239   3.614  1.00  0.72           H   new
ATOM      0 HD21 LEU A 222      18.954  40.231   0.827  1.00  0.72           H   new
ATOM      0 HD22 LEU A 222      19.644  38.847   1.167  1.00  0.72           H   new
ATOM      0 HD23 LEU A 222      18.379  38.888   0.215  1.00  0.72           H   new
ATOM   3419  N   ALA A 223      17.159  34.521   1.090  1.00  0.77           N
ATOM   3420  CA  ALA A 223      16.924  33.115   1.421  1.00  0.77           C
ATOM   3421  C   ALA A 223      18.085  32.523   2.223  1.00  0.77           C
ATOM   3422  O   ALA A 223      19.232  32.868   1.960  1.00  0.77           O
ATOM   3423  CB  ALA A 223      16.769  32.340   0.163  1.00  0.77           C
ATOM      0  H   ALA A 223      17.681  34.640   0.417  1.00  0.77           H   new
ATOM      0  HA  ALA A 223      16.121  33.064   1.962  1.00  0.77           H   new
ATOM      0  HB1 ALA A 223      16.613  31.406   0.375  1.00  0.77           H   new
ATOM      0  HB2 ALA A 223      16.016  32.687  -0.340  1.00  0.77           H   new
ATOM      0  HB3 ALA A 223      17.577  32.420  -0.368  1.00  0.77           H   new
ATOM   3429  N   PRO A 224      17.876  31.601   3.164  1.00  0.82           N
ATOM   3430  CA  PRO A 224      18.959  30.996   3.924  1.00  0.82           C
ATOM   3431  C   PRO A 224      19.927  30.176   3.078  1.00  0.82           C
ATOM   3432  O   PRO A 224      21.092  30.005   3.450  1.00  0.82           O
ATOM   3433  CB  PRO A 224      18.202  30.109   4.899  1.00  0.82           C
ATOM   3434  CG  PRO A 224      16.852  29.846   4.231  1.00  0.82           C
ATOM   3435  CD  PRO A 224      16.538  31.106   3.476  1.00  0.82           C
ATOM      0  HA  PRO A 224      19.532  31.662   4.335  1.00  0.82           H   new
ATOM      0  HB2 PRO A 224      18.679  29.281   5.063  1.00  0.82           H   new
ATOM      0  HB3 PRO A 224      18.090  30.547   5.757  1.00  0.82           H   new
ATOM      0  HG2 PRO A 224      16.898  29.082   3.635  1.00  0.82           H   new
ATOM      0  HG3 PRO A 224      16.167  29.651   4.889  1.00  0.82           H   new
ATOM      0  HD2 PRO A 224      16.018  30.932   2.676  1.00  0.82           H   new
ATOM      0  HD3 PRO A 224      16.032  31.736   4.012  1.00  0.82           H   new
ATOM   3443  N   THR A 225      19.447  29.687   1.933  1.00  0.88           N
ATOM   3444  CA  THR A 225      20.262  28.886   1.035  1.00  0.88           C
ATOM   3445  C   THR A 225      20.021  29.299  -0.414  1.00  0.88           C
ATOM   3446  O   THR A 225      18.976  29.869  -0.737  1.00  0.88           O
ATOM   3447  CB  THR A 225      19.959  27.369   1.185  1.00  0.88           C
ATOM   3448  CG2 THR A 225      20.040  26.910   2.657  1.00  0.88           C
ATOM   3449  OG1 THR A 225      18.618  27.073   0.707  1.00  0.88           O
ATOM      0  H   THR A 225      18.641  29.813   1.660  1.00  0.88           H   new
ATOM      0  HA  THR A 225      21.189  29.043   1.274  1.00  0.88           H   new
ATOM      0  HB  THR A 225      20.627  26.899   0.662  1.00  0.88           H   new
ATOM      0  HG1 THR A 225      18.431  26.271   0.874  1.00  0.88           H   new
ATOM      0 HG21 THR A 225      19.846  25.961   2.711  1.00  0.88           H   new
ATOM      0 HG22 THR A 225      20.932  27.077   3.000  1.00  0.88           H   new
ATOM      0 HG23 THR A 225      19.393  27.403   3.186  1.00  0.88           H   new
ATOM   3457  N   ARG A 226      20.941  28.915  -1.304  1.00  0.94           N
ATOM   3458  CA  ARG A 226      20.790  29.153  -2.744  1.00  0.94           C
ATOM   3459  C   ARG A 226      19.577  28.407  -3.290  1.00  0.94           C
ATOM   3460  O   ARG A 226      18.863  28.895  -4.168  1.00  0.94           O
ATOM   3461  CB  ARG A 226      22.054  28.716  -3.452  1.00  0.94           C
ATOM   3462  CG  ARG A 226      23.247  29.631  -3.177  1.00  0.94           C
ATOM   3463  CD  ARG A 226      24.502  29.047  -3.673  1.00  0.94           C
ATOM   3464  NE  ARG A 226      25.652  29.914  -3.471  1.00  0.94           N
ATOM   3465  CZ  ARG A 226      26.929  29.479  -3.345  1.00  0.94           C
ATOM   3466  NH1 ARG A 226      27.210  28.188  -3.355  1.00  0.94           N1+
ATOM   3467  NH2 ARG A 226      27.911  30.356  -3.201  1.00  0.94           N
ATOM      0  H   ARG A 226      21.669  28.510  -1.090  1.00  0.94           H   new
ATOM      0  HA  ARG A 226      20.646  30.099  -2.901  1.00  0.94           H   new
ATOM      0  HB2 ARG A 226      22.276  27.813  -3.176  1.00  0.94           H   new
ATOM      0  HB3 ARG A 226      21.889  28.688  -4.407  1.00  0.94           H   new
ATOM      0  HG2 ARG A 226      23.100  30.491  -3.600  1.00  0.94           H   new
ATOM      0  HG3 ARG A 226      23.319  29.792  -2.223  1.00  0.94           H   new
ATOM      0  HD2 ARG A 226      24.658  28.201  -3.225  1.00  0.94           H   new
ATOM      0  HD3 ARG A 226      24.411  28.854  -4.619  1.00  0.94           H   new
ATOM      0  HE  ARG A 226      25.512  30.761  -3.429  1.00  0.94           H   new
ATOM      0 HH11 ARG A 226      26.578  27.611  -3.442  1.00  0.94           H   new
ATOM      0 HH12 ARG A 226      28.025  27.925  -3.274  1.00  0.94           H   new
ATOM      0 HH21 ARG A 226      27.737  31.198  -3.188  1.00  0.94           H   new
ATOM      0 HH22 ARG A 226      28.723  30.083  -3.121  1.00  0.94           H   new
ATOM   3481  N   VAL A 227      19.328  27.229  -2.733  1.00  0.99           N
ATOM   3482  CA  VAL A 227      18.190  26.425  -3.126  1.00  0.99           C
ATOM   3483  C   VAL A 227      16.883  27.121  -2.800  1.00  0.99           C
ATOM   3484  O   VAL A 227      15.977  27.174  -3.634  1.00  0.99           O
ATOM   3485  CB  VAL A 227      18.213  25.092  -2.404  1.00  0.99           C
ATOM   3486  CG1 VAL A 227      16.986  24.422  -2.630  1.00  0.99           C
ATOM   3487  CG2 VAL A 227      19.387  24.223  -2.907  1.00  0.99           C
ATOM      0  H   VAL A 227      19.815  26.877  -2.118  1.00  0.99           H   new
ATOM      0  HA  VAL A 227      18.251  26.290  -4.085  1.00  0.99           H   new
ATOM      0  HB  VAL A 227      18.333  25.247  -1.454  1.00  0.99           H   new
ATOM      0 HG11 VAL A 227      16.994  23.568  -2.171  1.00  0.99           H   new
ATOM      0 HG12 VAL A 227      16.255  24.963  -2.293  1.00  0.99           H   new
ATOM      0 HG13 VAL A 227      16.867  24.276  -3.582  1.00  0.99           H   new
ATOM      0 HG21 VAL A 227      19.387  23.375  -2.436  1.00  0.99           H   new
ATOM      0 HG22 VAL A 227      19.287  24.064  -3.859  1.00  0.99           H   new
ATOM      0 HG23 VAL A 227      20.225  24.684  -2.743  1.00  0.99           H   new
ATOM   3497  N   VAL A 228      16.776  27.673  -1.597  1.00  1.02           N
ATOM   3498  CA  VAL A 228      15.555  28.375  -1.261  1.00  1.02           C
ATOM   3499  C   VAL A 228      15.416  29.602  -2.158  1.00  1.02           C
ATOM   3500  O   VAL A 228      14.313  29.906  -2.609  1.00  1.02           O
ATOM   3501  CB  VAL A 228      15.457  28.704   0.229  1.00  1.02           C
ATOM   3502  CG1 VAL A 228      14.236  29.628   0.461  1.00  1.02           C
ATOM   3503  CG2 VAL A 228      15.300  27.420   1.018  1.00  1.02           C
ATOM      0  H   VAL A 228      17.378  27.653  -0.983  1.00  1.02           H   new
ATOM      0  HA  VAL A 228      14.801  27.789  -1.431  1.00  1.02           H   new
ATOM      0  HB  VAL A 228      16.262  29.157   0.525  1.00  1.02           H   new
ATOM      0 HG11 VAL A 228      14.166  29.842   1.405  1.00  1.02           H   new
ATOM      0 HG12 VAL A 228      14.348  30.446  -0.048  1.00  1.02           H   new
ATOM      0 HG13 VAL A 228      13.428  29.176   0.172  1.00  1.02           H   new
ATOM      0 HG21 VAL A 228      15.238  27.627   1.964  1.00  1.02           H   new
ATOM      0 HG22 VAL A 228      14.494  26.962   0.734  1.00  1.02           H   new
ATOM      0 HG23 VAL A 228      16.068  26.848   0.862  1.00  1.02           H   new
ATOM   3513  N   ALA A 229      16.525  30.306  -2.440  1.00  1.03           N
ATOM   3514  CA  ALA A 229      16.452  31.458  -3.338  1.00  1.03           C
ATOM   3515  C   ALA A 229      15.879  31.017  -4.691  1.00  1.03           C
ATOM   3516  O   ALA A 229      15.105  31.749  -5.321  1.00  1.03           O
ATOM   3517  CB  ALA A 229      17.825  32.082  -3.535  1.00  1.03           C
ATOM      0  H   ALA A 229      17.308  30.134  -2.128  1.00  1.03           H   new
ATOM      0  HA  ALA A 229      15.871  32.125  -2.939  1.00  1.03           H   new
ATOM      0  HB1 ALA A 229      17.752  32.842  -4.133  1.00  1.03           H   new
ATOM      0  HB2 ALA A 229      18.173  32.377  -2.679  1.00  1.03           H   new
ATOM      0  HB3 ALA A 229      18.427  31.426  -3.919  1.00  1.03           H   new
ATOM   3523  N   ALA A 230      16.249  29.816  -5.151  1.00  1.05           N
ATOM   3524  CA  ALA A 230      15.691  29.305  -6.396  1.00  1.05           C
ATOM   3525  C   ALA A 230      14.167  29.109  -6.272  1.00  1.05           C
ATOM   3526  O   ALA A 230      13.417  29.464  -7.190  1.00  1.05           O
ATOM   3527  CB  ALA A 230      16.365  27.998  -6.784  1.00  1.05           C
ATOM      0  H   ALA A 230      16.811  29.294  -4.762  1.00  1.05           H   new
ATOM      0  HA  ALA A 230      15.858  29.958  -7.094  1.00  1.05           H   new
ATOM      0  HB1 ALA A 230      15.983  27.671  -7.614  1.00  1.05           H   new
ATOM      0  HB2 ALA A 230      17.316  28.147  -6.903  1.00  1.05           H   new
ATOM      0  HB3 ALA A 230      16.226  27.342  -6.084  1.00  1.05           H   new
ATOM   3533  N   GLU A 231      13.697  28.601  -5.118  1.00  1.06           N
ATOM   3534  CA  GLU A 231      12.252  28.398  -4.925  1.00  1.06           C
ATOM   3535  C   GLU A 231      11.541  29.764  -4.919  1.00  1.06           C
ATOM   3536  O   GLU A 231      10.448  29.912  -5.474  1.00  1.06           O
ATOM   3537  CB  GLU A 231      11.959  27.652  -3.601  1.00  1.06           C
ATOM   3538  CG  GLU A 231      12.399  26.134  -3.483  1.00  1.06           C
ATOM   3539  CD  GLU A 231      11.603  25.091  -4.347  1.00  1.06           C
ATOM   3540  OE1 GLU A 231      10.386  25.117  -4.309  1.00  1.06           O
ATOM   3541  OE2 GLU A 231      12.243  24.217  -4.948  1.00  1.06           O1-
ATOM      0  H   GLU A 231      14.188  28.373  -4.450  1.00  1.06           H   new
ATOM      0  HA  GLU A 231      11.920  27.853  -5.656  1.00  1.06           H   new
ATOM      0  HB2 GLU A 231      12.390  28.142  -2.883  1.00  1.06           H   new
ATOM      0  HB3 GLU A 231      11.003  27.697  -3.441  1.00  1.06           H   new
ATOM      0  HG2 GLU A 231      13.336  26.072  -3.724  1.00  1.06           H   new
ATOM      0  HG3 GLU A 231      12.328  25.871  -2.552  1.00  1.06           H   new
ATOM   3548  N   MET A 232      12.189  30.772  -4.323  1.00  1.07           N
ATOM   3549  CA  MET A 232      11.653  32.131  -4.298  1.00  1.07           C
ATOM   3550  C   MET A 232      11.556  32.704  -5.688  1.00  1.07           C
ATOM   3551  O   MET A 232      10.563  33.343  -6.029  1.00  1.07           O
ATOM   3552  CB  MET A 232      12.542  33.056  -3.523  1.00  1.07           C
ATOM   3553  CG  MET A 232      12.605  32.874  -2.130  1.00  1.07           C
ATOM   3554  SD  MET A 232      13.759  33.970  -1.516  1.00  1.07           S
ATOM   3555  CE  MET A 232      13.441  33.763   0.131  1.00  1.07           C
ATOM      0  H   MET A 232      12.946  30.684  -3.925  1.00  1.07           H   new
ATOM      0  HA  MET A 232      10.778  32.065  -3.885  1.00  1.07           H   new
ATOM      0  HB2 MET A 232      13.441  32.975  -3.877  1.00  1.07           H   new
ATOM      0  HB3 MET A 232      12.251  33.965  -3.694  1.00  1.07           H   new
ATOM      0  HG2 MET A 232      11.737  33.032  -1.726  1.00  1.07           H   new
ATOM      0  HG3 MET A 232      12.855  31.961  -1.917  1.00  1.07           H   new
ATOM      0  HE1 MET A 232      14.030  34.333   0.649  1.00  1.07           H   new
ATOM      0  HE2 MET A 232      12.519  34.000   0.315  1.00  1.07           H   new
ATOM      0  HE3 MET A 232      13.591  32.837   0.376  1.00  1.07           H   new
ATOM   3565  N   SER A 233      12.594  32.464  -6.494  1.00  1.08           N
ATOM   3566  CA  SER A 233      12.649  32.984  -7.845  1.00  1.08           C
ATOM   3567  C   SER A 233      11.450  32.445  -8.614  1.00  1.08           C
ATOM   3568  O   SER A 233      10.808  33.174  -9.373  1.00  1.08           O
ATOM   3569  CB  SER A 233      13.946  32.557  -8.514  1.00  1.08           C
ATOM   3570  OG  SER A 233      15.068  33.105  -7.867  1.00  1.08           O
ATOM      0  H   SER A 233      13.279  31.996  -6.266  1.00  1.08           H   new
ATOM      0  HA  SER A 233      12.622  33.954  -7.833  1.00  1.08           H   new
ATOM      0  HB2 SER A 233      14.010  31.589  -8.509  1.00  1.08           H   new
ATOM      0  HB3 SER A 233      13.939  32.836  -9.443  1.00  1.08           H   new
ATOM      0  HG  SER A 233      15.150  32.759  -7.106  1.00  1.08           H   new
ATOM   3576  N   GLU A 234      11.110  31.174  -8.376  1.00  1.10           N
ATOM   3577  CA  GLU A 234       9.956  30.582  -9.032  1.00  1.10           C
ATOM   3578  C   GLU A 234       8.659  31.234  -8.514  1.00  1.10           C
ATOM   3579  O   GLU A 234       7.801  31.637  -9.299  1.00  1.10           O
ATOM   3580  CB  GLU A 234       9.927  29.068  -8.769  1.00  1.10           C
ATOM   3581  CG  GLU A 234       8.833  28.325  -9.489  1.00  1.10           C
ATOM   3582  CD  GLU A 234       9.025  28.315 -10.967  1.00  1.10           C
ATOM   3583  OE1 GLU A 234      10.148  28.244 -11.422  1.00  1.10           O
ATOM   3584  OE2 GLU A 234       8.048  28.381 -11.664  1.00  1.10           O1-
ATOM      0  H   GLU A 234      11.533  30.648  -7.843  1.00  1.10           H   new
ATOM      0  HA  GLU A 234      10.022  30.736  -9.987  1.00  1.10           H   new
ATOM      0  HB2 GLU A 234      10.782  28.691  -9.028  1.00  1.10           H   new
ATOM      0  HB3 GLU A 234       9.829  28.920  -7.815  1.00  1.10           H   new
ATOM      0  HG2 GLU A 234       8.799  27.412  -9.164  1.00  1.10           H   new
ATOM      0  HG3 GLU A 234       7.978  28.732  -9.280  1.00  1.10           H   new
ATOM   3591  N   ALA A 235       8.553  31.425  -7.192  1.00  1.11           N
ATOM   3592  CA  ALA A 235       7.367  32.039  -6.575  1.00  1.11           C
ATOM   3593  C   ALA A 235       7.116  33.452  -7.098  1.00  1.11           C
ATOM   3594  O   ALA A 235       5.979  33.909  -7.208  1.00  1.11           O
ATOM   3595  CB  ALA A 235       7.533  32.102  -5.066  1.00  1.11           C
ATOM      0  H   ALA A 235       9.165  31.203  -6.630  1.00  1.11           H   new
ATOM      0  HA  ALA A 235       6.607  31.483  -6.809  1.00  1.11           H   new
ATOM      0  HB1 ALA A 235       6.746  32.508  -4.670  1.00  1.11           H   new
ATOM      0  HB2 ALA A 235       7.644  31.205  -4.715  1.00  1.11           H   new
ATOM      0  HB3 ALA A 235       8.315  32.633  -4.848  1.00  1.11           H   new
ATOM   3601  N   LEU A 236       8.193  34.146  -7.407  1.00  1.10           N
ATOM   3602  CA  LEU A 236       8.160  35.516  -7.867  1.00  1.10           C
ATOM   3603  C   LEU A 236       8.188  35.641  -9.407  1.00  1.10           C
ATOM   3604  O   LEU A 236       8.357  36.739  -9.953  1.00  1.10           O
ATOM   3605  CB  LEU A 236       9.309  36.244  -7.172  1.00  1.10           C
ATOM   3606  CG  LEU A 236       9.173  36.289  -5.599  1.00  1.10           C
ATOM   3607  CD1 LEU A 236      10.391  36.928  -4.921  1.00  1.10           C
ATOM   3608  CD2 LEU A 236       7.972  37.059  -5.281  1.00  1.10           C
ATOM      0  H   LEU A 236       8.988  33.823  -7.353  1.00  1.10           H   new
ATOM      0  HA  LEU A 236       7.316  35.931  -7.629  1.00  1.10           H   new
ATOM      0  HB2 LEU A 236      10.144  35.809  -7.404  1.00  1.10           H   new
ATOM      0  HB3 LEU A 236       9.358  37.152  -7.511  1.00  1.10           H   new
ATOM      0  HG  LEU A 236       9.115  35.380  -5.265  1.00  1.10           H   new
ATOM      0 HD11 LEU A 236      10.261  36.933  -3.960  1.00  1.10           H   new
ATOM      0 HD12 LEU A 236      11.187  36.417  -5.137  1.00  1.10           H   new
ATOM      0 HD13 LEU A 236      10.497  37.839  -5.237  1.00  1.10           H   new
ATOM      0 HD21 LEU A 236       7.862  37.104  -4.318  1.00  1.10           H   new
ATOM      0 HD22 LEU A 236       8.059  37.957  -5.638  1.00  1.10           H   new
ATOM      0 HD23 LEU A 236       7.197  36.628  -5.675  1.00  1.10           H   new
ATOM   3620  N   ARG A 237       8.013  34.515 -10.109  1.00  1.07           N
ATOM   3621  CA  ARG A 237       8.001  34.500 -11.567  1.00  1.07           C
ATOM   3622  C   ARG A 237       6.945  35.446 -12.127  1.00  1.07           C
ATOM   3623  O   ARG A 237       5.800  35.465 -11.679  1.00  1.07           O
ATOM   3624  CB  ARG A 237       7.737  33.087 -12.100  1.00  1.07           C
ATOM   3625  CG  ARG A 237       7.767  32.954 -13.634  1.00  1.07           C
ATOM   3626  CD  ARG A 237       7.488  31.551 -14.124  1.00  1.07           C
ATOM   3627  NE  ARG A 237       8.549  30.602 -13.788  1.00  1.07           N
ATOM   3628  CZ  ARG A 237       9.684  30.427 -14.507  1.00  1.07           C
ATOM   3629  NH1 ARG A 237       9.907  31.149 -15.592  1.00  1.07           N1+
ATOM   3630  NH2 ARG A 237      10.571  29.529 -14.117  1.00  1.07           N
ATOM      0  H   ARG A 237       7.899  33.742  -9.749  1.00  1.07           H   new
ATOM      0  HA  ARG A 237       8.877  34.797 -11.858  1.00  1.07           H   new
ATOM      0  HB2 ARG A 237       8.398  32.485 -11.724  1.00  1.07           H   new
ATOM      0  HB3 ARG A 237       6.870  32.792 -11.780  1.00  1.07           H   new
ATOM      0  HG2 ARG A 237       7.112  33.559 -14.017  1.00  1.07           H   new
ATOM      0  HG3 ARG A 237       8.637  33.235 -13.959  1.00  1.07           H   new
ATOM      0  HD2 ARG A 237       6.652  31.241 -13.742  1.00  1.07           H   new
ATOM      0  HD3 ARG A 237       7.370  31.568 -15.087  1.00  1.07           H   new
ATOM      0  HE  ARG A 237       8.445  30.120 -13.083  1.00  1.07           H   new
ATOM      0 HH11 ARG A 237       9.330  31.734 -15.845  1.00  1.07           H   new
ATOM      0 HH12 ARG A 237      10.629  31.034 -16.044  1.00  1.07           H   new
ATOM      0 HH21 ARG A 237      10.426  29.060 -13.411  1.00  1.07           H   new
ATOM      0 HH22 ARG A 237      11.293  29.413 -14.569  1.00  1.07           H   new
ATOM   3644  N   GLY A 238       7.339  36.238 -13.123  1.00  1.03           N
ATOM   3645  CA  GLY A 238       6.447  37.199 -13.771  1.00  1.03           C
ATOM   3646  C   GLY A 238       6.662  38.620 -13.257  1.00  1.03           C
ATOM   3647  O   GLY A 238       6.224  39.588 -13.881  1.00  1.03           O
ATOM      0  H   GLY A 238       8.137  36.233 -13.444  1.00  1.03           H   new
ATOM      0  HA2 GLY A 238       6.593  37.178 -14.730  1.00  1.03           H   new
ATOM      0  HA3 GLY A 238       5.526  36.937 -13.618  1.00  1.03           H   new
ATOM   3651  N   LEU A 239       7.361  38.746 -12.141  1.00  0.97           N
ATOM   3652  CA  LEU A 239       7.669  40.041 -11.572  1.00  0.97           C
ATOM   3653  C   LEU A 239       9.029  40.488 -12.119  1.00  0.97           C
ATOM   3654  O   LEU A 239       9.812  39.652 -12.569  1.00  0.97           O
ATOM   3655  CB  LEU A 239       7.673  39.934 -10.035  1.00  0.97           C
ATOM   3656  CG  LEU A 239       6.334  39.474  -9.419  1.00  0.97           C
ATOM   3657  CD1 LEU A 239       6.492  39.332  -7.929  1.00  0.97           C
ATOM   3658  CD2 LEU A 239       5.247  40.486  -9.761  1.00  0.97           C
ATOM      0  H   LEU A 239       7.670  38.080 -11.693  1.00  0.97           H   new
ATOM      0  HA  LEU A 239       7.003  40.702 -11.816  1.00  0.97           H   new
ATOM      0  HB2 LEU A 239       8.369  39.313  -9.768  1.00  0.97           H   new
ATOM      0  HB3 LEU A 239       7.906  40.799  -9.663  1.00  0.97           H   new
ATOM      0  HG  LEU A 239       6.077  38.612  -9.783  1.00  0.97           H   new
ATOM      0 HD11 LEU A 239       5.652  39.043  -7.540  1.00  0.97           H   new
ATOM      0 HD12 LEU A 239       7.179  38.675  -7.737  1.00  0.97           H   new
ATOM      0 HD13 LEU A 239       6.747  40.187  -7.548  1.00  0.97           H   new
ATOM      0 HD21 LEU A 239       4.405  40.199  -9.375  1.00  0.97           H   new
ATOM      0 HD22 LEU A 239       5.488  41.354  -9.401  1.00  0.97           H   new
ATOM      0 HD23 LEU A 239       5.156  40.550 -10.725  1.00  0.97           H   new
ATOM   3670  N   PRO A 240       9.355  41.791 -12.125  1.00  0.92           N
ATOM   3671  CA  PRO A 240      10.647  42.343 -12.513  1.00  0.92           C
ATOM   3672  C   PRO A 240      11.693  42.043 -11.448  1.00  0.92           C
ATOM   3673  O   PRO A 240      12.122  42.932 -10.688  1.00  0.92           O
ATOM   3674  CB  PRO A 240      10.332  43.835 -12.652  1.00  0.92           C
ATOM   3675  CG  PRO A 240       9.207  44.065 -11.669  1.00  0.92           C
ATOM   3676  CD  PRO A 240       8.351  42.807 -11.811  1.00  0.92           C
ATOM      0  HA  PRO A 240      11.024  41.972 -13.326  1.00  0.92           H   new
ATOM      0  HB2 PRO A 240      11.105  44.382 -12.442  1.00  0.92           H   new
ATOM      0  HB3 PRO A 240      10.064  44.059 -13.557  1.00  0.92           H   new
ATOM      0  HG2 PRO A 240       9.539  44.171 -10.764  1.00  0.92           H   new
ATOM      0  HG3 PRO A 240       8.704  44.866 -11.883  1.00  0.92           H   new
ATOM      0  HD2 PRO A 240       7.869  42.601 -10.995  1.00  0.92           H   new
ATOM      0  HD3 PRO A 240       7.690  42.895 -12.516  1.00  0.92           H   new
ATOM   3684  N   ILE A 241      12.045  40.750 -11.401  1.00  0.90           N
ATOM   3685  CA  ILE A 241      12.957  40.172 -10.430  1.00  0.90           C
ATOM   3686  C   ILE A 241      14.278  39.669 -11.019  1.00  0.90           C
ATOM   3687  O   ILE A 241      14.319  39.059 -12.090  1.00  0.90           O
ATOM   3688  CB  ILE A 241      12.277  39.015  -9.682  1.00  0.90           C
ATOM   3689  CG1 ILE A 241      13.163  38.511  -8.555  1.00  0.90           C
ATOM   3690  CG2 ILE A 241      11.965  37.865 -10.619  1.00  0.90           C
ATOM   3691  CD1 ILE A 241      12.437  37.665  -7.636  1.00  0.90           C
ATOM      0  H   ILE A 241      11.742  40.171 -11.960  1.00  0.90           H   new
ATOM      0  HA  ILE A 241      13.178  40.899  -9.827  1.00  0.90           H   new
ATOM      0  HB  ILE A 241      11.447  39.356  -9.314  1.00  0.90           H   new
ATOM      0 HG12 ILE A 241      13.910  38.017  -8.928  1.00  0.90           H   new
ATOM      0 HG13 ILE A 241      13.535  39.267  -8.074  1.00  0.90           H   new
ATOM      0 HG21 ILE A 241      11.537  37.150 -10.123  1.00  0.90           H   new
ATOM      0 HG22 ILE A 241      11.370  38.172 -11.321  1.00  0.90           H   new
ATOM      0 HG23 ILE A 241      12.788  37.537 -11.014  1.00  0.90           H   new
ATOM      0 HD11 ILE A 241      13.034  37.364  -6.933  1.00  0.90           H   new
ATOM      0 HD12 ILE A 241      11.704  38.166  -7.245  1.00  0.90           H   new
ATOM      0 HD13 ILE A 241      12.085  36.897  -8.112  1.00  0.90           H   new
ATOM   3703  N   ARG A 242      15.351  39.908 -10.271  1.00  0.93           N
ATOM   3704  CA  ARG A 242      16.711  39.511 -10.614  1.00  0.93           C
ATOM   3705  C   ARG A 242      17.338  38.602  -9.568  1.00  0.93           C
ATOM   3706  O   ARG A 242      17.256  38.875  -8.373  1.00  0.93           O
ATOM   3707  CB  ARG A 242      17.596  40.737 -10.691  1.00  0.93           C
ATOM   3708  CG  ARG A 242      19.025  40.481 -11.053  1.00  0.93           C
ATOM   3709  CD  ARG A 242      19.730  41.741 -11.196  1.00  0.93           C
ATOM   3710  NE  ARG A 242      19.939  42.422  -9.920  1.00  0.93           N
ATOM   3711  CZ  ARG A 242      21.060  42.266  -9.202  1.00  0.93           C
ATOM   3712  NH1 ARG A 242      21.992  41.483  -9.679  1.00  0.93           N1+
ATOM   3713  NH2 ARG A 242      21.222  42.883  -8.044  1.00  0.93           N
ATOM      0  H   ARG A 242      15.304  40.323  -9.519  1.00  0.93           H   new
ATOM      0  HA  ARG A 242      16.649  39.041 -11.460  1.00  0.93           H   new
ATOM      0  HB2 ARG A 242      17.218  41.348 -11.343  1.00  0.93           H   new
ATOM      0  HB3 ARG A 242      17.572  41.188  -9.832  1.00  0.93           H   new
ATOM      0  HG2 ARG A 242      19.449  39.940 -10.368  1.00  0.93           H   new
ATOM      0  HG3 ARG A 242      19.072  39.979 -11.881  1.00  0.93           H   new
ATOM      0  HD2 ARG A 242      20.589  41.580 -11.616  1.00  0.93           H   new
ATOM      0  HD3 ARG A 242      19.228  42.322 -11.789  1.00  0.93           H   new
ATOM      0  HE  ARG A 242      19.322  42.940  -9.620  1.00  0.93           H   new
ATOM      0 HH11 ARG A 242      21.876  41.086 -10.433  1.00  0.93           H   new
ATOM      0 HH12 ARG A 242      22.721  41.365  -9.239  1.00  0.93           H   new
ATOM      0 HH21 ARG A 242      20.602  43.395  -7.739  1.00  0.93           H   new
ATOM      0 HH22 ARG A 242      21.947  42.772  -7.596  1.00  0.93           H   new
ATOM   3727  N   TYR A 243      17.969  37.524 -10.010  1.00  1.03           N
ATOM   3728  CA  TYR A 243      18.682  36.634  -9.095  1.00  1.03           C
ATOM   3729  C   TYR A 243      20.149  37.024  -8.971  1.00  1.03           C
ATOM   3730  O   TYR A 243      20.830  37.232  -9.977  1.00  1.03           O
ATOM   3731  CB  TYR A 243      18.485  35.181  -9.506  1.00  1.03           C
ATOM   3732  CG  TYR A 243      19.286  34.132  -8.708  1.00  1.03           C
ATOM   3733  CD1 TYR A 243      18.998  33.852  -7.372  1.00  1.03           C
ATOM   3734  CD2 TYR A 243      20.275  33.403  -9.354  1.00  1.03           C
ATOM   3735  CE1 TYR A 243      19.694  32.876  -6.705  1.00  1.03           C
ATOM   3736  CE2 TYR A 243      20.957  32.417  -8.677  1.00  1.03           C
ATOM   3737  CZ  TYR A 243      20.668  32.153  -7.356  1.00  1.03           C
ATOM   3738  OH  TYR A 243      21.344  31.158  -6.674  1.00  1.03           O
ATOM      0  H   TYR A 243      17.999  37.287 -10.836  1.00  1.03           H   new
ATOM      0  HA  TYR A 243      18.304  36.731  -8.207  1.00  1.03           H   new
ATOM      0  HB2 TYR A 243      17.542  34.968  -9.429  1.00  1.03           H   new
ATOM      0  HB3 TYR A 243      18.719  35.095 -10.443  1.00  1.03           H   new
ATOM      0  HD1 TYR A 243      18.332  34.329  -6.932  1.00  1.03           H   new
ATOM      0  HD2 TYR A 243      20.477  33.581 -10.244  1.00  1.03           H   new
ATOM      0  HE1 TYR A 243      19.507  32.702  -5.811  1.00  1.03           H   new
ATOM      0  HE2 TYR A 243      21.616  31.927  -9.113  1.00  1.03           H   new
ATOM      0  HH  TYR A 243      21.905  30.799  -7.186  1.00  1.03           H   new
ATOM   3748  N   GLN A 244      20.609  37.164  -7.732  1.00  1.23           N
ATOM   3749  CA  GLN A 244      21.983  37.549  -7.429  1.00  1.23           C
ATOM   3750  C   GLN A 244      22.712  36.510  -6.578  1.00  1.23           C
ATOM   3751  O   GLN A 244      22.341  36.227  -5.438  1.00  1.23           O
ATOM   3752  CB  GLN A 244      21.992  38.935  -6.756  1.00  1.23           C
ATOM   3753  CG  GLN A 244      23.352  39.451  -6.247  1.00  1.23           C
ATOM   3754  CD  GLN A 244      24.405  39.716  -7.357  1.00  1.23           C
ATOM   3755  NE2 GLN A 244      25.516  39.014  -7.215  1.00  1.23           N
ATOM   3756  OE1 GLN A 244      24.250  40.527  -8.295  1.00  1.23           O
ATOM      0  H   GLN A 244      20.124  37.036  -7.033  1.00  1.23           H   new
ATOM      0  HA  GLN A 244      22.472  37.596  -8.266  1.00  1.23           H   new
ATOM      0  HB2 GLN A 244      21.641  39.581  -7.389  1.00  1.23           H   new
ATOM      0  HB3 GLN A 244      21.378  38.911  -6.006  1.00  1.23           H   new
ATOM      0  HG2 GLN A 244      23.207  40.273  -5.753  1.00  1.23           H   new
ATOM      0  HG3 GLN A 244      23.715  38.805  -5.622  1.00  1.23           H   new
ATOM      0 HE21 GLN A 244      25.596  38.463  -6.560  1.00  1.23           H   new
ATOM      0 HE22 GLN A 244      26.159  39.109  -7.778  1.00  1.23           H   new
ATOM   3765  N   THR A 245      23.754  35.946  -7.166  1.00  1.54           N
ATOM   3766  CA  THR A 245      24.612  34.950  -6.539  1.00  1.54           C
ATOM   3767  C   THR A 245      26.074  35.154  -6.953  1.00  1.54           C
ATOM   3768  O   THR A 245      26.409  36.135  -7.615  1.00  1.54           O
ATOM   3769  CB  THR A 245      24.134  33.517  -6.827  1.00  1.54           C
ATOM   3770  CG2 THR A 245      24.260  33.168  -8.275  1.00  1.54           C
ATOM   3771  OG1 THR A 245      24.886  32.607  -6.007  1.00  1.54           O
ATOM      0  H   THR A 245      23.991  36.138  -7.970  1.00  1.54           H   new
ATOM      0  HA  THR A 245      24.554  35.074  -5.579  1.00  1.54           H   new
ATOM      0  HB  THR A 245      23.191  33.450  -6.610  1.00  1.54           H   new
ATOM      0  HG1 THR A 245      24.632  31.820  -6.155  1.00  1.54           H   new
ATOM      0 HG21 THR A 245      23.950  32.260  -8.417  1.00  1.54           H   new
ATOM      0 HG22 THR A 245      23.723  33.779  -8.803  1.00  1.54           H   new
ATOM      0 HG23 THR A 245      25.189  33.238  -8.545  1.00  1.54           H   new
ATOM   3779  N   SER A 246      26.947  34.229  -6.566  1.00  1.98           N
ATOM   3780  CA  SER A 246      28.388  34.369  -6.828  1.00  1.98           C
ATOM   3781  C   SER A 246      28.735  34.327  -8.321  1.00  1.98           C
ATOM   3782  O   SER A 246      29.778  34.815  -8.749  1.00  1.98           O
ATOM   3783  CB  SER A 246      29.152  33.289  -6.087  1.00  1.98           C
ATOM   3784  OG  SER A 246      28.882  32.023  -6.616  1.00  1.98           O
ATOM      0  H   SER A 246      26.730  33.509  -6.149  1.00  1.98           H   new
ATOM      0  HA  SER A 246      28.650  35.246  -6.506  1.00  1.98           H   new
ATOM      0  HB2 SER A 246      30.104  33.468  -6.141  1.00  1.98           H   new
ATOM      0  HB3 SER A 246      28.913  33.307  -5.147  1.00  1.98           H   new
ATOM      0  HG  SER A 246      29.317  31.443  -6.191  1.00  1.98           H   new
ATOM   3790  N   ALA A 247      27.834  33.754  -9.105  1.00  2.53           N
ATOM   3791  CA  ALA A 247      27.946  33.640 -10.552  1.00  2.53           C
ATOM   3792  C   ALA A 247      27.412  34.877 -11.284  1.00  2.53           C
ATOM   3793  O   ALA A 247      27.451  34.925 -12.514  1.00  2.53           O
ATOM   3794  CB  ALA A 247      27.186  32.415 -11.031  1.00  2.53           C
ATOM      0  H   ALA A 247      27.110  33.406  -8.797  1.00  2.53           H   new
ATOM      0  HA  ALA A 247      28.891  33.560 -10.757  1.00  2.53           H   new
ATOM      0  HB1 ALA A 247      27.263  32.343 -11.995  1.00  2.53           H   new
ATOM      0  HB2 ALA A 247      27.558  31.621 -10.617  1.00  2.53           H   new
ATOM      0  HB3 ALA A 247      26.251  32.498 -10.787  1.00  2.53           H   new
ATOM   3800  N   VAL A 248      26.867  35.848 -10.546  1.00  3.10           N
ATOM   3801  CA  VAL A 248      26.261  37.018 -11.170  1.00  3.10           C
ATOM   3802  C   VAL A 248      27.015  38.324 -10.902  1.00  3.10           C
ATOM   3803  O   VAL A 248      26.929  38.870  -9.799  1.00  3.10           O
ATOM   3804  CB  VAL A 248      24.835  37.199 -10.643  1.00  3.10           C
ATOM   3805  CG1 VAL A 248      24.196  38.435 -11.274  1.00  3.10           C
ATOM   3806  CG2 VAL A 248      24.043  35.952 -10.942  1.00  3.10           C
ATOM      0  H   VAL A 248      26.840  35.845  -9.686  1.00  3.10           H   new
ATOM      0  HA  VAL A 248      26.285  36.848 -12.125  1.00  3.10           H   new
ATOM      0  HB  VAL A 248      24.847  37.336  -9.683  1.00  3.10           H   new
ATOM      0 HG11 VAL A 248      23.294  38.542 -10.935  1.00  3.10           H   new
ATOM      0 HG12 VAL A 248      24.720  39.220 -11.051  1.00  3.10           H   new
ATOM      0 HG13 VAL A 248      24.168  38.329 -12.238  1.00  3.10           H   new
ATOM      0 HG21 VAL A 248      23.137  36.057 -10.612  1.00  3.10           H   new
ATOM      0 HG22 VAL A 248      24.022  35.804 -11.900  1.00  3.10           H   new
ATOM      0 HG23 VAL A 248      24.459  35.192 -10.507  1.00  3.10           H   new
ATOM   3816  N   PRO A 249      27.670  38.931 -11.902  1.00  3.58           N
ATOM   3817  CA  PRO A 249      28.466  40.139 -11.761  1.00  3.58           C
ATOM   3818  C   PRO A 249      27.620  41.412 -11.717  1.00  3.58           C
ATOM   3819  O   PRO A 249      27.784  42.306 -12.546  1.00  3.58           O
ATOM   3820  CB  PRO A 249      29.351  40.075 -13.008  1.00  3.58           C
ATOM   3821  CG  PRO A 249      28.487  39.398 -14.044  1.00  3.58           C
ATOM   3822  CD  PRO A 249      27.680  38.361 -13.267  1.00  3.58           C
ATOM      0  HA  PRO A 249      28.960  40.177 -10.927  1.00  3.58           H   new
ATOM      0  HB2 PRO A 249      29.621  40.961 -13.296  1.00  3.58           H   new
ATOM      0  HB3 PRO A 249      30.163  39.572 -12.840  1.00  3.58           H   new
ATOM      0  HG2 PRO A 249      27.906  40.035 -14.488  1.00  3.58           H   new
ATOM      0  HG3 PRO A 249      29.027  38.979 -14.733  1.00  3.58           H   new
ATOM      0  HD2 PRO A 249      26.784  38.258 -13.623  1.00  3.58           H   new
ATOM      0  HD3 PRO A 249      28.097  37.485 -13.291  1.00  3.58           H   new
ATOM   3830  N   ARG A 250      26.717  41.483 -10.740  1.00  3.84           N
ATOM   3831  CA  ARG A 250      25.849  42.642 -10.528  1.00  3.84           C
ATOM   3832  C   ARG A 250      25.078  43.080 -11.777  1.00  3.84           C
ATOM   3833  O   ARG A 250      24.993  44.271 -12.089  1.00  3.84           O
ATOM   3834  CB  ARG A 250      26.681  43.794  -9.998  1.00  3.84           C
ATOM   3835  CG  ARG A 250      27.363  43.495  -8.662  1.00  3.84           C
ATOM   3836  CD  ARG A 250      28.141  44.647  -8.177  1.00  3.84           C
ATOM   3837  NE  ARG A 250      29.265  44.947  -9.061  1.00  3.84           N
ATOM   3838  CZ  ARG A 250      30.463  44.325  -9.019  1.00  3.84           C
ATOM   3839  NH1 ARG A 250      30.691  43.387  -8.124  1.00  3.84           N1+
ATOM   3840  NH2 ARG A 250      31.413  44.659  -9.877  1.00  3.84           N
ATOM      0  H   ARG A 250      26.589  40.849 -10.173  1.00  3.84           H   new
ATOM      0  HA  ARG A 250      25.175  42.374  -9.883  1.00  3.84           H   new
ATOM      0  HB2 ARG A 250      27.358  44.022 -10.654  1.00  3.84           H   new
ATOM      0  HB3 ARG A 250      26.112  44.573  -9.895  1.00  3.84           H   new
ATOM      0  HG2 ARG A 250      26.693  43.256  -8.003  1.00  3.84           H   new
ATOM      0  HG3 ARG A 250      27.948  42.728  -8.762  1.00  3.84           H   new
ATOM      0  HD2 ARG A 250      27.564  45.424  -8.111  1.00  3.84           H   new
ATOM      0  HD3 ARG A 250      28.471  44.463  -7.284  1.00  3.84           H   new
ATOM      0  HE  ARG A 250      29.156  45.564  -9.650  1.00  3.84           H   new
ATOM      0 HH11 ARG A 250      30.076  43.169  -7.564  1.00  3.84           H   new
ATOM      0 HH12 ARG A 250      31.455  42.993  -8.100  1.00  3.84           H   new
ATOM      0 HH21 ARG A 250      31.268  45.273 -10.462  1.00  3.84           H   new
ATOM      0 HH22 ARG A 250      32.176  44.263  -9.850  1.00  3.84           H   new
ATOM   3854  N   GLU A 251      24.435  42.132 -12.453  1.00  3.77           N
ATOM   3855  CA  GLU A 251      23.736  42.427 -13.702  1.00  3.77           C
ATOM   3856  C   GLU A 251      22.363  43.077 -13.539  1.00  3.77           C
ATOM   3857  O   GLU A 251      21.340  42.480 -13.863  1.00  3.77           O
ATOM   3858  CB  GLU A 251      23.563  41.126 -14.486  1.00  3.77           C
ATOM   3859  CG  GLU A 251      24.862  40.480 -14.900  1.00  3.77           C
ATOM   3860  CD  GLU A 251      24.675  39.184 -15.661  1.00  3.77           C
ATOM   3861  OE1 GLU A 251      23.704  38.506 -15.420  1.00  3.77           O
ATOM   3862  OE2 GLU A 251      25.492  38.888 -16.502  1.00  3.77           O1-
ATOM      0  H   GLU A 251      24.391  41.310 -12.205  1.00  3.77           H   new
ATOM      0  HA  GLU A 251      24.288  43.076 -14.166  1.00  3.77           H   new
ATOM      0  HB2 GLU A 251      23.059  40.498 -13.945  1.00  3.77           H   new
ATOM      0  HB3 GLU A 251      23.035  41.305 -15.279  1.00  3.77           H   new
ATOM      0  HG2 GLU A 251      25.363  41.101 -15.451  1.00  3.77           H   new
ATOM      0  HG3 GLU A 251      25.396  40.308 -14.109  1.00  3.77           H   new
ATOM   3869  N   HIS A 252      22.353  44.306 -13.041  1.00  3.41           N
ATOM   3870  CA  HIS A 252      21.107  45.051 -12.829  1.00  3.41           C
ATOM   3871  C   HIS A 252      20.686  45.763 -14.112  1.00  3.41           C
ATOM   3872  O   HIS A 252      21.463  46.518 -14.697  1.00  3.41           O
ATOM   3873  CB  HIS A 252      21.233  46.067 -11.682  1.00  3.41           C
ATOM   3874  CG  HIS A 252      19.911  46.752 -11.318  1.00  3.41           C
ATOM   3875  CD2 HIS A 252      18.681  46.244 -11.058  1.00  3.41           C
ATOM   3876  ND1 HIS A 252      19.790  48.123 -11.189  1.00  3.41           N
ATOM   3877  CE1 HIS A 252      18.533  48.427 -10.867  1.00  3.41           C
ATOM   3878  NE2 HIS A 252      17.841  47.315 -10.788  1.00  3.41           N
ATOM      0  H   HIS A 252      23.063  44.735 -12.815  1.00  3.41           H   new
ATOM      0  HA  HIS A 252      20.426  44.407 -12.581  1.00  3.41           H   new
ATOM      0  HB2 HIS A 252      21.581  45.615 -10.897  1.00  3.41           H   new
ATOM      0  HB3 HIS A 252      21.881  46.744 -11.930  1.00  3.41           H   new
ATOM      0  HD2 HIS A 252      18.444  45.345 -11.060  1.00  3.41           H   new
ATOM      0  HE1 HIS A 252      18.202  49.284 -10.722  1.00  3.41           H   new
ATOM      0  HE2 HIS A 252      17.004  47.259 -10.600  1.00  3.41           H   new
ATOM   3886  N   SER A 253      19.439  45.551 -14.532  1.00  2.84           N
ATOM   3887  CA  SER A 253      18.915  46.142 -15.765  1.00  2.84           C
ATOM   3888  C   SER A 253      18.268  47.521 -15.576  1.00  2.84           C
ATOM   3889  O   SER A 253      17.570  48.015 -16.462  1.00  2.84           O
ATOM   3890  CB  SER A 253      17.914  45.209 -16.408  1.00  2.84           C
ATOM   3891  OG  SER A 253      18.515  43.997 -16.769  1.00  2.84           O
ATOM      0  H   SER A 253      18.872  45.060 -14.110  1.00  2.84           H   new
ATOM      0  HA  SER A 253      19.686  46.272 -16.339  1.00  2.84           H   new
ATOM      0  HB2 SER A 253      17.183  45.040 -15.793  1.00  2.84           H   new
ATOM      0  HB3 SER A 253      17.532  45.631 -17.194  1.00  2.84           H   new
ATOM      0  HG  SER A 253      17.942  43.494 -17.122  1.00  2.84           H   new
ATOM   3897  N   GLY A 254      18.379  48.103 -14.387  1.00  2.23           N
ATOM   3898  CA  GLY A 254      17.821  49.433 -14.121  1.00  2.23           C
ATOM   3899  C   GLY A 254      16.346  49.397 -13.737  1.00  2.23           C
ATOM   3900  O   GLY A 254      15.958  49.818 -12.650  1.00  2.23           O
ATOM      0  H   GLY A 254      18.776  47.745 -13.714  1.00  2.23           H   new
ATOM      0  HA2 GLY A 254      18.325  49.852 -13.407  1.00  2.23           H   new
ATOM      0  HA3 GLY A 254      17.931  49.987 -14.909  1.00  2.23           H   new
ATOM   3904  N   ASN A 255      15.533  48.872 -14.643  1.00  1.69           N
ATOM   3905  CA  ASN A 255      14.087  48.729 -14.454  1.00  1.69           C
ATOM   3906  C   ASN A 255      13.696  47.710 -13.378  1.00  1.69           C
ATOM   3907  O   ASN A 255      12.593  47.758 -12.834  1.00  1.69           O
ATOM   3908  CB  ASN A 255      13.435  48.354 -15.767  1.00  1.69           C
ATOM   3909  CG  ASN A 255      13.388  49.506 -16.738  1.00  1.69           C
ATOM   3910  ND2 ASN A 255      13.300  49.193 -18.005  1.00  1.69           N
ATOM   3911  OD1 ASN A 255      13.433  50.679 -16.344  1.00  1.69           O
ATOM      0  H   ASN A 255      15.808  48.581 -15.404  1.00  1.69           H   new
ATOM      0  HA  ASN A 255      13.769  49.591 -14.142  1.00  1.69           H   new
ATOM      0  HB2 ASN A 255      13.922  47.617 -16.168  1.00  1.69           H   new
ATOM      0  HB3 ASN A 255      12.533  48.040 -15.599  1.00  1.69           H   new
ATOM      0 HD21 ASN A 255      13.271  49.813 -18.600  1.00  1.69           H   new
ATOM      0 HD22 ASN A 255      13.271  48.367 -18.243  1.00  1.69           H   new
ATOM   3918  N   GLU A 256      14.574  46.752 -13.114  1.00  1.28           N
ATOM   3919  CA  GLU A 256      14.291  45.693 -12.144  1.00  1.28           C
ATOM   3920  C   GLU A 256      14.090  46.252 -10.738  1.00  1.28           C
ATOM   3921  O   GLU A 256      14.860  47.096 -10.264  1.00  1.28           O
ATOM   3922  CB  GLU A 256      15.411  44.670 -12.200  1.00  1.28           C
ATOM   3923  CG  GLU A 256      15.395  43.856 -13.484  1.00  1.28           C
ATOM   3924  CD  GLU A 256      16.621  43.026 -13.691  1.00  1.28           C
ATOM   3925  OE1 GLU A 256      17.700  43.524 -13.414  1.00  1.28           O
ATOM   3926  OE2 GLU A 256      16.503  41.908 -14.119  1.00  1.28           O1-
ATOM      0  H   GLU A 256      15.347  46.694 -13.487  1.00  1.28           H   new
ATOM      0  HA  GLU A 256      13.455  45.258 -12.376  1.00  1.28           H   new
ATOM      0  HB2 GLU A 256      16.264  45.125 -12.120  1.00  1.28           H   new
ATOM      0  HB3 GLU A 256      15.336  44.071 -11.440  1.00  1.28           H   new
ATOM      0  HG2 GLU A 256      14.619  43.274 -13.478  1.00  1.28           H   new
ATOM      0  HG3 GLU A 256      15.292  44.459 -14.237  1.00  1.28           H   new
ATOM   3933  N   ILE A 257      13.068  45.740 -10.059  1.00  1.00           N
ATOM   3934  CA  ILE A 257      12.712  46.187  -8.717  1.00  1.00           C
ATOM   3935  C   ILE A 257      13.127  45.215  -7.624  1.00  1.00           C
ATOM   3936  O   ILE A 257      13.463  45.643  -6.515  1.00  1.00           O
ATOM   3937  CB  ILE A 257      11.207  46.480  -8.600  1.00  1.00           C
ATOM   3938  CG1 ILE A 257      10.793  47.544  -9.612  1.00  1.00           C
ATOM   3939  CG2 ILE A 257      10.857  46.944  -7.181  1.00  1.00           C
ATOM   3940  CD1 ILE A 257      11.534  48.857  -9.444  1.00  1.00           C
ATOM      0  H   ILE A 257      12.558  45.119 -10.367  1.00  1.00           H   new
ATOM      0  HA  ILE A 257      13.213  47.006  -8.581  1.00  1.00           H   new
ATOM      0  HB  ILE A 257      10.722  45.661  -8.788  1.00  1.00           H   new
ATOM      0 HG12 ILE A 257      10.947  47.206 -10.508  1.00  1.00           H   new
ATOM      0 HG13 ILE A 257       9.840  47.705  -9.530  1.00  1.00           H   new
ATOM      0 HG21 ILE A 257       9.906  47.124  -7.125  1.00  1.00           H   new
ATOM      0 HG22 ILE A 257      11.092  46.250  -6.546  1.00  1.00           H   new
ATOM      0 HG23 ILE A 257      11.352  47.752  -6.973  1.00  1.00           H   new
ATOM      0 HD11 ILE A 257      11.228  49.489 -10.113  1.00  1.00           H   new
ATOM      0 HD12 ILE A 257      11.362  49.215  -8.559  1.00  1.00           H   new
ATOM      0 HD13 ILE A 257      12.486  48.708  -9.552  1.00  1.00           H   new
ATOM   3952  N   VAL A 258      13.001  43.916  -7.890  1.00  0.83           N
ATOM   3953  CA  VAL A 258      13.221  42.945  -6.830  1.00  0.83           C
ATOM   3954  C   VAL A 258      14.475  42.104  -7.037  1.00  0.83           C
ATOM   3955  O   VAL A 258      14.653  41.488  -8.081  1.00  0.83           O
ATOM   3956  CB  VAL A 258      12.016  42.009  -6.771  1.00  0.83           C
ATOM   3957  CG1 VAL A 258      12.192  40.977  -5.637  1.00  0.83           C
ATOM   3958  CG2 VAL A 258      10.795  42.819  -6.646  1.00  0.83           C
ATOM      0  H   VAL A 258      12.794  43.586  -8.657  1.00  0.83           H   new
ATOM      0  HA  VAL A 258      13.338  43.441  -6.005  1.00  0.83           H   new
ATOM      0  HB  VAL A 258      11.940  41.491  -7.588  1.00  0.83           H   new
ATOM      0 HG11 VAL A 258      11.420  40.390  -5.611  1.00  0.83           H   new
ATOM      0 HG12 VAL A 258      12.992  40.452  -5.798  1.00  0.83           H   new
ATOM      0 HG13 VAL A 258      12.275  41.439  -4.788  1.00  0.83           H   new
ATOM      0 HG21 VAL A 258      10.022  42.235  -6.608  1.00  0.83           H   new
ATOM      0 HG22 VAL A 258      10.840  43.349  -5.835  1.00  0.83           H   new
ATOM      0 HG23 VAL A 258      10.717  43.408  -7.413  1.00  0.83           H   new
ATOM   3968  N   ASP A 259      15.341  42.089  -6.048  1.00  0.74           N
ATOM   3969  CA  ASP A 259      16.545  41.276  -6.085  1.00  0.74           C
ATOM   3970  C   ASP A 259      16.410  40.088  -5.132  1.00  0.74           C
ATOM   3971  O   ASP A 259      16.093  40.283  -3.958  1.00  0.74           O
ATOM   3972  CB  ASP A 259      17.776  42.099  -5.727  1.00  0.74           C
ATOM   3973  CG  ASP A 259      18.179  43.174  -6.789  1.00  0.74           C
ATOM   3974  OD1 ASP A 259      17.754  43.125  -7.922  1.00  0.74           O
ATOM   3975  OD2 ASP A 259      18.963  44.032  -6.439  1.00  0.74           O1-
ATOM      0  H   ASP A 259      15.251  42.552  -5.329  1.00  0.74           H   new
ATOM      0  HA  ASP A 259      16.656  40.946  -6.990  1.00  0.74           H   new
ATOM      0  HB2 ASP A 259      17.617  42.544  -4.880  1.00  0.74           H   new
ATOM      0  HB3 ASP A 259      18.525  41.497  -5.595  1.00  0.74           H   new
ATOM   3980  N   VAL A 260      16.667  38.880  -5.611  1.00  0.70           N
ATOM   3981  CA  VAL A 260      16.603  37.707  -4.742  1.00  0.70           C
ATOM   3982  C   VAL A 260      17.979  37.081  -4.650  1.00  0.70           C
ATOM   3983  O   VAL A 260      18.675  36.902  -5.652  1.00  0.70           O
ATOM   3984  CB  VAL A 260      15.542  36.696  -5.235  1.00  0.70           C
ATOM   3985  CG1 VAL A 260      15.798  36.295  -6.644  1.00  0.70           C
ATOM   3986  CG2 VAL A 260      15.536  35.466  -4.332  1.00  0.70           C
ATOM      0  H   VAL A 260      16.879  38.715  -6.428  1.00  0.70           H   new
ATOM      0  HA  VAL A 260      16.326  37.982  -3.854  1.00  0.70           H   new
ATOM      0  HB  VAL A 260      14.673  37.125  -5.198  1.00  0.70           H   new
ATOM      0 HG11 VAL A 260      15.120  35.662  -6.929  1.00  0.70           H   new
ATOM      0 HG12 VAL A 260      15.768  37.079  -7.214  1.00  0.70           H   new
ATOM      0 HG13 VAL A 260      16.673  35.882  -6.709  1.00  0.70           H   new
ATOM      0 HG21 VAL A 260      14.869  34.836  -4.647  1.00  0.70           H   new
ATOM      0 HG22 VAL A 260      16.410  35.046  -4.351  1.00  0.70           H   new
ATOM      0 HG23 VAL A 260      15.325  35.732  -3.423  1.00  0.70           H   new
ATOM   3996  N   MET A 261      18.367  36.769  -3.428  1.00  0.69           N
ATOM   3997  CA  MET A 261      19.697  36.252  -3.150  1.00  0.69           C
ATOM   3998  C   MET A 261      19.706  35.421  -1.886  1.00  0.69           C
ATOM   3999  O   MET A 261      18.708  35.389  -1.167  1.00  0.69           O
ATOM   4000  CB  MET A 261      20.651  37.443  -3.027  1.00  0.69           C
ATOM   4001  CG  MET A 261      20.375  38.349  -1.884  1.00  0.69           C
ATOM   4002  SD  MET A 261      21.217  39.926  -2.034  1.00  0.69           S
ATOM   4003  CE  MET A 261      20.132  40.690  -3.234  1.00  0.69           C
ATOM      0  H   MET A 261      17.867  36.850  -2.733  1.00  0.69           H   new
ATOM      0  HA  MET A 261      19.982  35.670  -3.872  1.00  0.69           H   new
ATOM      0  HB2 MET A 261      21.557  37.108  -2.945  1.00  0.69           H   new
ATOM      0  HB3 MET A 261      20.612  37.958  -3.848  1.00  0.69           H   new
ATOM      0  HG2 MET A 261      19.419  38.501  -1.820  1.00  0.69           H   new
ATOM      0  HG3 MET A 261      20.649  37.917  -1.060  1.00  0.69           H   new
ATOM      0  HE1 MET A 261      20.452  41.583  -3.437  1.00  0.69           H   new
ATOM      0  HE2 MET A 261      20.121  40.158  -4.045  1.00  0.69           H   new
ATOM      0  HE3 MET A 261      19.234  40.744  -2.871  1.00  0.69           H   new
ATOM   4013  N   CYS A 262      20.806  34.723  -1.631  1.00  0.70           N
ATOM   4014  CA  CYS A 262      20.911  34.017  -0.367  1.00  0.70           C
ATOM   4015  C   CYS A 262      21.557  34.935   0.671  1.00  0.70           C
ATOM   4016  O   CYS A 262      22.271  35.880   0.309  1.00  0.70           O
ATOM   4017  CB  CYS A 262      21.701  32.714  -0.497  1.00  0.70           C
ATOM   4018  SG  CYS A 262      23.427  32.901  -0.860  1.00  0.70           S
ATOM      0  H   CYS A 262      21.481  34.647  -2.158  1.00  0.70           H   new
ATOM      0  HA  CYS A 262      20.016  33.775  -0.081  1.00  0.70           H   new
ATOM      0  HB2 CYS A 262      21.613  32.216   0.331  1.00  0.70           H   new
ATOM      0  HB3 CYS A 262      21.296  32.177  -1.196  1.00  0.70           H   new
ATOM      0  HG  CYS A 262      23.940  31.819  -0.936  1.00  0.70           H   new
ATOM   4024  N   HIS A 263      21.408  34.582   1.945  1.00  0.73           N
ATOM   4025  CA  HIS A 263      21.963  35.359   3.053  1.00  0.73           C
ATOM   4026  C   HIS A 263      23.479  35.501   2.956  1.00  0.73           C
ATOM   4027  O   HIS A 263      24.032  36.565   3.264  1.00  0.73           O
ATOM   4028  CB  HIS A 263      21.641  34.682   4.399  1.00  0.73           C
ATOM   4029  CG  HIS A 263      20.199  34.638   4.728  1.00  0.73           C
ATOM   4030  CD2 HIS A 263      19.174  34.975   4.000  1.00  0.73           C
ATOM   4031  ND1 HIS A 263      19.690  34.116   5.901  1.00  0.73           N
ATOM   4032  CE1 HIS A 263      18.369  34.168   5.852  1.00  0.73           C
ATOM   4033  NE2 HIS A 263      18.037  34.680   4.702  1.00  0.73           N
ATOM      0  H   HIS A 263      20.979  33.879   2.194  1.00  0.73           H   new
ATOM      0  HA  HIS A 263      21.557  36.238   3.000  1.00  0.73           H   new
ATOM      0  HB2 HIS A 263      21.987  33.776   4.384  1.00  0.73           H   new
ATOM      0  HB3 HIS A 263      22.109  35.153   5.106  1.00  0.73           H   new
ATOM      0  HD2 HIS A 263      19.208  35.351   3.150  1.00  0.73           H   new
ATOM      0  HE1 HIS A 263      17.783  33.889   6.519  1.00  0.73           H   new
ATOM      0  HE2 HIS A 263      17.233  34.812   4.428  1.00  0.73           H   new
ATOM   4041  N   ALA A 264      24.165  34.427   2.548  1.00  0.75           N
ATOM   4042  CA  ALA A 264      25.620  34.468   2.434  1.00  0.75           C
ATOM   4043  C   ALA A 264      26.076  35.475   1.386  1.00  0.75           C
ATOM   4044  O   ALA A 264      27.011  36.237   1.625  1.00  0.75           O
ATOM   4045  CB  ALA A 264      26.159  33.096   2.087  1.00  0.75           C
ATOM      0  H   ALA A 264      23.807  33.674   2.335  1.00  0.75           H   new
ATOM      0  HA  ALA A 264      25.970  34.748   3.294  1.00  0.75           H   new
ATOM      0  HB1 ALA A 264      27.125  33.137   2.014  1.00  0.75           H   new
ATOM      0  HB2 ALA A 264      25.914  32.466   2.783  1.00  0.75           H   new
ATOM      0  HB3 ALA A 264      25.784  32.805   1.241  1.00  0.75           H   new
ATOM   4051  N   THR A 265      25.385  35.508   0.242  1.00  0.77           N
ATOM   4052  CA  THR A 265      25.737  36.423  -0.840  1.00  0.77           C
ATOM   4053  C   THR A 265      25.518  37.847  -0.411  1.00  0.77           C
ATOM   4054  O   THR A 265      26.384  38.702  -0.631  1.00  0.77           O
ATOM   4055  CB  THR A 265      24.951  36.130  -2.134  1.00  0.77           C
ATOM   4056  CG2 THR A 265      25.227  37.187  -3.203  1.00  0.77           C
ATOM   4057  OG1 THR A 265      25.301  34.826  -2.620  1.00  0.77           O
ATOM      0  H   THR A 265      24.707  35.005   0.076  1.00  0.77           H   new
ATOM      0  HA  THR A 265      26.677  36.286  -1.036  1.00  0.77           H   new
ATOM      0  HB  THR A 265      24.003  36.158  -1.932  1.00  0.77           H   new
ATOM      0  HG1 THR A 265      24.844  34.246  -2.220  1.00  0.77           H   new
ATOM      0 HG21 THR A 265      24.721  36.978  -4.004  1.00  0.77           H   new
ATOM      0 HG22 THR A 265      24.962  38.059  -2.872  1.00  0.77           H   new
ATOM      0 HG23 THR A 265      26.174  37.196  -3.413  1.00  0.77           H   new
ATOM   4065  N   LEU A 266      24.378  38.112   0.231  1.00  0.79           N
ATOM   4066  CA  LEU A 266      24.148  39.464   0.690  1.00  0.79           C
ATOM   4067  C   LEU A 266      25.236  39.885   1.654  1.00  0.79           C
ATOM   4068  O   LEU A 266      25.825  40.951   1.497  1.00  0.79           O
ATOM   4069  CB  LEU A 266      22.811  39.643   1.412  1.00  0.79           C
ATOM   4070  CG  LEU A 266      22.684  41.090   2.002  1.00  0.79           C
ATOM   4071  CD1 LEU A 266      22.688  42.104   0.875  1.00  0.79           C
ATOM   4072  CD2 LEU A 266      21.473  41.237   2.830  1.00  0.79           C
ATOM      0  H   LEU A 266      23.755  37.545   0.401  1.00  0.79           H   new
ATOM      0  HA  LEU A 266      24.144  40.010  -0.111  1.00  0.79           H   new
ATOM      0  HB2 LEU A 266      22.081  39.476   0.795  1.00  0.79           H   new
ATOM      0  HB3 LEU A 266      22.735  38.991   2.126  1.00  0.79           H   new
ATOM      0  HG  LEU A 266      23.447  41.250   2.579  1.00  0.79           H   new
ATOM      0 HD11 LEU A 266      22.609  42.998   1.243  1.00  0.79           H   new
ATOM      0 HD12 LEU A 266      23.517  42.032   0.377  1.00  0.79           H   new
ATOM      0 HD13 LEU A 266      21.940  41.932   0.282  1.00  0.79           H   new
ATOM      0 HD21 LEU A 266      21.426  42.141   3.178  1.00  0.79           H   new
ATOM      0 HD22 LEU A 266      20.688  41.058   2.290  1.00  0.79           H   new
ATOM      0 HD23 LEU A 266      21.507  40.609   3.568  1.00  0.79           H   new
ATOM   4084  N   THR A 267      25.521  39.038   2.645  1.00  0.81           N
ATOM   4085  CA  THR A 267      26.493  39.367   3.666  1.00  0.81           C
ATOM   4086  C   THR A 267      27.864  39.634   3.034  1.00  0.81           C
ATOM   4087  O   THR A 267      28.538  40.606   3.383  1.00  0.81           O
ATOM   4088  CB  THR A 267      26.546  38.252   4.706  1.00  0.81           C
ATOM   4089  CG2 THR A 267      27.465  38.647   5.857  1.00  0.81           C
ATOM   4090  OG1 THR A 267      25.246  38.083   5.254  1.00  0.81           O
ATOM      0  H   THR A 267      25.156  38.265   2.737  1.00  0.81           H   new
ATOM      0  HA  THR A 267      26.225  40.182   4.119  1.00  0.81           H   new
ATOM      0  HB  THR A 267      26.868  37.443   4.280  1.00  0.81           H   new
ATOM      0  HG1 THR A 267      24.780  37.617   4.733  1.00  0.81           H   new
ATOM      0 HG21 THR A 267      27.491  37.931   6.511  1.00  0.81           H   new
ATOM      0 HG22 THR A 267      28.359  38.806   5.517  1.00  0.81           H   new
ATOM      0 HG23 THR A 267      27.130  39.455   6.276  1.00  0.81           H   new
ATOM   4098  N   HIS A 268      28.279  38.802   2.075  1.00  0.83           N
ATOM   4099  CA  HIS A 268      29.557  39.051   1.426  1.00  0.83           C
ATOM   4100  C   HIS A 268      29.538  40.369   0.669  1.00  0.83           C
ATOM   4101  O   HIS A 268      30.509  41.135   0.727  1.00  0.83           O
ATOM   4102  CB  HIS A 268      29.927  37.908   0.475  1.00  0.83           C
ATOM   4103  CG  HIS A 268      30.491  36.713   1.165  1.00  0.83           C
ATOM   4104  CD2 HIS A 268      30.046  35.442   1.280  1.00  0.83           C
ATOM   4105  ND1 HIS A 268      31.693  36.761   1.844  1.00  0.83           N
ATOM   4106  CE1 HIS A 268      31.951  35.579   2.358  1.00  0.83           C
ATOM   4107  NE2 HIS A 268      30.971  34.757   2.029  1.00  0.83           N
ATOM      0  H   HIS A 268      27.849  38.112   1.796  1.00  0.83           H   new
ATOM      0  HA  HIS A 268      30.230  39.103   2.123  1.00  0.83           H   new
ATOM      0  HB2 HIS A 268      29.137  37.642  -0.021  1.00  0.83           H   new
ATOM      0  HB3 HIS A 268      30.573  38.233  -0.172  1.00  0.83           H   new
ATOM      0  HD2 HIS A 268      29.261  35.096   0.920  1.00  0.83           H   new
ATOM      0  HE1 HIS A 268      32.697  35.359   2.867  1.00  0.83           H   new
ATOM      0  HE2 HIS A 268      30.920  33.927   2.248  1.00  0.83           H   new
ATOM   4115  N   ARG A 269      28.437  40.667  -0.023  1.00  0.88           N
ATOM   4116  CA  ARG A 269      28.352  41.930  -0.735  1.00  0.88           C
ATOM   4117  C   ARG A 269      28.485  43.103   0.232  1.00  0.88           C
ATOM   4118  O   ARG A 269      29.168  44.082  -0.057  1.00  0.88           O
ATOM   4119  CB  ARG A 269      27.052  42.063  -1.504  1.00  0.88           C
ATOM   4120  CG  ARG A 269      26.991  43.332  -2.314  1.00  0.88           C
ATOM   4121  CD  ARG A 269      25.789  43.428  -3.134  1.00  0.88           C
ATOM   4122  NE  ARG A 269      24.593  43.562  -2.344  1.00  0.88           N
ATOM   4123  CZ  ARG A 269      23.371  43.594  -2.875  1.00  0.88           C
ATOM   4124  NH1 ARG A 269      23.229  43.480  -4.163  1.00  0.88           N1+
ATOM   4125  NH2 ARG A 269      22.309  43.761  -2.136  1.00  0.88           N
ATOM      0  H   ARG A 269      27.745  40.160  -0.089  1.00  0.88           H   new
ATOM      0  HA  ARG A 269      29.085  41.944  -1.370  1.00  0.88           H   new
ATOM      0  HB2 ARG A 269      26.949  41.300  -2.094  1.00  0.88           H   new
ATOM      0  HB3 ARG A 269      26.308  42.043  -0.882  1.00  0.88           H   new
ATOM      0  HG2 ARG A 269      27.029  44.094  -1.715  1.00  0.88           H   new
ATOM      0  HG3 ARG A 269      27.772  43.382  -2.887  1.00  0.88           H   new
ATOM      0  HD2 ARG A 269      25.867  44.190  -3.729  1.00  0.88           H   new
ATOM      0  HD3 ARG A 269      25.718  42.638  -3.692  1.00  0.88           H   new
ATOM      0  HE  ARG A 269      24.671  43.624  -1.490  1.00  0.88           H   new
ATOM      0 HH11 ARG A 269      23.921  43.385  -4.665  1.00  0.88           H   new
ATOM      0 HH12 ARG A 269      22.443  43.500  -4.512  1.00  0.88           H   new
ATOM      0 HH21 ARG A 269      22.388  43.854  -1.285  1.00  0.88           H   new
ATOM      0 HH22 ARG A 269      21.530  43.778  -2.500  1.00  0.88           H   new
ATOM   4139  N   LEU A 270      27.841  42.994   1.394  1.00  0.97           N
ATOM   4140  CA  LEU A 270      27.874  44.040   2.407  1.00  0.97           C
ATOM   4141  C   LEU A 270      29.279  44.263   2.990  1.00  0.97           C
ATOM   4142  O   LEU A 270      29.672  45.398   3.296  1.00  0.97           O
ATOM   4143  CB  LEU A 270      26.905  43.669   3.532  1.00  0.97           C
ATOM   4144  CG  LEU A 270      25.449  43.693   3.195  1.00  0.97           C
ATOM   4145  CD1 LEU A 270      24.664  43.183   4.396  1.00  0.97           C
ATOM   4146  CD2 LEU A 270      25.085  45.054   2.813  1.00  0.97           C
ATOM      0  H   LEU A 270      27.372  42.308   1.615  1.00  0.97           H   new
ATOM      0  HA  LEU A 270      27.611  44.871   1.980  1.00  0.97           H   new
ATOM      0  HB2 LEU A 270      27.129  42.778   3.844  1.00  0.97           H   new
ATOM      0  HB3 LEU A 270      27.055  44.276   4.274  1.00  0.97           H   new
ATOM      0  HG  LEU A 270      25.241  43.114   2.445  1.00  0.97           H   new
ATOM      0 HD11 LEU A 270      23.716  43.193   4.191  1.00  0.97           H   new
ATOM      0 HD12 LEU A 270      24.940  42.276   4.602  1.00  0.97           H   new
ATOM      0 HD13 LEU A 270      24.835  43.754   5.161  1.00  0.97           H   new
ATOM      0 HD21 LEU A 270      24.141  45.087   2.591  1.00  0.97           H   new
ATOM      0 HD22 LEU A 270      25.264  45.656   3.552  1.00  0.97           H   new
ATOM      0 HD23 LEU A 270      25.608  45.325   2.042  1.00  0.97           H   new
ATOM   4158  N   MET A 271      30.029  43.171   3.170  1.00  1.10           N
ATOM   4159  CA  MET A 271      31.394  43.258   3.689  1.00  1.10           C
ATOM   4160  C   MET A 271      32.384  43.784   2.639  1.00  1.10           C
ATOM   4161  O   MET A 271      33.364  44.457   2.962  1.00  1.10           O
ATOM   4162  CB  MET A 271      31.849  41.906   4.197  1.00  1.10           C
ATOM   4163  CG  MET A 271      31.122  41.424   5.451  1.00  1.10           C
ATOM   4164  SD  MET A 271      31.862  39.952   6.150  1.00  1.10           S
ATOM   4165  CE  MET A 271      31.515  38.654   4.955  1.00  1.10           C
ATOM      0  H   MET A 271      29.764  42.371   2.997  1.00  1.10           H   new
ATOM      0  HA  MET A 271      31.382  43.894   4.422  1.00  1.10           H   new
ATOM      0  HB2 MET A 271      31.726  41.250   3.493  1.00  1.10           H   new
ATOM      0  HB3 MET A 271      32.800  41.946   4.383  1.00  1.10           H   new
ATOM      0  HG2 MET A 271      31.126  42.131   6.115  1.00  1.10           H   new
ATOM      0  HG3 MET A 271      30.194  41.244   5.234  1.00  1.10           H   new
ATOM      0  HE1 MET A 271      31.890  37.816   5.269  1.00  1.10           H   new
ATOM      0  HE2 MET A 271      30.555  38.559   4.850  1.00  1.10           H   new
ATOM      0  HE3 MET A 271      31.912  38.886   4.101  1.00  1.10           H   new
ATOM   4175  N   SER A 272      32.137  43.450   1.376  1.00  1.25           N
ATOM   4176  CA  SER A 272      32.988  43.858   0.265  1.00  1.25           C
ATOM   4177  C   SER A 272      32.960  45.385   0.114  1.00  1.25           C
ATOM   4178  O   SER A 272      31.939  46.014   0.386  1.00  1.25           O
ATOM   4179  CB  SER A 272      32.507  43.181  -1.009  1.00  1.25           C
ATOM   4180  OG  SER A 272      32.628  41.784  -0.902  1.00  1.25           O
ATOM      0  H   SER A 272      31.462  42.974   1.138  1.00  1.25           H   new
ATOM      0  HA  SER A 272      33.904  43.589   0.438  1.00  1.25           H   new
ATOM      0  HB2 SER A 272      31.582  43.419  -1.178  1.00  1.25           H   new
ATOM      0  HB3 SER A 272      33.024  43.499  -1.765  1.00  1.25           H   new
ATOM      0  HG  SER A 272      32.014  41.486  -0.413  1.00  1.25           H   new
ATOM   4186  N   PRO A 273      34.034  46.037  -0.366  1.00  1.41           N
ATOM   4187  CA  PRO A 273      34.114  47.483  -0.576  1.00  1.41           C
ATOM   4188  C   PRO A 273      33.348  47.951  -1.815  1.00  1.41           C
ATOM   4189  O   PRO A 273      33.920  48.499  -2.757  1.00  1.41           O
ATOM   4190  CB  PRO A 273      35.625  47.694  -0.717  1.00  1.41           C
ATOM   4191  CG  PRO A 273      36.122  46.405  -1.349  1.00  1.41           C
ATOM   4192  CD  PRO A 273      35.275  45.309  -0.700  1.00  1.41           C
ATOM      0  HA  PRO A 273      33.708  47.997   0.139  1.00  1.41           H   new
ATOM      0  HB2 PRO A 273      35.825  48.462  -1.274  1.00  1.41           H   new
ATOM      0  HB3 PRO A 273      36.043  47.851   0.144  1.00  1.41           H   new
ATOM      0  HG2 PRO A 273      36.007  46.417  -2.312  1.00  1.41           H   new
ATOM      0  HG3 PRO A 273      37.067  46.269  -1.178  1.00  1.41           H   new
ATOM      0  HD2 PRO A 273      35.110  44.570  -1.307  1.00  1.41           H   new
ATOM      0  HD3 PRO A 273      35.702  44.939   0.088  1.00  1.41           H   new
ATOM   4200  N   HIS A 274      32.042  47.707  -1.795  1.00  1.52           N
ATOM   4201  CA  HIS A 274      31.118  48.074  -2.860  1.00  1.52           C
ATOM   4202  C   HIS A 274      30.103  49.079  -2.335  1.00  1.52           C
ATOM   4203  O   HIS A 274      29.822  49.121  -1.143  1.00  1.52           O
ATOM   4204  CB  HIS A 274      30.402  46.852  -3.457  1.00  1.52           C
ATOM   4205  CG  HIS A 274      29.595  47.193  -4.712  1.00  1.52           C
ATOM   4206  CD2 HIS A 274      29.948  47.194  -6.019  1.00  1.52           C
ATOM   4207  ND1 HIS A 274      28.282  47.642  -4.673  1.00  1.52           N
ATOM   4208  CE1 HIS A 274      27.867  47.887  -5.905  1.00  1.52           C
ATOM   4209  NE2 HIS A 274      28.857  47.632  -6.735  1.00  1.52           N
ATOM      0  H   HIS A 274      31.657  47.309  -1.137  1.00  1.52           H   new
ATOM      0  HA  HIS A 274      31.636  48.476  -3.575  1.00  1.52           H   new
ATOM      0  HB2 HIS A 274      31.058  46.172  -3.674  1.00  1.52           H   new
ATOM      0  HB3 HIS A 274      29.810  46.471  -2.790  1.00  1.52           H   new
ATOM      0  HD2 HIS A 274      30.773  46.945  -6.368  1.00  1.52           H   new
ATOM      0  HE1 HIS A 274      27.020  48.188  -6.144  1.00  1.52           H   new
ATOM      0  HE2 HIS A 274      28.827  47.725  -7.589  1.00  1.52           H   new
ATOM   4217  N   ARG A 275      29.561  49.895  -3.226  1.00  1.53           N
ATOM   4218  CA  ARG A 275      28.513  50.855  -2.882  1.00  1.53           C
ATOM   4219  C   ARG A 275      27.313  50.252  -2.136  1.00  1.53           C
ATOM   4220  O   ARG A 275      26.802  50.870  -1.200  1.00  1.53           O
ATOM   4221  CB  ARG A 275      27.982  51.510  -4.147  1.00  1.53           C
ATOM   4222  CG  ARG A 275      26.866  52.519  -3.934  1.00  1.53           C
ATOM   4223  CD  ARG A 275      26.333  53.033  -5.231  1.00  1.53           C
ATOM   4224  NE  ARG A 275      25.689  51.978  -6.010  1.00  1.53           N
ATOM   4225  CZ  ARG A 275      25.367  52.073  -7.318  1.00  1.53           C
ATOM   4226  NH1 ARG A 275      25.630  53.176  -7.984  1.00  1.53           N1+
ATOM   4227  NH2 ARG A 275      24.787  51.057  -7.934  1.00  1.53           N
ATOM      0  H   ARG A 275      29.790  49.911  -4.055  1.00  1.53           H   new
ATOM      0  HA  ARG A 275      28.938  51.490  -2.284  1.00  1.53           H   new
ATOM      0  HB2 ARG A 275      28.718  51.953  -4.598  1.00  1.53           H   new
ATOM      0  HB3 ARG A 275      27.661  50.816  -4.743  1.00  1.53           H   new
ATOM      0  HG2 ARG A 275      26.148  52.106  -3.429  1.00  1.53           H   new
ATOM      0  HG3 ARG A 275      27.196  53.260  -3.403  1.00  1.53           H   new
ATOM      0  HD2 ARG A 275      25.695  53.744  -5.060  1.00  1.53           H   new
ATOM      0  HD3 ARG A 275      27.057  53.420  -5.747  1.00  1.53           H   new
ATOM      0  HE  ARG A 275      25.501  51.242  -5.606  1.00  1.53           H   new
ATOM      0 HH11 ARG A 275      26.008  53.839  -7.587  1.00  1.53           H   new
ATOM      0 HH12 ARG A 275      25.424  53.235  -8.817  1.00  1.53           H   new
ATOM      0 HH21 ARG A 275      24.614  50.334  -7.502  1.00  1.53           H   new
ATOM      0 HH22 ARG A 275      24.583  51.119  -8.767  1.00  1.53           H   new
ATOM   4241  N   VAL A 276      26.882  49.062  -2.584  1.00  1.44           N
ATOM   4242  CA  VAL A 276      25.692  48.335  -2.134  1.00  1.44           C
ATOM   4243  C   VAL A 276      24.419  49.099  -2.562  1.00  1.44           C
ATOM   4244  O   VAL A 276      24.265  50.270  -2.232  1.00  1.44           O
ATOM   4245  CB  VAL A 276      25.674  48.108  -0.605  1.00  1.44           C
ATOM   4246  CG1 VAL A 276      24.361  47.412  -0.207  1.00  1.44           C
ATOM   4247  CG2 VAL A 276      26.885  47.261  -0.201  1.00  1.44           C
ATOM      0  H   VAL A 276      27.307  48.635  -3.198  1.00  1.44           H   new
ATOM      0  HA  VAL A 276      25.716  47.461  -2.554  1.00  1.44           H   new
ATOM      0  HB  VAL A 276      25.725  48.959  -0.142  1.00  1.44           H   new
ATOM      0 HG11 VAL A 276      24.348  47.269   0.752  1.00  1.44           H   new
ATOM      0 HG12 VAL A 276      23.609  47.970  -0.460  1.00  1.44           H   new
ATOM      0 HG13 VAL A 276      24.297  46.558  -0.662  1.00  1.44           H   new
ATOM      0 HG21 VAL A 276      26.875  47.118   0.758  1.00  1.44           H   new
ATOM      0 HG22 VAL A 276      26.847  46.405  -0.656  1.00  1.44           H   new
ATOM      0 HG23 VAL A 276      27.701  47.723  -0.450  1.00  1.44           H   new
ATOM   4257  N   PRO A 277      23.529  48.505  -3.372  1.00  1.26           N
ATOM   4258  CA  PRO A 277      22.273  49.093  -3.811  1.00  1.26           C
ATOM   4259  C   PRO A 277      21.376  49.480  -2.643  1.00  1.26           C
ATOM   4260  O   PRO A 277      21.356  48.817  -1.603  1.00  1.26           O
ATOM   4261  CB  PRO A 277      21.641  47.968  -4.630  1.00  1.26           C
ATOM   4262  CG  PRO A 277      22.805  47.139  -5.103  1.00  1.26           C
ATOM   4263  CD  PRO A 277      23.817  47.200  -3.981  1.00  1.26           C
ATOM      0  HA  PRO A 277      22.402  49.917  -4.306  1.00  1.26           H   new
ATOM      0  HB2 PRO A 277      21.029  47.442  -4.092  1.00  1.26           H   new
ATOM      0  HB3 PRO A 277      21.132  48.319  -5.377  1.00  1.26           H   new
ATOM      0  HG2 PRO A 277      22.534  46.225  -5.282  1.00  1.26           H   new
ATOM      0  HG3 PRO A 277      23.174  47.492  -5.928  1.00  1.26           H   new
ATOM      0  HD2 PRO A 277      23.702  46.473  -3.350  1.00  1.26           H   new
ATOM      0  HD3 PRO A 277      24.728  47.148  -4.311  1.00  1.26           H   new
ATOM   4271  N   ASN A 278      20.621  50.553  -2.833  1.00  1.06           N
ATOM   4272  CA  ASN A 278      19.692  51.031  -1.822  1.00  1.06           C
ATOM   4273  C   ASN A 278      18.316  50.414  -1.991  1.00  1.06           C
ATOM   4274  O   ASN A 278      17.673  50.588  -3.027  1.00  1.06           O
ATOM   4275  CB  ASN A 278      19.585  52.542  -1.857  1.00  1.06           C
ATOM   4276  CG  ASN A 278      20.878  53.227  -1.484  1.00  1.06           C
ATOM   4277  ND2 ASN A 278      21.292  54.177  -2.287  1.00  1.06           N
ATOM   4278  OD1 ASN A 278      21.498  52.897  -0.465  1.00  1.06           O
ATOM      0  H   ASN A 278      20.633  51.024  -3.552  1.00  1.06           H   new
ATOM      0  HA  ASN A 278      20.044  50.759  -0.960  1.00  1.06           H   new
ATOM      0  HB2 ASN A 278      19.319  52.823  -2.747  1.00  1.06           H   new
ATOM      0  HB3 ASN A 278      18.885  52.827  -1.249  1.00  1.06           H   new
ATOM      0 HD21 ASN A 278      22.022  54.598  -2.114  1.00  1.06           H   new
ATOM      0 HD22 ASN A 278      20.834  54.379  -2.986  1.00  1.06           H   new
ATOM   4285  N   TYR A 279      17.885  49.682  -0.977  1.00  0.90           N
ATOM   4286  CA  TYR A 279      16.591  49.018  -0.995  1.00  0.90           C
ATOM   4287  C   TYR A 279      15.682  49.761  -0.048  1.00  0.90           C
ATOM   4288  O   TYR A 279      16.164  50.312   0.936  1.00  0.90           O
ATOM   4289  CB  TYR A 279      16.719  47.573  -0.545  1.00  0.90           C
ATOM   4290  CG  TYR A 279      17.562  46.766  -1.448  1.00  0.90           C
ATOM   4291  CD1 TYR A 279      18.903  46.665  -1.207  1.00  0.90           C
ATOM   4292  CD2 TYR A 279      17.011  46.147  -2.522  1.00  0.90           C
ATOM   4293  CE1 TYR A 279      19.686  45.927  -2.029  1.00  0.90           C
ATOM   4294  CE2 TYR A 279      17.785  45.399  -3.378  1.00  0.90           C
ATOM   4295  CZ  TYR A 279      19.128  45.280  -3.127  1.00  0.90           C
ATOM   4296  OH  TYR A 279      19.938  44.527  -3.941  1.00  0.90           O
ATOM      0  H   TYR A 279      18.335  49.555  -0.256  1.00  0.90           H   new
ATOM      0  HA  TYR A 279      16.234  49.020  -1.897  1.00  0.90           H   new
ATOM      0  HB2 TYR A 279      17.095  47.549   0.349  1.00  0.90           H   new
ATOM      0  HB3 TYR A 279      15.836  47.175  -0.492  1.00  0.90           H   new
ATOM      0  HD1 TYR A 279      19.278  47.103  -0.478  1.00  0.90           H   new
ATOM      0  HD2 TYR A 279      16.098  46.229  -2.681  1.00  0.90           H   new
ATOM      0  HE1 TYR A 279      20.597  45.853  -1.859  1.00  0.90           H   new
ATOM      0  HE2 TYR A 279      17.404  44.980  -4.116  1.00  0.90           H   new
ATOM      0  HH  TYR A 279      19.566  44.421  -4.686  1.00  0.90           H   new
ATOM   4306  N   ASN A 280      14.382  49.775  -0.330  1.00  0.77           N
ATOM   4307  CA  ASN A 280      13.436  50.384   0.594  1.00  0.77           C
ATOM   4308  C   ASN A 280      12.770  49.318   1.452  1.00  0.77           C
ATOM   4309  O   ASN A 280      12.117  49.636   2.448  1.00  0.77           O
ATOM   4310  CB  ASN A 280      12.403  51.193  -0.143  1.00  0.77           C
ATOM   4311  CG  ASN A 280      12.975  52.417  -0.810  1.00  0.77           C
ATOM   4312  ND2 ASN A 280      12.381  52.816  -1.901  1.00  0.77           N
ATOM   4313  OD1 ASN A 280      13.938  53.018  -0.329  1.00  0.77           O
ATOM      0  H   ASN A 280      14.033  49.442  -1.042  1.00  0.77           H   new
ATOM      0  HA  ASN A 280      13.927  50.986   1.175  1.00  0.77           H   new
ATOM      0  HB2 ASN A 280      11.980  50.634  -0.814  1.00  0.77           H   new
ATOM      0  HB3 ASN A 280      11.709  51.464   0.478  1.00  0.77           H   new
ATOM      0 HD21 ASN A 280      12.659  53.520  -2.309  1.00  0.77           H   new
ATOM      0 HD22 ASN A 280      11.711  52.375  -2.212  1.00  0.77           H   new
ATOM   4320  N   LEU A 281      12.947  48.058   1.055  1.00  0.70           N
ATOM   4321  CA  LEU A 281      12.404  46.905   1.768  1.00  0.70           C
ATOM   4322  C   LEU A 281      13.298  45.671   1.700  1.00  0.70           C
ATOM   4323  O   LEU A 281      13.738  45.270   0.620  1.00  0.70           O
ATOM   4324  CB  LEU A 281      11.025  46.506   1.193  1.00  0.70           C
ATOM   4325  CG  LEU A 281      10.384  45.205   1.781  1.00  0.70           C
ATOM   4326  CD1 LEU A 281       9.996  45.400   3.242  1.00  0.70           C
ATOM   4327  CD2 LEU A 281       9.202  44.829   0.941  1.00  0.70           C
ATOM      0  H   LEU A 281      13.394  47.847   0.351  1.00  0.70           H   new
ATOM      0  HA  LEU A 281      12.336  47.189   2.693  1.00  0.70           H   new
ATOM      0  HB2 LEU A 281      10.410  47.242   1.337  1.00  0.70           H   new
ATOM      0  HB3 LEU A 281      11.115  46.395   0.234  1.00  0.70           H   new
ATOM      0  HG  LEU A 281      11.031  44.482   1.758  1.00  0.70           H   new
ATOM      0 HD11 LEU A 281       9.602  44.582   3.584  1.00  0.70           H   new
ATOM      0 HD12 LEU A 281      10.786  45.619   3.760  1.00  0.70           H   new
ATOM      0 HD13 LEU A 281       9.353  46.123   3.313  1.00  0.70           H   new
ATOM      0 HD21 LEU A 281       8.796  44.023   1.296  1.00  0.70           H   new
ATOM      0 HD22 LEU A 281       8.553  45.550   0.954  1.00  0.70           H   new
ATOM      0 HD23 LEU A 281       9.491  44.670   0.029  1.00  0.70           H   new
ATOM   4339  N   PHE A 282      13.541  45.076   2.854  1.00  0.66           N
ATOM   4340  CA  PHE A 282      14.196  43.779   2.935  1.00  0.66           C
ATOM   4341  C   PHE A 282      13.258  42.726   3.495  1.00  0.66           C
ATOM   4342  O   PHE A 282      12.659  42.927   4.555  1.00  0.66           O
ATOM   4343  CB  PHE A 282      15.447  43.816   3.798  1.00  0.66           C
ATOM   4344  CG  PHE A 282      16.664  44.432   3.199  1.00  0.66           C
ATOM   4345  CD1 PHE A 282      16.906  45.780   3.194  1.00  0.66           C
ATOM   4346  CD2 PHE A 282      17.619  43.584   2.659  1.00  0.66           C
ATOM   4347  CE1 PHE A 282      18.076  46.256   2.636  1.00  0.66           C
ATOM   4348  CE2 PHE A 282      18.783  44.054   2.112  1.00  0.66           C
ATOM   4349  CZ  PHE A 282      19.014  45.395   2.096  1.00  0.66           C
ATOM      0  H   PHE A 282      13.331  45.412   3.617  1.00  0.66           H   new
ATOM      0  HA  PHE A 282      14.449  43.551   2.027  1.00  0.66           H   new
ATOM      0  HB2 PHE A 282      15.236  44.297   4.614  1.00  0.66           H   new
ATOM      0  HB3 PHE A 282      15.664  42.906   4.053  1.00  0.66           H   new
ATOM      0  HD1 PHE A 282      16.288  46.369   3.563  1.00  0.66           H   new
ATOM      0  HD2 PHE A 282      17.464  42.667   2.669  1.00  0.66           H   new
ATOM      0  HE1 PHE A 282      18.236  47.172   2.623  1.00  0.66           H   new
ATOM      0  HE2 PHE A 282      19.408  43.464   1.756  1.00  0.66           H   new
ATOM      0  HZ  PHE A 282      19.798  45.730   1.724  1.00  0.66           H   new
ATOM   4359  N   ILE A 283      13.173  41.594   2.812  1.00  0.65           N
ATOM   4360  CA  ILE A 283      12.374  40.492   3.312  1.00  0.65           C
ATOM   4361  C   ILE A 283      13.281  39.314   3.570  1.00  0.65           C
ATOM   4362  O   ILE A 283      14.007  38.895   2.670  1.00  0.65           O
ATOM   4363  CB  ILE A 283      11.284  40.036   2.333  1.00  0.65           C
ATOM   4364  CG1 ILE A 283      10.346  41.178   2.013  1.00  0.65           C
ATOM   4365  CG2 ILE A 283      10.510  38.880   2.956  1.00  0.65           C
ATOM   4366  CD1 ILE A 283       9.363  40.814   0.981  1.00  0.65           C
ATOM      0  H   ILE A 283      13.568  41.446   2.062  1.00  0.65           H   new
ATOM      0  HA  ILE A 283      11.936  40.808   4.118  1.00  0.65           H   new
ATOM      0  HB  ILE A 283      11.698  39.745   1.506  1.00  0.65           H   new
ATOM      0 HG12 ILE A 283       9.881  41.449   2.820  1.00  0.65           H   new
ATOM      0 HG13 ILE A 283      10.861  41.943   1.712  1.00  0.65           H   new
ATOM      0 HG21 ILE A 283       9.818  38.586   2.343  1.00  0.65           H   new
ATOM      0 HG22 ILE A 283      11.116  38.144   3.136  1.00  0.65           H   new
ATOM      0 HG23 ILE A 283      10.102  39.173   3.786  1.00  0.65           H   new
ATOM      0 HD11 ILE A 283       8.782  41.571   0.805  1.00  0.65           H   new
ATOM      0 HD12 ILE A 283       9.826  40.566   0.166  1.00  0.65           H   new
ATOM      0 HD13 ILE A 283       8.831  40.064   1.291  1.00  0.65           H   new
ATOM   4378  N   MET A 284      13.276  38.806   4.789  1.00  0.67           N
ATOM   4379  CA  MET A 284      14.114  37.663   5.078  1.00  0.67           C
ATOM   4380  C   MET A 284      13.275  36.422   5.332  1.00  0.67           C
ATOM   4381  O   MET A 284      12.375  36.412   6.168  1.00  0.67           O
ATOM   4382  CB  MET A 284      15.046  37.935   6.240  1.00  0.67           C
ATOM   4383  CG  MET A 284      15.937  36.774   6.460  1.00  0.67           C
ATOM   4384  SD  MET A 284      17.126  36.993   7.712  1.00  0.67           S
ATOM   4385  CE  MET A 284      18.260  38.093   6.912  1.00  0.67           C
ATOM      0  H   MET A 284      12.807  39.100   5.447  1.00  0.67           H   new
ATOM      0  HA  MET A 284      14.664  37.500   4.296  1.00  0.67           H   new
ATOM      0  HB2 MET A 284      15.575  38.728   6.061  1.00  0.67           H   new
ATOM      0  HB3 MET A 284      14.531  38.113   7.042  1.00  0.67           H   new
ATOM      0  HG2 MET A 284      15.393  36.002   6.680  1.00  0.67           H   new
ATOM      0  HG3 MET A 284      16.394  36.571   5.629  1.00  0.67           H   new
ATOM      0  HE1 MET A 284      18.990  38.301   7.516  1.00  0.67           H   new
ATOM      0  HE2 MET A 284      18.612  37.670   6.113  1.00  0.67           H   new
ATOM      0  HE3 MET A 284      17.800  38.911   6.668  1.00  0.67           H   new
ATOM   4395  N   ASP A 285      13.549  35.385   4.563  1.00  0.70           N
ATOM   4396  CA  ASP A 285      12.857  34.103   4.639  1.00  0.70           C
ATOM   4397  C   ASP A 285      13.547  33.216   5.676  1.00  0.70           C
ATOM   4398  O   ASP A 285      14.771  33.118   5.678  1.00  0.70           O
ATOM   4399  CB  ASP A 285      12.831  33.523   3.238  1.00  0.70           C
ATOM   4400  CG  ASP A 285      11.964  32.269   2.911  1.00  0.70           C
ATOM   4401  OD1 ASP A 285      10.827  32.425   2.460  1.00  0.70           O
ATOM   4402  OD2 ASP A 285      12.464  31.191   3.039  1.00  0.70           O1-
ATOM      0  H   ASP A 285      14.163  35.404   3.961  1.00  0.70           H   new
ATOM      0  HA  ASP A 285      11.939  34.188   4.940  1.00  0.70           H   new
ATOM      0  HB2 ASP A 285      12.544  34.232   2.641  1.00  0.70           H   new
ATOM      0  HB3 ASP A 285      13.747  33.306   3.002  1.00  0.70           H   new
ATOM   4407  N   GLU A 286      12.765  32.604   6.564  1.00  0.73           N
ATOM   4408  CA  GLU A 286      13.263  31.747   7.646  1.00  0.73           C
ATOM   4409  C   GLU A 286      14.278  32.545   8.469  1.00  0.73           C
ATOM   4410  O   GLU A 286      15.397  32.110   8.760  1.00  0.73           O
ATOM   4411  CB  GLU A 286      13.911  30.474   7.114  1.00  0.73           C
ATOM   4412  CG  GLU A 286      13.039  29.592   6.185  1.00  0.73           C
ATOM   4413  CD  GLU A 286      11.797  28.914   6.800  1.00  0.73           C
ATOM   4414  OE1 GLU A 286      11.582  28.966   7.973  1.00  0.73           O
ATOM   4415  OE2 GLU A 286      11.044  28.333   6.038  1.00  0.73           O1-
ATOM      0  H   GLU A 286      11.908  32.676   6.556  1.00  0.73           H   new
ATOM      0  HA  GLU A 286      12.512  31.476   8.197  1.00  0.73           H   new
ATOM      0  HB2 GLU A 286      14.715  30.721   6.631  1.00  0.73           H   new
ATOM      0  HB3 GLU A 286      14.189  29.935   7.871  1.00  0.73           H   new
ATOM      0  HG2 GLU A 286      12.742  30.142   5.443  1.00  0.73           H   new
ATOM      0  HG3 GLU A 286      13.606  28.897   5.814  1.00  0.73           H   new
ATOM   4422  N   ALA A 287      13.833  33.719   8.861  1.00  0.77           N
ATOM   4423  CA  ALA A 287      14.598  34.718   9.571  1.00  0.77           C
ATOM   4424  C   ALA A 287      15.154  34.282  10.913  1.00  0.77           C
ATOM   4425  O   ALA A 287      16.040  34.930  11.428  1.00  0.77           O
ATOM   4426  CB  ALA A 287      13.743  35.934   9.778  1.00  0.77           C
ATOM      0  H   ALA A 287      13.025  33.971   8.710  1.00  0.77           H   new
ATOM      0  HA  ALA A 287      15.370  34.896   9.011  1.00  0.77           H   new
ATOM      0  HB1 ALA A 287      14.251  36.609  10.255  1.00  0.77           H   new
ATOM      0  HB2 ALA A 287      13.466  36.285   8.917  1.00  0.77           H   new
ATOM      0  HB3 ALA A 287      12.959  35.694  10.296  1.00  0.77           H   new
ATOM   4432  N   HIS A 288      14.635  33.252  11.539  1.00  0.79           N
ATOM   4433  CA  HIS A 288      15.172  32.882  12.848  1.00  0.79           C
ATOM   4434  C   HIS A 288      16.518  32.131  12.799  1.00  0.79           C
ATOM   4435  O   HIS A 288      17.124  31.901  13.847  1.00  0.79           O
ATOM   4436  CB  HIS A 288      14.195  31.998  13.590  1.00  0.79           C
ATOM   4437  CG  HIS A 288      14.087  30.710  12.978  1.00  0.79           C
ATOM   4438  CD2 HIS A 288      14.499  29.500  13.394  1.00  0.79           C
ATOM   4439  ND1 HIS A 288      13.518  30.529  11.758  1.00  0.79           N
ATOM   4440  CE1 HIS A 288      13.572  29.272  11.443  1.00  0.79           C
ATOM   4441  NE2 HIS A 288      14.158  28.613  12.438  1.00  0.79           N
ATOM      0  H   HIS A 288      13.993  32.761  11.245  1.00  0.79           H   new
ATOM      0  HA  HIS A 288      15.317  33.728  13.299  1.00  0.79           H   new
ATOM      0  HB2 HIS A 288      14.483  31.897  14.511  1.00  0.79           H   new
ATOM      0  HB3 HIS A 288      13.323  32.422  13.610  1.00  0.79           H   new
ATOM      0  HD2 HIS A 288      14.937  29.310  14.192  1.00  0.79           H   new
ATOM      0  HE1 HIS A 288      13.254  28.895  10.654  1.00  0.79           H   new
ATOM      0  HE2 HIS A 288      14.296  27.765  12.467  1.00  0.79           H   new
ATOM   4449  N   PHE A 289      16.985  31.717  11.611  1.00  0.79           N
ATOM   4450  CA  PHE A 289      18.215  30.916  11.569  1.00  0.79           C
ATOM   4451  C   PHE A 289      19.463  31.592  12.101  1.00  0.79           C
ATOM   4452  O   PHE A 289      19.719  32.782  11.885  1.00  0.79           O
ATOM   4453  CB  PHE A 289      18.466  30.310  10.190  1.00  0.79           C
ATOM   4454  CG  PHE A 289      17.661  29.107  10.060  1.00  0.79           C
ATOM   4455  CD1 PHE A 289      18.044  27.973  10.745  1.00  0.79           C
ATOM   4456  CD2 PHE A 289      16.540  29.076   9.327  1.00  0.79           C
ATOM   4457  CE1 PHE A 289      17.298  26.846  10.687  1.00  0.79           C
ATOM   4458  CE2 PHE A 289      15.789  27.949   9.275  1.00  0.79           C
ATOM   4459  CZ  PHE A 289      16.171  26.849   9.955  1.00  0.79           C
ATOM      0  H   PHE A 289      16.621  31.881  10.849  1.00  0.79           H   new
ATOM      0  HA  PHE A 289      18.034  30.201  12.199  1.00  0.79           H   new
ATOM      0  HB2 PHE A 289      18.235  30.946   9.495  1.00  0.79           H   new
ATOM      0  HB3 PHE A 289      19.407  30.099  10.081  1.00  0.79           H   new
ATOM      0  HD1 PHE A 289      18.823  27.983  11.252  1.00  0.79           H   new
ATOM      0  HD2 PHE A 289      16.276  29.831   8.852  1.00  0.79           H   new
ATOM      0  HE1 PHE A 289      17.561  26.081  11.146  1.00  0.79           H   new
ATOM      0  HE2 PHE A 289      15.009  27.934   8.769  1.00  0.79           H   new
ATOM      0  HZ  PHE A 289      15.647  26.082   9.917  1.00  0.79           H   new
ATOM   4469  N   THR A 290      20.267  30.773  12.784  1.00  0.77           N
ATOM   4470  CA  THR A 290      21.475  31.202  13.470  1.00  0.77           C
ATOM   4471  C   THR A 290      22.788  31.091  12.694  1.00  0.77           C
ATOM   4472  O   THR A 290      23.860  31.165  13.284  1.00  0.77           O
ATOM   4473  CB  THR A 290      21.589  30.464  14.813  1.00  0.77           C
ATOM   4474  CG2 THR A 290      20.411  30.839  15.692  1.00  0.77           C
ATOM   4475  OG1 THR A 290      21.610  29.042  14.600  1.00  0.77           O
ATOM      0  H   THR A 290      20.115  29.930  12.860  1.00  0.77           H   new
ATOM      0  HA  THR A 290      21.360  32.158  13.589  1.00  0.77           H   new
ATOM      0  HB  THR A 290      22.415  30.722  15.250  1.00  0.77           H   new
ATOM      0  HG1 THR A 290      21.674  28.649  15.339  1.00  0.77           H   new
ATOM      0 HG21 THR A 290      20.480  30.375  16.541  1.00  0.77           H   new
ATOM      0 HG22 THR A 290      20.414  31.797  15.846  1.00  0.77           H   new
ATOM      0 HG23 THR A 290      19.585  30.586  15.251  1.00  0.77           H   new
ATOM   4483  N   ASP A 291      22.731  30.838  11.395  1.00  0.75           N
ATOM   4484  CA  ASP A 291      23.966  30.841  10.615  1.00  0.75           C
ATOM   4485  C   ASP A 291      24.535  32.252  10.753  1.00  0.75           C
ATOM   4486  O   ASP A 291      23.778  33.208  10.585  1.00  0.75           O
ATOM   4487  CB  ASP A 291      23.735  30.540   9.128  1.00  0.75           C
ATOM   4488  CG  ASP A 291      25.052  30.409   8.286  1.00  0.75           C
ATOM   4489  OD1 ASP A 291      25.677  31.433   7.976  1.00  0.75           O
ATOM   4490  OD2 ASP A 291      25.429  29.281   7.967  1.00  0.75           O1-
ATOM      0  H   ASP A 291      22.013  30.667  10.954  1.00  0.75           H   new
ATOM      0  HA  ASP A 291      24.561  30.149  10.944  1.00  0.75           H   new
ATOM      0  HB2 ASP A 291      23.230  29.716   9.050  1.00  0.75           H   new
ATOM      0  HB3 ASP A 291      23.188  31.245   8.747  1.00  0.75           H   new
ATOM   4495  N   PRO A 292      25.832  32.457  11.012  1.00  0.72           N
ATOM   4496  CA  PRO A 292      26.452  33.760  11.138  1.00  0.72           C
ATOM   4497  C   PRO A 292      26.058  34.737  10.045  1.00  0.72           C
ATOM   4498  O   PRO A 292      25.956  35.939  10.299  1.00  0.72           O
ATOM   4499  CB  PRO A 292      27.924  33.405  10.985  1.00  0.72           C
ATOM   4500  CG  PRO A 292      28.027  32.050  11.545  1.00  0.72           C
ATOM   4501  CD  PRO A 292      26.770  31.343  11.138  1.00  0.72           C
ATOM      0  HA  PRO A 292      26.198  34.204  11.962  1.00  0.72           H   new
ATOM      0  HB2 PRO A 292      28.199  33.426  10.055  1.00  0.72           H   new
ATOM      0  HB3 PRO A 292      28.491  34.030  11.463  1.00  0.72           H   new
ATOM      0  HG2 PRO A 292      28.810  31.591  11.204  1.00  0.72           H   new
ATOM      0  HG3 PRO A 292      28.113  32.078  12.511  1.00  0.72           H   new
ATOM      0  HD2 PRO A 292      26.877  30.861  10.303  1.00  0.72           H   new
ATOM      0  HD3 PRO A 292      26.483  30.698  11.803  1.00  0.72           H   new
ATOM   4509  N   ALA A 293      25.846  34.250   8.813  1.00  0.69           N
ATOM   4510  CA  ALA A 293      25.502  35.155   7.722  1.00  0.69           C
ATOM   4511  C   ALA A 293      24.051  35.589   7.807  1.00  0.69           C
ATOM   4512  O   ALA A 293      23.688  36.689   7.390  1.00  0.69           O
ATOM   4513  CB  ALA A 293      25.782  34.493   6.399  1.00  0.69           C
ATOM      0  H   ALA A 293      25.896  33.419   8.598  1.00  0.69           H   new
ATOM      0  HA  ALA A 293      26.052  35.951   7.799  1.00  0.69           H   new
ATOM      0  HB1 ALA A 293      25.551  35.100   5.678  1.00  0.69           H   new
ATOM      0  HB2 ALA A 293      26.724  34.268   6.343  1.00  0.69           H   new
ATOM      0  HB3 ALA A 293      25.252  33.684   6.323  1.00  0.69           H   new
ATOM   4519  N   SER A 294      23.202  34.731   8.360  1.00  0.67           N
ATOM   4520  CA  SER A 294      21.795  35.064   8.479  1.00  0.67           C
ATOM   4521  C   SER A 294      21.687  36.116   9.546  1.00  0.67           C
ATOM   4522  O   SER A 294      20.944  37.095   9.429  1.00  0.67           O
ATOM   4523  CB  SER A 294      20.993  33.856   8.896  1.00  0.67           C
ATOM   4524  OG  SER A 294      21.021  32.856   7.917  1.00  0.67           O
ATOM      0  H   SER A 294      23.420  33.959   8.669  1.00  0.67           H   new
ATOM      0  HA  SER A 294      21.450  35.375   7.627  1.00  0.67           H   new
ATOM      0  HB2 SER A 294      21.345  33.505   9.729  1.00  0.67           H   new
ATOM      0  HB3 SER A 294      20.075  34.119   9.065  1.00  0.67           H   new
ATOM      0  HG  SER A 294      20.466  33.039   7.314  1.00  0.67           H   new
ATOM   4530  N   ILE A 295      22.470  35.906  10.596  1.00  0.65           N
ATOM   4531  CA  ILE A 295      22.464  36.785  11.738  1.00  0.65           C
ATOM   4532  C   ILE A 295      23.012  38.151  11.354  1.00  0.65           C
ATOM   4533  O   ILE A 295      22.413  39.187  11.668  1.00  0.65           O
ATOM   4534  CB  ILE A 295      23.331  36.227  12.853  1.00  0.65           C
ATOM   4535  CG1 ILE A 295      22.808  34.927  13.434  1.00  0.65           C
ATOM   4536  CG2 ILE A 295      23.314  37.247  13.922  1.00  0.65           C
ATOM   4537  CD1 ILE A 295      23.850  34.198  14.289  1.00  0.65           C
ATOM      0  H   ILE A 295      23.018  35.247  10.660  1.00  0.65           H   new
ATOM      0  HA  ILE A 295      21.546  36.863  12.043  1.00  0.65           H   new
ATOM      0  HB  ILE A 295      24.214  36.036  12.499  1.00  0.65           H   new
ATOM      0 HG12 ILE A 295      22.024  35.111  13.974  1.00  0.65           H   new
ATOM      0 HG13 ILE A 295      22.524  34.345  12.711  1.00  0.65           H   new
ATOM      0 HG21 ILE A 295      23.856  36.944  14.667  1.00  0.65           H   new
ATOM      0 HG22 ILE A 295      23.673  38.081  13.580  1.00  0.65           H   new
ATOM      0 HG23 ILE A 295      22.402  37.387  14.221  1.00  0.65           H   new
ATOM      0 HD11 ILE A 295      23.467  33.377  14.635  1.00  0.65           H   new
ATOM      0 HD12 ILE A 295      24.626  33.989  13.746  1.00  0.65           H   new
ATOM      0 HD13 ILE A 295      24.117  34.766  15.028  1.00  0.65           H   new
ATOM   4549  N   ALA A 296      24.169  38.159  10.674  1.00  0.64           N
ATOM   4550  CA  ALA A 296      24.781  39.406  10.262  1.00  0.64           C
ATOM   4551  C   ALA A 296      23.859  40.180   9.323  1.00  0.64           C
ATOM   4552  O   ALA A 296      23.710  41.401   9.453  1.00  0.64           O
ATOM   4553  CB  ALA A 296      26.113  39.141   9.591  1.00  0.64           C
ATOM      0  H   ALA A 296      24.604  37.452  10.448  1.00  0.64           H   new
ATOM      0  HA  ALA A 296      24.931  39.947  11.053  1.00  0.64           H   new
ATOM      0  HB1 ALA A 296      26.512  39.983   9.320  1.00  0.64           H   new
ATOM      0  HB2 ALA A 296      26.704  38.688  10.213  1.00  0.64           H   new
ATOM      0  HB3 ALA A 296      25.977  38.582   8.810  1.00  0.64           H   new
ATOM   4559  N   ALA A 297      23.192  39.475   8.402  1.00  0.63           N
ATOM   4560  CA  ALA A 297      22.259  40.140   7.512  1.00  0.63           C
ATOM   4561  C   ALA A 297      21.108  40.754   8.311  1.00  0.63           C
ATOM   4562  O   ALA A 297      20.729  41.898   8.063  1.00  0.63           O
ATOM   4563  CB  ALA A 297      21.746  39.159   6.476  1.00  0.63           C
ATOM      0  H   ALA A 297      23.269  38.627   8.284  1.00  0.63           H   new
ATOM      0  HA  ALA A 297      22.717  40.860   7.050  1.00  0.63           H   new
ATOM      0  HB1 ALA A 297      21.123  39.609   5.884  1.00  0.63           H   new
ATOM      0  HB2 ALA A 297      22.491  38.815   5.959  1.00  0.63           H   new
ATOM      0  HB3 ALA A 297      21.295  38.424   6.921  1.00  0.63           H   new
ATOM   4569  N   ARG A 298      20.582  40.040   9.320  1.00  0.63           N
ATOM   4570  CA  ARG A 298      19.496  40.613  10.118  1.00  0.63           C
ATOM   4571  C   ARG A 298      19.926  41.837  10.884  1.00  0.63           C
ATOM   4572  O   ARG A 298      19.170  42.803  10.983  1.00  0.63           O
ATOM   4573  CB  ARG A 298      18.914  39.622  11.101  1.00  0.63           C
ATOM   4574  CG  ARG A 298      18.092  38.614  10.477  1.00  0.63           C
ATOM   4575  CD  ARG A 298      17.307  37.863  11.422  1.00  0.63           C
ATOM   4576  NE  ARG A 298      18.142  37.127  12.342  1.00  0.63           N
ATOM   4577  CZ  ARG A 298      18.675  35.907  12.115  1.00  0.63           C
ATOM   4578  NH1 ARG A 298      18.501  35.282  11.003  1.00  0.63           N1+
ATOM   4579  NH2 ARG A 298      19.384  35.314  13.022  1.00  0.63           N
ATOM      0  H   ARG A 298      20.832  39.250   9.549  1.00  0.63           H   new
ATOM      0  HA  ARG A 298      18.818  40.860   9.470  1.00  0.63           H   new
ATOM      0  HB2 ARG A 298      19.637  39.189  11.581  1.00  0.63           H   new
ATOM      0  HB3 ARG A 298      18.385  40.101  11.758  1.00  0.63           H   new
ATOM      0  HG2 ARG A 298      17.499  39.038   9.837  1.00  0.63           H   new
ATOM      0  HG3 ARG A 298      18.659  38.005   9.979  1.00  0.63           H   new
ATOM      0  HD2 ARG A 298      16.732  38.467  11.918  1.00  0.63           H   new
ATOM      0  HD3 ARG A 298      16.728  37.247  10.946  1.00  0.63           H   new
ATOM      0  HE  ARG A 298      18.315  37.497  13.099  1.00  0.63           H   new
ATOM      0 HH11 ARG A 298      18.033  35.641  10.377  1.00  0.63           H   new
ATOM      0 HH12 ARG A 298      18.853  34.506  10.886  1.00  0.63           H   new
ATOM      0 HH21 ARG A 298      19.520  35.697  13.780  1.00  0.63           H   new
ATOM      0 HH22 ARG A 298      19.719  34.537  12.867  1.00  0.63           H   new
ATOM   4593  N   GLY A 299      21.143  41.815  11.415  1.00  0.63           N
ATOM   4594  CA  GLY A 299      21.651  42.960  12.142  1.00  0.63           C
ATOM   4595  C   GLY A 299      21.715  44.171  11.216  1.00  0.63           C
ATOM   4596  O   GLY A 299      21.203  45.261  11.521  1.00  0.63           O
ATOM      0  H   GLY A 299      21.685  41.149  11.364  1.00  0.63           H   new
ATOM      0  HA2 GLY A 299      21.078  43.152  12.901  1.00  0.63           H   new
ATOM      0  HA3 GLY A 299      22.533  42.765  12.495  1.00  0.63           H   new
ATOM   4600  N   TYR A 300      22.311  43.971  10.045  1.00  0.64           N
ATOM   4601  CA  TYR A 300      22.415  45.029   9.055  1.00  0.64           C
ATOM   4602  C   TYR A 300      21.051  45.609   8.734  1.00  0.64           C
ATOM   4603  O   TYR A 300      20.861  46.830   8.762  1.00  0.64           O
ATOM   4604  CB  TYR A 300      23.067  44.505   7.788  1.00  0.64           C
ATOM   4605  CG  TYR A 300      23.116  45.509   6.681  1.00  0.64           C
ATOM   4606  CD1 TYR A 300      24.063  46.512   6.705  1.00  0.64           C
ATOM   4607  CD2 TYR A 300      22.228  45.406   5.616  1.00  0.64           C
ATOM   4608  CE1 TYR A 300      24.127  47.421   5.679  1.00  0.64           C
ATOM   4609  CE2 TYR A 300      22.291  46.310   4.588  1.00  0.64           C
ATOM   4610  CZ  TYR A 300      23.246  47.332   4.617  1.00  0.64           C
ATOM   4611  OH  TYR A 300      23.328  48.276   3.589  1.00  0.64           O
ATOM      0  H   TYR A 300      22.663  43.224   9.806  1.00  0.64           H   new
ATOM      0  HA  TYR A 300      22.968  45.734   9.427  1.00  0.64           H   new
ATOM      0  HB2 TYR A 300      23.970  44.217   7.993  1.00  0.64           H   new
ATOM      0  HB3 TYR A 300      22.582  43.722   7.483  1.00  0.64           H   new
ATOM      0  HD1 TYR A 300      24.658  46.572   7.417  1.00  0.64           H   new
ATOM      0  HD2 TYR A 300      21.594  44.726   5.601  1.00  0.64           H   new
ATOM      0  HE1 TYR A 300      24.764  48.098   5.698  1.00  0.64           H   new
ATOM      0  HE2 TYR A 300      21.700  46.244   3.873  1.00  0.64           H   new
ATOM      0  HH  TYR A 300      22.743  48.111   3.009  1.00  0.64           H   new
ATOM   4621  N   ILE A 301      20.101  44.734   8.432  1.00  0.65           N
ATOM   4622  CA  ILE A 301      18.766  45.155   8.077  1.00  0.65           C
ATOM   4623  C   ILE A 301      18.073  45.884   9.208  1.00  0.65           C
ATOM   4624  O   ILE A 301      17.482  46.937   8.994  1.00  0.65           O
ATOM   4625  CB  ILE A 301      17.921  43.963   7.687  1.00  0.65           C
ATOM   4626  CG1 ILE A 301      18.428  43.364   6.420  1.00  0.65           C
ATOM   4627  CG2 ILE A 301      16.514  44.396   7.518  1.00  0.65           C
ATOM   4628  CD1 ILE A 301      17.847  42.031   6.162  1.00  0.65           C
ATOM      0  H   ILE A 301      20.217  43.882   8.429  1.00  0.65           H   new
ATOM      0  HA  ILE A 301      18.860  45.764   7.328  1.00  0.65           H   new
ATOM      0  HB  ILE A 301      17.971  43.292   8.386  1.00  0.65           H   new
ATOM      0 HG12 ILE A 301      18.220  43.955   5.679  1.00  0.65           H   new
ATOM      0 HG13 ILE A 301      19.394  43.291   6.462  1.00  0.65           H   new
ATOM      0 HG21 ILE A 301      15.969  43.634   7.268  1.00  0.65           H   new
ATOM      0 HG22 ILE A 301      16.187  44.767   8.352  1.00  0.65           H   new
ATOM      0 HG23 ILE A 301      16.464  45.071   6.823  1.00  0.65           H   new
ATOM      0 HD11 ILE A 301      18.202  41.678   5.331  1.00  0.65           H   new
ATOM      0 HD12 ILE A 301      18.074  41.432   6.890  1.00  0.65           H   new
ATOM      0 HD13 ILE A 301      16.882  42.106   6.095  1.00  0.65           H   new
ATOM   4640  N   ALA A 302      18.133  45.338  10.420  1.00  0.67           N
ATOM   4641  CA  ALA A 302      17.477  45.977  11.544  1.00  0.67           C
ATOM   4642  C   ALA A 302      18.029  47.372  11.762  1.00  0.67           C
ATOM   4643  O   ALA A 302      17.277  48.301  12.066  1.00  0.67           O
ATOM   4644  CB  ALA A 302      17.671  45.148  12.796  1.00  0.67           C
ATOM      0  H   ALA A 302      18.545  44.606  10.607  1.00  0.67           H   new
ATOM      0  HA  ALA A 302      16.529  46.045  11.348  1.00  0.67           H   new
ATOM      0  HB1 ALA A 302      17.230  45.582  13.543  1.00  0.67           H   new
ATOM      0  HB2 ALA A 302      17.289  44.266  12.663  1.00  0.67           H   new
ATOM      0  HB3 ALA A 302      18.619  45.064  12.985  1.00  0.67           H   new
ATOM   4650  N   THR A 303      19.337  47.528  11.575  1.00  0.69           N
ATOM   4651  CA  THR A 303      19.999  48.803  11.755  1.00  0.69           C
ATOM   4652  C   THR A 303      19.490  49.767  10.687  1.00  0.69           C
ATOM   4653  O   THR A 303      19.147  50.910  10.978  1.00  0.69           O
ATOM   4654  CB  THR A 303      21.517  48.601  11.684  1.00  0.69           C
ATOM   4655  CG2 THR A 303      22.238  49.912  11.939  1.00  0.69           C
ATOM   4656  OG1 THR A 303      21.874  47.648  12.706  1.00  0.69           O
ATOM      0  H   THR A 303      19.863  46.890  11.339  1.00  0.69           H   new
ATOM      0  HA  THR A 303      19.800  49.183  12.625  1.00  0.69           H   new
ATOM      0  HB  THR A 303      21.772  48.282  10.804  1.00  0.69           H   new
ATOM      0  HG1 THR A 303      21.703  46.871  12.437  1.00  0.69           H   new
ATOM      0 HG21 THR A 303      23.196  49.769  11.891  1.00  0.69           H   new
ATOM      0 HG22 THR A 303      21.974  50.562  11.269  1.00  0.69           H   new
ATOM      0 HG23 THR A 303      22.005  50.244  12.820  1.00  0.69           H   new
ATOM   4664  N   LYS A 304      19.389  49.278   9.453  1.00  0.71           N
ATOM   4665  CA  LYS A 304      18.889  50.058   8.327  1.00  0.71           C
ATOM   4666  C   LYS A 304      17.461  50.542   8.622  1.00  0.71           C
ATOM   4667  O   LYS A 304      17.049  51.649   8.228  1.00  0.71           O
ATOM   4668  CB  LYS A 304      18.955  49.221   7.059  1.00  0.71           C
ATOM   4669  CG  LYS A 304      18.631  49.971   5.833  1.00  0.71           C
ATOM   4670  CD  LYS A 304      18.760  49.153   4.630  1.00  0.71           C
ATOM   4671  CE  LYS A 304      20.183  48.889   4.334  1.00  0.71           C
ATOM   4672  NZ  LYS A 304      20.916  50.079   3.785  1.00  0.71           N1+
ATOM      0  H   LYS A 304      19.612  48.474   9.245  1.00  0.71           H   new
ATOM      0  HA  LYS A 304      19.443  50.843   8.194  1.00  0.71           H   new
ATOM      0  HB2 LYS A 304      19.846  48.848   6.974  1.00  0.71           H   new
ATOM      0  HB3 LYS A 304      18.342  48.474   7.142  1.00  0.71           H   new
ATOM      0  HG2 LYS A 304      17.724  50.311   5.895  1.00  0.71           H   new
ATOM      0  HG3 LYS A 304      19.218  50.740   5.763  1.00  0.71           H   new
ATOM      0  HD2 LYS A 304      18.288  48.314   4.751  1.00  0.71           H   new
ATOM      0  HD3 LYS A 304      18.346  49.606   3.879  1.00  0.71           H   new
ATOM      0  HE2 LYS A 304      20.624  48.593   5.146  1.00  0.71           H   new
ATOM      0  HE3 LYS A 304      20.243  48.160   3.697  1.00  0.71           H   new
ATOM      0  HZ1 LYS A 304      21.756  49.851   3.600  1.00  0.71           H   new
ATOM      0  HZ2 LYS A 304      20.514  50.358   3.042  1.00  0.71           H   new
ATOM      0  HZ3 LYS A 304      20.912  50.734   4.388  1.00  0.71           H   new
ATOM   4686  N   VAL A 305      16.684  49.703   9.310  1.00  0.73           N
ATOM   4687  CA  VAL A 305      15.346  50.109   9.700  1.00  0.73           C
ATOM   4688  C   VAL A 305      15.391  51.222  10.747  1.00  0.73           C
ATOM   4689  O   VAL A 305      14.736  52.254  10.588  1.00  0.73           O
ATOM   4690  CB  VAL A 305      14.531  48.942  10.269  1.00  0.73           C
ATOM   4691  CG1 VAL A 305      13.268  49.496  10.780  1.00  0.73           C
ATOM   4692  CG2 VAL A 305      14.243  47.903   9.203  1.00  0.73           C
ATOM      0  H   VAL A 305      16.912  48.911   9.554  1.00  0.73           H   new
ATOM      0  HA  VAL A 305      14.916  50.430   8.892  1.00  0.73           H   new
ATOM      0  HB  VAL A 305      15.032  48.503  10.974  1.00  0.73           H   new
ATOM      0 HG11 VAL A 305      12.726  48.781  11.149  1.00  0.73           H   new
ATOM      0 HG12 VAL A 305      13.457  50.148  11.473  1.00  0.73           H   new
ATOM      0 HG13 VAL A 305      12.786  49.925  10.056  1.00  0.73           H   new
ATOM      0 HG21 VAL A 305      13.727  47.178   9.589  1.00  0.73           H   new
ATOM      0 HG22 VAL A 305      13.738  48.310   8.482  1.00  0.73           H   new
ATOM      0 HG23 VAL A 305      15.079  47.556   8.855  1.00  0.73           H   new
ATOM   4702  N   GLU A 306      16.229  51.069  11.776  1.00  0.75           N
ATOM   4703  CA  GLU A 306      16.333  52.088  12.826  1.00  0.75           C
ATOM   4704  C   GLU A 306      16.778  53.441  12.263  1.00  0.75           C
ATOM   4705  O   GLU A 306      16.335  54.496  12.724  1.00  0.75           O
ATOM   4706  CB  GLU A 306      17.300  51.660  13.941  1.00  0.75           C
ATOM   4707  CG  GLU A 306      16.807  50.520  14.846  1.00  0.75           C
ATOM   4708  CD  GLU A 306      17.791  50.190  15.977  1.00  0.75           C
ATOM   4709  OE1 GLU A 306      18.845  50.775  16.015  1.00  0.75           O
ATOM   4710  OE2 GLU A 306      17.475  49.357  16.803  1.00  0.75           O1-
ATOM      0  H   GLU A 306      16.743  50.388  11.885  1.00  0.75           H   new
ATOM      0  HA  GLU A 306      15.443  52.182  13.201  1.00  0.75           H   new
[truncated: 404,492 more chars]
