# Supplementary material for: Integrative proteome-wide structural analysis and high-throughput docking identify broad-spectrum antiviral scaffolds against Zika, Yellow Fever, West Nile, Saint Louis encephalitis, and Usutu viruses
Source: Front Cell Infect Microbiol. 2026 Apr 30;16:1723132. doi: 10.3389/fcimb.2026.1723132 (PMC13171538; doi:10.3389/fcimb.2026.1723132)
Supplement: Supplementary file 5 [file DataSheet5.zip › WNV/WNV_NS3/WNV_NS3.pdb]

ATOM      1  N   GLY A   1      -2.446   5.235  -1.030  1.00  8.42           N  
ATOM      2  CA  GLY A   1      -2.064   4.024  -0.318  1.00  8.42           C  
ATOM      3  C   GLY A   1      -0.557   3.956  -0.174  1.00  8.42           C  
ATOM      4  O   GLY A   1       0.048   2.895  -0.312  1.00  8.42           O  
ATOM      5  H   GLY A   1      -3.165   5.172  -1.735  1.00  8.42           H  
ATOM      6 1HA  GLY A   1      -2.534   4.013   0.666  1.00  8.42           H  
ATOM      7 2HA  GLY A   1      -2.423   3.152  -0.861  1.00  8.42           H  
ATOM      8  N   GLY A   2       0.052   5.113   0.078  1.00  7.85           N  
ATOM      9  CA  GLY A   2       1.505   5.203   0.200  1.00  7.85           C  
ATOM     10  C   GLY A   2       2.160   5.166  -1.177  1.00  7.85           C  
ATOM     11  O   GLY A   2       3.312   4.763  -1.330  1.00  7.85           O  
ATOM     12  H   GLY A   2      -0.524   5.937   0.184  1.00  7.85           H  
ATOM     13 1HA  GLY A   2       1.758   6.135   0.699  1.00  7.85           H  
ATOM     14 2HA  GLY A   2       1.879   4.386   0.815  1.00  7.85           H  
ATOM     15  N   VAL A   3       1.393   5.581  -2.177  1.00  7.24           N  
ATOM     16  CA  VAL A   3       1.803   5.586  -3.573  1.00  7.24           C  
ATOM     17  C   VAL A   3       2.710   6.748  -4.006  1.00  7.24           C  
ATOM     18  O   VAL A   3       3.680   6.530  -4.732  1.00  7.24           O  
ATOM     19  CB  VAL A   3       0.537   5.594  -4.441  1.00  7.24           C  
ATOM     20  CG1 VAL A   3       0.892   5.731  -5.905  1.00  7.24           C  
ATOM     21  CG2 VAL A   3      -0.244   4.316  -4.184  1.00  7.24           C  
ATOM     22  H   VAL A   3       0.460   5.884  -1.946  1.00  7.24           H  
ATOM     23  HA  VAL A   3       2.339   4.655  -3.759  1.00  7.24           H  
ATOM     24  HB  VAL A   3      -0.063   6.449  -4.169  1.00  7.24           H  
ATOM     25 1HG1 VAL A   3      -0.019   5.752  -6.501  1.00  7.24           H  
ATOM     26 2HG1 VAL A   3       1.440   6.648  -6.058  1.00  7.24           H  
ATOM     27 3HG1 VAL A   3       1.507   4.886  -6.210  1.00  7.24           H  
ATOM     28 1HG2 VAL A   3      -1.152   4.313  -4.775  1.00  7.24           H  
ATOM     29 2HG2 VAL A   3       0.369   3.457  -4.457  1.00  7.24           H  
ATOM     30 3HG2 VAL A   3      -0.500   4.253  -3.130  1.00  7.24           H  
ATOM     31  N   LEU A   4       2.384   7.983  -3.613  1.00  6.67           N  
ATOM     32  CA  LEU A   4       3.159   9.130  -4.097  1.00  6.67           C  
ATOM     33  C   LEU A   4       4.156   9.719  -3.093  1.00  6.67           C  
ATOM     34  O   LEU A   4       3.776  10.455  -2.169  1.00  6.67           O  
ATOM     35  CB  LEU A   4       2.206  10.252  -4.549  1.00  6.67           C  
ATOM     36  CG  LEU A   4       1.197   9.889  -5.650  1.00  6.67           C  
ATOM     37  CD1 LEU A   4       0.299  11.100  -5.925  1.00  6.67           C  
ATOM     38  CD2 LEU A   4       1.947   9.472  -6.898  1.00  6.67           C  
ATOM     39  H   LEU A   4       1.598   8.121  -2.998  1.00  6.67           H  
ATOM     40  HA  LEU A   4       3.727   8.804  -4.969  1.00  6.67           H  
ATOM     41 1HB  LEU A   4       1.638  10.595  -3.686  1.00  6.67           H  
ATOM     42 2HB  LEU A   4       2.808  11.088  -4.917  1.00  6.67           H  
ATOM     43  HG  LEU A   4       0.565   9.066  -5.311  1.00  6.67           H  
ATOM     44 1HD1 LEU A   4      -0.430  10.856  -6.697  1.00  6.67           H  
ATOM     45 2HD1 LEU A   4      -0.223  11.378  -5.015  1.00  6.67           H  
ATOM     46 3HD1 LEU A   4       0.910  11.938  -6.257  1.00  6.67           H  
ATOM     47 1HD2 LEU A   4       1.237   9.210  -7.682  1.00  6.67           H  
ATOM     48 2HD2 LEU A   4       2.574  10.300  -7.236  1.00  6.67           H  
ATOM     49 3HD2 LEU A   4       2.581   8.612  -6.681  1.00  6.67           H  
ATOM     50  N   TRP A   5       5.437   9.379  -3.285  1.00  6.20           N  
ATOM     51  CA  TRP A   5       6.534   9.858  -2.434  1.00  6.20           C  
ATOM     52  C   TRP A   5       7.525  10.696  -3.240  1.00  6.20           C  
ATOM     53  O   TRP A   5       8.516  11.208  -2.716  1.00  6.20           O  
ATOM     54  CB  TRP A   5       7.276   8.686  -1.810  1.00  6.20           C  
ATOM     55  CG  TRP A   5       6.407   7.877  -0.979  1.00  6.20           C  
ATOM     56  CD1 TRP A   5       6.045   6.597  -1.192  1.00  6.20           C  
ATOM     57  CD2 TRP A   5       5.714   8.302   0.192  1.00  6.20           C  
ATOM     58  CE2 TRP A   5       4.966   7.219   0.630  1.00  6.20           C  
ATOM     59  CE3 TRP A   5       5.654   9.504   0.888  1.00  6.20           C  
ATOM     60  NE1 TRP A   5       5.186   6.190  -0.226  1.00  6.20           N  
ATOM     61  CZ2 TRP A   5       4.164   7.291   1.736  1.00  6.20           C  
ATOM     62  CZ3 TRP A   5       4.848   9.580   1.985  1.00  6.20           C  
ATOM     63  CH2 TRP A   5       4.115   8.492   2.402  1.00  6.20           C  
ATOM     64  H   TRP A   5       5.654   8.749  -4.052  1.00  6.20           H  
ATOM     65  HA  TRP A   5       6.123  10.482  -1.640  1.00  6.20           H  
ATOM     66 1HB  TRP A   5       7.705   8.054  -2.595  1.00  6.20           H  
ATOM     67 2HB  TRP A   5       8.091   9.047  -1.203  1.00  6.20           H  
ATOM     68  HD1 TRP A   5       6.383   5.981  -2.027  1.00  6.20           H  
ATOM     69  HE1 TRP A   5       4.752   5.259  -0.200  1.00  6.20           H  
ATOM     70  HE3 TRP A   5       6.228  10.376   0.558  1.00  6.20           H  
ATOM     71  HZ2 TRP A   5       3.577   6.445   2.084  1.00  6.20           H  
ATOM     72  HZ3 TRP A   5       4.803  10.537   2.513  1.00  6.20           H  
ATOM     73  HH2 TRP A   5       3.474   8.580   3.278  1.00  6.20           H  
ATOM     74  N   ASP A   6       7.259  10.800  -4.532  1.00  5.86           N  
ATOM     75  CA  ASP A   6       8.148  11.441  -5.493  1.00  5.86           C  
ATOM     76  C   ASP A   6       7.553  12.673  -6.171  1.00  5.86           C  
ATOM     77  O   ASP A   6       7.850  12.958  -7.331  1.00  5.86           O  
ATOM     78  CB  ASP A   6       8.640  10.387  -6.491  1.00  5.86           C  
ATOM     79  CG  ASP A   6       7.529   9.693  -7.265  1.00  5.86           C  
ATOM     80  OD1 ASP A   6       6.384   9.942  -6.973  1.00  5.86           O  
ATOM     81  OD2 ASP A   6       7.830   8.881  -8.107  1.00  5.86           O1-
ATOM     82  H   ASP A   6       6.403  10.392  -4.874  1.00  5.86           H  
ATOM     83  HA  ASP A   6       9.034  11.783  -4.954  1.00  5.86           H  
ATOM     84 1HB  ASP A   6       9.308  10.859  -7.202  1.00  5.86           H  
ATOM     85 2HB  ASP A   6       9.223   9.634  -5.958  1.00  5.86           H  
ATOM     86  N   THR A   7       6.670  13.376  -5.469  1.00  5.61           N  
ATOM     87  CA  THR A   7       6.104  14.596  -6.022  1.00  5.61           C  
ATOM     88  C   THR A   7       6.979  15.799  -5.619  1.00  5.61           C  
ATOM     89  O   THR A   7       7.138  16.056  -4.423  1.00  5.61           O  
ATOM     90  CB  THR A   7       4.661  14.829  -5.528  1.00  5.61           C  
ATOM     91  CG2 THR A   7       4.120  16.136  -6.082  1.00  5.61           C  
ATOM     92  OG1 THR A   7       3.819  13.746  -5.951  1.00  5.61           O  
ATOM     93  H   THR A   7       6.437  13.081  -4.534  1.00  5.61           H  
ATOM     94  HA  THR A   7       6.062  14.472  -7.094  1.00  5.61           H  
ATOM     95  HB  THR A   7       4.654  14.876  -4.441  1.00  5.61           H  
ATOM     96  HG1 THR A   7       3.934  13.604  -6.898  1.00  5.61           H  
ATOM     97 1HG2 THR A   7       3.104  16.291  -5.722  1.00  5.61           H  
ATOM     98 2HG2 THR A   7       4.753  16.962  -5.752  1.00  5.61           H  
ATOM     99 3HG2 THR A   7       4.116  16.098  -7.168  1.00  5.61           H  
ATOM    100  N   PRO A   8       7.572  16.537  -6.572  1.00  5.39           N  
ATOM    101  CA  PRO A   8       8.430  17.680  -6.350  1.00  5.39           C  
ATOM    102  C   PRO A   8       7.635  18.895  -5.953  1.00  5.39           C  
ATOM    103  O   PRO A   8       6.447  18.985  -6.270  1.00  5.39           O  
ATOM    104  CB  PRO A   8       9.089  17.868  -7.715  1.00  5.39           C  
ATOM    105  CG  PRO A   8       8.062  17.395  -8.692  1.00  5.39           C  
ATOM    106  CD  PRO A   8       7.379  16.228  -8.007  1.00  5.39           C  
ATOM    107  HA  PRO A   8       9.174  17.428  -5.574  1.00  5.39           H  
ATOM    108 1HB  PRO A   8       9.352  18.930  -7.858  1.00  5.39           H  
ATOM    109 2HB  PRO A   8      10.014  17.288  -7.777  1.00  5.39           H  
ATOM    110 1HG  PRO A   8       7.372  18.216  -8.933  1.00  5.39           H  
ATOM    111 2HG  PRO A   8       8.555  17.102  -9.633  1.00  5.39           H  
ATOM    112 1HD  PRO A   8       6.322  16.239  -8.291  1.00  5.39           H  
ATOM    113 2HD  PRO A   8       7.891  15.285  -8.270  1.00  5.39           H  
ATOM    114  N   SER A   9       8.291  19.875  -5.346  1.00  5.11           N  
ATOM    115  CA  SER A   9       7.651  21.163  -5.158  1.00  5.11           C  
ATOM    116  C   SER A   9       7.309  21.642  -6.583  1.00  5.11           C  
ATOM    117  O   SER A   9       8.182  21.578  -7.453  1.00  5.11           O  
ATOM    118  CB  SER A   9       8.619  22.120  -4.463  1.00  5.11           C  
ATOM    119  OG  SER A   9       8.094  23.410  -4.326  1.00  5.11           O  
ATOM    120  H   SER A   9       9.241  19.732  -5.040  1.00  5.11           H  
ATOM    121  HA  SER A   9       6.769  21.022  -4.543  1.00  5.11           H  
ATOM    122 1HB  SER A   9       8.890  21.729  -3.481  1.00  5.11           H  
ATOM    123 2HB  SER A   9       9.529  22.183  -5.043  1.00  5.11           H  
ATOM    124  HG  SER A   9       8.882  24.016  -4.283  1.00  5.11           H  
ATOM    125  N   PRO A  10       6.079  22.116  -6.852  1.00  4.74           N  
ATOM    126  CA  PRO A  10       5.594  22.550  -8.154  1.00  4.74           C  
ATOM    127  C   PRO A  10       6.166  23.872  -8.639  1.00  4.74           C  
ATOM    128  O   PRO A  10       6.569  24.727  -7.851  1.00  4.74           O  
ATOM    129  CB  PRO A  10       4.084  22.677  -7.915  1.00  4.74           C  
ATOM    130  CG  PRO A  10       3.961  22.991  -6.447  1.00  4.74           C  
ATOM    131  CD  PRO A  10       5.081  22.219  -5.779  1.00  4.74           C  
ATOM    132  HA  PRO A  10       5.799  21.756  -8.886  1.00  4.74           H  
ATOM    133 1HB  PRO A  10       3.671  23.479  -8.558  1.00  4.74           H  
ATOM    134 2HB  PRO A  10       3.575  21.745  -8.196  1.00  4.74           H  
ATOM    135 1HG  PRO A  10       4.069  24.066  -6.306  1.00  4.74           H  
ATOM    136 2HG  PRO A  10       2.956  22.722  -6.079  1.00  4.74           H  
ATOM    137 1HD  PRO A  10       5.475  22.806  -4.935  1.00  4.74           H  
ATOM    138 2HD  PRO A  10       4.728  21.216  -5.483  1.00  4.74           H  
ATOM    139  N   ARG A  11       6.115  24.054  -9.953  1.00  4.25           N  
ATOM    140  CA  ARG A  11       6.465  25.316 -10.597  1.00  4.25           C  
ATOM    141  C   ARG A  11       5.293  26.264 -10.436  1.00  4.25           C  
ATOM    142  O   ARG A  11       4.208  25.833 -10.039  1.00  4.25           O  
ATOM    143  CB  ARG A  11       6.796  25.123 -12.070  1.00  4.25           C  
ATOM    144  CG  ARG A  11       8.002  24.236 -12.344  1.00  4.25           C  
ATOM    145  CD  ARG A  11       9.287  24.952 -12.067  1.00  4.25           C  
ATOM    146  NE  ARG A  11      10.447  24.136 -12.398  1.00  4.25           N  
ATOM    147  CZ  ARG A  11      11.732  24.549 -12.339  1.00  4.25           C  
ATOM    148  NH1 ARG A  11      12.034  25.782 -11.976  1.00  4.25           N1+
ATOM    149  NH2 ARG A  11      12.702  23.705 -12.653  1.00  4.25           N  
ATOM    150  H   ARG A  11       5.801  23.291 -10.536  1.00  4.25           H  
ATOM    151  HA  ARG A  11       7.334  25.742 -10.101  1.00  4.25           H  
ATOM    152 1HB  ARG A  11       5.951  24.693 -12.585  1.00  4.25           H  
ATOM    153 2HB  ARG A  11       6.990  26.098 -12.524  1.00  4.25           H  
ATOM    154 1HG  ARG A  11       7.955  23.359 -11.699  1.00  4.25           H  
ATOM    155 2HG  ARG A  11       7.998  23.924 -13.389  1.00  4.25           H  
ATOM    156 1HD  ARG A  11       9.331  25.867 -12.662  1.00  4.25           H  
ATOM    157 2HD  ARG A  11       9.340  25.211 -11.008  1.00  4.25           H  
ATOM    158  HE  ARG A  11      10.277  23.182 -12.685  1.00  4.25           H  
ATOM    159 1HH1 ARG A  11      11.295  26.465 -11.739  1.00  4.25           H  
ATOM    160 2HH1 ARG A  11      12.998  26.073 -11.940  1.00  4.25           H  
ATOM    161 1HH2 ARG A  11      12.478  22.760 -12.934  1.00  4.25           H  
ATOM    162 2HH2 ARG A  11      13.665  24.005 -12.614  1.00  4.25           H  
ATOM    163  N   GLU A  12       5.509  27.550 -10.650  1.00  3.70           N  
ATOM    164  CA  GLU A  12       4.414  28.494 -10.539  1.00  3.70           C  
ATOM    165  C   GLU A  12       3.512  28.454 -11.776  1.00  3.70           C  
ATOM    166  O   GLU A  12       3.990  28.518 -12.911  1.00  3.70           O  
ATOM    167  CB  GLU A  12       4.956  29.907 -10.294  1.00  3.70           C  
ATOM    168  CG  GLU A  12       3.885  30.963 -10.072  1.00  3.70           C  
ATOM    169  CD  GLU A  12       3.130  30.786  -8.769  1.00  3.70           C  
ATOM    170  OE1 GLU A  12       3.574  30.032  -7.922  1.00  3.70           O  
ATOM    171  OE2 GLU A  12       2.089  31.388  -8.635  1.00  3.70           O1-
ATOM    172  H   GLU A  12       6.430  27.879 -10.946  1.00  3.70           H  
ATOM    173  HA  GLU A  12       3.810  28.214  -9.677  1.00  3.70           H  
ATOM    174 1HB  GLU A  12       5.608  29.902  -9.418  1.00  3.70           H  
ATOM    175 2HB  GLU A  12       5.567  30.218 -11.145  1.00  3.70           H  
ATOM    176 1HG  GLU A  12       4.377  31.938 -10.053  1.00  3.70           H  
ATOM    177 2HG  GLU A  12       3.185  30.957 -10.905  1.00  3.70           H  
ATOM    178  N   TYR A  13       2.210  28.330 -11.535  1.00  3.13           N  
ATOM    179  CA  TYR A  13       1.192  28.299 -12.581  1.00  3.13           C  
ATOM    180  C   TYR A  13       0.083  29.283 -12.266  1.00  3.13           C  
ATOM    181  O   TYR A  13      -0.203  29.559 -11.104  1.00  3.13           O  
ATOM    182  CB  TYR A  13       0.576  26.901 -12.734  1.00  3.13           C  
ATOM    183  CG  TYR A  13       1.533  25.825 -13.171  1.00  3.13           C  
ATOM    184  CD1 TYR A  13       2.273  25.154 -12.236  1.00  3.13           C  
ATOM    185  CD2 TYR A  13       1.663  25.511 -14.511  1.00  3.13           C  
ATOM    186  CE1 TYR A  13       3.160  24.172 -12.617  1.00  3.13           C  
ATOM    187  CE2 TYR A  13       2.549  24.529 -14.906  1.00  3.13           C  
ATOM    188  CZ  TYR A  13       3.301  23.861 -13.963  1.00  3.13           C  
ATOM    189  OH  TYR A  13       4.194  22.884 -14.356  1.00  3.13           O  
ATOM    190  H   TYR A  13       1.915  28.275 -10.570  1.00  3.13           H  
ATOM    191  HA  TYR A  13       1.649  28.594 -13.525  1.00  3.13           H  
ATOM    192 1HB  TYR A  13       0.160  26.606 -11.777  1.00  3.13           H  
ATOM    193 2HB  TYR A  13      -0.252  26.940 -13.446  1.00  3.13           H  
ATOM    194  HD1 TYR A  13       2.157  25.404 -11.183  1.00  3.13           H  
ATOM    195  HD2 TYR A  13       1.072  26.042 -15.257  1.00  3.13           H  
ATOM    196  HE1 TYR A  13       3.743  23.650 -11.859  1.00  3.13           H  
ATOM    197  HE2 TYR A  13       2.656  24.286 -15.964  1.00  3.13           H  
ATOM    198  HH  TYR A  13       4.133  22.757 -15.308  1.00  3.13           H  
ATOM    199  N   LYS A  14      -0.581  29.775 -13.297  1.00  2.61           N  
ATOM    200  CA  LYS A  14      -1.749  30.615 -13.089  1.00  2.61           C  
ATOM    201  C   LYS A  14      -2.772  29.817 -12.296  1.00  2.61           C  
ATOM    202  O   LYS A  14      -2.929  28.620 -12.545  1.00  2.61           O  
ATOM    203  CB  LYS A  14      -2.326  31.082 -14.429  1.00  2.61           C  
ATOM    204  CG  LYS A  14      -3.511  32.033 -14.312  1.00  2.61           C  
ATOM    205  CD  LYS A  14      -3.895  32.631 -15.670  1.00  2.61           C  
ATOM    206  CE  LYS A  14      -4.567  31.616 -16.600  1.00  2.61           C  
ATOM    207  NZ  LYS A  14      -5.001  32.274 -17.873  1.00  2.61           N1+
ATOM    208  H   LYS A  14      -0.291  29.544 -14.237  1.00  2.61           H  
ATOM    209  HA  LYS A  14      -1.462  31.486 -12.498  1.00  2.61           H  
ATOM    210 1HB  LYS A  14      -1.550  31.582 -15.007  1.00  2.61           H  
ATOM    211 2HB  LYS A  14      -2.657  30.214 -15.004  1.00  2.61           H  
ATOM    212 1HG  LYS A  14      -4.372  31.485 -13.915  1.00  2.61           H  
ATOM    213 2HG  LYS A  14      -3.268  32.838 -13.620  1.00  2.61           H  
ATOM    214 1HD  LYS A  14      -4.585  33.461 -15.509  1.00  2.61           H  
ATOM    215 2HD  LYS A  14      -3.002  33.019 -16.160  1.00  2.61           H  
ATOM    216 1HE  LYS A  14      -3.868  30.811 -16.836  1.00  2.61           H  
ATOM    217 2HE  LYS A  14      -5.440  31.190 -16.105  1.00  2.61           H  
ATOM    218 1HZ  LYS A  14      -5.459  31.608 -18.512  1.00  2.61           H  
ATOM    219 2HZ  LYS A  14      -5.654  33.009 -17.668  1.00  2.61           H  
ATOM    220 3HZ  LYS A  14      -4.202  32.659 -18.341  1.00  2.61           H  
ATOM    221  N   LYS A  15      -3.404  30.441 -11.302  1.00  2.16           N  
ATOM    222  CA  LYS A  15      -4.425  29.747 -10.520  1.00  2.16           C  
ATOM    223  C   LYS A  15      -5.537  29.273 -11.441  1.00  2.16           C  
ATOM    224  O   LYS A  15      -5.991  30.020 -12.311  1.00  2.16           O  
ATOM    225  CB  LYS A  15      -4.998  30.624  -9.402  1.00  2.16           C  
ATOM    226  CG  LYS A  15      -6.015  29.884  -8.509  1.00  2.16           C  
ATOM    227  CD  LYS A  15      -6.510  30.734  -7.341  1.00  2.16           C  
ATOM    228  CE  LYS A  15      -7.551  29.971  -6.524  1.00  2.16           C  
ATOM    229  NZ  LYS A  15      -8.067  30.770  -5.371  1.00  2.16           N1+
ATOM    230  H   LYS A  15      -3.199  31.411 -11.111  1.00  2.16           H  
ATOM    231  HA  LYS A  15      -3.973  28.865 -10.063  1.00  2.16           H  
ATOM    232 1HB  LYS A  15      -4.189  30.986  -8.770  1.00  2.16           H  
ATOM    233 2HB  LYS A  15      -5.498  31.489  -9.835  1.00  2.16           H  
ATOM    234 1HG  LYS A  15      -6.881  29.602  -9.112  1.00  2.16           H  
ATOM    235 2HG  LYS A  15      -5.560  28.973  -8.123  1.00  2.16           H  
ATOM    236 1HD  LYS A  15      -5.673  31.005  -6.697  1.00  2.16           H  
ATOM    237 2HD  LYS A  15      -6.965  31.645  -7.726  1.00  2.16           H  
ATOM    238 1HE  LYS A  15      -8.377  29.721  -7.177  1.00  2.16           H  
ATOM    239 2HE  LYS A  15      -7.109  29.046  -6.146  1.00  2.16           H  
ATOM    240 1HZ  LYS A  15      -8.766  30.230  -4.871  1.00  2.16           H  
ATOM    241 2HZ  LYS A  15      -7.308  31.001  -4.744  1.00  2.16           H  
ATOM    242 3HZ  LYS A  15      -8.490  31.617  -5.714  1.00  2.16           H  
ATOM    243  N   GLY A  16      -5.958  28.033 -11.257  1.00  1.77           N  
ATOM    244  CA  GLY A  16      -7.003  27.436 -12.083  1.00  1.77           C  
ATOM    245  C   GLY A  16      -8.370  28.051 -11.873  1.00  1.77           C  
ATOM    246  O   GLY A  16      -8.599  28.821 -10.940  1.00  1.77           O  
ATOM    247  H   GLY A  16      -5.494  27.477 -10.543  1.00  1.77           H  
ATOM    248 1HA  GLY A  16      -6.745  27.541 -13.129  1.00  1.77           H  
ATOM    249 2HA  GLY A  16      -7.047  26.369 -11.883  1.00  1.77           H  
ATOM    250  N   ASP A  17      -9.270  27.762 -12.807  1.00  1.46           N  
ATOM    251  CA  ASP A  17     -10.634  28.270 -12.746  1.00  1.46           C  
ATOM    252  C   ASP A  17     -11.354  27.717 -11.524  1.00  1.46           C  
ATOM    253  O   ASP A  17     -11.261  26.518 -11.232  1.00  1.46           O  
ATOM    254  CB  ASP A  17     -11.432  27.953 -14.012  1.00  1.46           C  
ATOM    255  CG  ASP A  17     -12.756  28.748 -14.061  1.00  1.46           C  
ATOM    256  OD1 ASP A  17     -12.757  29.792 -14.663  1.00  1.46           O  
ATOM    257  OD2 ASP A  17     -13.736  28.331 -13.466  1.00  1.46           O1-
ATOM    258  H   ASP A  17      -8.991  27.131 -13.557  1.00  1.46           H  
ATOM    259  HA  ASP A  17     -10.586  29.354 -12.644  1.00  1.46           H  
ATOM    260 1HB  ASP A  17     -10.836  28.195 -14.891  1.00  1.46           H  
ATOM    261 2HB  ASP A  17     -11.655  26.884 -14.048  1.00  1.46           H  
ATOM    262  N   THR A  18     -12.089  28.581 -10.828  1.00  1.21           N  
ATOM    263  CA  THR A  18     -12.831  28.164  -9.651  1.00  1.21           C  
ATOM    264  C   THR A  18     -14.357  28.377  -9.713  1.00  1.21           C  
ATOM    265  O   THR A  18     -14.999  28.530  -8.672  1.00  1.21           O  
ATOM    266  CB  THR A  18     -12.262  28.809  -8.387  1.00  1.21           C  
ATOM    267  CG2 THR A  18     -10.861  28.301  -8.107  1.00  1.21           C  
ATOM    268  OG1 THR A  18     -12.263  30.239  -8.520  1.00  1.21           O  
ATOM    269  H   THR A  18     -12.132  29.546 -11.126  1.00  1.21           H  
ATOM    270  HA  THR A  18     -12.659  27.108  -9.536  1.00  1.21           H  
ATOM    271  HB  THR A  18     -12.876  28.535  -7.568  1.00  1.21           H  
ATOM    272  HG1 THR A  18     -13.147  30.536  -8.749  1.00  1.21           H  
ATOM    273 1HG2 THR A  18     -10.500  28.748  -7.189  1.00  1.21           H  
ATOM    274 2HG2 THR A  18     -10.886  27.215  -7.994  1.00  1.21           H  
ATOM    275 3HG2 THR A  18     -10.201  28.565  -8.926  1.00  1.21           H  
ATOM    276  N   THR A  19     -14.949  28.416 -10.908  1.00  1.03           N  
ATOM    277  CA  THR A  19     -16.403  28.601 -11.026  1.00  1.03           C  
ATOM    278  C   THR A  19     -17.198  27.495 -10.306  1.00  1.03           C  
ATOM    279  O   THR A  19     -16.970  26.306 -10.534  1.00  1.03           O  
ATOM    280  CB  THR A  19     -16.833  28.632 -12.507  1.00  1.03           C  
ATOM    281  CG2 THR A  19     -18.333  28.872 -12.630  1.00  1.03           C  
ATOM    282  OG1 THR A  19     -16.134  29.672 -13.185  1.00  1.03           O  
ATOM    283  H   THR A  19     -14.395  28.307 -11.768  1.00  1.03           H  
ATOM    284  HA  THR A  19     -16.664  29.556 -10.570  1.00  1.03           H  
ATOM    285  HB  THR A  19     -16.581  27.683 -12.977  1.00  1.03           H  
ATOM    286  HG1 THR A  19     -15.214  29.345 -13.378  1.00  1.03           H  
ATOM    287 1HG2 THR A  19     -18.609  28.890 -13.682  1.00  1.03           H  
ATOM    288 2HG2 THR A  19     -18.876  28.072 -12.132  1.00  1.03           H  
ATOM    289 3HG2 THR A  19     -18.588  29.824 -12.171  1.00  1.03           H  
ATOM    290  N   THR A  20     -18.175  27.891  -9.485  1.00  0.91           N  
ATOM    291  CA  THR A  20     -19.005  26.944  -8.730  1.00  0.91           C  
ATOM    292  C   THR A  20     -19.691  25.938  -9.667  1.00  0.91           C  
ATOM    293  O   THR A  20     -20.239  26.327 -10.702  1.00  0.91           O  
ATOM    294  CB  THR A  20     -20.068  27.701  -7.893  1.00  0.91           C  
ATOM    295  CG2 THR A  20     -20.939  26.741  -7.085  1.00  0.91           C  
ATOM    296  OG1 THR A  20     -19.408  28.609  -6.989  1.00  0.91           O  
ATOM    297  H   THR A  20     -18.324  28.881  -9.357  1.00  0.91           H  
ATOM    298  HA  THR A  20     -18.362  26.394  -8.050  1.00  0.91           H  
ATOM    299  HB  THR A  20     -20.705  28.272  -8.566  1.00  0.91           H  
ATOM    300  HG1 THR A  20     -18.934  29.270  -7.500  1.00  0.91           H  
ATOM    301 1HG2 THR A  20     -21.672  27.311  -6.518  1.00  0.91           H  
ATOM    302 2HG2 THR A  20     -21.456  26.059  -7.758  1.00  0.91           H  
ATOM    303 3HG2 THR A  20     -20.330  26.177  -6.405  1.00  0.91           H  
ATOM    304  N   GLY A  21     -19.628  24.645  -9.318  1.00  0.83           N  
ATOM    305  CA  GLY A  21     -20.226  23.598 -10.161  1.00  0.83           C  
ATOM    306  C   GLY A  21     -19.614  22.201  -9.976  1.00  0.83           C  
ATOM    307  O   GLY A  21     -18.798  21.971  -9.086  1.00  0.83           O  
ATOM    308  H   GLY A  21     -19.181  24.418  -8.429  1.00  0.83           H  
ATOM    309 1HA  GLY A  21     -21.294  23.550  -9.956  1.00  0.83           H  
ATOM    310 2HA  GLY A  21     -20.124  23.891 -11.206  1.00  0.83           H  
ATOM    311  N   VAL A  22     -20.026  21.248 -10.817  1.00  0.79           N  
ATOM    312  CA  VAL A  22     -19.535  19.866 -10.699  1.00  0.79           C  
ATOM    313  C   VAL A  22     -18.564  19.542 -11.829  1.00  0.79           C  
ATOM    314  O   VAL A  22     -18.831  19.829 -12.998  1.00  0.79           O  
ATOM    315  CB  VAL A  22     -20.703  18.862 -10.669  1.00  0.79           C  
ATOM    316  CG1 VAL A  22     -20.170  17.445 -10.569  1.00  0.79           C  
ATOM    317  CG2 VAL A  22     -21.583  19.199  -9.495  1.00  0.79           C  
ATOM    318  H   VAL A  22     -20.690  21.479 -11.543  1.00  0.79           H  
ATOM    319  HA  VAL A  22     -18.996  19.764  -9.757  1.00  0.79           H  
ATOM    320  HB  VAL A  22     -21.275  18.929 -11.594  1.00  0.79           H  
ATOM    321 1HG1 VAL A  22     -21.000  16.735 -10.548  1.00  0.79           H  
ATOM    322 2HG1 VAL A  22     -19.544  17.245 -11.431  1.00  0.79           H  
ATOM    323 3HG1 VAL A  22     -19.579  17.341  -9.656  1.00  0.79           H  
ATOM    324 1HG2 VAL A  22     -22.406  18.509  -9.438  1.00  0.79           H  
ATOM    325 2HG2 VAL A  22     -20.993  19.133  -8.607  1.00  0.79           H  
ATOM    326 3HG2 VAL A  22     -21.967  20.213  -9.599  1.00  0.79           H  
ATOM    327  N   TYR A  23     -17.411  18.995 -11.450  1.00  0.79           N  
ATOM    328  CA  TYR A  23     -16.317  18.710 -12.372  1.00  0.79           C  
ATOM    329  C   TYR A  23     -15.842  17.266 -12.382  1.00  0.79           C  
ATOM    330  O   TYR A  23     -15.954  16.537 -11.393  1.00  0.79           O  
ATOM    331  CB  TYR A  23     -15.121  19.588 -12.017  1.00  0.79           C  
ATOM    332  CG  TYR A  23     -15.374  21.054 -12.173  1.00  0.79           C  
ATOM    333  CD1 TYR A  23     -15.987  21.792 -11.161  1.00  0.79           C  
ATOM    334  CD2 TYR A  23     -14.983  21.672 -13.342  1.00  0.79           C  
ATOM    335  CE1 TYR A  23     -16.206  23.141 -11.354  1.00  0.79           C  
ATOM    336  CE2 TYR A  23     -15.196  23.014 -13.518  1.00  0.79           C  
ATOM    337  CZ  TYR A  23     -15.804  23.746 -12.533  1.00  0.79           C  
ATOM    338  OH  TYR A  23     -16.011  25.081 -12.721  1.00  0.79           O  
ATOM    339  H   TYR A  23     -17.290  18.765 -10.464  1.00  0.79           H  
ATOM    340  HA  TYR A  23     -16.653  18.951 -13.380  1.00  0.79           H  
ATOM    341 1HB  TYR A  23     -14.837  19.395 -11.012  1.00  0.79           H  
ATOM    342 2HB  TYR A  23     -14.273  19.316 -12.650  1.00  0.79           H  
ATOM    343  HD1 TYR A  23     -16.302  21.312 -10.231  1.00  0.79           H  
ATOM    344  HD2 TYR A  23     -14.501  21.088 -14.128  1.00  0.79           H  
ATOM    345  HE1 TYR A  23     -16.690  23.732 -10.592  1.00  0.79           H  
ATOM    346  HE2 TYR A  23     -14.884  23.501 -14.443  1.00  0.79           H  
ATOM    347  HH  TYR A  23     -16.360  25.473 -11.897  1.00  0.79           H  
ATOM    348  N   ARG A  24     -15.267  16.862 -13.513  1.00  0.83           N  
ATOM    349  CA  ARG A  24     -14.586  15.575 -13.608  1.00  0.83           C  
ATOM    350  C   ARG A  24     -13.099  15.783 -13.300  1.00  0.83           C  
ATOM    351  O   ARG A  24     -12.553  16.847 -13.600  1.00  0.83           O  
ATOM    352  CB  ARG A  24     -14.726  14.979 -14.998  1.00  0.83           C  
ATOM    353  CG  ARG A  24     -14.027  15.725 -16.100  1.00  0.83           C  
ATOM    354  CD  ARG A  24     -14.272  15.083 -17.423  1.00  0.83           C  
ATOM    355  NE  ARG A  24     -13.510  15.729 -18.494  1.00  0.83           N  
ATOM    356  CZ  ARG A  24     -13.427  15.273 -19.760  1.00  0.83           C  
ATOM    357  NH1 ARG A  24     -14.057  14.174 -20.107  1.00  0.83           N1+
ATOM    358  NH2 ARG A  24     -12.706  15.929 -20.651  1.00  0.83           N  
ATOM    359  H   ARG A  24     -15.255  17.485 -14.310  1.00  0.83           H  
ATOM    360  HA  ARG A  24     -15.009  14.882 -12.881  1.00  0.83           H  
ATOM    361 1HB  ARG A  24     -14.294  13.993 -14.989  1.00  0.83           H  
ATOM    362 2HB  ARG A  24     -15.767  14.880 -15.274  1.00  0.83           H  
ATOM    363 1HG  ARG A  24     -14.387  16.751 -16.137  1.00  0.83           H  
ATOM    364 2HG  ARG A  24     -12.956  15.720 -15.906  1.00  0.83           H  
ATOM    365 1HD  ARG A  24     -14.002  14.032 -17.382  1.00  0.83           H  
ATOM    366 2HD  ARG A  24     -15.329  15.166 -17.665  1.00  0.83           H  
ATOM    367  HE  ARG A  24     -13.006  16.575 -18.266  1.00  0.83           H  
ATOM    368 1HH1 ARG A  24     -14.607  13.669 -19.424  1.00  0.83           H  
ATOM    369 2HH1 ARG A  24     -13.994  13.829 -21.053  1.00  0.83           H  
ATOM    370 1HH2 ARG A  24     -12.218  16.773 -20.384  1.00  0.83           H  
ATOM    371 2HH2 ARG A  24     -12.641  15.586 -21.597  1.00  0.83           H  
ATOM    372  N   ILE A  25     -12.435  14.765 -12.763  1.00  0.92           N  
ATOM    373  CA  ILE A  25     -10.986  14.800 -12.546  1.00  0.92           C  
ATOM    374  C   ILE A  25     -10.292  13.825 -13.480  1.00  0.92           C  
ATOM    375  O   ILE A  25     -10.530  12.612 -13.405  1.00  0.92           O  
ATOM    376  CB  ILE A  25     -10.621  14.433 -11.099  1.00  0.92           C  
ATOM    377  CG1 ILE A  25     -11.258  15.412 -10.145  1.00  0.92           C  
ATOM    378  CG2 ILE A  25      -9.112  14.392 -10.921  1.00  0.92           C  
ATOM    379  CD1 ILE A  25     -11.135  14.994  -8.731  1.00  0.92           C  
ATOM    380  H   ILE A  25     -12.941  13.928 -12.500  1.00  0.92           H  
ATOM    381  HA  ILE A  25     -10.619  15.803 -12.759  1.00  0.92           H  
ATOM    382  HB  ILE A  25     -11.010  13.456 -10.869  1.00  0.92           H  
ATOM    383 1HG1 ILE A  25     -10.794  16.390 -10.264  1.00  0.92           H  
ATOM    384 2HG1 ILE A  25     -12.314  15.500 -10.381  1.00  0.92           H  
ATOM    385 1HG2 ILE A  25      -8.874  14.114  -9.897  1.00  0.92           H  
ATOM    386 2HG2 ILE A  25      -8.679  13.658 -11.604  1.00  0.92           H  
ATOM    387 3HG2 ILE A  25      -8.701  15.371 -11.140  1.00  0.92           H  
ATOM    388 1HD1 ILE A  25     -11.619  15.717  -8.109  1.00  0.92           H  
ATOM    389 2HD1 ILE A  25     -11.611  14.023  -8.586  1.00  0.92           H  
ATOM    390 3HD1 ILE A  25     -10.085  14.920  -8.455  1.00  0.92           H  
ATOM    391  N   MET A  26      -9.416  14.352 -14.334  1.00  1.07           N  
ATOM    392  CA  MET A  26      -8.734  13.526 -15.319  1.00  1.07           C  
ATOM    393  C   MET A  26      -7.277  13.250 -14.969  1.00  1.07           C  
ATOM    394  O   MET A  26      -6.606  14.071 -14.335  1.00  1.07           O  
ATOM    395  CB  MET A  26      -8.795  14.197 -16.687  1.00  1.07           C  
ATOM    396  CG  MET A  26     -10.194  14.551 -17.155  1.00  1.07           C  
ATOM    397  SD  MET A  26     -11.229  13.129 -17.424  1.00  1.07           S  
ATOM    398  CE  MET A  26     -10.504  12.456 -18.901  1.00  1.07           C  
ATOM    399  H   MET A  26      -9.252  15.350 -14.320  1.00  1.07           H  
ATOM    400  HA  MET A  26      -9.239  12.569 -15.373  1.00  1.07           H  
ATOM    401 1HB  MET A  26      -8.199  15.106 -16.675  1.00  1.07           H  
ATOM    402 2HB  MET A  26      -8.355  13.526 -17.430  1.00  1.07           H  
ATOM    403 1HG  MET A  26     -10.669  15.188 -16.415  1.00  1.07           H  
ATOM    404 2HG  MET A  26     -10.130  15.107 -18.089  1.00  1.07           H  
ATOM    405 1HE  MET A  26     -11.045  11.557 -19.194  1.00  1.07           H  
ATOM    406 2HE  MET A  26     -10.560  13.192 -19.703  1.00  1.07           H  
ATOM    407 3HE  MET A  26      -9.460  12.208 -18.710  1.00  1.07           H  
ATOM    408  N   THR A  27      -6.801  12.105 -15.441  1.00  1.27           N  
ATOM    409  CA  THR A  27      -5.408  11.674 -15.371  1.00  1.27           C  
ATOM    410  C   THR A  27      -4.950  11.173 -16.741  1.00  1.27           C  
ATOM    411  O   THR A  27      -5.716  10.557 -17.479  1.00  1.27           O  
ATOM    412  CB  THR A  27      -5.193  10.615 -14.277  1.00  1.27           C  
ATOM    413  CG2 THR A  27      -3.767  10.116 -14.252  1.00  1.27           C  
ATOM    414  OG1 THR A  27      -5.523  11.180 -13.002  1.00  1.27           O  
ATOM    415  H   THR A  27      -7.468  11.489 -15.905  1.00  1.27           H  
ATOM    416  HA  THR A  27      -4.793  12.537 -15.112  1.00  1.27           H  
ATOM    417  HB  THR A  27      -5.858   9.787 -14.463  1.00  1.27           H  
ATOM    418  HG1 THR A  27      -5.074  12.028 -12.897  1.00  1.27           H  
ATOM    419 1HG2 THR A  27      -3.663   9.372 -13.466  1.00  1.27           H  
ATOM    420 2HG2 THR A  27      -3.522   9.660 -15.200  1.00  1.27           H  
ATOM    421 3HG2 THR A  27      -3.092  10.947 -14.056  1.00  1.27           H  
ATOM    422  N   ARG A  28      -3.723  11.503 -17.137  1.00  1.50           N  
ATOM    423  CA  ARG A  28      -3.239  11.070 -18.451  1.00  1.50           C  
ATOM    424  C   ARG A  28      -2.832   9.602 -18.511  1.00  1.50           C  
ATOM    425  O   ARG A  28      -3.212   8.874 -19.423  1.00  1.50           O  
ATOM    426  CB  ARG A  28      -2.021  11.853 -18.893  1.00  1.50           C  
ATOM    427  CG  ARG A  28      -1.553  11.483 -20.310  1.00  1.50           C  
ATOM    428  CD  ARG A  28      -0.235  12.053 -20.647  1.00  1.50           C  
ATOM    429  NE  ARG A  28       0.828  11.417 -19.883  1.00  1.50           N  
ATOM    430  CZ  ARG A  28       2.049  11.939 -19.671  1.00  1.50           C  
ATOM    431  NH1 ARG A  28       2.364  13.122 -20.162  1.00  1.50           N1+
ATOM    432  NH2 ARG A  28       2.931  11.253 -18.968  1.00  1.50           N  
ATOM    433  H   ARG A  28      -3.122  12.036 -16.524  1.00  1.50           H  
ATOM    434  HA  ARG A  28      -4.031  11.239 -19.178  1.00  1.50           H  
ATOM    435 1HB  ARG A  28      -2.233  12.918 -18.874  1.00  1.50           H  
ATOM    436 2HB  ARG A  28      -1.191  11.661 -18.214  1.00  1.50           H  
ATOM    437 1HG  ARG A  28      -1.484  10.395 -20.397  1.00  1.50           H  
ATOM    438 2HG  ARG A  28      -2.278  11.851 -21.035  1.00  1.50           H  
ATOM    439 1HD  ARG A  28      -0.033  11.897 -21.707  1.00  1.50           H  
ATOM    440 2HD  ARG A  28      -0.229  13.117 -20.424  1.00  1.50           H  
ATOM    441  HE  ARG A  28       0.636  10.480 -19.485  1.00  1.50           H  
ATOM    442 1HH1 ARG A  28       1.685  13.642 -20.700  1.00  1.50           H  
ATOM    443 2HH1 ARG A  28       3.283  13.508 -20.000  1.00  1.50           H  
ATOM    444 1HH2 ARG A  28       2.675  10.341 -18.596  1.00  1.50           H  
ATOM    445 2HH2 ARG A  28       3.849  11.631 -18.801  1.00  1.50           H  
ATOM    446  N   GLY A  29      -2.036   9.166 -17.545  1.00  1.69           N  
ATOM    447  CA  GLY A  29      -1.432   7.847 -17.627  1.00  1.69           C  
ATOM    448  C   GLY A  29      -0.457   7.873 -18.800  1.00  1.69           C  
ATOM    449  O   GLY A  29       0.376   8.782 -18.873  1.00  1.69           O  
ATOM    450  H   GLY A  29      -1.803   9.774 -16.777  1.00  1.69           H  
ATOM    451 1HA  GLY A  29      -0.911   7.611 -16.700  1.00  1.69           H  
ATOM    452 2HA  GLY A  29      -2.199   7.091 -17.789  1.00  1.69           H  
ATOM    453  N   LEU A  30      -0.534   6.899 -19.703  1.00  1.77           N  
ATOM    454  CA  LEU A  30       0.397   6.886 -20.832  1.00  1.77           C  
ATOM    455  C   LEU A  30      -0.232   7.324 -22.153  1.00  1.77           C  
ATOM    456  O   LEU A  30       0.382   8.073 -22.917  1.00  1.77           O  
ATOM    457  CB  LEU A  30       0.981   5.483 -20.999  1.00  1.77           C  
ATOM    458  CG  LEU A  30       1.782   4.974 -19.801  1.00  1.77           C  
ATOM    459  CD1 LEU A  30       2.239   3.555 -20.071  1.00  1.77           C  
ATOM    460  CD2 LEU A  30       2.960   5.901 -19.557  1.00  1.77           C  
ATOM    461  H   LEU A  30      -1.234   6.179 -19.604  1.00  1.77           H  
ATOM    462  HA  LEU A  30       1.213   7.571 -20.610  1.00  1.77           H  
ATOM    463 1HB  LEU A  30       0.167   4.785 -21.183  1.00  1.77           H  
ATOM    464 2HB  LEU A  30       1.636   5.482 -21.870  1.00  1.77           H  
ATOM    465  HG  LEU A  30       1.148   4.959 -18.916  1.00  1.77           H  
ATOM    466 1HD1 LEU A  30       2.802   3.185 -19.214  1.00  1.77           H  
ATOM    467 2HD1 LEU A  30       1.370   2.918 -20.236  1.00  1.77           H  
ATOM    468 3HD1 LEU A  30       2.874   3.540 -20.956  1.00  1.77           H  
ATOM    469 1HD2 LEU A  30       3.533   5.546 -18.699  1.00  1.77           H  
ATOM    470 2HD2 LEU A  30       3.600   5.916 -20.439  1.00  1.77           H  
ATOM    471 3HD2 LEU A  30       2.595   6.910 -19.357  1.00  1.77           H  
ATOM    472  N   LEU A  31      -1.434   6.831 -22.437  1.00  1.71           N  
ATOM    473  CA  LEU A  31      -2.089   7.120 -23.707  1.00  1.71           C  
ATOM    474  C   LEU A  31      -3.409   7.846 -23.496  1.00  1.71           C  
ATOM    475  O   LEU A  31      -4.189   7.473 -22.621  1.00  1.71           O  
ATOM    476  CB  LEU A  31      -2.351   5.805 -24.451  1.00  1.71           C  
ATOM    477  CG  LEU A  31      -1.109   4.939 -24.741  1.00  1.71           C  
ATOM    478  CD1 LEU A  31      -1.551   3.630 -25.359  1.00  1.71           C  
ATOM    479  CD2 LEU A  31      -0.169   5.685 -25.666  1.00  1.71           C  
ATOM    480  H   LEU A  31      -1.901   6.246 -21.765  1.00  1.71           H  
ATOM    481  HA  LEU A  31      -1.437   7.754 -24.306  1.00  1.71           H  
ATOM    482 1HB  LEU A  31      -3.044   5.208 -23.861  1.00  1.71           H  
ATOM    483 2HB  LEU A  31      -2.826   6.037 -25.404  1.00  1.71           H  
ATOM    484  HG  LEU A  31      -0.594   4.715 -23.808  1.00  1.71           H  
ATOM    485 1HD1 LEU A  31      -0.678   3.007 -25.556  1.00  1.71           H  
ATOM    486 2HD1 LEU A  31      -2.219   3.110 -24.672  1.00  1.71           H  
ATOM    487 3HD1 LEU A  31      -2.074   3.827 -26.294  1.00  1.71           H  
ATOM    488 1HD2 LEU A  31       0.708   5.071 -25.866  1.00  1.71           H  
ATOM    489 2HD2 LEU A  31      -0.681   5.905 -26.603  1.00  1.71           H  
ATOM    490 3HD2 LEU A  31       0.142   6.620 -25.197  1.00  1.71           H  
ATOM    491  N   GLY A  32      -3.694   8.843 -24.331  1.00  1.53           N  
ATOM    492  CA  GLY A  32      -4.970   9.547 -24.234  1.00  1.53           C  
ATOM    493  C   GLY A  32      -5.147  10.141 -22.842  1.00  1.53           C  
ATOM    494  O   GLY A  32      -4.285  10.875 -22.355  1.00  1.53           O  
ATOM    495  H   GLY A  32      -3.020   9.117 -25.032  1.00  1.53           H  
ATOM    496 1HA  GLY A  32      -5.014  10.338 -24.982  1.00  1.53           H  
ATOM    497 2HA  GLY A  32      -5.786   8.856 -24.444  1.00  1.53           H  
ATOM    498  N   SER A  33      -6.294   9.851 -22.233  1.00  1.30           N  
ATOM    499  CA  SER A  33      -6.620  10.303 -20.884  1.00  1.30           C  
ATOM    500  C   SER A  33      -7.778   9.485 -20.329  1.00  1.30           C  
ATOM    501  O   SER A  33      -8.542   8.882 -21.088  1.00  1.30           O  
ATOM    502  CB  SER A  33      -6.984  11.777 -20.872  1.00  1.30           C  
ATOM    503  OG  SER A  33      -8.188  11.995 -21.553  1.00  1.30           O  
ATOM    504  H   SER A  33      -6.949   9.252 -22.711  1.00  1.30           H  
ATOM    505  HA  SER A  33      -5.755  10.137 -20.241  1.00  1.30           H  
ATOM    506 1HB  SER A  33      -7.079  12.112 -19.838  1.00  1.30           H  
ATOM    507 2HB  SER A  33      -6.188  12.359 -21.331  1.00  1.30           H  
ATOM    508  HG  SER A  33      -8.841  11.457 -21.093  1.00  1.30           H  
ATOM    509  N   TYR A  34      -7.967   9.537 -19.019  1.00  1.08           N  
ATOM    510  CA  TYR A  34      -9.114   8.884 -18.403  1.00  1.08           C  
ATOM    511  C   TYR A  34      -9.615   9.632 -17.182  1.00  1.08           C  
ATOM    512  O   TYR A  34      -8.909  10.457 -16.602  1.00  1.08           O  
ATOM    513  CB  TYR A  34      -8.748   7.450 -18.028  1.00  1.08           C  
ATOM    514  CG  TYR A  34      -7.662   7.330 -16.956  1.00  1.08           C  
ATOM    515  CD1 TYR A  34      -8.016   7.207 -15.617  1.00  1.08           C  
ATOM    516  CD2 TYR A  34      -6.313   7.330 -17.320  1.00  1.08           C  
ATOM    517  CE1 TYR A  34      -7.041   7.076 -14.649  1.00  1.08           C  
ATOM    518  CE2 TYR A  34      -5.340   7.199 -16.350  1.00  1.08           C  
ATOM    519  CZ  TYR A  34      -5.699   7.067 -15.020  1.00  1.08           C  
ATOM    520  OH  TYR A  34      -4.728   6.926 -14.054  1.00  1.08           O  
ATOM    521  H   TYR A  34      -7.277  10.012 -18.438  1.00  1.08           H  
ATOM    522  HA  TYR A  34      -9.928   8.860 -19.128  1.00  1.08           H  
ATOM    523 1HB  TYR A  34      -9.637   6.935 -17.664  1.00  1.08           H  
ATOM    524 2HB  TYR A  34      -8.407   6.920 -18.916  1.00  1.08           H  
ATOM    525  HD1 TYR A  34      -9.066   7.207 -15.332  1.00  1.08           H  
ATOM    526  HD2 TYR A  34      -6.025   7.430 -18.369  1.00  1.08           H  
ATOM    527  HE1 TYR A  34      -7.325   6.976 -13.602  1.00  1.08           H  
ATOM    528  HE2 TYR A  34      -4.292   7.197 -16.634  1.00  1.08           H  
ATOM    529  HH  TYR A  34      -5.144   6.853 -13.191  1.00  1.08           H  
ATOM    530  N   GLN A  35     -10.846   9.346 -16.774  1.00  0.92           N  
ATOM    531  CA  GLN A  35     -11.362  10.001 -15.582  1.00  0.92           C  
ATOM    532  C   GLN A  35     -10.981   9.210 -14.340  1.00  0.92           C  
ATOM    533  O   GLN A  35     -11.262   8.014 -14.234  1.00  0.92           O  
ATOM    534  CB  GLN A  35     -12.872  10.209 -15.697  1.00  0.92           C  
ATOM    535  CG  GLN A  35     -13.486  10.950 -14.538  1.00  0.92           C  
ATOM    536  CD  GLN A  35     -14.960  11.252 -14.736  1.00  0.92           C  
ATOM    537  NE2 GLN A  35     -15.739  10.908 -13.745  1.00  0.92           N  
ATOM    538  OE1 GLN A  35     -15.373  11.780 -15.780  1.00  0.92           O  
ATOM    539  H   GLN A  35     -11.412   8.677 -17.277  1.00  0.92           H  
ATOM    540  HA  GLN A  35     -10.902  10.979 -15.486  1.00  0.92           H  
ATOM    541 1HB  GLN A  35     -13.103  10.753 -16.612  1.00  0.92           H  
ATOM    542 2HB  GLN A  35     -13.350   9.249 -15.759  1.00  0.92           H  
ATOM    543 1HG  GLN A  35     -13.390  10.342 -13.635  1.00  0.92           H  
ATOM    544 2HG  GLN A  35     -12.952  11.894 -14.402  1.00  0.92           H  
ATOM    545 1HE2 GLN A  35     -16.738  11.037 -13.761  1.00  0.92           H  
ATOM    546 2HE2 GLN A  35     -15.344  10.484 -12.922  1.00  0.92           H  
ATOM    547  N   ALA A  36     -10.283   9.880 -13.433  1.00  0.81           N  
ATOM    548  CA  ALA A  36      -9.794   9.293 -12.191  1.00  0.81           C  
ATOM    549  C   ALA A  36     -10.817   9.432 -11.082  1.00  0.81           C  
ATOM    550  O   ALA A  36     -10.909   8.593 -10.181  1.00  0.81           O  
ATOM    551  CB  ALA A  36      -8.507   9.965 -11.780  1.00  0.81           C  
ATOM    552  H   ALA A  36     -10.104  10.866 -13.606  1.00  0.81           H  
ATOM    553  HA  ALA A  36      -9.614   8.231 -12.361  1.00  0.81           H  
ATOM    554 1HB  ALA A  36      -8.132   9.516 -10.861  1.00  0.81           H  
ATOM    555 2HB  ALA A  36      -7.768   9.846 -12.570  1.00  0.81           H  
ATOM    556 3HB  ALA A  36      -8.689  11.027 -11.614  1.00  0.81           H  
ATOM    557  N   GLY A  37     -11.590  10.503 -11.164  1.00  0.74           N  
ATOM    558  CA  GLY A  37     -12.580  10.830 -10.144  1.00  0.74           C  
ATOM    559  C   GLY A  37     -13.376  12.044 -10.552  1.00  0.74           C  
ATOM    560  O   GLY A  37     -13.396  12.408 -11.730  1.00  0.74           O  
ATOM    561  H   GLY A  37     -11.439  11.144 -11.942  1.00  0.74           H  
ATOM    562 1HA  GLY A  37     -13.240   9.986  -9.962  1.00  0.74           H  
ATOM    563 2HA  GLY A  37     -12.088  11.041  -9.207  1.00  0.74           H  
ATOM    564  N   ALA A  38     -14.022  12.663  -9.580  1.00  0.71           N  
ATOM    565  CA  ALA A  38     -14.868  13.826  -9.773  1.00  0.71           C  
ATOM    566  C   ALA A  38     -14.850  14.692  -8.520  1.00  0.71           C  
ATOM    567  O   ALA A  38     -14.234  14.342  -7.508  1.00  0.71           O  
ATOM    568  CB  ALA A  38     -16.282  13.393 -10.111  1.00  0.71           C  
ATOM    569  H   ALA A  38     -13.981  12.251  -8.651  1.00  0.71           H  
ATOM    570  HA  ALA A  38     -14.469  14.415 -10.593  1.00  0.71           H  
ATOM    571 1HB  ALA A  38     -16.908  14.267 -10.270  1.00  0.71           H  
ATOM    572 2HB  ALA A  38     -16.259  12.790 -11.019  1.00  0.71           H  
ATOM    573 3HB  ALA A  38     -16.687  12.800  -9.297  1.00  0.71           H  
ATOM    574  N   GLY A  39     -15.465  15.853  -8.596  1.00  0.70           N  
ATOM    575  CA  GLY A  39     -15.547  16.687  -7.409  1.00  0.70           C  
ATOM    576  C   GLY A  39     -16.419  17.899  -7.622  1.00  0.70           C  
ATOM    577  O   GLY A  39     -17.060  18.058  -8.669  1.00  0.70           O  
ATOM    578  H   GLY A  39     -15.884  16.147  -9.477  1.00  0.70           H  
ATOM    579 1HA  GLY A  39     -15.942  16.106  -6.581  1.00  0.70           H  
ATOM    580 2HA  GLY A  39     -14.552  16.997  -7.106  1.00  0.70           H  
ATOM    581  N   VAL A  40     -16.471  18.745  -6.610  1.00  0.72           N  
ATOM    582  CA  VAL A  40     -17.358  19.883  -6.688  1.00  0.72           C  
ATOM    583  C   VAL A  40     -16.668  21.157  -6.276  1.00  0.72           C  
ATOM    584  O   VAL A  40     -15.852  21.176  -5.356  1.00  0.72           O  
ATOM    585  CB  VAL A  40     -18.568  19.621  -5.790  1.00  0.72           C  
ATOM    586  CG1 VAL A  40     -18.132  19.561  -4.333  1.00  0.72           C  
ATOM    587  CG2 VAL A  40     -19.657  20.651  -6.050  1.00  0.72           C  
ATOM    588  H   VAL A  40     -15.891  18.560  -5.789  1.00  0.72           H  
ATOM    589  HA  VAL A  40     -17.698  19.999  -7.716  1.00  0.72           H  
ATOM    590  HB  VAL A  40     -18.952  18.644  -6.032  1.00  0.72           H  
ATOM    591 1HG1 VAL A  40     -18.984  19.328  -3.702  1.00  0.72           H  
ATOM    592 2HG1 VAL A  40     -17.375  18.790  -4.225  1.00  0.72           H  
ATOM    593 3HG1 VAL A  40     -17.717  20.524  -4.037  1.00  0.72           H  
ATOM    594 1HG2 VAL A  40     -20.518  20.424  -5.441  1.00  0.72           H  
ATOM    595 2HG2 VAL A  40     -19.312  21.641  -5.823  1.00  0.72           H  
ATOM    596 3HG2 VAL A  40     -19.938  20.615  -7.098  1.00  0.72           H  
ATOM    597  N   MET A  41     -16.995  22.230  -6.960  1.00  0.74           N  
ATOM    598  CA  MET A  41     -16.429  23.512  -6.642  1.00  0.74           C  
ATOM    599  C   MET A  41     -17.480  24.307  -5.889  1.00  0.74           C  
ATOM    600  O   MET A  41     -18.563  24.550  -6.429  1.00  0.74           O  
ATOM    601  CB  MET A  41     -16.077  24.202  -7.928  1.00  0.74           C  
ATOM    602  CG  MET A  41     -15.335  25.464  -7.836  1.00  0.74           C  
ATOM    603  SD  MET A  41     -13.655  25.192  -7.481  1.00  0.74           S  
ATOM    604  CE  MET A  41     -13.244  24.424  -9.075  1.00  0.74           C  
ATOM    605  H   MET A  41     -17.665  22.153  -7.717  1.00  0.74           H  
ATOM    606  HA  MET A  41     -15.562  23.388  -6.018  1.00  0.74           H  
ATOM    607 1HB  MET A  41     -15.479  23.530  -8.527  1.00  0.74           H  
ATOM    608 2HB  MET A  41     -16.981  24.404  -8.479  1.00  0.74           H  
ATOM    609 1HG  MET A  41     -15.390  25.962  -8.768  1.00  0.74           H  
ATOM    610 2HG  MET A  41     -15.760  26.109  -7.068  1.00  0.74           H  
ATOM    611 1HE  MET A  41     -12.188  24.175  -9.106  1.00  0.74           H  
ATOM    612 2HE  MET A  41     -13.830  23.522  -9.208  1.00  0.74           H  
ATOM    613 3HE  MET A  41     -13.475  25.101  -9.894  1.00  0.74           H  
ATOM    614  N   VAL A  42     -17.188  24.658  -4.639  1.00  0.77           N  
ATOM    615  CA  VAL A  42     -18.136  25.385  -3.797  1.00  0.77           C  
ATOM    616  C   VAL A  42     -17.466  26.605  -3.182  1.00  0.77           C  
ATOM    617  O   VAL A  42     -16.400  26.494  -2.583  1.00  0.77           O  
ATOM    618  CB  VAL A  42     -18.729  24.453  -2.710  1.00  0.77           C  
ATOM    619  CG1 VAL A  42     -19.666  25.218  -1.815  1.00  0.77           C  
ATOM    620  CG2 VAL A  42     -19.458  23.297  -3.385  1.00  0.77           C  
ATOM    621  H   VAL A  42     -16.264  24.417  -4.279  1.00  0.77           H  
ATOM    622  HA  VAL A  42     -18.960  25.730  -4.420  1.00  0.77           H  
ATOM    623  HB  VAL A  42     -17.936  24.067  -2.086  1.00  0.77           H  
ATOM    624 1HG1 VAL A  42     -20.067  24.551  -1.052  1.00  0.77           H  
ATOM    625 2HG1 VAL A  42     -19.123  26.026  -1.330  1.00  0.77           H  
ATOM    626 3HG1 VAL A  42     -20.483  25.630  -2.405  1.00  0.77           H  
ATOM    627 1HG2 VAL A  42     -19.887  22.639  -2.648  1.00  0.77           H  
ATOM    628 2HG2 VAL A  42     -20.256  23.689  -4.015  1.00  0.77           H  
ATOM    629 3HG2 VAL A  42     -18.756  22.746  -3.983  1.00  0.77           H  
ATOM    630  N   GLU A  43     -18.054  27.781  -3.387  1.00  0.79           N  
ATOM    631  CA  GLU A  43     -17.493  29.044  -2.892  1.00  0.79           C  
ATOM    632  C   GLU A  43     -16.023  29.214  -3.282  1.00  0.79           C  
ATOM    633  O   GLU A  43     -15.222  29.749  -2.516  1.00  0.79           O  
ATOM    634  CB  GLU A  43     -17.619  29.176  -1.373  1.00  0.79           C  
ATOM    635  CG  GLU A  43     -19.037  29.208  -0.821  1.00  0.79           C  
ATOM    636  CD  GLU A  43     -19.043  29.476   0.665  1.00  0.79           C  
ATOM    637  OE1 GLU A  43     -18.057  30.013   1.146  1.00  0.79           O  
ATOM    638  OE2 GLU A  43     -20.013  29.164   1.313  1.00  0.79           O1-
ATOM    639  H   GLU A  43     -18.926  27.802  -3.899  1.00  0.79           H  
ATOM    640  HA  GLU A  43     -18.052  29.862  -3.347  1.00  0.79           H  
ATOM    641 1HB  GLU A  43     -17.109  28.348  -0.896  1.00  0.79           H  
ATOM    642 2HB  GLU A  43     -17.119  30.089  -1.051  1.00  0.79           H  
ATOM    643 1HG  GLU A  43     -19.595  29.995  -1.325  1.00  0.79           H  
ATOM    644 2HG  GLU A  43     -19.529  28.268  -1.023  1.00  0.79           H  
ATOM    645  N   GLY A  44     -15.692  28.791  -4.496  1.00  0.79           N  
ATOM    646  CA  GLY A  44     -14.350  28.910  -5.044  1.00  0.79           C  
ATOM    647  C   GLY A  44     -13.358  27.799  -4.651  1.00  0.79           C  
ATOM    648  O   GLY A  44     -12.200  27.847  -5.071  1.00  0.79           O  
ATOM    649  H   GLY A  44     -16.410  28.362  -5.061  1.00  0.79           H  
ATOM    650 1HA  GLY A  44     -14.443  28.939  -6.124  1.00  0.79           H  
ATOM    651 2HA  GLY A  44     -13.936  29.872  -4.751  1.00  0.79           H  
ATOM    652  N   VAL A  45     -13.789  26.805  -3.870  1.00  0.78           N  
ATOM    653  CA  VAL A  45     -12.880  25.734  -3.447  1.00  0.78           C  
ATOM    654  C   VAL A  45     -13.269  24.396  -4.042  1.00  0.78           C  
ATOM    655  O   VAL A  45     -14.444  24.023  -4.050  1.00  0.78           O  
ATOM    656  CB  VAL A  45     -12.859  25.606  -1.921  1.00  0.78           C  
ATOM    657  CG1 VAL A  45     -11.936  24.443  -1.499  1.00  0.78           C  
ATOM    658  CG2 VAL A  45     -12.400  26.902  -1.326  1.00  0.78           C  
ATOM    659  H   VAL A  45     -14.746  26.806  -3.525  1.00  0.78           H  
ATOM    660  HA  VAL A  45     -11.870  25.976  -3.783  1.00  0.78           H  
ATOM    661  HB  VAL A  45     -13.854  25.383  -1.561  1.00  0.78           H  
ATOM    662 1HG1 VAL A  45     -11.936  24.358  -0.421  1.00  0.78           H  
ATOM    663 2HG1 VAL A  45     -12.290  23.508  -1.919  1.00  0.78           H  
ATOM    664 3HG1 VAL A  45     -10.923  24.632  -1.846  1.00  0.78           H  
ATOM    665 1HG2 VAL A  45     -12.384  26.812  -0.238  1.00  0.78           H  
ATOM    666 2HG2 VAL A  45     -11.412  27.121  -1.700  1.00  0.78           H  
ATOM    667 3HG2 VAL A  45     -13.084  27.702  -1.617  1.00  0.78           H  
ATOM    668  N   PHE A  46     -12.297  23.688  -4.605  1.00  0.77           N  
ATOM    669  CA  PHE A  46     -12.592  22.404  -5.214  1.00  0.77           C  
ATOM    670  C   PHE A  46     -12.473  21.287  -4.202  1.00  0.77           C  
ATOM    671  O   PHE A  46     -11.463  21.182  -3.510  1.00  0.77           O  
ATOM    672  CB  PHE A  46     -11.702  22.147  -6.410  1.00  0.77           C  
ATOM    673  CG  PHE A  46     -12.041  20.905  -7.080  1.00  0.77           C  
ATOM    674  CD1 PHE A  46     -13.212  20.833  -7.787  1.00  0.77           C  
ATOM    675  CD2 PHE A  46     -11.218  19.808  -7.031  1.00  0.77           C  
ATOM    676  CE1 PHE A  46     -13.564  19.702  -8.431  1.00  0.77           C  
ATOM    677  CE2 PHE A  46     -11.566  18.660  -7.687  1.00  0.77           C  
ATOM    678  CZ  PHE A  46     -12.743  18.604  -8.397  1.00  0.77           C  
ATOM    679  H   PHE A  46     -11.332  24.019  -4.573  1.00  0.77           H  
ATOM    680  HA  PHE A  46     -13.615  22.414  -5.571  1.00  0.77           H  
ATOM    681 1HB  PHE A  46     -11.784  22.946  -7.113  1.00  0.77           H  
ATOM    682 2HB  PHE A  46     -10.693  22.105  -6.102  1.00  0.77           H  
ATOM    683  HD1 PHE A  46     -13.867  21.696  -7.815  1.00  0.77           H  
ATOM    684  HD2 PHE A  46     -10.290  19.863  -6.468  1.00  0.77           H  
ATOM    685  HE1 PHE A  46     -14.500  19.676  -8.961  1.00  0.77           H  
ATOM    686  HE2 PHE A  46     -10.916  17.799  -7.645  1.00  0.77           H  
ATOM    687  HZ  PHE A  46     -13.029  17.690  -8.921  1.00  0.77           H  
ATOM    688  N   HIS A  47     -13.485  20.435  -4.118  1.00  0.75           N  
ATOM    689  CA  HIS A  47     -13.451  19.357  -3.149  1.00  0.75           C  
ATOM    690  C   HIS A  47     -13.585  18.023  -3.836  1.00  0.75           C  
ATOM    691  O   HIS A  47     -14.466  17.819  -4.679  1.00  0.75           O  
ATOM    692  CB  HIS A  47     -14.633  19.459  -2.211  1.00  0.75           C  
ATOM    693  CG  HIS A  47     -14.754  20.725  -1.544  1.00  0.75           C  
ATOM    694  CD2 HIS A  47     -14.442  21.121  -0.311  1.00  0.75           C  
ATOM    695  ND1 HIS A  47     -15.281  21.812  -2.174  1.00  0.75           N  
ATOM    696  CE1 HIS A  47     -15.295  22.820  -1.356  1.00  0.75           C  
ATOM    697  NE2 HIS A  47     -14.804  22.422  -0.200  1.00  0.75           N  
ATOM    698  H   HIS A  47     -14.304  20.575  -4.695  1.00  0.75           H  
ATOM    699  HA  HIS A  47     -12.524  19.372  -2.585  1.00  0.75           H  
ATOM    700 1HB  HIS A  47     -15.540  19.287  -2.772  1.00  0.75           H  
ATOM    701 2HB  HIS A  47     -14.563  18.683  -1.453  1.00  0.75           H  
ATOM    702  HD1 HIS A  47     -15.599  21.836  -3.140  1.00  0.75           H  
ATOM    703  HD2 HIS A  47     -14.013  20.626   0.520  1.00  0.75           H  
ATOM    704  HE1 HIS A  47     -15.677  23.787  -1.681  1.00  0.75           H  
ATOM    705  N   THR A  48     -12.723  17.104  -3.443  1.00  0.75           N  
ATOM    706  CA  THR A  48     -12.731  15.763  -3.985  1.00  0.75           C  
ATOM    707  C   THR A  48     -12.320  14.731  -2.938  1.00  0.75           C  
ATOM    708  O   THR A  48     -12.183  15.044  -1.748  1.00  0.75           O  
ATOM    709  CB  THR A  48     -11.837  15.693  -5.221  1.00  0.75           C  
ATOM    710  CG2 THR A  48     -10.399  15.895  -4.855  1.00  0.75           C  
ATOM    711  OG1 THR A  48     -12.037  14.428  -5.868  1.00  0.75           O  
ATOM    712  H   THR A  48     -12.017  17.360  -2.749  1.00  0.75           H  
ATOM    713  HA  THR A  48     -13.742  15.529  -4.317  1.00  0.75           H  
ATOM    714  HB  THR A  48     -12.135  16.476  -5.903  1.00  0.75           H  
ATOM    715  HG1 THR A  48     -12.864  14.461  -6.421  1.00  0.75           H  
ATOM    716 1HG2 THR A  48      -9.808  15.864  -5.753  1.00  0.75           H  
ATOM    717 2HG2 THR A  48     -10.296  16.868  -4.378  1.00  0.75           H  
ATOM    718 3HG2 THR A  48     -10.063  15.118  -4.171  1.00  0.75           H  
ATOM    719  N   LEU A  49     -12.157  13.496  -3.380  1.00  0.75           N  
ATOM    720  CA  LEU A  49     -11.768  12.423  -2.486  1.00  0.75           C  
ATOM    721  C   LEU A  49     -10.296  12.131  -2.628  1.00  0.75           C  
ATOM    722  O   LEU A  49      -9.731  12.189  -3.722  1.00  0.75           O  
ATOM    723  CB  LEU A  49     -12.650  11.203  -2.663  1.00  0.75           C  
ATOM    724  CG  LEU A  49     -14.094  11.448  -2.271  1.00  0.75           C  
ATOM    725  CD1 LEU A  49     -14.894  10.244  -2.504  1.00  0.75           C  
ATOM    726  CD2 LEU A  49     -14.159  11.785  -0.838  1.00  0.75           C  
ATOM    727  H   LEU A  49     -12.259  13.348  -4.376  1.00  0.75           H  
ATOM    728  HA  LEU A  49     -11.932  12.760  -1.472  1.00  0.75           H  
ATOM    729 1HB  LEU A  49     -12.628  10.887  -3.699  1.00  0.75           H  
ATOM    730 2HB  LEU A  49     -12.258  10.402  -2.042  1.00  0.75           H  
ATOM    731  HG  LEU A  49     -14.485  12.259  -2.839  1.00  0.75           H  
ATOM    732 1HD1 LEU A  49     -15.918  10.445  -2.201  1.00  0.75           H  
ATOM    733 2HD1 LEU A  49     -14.860   9.972  -3.545  1.00  0.75           H  
ATOM    734 3HD1 LEU A  49     -14.489   9.431  -1.899  1.00  0.75           H  
ATOM    735 1HD2 LEU A  49     -15.169  11.947  -0.556  1.00  0.75           H  
ATOM    736 2HD2 LEU A  49     -13.758  10.950  -0.267  1.00  0.75           H  
ATOM    737 3HD2 LEU A  49     -13.573  12.681  -0.632  1.00  0.75           H  
ATOM    738  N   TRP A  50      -9.671  11.813  -1.514  1.00  0.78           N  
ATOM    739  CA  TRP A  50      -8.233  11.633  -1.488  1.00  0.78           C  
ATOM    740  C   TRP A  50      -7.811  10.535  -2.448  1.00  0.78           C  
ATOM    741  O   TRP A  50      -6.916  10.743  -3.273  1.00  0.78           O  
ATOM    742  CB  TRP A  50      -7.731  11.305  -0.080  1.00  0.78           C  
ATOM    743  CG  TRP A  50      -6.270  11.340   0.058  1.00  0.78           C  
ATOM    744  CD1 TRP A  50      -5.554  12.402   0.459  1.00  0.78           C  
ATOM    745  CD2 TRP A  50      -5.319  10.304  -0.222  1.00  0.78           C  
ATOM    746  CE2 TRP A  50      -4.062  10.836   0.038  1.00  0.78           C  
ATOM    747  CE3 TRP A  50      -5.426   8.996  -0.665  1.00  0.78           C  
ATOM    748  NE1 TRP A  50      -4.234  12.111   0.456  1.00  0.78           N  
ATOM    749  CZ2 TRP A  50      -2.909  10.105  -0.125  1.00  0.78           C  
ATOM    750  CZ3 TRP A  50      -4.277   8.259  -0.837  1.00  0.78           C  
ATOM    751  CH2 TRP A  50      -3.043   8.797  -0.575  1.00  0.78           C  
ATOM    752  H   TRP A  50     -10.231  11.711  -0.670  1.00  0.78           H  
ATOM    753  HA  TRP A  50      -7.770  12.552  -1.804  1.00  0.78           H  
ATOM    754 1HB  TRP A  50      -8.153  12.014   0.627  1.00  0.78           H  
ATOM    755 2HB  TRP A  50      -8.063  10.317   0.207  1.00  0.78           H  
ATOM    756  HD1 TRP A  50      -5.977  13.344   0.763  1.00  0.78           H  
ATOM    757  HE1 TRP A  50      -3.489  12.745   0.758  1.00  0.78           H  
ATOM    758  HE3 TRP A  50      -6.400   8.561  -0.869  1.00  0.78           H  
ATOM    759  HZ2 TRP A  50      -1.927  10.528   0.082  1.00  0.78           H  
ATOM    760  HZ3 TRP A  50      -4.377   7.236  -1.186  1.00  0.78           H  
ATOM    761  HH2 TRP A  50      -2.155   8.185  -0.721  1.00  0.78           H  
ATOM    762  N   HIS A  51      -8.520   9.406  -2.453  1.00  0.83           N  
ATOM    763  CA  HIS A  51      -8.109   8.311  -3.327  1.00  0.83           C  
ATOM    764  C   HIS A  51      -8.165   8.621  -4.830  1.00  0.83           C  
ATOM    765  O   HIS A  51      -7.669   7.815  -5.625  1.00  0.83           O  
ATOM    766  CB  HIS A  51      -8.919   7.023  -3.085  1.00  0.83           C  
ATOM    767  CG  HIS A  51     -10.364   6.983  -3.587  1.00  0.83           C  
ATOM    768  CD2 HIS A  51     -10.896   6.394  -4.692  1.00  0.83           C  
ATOM    769  ND1 HIS A  51     -11.417   7.558  -2.917  1.00  0.83           N  
ATOM    770  CE1 HIS A  51     -12.531   7.326  -3.569  1.00  0.83           C  
ATOM    771  NE2 HIS A  51     -12.255   6.618  -4.662  1.00  0.83           N  
ATOM    772  H   HIS A  51      -9.275   9.275  -1.765  1.00  0.83           H  
ATOM    773  HA  HIS A  51      -7.072   8.071  -3.105  1.00  0.83           H  
ATOM    774 1HB  HIS A  51      -8.391   6.183  -3.530  1.00  0.83           H  
ATOM    775 2HB  HIS A  51      -8.956   6.843  -2.008  1.00  0.83           H  
ATOM    776  HD1 HIS A  51     -11.415   8.040  -2.016  1.00  0.83           H  
ATOM    777  HD2 HIS A  51     -10.456   5.822  -5.509  1.00  0.83           H  
ATOM    778  HE1 HIS A  51     -13.469   7.702  -3.176  1.00  0.83           H  
ATOM    779  N   THR A  52      -8.773   9.747  -5.235  1.00  0.89           N  
ATOM    780  CA  THR A  52      -8.876  10.071  -6.648  1.00  0.89           C  
ATOM    781  C   THR A  52      -7.739  10.963  -7.148  1.00  0.89           C  
ATOM    782  O   THR A  52      -7.582  11.137  -8.359  1.00  0.89           O  
ATOM    783  CB  THR A  52     -10.198  10.783  -6.948  1.00  0.89           C  
ATOM    784  CG2 THR A  52     -11.357   9.941  -6.455  1.00  0.89           C  
ATOM    785  OG1 THR A  52     -10.238  12.042  -6.285  1.00  0.89           O  
ATOM    786  H   THR A  52      -9.149  10.411  -4.558  1.00  0.89           H  
ATOM    787  HA  THR A  52      -8.853   9.141  -7.215  1.00  0.89           H  
ATOM    788  HB  THR A  52     -10.271  10.945  -8.011  1.00  0.89           H  
ATOM    789  HG1 THR A  52      -9.977  11.940  -5.351  1.00  0.89           H  
ATOM    790 1HG2 THR A  52     -12.297  10.449  -6.667  1.00  0.89           H  
ATOM    791 2HG2 THR A  52     -11.340   8.974  -6.960  1.00  0.89           H  
ATOM    792 3HG2 THR A  52     -11.262   9.789  -5.380  1.00  0.89           H  
ATOM    793  N   THR A  53      -6.961  11.561  -6.232  1.00  0.97           N  
ATOM    794  CA  THR A  53      -5.897  12.461  -6.674  1.00  0.97           C  
ATOM    795  C   THR A  53      -4.610  12.085  -5.977  1.00  0.97           C  
ATOM    796  O   THR A  53      -3.507  12.407  -6.421  1.00  0.97           O  
ATOM    797  CB  THR A  53      -6.200  13.918  -6.302  1.00  0.97           C  
ATOM    798  CG2 THR A  53      -7.565  14.304  -6.768  1.00  0.97           C  
ATOM    799  OG1 THR A  53      -6.166  14.071  -4.896  1.00  0.97           O  
ATOM    800  H   THR A  53      -7.094  11.372  -5.239  1.00  0.97           H  
ATOM    801  HA  THR A  53      -5.755  12.370  -7.747  1.00  0.97           H  
ATOM    802  HB  THR A  53      -5.451  14.571  -6.758  1.00  0.97           H  
ATOM    803  HG1 THR A  53      -6.102  15.025  -4.715  1.00  0.97           H  
ATOM    804 1HG2 THR A  53      -7.734  15.324  -6.487  1.00  0.97           H  
ATOM    805 2HG2 THR A  53      -7.633  14.197  -7.843  1.00  0.97           H  
ATOM    806 3HG2 THR A  53      -8.309  13.675  -6.298  1.00  0.97           H  
ATOM    807  N   LYS A  54      -4.784  11.444  -4.833  1.00  1.06           N  
ATOM    808  CA  LYS A  54      -3.734  11.040  -3.914  1.00  1.06           C  
ATOM    809  C   LYS A  54      -2.874  12.225  -3.480  1.00  1.06           C  
ATOM    810  O   LYS A  54      -1.714  12.059  -3.096  1.00  1.06           O  
ATOM    811  CB  LYS A  54      -2.894   9.937  -4.553  1.00  1.06           C  
ATOM    812  CG  LYS A  54      -3.689   8.669  -4.881  1.00  1.06           C  
ATOM    813  CD  LYS A  54      -2.792   7.609  -5.495  1.00  1.06           C  
ATOM    814  CE  LYS A  54      -3.535   6.289  -5.736  1.00  1.06           C  
ATOM    815  NZ  LYS A  54      -4.634   6.419  -6.752  1.00  1.06           N1+
ATOM    816  H   LYS A  54      -5.732  11.233  -4.549  1.00  1.06           H  
ATOM    817  HA  LYS A  54      -4.208  10.633  -3.023  1.00  1.06           H  
ATOM    818 1HB  LYS A  54      -2.461  10.294  -5.476  1.00  1.06           H  
ATOM    819 2HB  LYS A  54      -2.075   9.665  -3.885  1.00  1.06           H  
ATOM    820 1HG  LYS A  54      -4.138   8.279  -3.967  1.00  1.06           H  
ATOM    821 2HG  LYS A  54      -4.494   8.908  -5.579  1.00  1.06           H  
ATOM    822 1HD  LYS A  54      -2.386   7.973  -6.440  1.00  1.06           H  
ATOM    823 2HD  LYS A  54      -1.973   7.430  -4.819  1.00  1.06           H  
ATOM    824 1HE  LYS A  54      -2.821   5.549  -6.089  1.00  1.06           H  
ATOM    825 2HE  LYS A  54      -3.963   5.945  -4.794  1.00  1.06           H  
ATOM    826 1HZ  LYS A  54      -5.086   5.525  -6.877  1.00  1.06           H  
ATOM    827 2HZ  LYS A  54      -5.327   7.100  -6.431  1.00  1.06           H  
ATOM    828 3HZ  LYS A  54      -4.250   6.725  -7.632  1.00  1.06           H  
ATOM    829  N   GLY A  55      -3.477  13.420  -3.467  1.00  1.14           N  
ATOM    830  CA  GLY A  55      -2.793  14.638  -3.059  1.00  1.14           C  
ATOM    831  C   GLY A  55      -2.191  15.427  -4.227  1.00  1.14           C  
ATOM    832  O   GLY A  55      -1.692  16.535  -4.032  1.00  1.14           O  
ATOM    833  H   GLY A  55      -4.436  13.496  -3.813  1.00  1.14           H  
ATOM    834 1HA  GLY A  55      -3.486  15.276  -2.517  1.00  1.14           H  
ATOM    835 2HA  GLY A  55      -2.001  14.376  -2.362  1.00  1.14           H  
ATOM    836  N   ALA A  56      -2.195  14.865  -5.434  1.00  1.22           N  
ATOM    837  CA  ALA A  56      -1.632  15.565  -6.585  1.00  1.22           C  
ATOM    838  C   ALA A  56      -2.395  16.848  -6.898  1.00  1.22           C  
ATOM    839  O   ALA A  56      -3.614  16.907  -6.743  1.00  1.22           O  
ATOM    840  CB  ALA A  56      -1.649  14.664  -7.803  1.00  1.22           C  
ATOM    841  H   ALA A  56      -2.602  13.942  -5.579  1.00  1.22           H  
ATOM    842  HA  ALA A  56      -0.601  15.830  -6.348  1.00  1.22           H  
ATOM    843 1HB  ALA A  56      -1.205  15.188  -8.649  1.00  1.22           H  
ATOM    844 2HB  ALA A  56      -1.083  13.756  -7.591  1.00  1.22           H  
ATOM    845 3HB  ALA A  56      -2.680  14.399  -8.040  1.00  1.22           H  
ATOM    846  N   ALA A  57      -1.681  17.882  -7.349  1.00  1.31           N  
ATOM    847  CA  ALA A  57      -2.320  19.136  -7.766  1.00  1.31           C  
ATOM    848  C   ALA A  57      -3.203  18.883  -8.975  1.00  1.31           C  
ATOM    849  O   ALA A  57      -2.881  18.028  -9.804  1.00  1.31           O  
ATOM    850  CB  ALA A  57      -1.288  20.196  -8.067  1.00  1.31           C  
ATOM    851  H   ALA A  57      -0.678  17.789  -7.426  1.00  1.31           H  
ATOM    852  HA  ALA A  57      -2.958  19.490  -6.968  1.00  1.31           H  
ATOM    853 1HB  ALA A  57      -1.797  21.118  -8.358  1.00  1.31           H  
ATOM    854 2HB  ALA A  57      -0.685  20.388  -7.178  1.00  1.31           H  
ATOM    855 3HB  ALA A  57      -0.654  19.857  -8.865  1.00  1.31           H  
ATOM    856  N   LEU A  58      -4.302  19.625  -9.082  1.00  1.39           N  
ATOM    857  CA  LEU A  58      -5.228  19.442 -10.193  1.00  1.39           C  
ATOM    858  C   LEU A  58      -5.232  20.599 -11.181  1.00  1.39           C  
ATOM    859  O   LEU A  58      -4.949  21.736 -10.818  1.00  1.39           O  
ATOM    860  CB  LEU A  58      -6.633  19.250  -9.634  1.00  1.39           C  
ATOM    861  CG  LEU A  58      -6.764  18.096  -8.649  1.00  1.39           C  
ATOM    862  CD1 LEU A  58      -8.178  18.047  -8.147  1.00  1.39           C  
ATOM    863  CD2 LEU A  58      -6.344  16.814  -9.310  1.00  1.39           C  
ATOM    864  H   LEU A  58      -4.507  20.341  -8.381  1.00  1.39           H  
ATOM    865  HA  LEU A  58      -4.941  18.540 -10.731  1.00  1.39           H  
ATOM    866 1HB  LEU A  58      -6.929  20.164  -9.116  1.00  1.39           H  
ATOM    867 2HB  LEU A  58      -7.323  19.079 -10.461  1.00  1.39           H  
ATOM    868  HG  LEU A  58      -6.114  18.274  -7.804  1.00  1.39           H  
ATOM    869 1HD1 LEU A  58      -8.290  17.254  -7.432  1.00  1.39           H  
ATOM    870 2HD1 LEU A  58      -8.410  18.996  -7.672  1.00  1.39           H  
ATOM    871 3HD1 LEU A  58      -8.851  17.878  -8.985  1.00  1.39           H  
ATOM    872 1HD2 LEU A  58      -6.418  16.007  -8.614  1.00  1.39           H  
ATOM    873 2HD2 LEU A  58      -6.981  16.620 -10.164  1.00  1.39           H  
ATOM    874 3HD2 LEU A  58      -5.311  16.895  -9.644  1.00  1.39           H  
ATOM    875  N   MET A  59      -5.560  20.323 -12.437  1.00  1.48           N  
ATOM    876  CA  MET A  59      -5.702  21.414 -13.398  1.00  1.48           C  
ATOM    877  C   MET A  59      -7.170  21.795 -13.525  1.00  1.48           C  
ATOM    878  O   MET A  59      -8.051  20.948 -13.364  1.00  1.48           O  
ATOM    879  CB  MET A  59      -5.101  21.054 -14.754  1.00  1.48           C  
ATOM    880  CG  MET A  59      -3.630  20.693 -14.697  1.00  1.48           C  
ATOM    881  SD  MET A  59      -2.608  22.058 -14.108  1.00  1.48           S  
ATOM    882  CE  MET A  59      -2.622  23.236 -15.450  1.00  1.48           C  
ATOM    883  H   MET A  59      -5.747  19.371 -12.717  1.00  1.48           H  
ATOM    884  HA  MET A  59      -5.174  22.285 -13.027  1.00  1.48           H  
ATOM    885 1HB  MET A  59      -5.645  20.216 -15.184  1.00  1.48           H  
ATOM    886 2HB  MET A  59      -5.213  21.906 -15.432  1.00  1.48           H  
ATOM    887 1HG  MET A  59      -3.488  19.844 -14.028  1.00  1.48           H  
ATOM    888 2HG  MET A  59      -3.286  20.407 -15.691  1.00  1.48           H  
ATOM    889 1HE  MET A  59      -2.033  24.111 -15.172  1.00  1.48           H  
ATOM    890 2HE  MET A  59      -2.194  22.779 -16.341  1.00  1.48           H  
ATOM    891 3HE  MET A  59      -3.648  23.540 -15.660  1.00  1.48           H  
ATOM    892  N   SER A  60      -7.425  23.067 -13.807  1.00  1.56           N  
ATOM    893  CA  SER A  60      -8.780  23.564 -14.023  1.00  1.56           C  
ATOM    894  C   SER A  60      -8.783  24.715 -15.027  1.00  1.56           C  
ATOM    895  O   SER A  60      -8.213  25.790 -14.781  1.00  1.56           O  
ATOM    896  CB  SER A  60      -9.394  24.019 -12.715  1.00  1.56           C  
ATOM    897  OG  SER A  60     -10.678  24.520 -12.927  1.00  1.56           O  
ATOM    898  H   SER A  60      -6.633  23.700 -13.903  1.00  1.56           H  
ATOM    899  HA  SER A  60      -9.386  22.754 -14.430  1.00  1.56           H  
ATOM    900 1HB  SER A  60      -9.432  23.190 -12.008  1.00  1.56           H  
ATOM    901 2HB  SER A  60      -8.775  24.790 -12.278  1.00  1.56           H  
ATOM    902  HG  SER A  60     -10.861  25.149 -12.194  1.00  1.56           H  
ATOM    903  N   GLY A  61      -9.456  24.518 -16.153  1.00  1.62           N  
ATOM    904  CA  GLY A  61      -9.426  25.535 -17.188  1.00  1.62           C  
ATOM    905  C   GLY A  61      -7.985  25.715 -17.656  1.00  1.62           C  
ATOM    906  O   GLY A  61      -7.330  24.750 -18.046  1.00  1.62           O  
ATOM    907  H   GLY A  61      -9.947  23.647 -16.303  1.00  1.62           H  
ATOM    908 1HA  GLY A  61     -10.056  25.234 -18.024  1.00  1.62           H  
ATOM    909 2HA  GLY A  61      -9.816  26.475 -16.799  1.00  1.62           H  
ATOM    910  N   GLU A  62      -7.501  26.950 -17.614  1.00  1.63           N  
ATOM    911  CA  GLU A  62      -6.145  27.280 -18.048  1.00  1.63           C  
ATOM    912  C   GLU A  62      -5.074  27.241 -16.949  1.00  1.63           C  
ATOM    913  O   GLU A  62      -3.915  27.562 -17.220  1.00  1.63           O  
ATOM    914  CB  GLU A  62      -6.139  28.669 -18.679  1.00  1.63           C  
ATOM    915  CG  GLU A  62      -6.953  28.776 -19.960  1.00  1.63           C  
ATOM    916  CD  GLU A  62      -6.965  30.167 -20.554  1.00  1.63           C  
ATOM    917  OE1 GLU A  62      -6.373  31.063 -19.976  1.00  1.63           O  
ATOM    918  OE2 GLU A  62      -7.565  30.338 -21.588  1.00  1.63           O1-
ATOM    919  H   GLU A  62      -8.098  27.687 -17.270  1.00  1.63           H  
ATOM    920  HA  GLU A  62      -5.857  26.555 -18.810  1.00  1.63           H  
ATOM    921 1HB  GLU A  62      -6.540  29.389 -17.967  1.00  1.63           H  
ATOM    922 2HB  GLU A  62      -5.114  28.963 -18.902  1.00  1.63           H  
ATOM    923 1HG  GLU A  62      -6.538  28.086 -20.694  1.00  1.63           H  
ATOM    924 2HG  GLU A  62      -7.976  28.467 -19.751  1.00  1.63           H  
ATOM    925  N   GLY A  63      -5.450  26.920 -15.709  1.00  1.61           N  
ATOM    926  CA  GLY A  63      -4.465  26.960 -14.629  1.00  1.61           C  
ATOM    927  C   GLY A  63      -4.472  25.757 -13.683  1.00  1.61           C  
ATOM    928  O   GLY A  63      -5.051  24.707 -13.970  1.00  1.61           O  
ATOM    929  H   GLY A  63      -6.411  26.637 -15.518  1.00  1.61           H  
ATOM    930 1HA  GLY A  63      -3.468  27.066 -15.051  1.00  1.61           H  
ATOM    931 2HA  GLY A  63      -4.637  27.866 -14.054  1.00  1.61           H  
ATOM    932  N   ARG A  64      -3.813  25.930 -12.537  1.00  1.56           N  
ATOM    933  CA  ARG A  64      -3.638  24.862 -11.546  1.00  1.56           C  
ATOM    934  C   ARG A  64      -4.220  25.193 -10.167  1.00  1.56           C  
ATOM    935  O   ARG A  64      -4.160  26.337  -9.704  1.00  1.56           O  
ATOM    936  CB  ARG A  64      -2.153  24.539 -11.408  1.00  1.56           C  
ATOM    937  CG  ARG A  64      -1.792  23.321 -10.552  1.00  1.56           C  
ATOM    938  CD  ARG A  64      -0.307  23.082 -10.563  1.00  1.56           C  
ATOM    939  NE  ARG A  64       0.194  22.679 -11.892  1.00  1.56           N  
ATOM    940  CZ  ARG A  64       0.293  21.405 -12.330  1.00  1.56           C  
ATOM    941  NH1 ARG A  64      -0.044  20.424 -11.543  1.00  1.56           N1+
ATOM    942  NH2 ARG A  64       0.730  21.142 -13.552  1.00  1.56           N  
ATOM    943  H   ARG A  64      -3.397  26.848 -12.378  1.00  1.56           H  
ATOM    944  HA  ARG A  64      -4.141  23.973 -11.912  1.00  1.56           H  
ATOM    945 1HB  ARG A  64      -1.709  24.406 -12.391  1.00  1.56           H  
ATOM    946 2HB  ARG A  64      -1.664  25.391 -10.948  1.00  1.56           H  
ATOM    947 1HG  ARG A  64      -2.088  23.496  -9.514  1.00  1.56           H  
ATOM    948 2HG  ARG A  64      -2.301  22.431 -10.930  1.00  1.56           H  
ATOM    949 1HD  ARG A  64       0.204  23.998 -10.266  1.00  1.56           H  
ATOM    950 2HD  ARG A  64      -0.063  22.298  -9.852  1.00  1.56           H  
ATOM    951  HE  ARG A  64       0.468  23.416 -12.531  1.00  1.56           H  
ATOM    952 1HH1 ARG A  64      -0.370  20.631 -10.613  1.00  1.56           H  
ATOM    953 2HH1 ARG A  64       0.023  19.468 -11.861  1.00  1.56           H  
ATOM    954 1HH2 ARG A  64       0.982  21.894 -14.180  1.00  1.56           H  
ATOM    955 2HH2 ARG A  64       0.798  20.187 -13.865  1.00  1.56           H  
ATOM    956  N   LEU A  65      -4.824  24.196  -9.534  1.00  1.49           N  
ATOM    957  CA  LEU A  65      -5.328  24.312  -8.173  1.00  1.49           C  
ATOM    958  C   LEU A  65      -4.577  23.361  -7.225  1.00  1.49           C  
ATOM    959  O   LEU A  65      -4.758  22.141  -7.275  1.00  1.49           O  
ATOM    960  CB  LEU A  65      -6.835  24.019  -8.126  1.00  1.49           C  
ATOM    961  CG  LEU A  65      -7.741  24.915  -9.000  1.00  1.49           C  
ATOM    962  CD1 LEU A  65      -9.185  24.430  -8.907  1.00  1.49           C  
ATOM    963  CD2 LEU A  65      -7.633  26.355  -8.535  1.00  1.49           C  
ATOM    964  H   LEU A  65      -4.884  23.298  -9.996  1.00  1.49           H  
ATOM    965  HA  LEU A  65      -5.165  25.331  -7.826  1.00  1.49           H  
ATOM    966 1HB  LEU A  65      -6.998  22.980  -8.425  1.00  1.49           H  
ATOM    967 2HB  LEU A  65      -7.169  24.135  -7.095  1.00  1.49           H  
ATOM    968  HG  LEU A  65      -7.427  24.843 -10.038  1.00  1.49           H  
ATOM    969 1HD1 LEU A  65      -9.819  25.062  -9.536  1.00  1.49           H  
ATOM    970 2HD1 LEU A  65      -9.248  23.397  -9.250  1.00  1.49           H  
ATOM    971 3HD1 LEU A  65      -9.527  24.491  -7.870  1.00  1.49           H  
ATOM    972 1HD2 LEU A  65      -8.268  26.984  -9.150  1.00  1.49           H  
ATOM    973 2HD2 LEU A  65      -7.955  26.426  -7.497  1.00  1.49           H  
ATOM    974 3HD2 LEU A  65      -6.604  26.692  -8.617  1.00  1.49           H  
ATOM    975  N   ASP A  66      -3.687  23.919  -6.407  1.00  1.43           N  
ATOM    976  CA  ASP A  66      -2.886  23.139  -5.462  1.00  1.43           C  
ATOM    977  C   ASP A  66      -3.742  22.752  -4.252  1.00  1.43           C  
ATOM    978  O   ASP A  66      -4.663  23.505  -3.904  1.00  1.43           O  
ATOM    979  CB  ASP A  66      -1.665  23.939  -5.019  1.00  1.43           C  
ATOM    980  CG  ASP A  66      -0.639  24.118  -6.136  1.00  1.43           C  
ATOM    981  OD1 ASP A  66      -0.718  23.441  -7.135  1.00  1.43           O  
ATOM    982  OD2 ASP A  66       0.245  24.931  -5.958  1.00  1.43           O1-
ATOM    983  H   ASP A  66      -3.573  24.923  -6.433  1.00  1.43           H  
ATOM    984  HA  ASP A  66      -2.550  22.239  -5.972  1.00  1.43           H  
ATOM    985 1HB  ASP A  66      -1.987  24.927  -4.692  1.00  1.43           H  
ATOM    986 2HB  ASP A  66      -1.187  23.466  -4.163  1.00  1.43           H  
ATOM    987  N   PRO A  67      -3.476  21.617  -3.575  1.00  1.39           N  
ATOM    988  CA  PRO A  67      -4.197  21.224  -2.388  1.00  1.39           C  
ATOM    989  C   PRO A  67      -3.890  22.231  -1.301  1.00  1.39           C  
ATOM    990  O   PRO A  67      -2.761  22.706  -1.171  1.00  1.39           O  
ATOM    991  CB  PRO A  67      -3.659  19.820  -2.084  1.00  1.39           C  
ATOM    992  CG  PRO A  67      -2.280  19.795  -2.744  1.00  1.39           C  
ATOM    993  CD  PRO A  67      -2.398  20.698  -3.974  1.00  1.39           C  
ATOM    994  HA  PRO A  67      -5.267  21.180  -2.597  1.00  1.39           H  
ATOM    995 1HB  PRO A  67      -3.615  19.671  -0.998  1.00  1.39           H  
ATOM    996 2HB  PRO A  67      -4.344  19.055  -2.479  1.00  1.39           H  
ATOM    997 1HG  PRO A  67      -1.517  20.149  -2.036  1.00  1.39           H  
ATOM    998 2HG  PRO A  67      -2.011  18.764  -3.006  1.00  1.39           H  
ATOM    999 1HD  PRO A  67      -1.452  21.217  -4.130  1.00  1.39           H  
ATOM   1000 2HD  PRO A  67      -2.689  20.119  -4.836  1.00  1.39           H  
ATOM   1001  N   TYR A  68      -4.891  22.513  -0.506  1.00  1.37           N  
ATOM   1002  CA  TYR A  68      -4.820  23.439   0.615  1.00  1.37           C  
ATOM   1003  C   TYR A  68      -5.049  22.734   1.944  1.00  1.37           C  
ATOM   1004  O   TYR A  68      -4.372  23.014   2.936  1.00  1.37           O  
ATOM   1005  CB  TYR A  68      -5.868  24.533   0.459  1.00  1.37           C  
ATOM   1006  CG  TYR A  68      -5.896  25.521   1.599  1.00  1.37           C  
ATOM   1007  CD1 TYR A  68      -5.018  26.591   1.721  1.00  1.37           C  
ATOM   1008  CD2 TYR A  68      -6.768  25.264   2.590  1.00  1.37           C  
ATOM   1009  CE1 TYR A  68      -5.104  27.403   2.857  1.00  1.37           C  
ATOM   1010  CE2 TYR A  68      -6.844  26.024   3.703  1.00  1.37           C  
ATOM   1011  CZ  TYR A  68      -6.039  27.092   3.849  1.00  1.37           C  
ATOM   1012  OH  TYR A  68      -6.140  27.838   4.983  1.00  1.37           O  
ATOM   1013  H   TYR A  68      -5.782  22.071  -0.709  1.00  1.37           H  
ATOM   1014  HA  TYR A  68      -3.820  23.879   0.640  1.00  1.37           H  
ATOM   1015 1HB  TYR A  68      -5.651  25.092  -0.458  1.00  1.37           H  
ATOM   1016 2HB  TYR A  68      -6.844  24.090   0.346  1.00  1.37           H  
ATOM   1017  HD1 TYR A  68      -4.285  26.804   0.943  1.00  1.37           H  
ATOM   1018  HD2 TYR A  68      -7.414  24.407   2.482  1.00  1.37           H  
ATOM   1019  HE1 TYR A  68      -4.441  28.262   2.972  1.00  1.37           H  
ATOM   1020  HE2 TYR A  68      -7.552  25.768   4.486  1.00  1.37           H  
ATOM   1021  HH  TYR A  68      -6.646  27.315   5.656  1.00  1.37           H  
ATOM   1022  N   TRP A  69      -6.066  21.867   1.981  1.00  1.38           N  
ATOM   1023  CA  TRP A  69      -6.481  21.223   3.229  1.00  1.38           C  
ATOM   1024  C   TRP A  69      -7.161  19.902   2.960  1.00  1.38           C  
ATOM   1025  O   TRP A  69      -7.812  19.729   1.934  1.00  1.38           O  
ATOM   1026  CB  TRP A  69      -7.439  22.124   4.001  1.00  1.38           C  
ATOM   1027  CG  TRP A  69      -7.843  21.632   5.321  1.00  1.38           C  
ATOM   1028  CD1 TRP A  69      -9.005  21.010   5.659  1.00  1.38           C  
ATOM   1029  CD2 TRP A  69      -7.069  21.739   6.532  1.00  1.38           C  
ATOM   1030  CE2 TRP A  69      -7.824  21.160   7.547  1.00  1.38           C  
ATOM   1031  CE3 TRP A  69      -5.809  22.278   6.831  1.00  1.38           C  
ATOM   1032  NE1 TRP A  69      -9.003  20.715   6.998  1.00  1.38           N  
ATOM   1033  CZ2 TRP A  69      -7.367  21.100   8.852  1.00  1.38           C  
ATOM   1034  CZ3 TRP A  69      -5.348  22.218   8.135  1.00  1.38           C  
ATOM   1035  CH2 TRP A  69      -6.107  21.645   9.122  1.00  1.38           C  
ATOM   1036  H   TRP A  69      -6.560  21.655   1.115  1.00  1.38           H  
ATOM   1037  HA  TRP A  69      -5.602  21.044   3.846  1.00  1.38           H  
ATOM   1038 1HB  TRP A  69      -6.945  23.059   4.191  1.00  1.38           H  
ATOM   1039 2HB  TRP A  69      -8.331  22.318   3.405  1.00  1.38           H  
ATOM   1040  HD1 TRP A  69      -9.812  20.782   4.969  1.00  1.38           H  
ATOM   1041  HE1 TRP A  69      -9.739  20.263   7.510  1.00  1.38           H  
ATOM   1042  HE3 TRP A  69      -5.200  22.738   6.046  1.00  1.38           H  
ATOM   1043  HZ2 TRP A  69      -7.951  20.648   9.646  1.00  1.38           H  
ATOM   1044  HZ3 TRP A  69      -4.367  22.641   8.354  1.00  1.38           H  
ATOM   1045  HH2 TRP A  69      -5.713  21.615  10.139  1.00  1.38           H  
ATOM   1046  N   GLY A  70      -7.028  18.965   3.872  1.00  1.39           N  
ATOM   1047  CA  GLY A  70      -7.709  17.702   3.682  1.00  1.39           C  
ATOM   1048  C   GLY A  70      -7.431  16.733   4.800  1.00  1.39           C  
ATOM   1049  O   GLY A  70      -6.867  17.096   5.835  1.00  1.39           O  
ATOM   1050  H   GLY A  70      -6.467  19.124   4.701  1.00  1.39           H  
ATOM   1051 1HA  GLY A  70      -8.780  17.870   3.595  1.00  1.39           H  
ATOM   1052 2HA  GLY A  70      -7.381  17.262   2.749  1.00  1.39           H  
ATOM   1053  N   SER A  71      -7.887  15.509   4.606  1.00  1.38           N  
ATOM   1054  CA  SER A  71      -7.707  14.478   5.588  1.00  1.38           C  
ATOM   1055  C   SER A  71      -7.799  13.085   4.992  1.00  1.38           C  
ATOM   1056  O   SER A  71      -8.879  12.615   4.635  1.00  1.38           O  
ATOM   1057  CB  SER A  71      -8.742  14.624   6.669  1.00  1.38           C  
ATOM   1058  OG  SER A  71      -8.618  13.610   7.628  1.00  1.38           O  
ATOM   1059  H   SER A  71      -8.327  15.296   3.718  1.00  1.38           H  
ATOM   1060  HA  SER A  71      -6.721  14.614   6.019  1.00  1.38           H  
ATOM   1061 1HB  SER A  71      -8.636  15.596   7.150  1.00  1.38           H  
ATOM   1062 2HB  SER A  71      -9.728  14.582   6.229  1.00  1.38           H  
ATOM   1063  HG  SER A  71      -9.233  13.841   8.336  1.00  1.38           H  
ATOM   1064  N   VAL A  72      -6.689  12.364   5.019  1.00  1.35           N  
ATOM   1065  CA  VAL A  72      -6.606  11.019   4.471  1.00  1.35           C  
ATOM   1066  C   VAL A  72      -7.582  10.118   5.209  1.00  1.35           C  
ATOM   1067  O   VAL A  72      -8.279   9.302   4.611  1.00  1.35           O  
ATOM   1068  CB  VAL A  72      -5.196  10.448   4.653  1.00  1.35           C  
ATOM   1069  CG1 VAL A  72      -5.175   9.000   4.234  1.00  1.35           C  
ATOM   1070  CG2 VAL A  72      -4.238  11.239   3.879  1.00  1.35           C  
ATOM   1071  H   VAL A  72      -5.851  12.804   5.361  1.00  1.35           H  
ATOM   1072  HA  VAL A  72      -6.860  11.047   3.410  1.00  1.35           H  
ATOM   1073  HB  VAL A  72      -4.932  10.484   5.696  1.00  1.35           H  
ATOM   1074 1HG1 VAL A  72      -4.175   8.594   4.380  1.00  1.35           H  
ATOM   1075 2HG1 VAL A  72      -5.889   8.434   4.833  1.00  1.35           H  
ATOM   1076 3HG1 VAL A  72      -5.444   8.927   3.177  1.00  1.35           H  
ATOM   1077 1HG2 VAL A  72      -3.238  10.837   4.009  1.00  1.35           H  
ATOM   1078 2HG2 VAL A  72      -4.510  11.179   2.858  1.00  1.35           H  
ATOM   1079 3HG2 VAL A  72      -4.263  12.280   4.203  1.00  1.35           H  
ATOM   1080  N   LYS A  73      -7.652  10.303   6.519  1.00  1.29           N  
ATOM   1081  CA  LYS A  73      -8.528   9.547   7.404  1.00  1.29           C  
ATOM   1082  C   LYS A  73      -9.995   9.555   6.953  1.00  1.29           C  
ATOM   1083  O   LYS A  73     -10.715   8.576   7.160  1.00  1.29           O  
ATOM   1084  CB  LYS A  73      -8.420  10.103   8.824  1.00  1.29           C  
ATOM   1085  CG  LYS A  73      -9.255   9.373   9.850  1.00  1.29           C  
ATOM   1086  CD  LYS A  73      -9.034   9.932  11.255  1.00  1.29           C  
ATOM   1087  CE  LYS A  73      -9.908   9.204  12.261  1.00  1.29           C  
ATOM   1088  NZ  LYS A  73      -9.721   9.698  13.648  1.00  1.29           N1+
ATOM   1089  H   LYS A  73      -7.063  11.014   6.925  1.00  1.29           H  
ATOM   1090  HA  LYS A  73      -8.189   8.511   7.409  1.00  1.29           H  
ATOM   1091 1HB  LYS A  73      -7.381  10.067   9.147  1.00  1.29           H  
ATOM   1092 2HB  LYS A  73      -8.728  11.150   8.825  1.00  1.29           H  
ATOM   1093 1HG  LYS A  73     -10.312   9.479   9.588  1.00  1.29           H  
ATOM   1094 2HG  LYS A  73      -9.003   8.313   9.842  1.00  1.29           H  
ATOM   1095 1HD  LYS A  73      -7.988   9.816  11.539  1.00  1.29           H  
ATOM   1096 2HD  LYS A  73      -9.286  10.993  11.268  1.00  1.29           H  
ATOM   1097 1HE  LYS A  73     -10.954   9.334  11.983  1.00  1.29           H  
ATOM   1098 2HE  LYS A  73      -9.667   8.142  12.234  1.00  1.29           H  
ATOM   1099 1HZ  LYS A  73     -10.348   9.149  14.253  1.00  1.29           H  
ATOM   1100 2HZ  LYS A  73      -8.769   9.562  13.936  1.00  1.29           H  
ATOM   1101 3HZ  LYS A  73      -9.960  10.670  13.706  1.00  1.29           H  
ATOM   1102  N   GLU A  74     -10.455  10.682   6.398  1.00  1.21           N  
ATOM   1103  CA  GLU A  74     -11.835  10.837   5.952  1.00  1.21           C  
ATOM   1104  C   GLU A  74     -11.903  10.771   4.433  1.00  1.21           C  
ATOM   1105  O   GLU A  74     -12.921  11.096   3.833  1.00  1.21           O  
ATOM   1106  CB  GLU A  74     -12.434  12.151   6.482  1.00  1.21           C  
ATOM   1107  CG  GLU A  74     -12.523  12.187   8.022  1.00  1.21           C  
ATOM   1108  CD  GLU A  74     -13.097  13.466   8.633  1.00  1.21           C  
ATOM   1109  OE1 GLU A  74     -13.209  14.470   7.958  1.00  1.21           O  
ATOM   1110  OE2 GLU A  74     -13.406  13.427   9.801  1.00  1.21           O1-
ATOM   1111  H   GLU A  74      -9.811  11.446   6.204  1.00  1.21           H  
ATOM   1112  HA  GLU A  74     -12.424  10.012   6.350  1.00  1.21           H  
ATOM   1113 1HB  GLU A  74     -11.803  12.979   6.168  1.00  1.21           H  
ATOM   1114 2HB  GLU A  74     -13.427  12.308   6.060  1.00  1.21           H  
ATOM   1115 1HG  GLU A  74     -13.133  11.345   8.348  1.00  1.21           H  
ATOM   1116 2HG  GLU A  74     -11.518  12.034   8.418  1.00  1.21           H  
ATOM   1117  N   ASP A  75     -10.794  10.380   3.811  1.00  1.13           N  
ATOM   1118  CA  ASP A  75     -10.649  10.325   2.368  1.00  1.13           C  
ATOM   1119  C   ASP A  75     -10.981  11.624   1.666  1.00  1.13           C  
ATOM   1120  O   ASP A  75     -11.570  11.579   0.601  1.00  1.13           O  
ATOM   1121  CB  ASP A  75     -11.543   9.229   1.764  1.00  1.13           C  
ATOM   1122  CG  ASP A  75     -11.181   8.904   0.273  1.00  1.13           C  
ATOM   1123  OD1 ASP A  75     -10.055   9.098  -0.116  1.00  1.13           O  
ATOM   1124  OD2 ASP A  75     -12.035   8.494  -0.466  1.00  1.13           O1-
ATOM   1125  H   ASP A  75      -9.991  10.087   4.357  1.00  1.13           H  
ATOM   1126  HA  ASP A  75      -9.607  10.081   2.159  1.00  1.13           H  
ATOM   1127 1HB  ASP A  75     -11.453   8.316   2.358  1.00  1.13           H  
ATOM   1128 2HB  ASP A  75     -12.588   9.545   1.804  1.00  1.13           H  
ATOM   1129  N   ARG A  76     -10.501  12.768   2.145  1.00  1.05           N  
ATOM   1130  CA  ARG A  76     -10.860  14.016   1.459  1.00  1.05           C  
ATOM   1131  C   ARG A  76      -9.752  15.027   1.211  1.00  1.05           C  
ATOM   1132  O   ARG A  76      -8.804  15.166   1.990  1.00  1.05           O  
ATOM   1133  CB  ARG A  76     -11.939  14.706   2.256  1.00  1.05           C  
ATOM   1134  CG  ARG A  76     -11.524  15.064   3.644  1.00  1.05           C  
ATOM   1135  CD  ARG A  76     -12.609  15.687   4.403  1.00  1.05           C  
ATOM   1136  NE  ARG A  76     -12.225  15.922   5.762  1.00  1.05           N  
ATOM   1137  CZ  ARG A  76     -11.546  16.994   6.193  1.00  1.05           C  
ATOM   1138  NH1 ARG A  76     -11.171  17.922   5.345  1.00  1.05           N1+
ATOM   1139  NH2 ARG A  76     -11.262  17.101   7.473  1.00  1.05           N  
ATOM   1140  H   ARG A  76      -9.966  12.763   3.014  1.00  1.05           H  
ATOM   1141  HA  ARG A  76     -11.277  13.758   0.491  1.00  1.05           H  
ATOM   1142 1HB  ARG A  76     -12.171  15.610   1.763  1.00  1.05           H  
ATOM   1143 2HB  ARG A  76     -12.823  14.104   2.298  1.00  1.05           H  
ATOM   1144 1HG  ARG A  76     -11.209  14.157   4.163  1.00  1.05           H  
ATOM   1145 2HG  ARG A  76     -10.694  15.765   3.602  1.00  1.05           H  
ATOM   1146 1HD  ARG A  76     -12.867  16.633   3.965  1.00  1.05           H  
ATOM   1147 2HD  ARG A  76     -13.482  15.032   4.406  1.00  1.05           H  
ATOM   1148  HE  ARG A  76     -12.508  15.224   6.467  1.00  1.05           H  
ATOM   1149 1HH1 ARG A  76     -11.390  17.822   4.364  1.00  1.05           H  
ATOM   1150 2HH1 ARG A  76     -10.658  18.727   5.673  1.00  1.05           H  
ATOM   1151 1HH2 ARG A  76     -11.566  16.367   8.115  1.00  1.05           H  
ATOM   1152 2HH2 ARG A  76     -10.744  17.891   7.815  1.00  1.05           H  
ATOM   1153  N   LEU A  77      -9.929  15.786   0.124  1.00  0.99           N  
ATOM   1154  CA  LEU A  77      -9.032  16.885  -0.245  1.00  0.99           C  
ATOM   1155  C   LEU A  77      -9.721  18.140  -0.755  1.00  0.99           C  
ATOM   1156  O   LEU A  77     -10.684  18.085  -1.529  1.00  0.99           O  
ATOM   1157  CB  LEU A  77      -8.060  16.435  -1.323  1.00  0.99           C  
ATOM   1158  CG  LEU A  77      -7.036  15.442  -0.916  1.00  0.99           C  
ATOM   1159  CD1 LEU A  77      -6.386  14.920  -2.104  1.00  0.99           C  
ATOM   1160  CD2 LEU A  77      -6.021  16.115  -0.044  1.00  0.99           C  
ATOM   1161  H   LEU A  77     -10.726  15.575  -0.482  1.00  0.99           H  
ATOM   1162  HA  LEU A  77      -8.463  17.165   0.637  1.00  0.99           H  
ATOM   1163 1HB  LEU A  77      -8.631  16.001  -2.143  1.00  0.99           H  
ATOM   1164 2HB  LEU A  77      -7.537  17.316  -1.692  1.00  0.99           H  
ATOM   1165  HG  LEU A  77      -7.504  14.623  -0.397  1.00  0.99           H  
ATOM   1166 1HD1 LEU A  77      -5.639  14.184  -1.826  1.00  0.99           H  
ATOM   1167 2HD1 LEU A  77      -7.143  14.462  -2.729  1.00  0.99           H  
ATOM   1168 3HD1 LEU A  77      -5.919  15.733  -2.627  1.00  0.99           H  
ATOM   1169 1HD2 LEU A  77      -5.274  15.396   0.230  1.00  0.99           H  
ATOM   1170 2HD2 LEU A  77      -5.555  16.935  -0.592  1.00  0.99           H  
ATOM   1171 3HD2 LEU A  77      -6.501  16.501   0.841  1.00  0.99           H  
ATOM   1172  N   CYS A  78      -9.163  19.284  -0.380  1.00  0.97           N  
ATOM   1173  CA  CYS A  78      -9.626  20.566  -0.870  1.00  0.97           C  
ATOM   1174  C   CYS A  78      -8.506  21.237  -1.636  1.00  0.97           C  
ATOM   1175  O   CYS A  78      -7.363  21.297  -1.152  1.00  0.97           O  
ATOM   1176  CB  CYS A  78      -9.952  21.481   0.266  1.00  0.97           C  
ATOM   1177  SG  CYS A  78     -11.030  20.830   1.354  1.00  0.97           S  
ATOM   1178  H   CYS A  78      -8.413  19.278   0.299  1.00  0.97           H  
ATOM   1179  HA  CYS A  78     -10.488  20.422  -1.507  1.00  0.97           H  
ATOM   1180 1HB  CYS A  78      -9.045  21.768   0.798  1.00  0.97           H  
ATOM   1181 2HB  CYS A  78     -10.399  22.378  -0.134  1.00  0.97           H  
ATOM   1182  HG  CYS A  78     -10.123  19.998   1.887  1.00  0.97           H  
ATOM   1183  N   TYR A  79      -8.850  21.801  -2.785  1.00  0.96           N  
ATOM   1184  CA  TYR A  79      -7.900  22.479  -3.639  1.00  0.96           C  
ATOM   1185  C   TYR A  79      -8.294  23.935  -3.855  1.00  0.96           C  
ATOM   1186  O   TYR A  79      -9.447  24.272  -4.153  1.00  0.96           O  
ATOM   1187  CB  TYR A  79      -7.801  21.727  -4.961  1.00  0.96           C  
ATOM   1188  CG  TYR A  79      -7.261  20.320  -4.877  1.00  0.96           C  
ATOM   1189  CD1 TYR A  79      -8.054  19.226  -4.519  1.00  0.96           C  
ATOM   1190  CD2 TYR A  79      -5.975  20.121  -5.197  1.00  0.96           C  
ATOM   1191  CE1 TYR A  79      -7.466  17.964  -4.501  1.00  0.96           C  
ATOM   1192  CE2 TYR A  79      -5.425  18.907  -5.176  1.00  0.96           C  
ATOM   1193  CZ  TYR A  79      -6.136  17.839  -4.840  1.00  0.96           C  
ATOM   1194  OH  TYR A  79      -5.506  16.645  -4.861  1.00  0.96           O  
ATOM   1195  H   TYR A  79      -9.814  21.715  -3.091  1.00  0.96           H  
ATOM   1196  HA  TYR A  79      -6.932  22.485  -3.157  1.00  0.96           H  
ATOM   1197 1HB  TYR A  79      -8.755  21.674  -5.411  1.00  0.96           H  
ATOM   1198 2HB  TYR A  79      -7.155  22.284  -5.631  1.00  0.96           H  
ATOM   1199  HD1 TYR A  79      -9.111  19.356  -4.260  1.00  0.96           H  
ATOM   1200  HD2 TYR A  79      -5.383  20.950  -5.467  1.00  0.96           H  
ATOM   1201  HE1 TYR A  79      -8.036  17.092  -4.233  1.00  0.96           H  
ATOM   1202  HE2 TYR A  79      -4.393  18.786  -5.434  1.00  0.96           H  
ATOM   1203  HH  TYR A  79      -4.735  16.711  -5.469  1.00  0.96           H  
ATOM   1204  N   GLY A  80      -7.329  24.816  -3.642  1.00  0.97           N  
ATOM   1205  CA  GLY A  80      -7.543  26.258  -3.771  1.00  0.97           C  
ATOM   1206  C   GLY A  80      -8.024  26.949  -2.472  1.00  0.97           C  
ATOM   1207  O   GLY A  80      -8.029  28.180  -2.397  1.00  0.97           O  
ATOM   1208  H   GLY A  80      -6.392  24.458  -3.440  1.00  0.97           H  
ATOM   1209 1HA  GLY A  80      -6.612  26.721  -4.097  1.00  0.97           H  
ATOM   1210 2HA  GLY A  80      -8.271  26.437  -4.561  1.00  0.97           H  
ATOM   1211  N   GLY A  81      -8.404  26.170  -1.455  1.00  0.98           N  
ATOM   1212  CA  GLY A  81      -8.889  26.727  -0.185  1.00  0.98           C  
ATOM   1213  C   GLY A  81      -9.411  25.642   0.780  1.00  0.98           C  
ATOM   1214  O   GLY A  81      -9.321  24.461   0.472  1.00  0.98           O  
ATOM   1215  H   GLY A  81      -8.370  25.170  -1.583  1.00  0.98           H  
ATOM   1216 1HA  GLY A  81      -8.072  27.271   0.290  1.00  0.98           H  
ATOM   1217 2HA  GLY A  81      -9.661  27.453  -0.400  1.00  0.98           H  
ATOM   1218  N   PRO A  82      -9.916  26.028   1.972  1.00  0.99           N  
ATOM   1219  CA  PRO A  82     -10.420  25.177   3.059  1.00  0.99           C  
ATOM   1220  C   PRO A  82     -11.726  24.481   2.730  1.00  0.99           C  
ATOM   1221  O   PRO A  82     -12.480  24.964   1.890  1.00  0.99           O  
ATOM   1222  CB  PRO A  82     -10.603  26.169   4.207  1.00  0.99           C  
ATOM   1223  CG  PRO A  82     -10.838  27.498   3.535  1.00  0.99           C  
ATOM   1224  CD  PRO A  82      -9.998  27.470   2.272  1.00  0.99           C  
ATOM   1225  HA  PRO A  82      -9.653  24.432   3.320  1.00  0.99           H  
ATOM   1226 1HB  PRO A  82     -11.473  25.857   4.808  1.00  0.99           H  
ATOM   1227 2HB  PRO A  82      -9.739  26.159   4.883  1.00  0.99           H  
ATOM   1228 1HG  PRO A  82     -11.910  27.630   3.337  1.00  0.99           H  
ATOM   1229 2HG  PRO A  82     -10.552  28.316   4.222  1.00  0.99           H  
ATOM   1230 1HD  PRO A  82     -10.542  28.014   1.496  1.00  0.99           H  
ATOM   1231 2HD  PRO A  82      -8.996  27.890   2.459  1.00  0.99           H  
ATOM   1232  N   TRP A  83     -12.006  23.369   3.418  1.00  0.99           N  
ATOM   1233  CA  TRP A  83     -13.249  22.618   3.206  1.00  0.99           C  
ATOM   1234  C   TRP A  83     -14.475  23.495   3.440  1.00  0.99           C  
ATOM   1235  O   TRP A  83     -14.623  24.105   4.497  1.00  0.99           O  
ATOM   1236  CB  TRP A  83     -13.288  21.378   4.142  1.00  0.99           C  
ATOM   1237  CG  TRP A  83     -14.459  20.407   3.900  1.00  0.99           C  
ATOM   1238  CD1 TRP A  83     -15.642  20.479   4.522  1.00  0.99           C  
ATOM   1239  CD2 TRP A  83     -14.555  19.212   3.020  1.00  0.99           C  
ATOM   1240  CE2 TRP A  83     -15.810  18.694   3.189  1.00  0.99           C  
ATOM   1241  CE3 TRP A  83     -13.686  18.567   2.124  1.00  0.99           C  
ATOM   1242  NE1 TRP A  83     -16.465  19.471   4.100  1.00  0.99           N  
ATOM   1243  CZ2 TRP A  83     -16.242  17.561   2.499  1.00  0.99           C  
ATOM   1244  CZ3 TRP A  83     -14.132  17.456   1.430  1.00  0.99           C  
ATOM   1245  CH2 TRP A  83     -15.370  16.965   1.619  1.00  0.99           C  
ATOM   1246  H   TRP A  83     -11.343  23.030   4.099  1.00  0.99           H  
ATOM   1247  HA  TRP A  83     -13.283  22.289   2.175  1.00  0.99           H  
ATOM   1248 1HB  TRP A  83     -12.360  20.820   4.056  1.00  0.99           H  
ATOM   1249 2HB  TRP A  83     -13.358  21.720   5.179  1.00  0.99           H  
ATOM   1250  HD1 TRP A  83     -15.922  21.235   5.253  1.00  0.99           H  
ATOM   1251  HE1 TRP A  83     -17.438  19.347   4.434  1.00  0.99           H  
ATOM   1252  HE3 TRP A  83     -12.708  18.915   1.962  1.00  0.99           H  
ATOM   1253  HZ2 TRP A  83     -17.241  17.156   2.620  1.00  0.99           H  
ATOM   1254  HZ3 TRP A  83     -13.452  16.984   0.720  1.00  0.99           H  
ATOM   1255  HH2 TRP A  83     -15.687  16.084   1.060  1.00  0.99           H  
ATOM   1256  N   LYS A  84     -15.365  23.524   2.448  1.00  0.99           N  
ATOM   1257  CA  LYS A  84     -16.598  24.310   2.477  1.00  0.99           C  
ATOM   1258  C   LYS A  84     -17.876  23.496   2.616  1.00  0.99           C  
ATOM   1259  O   LYS A  84     -18.960  24.057   2.792  1.00  0.99           O  
ATOM   1260  CB  LYS A  84     -16.740  25.108   1.190  1.00  0.99           C  
ATOM   1261  CG  LYS A  84     -15.657  26.110   0.887  1.00  0.99           C  
ATOM   1262  CD  LYS A  84     -15.706  27.265   1.850  1.00  0.99           C  
ATOM   1263  CE  LYS A  84     -14.727  28.340   1.457  1.00  0.99           C  
ATOM   1264  NZ  LYS A  84     -14.907  29.568   2.275  1.00  0.99           N1+
ATOM   1265  H   LYS A  84     -15.146  23.021   1.591  1.00  0.99           H  
ATOM   1266  HA  LYS A  84     -16.543  24.995   3.324  1.00  0.99           H  
ATOM   1267 1HB  LYS A  84     -16.822  24.433   0.354  1.00  0.99           H  
ATOM   1268 2HB  LYS A  84     -17.676  25.669   1.224  1.00  0.99           H  
ATOM   1269 1HG  LYS A  84     -14.687  25.624   0.952  1.00  0.99           H  
ATOM   1270 2HG  LYS A  84     -15.780  26.484  -0.125  1.00  0.99           H  
ATOM   1271 1HD  LYS A  84     -16.713  27.693   1.858  1.00  0.99           H  
ATOM   1272 2HD  LYS A  84     -15.462  26.917   2.857  1.00  0.99           H  
ATOM   1273 1HE  LYS A  84     -13.715  27.965   1.597  1.00  0.99           H  
ATOM   1274 2HE  LYS A  84     -14.871  28.591   0.403  1.00  0.99           H  
ATOM   1275 1HZ  LYS A  84     -14.243  30.266   1.990  1.00  0.99           H  
ATOM   1276 2HZ  LYS A  84     -15.861  29.917   2.123  1.00  0.99           H  
ATOM   1277 3HZ  LYS A  84     -14.771  29.373   3.282  1.00  0.99           H  
ATOM   1278  N   LEU A  85     -17.799  22.177   2.511  1.00  0.99           N  
ATOM   1279  CA  LEU A  85     -19.041  21.407   2.446  1.00  0.99           C  
ATOM   1280  C   LEU A  85     -19.542  21.145   3.875  1.00  0.99           C  
ATOM   1281  O   LEU A  85     -19.391  20.051   4.426  1.00  0.99           O  
ATOM   1282  CB  LEU A  85     -18.804  20.095   1.693  1.00  0.99           C  
ATOM   1283  CG  LEU A  85     -18.094  20.271   0.313  1.00  0.99           C  
ATOM   1284  CD1 LEU A  85     -17.943  18.924  -0.390  1.00  0.99           C  
ATOM   1285  CD2 LEU A  85     -18.807  21.265  -0.511  1.00  0.99           C  
ATOM   1286  H   LEU A  85     -16.902  21.719   2.427  1.00  0.99           H  
ATOM   1287  HA  LEU A  85     -19.793  21.985   1.910  1.00  0.99           H  
ATOM   1288 1HB  LEU A  85     -18.278  19.422   2.286  1.00  0.99           H  
ATOM   1289 2HB  LEU A  85     -19.783  19.652   1.491  1.00  0.99           H  
ATOM   1290  HG  LEU A  85     -17.096  20.641   0.491  1.00  0.99           H  
ATOM   1291 1HD1 LEU A  85     -17.423  19.074  -1.326  1.00  0.99           H  
ATOM   1292 2HD1 LEU A  85     -17.389  18.251   0.206  1.00  0.99           H  
ATOM   1293 3HD1 LEU A  85     -18.898  18.492  -0.581  1.00  0.99           H  
ATOM   1294 1HD2 LEU A  85     -18.267  21.389  -1.448  1.00  0.99           H  
ATOM   1295 2HD2 LEU A  85     -19.783  20.931  -0.702  1.00  0.99           H  
ATOM   1296 3HD2 LEU A  85     -18.849  22.219   0.013  1.00  0.99           H  
ATOM   1297  N   GLN A  86     -20.029  22.233   4.483  1.00  0.99           N  
ATOM   1298  CA  GLN A  86     -20.479  22.365   5.873  1.00  0.99           C  
ATOM   1299  C   GLN A  86     -21.699  21.539   6.281  1.00  0.99           C  
ATOM   1300  O   GLN A  86     -21.818  21.135   7.438  1.00  0.99           O  
ATOM   1301  CB  GLN A  86     -20.771  23.838   6.172  1.00  0.99           C  
ATOM   1302  CG  GLN A  86     -21.115  24.123   7.634  1.00  0.99           C  
ATOM   1303  CD  GLN A  86     -21.239  25.621   7.950  1.00  0.99           C  
ATOM   1304  NE2 GLN A  86     -22.004  25.939   8.988  1.00  0.99           N  
ATOM   1305  OE1 GLN A  86     -20.649  26.475   7.268  1.00  0.99           O  
ATOM   1306  H   GLN A  86     -20.054  23.063   3.894  1.00  0.99           H  
ATOM   1307  HA  GLN A  86     -19.652  22.051   6.510  1.00  0.99           H  
ATOM   1308 1HB  GLN A  86     -19.911  24.444   5.889  1.00  0.99           H  
ATOM   1309 2HB  GLN A  86     -21.614  24.166   5.562  1.00  0.99           H  
ATOM   1310 1HG  GLN A  86     -22.072  23.648   7.859  1.00  0.99           H  
ATOM   1311 2HG  GLN A  86     -20.333  23.703   8.269  1.00  0.99           H  
ATOM   1312 1HE2 GLN A  86     -22.128  26.897   9.250  1.00  0.99           H  
ATOM   1313 2HE2 GLN A  86     -22.461  25.217   9.512  1.00  0.99           H  
ATOM   1314  N   HIS A  87     -22.628  21.341   5.360  1.00  1.00           N  
ATOM   1315  CA  HIS A  87     -23.876  20.661   5.684  1.00  1.00           C  
ATOM   1316  C   HIS A  87     -23.650  19.180   5.908  1.00  1.00           C  
ATOM   1317  O   HIS A  87     -22.746  18.591   5.332  1.00  1.00           O  
ATOM   1318  CB  HIS A  87     -24.897  20.897   4.587  1.00  1.00           C  
ATOM   1319  CG  HIS A  87     -25.308  22.312   4.499  1.00  1.00           C  
ATOM   1320  CD2 HIS A  87     -25.051  23.250   3.567  1.00  1.00           C  
ATOM   1321  ND1 HIS A  87     -26.067  22.931   5.471  1.00  1.00           N  
ATOM   1322  CE1 HIS A  87     -26.273  24.189   5.125  1.00  1.00           C  
ATOM   1323  NE2 HIS A  87     -25.668  24.406   3.973  1.00  1.00           N  
ATOM   1324  H   HIS A  87     -22.466  21.671   4.419  1.00  1.00           H  
ATOM   1325  HA  HIS A  87     -24.282  21.071   6.608  1.00  1.00           H  
ATOM   1326 1HB  HIS A  87     -24.483  20.595   3.626  1.00  1.00           H  
ATOM   1327 2HB  HIS A  87     -25.783  20.290   4.772  1.00  1.00           H  
ATOM   1328  HD2 HIS A  87     -24.466  23.110   2.657  1.00  1.00           H  
ATOM   1329  HE1 HIS A  87     -26.844  24.922   5.692  1.00  1.00           H  
ATOM   1330  HE2 HIS A  87     -25.658  25.281   3.463  1.00  1.00           H  
ATOM   1331  N   LYS A  88     -24.470  18.580   6.762  1.00  1.01           N  
ATOM   1332  CA  LYS A  88     -24.314  17.172   7.103  1.00  1.01           C  
ATOM   1333  C   LYS A  88     -25.505  16.300   6.724  1.00  1.01           C  
ATOM   1334  O   LYS A  88     -26.612  16.788   6.495  1.00  1.01           O  
ATOM   1335  CB  LYS A  88     -24.014  17.062   8.603  1.00  1.01           C  
ATOM   1336  CG  LYS A  88     -22.694  17.736   8.983  1.00  1.01           C  
ATOM   1337  CD  LYS A  88     -22.353  17.682  10.472  1.00  1.01           C  
ATOM   1338  CE  LYS A  88     -21.016  18.433  10.729  1.00  1.01           C  
ATOM   1339  NZ  LYS A  88     -20.618  18.460  12.173  1.00  1.01           N1+
ATOM   1340  H   LYS A  88     -25.205  19.117   7.199  1.00  1.01           H  
ATOM   1341  HA  LYS A  88     -23.453  16.784   6.559  1.00  1.01           H  
ATOM   1342 1HB  LYS A  88     -24.817  17.525   9.174  1.00  1.01           H  
ATOM   1343 2HB  LYS A  88     -23.967  16.007   8.893  1.00  1.01           H  
ATOM   1344 1HG  LYS A  88     -21.921  17.225   8.451  1.00  1.01           H  
ATOM   1345 2HG  LYS A  88     -22.697  18.778   8.663  1.00  1.01           H  
ATOM   1346 1HD  LYS A  88     -23.147  18.148  11.053  1.00  1.01           H  
ATOM   1347 2HD  LYS A  88     -22.247  16.643  10.788  1.00  1.01           H  
ATOM   1348 1HE  LYS A  88     -20.226  17.948  10.164  1.00  1.01           H  
ATOM   1349 2HE  LYS A  88     -21.118  19.461  10.375  1.00  1.01           H  
ATOM   1350 1HZ  LYS A  88     -19.715  18.978  12.264  1.00  1.01           H  
ATOM   1351 2HZ  LYS A  88     -21.323  18.926  12.717  1.00  1.01           H  
ATOM   1352 3HZ  LYS A  88     -20.497  17.521  12.508  1.00  1.01           H  
ATOM   1353  N   TRP A  89     -25.244  15.004   6.685  1.00  1.01           N  
ATOM   1354  CA  TRP A  89     -26.213  13.942   6.451  1.00  1.01           C  
ATOM   1355  C   TRP A  89     -26.892  13.583   7.767  1.00  1.01           C  
ATOM   1356  O   TRP A  89     -26.300  13.785   8.827  1.00  1.01           O  
ATOM   1357  CB  TRP A  89     -25.456  12.719   5.949  1.00  1.01           C  
ATOM   1358  CG  TRP A  89     -24.304  12.424   6.872  1.00  1.01           C  
ATOM   1359  CD1 TRP A  89     -23.021  12.872   6.727  1.00  1.01           C  
ATOM   1360  CD2 TRP A  89     -24.325  11.668   8.111  1.00  1.01           C  
ATOM   1361  CE2 TRP A  89     -23.035  11.718   8.643  1.00  1.01           C  
ATOM   1362  CE3 TRP A  89     -25.321  10.969   8.803  1.00  1.01           C  
ATOM   1363  NE1 TRP A  89     -22.251  12.449   7.787  1.00  1.01           N  
ATOM   1364  CZ2 TRP A  89     -22.717  11.099   9.841  1.00  1.01           C  
ATOM   1365  CZ3 TRP A  89     -25.005  10.339   9.997  1.00  1.01           C  
ATOM   1366  CH2 TRP A  89     -23.738  10.403  10.503  1.00  1.01           C  
ATOM   1367  H   TRP A  89     -24.288  14.726   6.854  1.00  1.01           H  
ATOM   1368  HA  TRP A  89     -26.956  14.277   5.726  1.00  1.01           H  
ATOM   1369 1HB  TRP A  89     -26.114  11.851   5.903  1.00  1.01           H  
ATOM   1370 2HB  TRP A  89     -25.057  12.898   4.960  1.00  1.01           H  
ATOM   1371  HD1 TRP A  89     -22.658  13.486   5.899  1.00  1.01           H  
ATOM   1372  HE1 TRP A  89     -21.266  12.657   7.913  1.00  1.01           H  
ATOM   1373  HE3 TRP A  89     -26.313  10.920   8.408  1.00  1.01           H  
ATOM   1374  HZ2 TRP A  89     -21.710  11.134  10.270  1.00  1.01           H  
ATOM   1375  HZ3 TRP A  89     -25.792   9.795  10.523  1.00  1.01           H  
ATOM   1376  HH2 TRP A  89     -23.519   9.898  11.448  1.00  1.01           H  
ATOM   1377  N   ASN A  90     -28.103  13.016   7.719  1.00  0.99           N  
ATOM   1378  CA  ASN A  90     -28.728  12.581   8.974  1.00  0.99           C  
ATOM   1379  C   ASN A  90     -29.144  11.107   8.984  1.00  0.99           C  
ATOM   1380  O   ASN A  90     -29.754  10.639   9.946  1.00  0.99           O  
ATOM   1381  CB  ASN A  90     -29.942  13.433   9.270  1.00  0.99           C  
ATOM   1382  CG  ASN A  90     -31.024  13.260   8.264  1.00  0.99           C  
ATOM   1383  ND2 ASN A  90     -32.121  13.947   8.492  1.00  0.99           N  
ATOM   1384  OD1 ASN A  90     -30.872  12.494   7.285  1.00  0.99           O  
ATOM   1385  H   ASN A  90     -28.578  12.904   6.836  1.00  0.99           H  
ATOM   1386  HA  ASN A  90     -28.007  12.708   9.782  1.00  0.99           H  
ATOM   1387 1HB  ASN A  90     -30.335  13.176  10.256  1.00  0.99           H  
ATOM   1388 2HB  ASN A  90     -29.650  14.484   9.297  1.00  0.99           H  
ATOM   1389 1HD2 ASN A  90     -32.908  13.895   7.876  1.00  0.99           H  
ATOM   1390 2HD2 ASN A  90     -32.175  14.538   9.296  1.00  0.99           H  
ATOM   1391  N   GLY A  91     -28.849  10.390   7.897  1.00  0.95           N  
ATOM   1392  CA  GLY A  91     -29.146   8.957   7.769  1.00  0.95           C  
ATOM   1393  C   GLY A  91     -30.603   8.641   7.410  1.00  0.95           C  
ATOM   1394  O   GLY A  91     -30.986   7.475   7.345  1.00  0.95           O  
ATOM   1395  H   GLY A  91     -28.365  10.848   7.143  1.00  0.95           H  
ATOM   1396 1HA  GLY A  91     -28.485   8.513   7.025  1.00  0.95           H  
ATOM   1397 2HA  GLY A  91     -28.908   8.470   8.711  1.00  0.95           H  
ATOM   1398  N   HIS A  92     -31.435   9.677   7.267  1.00  0.90           N  
ATOM   1399  CA  HIS A  92     -32.856   9.480   7.002  1.00  0.90           C  
ATOM   1400  C   HIS A  92     -33.457  10.314   5.859  1.00  0.90           C  
ATOM   1401  O   HIS A  92     -34.469   9.928   5.271  1.00  0.90           O  
ATOM   1402  CB  HIS A  92     -33.624   9.774   8.296  1.00  0.90           C  
ATOM   1403  CG  HIS A  92     -33.269   8.844   9.455  1.00  0.90           C  
ATOM   1404  CD2 HIS A  92     -33.905   7.751   9.937  1.00  0.90           C  
ATOM   1405  ND1 HIS A  92     -32.135   9.010  10.251  1.00  0.90           N  
ATOM   1406  CE1 HIS A  92     -32.100   8.053  11.159  1.00  0.90           C  
ATOM   1407  NE2 HIS A  92     -33.163   7.280  10.995  1.00  0.90           N  
ATOM   1408  H   HIS A  92     -31.076  10.618   7.340  1.00  0.90           H  
ATOM   1409  HA  HIS A  92     -33.020   8.435   6.742  1.00  0.90           H  
ATOM   1410 1HB  HIS A  92     -33.417  10.799   8.607  1.00  0.90           H  
ATOM   1411 2HB  HIS A  92     -34.695   9.699   8.109  1.00  0.90           H  
ATOM   1412  HD1 HIS A  92     -31.399   9.713  10.169  1.00  0.90           H  
ATOM   1413  HD2 HIS A  92     -34.822   7.242   9.644  1.00  0.90           H  
ATOM   1414  HE1 HIS A  92     -31.285   8.008  11.879  1.00  0.90           H  
ATOM   1415  N   ASP A  93     -32.874  11.476   5.567  1.00  0.84           N  
ATOM   1416  CA  ASP A  93     -33.458  12.390   4.583  1.00  0.84           C  
ATOM   1417  C   ASP A  93     -33.174  11.952   3.158  1.00  0.84           C  
ATOM   1418  O   ASP A  93     -32.376  11.060   2.922  1.00  0.84           O  
ATOM   1419  CB  ASP A  93     -32.910  13.811   4.793  1.00  0.84           C  
ATOM   1420  CG  ASP A  93     -33.838  14.956   4.271  1.00  0.84           C  
ATOM   1421  OD1 ASP A  93     -34.846  14.676   3.651  1.00  0.84           O  
ATOM   1422  OD2 ASP A  93     -33.537  16.111   4.489  1.00  0.84           O1-
ATOM   1423  H   ASP A  93     -32.050  11.768   6.074  1.00  0.84           H  
ATOM   1424  HA  ASP A  93     -34.536  12.404   4.728  1.00  0.84           H  
ATOM   1425 1HB  ASP A  93     -32.728  13.967   5.837  1.00  0.84           H  
ATOM   1426 2HB  ASP A  93     -31.949  13.887   4.282  1.00  0.84           H  
ATOM   1427  N   GLU A  94     -33.835  12.584   2.210  1.00  0.78           N  
ATOM   1428  CA  GLU A  94     -33.582  12.294   0.802  1.00  0.78           C  
ATOM   1429  C   GLU A  94     -32.431  13.130   0.292  1.00  0.78           C  
ATOM   1430  O   GLU A  94     -32.386  14.344   0.518  1.00  0.78           O  
ATOM   1431  CB  GLU A  94     -34.826  12.540  -0.050  1.00  0.78           C  
ATOM   1432  CG  GLU A  94     -34.677  12.179  -1.537  1.00  0.78           C  
ATOM   1433  CD  GLU A  94     -35.954  12.382  -2.314  1.00  0.78           C  
ATOM   1434  OE1 GLU A  94     -36.950  12.691  -1.704  1.00  0.78           O  
ATOM   1435  OE2 GLU A  94     -35.936  12.234  -3.513  1.00  0.78           O1-
ATOM   1436  H   GLU A  94     -34.493  13.308   2.498  1.00  0.78           H  
ATOM   1437  HA  GLU A  94     -33.292  11.251   0.698  1.00  0.78           H  
ATOM   1438 1HB  GLU A  94     -35.664  11.967   0.349  1.00  0.78           H  
ATOM   1439 2HB  GLU A  94     -35.092  13.595   0.010  1.00  0.78           H  
ATOM   1440 1HG  GLU A  94     -33.894  12.797  -1.980  1.00  0.78           H  
ATOM   1441 2HG  GLU A  94     -34.360  11.136  -1.614  1.00  0.78           H  
ATOM   1442  N   VAL A  95     -31.505  12.487  -0.404  1.00  0.73           N  
ATOM   1443  CA  VAL A  95     -30.377  13.189  -0.972  1.00  0.73           C  
ATOM   1444  C   VAL A  95     -30.278  12.878  -2.454  1.00  0.73           C  
ATOM   1445  O   VAL A  95     -30.801  11.875  -2.952  1.00  0.73           O  
ATOM   1446  CB  VAL A  95     -29.051  12.786  -0.285  1.00  0.73           C  
ATOM   1447  CG1 VAL A  95     -29.147  13.077   1.204  1.00  0.73           C  
ATOM   1448  CG2 VAL A  95     -28.702  11.331  -0.581  1.00  0.73           C  
ATOM   1449  H   VAL A  95     -31.588  11.488  -0.548  1.00  0.73           H  
ATOM   1450  HA  VAL A  95     -30.522  14.265  -0.851  1.00  0.73           H  
ATOM   1451  HB  VAL A  95     -28.262  13.414  -0.674  1.00  0.73           H  
ATOM   1452 1HG1 VAL A  95     -28.217  12.824   1.684  1.00  0.73           H  
ATOM   1453 2HG1 VAL A  95     -29.363  14.136   1.348  1.00  0.73           H  
ATOM   1454 3HG1 VAL A  95     -29.943  12.485   1.645  1.00  0.73           H  
ATOM   1455 1HG2 VAL A  95     -27.755  11.083  -0.112  1.00  0.73           H  
ATOM   1456 2HG2 VAL A  95     -29.468  10.688  -0.209  1.00  0.73           H  
ATOM   1457 3HG2 VAL A  95     -28.619  11.198  -1.661  1.00  0.73           H  
ATOM   1458  N   GLN A  96     -29.575  13.727  -3.160  1.00  0.69           N  
ATOM   1459  CA  GLN A  96     -29.348  13.533  -4.571  1.00  0.69           C  
ATOM   1460  C   GLN A  96     -27.879  13.416  -4.877  1.00  0.69           C  
ATOM   1461  O   GLN A  96     -27.064  14.217  -4.429  1.00  0.69           O  
ATOM   1462  CB  GLN A  96     -29.976  14.669  -5.369  1.00  0.69           C  
ATOM   1463  CG  GLN A  96     -29.740  14.612  -6.851  1.00  0.69           C  
ATOM   1464  CD  GLN A  96     -30.451  15.731  -7.532  1.00  0.69           C  
ATOM   1465  NE2 GLN A  96     -29.725  16.793  -7.876  1.00  0.69           N  
ATOM   1466  OE1 GLN A  96     -31.665  15.644  -7.762  1.00  0.69           O  
ATOM   1467  H   GLN A  96     -29.178  14.535  -2.692  1.00  0.69           H  
ATOM   1468  HA  GLN A  96     -29.823  12.607  -4.870  1.00  0.69           H  
ATOM   1469 1HB  GLN A  96     -31.054  14.654  -5.212  1.00  0.69           H  
ATOM   1470 2HB  GLN A  96     -29.624  15.605  -5.009  1.00  0.69           H  
ATOM   1471 1HG  GLN A  96     -28.670  14.707  -7.057  1.00  0.69           H  
ATOM   1472 2HG  GLN A  96     -30.113  13.660  -7.240  1.00  0.69           H  
ATOM   1473 1HE2 GLN A  96     -30.156  17.567  -8.339  1.00  0.69           H  
ATOM   1474 2HE2 GLN A  96     -28.738  16.810  -7.694  1.00  0.69           H  
ATOM   1475  N   MET A  97     -27.520  12.400  -5.623  1.00  0.67           N  
ATOM   1476  CA  MET A  97     -26.133  12.255  -5.986  1.00  0.67           C  
ATOM   1477  C   MET A  97     -26.003  12.803  -7.386  1.00  0.67           C  
ATOM   1478  O   MET A  97     -26.842  12.515  -8.247  1.00  0.67           O  
ATOM   1479  CB  MET A  97     -25.712  10.808  -5.895  1.00  0.67           C  
ATOM   1480  CG  MET A  97     -24.245  10.574  -6.103  1.00  0.67           C  
ATOM   1481  SD  MET A  97     -23.888   8.866  -5.972  1.00  0.67           S  
ATOM   1482  CE  MET A  97     -24.390   8.634  -4.287  1.00  0.67           C  
ATOM   1483  H   MET A  97     -28.218  11.739  -5.953  1.00  0.67           H  
ATOM   1484  HA  MET A  97     -25.508  12.852  -5.330  1.00  0.67           H  
ATOM   1485 1HB  MET A  97     -25.978  10.421  -4.915  1.00  0.67           H  
ATOM   1486 2HB  MET A  97     -26.254  10.224  -6.643  1.00  0.67           H  
ATOM   1487 1HG  MET A  97     -23.932  10.937  -7.074  1.00  0.67           H  
ATOM   1488 2HG  MET A  97     -23.671  11.113  -5.348  1.00  0.67           H  
ATOM   1489 1HE  MET A  97     -24.265   7.589  -4.011  1.00  0.67           H  
ATOM   1490 2HE  MET A  97     -23.791   9.255  -3.641  1.00  0.67           H  
ATOM   1491 3HE  MET A  97     -25.432   8.916  -4.178  1.00  0.67           H  
ATOM   1492  N   ILE A  98     -24.985  13.615  -7.614  1.00  0.68           N  
ATOM   1493  CA  ILE A  98     -24.789  14.185  -8.936  1.00  0.68           C  
ATOM   1494  C   ILE A  98     -23.596  13.489  -9.555  1.00  0.68           C  
ATOM   1495  O   ILE A  98     -22.456  13.883  -9.330  1.00  0.68           O  
ATOM   1496  CB  ILE A  98     -24.527  15.673  -8.794  1.00  0.68           C  
ATOM   1497  CG1 ILE A  98     -25.687  16.333  -8.025  1.00  0.68           C  
ATOM   1498  CG2 ILE A  98     -24.362  16.257 -10.124  1.00  0.68           C  
ATOM   1499  CD1 ILE A  98     -25.435  17.767  -7.662  1.00  0.68           C  
ATOM   1500  H   ILE A  98     -24.331  13.839  -6.861  1.00  0.68           H  
ATOM   1501  HA  ILE A  98     -25.669  14.015  -9.553  1.00  0.68           H  
ATOM   1502  HB  ILE A  98     -23.642  15.818  -8.230  1.00  0.68           H  
ATOM   1503 1HG1 ILE A  98     -26.579  16.279  -8.624  1.00  0.68           H  
ATOM   1504 2HG1 ILE A  98     -25.857  15.779  -7.096  1.00  0.68           H  
ATOM   1505 1HG2 ILE A  98     -24.172  17.314 -10.051  1.00  0.68           H  
ATOM   1506 2HG2 ILE A  98     -23.524  15.761 -10.584  1.00  0.68           H  
ATOM   1507 3HG2 ILE A  98     -25.270  16.093 -10.708  1.00  0.68           H  
ATOM   1508 1HD1 ILE A  98     -26.295  18.158  -7.119  1.00  0.68           H  
ATOM   1509 2HD1 ILE A  98     -24.550  17.833  -7.031  1.00  0.68           H  
ATOM   1510 3HD1 ILE A  98     -25.281  18.351  -8.567  1.00  0.68           H  
ATOM   1511  N   VAL A  99     -23.871  12.452 -10.328  1.00  0.71           N  
ATOM   1512  CA  VAL A  99     -22.860  11.509 -10.774  1.00  0.71           C  
ATOM   1513  C   VAL A  99     -22.177  11.881 -12.063  1.00  0.71           C  
ATOM   1514  O   VAL A  99     -22.831  12.094 -13.085  1.00  0.71           O  
ATOM   1515  CB  VAL A  99     -23.517  10.133 -10.958  1.00  0.71           C  
ATOM   1516  CG1 VAL A  99     -22.502   9.120 -11.461  1.00  0.71           C  
ATOM   1517  CG2 VAL A  99     -24.145   9.710  -9.672  1.00  0.71           C  
ATOM   1518  H   VAL A  99     -24.843  12.285 -10.567  1.00  0.71           H  
ATOM   1519  HA  VAL A  99     -22.105  11.431  -9.995  1.00  0.71           H  
ATOM   1520  HB  VAL A  99     -24.284  10.218 -11.704  1.00  0.71           H  
ATOM   1521 1HG1 VAL A  99     -22.983   8.162 -11.614  1.00  0.71           H  
ATOM   1522 2HG1 VAL A  99     -22.084   9.461 -12.399  1.00  0.71           H  
ATOM   1523 3HG1 VAL A  99     -21.707   9.012 -10.730  1.00  0.71           H  
ATOM   1524 1HG2 VAL A  99     -24.629   8.776  -9.815  1.00  0.71           H  
ATOM   1525 2HG2 VAL A  99     -23.373   9.614  -8.917  1.00  0.71           H  
ATOM   1526 3HG2 VAL A  99     -24.885  10.453  -9.362  1.00  0.71           H  
ATOM   1527  N   VAL A 100     -20.853  11.918 -12.025  1.00  0.79           N  
ATOM   1528  CA  VAL A 100     -20.095  12.242 -13.226  1.00  0.79           C  
ATOM   1529  C   VAL A 100     -19.408  10.979 -13.775  1.00  0.79           C  
ATOM   1530  O   VAL A 100     -18.376  10.573 -13.246  1.00  0.79           O  
ATOM   1531  CB  VAL A 100     -18.993  13.239 -12.851  1.00  0.79           C  
ATOM   1532  CG1 VAL A 100     -18.223  13.661 -14.069  1.00  0.79           C  
ATOM   1533  CG2 VAL A 100     -19.566  14.409 -12.063  1.00  0.79           C  
ATOM   1534  H   VAL A 100     -20.384  11.766 -11.126  1.00  0.79           H  
ATOM   1535  HA  VAL A 100     -20.761  12.659 -13.982  1.00  0.79           H  
ATOM   1536  HB  VAL A 100     -18.285  12.723 -12.214  1.00  0.79           H  
ATOM   1537 1HG1 VAL A 100     -17.425  14.324 -13.756  1.00  0.79           H  
ATOM   1538 2HG1 VAL A 100     -17.801  12.788 -14.568  1.00  0.79           H  
ATOM   1539 3HG1 VAL A 100     -18.879  14.180 -14.760  1.00  0.79           H  
ATOM   1540 1HG2 VAL A 100     -18.747  15.068 -11.775  1.00  0.79           H  
ATOM   1541 2HG2 VAL A 100     -20.269  14.956 -12.641  1.00  0.79           H  
ATOM   1542 3HG2 VAL A 100     -20.063  14.035 -11.162  1.00  0.79           H  
ATOM   1543  N   GLU A 101     -19.951  10.337 -14.810  1.00  0.89           N  
ATOM   1544  CA  GLU A 101     -19.323   9.086 -15.264  1.00  0.89           C  
ATOM   1545  C   GLU A 101     -18.261   9.365 -16.336  1.00  0.89           C  
ATOM   1546  O   GLU A 101     -18.466  10.243 -17.163  1.00  0.89           O  
ATOM   1547  CB  GLU A 101     -20.354   8.086 -15.797  1.00  0.89           C  
ATOM   1548  CG  GLU A 101     -21.355   7.568 -14.770  1.00  0.89           C  
ATOM   1549  CD  GLU A 101     -22.271   6.489 -15.299  1.00  0.89           C  
ATOM   1550  OE1 GLU A 101     -22.128   6.116 -16.434  1.00  0.89           O  
ATOM   1551  OE2 GLU A 101     -23.100   6.010 -14.551  1.00  0.89           O1-
ATOM   1552  H   GLU A 101     -20.789  10.698 -15.256  1.00  0.89           H  
ATOM   1553  HA  GLU A 101     -18.858   8.637 -14.409  1.00  0.89           H  
ATOM   1554 1HB  GLU A 101     -20.917   8.560 -16.579  1.00  0.89           H  
ATOM   1555 2HB  GLU A 101     -19.853   7.229 -16.238  1.00  0.89           H  
ATOM   1556 1HG  GLU A 101     -20.822   7.174 -13.926  1.00  0.89           H  
ATOM   1557 2HG  GLU A 101     -21.958   8.403 -14.436  1.00  0.89           H  
ATOM   1558  N   PRO A 102     -17.174   8.578 -16.425  1.00  0.99           N  
ATOM   1559  CA  PRO A 102     -16.103   8.704 -17.413  1.00  0.99           C  
ATOM   1560  C   PRO A 102     -16.523   8.866 -18.875  1.00  0.99           C  
ATOM   1561  O   PRO A 102     -15.821   9.517 -19.649  1.00  0.99           O  
ATOM   1562  CB  PRO A 102     -15.370   7.372 -17.237  1.00  0.99           C  
ATOM   1563  CG  PRO A 102     -15.569   7.021 -15.787  1.00  0.99           C  
ATOM   1564  CD  PRO A 102     -16.960   7.471 -15.451  1.00  0.99           C  
ATOM   1565  HA  PRO A 102     -15.455   9.543 -17.121  1.00  0.99           H  
ATOM   1566 1HB  PRO A 102     -15.789   6.618 -17.920  1.00  0.99           H  
ATOM   1567 2HB  PRO A 102     -14.313   7.490 -17.503  1.00  0.99           H  
ATOM   1568 1HG  PRO A 102     -15.423   5.941 -15.622  1.00  0.99           H  
ATOM   1569 2HG  PRO A 102     -14.819   7.528 -15.176  1.00  0.99           H  
ATOM   1570 1HD  PRO A 102     -17.683   6.655 -15.581  1.00  0.99           H  
ATOM   1571 2HD  PRO A 102     -16.913   7.842 -14.414  1.00  0.99           H  
ATOM   1572  N   GLY A 103     -17.635   8.246 -19.274  1.00  1.07           N  
ATOM   1573  CA  GLY A 103     -18.077   8.336 -20.664  1.00  1.07           C  
ATOM   1574  C   GLY A 103     -19.413   9.051 -20.866  1.00  1.07           C  
ATOM   1575  O   GLY A 103     -19.979   8.985 -21.961  1.00  1.07           O  
ATOM   1576  H   GLY A 103     -18.189   7.720 -18.616  1.00  1.07           H  
ATOM   1577 1HA  GLY A 103     -17.313   8.843 -21.252  1.00  1.07           H  
ATOM   1578 2HA  GLY A 103     -18.153   7.328 -21.069  1.00  1.07           H  
ATOM   1579  N   LYS A 104     -19.952   9.677 -19.819  1.00  1.11           N  
ATOM   1580  CA  LYS A 104     -21.277  10.293 -19.927  1.00  1.11           C  
ATOM   1581  C   LYS A 104     -21.378  11.665 -19.273  1.00  1.11           C  
ATOM   1582  O   LYS A 104     -20.487  12.101 -18.546  1.00  1.11           O  
ATOM   1583  CB  LYS A 104     -22.356   9.365 -19.357  1.00  1.11           C  
ATOM   1584  CG  LYS A 104     -22.496   8.024 -20.097  1.00  1.11           C  
ATOM   1585  CD  LYS A 104     -23.605   7.170 -19.538  1.00  1.11           C  
ATOM   1586  CE  LYS A 104     -23.691   5.849 -20.291  1.00  1.11           C  
ATOM   1587  NZ  LYS A 104     -24.762   4.971 -19.756  1.00  1.11           N1+
ATOM   1588  H   LYS A 104     -19.438   9.750 -18.939  1.00  1.11           H  
ATOM   1589  HA  LYS A 104     -21.495  10.436 -20.985  1.00  1.11           H  
ATOM   1590 1HB  LYS A 104     -22.145   9.158 -18.318  1.00  1.11           H  
ATOM   1591 2HB  LYS A 104     -23.321   9.866 -19.390  1.00  1.11           H  
ATOM   1592 1HG  LYS A 104     -22.676   8.208 -21.158  1.00  1.11           H  
ATOM   1593 2HG  LYS A 104     -21.574   7.459 -19.997  1.00  1.11           H  
ATOM   1594 1HD  LYS A 104     -23.412   6.966 -18.481  1.00  1.11           H  
ATOM   1595 2HD  LYS A 104     -24.554   7.696 -19.624  1.00  1.11           H  
ATOM   1596 1HE  LYS A 104     -23.891   6.051 -21.342  1.00  1.11           H  
ATOM   1597 2HE  LYS A 104     -22.735   5.331 -20.206  1.00  1.11           H  
ATOM   1598 1HZ  LYS A 104     -24.783   4.108 -20.279  1.00  1.11           H  
ATOM   1599 2HZ  LYS A 104     -24.573   4.769 -18.781  1.00  1.11           H  
ATOM   1600 3HZ  LYS A 104     -25.652   5.436 -19.839  1.00  1.11           H  
ATOM   1601  N   ASN A 105     -22.471  12.365 -19.564  1.00  1.08           N  
ATOM   1602  CA  ASN A 105     -22.710  13.656 -18.941  1.00  1.08           C  
ATOM   1603  C   ASN A 105     -23.033  13.425 -17.467  1.00  1.08           C  
ATOM   1604  O   ASN A 105     -23.098  12.285 -17.004  1.00  1.08           O  
ATOM   1605  CB  ASN A 105     -23.830  14.397 -19.664  1.00  1.08           C  
ATOM   1606  CG  ASN A 105     -23.751  15.929 -19.564  1.00  1.08           C  
ATOM   1607  ND2 ASN A 105     -24.202  16.597 -20.595  1.00  1.08           N  
ATOM   1608  OD1 ASN A 105     -23.285  16.489 -18.566  1.00  1.08           O  
ATOM   1609  H   ASN A 105     -23.157  11.982 -20.197  1.00  1.08           H  
ATOM   1610  HA  ASN A 105     -21.798  14.253 -18.991  1.00  1.08           H  
ATOM   1611 1HB  ASN A 105     -23.827  14.115 -20.717  1.00  1.08           H  
ATOM   1612 2HB  ASN A 105     -24.788  14.076 -19.246  1.00  1.08           H  
ATOM   1613 1HD2 ASN A 105     -24.175  17.597 -20.593  1.00  1.08           H  
ATOM   1614 2HD2 ASN A 105     -24.570  16.108 -21.385  1.00  1.08           H  
ATOM   1615  N   VAL A 106     -23.248  14.501 -16.745  1.00  1.00           N  
ATOM   1616  CA  VAL A 106     -23.509  14.441 -15.324  1.00  1.00           C  
ATOM   1617  C   VAL A 106     -24.991  14.153 -15.055  1.00  1.00           C  
ATOM   1618  O   VAL A 106     -25.857  14.789 -15.662  1.00  1.00           O  
ATOM   1619  CB  VAL A 106     -23.077  15.766 -14.698  1.00  1.00           C  
ATOM   1620  CG1 VAL A 106     -23.351  15.747 -13.244  1.00  1.00           C  
ATOM   1621  CG2 VAL A 106     -21.624  15.992 -15.021  1.00  1.00           C  
ATOM   1622  H   VAL A 106     -23.195  15.400 -17.205  1.00  1.00           H  
ATOM   1623  HA  VAL A 106     -22.909  13.641 -14.902  1.00  1.00           H  
ATOM   1624  HB  VAL A 106     -23.666  16.579 -15.121  1.00  1.00           H  
ATOM   1625 1HG1 VAL A 106     -23.049  16.700 -12.809  1.00  1.00           H  
ATOM   1626 2HG1 VAL A 106     -24.414  15.590 -13.075  1.00  1.00           H  
ATOM   1627 3HG1 VAL A 106     -22.785  14.936 -12.780  1.00  1.00           H  
ATOM   1628 1HG2 VAL A 106     -21.288  16.937 -14.592  1.00  1.00           H  
ATOM   1629 2HG2 VAL A 106     -21.048  15.185 -14.626  1.00  1.00           H  
ATOM   1630 3HG2 VAL A 106     -21.497  16.019 -16.105  1.00  1.00           H  
ATOM   1631  N   LYS A 107     -25.292  13.185 -14.176  1.00  0.90           N  
ATOM   1632  CA  LYS A 107     -26.697  12.836 -13.923  1.00  0.90           C  
ATOM   1633  C   LYS A 107     -27.106  12.864 -12.453  1.00  0.90           C  
ATOM   1634  O   LYS A 107     -26.309  12.600 -11.558  1.00  0.90           O  
ATOM   1635  CB  LYS A 107     -26.990  11.446 -14.481  1.00  0.90           C  
ATOM   1636  CG  LYS A 107     -26.225  10.322 -13.804  1.00  0.90           C  
ATOM   1637  CD  LYS A 107     -26.519   8.994 -14.468  1.00  0.90           C  
ATOM   1638  CE  LYS A 107     -25.857   7.828 -13.755  1.00  0.90           C  
ATOM   1639  NZ  LYS A 107     -26.129   6.551 -14.469  1.00  0.90           N1+
ATOM   1640  H   LYS A 107     -24.530  12.693 -13.707  1.00  0.90           H  
ATOM   1641  HA  LYS A 107     -27.326  13.557 -14.446  1.00  0.90           H  
ATOM   1642 1HB  LYS A 107     -28.054  11.232 -14.382  1.00  0.90           H  
ATOM   1643 2HB  LYS A 107     -26.743  11.426 -15.544  1.00  0.90           H  
ATOM   1644 1HG  LYS A 107     -25.151  10.525 -13.874  1.00  0.90           H  
ATOM   1645 2HG  LYS A 107     -26.508  10.272 -12.751  1.00  0.90           H  
ATOM   1646 1HD  LYS A 107     -27.597   8.832 -14.487  1.00  0.90           H  
ATOM   1647 2HD  LYS A 107     -26.154   9.021 -15.497  1.00  0.90           H  
ATOM   1648 1HE  LYS A 107     -24.777   7.987 -13.707  1.00  0.90           H  
ATOM   1649 2HE  LYS A 107     -26.249   7.761 -12.741  1.00  0.90           H  
ATOM   1650 1HZ  LYS A 107     -25.695   5.759 -14.007  1.00  0.90           H  
ATOM   1651 2HZ  LYS A 107     -27.124   6.397 -14.515  1.00  0.90           H  
ATOM   1652 3HZ  LYS A 107     -25.752   6.620 -15.404  1.00  0.90           H  
ATOM   1653  N   ASN A 108     -28.385  13.154 -12.225  1.00  0.82           N  
ATOM   1654  CA  ASN A 108     -28.958  13.234 -10.883  1.00  0.82           C  
ATOM   1655  C   ASN A 108     -29.719  11.984 -10.443  1.00  0.82           C  
ATOM   1656  O   ASN A 108     -30.675  11.572 -11.106  1.00  0.82           O  
ATOM   1657  CB  ASN A 108     -29.878  14.421 -10.818  1.00  0.82           C  
ATOM   1658  CG  ASN A 108     -29.173  15.730 -11.022  1.00  0.82           C  
ATOM   1659  ND2 ASN A 108     -29.824  16.624 -11.720  1.00  0.82           N  
ATOM   1660  OD1 ASN A 108     -28.055  15.947 -10.562  1.00  0.82           O  
ATOM   1661  H   ASN A 108     -28.984  13.345 -13.016  1.00  0.82           H  
ATOM   1662  HA  ASN A 108     -28.145  13.379 -10.174  1.00  0.82           H  
ATOM   1663 1HB  ASN A 108     -30.638  14.318 -11.592  1.00  0.82           H  
ATOM   1664 2HB  ASN A 108     -30.389  14.417  -9.878  1.00  0.82           H  
ATOM   1665 1HD2 ASN A 108     -29.415  17.520 -11.894  1.00  0.82           H  
ATOM   1666 2HD2 ASN A 108     -30.734  16.414 -12.080  1.00  0.82           H  
ATOM   1667  N   VAL A 109     -29.305  11.395  -9.319  1.00  0.77           N  
ATOM   1668  CA  VAL A 109     -29.967  10.201  -8.786  1.00  0.77           C  
ATOM   1669  C   VAL A 109     -30.457  10.419  -7.350  1.00  0.77           C  
ATOM   1670  O   VAL A 109     -29.691  10.831  -6.482  1.00  0.77           O  
ATOM   1671  CB  VAL A 109     -29.011   8.998  -8.857  1.00  0.77           C  
ATOM   1672  CG1 VAL A 109     -29.701   7.753  -8.274  1.00  0.77           C  
ATOM   1673  CG2 VAL A 109     -28.584   8.802 -10.338  1.00  0.77           C  
ATOM   1674  H   VAL A 109     -28.489  11.778  -8.839  1.00  0.77           H  
ATOM   1675  HA  VAL A 109     -30.834   9.982  -9.410  1.00  0.77           H  
ATOM   1676  HB  VAL A 109     -28.125   9.194  -8.249  1.00  0.77           H  
ATOM   1677 1HG1 VAL A 109     -29.033   6.900  -8.319  1.00  0.77           H  
ATOM   1678 2HG1 VAL A 109     -29.977   7.935  -7.235  1.00  0.77           H  
ATOM   1679 3HG1 VAL A 109     -30.597   7.533  -8.852  1.00  0.77           H  
ATOM   1680 1HG2 VAL A 109     -27.913   7.972 -10.435  1.00  0.77           H  
ATOM   1681 2HG2 VAL A 109     -29.470   8.615 -10.944  1.00  0.77           H  
ATOM   1682 3HG2 VAL A 109     -28.083   9.699 -10.697  1.00  0.77           H  
ATOM   1683  N   GLN A 110     -31.734  10.130  -7.092  1.00  0.75           N  
ATOM   1684  CA  GLN A 110     -32.312  10.353  -5.759  1.00  0.75           C  
ATOM   1685  C   GLN A 110     -32.352   9.078  -4.916  1.00  0.75           C  
ATOM   1686  O   GLN A 110     -32.742   8.011  -5.397  1.00  0.75           O  
ATOM   1687  CB  GLN A 110     -33.714  10.938  -5.867  1.00  0.75           C  
ATOM   1688  CG  GLN A 110     -33.803  12.348  -6.485  1.00  0.75           C  
ATOM   1689  CD  GLN A 110     -33.773  12.322  -8.011  1.00  0.75           C  
ATOM   1690  NE2 GLN A 110     -33.071  13.262  -8.638  1.00  0.75           N  
ATOM   1691  OE1 GLN A 110     -34.420  11.463  -8.621  1.00  0.75           O  
ATOM   1692  H   GLN A 110     -32.319   9.772  -7.834  1.00  0.75           H  
ATOM   1693  HA  GLN A 110     -31.692  11.075  -5.230  1.00  0.75           H  
ATOM   1694 1HB  GLN A 110     -34.341  10.271  -6.453  1.00  0.75           H  
ATOM   1695 2HB  GLN A 110     -34.151  10.994  -4.865  1.00  0.75           H  
ATOM   1696 1HG  GLN A 110     -34.737  12.812  -6.160  1.00  0.75           H  
ATOM   1697 2HG  GLN A 110     -32.953  12.939  -6.136  1.00  0.75           H  
ATOM   1698 1HE2 GLN A 110     -33.054  13.278  -9.640  1.00  0.75           H  
ATOM   1699 2HE2 GLN A 110     -32.575  13.990  -8.121  1.00  0.75           H  
ATOM   1700  N   THR A 111     -31.911   9.207  -3.668  1.00  0.77           N  
ATOM   1701  CA  THR A 111     -31.802   8.102  -2.717  1.00  0.77           C  
ATOM   1702  C   THR A 111     -31.834   8.569  -1.267  1.00  0.77           C  
ATOM   1703  O   THR A 111     -31.572   9.731  -0.995  1.00  0.77           O  
ATOM   1704  CB  THR A 111     -30.473   7.395  -2.968  1.00  0.77           C  
ATOM   1705  CG2 THR A 111     -29.362   8.371  -2.702  1.00  0.77           C  
ATOM   1706  OG1 THR A 111     -30.351   6.233  -2.131  1.00  0.77           O  
ATOM   1707  H   THR A 111     -31.602  10.133  -3.369  1.00  0.77           H  
ATOM   1708  HA  THR A 111     -32.632   7.416  -2.881  1.00  0.77           H  
ATOM   1709  HB  THR A 111     -30.434   7.081  -4.008  1.00  0.77           H  
ATOM   1710  HG1 THR A 111     -30.403   6.491  -1.194  1.00  0.77           H  
ATOM   1711 1HG2 THR A 111     -28.441   7.915  -2.904  1.00  0.77           H  
ATOM   1712 2HG2 THR A 111     -29.477   9.243  -3.352  1.00  0.77           H  
ATOM   1713 3HG2 THR A 111     -29.401   8.682  -1.662  1.00  0.77           H  
ATOM   1714  N   LYS A 112     -32.165   7.692  -0.325  1.00  0.80           N  
ATOM   1715  CA  LYS A 112     -31.982   8.108   1.067  1.00  0.80           C  
ATOM   1716  C   LYS A 112     -30.696   7.442   1.563  1.00  0.80           C  
ATOM   1717  O   LYS A 112     -30.456   6.302   1.169  1.00  0.80           O  
ATOM   1718  CB  LYS A 112     -33.160   7.695   1.946  1.00  0.80           C  
ATOM   1719  CG  LYS A 112     -34.457   8.389   1.613  1.00  0.80           C  
ATOM   1720  CD  LYS A 112     -35.550   7.973   2.559  1.00  0.80           C  
ATOM   1721  CE  LYS A 112     -36.838   8.707   2.263  1.00  0.80           C  
ATOM   1722  NZ  LYS A 112     -37.917   8.319   3.204  1.00  0.80           N1+
ATOM   1723  H   LYS A 112     -32.457   6.752  -0.566  1.00  0.80           H  
ATOM   1724  HA  LYS A 112     -31.925   9.183   1.104  1.00  0.80           H  
ATOM   1725 1HB  LYS A 112     -33.312   6.620   1.878  1.00  0.80           H  
ATOM   1726 2HB  LYS A 112     -32.922   7.930   2.992  1.00  0.80           H  
ATOM   1727 1HG  LYS A 112     -34.318   9.459   1.716  1.00  0.80           H  
ATOM   1728 2HG  LYS A 112     -34.749   8.172   0.590  1.00  0.80           H  
ATOM   1729 1HD  LYS A 112     -35.719   6.900   2.476  1.00  0.80           H  
ATOM   1730 2HD  LYS A 112     -35.245   8.196   3.581  1.00  0.80           H  
ATOM   1731 1HE  LYS A 112     -36.660   9.780   2.348  1.00  0.80           H  
ATOM   1732 2HE  LYS A 112     -37.154   8.481   1.246  1.00  0.80           H  
ATOM   1733 1HZ  LYS A 112     -38.757   8.828   2.982  1.00  0.80           H  
ATOM   1734 2HZ  LYS A 112     -38.091   7.328   3.126  1.00  0.80           H  
ATOM   1735 3HZ  LYS A 112     -37.630   8.537   4.149  1.00  0.80           H  
ATOM   1736  N   PRO A 113     -29.820   8.104   2.344  1.00  0.86           N  
ATOM   1737  CA  PRO A 113     -28.680   7.513   3.000  1.00  0.86           C  
ATOM   1738  C   PRO A 113     -29.134   6.517   4.054  1.00  0.86           C  
ATOM   1739  O   PRO A 113     -30.211   6.662   4.627  1.00  0.86           O  
ATOM   1740  CB  PRO A 113     -27.966   8.704   3.643  1.00  0.86           C  
ATOM   1741  CG  PRO A 113     -28.490   9.898   2.923  1.00  0.86           C  
ATOM   1742  CD  PRO A 113     -29.920   9.534   2.596  1.00  0.86           C  
ATOM   1743  HA  PRO A 113     -28.051   7.026   2.247  1.00  0.86           H  
ATOM   1744 1HB  PRO A 113     -28.183   8.721   4.711  1.00  0.86           H  
ATOM   1745 2HB  PRO A 113     -26.882   8.566   3.545  1.00  0.86           H  
ATOM   1746 1HG  PRO A 113     -28.410  10.797   3.554  1.00  0.86           H  
ATOM   1747 2HG  PRO A 113     -27.895  10.085   2.028  1.00  0.86           H  
ATOM   1748 1HD  PRO A 113     -30.551   9.695   3.476  1.00  0.86           H  
ATOM   1749 2HD  PRO A 113     -30.224  10.113   1.749  1.00  0.86           H  
ATOM   1750  N   GLY A 114     -28.304   5.539   4.331  1.00  0.94           N  
ATOM   1751  CA  GLY A 114     -28.483   4.642   5.451  1.00  0.94           C  
ATOM   1752  C   GLY A 114     -27.374   5.032   6.403  1.00  0.94           C  
ATOM   1753  O   GLY A 114     -26.806   6.117   6.248  1.00  0.94           O  
ATOM   1754  H   GLY A 114     -27.473   5.449   3.774  1.00  0.94           H  
ATOM   1755 1HA  GLY A 114     -29.461   4.786   5.911  1.00  0.94           H  
ATOM   1756 2HA  GLY A 114     -28.383   3.605   5.137  1.00  0.94           H  
ATOM   1757  N   VAL A 115     -27.056   4.179   7.367  1.00  1.05           N  
ATOM   1758  CA  VAL A 115     -25.984   4.488   8.308  1.00  1.05           C  
ATOM   1759  C   VAL A 115     -24.988   3.335   8.374  1.00  1.05           C  
ATOM   1760  O   VAL A 115     -25.381   2.174   8.495  1.00  1.05           O  
ATOM   1761  CB  VAL A 115     -26.546   4.812   9.708  1.00  1.05           C  
ATOM   1762  CG1 VAL A 115     -25.395   5.085  10.662  1.00  1.05           C  
ATOM   1763  CG2 VAL A 115     -27.473   6.051   9.627  1.00  1.05           C  
ATOM   1764  H   VAL A 115     -27.559   3.307   7.451  1.00  1.05           H  
ATOM   1765  HA  VAL A 115     -25.446   5.367   7.955  1.00  1.05           H  
ATOM   1766  HB  VAL A 115     -27.103   3.957  10.090  1.00  1.05           H  
ATOM   1767 1HG1 VAL A 115     -25.790   5.314  11.654  1.00  1.05           H  
ATOM   1768 2HG1 VAL A 115     -24.747   4.212  10.734  1.00  1.05           H  
ATOM   1769 3HG1 VAL A 115     -24.817   5.935  10.293  1.00  1.05           H  
ATOM   1770 1HG2 VAL A 115     -27.858   6.282  10.620  1.00  1.05           H  
ATOM   1771 2HG2 VAL A 115     -26.899   6.901   9.253  1.00  1.05           H  
ATOM   1772 3HG2 VAL A 115     -28.312   5.858   8.958  1.00  1.05           H  
ATOM   1773  N   PHE A 116     -23.701   3.659   8.293  1.00  1.19           N  
ATOM   1774  CA  PHE A 116     -22.657   2.653   8.345  1.00  1.19           C  
ATOM   1775  C   PHE A 116     -21.762   2.888   9.565  1.00  1.19           C  
ATOM   1776  O   PHE A 116     -21.199   3.971   9.746  1.00  1.19           O  
ATOM   1777  CB  PHE A 116     -21.815   2.696   7.074  1.00  1.19           C  
ATOM   1778  CG  PHE A 116     -20.835   1.583   6.991  1.00  1.19           C  
ATOM   1779  CD1 PHE A 116     -21.133   0.455   6.249  1.00  1.19           C  
ATOM   1780  CD2 PHE A 116     -19.651   1.625   7.674  1.00  1.19           C  
ATOM   1781  CE1 PHE A 116     -20.261  -0.594   6.191  1.00  1.19           C  
ATOM   1782  CE2 PHE A 116     -18.768   0.566   7.623  1.00  1.19           C  
ATOM   1783  CZ  PHE A 116     -19.079  -0.544   6.881  1.00  1.19           C  
ATOM   1784  H   PHE A 116     -23.436   4.633   8.173  1.00  1.19           H  
ATOM   1785  HA  PHE A 116     -23.115   1.668   8.435  1.00  1.19           H  
ATOM   1786 1HB  PHE A 116     -22.468   2.646   6.200  1.00  1.19           H  
ATOM   1787 2HB  PHE A 116     -21.274   3.646   7.027  1.00  1.19           H  
ATOM   1788  HD1 PHE A 116     -22.073   0.409   5.715  1.00  1.19           H  
ATOM   1789  HD2 PHE A 116     -19.428   2.502   8.269  1.00  1.19           H  
ATOM   1790  HE1 PHE A 116     -20.507  -1.460   5.609  1.00  1.19           H  
ATOM   1791  HE2 PHE A 116     -17.833   0.605   8.178  1.00  1.19           H  
ATOM   1792  HZ  PHE A 116     -18.386  -1.383   6.841  1.00  1.19           H  
ATOM   1793  N   LYS A 117     -21.695   1.904  10.458  1.00  1.33           N  
ATOM   1794  CA  LYS A 117     -20.892   2.064  11.669  1.00  1.33           C  
ATOM   1795  C   LYS A 117     -19.435   1.671  11.458  1.00  1.33           C  
ATOM   1796  O   LYS A 117     -19.143   0.567  10.996  1.00  1.33           O  
ATOM   1797  CB  LYS A 117     -21.473   1.252  12.824  1.00  1.33           C  
ATOM   1798  CG  LYS A 117     -20.724   1.452  14.141  1.00  1.33           C  
ATOM   1799  CD  LYS A 117     -21.370   0.683  15.280  1.00  1.33           C  
ATOM   1800  CE  LYS A 117     -20.596   0.872  16.576  1.00  1.33           C  
ATOM   1801  NZ  LYS A 117     -21.218   0.126  17.705  1.00  1.33           N1+
ATOM   1802  H   LYS A 117     -22.184   1.036  10.284  1.00  1.33           H  
ATOM   1803  HA  LYS A 117     -20.904   3.111  11.955  1.00  1.33           H  
ATOM   1804 1HB  LYS A 117     -22.517   1.531  12.982  1.00  1.33           H  
ATOM   1805 2HB  LYS A 117     -21.444   0.191  12.576  1.00  1.33           H  
ATOM   1806 1HG  LYS A 117     -19.690   1.118  14.027  1.00  1.33           H  
ATOM   1807 2HG  LYS A 117     -20.710   2.519  14.386  1.00  1.33           H  
ATOM   1808 1HD  LYS A 117     -22.395   1.032  15.422  1.00  1.33           H  
ATOM   1809 2HD  LYS A 117     -21.394  -0.379  15.034  1.00  1.33           H  
ATOM   1810 1HE  LYS A 117     -19.574   0.517  16.436  1.00  1.33           H  
ATOM   1811 2HE  LYS A 117     -20.569   1.933  16.824  1.00  1.33           H  
ATOM   1812 1HZ  LYS A 117     -20.679   0.273  18.547  1.00  1.33           H  
ATOM   1813 2HZ  LYS A 117     -22.162   0.458  17.846  1.00  1.33           H  
ATOM   1814 3HZ  LYS A 117     -21.237  -0.860  17.487  1.00  1.33           H  
ATOM   1815  N   THR A 118     -18.525   2.570  11.828  1.00  1.44           N  
ATOM   1816  CA  THR A 118     -17.098   2.323  11.709  1.00  1.44           C  
ATOM   1817  C   THR A 118     -16.522   2.419  13.126  1.00  1.44           C  
ATOM   1818  O   THR A 118     -17.214   2.891  14.026  1.00  1.44           O  
ATOM   1819  CB  THR A 118     -16.426   3.423  10.860  1.00  1.44           C  
ATOM   1820  CG2 THR A 118     -17.236   3.682   9.620  1.00  1.44           C  
ATOM   1821  OG1 THR A 118     -16.366   4.626  11.630  1.00  1.44           O  
ATOM   1822  H   THR A 118     -18.821   3.484  12.174  1.00  1.44           H  
ATOM   1823  HA  THR A 118     -16.938   1.337  11.282  1.00  1.44           H  
ATOM   1824  HB  THR A 118     -15.443   3.136  10.551  1.00  1.44           H  
ATOM   1825  HG1 THR A 118     -17.285   4.973  11.772  1.00  1.44           H  
ATOM   1826 1HG2 THR A 118     -16.762   4.459   9.035  1.00  1.44           H  
ATOM   1827 2HG2 THR A 118     -17.279   2.773   9.041  1.00  1.44           H  
ATOM   1828 3HG2 THR A 118     -18.246   3.997   9.897  1.00  1.44           H  
ATOM   1829  N   PRO A 119     -15.256   2.049  13.372  1.00  1.49           N  
ATOM   1830  CA  PRO A 119     -14.568   2.233  14.640  1.00  1.49           C  
ATOM   1831  C   PRO A 119     -14.505   3.704  15.095  1.00  1.49           C  
ATOM   1832  O   PRO A 119     -14.229   3.969  16.266  1.00  1.49           O  
ATOM   1833  CB  PRO A 119     -13.166   1.688  14.338  1.00  1.49           C  
ATOM   1834  CG  PRO A 119     -13.373   0.694  13.216  1.00  1.49           C  
ATOM   1835  CD  PRO A 119     -14.459   1.298  12.366  1.00  1.49           C  
ATOM   1836  HA  PRO A 119     -15.061   1.622  15.407  1.00  1.49           H  
ATOM   1837 1HB  PRO A 119     -12.500   2.521  14.057  1.00  1.49           H  
ATOM   1838 2HB  PRO A 119     -12.740   1.231  15.243  1.00  1.49           H  
ATOM   1839 1HG  PRO A 119     -12.432   0.550  12.662  1.00  1.49           H  
ATOM   1840 2HG  PRO A 119     -13.651  -0.288  13.628  1.00  1.49           H  
ATOM   1841 1HD  PRO A 119     -13.989   1.969  11.646  1.00  1.49           H  
ATOM   1842 2HD  PRO A 119     -15.028   0.490  11.894  1.00  1.49           H  
ATOM   1843  N   GLU A 120     -14.707   4.657  14.168  1.00  1.45           N  
ATOM   1844  CA  GLU A 120     -14.644   6.078  14.478  1.00  1.45           C  
ATOM   1845  C   GLU A 120     -16.038   6.665  14.731  1.00  1.45           C  
ATOM   1846  O   GLU A 120     -16.178   7.871  14.948  1.00  1.45           O  
ATOM   1847  CB  GLU A 120     -13.970   6.823  13.321  1.00  1.45           C  
ATOM   1848  CG  GLU A 120     -12.523   6.395  13.030  1.00  1.45           C  
ATOM   1849  CD  GLU A 120     -11.529   6.724  14.137  1.00  1.45           C  
ATOM   1850  OE1 GLU A 120     -11.565   7.835  14.650  1.00  1.45           O  
ATOM   1851  OE2 GLU A 120     -10.707   5.894  14.434  1.00  1.45           O1-
ATOM   1852  H   GLU A 120     -14.990   4.430  13.217  1.00  1.45           H  
ATOM   1853  HA  GLU A 120     -14.049   6.210  15.382  1.00  1.45           H  
ATOM   1854 1HB  GLU A 120     -14.552   6.670  12.410  1.00  1.45           H  
ATOM   1855 2HB  GLU A 120     -13.966   7.891  13.531  1.00  1.45           H  
ATOM   1856 1HG  GLU A 120     -12.511   5.316  12.866  1.00  1.45           H  
ATOM   1857 2HG  GLU A 120     -12.200   6.874  12.107  1.00  1.45           H  
ATOM   1858  N   GLY A 121     -17.071   5.818  14.686  1.00  1.34           N  
ATOM   1859  CA  GLY A 121     -18.445   6.270  14.858  1.00  1.34           C  
ATOM   1860  C   GLY A 121     -19.281   6.049  13.598  1.00  1.34           C  
ATOM   1861  O   GLY A 121     -18.808   5.462  12.615  1.00  1.34           O  
ATOM   1862  H   GLY A 121     -16.910   4.825  14.523  1.00  1.34           H  
ATOM   1863 1HA  GLY A 121     -18.896   5.729  15.690  1.00  1.34           H  
ATOM   1864 2HA  GLY A 121     -18.455   7.326  15.123  1.00  1.34           H  
ATOM   1865  N   GLU A 122     -20.538   6.490  13.655  1.00  1.19           N  
ATOM   1866  CA  GLU A 122     -21.488   6.293  12.563  1.00  1.19           C  
ATOM   1867  C   GLU A 122     -21.373   7.341  11.465  1.00  1.19           C  
ATOM   1868  O   GLU A 122     -21.298   8.539  11.750  1.00  1.19           O  
ATOM   1869  CB  GLU A 122     -22.903   6.305  13.128  1.00  1.19           C  
ATOM   1870  CG  GLU A 122     -23.230   5.134  14.051  1.00  1.19           C  
ATOM   1871  CD  GLU A 122     -24.649   5.186  14.583  1.00  1.19           C  
ATOM   1872  OE1 GLU A 122     -25.351   6.115  14.259  1.00  1.19           O  
ATOM   1873  OE2 GLU A 122     -25.026   4.298  15.312  1.00  1.19           O1-
ATOM   1874  H   GLU A 122     -20.847   6.976  14.487  1.00  1.19           H  
ATOM   1875  HA  GLU A 122     -21.296   5.325  12.110  1.00  1.19           H  
ATOM   1876 1HB  GLU A 122     -23.054   7.222  13.696  1.00  1.19           H  
ATOM   1877 2HB  GLU A 122     -23.604   6.317  12.319  1.00  1.19           H  
ATOM   1878 1HG  GLU A 122     -23.096   4.204  13.493  1.00  1.19           H  
ATOM   1879 2HG  GLU A 122     -22.529   5.129  14.884  1.00  1.19           H  
ATOM   1880  N   ILE A 123     -21.389   6.880  10.213  1.00  1.04           N  
ATOM   1881  CA  ILE A 123     -21.341   7.761   9.055  1.00  1.04           C  
ATOM   1882  C   ILE A 123     -22.521   7.473   8.111  1.00  1.04           C  
ATOM   1883  O   ILE A 123     -22.822   6.316   7.819  1.00  1.04           O  
ATOM   1884  CB  ILE A 123     -20.000   7.620   8.304  1.00  1.04           C  
ATOM   1885  CG1 ILE A 123     -18.823   7.934   9.232  1.00  1.04           C  
ATOM   1886  CG2 ILE A 123     -19.961   8.606   7.127  1.00  1.04           C  
ATOM   1887  CD1 ILE A 123     -17.489   7.632   8.604  1.00  1.04           C  
ATOM   1888  H   ILE A 123     -21.413   5.873  10.059  1.00  1.04           H  
ATOM   1889  HA  ILE A 123     -21.415   8.783   9.398  1.00  1.04           H  
ATOM   1890  HB  ILE A 123     -19.883   6.598   7.940  1.00  1.04           H  
ATOM   1891 1HG1 ILE A 123     -18.857   8.987   9.513  1.00  1.04           H  
ATOM   1892 2HG1 ILE A 123     -18.900   7.327  10.136  1.00  1.04           H  
ATOM   1893 1HG2 ILE A 123     -19.018   8.520   6.606  1.00  1.04           H  
ATOM   1894 2HG2 ILE A 123     -20.754   8.398   6.446  1.00  1.04           H  
ATOM   1895 3HG2 ILE A 123     -20.069   9.625   7.503  1.00  1.04           H  
ATOM   1896 1HD1 ILE A 123     -16.692   7.864   9.312  1.00  1.04           H  
ATOM   1897 2HD1 ILE A 123     -17.446   6.580   8.341  1.00  1.04           H  
ATOM   1898 3HD1 ILE A 123     -17.364   8.234   7.704  1.00  1.04           H  
ATOM   1899  N   GLY A 124     -23.222   8.503   7.655  1.00  0.93           N  
ATOM   1900  CA  GLY A 124     -24.337   8.268   6.738  1.00  0.93           C  
ATOM   1901  C   GLY A 124     -23.767   7.671   5.467  1.00  0.93           C  
ATOM   1902  O   GLY A 124     -22.640   8.002   5.099  1.00  0.93           O  
ATOM   1903  H   GLY A 124     -22.972   9.446   7.921  1.00  0.93           H  
ATOM   1904 1HA  GLY A 124     -25.061   7.595   7.192  1.00  0.93           H  
ATOM   1905 2HA  GLY A 124     -24.848   9.201   6.513  1.00  0.93           H  
ATOM   1906  N   ALA A 125     -24.522   6.835   4.767  1.00  0.87           N  
ATOM   1907  CA  ALA A 125     -23.952   6.245   3.559  1.00  0.87           C  
ATOM   1908  C   ALA A 125     -24.972   5.935   2.473  1.00  0.87           C  
ATOM   1909  O   ALA A 125     -26.126   5.639   2.746  1.00  0.87           O  
ATOM   1910  CB  ALA A 125     -23.222   4.981   3.940  1.00  0.87           C  
ATOM   1911  H   ALA A 125     -25.446   6.591   5.112  1.00  0.87           H  
ATOM   1912  HA  ALA A 125     -23.245   6.953   3.151  1.00  0.87           H  
ATOM   1913 1HB  ALA A 125     -22.757   4.582   3.061  1.00  0.87           H  
ATOM   1914 2HB  ALA A 125     -22.459   5.204   4.685  1.00  0.87           H  
ATOM   1915 3HB  ALA A 125     -23.924   4.269   4.352  1.00  0.87           H  
ATOM   1916  N   VAL A 126     -24.543   5.946   1.223  1.00  0.84           N  
ATOM   1917  CA  VAL A 126     -25.474   5.678   0.131  1.00  0.84           C  
ATOM   1918  C   VAL A 126     -25.256   4.375  -0.640  1.00  0.84           C  
ATOM   1919  O   VAL A 126     -24.196   4.120  -1.217  1.00  0.84           O  
ATOM   1920  CB  VAL A 126     -25.473   6.866  -0.847  1.00  0.84           C  
ATOM   1921  CG1 VAL A 126     -26.324   6.544  -1.964  1.00  0.84           C  
ATOM   1922  CG2 VAL A 126     -25.998   8.141  -0.146  1.00  0.84           C  
ATOM   1923  H   VAL A 126     -23.564   6.167   1.045  1.00  0.84           H  
ATOM   1924  HA  VAL A 126     -26.476   5.629   0.558  1.00  0.84           H  
ATOM   1925  HB  VAL A 126     -24.458   7.035  -1.220  1.00  0.84           H  
ATOM   1926 1HG1 VAL A 126     -26.321   7.363  -2.648  1.00  0.84           H  
ATOM   1927 2HG1 VAL A 126     -25.940   5.663  -2.455  1.00  0.84           H  
ATOM   1928 3HG1 VAL A 126     -27.336   6.356  -1.609  1.00  0.84           H  
ATOM   1929 1HG2 VAL A 126     -26.000   8.973  -0.852  1.00  0.84           H  
ATOM   1930 2HG2 VAL A 126     -27.016   7.971   0.212  1.00  0.84           H  
ATOM   1931 3HG2 VAL A 126     -25.353   8.381   0.691  1.00  0.84           H  
ATOM   1932  N   THR A 127     -26.308   3.558  -0.685  1.00  0.83           N  
ATOM   1933  CA  THR A 127     -26.275   2.254  -1.350  1.00  0.83           C  
ATOM   1934  C   THR A 127     -26.500   2.304  -2.859  1.00  0.83           C  
ATOM   1935  O   THR A 127     -27.470   1.744  -3.375  1.00  0.83           O  
ATOM   1936  CB  THR A 127     -27.299   1.308  -0.726  1.00  0.83           C  
ATOM   1937  CG2 THR A 127     -26.877   0.963   0.687  1.00  0.83           C  
ATOM   1938  OG1 THR A 127     -28.582   1.938  -0.709  1.00  0.83           O  
ATOM   1939  H   THR A 127     -27.158   3.842  -0.213  1.00  0.83           H  
ATOM   1940  HA  THR A 127     -25.293   1.820  -1.191  1.00  0.83           H  
ATOM   1941  HB  THR A 127     -27.357   0.393  -1.318  1.00  0.83           H  
ATOM   1942  HG1 THR A 127     -28.817   2.211  -1.602  1.00  0.83           H  
ATOM   1943 1HG2 THR A 127     -27.604   0.286   1.133  1.00  0.83           H  
ATOM   1944 2HG2 THR A 127     -25.902   0.481   0.656  1.00  0.83           H  
ATOM   1945 3HG2 THR A 127     -26.815   1.874   1.282  1.00  0.83           H  
ATOM   1946  N   LEU A 128     -25.612   3.002  -3.546  1.00  0.84           N  
ATOM   1947  CA  LEU A 128     -25.663   3.094  -4.999  1.00  0.84           C  
ATOM   1948  C   LEU A 128     -24.346   2.628  -5.614  1.00  0.84           C  
ATOM   1949  O   LEU A 128     -23.264   2.965  -5.116  1.00  0.84           O  
ATOM   1950  CB  LEU A 128     -25.998   4.513  -5.456  1.00  0.84           C  
ATOM   1951  CG  LEU A 128     -27.388   5.090  -5.059  1.00  0.84           C  
ATOM   1952  CD1 LEU A 128     -27.456   6.554  -5.458  1.00  0.84           C  
ATOM   1953  CD2 LEU A 128     -28.469   4.324  -5.763  1.00  0.84           C  
ATOM   1954  H   LEU A 128     -24.861   3.433  -3.012  1.00  0.84           H  
ATOM   1955  HA  LEU A 128     -26.448   2.433  -5.360  1.00  0.84           H  
ATOM   1956 1HB  LEU A 128     -25.227   5.193  -5.089  1.00  0.84           H  
ATOM   1957 2HB  LEU A 128     -25.978   4.495  -6.531  1.00  0.84           H  
ATOM   1958  HG  LEU A 128     -27.535   5.008  -3.993  1.00  0.84           H  
ATOM   1959 1HD1 LEU A 128     -28.422   6.963  -5.193  1.00  0.84           H  
ATOM   1960 2HD1 LEU A 128     -26.685   7.103  -4.957  1.00  0.84           H  
ATOM   1961 3HD1 LEU A 128     -27.323   6.634  -6.505  1.00  0.84           H  
ATOM   1962 1HD2 LEU A 128     -29.443   4.735  -5.486  1.00  0.84           H  
ATOM   1963 2HD2 LEU A 128     -28.331   4.410  -6.842  1.00  0.84           H  
ATOM   1964 3HD2 LEU A 128     -28.420   3.273  -5.470  1.00  0.84           H  
ATOM   1965  N   ASP A 129     -24.457   1.882  -6.717  1.00  0.86           N  
ATOM   1966  CA  ASP A 129     -23.303   1.333  -7.425  1.00  0.86           C  
ATOM   1967  C   ASP A 129     -22.979   2.088  -8.709  1.00  0.86           C  
ATOM   1968  O   ASP A 129     -23.778   2.093  -9.646  1.00  0.86           O  
ATOM   1969  CB  ASP A 129     -23.576  -0.123  -7.817  1.00  0.86           C  
ATOM   1970  CG  ASP A 129     -23.721  -1.071  -6.652  1.00  0.86           C  
ATOM   1971  OD1 ASP A 129     -23.360  -0.716  -5.563  1.00  0.86           O  
ATOM   1972  OD2 ASP A 129     -24.213  -2.144  -6.857  1.00  0.86           O1-
ATOM   1973  H   ASP A 129     -25.382   1.672  -7.064  1.00  0.86           H  
ATOM   1974  HA  ASP A 129     -22.434   1.379  -6.767  1.00  0.86           H  
ATOM   1975 1HB  ASP A 129     -24.486  -0.171  -8.417  1.00  0.86           H  
ATOM   1976 2HB  ASP A 129     -22.759  -0.479  -8.448  1.00  0.86           H  
ATOM   1977  N   TYR A 130     -21.808   2.708  -8.751  1.00  0.86           N  
ATOM   1978  CA  TYR A 130     -21.385   3.465  -9.920  1.00  0.86           C  
ATOM   1979  C   TYR A 130     -20.012   3.015 -10.438  1.00  0.86           C  
ATOM   1980  O   TYR A 130     -19.250   2.407  -9.686  1.00  0.86           O  
ATOM   1981  CB  TYR A 130     -21.418   4.961  -9.654  1.00  0.86           C  
ATOM   1982  CG  TYR A 130     -22.771   5.459  -9.442  1.00  0.86           C  
ATOM   1983  CD1 TYR A 130     -23.235   5.736  -8.201  1.00  0.86           C  
ATOM   1984  CD2 TYR A 130     -23.595   5.580 -10.533  1.00  0.86           C  
ATOM   1985  CE1 TYR A 130     -24.497   6.160  -8.044  1.00  0.86           C  
ATOM   1986  CE2 TYR A 130     -24.881   5.990 -10.362  1.00  0.86           C  
ATOM   1987  CZ  TYR A 130     -25.322   6.279  -9.118  1.00  0.86           C  
ATOM   1988  OH  TYR A 130     -26.576   6.689  -8.935  1.00  0.86           O  
ATOM   1989  H   TYR A 130     -21.202   2.672  -7.941  1.00  0.86           H  
ATOM   1990  HA  TYR A 130     -22.128   3.277 -10.678  1.00  0.86           H  
ATOM   1991 1HB  TYR A 130     -20.833   5.180  -8.767  1.00  0.86           H  
ATOM   1992 2HB  TYR A 130     -20.985   5.497 -10.457  1.00  0.86           H  
ATOM   1993  HD1 TYR A 130     -22.603   5.632  -7.353  1.00  0.86           H  
ATOM   1994  HD2 TYR A 130     -23.222   5.340 -11.531  1.00  0.86           H  
ATOM   1995  HE1 TYR A 130     -24.857   6.396  -7.060  1.00  0.86           H  
ATOM   1996  HE2 TYR A 130     -25.543   6.084 -11.214  1.00  0.86           H  
ATOM   1997  HH  TYR A 130     -26.656   7.060  -8.061  1.00  0.86           H  
ATOM   1998  N   PRO A 131     -19.695   3.234 -11.733  1.00  0.84           N  
ATOM   1999  CA  PRO A 131     -18.408   2.974 -12.362  1.00  0.84           C  
ATOM   2000  C   PRO A 131     -17.275   3.707 -11.683  1.00  0.84           C  
ATOM   2001  O   PRO A 131     -17.476   4.773 -11.076  1.00  0.84           O  
ATOM   2002  CB  PRO A 131     -18.599   3.511 -13.782  1.00  0.84           C  
ATOM   2003  CG  PRO A 131     -20.082   3.452 -14.032  1.00  0.84           C  
ATOM   2004  CD  PRO A 131     -20.724   3.742 -12.706  1.00  0.84           C  
ATOM   2005  HA  PRO A 131     -18.216   1.886 -12.370  1.00  0.84           H  
ATOM   2006 1HB  PRO A 131     -18.198   4.541 -13.839  1.00  0.84           H  
ATOM   2007 2HB  PRO A 131     -18.019   2.909 -14.491  1.00  0.84           H  
ATOM   2008 1HG  PRO A 131     -20.368   4.192 -14.803  1.00  0.84           H  
ATOM   2009 2HG  PRO A 131     -20.359   2.464 -14.430  1.00  0.84           H  
ATOM   2010 1HD  PRO A 131     -20.903   4.817 -12.609  1.00  0.84           H  
ATOM   2011 2HD  PRO A 131     -21.648   3.157 -12.694  1.00  0.84           H  
ATOM   2012  N   THR A 132     -16.071   3.169 -11.786  1.00  0.80           N  
ATOM   2013  CA  THR A 132     -14.986   3.885 -11.165  1.00  0.80           C  
ATOM   2014  C   THR A 132     -14.851   5.178 -11.930  1.00  0.80           C  
ATOM   2015  O   THR A 132     -15.350   5.301 -13.046  1.00  0.80           O  
ATOM   2016  CB  THR A 132     -13.676   3.085 -11.198  1.00  0.80           C  
ATOM   2017  CG2 THR A 132     -13.865   1.759 -10.484  1.00  0.80           C  
ATOM   2018  OG1 THR A 132     -13.299   2.842 -12.561  1.00  0.80           O  
ATOM   2019  H   THR A 132     -15.915   2.297 -12.275  1.00  0.80           H  
ATOM   2020  HA  THR A 132     -15.242   4.110 -10.128  1.00  0.80           H  
ATOM   2021  HB  THR A 132     -12.888   3.652 -10.707  1.00  0.80           H  
ATOM   2022  HG1 THR A 132     -13.066   3.676 -12.984  1.00  0.80           H  
ATOM   2023 1HG2 THR A 132     -12.934   1.192 -10.511  1.00  0.80           H  
ATOM   2024 2HG2 THR A 132     -14.149   1.943  -9.447  1.00  0.80           H  
ATOM   2025 3HG2 THR A 132     -14.651   1.190 -10.978  1.00  0.80           H  
ATOM   2026  N   GLY A 133     -14.225   6.155 -11.312  1.00  0.76           N  
ATOM   2027  CA  GLY A 133     -14.089   7.475 -11.901  1.00  0.76           C  
ATOM   2028  C   GLY A 133     -15.231   8.376 -11.412  1.00  0.76           C  
ATOM   2029  O   GLY A 133     -15.125   9.597 -11.458  1.00  0.76           O  
ATOM   2030  H   GLY A 133     -13.821   5.985 -10.403  1.00  0.76           H  
ATOM   2031 1HA  GLY A 133     -13.129   7.902 -11.619  1.00  0.76           H  
ATOM   2032 2HA  GLY A 133     -14.101   7.405 -12.985  1.00  0.76           H  
ATOM   2033  N   THR A 134     -16.289   7.784 -10.835  1.00  0.73           N  
ATOM   2034  CA  THR A 134     -17.389   8.587 -10.303  1.00  0.73           C  
ATOM   2035  C   THR A 134     -17.109   9.029  -8.870  1.00  0.73           C  
ATOM   2036  O   THR A 134     -17.827   9.880  -8.325  1.00  0.73           O  
ATOM   2037  CB  THR A 134     -18.721   7.823 -10.335  1.00  0.73           C  
ATOM   2038  CG2 THR A 134     -19.104   7.486 -11.733  1.00  0.73           C  
ATOM   2039  OG1 THR A 134     -18.608   6.634  -9.552  1.00  0.73           O  
ATOM   2040  H   THR A 134     -16.385   6.765 -10.825  1.00  0.73           H  
ATOM   2041  HA  THR A 134     -17.497   9.481 -10.921  1.00  0.73           H  
ATOM   2042  HB  THR A 134     -19.494   8.449  -9.897  1.00  0.73           H  
ATOM   2043  HG1 THR A 134     -18.119   5.951 -10.064  1.00  0.73           H  
ATOM   2044 1HG2 THR A 134     -20.042   6.970 -11.745  1.00  0.73           H  
ATOM   2045 2HG2 THR A 134     -19.201   8.401 -12.272  1.00  0.73           H  
ATOM   2046 3HG2 THR A 134     -18.341   6.861 -12.192  1.00  0.73           H  
ATOM   2047  N   SER A 135     -16.081   8.445  -8.251  1.00  0.70           N  
ATOM   2048  CA  SER A 135     -15.772   8.809  -6.882  1.00  0.70           C  
ATOM   2049  C   SER A 135     -15.495  10.292  -6.832  1.00  0.70           C  
ATOM   2050  O   SER A 135     -14.768  10.813  -7.680  1.00  0.70           O  
ATOM   2051  CB  SER A 135     -14.549   8.094  -6.371  1.00  0.70           C  
ATOM   2052  OG  SER A 135     -14.711   6.713  -6.247  1.00  0.70           O  
ATOM   2053  H   SER A 135     -15.530   7.757  -8.740  1.00  0.70           H  
ATOM   2054  HA  SER A 135     -16.628   8.583  -6.243  1.00  0.70           H  
ATOM   2055 1HB  SER A 135     -13.720   8.293  -7.040  1.00  0.70           H  
ATOM   2056 2HB  SER A 135     -14.294   8.518  -5.412  1.00  0.70           H  
ATOM   2057  HG  SER A 135     -13.909   6.428  -5.751  1.00  0.70           H  
ATOM   2058  N   GLY A 136     -16.017  10.938  -5.809  1.00  0.68           N  
ATOM   2059  CA  GLY A 136     -15.883  12.357  -5.590  1.00  0.68           C  
ATOM   2060  C   GLY A 136     -17.117  13.114  -6.058  1.00  0.68           C  
ATOM   2061  O   GLY A 136     -17.283  14.285  -5.734  1.00  0.68           O  
ATOM   2062  H   GLY A 136     -16.580  10.417  -5.153  1.00  0.68           H  
ATOM   2063 1HA  GLY A 136     -15.751  12.541  -4.535  1.00  0.68           H  
ATOM   2064 2HA  GLY A 136     -14.993  12.713  -6.083  1.00  0.68           H  
ATOM   2065  N   SER A 137     -18.017  12.453  -6.784  1.00  0.68           N  
ATOM   2066  CA  SER A 137     -19.228  13.136  -7.211  1.00  0.68           C  
ATOM   2067  C   SER A 137     -19.947  13.632  -5.946  1.00  0.68           C  
ATOM   2068  O   SER A 137     -20.004  12.902  -4.956  1.00  0.68           O  
ATOM   2069  CB  SER A 137     -20.119  12.162  -7.970  1.00  0.68           C  
ATOM   2070  OG  SER A 137     -19.518  11.743  -9.198  1.00  0.68           O  
ATOM   2071  H   SER A 137     -17.851  11.487  -7.072  1.00  0.68           H  
ATOM   2072  HA  SER A 137     -18.949  13.966  -7.859  1.00  0.68           H  
ATOM   2073 1HB  SER A 137     -20.291  11.283  -7.348  1.00  0.68           H  
ATOM   2074 2HB  SER A 137     -21.051  12.592  -8.136  1.00  0.68           H  
ATOM   2075  HG  SER A 137     -18.756  11.180  -8.930  1.00  0.68           H  
ATOM   2076  N   PRO A 138     -20.490  14.857  -5.902  1.00  0.70           N  
ATOM   2077  CA  PRO A 138     -21.174  15.375  -4.741  1.00  0.70           C  
ATOM   2078  C   PRO A 138     -22.517  14.748  -4.485  1.00  0.70           C  
ATOM   2079  O   PRO A 138     -23.232  14.329  -5.401  1.00  0.70           O  
ATOM   2080  CB  PRO A 138     -21.323  16.859  -5.050  1.00  0.70           C  
ATOM   2081  CG  PRO A 138     -21.331  16.935  -6.543  1.00  0.70           C  
ATOM   2082  CD  PRO A 138     -20.412  15.789  -7.029  1.00  0.70           C  
ATOM   2083  HA  PRO A 138     -20.535  15.237  -3.866  1.00  0.70           H  
ATOM   2084 1HB  PRO A 138     -22.252  17.239  -4.596  1.00  0.70           H  
ATOM   2085 2HB  PRO A 138     -20.497  17.415  -4.588  1.00  0.70           H  
ATOM   2086 1HG  PRO A 138     -22.343  16.870  -6.897  1.00  0.70           H  
ATOM   2087 2HG  PRO A 138     -20.973  17.904  -6.837  1.00  0.70           H  
ATOM   2088 1HD  PRO A 138     -20.832  15.338  -7.946  1.00  0.70           H  
ATOM   2089 2HD  PRO A 138     -19.378  16.149  -7.167  1.00  0.70           H  
ATOM   2090  N   ILE A 139     -22.868  14.778  -3.219  1.00  0.73           N  
ATOM   2091  CA  ILE A 139     -24.161  14.402  -2.712  1.00  0.73           C  
ATOM   2092  C   ILE A 139     -24.759  15.668  -2.127  1.00  0.73           C  
ATOM   2093  O   ILE A 139     -24.101  16.358  -1.332  1.00  0.73           O  
ATOM   2094  CB  ILE A 139     -24.041  13.289  -1.652  1.00  0.73           C  
ATOM   2095  CG1 ILE A 139     -23.370  12.053  -2.289  1.00  0.73           C  
ATOM   2096  CG2 ILE A 139     -25.418  12.923  -1.141  1.00  0.73           C  
ATOM   2097  CD1 ILE A 139     -22.985  10.989  -1.309  1.00  0.73           C  
ATOM   2098  H   ILE A 139     -22.178  15.085  -2.545  1.00  0.73           H  
ATOM   2099  HA  ILE A 139     -24.788  14.060  -3.524  1.00  0.73           H  
ATOM   2100  HB  ILE A 139     -23.413  13.634  -0.825  1.00  0.73           H  
ATOM   2101 1HG1 ILE A 139     -24.054  11.628  -3.014  1.00  0.73           H  
ATOM   2102 2HG1 ILE A 139     -22.464  12.369  -2.809  1.00  0.73           H  
ATOM   2103 1HG2 ILE A 139     -25.339  12.137  -0.392  1.00  0.73           H  
ATOM   2104 2HG2 ILE A 139     -25.875  13.801  -0.704  1.00  0.73           H  
ATOM   2105 3HG2 ILE A 139     -26.035  12.575  -1.976  1.00  0.73           H  
ATOM   2106 1HD1 ILE A 139     -22.520  10.156  -1.822  1.00  0.73           H  
ATOM   2107 2HD1 ILE A 139     -22.277  11.399  -0.590  1.00  0.73           H  
ATOM   2108 3HD1 ILE A 139     -23.876  10.642  -0.799  1.00  0.73           H  
ATOM   2109  N   VAL A 140     -25.980  15.986  -2.540  1.00  0.77           N  
ATOM   2110  CA  VAL A 140     -26.640  17.193  -2.086  1.00  0.77           C  
ATOM   2111  C   VAL A 140     -27.965  16.890  -1.417  1.00  0.77           C  
ATOM   2112  O   VAL A 140     -28.564  15.840  -1.638  1.00  0.77           O  
ATOM   2113  CB  VAL A 140     -26.935  18.141  -3.281  1.00  0.77           C  
ATOM   2114  CG1 VAL A 140     -25.688  18.543  -3.994  1.00  0.77           C  
ATOM   2115  CG2 VAL A 140     -27.864  17.496  -4.216  1.00  0.77           C  
ATOM   2116  H   VAL A 140     -26.451  15.377  -3.201  1.00  0.77           H  
ATOM   2117  HA  VAL A 140     -25.999  17.675  -1.367  1.00  0.77           H  
ATOM   2118  HB  VAL A 140     -27.394  19.037  -2.893  1.00  0.77           H  
ATOM   2119 1HG1 VAL A 140     -25.942  19.225  -4.803  1.00  0.77           H  
ATOM   2120 2HG1 VAL A 140     -25.066  19.031  -3.324  1.00  0.77           H  
ATOM   2121 3HG1 VAL A 140     -25.189  17.664  -4.399  1.00  0.77           H  
ATOM   2122 1HG2 VAL A 140     -28.095  18.177  -5.030  1.00  0.77           H  
ATOM   2123 2HG2 VAL A 140     -27.407  16.603  -4.611  1.00  0.77           H  
ATOM   2124 3HG2 VAL A 140     -28.777  17.249  -3.675  1.00  0.77           H  
ATOM   2125  N   ASP A 141     -28.461  17.820  -0.617  1.00  0.80           N  
ATOM   2126  CA  ASP A 141     -29.765  17.606  -0.005  1.00  0.80           C  
ATOM   2127  C   ASP A 141     -30.870  18.045  -0.969  1.00  0.80           C  
ATOM   2128  O   ASP A 141     -30.590  18.469  -2.094  1.00  0.80           O  
ATOM   2129  CB  ASP A 141     -29.898  18.358   1.324  1.00  0.80           C  
ATOM   2130  CG  ASP A 141     -29.963  19.880   1.177  1.00  0.80           C  
ATOM   2131  OD1 ASP A 141     -30.112  20.349   0.052  1.00  0.80           O  
ATOM   2132  OD2 ASP A 141     -29.921  20.556   2.172  1.00  0.80           O1-
ATOM   2133  H   ASP A 141     -27.915  18.664  -0.448  1.00  0.80           H  
ATOM   2134  HA  ASP A 141     -29.892  16.541   0.195  1.00  0.80           H  
ATOM   2135 1HB  ASP A 141     -30.786  18.013   1.854  1.00  0.80           H  
ATOM   2136 2HB  ASP A 141     -29.041  18.116   1.952  1.00  0.80           H  
ATOM   2137  N   LYS A 142     -32.124  18.003  -0.518  1.00  0.82           N  
ATOM   2138  CA  LYS A 142     -33.267  18.373  -1.357  1.00  0.82           C  
ATOM   2139  C   LYS A 142     -33.267  19.830  -1.853  1.00  0.82           C  
ATOM   2140  O   LYS A 142     -34.016  20.163  -2.774  1.00  0.82           O  
ATOM   2141  CB  LYS A 142     -34.595  18.102  -0.643  1.00  0.82           C  
ATOM   2142  CG  LYS A 142     -34.879  18.990   0.579  1.00  0.82           C  
ATOM   2143  CD  LYS A 142     -36.293  18.714   1.128  1.00  0.82           C  
ATOM   2144  CE  LYS A 142     -36.400  17.320   1.706  1.00  0.82           C  
ATOM   2145  NZ  LYS A 142     -35.582  17.156   2.909  1.00  0.82           N1+
ATOM   2146  H   LYS A 142     -32.301  17.663   0.417  1.00  0.82           H  
ATOM   2147  HA  LYS A 142     -33.237  17.738  -2.242  1.00  0.82           H  
ATOM   2148 1HB  LYS A 142     -35.417  18.230  -1.347  1.00  0.82           H  
ATOM   2149 2HB  LYS A 142     -34.617  17.061  -0.301  1.00  0.82           H  
ATOM   2150 1HG  LYS A 142     -34.139  18.790   1.361  1.00  0.82           H  
ATOM   2151 2HG  LYS A 142     -34.808  20.040   0.296  1.00  0.82           H  
ATOM   2152 1HD  LYS A 142     -36.516  19.435   1.914  1.00  0.82           H  
ATOM   2153 2HD  LYS A 142     -37.029  18.829   0.332  1.00  0.82           H  
ATOM   2154 1HE  LYS A 142     -37.436  17.102   1.951  1.00  0.82           H  
ATOM   2155 2HE  LYS A 142     -36.056  16.604   0.952  1.00  0.82           H  
ATOM   2156 1HZ  LYS A 142     -35.653  16.191   3.234  1.00  0.82           H  
ATOM   2157 2HZ  LYS A 142     -34.609  17.331   2.693  1.00  0.82           H  
ATOM   2158 3HZ  LYS A 142     -35.871  17.775   3.643  1.00  0.82           H  
ATOM   2159  N   ASN A 143     -32.488  20.710  -1.214  1.00  0.83           N  
ATOM   2160  CA  ASN A 143     -32.440  22.113  -1.582  1.00  0.83           C  
ATOM   2161  C   ASN A 143     -31.238  22.401  -2.484  1.00  0.83           C  
ATOM   2162  O   ASN A 143     -31.013  23.544  -2.888  1.00  0.83           O  
ATOM   2163  CB  ASN A 143     -32.371  22.970  -0.330  1.00  0.83           C  
ATOM   2164  CG  ASN A 143     -33.623  22.902   0.497  1.00  0.83           C  
ATOM   2165  ND2 ASN A 143     -33.454  22.876   1.797  1.00  0.83           N  
ATOM   2166  OD1 ASN A 143     -34.743  22.873  -0.029  1.00  0.83           O  
ATOM   2167  H   ASN A 143     -31.840  20.399  -0.492  1.00  0.83           H  
ATOM   2168  HA  ASN A 143     -33.341  22.363  -2.144  1.00  0.83           H  
ATOM   2169 1HB  ASN A 143     -31.524  22.637   0.282  1.00  0.83           H  
ATOM   2170 2HB  ASN A 143     -32.182  24.007  -0.605  1.00  0.83           H  
ATOM   2171 1HD2 ASN A 143     -34.245  22.829   2.405  1.00  0.83           H  
ATOM   2172 2HD2 ASN A 143     -32.526  22.903   2.182  1.00  0.83           H  
ATOM   2173  N   GLY A 144     -30.493  21.351  -2.838  1.00  0.82           N  
ATOM   2174  CA  GLY A 144     -29.315  21.468  -3.683  1.00  0.82           C  
ATOM   2175  C   GLY A 144     -28.015  21.773  -2.928  1.00  0.82           C  
ATOM   2176  O   GLY A 144     -26.986  22.025  -3.560  1.00  0.82           O  
ATOM   2177  H   GLY A 144     -30.723  20.420  -2.482  1.00  0.82           H  
ATOM   2178 1HA  GLY A 144     -29.195  20.534  -4.234  1.00  0.82           H  
ATOM   2179 2HA  GLY A 144     -29.489  22.244  -4.426  1.00  0.82           H  
ATOM   2180  N   ASP A 145     -28.036  21.778  -1.590  1.00  0.80           N  
ATOM   2181  CA  ASP A 145     -26.806  22.068  -0.852  1.00  0.80           C  
ATOM   2182  C   ASP A 145     -25.937  20.829  -0.744  1.00  0.80           C  
ATOM   2183  O   ASP A 145     -26.424  19.743  -0.453  1.00  0.80           O  
ATOM   2184  CB  ASP A 145     -27.093  22.656   0.525  1.00  0.80           C  
ATOM   2185  CG  ASP A 145     -27.547  24.140   0.471  1.00  0.80           C  
ATOM   2186  OD1 ASP A 145     -27.184  24.821  -0.462  1.00  0.80           O  
ATOM   2187  OD2 ASP A 145     -28.224  24.578   1.370  1.00  0.80           O1-
ATOM   2188  H   ASP A 145     -28.892  21.528  -1.075  1.00  0.80           H  
ATOM   2189  HA  ASP A 145     -26.244  22.816  -1.409  1.00  0.80           H  
ATOM   2190 1HB  ASP A 145     -27.882  22.069   1.012  1.00  0.80           H  
ATOM   2191 2HB  ASP A 145     -26.211  22.569   1.130  1.00  0.80           H  
ATOM   2192  N   VAL A 146     -24.633  20.980  -0.943  1.00  0.77           N  
ATOM   2193  CA  VAL A 146     -23.760  19.810  -0.882  1.00  0.77           C  
ATOM   2194  C   VAL A 146     -23.544  19.381   0.564  1.00  0.77           C  
ATOM   2195  O   VAL A 146     -23.204  20.207   1.415  1.00  0.77           O  
ATOM   2196  CB  VAL A 146     -22.400  20.102  -1.559  1.00  0.77           C  
ATOM   2197  CG1 VAL A 146     -21.509  18.887  -1.436  1.00  0.77           C  
ATOM   2198  CG2 VAL A 146     -22.551  20.455  -3.014  1.00  0.77           C  
ATOM   2199  H   VAL A 146     -24.259  21.891  -1.169  1.00  0.77           H  
ATOM   2200  HA  VAL A 146     -24.220  18.983  -1.394  1.00  0.77           H  
ATOM   2201  HB  VAL A 146     -21.940  20.932  -1.047  1.00  0.77           H  
ATOM   2202 1HG1 VAL A 146     -20.564  19.099  -1.906  1.00  0.77           H  
ATOM   2203 2HG1 VAL A 146     -21.353  18.644  -0.393  1.00  0.77           H  
ATOM   2204 3HG1 VAL A 146     -21.974  18.035  -1.942  1.00  0.77           H  
ATOM   2205 1HG2 VAL A 146     -21.567  20.666  -3.422  1.00  0.77           H  
ATOM   2206 2HG2 VAL A 146     -22.984  19.629  -3.554  1.00  0.77           H  
ATOM   2207 3HG2 VAL A 146     -23.185  21.335  -3.119  1.00  0.77           H  
ATOM   2208  N   ILE A 147     -23.764  18.087   0.833  1.00  0.76           N  
ATOM   2209  CA  ILE A 147     -23.597  17.527   2.173  1.00  0.76           C  
ATOM   2210  C   ILE A 147     -22.382  16.612   2.240  1.00  0.76           C  
ATOM   2211  O   ILE A 147     -21.978  16.178   3.315  1.00  0.76           O  
ATOM   2212  CB  ILE A 147     -24.826  16.713   2.621  1.00  0.76           C  
ATOM   2213  CG1 ILE A 147     -25.020  15.498   1.728  1.00  0.76           C  
ATOM   2214  CG2 ILE A 147     -26.076  17.590   2.607  1.00  0.76           C  
ATOM   2215  CD1 ILE A 147     -26.013  14.541   2.267  1.00  0.76           C  
ATOM   2216  H   ILE A 147     -24.052  17.481   0.072  1.00  0.76           H  
ATOM   2217  HA  ILE A 147     -23.447  18.342   2.875  1.00  0.76           H  
ATOM   2218  HB  ILE A 147     -24.659  16.351   3.636  1.00  0.76           H  
ATOM   2219 1HG1 ILE A 147     -25.354  15.824   0.754  1.00  0.76           H  
ATOM   2220 2HG1 ILE A 147     -24.074  14.974   1.617  1.00  0.76           H  
ATOM   2221 1HG2 ILE A 147     -26.932  17.009   2.945  1.00  0.76           H  
ATOM   2222 2HG2 ILE A 147     -25.929  18.430   3.269  1.00  0.76           H  
ATOM   2223 3HG2 ILE A 147     -26.260  17.954   1.593  1.00  0.76           H  
ATOM   2224 1HD1 ILE A 147     -26.100  13.699   1.600  1.00  0.76           H  
ATOM   2225 2HD1 ILE A 147     -25.683  14.200   3.230  1.00  0.76           H  
ATOM   2226 3HD1 ILE A 147     -26.976  15.036   2.364  1.00  0.76           H  
ATOM   2227  N   GLY A 148     -21.801  16.306   1.088  1.00  0.76           N  
ATOM   2228  CA  GLY A 148     -20.602  15.487   1.087  1.00  0.76           C  
ATOM   2229  C   GLY A 148     -20.313  14.863  -0.256  1.00  0.76           C  
ATOM   2230  O   GLY A 148     -20.973  15.168  -1.247  1.00  0.76           O  
ATOM   2231  H   GLY A 148     -22.228  16.621   0.221  1.00  0.76           H  
ATOM   2232 1HA  GLY A 148     -19.753  16.105   1.382  1.00  0.76           H  
ATOM   2233 2HA  GLY A 148     -20.689  14.712   1.838  1.00  0.76           H  
ATOM   2234  N   LEU A 149     -19.291  14.022  -0.294  1.00  0.78           N  
ATOM   2235  CA  LEU A 149     -18.884  13.384  -1.546  1.00  0.78           C  
ATOM   2236  C   LEU A 149     -19.133  11.856  -1.548  1.00  0.78           C  
ATOM   2237  O   LEU A 149     -19.087  11.213  -0.495  1.00  0.78           O  
ATOM   2238  CB  LEU A 149     -17.410  13.696  -1.773  1.00  0.78           C  
ATOM   2239  CG  LEU A 149     -17.023  15.193  -1.724  1.00  0.78           C  
ATOM   2240  CD1 LEU A 149     -15.556  15.293  -1.888  1.00  0.78           C  
ATOM   2241  CD2 LEU A 149     -17.741  15.980  -2.790  1.00  0.78           C  
ATOM   2242  H   LEU A 149     -18.781  13.866   0.578  1.00  0.78           H  
ATOM   2243  HA  LEU A 149     -19.460  13.812  -2.363  1.00  0.78           H  
ATOM   2244 1HB  LEU A 149     -16.852  13.203  -1.015  1.00  0.78           H  
ATOM   2245 2HB  LEU A 149     -17.117  13.302  -2.741  1.00  0.78           H  
ATOM   2246  HG  LEU A 149     -17.280  15.602  -0.749  1.00  0.78           H  
ATOM   2247 1HD1 LEU A 149     -15.248  16.333  -1.840  1.00  0.78           H  
ATOM   2248 2HD1 LEU A 149     -15.052  14.731  -1.100  1.00  0.78           H  
ATOM   2249 3HD1 LEU A 149     -15.304  14.876  -2.850  1.00  0.78           H  
ATOM   2250 1HD2 LEU A 149     -17.440  17.016  -2.724  1.00  0.78           H  
ATOM   2251 2HD2 LEU A 149     -17.486  15.597  -3.763  1.00  0.78           H  
ATOM   2252 3HD2 LEU A 149     -18.804  15.906  -2.638  1.00  0.78           H  
ATOM   2253  N   TYR A 150     -19.405  11.298  -2.745  1.00  0.82           N  
ATOM   2254  CA  TYR A 150     -19.598   9.852  -3.010  1.00  0.82           C  
ATOM   2255  C   TYR A 150     -18.304   9.074  -3.228  1.00  0.82           C  
ATOM   2256  O   TYR A 150     -17.418   9.507  -3.955  1.00  0.82           O  
ATOM   2257  CB  TYR A 150     -20.485   9.638  -4.234  1.00  0.82           C  
ATOM   2258  CG  TYR A 150     -20.617   8.161  -4.665  1.00  0.82           C  
ATOM   2259  CD1 TYR A 150     -21.439   7.289  -3.979  1.00  0.82           C  
ATOM   2260  CD2 TYR A 150     -19.902   7.695  -5.767  1.00  0.82           C  
ATOM   2261  CE1 TYR A 150     -21.563   5.965  -4.383  1.00  0.82           C  
ATOM   2262  CE2 TYR A 150     -20.012   6.371  -6.159  1.00  0.82           C  
ATOM   2263  CZ  TYR A 150     -20.846   5.503  -5.464  1.00  0.82           C  
ATOM   2264  OH  TYR A 150     -20.968   4.170  -5.861  1.00  0.82           O  
ATOM   2265  H   TYR A 150     -19.482  11.919  -3.546  1.00  0.82           H  
ATOM   2266  HA  TYR A 150     -20.094   9.414  -2.140  1.00  0.82           H  
ATOM   2267 1HB  TYR A 150     -21.477  10.032  -4.040  1.00  0.82           H  
ATOM   2268 2HB  TYR A 150     -20.078  10.200  -5.074  1.00  0.82           H  
ATOM   2269  HD1 TYR A 150     -21.999   7.644  -3.115  1.00  0.82           H  
ATOM   2270  HD2 TYR A 150     -19.248   8.374  -6.320  1.00  0.82           H  
ATOM   2271  HE1 TYR A 150     -22.223   5.286  -3.837  1.00  0.82           H  
ATOM   2272  HE2 TYR A 150     -19.442   6.015  -7.019  1.00  0.82           H  
ATOM   2273  HH  TYR A 150     -21.746   3.751  -5.419  1.00  0.82           H  
ATOM   2274  N   GLY A 151     -18.189   7.914  -2.608  1.00  0.89           N  
ATOM   2275  CA  GLY A 151     -17.006   7.069  -2.730  1.00  0.89           C  
ATOM   2276  C   GLY A 151     -16.661   6.555  -1.344  1.00  0.89           C  
ATOM   2277  O   GLY A 151     -17.511   6.572  -0.457  1.00  0.89           O  
ATOM   2278  H   GLY A 151     -18.955   7.592  -2.042  1.00  0.89           H  
ATOM   2279 1HA  GLY A 151     -17.211   6.236  -3.404  1.00  0.89           H  
ATOM   2280 2HA  GLY A 151     -16.174   7.635  -3.143  1.00  0.89           H  
ATOM   2281  N   ASN A 152     -15.452   6.027  -1.155  1.00  0.99           N  
ATOM   2282  CA  ASN A 152     -15.078   5.514   0.166  1.00  0.99           C  
ATOM   2283  C   ASN A 152     -16.121   4.514   0.691  1.00  0.99           C  
ATOM   2284  O   ASN A 152     -16.653   4.665   1.797  1.00  0.99           O  
ATOM   2285  CB  ASN A 152     -14.871   6.687   1.119  1.00  0.99           C  
ATOM   2286  CG  ASN A 152     -14.136   6.337   2.401  1.00  0.99           C  
ATOM   2287  ND2 ASN A 152     -14.435   7.056   3.459  1.00  0.99           N  
ATOM   2288  OD1 ASN A 152     -13.289   5.436   2.430  1.00  0.99           O  
ATOM   2289  H   ASN A 152     -14.781   6.010  -1.910  1.00  0.99           H  
ATOM   2290  HA  ASN A 152     -14.133   4.976   0.072  1.00  0.99           H  
ATOM   2291 1HB  ASN A 152     -14.308   7.476   0.603  1.00  0.99           H  
ATOM   2292 2HB  ASN A 152     -15.838   7.112   1.389  1.00  0.99           H  
ATOM   2293 1HD2 ASN A 152     -13.975   6.880   4.330  1.00  0.99           H  
ATOM   2294 2HD2 ASN A 152     -15.110   7.791   3.386  1.00  0.99           H  
ATOM   2295  N   GLY A 153     -16.465   3.526  -0.141  1.00  1.10           N  
ATOM   2296  CA  GLY A 153     -17.469   2.562   0.266  1.00  1.10           C  
ATOM   2297  C   GLY A 153     -16.961   1.196   0.693  1.00  1.10           C  
ATOM   2298  O   GLY A 153     -15.759   0.919   0.707  1.00  1.10           O  
ATOM   2299  H   GLY A 153     -16.016   3.446  -1.040  1.00  1.10           H  
ATOM   2300 1HA  GLY A 153     -18.029   2.984   1.096  1.00  1.10           H  
ATOM   2301 2HA  GLY A 153     -18.177   2.431  -0.551  1.00  1.10           H  
ATOM   2302  N   VAL A 154     -17.931   0.344   1.006  1.00  1.24           N  
ATOM   2303  CA  VAL A 154     -17.742  -1.026   1.467  1.00  1.24           C  
ATOM   2304  C   VAL A 154     -18.610  -2.003   0.674  1.00  1.24           C  
ATOM   2305  O   VAL A 154     -19.752  -1.692   0.336  1.00  1.24           O  
ATOM   2306  CB  VAL A 154     -18.067  -1.119   2.976  1.00  1.24           C  
ATOM   2307  CG1 VAL A 154     -17.908  -2.544   3.472  1.00  1.24           C  
ATOM   2308  CG2 VAL A 154     -17.141  -0.191   3.747  1.00  1.24           C  
ATOM   2309  H   VAL A 154     -18.875   0.721   0.958  1.00  1.24           H  
ATOM   2310  HA  VAL A 154     -16.695  -1.298   1.323  1.00  1.24           H  
ATOM   2311  HB  VAL A 154     -19.098  -0.827   3.143  1.00  1.24           H  
ATOM   2312 1HG1 VAL A 154     -18.146  -2.590   4.531  1.00  1.24           H  
ATOM   2313 2HG1 VAL A 154     -18.570  -3.206   2.934  1.00  1.24           H  
ATOM   2314 3HG1 VAL A 154     -16.881  -2.867   3.319  1.00  1.24           H  
ATOM   2315 1HG2 VAL A 154     -17.354  -0.246   4.796  1.00  1.24           H  
ATOM   2316 2HG2 VAL A 154     -16.108  -0.494   3.575  1.00  1.24           H  
ATOM   2317 3HG2 VAL A 154     -17.276   0.833   3.419  1.00  1.24           H  
ATOM   2318  N   ILE A 155     -18.066  -3.159   0.305  1.00  1.37           N  
ATOM   2319  CA  ILE A 155     -18.901  -4.134  -0.395  1.00  1.37           C  
ATOM   2320  C   ILE A 155     -19.714  -4.948   0.610  1.00  1.37           C  
ATOM   2321  O   ILE A 155     -19.175  -5.488   1.580  1.00  1.37           O  
ATOM   2322  CB  ILE A 155     -18.088  -5.062  -1.298  1.00  1.37           C  
ATOM   2323  CG1 ILE A 155     -17.416  -4.265  -2.339  1.00  1.37           C  
ATOM   2324  CG2 ILE A 155     -19.023  -6.055  -1.976  1.00  1.37           C  
ATOM   2325  CD1 ILE A 155     -16.399  -5.027  -3.139  1.00  1.37           C  
ATOM   2326  H   ILE A 155     -17.111  -3.378   0.552  1.00  1.37           H  
ATOM   2327  HA  ILE A 155     -19.603  -3.600  -1.034  1.00  1.37           H  
ATOM   2328  HB  ILE A 155     -17.336  -5.590  -0.718  1.00  1.37           H  
ATOM   2329 1HG1 ILE A 155     -18.183  -3.909  -3.010  1.00  1.37           H  
ATOM   2330 2HG1 ILE A 155     -16.930  -3.410  -1.875  1.00  1.37           H  
ATOM   2331 1HG2 ILE A 155     -18.455  -6.706  -2.633  1.00  1.37           H  
ATOM   2332 2HG2 ILE A 155     -19.525  -6.656  -1.226  1.00  1.37           H  
ATOM   2333 3HG2 ILE A 155     -19.770  -5.509  -2.562  1.00  1.37           H  
ATOM   2334 1HD1 ILE A 155     -15.962  -4.375  -3.894  1.00  1.37           H  
ATOM   2335 2HD1 ILE A 155     -15.613  -5.391  -2.478  1.00  1.37           H  
ATOM   2336 3HD1 ILE A 155     -16.884  -5.870  -3.628  1.00  1.37           H  
ATOM   2337  N   MET A 156     -21.016  -4.980   0.382  1.00  1.46           N  
ATOM   2338  CA  MET A 156     -21.996  -5.650   1.217  1.00  1.46           C  
ATOM   2339  C   MET A 156     -22.080  -7.141   0.873  1.00  1.46           C  
ATOM   2340  O   MET A 156     -21.672  -7.535  -0.219  1.00  1.46           O  
ATOM   2341  CB  MET A 156     -23.327  -4.916   1.047  1.00  1.46           C  
ATOM   2342  CG  MET A 156     -23.257  -3.499   1.591  1.00  1.46           C  
ATOM   2343  SD  MET A 156     -23.087  -3.496   3.383  1.00  1.46           S  
ATOM   2344  CE  MET A 156     -21.335  -3.331   3.583  1.00  1.46           C  
ATOM   2345  H   MET A 156     -21.354  -4.506  -0.453  1.00  1.46           H  
ATOM   2346  HA  MET A 156     -21.663  -5.532   2.238  1.00  1.46           H  
ATOM   2347 1HB  MET A 156     -23.558  -4.839  -0.019  1.00  1.46           H  
ATOM   2348 2HB  MET A 156     -24.145  -5.440   1.514  1.00  1.46           H  
ATOM   2349 1HG  MET A 156     -22.399  -2.978   1.152  1.00  1.46           H  
ATOM   2350 2HG  MET A 156     -24.161  -2.951   1.321  1.00  1.46           H  
ATOM   2351 1HE  MET A 156     -21.093  -3.328   4.638  1.00  1.46           H  
ATOM   2352 2HE  MET A 156     -20.841  -4.176   3.116  1.00  1.46           H  
ATOM   2353 3HE  MET A 156     -20.993  -2.420   3.124  1.00  1.46           H  
ATOM   2354  N   PRO A 157     -22.593  -8.005   1.769  1.00  1.50           N  
ATOM   2355  CA  PRO A 157     -22.799  -9.436   1.561  1.00  1.50           C  
ATOM   2356  C   PRO A 157     -23.522  -9.792   0.260  1.00  1.50           C  
ATOM   2357  O   PRO A 157     -23.294 -10.861  -0.304  1.00  1.50           O  
ATOM   2358  CB  PRO A 157     -23.644  -9.819   2.780  1.00  1.50           C  
ATOM   2359  CG  PRO A 157     -23.207  -8.850   3.857  1.00  1.50           C  
ATOM   2360  CD  PRO A 157     -22.973  -7.544   3.138  1.00  1.50           C  
ATOM   2361  HA  PRO A 157     -21.821  -9.941   1.598  1.00  1.50           H  
ATOM   2362 1HB  PRO A 157     -24.714  -9.739   2.536  1.00  1.50           H  
ATOM   2363 2HB  PRO A 157     -23.455 -10.868   3.050  1.00  1.50           H  
ATOM   2364 1HG  PRO A 157     -23.985  -8.773   4.632  1.00  1.50           H  
ATOM   2365 2HG  PRO A 157     -22.300  -9.226   4.355  1.00  1.50           H  
ATOM   2366 1HD  PRO A 157     -23.892  -6.952   3.132  1.00  1.50           H  
ATOM   2367 2HD  PRO A 157     -22.146  -7.037   3.645  1.00  1.50           H  
ATOM   2368  N   ASN A 158     -24.397  -8.907  -0.225  1.00  1.46           N  
ATOM   2369  CA  ASN A 158     -25.135  -9.182  -1.456  1.00  1.46           C  
ATOM   2370  C   ASN A 158     -24.400  -8.721  -2.725  1.00  1.46           C  
ATOM   2371  O   ASN A 158     -24.950  -8.783  -3.825  1.00  1.46           O  
ATOM   2372  CB  ASN A 158     -26.512  -8.559  -1.367  1.00  1.46           C  
ATOM   2373  CG  ASN A 158     -26.493  -7.050  -1.313  1.00  1.46           C  
ATOM   2374  ND2 ASN A 158     -27.643  -6.492  -1.003  1.00  1.46           N  
ATOM   2375  OD1 ASN A 158     -25.468  -6.379  -1.536  1.00  1.46           O  
ATOM   2376  H   ASN A 158     -24.564  -8.040   0.260  1.00  1.46           H  
ATOM   2377  HA  ASN A 158     -25.260 -10.262  -1.541  1.00  1.46           H  
ATOM   2378 1HB  ASN A 158     -27.102  -8.868  -2.230  1.00  1.46           H  
ATOM   2379 2HB  ASN A 158     -27.017  -8.934  -0.477  1.00  1.46           H  
ATOM   2380 1HD2 ASN A 158     -27.725  -5.497  -0.939  1.00  1.46           H  
ATOM   2381 2HD2 ASN A 158     -28.444  -7.067  -0.827  1.00  1.46           H  
ATOM   2382  N   GLY A 159     -23.160  -8.257  -2.570  1.00  1.37           N  
ATOM   2383  CA  GLY A 159     -22.313  -7.821  -3.674  1.00  1.37           C  
ATOM   2384  C   GLY A 159     -22.421  -6.333  -4.028  1.00  1.37           C  
ATOM   2385  O   GLY A 159     -21.613  -5.831  -4.814  1.00  1.37           O  
ATOM   2386  H   GLY A 159     -22.758  -8.206  -1.636  1.00  1.37           H  
ATOM   2387 1HA  GLY A 159     -21.277  -8.047  -3.418  1.00  1.37           H  
ATOM   2388 2HA  GLY A 159     -22.548  -8.415  -4.554  1.00  1.37           H  
ATOM   2389  N   SER A 160     -23.408  -5.630  -3.467  1.00  1.23           N  
ATOM   2390  CA  SER A 160     -23.591  -4.203  -3.760  1.00  1.23           C  
ATOM   2391  C   SER A 160     -22.619  -3.375  -2.943  1.00  1.23           C  
ATOM   2392  O   SER A 160     -21.990  -3.903  -2.024  1.00  1.23           O  
ATOM   2393  CB  SER A 160     -25.022  -3.762  -3.477  1.00  1.23           C  
ATOM   2394  OG  SER A 160     -25.318  -3.799  -2.096  1.00  1.23           O  
ATOM   2395  H   SER A 160     -24.050  -6.086  -2.823  1.00  1.23           H  
ATOM   2396  HA  SER A 160     -23.384  -4.026  -4.820  1.00  1.23           H  
ATOM   2397 1HB  SER A 160     -25.160  -2.745  -3.858  1.00  1.23           H  
ATOM   2398 2HB  SER A 160     -25.711  -4.409  -4.015  1.00  1.23           H  
ATOM   2399  HG  SER A 160     -25.311  -4.733  -1.847  1.00  1.23           H  
ATOM   2400  N   TYR A 161     -22.503  -2.090  -3.252  1.00  1.09           N  
ATOM   2401  CA  TYR A 161     -21.627  -1.207  -2.493  1.00  1.09           C  
ATOM   2402  C   TYR A 161     -22.415  -0.213  -1.650  1.00  1.09           C  
ATOM   2403  O   TYR A 161     -23.509   0.212  -2.026  1.00  1.09           O  
ATOM   2404  CB  TYR A 161     -20.739  -0.418  -3.453  1.00  1.09           C  
ATOM   2405  CG  TYR A 161     -19.710  -1.216  -4.203  1.00  1.09           C  
ATOM   2406  CD1 TYR A 161     -20.095  -1.969  -5.296  1.00  1.09           C  
ATOM   2407  CD2 TYR A 161     -18.370  -1.133  -3.852  1.00  1.09           C  
ATOM   2408  CE1 TYR A 161     -19.159  -2.663  -6.025  1.00  1.09           C  
ATOM   2409  CE2 TYR A 161     -17.424  -1.818  -4.595  1.00  1.09           C  
ATOM   2410  CZ  TYR A 161     -17.819  -2.588  -5.675  1.00  1.09           C  
ATOM   2411  OH  TYR A 161     -16.887  -3.274  -6.422  1.00  1.09           O  
ATOM   2412  H   TYR A 161     -23.017  -1.696  -4.055  1.00  1.09           H  
ATOM   2413  HA  TYR A 161     -21.014  -1.804  -1.822  1.00  1.09           H  
ATOM   2414 1HB  TYR A 161     -21.373   0.086  -4.186  1.00  1.09           H  
ATOM   2415 2HB  TYR A 161     -20.219   0.357  -2.894  1.00  1.09           H  
ATOM   2416  HD1 TYR A 161     -21.149  -2.017  -5.578  1.00  1.09           H  
ATOM   2417  HD2 TYR A 161     -18.066  -0.525  -2.999  1.00  1.09           H  
ATOM   2418  HE1 TYR A 161     -19.474  -3.260  -6.879  1.00  1.09           H  
ATOM   2419  HE2 TYR A 161     -16.369  -1.755  -4.325  1.00  1.09           H  
ATOM   2420  HH  TYR A 161     -17.337  -3.785  -7.100  1.00  1.09           H  
ATOM   2421  N   ILE A 162     -21.818   0.212  -0.546  1.00  0.98           N  
ATOM   2422  CA  ILE A 162     -22.405   1.288   0.232  1.00  0.98           C  
ATOM   2423  C   ILE A 162     -21.327   2.336   0.438  1.00  0.98           C  
ATOM   2424  O   ILE A 162     -20.241   2.035   0.928  1.00  0.98           O  
ATOM   2425  CB  ILE A 162     -22.910   0.744   1.584  1.00  0.98           C  
ATOM   2426  CG1 ILE A 162     -23.574   1.814   2.383  1.00  0.98           C  
ATOM   2427  CG2 ILE A 162     -21.752   0.205   2.367  1.00  0.98           C  
ATOM   2428  CD1 ILE A 162     -24.395   1.292   3.548  1.00  0.98           C  
ATOM   2429  H   ILE A 162     -20.957  -0.239  -0.247  1.00  0.98           H  
ATOM   2430  HA  ILE A 162     -23.225   1.742  -0.316  1.00  0.98           H  
ATOM   2431  HB  ILE A 162     -23.633  -0.053   1.409  1.00  0.98           H  
ATOM   2432 1HG1 ILE A 162     -22.810   2.443   2.772  1.00  0.98           H  
ATOM   2433 2HG1 ILE A 162     -24.220   2.401   1.726  1.00  0.98           H  
ATOM   2434 1HG2 ILE A 162     -22.109  -0.192   3.312  1.00  0.98           H  
ATOM   2435 2HG2 ILE A 162     -21.292  -0.577   1.798  1.00  0.98           H  
ATOM   2436 3HG2 ILE A 162     -21.030   0.997   2.556  1.00  0.98           H  
ATOM   2437 1HD1 ILE A 162     -24.837   2.126   4.090  1.00  0.98           H  
ATOM   2438 2HD1 ILE A 162     -25.188   0.647   3.177  1.00  0.98           H  
ATOM   2439 3HD1 ILE A 162     -23.759   0.726   4.215  1.00  0.98           H  
ATOM   2440  N   SER A 163     -21.618   3.575   0.039  1.00  0.91           N  
ATOM   2441  CA  SER A 163     -20.651   4.675   0.100  1.00  0.91           C  
ATOM   2442  C   SER A 163     -20.751   5.628   1.249  1.00  0.91           C  
ATOM   2443  O   SER A 163     -21.774   6.286   1.417  1.00  0.91           O  
ATOM   2444  CB  SER A 163     -20.752   5.489  -1.151  1.00  0.91           C  
ATOM   2445  OG  SER A 163     -20.131   6.741  -0.966  1.00  0.91           O  
ATOM   2446  H   SER A 163     -22.537   3.760  -0.364  1.00  0.91           H  
ATOM   2447  HA  SER A 163     -19.656   4.245   0.128  1.00  0.91           H  
ATOM   2448 1HB  SER A 163     -20.258   4.957  -1.960  1.00  0.91           H  
ATOM   2449 2HB  SER A 163     -21.799   5.626  -1.418  1.00  0.91           H  
ATOM   2450  HG  SER A 163     -19.258   6.575  -0.511  1.00  0.91           H  
ATOM   2451  N   ALA A 164     -19.691   5.737   2.036  1.00  0.89           N  
ATOM   2452  CA  ALA A 164     -19.758   6.670   3.137  1.00  0.89           C  
ATOM   2453  C   ALA A 164     -19.944   8.061   2.575  1.00  0.89           C  
ATOM   2454  O   ALA A 164     -19.277   8.418   1.605  1.00  0.89           O  
ATOM   2455  CB  ALA A 164     -18.483   6.591   3.949  1.00  0.89           C  
ATOM   2456  H   ALA A 164     -18.828   5.208   1.882  1.00  0.89           H  
ATOM   2457  HA  ALA A 164     -20.615   6.436   3.763  1.00  0.89           H  
ATOM   2458 1HB  ALA A 164     -18.525   7.297   4.760  1.00  0.89           H  
ATOM   2459 2HB  ALA A 164     -18.367   5.584   4.341  1.00  0.89           H  
ATOM   2460 3HB  ALA A 164     -17.636   6.830   3.300  1.00  0.89           H  
ATOM   2461  N   ILE A 165     -20.772   8.883   3.191  1.00  0.92           N  
ATOM   2462  CA  ILE A 165     -20.852  10.245   2.694  1.00  0.92           C  
ATOM   2463  C   ILE A 165     -19.700  10.992   3.318  1.00  0.92           C  
ATOM   2464  O   ILE A 165     -19.615  11.112   4.544  1.00  0.92           O  
ATOM   2465  CB  ILE A 165     -22.196  10.922   3.043  1.00  0.92           C  
ATOM   2466  CG1 ILE A 165     -23.339  10.165   2.405  1.00  0.92           C  
ATOM   2467  CG2 ILE A 165     -22.202  12.395   2.601  1.00  0.92           C  
ATOM   2468  CD1 ILE A 165     -24.696  10.617   2.860  1.00  0.92           C  
ATOM   2469  H   ILE A 165     -21.347   8.568   3.967  1.00  0.92           H  
ATOM   2470  HA  ILE A 165     -20.726  10.248   1.610  1.00  0.92           H  
ATOM   2471  HB  ILE A 165     -22.344  10.871   4.125  1.00  0.92           H  
ATOM   2472 1HG1 ILE A 165     -23.273  10.276   1.352  1.00  0.92           H  
ATOM   2473 2HG1 ILE A 165     -23.231   9.119   2.639  1.00  0.92           H  
ATOM   2474 1HG2 ILE A 165     -23.149  12.859   2.872  1.00  0.92           H  
ATOM   2475 2HG2 ILE A 165     -21.389  12.918   3.101  1.00  0.92           H  
ATOM   2476 3HG2 ILE A 165     -22.064  12.461   1.522  1.00  0.92           H  
ATOM   2477 1HD1 ILE A 165     -25.454  10.036   2.362  1.00  0.92           H  
ATOM   2478 2HD1 ILE A 165     -24.776  10.479   3.938  1.00  0.92           H  
ATOM   2479 3HD1 ILE A 165     -24.828  11.667   2.614  1.00  0.92           H  
ATOM   2480  N   VAL A 166     -18.784  11.469   2.499  1.00  1.01           N  
ATOM   2481  CA  VAL A 166     -17.627  12.119   3.070  1.00  1.01           C  
ATOM   2482  C   VAL A 166     -17.899  13.581   3.311  1.00  1.01           C  
ATOM   2483  O   VAL A 166     -18.191  14.333   2.381  1.00  1.01           O  
ATOM   2484  CB  VAL A 166     -16.406  11.909   2.182  1.00  1.01           C  
ATOM   2485  CG1 VAL A 166     -15.232  12.664   2.738  1.00  1.01           C  
ATOM   2486  CG2 VAL A 166     -16.106  10.388   2.104  1.00  1.01           C  
ATOM   2487  H   VAL A 166     -18.884  11.353   1.487  1.00  1.01           H  
ATOM   2488  HA  VAL A 166     -17.409  11.651   4.030  1.00  1.01           H  
ATOM   2489  HB  VAL A 166     -16.612  12.287   1.191  1.00  1.01           H  
ATOM   2490 1HG1 VAL A 166     -14.369  12.495   2.095  1.00  1.01           H  
ATOM   2491 2HG1 VAL A 166     -15.461  13.729   2.774  1.00  1.01           H  
ATOM   2492 3HG1 VAL A 166     -15.013  12.310   3.741  1.00  1.01           H  
ATOM   2493 1HG2 VAL A 166     -15.240  10.209   1.471  1.00  1.01           H  
ATOM   2494 2HG2 VAL A 166     -15.899  10.009   3.103  1.00  1.01           H  
ATOM   2495 3HG2 VAL A 166     -16.973   9.861   1.685  1.00  1.01           H  
ATOM   2496  N   GLN A 167     -17.823  13.965   4.580  1.00  1.15           N  
ATOM   2497  CA  GLN A 167     -18.161  15.310   5.011  1.00  1.15           C  
ATOM   2498  C   GLN A 167     -17.241  15.808   6.104  1.00  1.15           C  
ATOM   2499  O   GLN A 167     -17.406  15.445   7.268  1.00  1.15           O  
ATOM   2500  CB  GLN A 167     -19.592  15.347   5.529  1.00  1.15           C  
ATOM   2501  CG  GLN A 167     -20.137  16.727   5.735  1.00  1.15           C  
ATOM   2502  CD  GLN A 167     -19.628  17.394   6.989  1.00  1.15           C  
ATOM   2503  NE2 GLN A 167     -19.399  18.691   6.905  1.00  1.15           N  
ATOM   2504  OE1 GLN A 167     -19.461  16.743   8.038  1.00  1.15           O  
ATOM   2505  H   GLN A 167     -17.551  13.282   5.274  1.00  1.15           H  
ATOM   2506  HA  GLN A 167     -18.084  15.977   4.165  1.00  1.15           H  
ATOM   2507 1HB  GLN A 167     -20.251  14.834   4.823  1.00  1.15           H  
ATOM   2508 2HB  GLN A 167     -19.652  14.816   6.475  1.00  1.15           H  
ATOM   2509 1HG  GLN A 167     -19.864  17.355   4.883  1.00  1.15           H  
ATOM   2510 2HG  GLN A 167     -21.213  16.660   5.801  1.00  1.15           H  
ATOM   2511 1HE2 GLN A 167     -19.053  19.199   7.686  1.00  1.15           H  
ATOM   2512 2HE2 GLN A 167     -19.526  19.168   6.013  1.00  1.15           H  
ATOM   2513  N   GLY A 168     -16.263  16.610   5.735  1.00  1.35           N  
ATOM   2514  CA  GLY A 168     -15.324  17.132   6.706  1.00  1.35           C  
ATOM   2515  C   GLY A 168     -15.928  18.338   7.393  1.00  1.35           C  
ATOM   2516  O   GLY A 168     -16.805  18.996   6.845  1.00  1.35           O  
ATOM   2517  H   GLY A 168     -16.175  16.878   4.768  1.00  1.35           H  
ATOM   2518 1HA  GLY A 168     -15.060  16.363   7.434  1.00  1.35           H  
ATOM   2519 2HA  GLY A 168     -14.418  17.439   6.195  1.00  1.35           H  
ATOM   2520  N   GLU A 169     -15.423  18.678   8.562  1.00  1.63           N  
ATOM   2521  CA  GLU A 169     -15.890  19.872   9.248  1.00  1.63           C  
ATOM   2522  C   GLU A 169     -15.434  21.115   8.477  1.00  1.63           C  
ATOM   2523  O   GLU A 169     -14.422  21.086   7.768  1.00  1.63           O  
ATOM   2524  CB  GLU A 169     -15.396  19.870  10.700  1.00  1.63           C  
ATOM   2525  CG  GLU A 169     -16.040  20.920  11.630  1.00  1.63           C  
ATOM   2526  CD  GLU A 169     -17.564  20.767  11.766  1.00  1.63           C  
ATOM   2527  OE1 GLU A 169     -18.026  19.827  12.398  1.00  1.63           O  
ATOM   2528  OE2 GLU A 169     -18.239  21.602  11.196  1.00  1.63           O1-
ATOM   2529  H   GLU A 169     -14.711  18.095   8.980  1.00  1.63           H  
ATOM   2530  HA  GLU A 169     -16.980  19.861   9.259  1.00  1.63           H  
ATOM   2531 1HB  GLU A 169     -15.570  18.889  11.141  1.00  1.63           H  
ATOM   2532 2HB  GLU A 169     -14.319  20.045  10.713  1.00  1.63           H  
ATOM   2533 1HG  GLU A 169     -15.601  20.806  12.622  1.00  1.63           H  
ATOM   2534 2HG  GLU A 169     -15.796  21.921  11.285  1.00  1.63           H  
ATOM   2535  N   ARG A 170     -16.158  22.229   8.625  1.00  2.00           N  
ATOM   2536  CA  ARG A 170     -15.751  23.439   7.914  1.00  2.00           C  
ATOM   2537  C   ARG A 170     -14.538  24.112   8.534  1.00  2.00           C  
ATOM   2538  O   ARG A 170     -14.621  25.130   9.229  1.00  2.00           O  
ATOM   2539  CB  ARG A 170     -16.867  24.457   7.843  1.00  2.00           C  
ATOM   2540  CG  ARG A 170     -16.459  25.749   7.124  1.00  2.00           C  
ATOM   2541  CD  ARG A 170     -17.572  26.716   7.017  1.00  2.00           C  
ATOM   2542  NE  ARG A 170     -17.138  28.028   6.530  1.00  2.00           N  
ATOM   2543  CZ  ARG A 170     -17.932  29.102   6.426  1.00  2.00           C  
ATOM   2544  NH1 ARG A 170     -19.218  29.052   6.750  1.00  2.00           N1+
ATOM   2545  NH2 ARG A 170     -17.390  30.214   5.987  1.00  2.00           N  
ATOM   2546  H   ARG A 170     -16.979  22.216   9.246  1.00  2.00           H  
ATOM   2547  HA  ARG A 170     -15.490  23.161   6.891  1.00  2.00           H  
ATOM   2548 1HB  ARG A 170     -17.716  24.033   7.308  1.00  2.00           H  
ATOM   2549 2HB  ARG A 170     -17.202  24.717   8.846  1.00  2.00           H  
ATOM   2550 1HG  ARG A 170     -15.644  26.220   7.667  1.00  2.00           H  
ATOM   2551 2HG  ARG A 170     -16.125  25.506   6.114  1.00  2.00           H  
ATOM   2552 1HD  ARG A 170     -18.296  26.323   6.308  1.00  2.00           H  
ATOM   2553 2HD  ARG A 170     -18.046  26.847   7.988  1.00  2.00           H  
ATOM   2554  HE  ARG A 170     -16.154  28.170   6.245  1.00  2.00           H  
ATOM   2555 1HH1 ARG A 170     -19.649  28.170   7.076  1.00  2.00           H  
ATOM   2556 2HH1 ARG A 170     -19.790  29.876   6.660  1.00  2.00           H  
ATOM   2557 1HH2 ARG A 170     -16.388  30.199   5.743  1.00  2.00           H  
ATOM   2558 2HH2 ARG A 170     -17.941  31.051   5.884  1.00  2.00           H  
ATOM   2559  N   MET A 171     -13.387  23.554   8.226  1.00  2.46           N  
ATOM   2560  CA  MET A 171     -12.131  24.026   8.761  1.00  2.46           C  
ATOM   2561  C   MET A 171     -11.676  25.261   8.010  1.00  2.46           C  
ATOM   2562  O   MET A 171     -10.739  25.221   7.212  1.00  2.46           O  
ATOM   2563  CB  MET A 171     -11.084  22.922   8.670  1.00  2.46           C  
ATOM   2564  CG  MET A 171     -11.450  21.662   9.459  1.00  2.46           C  
ATOM   2565  SD  MET A 171     -11.599  21.975  11.206  1.00  2.46           S  
ATOM   2566  CE  MET A 171      -9.872  22.182  11.602  1.00  2.46           C  
ATOM   2567  H   MET A 171     -13.427  22.714   7.653  1.00  2.46           H  
ATOM   2568  HA  MET A 171     -12.271  24.303   9.806  1.00  2.46           H  
ATOM   2569 1HB  MET A 171     -10.949  22.646   7.628  1.00  2.46           H  
ATOM   2570 2HB  MET A 171     -10.125  23.289   9.041  1.00  2.46           H  
ATOM   2571 1HG  MET A 171     -12.387  21.264   9.104  1.00  2.46           H  
ATOM   2572 2HG  MET A 171     -10.686  20.907   9.317  1.00  2.46           H  
ATOM   2573 1HE  MET A 171      -9.763  22.419  12.661  1.00  2.46           H  
ATOM   2574 2HE  MET A 171      -9.337  21.267  11.380  1.00  2.46           H  
ATOM   2575 3HE  MET A 171      -9.461  22.990  11.007  1.00  2.46           H  
ATOM   2576  N   GLU A 172     -12.313  26.391   8.309  1.00  3.01           N  
ATOM   2577  CA  GLU A 172     -12.025  27.666   7.636  1.00  3.01           C  
ATOM   2578  C   GLU A 172     -10.775  28.275   8.286  1.00  3.01           C  
ATOM   2579  O   GLU A 172     -10.830  29.313   8.948  1.00  3.01           O  
ATOM   2580  CB  GLU A 172     -13.232  28.608   7.796  1.00  3.01           C  
ATOM   2581  CG  GLU A 172     -13.182  29.925   7.017  1.00  3.01           C  
ATOM   2582  CD  GLU A 172     -13.420  29.769   5.519  1.00  3.01           C  
ATOM   2583  OE1 GLU A 172     -14.520  29.384   5.128  1.00  3.01           O  
ATOM   2584  OE2 GLU A 172     -12.529  30.054   4.752  1.00  3.01           O1-
ATOM   2585  H   GLU A 172     -13.073  26.318   8.984  1.00  3.01           H  
ATOM   2586  HA  GLU A 172     -11.829  27.486   6.583  1.00  3.01           H  
ATOM   2587 1HB  GLU A 172     -14.132  28.083   7.491  1.00  3.01           H  
ATOM   2588 2HB  GLU A 172     -13.350  28.856   8.851  1.00  3.01           H  
ATOM   2589 1HG  GLU A 172     -13.939  30.596   7.421  1.00  3.01           H  
ATOM   2590 2HG  GLU A 172     -12.207  30.385   7.176  1.00  3.01           H  
ATOM   2591  N   GLU A 173      -9.659  27.579   8.098  1.00  3.59           N  
ATOM   2592  CA  GLU A 173      -8.382  27.846   8.747  1.00  3.59           C  
ATOM   2593  C   GLU A 173      -7.262  27.112   7.997  1.00  3.59           C  
ATOM   2594  O   GLU A 173      -7.514  26.485   6.971  1.00  3.59           O  
ATOM   2595  CB  GLU A 173      -8.463  27.383  10.218  1.00  3.59           C  
ATOM   2596  CG  GLU A 173      -8.656  25.897  10.420  1.00  3.59           C  
ATOM   2597  CD  GLU A 173      -8.782  25.526  11.883  1.00  3.59           C  
ATOM   2598  OE1 GLU A 173      -9.800  25.813  12.465  1.00  3.59           O  
ATOM   2599  OE2 GLU A 173      -7.857  24.953  12.414  1.00  3.59           O1-
ATOM   2600  H   GLU A 173      -9.755  26.755   7.509  1.00  3.59           H  
ATOM   2601  HA  GLU A 173      -8.193  28.917   8.715  1.00  3.59           H  
ATOM   2602 1HB  GLU A 173      -7.595  27.659  10.777  1.00  3.59           H  
ATOM   2603 2HB  GLU A 173      -9.308  27.877  10.696  1.00  3.59           H  
ATOM   2604 1HG  GLU A 173      -9.556  25.586   9.906  1.00  3.59           H  
ATOM   2605 2HG  GLU A 173      -7.817  25.360   9.979  1.00  3.59           H  
ATOM   2606  N   PRO A 174      -5.995  27.326   8.352  1.00  4.04           N  
ATOM   2607  CA  PRO A 174      -5.329  28.359   9.144  1.00  4.04           C  
ATOM   2608  C   PRO A 174      -4.838  29.532   8.311  1.00  4.04           C  
ATOM   2609  O   PRO A 174      -3.638  29.786   8.291  1.00  4.04           O  
ATOM   2610  CB  PRO A 174      -4.152  27.582   9.719  1.00  4.04           C  
ATOM   2611  CG  PRO A 174      -3.798  26.599   8.612  1.00  4.04           C  
ATOM   2612  CD  PRO A 174      -5.103  26.216   7.984  1.00  4.04           C  
ATOM   2613  HA  PRO A 174      -5.973  28.729   9.944  1.00  4.04           H  
ATOM   2614 1HB  PRO A 174      -3.327  28.269   9.967  1.00  4.04           H  
ATOM   2615 2HB  PRO A 174      -4.446  27.081  10.653  1.00  4.04           H  
ATOM   2616 1HG  PRO A 174      -3.131  27.074   7.884  1.00  4.04           H  
ATOM   2617 2HG  PRO A 174      -3.251  25.733   9.024  1.00  4.04           H  
ATOM   2618 1HD  PRO A 174      -4.998  26.147   6.889  1.00  4.04           H  
ATOM   2619 2HD  PRO A 174      -5.480  25.276   8.414  1.00  4.04           H  
ATOM   2620  N   ALA A 175      -5.700  30.230   7.582  1.00  4.17           N  
ATOM   2621  CA  ALA A 175      -5.141  31.274   6.734  1.00  4.17           C  
ATOM   2622  C   ALA A 175      -4.418  32.312   7.616  1.00  4.17           C  
ATOM   2623  O   ALA A 175      -5.022  32.816   8.564  1.00  4.17           O  
ATOM   2624  CB  ALA A 175      -6.225  31.941   5.914  1.00  4.17           C  
ATOM   2625  H   ALA A 175      -6.693  30.049   7.594  1.00  4.17           H  
ATOM   2626  HA  ALA A 175      -4.453  30.797   6.052  1.00  4.17           H  
ATOM   2627 1HB  ALA A 175      -5.777  32.699   5.272  1.00  4.17           H  
ATOM   2628 2HB  ALA A 175      -6.725  31.190   5.299  1.00  4.17           H  
ATOM   2629 3HB  ALA A 175      -6.949  32.410   6.578  1.00  4.17           H  
ATOM   2630  N   PRO A 176      -3.136  32.627   7.352  1.00  3.87           N  
ATOM   2631  CA  PRO A 176      -2.304  33.560   8.089  1.00  3.87           C  
ATOM   2632  C   PRO A 176      -2.583  35.016   7.792  1.00  3.87           C  
ATOM   2633  O   PRO A 176      -2.936  35.375   6.663  1.00  3.87           O  
ATOM   2634  CB  PRO A 176      -0.912  33.202   7.593  1.00  3.87           C  
ATOM   2635  CG  PRO A 176      -1.146  32.748   6.182  1.00  3.87           C  
ATOM   2636  CD  PRO A 176      -2.441  32.008   6.210  1.00  3.87           C  
ATOM   2637  HA  PRO A 176      -2.406  33.355   9.167  1.00  3.87           H  
ATOM   2638 1HB  PRO A 176      -0.267  34.089   7.654  1.00  3.87           H  
ATOM   2639 2HB  PRO A 176      -0.462  32.426   8.230  1.00  3.87           H  
ATOM   2640 1HG  PRO A 176      -1.198  33.621   5.521  1.00  3.87           H  
ATOM   2641 2HG  PRO A 176      -0.326  32.135   5.823  1.00  3.87           H  
ATOM   2642 1HD  PRO A 176      -2.972  32.194   5.265  1.00  3.87           H  
ATOM   2643 2HD  PRO A 176      -2.251  30.934   6.400  1.00  3.87           H  
ATOM   2644  N   ALA A 177      -2.229  35.889   8.727  1.00  3.26           N  
ATOM   2645  CA  ALA A 177      -2.209  37.324   8.448  1.00  3.26           C  
ATOM   2646  C   ALA A 177      -0.870  37.666   7.793  1.00  3.26           C  
ATOM   2647  O   ALA A 177      -0.018  38.328   8.385  1.00  3.26           O  
ATOM   2648  CB  ALA A 177      -2.415  38.128   9.718  1.00  3.26           C  
ATOM   2649  H   ALA A 177      -1.959  35.560   9.644  1.00  3.26           H  
ATOM   2650  HA  ALA A 177      -3.010  37.556   7.743  1.00  3.26           H  
ATOM   2651 1HB  ALA A 177      -2.397  39.194   9.479  1.00  3.26           H  
ATOM   2652 2HB  ALA A 177      -3.377  37.871  10.162  1.00  3.26           H  
ATOM   2653 3HB  ALA A 177      -1.618  37.903  10.425  1.00  3.26           H  
ATOM   2654  N   GLY A 178      -0.697  37.170   6.573  1.00  2.56           N  
ATOM   2655  CA  GLY A 178       0.551  37.270   5.822  1.00  2.56           C  
ATOM   2656  C   GLY A 178       1.039  38.688   5.563  1.00  2.56           C  
ATOM   2657  O   GLY A 178       2.242  38.926   5.501  1.00  2.56           O  
ATOM   2658  H   GLY A 178      -1.486  36.647   6.189  1.00  2.56           H  
ATOM   2659 1HA  GLY A 178       1.326  36.721   6.352  1.00  2.56           H  
ATOM   2660 2HA  GLY A 178       0.418  36.764   4.870  1.00  2.56           H  
ATOM   2661  N   PHE A 179       0.128  39.635   5.361  1.00  1.92           N  
ATOM   2662  CA  PHE A 179       0.601  40.984   5.091  1.00  1.92           C  
ATOM   2663  C   PHE A 179      -0.383  42.118   5.358  1.00  1.92           C  
ATOM   2664  O   PHE A 179      -1.603  41.952   5.281  1.00  1.92           O  
ATOM   2665  CB  PHE A 179       1.106  41.058   3.655  1.00  1.92           C  
ATOM   2666  CG  PHE A 179       0.107  40.638   2.637  1.00  1.92           C  
ATOM   2667  CD1 PHE A 179      -0.734  41.555   2.042  1.00  1.92           C  
ATOM   2668  CD2 PHE A 179       0.001  39.297   2.276  1.00  1.92           C  
ATOM   2669  CE1 PHE A 179      -1.667  41.146   1.106  1.00  1.92           C  
ATOM   2670  CE2 PHE A 179      -0.929  38.886   1.358  1.00  1.92           C  
ATOM   2671  CZ  PHE A 179      -1.768  39.812   0.767  1.00  1.92           C  
ATOM   2672  H   PHE A 179      -0.857  39.423   5.419  1.00  1.92           H  
ATOM   2673  HA  PHE A 179       1.455  41.141   5.723  1.00  1.92           H  
ATOM   2674 1HB  PHE A 179       1.416  42.081   3.431  1.00  1.92           H  
ATOM   2675 2HB  PHE A 179       1.972  40.430   3.551  1.00  1.92           H  
ATOM   2676  HD1 PHE A 179      -0.655  42.610   2.317  1.00  1.92           H  
ATOM   2677  HD2 PHE A 179       0.661  38.569   2.732  1.00  1.92           H  
ATOM   2678  HE1 PHE A 179      -2.324  41.879   0.638  1.00  1.92           H  
ATOM   2679  HE2 PHE A 179      -1.002  37.832   1.087  1.00  1.92           H  
ATOM   2680  HZ  PHE A 179      -2.504  39.490   0.028  1.00  1.92           H  
ATOM   2681  N   GLU A 180       0.199  43.292   5.616  1.00  1.45           N  
ATOM   2682  CA  GLU A 180      -0.479  44.571   5.797  1.00  1.45           C  
ATOM   2683  C   GLU A 180       0.367  45.643   5.096  1.00  1.45           C  
ATOM   2684  O   GLU A 180       1.591  45.540   5.114  1.00  1.45           O  
ATOM   2685  CB  GLU A 180      -0.628  44.898   7.300  1.00  1.45           C  
ATOM   2686  CG  GLU A 180      -1.518  43.920   8.091  1.00  1.45           C  
ATOM   2687  CD  GLU A 180      -1.669  44.283   9.547  1.00  1.45           C  
ATOM   2688  OE1 GLU A 180      -1.109  45.268   9.948  1.00  1.45           O  
ATOM   2689  OE2 GLU A 180      -2.343  43.569  10.257  1.00  1.45           O1-
ATOM   2690  H   GLU A 180       1.209  43.291   5.680  1.00  1.45           H  
ATOM   2691  HA  GLU A 180      -1.461  44.504   5.334  1.00  1.45           H  
ATOM   2692 1HB  GLU A 180       0.354  44.903   7.765  1.00  1.45           H  
ATOM   2693 2HB  GLU A 180      -1.035  45.897   7.434  1.00  1.45           H  
ATOM   2694 1HG  GLU A 180      -2.506  43.901   7.629  1.00  1.45           H  
ATOM   2695 2HG  GLU A 180      -1.106  42.917   8.023  1.00  1.45           H  
ATOM   2696  N   PRO A 181      -0.217  46.726   4.554  1.00  1.13           N  
ATOM   2697  CA  PRO A 181       0.494  47.823   3.893  1.00  1.13           C  
ATOM   2698  C   PRO A 181       1.464  48.549   4.823  1.00  1.13           C  
ATOM   2699  O   PRO A 181       2.468  49.120   4.397  1.00  1.13           O  
ATOM   2700  CB  PRO A 181      -0.654  48.747   3.462  1.00  1.13           C  
ATOM   2701  CG  PRO A 181      -1.819  48.392   4.378  1.00  1.13           C  
ATOM   2702  CD  PRO A 181      -1.680  46.905   4.621  1.00  1.13           C  
ATOM   2703  HA  PRO A 181       1.026  47.428   3.009  1.00  1.13           H  
ATOM   2704 1HB  PRO A 181      -0.341  49.797   3.556  1.00  1.13           H  
ATOM   2705 2HB  PRO A 181      -0.878  48.573   2.397  1.00  1.13           H  
ATOM   2706 1HG  PRO A 181      -1.763  48.984   5.306  1.00  1.13           H  
ATOM   2707 2HG  PRO A 181      -2.770  48.657   3.891  1.00  1.13           H  
ATOM   2708 1HD  PRO A 181      -2.089  46.675   5.607  1.00  1.13           H  
ATOM   2709 2HD  PRO A 181      -2.169  46.329   3.820  1.00  1.13           H  
ATOM   2710  N   GLU A 182       1.214  48.457   6.124  1.00  0.94           N  
ATOM   2711  CA  GLU A 182       2.063  49.109   7.107  1.00  0.94           C  
ATOM   2712  C   GLU A 182       3.456  48.489   7.154  1.00  0.94           C  
ATOM   2713  O   GLU A 182       4.423  49.135   7.563  1.00  0.94           O  
ATOM   2714  CB  GLU A 182       1.405  49.084   8.483  1.00  0.94           C  
ATOM   2715  CG  GLU A 182       0.153  49.979   8.572  1.00  0.94           C  
ATOM   2716  CD  GLU A 182      -0.477  50.063   9.956  1.00  0.94           C  
ATOM   2717  OE1 GLU A 182       0.025  49.453  10.869  1.00  0.94           O  
ATOM   2718  OE2 GLU A 182      -1.459  50.756  10.089  1.00  0.94           O1-
ATOM   2719  H   GLU A 182       0.399  47.958   6.446  1.00  0.94           H  
ATOM   2720  HA  GLU A 182       2.169  50.152   6.815  1.00  0.94           H  
ATOM   2721 1HB  GLU A 182       1.097  48.062   8.713  1.00  0.94           H  
ATOM   2722 2HB  GLU A 182       2.118  49.380   9.234  1.00  0.94           H  
ATOM   2723 1HG  GLU A 182       0.431  50.985   8.254  1.00  0.94           H  
ATOM   2724 2HG  GLU A 182      -0.586  49.601   7.867  1.00  0.94           H  
ATOM   2725  N   MET A 183       3.575  47.247   6.675  1.00  0.83           N  
ATOM   2726  CA  MET A 183       4.827  46.504   6.700  1.00  0.83           C  
ATOM   2727  C   MET A 183       5.825  47.067   5.694  1.00  0.83           C  
ATOM   2728  O   MET A 183       6.992  46.678   5.674  1.00  0.83           O  
ATOM   2729  CB  MET A 183       4.561  45.038   6.393  1.00  0.83           C  
ATOM   2730  CG  MET A 183       3.720  44.327   7.431  1.00  0.83           C  
ATOM   2731  SD  MET A 183       3.439  42.600   7.022  1.00  0.83           S  
ATOM   2732  CE  MET A 183       2.141  42.147   8.215  1.00  0.83           C  
ATOM   2733  H   MET A 183       2.761  46.777   6.278  1.00  0.83           H  
ATOM   2734  HA  MET A 183       5.266  46.591   7.693  1.00  0.83           H  
ATOM   2735 1HB  MET A 183       4.079  44.947   5.420  1.00  0.83           H  
ATOM   2736 2HB  MET A 183       5.503  44.518   6.348  1.00  0.83           H  
ATOM   2737 1HG  MET A 183       4.215  44.385   8.395  1.00  0.83           H  
ATOM   2738 2HG  MET A 183       2.757  44.828   7.511  1.00  0.83           H  
ATOM   2739 1HE  MET A 183       1.850  41.100   8.069  1.00  0.83           H  
ATOM   2740 2HE  MET A 183       2.500  42.281   9.227  1.00  0.83           H  
ATOM   2741 3HE  MET A 183       1.280  42.769   8.072  1.00  0.83           H  
ATOM   2742  N   LEU A 184       5.355  47.963   4.832  1.00  0.78           N  
ATOM   2743  CA  LEU A 184       6.205  48.573   3.842  1.00  0.78           C  
ATOM   2744  C   LEU A 184       6.706  49.957   4.292  1.00  0.78           C  
ATOM   2745  O   LEU A 184       7.406  50.636   3.539  1.00  0.78           O  
ATOM   2746  CB  LEU A 184       5.419  48.660   2.541  1.00  0.78           C  
ATOM   2747  CG  LEU A 184       4.944  47.294   2.014  1.00  0.78           C  
ATOM   2748  CD1 LEU A 184       4.148  47.473   0.770  1.00  0.78           C  
ATOM   2749  CD2 LEU A 184       6.117  46.434   1.754  1.00  0.78           C  
ATOM   2750  H   LEU A 184       4.377  48.254   4.862  1.00  0.78           H  
ATOM   2751  HA  LEU A 184       7.071  47.932   3.688  1.00  0.78           H  
ATOM   2752 1HB  LEU A 184       4.536  49.281   2.707  1.00  0.78           H  
ATOM   2753 2HB  LEU A 184       6.035  49.124   1.790  1.00  0.78           H  
ATOM   2754  HG  LEU A 184       4.298  46.824   2.762  1.00  0.78           H  
ATOM   2755 1HD1 LEU A 184       3.809  46.498   0.418  1.00  0.78           H  
ATOM   2756 2HD1 LEU A 184       3.282  48.103   0.983  1.00  0.78           H  
ATOM   2757 3HD1 LEU A 184       4.765  47.932   0.011  1.00  0.78           H  
ATOM   2758 1HD2 LEU A 184       5.789  45.464   1.383  1.00  0.78           H  
ATOM   2759 2HD2 LEU A 184       6.731  46.924   1.005  1.00  0.78           H  
ATOM   2760 3HD2 LEU A 184       6.689  46.298   2.676  1.00  0.78           H  
ATOM   2761  N   ARG A 185       6.352  50.388   5.517  1.00  0.75           N  
ATOM   2762  CA  ARG A 185       6.806  51.693   6.014  1.00  0.75           C  
ATOM   2763  C   ARG A 185       8.249  51.561   6.487  1.00  0.75           C  
ATOM   2764  O   ARG A 185       8.599  50.572   7.126  1.00  0.75           O  
ATOM   2765  CB  ARG A 185       5.922  52.190   7.145  1.00  0.75           C  
ATOM   2766  CG  ARG A 185       4.493  52.488   6.743  1.00  0.75           C  
ATOM   2767  CD  ARG A 185       3.676  52.989   7.888  1.00  0.75           C  
ATOM   2768  NE  ARG A 185       3.608  52.031   8.975  1.00  0.75           N  
ATOM   2769  CZ  ARG A 185       2.857  52.181  10.087  1.00  0.75           C  
ATOM   2770  NH1 ARG A 185       2.081  53.235  10.233  1.00  0.75           N1+
ATOM   2771  NH2 ARG A 185       2.901  51.259  11.024  1.00  0.75           N  
ATOM   2772  H   ARG A 185       5.765  49.814   6.125  1.00  0.75           H  
ATOM   2773  HA  ARG A 185       6.766  52.415   5.198  1.00  0.75           H  
ATOM   2774 1HB  ARG A 185       5.887  51.432   7.936  1.00  0.75           H  
ATOM   2775 2HB  ARG A 185       6.346  53.094   7.576  1.00  0.75           H  
ATOM   2776 1HG  ARG A 185       4.489  53.246   5.961  1.00  0.75           H  
ATOM   2777 2HG  ARG A 185       4.035  51.577   6.363  1.00  0.75           H  
ATOM   2778 1HD  ARG A 185       4.115  53.907   8.272  1.00  0.75           H  
ATOM   2779 2HD  ARG A 185       2.661  53.184   7.547  1.00  0.75           H  
ATOM   2780  HE  ARG A 185       4.186  51.184   8.905  1.00  0.75           H  
ATOM   2781 1HH1 ARG A 185       2.042  53.939   9.512  1.00  0.75           H  
ATOM   2782 2HH1 ARG A 185       1.517  53.328  11.065  1.00  0.75           H  
ATOM   2783 1HH2 ARG A 185       3.527  50.451  10.903  1.00  0.75           H  
ATOM   2784 2HH2 ARG A 185       2.336  51.343  11.852  1.00  0.75           H  
ATOM   2785  N   LYS A 186       9.100  52.549   6.197  1.00  0.73           N  
ATOM   2786  CA  LYS A 186      10.520  52.375   6.510  1.00  0.73           C  
ATOM   2787  C   LYS A 186      10.901  52.153   7.973  1.00  0.73           C  
ATOM   2788  O   LYS A 186      11.632  51.220   8.264  1.00  0.73           O  
ATOM   2789  CB  LYS A 186      11.330  53.543   5.953  1.00  0.73           C  
ATOM   2790  CG  LYS A 186      11.457  53.525   4.437  1.00  0.73           C  
ATOM   2791  CD  LYS A 186      12.266  54.697   3.942  1.00  0.73           C  
ATOM   2792  CE  LYS A 186      12.440  54.666   2.435  1.00  0.73           C  
ATOM   2793  NZ  LYS A 186      13.197  55.855   1.955  1.00  0.73           N1+
ATOM   2794  H   LYS A 186       8.779  53.370   5.705  1.00  0.73           H  
ATOM   2795  HA  LYS A 186      10.851  51.497   5.969  1.00  0.73           H  
ATOM   2796 1HB  LYS A 186      10.878  54.487   6.254  1.00  0.73           H  
ATOM   2797 2HB  LYS A 186      12.343  53.514   6.372  1.00  0.73           H  
ATOM   2798 1HG  LYS A 186      11.942  52.604   4.127  1.00  0.73           H  
ATOM   2799 2HG  LYS A 186      10.468  53.556   3.987  1.00  0.73           H  
ATOM   2800 1HD  LYS A 186      11.785  55.629   4.232  1.00  0.73           H  
ATOM   2801 2HD  LYS A 186      13.253  54.665   4.395  1.00  0.73           H  
ATOM   2802 1HE  LYS A 186      12.985  53.761   2.156  1.00  0.73           H  
ATOM   2803 2HE  LYS A 186      11.462  54.649   1.958  1.00  0.73           H  
ATOM   2804 1HZ  LYS A 186      13.303  55.820   0.950  1.00  0.73           H  
ATOM   2805 2HZ  LYS A 186      12.698  56.690   2.210  1.00  0.73           H  
ATOM   2806 3HZ  LYS A 186      14.112  55.864   2.390  1.00  0.73           H  
ATOM   2807  N   LYS A 187      10.386  52.906   8.935  1.00  0.73           N  
ATOM   2808  CA  LYS A 187      10.873  52.611  10.294  1.00  0.73           C  
ATOM   2809  C   LYS A 187      10.058  51.548  11.012  1.00  0.73           C  
ATOM   2810  O   LYS A 187       9.399  51.822  12.016  1.00  0.73           O  
ATOM   2811  CB  LYS A 187      10.964  53.855  11.149  1.00  0.73           C  
ATOM   2812  CG  LYS A 187      11.994  54.860  10.702  1.00  0.73           C  
ATOM   2813  CD  LYS A 187      12.026  56.071  11.626  1.00  0.73           C  
ATOM   2814  CE  LYS A 187      13.114  57.056  11.219  1.00  0.73           C  
ATOM   2815  NZ  LYS A 187      13.154  58.242  12.121  1.00  0.73           N1+
ATOM   2816  H   LYS A 187       9.739  53.655   8.746  1.00  0.73           H  
ATOM   2817  HA  LYS A 187      11.891  52.229  10.211  1.00  0.73           H  
ATOM   2818 1HB  LYS A 187       9.996  54.352  11.171  1.00  0.73           H  
ATOM   2819 2HB  LYS A 187      11.208  53.569  12.173  1.00  0.73           H  
ATOM   2820 1HG  LYS A 187      12.976  54.382  10.737  1.00  0.73           H  
ATOM   2821 2HG  LYS A 187      11.788  55.178   9.681  1.00  0.73           H  
ATOM   2822 1HD  LYS A 187      11.058  56.575  11.602  1.00  0.73           H  
ATOM   2823 2HD  LYS A 187      12.220  55.739  12.646  1.00  0.73           H  
ATOM   2824 1HE  LYS A 187      14.082  56.549  11.257  1.00  0.73           H  
ATOM   2825 2HE  LYS A 187      12.930  57.393  10.200  1.00  0.73           H  
ATOM   2826 1HZ  LYS A 187      13.892  58.863  11.819  1.00  0.73           H  
ATOM   2827 2HZ  LYS A 187      12.268  58.727  12.089  1.00  0.73           H  
ATOM   2828 3HZ  LYS A 187      13.339  57.935  13.067  1.00  0.73           H  
ATOM   2829  N   GLN A 188      10.124  50.334  10.491  1.00  0.74           N  
ATOM   2830  CA  GLN A 188       9.393  49.208  11.040  1.00  0.74           C  
ATOM   2831  C   GLN A 188      10.011  47.846  10.744  1.00  0.74           C  
ATOM   2832  O   GLN A 188      10.401  47.559   9.607  1.00  0.74           O  
ATOM   2833  CB  GLN A 188       7.949  49.251  10.522  1.00  0.74           C  
ATOM   2834  CG  GLN A 188       7.051  48.133  11.039  1.00  0.74           C  
ATOM   2835  CD  GLN A 188       5.568  48.383  10.751  1.00  0.74           C  
ATOM   2836  NE2 GLN A 188       4.822  47.322  10.468  1.00  0.74           N  
ATOM   2837  OE1 GLN A 188       5.110  49.536  10.803  1.00  0.74           O  
ATOM   2838  H   GLN A 188      10.706  50.237   9.661  1.00  0.74           H  
ATOM   2839  HA  GLN A 188       9.369  49.325  12.122  1.00  0.74           H  
ATOM   2840 1HB  GLN A 188       7.491  50.201  10.798  1.00  0.74           H  
ATOM   2841 2HB  GLN A 188       7.954  49.201   9.426  1.00  0.74           H  
ATOM   2842 1HG  GLN A 188       7.338  47.198  10.548  1.00  0.74           H  
ATOM   2843 2HG  GLN A 188       7.181  48.041  12.117  1.00  0.74           H  
ATOM   2844 1HE2 GLN A 188       3.839  47.423  10.296  1.00  0.74           H  
ATOM   2845 2HE2 GLN A 188       5.243  46.403  10.439  1.00  0.74           H  
ATOM   2846  N   ILE A 189      10.042  46.993  11.776  1.00  0.76           N  
ATOM   2847  CA  ILE A 189      10.447  45.604  11.602  1.00  0.76           C  
ATOM   2848  C   ILE A 189       9.256  44.747  11.972  1.00  0.76           C  
ATOM   2849  O   ILE A 189       8.740  44.833  13.090  1.00  0.76           O  
ATOM   2850  CB  ILE A 189      11.636  45.153  12.489  1.00  0.76           C  
ATOM   2851  CG1 ILE A 189      12.832  45.986  12.224  1.00  0.76           C  
ATOM   2852  CG2 ILE A 189      11.966  43.664  12.166  1.00  0.76           C  
ATOM   2853  CD1 ILE A 189      13.977  45.764  13.134  1.00  0.76           C  
ATOM   2854  H   ILE A 189       9.745  47.309  12.688  1.00  0.76           H  
ATOM   2855  HA  ILE A 189      10.701  45.426  10.562  1.00  0.76           H  
ATOM   2856  HB  ILE A 189      11.379  45.255  13.541  1.00  0.76           H  
ATOM   2857 1HG1 ILE A 189      13.160  45.803  11.225  1.00  0.76           H  
ATOM   2858 2HG1 ILE A 189      12.544  46.997  12.332  1.00  0.76           H  
ATOM   2859 1HG2 ILE A 189      12.798  43.332  12.772  1.00  0.76           H  
ATOM   2860 2HG2 ILE A 189      11.103  43.034  12.373  1.00  0.76           H  
ATOM   2861 3HG2 ILE A 189      12.231  43.569  11.111  1.00  0.76           H  
ATOM   2862 1HD1 ILE A 189      14.781  46.443  12.867  1.00  0.76           H  
ATOM   2863 2HD1 ILE A 189      13.672  45.961  14.160  1.00  0.76           H  
ATOM   2864 3HD1 ILE A 189      14.317  44.737  13.040  1.00  0.76           H  
ATOM   2865  N   THR A 190       8.828  43.927  11.043  1.00  0.81           N  
ATOM   2866  CA  THR A 190       7.714  43.032  11.273  1.00  0.81           C  
ATOM   2867  C   THR A 190       8.153  41.599  11.207  1.00  0.81           C  
ATOM   2868  O   THR A 190       8.889  41.230  10.302  1.00  0.81           O  
ATOM   2869  CB  THR A 190       6.580  43.284  10.273  1.00  0.81           C  
ATOM   2870  CG2 THR A 190       5.487  42.252  10.437  1.00  0.81           C  
ATOM   2871  OG1 THR A 190       6.068  44.609  10.474  1.00  0.81           O  
ATOM   2872  H   THR A 190       9.296  43.939  10.135  1.00  0.81           H  
ATOM   2873  HA  THR A 190       7.323  43.212  12.274  1.00  0.81           H  
ATOM   2874  HB  THR A 190       6.972  43.217   9.255  1.00  0.81           H  
ATOM   2875  HG1 THR A 190       6.003  44.770  11.426  1.00  0.81           H  
ATOM   2876 1HG2 THR A 190       4.715  42.443   9.731  1.00  0.81           H  
ATOM   2877 2HG2 THR A 190       5.889  41.259  10.258  1.00  0.81           H  
ATOM   2878 3HG2 THR A 190       5.077  42.302  11.444  1.00  0.81           H  
ATOM   2879  N   VAL A 191       7.721  40.801  12.169  1.00  0.88           N  
ATOM   2880  CA  VAL A 191       8.050  39.392  12.152  1.00  0.88           C  
ATOM   2881  C   VAL A 191       6.760  38.643  11.854  1.00  0.88           C  
ATOM   2882  O   VAL A 191       5.730  38.905  12.481  1.00  0.88           O  
ATOM   2883  CB  VAL A 191       8.662  38.942  13.491  1.00  0.88           C  
ATOM   2884  CG1 VAL A 191       8.992  37.448  13.419  1.00  0.88           C  
ATOM   2885  CG2 VAL A 191       9.920  39.785  13.804  1.00  0.88           C  
ATOM   2886  H   VAL A 191       7.137  41.175  12.903  1.00  0.88           H  
ATOM   2887  HA  VAL A 191       8.763  39.196  11.360  1.00  0.88           H  
ATOM   2888  HB  VAL A 191       7.931  39.077  14.286  1.00  0.88           H  
ATOM   2889 1HG1 VAL A 191       9.416  37.131  14.361  1.00  0.88           H  
ATOM   2890 2HG1 VAL A 191       8.082  36.870  13.216  1.00  0.88           H  
ATOM   2891 3HG1 VAL A 191       9.715  37.274  12.621  1.00  0.88           H  
ATOM   2892 1HG2 VAL A 191      10.343  39.466  14.758  1.00  0.88           H  
ATOM   2893 2HG2 VAL A 191      10.656  39.654  13.037  1.00  0.88           H  
ATOM   2894 3HG2 VAL A 191       9.651  40.840  13.866  1.00  0.88           H  
ATOM   2895  N   LEU A 192       6.794  37.789  10.841  1.00  0.97           N  
ATOM   2896  CA  LEU A 192       5.603  37.063  10.428  1.00  0.97           C  
ATOM   2897  C   LEU A 192       5.641  35.600  10.832  1.00  0.97           C  
ATOM   2898  O   LEU A 192       6.394  34.784  10.280  1.00  0.97           O  
ATOM   2899  CB  LEU A 192       5.383  37.189   8.914  1.00  0.97           C  
ATOM   2900  CG  LEU A 192       5.238  38.590   8.401  1.00  0.97           C  
ATOM   2901  CD1 LEU A 192       5.089  38.581   6.892  1.00  0.97           C  
ATOM   2902  CD2 LEU A 192       4.041  39.188   9.025  1.00  0.97           C  
ATOM   2903  H   LEU A 192       7.689  37.622  10.387  1.00  0.97           H  
ATOM   2904  HA  LEU A 192       4.744  37.513  10.921  1.00  0.97           H  
ATOM   2905 1HB  LEU A 192       6.195  36.706   8.388  1.00  0.97           H  
ATOM   2906 2HB  LEU A 192       4.456  36.688   8.674  1.00  0.97           H  
ATOM   2907  HG  LEU A 192       6.118  39.172   8.663  1.00  0.97           H  
ATOM   2908 1HD1 LEU A 192       4.967  39.601   6.529  1.00  0.97           H  
ATOM   2909 2HD1 LEU A 192       5.957  38.149   6.444  1.00  0.97           H  
ATOM   2910 3HD1 LEU A 192       4.215  37.997   6.623  1.00  0.97           H  
ATOM   2911 1HD2 LEU A 192       3.946  40.183   8.668  1.00  0.97           H  
ATOM   2912 2HD2 LEU A 192       3.152  38.609   8.749  1.00  0.97           H  
ATOM   2913 3HD2 LEU A 192       4.147  39.200  10.108  1.00  0.97           H  
ATOM   2914  N   ASP A 193       4.786  35.248  11.780  1.00  1.08           N  
ATOM   2915  CA  ASP A 193       4.769  33.886  12.286  1.00  1.08           C  
ATOM   2916  C   ASP A 193       3.932  33.040  11.328  1.00  1.08           C  
ATOM   2917  O   ASP A 193       2.708  32.939  11.458  1.00  1.08           O  
ATOM   2918  CB  ASP A 193       4.161  33.839  13.676  1.00  1.08           C  
ATOM   2919  CG  ASP A 193       4.909  34.672  14.693  1.00  1.08           C  
ATOM   2920  OD1 ASP A 193       5.923  35.235  14.367  1.00  1.08           O  
ATOM   2921  OD2 ASP A 193       4.454  34.732  15.806  1.00  1.08           O1-
ATOM   2922  H   ASP A 193       4.171  35.943  12.179  1.00  1.08           H  
ATOM   2923  HA  ASP A 193       5.787  33.491  12.314  1.00  1.08           H  
ATOM   2924 1HB  ASP A 193       3.128  34.181  13.634  1.00  1.08           H  
ATOM   2925 2HB  ASP A 193       4.148  32.801  14.020  1.00  1.08           H  
ATOM   2926  N   LEU A 194       4.602  32.514  10.325  1.00  1.20           N  
ATOM   2927  CA  LEU A 194       3.978  31.778   9.236  1.00  1.20           C  
ATOM   2928  C   LEU A 194       4.335  30.300   9.284  1.00  1.20           C  
ATOM   2929  O   LEU A 194       5.395  29.881   8.813  1.00  1.20           O  
ATOM   2930  CB  LEU A 194       4.417  32.411   7.924  1.00  1.20           C  
ATOM   2931  CG  LEU A 194       4.082  33.902   7.816  1.00  1.20           C  
ATOM   2932  CD1 LEU A 194       4.702  34.492   6.568  1.00  1.20           C  
ATOM   2933  CD2 LEU A 194       2.588  34.071   7.832  1.00  1.20           C  
ATOM   2934  H   LEU A 194       5.614  32.665  10.336  1.00  1.20           H  
ATOM   2935  HA  LEU A 194       2.897  31.870   9.329  1.00  1.20           H  
ATOM   2936 1HB  LEU A 194       5.498  32.299   7.829  1.00  1.20           H  
ATOM   2937 2HB  LEU A 194       3.935  31.895   7.098  1.00  1.20           H  
ATOM   2938  HG  LEU A 194       4.490  34.410   8.650  1.00  1.20           H  
ATOM   2939 1HD1 LEU A 194       4.467  35.547   6.503  1.00  1.20           H  
ATOM   2940 2HD1 LEU A 194       5.774  34.373   6.622  1.00  1.20           H  
ATOM   2941 3HD1 LEU A 194       4.321  33.990   5.700  1.00  1.20           H  
ATOM   2942 1HD2 LEU A 194       2.343  35.128   7.775  1.00  1.20           H  
ATOM   2943 2HD2 LEU A 194       2.157  33.547   6.992  1.00  1.20           H  
ATOM   2944 3HD2 LEU A 194       2.184  33.656   8.757  1.00  1.20           H  
ATOM   2945  N   HIS A 195       3.430  29.515   9.849  1.00  1.31           N  
ATOM   2946  CA  HIS A 195       3.659  28.097  10.072  1.00  1.31           C  
ATOM   2947  C   HIS A 195       3.913  27.364   8.750  1.00  1.31           C  
ATOM   2948  O   HIS A 195       3.540  27.872   7.690  1.00  1.31           O  
ATOM   2949  CB  HIS A 195       2.456  27.481  10.787  1.00  1.31           C  
ATOM   2950  CG  HIS A 195       1.227  27.485   9.975  1.00  1.31           C  
ATOM   2951  CD2 HIS A 195       0.154  28.295  10.013  1.00  1.31           C  
ATOM   2952  ND1 HIS A 195       0.987  26.575   8.971  1.00  1.31           N  
ATOM   2953  CE1 HIS A 195      -0.174  26.837   8.423  1.00  1.31           C  
ATOM   2954  NE2 HIS A 195      -0.693  27.878   9.035  1.00  1.31           N  
ATOM   2955  H   HIS A 195       2.575  29.936  10.189  1.00  1.31           H  
ATOM   2956  HA  HIS A 195       4.514  28.010  10.725  1.00  1.31           H  
ATOM   2957 1HB  HIS A 195       2.656  26.472  11.048  1.00  1.31           H  
ATOM   2958 2HB  HIS A 195       2.264  28.024  11.713  1.00  1.31           H  
ATOM   2959  HD1 HIS A 195       1.597  25.827   8.650  1.00  1.18           H  
ATOM   2960  HD2 HIS A 195      -0.108  29.154  10.638  1.00  1.31           H  
ATOM   2961  HE1 HIS A 195      -0.549  26.237   7.600  1.00  1.31           H  
ATOM   2962  N   PRO A 196       4.578  26.206   8.762  1.00  1.40           N  
ATOM   2963  CA  PRO A 196       4.822  25.406   7.589  1.00  1.40           C  
ATOM   2964  C   PRO A 196       3.503  25.135   6.887  1.00  1.40           C  
ATOM   2965  O   PRO A 196       2.507  24.789   7.524  1.00  1.40           O  
ATOM   2966  CB  PRO A 196       5.439  24.149   8.198  1.00  1.40           C  
ATOM   2967  CG  PRO A 196       6.100  24.649   9.479  1.00  1.40           C  
ATOM   2968  CD  PRO A 196       5.171  25.665  10.003  1.00  1.40           C  
ATOM   2969  HA  PRO A 196       5.529  25.926   6.927  1.00  1.40           H  
ATOM   2970 1HB  PRO A 196       4.655  23.395   8.379  1.00  1.40           H  
ATOM   2971 2HB  PRO A 196       6.150  23.702   7.483  1.00  1.40           H  
ATOM   2972 1HG  PRO A 196       6.237  23.845  10.210  1.00  1.40           H  
ATOM   2973 2HG  PRO A 196       7.102  25.057   9.263  1.00  1.40           H  
ATOM   2974 1HD  PRO A 196       4.419  25.191  10.649  1.00  1.40           H  
ATOM   2975 2HD  PRO A 196       5.772  26.380  10.518  1.00  1.40           H  
ATOM   2976  N   GLY A 197       3.504  25.274   5.567  1.00  1.44           N  
ATOM   2977  CA  GLY A 197       2.296  25.081   4.771  1.00  1.44           C  
ATOM   2978  C   GLY A 197       1.417  26.346   4.672  1.00  1.44           C  
ATOM   2979  O   GLY A 197       0.398  26.336   3.984  1.00  1.44           O  
ATOM   2980  H   GLY A 197       4.359  25.541   5.101  1.00  1.44           H  
ATOM   2981 1HA  GLY A 197       2.579  24.759   3.768  1.00  1.44           H  
ATOM   2982 2HA  GLY A 197       1.717  24.268   5.199  1.00  1.44           H  
ATOM   2983  N   ALA A 198       1.847  27.457   5.292  1.00  1.46           N  
ATOM   2984  CA  ALA A 198       1.089  28.722   5.289  1.00  1.46           C  
ATOM   2985  C   ALA A 198       1.243  29.546   4.004  1.00  1.46           C  
ATOM   2986  O   ALA A 198       0.650  30.615   3.879  1.00  1.46           O  
ATOM   2987  CB  ALA A 198       1.526  29.595   6.450  1.00  1.46           C  
ATOM   2988  H   ALA A 198       2.685  27.419   5.874  1.00  1.46           H  
ATOM   2989  HA  ALA A 198       0.034  28.475   5.410  1.00  1.46           H  
ATOM   2990 1HB  ALA A 198       0.945  30.490   6.474  1.00  1.46           H  
ATOM   2991 2HB  ALA A 198       1.385  29.065   7.375  1.00  1.46           H  
ATOM   2992 3HB  ALA A 198       2.577  29.852   6.341  1.00  1.46           H  
ATOM   2993  N   GLY A 199       2.077  29.094   3.072  1.00  1.47           N  
ATOM   2994  CA  GLY A 199       2.298  29.841   1.837  1.00  1.47           C  
ATOM   2995  C   GLY A 199       3.374  30.918   1.970  1.00  1.47           C  
ATOM   2996  O   GLY A 199       3.560  31.739   1.075  1.00  1.47           O  
ATOM   2997  H   GLY A 199       2.531  28.206   3.217  1.00  1.47           H  
ATOM   2998 1HA  GLY A 199       2.574  29.145   1.045  1.00  1.47           H  
ATOM   2999 2HA  GLY A 199       1.359  30.300   1.532  1.00  1.47           H  
ATOM   3000  N   LYS A 200       4.113  30.911   3.069  1.00  1.46           N  
ATOM   3001  CA  LYS A 200       5.169  31.901   3.315  1.00  1.46           C  
ATOM   3002  C   LYS A 200       5.930  32.364   2.051  1.00  1.46           C  
ATOM   3003  O   LYS A 200       5.966  33.560   1.743  1.00  1.46           O  
ATOM   3004  CB  LYS A 200       6.157  31.308   4.315  1.00  1.46           C  
ATOM   3005  CG  LYS A 200       7.251  32.225   4.770  1.00  1.46           C  
ATOM   3006  CD  LYS A 200       8.150  31.556   5.833  1.00  1.46           C  
ATOM   3007  CE  LYS A 200       9.323  30.867   5.170  1.00  1.46           C  
ATOM   3008  NZ  LYS A 200       9.060  29.442   4.858  1.00  1.46           N1+
ATOM   3009  H   LYS A 200       3.922  30.212   3.775  1.00  1.46           H  
ATOM   3010  HA  LYS A 200       4.716  32.779   3.762  1.00  1.46           H  
ATOM   3011 1HB  LYS A 200       5.612  30.980   5.203  1.00  1.46           H  
ATOM   3012 2HB  LYS A 200       6.630  30.428   3.882  1.00  1.46           H  
ATOM   3013 1HG  LYS A 200       7.878  32.488   3.908  1.00  1.46           H  
ATOM   3014 2HG  LYS A 200       6.826  33.121   5.156  1.00  1.46           H  
ATOM   3015 1HD  LYS A 200       8.521  32.260   6.558  1.00  1.46           H  
ATOM   3016 2HD  LYS A 200       7.565  30.802   6.369  1.00  1.46           H  
ATOM   3017 1HE  LYS A 200       9.523  31.382   4.244  1.00  1.46           H  
ATOM   3018 2HE  LYS A 200      10.194  30.950   5.807  1.00  1.46           H  
ATOM   3019 1HZ  LYS A 200       9.881  29.052   4.386  1.00  1.46           H  
ATOM   3020 2HZ  LYS A 200       8.891  28.928   5.716  1.00  1.46           H  
ATOM   3021 3HZ  LYS A 200       8.268  29.359   4.257  1.00  1.46           H  
ATOM   3022  N   THR A 201       6.523  31.412   1.321  1.00  1.42           N  
ATOM   3023  CA  THR A 201       7.350  31.722   0.154  1.00  1.42           C  
ATOM   3024  C   THR A 201       6.529  31.827  -1.136  1.00  1.42           C  
ATOM   3025  O   THR A 201       6.830  32.639  -2.006  1.00  1.42           O  
ATOM   3026  CB  THR A 201       8.434  30.649  -0.073  1.00  1.42           C  
ATOM   3027  CG2 THR A 201       9.326  31.057  -1.262  1.00  1.42           C  
ATOM   3028  OG1 THR A 201       9.258  30.497   1.118  1.00  1.42           O  
ATOM   3029  H   THR A 201       6.426  30.452   1.607  1.00  1.42           H  
ATOM   3030  HA  THR A 201       7.843  32.679   0.326  1.00  1.42           H  
ATOM   3031  HB  THR A 201       7.958  29.696  -0.297  1.00  1.42           H  
ATOM   3032  HG1 THR A 201       9.735  31.338   1.379  1.00  1.42           H  
ATOM   3033 1HG2 THR A 201      10.094  30.301  -1.433  1.00  1.42           H  
ATOM   3034 2HG2 THR A 201       8.715  31.162  -2.159  1.00  1.42           H  
ATOM   3035 3HG2 THR A 201       9.794  32.001  -1.029  1.00  1.42           H  
ATOM   3036  N   ARG A 202       5.554  30.931  -1.304  1.00  1.36           N  
ATOM   3037  CA  ARG A 202       4.799  30.850  -2.554  1.00  1.36           C  
ATOM   3038  C   ARG A 202       3.598  31.789  -2.681  1.00  1.36           C  
ATOM   3039  O   ARG A 202       3.183  32.100  -3.793  1.00  1.36           O  
ATOM   3040  CB  ARG A 202       4.313  29.440  -2.797  1.00  1.36           C  
ATOM   3041  CG  ARG A 202       5.413  28.420  -3.069  1.00  1.36           C  
ATOM   3042  CD  ARG A 202       4.821  27.113  -3.439  1.00  1.36           C  
ATOM   3043  NE  ARG A 202       4.184  27.181  -4.754  1.00  1.36           N  
ATOM   3044  CZ  ARG A 202       3.093  26.486  -5.121  1.00  1.36           C  
ATOM   3045  NH1 ARG A 202       2.480  25.698  -4.279  1.00  1.36           N1+
ATOM   3046  NH2 ARG A 202       2.601  26.588  -6.337  1.00  1.36           N  
ATOM   3047  H   ARG A 202       5.338  30.299  -0.549  1.00  1.36           H  
ATOM   3048  HA  ARG A 202       5.482  31.085  -3.359  1.00  1.36           H  
ATOM   3049 1HB  ARG A 202       3.749  29.100  -1.930  1.00  1.36           H  
ATOM   3050 2HB  ARG A 202       3.636  29.435  -3.651  1.00  1.36           H  
ATOM   3051 1HG  ARG A 202       6.039  28.768  -3.894  1.00  1.36           H  
ATOM   3052 2HG  ARG A 202       6.025  28.290  -2.174  1.00  1.36           H  
ATOM   3053 1HD  ARG A 202       5.602  26.350  -3.477  1.00  1.36           H  
ATOM   3054 2HD  ARG A 202       4.066  26.829  -2.707  1.00  1.36           H  
ATOM   3055  HE  ARG A 202       4.610  27.777  -5.455  1.00  1.36           H  
ATOM   3056 1HH1 ARG A 202       2.811  25.589  -3.334  1.00  1.36           H  
ATOM   3057 2HH1 ARG A 202       1.632  25.213  -4.616  1.00  1.36           H  
ATOM   3058 1HH2 ARG A 202       3.037  27.191  -7.024  1.00  1.36           H  
ATOM   3059 2HH2 ARG A 202       1.758  26.030  -6.561  1.00  1.36           H  
ATOM   3060  N   LYS A 203       2.997  32.196  -1.570  1.00  1.29           N  
ATOM   3061  CA  LYS A 203       1.823  33.057  -1.626  1.00  1.29           C  
ATOM   3062  C   LYS A 203       2.083  34.415  -0.980  1.00  1.29           C  
ATOM   3063  O   LYS A 203       1.835  35.464  -1.580  1.00  1.29           O  
ATOM   3064  CB  LYS A 203       0.645  32.380  -0.909  1.00  1.29           C  
ATOM   3065  CG  LYS A 203       0.231  31.025  -1.489  1.00  1.29           C  
ATOM   3066  CD  LYS A 203      -0.309  31.163  -2.908  1.00  1.29           C  
ATOM   3067  CE  LYS A 203      -0.784  29.829  -3.465  1.00  1.29           C  
ATOM   3068  NZ  LYS A 203      -1.297  29.966  -4.856  1.00  1.29           N1+
ATOM   3069  H   LYS A 203       3.347  31.915  -0.669  1.00  1.29           H  
ATOM   3070  HA  LYS A 203       1.559  33.229  -2.669  1.00  1.29           H  
ATOM   3071 1HB  LYS A 203       0.895  32.240   0.140  1.00  1.29           H  
ATOM   3072 2HB  LYS A 203      -0.222  33.038  -0.948  1.00  1.29           H  
ATOM   3073 1HG  LYS A 203       1.093  30.356  -1.500  1.00  1.29           H  
ATOM   3074 2HG  LYS A 203      -0.537  30.583  -0.856  1.00  1.29           H  
ATOM   3075 1HD  LYS A 203      -1.143  31.865  -2.910  1.00  1.29           H  
ATOM   3076 2HD  LYS A 203       0.474  31.556  -3.559  1.00  1.29           H  
ATOM   3077 1HE  LYS A 203       0.051  29.126  -3.465  1.00  1.29           H  
ATOM   3078 2HE  LYS A 203      -1.577  29.436  -2.831  1.00  1.29           H  
ATOM   3079 1HZ  LYS A 203      -1.597  29.063  -5.193  1.00  1.29           H  
ATOM   3080 2HZ  LYS A 203      -2.077  30.607  -4.867  1.00  1.29           H  
ATOM   3081 3HZ  LYS A 203      -0.558  30.321  -5.454  1.00  1.29           H  
ATOM   3082  N   ILE A 204       2.611  34.396   0.234  1.00  1.20           N  
ATOM   3083  CA  ILE A 204       2.768  35.627   0.991  1.00  1.20           C  
ATOM   3084  C   ILE A 204       3.882  36.487   0.440  1.00  1.20           C  
ATOM   3085  O   ILE A 204       3.656  37.659   0.131  1.00  1.20           O  
ATOM   3086  CB  ILE A 204       2.979  35.286   2.460  1.00  1.20           C  
ATOM   3087  CG1 ILE A 204       1.701  34.635   2.943  1.00  1.20           C  
ATOM   3088  CG2 ILE A 204       3.335  36.522   3.267  1.00  1.20           C  
ATOM   3089  CD1 ILE A 204       1.807  33.997   4.248  1.00  1.20           C  
ATOM   3090  H   ILE A 204       2.872  33.504   0.650  1.00  1.20           H  
ATOM   3091  HA  ILE A 204       1.842  36.193   0.917  1.00  1.20           H  
ATOM   3092  HB  ILE A 204       3.770  34.559   2.547  1.00  1.20           H  
ATOM   3093 1HG1 ILE A 204       0.920  35.386   2.984  1.00  1.20           H  
ATOM   3094 2HG1 ILE A 204       1.409  33.867   2.222  1.00  1.20           H  
ATOM   3095 1HG2 ILE A 204       3.473  36.260   4.312  1.00  1.20           H  
ATOM   3096 2HG2 ILE A 204       4.250  36.935   2.878  1.00  1.20           H  
ATOM   3097 3HG2 ILE A 204       2.545  37.259   3.187  1.00  1.20           H  
ATOM   3098 1HD1 ILE A 204       0.868  33.563   4.491  1.00  1.20           H  
ATOM   3099 2HD1 ILE A 204       2.553  33.220   4.224  1.00  1.20           H  
ATOM   3100 3HD1 ILE A 204       2.074  34.741   4.981  1.00  1.20           H  
ATOM   3101  N   LEU A 205       5.061  35.911   0.244  1.00  1.11           N  
ATOM   3102  CA  LEU A 205       6.141  36.673  -0.342  1.00  1.11           C  
ATOM   3103  C   LEU A 205       5.729  37.353  -1.668  1.00  1.11           C  
ATOM   3104  O   LEU A 205       5.893  38.562  -1.757  1.00  1.11           O  
ATOM   3105  CB  LEU A 205       7.378  35.764  -0.452  1.00  1.11           C  
ATOM   3106  CG  LEU A 205       8.576  36.293  -1.192  1.00  1.11           C  
ATOM   3107  CD1 LEU A 205       9.145  37.462  -0.460  1.00  1.11           C  
ATOM   3108  CD2 LEU A 205       9.577  35.149  -1.370  1.00  1.11           C  
ATOM   3109  H   LEU A 205       5.231  34.953   0.556  1.00  1.11           H  
ATOM   3110  HA  LEU A 205       6.398  37.472   0.347  1.00  1.11           H  
ATOM   3111 1HB  LEU A 205       7.727  35.609   0.571  1.00  1.11           H  
ATOM   3112 2HB  LEU A 205       7.120  34.798  -0.803  1.00  1.11           H  
ATOM   3113  HG  LEU A 205       8.267  36.640  -2.153  1.00  1.11           H  
ATOM   3114 1HD1 LEU A 205       9.994  37.856  -1.003  1.00  1.11           H  
ATOM   3115 2HD1 LEU A 205       8.385  38.233  -0.366  1.00  1.11           H  
ATOM   3116 3HD1 LEU A 205       9.462  37.136   0.526  1.00  1.11           H  
ATOM   3117 1HD2 LEU A 205      10.436  35.488  -1.925  1.00  1.11           H  
ATOM   3118 2HD2 LEU A 205       9.895  34.783  -0.391  1.00  1.11           H  
ATOM   3119 3HD2 LEU A 205       9.094  34.337  -1.922  1.00  1.11           H  
ATOM   3120  N   PRO A 206       5.206  36.668  -2.719  1.00  1.02           N  
ATOM   3121  CA  PRO A 206       4.677  37.289  -3.929  1.00  1.02           C  
ATOM   3122  C   PRO A 206       3.646  38.380  -3.709  1.00  1.02           C  
ATOM   3123  O   PRO A 206       3.637  39.364  -4.447  1.00  1.02           O  
ATOM   3124  CB  PRO A 206       4.084  36.096  -4.664  1.00  1.02           C  
ATOM   3125  CG  PRO A 206       4.933  34.963  -4.244  1.00  1.02           C  
ATOM   3126  CD  PRO A 206       5.265  35.213  -2.808  1.00  1.02           C  
ATOM   3127  HA  PRO A 206       5.505  37.709  -4.500  1.00  1.02           H  
ATOM   3128 1HB  PRO A 206       3.031  35.962  -4.373  1.00  1.02           H  
ATOM   3129 2HB  PRO A 206       4.109  36.262  -5.751  1.00  1.02           H  
ATOM   3130 1HG  PRO A 206       4.411  34.033  -4.417  1.00  1.02           H  
ATOM   3131 2HG  PRO A 206       5.828  34.918  -4.857  1.00  1.02           H  
ATOM   3132 1HD  PRO A 206       4.583  34.712  -2.136  1.00  1.02           H  
ATOM   3133 2HD  PRO A 206       6.269  34.872  -2.723  1.00  1.02           H  
ATOM   3134  N   GLN A 207       2.797  38.276  -2.683  1.00  0.93           N  
ATOM   3135  CA  GLN A 207       1.841  39.362  -2.491  1.00  0.93           C  
ATOM   3136  C   GLN A 207       2.520  40.588  -1.904  1.00  0.93           C  
ATOM   3137  O   GLN A 207       2.228  41.725  -2.294  1.00  0.93           O  
ATOM   3138  CB  GLN A 207       0.689  38.920  -1.608  1.00  0.93           C  
ATOM   3139  CG  GLN A 207      -0.269  37.915  -2.248  1.00  0.93           C  
ATOM   3140  CD  GLN A 207      -1.042  38.499  -3.422  1.00  0.93           C  
ATOM   3141  NE2 GLN A 207      -1.092  37.761  -4.526  1.00  0.93           N  
ATOM   3142  OE1 GLN A 207      -1.599  39.599  -3.340  1.00  0.93           O  
ATOM   3143  H   GLN A 207       2.761  37.452  -2.076  1.00  0.93           H  
ATOM   3144  HA  GLN A 207       1.434  39.637  -3.462  1.00  0.93           H  
ATOM   3145 1HB  GLN A 207       1.098  38.461  -0.705  1.00  0.93           H  
ATOM   3146 2HB  GLN A 207       0.125  39.794  -1.312  1.00  0.93           H  
ATOM   3147 1HG  GLN A 207       0.311  37.078  -2.623  1.00  0.93           H  
ATOM   3148 2HG  GLN A 207      -0.977  37.569  -1.499  1.00  0.93           H  
ATOM   3149 1HE2 GLN A 207      -1.591  38.089  -5.325  1.00  0.93           H  
ATOM   3150 2HE2 GLN A 207      -0.632  36.873  -4.553  1.00  0.93           H  
ATOM   3151  N   ILE A 208       3.477  40.366  -1.010  1.00  0.87           N  
ATOM   3152  CA  ILE A 208       4.216  41.470  -0.422  1.00  0.87           C  
ATOM   3153  C   ILE A 208       5.059  42.136  -1.485  1.00  0.87           C  
ATOM   3154  O   ILE A 208       5.086  43.363  -1.594  1.00  0.87           O  
ATOM   3155  CB  ILE A 208       5.102  41.012   0.728  1.00  0.87           C  
ATOM   3156  CG1 ILE A 208       4.236  40.553   1.879  1.00  0.87           C  
ATOM   3157  CG2 ILE A 208       6.002  42.162   1.146  1.00  0.87           C  
ATOM   3158  CD1 ILE A 208       4.980  39.819   2.903  1.00  0.87           C  
ATOM   3159  H   ILE A 208       3.682  39.407  -0.720  1.00  0.87           H  
ATOM   3160  HA  ILE A 208       3.503  42.203  -0.041  1.00  0.87           H  
ATOM   3161  HB  ILE A 208       5.708  40.161   0.405  1.00  0.87           H  
ATOM   3162 1HG1 ILE A 208       3.787  41.424   2.339  1.00  0.87           H  
ATOM   3163 2HG1 ILE A 208       3.439  39.907   1.497  1.00  0.87           H  
ATOM   3164 1HG2 ILE A 208       6.636  41.834   1.954  1.00  0.87           H  
ATOM   3165 2HG2 ILE A 208       6.613  42.470   0.298  1.00  0.87           H  
ATOM   3166 3HG2 ILE A 208       5.393  43.001   1.474  1.00  0.87           H  
ATOM   3167 1HD1 ILE A 208       4.310  39.511   3.711  1.00  0.87           H  
ATOM   3168 2HD1 ILE A 208       5.390  38.962   2.418  1.00  0.87           H  
ATOM   3169 3HD1 ILE A 208       5.769  40.430   3.302  1.00  0.87           H  
ATOM   3170  N   ILE A 209       5.734  41.312  -2.285  1.00  0.82           N  
ATOM   3171  CA  ILE A 209       6.561  41.830  -3.346  1.00  0.82           C  
ATOM   3172  C   ILE A 209       5.735  42.554  -4.392  1.00  0.82           C  
ATOM   3173  O   ILE A 209       6.127  43.632  -4.831  1.00  0.82           O  
ATOM   3174  CB  ILE A 209       7.353  40.710  -4.024  1.00  0.82           C  
ATOM   3175  CG1 ILE A 209       8.359  40.117  -3.092  1.00  0.82           C  
ATOM   3176  CG2 ILE A 209       8.022  41.266  -5.161  1.00  0.82           C  
ATOM   3177  CD1 ILE A 209       9.335  41.092  -2.693  1.00  0.82           C  
ATOM   3178  H   ILE A 209       5.676  40.310  -2.139  1.00  0.82           H  
ATOM   3179  HA  ILE A 209       7.268  42.532  -2.921  1.00  0.82           H  
ATOM   3180  HB  ILE A 209       6.675  39.918  -4.337  1.00  0.82           H  
ATOM   3181 1HG1 ILE A 209       7.874  39.754  -2.207  1.00  0.82           H  
ATOM   3182 2HG1 ILE A 209       8.867  39.293  -3.578  1.00  0.82           H  
ATOM   3183 1HG2 ILE A 209       8.590  40.490  -5.670  1.00  0.82           H  
ATOM   3184 2HG2 ILE A 209       7.290  41.686  -5.830  1.00  0.82           H  
ATOM   3185 3HG2 ILE A 209       8.685  42.050  -4.813  1.00  0.82           H  
ATOM   3186 1HD1 ILE A 209      10.034  40.641  -2.041  1.00  0.82           H  
ATOM   3187 2HD1 ILE A 209       9.856  41.468  -3.571  1.00  0.82           H  
ATOM   3188 3HD1 ILE A 209       8.831  41.912  -2.184  1.00  0.82           H  
ATOM   3189  N   LYS A 210       4.584  42.013  -4.780  1.00  0.79           N  
ATOM   3190  CA  LYS A 210       3.758  42.690  -5.764  1.00  0.79           C  
ATOM   3191  C   LYS A 210       3.377  44.082  -5.271  1.00  0.79           C  
ATOM   3192  O   LYS A 210       3.486  45.060  -6.017  1.00  0.79           O  
ATOM   3193  CB  LYS A 210       2.516  41.864  -6.073  1.00  0.79           C  
ATOM   3194  CG  LYS A 210       1.605  42.460  -7.128  1.00  0.79           C  
ATOM   3195  CD  LYS A 210       0.430  41.531  -7.412  1.00  0.79           C  
ATOM   3196  CE  LYS A 210      -0.524  42.127  -8.436  1.00  0.79           C  
ATOM   3197  NZ  LYS A 210      -1.670  41.216  -8.716  1.00  0.79           N1+
ATOM   3198  H   LYS A 210       4.277  41.112  -4.420  1.00  0.79           H  
ATOM   3199  HA  LYS A 210       4.332  42.803  -6.681  1.00  0.79           H  
ATOM   3200 1HB  LYS A 210       2.820  40.873  -6.414  1.00  0.79           H  
ATOM   3201 2HB  LYS A 210       1.936  41.726  -5.156  1.00  0.79           H  
ATOM   3202 1HG  LYS A 210       1.228  43.420  -6.772  1.00  0.79           H  
ATOM   3203 2HG  LYS A 210       2.168  42.624  -8.045  1.00  0.79           H  
ATOM   3204 1HD  LYS A 210       0.807  40.578  -7.786  1.00  0.79           H  
ATOM   3205 2HD  LYS A 210      -0.112  41.345  -6.482  1.00  0.79           H  
ATOM   3206 1HE  LYS A 210      -0.907  43.074  -8.058  1.00  0.79           H  
ATOM   3207 2HE  LYS A 210       0.017  42.311  -9.365  1.00  0.79           H  
ATOM   3208 1HZ  LYS A 210      -2.283  41.641  -9.398  1.00  0.79           H  
ATOM   3209 2HZ  LYS A 210      -1.322  40.339  -9.078  1.00  0.79           H  
ATOM   3210 3HZ  LYS A 210      -2.183  41.047  -7.860  1.00  0.79           H  
ATOM   3211  N   GLU A 211       2.928  44.188  -4.013  1.00  0.77           N  
ATOM   3212  CA  GLU A 211       2.578  45.500  -3.482  1.00  0.77           C  
ATOM   3213  C   GLU A 211       3.801  46.414  -3.443  1.00  0.77           C  
ATOM   3214  O   GLU A 211       3.718  47.598  -3.790  1.00  0.77           O  
ATOM   3215  CB  GLU A 211       1.957  45.404  -2.091  1.00  0.77           C  
ATOM   3216  CG  GLU A 211       1.492  46.768  -1.566  1.00  0.77           C  
ATOM   3217  CD  GLU A 211       0.754  46.715  -0.250  1.00  0.77           C  
ATOM   3218  OE1 GLU A 211       0.520  45.644   0.255  1.00  0.77           O  
ATOM   3219  OE2 GLU A 211       0.446  47.773   0.259  1.00  0.77           O1-
ATOM   3220  H   GLU A 211       2.829  43.356  -3.424  1.00  0.77           H  
ATOM   3221  HA  GLU A 211       1.842  45.948  -4.147  1.00  0.77           H  
ATOM   3222 1HB  GLU A 211       1.104  44.727  -2.114  1.00  0.77           H  
ATOM   3223 2HB  GLU A 211       2.690  44.990  -1.393  1.00  0.77           H  
ATOM   3224 1HG  GLU A 211       2.361  47.413  -1.465  1.00  0.77           H  
ATOM   3225 2HG  GLU A 211       0.843  47.219  -2.314  1.00  0.77           H  
ATOM   3226  N   ALA A 212       4.946  45.871  -3.024  1.00  0.76           N  
ATOM   3227  CA  ALA A 212       6.155  46.668  -2.959  1.00  0.76           C  
ATOM   3228  C   ALA A 212       6.494  47.208  -4.345  1.00  0.76           C  
ATOM   3229  O   ALA A 212       6.853  48.377  -4.491  1.00  0.76           O  
ATOM   3230  CB  ALA A 212       7.299  45.828  -2.411  1.00  0.76           C  
ATOM   3231  H   ALA A 212       4.974  44.896  -2.725  1.00  0.76           H  
ATOM   3232  HA  ALA A 212       5.973  47.509  -2.299  1.00  0.76           H  
ATOM   3233 1HB  ALA A 212       8.204  46.419  -2.343  1.00  0.76           H  
ATOM   3234 2HB  ALA A 212       7.034  45.459  -1.422  1.00  0.76           H  
ATOM   3235 3HB  ALA A 212       7.478  44.986  -3.072  1.00  0.76           H  
ATOM   3236  N   ILE A 213       6.288  46.395  -5.380  1.00  0.77           N  
ATOM   3237  CA  ILE A 213       6.534  46.823  -6.750  1.00  0.77           C  
ATOM   3238  C   ILE A 213       5.570  47.921  -7.157  1.00  0.77           C  
ATOM   3239  O   ILE A 213       5.984  48.941  -7.709  1.00  0.77           O  
ATOM   3240  CB  ILE A 213       6.432  45.652  -7.723  1.00  0.77           C  
ATOM   3241  CG1 ILE A 213       7.577  44.692  -7.482  1.00  0.77           C  
ATOM   3242  CG2 ILE A 213       6.472  46.158  -9.155  1.00  0.77           C  
ATOM   3243  CD1 ILE A 213       7.359  43.425  -8.156  1.00  0.77           C  
ATOM   3244  H   ILE A 213       5.990  45.435  -5.207  1.00  0.77           H  
ATOM   3245  HA  ILE A 213       7.539  47.220  -6.806  1.00  0.77           H  
ATOM   3246  HB  ILE A 213       5.504  45.114  -7.550  1.00  0.77           H  
ATOM   3247 1HG1 ILE A 213       8.484  45.130  -7.873  1.00  0.77           H  
ATOM   3248 2HG1 ILE A 213       7.713  44.522  -6.420  1.00  0.77           H  
ATOM   3249 1HG2 ILE A 213       6.397  45.314  -9.839  1.00  0.77           H  
ATOM   3250 2HG2 ILE A 213       5.635  46.837  -9.322  1.00  0.77           H  
ATOM   3251 3HG2 ILE A 213       7.409  46.684  -9.328  1.00  0.77           H  
ATOM   3252 1HD1 ILE A 213       8.194  42.763  -8.003  1.00  0.77           H  
ATOM   3253 2HD1 ILE A 213       6.455  42.968  -7.766  1.00  0.77           H  
ATOM   3254 3HD1 ILE A 213       7.239  43.633  -9.187  1.00  0.77           H  
ATOM   3255  N   ASN A 214       4.290  47.762  -6.833  1.00  0.77           N  
ATOM   3256  CA  ASN A 214       3.291  48.772  -7.175  1.00  0.77           C  
ATOM   3257  C   ASN A 214       3.647  50.126  -6.546  1.00  0.77           C  
ATOM   3258  O   ASN A 214       3.469  51.186  -7.161  1.00  0.77           O  
ATOM   3259  CB  ASN A 214       1.916  48.324  -6.712  1.00  0.77           C  
ATOM   3260  CG  ASN A 214       1.343  47.205  -7.548  1.00  0.77           C  
ATOM   3261  ND2 ASN A 214       0.376  46.518  -6.995  1.00  0.77           N  
ATOM   3262  OD1 ASN A 214       1.762  46.962  -8.688  1.00  0.77           O  
ATOM   3263  H   ASN A 214       3.998  46.899  -6.370  1.00  0.77           H  
ATOM   3264  HA  ASN A 214       3.282  48.899  -8.257  1.00  0.77           H  
ATOM   3265 1HB  ASN A 214       1.978  47.990  -5.678  1.00  0.77           H  
ATOM   3266 2HB  ASN A 214       1.233  49.171  -6.739  1.00  0.77           H  
ATOM   3267 1HD2 ASN A 214      -0.054  45.772  -7.497  1.00  0.77           H  
ATOM   3268 2HD2 ASN A 214       0.065  46.747  -6.074  1.00  0.77           H  
ATOM   3269  N   ARG A 215       4.249  50.082  -5.356  1.00  0.77           N  
ATOM   3270  CA  ARG A 215       4.673  51.275  -4.632  1.00  0.77           C  
ATOM   3271  C   ARG A 215       6.094  51.715  -5.023  1.00  0.77           C  
ATOM   3272  O   ARG A 215       6.646  52.647  -4.435  1.00  0.77           O  
ATOM   3273  CB  ARG A 215       4.605  51.032  -3.134  1.00  0.77           C  
ATOM   3274  CG  ARG A 215       3.201  50.843  -2.582  1.00  0.77           C  
ATOM   3275  CD  ARG A 215       3.219  50.633  -1.121  1.00  0.77           C  
ATOM   3276  NE  ARG A 215       1.890  50.340  -0.586  1.00  0.77           N  
ATOM   3277  CZ  ARG A 215       0.979  51.236  -0.202  1.00  0.77           C  
ATOM   3278  NH1 ARG A 215       1.209  52.532  -0.270  1.00  0.77           N1+
ATOM   3279  NH2 ARG A 215      -0.158  50.766   0.242  1.00  0.77           N  
ATOM   3280  H   ARG A 215       4.357  49.173  -4.899  1.00  0.77           H  
ATOM   3281  HA  ARG A 215       3.986  52.083  -4.877  1.00  0.77           H  
ATOM   3282 1HB  ARG A 215       5.143  50.111  -2.908  1.00  0.77           H  
ATOM   3283 2HB  ARG A 215       5.089  51.845  -2.597  1.00  0.77           H  
ATOM   3284 1HG  ARG A 215       2.597  51.721  -2.803  1.00  0.77           H  
ATOM   3285 2HG  ARG A 215       2.749  49.962  -3.045  1.00  0.77           H  
ATOM   3286 1HD  ARG A 215       3.865  49.801  -0.907  1.00  0.77           H  
ATOM   3287 2HD  ARG A 215       3.600  51.522  -0.625  1.00  0.77           H  
ATOM   3288  HE  ARG A 215       1.603  49.357  -0.477  1.00  0.77           H  
ATOM   3289 1HH1 ARG A 215       2.094  52.870  -0.618  1.00  0.77           H  
ATOM   3290 2HH1 ARG A 215       0.500  53.187   0.026  1.00  0.77           H  
ATOM   3291 1HH2 ARG A 215      -0.268  49.740   0.253  1.00  0.77           H  
ATOM   3292 2HH2 ARG A 215      -0.892  51.385   0.547  1.00  0.77           H  
ATOM   3293  N   ARG A 216       6.681  51.036  -6.018  1.00  0.77           N  
ATOM   3294  CA  ARG A 216       8.019  51.284  -6.546  1.00  0.77           C  
ATOM   3295  C   ARG A 216       9.112  51.200  -5.483  1.00  0.77           C  
ATOM   3296  O   ARG A 216      10.049  52.003  -5.468  1.00  0.77           O  
ATOM   3297  CB  ARG A 216       8.058  52.638  -7.248  1.00  0.77           C  
ATOM   3298  CG  ARG A 216       7.573  52.612  -8.706  1.00  0.77           C  
ATOM   3299  CD  ARG A 216       6.081  52.366  -8.839  1.00  0.77           C  
ATOM   3300  NE  ARG A 216       5.650  52.493 -10.236  1.00  0.77           N  
ATOM   3301  CZ  ARG A 216       4.412  52.226 -10.731  1.00  0.77           C  
ATOM   3302  NH1 ARG A 216       3.425  51.800  -9.963  1.00  0.77           N1+
ATOM   3303  NH2 ARG A 216       4.188  52.398 -12.025  1.00  0.77           N  
ATOM   3304  H   ARG A 216       6.166  50.289  -6.468  1.00  0.77           H  
ATOM   3305  HA  ARG A 216       8.220  50.515  -7.294  1.00  0.77           H  
ATOM   3306 1HB  ARG A 216       7.447  53.359  -6.716  1.00  0.77           H  
ATOM   3307 2HB  ARG A 216       9.079  53.014  -7.246  1.00  0.77           H  
ATOM   3308 1HG  ARG A 216       7.802  53.567  -9.178  1.00  0.77           H  
ATOM   3309 2HG  ARG A 216       8.090  51.812  -9.237  1.00  0.77           H  
ATOM   3310 1HD  ARG A 216       5.845  51.360  -8.500  1.00  0.77           H  
ATOM   3311 2HD  ARG A 216       5.526  53.087  -8.239  1.00  0.77           H  
ATOM   3312  HE  ARG A 216       6.345  52.811 -10.894  1.00  0.77           H  
ATOM   3313 1HH1 ARG A 216       3.556  51.644  -8.952  1.00  0.77           H  
ATOM   3314 2HH1 ARG A 216       2.523  51.613 -10.368  1.00  0.77           H  
ATOM   3315 1HH2 ARG A 216       4.931  52.723 -12.628  1.00  0.77           H  
ATOM   3316 2HH2 ARG A 216       3.275  52.204 -12.408  1.00  0.77           H  
ATOM   3317  N   LEU A 217       9.013  50.196  -4.619  1.00  0.75           N  
ATOM   3318  CA  LEU A 217       9.978  50.006  -3.552  1.00  0.75           C  
ATOM   3319  C   LEU A 217      11.031  48.960  -3.887  1.00  0.75           C  
ATOM   3320  O   LEU A 217      10.753  47.756  -3.916  1.00  0.75           O  
ATOM   3321  CB  LEU A 217       9.252  49.552  -2.290  1.00  0.75           C  
ATOM   3322  CG  LEU A 217       8.137  50.436  -1.803  1.00  0.75           C  
ATOM   3323  CD1 LEU A 217       7.500  49.801  -0.564  1.00  0.75           C  
ATOM   3324  CD2 LEU A 217       8.669  51.823  -1.512  1.00  0.75           C  
ATOM   3325  H   LEU A 217       8.219  49.564  -4.684  1.00  0.75           H  
ATOM   3326  HA  LEU A 217      10.473  50.955  -3.364  1.00  0.75           H  
ATOM   3327 1HB  LEU A 217       8.823  48.587  -2.492  1.00  0.75           H  
ATOM   3328 2HB  LEU A 217       9.974  49.438  -1.487  1.00  0.75           H  
ATOM   3329  HG  LEU A 217       7.386  50.503  -2.573  1.00  0.75           H  
ATOM   3330 1HD1 LEU A 217       6.677  50.427  -0.221  1.00  0.75           H  
ATOM   3331 2HD1 LEU A 217       7.126  48.817  -0.808  1.00  0.75           H  
ATOM   3332 3HD1 LEU A 217       8.246  49.714   0.228  1.00  0.75           H  
ATOM   3333 1HD2 LEU A 217       7.852  52.460  -1.175  1.00  0.75           H  
ATOM   3334 2HD2 LEU A 217       9.429  51.767  -0.737  1.00  0.75           H  
ATOM   3335 3HD2 LEU A 217       9.102  52.240  -2.423  1.00  0.75           H  
ATOM   3336  N   ARG A 218      12.259  49.412  -4.104  1.00  0.73           N  
ATOM   3337  CA  ARG A 218      13.320  48.479  -4.450  1.00  0.73           C  
ATOM   3338  C   ARG A 218      13.387  47.475  -3.300  1.00  0.73           C  
ATOM   3339  O   ARG A 218      13.491  47.878  -2.127  1.00  0.73           O  
ATOM   3340  CB  ARG A 218      14.626  49.226  -4.638  1.00  0.73           C  
ATOM   3341  CG  ARG A 218      15.824  48.385  -5.026  1.00  0.73           C  
ATOM   3342  CD  ARG A 218      15.868  48.041  -6.456  1.00  0.73           C  
ATOM   3343  NE  ARG A 218      17.024  47.204  -6.753  1.00  0.73           N  
ATOM   3344  CZ  ARG A 218      18.228  47.660  -7.139  1.00  0.73           C  
ATOM   3345  NH1 ARG A 218      18.428  48.952  -7.303  1.00  0.73           N1+
ATOM   3346  NH2 ARG A 218      19.209  46.808  -7.357  1.00  0.73           N  
ATOM   3347  H   ARG A 218      12.443  50.406  -4.067  1.00  0.73           H  
ATOM   3348  HA  ARG A 218      13.071  47.954  -5.371  1.00  0.73           H  
ATOM   3349 1HB  ARG A 218      14.495  49.969  -5.420  1.00  0.73           H  
ATOM   3350 2HB  ARG A 218      14.873  49.766  -3.729  1.00  0.73           H  
ATOM   3351 1HG  ARG A 218      16.750  48.884  -4.745  1.00  0.73           H  
ATOM   3352 2HG  ARG A 218      15.746  47.458  -4.517  1.00  0.73           H  
ATOM   3353 1HD  ARG A 218      14.979  47.508  -6.737  1.00  0.73           H  
ATOM   3354 2HD  ARG A 218      15.946  48.951  -7.048  1.00  0.73           H  
ATOM   3355  HE  ARG A 218      16.918  46.196  -6.644  1.00  0.73           H  
ATOM   3356 1HH1 ARG A 218      17.673  49.603  -7.140  1.00  0.73           H  
ATOM   3357 2HH1 ARG A 218      19.333  49.290  -7.596  1.00  0.73           H  
ATOM   3358 1HH2 ARG A 218      19.046  45.797  -7.207  1.00  0.73           H  
ATOM   3359 2HH2 ARG A 218      20.107  47.139  -7.663  1.00  0.73           H  
ATOM   3360  N   THR A 219      13.295  46.186  -3.633  1.00  0.71           N  
ATOM   3361  CA  THR A 219      13.218  45.156  -2.605  1.00  0.71           C  
ATOM   3362  C   THR A 219      14.254  44.050  -2.714  1.00  0.71           C  
ATOM   3363  O   THR A 219      14.526  43.557  -3.804  1.00  0.71           O  
ATOM   3364  CB  THR A 219      11.815  44.501  -2.612  1.00  0.71           C  
ATOM   3365  CG2 THR A 219      11.726  43.424  -1.519  1.00  0.71           C  
ATOM   3366  OG1 THR A 219      10.801  45.508  -2.365  1.00  0.71           O  
ATOM   3367  H   THR A 219      13.248  45.931  -4.619  1.00  0.71           H  
ATOM   3368  HA  THR A 219      13.355  45.643  -1.651  1.00  0.71           H  
ATOM   3369  HB  THR A 219      11.625  44.049  -3.579  1.00  0.71           H  
ATOM   3370  HG1 THR A 219      10.877  46.250  -3.018  1.00  0.71           H  
ATOM   3371 1HG2 THR A 219      10.754  43.004  -1.514  1.00  0.71           H  
ATOM   3372 2HG2 THR A 219      12.447  42.639  -1.698  1.00  0.71           H  
ATOM   3373 3HG2 THR A 219      11.917  43.871  -0.552  1.00  0.71           H  
ATOM   3374  N   ALA A 220      14.842  43.678  -1.579  1.00  0.70           N  
ATOM   3375  CA  ALA A 220      15.740  42.526  -1.544  1.00  0.70           C  
ATOM   3376  C   ALA A 220      15.046  41.396  -0.805  1.00  0.70           C  
ATOM   3377  O   ALA A 220      14.463  41.627   0.258  1.00  0.70           O  
ATOM   3378  CB  ALA A 220      17.047  42.839  -0.852  1.00  0.70           C  
ATOM   3379  H   ALA A 220      14.596  44.173  -0.720  1.00  0.70           H  
ATOM   3380  HA  ALA A 220      15.943  42.211  -2.561  1.00  0.70           H  
ATOM   3381 1HB  ALA A 220      17.675  41.947  -0.839  1.00  0.70           H  
ATOM   3382 2HB  ALA A 220      17.564  43.618  -1.345  1.00  0.70           H  
ATOM   3383 3HB  ALA A 220      16.818  43.140   0.143  1.00  0.70           H  
ATOM   3384  N   VAL A 221      15.127  40.188  -1.339  1.00  0.70           N  
ATOM   3385  CA  VAL A 221      14.544  39.037  -0.673  1.00  0.70           C  
ATOM   3386  C   VAL A 221      15.670  38.059  -0.371  1.00  0.70           C  
ATOM   3387  O   VAL A 221      16.412  37.664  -1.277  1.00  0.70           O  
ATOM   3388  CB  VAL A 221      13.499  38.358  -1.546  1.00  0.70           C  
ATOM   3389  CG1 VAL A 221      12.935  37.234  -0.786  1.00  0.70           C  
ATOM   3390  CG2 VAL A 221      12.451  39.340  -1.970  1.00  0.70           C  
ATOM   3391  H   VAL A 221      15.589  40.080  -2.237  1.00  0.70           H  
ATOM   3392  HA  VAL A 221      14.082  39.352   0.259  1.00  0.70           H  
ATOM   3393  HB  VAL A 221      13.985  37.942  -2.428  1.00  0.70           H  
ATOM   3394 1HG1 VAL A 221      12.222  36.712  -1.395  1.00  0.70           H  
ATOM   3395 2HG1 VAL A 221      13.738  36.579  -0.511  1.00  0.70           H  
ATOM   3396 3HG1 VAL A 221      12.451  37.606   0.118  1.00  0.70           H  
ATOM   3397 1HG2 VAL A 221      11.711  38.839  -2.595  1.00  0.70           H  
ATOM   3398 2HG2 VAL A 221      11.971  39.749  -1.085  1.00  0.70           H  
ATOM   3399 3HG2 VAL A 221      12.915  40.145  -2.539  1.00  0.70           H  
ATOM   3400  N   LEU A 222      15.841  37.735   0.901  1.00  0.72           N  
ATOM   3401  CA  LEU A 222      16.975  36.938   1.320  1.00  0.72           C  
ATOM   3402  C   LEU A 222      16.608  35.518   1.778  1.00  0.72           C  
ATOM   3403  O   LEU A 222      15.858  35.321   2.743  1.00  0.72           O  
ATOM   3404  CB  LEU A 222      17.650  37.698   2.449  1.00  0.72           C  
ATOM   3405  CG  LEU A 222      17.897  39.131   2.183  1.00  0.72           C  
ATOM   3406  CD1 LEU A 222      18.468  39.697   3.402  1.00  0.72           C  
ATOM   3407  CD2 LEU A 222      18.798  39.288   0.993  1.00  0.72           C  
ATOM   3408  H   LEU A 222      15.184  38.087   1.589  1.00  0.72           H  
ATOM   3409  HA  LEU A 222      17.662  36.859   0.483  1.00  0.72           H  
ATOM   3410 1HB  LEU A 222      17.064  37.603   3.357  1.00  0.72           H  
ATOM   3411 2HB  LEU A 222      18.615  37.304   2.609  1.00  0.72           H  
ATOM   3412  HG  LEU A 222      16.949  39.643   1.984  1.00  0.72           H  
ATOM   3413 1HD1 LEU A 222      18.645  40.745   3.255  1.00  0.72           H  
ATOM   3414 2HD1 LEU A 222      17.764  39.555   4.219  1.00  0.72           H  
ATOM   3415 3HD1 LEU A 222      19.403  39.192   3.636  1.00  0.72           H  
ATOM   3416 1HD2 LEU A 222      18.979  40.342   0.799  1.00  0.72           H  
ATOM   3417 2HD2 LEU A 222      19.743  38.780   1.181  1.00  0.72           H  
ATOM   3418 3HD2 LEU A 222      18.321  38.849   0.136  1.00  0.72           H  
ATOM   3419  N   ALA A 223      17.159  34.521   1.090  1.00  0.77           N  
ATOM   3420  CA  ALA A 223      16.924  33.115   1.421  1.00  0.77           C  
ATOM   3421  C   ALA A 223      18.085  32.523   2.223  1.00  0.77           C  
ATOM   3422  O   ALA A 223      19.232  32.868   1.960  1.00  0.77           O  
ATOM   3423  CB  ALA A 223      16.769  32.340   0.163  1.00  0.77           C  
ATOM   3424  H   ALA A 223      17.756  34.761   0.294  1.00  0.77           H  
ATOM   3425  HA  ALA A 223      16.012  33.059   2.008  1.00  0.77           H  
ATOM   3426 1HB  ALA A 223      16.589  31.335   0.390  1.00  0.77           H  
ATOM   3427 2HB  ALA A 223      15.976  32.714  -0.417  1.00  0.77           H  
ATOM   3428 3HB  ALA A 223      17.687  32.416  -0.401  1.00  0.77           H  
ATOM   3429  N   PRO A 224      17.876  31.601   3.164  1.00  0.82           N  
ATOM   3430  CA  PRO A 224      18.959  30.996   3.924  1.00  0.82           C  
ATOM   3431  C   PRO A 224      19.927  30.176   3.078  1.00  0.82           C  
ATOM   3432  O   PRO A 224      21.092  30.005   3.450  1.00  0.82           O  
ATOM   3433  CB  PRO A 224      18.202  30.109   4.899  1.00  0.82           C  
ATOM   3434  CG  PRO A 224      16.852  29.846   4.231  1.00  0.82           C  
ATOM   3435  CD  PRO A 224      16.538  31.106   3.476  1.00  0.82           C  
ATOM   3436  HA  PRO A 224      19.504  31.780   4.461  1.00  0.82           H  
ATOM   3437 1HB  PRO A 224      18.773  29.206   5.062  1.00  0.82           H  
ATOM   3438 2HB  PRO A 224      18.110  30.612   5.873  1.00  0.82           H  
ATOM   3439 1HG  PRO A 224      16.915  28.969   3.567  1.00  0.82           H  
ATOM   3440 2HG  PRO A 224      16.089  29.598   4.983  1.00  0.82           H  
ATOM   3441 1HD  PRO A 224      15.978  30.850   2.585  1.00  0.82           H  
ATOM   3442 2HD  PRO A 224      16.006  31.815   4.105  1.00  0.82           H  
ATOM   3443  N   THR A 225      19.447  29.687   1.933  1.00  0.88           N  
ATOM   3444  CA  THR A 225      20.262  28.886   1.035  1.00  0.88           C  
ATOM   3445  C   THR A 225      20.021  29.299  -0.414  1.00  0.88           C  
ATOM   3446  O   THR A 225      18.976  29.869  -0.737  1.00  0.88           O  
ATOM   3447  CB  THR A 225      19.959  27.369   1.185  1.00  0.88           C  
ATOM   3448  CG2 THR A 225      20.040  26.910   2.657  1.00  0.88           C  
ATOM   3449  OG1 THR A 225      18.618  27.073   0.707  1.00  0.88           O  
ATOM   3450  H   THR A 225      18.488  29.866   1.689  1.00  0.88           H  
ATOM   3451  HA  THR A 225      21.314  29.057   1.265  1.00  0.88           H  
ATOM   3452  HB  THR A 225      20.685  26.817   0.602  1.00  0.88           H  
ATOM   3453  HG1 THR A 225      18.368  26.145   0.939  1.00  0.88           H  
ATOM   3454 1HG2 THR A 225      19.832  25.843   2.721  1.00  0.88           H  
ATOM   3455 2HG2 THR A 225      21.037  27.106   3.051  1.00  0.88           H  
ATOM   3456 3HG2 THR A 225      19.307  27.442   3.251  1.00  0.88           H  
ATOM   3457  N   ARG A 226      20.941  28.915  -1.304  1.00  0.94           N  
ATOM   3458  CA  ARG A 226      20.790  29.153  -2.744  1.00  0.94           C  
ATOM   3459  C   ARG A 226      19.577  28.407  -3.290  1.00  0.94           C  
ATOM   3460  O   ARG A 226      18.863  28.895  -4.168  1.00  0.94           O  
ATOM   3461  CB  ARG A 226      22.054  28.716  -3.452  1.00  0.94           C  
ATOM   3462  CG  ARG A 226      23.247  29.631  -3.177  1.00  0.94           C  
ATOM   3463  CD  ARG A 226      24.502  29.047  -3.673  1.00  0.94           C  
ATOM   3464  NE  ARG A 226      25.652  29.914  -3.471  1.00  0.94           N  
ATOM   3465  CZ  ARG A 226      26.929  29.479  -3.345  1.00  0.94           C  
ATOM   3466  NH1 ARG A 226      27.210  28.188  -3.355  1.00  0.94           N1+
ATOM   3467  NH2 ARG A 226      27.911  30.356  -3.201  1.00  0.94           N  
ATOM   3468  H   ARG A 226      21.780  28.456  -0.974  1.00  0.94           H  
ATOM   3469  HA  ARG A 226      20.647  30.222  -2.908  1.00  0.94           H  
ATOM   3470 1HB  ARG A 226      22.325  27.702  -3.150  1.00  0.94           H  
ATOM   3471 2HB  ARG A 226      21.883  28.706  -4.529  1.00  0.94           H  
ATOM   3472 1HG  ARG A 226      23.091  30.591  -3.672  1.00  0.94           H  
ATOM   3473 2HG  ARG A 226      23.342  29.789  -2.102  1.00  0.94           H  
ATOM   3474 1HD  ARG A 226      24.678  28.148  -3.124  1.00  0.94           H  
ATOM   3475 2HD  ARG A 226      24.420  28.818  -4.733  1.00  0.94           H  
ATOM   3476  HE  ARG A 226      25.495  30.908  -3.456  1.00  0.94           H  
ATOM   3477 1HH1 ARG A 226      26.463  27.476  -3.439  1.00  0.94           H  
ATOM   3478 2HH1 ARG A 226      28.162  27.879  -3.258  1.00  0.94           H  
ATOM   3479 1HH2 ARG A 226      27.708  31.346  -3.193  1.00  0.94           H  
ATOM   3480 2HH2 ARG A 226      28.863  30.035  -3.104  1.00  0.94           H  
ATOM   3481  N   VAL A 227      19.328  27.229  -2.733  1.00  0.99           N  
ATOM   3482  CA  VAL A 227      18.190  26.425  -3.126  1.00  0.99           C  
ATOM   3483  C   VAL A 227      16.883  27.121  -2.800  1.00  0.99           C  
ATOM   3484  O   VAL A 227      15.977  27.174  -3.634  1.00  0.99           O  
ATOM   3485  CB  VAL A 227      18.213  25.092  -2.404  1.00  0.99           C  
ATOM   3486  CG1 VAL A 227      16.986  24.422  -2.630  1.00  0.99           C  
ATOM   3487  CG2 VAL A 227      19.387  24.223  -2.907  1.00  0.99           C  
ATOM   3488  H   VAL A 227      19.946  26.890  -2.013  1.00  0.99           H  
ATOM   3489  HA  VAL A 227      18.241  26.254  -4.202  1.00  0.99           H  
ATOM   3490  HB  VAL A 227      18.281  25.273  -1.357  1.00  0.99           H  
ATOM   3491 1HG1 VAL A 227      17.019  23.500  -2.082  1.00  0.99           H  
ATOM   3492 2HG1 VAL A 227      16.148  25.022  -2.274  1.00  0.99           H  
ATOM   3493 3HG1 VAL A 227      16.874  24.239  -3.693  1.00  0.99           H  
ATOM   3494 1HG2 VAL A 227      19.381  23.264  -2.386  1.00  0.99           H  
ATOM   3495 2HG2 VAL A 227      19.280  24.049  -3.976  1.00  0.99           H  
ATOM   3496 3HG2 VAL A 227      20.330  24.736  -2.716  1.00  0.99           H  
ATOM   3497  N   VAL A 228      16.776  27.673  -1.597  1.00  1.02           N  
ATOM   3498  CA  VAL A 228      15.555  28.375  -1.261  1.00  1.02           C  
ATOM   3499  C   VAL A 228      15.416  29.602  -2.158  1.00  1.02           C  
ATOM   3500  O   VAL A 228      14.313  29.906  -2.609  1.00  1.02           O  
ATOM   3501  CB  VAL A 228      15.457  28.704   0.229  1.00  1.02           C  
ATOM   3502  CG1 VAL A 228      14.236  29.628   0.461  1.00  1.02           C  
ATOM   3503  CG2 VAL A 228      15.300  27.420   1.018  1.00  1.02           C  
ATOM   3504  H   VAL A 228      17.535  27.605  -0.920  1.00  1.02           H  
ATOM   3505  HA  VAL A 228      14.717  27.711  -1.475  1.00  1.02           H  
ATOM   3506  HB  VAL A 228      16.360  29.199   0.551  1.00  1.02           H  
ATOM   3507 1HG1 VAL A 228      14.144  29.872   1.522  1.00  1.02           H  
ATOM   3508 2HG1 VAL A 228      14.359  30.540  -0.109  1.00  1.02           H  
ATOM   3509 3HG1 VAL A 228      13.325  29.125   0.135  1.00  1.02           H  
ATOM   3510 1HG2 VAL A 228      15.234  27.666   2.070  1.00  1.02           H  
ATOM   3511 2HG2 VAL A 228      14.393  26.903   0.705  1.00  1.02           H  
ATOM   3512 3HG2 VAL A 228      16.151  26.775   0.852  1.00  1.02           H  
ATOM   3513  N   ALA A 229      16.525  30.306  -2.440  1.00  1.03           N  
ATOM   3514  CA  ALA A 229      16.452  31.458  -3.338  1.00  1.03           C  
ATOM   3515  C   ALA A 229      15.879  31.017  -4.691  1.00  1.03           C  
ATOM   3516  O   ALA A 229      15.105  31.749  -5.321  1.00  1.03           O  
ATOM   3517  CB  ALA A 229      17.825  32.082  -3.535  1.00  1.03           C  
ATOM   3518  H   ALA A 229      17.419  30.039  -2.025  1.00  1.03           H  
ATOM   3519  HA  ALA A 229      15.783  32.193  -2.900  1.00  1.03           H  
ATOM   3520 1HB  ALA A 229      17.737  32.938  -4.193  1.00  1.03           H  
ATOM   3521 2HB  ALA A 229      18.233  32.402  -2.587  1.00  1.03           H  
ATOM   3522 3HB  ALA A 229      18.489  31.353  -3.977  1.00  1.03           H  
ATOM   3523  N   ALA A 230      16.249  29.816  -5.151  1.00  1.05           N  
ATOM   3524  CA  ALA A 230      15.691  29.305  -6.396  1.00  1.05           C  
ATOM   3525  C   ALA A 230      14.167  29.109  -6.272  1.00  1.05           C  
ATOM   3526  O   ALA A 230      13.417  29.464  -7.190  1.00  1.05           O  
ATOM   3527  CB  ALA A 230      16.365  27.998  -6.784  1.00  1.05           C  
ATOM   3528  H   ALA A 230      16.937  29.263  -4.638  1.00  1.05           H  
ATOM   3529  HA  ALA A 230      15.878  30.043  -7.174  1.00  1.05           H  
ATOM   3530 1HB  ALA A 230      15.958  27.649  -7.729  1.00  1.05           H  
ATOM   3531 2HB  ALA A 230      17.438  28.164  -6.884  1.00  1.05           H  
ATOM   3532 3HB  ALA A 230      16.189  27.250  -6.026  1.00  1.05           H  
ATOM   3533  N   GLU A 231      13.697  28.601  -5.118  1.00  1.06           N  
ATOM   3534  CA  GLU A 231      12.252  28.398  -4.925  1.00  1.06           C  
ATOM   3535  C   GLU A 231      11.541  29.764  -4.919  1.00  1.06           C  
ATOM   3536  O   GLU A 231      10.448  29.912  -5.474  1.00  1.06           O  
ATOM   3537  CB  GLU A 231      11.959  27.652  -3.601  1.00  1.06           C  
ATOM   3538  CG  GLU A 231      12.399  26.134  -3.483  1.00  1.06           C  
ATOM   3539  CD  GLU A 231      11.603  25.091  -4.347  1.00  1.06           C  
ATOM   3540  OE1 GLU A 231      10.386  25.117  -4.309  1.00  1.06           O  
ATOM   3541  OE2 GLU A 231      12.243  24.217  -4.948  1.00  1.06           O1-
ATOM   3542  H   GLU A 231      14.363  28.319  -4.393  1.00  1.06           H  
ATOM   3543  HA  GLU A 231      11.867  27.814  -5.761  1.00  1.06           H  
ATOM   3544 1HB  GLU A 231      12.446  28.179  -2.787  1.00  1.06           H  
ATOM   3545 2HB  GLU A 231      10.888  27.692  -3.404  1.00  1.06           H  
ATOM   3546 1HG  GLU A 231      13.453  26.076  -3.766  1.00  1.06           H  
ATOM   3547 2HG  GLU A 231      12.335  25.845  -2.430  1.00  1.06           H  
ATOM   3548  N   MET A 232      12.189  30.772  -4.323  1.00  1.07           N  
ATOM   3549  CA  MET A 232      11.653  32.131  -4.298  1.00  1.07           C  
ATOM   3550  C   MET A 232      11.556  32.704  -5.688  1.00  1.07           C  
ATOM   3551  O   MET A 232      10.563  33.343  -6.029  1.00  1.07           O  
ATOM   3552  CB  MET A 232      12.542  33.056  -3.523  1.00  1.07           C  
ATOM   3553  CG  MET A 232      12.605  32.874  -2.130  1.00  1.07           C  
ATOM   3554  SD  MET A 232      13.759  33.970  -1.516  1.00  1.07           S  
ATOM   3555  CE  MET A 232      13.441  33.763   0.131  1.00  1.07           C  
ATOM   3556  H   MET A 232      13.076  30.569  -3.861  1.00  1.07           H  
ATOM   3557  HA  MET A 232      10.658  32.111  -3.859  1.00  1.07           H  
ATOM   3558 1HB  MET A 232      13.545  32.953  -3.883  1.00  1.07           H  
ATOM   3559 2HB  MET A 232      12.240  34.088  -3.707  1.00  1.07           H  
ATOM   3560 1HG  MET A 232      11.655  33.084  -1.676  1.00  1.07           H  
ATOM   3561 2HG  MET A 232      12.902  31.858  -1.883  1.00  1.07           H  
ATOM   3562 1HE  MET A 232      14.097  34.409   0.706  1.00  1.07           H  
ATOM   3563 2HE  MET A 232      12.401  34.028   0.323  1.00  1.07           H  
ATOM   3564 3HE  MET A 232      13.602  32.726   0.411  1.00  1.07           H  
ATOM   3565  N   SER A 233      12.594  32.464  -6.494  1.00  1.08           N  
ATOM   3566  CA  SER A 233      12.649  32.984  -7.845  1.00  1.08           C  
ATOM   3567  C   SER A 233      11.450  32.445  -8.614  1.00  1.08           C  
ATOM   3568  O   SER A 233      10.808  33.174  -9.373  1.00  1.08           O  
ATOM   3569  CB  SER A 233      13.946  32.557  -8.514  1.00  1.08           C  
ATOM   3570  OG  SER A 233      15.068  33.105  -7.867  1.00  1.08           O  
ATOM   3571  H   SER A 233      13.394  31.939  -6.139  1.00  1.08           H  
ATOM   3572  HA  SER A 233      12.595  34.072  -7.812  1.00  1.08           H  
ATOM   3573 1HB  SER A 233      14.017  31.476  -8.511  1.00  1.08           H  
ATOM   3574 2HB  SER A 233      13.936  32.875  -9.554  1.00  1.08           H  
ATOM   3575  HG  SER A 233      15.018  32.794  -6.933  1.00  1.08           H  
ATOM   3576  N   GLU A 234      11.110  31.174  -8.376  1.00  1.10           N  
ATOM   3577  CA  GLU A 234       9.956  30.582  -9.032  1.00  1.10           C  
ATOM   3578  C   GLU A 234       8.659  31.234  -8.514  1.00  1.10           C  
ATOM   3579  O   GLU A 234       7.801  31.637  -9.299  1.00  1.10           O  
ATOM   3580  CB  GLU A 234       9.927  29.068  -8.769  1.00  1.10           C  
ATOM   3581  CG  GLU A 234       8.833  28.325  -9.489  1.00  1.10           C  
ATOM   3582  CD  GLU A 234       9.025  28.315 -10.967  1.00  1.10           C  
ATOM   3583  OE1 GLU A 234      10.148  28.244 -11.422  1.00  1.10           O  
ATOM   3584  OE2 GLU A 234       8.048  28.381 -11.664  1.00  1.10           O1-
ATOM   3585  H   GLU A 234      11.696  30.608  -7.757  1.00  1.10           H  
ATOM   3586  HA  GLU A 234      10.032  30.761 -10.104  1.00  1.10           H  
ATOM   3587 1HB  GLU A 234      10.885  28.631  -9.054  1.00  1.10           H  
ATOM   3588 2HB  GLU A 234       9.796  28.888  -7.706  1.00  1.10           H  
ATOM   3589 1HG  GLU A 234       8.813  27.300  -9.123  1.00  1.10           H  
ATOM   3590 2HG  GLU A 234       7.878  28.786  -9.248  1.00  1.10           H  
ATOM   3591  N   ALA A 235       8.553  31.425  -7.192  1.00  1.11           N  
ATOM   3592  CA  ALA A 235       7.367  32.039  -6.575  1.00  1.11           C  
ATOM   3593  C   ALA A 235       7.116  33.452  -7.098  1.00  1.11           C  
ATOM   3594  O   ALA A 235       5.979  33.909  -7.208  1.00  1.11           O  
ATOM   3595  CB  ALA A 235       7.533  32.102  -5.066  1.00  1.11           C  
ATOM   3596  H   ALA A 235       9.302  31.086  -6.587  1.00  1.11           H  
ATOM   3597  HA  ALA A 235       6.501  31.423  -6.822  1.00  1.11           H  
ATOM   3598 1HB  ALA A 235       6.646  32.538  -4.631  1.00  1.11           H  
ATOM   3599 2HB  ALA A 235       7.686  31.100  -4.671  1.00  1.11           H  
ATOM   3600 3HB  ALA A 235       8.388  32.719  -4.816  1.00  1.11           H  
ATOM   3601  N   LEU A 236       8.193  34.146  -7.407  1.00  1.10           N  
ATOM   3602  CA  LEU A 236       8.160  35.516  -7.867  1.00  1.10           C  
ATOM   3603  C   LEU A 236       8.188  35.641  -9.407  1.00  1.10           C  
ATOM   3604  O   LEU A 236       8.357  36.739  -9.953  1.00  1.10           O  
ATOM   3605  CB  LEU A 236       9.309  36.244  -7.172  1.00  1.10           C  
ATOM   3606  CG  LEU A 236       9.173  36.289  -5.599  1.00  1.10           C  
ATOM   3607  CD1 LEU A 236      10.391  36.928  -4.921  1.00  1.10           C  
ATOM   3608  CD2 LEU A 236       7.972  37.059  -5.281  1.00  1.10           C  
ATOM   3609  H   LEU A 236       9.104  33.709  -7.265  1.00  1.10           H  
ATOM   3610  HA  LEU A 236       7.229  35.961  -7.521  1.00  1.10           H  
ATOM   3611 1HB  LEU A 236      10.221  35.701  -7.402  1.00  1.10           H  
ATOM   3612 2HB  LEU A 236       9.383  37.258  -7.556  1.00  1.10           H  
ATOM   3613  HG  LEU A 236       9.068  35.272  -5.221  1.00  1.10           H  
ATOM   3614 1HD1 LEU A 236      10.242  36.939  -3.845  1.00  1.10           H  
ATOM   3615 2HD1 LEU A 236      11.287  36.348  -5.154  1.00  1.10           H  
ATOM   3616 3HD1 LEU A 236      10.507  37.944  -5.268  1.00  1.10           H  
ATOM   3617 1HD2 LEU A 236       7.821  37.089  -4.220  1.00  1.10           H  
ATOM   3618 2HD2 LEU A 236       8.085  38.065  -5.654  1.00  1.10           H  
ATOM   3619 3HD2 LEU A 236       7.121  36.588  -5.759  1.00  1.10           H  
ATOM   3620  N   ARG A 237       8.013  34.515 -10.109  1.00  1.07           N  
ATOM   3621  CA  ARG A 237       8.001  34.500 -11.567  1.00  1.07           C  
ATOM   3622  C   ARG A 237       6.945  35.446 -12.127  1.00  1.07           C  
ATOM   3623  O   ARG A 237       5.800  35.465 -11.679  1.00  1.07           O  
ATOM   3624  CB  ARG A 237       7.737  33.087 -12.100  1.00  1.07           C  
ATOM   3625  CG  ARG A 237       7.767  32.954 -13.634  1.00  1.07           C  
ATOM   3626  CD  ARG A 237       7.488  31.551 -14.124  1.00  1.07           C  
ATOM   3627  NE  ARG A 237       8.549  30.602 -13.788  1.00  1.07           N  
ATOM   3628  CZ  ARG A 237       9.684  30.427 -14.507  1.00  1.07           C  
ATOM   3629  NH1 ARG A 237       9.907  31.149 -15.592  1.00  1.07           N1+
ATOM   3630  NH2 ARG A 237      10.571  29.529 -14.117  1.00  1.07           N  
ATOM   3631  H   ARG A 237       7.887  33.623  -9.628  1.00  1.07           H  
ATOM   3632  HA  ARG A 237       8.981  34.823 -11.919  1.00  1.07           H  
ATOM   3633 1HB  ARG A 237       8.492  32.407 -11.699  1.00  1.07           H  
ATOM   3634 2HB  ARG A 237       6.768  32.735 -11.743  1.00  1.07           H  
ATOM   3635 1HG  ARG A 237       7.009  33.605 -14.065  1.00  1.07           H  
ATOM   3636 2HG  ARG A 237       8.749  33.254 -13.997  1.00  1.07           H  
ATOM   3637 1HD  ARG A 237       6.564  31.193 -13.664  1.00  1.07           H  
ATOM   3638 2HD  ARG A 237       7.371  31.561 -15.205  1.00  1.07           H  
ATOM   3639  HE  ARG A 237       8.404  29.983 -12.972  1.00  1.07           H  
ATOM   3640 1HH1 ARG A 237       9.229  31.834 -15.891  1.00  1.07           H  
ATOM   3641 2HH1 ARG A 237      10.756  31.014 -16.122  1.00  1.07           H  
ATOM   3642 1HH2 ARG A 237      10.391  28.987 -13.257  1.00  1.07           H  
ATOM   3643 2HH2 ARG A 237      11.418  29.389 -14.640  1.00  1.07           H  
ATOM   3644  N   GLY A 238       7.339  36.238 -13.123  1.00  1.03           N  
ATOM   3645  CA  GLY A 238       6.447  37.199 -13.771  1.00  1.03           C  
ATOM   3646  C   GLY A 238       6.662  38.620 -13.257  1.00  1.03           C  
ATOM   3647  O   GLY A 238       6.224  39.588 -13.881  1.00  1.03           O  
ATOM   3648  H   GLY A 238       8.297  36.185 -13.437  1.00  1.03           H  
ATOM   3649 1HA  GLY A 238       6.611  37.172 -14.848  1.00  1.03           H  
ATOM   3650 2HA  GLY A 238       5.413  36.905 -13.599  1.00  1.03           H  
ATOM   3651  N   LEU A 239       7.361  38.746 -12.141  1.00  0.97           N  
ATOM   3652  CA  LEU A 239       7.669  40.041 -11.572  1.00  0.97           C  
ATOM   3653  C   LEU A 239       9.029  40.488 -12.119  1.00  0.97           C  
ATOM   3654  O   LEU A 239       9.812  39.652 -12.569  1.00  0.97           O  
ATOM   3655  CB  LEU A 239       7.673  39.934 -10.035  1.00  0.97           C  
ATOM   3656  CG  LEU A 239       6.334  39.474  -9.419  1.00  0.97           C  
ATOM   3657  CD1 LEU A 239       6.492  39.332  -7.929  1.00  0.97           C  
ATOM   3658  CD2 LEU A 239       5.247  40.486  -9.761  1.00  0.97           C  
ATOM   3659  H   LEU A 239       7.684  37.915 -11.638  1.00  0.97           H  
ATOM   3660  HA  LEU A 239       6.894  40.737 -11.880  1.00  0.97           H  
ATOM   3661 1HB  LEU A 239       8.430  39.204  -9.749  1.00  0.97           H  
ATOM   3662 2HB  LEU A 239       7.945  40.869  -9.586  1.00  0.97           H  
ATOM   3663  HG  LEU A 239       6.065  38.494  -9.823  1.00  0.97           H  
ATOM   3664 1HD1 LEU A 239       5.556  38.993  -7.483  1.00  0.97           H  
ATOM   3665 2HD1 LEU A 239       7.268  38.608  -7.737  1.00  0.97           H  
ATOM   3666 3HD1 LEU A 239       6.763  40.283  -7.517  1.00  0.97           H  
ATOM   3667 1HD2 LEU A 239       4.297  40.163  -9.331  1.00  0.97           H  
ATOM   3668 2HD2 LEU A 239       5.509  41.458  -9.360  1.00  0.97           H  
ATOM   3669 3HD2 LEU A 239       5.151  40.556 -10.847  1.00  0.97           H  
ATOM   3670  N   PRO A 240       9.355  41.791 -12.125  1.00  0.92           N  
ATOM   3671  CA  PRO A 240      10.647  42.343 -12.513  1.00  0.92           C  
ATOM   3672  C   PRO A 240      11.693  42.043 -11.448  1.00  0.92           C  
ATOM   3673  O   PRO A 240      12.122  42.932 -10.688  1.00  0.92           O  
ATOM   3674  CB  PRO A 240      10.332  43.835 -12.652  1.00  0.92           C  
ATOM   3675  CG  PRO A 240       9.207  44.065 -11.669  1.00  0.92           C  
ATOM   3676  CD  PRO A 240       8.351  42.807 -11.811  1.00  0.92           C  
ATOM   3677  HA  PRO A 240      10.946  41.908 -13.478  1.00  0.92           H  
ATOM   3678 1HB  PRO A 240      11.215  44.429 -12.425  1.00  0.92           H  
ATOM   3679 2HB  PRO A 240      10.050  44.067 -13.689  1.00  0.92           H  
ATOM   3680 1HG  PRO A 240       9.603  44.193 -10.651  1.00  0.92           H  
ATOM   3681 2HG  PRO A 240       8.664  44.993 -11.914  1.00  0.92           H  
ATOM   3682 1HD  PRO A 240       7.844  42.592 -10.914  1.00  0.92           H  
ATOM   3683 2HD  PRO A 240       7.650  42.914 -12.654  1.00  0.92           H  
ATOM   3684  N   ILE A 241      12.045  40.750 -11.401  1.00  0.90           N  
ATOM   3685  CA  ILE A 241      12.957  40.172 -10.430  1.00  0.90           C  
ATOM   3686  C   ILE A 241      14.278  39.669 -11.019  1.00  0.90           C  
ATOM   3687  O   ILE A 241      14.319  39.059 -12.090  1.00  0.90           O  
ATOM   3688  CB  ILE A 241      12.277  39.015  -9.682  1.00  0.90           C  
ATOM   3689  CG1 ILE A 241      13.163  38.511  -8.555  1.00  0.90           C  
ATOM   3690  CG2 ILE A 241      11.965  37.865 -10.619  1.00  0.90           C  
ATOM   3691  CD1 ILE A 241      12.437  37.665  -7.636  1.00  0.90           C  
ATOM   3692  H   ILE A 241      11.601  40.124 -12.074  1.00  0.90           H  
ATOM   3693  HA  ILE A 241      13.179  40.945  -9.718  1.00  0.90           H  
ATOM   3694  HB  ILE A 241      11.349  39.374  -9.241  1.00  0.90           H  
ATOM   3695 1HG1 ILE A 241      13.995  37.938  -8.966  1.00  0.90           H  
ATOM   3696 2HG1 ILE A 241      13.555  39.341  -8.002  1.00  0.90           H  
ATOM   3697 1HG2 ILE A 241      11.468  37.067 -10.064  1.00  0.90           H  
ATOM   3698 2HG2 ILE A 241      11.317  38.198 -11.408  1.00  0.90           H  
ATOM   3699 3HG2 ILE A 241      12.891  37.487 -11.050  1.00  0.90           H  
ATOM   3700 1HD1 ILE A 241      13.078  37.330  -6.851  1.00  0.90           H  
ATOM   3701 2HD1 ILE A 241      11.624  38.240  -7.225  1.00  0.90           H  
ATOM   3702 3HD1 ILE A 241      12.055  36.809  -8.179  1.00  0.90           H  
ATOM   3703  N   ARG A 242      15.351  39.908 -10.271  1.00  0.93           N  
ATOM   3704  CA  ARG A 242      16.711  39.511 -10.614  1.00  0.93           C  
ATOM   3705  C   ARG A 242      17.338  38.602  -9.568  1.00  0.93           C  
ATOM   3706  O   ARG A 242      17.256  38.875  -8.373  1.00  0.93           O  
ATOM   3707  CB  ARG A 242      17.596  40.737 -10.691  1.00  0.93           C  
ATOM   3708  CG  ARG A 242      19.025  40.481 -11.053  1.00  0.93           C  
ATOM   3709  CD  ARG A 242      19.730  41.741 -11.196  1.00  0.93           C  
ATOM   3710  NE  ARG A 242      19.939  42.422  -9.920  1.00  0.93           N  
ATOM   3711  CZ  ARG A 242      21.060  42.266  -9.202  1.00  0.93           C  
ATOM   3712  NH1 ARG A 242      21.992  41.483  -9.679  1.00  0.93           N1+
ATOM   3713  NH2 ARG A 242      21.222  42.883  -8.044  1.00  0.93           N  
ATOM   3714  H   ARG A 242      15.205  40.430  -9.414  1.00  0.93           H  
ATOM   3715  HA  ARG A 242      16.695  38.999 -11.576  1.00  0.93           H  
ATOM   3716 1HB  ARG A 242      17.190  41.428 -11.422  1.00  0.93           H  
ATOM   3717 2HB  ARG A 242      17.587  41.250  -9.726  1.00  0.93           H  
ATOM   3718 1HG  ARG A 242      19.518  39.901 -10.272  1.00  0.93           H  
ATOM   3719 2HG  ARG A 242      19.077  39.943 -12.000  1.00  0.93           H  
ATOM   3720 1HD  ARG A 242      20.702  41.540 -11.628  1.00  0.93           H  
ATOM   3721 2HD  ARG A 242      19.170  42.396 -11.848  1.00  0.93           H  
ATOM   3722  HE  ARG A 242      19.174  42.990  -9.505  1.00  0.93           H  
ATOM   3723 1HH1 ARG A 242      21.827  41.020 -10.560  1.00  0.93           H  
ATOM   3724 2HH1 ARG A 242      22.845  41.302  -9.141  1.00  0.93           H  
ATOM   3725 1HH2 ARG A 242      20.478  43.493  -7.670  1.00  0.93           H  
ATOM   3726 2HH2 ARG A 242      22.069  42.781  -7.521  1.00  0.93           H  
ATOM   3727  N   TYR A 243      17.969  37.524 -10.010  1.00  1.03           N  
ATOM   3728  CA  TYR A 243      18.682  36.634  -9.095  1.00  1.03           C  
ATOM   3729  C   TYR A 243      20.149  37.024  -8.971  1.00  1.03           C  
ATOM   3730  O   TYR A 243      20.830  37.232  -9.977  1.00  1.03           O  
ATOM   3731  CB  TYR A 243      18.485  35.181  -9.506  1.00  1.03           C  
ATOM   3732  CG  TYR A 243      19.286  34.132  -8.708  1.00  1.03           C  
ATOM   3733  CD1 TYR A 243      18.998  33.852  -7.372  1.00  1.03           C  
ATOM   3734  CD2 TYR A 243      20.275  33.403  -9.354  1.00  1.03           C  
ATOM   3735  CE1 TYR A 243      19.694  32.876  -6.705  1.00  1.03           C  
ATOM   3736  CE2 TYR A 243      20.957  32.417  -8.677  1.00  1.03           C  
ATOM   3737  CZ  TYR A 243      20.668  32.153  -7.356  1.00  1.03           C  
ATOM   3738  OH  TYR A 243      21.344  31.158  -6.674  1.00  1.03           O  
ATOM   3739  H   TYR A 243      17.979  37.327 -11.001  1.00  1.03           H  
ATOM   3740  HA  TYR A 243      18.256  36.752  -8.107  1.00  1.03           H  
ATOM   3741 1HB  TYR A 243      17.425  34.932  -9.406  1.00  1.03           H  
ATOM   3742 2HB  TYR A 243      18.740  35.070 -10.557  1.00  1.03           H  
ATOM   3743  HD1 TYR A 243      18.236  34.393  -6.853  1.00  1.03           H  
ATOM   3744  HD2 TYR A 243      20.502  33.601 -10.402  1.00  1.03           H  
ATOM   3745  HE1 TYR A 243      19.473  32.666  -5.676  1.00  1.03           H  
ATOM   3746  HE2 TYR A 243      21.722  31.841  -9.191  1.00  1.03           H  
ATOM   3747  HH  TYR A 243      21.992  30.751  -7.257  1.00  1.03           H  
ATOM   3748  N   GLN A 244      20.609  37.164  -7.732  1.00  1.23           N  
ATOM   3749  CA  GLN A 244      21.983  37.549  -7.429  1.00  1.23           C  
ATOM   3750  C   GLN A 244      22.712  36.510  -6.578  1.00  1.23           C  
ATOM   3751  O   GLN A 244      22.341  36.227  -5.438  1.00  1.23           O  
ATOM   3752  CB  GLN A 244      21.992  38.935  -6.756  1.00  1.23           C  
ATOM   3753  CG  GLN A 244      23.352  39.451  -6.247  1.00  1.23           C  
ATOM   3754  CD  GLN A 244      24.405  39.716  -7.357  1.00  1.23           C  
ATOM   3755  NE2 GLN A 244      25.516  39.014  -7.215  1.00  1.23           N  
ATOM   3756  OE1 GLN A 244      24.250  40.527  -8.295  1.00  1.23           O  
ATOM   3757  H   GLN A 244      19.965  36.995  -6.960  1.00  1.23           H  
ATOM   3758  HA  GLN A 244      22.524  37.633  -8.370  1.00  1.23           H  
ATOM   3759 1HB  GLN A 244      21.597  39.666  -7.456  1.00  1.23           H  
ATOM   3760 2HB  GLN A 244      21.313  38.915  -5.916  1.00  1.23           H  
ATOM   3761 1HG  GLN A 244      23.188  40.381  -5.703  1.00  1.23           H  
ATOM   3762 2HG  GLN A 244      23.763  38.702  -5.574  1.00  1.23           H  
ATOM   3763 1HE2 GLN A 244      26.275  39.083  -7.890  1.00  1.23           H  
ATOM   3764 2HE2 GLN A 244      25.612  38.395  -6.433  1.00  1.23           H  
ATOM   3765  N   THR A 245      23.754  35.946  -7.166  1.00  1.54           N  
ATOM   3766  CA  THR A 245      24.612  34.950  -6.539  1.00  1.54           C  
ATOM   3767  C   THR A 245      26.074  35.154  -6.953  1.00  1.54           C  
ATOM   3768  O   THR A 245      26.409  36.135  -7.615  1.00  1.54           O  
ATOM   3769  CB  THR A 245      24.134  33.517  -6.827  1.00  1.54           C  
ATOM   3770  CG2 THR A 245      24.260  33.168  -8.275  1.00  1.54           C  
ATOM   3771  OG1 THR A 245      24.886  32.607  -6.007  1.00  1.54           O  
ATOM   3772  H   THR A 245      23.963  36.232  -8.111  1.00  1.54           H  
ATOM   3773  HA  THR A 245      24.558  35.082  -5.459  1.00  1.54           H  
ATOM   3774  HB  THR A 245      23.091  33.436  -6.541  1.00  1.54           H  
ATOM   3775  HG1 THR A 245      24.595  32.710  -5.097  1.00  1.54           H  
ATOM   3776 1HG2 THR A 245      23.909  32.153  -8.431  1.00  1.54           H  
ATOM   3777 2HG2 THR A 245      23.651  33.855  -8.848  1.00  1.54           H  
ATOM   3778 3HG2 THR A 245      25.265  33.237  -8.587  1.00  1.54           H  
ATOM   3779  N   SER A 246      26.947  34.229  -6.566  1.00  1.98           N  
ATOM   3780  CA  SER A 246      28.388  34.369  -6.828  1.00  1.98           C  
ATOM   3781  C   SER A 246      28.735  34.327  -8.321  1.00  1.98           C  
ATOM   3782  O   SER A 246      29.778  34.815  -8.749  1.00  1.98           O  
ATOM   3783  CB  SER A 246      29.152  33.289  -6.087  1.00  1.98           C  
ATOM   3784  OG  SER A 246      28.882  32.023  -6.616  1.00  1.98           O  
ATOM   3785  H   SER A 246      26.571  33.428  -6.080  1.00  1.98           H  
ATOM   3786  HA  SER A 246      28.707  35.337  -6.439  1.00  1.98           H  
ATOM   3787 1HB  SER A 246      30.220  33.492  -6.152  1.00  1.98           H  
ATOM   3788 2HB  SER A 246      28.878  33.311  -5.035  1.00  1.98           H  
ATOM   3789  HG  SER A 246      29.132  32.071  -7.544  1.00  1.98           H  
ATOM   3790  N   ALA A 247      27.834  33.754  -9.105  1.00  2.53           N  
ATOM   3791  CA  ALA A 247      27.946  33.640 -10.552  1.00  2.53           C  
ATOM   3792  C   ALA A 247      27.412  34.877 -11.284  1.00  2.53           C  
ATOM   3793  O   ALA A 247      27.451  34.925 -12.514  1.00  2.53           O  
ATOM   3794  CB  ALA A 247      27.186  32.415 -11.031  1.00  2.53           C  
ATOM   3795  H   ALA A 247      27.019  33.372  -8.654  1.00  2.53           H  
ATOM   3796  HA  ALA A 247      29.002  33.531 -10.799  1.00  2.53           H  
ATOM   3797 1HB  ALA A 247      27.300  32.317 -12.110  1.00  2.53           H  
ATOM   3798 2HB  ALA A 247      27.581  31.525 -10.541  1.00  2.53           H  
ATOM   3799 3HB  ALA A 247      26.133  32.526 -10.787  1.00  2.53           H  
ATOM   3800  N   VAL A 248      26.867  35.848 -10.546  1.00  3.10           N  
ATOM   3801  CA  VAL A 248      26.261  37.018 -11.170  1.00  3.10           C  
ATOM   3802  C   VAL A 248      27.015  38.324 -10.902  1.00  3.10           C  
ATOM   3803  O   VAL A 248      26.929  38.870  -9.799  1.00  3.10           O  
ATOM   3804  CB  VAL A 248      24.835  37.199 -10.643  1.00  3.10           C  
ATOM   3805  CG1 VAL A 248      24.196  38.435 -11.274  1.00  3.10           C  
ATOM   3806  CG2 VAL A 248      24.043  35.952 -10.942  1.00  3.10           C  
ATOM   3807  H   VAL A 248      26.870  35.786  -9.529  1.00  3.10           H  
ATOM   3808  HA  VAL A 248      26.184  36.810 -12.228  1.00  3.10           H  
ATOM   3809  HB  VAL A 248      24.870  37.359  -9.571  1.00  3.10           H  
ATOM   3810 1HG1 VAL A 248      23.184  38.560 -10.882  1.00  3.10           H  
ATOM   3811 2HG1 VAL A 248      24.790  39.308 -11.030  1.00  3.10           H  
ATOM   3812 3HG1 VAL A 248      24.153  38.312 -12.362  1.00  3.10           H  
ATOM   3813 1HG2 VAL A 248      23.028  36.057 -10.558  1.00  3.10           H  
ATOM   3814 2HG2 VAL A 248      24.009  35.797 -12.019  1.00  3.10           H  
ATOM   3815 3HG2 VAL A 248      24.524  35.110 -10.477  1.00  3.10           H  
ATOM   3816  N   PRO A 249      27.670  38.931 -11.902  1.00  3.58           N  
ATOM   3817  CA  PRO A 249      28.466  40.139 -11.761  1.00  3.58           C  
ATOM   3818  C   PRO A 249      27.620  41.412 -11.717  1.00  3.58           C  
ATOM   3819  O   PRO A 249      27.784  42.306 -12.546  1.00  3.58           O  
ATOM   3820  CB  PRO A 249      29.351  40.075 -13.008  1.00  3.58           C  
ATOM   3821  CG  PRO A 249      28.487  39.398 -14.044  1.00  3.58           C  
ATOM   3822  CD  PRO A 249      27.680  38.361 -13.267  1.00  3.58           C  
ATOM   3823  HA  PRO A 249      29.076  40.059 -10.850  1.00  3.58           H  
ATOM   3824 1HB  PRO A 249      29.653  41.090 -13.303  1.00  3.58           H  
ATOM   3825 2HB  PRO A 249      30.273  39.517 -12.787  1.00  3.58           H  
ATOM   3826 1HG  PRO A 249      27.848  40.136 -14.552  1.00  3.58           H  
ATOM   3827 2HG  PRO A 249      29.112  38.940 -14.825  1.00  3.58           H  
ATOM   3828 1HD  PRO A 249      26.670  38.314 -13.694  1.00  3.58           H  
ATOM   3829 2HD  PRO A 249      28.187  37.383 -13.281  1.00  3.58           H  
ATOM   3830  N   ARG A 250      26.717  41.483 -10.740  1.00  3.84           N  
ATOM   3831  CA  ARG A 250      25.849  42.642 -10.528  1.00  3.84           C  
ATOM   3832  C   ARG A 250      25.078  43.080 -11.777  1.00  3.84           C  
ATOM   3833  O   ARG A 250      24.993  44.271 -12.089  1.00  3.84           O  
ATOM   3834  CB  ARG A 250      26.681  43.794  -9.998  1.00  3.84           C  
ATOM   3835  CG  ARG A 250      27.363  43.495  -8.662  1.00  3.84           C  
ATOM   3836  CD  ARG A 250      28.141  44.647  -8.177  1.00  3.84           C  
ATOM   3837  NE  ARG A 250      29.265  44.947  -9.061  1.00  3.84           N  
ATOM   3838  CZ  ARG A 250      30.463  44.325  -9.019  1.00  3.84           C  
ATOM   3839  NH1 ARG A 250      30.691  43.387  -8.124  1.00  3.84           N1+
ATOM   3840  NH2 ARG A 250      31.413  44.659  -9.877  1.00  3.84           N  
ATOM   3841  H   ARG A 250      26.654  40.691 -10.103  1.00  3.84           H  
ATOM   3842  HA  ARG A 250      25.123  42.376  -9.762  1.00  3.84           H  
ATOM   3843 1HB  ARG A 250      27.450  44.065 -10.716  1.00  3.84           H  
ATOM   3844 2HB  ARG A 250      26.042  44.665  -9.857  1.00  3.84           H  
ATOM   3845 1HG  ARG A 250      26.605  43.249  -7.918  1.00  3.84           H  
ATOM   3846 2HG  ARG A 250      28.039  42.648  -8.782  1.00  3.84           H  
ATOM   3847 1HD  ARG A 250      27.496  45.520  -8.137  1.00  3.84           H  
ATOM   3848 2HD  ARG A 250      28.534  44.437  -7.181  1.00  3.84           H  
ATOM   3849  HE  ARG A 250      29.131  45.657  -9.769  1.00  3.84           H  
ATOM   3850 1HH1 ARG A 250      29.969  43.130  -7.465  1.00  3.84           H  
ATOM   3851 2HH1 ARG A 250      31.588  42.925  -8.094  1.00  3.84           H  
ATOM   3852 1HH2 ARG A 250      31.239  45.377 -10.567  1.00  3.84           H  
ATOM   3853 2HH2 ARG A 250      32.309  44.196  -9.845  1.00  3.84           H  
ATOM   3854  N   GLU A 251      24.435  42.132 -12.453  1.00  3.77           N  
ATOM   3855  CA  GLU A 251      23.736  42.427 -13.702  1.00  3.77           C  
ATOM   3856  C   GLU A 251      22.363  43.077 -13.539  1.00  3.77           C  
ATOM   3857  O   GLU A 251      21.340  42.480 -13.863  1.00  3.77           O  
ATOM   3858  CB  GLU A 251      23.563  41.126 -14.486  1.00  3.77           C  
ATOM   3859  CG  GLU A 251      24.862  40.480 -14.900  1.00  3.77           C  
ATOM   3860  CD  GLU A 251      24.675  39.184 -15.661  1.00  3.77           C  
ATOM   3861  OE1 GLU A 251      23.704  38.506 -15.420  1.00  3.77           O  
ATOM   3862  OE2 GLU A 251      25.492  38.888 -16.502  1.00  3.77           O1-
ATOM   3863  H   GLU A 251      24.500  41.180 -12.131  1.00  3.77           H  
ATOM   3864  HA  GLU A 251      24.363  43.107 -14.281  1.00  3.77           H  
ATOM   3865 1HB  GLU A 251      23.010  40.408 -13.878  1.00  3.77           H  
ATOM   3866 2HB  GLU A 251      22.976  41.317 -15.385  1.00  3.77           H  
ATOM   3867 1HG  GLU A 251      25.424  41.179 -15.517  1.00  3.77           H  
ATOM   3868 2HG  GLU A 251      25.438  40.298 -13.997  1.00  3.77           H  
ATOM   3869  N   HIS A 252      22.353  44.306 -13.041  1.00  3.41           N  
ATOM   3870  CA  HIS A 252      21.107  45.051 -12.829  1.00  3.41           C  
ATOM   3871  C   HIS A 252      20.686  45.763 -14.112  1.00  3.41           C  
ATOM   3872  O   HIS A 252      21.463  46.518 -14.697  1.00  3.41           O  
ATOM   3873  CB  HIS A 252      21.233  46.067 -11.682  1.00  3.41           C  
ATOM   3874  CG  HIS A 252      19.911  46.752 -11.318  1.00  3.41           C  
ATOM   3875  CD2 HIS A 252      18.681  46.244 -11.058  1.00  3.41           C  
ATOM   3876  ND1 HIS A 252      19.790  48.123 -11.189  1.00  3.41           N  
ATOM   3877  CE1 HIS A 252      18.533  48.427 -10.867  1.00  3.41           C  
ATOM   3878  NE2 HIS A 252      17.841  47.315 -10.788  1.00  3.41           N  
ATOM   3879  H   HIS A 252      23.260  44.703 -12.792  1.00  3.41           H  
ATOM   3880  HA  HIS A 252      20.307  44.362 -12.570  1.00  3.41           H  
ATOM   3881 1HB  HIS A 252      21.612  45.558 -10.793  1.00  3.41           H  
ATOM   3882 2HB  HIS A 252      21.957  46.834 -11.954  1.00  3.41           H  
ATOM   3883  HD2 HIS A 252      18.408  45.186 -11.065  1.00  3.41           H  
ATOM   3884  HE1 HIS A 252      18.132  49.428 -10.702  1.00  3.41           H  
ATOM   3885  HE2 HIS A 252      16.829  47.263 -10.556  1.00  2.74           H  
ATOM   3886  N   SER A 253      19.439  45.551 -14.532  1.00  2.84           N  
ATOM   3887  CA  SER A 253      18.915  46.142 -15.765  1.00  2.84           C  
ATOM   3888  C   SER A 253      18.268  47.521 -15.576  1.00  2.84           C  
ATOM   3889  O   SER A 253      17.570  48.015 -16.462  1.00  2.84           O  
ATOM   3890  CB  SER A 253      17.914  45.209 -16.408  1.00  2.84           C  
ATOM   3891  OG  SER A 253      18.515  43.997 -16.769  1.00  2.84           O  
ATOM   3892  H   SER A 253      18.834  44.905 -14.010  1.00  2.84           H  
ATOM   3893  HA  SER A 253      19.750  46.261 -16.455  1.00  2.84           H  
ATOM   3894 1HB  SER A 253      17.099  45.025 -15.725  1.00  2.84           H  
ATOM   3895 2HB  SER A 253      17.496  45.686 -17.290  1.00  2.84           H  
ATOM   3896  HG  SER A 253      18.673  43.524 -15.935  1.00  2.84           H  
ATOM   3897  N   GLY A 254      18.379  48.103 -14.387  1.00  2.23           N  
ATOM   3898  CA  GLY A 254      17.821  49.433 -14.121  1.00  2.23           C  
ATOM   3899  C   GLY A 254      16.346  49.397 -13.737  1.00  2.23           C  
ATOM   3900  O   GLY A 254      15.958  49.818 -12.650  1.00  2.23           O  
ATOM   3901  H   GLY A 254      18.924  47.644 -13.667  1.00  2.23           H  
ATOM   3902 1HA  GLY A 254      18.395  49.911 -13.329  1.00  2.23           H  
ATOM   3903 2HA  GLY A 254      17.945  50.053 -15.006  1.00  2.23           H  
ATOM   3904  N   ASN A 255      15.533  48.872 -14.643  1.00  1.69           N  
ATOM   3905  CA  ASN A 255      14.087  48.729 -14.454  1.00  1.69           C  
ATOM   3906  C   ASN A 255      13.696  47.710 -13.378  1.00  1.69           C  
ATOM   3907  O   ASN A 255      12.593  47.758 -12.834  1.00  1.69           O  
ATOM   3908  CB  ASN A 255      13.435  48.354 -15.767  1.00  1.69           C  
ATOM   3909  CG  ASN A 255      13.388  49.506 -16.738  1.00  1.69           C  
ATOM   3910  ND2 ASN A 255      13.300  49.193 -18.005  1.00  1.69           N  
ATOM   3911  OD1 ASN A 255      13.433  50.679 -16.344  1.00  1.69           O  
ATOM   3912  H   ASN A 255      15.972  48.569 -15.512  1.00  1.69           H  
ATOM   3913  HA  ASN A 255      13.694  49.695 -14.135  1.00  1.69           H  
ATOM   3914 1HB  ASN A 255      13.990  47.531 -16.222  1.00  1.69           H  
ATOM   3915 2HB  ASN A 255      12.420  48.004 -15.583  1.00  1.69           H  
ATOM   3916 1HD2 ASN A 255      13.268  49.914 -18.697  1.00  1.69           H  
ATOM   3917 2HD2 ASN A 255      13.271  48.233 -18.281  1.00  1.69           H  
ATOM   3918  N   GLU A 256      14.574  46.752 -13.114  1.00  1.28           N  
ATOM   3919  CA  GLU A 256      14.291  45.693 -12.144  1.00  1.28           C  
ATOM   3920  C   GLU A 256      14.090  46.252 -10.738  1.00  1.28           C  
ATOM   3921  O   GLU A 256      14.860  47.096 -10.264  1.00  1.28           O  
ATOM   3922  CB  GLU A 256      15.411  44.670 -12.200  1.00  1.28           C  
ATOM   3923  CG  GLU A 256      15.395  43.856 -13.484  1.00  1.28           C  
ATOM   3924  CD  GLU A 256      16.621  43.026 -13.691  1.00  1.28           C  
ATOM   3925  OE1 GLU A 256      17.700  43.524 -13.414  1.00  1.28           O  
ATOM   3926  OE2 GLU A 256      16.503  41.908 -14.119  1.00  1.28           O1-
ATOM   3927  H   GLU A 256      15.461  46.773 -13.590  1.00  1.28           H  
ATOM   3928  HA  GLU A 256      13.369  45.198 -12.439  1.00  1.28           H  
ATOM   3929 1HB  GLU A 256      16.354  45.173 -12.152  1.00  1.28           H  
ATOM   3930 2HB  GLU A 256      15.342  43.988 -11.347  1.00  1.28           H  
ATOM   3931 1HG  GLU A 256      14.530  43.190 -13.453  1.00  1.28           H  
ATOM   3932 2HG  GLU A 256      15.262  44.533 -14.323  1.00  1.28           H  
ATOM   3933  N   ILE A 257      13.068  45.740 -10.059  1.00  1.00           N  
ATOM   3934  CA  ILE A 257      12.712  46.187  -8.717  1.00  1.00           C  
ATOM   3935  C   ILE A 257      13.127  45.215  -7.624  1.00  1.00           C  
ATOM   3936  O   ILE A 257      13.463  45.643  -6.515  1.00  1.00           O  
ATOM   3937  CB  ILE A 257      11.207  46.480  -8.600  1.00  1.00           C  
ATOM   3938  CG1 ILE A 257      10.793  47.544  -9.612  1.00  1.00           C  
ATOM   3939  CG2 ILE A 257      10.857  46.944  -7.181  1.00  1.00           C  
ATOM   3940  CD1 ILE A 257      11.534  48.857  -9.444  1.00  1.00           C  
ATOM   3941  H   ILE A 257      12.516  44.995 -10.488  1.00  1.00           H  
ATOM   3942  HA  ILE A 257      13.231  47.125  -8.533  1.00  1.00           H  
ATOM   3943  HB  ILE A 257      10.653  45.576  -8.833  1.00  1.00           H  
ATOM   3944 1HG1 ILE A 257      10.983  47.167 -10.620  1.00  1.00           H  
ATOM   3945 2HG1 ILE A 257       9.726  47.734  -9.509  1.00  1.00           H  
ATOM   3946 1HG2 ILE A 257       9.799  47.137  -7.107  1.00  1.00           H  
ATOM   3947 2HG2 ILE A 257      11.131  46.173  -6.459  1.00  1.00           H  
ATOM   3948 3HG2 ILE A 257      11.396  47.857  -6.955  1.00  1.00           H  
ATOM   3949 1HD1 ILE A 257      11.192  49.564 -10.200  1.00  1.00           H  
ATOM   3950 2HD1 ILE A 257      11.342  49.263  -8.450  1.00  1.00           H  
ATOM   3951 3HD1 ILE A 257      12.606  48.690  -9.569  1.00  1.00           H  
ATOM   3952  N   VAL A 258      13.001  43.916  -7.890  1.00  0.83           N  
ATOM   3953  CA  VAL A 258      13.221  42.945  -6.830  1.00  0.83           C  
ATOM   3954  C   VAL A 258      14.475  42.104  -7.037  1.00  0.83           C  
ATOM   3955  O   VAL A 258      14.653  41.488  -8.081  1.00  0.83           O  
ATOM   3956  CB  VAL A 258      12.016  42.009  -6.771  1.00  0.83           C  
ATOM   3957  CG1 VAL A 258      12.192  40.977  -5.637  1.00  0.83           C  
ATOM   3958  CG2 VAL A 258      10.795  42.819  -6.646  1.00  0.83           C  
ATOM   3959  H   VAL A 258      12.746  43.597  -8.825  1.00  0.83           H  
ATOM   3960  HA  VAL A 258      13.305  43.475  -5.886  1.00  0.83           H  
ATOM   3961  HB  VAL A 258      11.961  41.454  -7.699  1.00  0.83           H  
ATOM   3962 1HG1 VAL A 258      11.337  40.306  -5.619  1.00  0.83           H  
ATOM   3963 2HG1 VAL A 258      13.101  40.395  -5.797  1.00  0.83           H  
ATOM   3964 3HG1 VAL A 258      12.265  41.499  -4.681  1.00  0.83           H  
ATOM   3965 1HG2 VAL A 258       9.973  42.164  -6.661  1.00  0.83           H  
ATOM   3966 2HG2 VAL A 258      10.810  43.390  -5.724  1.00  0.83           H  
ATOM   3967 3HG2 VAL A 258      10.723  43.496  -7.492  1.00  0.83           H  
ATOM   3968  N   ASP A 259      15.341  42.089  -6.048  1.00  0.74           N  
ATOM   3969  CA  ASP A 259      16.545  41.276  -6.085  1.00  0.74           C  
ATOM   3970  C   ASP A 259      16.410  40.088  -5.132  1.00  0.74           C  
ATOM   3971  O   ASP A 259      16.093  40.283  -3.958  1.00  0.74           O  
ATOM   3972  CB  ASP A 259      17.776  42.099  -5.727  1.00  0.74           C  
ATOM   3973  CG  ASP A 259      18.179  43.174  -6.789  1.00  0.74           C  
ATOM   3974  OD1 ASP A 259      17.754  43.125  -7.922  1.00  0.74           O  
ATOM   3975  OD2 ASP A 259      18.963  44.032  -6.439  1.00  0.74           O1-
ATOM   3976  H   ASP A 259      15.134  42.641  -5.222  1.00  0.74           H  
ATOM   3977  HA  ASP A 259      16.676  40.889  -7.092  1.00  0.74           H  
ATOM   3978 1HB  ASP A 259      17.613  42.586  -4.767  1.00  0.74           H  
ATOM   3979 2HB  ASP A 259      18.615  41.419  -5.608  1.00  0.74           H  
ATOM   3980  N   VAL A 260      16.667  38.880  -5.611  1.00  0.70           N  
ATOM   3981  CA  VAL A 260      16.603  37.707  -4.742  1.00  0.70           C  
ATOM   3982  C   VAL A 260      17.979  37.081  -4.650  1.00  0.70           C  
ATOM   3983  O   VAL A 260      18.675  36.902  -5.652  1.00  0.70           O  
ATOM   3984  CB  VAL A 260      15.542  36.696  -5.235  1.00  0.70           C  
ATOM   3985  CG1 VAL A 260      15.798  36.295  -6.644  1.00  0.70           C  
ATOM   3986  CG2 VAL A 260      15.536  35.466  -4.332  1.00  0.70           C  
ATOM   3987  H   VAL A 260      16.910  38.782  -6.594  1.00  0.70           H  
ATOM   3988  HA  VAL A 260      16.309  38.025  -3.743  1.00  0.70           H  
ATOM   3989  HB  VAL A 260      14.573  37.172  -5.188  1.00  0.70           H  
ATOM   3990 1HG1 VAL A 260      15.029  35.597  -6.974  1.00  0.70           H  
ATOM   3991 2HG1 VAL A 260      15.783  37.175  -7.278  1.00  0.70           H  
ATOM   3992 3HG1 VAL A 260      16.743  35.830  -6.699  1.00  0.70           H  
ATOM   3993 1HG2 VAL A 260      14.772  34.777  -4.670  1.00  0.70           H  
ATOM   3994 2HG2 VAL A 260      16.501  34.974  -4.370  1.00  0.70           H  
ATOM   3995 3HG2 VAL A 260      15.328  35.779  -3.307  1.00  0.70           H  
ATOM   3996  N   MET A 261      18.367  36.769  -3.428  1.00  0.69           N  
ATOM   3997  CA  MET A 261      19.697  36.252  -3.150  1.00  0.69           C  
ATOM   3998  C   MET A 261      19.706  35.421  -1.886  1.00  0.69           C  
ATOM   3999  O   MET A 261      18.708  35.389  -1.167  1.00  0.69           O  
ATOM   4000  CB  MET A 261      20.651  37.443  -3.027  1.00  0.69           C  
ATOM   4001  CG  MET A 261      20.375  38.349  -1.884  1.00  0.69           C  
ATOM   4002  SD  MET A 261      21.217  39.926  -2.034  1.00  0.69           S  
ATOM   4003  CE  MET A 261      20.132  40.690  -3.234  1.00  0.69           C  
ATOM   4004  H   MET A 261      17.719  36.954  -2.657  1.00  0.69           H  
ATOM   4005  HA  MET A 261      20.011  35.615  -3.979  1.00  0.69           H  
ATOM   4006 1HB  MET A 261      21.673  37.080  -2.933  1.00  0.69           H  
ATOM   4007 2HB  MET A 261      20.603  38.028  -3.934  1.00  0.69           H  
ATOM   4008 1HG  MET A 261      19.304  38.529  -1.850  1.00  0.69           H  
ATOM   4009 2HG  MET A 261      20.684  37.866  -0.955  1.00  0.69           H  
ATOM   4010 1HE  MET A 261      20.488  41.693  -3.468  1.00  0.69           H  
ATOM   4011 2HE  MET A 261      20.115  40.089  -4.142  1.00  0.69           H  
ATOM   4012 3HE  MET A 261      19.119  40.752  -2.825  1.00  0.69           H  
ATOM   4013  N   CYS A 262      20.806  34.723  -1.631  1.00  0.70           N  
ATOM   4014  CA  CYS A 262      20.911  34.017  -0.367  1.00  0.70           C  
ATOM   4015  C   CYS A 262      21.557  34.935   0.671  1.00  0.70           C  
ATOM   4016  O   CYS A 262      22.271  35.880   0.309  1.00  0.70           O  
ATOM   4017  CB  CYS A 262      21.701  32.714  -0.497  1.00  0.70           C  
ATOM   4018  SG  CYS A 262      23.427  32.901  -0.860  1.00  0.70           S  
ATOM   4019  H   CYS A 262      21.579  34.734  -2.281  1.00  0.70           H  
ATOM   4020  HA  CYS A 262      19.911  33.764  -0.047  1.00  0.70           H  
ATOM   4021 1HB  CYS A 262      21.609  32.149   0.436  1.00  0.70           H  
ATOM   4022 2HB  CYS A 262      21.255  32.105  -1.281  1.00  0.70           H  
ATOM   4023  HG  CYS A 262      23.243  33.415  -2.077  1.00  0.70           H  
ATOM   4024  N   HIS A 263      21.408  34.582   1.945  1.00  0.73           N  
ATOM   4025  CA  HIS A 263      21.963  35.359   3.053  1.00  0.73           C  
ATOM   4026  C   HIS A 263      23.479  35.501   2.956  1.00  0.73           C  
ATOM   4027  O   HIS A 263      24.032  36.565   3.264  1.00  0.73           O  
ATOM   4028  CB  HIS A 263      21.641  34.682   4.399  1.00  0.73           C  
ATOM   4029  CG  HIS A 263      20.199  34.638   4.728  1.00  0.73           C  
ATOM   4030  CD2 HIS A 263      19.174  34.975   4.000  1.00  0.73           C  
ATOM   4031  ND1 HIS A 263      19.690  34.116   5.901  1.00  0.73           N  
ATOM   4032  CE1 HIS A 263      18.369  34.168   5.852  1.00  0.73           C  
ATOM   4033  NE2 HIS A 263      18.037  34.680   4.702  1.00  0.73           N  
ATOM   4034  H   HIS A 263      20.802  33.788   2.137  1.00  0.73           H  
ATOM   4035  HA  HIS A 263      21.529  36.360   3.052  1.00  0.73           H  
ATOM   4036 1HB  HIS A 263      22.016  33.654   4.387  1.00  0.73           H  
ATOM   4037 2HB  HIS A 263      22.159  35.208   5.198  1.00  0.73           H  
ATOM   4038  HD2 HIS A 263      19.249  35.365   3.010  1.00  0.73           H  
ATOM   4039  HE1 HIS A 263      17.671  33.824   6.623  1.00  0.73           H  
ATOM   4040  HE2 HIS A 263      17.085  34.828   4.343  1.00  0.73           H  
ATOM   4041  N   ALA A 264      24.165  34.427   2.548  1.00  0.75           N  
ATOM   4042  CA  ALA A 264      25.620  34.468   2.434  1.00  0.75           C  
ATOM   4043  C   ALA A 264      26.076  35.475   1.386  1.00  0.75           C  
ATOM   4044  O   ALA A 264      27.011  36.237   1.625  1.00  0.75           O  
ATOM   4045  CB  ALA A 264      26.159  33.096   2.087  1.00  0.75           C  
ATOM   4046  H   ALA A 264      23.663  33.582   2.307  1.00  0.75           H  
ATOM   4047  HA  ALA A 264      26.027  34.778   3.392  1.00  0.75           H  
ATOM   4048 1HB  ALA A 264      27.246  33.136   2.032  1.00  0.75           H  
ATOM   4049 2HB  ALA A 264      25.859  32.383   2.855  1.00  0.75           H  
ATOM   4050 3HB  ALA A 264      25.762  32.780   1.128  1.00  0.75           H  
ATOM   4051  N   THR A 265      25.385  35.508   0.242  1.00  0.77           N  
ATOM   4052  CA  THR A 265      25.737  36.423  -0.840  1.00  0.77           C  
ATOM   4053  C   THR A 265      25.518  37.847  -0.411  1.00  0.77           C  
ATOM   4054  O   THR A 265      26.384  38.702  -0.631  1.00  0.77           O  
ATOM   4055  CB  THR A 265      24.951  36.130  -2.134  1.00  0.77           C  
ATOM   4056  CG2 THR A 265      25.227  37.187  -3.203  1.00  0.77           C  
ATOM   4057  OG1 THR A 265      25.301  34.826  -2.620  1.00  0.77           O  
ATOM   4058  H   THR A 265      24.602  34.882   0.123  1.00  0.77           H  
ATOM   4059  HA  THR A 265      26.793  36.301  -1.062  1.00  0.77           H  
ATOM   4060  HB  THR A 265      23.885  36.138  -1.902  1.00  0.77           H  
ATOM   4061  HG1 THR A 265      25.264  34.202  -1.892  1.00  0.77           H  
ATOM   4062 1HG2 THR A 265      24.647  36.962  -4.087  1.00  0.77           H  
ATOM   4063 2HG2 THR A 265      24.938  38.168  -2.822  1.00  0.77           H  
ATOM   4064 3HG2 THR A 265      26.287  37.189  -3.452  1.00  0.77           H  
ATOM   4065  N   LEU A 266      24.378  38.112   0.231  1.00  0.79           N  
ATOM   4066  CA  LEU A 266      24.148  39.464   0.690  1.00  0.79           C  
ATOM   4067  C   LEU A 266      25.236  39.885   1.654  1.00  0.79           C  
ATOM   4068  O   LEU A 266      25.825  40.951   1.497  1.00  0.79           O  
ATOM   4069  CB  LEU A 266      22.811  39.643   1.412  1.00  0.79           C  
ATOM   4070  CG  LEU A 266      22.684  41.090   2.002  1.00  0.79           C  
ATOM   4071  CD1 LEU A 266      22.688  42.104   0.875  1.00  0.79           C  
ATOM   4072  CD2 LEU A 266      21.473  41.237   2.830  1.00  0.79           C  
ATOM   4073  H   LEU A 266      23.692  37.373   0.389  1.00  0.79           H  
ATOM   4074  HA  LEU A 266      24.166  40.132  -0.171  1.00  0.79           H  
ATOM   4075 1HB  LEU A 266      22.003  39.466   0.727  1.00  0.79           H  
ATOM   4076 2HB  LEU A 266      22.742  38.919   2.229  1.00  0.79           H  
ATOM   4077  HG  LEU A 266      23.551  41.271   2.619  1.00  0.79           H  
ATOM   4078 1HD1 LEU A 266      22.639  43.109   1.294  1.00  0.79           H  
ATOM   4079 2HD1 LEU A 266      23.603  41.995   0.292  1.00  0.79           H  
ATOM   4080 3HD1 LEU A 266      21.825  41.931   0.238  1.00  0.79           H  
ATOM   4081 1HD2 LEU A 266      21.424  42.243   3.245  1.00  0.79           H  
ATOM   4082 2HD2 LEU A 266      20.628  41.068   2.210  1.00  0.79           H  
ATOM   4083 3HD2 LEU A 266      21.500  40.513   3.637  1.00  0.79           H  
ATOM   4084  N   THR A 267      25.521  39.038   2.645  1.00  0.81           N  
ATOM   4085  CA  THR A 267      26.493  39.367   3.666  1.00  0.81           C  
ATOM   4086  C   THR A 267      27.864  39.634   3.034  1.00  0.81           C  
ATOM   4087  O   THR A 267      28.538  40.606   3.383  1.00  0.81           O  
ATOM   4088  CB  THR A 267      26.546  38.252   4.706  1.00  0.81           C  
ATOM   4089  CG2 THR A 267      27.465  38.647   5.857  1.00  0.81           C  
ATOM   4090  OG1 THR A 267      25.246  38.083   5.254  1.00  0.81           O  
ATOM   4091  H   THR A 267      25.020  38.152   2.723  1.00  0.81           H  
ATOM   4092  HA  THR A 267      26.172  40.276   4.167  1.00  0.81           H  
ATOM   4093  HB  THR A 267      26.884  37.322   4.245  1.00  0.81           H  
ATOM   4094  HG1 THR A 267      24.674  37.625   4.590  1.00  0.81           H  
ATOM   4095 1HG2 THR A 267      27.470  37.854   6.597  1.00  0.81           H  
ATOM   4096 2HG2 THR A 267      28.452  38.801   5.487  1.00  0.81           H  
ATOM   4097 3HG2 THR A 267      27.106  39.567   6.314  1.00  0.81           H  
ATOM   4098  N   HIS A 268      28.279  38.802   2.075  1.00  0.83           N  
ATOM   4099  CA  HIS A 268      29.557  39.051   1.426  1.00  0.83           C  
ATOM   4100  C   HIS A 268      29.538  40.369   0.669  1.00  0.83           C  
ATOM   4101  O   HIS A 268      30.509  41.135   0.727  1.00  0.83           O  
ATOM   4102  CB  HIS A 268      29.927  37.908   0.475  1.00  0.83           C  
ATOM   4103  CG  HIS A 268      30.491  36.713   1.165  1.00  0.83           C  
ATOM   4104  CD2 HIS A 268      30.046  35.442   1.280  1.00  0.83           C  
ATOM   4105  ND1 HIS A 268      31.693  36.761   1.844  1.00  0.83           N  
ATOM   4106  CE1 HIS A 268      31.951  35.579   2.358  1.00  0.83           C  
ATOM   4107  NE2 HIS A 268      30.971  34.757   2.029  1.00  0.83           N  
ATOM   4108  H   HIS A 268      27.719  37.991   1.811  1.00  0.83           H  
ATOM   4109  HA  HIS A 268      30.337  39.119   2.180  1.00  0.83           H  
ATOM   4110 1HB  HIS A 268      29.030  37.593  -0.068  1.00  0.83           H  
ATOM   4111 2HB  HIS A 268      30.650  38.259  -0.259  1.00  0.83           H  
ATOM   4112  HD2 HIS A 268      29.128  35.037   0.860  1.00  0.83           H  
ATOM   4113  HE1 HIS A 268      32.820  35.331   2.941  1.00  0.83           H  
ATOM   4114  HE2 HIS A 268      30.904  33.781   2.283  1.00  0.83           H  
ATOM   4115  N   ARG A 269      28.437  40.667  -0.023  1.00  0.88           N  
ATOM   4116  CA  ARG A 269      28.352  41.930  -0.735  1.00  0.88           C  
ATOM   4117  C   ARG A 269      28.485  43.103   0.232  1.00  0.88           C  
ATOM   4118  O   ARG A 269      29.168  44.082  -0.057  1.00  0.88           O  
ATOM   4119  CB  ARG A 269      27.052  42.063  -1.504  1.00  0.88           C  
ATOM   4120  CG  ARG A 269      26.991  43.332  -2.314  1.00  0.88           C  
ATOM   4121  CD  ARG A 269      25.789  43.428  -3.134  1.00  0.88           C  
ATOM   4122  NE  ARG A 269      24.593  43.562  -2.344  1.00  0.88           N  
ATOM   4123  CZ  ARG A 269      23.371  43.594  -2.875  1.00  0.88           C  
ATOM   4124  NH1 ARG A 269      23.229  43.480  -4.163  1.00  0.88           N1+
ATOM   4125  NH2 ARG A 269      22.309  43.761  -2.136  1.00  0.88           N  
ATOM   4126  H   ARG A 269      27.652  40.014  -0.065  1.00  0.88           H  
ATOM   4127  HA  ARG A 269      29.174  41.976  -1.448  1.00  0.88           H  
ATOM   4128 1HB  ARG A 269      26.925  41.210  -2.169  1.00  0.88           H  
ATOM   4129 2HB  ARG A 269      26.214  42.065  -0.807  1.00  0.88           H  
ATOM   4130 1HG  ARG A 269      27.005  44.178  -1.636  1.00  0.88           H  
ATOM   4131 2HG  ARG A 269      27.860  43.386  -2.971  1.00  0.88           H  
ATOM   4132 1HD  ARG A 269      25.867  44.304  -3.781  1.00  0.88           H  
ATOM   4133 2HD  ARG A 269      25.694  42.529  -3.746  1.00  0.88           H  
ATOM   4134  HE  ARG A 269      24.687  43.657  -1.339  1.00  0.88           H  
ATOM   4135 1HH1 ARG A 269      24.038  43.356  -4.754  1.00  0.88           H  
ATOM   4136 2HH1 ARG A 269      22.301  43.515  -4.559  1.00  0.88           H  
ATOM   4137 1HH2 ARG A 269      22.391  43.866  -1.134  1.00  0.88           H  
ATOM   4138 2HH2 ARG A 269      21.403  43.853  -2.605  1.00  0.88           H  
ATOM   4139  N   LEU A 270      27.841  42.994   1.394  1.00  0.97           N  
ATOM   4140  CA  LEU A 270      27.874  44.040   2.407  1.00  0.97           C  
ATOM   4141  C   LEU A 270      29.279  44.263   2.990  1.00  0.97           C  
ATOM   4142  O   LEU A 270      29.672  45.398   3.296  1.00  0.97           O  
ATOM   4143  CB  LEU A 270      26.905  43.669   3.532  1.00  0.97           C  
ATOM   4144  CG  LEU A 270      25.449  43.693   3.195  1.00  0.97           C  
ATOM   4145  CD1 LEU A 270      24.664  43.183   4.396  1.00  0.97           C  
ATOM   4146  CD2 LEU A 270      25.085  45.054   2.813  1.00  0.97           C  
ATOM   4147  H   LEU A 270      27.280  42.158   1.564  1.00  0.97           H  
ATOM   4148  HA  LEU A 270      27.546  44.967   1.945  1.00  0.97           H  
ATOM   4149 1HB  LEU A 270      27.141  42.666   3.866  1.00  0.97           H  
ATOM   4150 2HB  LEU A 270      27.040  44.322   4.348  1.00  0.97           H  
ATOM   4151  HG  LEU A 270      25.249  43.049   2.367  1.00  0.97           H  
ATOM   4152 1HD1 LEU A 270      23.602  43.196   4.172  1.00  0.97           H  
ATOM   4153 2HD1 LEU A 270      24.967  42.173   4.635  1.00  0.97           H  
ATOM   4154 3HD1 LEU A 270      24.864  43.821   5.238  1.00  0.97           H  
ATOM   4155 1HD2 LEU A 270      24.028  45.091   2.561  1.00  0.97           H  
ATOM   4156 2HD2 LEU A 270      25.297  45.716   3.638  1.00  0.97           H  
ATOM   4157 3HD2 LEU A 270      25.673  45.346   1.952  1.00  0.97           H  
ATOM   4158  N   MET A 271      30.029  43.171   3.170  1.00  1.10           N  
ATOM   4159  CA  MET A 271      31.394  43.258   3.689  1.00  1.10           C  
ATOM   4160  C   MET A 271      32.384  43.784   2.639  1.00  1.10           C  
ATOM   4161  O   MET A 271      33.364  44.457   2.962  1.00  1.10           O  
ATOM   4162  CB  MET A 271      31.849  41.906   4.197  1.00  1.10           C  
ATOM   4163  CG  MET A 271      31.122  41.424   5.451  1.00  1.10           C  
ATOM   4164  SD  MET A 271      31.862  39.952   6.150  1.00  1.10           S  
ATOM   4165  CE  MET A 271      31.515  38.654   4.955  1.00  1.10           C  
ATOM   4166  H   MET A 271      29.633  42.256   2.949  1.00  1.10           H  
ATOM   4167  HA  MET A 271      31.406  43.957   4.520  1.00  1.10           H  
ATOM   4168 1HB  MET A 271      31.726  41.158   3.409  1.00  1.10           H  
ATOM   4169 2HB  MET A 271      32.898  41.976   4.443  1.00  1.10           H  
ATOM   4170 1HG  MET A 271      31.146  42.214   6.208  1.00  1.10           H  
ATOM   4171 2HG  MET A 271      30.083  41.215   5.221  1.00  1.10           H  
ATOM   4172 1HE  MET A 271      31.937  37.714   5.306  1.00  1.10           H  
ATOM   4173 2HE  MET A 271      30.462  38.540   4.821  1.00  1.10           H  
ATOM   4174 3HE  MET A 271      31.958  38.909   4.000  1.00  1.10           H  
ATOM   4175  N   SER A 272      32.137  43.450   1.376  1.00  1.25           N  
ATOM   4176  CA  SER A 272      32.988  43.858   0.265  1.00  1.25           C  
ATOM   4177  C   SER A 272      32.960  45.385   0.114  1.00  1.25           C  
ATOM   4178  O   SER A 272      31.939  46.014   0.386  1.00  1.25           O  
ATOM   4179  CB  SER A 272      32.507  43.181  -1.009  1.00  1.25           C  
ATOM   4180  OG  SER A 272      32.628  41.784  -0.902  1.00  1.25           O  
ATOM   4181  H   SER A 272      31.331  42.860   1.168  1.00  1.25           H  
ATOM   4182  HA  SER A 272      33.996  43.524   0.484  1.00  1.25           H  
ATOM   4183 1HB  SER A 272      31.464  43.441  -1.181  1.00  1.25           H  
ATOM   4184 2HB  SER A 272      33.071  43.535  -1.862  1.00  1.25           H  
ATOM   4185  HG  SER A 272      31.979  41.514  -0.210  1.00  1.25           H  
ATOM   4186  N   PRO A 273      34.034  46.037  -0.366  1.00  1.41           N  
ATOM   4187  CA  PRO A 273      34.114  47.483  -0.576  1.00  1.41           C  
ATOM   4188  C   PRO A 273      33.348  47.951  -1.815  1.00  1.41           C  
ATOM   4189  O   PRO A 273      33.920  48.499  -2.757  1.00  1.41           O  
ATOM   4190  CB  PRO A 273      35.625  47.694  -0.717  1.00  1.41           C  
ATOM   4191  CG  PRO A 273      36.122  46.405  -1.349  1.00  1.41           C  
ATOM   4192  CD  PRO A 273      35.275  45.309  -0.700  1.00  1.41           C  
ATOM   4193  HA  PRO A 273      33.736  48.003   0.313  1.00  1.41           H  
ATOM   4194 1HB  PRO A 273      35.823  48.579  -1.339  1.00  1.41           H  
ATOM   4195 2HB  PRO A 273      36.071  47.888   0.270  1.00  1.41           H  
ATOM   4196 1HG  PRO A 273      35.994  46.449  -2.442  1.00  1.41           H  
ATOM   4197 2HG  PRO A 273      37.200  46.279  -1.161  1.00  1.41           H  
ATOM   4198 1HD  PRO A 273      35.097  44.509  -1.422  1.00  1.41           H  
ATOM   4199 2HD  PRO A 273      35.767  44.947   0.218  1.00  1.41           H  
ATOM   4200  N   HIS A 274      32.042  47.707  -1.795  1.00  1.52           N  
ATOM   4201  CA  HIS A 274      31.118  48.074  -2.860  1.00  1.52           C  
ATOM   4202  C   HIS A 274      30.103  49.079  -2.335  1.00  1.52           C  
ATOM   4203  O   HIS A 274      29.822  49.121  -1.143  1.00  1.52           O  
ATOM   4204  CB  HIS A 274      30.402  46.852  -3.457  1.00  1.52           C  
ATOM   4205  CG  HIS A 274      29.595  47.193  -4.712  1.00  1.52           C  
ATOM   4206  CD2 HIS A 274      29.948  47.194  -6.019  1.00  1.52           C  
ATOM   4207  ND1 HIS A 274      28.282  47.642  -4.673  1.00  1.52           N  
ATOM   4208  CE1 HIS A 274      27.867  47.887  -5.905  1.00  1.52           C  
ATOM   4209  NE2 HIS A 274      28.857  47.632  -6.735  1.00  1.52           N  
ATOM   4210  H   HIS A 274      31.673  47.240  -0.968  1.00  1.52           H  
ATOM   4211  HA  HIS A 274      31.667  48.557  -3.666  1.00  1.52           H  
ATOM   4212 1HB  HIS A 274      31.134  46.084  -3.710  1.00  1.52           H  
ATOM   4213 2HB  HIS A 274      29.725  46.427  -2.711  1.00  1.52           H  
ATOM   4214  HD2 HIS A 274      30.919  46.912  -6.427  1.00  1.52           H  
ATOM   4215  HE1 HIS A 274      26.879  48.252  -6.185  1.00  1.52           H  
ATOM   4216  HE2 HIS A 274      28.827  47.746  -7.739  1.00  1.34           H  
ATOM   4217  N   ARG A 275      29.561  49.895  -3.226  1.00  1.53           N  
ATOM   4218  CA  ARG A 275      28.513  50.855  -2.882  1.00  1.53           C  
ATOM   4219  C   ARG A 275      27.313  50.252  -2.136  1.00  1.53           C  
ATOM   4220  O   ARG A 275      26.802  50.870  -1.200  1.00  1.53           O  
ATOM   4221  CB  ARG A 275      27.982  51.510  -4.147  1.00  1.53           C  
ATOM   4222  CG  ARG A 275      26.866  52.519  -3.934  1.00  1.53           C  
ATOM   4223  CD  ARG A 275      26.333  53.033  -5.231  1.00  1.53           C  
ATOM   4224  NE  ARG A 275      25.689  51.978  -6.010  1.00  1.53           N  
ATOM   4225  CZ  ARG A 275      25.367  52.073  -7.318  1.00  1.53           C  
ATOM   4226  NH1 ARG A 275      25.630  53.176  -7.984  1.00  1.53           N1+
ATOM   4227  NH2 ARG A 275      24.787  51.057  -7.934  1.00  1.53           N  
ATOM   4228  H   ARG A 275      29.856  49.822  -4.188  1.00  1.53           H  
ATOM   4229  HA  ARG A 275      28.956  51.621  -2.247  1.00  1.53           H  
ATOM   4230 1HB  ARG A 275      28.794  52.014  -4.664  1.00  1.53           H  
ATOM   4231 2HB  ARG A 275      27.597  50.740  -4.814  1.00  1.53           H  
ATOM   4232 1HG  ARG A 275      26.045  52.039  -3.392  1.00  1.53           H  
ATOM   4233 2HG  ARG A 275      27.240  53.362  -3.354  1.00  1.53           H  
ATOM   4234 1HD  ARG A 275      25.595  53.810  -5.036  1.00  1.53           H  
ATOM   4235 2HD  ARG A 275      27.149  53.445  -5.823  1.00  1.53           H  
ATOM   4236  HE  ARG A 275      25.472  51.113  -5.531  1.00  1.53           H  
ATOM   4237 1HH1 ARG A 275      26.074  53.955  -7.518  1.00  1.53           H  
ATOM   4238 2HH1 ARG A 275      25.389  53.244  -8.962  1.00  1.53           H  
ATOM   4239 1HH2 ARG A 275      24.582  50.209  -7.427  1.00  1.53           H  
ATOM   4240 2HH2 ARG A 275      24.548  51.130  -8.912  1.00  1.53           H  
ATOM   4241  N   VAL A 276      26.882  49.062  -2.584  1.00  1.44           N  
ATOM   4242  CA  VAL A 276      25.692  48.335  -2.134  1.00  1.44           C  
ATOM   4243  C   VAL A 276      24.419  49.099  -2.562  1.00  1.44           C  
ATOM   4244  O   VAL A 276      24.265  50.270  -2.232  1.00  1.44           O  
ATOM   4245  CB  VAL A 276      25.674  48.108  -0.605  1.00  1.44           C  
ATOM   4246  CG1 VAL A 276      24.361  47.412  -0.207  1.00  1.44           C  
ATOM   4247  CG2 VAL A 276      26.885  47.261  -0.201  1.00  1.44           C  
ATOM   4248  H   VAL A 276      27.422  48.624  -3.324  1.00  1.44           H  
ATOM   4249  HA  VAL A 276      25.738  47.345  -2.565  1.00  1.44           H  
ATOM   4250  HB  VAL A 276      25.701  49.060  -0.090  1.00  1.44           H  
ATOM   4251 1HG1 VAL A 276      24.338  47.264   0.869  1.00  1.44           H  
ATOM   4252 2HG1 VAL A 276      23.519  48.036  -0.502  1.00  1.44           H  
ATOM   4253 3HG1 VAL A 276      24.290  46.450  -0.708  1.00  1.44           H  
ATOM   4254 1HG2 VAL A 276      26.877  47.108   0.872  1.00  1.44           H  
ATOM   4255 2HG2 VAL A 276      26.849  46.306  -0.705  1.00  1.44           H  
ATOM   4256 3HG2 VAL A 276      27.802  47.773  -0.476  1.00  1.44           H  
ATOM   4257  N   PRO A 277      23.529  48.505  -3.372  1.00  1.26           N  
ATOM   4258  CA  PRO A 277      22.273  49.093  -3.811  1.00  1.26           C  
ATOM   4259  C   PRO A 277      21.376  49.480  -2.643  1.00  1.26           C  
ATOM   4260  O   PRO A 277      21.356  48.817  -1.603  1.00  1.26           O  
ATOM   4261  CB  PRO A 277      21.641  47.968  -4.630  1.00  1.26           C  
ATOM   4262  CG  PRO A 277      22.805  47.139  -5.103  1.00  1.26           C  
ATOM   4263  CD  PRO A 277      23.817  47.200  -3.981  1.00  1.26           C  
ATOM   4264  HA  PRO A 277      22.482  49.971  -4.439  1.00  1.26           H  
ATOM   4265 1HB  PRO A 277      20.944  47.410  -4.012  1.00  1.26           H  
ATOM   4266 2HB  PRO A 277      21.053  48.391  -5.452  1.00  1.26           H  
ATOM   4267 1HG  PRO A 277      22.462  46.113  -5.316  1.00  1.26           H  
ATOM   4268 2HG  PRO A 277      23.197  47.543  -6.046  1.00  1.26           H  
ATOM   4269 1HD  PRO A 277      23.665  46.400  -3.258  1.00  1.26           H  
ATOM   4270 2HD  PRO A 277      24.813  47.180  -4.452  1.00  1.26           H  
ATOM   4271  N   ASN A 278      20.621  50.553  -2.833  1.00  1.06           N  
ATOM   4272  CA  ASN A 278      19.692  51.031  -1.822  1.00  1.06           C  
ATOM   4273  C   ASN A 278      18.316  50.414  -1.991  1.00  1.06           C  
ATOM   4274  O   ASN A 278      17.673  50.588  -3.027  1.00  1.06           O  
ATOM   4275  CB  ASN A 278      19.585  52.542  -1.857  1.00  1.06           C  
ATOM   4276  CG  ASN A 278      20.878  53.227  -1.484  1.00  1.06           C  
ATOM   4277  ND2 ASN A 278      21.292  54.177  -2.287  1.00  1.06           N  
ATOM   4278  OD1 ASN A 278      21.498  52.897  -0.465  1.00  1.06           O  
ATOM   4279  H   ASN A 278      20.693  51.057  -3.703  1.00  1.06           H  
ATOM   4280  HA  ASN A 278      20.063  50.730  -0.842  1.00  1.06           H  
ATOM   4281 1HB  ASN A 278      19.290  52.862  -2.856  1.00  1.06           H  
ATOM   4282 2HB  ASN A 278      18.803  52.863  -1.166  1.00  1.06           H  
ATOM   4283 1HD2 ASN A 278      22.142  54.664  -2.086  1.00  1.06           H  
ATOM   4284 2HD2 ASN A 278      20.757  54.417  -3.098  1.00  1.06           H  
ATOM   4285  N   TYR A 279      17.885  49.682  -0.977  1.00  0.90           N  
ATOM   4286  CA  TYR A 279      16.591  49.018  -0.995  1.00  0.90           C  
ATOM   4287  C   TYR A 279      15.682  49.761  -0.048  1.00  0.90           C  
ATOM   4288  O   TYR A 279      16.164  50.312   0.936  1.00  0.90           O  
ATOM   4289  CB  TYR A 279      16.719  47.573  -0.545  1.00  0.90           C  
ATOM   4290  CG  TYR A 279      17.562  46.766  -1.448  1.00  0.90           C  
ATOM   4291  CD1 TYR A 279      18.903  46.665  -1.207  1.00  0.90           C  
ATOM   4292  CD2 TYR A 279      17.011  46.147  -2.522  1.00  0.90           C  
ATOM   4293  CE1 TYR A 279      19.686  45.927  -2.029  1.00  0.90           C  
ATOM   4294  CE2 TYR A 279      17.785  45.399  -3.378  1.00  0.90           C  
ATOM   4295  CZ  TYR A 279      19.128  45.280  -3.127  1.00  0.90           C  
ATOM   4296  OH  TYR A 279      19.938  44.527  -3.941  1.00  0.90           O  
ATOM   4297  H   TYR A 279      18.481  49.578  -0.169  1.00  0.90           H  
ATOM   4298  HA  TYR A 279      16.169  49.060  -1.992  1.00  0.90           H  
ATOM   4299 1HB  TYR A 279      17.146  47.547   0.434  1.00  0.90           H  
ATOM   4300 2HB  TYR A 279      15.729  47.111  -0.490  1.00  0.90           H  
ATOM   4301  HD1 TYR A 279      19.347  47.177  -0.353  1.00  0.90           H  
ATOM   4302  HD2 TYR A 279      15.955  46.245  -2.693  1.00  0.90           H  
ATOM   4303  HE1 TYR A 279      20.746  45.860  -1.820  1.00  0.90           H  
ATOM   4304  HE2 TYR A 279      17.332  44.902  -4.237  1.00  0.90           H  
ATOM   4305  HH  TYR A 279      19.459  44.306  -4.780  1.00  0.90           H  
ATOM   4306  N   ASN A 280      14.382  49.775  -0.330  1.00  0.77           N  
ATOM   4307  CA  ASN A 280      13.436  50.384   0.594  1.00  0.77           C  
ATOM   4308  C   ASN A 280      12.770  49.318   1.452  1.00  0.77           C  
ATOM   4309  O   ASN A 280      12.117  49.636   2.448  1.00  0.77           O  
ATOM   4310  CB  ASN A 280      12.403  51.193  -0.143  1.00  0.77           C  
ATOM   4311  CG  ASN A 280      12.975  52.417  -0.810  1.00  0.77           C  
ATOM   4312  ND2 ASN A 280      12.381  52.816  -1.901  1.00  0.77           N  
ATOM   4313  OD1 ASN A 280      13.938  53.018  -0.329  1.00  0.77           O  
ATOM   4314  H   ASN A 280      14.042  49.311  -1.167  1.00  0.77           H  
ATOM   4315  HA  ASN A 280      13.981  51.050   1.266  1.00  0.77           H  
ATOM   4316 1HB  ASN A 280      11.945  50.568  -0.906  1.00  0.77           H  
ATOM   4317 2HB  ASN A 280      11.621  51.497   0.551  1.00  0.77           H  
ATOM   4318 1HD2 ASN A 280      12.708  53.632  -2.384  1.00  0.77           H  
ATOM   4319 2HD2 ASN A 280      11.584  52.321  -2.240  1.00  0.77           H  
ATOM   4320  N   LEU A 281      12.947  48.058   1.055  1.00  0.70           N  
ATOM   4321  CA  LEU A 281      12.404  46.905   1.768  1.00  0.70           C  
ATOM   4322  C   LEU A 281      13.298  45.671   1.700  1.00  0.70           C  
ATOM   4323  O   LEU A 281      13.738  45.270   0.620  1.00  0.70           O  
ATOM   4324  CB  LEU A 281      11.025  46.506   1.193  1.00  0.70           C  
ATOM   4325  CG  LEU A 281      10.384  45.205   1.781  1.00  0.70           C  
ATOM   4326  CD1 LEU A 281       9.996  45.400   3.242  1.00  0.70           C  
ATOM   4327  CD2 LEU A 281       9.202  44.829   0.941  1.00  0.70           C  
ATOM   4328  H   LEU A 281      13.449  47.899   0.183  1.00  0.70           H  
ATOM   4329  HA  LEU A 281      12.285  47.178   2.814  1.00  0.70           H  
ATOM   4330 1HB  LEU A 281      10.329  47.326   1.366  1.00  0.70           H  
ATOM   4331 2HB  LEU A 281      11.128  46.370   0.116  1.00  0.70           H  
ATOM   4332  HG  LEU A 281      11.110  44.400   1.747  1.00  0.70           H  
ATOM   4333 1HD1 LEU A 281       9.576  44.479   3.621  1.00  0.70           H  
ATOM   4334 2HD1 LEU A 281      10.874  45.654   3.824  1.00  0.70           H  
ATOM   4335 3HD1 LEU A 281       9.261  46.197   3.326  1.00  0.70           H  
ATOM   4336 1HD2 LEU A 281       8.750  43.922   1.328  1.00  0.70           H  
ATOM   4337 2HD2 LEU A 281       8.508  45.616   0.970  1.00  0.70           H  
ATOM   4338 3HD2 LEU A 281       9.516  44.671  -0.088  1.00  0.70           H  
ATOM   4339  N   PHE A 282      13.541  45.076   2.854  1.00  0.66           N  
ATOM   4340  CA  PHE A 282      14.196  43.779   2.935  1.00  0.66           C  
ATOM   4341  C   PHE A 282      13.258  42.726   3.495  1.00  0.66           C  
ATOM   4342  O   PHE A 282      12.659  42.927   4.555  1.00  0.66           O  
ATOM   4343  CB  PHE A 282      15.447  43.816   3.798  1.00  0.66           C  
ATOM   4344  CG  PHE A 282      16.664  44.432   3.199  1.00  0.66           C  
ATOM   4345  CD1 PHE A 282      16.906  45.780   3.194  1.00  0.66           C  
ATOM   4346  CD2 PHE A 282      17.619  43.584   2.659  1.00  0.66           C  
ATOM   4347  CE1 PHE A 282      18.076  46.256   2.636  1.00  0.66           C  
ATOM   4348  CE2 PHE A 282      18.783  44.054   2.112  1.00  0.66           C  
ATOM   4349  CZ  PHE A 282      19.014  45.395   2.096  1.00  0.66           C  
ATOM   4350  H   PHE A 282      13.218  45.529   3.711  1.00  0.66           H  
ATOM   4351  HA  PHE A 282      14.484  43.472   1.930  1.00  0.66           H  
ATOM   4352 1HB  PHE A 282      15.218  44.352   4.717  1.00  0.66           H  
ATOM   4353 2HB  PHE A 282      15.697  42.797   4.076  1.00  0.66           H  
ATOM   4354  HD1 PHE A 282      16.173  46.467   3.622  1.00  0.66           H  
ATOM   4355  HD2 PHE A 282      17.418  42.517   2.672  1.00  0.66           H  
ATOM   4356  HE1 PHE A 282      18.257  47.318   2.612  1.00  0.66           H  
ATOM   4357  HE2 PHE A 282      19.512  43.362   1.691  1.00  0.66           H  
ATOM   4358  HZ  PHE A 282      19.934  45.785   1.657  1.00  0.66           H  
ATOM   4359  N   ILE A 283      13.173  41.594   2.812  1.00  0.65           N  
ATOM   4360  CA  ILE A 283      12.374  40.492   3.312  1.00  0.65           C  
ATOM   4361  C   ILE A 283      13.281  39.314   3.570  1.00  0.65           C  
ATOM   4362  O   ILE A 283      14.007  38.895   2.670  1.00  0.65           O  
ATOM   4363  CB  ILE A 283      11.284  40.036   2.333  1.00  0.65           C  
ATOM   4364  CG1 ILE A 283      10.346  41.178   2.013  1.00  0.65           C  
ATOM   4365  CG2 ILE A 283      10.510  38.880   2.956  1.00  0.65           C  
ATOM   4366  CD1 ILE A 283       9.363  40.814   0.981  1.00  0.65           C  
ATOM   4367  H   ILE A 283      13.669  41.507   1.924  1.00  0.65           H  
ATOM   4368  HA  ILE A 283      11.903  40.784   4.245  1.00  0.65           H  
ATOM   4369  HB  ILE A 283      11.738  39.714   1.400  1.00  0.65           H  
ATOM   4370 1HG1 ILE A 283       9.831  41.501   2.902  1.00  0.65           H  
ATOM   4371 2HG1 ILE A 283      10.934  42.009   1.631  1.00  0.65           H  
ATOM   4372 1HG2 ILE A 283       9.741  38.556   2.278  1.00  0.65           H  
ATOM   4373 2HG2 ILE A 283      11.180  38.047   3.163  1.00  0.65           H  
ATOM   4374 3HG2 ILE A 283      10.055  39.213   3.891  1.00  0.65           H  
ATOM   4375 1HD1 ILE A 283       8.745  41.657   0.750  1.00  0.65           H  
ATOM   4376 2HD1 ILE A 283       9.893  40.511   0.107  1.00  0.65           H  
ATOM   4377 3HD1 ILE A 283       8.744  39.993   1.338  1.00  0.65           H  
ATOM   4378  N   MET A 284      13.276  38.806   4.789  1.00  0.67           N  
ATOM   4379  CA  MET A 284      14.114  37.663   5.078  1.00  0.67           C  
ATOM   4380  C   MET A 284      13.275  36.422   5.332  1.00  0.67           C  
ATOM   4381  O   MET A 284      12.375  36.412   6.168  1.00  0.67           O  
ATOM   4382  CB  MET A 284      15.046  37.935   6.240  1.00  0.67           C  
ATOM   4383  CG  MET A 284      15.937  36.774   6.460  1.00  0.67           C  
ATOM   4384  SD  MET A 284      17.126  36.993   7.712  1.00  0.67           S  
ATOM   4385  CE  MET A 284      18.260  38.093   6.912  1.00  0.67           C  
ATOM   4386  H   MET A 284      12.667  39.207   5.495  1.00  0.67           H  
ATOM   4387  HA  MET A 284      14.731  37.450   4.207  1.00  0.67           H  
ATOM   4388 1HB  MET A 284      15.648  38.823   6.046  1.00  0.67           H  
ATOM   4389 2HB  MET A 284      14.474  38.095   7.144  1.00  0.67           H  
ATOM   4390 1HG  MET A 284      15.345  35.887   6.692  1.00  0.67           H  
ATOM   4391 2HG  MET A 284      16.449  36.594   5.532  1.00  0.67           H  
ATOM   4392 1HE  MET A 284      19.065  38.322   7.591  1.00  0.67           H  
ATOM   4393 2HE  MET A 284      18.663  37.618   6.015  1.00  0.67           H  
ATOM   4394 3HE  MET A 284      17.746  39.006   6.640  1.00  0.67           H  
ATOM   4395  N   ASP A 285      13.549  35.385   4.563  1.00  0.70           N  
ATOM   4396  CA  ASP A 285      12.857  34.103   4.639  1.00  0.70           C  
ATOM   4397  C   ASP A 285      13.547  33.216   5.676  1.00  0.70           C  
ATOM   4398  O   ASP A 285      14.771  33.118   5.678  1.00  0.70           O  
ATOM   4399  CB  ASP A 285      12.831  33.523   3.238  1.00  0.70           C  
ATOM   4400  CG  ASP A 285      11.964  32.269   2.911  1.00  0.70           C  
ATOM   4401  OD1 ASP A 285      10.827  32.425   2.460  1.00  0.70           O  
ATOM   4402  OD2 ASP A 285      12.464  31.191   3.039  1.00  0.70           O1-
ATOM   4403  H   ASP A 285      14.308  35.476   3.886  1.00  0.70           H  
ATOM   4404  HA  ASP A 285      11.834  34.272   4.961  1.00  0.70           H  
ATOM   4405 1HB  ASP A 285      12.491  34.326   2.602  1.00  0.70           H  
ATOM   4406 2HB  ASP A 285      13.854  33.299   2.959  1.00  0.70           H  
ATOM   4407  N   GLU A 286      12.765  32.604   6.564  1.00  0.73           N  
ATOM   4408  CA  GLU A 286      13.263  31.747   7.646  1.00  0.73           C  
ATOM   4409  C   GLU A 286      14.278  32.545   8.469  1.00  0.73           C  
ATOM   4410  O   GLU A 286      15.397  32.110   8.760  1.00  0.73           O  
ATOM   4411  CB  GLU A 286      13.911  30.474   7.114  1.00  0.73           C  
ATOM   4412  CG  GLU A 286      13.039  29.592   6.185  1.00  0.73           C  
ATOM   4413  CD  GLU A 286      11.797  28.914   6.800  1.00  0.73           C  
ATOM   4414  OE1 GLU A 286      11.582  28.966   7.973  1.00  0.73           O  
ATOM   4415  OE2 GLU A 286      11.044  28.333   6.038  1.00  0.73           O1-
ATOM   4416  H   GLU A 286      11.771  32.768   6.506  1.00  0.73           H  
ATOM   4417  HA  GLU A 286      12.430  31.479   8.297  1.00  0.73           H  
ATOM   4418 1HB  GLU A 286      14.844  30.710   6.615  1.00  0.73           H  
ATOM   4419 2HB  GLU A 286      14.137  29.864   7.950  1.00  0.73           H  
ATOM   4420 1HG  GLU A 286      12.709  30.213   5.357  1.00  0.73           H  
ATOM   4421 2HG  GLU A 286      13.682  28.816   5.768  1.00  0.73           H  
ATOM   4422  N   ALA A 287      13.833  33.719   8.861  1.00  0.77           N  
ATOM   4423  CA  ALA A 287      14.598  34.718   9.571  1.00  0.77           C  
ATOM   4424  C   ALA A 287      15.154  34.282  10.913  1.00  0.77           C  
ATOM   4425  O   ALA A 287      16.040  34.930  11.428  1.00  0.77           O  
ATOM   4426  CB  ALA A 287      13.743  35.934   9.778  1.00  0.77           C  
ATOM   4427  H   ALA A 287      12.875  33.944   8.601  1.00  0.77           H  
ATOM   4428  HA  ALA A 287      15.441  34.978   8.942  1.00  0.77           H  
ATOM   4429 1HB  ALA A 287      14.326  36.716  10.255  1.00  0.77           H  
ATOM   4430 2HB  ALA A 287      13.385  36.284   8.806  1.00  0.77           H  
ATOM   4431 3HB  ALA A 287      12.893  35.669  10.405  1.00  0.77           H  
ATOM   4432  N   HIS A 288      14.635  33.252  11.539  1.00  0.79           N  
ATOM   4433  CA  HIS A 288      15.172  32.882  12.848  1.00  0.79           C  
ATOM   4434  C   HIS A 288      16.518  32.131  12.799  1.00  0.79           C  
ATOM   4435  O   HIS A 288      17.124  31.901  13.847  1.00  0.79           O  
ATOM   4436  CB  HIS A 288      14.195  31.998  13.590  1.00  0.79           C  
ATOM   4437  CG  HIS A 288      14.087  30.710  12.978  1.00  0.79           C  
ATOM   4438  CD2 HIS A 288      14.499  29.500  13.394  1.00  0.79           C  
ATOM   4439  ND1 HIS A 288      13.518  30.529  11.758  1.00  0.79           N  
ATOM   4440  CE1 HIS A 288      13.572  29.272  11.443  1.00  0.79           C  
ATOM   4441  NE2 HIS A 288      14.158  28.613  12.438  1.00  0.79           N  
ATOM   4442  H   HIS A 288      13.895  32.715  11.113  1.00  0.79           H  
ATOM   4443  HA  HIS A 288      15.327  33.785  13.435  1.00  0.79           H  
ATOM   4444 1HB  HIS A 288      14.517  31.869  14.619  1.00  0.79           H  
ATOM   4445 2HB  HIS A 288      13.207  32.462  13.604  1.00  0.79           H  
ATOM   4446  HD1 HIS A 288      13.137  31.238  11.167  1.00  0.79           H  
ATOM   4447  HD2 HIS A 288      15.009  29.163  14.292  1.00  0.79           H  
ATOM   4448  HE1 HIS A 288      13.167  28.954  10.487  1.00  0.79           H  
ATOM   4449  N   PHE A 289      16.985  31.717  11.611  1.00  0.79           N  
ATOM   4450  CA  PHE A 289      18.215  30.916  11.569  1.00  0.79           C  
ATOM   4451  C   PHE A 289      19.463  31.592  12.101  1.00  0.79           C  
ATOM   4452  O   PHE A 289      19.719  32.782  11.885  1.00  0.79           O  
ATOM   4453  CB  PHE A 289      18.466  30.310  10.190  1.00  0.79           C  
ATOM   4454  CG  PHE A 289      17.661  29.107  10.060  1.00  0.79           C  
ATOM   4455  CD1 PHE A 289      18.044  27.973  10.745  1.00  0.79           C  
ATOM   4456  CD2 PHE A 289      16.540  29.076   9.327  1.00  0.79           C  
ATOM   4457  CE1 PHE A 289      17.298  26.846  10.687  1.00  0.79           C  
ATOM   4458  CE2 PHE A 289      15.789  27.949   9.275  1.00  0.79           C  
ATOM   4459  CZ  PHE A 289      16.171  26.849   9.955  1.00  0.79           C  
ATOM   4460  H   PHE A 289      16.477  31.931  10.749  1.00  0.79           H  
ATOM   4461  HA  PHE A 289      18.038  30.057  12.218  1.00  0.79           H  
ATOM   4462 1HB  PHE A 289      18.170  31.021   9.408  1.00  0.79           H  
ATOM   4463 2HB  PHE A 289      19.515  30.062  10.058  1.00  0.79           H  
ATOM   4464  HD1 PHE A 289      18.945  27.995  11.347  1.00  0.79           H  
ATOM   4465  HD2 PHE A 289      16.246  29.956   8.793  1.00  0.79           H  
ATOM   4466  HE1 PHE A 289      17.594  25.944  11.238  1.00  0.79           H  
ATOM   4467  HE2 PHE A 289      14.871  27.919   8.693  1.00  0.79           H  
ATOM   4468  HZ  PHE A 289      15.565  25.976   9.917  1.00  0.79           H  
ATOM   4469  N   THR A 290      20.267  30.773  12.784  1.00  0.77           N  
ATOM   4470  CA  THR A 290      21.475  31.202  13.470  1.00  0.77           C  
ATOM   4471  C   THR A 290      22.788  31.091  12.694  1.00  0.77           C  
ATOM   4472  O   THR A 290      23.860  31.165  13.284  1.00  0.77           O  
ATOM   4473  CB  THR A 290      21.589  30.464  14.813  1.00  0.77           C  
ATOM   4474  CG2 THR A 290      20.411  30.839  15.692  1.00  0.77           C  
ATOM   4475  OG1 THR A 290      21.610  29.042  14.600  1.00  0.77           O  
ATOM   4476  H   THR A 290      19.987  29.807  12.881  1.00  0.77           H  
ATOM   4477  HA  THR A 290      21.342  32.257  13.707  1.00  0.77           H  
ATOM   4478  HB  THR A 290      22.515  30.761  15.313  1.00  0.77           H  
ATOM   4479  HG1 THR A 290      21.622  28.600  15.457  1.00  0.77           H  
ATOM   4480 1HG2 THR A 290      20.493  30.330  16.657  1.00  0.77           H  
ATOM   4481 2HG2 THR A 290      20.413  31.917  15.850  1.00  0.77           H  
ATOM   4482 3HG2 THR A 290      19.480  30.549  15.204  1.00  0.77           H  
ATOM   4483  N   ASP A 291      22.731  30.838  11.395  1.00  0.75           N  
ATOM   4484  CA  ASP A 291      23.966  30.841  10.615  1.00  0.75           C  
ATOM   4485  C   ASP A 291      24.535  32.252  10.753  1.00  0.75           C  
ATOM   4486  O   ASP A 291      23.778  33.208  10.585  1.00  0.75           O  
ATOM   4487  CB  ASP A 291      23.735  30.540   9.128  1.00  0.75           C  
ATOM   4488  CG  ASP A 291      25.052  30.409   8.286  1.00  0.75           C  
ATOM   4489  OD1 ASP A 291      25.677  31.433   7.976  1.00  0.75           O  
ATOM   4490  OD2 ASP A 291      25.429  29.281   7.967  1.00  0.75           O1-
ATOM   4491  H   ASP A 291      21.833  30.725  10.947  1.00  0.75           H  
ATOM   4492  HA  ASP A 291      24.634  30.092  11.027  1.00  0.75           H  
ATOM   4493 1HB  ASP A 291      23.170  29.612   9.036  1.00  0.75           H  
ATOM   4494 2HB  ASP A 291      23.124  31.328   8.689  1.00  0.75           H  
ATOM   4495  N   PRO A 292      25.832  32.457  11.012  1.00  0.72           N  
ATOM   4496  CA  PRO A 292      26.452  33.760  11.138  1.00  0.72           C  
ATOM   4497  C   PRO A 292      26.058  34.737  10.045  1.00  0.72           C  
ATOM   4498  O   PRO A 292      25.956  35.939  10.299  1.00  0.72           O  
ATOM   4499  CB  PRO A 292      27.924  33.405  10.985  1.00  0.72           C  
ATOM   4500  CG  PRO A 292      28.027  32.050  11.545  1.00  0.72           C  
ATOM   4501  CD  PRO A 292      26.770  31.343  11.138  1.00  0.72           C  
ATOM   4502  HA  PRO A 292      26.260  34.172  12.132  1.00  0.72           H  
ATOM   4503 1HB  PRO A 292      28.211  33.433   9.930  1.00  0.72           H  
ATOM   4504 2HB  PRO A 292      28.539  34.137  11.512  1.00  0.72           H  
ATOM   4505 1HG  PRO A 292      28.948  31.553  11.203  1.00  0.72           H  
ATOM   4506 2HG  PRO A 292      28.106  32.151  12.593  1.00  0.72           H  
ATOM   4507 1HD  PRO A 292      26.922  30.823  10.191  1.00  0.72           H  
ATOM   4508 2HD  PRO A 292      26.473  30.676  11.943  1.00  0.72           H  
ATOM   4509  N   ALA A 293      25.846  34.250   8.813  1.00  0.69           N  
ATOM   4510  CA  ALA A 293      25.502  35.155   7.722  1.00  0.69           C  
ATOM   4511  C   ALA A 293      24.051  35.589   7.807  1.00  0.69           C  
ATOM   4512  O   ALA A 293      23.688  36.689   7.390  1.00  0.69           O  
ATOM   4513  CB  ALA A 293      25.782  34.493   6.399  1.00  0.69           C  
ATOM   4514  H   ALA A 293      25.897  33.240   8.607  1.00  0.69           H  
ATOM   4515  HA  ALA A 293      26.120  36.047   7.804  1.00  0.69           H  
ATOM   4516 1HB  ALA A 293      25.541  35.192   5.603  1.00  0.69           H  
ATOM   4517 2HB  ALA A 293      26.832  34.217   6.343  1.00  0.69           H  
ATOM   4518 3HB  ALA A 293      25.164  33.598   6.305  1.00  0.69           H  
ATOM   4519  N   SER A 294      23.202  34.731   8.360  1.00  0.67           N  
ATOM   4520  CA  SER A 294      21.795  35.064   8.479  1.00  0.67           C  
ATOM   4521  C   SER A 294      21.687  36.116   9.546  1.00  0.67           C  
ATOM   4522  O   SER A 294      20.944  37.095   9.429  1.00  0.67           O  
ATOM   4523  CB  SER A 294      20.993  33.856   8.896  1.00  0.67           C  
ATOM   4524  OG  SER A 294      21.021  32.856   7.917  1.00  0.67           O  
ATOM   4525  H   SER A 294      23.538  33.857   8.750  1.00  0.67           H  
ATOM   4526  HA  SER A 294      21.425  35.469   7.540  1.00  0.67           H  
ATOM   4527 1HB  SER A 294      21.374  33.461   9.837  1.00  0.67           H  
ATOM   4528 2HB  SER A 294      19.969  34.150   9.061  1.00  0.67           H  
ATOM   4529  HG  SER A 294      20.578  33.243   7.151  1.00  0.67           H  
ATOM   4530  N   ILE A 295      22.470  35.906  10.596  1.00  0.65           N  
ATOM   4531  CA  ILE A 295      22.464  36.785  11.738  1.00  0.65           C  
ATOM   4532  C   ILE A 295      23.012  38.151  11.354  1.00  0.65           C  
ATOM   4533  O   ILE A 295      22.413  39.187  11.668  1.00  0.65           O  
ATOM   4534  CB  ILE A 295      23.331  36.227  12.853  1.00  0.65           C  
ATOM   4535  CG1 ILE A 295      22.808  34.927  13.434  1.00  0.65           C  
ATOM   4536  CG2 ILE A 295      23.314  37.247  13.922  1.00  0.65           C  
ATOM   4537  CD1 ILE A 295      23.850  34.198  14.289  1.00  0.65           C  
ATOM   4538  H   ILE A 295      23.067  35.074  10.599  1.00  0.65           H  
ATOM   4539  HA  ILE A 295      21.442  36.907  12.092  1.00  0.65           H  
ATOM   4540  HB  ILE A 295      24.324  36.049  12.479  1.00  0.65           H  
ATOM   4541 1HG1 ILE A 295      21.960  35.158  14.074  1.00  0.65           H  
ATOM   4542 2HG1 ILE A 295      22.475  34.267  12.631  1.00  0.65           H  
ATOM   4543 1HG2 ILE A 295      23.925  36.922  14.753  1.00  0.65           H  
ATOM   4544 2HG2 ILE A 295      23.692  38.183  13.525  1.00  0.65           H  
ATOM   4545 3HG2 ILE A 295      22.286  37.390  14.263  1.00  0.65           H  
ATOM   4546 1HD1 ILE A 295      23.420  33.297  14.711  1.00  0.65           H  
ATOM   4547 2HD1 ILE A 295      24.699  33.929  13.683  1.00  0.65           H  
ATOM   4548 3HD1 ILE A 295      24.183  34.832  15.080  1.00  0.65           H  
ATOM   4549  N   ALA A 296      24.169  38.159  10.674  1.00  0.64           N  
ATOM   4550  CA  ALA A 296      24.781  39.406  10.262  1.00  0.64           C  
ATOM   4551  C   ALA A 296      23.859  40.180   9.323  1.00  0.64           C  
ATOM   4552  O   ALA A 296      23.710  41.401   9.453  1.00  0.64           O  
ATOM   4553  CB  ALA A 296      26.113  39.141   9.591  1.00  0.64           C  
ATOM   4554  H   ALA A 296      24.643  37.286  10.448  1.00  0.64           H  
ATOM   4555  HA  ALA A 296      24.947  39.999  11.150  1.00  0.64           H  
ATOM   4556 1HB  ALA A 296      26.581  40.085   9.310  1.00  0.64           H  
ATOM   4557 2HB  ALA A 296      26.760  38.608  10.288  1.00  0.64           H  
ATOM   4558 3HB  ALA A 296      25.953  38.532   8.701  1.00  0.64           H  
ATOM   4559  N   ALA A 297      23.192  39.475   8.402  1.00  0.63           N  
ATOM   4560  CA  ALA A 297      22.259  40.140   7.512  1.00  0.63           C  
ATOM   4561  C   ALA A 297      21.108  40.754   8.311  1.00  0.63           C  
ATOM   4562  O   ALA A 297      20.729  41.898   8.063  1.00  0.63           O  
ATOM   4563  CB  ALA A 297      21.746  39.159   6.476  1.00  0.63           C  
ATOM   4564  H   ALA A 297      23.344  38.472   8.286  1.00  0.63           H  
ATOM   4565  HA  ALA A 297      22.783  40.949   7.004  1.00  0.63           H  
ATOM   4566 1HB  ALA A 297      21.058  39.658   5.802  1.00  0.63           H  
ATOM   4567 2HB  ALA A 297      22.592  38.761   5.911  1.00  0.63           H  
ATOM   4568 3HB  ALA A 297      21.243  38.343   6.975  1.00  0.63           H  
ATOM   4569  N   ARG A 298      20.582  40.040   9.320  1.00  0.63           N  
ATOM   4570  CA  ARG A 298      19.496  40.613  10.118  1.00  0.63           C  
ATOM   4571  C   ARG A 298      19.926  41.837  10.884  1.00  0.63           C  
ATOM   4572  O   ARG A 298      19.170  42.803  10.983  1.00  0.63           O  
ATOM   4573  CB  ARG A 298      18.914  39.622  11.101  1.00  0.63           C  
ATOM   4574  CG  ARG A 298      18.092  38.614  10.477  1.00  0.63           C  
ATOM   4575  CD  ARG A 298      17.307  37.863  11.422  1.00  0.63           C  
ATOM   4576  NE  ARG A 298      18.142  37.127  12.342  1.00  0.63           N  
ATOM   4577  CZ  ARG A 298      18.675  35.907  12.115  1.00  0.63           C  
ATOM   4578  NH1 ARG A 298      18.501  35.282  11.003  1.00  0.63           N1+
ATOM   4579  NH2 ARG A 298      19.384  35.314  13.022  1.00  0.63           N  
ATOM   4580  H   ARG A 298      20.903  39.089   9.509  1.00  0.63           H  
ATOM   4581  HA  ARG A 298      18.698  40.901   9.437  1.00  0.63           H  
ATOM   4582 1HB  ARG A 298      19.722  39.114  11.631  1.00  0.63           H  
ATOM   4583 2HB  ARG A 298      18.307  40.144  11.842  1.00  0.63           H  
ATOM   4584 1HG  ARG A 298      17.418  39.099   9.775  1.00  0.63           H  
ATOM   4585 2HG  ARG A 298      18.730  37.921   9.965  1.00  0.63           H  
ATOM   4586 1HD  ARG A 298      16.680  38.540  12.000  1.00  0.63           H  
ATOM   4587 2HD  ARG A 298      16.687  37.172  10.883  1.00  0.63           H  
ATOM   4588  HE  ARG A 298      18.298  37.541  13.265  1.00  0.63           H  
ATOM   4589 1HH1 ARG A 298      17.943  35.689  10.273  1.00  0.63           H  
ATOM   4590 2HH1 ARG A 298      18.926  34.355  10.917  1.00  0.63           H  
ATOM   4591 1HH2 ARG A 298      19.558  35.790  13.905  1.00  0.63           H  
ATOM   4592 2HH2 ARG A 298      19.741  34.376  12.813  1.00  0.63           H  
ATOM   4593  N   GLY A 299      21.143  41.815  11.415  1.00  0.63           N  
ATOM   4594  CA  GLY A 299      21.651  42.960  12.142  1.00  0.63           C  
ATOM   4595  C   GLY A 299      21.715  44.171  11.216  1.00  0.63           C  
ATOM   4596  O   GLY A 299      21.203  45.261  11.521  1.00  0.63           O  
ATOM   4597  H   GLY A 299      21.719  40.976  11.322  1.00  0.63           H  
ATOM   4598 1HA  GLY A 299      20.986  43.171  12.977  1.00  0.63           H  
ATOM   4599 2HA  GLY A 299      22.632  42.739  12.553  1.00  0.63           H  
ATOM   4600  N   TYR A 300      22.311  43.971  10.045  1.00  0.64           N  
ATOM   4601  CA  TYR A 300      22.415  45.029   9.055  1.00  0.64           C  
ATOM   4602  C   TYR A 300      21.051  45.609   8.734  1.00  0.64           C  
ATOM   4603  O   TYR A 300      20.861  46.830   8.762  1.00  0.64           O  
ATOM   4604  CB  TYR A 300      23.067  44.505   7.788  1.00  0.64           C  
ATOM   4605  CG  TYR A 300      23.116  45.509   6.681  1.00  0.64           C  
ATOM   4606  CD1 TYR A 300      24.063  46.512   6.705  1.00  0.64           C  
ATOM   4607  CD2 TYR A 300      22.228  45.406   5.616  1.00  0.64           C  
ATOM   4608  CE1 TYR A 300      24.127  47.421   5.679  1.00  0.64           C  
ATOM   4609  CE2 TYR A 300      22.291  46.310   4.588  1.00  0.64           C  
ATOM   4610  CZ  TYR A 300      23.246  47.332   4.617  1.00  0.64           C  
ATOM   4611  OH  TYR A 300      23.328  48.276   3.589  1.00  0.64           O  
ATOM   4612  H   TYR A 300      22.712  43.052   9.838  1.00  0.64           H  
ATOM   4613  HA  TYR A 300      23.023  45.833   9.462  1.00  0.64           H  
ATOM   4614 1HB  TYR A 300      24.069  44.182   8.013  1.00  0.64           H  
ATOM   4615 2HB  TYR A 300      22.521  43.635   7.432  1.00  0.64           H  
ATOM   4616  HD1 TYR A 300      24.759  46.582   7.539  1.00  0.64           H  
ATOM   4617  HD2 TYR A 300      21.487  44.605   5.595  1.00  0.64           H  
ATOM   4618  HE1 TYR A 300      24.864  48.206   5.690  1.00  0.64           H  
ATOM   4619  HE2 TYR A 300      21.598  46.224   3.753  1.00  0.64           H  
ATOM   4620  HH  TYR A 300      24.218  48.656   3.579  1.00  0.64           H  
ATOM   4621  N   ILE A 301      20.101  44.734   8.432  1.00  0.65           N  
ATOM   4622  CA  ILE A 301      18.766  45.155   8.077  1.00  0.65           C  
ATOM   4623  C   ILE A 301      18.073  45.884   9.208  1.00  0.65           C  
ATOM   4624  O   ILE A 301      17.482  46.937   8.994  1.00  0.65           O  
ATOM   4625  CB  ILE A 301      17.921  43.963   7.687  1.00  0.65           C  
ATOM   4626  CG1 ILE A 301      18.428  43.364   6.420  1.00  0.65           C  
ATOM   4627  CG2 ILE A 301      16.514  44.396   7.518  1.00  0.65           C  
ATOM   4628  CD1 ILE A 301      17.847  42.031   6.162  1.00  0.65           C  
ATOM   4629  H   ILE A 301      20.319  43.735   8.436  1.00  0.65           H  
ATOM   4630  HA  ILE A 301      18.841  45.829   7.222  1.00  0.65           H  
ATOM   4631  HB  ILE A 301      17.985  43.200   8.467  1.00  0.65           H  
ATOM   4632 1HG1 ILE A 301      18.179  44.024   5.598  1.00  0.65           H  
ATOM   4633 2HG1 ILE A 301      19.506  43.277   6.466  1.00  0.65           H  
ATOM   4634 1HG2 ILE A 301      15.905  43.543   7.240  1.00  0.65           H  
ATOM   4635 2HG2 ILE A 301      16.152  44.816   8.455  1.00  0.65           H  
ATOM   4636 3HG2 ILE A 301      16.456  45.155   6.733  1.00  0.65           H  
ATOM   4637 1HD1 ILE A 301      18.247  41.669   5.254  1.00  0.65           H  
ATOM   4638 2HD1 ILE A 301      18.117  41.363   6.979  1.00  0.65           H  
ATOM   4639 3HD1 ILE A 301      16.767  42.100   6.092  1.00  0.65           H  
ATOM   4640  N   ALA A 302      18.133  45.338  10.420  1.00  0.67           N  
ATOM   4641  CA  ALA A 302      17.477  45.977  11.544  1.00  0.67           C  
ATOM   4642  C   ALA A 302      18.029  47.372  11.762  1.00  0.67           C  
ATOM   4643  O   ALA A 302      17.277  48.301  12.066  1.00  0.67           O  
ATOM   4644  CB  ALA A 302      17.671  45.148  12.796  1.00  0.67           C  
ATOM   4645  H   ALA A 302      18.637  44.469  10.566  1.00  0.67           H  
ATOM   4646  HA  ALA A 302      16.419  46.059  11.312  1.00  0.67           H  
ATOM   4647 1HB  ALA A 302      17.167  45.622  13.634  1.00  0.67           H  
ATOM   4648 2HB  ALA A 302      17.257  44.151  12.633  1.00  0.67           H  
ATOM   4649 3HB  ALA A 302      18.739  45.067  13.010  1.00  0.67           H  
ATOM   4650  N   THR A 303      19.337  47.528  11.575  1.00  0.69           N  
ATOM   4651  CA  THR A 303      19.999  48.803  11.755  1.00  0.69           C  
ATOM   4652  C   THR A 303      19.490  49.767  10.687  1.00  0.69           C  
ATOM   4653  O   THR A 303      19.147  50.910  10.978  1.00  0.69           O  
ATOM   4654  CB  THR A 303      21.517  48.601  11.684  1.00  0.69           C  
ATOM   4655  CG2 THR A 303      22.238  49.912  11.939  1.00  0.69           C  
ATOM   4656  OG1 THR A 303      21.874  47.648  12.706  1.00  0.69           O  
ATOM   4657  H   THR A 303      19.910  46.715  11.337  1.00  0.69           H  
ATOM   4658  HA  THR A 303      19.741  49.202  12.737  1.00  0.69           H  
ATOM   4659  HB  THR A 303      21.797  48.208  10.707  1.00  0.69           H  
ATOM   4660  HG1 THR A 303      21.509  46.752  12.448  1.00  0.69           H  
ATOM   4661 1HG2 THR A 303      23.313  49.756  11.906  1.00  0.69           H  
ATOM   4662 2HG2 THR A 303      21.948  50.628  11.176  1.00  0.69           H  
ATOM   4663 3HG2 THR A 303      21.959  50.297  12.920  1.00  0.69           H  
ATOM   4664  N   LYS A 304      19.389  49.278   9.453  1.00  0.71           N  
ATOM   4665  CA  LYS A 304      18.889  50.058   8.327  1.00  0.71           C  
ATOM   4666  C   LYS A 304      17.461  50.542   8.622  1.00  0.71           C  
ATOM   4667  O   LYS A 304      17.049  51.649   8.228  1.00  0.71           O  
ATOM   4668  CB  LYS A 304      18.955  49.221   7.059  1.00  0.71           C  
ATOM   4669  CG  LYS A 304      18.631  49.971   5.833  1.00  0.71           C  
ATOM   4670  CD  LYS A 304      18.760  49.153   4.630  1.00  0.71           C  
ATOM   4671  CE  LYS A 304      20.183  48.889   4.334  1.00  0.71           C  
ATOM   4672  NZ  LYS A 304      20.916  50.079   3.785  1.00  0.71           N1+
ATOM   4673  H   LYS A 304      19.702  48.323   9.275  1.00  0.71           H  
ATOM   4674  HA  LYS A 304      19.521  50.933   8.194  1.00  0.71           H  
ATOM   4675 1HB  LYS A 304      19.951  48.785   6.957  1.00  0.71           H  
ATOM   4676 2HB  LYS A 304      18.245  48.403   7.128  1.00  0.71           H  
ATOM   4677 1HG  LYS A 304      17.631  50.370   5.907  1.00  0.71           H  
ATOM   4678 2HG  LYS A 304      19.338  50.776   5.752  1.00  0.71           H  
ATOM   4679 1HD  LYS A 304      18.247  48.212   4.797  1.00  0.71           H  
ATOM   4680 2HD  LYS A 304      18.310  49.667   3.778  1.00  0.71           H  
ATOM   4681 1HE  LYS A 304      20.666  48.576   5.256  1.00  0.71           H  
ATOM   4682 2HE  LYS A 304      20.242  48.091   3.610  1.00  0.71           H  
ATOM   4683 1HZ  LYS A 304      21.874  49.761   3.617  1.00  0.71           H  
ATOM   4684 2HZ  LYS A 304      20.493  50.371   2.919  1.00  0.71           H  
ATOM   4685 3HZ  LYS A 304      20.913  50.896   4.443  1.00  0.71           H  
ATOM   4686  N   VAL A 305      16.684  49.703   9.310  1.00  0.73           N  
ATOM   4687  CA  VAL A 305      15.346  50.109   9.700  1.00  0.73           C  
ATOM   4688  C   VAL A 305      15.391  51.222  10.747  1.00  0.73           C  
ATOM   4689  O   VAL A 305      14.736  52.254  10.588  1.00  0.73           O  
ATOM   4690  CB  VAL A 305      14.531  48.942  10.269  1.00  0.73           C  
ATOM   4691  CG1 VAL A 305      13.268  49.496  10.780  1.00  0.73           C  
ATOM   4692  CG2 VAL A 305      14.243  47.903   9.203  1.00  0.73           C  
ATOM   4693  H   VAL A 305      17.031  48.775   9.553  1.00  0.73           H  
ATOM   4694  HA  VAL A 305      14.836  50.504   8.839  1.00  0.73           H  
ATOM   4695  HB  VAL A 305      15.063  48.490  11.088  1.00  0.73           H  
ATOM   4696 1HG1 VAL A 305      12.666  48.741  11.180  1.00  0.73           H  
ATOM   4697 2HG1 VAL A 305      13.466  50.243  11.547  1.00  0.73           H  
ATOM   4698 3HG1 VAL A 305      12.764  49.949   9.953  1.00  0.73           H  
ATOM   4699 1HG2 VAL A 305      13.663  47.126   9.618  1.00  0.73           H  
ATOM   4700 2HG2 VAL A 305      13.690  48.338   8.416  1.00  0.73           H  
ATOM   4701 3HG2 VAL A 305      15.160  47.503   8.816  1.00  0.73           H  
ATOM   4702  N   GLU A 306      16.229  51.069  11.776  1.00  0.75           N  
ATOM   4703  CA  GLU A 306      16.333  52.088  12.826  1.00  0.75           C  
ATOM   4704  C   GLU A 306      16.778  53.441  12.263  1.00  0.75           C  
ATOM   4705  O   GLU A 306      16.335  54.496  12.724  1.00  0.75           O  
ATOM   4706  CB  GLU A 306      17.300  51.660  13.941  1.00  0.75           C  
ATOM   4707  CG  GLU A 306      16.807  50.520  14.846  1.00  0.75           C  
ATOM   4708  CD  GLU A 306      17.791  50.190  15.977  1.00  0.75           C  
ATOM   4709  OE1 GLU A 306      18.845  50.775  16.015  1.00  0.75           O  
ATOM   4710  OE2 GLU A 306      17.475  49.357  16.803  1.00  0.75           O1-
ATOM   4711  H   GLU A 306      16.768  50.205  11.849  1.00  0.75           H  
ATOM   4712  HA  GLU A 306      15.345  52.218  13.266  1.00  0.75           H  
ATOM   4713 1HB  GLU A 306      18.239  51.333  13.489  1.00  0.75           H  
ATOM   4714 2HB  GLU A 306      17.526  52.517  14.573  1.00  0.75           H  
ATOM   4715 1HG  GLU A 306      15.850  50.803  15.279  1.00  0.75           H  
ATOM   4716 2HG  GLU A 306      16.650  49.632  14.234  1.00  0.75           H  
ATOM   4717  N   LEU A 307      17.617  53.401  11.230  1.00  0.75           N  
ATOM   4718  CA  LEU A 307      18.128  54.596  10.570  1.00  0.75           C  
ATOM   4719  C   LEU A 307      17.088  55.254   9.650  1.00  0.75           C  
ATOM   4720  O   LEU A 307      17.305  56.367   9.166  1.00  0.75           O  
ATOM   4721  CB  LEU A 307      19.354  54.218   9.731  1.00  0.75           C  
ATOM   4722  CG  LEU A 307      20.590  53.728  10.503  1.00  0.75           C  
ATOM   4723  CD1 LEU A 307      21.601  53.204   9.509  1.00  0.75           C  
ATOM   4724  CD2 LEU A 307      21.175  54.863  11.316  1.00  0.75           C  
ATOM   4725  H   LEU A 307      17.959  52.489  10.927  1.00  0.75           H  
ATOM   4726  HA  LEU A 307      18.419  55.312  11.334  1.00  0.75           H  
ATOM   4727 1HB  LEU A 307      19.063  53.420   9.045  1.00  0.75           H  
ATOM   4728 2HB  LEU A 307      19.654  55.080   9.138  1.00  0.75           H  
ATOM   4729  HG  LEU A 307      20.314  52.934  11.171  1.00  0.75           H  
ATOM   4730 1HD1 LEU A 307      22.464  52.844  10.040  1.00  0.75           H  
ATOM   4731 2HD1 LEU A 307      21.166  52.389   8.944  1.00  0.75           H  
ATOM   4732 3HD1 LEU A 307      21.892  54.001   8.823  1.00  0.75           H  
ATOM   4733 1HD2 LEU A 307      22.051  54.506  11.859  1.00  0.75           H  
ATOM   4734 2HD2 LEU A 307      21.466  55.676  10.649  1.00  0.75           H  
ATOM   4735 3HD2 LEU A 307      20.429  55.222  12.026  1.00  0.75           H  
ATOM   4736  N   GLY A 308      15.969  54.565   9.381  1.00  0.74           N  
ATOM   4737  CA  GLY A 308      14.935  55.076   8.490  1.00  0.74           C  
ATOM   4738  C   GLY A 308      15.282  54.936   7.018  1.00  0.74           C  
ATOM   4739  O   GLY A 308      14.762  55.678   6.183  1.00  0.74           O  
ATOM   4740  H   GLY A 308      15.799  53.664   9.823  1.00  0.74           H  
ATOM   4741 1HA  GLY A 308      14.015  54.528   8.679  1.00  0.74           H  
ATOM   4742 2HA  GLY A 308      14.741  56.119   8.721  1.00  0.74           H  
ATOM   4743  N   GLU A 309      16.178  54.014   6.686  1.00  0.72           N  
ATOM   4744  CA  GLU A 309      16.566  53.838   5.298  1.00  0.72           C  
ATOM   4745  C   GLU A 309      15.661  52.822   4.577  1.00  0.72           C  
ATOM   4746  O   GLU A 309      15.343  52.998   3.400  1.00  0.72           O  
ATOM   4747  CB  GLU A 309      18.021  53.397   5.235  1.00  0.72           C  
ATOM   4748  CG  GLU A 309      19.067  54.394   5.729  1.00  0.72           C  
ATOM   4749  CD  GLU A 309      20.507  53.824   5.656  1.00  0.72           C  
ATOM   4750  OE1 GLU A 309      20.671  52.683   5.227  1.00  0.72           O  
ATOM   4751  OE2 GLU A 309      21.419  54.523   6.030  1.00  0.72           O1-
ATOM   4752  H   GLU A 309      16.577  53.398   7.395  1.00  0.72           H  
ATOM   4753  HA  GLU A 309      16.475  54.797   4.790  1.00  0.72           H  
ATOM   4754 1HB  GLU A 309      18.114  52.591   5.908  1.00  0.72           H  
ATOM   4755 2HB  GLU A 309      18.278  53.046   4.236  1.00  0.72           H  
ATOM   4756 1HG  GLU A 309      19.009  55.297   5.124  1.00  0.72           H  
ATOM   4757 2HG  GLU A 309      18.833  54.663   6.757  1.00  0.72           H  
ATOM   4758  N   ALA A 310      15.227  51.779   5.297  1.00  0.70           N  
ATOM   4759  CA  ALA A 310      14.411  50.707   4.691  1.00  0.70           C  
ATOM   4760  C   ALA A 310      13.526  50.012   5.692  1.00  0.70           C  
ATOM   4761  O   ALA A 310      13.859  49.989   6.855  1.00  0.70           O  
ATOM   4762  CB  ALA A 310      15.289  49.638   4.086  1.00  0.70           C  
ATOM   4763  H   ALA A 310      15.535  51.711   6.267  1.00  0.70           H  
ATOM   4764  HA  ALA A 310      13.787  51.153   3.921  1.00  0.70           H  
ATOM   4765 1HB  ALA A 310      14.667  48.871   3.628  1.00  0.70           H  
ATOM   4766 2HB  ALA A 310      15.930  50.079   3.338  1.00  0.70           H  
ATOM   4767 3HB  ALA A 310      15.884  49.187   4.864  1.00  0.70           H  
ATOM   4768  N   ALA A 311      12.434  49.405   5.223  1.00  0.68           N  
ATOM   4769  CA  ALA A 311      11.528  48.572   6.034  1.00  0.68           C  
ATOM   4770  C   ALA A 311      12.046  47.142   6.110  1.00  0.68           C  
ATOM   4771  O   ALA A 311      12.802  46.724   5.223  1.00  0.68           O  
ATOM   4772  CB  ALA A 311      10.134  48.554   5.427  1.00  0.68           C  
ATOM   4773  H   ALA A 311      12.226  49.505   4.233  1.00  0.68           H  
ATOM   4774  HA  ALA A 311      11.485  48.985   7.045  1.00  0.68           H  
ATOM   4775 1HB  ALA A 311       9.468  47.949   6.045  1.00  0.68           H  
ATOM   4776 2HB  ALA A 311       9.753  49.538   5.353  1.00  0.68           H  
ATOM   4777 3HB  ALA A 311      10.184  48.137   4.431  1.00  0.68           H  
ATOM   4778  N   ALA A 312      11.612  46.359   7.107  1.00  0.67           N  
ATOM   4779  CA  ALA A 312      12.001  44.948   7.085  1.00  0.67           C  
ATOM   4780  C   ALA A 312      10.912  43.998   7.536  1.00  0.67           C  
ATOM   4781  O   ALA A 312      10.190  44.263   8.500  1.00  0.67           O  
ATOM   4782  CB  ALA A 312      13.191  44.710   7.979  1.00  0.67           C  
ATOM   4783  H   ALA A 312      11.039  46.740   7.865  1.00  0.67           H  
ATOM   4784  HA  ALA A 312      12.262  44.702   6.063  1.00  0.67           H  
ATOM   4785 1HB  ALA A 312      13.493  43.665   7.912  1.00  0.67           H  
ATOM   4786 2HB  ALA A 312      13.987  45.354   7.645  1.00  0.67           H  
ATOM   4787 3HB  ALA A 312      12.931  44.945   9.000  1.00  0.67           H  
ATOM   4788  N   ILE A 313      10.853  42.863   6.847  1.00  0.68           N  
ATOM   4789  CA  ILE A 313       9.943  41.781   7.180  1.00  0.68           C  
ATOM   4790  C   ILE A 313      10.729  40.489   7.400  1.00  0.68           C  
ATOM   4791  O   ILE A 313      11.475  40.059   6.522  1.00  0.68           O  
ATOM   4792  CB  ILE A 313       8.906  41.577   6.055  1.00  0.68           C  
ATOM   4793  CG1 ILE A 313       8.091  42.870   5.837  1.00  0.68           C  
ATOM   4794  CG2 ILE A 313       7.997  40.416   6.390  1.00  0.68           C  
ATOM   4795  CD1 ILE A 313       7.227  42.836   4.612  1.00  0.68           C  
ATOM   4796  H   ILE A 313      11.479  42.758   6.046  1.00  0.68           H  
ATOM   4797  HA  ILE A 313       9.419  42.032   8.095  1.00  0.68           H  
ATOM   4798  HB  ILE A 313       9.425  41.362   5.135  1.00  0.68           H  
ATOM   4799 1HG1 ILE A 313       7.461  43.044   6.709  1.00  0.68           H  
ATOM   4800 2HG1 ILE A 313       8.773  43.706   5.735  1.00  0.68           H  
ATOM   4801 1HG2 ILE A 313       7.281  40.271   5.584  1.00  0.68           H  
ATOM   4802 2HG2 ILE A 313       8.587  39.508   6.518  1.00  0.68           H  
ATOM   4803 3HG2 ILE A 313       7.469  40.637   7.318  1.00  0.68           H  
ATOM   4804 1HD1 ILE A 313       6.693  43.779   4.506  1.00  0.68           H  
ATOM   4805 2HD1 ILE A 313       7.853  42.683   3.740  1.00  0.68           H  
ATOM   4806 3HD1 ILE A 313       6.517  42.028   4.704  1.00  0.68           H  
ATOM   4807  N   PHE A 314      10.587  39.904   8.577  1.00  0.71           N  
ATOM   4808  CA  PHE A 314      11.256  38.667   8.958  1.00  0.71           C  
ATOM   4809  C   PHE A 314      10.269  37.493   9.000  1.00  0.71           C  
ATOM   4810  O   PHE A 314       9.483  37.350   9.937  1.00  0.71           O  
ATOM   4811  CB  PHE A 314      11.939  38.875  10.315  1.00  0.71           C  
ATOM   4812  CG  PHE A 314      13.168  39.845  10.311  1.00  0.71           C  
ATOM   4813  CD1 PHE A 314      13.806  40.220   9.121  1.00  0.71           C  
ATOM   4814  CD2 PHE A 314      13.672  40.376  11.504  1.00  0.71           C  
ATOM   4815  CE1 PHE A 314      14.901  41.077   9.123  1.00  0.71           C  
ATOM   4816  CE2 PHE A 314      14.770  41.243  11.503  1.00  0.71           C  
ATOM   4817  CZ  PHE A 314      15.385  41.591  10.314  1.00  0.71           C  
ATOM   4818  H   PHE A 314       9.965  40.339   9.247  1.00  0.71           H  
ATOM   4819  HA  PHE A 314      12.020  38.435   8.212  1.00  0.71           H  
ATOM   4820 1HB  PHE A 314      11.205  39.308  10.964  1.00  0.71           H  
ATOM   4821 2HB  PHE A 314      12.225  37.939  10.752  1.00  0.71           H  
ATOM   4822  HD1 PHE A 314      13.437  39.826   8.181  1.00  0.71           H  
ATOM   4823  HD2 PHE A 314      13.195  40.109  12.449  1.00  0.71           H  
ATOM   4824  HE1 PHE A 314      15.377  41.343   8.181  1.00  0.71           H  
ATOM   4825  HE2 PHE A 314      15.144  41.645  12.439  1.00  0.71           H  
ATOM   4826  HZ  PHE A 314      16.248  42.269  10.315  1.00  0.71           H  
ATOM   4827  N   MET A 315      10.284  36.661   7.971  1.00  0.76           N  
ATOM   4828  CA  MET A 315       9.332  35.561   7.888  1.00  0.76           C  
ATOM   4829  C   MET A 315       9.898  34.331   8.563  1.00  0.76           C  
ATOM   4830  O   MET A 315      11.065  34.000   8.351  1.00  0.76           O  
ATOM   4831  CB  MET A 315       9.036  35.249   6.432  1.00  0.76           C  
ATOM   4832  CG  MET A 315       8.376  36.333   5.688  1.00  0.76           C  
ATOM   4833  SD  MET A 315       8.083  35.899   3.988  1.00  0.76           S  
ATOM   4834  CE  MET A 315       7.201  37.327   3.517  1.00  0.76           C  
ATOM   4835  H   MET A 315      10.973  36.783   7.234  1.00  0.76           H  
ATOM   4836  HA  MET A 315       8.413  35.837   8.404  1.00  0.76           H  
ATOM   4837 1HB  MET A 315       9.943  34.983   5.919  1.00  0.76           H  
ATOM   4838 2HB  MET A 315       8.373  34.422   6.391  1.00  0.76           H  
ATOM   4839 1HG  MET A 315       7.435  36.547   6.157  1.00  0.76           H  
ATOM   4840 2HG  MET A 315       8.999  37.227   5.715  1.00  0.76           H  
ATOM   4841 1HE  MET A 315       6.939  37.248   2.483  1.00  0.76           H  
ATOM   4842 2HE  MET A 315       6.299  37.400   4.119  1.00  0.76           H  
ATOM   4843 3HE  MET A 315       7.806  38.212   3.676  1.00  0.76           H  
ATOM   4844  N   THR A 316       9.071  33.616   9.313  1.00  0.82           N  
ATOM   4845  CA  THR A 316       9.499  32.386   9.982  1.00  0.82           C  
ATOM   4846  C   THR A 316       8.360  31.562  10.547  1.00  0.82           C  
ATOM   4847  O   THR A 316       7.316  32.104  10.881  1.00  0.82           O  
ATOM   4848  CB  THR A 316      10.453  32.703  11.129  1.00  0.82           C  
ATOM   4849  CG2 THR A 316       9.806  33.693  12.079  1.00  0.82           C  
ATOM   4850  OG1 THR A 316      10.808  31.462  11.800  1.00  0.82           O  
ATOM   4851  H   THR A 316       8.122  33.967   9.472  1.00  0.82           H  
ATOM   4852  HA  THR A 316      10.023  31.765   9.254  1.00  0.82           H  
ATOM   4853  HB  THR A 316      11.363  33.151  10.738  1.00  0.82           H  
ATOM   4854  HG1 THR A 316      11.053  31.638  12.732  1.00  0.82           H  
ATOM   4855 1HG2 THR A 316      10.493  33.916  12.875  1.00  0.82           H  
ATOM   4856 2HG2 THR A 316       9.564  34.614  11.547  1.00  0.82           H  
ATOM   4857 3HG2 THR A 316       8.890  33.270  12.486  1.00  0.82           H  
ATOM   4858  N   ALA A 317       8.557  30.251  10.710  1.00  0.87           N  
ATOM   4859  CA  ALA A 317       7.536  29.479  11.423  1.00  0.87           C  
ATOM   4860  C   ALA A 317       7.378  30.008  12.845  1.00  0.87           C  
ATOM   4861  O   ALA A 317       6.289  29.958  13.422  1.00  0.87           O  
ATOM   4862  CB  ALA A 317       7.876  28.004  11.475  1.00  0.87           C  
ATOM   4863  H   ALA A 317       9.418  29.815  10.397  1.00  0.87           H  
ATOM   4864  HA  ALA A 317       6.593  29.606  10.906  1.00  0.87           H  
ATOM   4865 1HB  ALA A 317       7.092  27.476  12.006  1.00  0.87           H  
ATOM   4866 2HB  ALA A 317       7.974  27.610  10.465  1.00  0.87           H  
ATOM   4867 3HB  ALA A 317       8.806  27.879  12.009  1.00  0.87           H  
ATOM   4868  N   THR A 318       8.493  30.446  13.438  1.00  0.92           N  
ATOM   4869  CA  THR A 318       8.468  30.966  14.793  1.00  0.92           C  
ATOM   4870  C   THR A 318       9.639  31.979  14.946  1.00  0.92           C  
ATOM   4871  O   THR A 318      10.713  31.742  14.389  1.00  0.92           O  
ATOM   4872  CB  THR A 318       8.592  29.780  15.773  1.00  0.92           C  
ATOM   4873  CG2 THR A 318       9.975  29.190  15.682  1.00  0.92           C  
ATOM   4874  OG1 THR A 318       8.352  30.209  17.112  1.00  0.92           O  
ATOM   4875  H   THR A 318       9.349  30.492  12.891  1.00  0.92           H  
ATOM   4876  HA  THR A 318       7.506  31.436  14.955  1.00  0.92           H  
ATOM   4877  HB  THR A 318       7.852  29.020  15.512  1.00  0.92           H  
ATOM   4878  HG1 THR A 318       9.175  30.461  17.558  1.00  0.92           H  
ATOM   4879 1HG2 THR A 318      10.038  28.359  16.372  1.00  0.92           H  
ATOM   4880 2HG2 THR A 318      10.168  28.844  14.666  1.00  0.92           H  
ATOM   4881 3HG2 THR A 318      10.709  29.953  15.955  1.00  0.92           H  
ATOM   4882  N   PRO A 319       9.490  33.101  15.663  1.00  0.96           N  
ATOM   4883  CA  PRO A 319      10.541  34.069  15.974  1.00  0.96           C  
ATOM   4884  C   PRO A 319      11.715  33.442  16.740  1.00  0.96           C  
ATOM   4885  O   PRO A 319      11.506  32.515  17.532  1.00  0.96           O  
ATOM   4886  CB  PRO A 319       9.790  35.121  16.798  1.00  0.96           C  
ATOM   4887  CG  PRO A 319       8.351  34.982  16.382  1.00  0.96           C  
ATOM   4888  CD  PRO A 319       8.148  33.533  16.039  1.00  0.96           C  
ATOM   4889  HA  PRO A 319      10.873  34.504  15.019  1.00  0.96           H  
ATOM   4890 1HB  PRO A 319       9.955  34.964  17.864  1.00  0.96           H  
ATOM   4891 2HB  PRO A 319      10.162  36.127  16.570  1.00  0.96           H  
ATOM   4892 1HG  PRO A 319       7.680  35.305  17.189  1.00  0.96           H  
ATOM   4893 2HG  PRO A 319       8.116  35.625  15.529  1.00  0.96           H  
ATOM   4894 1HD  PRO A 319       7.727  32.961  16.851  1.00  0.96           H  
ATOM   4895 2HD  PRO A 319       7.496  33.535  15.159  1.00  0.96           H  
ATOM   4896  N   PRO A 320      12.939  34.000  16.629  1.00  0.98           N  
ATOM   4897  CA  PRO A 320      14.165  33.562  17.296  1.00  0.98           C  
ATOM   4898  C   PRO A 320      14.096  33.637  18.820  1.00  0.98           C  
ATOM   4899  O   PRO A 320      14.876  32.983  19.510  1.00  0.98           O  
ATOM   4900  CB  PRO A 320      15.223  34.547  16.758  1.00  0.98           C  
ATOM   4901  CG  PRO A 320      14.442  35.757  16.301  1.00  0.98           C  
ATOM   4902  CD  PRO A 320      13.130  35.201  15.776  1.00  0.98           C  
ATOM   4903  HA  PRO A 320      14.396  32.535  16.979  1.00  0.98           H  
ATOM   4904 1HB  PRO A 320      15.945  34.791  17.553  1.00  0.98           H  
ATOM   4905 2HB  PRO A 320      15.799  34.073  15.944  1.00  0.98           H  
ATOM   4906 1HG  PRO A 320      14.308  36.456  17.141  1.00  0.98           H  
ATOM   4907 2HG  PRO A 320      15.021  36.299  15.531  1.00  0.98           H  
ATOM   4908 1HD  PRO A 320      12.359  35.953  15.936  1.00  0.98           H  
ATOM   4909 2HD  PRO A 320      13.223  34.915  14.717  1.00  0.98           H  
ATOM   4910  N   GLY A 321      13.179  34.446  19.346  1.00  0.97           N  
ATOM   4911  CA  GLY A 321      13.038  34.591  20.789  1.00  0.97           C  
ATOM   4912  C   GLY A 321      12.068  33.581  21.422  1.00  0.97           C  
ATOM   4913  O   GLY A 321      11.829  33.631  22.630  1.00  0.97           O  
ATOM   4914  H   GLY A 321      12.563  34.968  18.744  1.00  0.97           H  
ATOM   4915 1HA  GLY A 321      14.019  34.492  21.253  1.00  0.97           H  
ATOM   4916 2HA  GLY A 321      12.694  35.601  21.007  1.00  0.97           H  
ATOM   4917  N   THR A 322      11.484  32.688  20.618  1.00  0.96           N  
ATOM   4918  CA  THR A 322      10.513  31.732  21.144  1.00  0.96           C  
ATOM   4919  C   THR A 322      11.108  30.464  21.742  1.00  0.96           C  
ATOM   4920  O   THR A 322      12.277  30.141  21.539  1.00  0.96           O  
ATOM   4921  CB  THR A 322       9.504  31.340  20.071  1.00  0.96           C  
ATOM   4922  CG2 THR A 322       8.773  32.535  19.597  1.00  0.96           C  
ATOM   4923  OG1 THR A 322      10.188  30.710  18.972  1.00  0.96           O  
ATOM   4924  H   THR A 322      11.698  32.669  19.621  1.00  0.96           H  
ATOM   4925  HA  THR A 322       9.960  32.231  21.940  1.00  0.96           H  
ATOM   4926  HB  THR A 322       8.792  30.635  20.489  1.00  0.96           H  
ATOM   4927  HG1 THR A 322      10.805  31.359  18.555  1.00  0.96           H  
ATOM   4928 1HG2 THR A 322       8.058  32.230  18.857  1.00  0.96           H  
ATOM   4929 2HG2 THR A 322       8.254  33.002  20.432  1.00  0.96           H  
ATOM   4930 3HG2 THR A 322       9.475  33.229  19.174  1.00  0.96           H  
ATOM   4931  N   SER A 323      10.254  29.717  22.446  1.00  0.94           N  
ATOM   4932  CA  SER A 323      10.629  28.458  23.077  1.00  0.94           C  
ATOM   4933  C   SER A 323       9.593  27.340  22.878  1.00  0.94           C  
ATOM   4934  O   SER A 323       9.510  26.433  23.700  1.00  0.94           O  
ATOM   4935  CB  SER A 323      10.850  28.688  24.558  1.00  0.94           C  
ATOM   4936  OG  SER A 323       9.682  29.180  25.166  1.00  0.94           O  
ATOM   4937  H   SER A 323       9.310  30.053  22.572  1.00  0.94           H  
ATOM   4938  HA  SER A 323      11.570  28.129  22.641  1.00  0.94           H
[truncated: 381,279 more chars]
