# Supplementary material for: Integrative proteome-wide structural analysis and high-throughput docking identify broad-spectrum antiviral scaffolds against Zika, Yellow Fever, West Nile, Saint Louis encephalitis, and Usutu viruses
Source: Front Cell Infect Microbiol. 2026 Apr 30;16:1723132. doi: 10.3389/fcimb.2026.1723132 (PMC13171538; doi:10.3389/fcimb.2026.1723132)
Supplement: Supplementary file 5 [file DataSheet5.zip › WNV/WNV_NS4a/Mol_probity_Files/Clash_log_WNV_NS4a.txt]

Using electron cloud x-H distances and vdW radii

Using input model H/D atoms...

Bad Clashes >= 0.4 Angstrom:
 A 121  GLU  OE1  A 124  LYS  NZ  :0.515
 A  59  LEU  C    A  59  LEU HD23 :0.512
 A  70  LEU  O    A  79  LYS  NZ  :0.483
clashscore = 1.52
clashscore (B factor cutoff = 40) = 1.515917
