# Supplementary material for: Integrative proteome-wide structural analysis and high-throughput docking identify broad-spectrum antiviral scaffolds against Zika, Yellow Fever, West Nile, Saint Louis encephalitis, and Usutu viruses
Source: Front Cell Infect Microbiol. 2026 Apr 30;16:1723132. doi: 10.3389/fcimb.2026.1723132 (PMC13171538; doi:10.3389/fcimb.2026.1723132)
Supplement: Supplementary file 5 [file DataSheet5.zip › WNV/WNV_NS4a/Mol_probity_Files/WNV_NS4a_1FH.pdb]

USER  MOD reduce.3.7.201124 H: found=0, std=0, add=1025, rem=0, adj=15
USER  MOD -----------------------------------------------------------------
USER  MOD scores for adjustable sidechains, with "set" totals for H,N and Q
USER  MOD "o" means original, "f" means flipped, "180deg" is methyl default
USER  MOD "!" flags a clash with an overlap of 0.40A or greater
USER  MOD flip categories: "K"=keep, "C"=clashes, "X"=uncertain, "F"=flip
USER  MOD Single : A   1 SER N   :NH3+    180:sc=       0   (180deg=0)
USER  MOD Single : A   1 SER OG  :   rot  180:sc=       0
USER  MOD Single : A   2 GLN     :      amide:sc= -0.0727  X(o=-0.073,f=-0.11)
USER  MOD Single : A  15 HIS     :     no HD1:sc=       0  X(o=0,f=-0.0043)
USER  MOD Single : A  19 LYS NZ  :NH3+    180:sc=       0   (180deg=0)
USER  MOD Single : A  20 THR OG1 :   rot   75:sc=   0.775
USER  MOD Single : A  26 THR OG1 :   rot   76:sc=   0.891
USER  MOD Single : A  28 TYR OH  :   rot  180:sc=       0
USER  MOD Single : A  32 THR OG1 :   rot  -66:sc=    1.12
USER  MOD Single : A  35 LYS NZ  :NH3+    180:sc=       0   (180deg=0)
USER  MOD Single : A  40 HIS     :     no HE2:sc=   0.218  K(o=0.22,f=-2.2)
USER  MOD Single : A  52 GLN     :      amide:sc=   0.771  K(o=0.77,f=0)
USER  MOD Single : A  53 THR OG1 :   rot   77:sc=   0.759
USER  MOD Single : A  61 SER OG  :   rot   75:sc=  0.0109
USER  MOD Single : A  64 SER OG  :   rot   79:sc=   0.805
USER  MOD Single : A  73 GLN     :      amide:sc=   0.383  K(o=0.38,f=-4.1!)
USER  MOD Single : A  75 LYS NZ  :NH3+    180:sc=       0   (180deg=0)
USER  MOD Single : A  79 LYS NZ  :NH3+   -112:sc=   0.146   (180deg=-1.54!)
USER  MOD Single : A  91 THR OG1 :   rot   72:sc=    1.01
USER  MOD Single : A  94 CYS SG  :   rot   69:sc=   0.247
USER  MOD Single : A 102 THR OG1 :   rot  180:sc=       0
USER  MOD Single : A 103 LYS NZ  :NH3+    180:sc=       0   (180deg=0)
USER  MOD Single : A 111 SER OG  :   rot   82:sc=    1.12
USER  MOD Single : A 124 LYS NZ  :NH3+    146:sc=   0.158!  (180deg=-1.17!)
USER  MOD Single : A 125 GLN     :      amide:sc=       0  X(o=0,f=-0.26)
USER  MOD -----------------------------------------------------------------
ATOM      1  N   SER A   1       0.488  -0.774   0.244  1.00 11.15           N
ATOM      2  CA  SER A   1       1.708  -0.561  -0.527  1.00 11.15           C
ATOM      3  C   SER A   1       2.151   0.903  -0.577  1.00 11.15           C
ATOM      4  O   SER A   1       3.338   1.203  -0.396  1.00 11.15           O
ATOM      5  CB  SER A   1       1.520  -1.068  -1.943  1.00 11.15           C
ATOM      6  OG  SER A   1       1.325  -2.455  -1.957  1.00 11.15           O
ATOM      0  H1  SER A   1       0.280  -1.639   0.238  1.00 11.15           H   new
ATOM      0  H2  SER A   1       0.616  -0.506   1.083  1.00 11.15           H   new
ATOM      0  H3  SER A   1      -0.178  -0.307  -0.118  1.00 11.15           H   new
ATOM      0  HA  SER A   1       2.406  -1.056  -0.071  1.00 11.15           H   new
ATOM      0  HB2 SER A   1       0.758  -0.627  -2.350  1.00 11.15           H   new
ATOM      0  HB3 SER A   1       2.297  -0.842  -2.477  1.00 11.15           H   new
ATOM      0  HG  SER A   1       1.222  -2.716  -2.749  1.00 11.15           H   new
ATOM     14  N   GLN A   2       1.205   1.830  -0.771  1.00 10.98           N
ATOM     15  CA  GLN A   2       1.583   3.241  -0.900  1.00 10.98           C
ATOM     16  C   GLN A   2       2.268   3.802   0.340  1.00 10.98           C
ATOM     17  O   GLN A   2       3.163   4.629   0.227  1.00 10.98           O
ATOM     18  CB  GLN A   2       0.373   4.101  -1.251  1.00 10.98           C
ATOM     19  CG  GLN A   2       0.725   5.546  -1.594  1.00 10.98           C
ATOM     20  CD  GLN A   2       1.577   5.649  -2.877  1.00 10.98           C
ATOM     21  NE2 GLN A   2       2.684   6.388  -2.817  1.00 10.98           N
ATOM     22  OE1 GLN A   2       1.221   5.076  -3.911  1.00 10.98           O
ATOM      0  H   GLN A   2       0.362   1.669  -0.829  1.00 10.98           H   new
ATOM      0  HA  GLN A   2       2.230   3.273  -1.622  1.00 10.98           H   new
ATOM      0  HB2 GLN A   2      -0.090   3.702  -2.004  1.00 10.98           H   new
ATOM      0  HB3 GLN A   2      -0.245   4.096  -0.503  1.00 10.98           H   new
ATOM      0  HG2 GLN A   2      -0.091   6.058  -1.708  1.00 10.98           H   new
ATOM      0  HG3 GLN A   2       1.209   5.944  -0.853  1.00 10.98           H   new
ATOM      0 HE21 GLN A   2       2.904   6.774  -2.081  1.00 10.98           H   new
ATOM      0 HE22 GLN A   2       3.179   6.479  -3.515  1.00 10.98           H   new
ATOM     31  N   ILE A   3       1.886   3.356   1.530  1.00 10.80           N
ATOM     32  CA  ILE A   3       2.526   3.900   2.723  1.00 10.80           C
ATOM     33  C   ILE A   3       4.017   3.601   2.702  1.00 10.80           C
ATOM     34  O   ILE A   3       4.837   4.466   3.022  1.00 10.80           O
ATOM     35  CB  ILE A   3       1.910   3.340   4.008  1.00 10.80           C
ATOM     36  CG1 ILE A   3       0.479   3.856   4.163  1.00 10.80           C
ATOM     37  CG2 ILE A   3       2.764   3.742   5.203  1.00 10.80           C
ATOM     38  CD1 ILE A   3      -0.306   3.146   5.240  1.00 10.80           C
ATOM      0  H   ILE A   3       1.281   2.761   1.669  1.00 10.80           H   new
ATOM      0  HA  ILE A   3       2.383   4.859   2.715  1.00 10.80           H   new
ATOM      0  HB  ILE A   3       1.883   2.372   3.961  1.00 10.80           H   new
ATOM      0 HG12 ILE A   3       0.505   4.805   4.364  1.00 10.80           H   new
ATOM      0 HG13 ILE A   3       0.015   3.758   3.317  1.00 10.80           H   new
ATOM      0 HG21 ILE A   3       2.372   3.386   6.016  1.00 10.80           H   new
ATOM      0 HG22 ILE A   3       3.660   3.387   5.095  1.00 10.80           H   new
ATOM      0 HG23 ILE A   3       2.805   4.709   5.261  1.00 10.80           H   new
ATOM      0 HD11 ILE A   3      -1.201   3.518   5.287  1.00 10.80           H   new
ATOM      0 HD12 ILE A   3      -0.360   2.200   5.031  1.00 10.80           H   new
ATOM      0 HD13 ILE A   3       0.138   3.263   6.095  1.00 10.80           H   new
ATOM     50  N   GLY A   4       4.368   2.365   2.339  1.00 10.60           N
ATOM     51  CA  GLY A   4       5.765   1.975   2.252  1.00 10.60           C
ATOM     52  C   GLY A   4       6.483   2.828   1.214  1.00 10.60           C
ATOM     53  O   GLY A   4       7.603   3.284   1.448  1.00 10.60           O
ATOM      0  H   GLY A   4       3.809   1.742   2.140  1.00 10.60           H   new
ATOM      0  HA2 GLY A   4       6.191   2.078   3.117  1.00 10.60           H   new
ATOM      0  HA3 GLY A   4       5.832   1.037   2.013  1.00 10.60           H   new
ATOM     57  N   LEU A   5       5.818   3.096   0.086  1.00 10.34           N
ATOM     58  CA  LEU A   5       6.438   3.915  -0.949  1.00 10.34           C
ATOM     59  C   LEU A   5       6.685   5.323  -0.429  1.00 10.34           C
ATOM     60  O   LEU A   5       7.725   5.921  -0.712  1.00 10.34           O
ATOM     61  CB  LEU A   5       5.551   3.974  -2.191  1.00 10.34           C
ATOM     62  CG  LEU A   5       5.403   2.657  -2.946  1.00 10.34           C
ATOM     63  CD1 LEU A   5       4.375   2.824  -4.062  1.00 10.34           C
ATOM     64  CD2 LEU A   5       6.758   2.238  -3.491  1.00 10.34           C
ATOM      0  H   LEU A   5       5.024   2.818  -0.094  1.00 10.34           H   new
ATOM      0  HA  LEU A   5       7.286   3.510  -1.189  1.00 10.34           H   new
ATOM      0  HB2 LEU A   5       4.669   4.280  -1.927  1.00 10.34           H   new
ATOM      0  HB3 LEU A   5       5.912   4.639  -2.798  1.00 10.34           H   new
ATOM      0  HG  LEU A   5       5.087   1.959  -2.351  1.00 10.34           H   new
ATOM      0 HD11 LEU A   5       4.280   1.987  -4.543  1.00 10.34           H   new
ATOM      0 HD12 LEU A   5       3.520   3.075  -3.679  1.00 10.34           H   new
ATOM      0 HD13 LEU A   5       4.671   3.516  -4.674  1.00 10.34           H   new
ATOM      0 HD21 LEU A   5       6.669   1.400  -3.972  1.00 10.34           H   new
ATOM      0 HD22 LEU A   5       7.091   2.922  -4.093  1.00 10.34           H   new
ATOM      0 HD23 LEU A   5       7.381   2.123  -2.756  1.00 10.34           H   new
ATOM     76  N   VAL A   6       5.750   5.842   0.367  1.00  9.95           N
ATOM     77  CA  VAL A   6       5.915   7.166   0.937  1.00  9.95           C
ATOM     78  C   VAL A   6       7.099   7.193   1.885  1.00  9.95           C
ATOM     79  O   VAL A   6       7.892   8.135   1.841  1.00  9.95           O
ATOM     80  CB  VAL A   6       4.643   7.644   1.650  1.00  9.95           C
ATOM     81  CG1 VAL A   6       4.932   8.926   2.411  1.00  9.95           C
ATOM     82  CG2 VAL A   6       3.557   7.903   0.608  1.00  9.95           C
ATOM      0  H   VAL A   6       5.020   5.443   0.585  1.00  9.95           H   new
ATOM      0  HA  VAL A   6       6.085   7.779   0.205  1.00  9.95           H   new
ATOM      0  HB  VAL A   6       4.345   6.965   2.275  1.00  9.95           H   new
ATOM      0 HG11 VAL A   6       4.126   9.225   2.860  1.00  9.95           H   new
ATOM      0 HG12 VAL A   6       5.626   8.763   3.068  1.00  9.95           H   new
ATOM      0 HG13 VAL A   6       5.229   9.611   1.791  1.00  9.95           H   new
ATOM      0 HG21 VAL A   6       2.749   8.206   1.051  1.00  9.95           H   new
ATOM      0 HG22 VAL A   6       3.860   8.584  -0.013  1.00  9.95           H   new
ATOM      0 HG23 VAL A   6       3.372   7.084   0.123  1.00  9.95           H   new
ATOM     92  N   GLU A   7       7.238   6.172   2.740  1.00  9.39           N
ATOM     93  CA  GLU A   7       8.389   6.134   3.636  1.00  9.39           C
ATOM     94  C   GLU A   7       9.692   6.150   2.839  1.00  9.39           C
ATOM     95  O   GLU A   7      10.626   6.883   3.186  1.00  9.39           O
ATOM     96  CB  GLU A   7       8.361   4.914   4.562  1.00  9.39           C
ATOM     97  CG  GLU A   7       9.558   4.872   5.536  1.00  9.39           C
ATOM     98  CD  GLU A   7       9.521   3.744   6.557  1.00  9.39           C
ATOM     99  OE1 GLU A   7       8.568   3.002   6.586  1.00  9.39           O
ATOM    100  OE2 GLU A   7      10.479   3.630   7.303  1.00  9.39           O1-
ATOM      0  H   GLU A   7       6.692   5.512   2.813  1.00  9.39           H   new
ATOM      0  HA  GLU A   7       8.341   6.928   4.191  1.00  9.39           H   new
ATOM      0  HB2 GLU A   7       7.535   4.919   5.071  1.00  9.39           H   new
ATOM      0  HB3 GLU A   7       8.358   4.106   4.025  1.00  9.39           H   new
ATOM      0  HG2 GLU A   7      10.375   4.795   5.019  1.00  9.39           H   new
ATOM      0  HG3 GLU A   7       9.601   5.717   6.010  1.00  9.39           H   new
ATOM    107  N   VAL A   8       9.742   5.389   1.740  1.00  8.66           N
ATOM    108  CA  VAL A   8      10.942   5.362   0.917  1.00  8.66           C
ATOM    109  C   VAL A   8      11.239   6.736   0.349  1.00  8.66           C
ATOM    110  O   VAL A   8      12.373   7.213   0.436  1.00  8.66           O
ATOM    111  CB  VAL A   8      10.793   4.363  -0.243  1.00  8.66           C
ATOM    112  CG1 VAL A   8      11.956   4.521  -1.208  1.00  8.66           C
ATOM    113  CG2 VAL A   8      10.757   2.952   0.308  1.00  8.66           C
ATOM      0  H   VAL A   8       9.099   4.890   1.462  1.00  8.66           H   new
ATOM      0  HA  VAL A   8      11.676   5.084   1.487  1.00  8.66           H   new
ATOM      0  HB  VAL A   8       9.966   4.538  -0.719  1.00  8.66           H   new
ATOM      0 HG11 VAL A   8      11.859   3.890  -1.938  1.00  8.66           H   new
ATOM      0 HG12 VAL A   8      11.963   5.424  -1.561  1.00  8.66           H   new
ATOM      0 HG13 VAL A   8      12.789   4.350  -0.742  1.00  8.66           H   new
ATOM      0 HG21 VAL A   8      10.663   2.321  -0.423  1.00  8.66           H   new
ATOM      0 HG22 VAL A   8      11.581   2.770   0.787  1.00  8.66           H   new
ATOM      0 HG23 VAL A   8      10.004   2.860   0.913  1.00  8.66           H   new
ATOM    123  N   LEU A   9      10.217   7.395  -0.186  1.00  7.76           N
ATOM    124  CA  LEU A   9      10.386   8.723  -0.747  1.00  7.76           C
ATOM    125  C   LEU A   9      10.801   9.721   0.328  1.00  7.76           C
ATOM    126  O   LEU A   9      11.611  10.610   0.080  1.00  7.76           O
ATOM    127  CB  LEU A   9       9.079   9.155  -1.400  1.00  7.76           C
ATOM    128  CG  LEU A   9       8.711   8.371  -2.655  1.00  7.76           C
ATOM    129  CD1 LEU A   9       7.299   8.738  -3.085  1.00  7.76           C
ATOM    130  CD2 LEU A   9       9.726   8.678  -3.740  1.00  7.76           C
ATOM      0  H   LEU A   9       9.416   7.087  -0.233  1.00  7.76           H   new
ATOM      0  HA  LEU A   9      11.091   8.700  -1.413  1.00  7.76           H   new
ATOM      0  HB2 LEU A   9       8.362   9.064  -0.753  1.00  7.76           H   new
ATOM      0  HB3 LEU A   9       9.139  10.096  -1.626  1.00  7.76           H   new
ATOM      0  HG  LEU A   9       8.729   7.417  -2.481  1.00  7.76           H   new
ATOM      0 HD11 LEU A   9       7.064   8.240  -3.883  1.00  7.76           H   new
ATOM      0 HD12 LEU A   9       6.677   8.520  -2.373  1.00  7.76           H   new
ATOM      0 HD13 LEU A   9       7.255   9.689  -3.273  1.00  7.76           H   new
ATOM      0 HD21 LEU A   9       9.501   8.184  -4.544  1.00  7.76           H   new
ATOM      0 HD22 LEU A   9       9.717   9.629  -3.933  1.00  7.76           H   new
ATOM      0 HD23 LEU A   9      10.611   8.418  -3.439  1.00  7.76           H   new
ATOM    142  N   GLY A  10      10.253   9.571   1.533  1.00  6.77           N
ATOM    143  CA  GLY A  10      10.587  10.441   2.648  1.00  6.77           C
ATOM    144  C   GLY A  10      12.061  10.321   3.031  1.00  6.77           C
ATOM    145  O   GLY A  10      12.716  11.323   3.319  1.00  6.77           O
ATOM      0  H   GLY A  10       9.678   8.961   1.723  1.00  6.77           H   new
ATOM      0  HA2 GLY A  10      10.386  11.361   2.414  1.00  6.77           H   new
ATOM      0  HA3 GLY A  10      10.034  10.216   3.412  1.00  6.77           H   new
ATOM    149  N   ARG A  11      12.581   9.088   3.025  1.00  5.77           N
ATOM    150  CA  ARG A  11      13.975   8.805   3.358  1.00  5.77           C
ATOM    151  C   ARG A  11      14.936   9.050   2.194  1.00  5.77           C
ATOM    152  O   ARG A  11      16.115   9.349   2.398  1.00  5.77           O
ATOM    153  CB  ARG A  11      14.126   7.358   3.793  1.00  5.77           C
ATOM    154  CG  ARG A  11      13.480   6.991   5.125  1.00  5.77           C
ATOM    155  CD  ARG A  11      13.728   5.556   5.459  1.00  5.77           C
ATOM    156  NE  ARG A  11      13.065   5.139   6.694  1.00  5.77           N
ATOM    157  CZ  ARG A  11      13.543   5.312   7.928  1.00  5.77           C
ATOM    158  NH1 ARG A  11      14.702   5.909   8.138  1.00  5.77           N1+
ATOM    159  NH2 ARG A  11      12.815   4.864   8.922  1.00  5.77           N
ATOM      0  H   ARG A  11      12.125   8.387   2.824  1.00  5.77           H   new
ATOM      0  HA  ARG A  11      14.206   9.416   4.075  1.00  5.77           H   new
ATOM      0  HB2 ARG A  11      13.749   6.790   3.103  1.00  5.77           H   new
ATOM      0  HB3 ARG A  11      15.072   7.151   3.845  1.00  5.77           H   new
ATOM      0  HG2 ARG A  11      13.835   7.557   5.828  1.00  5.77           H   new
ATOM      0  HG3 ARG A  11      12.525   7.157   5.083  1.00  5.77           H   new
ATOM      0  HD2 ARG A  11      13.419   5.000   4.727  1.00  5.77           H   new
ATOM      0  HD3 ARG A  11      14.683   5.408   5.544  1.00  5.77           H   new
ATOM      0  HE  ARG A  11      12.302   4.749   6.619  1.00  5.77           H   new
ATOM      0 HH11 ARG A  11      15.165   6.195   7.472  1.00  5.77           H   new
ATOM      0 HH12 ARG A  11      14.994   6.011   8.940  1.00  5.77           H   new
ATOM      0 HH21 ARG A  11      12.063   4.477   8.764  1.00  5.77           H   new
ATOM      0 HH22 ARG A  11      13.089   4.957   9.732  1.00  5.77           H   new
ATOM    173  N   MET A  12      14.441   8.930   0.967  1.00  4.85           N
ATOM    174  CA  MET A  12      15.274   9.069  -0.216  1.00  4.85           C
ATOM    175  C   MET A  12      16.262  10.250  -0.178  1.00  4.85           C
ATOM    176  O   MET A  12      17.442  10.005  -0.429  1.00  4.85           O
ATOM    177  CB  MET A  12      14.414   9.009  -1.482  1.00  4.85           C
ATOM    178  CG  MET A  12      15.152   9.058  -2.781  1.00  4.85           C
ATOM    179  SD  MET A  12      14.004   8.946  -4.160  1.00  4.85           S
ATOM    180  CE  MET A  12      13.352   7.305  -3.853  1.00  4.85           C
ATOM      0  H   MET A  12      13.614   8.766   0.799  1.00  4.85           H   new
ATOM      0  HA  MET A  12      15.871   8.304  -0.231  1.00  4.85           H   new
ATOM      0  HB2 MET A  12      13.892   8.192  -1.458  1.00  4.85           H   new
ATOM      0  HB3 MET A  12      13.786   9.748  -1.460  1.00  4.85           H   new
ATOM      0  HG2 MET A  12      15.659   9.883  -2.841  1.00  4.85           H   new
ATOM      0  HG3 MET A  12      15.791   8.329  -2.824  1.00  4.85           H   new
ATOM      0  HE1 MET A  12      12.696   7.085  -4.533  1.00  4.85           H   new
ATOM      0  HE2 MET A  12      14.075   6.659  -3.881  1.00  4.85           H   new
ATOM      0  HE3 MET A  12      12.931   7.282  -2.979  1.00  4.85           H   new
ATOM    190  N   PRO A  13      15.869  11.523   0.105  1.00  4.04           N
ATOM    191  CA  PRO A  13      16.761  12.672   0.179  1.00  4.04           C
ATOM    192  C   PRO A  13      17.882  12.514   1.209  1.00  4.04           C
ATOM    193  O   PRO A  13      18.931  13.150   1.087  1.00  4.04           O
ATOM    194  CB  PRO A  13      15.823  13.801   0.616  1.00  4.04           C
ATOM    195  CG  PRO A  13      14.468  13.369   0.157  1.00  4.04           C
ATOM    196  CD  PRO A  13      14.460  11.881   0.341  1.00  4.04           C
ATOM      0  HA  PRO A  13      17.219  12.816  -0.664  1.00  4.04           H   new
ATOM      0  HB2 PRO A  13      15.846  13.926   1.578  1.00  4.04           H   new
ATOM      0  HB3 PRO A  13      16.078  14.646   0.214  1.00  4.04           H   new
ATOM      0  HG2 PRO A  13      13.768  13.792   0.678  1.00  4.04           H   new
ATOM      0  HG3 PRO A  13      14.317  13.610  -0.770  1.00  4.04           H   new
ATOM      0  HD2 PRO A  13      14.167  11.629   1.231  1.00  4.04           H   new
ATOM      0  HD3 PRO A  13      13.866  11.443  -0.288  1.00  4.04           H   new
ATOM    204  N   GLU A  14      17.686  11.667   2.225  1.00  3.37           N
ATOM    205  CA  GLU A  14      18.713  11.482   3.236  1.00  3.37           C
ATOM    206  C   GLU A  14      19.775  10.574   2.666  1.00  3.37           C
ATOM    207  O   GLU A  14      20.975  10.783   2.863  1.00  3.37           O
ATOM    208  CB  GLU A  14      18.129  10.877   4.520  1.00  3.37           C
ATOM    209  CG  GLU A  14      17.156  11.786   5.270  1.00  3.37           C
ATOM    210  CD  GLU A  14      16.582  11.150   6.525  1.00  3.37           C
ATOM    211  OE1 GLU A  14      16.767   9.970   6.716  1.00  3.37           O
ATOM    212  OE2 GLU A  14      15.970  11.854   7.296  1.00  3.37           O1-
ATOM      0  H   GLU A  14      16.974  11.199   2.340  1.00  3.37           H   new
ATOM      0  HA  GLU A  14      19.093  12.343   3.471  1.00  3.37           H   new
ATOM      0  HB2 GLU A  14      17.673  10.051   4.295  1.00  3.37           H   new
ATOM      0  HB3 GLU A  14      18.859  10.645   5.115  1.00  3.37           H   new
ATOM      0  HG2 GLU A  14      17.612  12.608   5.511  1.00  3.37           H   new
ATOM      0  HG3 GLU A  14      16.428  12.029   4.677  1.00  3.37           H   new
ATOM    219  N   HIS A  15      19.326   9.586   1.897  1.00  2.82           N
ATOM    220  CA  HIS A  15      20.245   8.637   1.295  1.00  2.82           C
ATOM    221  C   HIS A  15      20.989   9.331   0.161  1.00  2.82           C
ATOM    222  O   HIS A  15      22.204   9.177   0.003  1.00  2.82           O
ATOM    223  CB  HIS A  15      19.487   7.414   0.765  1.00  2.82           C
ATOM    224  CG  HIS A  15      18.889   6.544   1.844  1.00  2.82           C
ATOM    225  CD2 HIS A  15      17.599   6.282   2.164  1.00  2.82           C
ATOM    226  ND1 HIS A  15      19.660   5.821   2.732  1.00  2.82           N
ATOM    227  CE1 HIS A  15      18.868   5.151   3.555  1.00  2.82           C
ATOM    228  NE2 HIS A  15      17.613   5.408   3.233  1.00  2.82           N
ATOM      0  H   HIS A  15      18.497   9.451   1.714  1.00  2.82           H   new
ATOM      0  HA  HIS A  15      20.877   8.329   1.963  1.00  2.82           H   new
ATOM      0  HB2 HIS A  15      18.778   7.715   0.176  1.00  2.82           H   new
ATOM      0  HB3 HIS A  15      20.092   6.878   0.229  1.00  2.82           H   new
ATOM      0  HD2 HIS A  15      16.845   6.626   1.743  1.00  2.82           H   new
ATOM      0  HE1 HIS A  15      19.148   4.593   4.244  1.00  2.82           H   new
ATOM      0  HE2 HIS A  15      16.919   5.084   3.625  1.00  2.82           H   new
ATOM    236  N   PHE A  16      20.260  10.161  -0.589  1.00  2.39           N
ATOM    237  CA  PHE A  16      20.817  10.929  -1.688  1.00  2.39           C
ATOM    238  C   PHE A  16      21.925  11.841  -1.174  1.00  2.39           C
ATOM    239  O   PHE A  16      23.052  11.829  -1.697  1.00  2.39           O
ATOM    240  CB  PHE A  16      19.718  11.773  -2.328  1.00  2.39           C
ATOM    241  CG  PHE A  16      20.136  12.630  -3.479  1.00  2.39           C
ATOM    242  CD1 PHE A  16      20.223  12.113  -4.767  1.00  2.39           C
ATOM    243  CD2 PHE A  16      20.449  13.956  -3.277  1.00  2.39           C
ATOM    244  CE1 PHE A  16      20.599  12.921  -5.820  1.00  2.39           C
ATOM    245  CE2 PHE A  16      20.837  14.762  -4.320  1.00  2.39           C
ATOM    246  CZ  PHE A  16      20.910  14.247  -5.595  1.00  2.39           C
ATOM      0  H   PHE A  16      19.419  10.291  -0.467  1.00  2.39           H   new
ATOM      0  HA  PHE A  16      21.185  10.321  -2.348  1.00  2.39           H   new
ATOM      0  HB2 PHE A  16      19.013  11.179  -2.629  1.00  2.39           H   new
ATOM      0  HB3 PHE A  16      19.335  12.345  -1.645  1.00  2.39           H   new
ATOM      0  HD1 PHE A  16      20.026  11.217  -4.919  1.00  2.39           H   new
ATOM      0  HD2 PHE A  16      20.397  14.312  -2.419  1.00  2.39           H   new
ATOM      0  HE1 PHE A  16      20.643  12.573  -6.681  1.00  2.39           H   new
ATOM      0  HE2 PHE A  16      21.050  15.654  -4.165  1.00  2.39           H   new
ATOM      0  HZ  PHE A  16      21.168  14.792  -6.303  1.00  2.39           H   new
ATOM    256  N   MET A  17      21.619  12.644  -0.141  1.00  2.06           N
ATOM    257  CA  MET A  17      22.630  13.542   0.381  1.00  2.06           C
ATOM    258  C   MET A  17      23.741  12.810   1.104  1.00  2.06           C
ATOM    259  O   MET A  17      24.893  13.229   1.031  1.00  2.06           O
ATOM    260  CB  MET A  17      22.021  14.602   1.274  1.00  2.06           C
ATOM    261  CG  MET A  17      21.201  15.607   0.522  1.00  2.06           C
ATOM    262  SD  MET A  17      22.126  16.273  -0.888  1.00  2.06           S
ATOM    263  CE  MET A  17      23.546  16.959  -0.094  1.00  2.06           C
ATOM      0  H   MET A  17      20.855  12.676   0.252  1.00  2.06           H   new
ATOM      0  HA  MET A  17      23.028  13.980  -0.388  1.00  2.06           H   new
ATOM      0  HB2 MET A  17      21.464  14.173   1.942  1.00  2.06           H   new
ATOM      0  HB3 MET A  17      22.730  15.062   1.750  1.00  2.06           H   new
ATOM      0  HG2 MET A  17      20.382  15.192   0.209  1.00  2.06           H   new
ATOM      0  HG3 MET A  17      20.944  16.330   1.116  1.00  2.06           H   new
ATOM      0  HE1 MET A  17      24.130  17.354  -0.760  1.00  2.06           H   new
ATOM      0  HE2 MET A  17      23.267  17.642   0.536  1.00  2.06           H   new
ATOM      0  HE3 MET A  17      24.023  16.259   0.379  1.00  2.06           H   new
ATOM    273  N   GLY A  18      23.433  11.676   1.728  1.00  1.79           N
ATOM    274  CA  GLY A  18      24.449  10.889   2.397  1.00  1.79           C
ATOM    275  C   GLY A  18      25.514  10.502   1.386  1.00  1.79           C
ATOM    276  O   GLY A  18      26.696  10.803   1.560  1.00  1.79           O
ATOM      0  H   GLY A  18      22.639  11.349   1.773  1.00  1.79           H   new
ATOM      0  HA2 GLY A  18      24.844  11.397   3.123  1.00  1.79           H   new
ATOM      0  HA3 GLY A  18      24.054  10.095   2.789  1.00  1.79           H   new
ATOM    280  N   LYS A  19      25.079   9.863   0.297  1.00  1.59           N
ATOM    281  CA  LYS A  19      25.991   9.418  -0.747  1.00  1.59           C
ATOM    282  C   LYS A  19      26.726  10.589  -1.396  1.00  1.59           C
ATOM    283  O   LYS A  19      27.922  10.492  -1.691  1.00  1.59           O
ATOM    284  CB  LYS A  19      25.213   8.640  -1.799  1.00  1.59           C
ATOM    285  CG  LYS A  19      24.713   7.287  -1.338  1.00  1.59           C
ATOM    286  CD  LYS A  19      23.912   6.601  -2.426  1.00  1.59           C
ATOM    287  CE  LYS A  19      23.390   5.252  -1.960  1.00  1.59           C
ATOM    288  NZ  LYS A  19      22.576   4.581  -3.012  1.00  1.59           N1+
ATOM      0  H   LYS A  19      24.252   9.679   0.148  1.00  1.59           H   new
ATOM      0  HA  LYS A  19      26.660   8.846  -0.340  1.00  1.59           H   new
ATOM      0  HB2 LYS A  19      24.454   9.173  -2.083  1.00  1.59           H   new
ATOM      0  HB3 LYS A  19      25.779   8.515  -2.577  1.00  1.59           H   new
ATOM      0  HG2 LYS A  19      25.466   6.729  -1.086  1.00  1.59           H   new
ATOM      0  HG3 LYS A  19      24.163   7.395  -0.547  1.00  1.59           H   new
ATOM      0  HD2 LYS A  19      23.168   7.165  -2.687  1.00  1.59           H   new
ATOM      0  HD3 LYS A  19      24.467   6.481  -3.212  1.00  1.59           H   new
ATOM      0  HE2 LYS A  19      24.137   4.683  -1.716  1.00  1.59           H   new
ATOM      0  HE3 LYS A  19      22.852   5.371  -1.162  1.00  1.59           H   new
ATOM      0  HZ1 LYS A  19      22.286   3.796  -2.708  1.00  1.59           H   new
ATOM      0  HZ2 LYS A  19      21.879   5.094  -3.220  1.00  1.59           H   new
ATOM      0  HZ3 LYS A  19      23.076   4.452  -3.737  1.00  1.59           H   new
ATOM    302  N   THR A  20      26.033  11.715  -1.581  1.00  1.44           N
ATOM    303  CA  THR A  20      26.662  12.884  -2.171  1.00  1.44           C
ATOM    304  C   THR A  20      27.802  13.363  -1.285  1.00  1.44           C
ATOM    305  O   THR A  20      28.908  13.621  -1.764  1.00  1.44           O
ATOM    306  CB  THR A  20      25.653  14.028  -2.338  1.00  1.44           C
ATOM    307  CG2 THR A  20      26.337  15.260  -2.885  1.00  1.44           C
ATOM    308  OG1 THR A  20      24.596  13.620  -3.221  1.00  1.44           O
ATOM      0  H   THR A  20      25.205  11.817  -1.372  1.00  1.44           H   new
ATOM      0  HA  THR A  20      27.000  12.630  -3.044  1.00  1.44           H   new
ATOM      0  HB  THR A  20      25.278  14.243  -1.469  1.00  1.44           H   new
ATOM      0  HG1 THR A  20      24.085  13.087  -2.820  1.00  1.44           H   new
ATOM      0 HG21 THR A  20      25.687  15.973  -2.985  1.00  1.44           H   new
ATOM      0 HG22 THR A  20      27.035  15.542  -2.273  1.00  1.44           H   new
ATOM      0 HG23 THR A  20      26.728  15.056  -3.749  1.00  1.44           H   new
ATOM    316  N   TRP A  21      27.541  13.451   0.015  1.00  1.32           N
ATOM    317  CA  TRP A  21      28.537  13.898   0.968  1.00  1.32           C
ATOM    318  C   TRP A  21      29.714  12.935   1.009  1.00  1.32           C
ATOM    319  O   TRP A  21      30.865  13.370   1.031  1.00  1.32           O
ATOM    320  CB  TRP A  21      27.892  14.033   2.343  1.00  1.32           C
ATOM    321  CG  TRP A  21      26.986  15.233   2.453  1.00  1.32           C
ATOM    322  CD1 TRP A  21      27.116  16.415   1.792  1.00  1.32           C
ATOM    323  CD2 TRP A  21      25.774  15.347   3.238  1.00  1.32           C
ATOM    324  CE2 TRP A  21      25.257  16.622   3.008  1.00  1.32           C
ATOM    325  CE3 TRP A  21      25.097  14.481   4.097  1.00  1.32           C
ATOM    326  NE1 TRP A  21      26.091  17.262   2.129  1.00  1.32           N
ATOM    327  CZ2 TRP A  21      24.088  17.059   3.609  1.00  1.32           C
ATOM    328  CZ3 TRP A  21      23.924  14.914   4.696  1.00  1.32           C
ATOM    329  CH2 TRP A  21      23.433  16.172   4.459  1.00  1.32           C
ATOM      0  H   TRP A  21      26.781  13.252   0.365  1.00  1.32           H   new
ATOM      0  HA  TRP A  21      28.879  14.763   0.693  1.00  1.32           H   new
ATOM      0  HB2 TRP A  21      27.382  13.230   2.536  1.00  1.32           H   new
ATOM      0  HB3 TRP A  21      28.587  14.096   3.016  1.00  1.32           H   new
ATOM      0  HD1 TRP A  21      27.801  16.619   1.197  1.00  1.32           H   new
ATOM      0  HE1 TRP A  21      25.988  18.064   1.836  1.00  1.32           H   new
ATOM      0  HE3 TRP A  21      25.427  13.628   4.265  1.00  1.32           H   new
ATOM      0  HZ2 TRP A  21      23.753  17.912   3.451  1.00  1.32           H   new
ATOM      0  HZ3 TRP A  21      23.463  14.343   5.267  1.00  1.32           H   new
ATOM      0  HH2 TRP A  21      22.645  16.439   4.875  1.00  1.32           H   new
ATOM    340  N   GLU A  22      29.447  11.624   0.965  1.00  1.23           N
ATOM    341  CA  GLU A  22      30.550  10.674   0.973  1.00  1.23           C
ATOM    342  C   GLU A  22      31.413  10.862  -0.273  1.00  1.23           C
ATOM    343  O   GLU A  22      32.651  10.816  -0.200  1.00  1.23           O
ATOM    344  CB  GLU A  22      30.040   9.226   1.061  1.00  1.23           C
ATOM    345  CG  GLU A  22      29.437   8.831   2.417  1.00  1.23           C
ATOM    346  CD  GLU A  22      28.915   7.403   2.452  1.00  1.23           C
ATOM    347  OE1 GLU A  22      28.927   6.751   1.433  1.00  1.23           O
ATOM    348  OE2 GLU A  22      28.509   6.969   3.507  1.00  1.23           O1-
ATOM      0  H   GLU A  22      28.660  11.279   0.931  1.00  1.23           H   new
ATOM      0  HA  GLU A  22      31.090  10.845   1.760  1.00  1.23           H   new
ATOM      0  HB2 GLU A  22      29.370   9.091   0.373  1.00  1.23           H   new
ATOM      0  HB3 GLU A  22      30.776   8.626   0.862  1.00  1.23           H   new
ATOM      0  HG2 GLU A  22      30.110   8.939   3.107  1.00  1.23           H   new
ATOM      0  HG3 GLU A  22      28.712   9.439   2.630  1.00  1.23           H   new
ATOM    355  N   ALA A  23      30.776  11.121  -1.424  1.00  1.16           N
ATOM    356  CA  ALA A  23      31.536  11.342  -2.643  1.00  1.16           C
ATOM    357  C   ALA A  23      32.428  12.568  -2.499  1.00  1.16           C
ATOM    358  O   ALA A  23      33.614  12.535  -2.846  1.00  1.16           O
ATOM    359  CB  ALA A  23      30.597  11.526  -3.829  1.00  1.16           C
ATOM      0  H   ALA A  23      29.922  11.171  -1.511  1.00  1.16           H   new
ATOM      0  HA  ALA A  23      32.093  10.563  -2.799  1.00  1.16           H   new
ATOM      0  HB1 ALA A  23      31.117  11.672  -4.634  1.00  1.16           H   new
ATOM      0  HB2 ALA A  23      30.052  10.731  -3.937  1.00  1.16           H   new
ATOM      0  HB3 ALA A  23      30.023  12.292  -3.672  1.00  1.16           H   new
ATOM    365  N   LEU A  24      31.874  13.633  -1.920  1.00  1.11           N
ATOM    366  CA  LEU A  24      32.613  14.872  -1.750  1.00  1.11           C
ATOM    367  C   LEU A  24      33.781  14.711  -0.790  1.00  1.11           C
ATOM    368  O   LEU A  24      34.881  15.208  -1.057  1.00  1.11           O
ATOM    369  CB  LEU A  24      31.661  15.960  -1.251  1.00  1.11           C
ATOM    370  CG  LEU A  24      30.600  16.411  -2.271  1.00  1.11           C
ATOM    371  CD1 LEU A  24      29.603  17.320  -1.590  1.00  1.11           C
ATOM    372  CD2 LEU A  24      31.277  17.109  -3.421  1.00  1.11           C
ATOM      0  H   LEU A  24      31.068  13.654  -1.619  1.00  1.11           H   new
ATOM      0  HA  LEU A  24      32.984  15.125  -2.610  1.00  1.11           H   new
ATOM      0  HB2 LEU A  24      31.209  15.636  -0.456  1.00  1.11           H   new
ATOM      0  HB3 LEU A  24      32.184  16.732  -0.985  1.00  1.11           H   new
ATOM      0  HG  LEU A  24      30.123  15.642  -2.619  1.00  1.11           H   new
ATOM      0 HD11 LEU A  24      28.934  17.605  -2.232  1.00  1.11           H   new
ATOM      0 HD12 LEU A  24      29.172  16.842  -0.864  1.00  1.11           H   new
ATOM      0 HD13 LEU A  24      30.063  18.097  -1.236  1.00  1.11           H   new
ATOM      0 HD21 LEU A  24      30.610  17.394  -4.065  1.00  1.11           H   new
ATOM      0 HD22 LEU A  24      31.759  17.883  -3.091  1.00  1.11           H   new
ATOM      0 HD23 LEU A  24      31.899  16.500  -3.849  1.00  1.11           H   new
ATOM    384  N   ASP A  25      33.568  13.971   0.303  1.00  1.05           N
ATOM    385  CA  ASP A  25      34.638  13.754   1.267  1.00  1.05           C
ATOM    386  C   ASP A  25      35.734  12.897   0.662  1.00  1.05           C
ATOM    387  O   ASP A  25      36.921  13.161   0.852  1.00  1.05           O
ATOM    388  CB  ASP A  25      34.118  13.087   2.547  1.00  1.05           C
ATOM    389  CG  ASP A  25      33.274  14.010   3.439  1.00  1.05           C
ATOM    390  OD1 ASP A  25      33.262  15.199   3.207  1.00  1.05           O
ATOM    391  OD2 ASP A  25      32.683  13.515   4.375  1.00  1.05           O1-
ATOM      0  H   ASP A  25      32.821  13.593   0.498  1.00  1.05           H   new
ATOM      0  HA  ASP A  25      34.997  14.625   1.499  1.00  1.05           H   new
ATOM      0  HB2 ASP A  25      33.586  12.314   2.303  1.00  1.05           H   new
ATOM      0  HB3 ASP A  25      34.874  12.761   3.060  1.00  1.05           H   new
ATOM    396  N   THR A  26      35.352  11.900  -0.128  1.00  1.00           N
ATOM    397  CA  THR A  26      36.338  11.025  -0.732  1.00  1.00           C
ATOM    398  C   THR A  26      37.248  11.822  -1.648  1.00  1.00           C
ATOM    399  O   THR A  26      38.473  11.711  -1.565  1.00  1.00           O
ATOM    400  CB  THR A  26      35.646   9.925  -1.543  1.00  1.00           C
ATOM    401  CG2 THR A  26      36.673   9.013  -2.226  1.00  1.00           C
ATOM    402  OG1 THR A  26      34.814   9.147  -0.671  1.00  1.00           O
ATOM      0  H   THR A  26      34.535  11.717  -0.323  1.00  1.00           H   new
ATOM      0  HA  THR A  26      36.863  10.620  -0.024  1.00  1.00           H   new
ATOM      0  HB  THR A  26      35.107  10.342  -2.233  1.00  1.00           H   new
ATOM      0  HG1 THR A  26      34.119   9.581  -0.486  1.00  1.00           H   new
ATOM      0 HG21 THR A  26      36.211   8.327  -2.732  1.00  1.00           H   new
ATOM      0 HG22 THR A  26      37.225   9.539  -2.825  1.00  1.00           H   new
ATOM      0 HG23 THR A  26      37.234   8.596  -1.553  1.00  1.00           H   new
ATOM    410  N   MET A  27      36.648  12.662  -2.494  1.00  0.96           N
ATOM    411  CA  MET A  27      37.414  13.464  -3.433  1.00  0.96           C
ATOM    412  C   MET A  27      38.284  14.493  -2.709  1.00  0.96           C
ATOM    413  O   MET A  27      39.428  14.734  -3.108  1.00  0.96           O
ATOM    414  CB  MET A  27      36.455  14.132  -4.402  1.00  0.96           C
ATOM    415  CG  MET A  27      35.788  13.160  -5.370  1.00  0.96           C
ATOM    416  SD  MET A  27      34.841  13.993  -6.614  1.00  0.96           S
ATOM    417  CE  MET A  27      33.588  14.664  -5.542  1.00  0.96           C
ATOM      0  H   MET A  27      35.797  12.778  -2.536  1.00  0.96           H   new
ATOM      0  HA  MET A  27      38.019  12.889  -3.927  1.00  0.96           H   new
ATOM      0  HB2 MET A  27      35.769  14.596  -3.898  1.00  0.96           H   new
ATOM      0  HB3 MET A  27      36.936  14.803  -4.910  1.00  0.96           H   new
ATOM      0  HG2 MET A  27      36.467  12.613  -5.795  1.00  0.96           H   new
ATOM      0  HG3 MET A  27      35.210  12.559  -4.875  1.00  0.96           H   new
ATOM      0  HE1 MET A  27      32.952  15.174  -6.067  1.00  0.96           H   new
ATOM      0  HE2 MET A  27      33.127  13.940  -5.090  1.00  0.96           H   new
ATOM      0  HE3 MET A  27      34.002  15.244  -4.884  1.00  0.96           H   new
ATOM    427  N   TYR A  28      37.763  15.077  -1.619  1.00  0.92           N
ATOM    428  CA  TYR A  28      38.520  16.033  -0.816  1.00  0.92           C
ATOM    429  C   TYR A  28      39.792  15.371  -0.318  1.00  0.92           C
ATOM    430  O   TYR A  28      40.891  15.919  -0.447  1.00  0.92           O
ATOM    431  CB  TYR A  28      37.696  16.532   0.370  1.00  0.92           C
ATOM    432  CG  TYR A  28      38.426  17.490   1.270  1.00  0.92           C
ATOM    433  CD1 TYR A  28      38.531  18.825   0.915  1.00  0.92           C
ATOM    434  CD2 TYR A  28      38.993  17.034   2.451  1.00  0.92           C
ATOM    435  CE1 TYR A  28      39.198  19.707   1.742  1.00  0.92           C
ATOM    436  CE2 TYR A  28      39.664  17.915   3.275  1.00  0.92           C
ATOM    437  CZ  TYR A  28      39.767  19.249   2.925  1.00  0.92           C
ATOM    438  OH  TYR A  28      40.434  20.130   3.749  1.00  0.92           O
ATOM      0  H   TYR A  28      36.966  14.927  -1.331  1.00  0.92           H   new
ATOM      0  HA  TYR A  28      38.740  16.798  -1.371  1.00  0.92           H   new
ATOM      0  HB2 TYR A  28      36.896  16.965   0.035  1.00  0.92           H   new
ATOM      0  HB3 TYR A  28      37.407  15.769   0.894  1.00  0.92           H   new
ATOM      0  HD1 TYR A  28      38.153  19.127   0.121  1.00  0.92           H   new
ATOM      0  HD2 TYR A  28      38.921  16.137   2.687  1.00  0.92           H   new
ATOM      0  HE1 TYR A  28      39.266  20.605   1.508  1.00  0.92           H   new
ATOM      0  HE2 TYR A  28      40.047  17.611   4.066  1.00  0.92           H   new
ATOM      0  HH  TYR A  28      40.723  19.720   4.423  1.00  0.92           H   new
ATOM    448  N   VAL A  29      39.641  14.182   0.257  1.00  0.92           N
ATOM    449  CA  VAL A  29      40.772  13.451   0.787  1.00  0.92           C
ATOM    450  C   VAL A  29      41.763  13.106  -0.318  1.00  0.92           C
ATOM    451  O   VAL A  29      42.967  13.326  -0.162  1.00  0.92           O
ATOM    452  CB  VAL A  29      40.297  12.180   1.505  1.00  0.92           C
ATOM    453  CG1 VAL A  29      41.480  11.319   1.876  1.00  0.92           C
ATOM    454  CG2 VAL A  29      39.543  12.570   2.759  1.00  0.92           C
ATOM      0  H   VAL A  29      38.884  13.784   0.348  1.00  0.92           H   new
ATOM      0  HA  VAL A  29      41.226  14.017   1.430  1.00  0.92           H   new
ATOM      0  HB  VAL A  29      39.716  11.677   0.913  1.00  0.92           H   new
ATOM      0 HG11 VAL A  29      41.169  10.519   2.329  1.00  0.92           H   new
ATOM      0 HG12 VAL A  29      41.963  11.068   1.073  1.00  0.92           H   new
ATOM      0 HG13 VAL A  29      42.069  11.815   2.465  1.00  0.92           H   new
ATOM      0 HG21 VAL A  29      39.240  11.770   3.217  1.00  0.92           H   new
ATOM      0 HG22 VAL A  29      40.128  13.075   3.345  1.00  0.92           H   new
ATOM      0 HG23 VAL A  29      38.777  13.115   2.520  1.00  0.92           H   new
ATOM    464  N   VAL A  30      41.281  12.664  -1.485  1.00  1.04           N
ATOM    465  CA  VAL A  30      42.234  12.357  -2.546  1.00  1.04           C
ATOM    466  C   VAL A  30      43.052  13.612  -2.874  1.00  1.04           C
ATOM    467  O   VAL A  30      44.284  13.565  -2.943  1.00  1.04           O
ATOM    468  CB  VAL A  30      41.521  11.920  -3.864  1.00  1.04           C
ATOM    469  CG1 VAL A  30      42.527  11.826  -4.978  1.00  1.04           C
ATOM    470  CG2 VAL A  30      40.846  10.578  -3.707  1.00  1.04           C
ATOM      0  H   VAL A  30      40.451  12.541  -1.673  1.00  1.04           H   new
ATOM      0  HA  VAL A  30      42.793  11.632  -2.225  1.00  1.04           H   new
ATOM      0  HB  VAL A  30      40.847  12.586  -4.070  1.00  1.04           H   new
ATOM      0 HG11 VAL A  30      42.081  11.554  -5.795  1.00  1.04           H   new
ATOM      0 HG12 VAL A  30      42.945  12.691  -5.111  1.00  1.04           H   new
ATOM      0 HG13 VAL A  30      43.205  11.172  -4.748  1.00  1.04           H   new
ATOM      0 HG21 VAL A  30      40.413  10.334  -4.540  1.00  1.04           H   new
ATOM      0 HG22 VAL A  30      41.508   9.907  -3.479  1.00  1.04           H   new
ATOM      0 HG23 VAL A  30      40.183  10.630  -3.001  1.00  1.04           H   new
ATOM    480  N   ALA A  31      42.355  14.737  -3.051  1.00  1.36           N
ATOM    481  CA  ALA A  31      42.954  16.028  -3.376  1.00  1.36           C
ATOM    482  C   ALA A  31      43.879  16.632  -2.304  1.00  1.36           C
ATOM    483  O   ALA A  31      44.874  17.275  -2.650  1.00  1.36           O
ATOM    484  CB  ALA A  31      41.843  17.028  -3.661  1.00  1.36           C
ATOM      0  H   ALA A  31      41.498  14.768  -2.983  1.00  1.36           H   new
ATOM      0  HA  ALA A  31      43.520  15.855  -4.144  1.00  1.36           H   new
ATOM      0  HB1 ALA A  31      42.231  17.890  -3.878  1.00  1.36           H   new
ATOM      0  HB2 ALA A  31      41.310  16.716  -4.409  1.00  1.36           H   new
ATOM      0  HB3 ALA A  31      41.278  17.116  -2.877  1.00  1.36           H   new
ATOM    490  N   THR A  32      43.553  16.459  -1.015  1.00  2.06           N
ATOM    491  CA  THR A  32      44.296  17.152   0.041  1.00  2.06           C
ATOM    492  C   THR A  32      45.135  16.328   1.036  1.00  2.06           C
ATOM    493  O   THR A  32      45.971  16.899   1.735  1.00  2.06           O
ATOM    494  CB  THR A  32      43.306  17.989   0.879  1.00  2.06           C
ATOM    495  CG2 THR A  32      42.552  18.962  -0.009  1.00  2.06           C
ATOM    496  OG1 THR A  32      42.356  17.119   1.502  1.00  2.06           O
ATOM      0  H   THR A  32      42.915  15.953  -0.737  1.00  2.06           H   new
ATOM      0  HA  THR A  32      44.951  17.657  -0.467  1.00  2.06           H   new
ATOM      0  HB  THR A  32      43.808  18.481   1.548  1.00  2.06           H   new
ATOM      0  HG1 THR A  32      41.876  16.761   0.913  1.00  2.06           H   new
ATOM      0 HG21 THR A  32      41.934  19.481   0.530  1.00  2.06           H   new
ATOM      0 HG22 THR A  32      43.182  19.559  -0.443  1.00  2.06           H   new
ATOM      0 HG23 THR A  32      42.057  18.469  -0.682  1.00  2.06           H   new
ATOM    504  N   ALA A  33      44.921  15.019   1.134  1.00  3.36           N
ATOM    505  CA  ALA A  33      45.600  14.188   2.141  1.00  3.36           C
ATOM    506  C   ALA A  33      47.131  14.149   2.077  1.00  3.36           C
ATOM    507  O   ALA A  33      47.769  13.988   3.116  1.00  3.36           O
ATOM    508  CB  ALA A  33      45.114  12.773   2.017  1.00  3.36           C
ATOM      0  H   ALA A  33      44.382  14.584   0.624  1.00  3.36           H   new
ATOM      0  HA  ALA A  33      45.377  14.609   2.986  1.00  3.36           H   new
ATOM      0  HB1 ALA A  33      45.558  12.219   2.678  1.00  3.36           H   new
ATOM      0  HB2 ALA A  33      44.156  12.746   2.164  1.00  3.36           H   new
ATOM      0  HB3 ALA A  33      45.314  12.439   1.129  1.00  3.36           H   new
ATOM    514  N   GLU A  34      47.686  14.233   0.863  1.00  5.17           N
ATOM    515  CA  GLU A  34      49.117  14.109   0.530  1.00  5.17           C
ATOM    516  C   GLU A  34      49.299  12.734  -0.110  1.00  5.17           C
ATOM    517  O   GLU A  34      48.847  11.726   0.429  1.00  5.17           O
ATOM    518  CB  GLU A  34      50.071  14.320   1.733  1.00  5.17           C
ATOM    519  CG  GLU A  34      51.553  14.478   1.335  1.00  5.17           C
ATOM    520  CD  GLU A  34      52.268  13.180   1.223  1.00  5.17           C
ATOM    521  OE1 GLU A  34      52.227  12.412   2.149  1.00  5.17           O
ATOM    522  OE2 GLU A  34      52.796  12.903   0.175  1.00  5.17           O1-
ATOM      0  H   GLU A  34      47.206  14.373   0.163  1.00  5.17           H   new
ATOM      0  HA  GLU A  34      49.364  14.821  -0.081  1.00  5.17           H   new
ATOM      0  HB2 GLU A  34      49.791  15.109   2.222  1.00  5.17           H   new
ATOM      0  HB3 GLU A  34      49.986  13.566   2.338  1.00  5.17           H   new
ATOM      0  HG2 GLU A  34      51.606  14.945   0.486  1.00  5.17           H   new
ATOM      0  HG3 GLU A  34      52.002  15.033   1.992  1.00  5.17           H   new
ATOM    529  N   LYS A  35      49.953  12.691  -1.270  1.00  6.62           N
ATOM    530  CA  LYS A  35      50.037  11.470  -2.077  1.00  6.62           C
ATOM    531  C   LYS A  35      50.642  10.242  -1.395  1.00  6.62           C
ATOM    532  O   LYS A  35      50.228   9.113  -1.671  1.00  6.62           O
ATOM    533  CB  LYS A  35      50.813  11.754  -3.359  1.00  6.62           C
ATOM    534  CG  LYS A  35      50.060  12.629  -4.355  1.00  6.62           C
ATOM    535  CD  LYS A  35      50.883  12.890  -5.609  1.00  6.62           C
ATOM    536  CE  LYS A  35      50.125  13.767  -6.596  1.00  6.62           C
ATOM    537  NZ  LYS A  35      50.933  14.059  -7.811  1.00  6.62           N1+
ATOM      0  H   LYS A  35      50.360  13.367  -1.612  1.00  6.62           H   new
ATOM      0  HA  LYS A  35      49.112  11.234  -2.247  1.00  6.62           H   new
ATOM      0  HB2 LYS A  35      51.651  12.186  -3.131  1.00  6.62           H   new
ATOM      0  HB3 LYS A  35      51.036  10.912  -3.785  1.00  6.62           H   new
ATOM      0  HG2 LYS A  35      49.226  12.198  -4.599  1.00  6.62           H   new
ATOM      0  HG3 LYS A  35      49.831  13.473  -3.936  1.00  6.62           H   new
ATOM      0  HD2 LYS A  35      51.718  13.320  -5.367  1.00  6.62           H   new
ATOM      0  HD3 LYS A  35      51.110  12.046  -6.031  1.00  6.62           H   new
ATOM      0  HE2 LYS A  35      49.301  13.325  -6.854  1.00  6.62           H   new
ATOM      0  HE3 LYS A  35      49.877  14.600  -6.165  1.00  6.62           H   new
ATOM      0  HZ1 LYS A  35      50.462  14.572  -8.365  1.00  6.62           H   new
ATOM      0  HZ2 LYS A  35      51.679  14.484  -7.577  1.00  6.62           H   new
ATOM      0  HZ3 LYS A  35      51.142  13.296  -8.219  1.00  6.62           H   new
ATOM    551  N   GLY A  36      51.613  10.430  -0.513  1.00  6.58           N
ATOM    552  CA  GLY A  36      52.221   9.296   0.166  1.00  6.58           C
ATOM    553  C   GLY A  36      51.429   8.835   1.402  1.00  6.58           C
ATOM    554  O   GLY A  36      51.799   7.840   2.041  1.00  6.58           O
ATOM      0  H   GLY A  36      51.932  11.198  -0.295  1.00  6.58           H   new
ATOM      0  HA2 GLY A  36      52.297   8.556  -0.457  1.00  6.58           H   new
ATOM      0  HA3 GLY A  36      53.122   9.533   0.436  1.00  6.58           H   new
ATOM    558  N   GLY A  37      50.340   9.530   1.740  1.00  5.07           N
ATOM    559  CA  GLY A  37      49.559   9.196   2.922  1.00  5.07           C
ATOM    560  C   GLY A  37      48.554   8.069   2.692  1.00  5.07           C
ATOM    561  O   GLY A  37      48.001   7.908   1.597  1.00  5.07           O
ATOM      0  H   GLY A  37      50.040  10.200   1.293  1.00  5.07           H   new
ATOM      0  HA2 GLY A  37      50.162   8.940   3.637  1.00  5.07           H   new
ATOM      0  HA3 GLY A  37      49.084   9.987   3.221  1.00  5.07           H   new
ATOM    565  N   ARG A  38      48.257   7.331   3.763  1.00  3.22           N
ATOM    566  CA  ARG A  38      47.275   6.256   3.689  1.00  3.22           C
ATOM    567  C   ARG A  38      45.900   6.757   3.289  1.00  3.22           C
ATOM    568  O   ARG A  38      45.214   6.111   2.503  1.00  3.22           O
ATOM    569  CB  ARG A  38      47.177   5.497   5.003  1.00  3.22           C
ATOM    570  CG  ARG A  38      46.206   4.316   4.964  1.00  3.22           C
ATOM    571  CD  ARG A  38      46.197   3.537   6.234  1.00  3.22           C
ATOM    572  NE  ARG A  38      45.295   2.390   6.158  1.00  3.22           N
ATOM    573  CZ  ARG A  38      43.981   2.421   6.450  1.00  3.22           C
ATOM    574  NH1 ARG A  38      43.419   3.539   6.850  1.00  3.22           N1+
ATOM    575  NH2 ARG A  38      43.255   1.322   6.337  1.00  3.22           N
ATOM      0  H   ARG A  38      48.613   7.439   4.538  1.00  3.22           H   new
ATOM      0  HA  ARG A  38      47.590   5.653   2.998  1.00  3.22           H   new
ATOM      0  HB2 ARG A  38      48.058   5.172   5.245  1.00  3.22           H   new
ATOM      0  HB3 ARG A  38      46.899   6.110   5.701  1.00  3.22           H   new
ATOM      0  HG2 ARG A  38      45.311   4.644   4.784  1.00  3.22           H   new
ATOM      0  HG3 ARG A  38      46.446   3.729   4.230  1.00  3.22           H   new
ATOM      0  HD2 ARG A  38      47.096   3.230   6.432  1.00  3.22           H   new
ATOM      0  HD3 ARG A  38      45.927   4.114   6.966  1.00  3.22           H   new
ATOM      0  HE  ARG A  38      45.629   1.638   5.908  1.00  3.22           H   new
ATOM      0 HH11 ARG A  38      43.891   4.254   6.926  1.00  3.22           H   new
ATOM      0 HH12 ARG A  38      42.579   3.556   7.036  1.00  3.22           H   new
ATOM      0 HH21 ARG A  38      43.622   0.589   6.077  1.00  3.22           H   new
ATOM      0 HH22 ARG A  38      42.416   1.340   6.523  1.00  3.22           H   new
ATOM    589  N   ALA A  39      45.490   7.906   3.831  1.00  1.89           N
ATOM    590  CA  ALA A  39      44.164   8.443   3.538  1.00  1.89           C
ATOM    591  C   ALA A  39      43.995   8.704   2.043  1.00  1.89           C
ATOM    592  O   ALA A  39      42.912   8.503   1.494  1.00  1.89           O
ATOM    593  CB  ALA A  39      43.931   9.711   4.334  1.00  1.89           C
ATOM      0  H   ALA A  39      45.962   8.385   4.367  1.00  1.89           H   new
ATOM      0  HA  ALA A  39      43.501   7.784   3.798  1.00  1.89           H   new
ATOM      0  HB1 ALA A  39      43.049  10.061   4.134  1.00  1.89           H   new
ATOM      0  HB2 ALA A  39      43.993   9.514   5.282  1.00  1.89           H   new
ATOM      0  HB3 ALA A  39      44.602  10.370   4.096  1.00  1.89           H   new
ATOM    599  N   HIS A  40      45.066   9.139   1.374  1.00  1.18           N
ATOM    600  CA  HIS A  40      45.012   9.372  -0.066  1.00  1.18           C
ATOM    601  C   HIS A  40      44.717   8.048  -0.734  1.00  1.18           C
ATOM    602  O   HIS A  40      43.786   7.927  -1.530  1.00  1.18           O
ATOM    603  CB  HIS A  40      46.345   9.919  -0.605  1.00  1.18           C
ATOM    604  CG  HIS A  40      46.431  10.149  -2.115  1.00  1.18           C
ATOM    605  CD2 HIS A  40      47.058   9.428  -3.069  1.00  1.18           C
ATOM    606  ND1 HIS A  40      45.857  11.232  -2.771  1.00  1.18           N
ATOM    607  CE1 HIS A  40      46.138  11.157  -4.057  1.00  1.18           C
ATOM    608  NE2 HIS A  40      46.865  10.081  -4.265  1.00  1.18           N
ATOM      0  H   HIS A  40      45.829   9.304   1.736  1.00  1.18           H   new
ATOM      0  HA  HIS A  40      44.325  10.031  -0.254  1.00  1.18           H   new
ATOM      0  HB2 HIS A  40      46.530  10.760  -0.159  1.00  1.18           H   new
ATOM      0  HB3 HIS A  40      47.050   9.303  -0.352  1.00  1.18           H   new
ATOM      0  HD1 HIS A  40      45.393  11.852  -2.398  1.00  1.18           H   new
ATOM      0  HD2 HIS A  40      47.532   8.638  -2.942  1.00  1.18           H   new
ATOM      0  HE1 HIS A  40      45.867  11.763  -4.708  1.00  1.18           H   new
ATOM    616  N   ARG A  41      45.517   7.040  -0.384  1.00  0.85           N
ATOM    617  CA  ARG A  41      45.379   5.738  -1.012  1.00  0.85           C
ATOM    618  C   ARG A  41      44.012   5.111  -0.759  1.00  0.85           C
ATOM    619  O   ARG A  41      43.413   4.544  -1.676  1.00  0.85           O
ATOM    620  CB  ARG A  41      46.474   4.812  -0.509  1.00  0.85           C
ATOM    621  CG  ARG A  41      47.859   5.200  -1.015  1.00  0.85           C
ATOM    622  CD  ARG A  41      48.901   4.157  -0.784  1.00  0.85           C
ATOM    623  NE  ARG A  41      49.170   3.925   0.631  1.00  0.85           N
ATOM    624  CZ  ARG A  41      50.046   4.650   1.363  1.00  0.85           C
ATOM    625  NH1 ARG A  41      50.685   5.644   0.808  1.00  0.85           N1+
ATOM    626  NH2 ARG A  41      50.257   4.363   2.636  1.00  0.85           N
ATOM      0  H   ARG A  41      46.138   7.093   0.209  1.00  0.85           H   new
ATOM      0  HA  ARG A  41      45.462   5.866  -1.970  1.00  0.85           H   new
ATOM      0  HB2 ARG A  41      46.476   4.818   0.461  1.00  0.85           H   new
ATOM      0  HB3 ARG A  41      46.276   3.904  -0.787  1.00  0.85           H   new
ATOM      0  HG2 ARG A  41      47.806   5.387  -1.965  1.00  0.85           H   new
ATOM      0  HG3 ARG A  41      48.134   6.022  -0.579  1.00  0.85           H   new
ATOM      0  HD2 ARG A  41      48.616   3.326  -1.195  1.00  0.85           H   new
ATOM      0  HD3 ARG A  41      49.723   4.424  -1.225  1.00  0.85           H   new
ATOM      0  HE  ARG A  41      48.746   3.288   1.024  1.00  0.85           H   new
ATOM      0 HH11 ARG A  41      50.548   5.835  -0.019  1.00  0.85           H   new
ATOM      0 HH12 ARG A  41      51.243   6.108   1.270  1.00  0.85           H   new
ATOM      0 HH21 ARG A  41      49.836   3.711   3.005  1.00  0.85           H   new
ATOM      0 HH22 ARG A  41      50.816   4.829   3.095  1.00  0.85           H   new
ATOM    640  N   MET A  42      43.482   5.248   0.457  1.00  0.73           N
ATOM    641  CA  MET A  42      42.185   4.646   0.732  1.00  0.73           C
ATOM    642  C   MET A  42      41.110   5.391  -0.030  1.00  0.73           C
ATOM    643  O   MET A  42      40.181   4.788  -0.573  1.00  0.73           O
ATOM    644  CB  MET A  42      41.879   4.688   2.223  1.00  0.73           C
ATOM    645  CG  MET A  42      42.802   3.847   3.077  1.00  0.73           C
ATOM    646  SD  MET A  42      42.780   2.113   2.662  1.00  0.73           S
ATOM    647  CE  MET A  42      44.228   2.030   1.614  1.00  0.73           C
ATOM      0  H   MET A  42      43.844   5.670   1.113  1.00  0.73           H   new
ATOM      0  HA  MET A  42      42.205   3.719   0.447  1.00  0.73           H   new
ATOM      0  HB2 MET A  42      41.926   5.608   2.525  1.00  0.73           H   new
ATOM      0  HB3 MET A  42      40.967   4.390   2.363  1.00  0.73           H   new
ATOM      0  HG2 MET A  42      43.708   4.182   2.986  1.00  0.73           H   new
ATOM      0  HG3 MET A  42      42.553   3.952   4.009  1.00  0.73           H   new
ATOM      0  HE1 MET A  42      44.350   1.120   1.302  1.00  0.73           H   new
ATOM      0  HE2 MET A  42      44.111   2.620   0.853  1.00  0.73           H   new
ATOM      0  HE3 MET A  42      45.009   2.305   2.119  1.00  0.73           H   new
ATOM    657  N   ALA A  43      41.238   6.712  -0.104  1.00  0.71           N
ATOM    658  CA  ALA A  43      40.269   7.493  -0.832  1.00  0.71           C
ATOM    659  C   ALA A  43      40.281   7.085  -2.299  1.00  0.71           C
ATOM    660  O   ALA A  43      39.225   6.987  -2.917  1.00  0.71           O
ATOM    661  CB  ALA A  43      40.542   8.954  -0.637  1.00  0.71           C
ATOM      0  H   ALA A  43      41.874   7.164   0.258  1.00  0.71           H   new
ATOM      0  HA  ALA A  43      39.377   7.322  -0.492  1.00  0.71           H   new
ATOM      0  HB1 ALA A  43      39.887   9.474  -1.129  1.00  0.71           H   new
ATOM      0  HB2 ALA A  43      40.484   9.171   0.307  1.00  0.71           H   new
ATOM      0  HB3 ALA A  43      41.431   9.163  -0.963  1.00  0.71           H   new
ATOM    667  N   LEU A  44      41.470   6.790  -2.847  1.00  0.74           N
ATOM    668  CA  LEU A  44      41.555   6.342  -4.230  1.00  0.74           C
ATOM    669  C   LEU A  44      40.844   5.010  -4.410  1.00  0.74           C
ATOM    670  O   LEU A  44      40.165   4.799  -5.413  1.00  0.74           O
ATOM    671  CB  LEU A  44      43.007   6.195  -4.698  1.00  0.74           C
ATOM    672  CG  LEU A  44      43.790   7.477  -4.890  1.00  0.74           C
ATOM    673  CD1 LEU A  44      45.214   7.112  -5.209  1.00  0.74           C
ATOM    674  CD2 LEU A  44      43.162   8.288  -6.006  1.00  0.74           C
ATOM      0  H   LEU A  44      42.223   6.844  -2.436  1.00  0.74           H   new
ATOM      0  HA  LEU A  44      41.123   7.023  -4.769  1.00  0.74           H   new
ATOM      0  HB2 LEU A  44      43.479   5.645  -4.054  1.00  0.74           H   new
ATOM      0  HB3 LEU A  44      43.007   5.711  -5.538  1.00  0.74           H   new
ATOM      0  HG  LEU A  44      43.775   8.019  -4.086  1.00  0.74           H   new
ATOM      0 HD11 LEU A  44      45.735   7.920  -5.336  1.00  0.74           H   new
ATOM      0 HD12 LEU A  44      45.589   6.599  -4.476  1.00  0.74           H   new
ATOM      0 HD13 LEU A  44      45.238   6.581  -6.021  1.00  0.74           H   new
ATOM      0 HD21 LEU A  44      43.662   9.110  -6.130  1.00  0.74           H   new
ATOM      0 HD22 LEU A  44      43.177   7.773  -6.828  1.00  0.74           H   new
ATOM      0 HD23 LEU A  44      42.244   8.501  -5.775  1.00  0.74           H   new
ATOM    686  N   GLU A  45      40.945   4.114  -3.424  1.00  0.79           N
ATOM    687  CA  GLU A  45      40.250   2.834  -3.540  1.00  0.79           C
ATOM    688  C   GLU A  45      38.736   3.057  -3.611  1.00  0.79           C
ATOM    689  O   GLU A  45      38.034   2.362  -4.350  1.00  0.79           O
ATOM    690  CB  GLU A  45      40.579   1.888  -2.368  1.00  0.79           C
ATOM    691  CG  GLU A  45      42.013   1.334  -2.346  1.00  0.79           C
ATOM    692  CD  GLU A  45      42.282   0.388  -1.177  1.00  0.79           C
ATOM    693  OE1 GLU A  45      41.417   0.223  -0.347  1.00  0.79           O
ATOM    694  OE2 GLU A  45      43.357  -0.169  -1.128  1.00  0.79           O1-
ATOM      0  H   GLU A  45      41.397   4.224  -2.701  1.00  0.79           H   new
ATOM      0  HA  GLU A  45      40.558   2.413  -4.358  1.00  0.79           H   new
ATOM      0  HB2 GLU A  45      40.419   2.361  -1.536  1.00  0.79           H   new
ATOM      0  HB3 GLU A  45      39.961   1.141  -2.393  1.00  0.79           H   new
ATOM      0  HG2 GLU A  45      42.184   0.866  -3.178  1.00  0.79           H   new
ATOM      0  HG3 GLU A  45      42.638   2.075  -2.304  1.00  0.79           H   new
ATOM    701  N   GLU A  46      38.239   4.041  -2.851  1.00  0.85           N
ATOM    702  CA  GLU A  46      36.814   4.369  -2.841  1.00  0.85           C
ATOM    703  C   GLU A  46      36.407   5.402  -3.907  1.00  0.85           C
ATOM    704  O   GLU A  46      35.216   5.578  -4.191  1.00  0.85           O
ATOM    705  CB  GLU A  46      36.392   4.861  -1.449  1.00  0.85           C
ATOM    706  CG  GLU A  46      36.501   3.787  -0.347  1.00  0.85           C
ATOM    707  CD  GLU A  46      36.027   4.243   1.033  1.00  0.85           C
ATOM    708  OE1 GLU A  46      35.625   5.373   1.171  1.00  0.85           O
ATOM    709  OE2 GLU A  46      36.058   3.440   1.941  1.00  0.85           O1-
ATOM      0  H   GLU A  46      38.718   4.532  -2.332  1.00  0.85           H   new
ATOM      0  HA  GLU A  46      36.348   3.548  -3.063  1.00  0.85           H   new
ATOM      0  HB2 GLU A  46      36.943   5.621  -1.203  1.00  0.85           H   new
ATOM      0  HB3 GLU A  46      35.476   5.177  -1.491  1.00  0.85           H   new
ATOM      0  HG2 GLU A  46      35.983   3.012  -0.614  1.00  0.85           H   new
ATOM      0  HG3 GLU A  46      37.425   3.501  -0.281  1.00  0.85           H   new
ATOM    716  N   LEU A  47      37.378   6.063  -4.529  1.00  0.92           N
ATOM    717  CA  LEU A  47      37.076   7.075  -5.526  1.00  0.92           C
ATOM    718  C   LEU A  47      36.101   6.602  -6.617  1.00  0.92           C
ATOM    719  O   LEU A  47      35.171   7.344  -6.912  1.00  0.92           O
ATOM    720  CB  LEU A  47      38.361   7.673  -6.116  1.00  0.92           C
ATOM    721  CG  LEU A  47      38.170   8.738  -7.155  1.00  0.92           C
ATOM    722  CD1 LEU A  47      37.461   9.926  -6.524  1.00  0.92           C
ATOM    723  CD2 LEU A  47      39.520   9.148  -7.709  1.00  0.92           C
ATOM      0  H   LEU A  47      38.217   5.938  -4.386  1.00  0.92           H   new
ATOM      0  HA  LEU A  47      36.604   7.781  -5.058  1.00  0.92           H   new
ATOM      0  HB2 LEU A  47      38.888   8.044  -5.391  1.00  0.92           H   new
ATOM      0  HB3 LEU A  47      38.882   6.954  -6.506  1.00  0.92           H   new
ATOM      0  HG  LEU A  47      37.627   8.402  -7.885  1.00  0.92           H   new
ATOM      0 HD11 LEU A  47      37.334  10.619  -7.191  1.00  0.92           H   new
ATOM      0 HD12 LEU A  47      36.598   9.644  -6.183  1.00  0.92           H   new
ATOM      0 HD13 LEU A  47      37.998  10.274  -5.795  1.00  0.92           H   new
ATOM      0 HD21 LEU A  47      39.399   9.837  -8.381  1.00  0.92           H   new
ATOM      0 HD22 LEU A  47      40.074   9.492  -6.991  1.00  0.92           H   new
ATOM      0 HD23 LEU A  47      39.953   8.378  -8.110  1.00  0.92           H   new
ATOM    735  N   PRO A  48      36.227   5.407  -7.245  1.00  1.00           N
ATOM    736  CA  PRO A  48      35.284   4.908  -8.235  1.00  1.00           C
ATOM    737  C   PRO A  48      33.832   4.921  -7.749  1.00  1.00           C
ATOM    738  O   PRO A  48      32.912   5.072  -8.555  1.00  1.00           O
ATOM    739  CB  PRO A  48      35.774   3.477  -8.471  1.00  1.00           C
ATOM    740  CG  PRO A  48      37.251   3.541  -8.180  1.00  1.00           C
ATOM    741  CD  PRO A  48      37.367   4.490  -7.015  1.00  1.00           C
ATOM      0  HA  PRO A  48      35.265   5.460  -9.033  1.00  1.00           H   new
ATOM      0  HB2 PRO A  48      35.324   2.847  -7.886  1.00  1.00           H   new
ATOM      0  HB3 PRO A  48      35.604   3.190  -9.382  1.00  1.00           H   new
ATOM      0  HG2 PRO A  48      37.605   2.666  -7.959  1.00  1.00           H   new
ATOM      0  HG3 PRO A  48      37.748   3.863  -8.948  1.00  1.00           H   new
ATOM      0  HD2 PRO A  48      37.296   4.030  -6.164  1.00  1.00           H   new
ATOM      0  HD3 PRO A  48      38.216   4.960  -7.013  1.00  1.00           H   new
ATOM    749  N   ASP A  49      33.604   4.759  -6.439  1.00  1.07           N
ATOM    750  CA  ASP A  49      32.241   4.759  -5.932  1.00  1.07           C
ATOM    751  C   ASP A  49      31.769   6.204  -5.866  1.00  1.07           C
ATOM    752  O   ASP A  49      30.605   6.528  -6.143  1.00  1.07           O
ATOM    753  CB  ASP A  49      32.170   4.081  -4.567  1.00  1.07           C
ATOM    754  CG  ASP A  49      32.487   2.578  -4.629  1.00  1.07           C
ATOM    755  OD1 ASP A  49      32.521   2.026  -5.708  1.00  1.07           O
ATOM    756  OD2 ASP A  49      32.695   2.002  -3.592  1.00  1.07           O1-
ATOM      0  H   ASP A  49      34.216   4.650  -5.844  1.00  1.07           H   new
ATOM      0  HA  ASP A  49      31.660   4.253  -6.522  1.00  1.07           H   new
ATOM      0  HB2 ASP A  49      32.794   4.514  -3.963  1.00  1.07           H   new
ATOM      0  HB3 ASP A  49      31.283   4.205  -4.195  1.00  1.07           H   new
ATOM    761  N   ALA A  50      32.693   7.101  -5.506  1.00  1.15           N
ATOM    762  CA  ALA A  50      32.349   8.515  -5.467  1.00  1.15           C
ATOM    763  C   ALA A  50      31.953   8.965  -6.860  1.00  1.15           C
ATOM    764  O   ALA A  50      30.953   9.657  -7.054  1.00  1.15           O
ATOM    765  CB  ALA A  50      33.530   9.344  -4.998  1.00  1.15           C
ATOM      0  H   ALA A  50      33.503   6.913  -5.287  1.00  1.15           H   new
ATOM      0  HA  ALA A  50      31.614   8.640  -4.846  1.00  1.15           H   new
ATOM      0  HB1 ALA A  50      33.281  10.281  -4.979  1.00  1.15           H   new
ATOM      0  HB2 ALA A  50      33.791   9.061  -4.108  1.00  1.15           H   new
ATOM      0  HB3 ALA A  50      34.275   9.220  -5.607  1.00  1.15           H   new
ATOM    771  N   LEU A  51      32.716   8.501  -7.843  1.00  1.23           N
ATOM    772  CA  LEU A  51      32.495   8.893  -9.218  1.00  1.23           C
ATOM    773  C   LEU A  51      31.220   8.273  -9.771  1.00  1.23           C
ATOM    774  O   LEU A  51      30.464   8.941 -10.482  1.00  1.23           O
ATOM    775  CB  LEU A  51      33.712   8.494 -10.037  1.00  1.23           C
ATOM    776  CG  LEU A  51      35.004   9.261  -9.645  1.00  1.23           C
ATOM    777  CD1 LEU A  51      36.175   8.687 -10.415  1.00  1.23           C
ATOM    778  CD2 LEU A  51      34.820  10.745  -9.890  1.00  1.23           C
ATOM      0  H   LEU A  51      33.370   7.955  -7.728  1.00  1.23           H   new
ATOM      0  HA  LEU A  51      32.377   9.855  -9.267  1.00  1.23           H   new
ATOM      0  HB2 LEU A  51      33.865   7.542  -9.932  1.00  1.23           H   new
ATOM      0  HB3 LEU A  51      33.525   8.649 -10.976  1.00  1.23           H   new
ATOM      0  HG  LEU A  51      35.189   9.152  -8.699  1.00  1.23           H   new
ATOM      0 HD11 LEU A  51      36.985   9.163 -10.174  1.00  1.23           H   new
ATOM      0 HD12 LEU A  51      36.276   7.747 -10.198  1.00  1.23           H   new
ATOM      0 HD13 LEU A  51      36.015   8.783 -11.367  1.00  1.23           H   new
ATOM      0 HD21 LEU A  51      35.631  11.217  -9.643  1.00  1.23           H   new
ATOM      0 HD22 LEU A  51      34.631  10.897 -10.829  1.00  1.23           H   new
ATOM      0 HD23 LEU A  51      34.080  11.072  -9.355  1.00  1.23           H   new
ATOM    790  N   GLN A  52      30.938   7.014  -9.400  1.00  1.32           N
ATOM    791  CA  GLN A  52      29.704   6.370  -9.827  1.00  1.32           C
ATOM    792  C   GLN A  52      28.516   7.157  -9.320  1.00  1.32           C
ATOM    793  O   GLN A  52      27.583   7.449 -10.073  1.00  1.32           O
ATOM    794  CB  GLN A  52      29.582   4.948  -9.283  1.00  1.32           C
ATOM    795  CG  GLN A  52      28.305   4.275  -9.741  1.00  1.32           C
ATOM    796  CD  GLN A  52      28.083   2.891  -9.193  1.00  1.32           C
ATOM    797  NE2 GLN A  52      27.946   1.945 -10.101  1.00  1.32           N
ATOM    798  OE1 GLN A  52      28.035   2.658  -7.979  1.00  1.32           O
ATOM      0  H   GLN A  52      31.447   6.527  -8.907  1.00  1.32           H   new
ATOM      0  HA  GLN A  52      29.721   6.339 -10.796  1.00  1.32           H   new
ATOM      0  HB2 GLN A  52      30.345   4.424  -9.574  1.00  1.32           H   new
ATOM      0  HB3 GLN A  52      29.606   4.970  -8.314  1.00  1.32           H   new
ATOM      0  HG2 GLN A  52      27.553   4.833  -9.488  1.00  1.32           H   new
ATOM      0  HG3 GLN A  52      28.310   4.228 -10.710  1.00  1.32           H   new
ATOM      0 HE21 GLN A  52      27.985   2.143 -10.937  1.00  1.32           H   new
ATOM      0 HE22 GLN A  52      27.818   1.130  -9.857  1.00  1.32           H   new
ATOM    807  N   THR A  53      28.579   7.537  -8.042  1.00  1.42           N
ATOM    808  CA  THR A  53      27.515   8.277  -7.396  1.00  1.42           C
ATOM    809  C   THR A  53      27.263   9.570  -8.145  1.00  1.42           C
ATOM    810  O   THR A  53      26.124   9.883  -8.491  1.00  1.42           O
ATOM    811  CB  THR A  53      27.904   8.580  -5.934  1.00  1.42           C
ATOM    812  CG2 THR A  53      26.861   9.444  -5.244  1.00  1.42           C
ATOM    813  OG1 THR A  53      28.081   7.339  -5.225  1.00  1.42           O
ATOM      0  H   THR A  53      29.248   7.368  -7.529  1.00  1.42           H   new
ATOM      0  HA  THR A  53      26.704   7.745  -7.403  1.00  1.42           H   new
ATOM      0  HB  THR A  53      28.736   9.079  -5.933  1.00  1.42           H   new
ATOM      0  HG1 THR A  53      28.822   7.001  -5.431  1.00  1.42           H   new
ATOM      0 HG21 THR A  53      27.136   9.615  -4.330  1.00  1.42           H   new
ATOM      0 HG22 THR A  53      26.773  10.286  -5.718  1.00  1.42           H   new
ATOM      0 HG23 THR A  53      26.007   8.983  -5.244  1.00  1.42           H   new
ATOM    821  N   ILE A  54      28.332  10.283  -8.465  1.00  1.52           N
ATOM    822  CA  ILE A  54      28.213  11.542  -9.172  1.00  1.52           C
ATOM    823  C   ILE A  54      27.599  11.357 -10.554  1.00  1.52           C
ATOM    824  O   ILE A  54      26.695  12.107 -10.933  1.00  1.52           O
ATOM    825  CB  ILE A  54      29.595  12.180  -9.277  1.00  1.52           C
ATOM    826  CG1 ILE A  54      30.024  12.586  -7.872  1.00  1.52           C
ATOM    827  CG2 ILE A  54      29.561  13.368 -10.232  1.00  1.52           C
ATOM    828  CD1 ILE A  54      31.466  12.919  -7.742  1.00  1.52           C
ATOM      0  H   ILE A  54      29.139  10.052  -8.280  1.00  1.52           H   new
ATOM      0  HA  ILE A  54      27.617  12.125  -8.675  1.00  1.52           H   new
ATOM      0  HB  ILE A  54      30.240  11.554  -9.641  1.00  1.52           H   new
ATOM      0 HG12 ILE A  54      29.500  13.354  -7.595  1.00  1.52           H   new
ATOM      0 HG13 ILE A  54      29.814  11.863  -7.260  1.00  1.52           H   new
ATOM      0 HG21 ILE A  54      30.445  13.763 -10.289  1.00  1.52           H   new
ATOM      0 HG22 ILE A  54      29.284  13.068 -11.112  1.00  1.52           H   new
ATOM      0 HG23 ILE A  54      28.932  14.030  -9.904  1.00  1.52           H   new
ATOM      0 HD11 ILE A  54      31.660  13.166  -6.824  1.00  1.52           H   new
ATOM      0 HD12 ILE A  54      32.000  12.148  -7.988  1.00  1.52           H   new
ATOM      0 HD13 ILE A  54      31.681  13.661  -8.328  1.00  1.52           H   new
ATOM    840  N   ALA A  55      28.067  10.360 -11.308  1.00  1.62           N
ATOM    841  CA  ALA A  55      27.512  10.104 -12.631  1.00  1.62           C
ATOM    842  C   ALA A  55      26.024   9.770 -12.548  1.00  1.62           C
ATOM    843  O   ALA A  55      25.237  10.234 -13.377  1.00  1.62           O
ATOM    844  CB  ALA A  55      28.264   8.971 -13.299  1.00  1.62           C
ATOM      0  H   ALA A  55      28.699   9.827 -11.072  1.00  1.62           H   new
ATOM      0  HA  ALA A  55      27.611  10.910 -13.162  1.00  1.62           H   new
ATOM      0  HB1 ALA A  55      27.889   8.807 -14.178  1.00  1.62           H   new
ATOM      0  HB2 ALA A  55      29.200   9.211 -13.387  1.00  1.62           H   new
ATOM      0  HB3 ALA A  55      28.186   8.168 -12.760  1.00  1.62           H   new
ATOM    850  N   LEU A  56      25.617   9.008 -11.530  1.00  1.72           N
ATOM    851  CA  LEU A  56      24.210   8.664 -11.394  1.00  1.72           C
ATOM    852  C   LEU A  56      23.381   9.887 -11.011  1.00  1.72           C
ATOM    853  O   LEU A  56      22.272  10.068 -11.517  1.00  1.72           O
ATOM    854  CB  LEU A  56      24.047   7.525 -10.395  1.00  1.72           C
ATOM    855  CG  LEU A  56      24.626   6.179 -10.901  1.00  1.72           C
ATOM    856  CD1 LEU A  56      24.568   5.149  -9.795  1.00  1.72           C
ATOM    857  CD2 LEU A  56      23.847   5.722 -12.147  1.00  1.72           C
ATOM      0  H   LEU A  56      26.132   8.688 -10.921  1.00  1.72           H   new
ATOM      0  HA  LEU A  56      23.876   8.358 -12.252  1.00  1.72           H   new
ATOM      0  HB2 LEU A  56      24.485   7.767  -9.564  1.00  1.72           H   new
ATOM      0  HB3 LEU A  56      23.105   7.410 -10.196  1.00  1.72           H   new
ATOM      0  HG  LEU A  56      25.556   6.290 -11.152  1.00  1.72           H   new
ATOM      0 HD11 LEU A  56      24.931   4.309 -10.116  1.00  1.72           H   new
ATOM      0 HD12 LEU A  56      25.089   5.458  -9.037  1.00  1.72           H   new
ATOM      0 HD13 LEU A  56      23.646   5.019  -9.522  1.00  1.72           H   new
ATOM      0 HD21 LEU A  56      24.209   4.880 -12.464  1.00  1.72           H   new
ATOM      0 HD22 LEU A  56      22.911   5.606 -11.919  1.00  1.72           H   new
ATOM      0 HD23 LEU A  56      23.929   6.392 -12.844  1.00  1.72           H   new
ATOM    869  N   ILE A  57      23.926  10.762 -10.166  1.00  1.81           N
ATOM    870  CA  ILE A  57      23.202  11.972  -9.805  1.00  1.81           C
ATOM    871  C   ILE A  57      23.026  12.825 -11.048  1.00  1.81           C
ATOM    872  O   ILE A  57      21.948  13.384 -11.294  1.00  1.81           O
ATOM    873  CB  ILE A  57      23.921  12.779  -8.716  1.00  1.81           C
ATOM    874  CG1 ILE A  57      23.893  12.006  -7.383  1.00  1.81           C
ATOM    875  CG2 ILE A  57      23.269  14.140  -8.583  1.00  1.81           C
ATOM    876  CD1 ILE A  57      24.801  12.585  -6.325  1.00  1.81           C
ATOM      0  H   ILE A  57      24.699  10.674  -9.799  1.00  1.81           H   new
ATOM      0  HA  ILE A  57      22.341  11.712  -9.443  1.00  1.81           H   new
ATOM      0  HB  ILE A  57      24.850  12.910  -8.962  1.00  1.81           H   new
ATOM      0 HG12 ILE A  57      22.984  11.993  -7.045  1.00  1.81           H   new
ATOM      0 HG13 ILE A  57      24.148  11.085  -7.547  1.00  1.81           H   new
ATOM      0 HG21 ILE A  57      23.723  14.651  -7.895  1.00  1.81           H   new
ATOM      0 HG22 ILE A  57      23.330  14.612  -9.428  1.00  1.81           H   new
ATOM      0 HG23 ILE A  57      22.336  14.030  -8.341  1.00  1.81           H   new
ATOM      0 HD11 ILE A  57      24.736  12.054  -5.516  1.00  1.81           H   new
ATOM      0 HD12 ILE A  57      25.717  12.576  -6.644  1.00  1.81           H   new
ATOM      0 HD13 ILE A  57      24.535  13.498  -6.134  1.00  1.81           H   new
ATOM    888  N   ALA A  58      24.097  12.946 -11.832  1.00  1.89           N
ATOM    889  CA  ALA A  58      24.040  13.714 -13.057  1.00  1.89           C
ATOM    890  C   ALA A  58      22.990  13.139 -13.999  1.00  1.89           C
ATOM    891  O   ALA A  58      22.224  13.891 -14.595  1.00  1.89           O
ATOM    892  CB  ALA A  58      25.390  13.724 -13.714  1.00  1.89           C
ATOM      0  H   ALA A  58      24.862  12.589 -11.666  1.00  1.89           H   new
ATOM      0  HA  ALA A  58      23.788  14.626 -12.845  1.00  1.89           H   new
ATOM      0  HB1 ALA A  58      25.347  14.240 -14.534  1.00  1.89           H   new
ATOM      0  HB2 ALA A  58      26.039  14.124 -13.114  1.00  1.89           H   new
ATOM      0  HB3 ALA A  58      25.657  12.814 -13.918  1.00  1.89           H   new
ATOM    898  N   LEU A  59      22.899  11.808 -14.075  1.00  1.97           N
ATOM    899  CA  LEU A  59      21.893  11.157 -14.905  1.00  1.97           C
ATOM    900  C   LEU A  59      20.505  11.584 -14.477  1.00  1.97           C
ATOM    901  O   LEU A  59      19.657  11.913 -15.311  1.00  1.97           O
ATOM    902  CB  LEU A  59      21.971   9.639 -14.823  1.00  1.97           C
ATOM    903  CG  LEU A  59      21.051   8.917 -15.797  1.00  1.97           C
ATOM    904  CD1 LEU A  59      21.628   7.591 -16.106  1.00  1.97           C
ATOM    905  CD2 LEU A  59      19.657   8.773 -15.198  1.00  1.97           C
ATOM      0  H   LEU A  59      23.414  11.266 -13.650  1.00  1.97           H   new
ATOM      0  HA  LEU A  59      22.070  11.428 -15.819  1.00  1.97           H   new
ATOM      0  HB2 LEU A  59      22.885   9.362 -14.991  1.00  1.97           H   new
ATOM      0  HB3 LEU A  59      21.752   9.362 -13.920  1.00  1.97           H   new
ATOM      0  HG  LEU A  59      20.971   9.431 -16.616  1.00  1.97           H   new
ATOM      0 HD11 LEU A  59      21.048   7.122 -16.727  1.00  1.97           H   new
ATOM      0 HD12 LEU A  59      22.505   7.704 -16.506  1.00  1.97           H   new
ATOM      0 HD13 LEU A  59      21.710   7.075 -15.289  1.00  1.97           H   new
ATOM      0 HD21 LEU A  59      19.080   8.312 -15.827  1.00  1.97           H   new
ATOM      0 HD22 LEU A  59      19.710   8.263 -14.375  1.00  1.97           H   new
ATOM      0 HD23 LEU A  59      19.293   9.652 -15.011  1.00  1.97           H   new
ATOM    917  N   LEU A  60      20.246  11.532 -13.171  1.00  2.05           N
ATOM    918  CA  LEU A  60      18.933  11.882 -12.666  1.00  2.05           C
ATOM    919  C   LEU A  60      18.620  13.335 -13.005  1.00  2.05           C
ATOM    920  O   LEU A  60      17.480  13.666 -13.362  1.00  2.05           O
ATOM    921  CB  LEU A  60      18.887  11.655 -11.155  1.00  2.05           C
ATOM    922  CG  LEU A  60      18.976  10.185 -10.728  1.00  2.05           C
ATOM    923  CD1 LEU A  60      19.094  10.103  -9.203  1.00  2.05           C
ATOM    924  CD2 LEU A  60      17.762   9.439 -11.249  1.00  2.05           C
ATOM      0  H   LEU A  60      20.815  11.298 -12.570  1.00  2.05           H   new
ATOM      0  HA  LEU A  60      18.263  11.319 -13.084  1.00  2.05           H   new
ATOM      0  HB2 LEU A  60      19.617  12.144 -10.744  1.00  2.05           H   new
ATOM      0  HB3 LEU A  60      18.063  12.031 -10.808  1.00  2.05           H   new
ATOM      0  HG  LEU A  60      19.766   9.767 -11.106  1.00  2.05           H   new
ATOM      0 HD11 LEU A  60      19.150   9.173  -8.932  1.00  2.05           H   new
ATOM      0 HD12 LEU A  60      19.892  10.572  -8.914  1.00  2.05           H   new
ATOM      0 HD13 LEU A  60      18.314  10.511  -8.795  1.00  2.05           H   new
ATOM      0 HD21 LEU A  60      17.814   8.508 -10.981  1.00  2.05           H   new
ATOM      0 HD22 LEU A  60      16.956   9.836 -10.883  1.00  2.05           H   new
ATOM      0 HD23 LEU A  60      17.738   9.495 -12.217  1.00  2.05           H   new
ATOM    936  N   SER A  61      19.638  14.205 -12.936  1.00  2.14           N
ATOM    937  CA  SER A  61      19.444  15.607 -13.284  1.00  2.14           C
ATOM    938  C   SER A  61      19.080  15.728 -14.767  1.00  2.14           C
ATOM    939  O   SER A  61      18.152  16.460 -15.122  1.00  2.14           O
ATOM    940  CB  SER A  61      20.696  16.406 -12.977  1.00  2.14           C
ATOM    941  OG  SER A  61      20.952  16.420 -11.597  1.00  2.14           O
ATOM      0  H   SER A  61      20.437  14.000 -12.692  1.00  2.14           H   new
ATOM      0  HA  SER A  61      18.717  15.966 -12.752  1.00  2.14           H   new
ATOM      0  HB2 SER A  61      21.453  16.022 -13.447  1.00  2.14           H   new
ATOM      0  HB3 SER A  61      20.592  17.315 -13.300  1.00  2.14           H   new
ATOM      0  HG  SER A  61      21.255  15.673 -11.361  1.00  2.14           H   new
ATOM    947  N   VAL A  62      19.746  14.942 -15.624  1.00  2.23           N
ATOM    948  CA  VAL A  62      19.448  14.944 -17.056  1.00  2.23           C
ATOM    949  C   VAL A  62      18.036  14.521 -17.348  1.00  2.23           C
ATOM    950  O   VAL A  62      17.345  15.162 -18.142  1.00  2.23           O
ATOM    951  CB  VAL A  62      20.341  13.950 -17.828  1.00  2.23           C
ATOM    952  CG1 VAL A  62      19.822  13.787 -19.248  1.00  2.23           C
ATOM    953  CG2 VAL A  62      21.754  14.439 -17.873  1.00  2.23           C
ATOM      0  H   VAL A  62      20.374  14.402 -15.392  1.00  2.23           H   new
ATOM      0  HA  VAL A  62      19.603  15.859 -17.337  1.00  2.23           H   new
ATOM      0  HB  VAL A  62      20.317  13.096 -17.369  1.00  2.23           H   new
ATOM      0 HG11 VAL A  62      20.386  13.162 -19.729  1.00  2.23           H   new
ATOM      0 HG12 VAL A  62      18.913  13.449 -19.224  1.00  2.23           H   new
ATOM      0 HG13 VAL A  62      19.835  14.646 -19.698  1.00  2.23           H   new
ATOM      0 HG21 VAL A  62      22.301  13.804 -18.361  1.00  2.23           H   new
ATOM      0 HG22 VAL A  62      21.785  15.300 -18.318  1.00  2.23           H   new
ATOM      0 HG23 VAL A  62      22.094  14.530 -16.969  1.00  2.23           H   new
ATOM    963  N   MET A  63      17.602  13.435 -16.726  1.00  2.32           N
ATOM    964  CA  MET A  63      16.272  12.944 -16.998  1.00  2.32           C
ATOM    965  C   MET A  63      15.209  13.886 -16.429  1.00  2.32           C
ATOM    966  O   MET A  63      14.160  14.096 -17.044  1.00  2.32           O
ATOM    967  CB  MET A  63      16.141  11.530 -16.448  1.00  2.32           C
ATOM    968  CG  MET A  63      17.017  10.501 -17.175  1.00  2.32           C
ATOM    969  SD  MET A  63      16.760  10.458 -18.960  1.00  2.32           S
ATOM    970  CE  MET A  63      15.096   9.846 -19.139  1.00  2.32           C
ATOM      0  H   MET A  63      18.055  12.979 -16.155  1.00  2.32           H   new
ATOM      0  HA  MET A  63      16.126  12.916 -17.957  1.00  2.32           H   new
ATOM      0  HB2 MET A  63      16.375  11.535 -15.507  1.00  2.32           H   new
ATOM      0  HB3 MET A  63      15.213  11.253 -16.508  1.00  2.32           H   new
ATOM      0  HG2 MET A  63      17.950  10.698 -16.996  1.00  2.32           H   new
ATOM      0  HG3 MET A  63      16.838   9.620 -16.810  1.00  2.32           H   new
ATOM      0  HE1 MET A  63      14.871   9.790 -20.081  1.00  2.32           H   new
ATOM      0  HE2 MET A  63      15.030   8.965 -18.739  1.00  2.32           H   new
ATOM      0  HE3 MET A  63      14.480  10.449 -18.695  1.00  2.32           H   new
ATOM    980  N   SER A  64      15.502  14.531 -15.292  1.00  2.42           N
ATOM    981  CA  SER A  64      14.547  15.459 -14.697  1.00  2.42           C
ATOM    982  C   SER A  64      14.378  16.687 -15.587  1.00  2.42           C
ATOM    983  O   SER A  64      13.249  17.107 -15.883  1.00  2.42           O
ATOM    984  CB  SER A  64      15.042  15.886 -13.333  1.00  2.42           C
ATOM    985  OG  SER A  64      15.101  14.789 -12.455  1.00  2.42           O
ATOM      0  H   SER A  64      16.240  14.443 -14.859  1.00  2.42           H   new
ATOM      0  HA  SER A  64      13.689  15.015 -14.609  1.00  2.42           H   new
ATOM      0  HB2 SER A  64      15.921  16.287 -13.415  1.00  2.42           H   new
ATOM      0  HB3 SER A  64      14.453  16.565 -12.969  1.00  2.42           H   new
ATOM      0  HG  SER A  64      15.791  14.338 -12.615  1.00  2.42           H   new
ATOM    991  N   LEU A  65      15.509  17.234 -16.053  1.00  2.51           N
ATOM    992  CA  LEU A  65      15.501  18.374 -16.953  1.00  2.51           C
ATOM    993  C   LEU A  65      14.906  17.979 -18.274  1.00  2.51           C
ATOM    994  O   LEU A  65      14.175  18.751 -18.890  1.00  2.51           O
ATOM    995  CB  LEU A  65      16.909  18.919 -17.155  1.00  2.51           C
ATOM    996  CG  LEU A  65      17.492  19.622 -15.964  1.00  2.51           C
ATOM    997  CD1 LEU A  65      18.949  19.933 -16.231  1.00  2.51           C
ATOM    998  CD2 LEU A  65      16.680  20.904 -15.720  1.00  2.51           C
ATOM      0  H   LEU A  65      16.295  16.949 -15.852  1.00  2.51           H   new
ATOM      0  HA  LEU A  65      14.960  19.074 -16.555  1.00  2.51           H   new
ATOM      0  HB2 LEU A  65      17.494  18.185 -17.399  1.00  2.51           H   new
ATOM      0  HB3 LEU A  65      16.899  19.535 -17.905  1.00  2.51           H   new
ATOM      0  HG  LEU A  65      17.447  19.064 -15.172  1.00  2.51           H   new
ATOM      0 HD11 LEU A  65      19.329  20.388 -15.463  1.00  2.51           H   new
ATOM      0 HD12 LEU A  65      19.433  19.107 -16.389  1.00  2.51           H   new
ATOM      0 HD13 LEU A  65      19.020  20.504 -17.012  1.00  2.51           H   new
ATOM      0 HD21 LEU A  65      17.041  21.375 -14.953  1.00  2.51           H   new
ATOM      0 HD22 LEU A  65      16.732  21.474 -16.503  1.00  2.51           H   new
ATOM      0 HD23 LEU A  65      15.753  20.673 -15.550  1.00  2.51           H   new
ATOM   1010  N   GLY A  66      15.177  16.756 -18.687  1.00  2.61           N
ATOM   1011  CA  GLY A  66      14.664  16.235 -19.918  1.00  2.61           C
ATOM   1012  C   GLY A  66      13.155  16.324 -19.946  1.00  2.61           C
ATOM   1013  O   GLY A  66      12.586  16.963 -20.832  1.00  2.61           O
ATOM      0  H   GLY A  66      15.671  16.204 -18.250  1.00  2.61           H   new
ATOM      0  HA2 GLY A  66      15.036  16.730 -20.665  1.00  2.61           H   new
ATOM      0  HA3 GLY A  66      14.941  15.311 -20.024  1.00  2.61           H   new
ATOM   1017  N   VAL A  67      12.505  15.749 -18.934  1.00  2.73           N
ATOM   1018  CA  VAL A  67      11.049  15.780 -18.863  1.00  2.73           C
ATOM   1019  C   VAL A  67      10.551  17.215 -18.821  1.00  2.73           C
ATOM   1020  O   VAL A  67       9.595  17.564 -19.521  1.00  2.73           O
ATOM   1021  CB  VAL A  67      10.546  15.012 -17.640  1.00  2.73           C
ATOM   1022  CG1 VAL A  67       9.050  15.254 -17.473  1.00  2.73           C
ATOM   1023  CG2 VAL A  67      10.834  13.528 -17.830  1.00  2.73           C
ATOM      0  H   VAL A  67      12.888  15.338 -18.283  1.00  2.73           H   new
ATOM      0  HA  VAL A  67      10.699  15.350 -19.659  1.00  2.73           H   new
ATOM      0  HB  VAL A  67      11.001  15.319 -16.840  1.00  2.73           H   new
ATOM      0 HG11 VAL A  67       8.728  14.768 -16.698  1.00  2.73           H   new
ATOM      0 HG12 VAL A  67       8.887  16.202 -17.350  1.00  2.73           H   new
ATOM      0 HG13 VAL A  67       8.582  14.946 -18.265  1.00  2.73           H   new
ATOM      0 HG21 VAL A  67      10.517  13.035 -17.057  1.00  2.73           H   new
ATOM      0 HG22 VAL A  67      10.379  13.209 -18.625  1.00  2.73           H   new
ATOM      0 HG23 VAL A  67      11.790  13.394 -17.929  1.00  2.73           H   new
ATOM   1033  N   PHE A  68      11.210  18.065 -18.045  1.00  2.87           N
ATOM   1034  CA  PHE A  68      10.862  19.472 -18.001  1.00  2.87           C
ATOM   1035  C   PHE A  68      10.845  20.099 -19.397  1.00  2.87           C
ATOM   1036  O   PHE A  68       9.857  20.733 -19.769  1.00  2.87           O
ATOM   1037  CB  PHE A  68      11.844  20.182 -17.063  1.00  2.87           C
ATOM   1038  CG  PHE A  68      11.885  21.660 -17.077  1.00  2.87           C
ATOM   1039  CD1 PHE A  68      10.918  22.442 -16.479  1.00  2.87           C
ATOM   1040  CD2 PHE A  68      12.979  22.272 -17.668  1.00  2.87           C
ATOM   1041  CE1 PHE A  68      11.039  23.821 -16.491  1.00  2.87           C
ATOM   1042  CE2 PHE A  68      13.107  23.631 -17.675  1.00  2.87           C
ATOM   1043  CZ  PHE A  68      12.138  24.411 -17.087  1.00  2.87           C
ATOM      0  H   PHE A  68      11.865  17.843 -17.534  1.00  2.87           H   new
ATOM      0  HA  PHE A  68       9.960  19.573 -17.658  1.00  2.87           H   new
ATOM      0  HB2 PHE A  68      11.643  19.900 -16.157  1.00  2.87           H   new
ATOM      0  HB3 PHE A  68      12.735  19.860 -17.269  1.00  2.87           H   new
ATOM      0  HD1 PHE A  68      10.185  22.043 -16.068  1.00  2.87           H   new
ATOM      0  HD2 PHE A  68      13.636  21.748 -18.066  1.00  2.87           H   new
ATOM      0  HE1 PHE A  68      10.382  24.350 -16.099  1.00  2.87           H   new
ATOM      0  HE2 PHE A  68      13.846  24.028 -18.076  1.00  2.87           H   new
ATOM      0  HZ  PHE A  68      12.223  25.337 -17.091  1.00  2.87           H   new
ATOM   1053  N   PHE A  69      11.908  19.897 -20.185  1.00  3.09           N
ATOM   1054  CA  PHE A  69      11.961  20.489 -21.520  1.00  3.09           C
ATOM   1055  C   PHE A  69      10.990  19.821 -22.496  1.00  3.09           C
ATOM   1056  O   PHE A  69      10.395  20.496 -23.343  1.00  3.09           O
ATOM   1057  CB  PHE A  69      13.384  20.411 -22.074  1.00  3.09           C
ATOM   1058  CG  PHE A  69      14.327  21.384 -21.418  1.00  3.09           C
ATOM   1059  CD1 PHE A  69      15.377  20.947 -20.626  1.00  3.09           C
ATOM   1060  CD2 PHE A  69      14.157  22.743 -21.588  1.00  3.09           C
ATOM   1061  CE1 PHE A  69      16.228  21.845 -20.012  1.00  3.09           C
ATOM   1062  CE2 PHE A  69      15.009  23.647 -20.980  1.00  3.09           C
ATOM   1063  CZ  PHE A  69      16.044  23.195 -20.188  1.00  3.09           C
ATOM      0  H   PHE A  69      12.595  19.428 -19.967  1.00  3.09           H   new
ATOM      0  HA  PHE A  69      11.691  21.416 -21.430  1.00  3.09           H   new
ATOM      0  HB2 PHE A  69      13.723  19.510 -21.955  1.00  3.09           H   new
ATOM      0  HB3 PHE A  69      13.364  20.582 -23.029  1.00  3.09           H   new
ATOM      0  HD1 PHE A  69      15.511  20.035 -20.506  1.00  3.09           H   new
ATOM      0  HD2 PHE A  69      13.460  23.055 -22.119  1.00  3.09           H   new
ATOM      0  HE1 PHE A  69      16.925  21.536 -19.480  1.00  3.09           H   new
ATOM      0  HE2 PHE A  69      14.884  24.560 -21.105  1.00  3.09           H   new
ATOM      0  HZ  PHE A  69      16.615  23.802 -19.775  1.00  3.09           H   new
ATOM   1073  N   LEU A  70      10.762  18.514 -22.342  1.00  3.42           N
ATOM   1074  CA  LEU A  70       9.825  17.784 -23.198  1.00  3.42           C
ATOM   1075  C   LEU A  70       8.405  18.293 -23.038  1.00  3.42           C
ATOM   1076  O   LEU A  70       7.642  18.336 -24.015  1.00  3.42           O
ATOM   1077  CB  LEU A  70       9.868  16.285 -22.889  1.00  3.42           C
ATOM   1078  CG  LEU A  70      11.125  15.554 -23.347  1.00  3.42           C
ATOM   1079  CD1 LEU A  70      11.169  14.147 -22.753  1.00  3.42           C
ATOM   1080  CD2 LEU A  70      11.094  15.479 -24.850  1.00  3.42           C
ATOM      0  H   LEU A  70      11.144  18.030 -21.743  1.00  3.42           H   new
ATOM      0  HA  LEU A  70      10.101  17.933 -24.116  1.00  3.42           H   new
ATOM      0  HB2 LEU A  70       9.775  16.166 -21.931  1.00  3.42           H   new
ATOM      0  HB3 LEU A  70       9.099  15.863 -23.303  1.00  3.42           H   new
ATOM      0  HG  LEU A  70      11.915  16.030 -23.047  1.00  3.42           H   new
ATOM      0 HD11 LEU A  70      11.973  13.694 -23.052  1.00  3.42           H   new
ATOM      0 HD12 LEU A  70      11.172  14.204 -21.785  1.00  3.42           H   new
ATOM      0 HD13 LEU A  70      10.390  13.648 -23.044  1.00  3.42           H   new
ATOM      0 HD21 LEU A  70      11.886  15.017 -25.168  1.00  3.42           H   new
ATOM      0 HD22 LEU A  70      10.302  14.996 -25.134  1.00  3.42           H   new
ATOM      0 HD23 LEU A  70      11.074  16.376 -25.219  1.00  3.42           H   new
ATOM   1092  N   LEU A  71       8.047  18.678 -21.816  1.00  3.89           N
ATOM   1093  CA  LEU A  71       6.721  19.196 -21.533  1.00  3.89           C
ATOM   1094  C   LEU A  71       6.625  20.700 -21.817  1.00  3.89           C
ATOM   1095  O   LEU A  71       5.639  21.167 -22.390  1.00  3.89           O
ATOM   1096  CB  LEU A  71       6.384  18.943 -20.060  1.00  3.89           C
ATOM   1097  CG  LEU A  71       6.294  17.475 -19.641  1.00  3.89           C
ATOM   1098  CD1 LEU A  71       6.090  17.403 -18.141  1.00  3.89           C
ATOM   1099  CD2 LEU A  71       5.165  16.805 -20.386  1.00  3.89           C
ATOM      0  H   LEU A  71       8.567  18.645 -21.132  1.00  3.89           H   new
ATOM      0  HA  LEU A  71       6.092  18.739 -22.113  1.00  3.89           H   new
ATOM      0  HB2 LEU A  71       7.057  19.378 -19.513  1.00  3.89           H   new
ATOM      0  HB3 LEU A  71       5.537  19.371 -19.861  1.00  3.89           H   new
ATOM      0  HG  LEU A  71       7.115  17.008 -19.862  1.00  3.89           H   new
ATOM      0 HD11 LEU A  71       6.032  16.475 -17.866  1.00  3.89           H   new
ATOM      0 HD12 LEU A  71       6.838  17.826 -17.692  1.00  3.89           H   new
ATOM      0 HD13 LEU A  71       5.269  17.862 -17.903  1.00  3.89           H   new
ATOM      0 HD21 LEU A  71       5.109  15.874 -20.120  1.00  3.89           H   new
ATOM      0 HD22 LEU A  71       4.330  17.252 -20.178  1.00  3.89           H   new
ATOM      0 HD23 LEU A  71       5.330  16.858 -21.340  1.00  3.89           H   new
ATOM   1111  N   MET A  72       7.640  21.455 -21.393  1.00  4.46           N
ATOM   1112  CA  MET A  72       7.684  22.907 -21.536  1.00  4.46           C
ATOM   1113  C   MET A  72       7.817  23.450 -22.960  1.00  4.46           C
ATOM   1114  O   MET A  72       7.149  24.425 -23.312  1.00  4.46           O
ATOM   1115  CB  MET A  72       8.804  23.483 -20.682  1.00  4.46           C
ATOM   1116  CG  MET A  72       8.939  24.977 -20.785  1.00  4.46           C
ATOM   1117  SD  MET A  72      10.261  25.611 -19.783  1.00  4.46           S
ATOM   1118  CE  MET A  72      11.628  24.847 -20.609  1.00  4.46           C
ATOM      0  H   MET A  72       8.335  21.128 -21.007  1.00  4.46           H   new
ATOM      0  HA  MET A  72       6.808  23.196 -21.236  1.00  4.46           H   new
ATOM      0  HB2 MET A  72       8.648  23.244 -19.755  1.00  4.46           H   new
ATOM      0  HB3 MET A  72       9.643  23.072 -20.944  1.00  4.46           H   new
ATOM      0  HG2 MET A  72       9.093  25.222 -21.711  1.00  4.46           H   new
ATOM      0  HG3 MET A  72       8.105  25.393 -20.516  1.00  4.46           H   new
ATOM      0  HE1 MET A  72      12.455  25.101 -20.170  1.00  4.46           H   new
ATOM      0  HE2 MET A  72      11.528  23.883 -20.577  1.00  4.46           H   new
ATOM      0  HE3 MET A  72      11.651  25.138 -21.534  1.00  4.46           H   new
ATOM   1128  N   GLN A  73       8.740  22.893 -23.754  1.00  5.06           N
ATOM   1129  CA  GLN A  73       9.009  23.438 -25.081  1.00  5.06           C
ATOM   1130  C   GLN A  73       7.763  23.584 -25.949  1.00  5.06           C
ATOM   1131  O   GLN A  73       7.033  22.622 -26.190  1.00  5.06           O
ATOM   1132  CB  GLN A  73      10.049  22.590 -25.820  1.00  5.06           C
ATOM   1133  CG  GLN A  73      10.325  23.093 -27.233  1.00  5.06           C
ATOM   1134  CD  GLN A  73      10.985  24.462 -27.225  1.00  5.06           C
ATOM   1135  NE2 GLN A  73      12.263  24.507 -26.848  1.00  5.06           N
ATOM   1136  OE1 GLN A  73      10.337  25.474 -27.561  1.00  5.06           O
ATOM      0  H   GLN A  73       9.214  22.207 -23.542  1.00  5.06           H   new
ATOM      0  HA  GLN A  73       9.355  24.331 -24.928  1.00  5.06           H   new
ATOM      0  HB2 GLN A  73      10.877  22.588 -25.314  1.00  5.06           H   new
ATOM      0  HB3 GLN A  73       9.740  21.671 -25.863  1.00  5.06           H   new
ATOM      0  HG2 GLN A  73      10.897  22.461 -27.696  1.00  5.06           H   new
ATOM      0  HG3 GLN A  73       9.493  23.138 -27.729  1.00  5.06           H   new
ATOM      0 HE21 GLN A  73      12.671  23.784 -26.624  1.00  5.06           H   new
ATOM      0 HE22 GLN A  73      12.679  25.259 -26.828  1.00  5.06           H   new
ATOM   1145  N   ARG A  74       7.545  24.805 -26.439  1.00  5.54           N
ATOM   1146  CA  ARG A  74       6.398  25.112 -27.280  1.00  5.54           C
ATOM   1147  C   ARG A  74       6.680  25.006 -28.780  1.00  5.54           C
ATOM   1148  O   ARG A  74       5.773  24.706 -29.560  1.00  5.54           O
ATOM   1149  CB  ARG A  74       5.899  26.516 -26.981  1.00  5.54           C
ATOM   1150  CG  ARG A  74       5.315  26.704 -25.585  1.00  5.54           C
ATOM   1151  CD  ARG A  74       4.866  28.111 -25.355  1.00  5.54           C
ATOM   1152  NE  ARG A  74       4.307  28.296 -24.021  1.00  5.54           N
ATOM   1153  CZ  ARG A  74       3.852  29.469 -23.531  1.00  5.54           C
ATOM   1154  NH1 ARG A  74       3.890  30.556 -24.271  1.00  5.54           N1+
ATOM   1155  NH2 ARG A  74       3.366  29.527 -22.303  1.00  5.54           N
ATOM      0  H   ARG A  74       8.061  25.477 -26.290  1.00  5.54           H   new
ATOM      0  HA  ARG A  74       5.729  24.443 -27.066  1.00  5.54           H   new
ATOM      0  HB2 ARG A  74       6.634  27.138 -27.097  1.00  5.54           H   new
ATOM      0  HB3 ARG A  74       5.223  26.751 -27.635  1.00  5.54           H   new
ATOM      0  HG2 ARG A  74       4.564  26.101 -25.465  1.00  5.54           H   new
ATOM      0  HG3 ARG A  74       5.980  26.464 -24.921  1.00  5.54           H   new
ATOM      0  HD2 ARG A  74       5.617  28.713 -25.476  1.00  5.54           H   new
ATOM      0  HD3 ARG A  74       4.201  28.350 -26.019  1.00  5.54           H   new
ATOM      0  HE  ARG A  74       4.264  27.607 -23.508  1.00  5.54           H   new
ATOM      0 HH11 ARG A  74       4.206  30.521 -25.070  1.00  5.54           H   new
ATOM      0 HH12 ARG A  74       3.599  31.301 -23.955  1.00  5.54           H   new
ATOM      0 HH21 ARG A  74       3.340  28.818 -21.817  1.00  5.54           H   new
ATOM      0 HH22 ARG A  74       3.076  30.274 -21.990  1.00  5.54           H   new
ATOM   1169  N   LYS A  75       7.910  25.316 -29.204  1.00  5.75           N
ATOM   1170  CA  LYS A  75       8.212  25.307 -30.635  1.00  5.75           C
ATOM   1171  C   LYS A  75       9.710  25.192 -30.925  1.00  5.75           C
ATOM   1172  O   LYS A  75      10.517  25.970 -30.418  1.00  5.75           O
ATOM   1173  CB  LYS A  75       7.639  26.559 -31.311  1.00  5.75           C
ATOM   1174  CG  LYS A  75       7.785  26.584 -32.833  1.00  5.75           C
ATOM   1175  CD  LYS A  75       7.062  27.785 -33.442  1.00  5.75           C
ATOM   1176  CE  LYS A  75       7.196  27.809 -34.962  1.00  5.75           C
ATOM   1177  NZ  LYS A  75       6.478  28.969 -35.563  1.00  5.75           N1+
ATOM      0  H   LYS A  75       8.567  25.529 -28.692  1.00  5.75           H   new
ATOM      0  HA  LYS A  75       7.789  24.516 -31.004  1.00  5.75           H   new
ATOM      0  HB2 LYS A  75       6.698  26.631 -31.087  1.00  5.75           H   new
ATOM      0  HB3 LYS A  75       8.079  27.341 -30.943  1.00  5.75           H   new
ATOM      0  HG2 LYS A  75       8.725  26.616 -33.069  1.00  5.75           H   new
ATOM      0  HG3 LYS A  75       7.427  25.764 -33.208  1.00  5.75           H   new
ATOM      0  HD2 LYS A  75       6.123  27.756 -33.200  1.00  5.75           H   new
ATOM      0  HD3 LYS A  75       7.425  28.604 -33.071  1.00  5.75           H   new
ATOM      0  HE2 LYS A  75       8.135  27.849 -35.203  1.00  5.75           H   new
ATOM      0  HE3 LYS A  75       6.843  26.984 -35.331  1.00  5.75           H   new
ATOM      0  HZ1 LYS A  75       6.576  28.953 -36.447  1.00  5.75           H   new
ATOM      0  HZ2 LYS A  75       5.613  28.921 -35.360  1.00  5.75           H   new
ATOM      0  HZ3 LYS A  75       6.816  29.727 -35.241  1.00  5.75           H   new
ATOM   1191  N   GLY A  76      10.062  24.281 -31.826  1.00  5.62           N
ATOM   1192  CA  GLY A  76      11.454  24.083 -32.223  1.00  5.62           C
ATOM   1193  C   GLY A  76      12.001  22.797 -31.630  1.00  5.62           C
ATOM   1194  O   GLY A  76      11.449  22.274 -30.663  1.00  5.62           O
ATOM      0  H   GLY A  76       9.504  23.761 -32.224  1.00  5.62           H   new
ATOM      0  HA2 GLY A  76      11.518  24.052 -33.190  1.00  5.62           H   new
ATOM      0  HA3 GLY A  76      11.990  24.835 -31.927  1.00  5.62           H   new
ATOM   1198  N   ILE A  77      13.057  22.256 -32.257  1.00  5.17           N
ATOM   1199  CA  ILE A  77      13.756  21.008 -31.871  1.00  5.17           C
ATOM   1200  C   ILE A  77      12.905  19.740 -32.080  1.00  5.17           C
ATOM   1201  O   ILE A  77      13.298  18.825 -32.805  1.00  5.17           O
ATOM   1202  CB  ILE A  77      14.224  21.042 -30.402  1.00  5.17           C
ATOM   1203  CG1 ILE A  77      15.231  22.156 -30.193  1.00  5.17           C
ATOM   1204  CG2 ILE A  77      14.891  19.707 -30.077  1.00  5.17           C
ATOM   1205  CD1 ILE A  77      15.517  22.412 -28.741  1.00  5.17           C
ATOM      0  H   ILE A  77      13.404  22.622 -32.953  1.00  5.17           H   new
ATOM      0  HA  ILE A  77      14.523  20.964 -32.463  1.00  5.17           H   new
ATOM      0  HB  ILE A  77      13.460  21.197 -29.825  1.00  5.17           H   new
ATOM      0 HG12 ILE A  77      16.058  21.929 -30.647  1.00  5.17           H   new
ATOM      0 HG13 ILE A  77      14.897  22.970 -30.602  1.00  5.17           H   new
ATOM      0 HG21 ILE A  77      15.192  19.711 -29.155  1.00  5.17           H   new
ATOM      0 HG22 ILE A  77      14.254  18.987 -30.205  1.00  5.17           H   new
ATOM      0 HG23 ILE A  77      15.652  19.574 -30.664  1.00  5.17           H   new
ATOM      0 HD11 ILE A  77      16.164  23.130 -28.660  1.00  5.17           H   new
ATOM      0 HD12 ILE A  77      14.697  22.664 -28.289  1.00  5.17           H   new
ATOM      0 HD13 ILE A  77      15.875  21.607 -28.335  1.00  5.17           H   new
ATOM   1217  N   GLY A  78      11.747  19.709 -31.430  1.00  4.54           N
ATOM   1218  CA  GLY A  78      10.799  18.615 -31.483  1.00  4.54           C
ATOM   1219  C   GLY A  78      10.979  17.711 -30.280  1.00  4.54           C
ATOM   1220  O   GLY A  78      12.090  17.558 -29.772  1.00  4.54           O
ATOM      0  H   GLY A  78      11.485  20.355 -30.926  1.00  4.54           H   new
ATOM      0  HA2 GLY A  78       9.894  18.963 -31.503  1.00  4.54           H   new
ATOM      0  HA3 GLY A  78      10.926  18.107 -32.300  1.00  4.54           H   new
ATOM   1224  N   LYS A  79       9.896  17.080 -29.840  1.00  3.88           N
ATOM   1225  CA  LYS A  79       9.961  16.211 -28.669  1.00  3.88           C
ATOM   1226  C   LYS A  79      10.878  15.013 -28.919  1.00  3.88           C
ATOM   1227  O   LYS A  79      11.576  14.564 -28.014  1.00  3.88           O
ATOM   1228  CB  LYS A  79       8.559  15.774 -28.274  1.00  3.88           C
ATOM   1229  CG  LYS A  79       7.688  16.900 -27.695  1.00  3.88           C
ATOM   1230  CD  LYS A  79       6.282  16.403 -27.339  1.00  3.88           C
ATOM   1231  CE  LYS A  79       5.362  17.558 -26.910  1.00  3.88           C
ATOM   1232  NZ  LYS A  79       5.818  18.217 -25.656  1.00  3.88           N1+
ATOM      0  H   LYS A  79       9.118  17.140 -30.202  1.00  3.88           H   new
ATOM      0  HA  LYS A  79      10.345  16.709 -27.930  1.00  3.88           H   new
ATOM      0  HB2 LYS A  79       8.115  15.403 -29.053  1.00  3.88           H   new
ATOM      0  HB3 LYS A  79       8.626  15.061 -27.619  1.00  3.88           H   new
ATOM      0  HG2 LYS A  79       8.113  17.264 -26.903  1.00  3.88           H   new
ATOM      0  HG3 LYS A  79       7.623  17.623 -28.339  1.00  3.88           H   new
ATOM      0  HD2 LYS A  79       5.896  15.948 -28.104  1.00  3.88           H   new
ATOM      0  HD3 LYS A  79       6.340  15.752 -26.622  1.00  3.88           H   new
ATOM      0  HE2 LYS A  79       5.322  18.216 -27.621  1.00  3.88           H   new
ATOM      0  HE3 LYS A  79       4.461  17.220 -26.785  1.00  3.88           H   new
ATOM      0  HZ1 LYS A  79       5.236  18.049 -25.004  1.00  3.88           H   new
ATOM      0  HZ2 LYS A  79       6.618  17.900 -25.428  1.00  3.88           H   new
ATOM      0  HZ3 LYS A  79       5.873  19.096 -25.785  1.00  3.88           H   new
ATOM   1246  N   ILE A  80      10.906  14.517 -30.162  1.00  3.31           N
ATOM   1247  CA  ILE A  80      11.777  13.392 -30.502  1.00  3.31           C
ATOM   1248  C   ILE A  80      13.229  13.841 -30.407  1.00  3.31           C
ATOM   1249  O   ILE A  80      14.088  13.109 -29.909  1.00  3.31           O
ATOM   1250  CB  ILE A  80      11.522  12.831 -31.910  1.00  3.31           C
ATOM   1251  CG1 ILE A  80      10.160  12.193 -31.967  1.00  3.31           C
ATOM   1252  CG2 ILE A  80      12.597  11.816 -32.245  1.00  3.31           C
ATOM   1253  CD1 ILE A  80       9.712  11.819 -33.341  1.00  3.31           C
ATOM      0  H   ILE A  80      10.432  14.816 -30.815  1.00  3.31           H   new
ATOM      0  HA  ILE A  80      11.582  12.682 -29.871  1.00  3.31           H   new
ATOM      0  HB  ILE A  80      11.552  13.551 -32.559  1.00  3.31           H   new
ATOM      0 HG12 ILE A  80      10.164  11.397 -31.412  1.00  3.31           H   new
ATOM      0 HG13 ILE A  80       9.512  12.804 -31.582  1.00  3.31           H   new
ATOM      0 HG21 ILE A  80      12.440  11.459 -33.133  1.00  3.31           H   new
ATOM      0 HG22 ILE A  80      13.467  12.245 -32.218  1.00  3.31           H   new
ATOM      0 HG23 ILE A  80      12.573  11.094 -31.598  1.00  3.31           H   new
ATOM      0 HD11 ILE A  80       8.831  11.416 -33.296  1.00  3.31           H   new
ATOM      0 HD12 ILE A  80       9.676  12.613 -33.897  1.00  3.31           H   new
ATOM      0 HD13 ILE A  80      10.338  11.185 -33.724  1.00  3.31           H   new
ATOM   1265  N   GLY A  81      13.491  15.045 -30.922  1.00  2.86           N
ATOM   1266  CA  GLY A  81      14.809  15.664 -30.911  1.00  2.86           C
ATOM   1267  C   GLY A  81      15.301  15.770 -29.478  1.00  2.86           C
ATOM   1268  O   GLY A  81      16.391  15.286 -29.148  1.00  2.86           O
ATOM      0  H   GLY A  81      12.889  15.533 -31.296  1.00  2.86           H   new
ATOM      0  HA2 GLY A  81      15.430  15.138 -31.439  1.00  2.86           H   new
ATOM      0  HA3 GLY A  81      14.768  16.544 -31.316  1.00  2.86           H   new
ATOM   1272  N   LEU A  82      14.471  16.362 -28.614  1.00  2.52           N
ATOM   1273  CA  LEU A  82      14.824  16.501 -27.214  1.00  2.52           C
ATOM   1274  C   LEU A  82      15.029  15.125 -26.611  1.00  2.52           C
ATOM   1275  O   LEU A  82      15.998  14.904 -25.890  1.00  2.52           O
ATOM   1276  CB  LEU A  82      13.698  17.216 -26.457  1.00  2.52           C
ATOM   1277  CG  LEU A  82      13.491  18.704 -26.722  1.00  2.52           C
ATOM   1278  CD1 LEU A  82      12.204  19.165 -26.066  1.00  2.52           C
ATOM   1279  CD2 LEU A  82      14.659  19.469 -26.149  1.00  2.52           C
ATOM      0  H   LEU A  82      13.703  16.686 -28.825  1.00  2.52           H   new
ATOM      0  HA  LEU A  82      15.640  17.021 -27.142  1.00  2.52           H   new
ATOM      0  HB2 LEU A  82      12.867  16.759 -26.660  1.00  2.52           H   new
ATOM      0  HB3 LEU A  82      13.859  17.103 -25.507  1.00  2.52           H   new
ATOM      0  HG  LEU A  82      13.432  18.863 -27.677  1.00  2.52           H   new
ATOM      0 HD11 LEU A  82      12.075  20.111 -26.236  1.00  2.52           H   new
ATOM      0 HD12 LEU A  82      11.457  18.666 -26.432  1.00  2.52           H   new
ATOM      0 HD13 LEU A  82      12.256  19.013 -25.109  1.00  2.52           H   new
ATOM      0 HD21 LEU A  82      14.537  20.417 -26.313  1.00  2.52           H   new
ATOM      0 HD22 LEU A  82      14.713  19.310 -25.194  1.00  2.52           H   new
ATOM      0 HD23 LEU A  82      15.480  19.172 -26.572  1.00  2.52           H   new
ATOM   1291  N   GLY A  83      14.164  14.178 -26.961  1.00  2.27           N
ATOM   1292  CA  GLY A  83      14.249  12.821 -26.463  1.00  2.27           C
ATOM   1293  C   GLY A  83      15.622  12.243 -26.745  1.00  2.27           C
ATOM   1294  O   GLY A  83      16.298  11.765 -25.837  1.00  2.27           O
ATOM      0  H   GLY A  83      13.507  14.312 -27.500  1.00  2.27           H   new
ATOM      0  HA2 GLY A  83      14.076  12.808 -25.509  1.00  2.27           H   new
ATOM      0  HA3 GLY A  83      13.568  12.272 -26.882  1.00  2.27           H   new
ATOM   1298  N   GLY A  84      16.054  12.291 -28.004  1.00  2.09           N
ATOM   1299  CA  GLY A  84      17.357  11.745 -28.358  1.00  2.09           C
ATOM   1300  C   GLY A  84      18.502  12.393 -27.569  1.00  2.09           C
ATOM   1301  O   GLY A  84      19.430  11.703 -27.135  1.00  2.09           O
ATOM      0  H   GLY A  84      15.613  12.631 -28.659  1.00  2.09           H   new
ATOM      0  HA2 GLY A  84      17.358  10.789 -28.196  1.00  2.09           H   new
ATOM      0  HA3 GLY A  84      17.510  11.872 -29.307  1.00  2.09           H   new
ATOM   1305  N   VAL A  85      18.423  13.702 -27.323  1.00  1.97           N
ATOM   1306  CA  VAL A  85      19.473  14.382 -26.562  1.00  1.97           C
ATOM   1307  C   VAL A  85      19.529  13.916 -25.107  1.00  1.97           C
ATOM   1308  O   VAL A  85      20.607  13.636 -24.565  1.00  1.97           O
ATOM   1309  CB  VAL A  85      19.254  15.904 -26.587  1.00  1.97           C
ATOM   1310  CG1 VAL A  85      20.232  16.584 -25.644  1.00  1.97           C
ATOM   1311  CG2 VAL A  85      19.436  16.413 -28.005  1.00  1.97           C
ATOM      0  H   VAL A  85      17.779  14.209 -27.584  1.00  1.97           H   new
ATOM      0  HA  VAL A  85      20.315  14.156 -26.987  1.00  1.97           H   new
ATOM      0  HB  VAL A  85      18.353  16.109 -26.291  1.00  1.97           H   new
ATOM      0 HG11 VAL A  85      20.088  17.543 -25.665  1.00  1.97           H   new
ATOM      0 HG12 VAL A  85      20.093  16.256 -24.742  1.00  1.97           H   new
ATOM      0 HG13 VAL A  85      21.140  16.388 -25.923  1.00  1.97           H   new
ATOM      0 HG21 VAL A  85      19.299  17.373 -28.025  1.00  1.97           H   new
ATOM      0 HG22 VAL A  85      20.334  16.209 -28.309  1.00  1.97           H   new
ATOM      0 HG23 VAL A  85      18.792  15.983 -28.589  1.00  1.97           H   new
ATOM   1321  N   ILE A  86      18.354  13.818 -24.495  1.00  1.89           N
ATOM   1322  CA  ILE A  86      18.178  13.429 -23.105  1.00  1.89           C
ATOM   1323  C   ILE A  86      18.644  12.003 -22.872  1.00  1.89           C
ATOM   1324  O   ILE A  86      19.431  11.730 -21.964  1.00  1.89           O
ATOM   1325  CB  ILE A  86      16.682  13.522 -22.799  1.00  1.89           C
ATOM   1326  CG1 ILE A  86      16.239  14.950 -22.870  1.00  1.89           C
ATOM   1327  CG2 ILE A  86      16.380  12.950 -21.439  1.00  1.89           C
ATOM   1328  CD1 ILE A  86      14.734  15.073 -22.976  1.00  1.89           C
ATOM      0  H   ILE A  86      17.611  13.983 -24.895  1.00  1.89           H   new
ATOM      0  HA  ILE A  86      18.701  14.011 -22.532  1.00  1.89           H   new
ATOM      0  HB  ILE A  86      16.197  13.004 -23.460  1.00  1.89           H   new
ATOM      0 HG12 ILE A  86      16.546  15.423 -22.081  1.00  1.89           H   new
ATOM      0 HG13 ILE A  86      16.652  15.378 -23.636  1.00  1.89           H   new
ATOM      0 HG21 ILE A  86      15.428  13.018 -21.263  1.00  1.89           H   new
ATOM      0 HG22 ILE A  86      16.648  12.018 -21.413  1.00  1.89           H   new
ATOM      0 HG23 ILE A  86      16.869  13.445 -20.764  1.00  1.89           H   new
ATOM      0 HD11 ILE A  86      14.488  16.010 -23.020  1.00  1.89           H   new
ATOM      0 HD12 ILE A  86      14.428  14.621 -23.778  1.00  1.89           H   new
ATOM      0 HD13 ILE A  86      14.320  14.666 -22.199  1.00  1.89           H   new
ATOM   1340  N   LEU A  87      18.166  11.100 -23.726  1.00  1.83           N
ATOM   1341  CA  LEU A  87      18.509   9.691 -23.677  1.00  1.83           C
ATOM   1342  C   LEU A  87      19.989   9.487 -23.953  1.00  1.83           C
ATOM   1343  O   LEU A  87      20.644   8.654 -23.320  1.00  1.83           O
ATOM   1344  CB  LEU A  87      17.645   8.971 -24.695  1.00  1.83           C
ATOM   1345  CG  LEU A  87      16.304   8.476 -24.163  1.00  1.83           C
ATOM   1346  CD1 LEU A  87      15.599   9.598 -23.385  1.00  1.83           C
ATOM   1347  CD2 LEU A  87      15.456   8.073 -25.350  1.00  1.83           C
ATOM      0  H   LEU A  87      17.622  11.299 -24.362  1.00  1.83           H   new
ATOM      0  HA  LEU A  87      18.341   9.330 -22.793  1.00  1.83           H   new
ATOM      0  HB2 LEU A  87      17.481   9.568 -25.441  1.00  1.83           H   new
ATOM      0  HB3 LEU A  87      18.140   8.213 -25.042  1.00  1.83           H   new
ATOM      0  HG  LEU A  87      16.437   7.724 -23.565  1.00  1.83           H   new
ATOM      0 HD11 LEU A  87      14.748   9.275 -23.051  1.00  1.83           H   new
ATOM      0 HD12 LEU A  87      16.155   9.874 -22.640  1.00  1.83           H   new
ATOM      0 HD13 LEU A  87      15.449  10.355 -23.973  1.00  1.83           H   new
ATOM      0 HD21 LEU A  87      14.595   7.753 -25.039  1.00  1.83           H   new
ATOM      0 HD22 LEU A  87      15.326   8.840 -25.930  1.00  1.83           H   new
ATOM      0 HD23 LEU A  87      15.903   7.368 -25.843  1.00  1.83           H   new
ATOM   1359  N   GLY A  88      20.537  10.278 -24.876  1.00  1.78           N
ATOM   1360  CA  GLY A  88      21.949  10.222 -25.199  1.00  1.78           C
ATOM   1361  C   GLY A  88      22.763  10.519 -23.951  1.00  1.78           C
ATOM   1362  O   GLY A  88      23.637   9.736 -23.564  1.00  1.78           O
ATOM      0  H   GLY A  88      20.095  10.860 -25.329  1.00  1.78           H   new
ATOM      0  HA2 GLY A  88      22.177   9.345 -25.545  1.00  1.78           H   new
ATOM      0  HA3 GLY A  88      22.158  10.865 -25.894  1.00  1.78           H   new
ATOM   1366  N   ALA A  89      22.486  11.660 -23.320  1.00  1.73           N
ATOM   1367  CA  ALA A  89      23.191  12.035 -22.108  1.00  1.73           C
ATOM   1368  C   ALA A  89      22.979  11.001 -20.996  1.00  1.73           C
ATOM   1369  O   ALA A  89      23.920  10.651 -20.286  1.00  1.73           O
ATOM   1370  CB  ALA A  89      22.743  13.406 -21.670  1.00  1.73           C
ATOM      0  H   ALA A  89      21.894  12.226 -23.581  1.00  1.73           H   new
ATOM      0  HA  ALA A  89      24.143  12.059 -22.295  1.00  1.73           H   new
ATOM      0  HB1 ALA A  89      23.214  13.657 -20.860  1.00  1.73           H   new
ATOM      0  HB2 ALA A  89      22.938  14.049 -22.369  1.00  1.73           H   new
ATOM      0  HB3 ALA A  89      21.788  13.395 -21.498  1.00  1.73           H   new
ATOM   1376  N   ALA A  90      21.760  10.466 -20.857  1.00  1.69           N
ATOM   1377  CA  ALA A  90      21.523   9.455 -19.833  1.00  1.69           C
ATOM   1378  C   ALA A  90      22.370   8.206 -20.092  1.00  1.69           C
ATOM   1379  O   ALA A  90      22.929   7.627 -19.157  1.00  1.69           O
ATOM   1380  CB  ALA A  90      20.052   9.103 -19.785  1.00  1.69           C
ATOM      0  H   ALA A  90      21.075  10.672 -21.335  1.00  1.69           H   new
ATOM      0  HA  ALA A  90      21.786   9.819 -18.973  1.00  1.69           H   new
ATOM      0  HB1 ALA A  90      19.902   8.431 -19.102  1.00  1.69           H   new
ATOM      0  HB2 ALA A  90      19.536   9.897 -19.575  1.00  1.69           H   new
ATOM      0  HB3 ALA A  90      19.774   8.756 -20.647  1.00  1.69           H   new
ATOM   1386  N   THR A  91      22.509   7.828 -21.368  1.00  1.66           N
ATOM   1387  CA  THR A  91      23.295   6.668 -21.778  1.00  1.66           C
ATOM   1388  C   THR A  91      24.756   6.906 -21.400  1.00  1.66           C
ATOM   1389  O   THR A  91      25.420   6.037 -20.828  1.00  1.66           O
ATOM   1390  CB  THR A  91      23.152   6.436 -23.299  1.00  1.66           C
ATOM   1391  CG2 THR A  91      23.975   5.289 -23.742  1.00  1.66           C
ATOM   1392  OG1 THR A  91      21.779   6.184 -23.627  1.00  1.66           O
ATOM      0  H   THR A  91      22.143   8.246 -22.024  1.00  1.66           H   new
ATOM      0  HA  THR A  91      22.972   5.873 -21.325  1.00  1.66           H   new
ATOM      0  HB  THR A  91      23.460   7.235 -23.754  1.00  1.66           H   new
ATOM      0  HG1 THR A  91      21.339   6.896 -23.559  1.00  1.66           H   new
ATOM      0 HG21 THR A  91      23.868   5.164 -24.698  1.00  1.66           H   new
ATOM      0 HG22 THR A  91      24.908   5.463 -23.541  1.00  1.66           H   new
ATOM      0 HG23 THR A  91      23.689   4.487 -23.278  1.00  1.66           H   new
ATOM   1400  N   PHE A  92      25.245   8.108 -21.691  1.00  1.64           N
ATOM   1401  CA  PHE A  92      26.600   8.532 -21.360  1.00  1.64           C
ATOM   1402  C   PHE A  92      26.868   8.384 -19.867  1.00  1.64           C
ATOM   1403  O   PHE A  92      27.854   7.758 -19.460  1.00  1.64           O
ATOM   1404  CB  PHE A  92      26.772   9.972 -21.856  1.00  1.64           C
ATOM   1405  CG  PHE A  92      27.953  10.757 -21.414  1.00  1.64           C
ATOM   1406  CD1 PHE A  92      29.226  10.542 -21.910  1.00  1.64           C
ATOM   1407  CD2 PHE A  92      27.747  11.802 -20.524  1.00  1.64           C
ATOM   1408  CE1 PHE A  92      30.279  11.347 -21.502  1.00  1.64           C
ATOM   1409  CE2 PHE A  92      28.784  12.610 -20.123  1.00  1.64           C
ATOM   1410  CZ  PHE A  92      30.055  12.382 -20.609  1.00  1.64           C
ATOM      0  H   PHE A  92      24.787   8.713 -22.096  1.00  1.64           H   new
ATOM      0  HA  PHE A  92      27.256   7.968 -21.799  1.00  1.64           H   new
ATOM      0  HB2 PHE A  92      26.785   9.947 -22.826  1.00  1.64           H   new
ATOM      0  HB3 PHE A  92      25.979  10.467 -21.596  1.00  1.64           H   new
ATOM      0  HD1 PHE A  92      29.376   9.855 -22.519  1.00  1.64           H   new
ATOM      0  HD2 PHE A  92      26.892  11.958 -20.193  1.00  1.64           H   new
ATOM      0  HE1 PHE A  92      31.136  11.192 -21.828  1.00  1.64           H   new
ATOM      0  HE2 PHE A  92      28.630  13.307 -19.527  1.00  1.64           H   new
ATOM      0  HZ  PHE A  92      30.761  12.923 -20.337  1.00  1.64           H   new
ATOM   1420  N   PHE A  93      25.965   8.910 -19.047  1.00  1.63           N
ATOM   1421  CA  PHE A  93      26.149   8.809 -17.610  1.00  1.63           C
ATOM   1422  C   PHE A  93      26.069   7.361 -17.134  1.00  1.63           C
ATOM   1423  O   PHE A  93      26.832   6.954 -16.250  1.00  1.63           O
ATOM   1424  CB  PHE A  93      25.151   9.704 -16.897  1.00  1.63           C
ATOM   1425  CG  PHE A  93      25.540  11.135 -16.997  1.00  1.63           C
ATOM   1426  CD1 PHE A  93      24.783  12.045 -17.699  1.00  1.63           C
ATOM   1427  CD2 PHE A  93      26.698  11.565 -16.401  1.00  1.63           C
ATOM   1428  CE1 PHE A  93      25.193  13.358 -17.815  1.00  1.63           C
ATOM   1429  CE2 PHE A  93      27.113  12.871 -16.509  1.00  1.63           C
ATOM   1430  CZ  PHE A  93      26.359  13.770 -17.223  1.00  1.63           C
ATOM      0  H   PHE A  93      25.253   9.321 -19.298  1.00  1.63           H   new
ATOM      0  HA  PHE A  93      27.041   9.118 -17.388  1.00  1.63           H   new
ATOM      0  HB2 PHE A  93      24.269   9.579 -17.281  1.00  1.63           H   new
ATOM      0  HB3 PHE A  93      25.093   9.447 -15.963  1.00  1.63           H   new
ATOM      0  HD1 PHE A  93      23.988  11.773 -18.099  1.00  1.63           H   new
ATOM      0  HD2 PHE A  93      27.212  10.962 -15.915  1.00  1.63           H   new
ATOM      0  HE1 PHE A  93      24.677  13.964 -18.296  1.00  1.63           H   new
ATOM      0  HE2 PHE A  93      27.902  13.145 -16.100  1.00  1.63           H   new
ATOM      0  HZ  PHE A  93      26.638  14.653 -17.304  1.00  1.63           H   new
ATOM   1440  N   CYS A  94      25.205   6.553 -17.753  1.00  1.65           N
ATOM   1441  CA  CYS A  94      25.109   5.154 -17.370  1.00  1.65           C
ATOM   1442  C   CYS A  94      26.423   4.433 -17.633  1.00  1.65           C
ATOM   1443  O   CYS A  94      26.890   3.642 -16.805  1.00  1.65           O
ATOM   1444  CB  CYS A  94      24.064   4.421 -18.185  1.00  1.65           C
ATOM   1445  SG  CYS A  94      22.388   4.832 -17.894  1.00  1.65           S
ATOM      0  H   CYS A  94      24.676   6.795 -18.386  1.00  1.65           H   new
ATOM      0  HA  CYS A  94      24.877   5.150 -16.428  1.00  1.65           H   new
ATOM      0  HB2 CYS A  94      24.253   4.575 -19.124  1.00  1.65           H   new
ATOM      0  HB3 CYS A  94      24.172   3.470 -18.027  1.00  1.65           H   new
ATOM      0  HG  CYS A  94      22.177   5.948 -18.280  1.00  1.65           H   new
ATOM   1451  N   TRP A  95      27.062   4.735 -18.766  1.00  1.71           N
ATOM   1452  CA  TRP A  95      28.320   4.068 -19.060  1.00  1.71           C
ATOM   1453  C   TRP A  95      29.397   4.495 -18.065  1.00  1.71           C
ATOM   1454  O   TRP A  95      30.154   3.662 -17.564  1.00  1.71           O
ATOM   1455  CB  TRP A  95      28.795   4.374 -20.483  1.00  1.71           C
ATOM   1456  CG  TRP A  95      28.053   3.657 -21.576  1.00  1.71           C
ATOM   1457  CD1 TRP A  95      27.269   4.226 -22.512  1.00  1.71           C
ATOM   1458  CD2 TRP A  95      28.040   2.237 -21.858  1.00  1.71           C
ATOM   1459  CE2 TRP A  95      27.220   2.054 -22.975  1.00  1.71           C
ATOM   1460  CE3 TRP A  95      28.644   1.125 -21.261  1.00  1.71           C
ATOM   1461  NE1 TRP A  95      26.762   3.272 -23.360  1.00  1.71           N
ATOM   1462  CZ2 TRP A  95      26.988   0.808 -23.517  1.00  1.71           C
ATOM   1463  CZ3 TRP A  95      28.410  -0.130 -21.810  1.00  1.71           C
ATOM   1464  CH2 TRP A  95      27.604  -0.280 -22.911  1.00  1.71           C
ATOM      0  H   TRP A  95      26.793   5.302 -19.354  1.00  1.71           H   new
ATOM      0  HA  TRP A  95      28.167   3.113 -18.983  1.00  1.71           H   new
ATOM      0  HB2 TRP A  95      28.721   5.329 -20.635  1.00  1.71           H   new
ATOM      0  HB3 TRP A  95      29.736   4.149 -20.549  1.00  1.71           H   new
ATOM      0  HD1 TRP A  95      27.095   5.137 -22.575  1.00  1.71           H   new
ATOM      0  HE1 TRP A  95      26.239   3.422 -24.026  1.00  1.71           H   new
ATOM      0  HE3 TRP A  95      29.189   1.223 -20.514  1.00  1.71           H   new
ATOM      0  HZ2 TRP A  95      26.440   0.700 -24.260  1.00  1.71           H   new
ATOM      0  HZ3 TRP A  95      28.805  -0.879 -21.426  1.00  1.71           H   new
ATOM      0  HH2 TRP A  95      27.467  -1.131 -23.260  1.00  1.71           H   new
ATOM   1475  N   MET A  96      29.431   5.782 -17.711  1.00  1.81           N
ATOM   1476  CA  MET A  96      30.440   6.271 -16.769  1.00  1.81           C
ATOM   1477  C   MET A  96      30.225   5.701 -15.368  1.00  1.81           C
ATOM   1478  O   MET A  96      31.173   5.511 -14.606  1.00  1.81           O
ATOM   1479  CB  MET A  96      30.467   7.784 -16.749  1.00  1.81           C
ATOM   1480  CG  MET A  96      31.012   8.400 -18.022  1.00  1.81           C
ATOM   1481  SD  MET A  96      31.274  10.132 -17.846  1.00  1.81           S
ATOM   1482  CE  MET A  96      29.603  10.555 -17.625  1.00  1.81           C
ATOM      0  H   MET A  96      28.886   6.381 -18.001  1.00  1.81           H   new
ATOM      0  HA  MET A  96      31.306   5.959 -17.075  1.00  1.81           H   new
ATOM      0  HB2 MET A  96      29.567   8.114 -16.599  1.00  1.81           H   new
ATOM      0  HB3 MET A  96      31.006   8.080 -15.999  1.00  1.81           H   new
ATOM      0  HG2 MET A  96      31.848   7.968 -18.259  1.00  1.81           H   new
ATOM      0  HG3 MET A  96      30.393   8.238 -18.751  1.00  1.81           H   new
ATOM      0  HE1 MET A  96      29.525  11.514 -17.505  1.00  1.81           H   new
ATOM      0  HE2 MET A  96      29.095  10.285 -18.406  1.00  1.81           H   new
ATOM      0  HE3 MET A  96      29.255  10.102 -16.841  1.00  1.81           H   new
ATOM   1492  N   ALA A  97      28.970   5.384 -15.055  1.00  1.96           N
ATOM   1493  CA  ALA A  97      28.559   4.792 -13.789  1.00  1.96           C
ATOM   1494  C   ALA A  97      28.787   3.270 -13.779  1.00  1.96           C
ATOM   1495  O   ALA A  97      28.417   2.588 -12.820  1.00  1.96           O
ATOM   1496  CB  ALA A  97      27.099   5.096 -13.517  1.00  1.96           C
ATOM      0  H   ALA A  97      28.313   5.513 -15.595  1.00  1.96           H   new
ATOM      0  HA  ALA A  97      29.105   5.183 -13.089  1.00  1.96           H   new
ATOM      0  HB1 ALA A  97      26.837   4.697 -12.672  1.00  1.96           H   new
ATOM      0  HB2 ALA A  97      26.971   6.057 -13.474  1.00  1.96           H   new
ATOM      0  HB3 ALA A  97      26.554   4.729 -14.230  1.00  1.96           H   new
ATOM   1502  N   GLU A  98      29.355   2.730 -14.864  1.00  2.18           N
ATOM   1503  CA  GLU A  98      29.633   1.307 -15.036  1.00  2.18           C
ATOM   1504  C   GLU A  98      28.389   0.431 -14.982  1.00  2.18           C
ATOM   1505  O   GLU A  98      28.416  -0.682 -14.450  1.00  2.18           O
ATOM   1506  CB  GLU A  98      30.654   0.818 -13.994  1.00  2.18           C
ATOM   1507  CG  GLU A  98      32.017   1.514 -14.070  1.00  2.18           C
ATOM   1508  CD  GLU A  98      33.042   0.957 -13.089  1.00  2.18           C
ATOM   1509  OE1 GLU A  98      32.702   0.084 -12.326  1.00  2.18           O
ATOM   1510  OE2 GLU A  98      34.165   1.408 -13.114  1.00  2.18           O1-
ATOM      0  H   GLU A  98      29.596   3.203 -15.541  1.00  2.18           H   new
ATOM      0  HA  GLU A  98      30.003   1.220 -15.929  1.00  2.18           H   new
ATOM      0  HB2 GLU A  98      30.284   0.951 -13.107  1.00  2.18           H   new
ATOM      0  HB3 GLU A  98      30.784  -0.137 -14.107  1.00  2.18           H   new
ATOM      0  HG2 GLU A  98      32.365   1.430 -14.972  1.00  2.18           H   new
ATOM      0  HG3 GLU A  98      31.898   2.461 -13.899  1.00  2.18           H   new
ATOM   1517  N   VAL A  99      27.314   0.912 -15.585  1.00  2.43           N
ATOM   1518  CA  VAL A  99      26.088   0.151 -15.696  1.00  2.43           C
ATOM   1519  C   VAL A  99      26.297  -0.853 -16.835  1.00  2.43           C
ATOM   1520  O   VAL A  99      26.886  -0.482 -17.848  1.00  2.43           O
ATOM   1521  CB  VAL A  99      24.914   1.083 -16.006  1.00  2.43           C
ATOM   1522  CG1 VAL A  99      23.662   0.305 -16.227  1.00  2.43           C
ATOM   1523  CG2 VAL A  99      24.739   2.064 -14.869  1.00  2.43           C
ATOM      0  H   VAL A  99      27.277   1.693 -15.943  1.00  2.43           H   new
ATOM      0  HA  VAL A  99      25.881  -0.307 -14.866  1.00  2.43           H   new
ATOM      0  HB  VAL A  99      25.105   1.571 -16.822  1.00  2.43           H   new
ATOM      0 HG11 VAL A  99      22.932   0.914 -16.421  1.00  2.43           H   new
ATOM      0 HG12 VAL A  99      23.785  -0.301 -16.975  1.00  2.43           H   new
ATOM      0 HG13 VAL A  99      23.453  -0.205 -15.429  1.00  2.43           H   new
ATOM      0 HG21 VAL A  99      23.995   2.656 -15.063  1.00  2.43           H   new
ATOM      0 HG22 VAL A  99      24.560   1.579 -14.048  1.00  2.43           H   new
ATOM      0 HG23 VAL A  99      25.549   2.587 -14.765  1.00  2.43           H   new
ATOM   1533  N   PRO A 100      25.975  -2.147 -16.676  1.00  2.65           N
ATOM   1534  CA  PRO A 100      26.130  -3.151 -17.712  1.00  2.65           C
ATOM   1535  C   PRO A 100      25.414  -2.725 -18.982  1.00  2.65           C
ATOM   1536  O   PRO A 100      24.306  -2.180 -18.934  1.00  2.65           O
ATOM   1537  CB  PRO A 100      25.483  -4.386 -17.078  1.00  2.65           C
ATOM   1538  CG  PRO A 100      25.665  -4.178 -15.588  1.00  2.65           C
ATOM   1539  CD  PRO A 100      25.514  -2.682 -15.376  1.00  2.65           C
ATOM      0  HA  PRO A 100      27.050  -3.304 -17.980  1.00  2.65           H   new
ATOM      0  HB2 PRO A 100      24.545  -4.455 -17.314  1.00  2.65           H   new
ATOM      0  HB3 PRO A 100      25.912  -5.203 -17.377  1.00  2.65           H   new
ATOM      0  HG2 PRO A 100      25.002  -4.673 -15.081  1.00  2.65           H   new
ATOM      0  HG3 PRO A 100      26.536  -4.488 -15.294  1.00  2.65           H   new
ATOM      0  HD2 PRO A 100      24.597  -2.432 -15.184  1.00  2.65           H   new
ATOM      0  HD3 PRO A 100      26.056  -2.362 -14.638  1.00  2.65           H   new
ATOM   1547  N   GLY A 101      26.025  -3.030 -20.123  1.00  2.79           N
ATOM   1548  CA  GLY A 101      25.468  -2.663 -21.421  1.00  2.79           C
ATOM   1549  C   GLY A 101      24.059  -3.191 -21.658  1.00  2.79           C
ATOM   1550  O   GLY A 101      23.254  -2.529 -22.311  1.00  2.79           O
ATOM      0  H   GLY A 101      26.772  -3.454 -20.167  1.00  2.79           H   new
ATOM      0  HA2 GLY A 101      25.459  -1.696 -21.498  1.00  2.79           H   new
ATOM      0  HA3 GLY A 101      26.051  -2.998 -22.120  1.00  2.79           H   new
ATOM   1554  N   THR A 102      23.739  -4.367 -21.118  1.00  2.81           N
ATOM   1555  CA  THR A 102      22.398  -4.911 -21.309  1.00  2.81           C
ATOM   1556  C   THR A 102      21.356  -4.005 -20.658  1.00  2.81           C
ATOM   1557  O   THR A 102      20.323  -3.696 -21.259  1.00  2.81           O
ATOM   1558  CB  THR A 102      22.274  -6.329 -20.726  1.00  2.81           C
ATOM   1559  CG2 THR A 102      20.855  -6.836 -20.896  1.00  2.81           C
ATOM   1560  OG1 THR A 102      23.183  -7.214 -21.400  1.00  2.81           O
ATOM      0  H   THR A 102      24.270  -4.854 -20.649  1.00  2.81           H   new
ATOM      0  HA  THR A 102      22.239  -4.956 -22.265  1.00  2.81           H   new
ATOM      0  HB  THR A 102      22.493  -6.301 -19.781  1.00  2.81           H   new
ATOM      0  HG1 THR A 102      23.113  -7.987 -21.078  1.00  2.81           H   new
ATOM      0 HG21 THR A 102      20.784  -7.730 -20.526  1.00  2.81           H   new
ATOM      0 HG22 THR A 102      20.242  -6.245 -20.431  1.00  2.81           H   new
ATOM      0 HG23 THR A 102      20.630  -6.858 -21.839  1.00  2.81           H   new
ATOM   1568  N   LYS A 103      21.631  -3.577 -19.422  1.00  2.72           N
ATOM   1569  CA  LYS A 103      20.717  -2.706 -18.699  1.00  2.72           C
ATOM   1570  C   LYS A 103      20.587  -1.376 -19.421  1.00  2.72           C
ATOM   1571  O   LYS A 103      19.485  -0.832 -19.526  1.00  2.72           O
ATOM   1572  CB  LYS A 103      21.151  -2.516 -17.246  1.00  2.72           C
ATOM   1573  CG  LYS A 103      20.183  -1.671 -16.414  1.00  2.72           C
ATOM   1574  CD  LYS A 103      20.550  -1.676 -14.930  1.00  2.72           C
ATOM   1575  CE  LYS A 103      19.607  -0.794 -14.123  1.00  2.72           C
ATOM   1576  NZ  LYS A 103      19.953  -0.792 -12.674  1.00  2.72           N1+
ATOM      0  H   LYS A 103      22.345  -3.783 -18.989  1.00  2.72           H   new
ATOM      0  HA  LYS A 103      19.845  -3.130 -18.676  1.00  2.72           H   new
ATOM      0  HB2 LYS A 103      21.246  -3.387 -16.830  1.00  2.72           H   new
ATOM      0  HB3 LYS A 103      22.026  -2.098 -17.231  1.00  2.72           H   new
ATOM      0  HG2 LYS A 103      20.185  -0.759 -16.744  1.00  2.72           H   new
ATOM      0  HG3 LYS A 103      19.281  -2.010 -16.525  1.00  2.72           H   new
ATOM      0  HD2 LYS A 103      20.517  -2.584 -14.590  1.00  2.72           H   new
ATOM      0  HD3 LYS A 103      21.462  -1.364 -14.819  1.00  2.72           H   new
ATOM      0  HE2 LYS A 103      19.641   0.113 -14.465  1.00  2.72           H   new
ATOM      0  HE3 LYS A 103      18.696  -1.106 -14.237  1.00  2.72           H   new
ATOM      0  HZ1 LYS A 103      19.384  -0.268 -12.233  1.00  2.72           H   new
ATOM      0  HZ2 LYS A 103      19.901  -1.621 -12.355  1.00  2.72           H   new
ATOM      0  HZ3 LYS A 103      20.782  -0.485 -12.567  1.00  2.72           H   new
ATOM   1590  N   ILE A 104      21.707  -0.868 -19.944  1.00  2.57           N
ATOM   1591  CA  ILE A 104      21.698   0.394 -20.673  1.00  2.57           C
ATOM   1592  C   ILE A 104      20.862   0.292 -21.933  1.00  2.57           C
ATOM   1593  O   ILE A 104      20.065   1.185 -22.230  1.00  2.57           O
ATOM   1594  CB  ILE A 104      23.110   0.843 -21.043  1.00  2.57           C
ATOM   1595  CG1 ILE A 104      23.823   1.176 -19.818  1.00  2.57           C
ATOM   1596  CG2 ILE A 104      23.080   2.025 -21.965  1.00  2.57           C
ATOM   1597  CD1 ILE A 104      25.269   1.407 -20.002  1.00  2.57           C
ATOM      0  H   ILE A 104      22.479  -1.242 -19.885  1.00  2.57           H   new
ATOM      0  HA  ILE A 104      21.306   1.054 -20.080  1.00  2.57           H   new
ATOM      0  HB  ILE A 104      23.563   0.123 -21.510  1.00  2.57           H   new
ATOM      0 HG12 ILE A 104      23.426   1.972 -19.431  1.00  2.57           H   new
ATOM      0 HG13 ILE A 104      23.700   0.457 -19.179  1.00  2.57           H   new
ATOM      0 HG21 ILE A 104      23.988   2.289 -22.183  1.00  2.57           H   new
ATOM      0 HG22 ILE A 104      22.608   1.789 -22.779  1.00  2.57           H   new
ATOM      0 HG23 ILE A 104      22.625   2.763 -21.530  1.00  2.57           H   new
ATOM      0 HD11 ILE A 104      25.674   1.623 -19.147  1.00  2.57           H   new
ATOM      0 HD12 ILE A 104      25.682   0.606 -20.362  1.00  2.57           H   new
ATOM      0 HD13 ILE A 104      25.403   2.144 -20.618  1.00  2.57           H   new
ATOM   1609  N   ALA A 105      21.041  -0.794 -22.687  1.00  2.40           N
ATOM   1610  CA  ALA A 105      20.259  -1.014 -23.892  1.00  2.40           C
ATOM   1611  C   ALA A 105      18.778  -1.072 -23.539  1.00  2.40           C
ATOM   1612  O   ALA A 105      17.935  -0.538 -24.267  1.00  2.40           O
ATOM   1613  CB  ALA A 105      20.695  -2.298 -24.566  1.00  2.40           C
ATOM      0  H   ALA A 105      21.612  -1.413 -22.513  1.00  2.40           H   new
ATOM      0  HA  ALA A 105      20.405  -0.279 -24.508  1.00  2.40           H   new
ATOM      0  HB1 ALA A 105      20.169  -2.437 -25.369  1.00  2.40           H   new
ATOM      0  HB2 ALA A 105      21.634  -2.237 -24.802  1.00  2.40           H   new
ATOM      0  HB3 ALA A 105      20.562  -3.043 -23.960  1.00  2.40           H   new
ATOM   1619  N   GLY A 106      18.468  -1.696 -22.396  1.00  2.27           N
ATOM   1620  CA  GLY A 106      17.114  -1.791 -21.877  1.00  2.27           C
ATOM   1621  C   GLY A 106      16.558  -0.398 -21.612  1.00  2.27           C
ATOM   1622  O   GLY A 106      15.494  -0.036 -22.116  1.00  2.27           O
ATOM      0  H   GLY A 106      19.055  -2.080 -21.898  1.00  2.27           H   new
ATOM      0  HA2 GLY A 106      16.548  -2.258 -22.512  1.00  2.27           H   new
ATOM      0  HA3 GLY A 106      17.109  -2.310 -21.058  1.00  2.27           H   new
ATOM   1626  N   MET A 107      17.310   0.400 -20.848  1.00  2.20           N
ATOM   1627  CA  MET A 107      16.920   1.762 -20.506  1.00  2.20           C
ATOM   1628  C   MET A 107      16.637   2.571 -21.749  1.00  2.20           C
ATOM   1629  O   MET A 107      15.602   3.244 -21.837  1.00  2.20           O
ATOM   1630  CB  MET A 107      18.055   2.451 -19.734  1.00  2.20           C
ATOM   1631  CG  MET A 107      17.804   3.925 -19.301  1.00  2.20           C
ATOM   1632  SD  MET A 107      18.145   5.163 -20.639  1.00  2.20           S
ATOM   1633  CE  MET A 107      19.927   5.079 -20.860  1.00  2.20           C
ATOM      0  H   MET A 107      18.065   0.160 -20.514  1.00  2.20           H   new
ATOM      0  HA  MET A 107      16.118   1.713 -19.962  1.00  2.20           H   new
ATOM      0  HB2 MET A 107      18.242   1.928 -18.939  1.00  2.20           H   new
ATOM      0  HB3 MET A 107      18.854   2.428 -20.283  1.00  2.20           H   new
ATOM      0  HG2 MET A 107      16.882   4.017 -19.014  1.00  2.20           H   new
ATOM      0  HG3 MET A 107      18.362   4.128 -18.534  1.00  2.20           H   new
ATOM      0  HE1 MET A 107      20.197   5.703 -21.552  1.00  2.20           H   new
ATOM      0  HE2 MET A 107      20.368   5.309 -20.027  1.00  2.20           H   new
ATOM      0  HE3 MET A 107      20.179   4.179 -21.121  1.00  2.20           H   new
ATOM   1643  N   LEU A 108      17.548   2.499 -22.720  1.00  2.20           N
ATOM   1644  CA  LEU A 108      17.400   3.276 -23.927  1.00  2.20           C
ATOM   1645  C   LEU A 108      16.188   2.835 -24.722  1.00  2.20           C
ATOM   1646  O   LEU A 108      15.370   3.667 -25.115  1.00  2.20           O
ATOM   1647  CB  LEU A 108      18.661   3.190 -24.773  1.00  2.20           C
ATOM   1648  CG  LEU A 108      18.591   3.962 -26.067  1.00  2.20           C
ATOM   1649  CD1 LEU A 108      18.342   5.418 -25.736  1.00  2.20           C
ATOM   1650  CD2 LEU A 108      19.893   3.794 -26.830  1.00  2.20           C
ATOM      0  H   LEU A 108      18.252   2.006 -22.691  1.00  2.20           H   new
ATOM      0  HA  LEU A 108      17.262   4.202 -23.672  1.00  2.20           H   new
ATOM      0  HB2 LEU A 108      19.411   3.518 -24.252  1.00  2.20           H   new
ATOM      0  HB3 LEU A 108      18.841   2.258 -24.973  1.00  2.20           H   new
ATOM      0  HG  LEU A 108      17.871   3.631 -26.626  1.00  2.20           H   new
ATOM      0 HD11 LEU A 108      18.294   5.933 -26.557  1.00  2.20           H   new
ATOM      0 HD12 LEU A 108      17.505   5.502 -25.252  1.00  2.20           H   new
ATOM      0 HD13 LEU A 108      19.067   5.754 -25.187  1.00  2.20           H   new
ATOM      0 HD21 LEU A 108      19.847   4.291 -27.662  1.00  2.20           H   new
ATOM      0 HD22 LEU A 108      20.628   4.130 -26.294  1.00  2.20           H   new
ATOM      0 HD23 LEU A 108      20.037   2.854 -27.023  1.00  2.20           H   new
ATOM   1662  N   LEU A 109      16.025   1.529 -24.934  1.00  2.24           N
ATOM   1663  CA  LEU A 109      14.878   1.062 -25.692  1.00  2.24           C
ATOM   1664  C   LEU A 109      13.582   1.479 -25.046  1.00  2.24           C
ATOM   1665  O   LEU A 109      12.700   2.022 -25.707  1.00  2.24           O
ATOM   1666  CB  LEU A 109      14.856  -0.454 -25.820  1.00  2.24           C
ATOM   1667  CG  LEU A 109      13.590  -0.988 -26.502  1.00  2.24           C
ATOM   1668  CD1 LEU A 109      13.511  -0.443 -27.925  1.00  2.24           C
ATOM   1669  CD2 LEU A 109      13.597  -2.495 -26.479  1.00  2.24           C
ATOM      0  H   LEU A 109      16.556   0.914 -24.653  1.00  2.24           H   new
ATOM      0  HA  LEU A 109      14.964   1.465 -26.570  1.00  2.24           H   new
ATOM      0  HB2 LEU A 109      15.633  -0.741 -26.325  1.00  2.24           H   new
ATOM      0  HB3 LEU A 109      14.930  -0.848 -24.937  1.00  2.24           H   new
ATOM      0  HG  LEU A 109      12.801  -0.689 -26.023  1.00  2.24           H   new
ATOM      0 HD11 LEU A 109      12.711  -0.780 -28.357  1.00  2.24           H   new
ATOM      0 HD12 LEU A 109      13.480   0.526 -27.899  1.00  2.24           H   new
ATOM      0 HD13 LEU A 109      14.292  -0.728 -28.425  1.00  2.24           H   new
ATOM      0 HD21 LEU A 109      12.795  -2.829 -26.911  1.00  2.24           H   new
ATOM      0 HD22 LEU A 109      14.379  -2.822 -26.951  1.00  2.24           H   new
ATOM      0 HD23 LEU A 109      13.622  -2.805 -25.560  1.00  2.24           H   new
ATOM   1681  N   LEU A 110      13.452   1.227 -23.752  1.00  2.31           N
ATOM   1682  CA  LEU A 110      12.209   1.541 -23.084  1.00  2.31           C
ATOM   1683  C   LEU A 110      11.944   3.037 -23.116  1.00  2.31           C
ATOM   1684  O   LEU A 110      10.800   3.461 -23.317  1.00  2.31           O
ATOM   1685  CB  LEU A 110      12.270   1.030 -21.652  1.00  2.31           C
ATOM   1686  CG  LEU A 110      12.287  -0.495 -21.532  1.00  2.31           C
ATOM   1687  CD1 LEU A 110      12.517  -0.880 -20.086  1.00  2.31           C
ATOM   1688  CD2 LEU A 110      10.985  -1.058 -22.075  1.00  2.31           C
ATOM      0  H   LEU A 110      14.061   0.881 -23.253  1.00  2.31           H   new
ATOM      0  HA  LEU A 110      11.476   1.105 -23.547  1.00  2.31           H   new
ATOM      0  HB2 LEU A 110      13.065   1.387 -21.225  1.00  2.31           H   new
ATOM      0  HB3 LEU A 110      11.506   1.375 -21.163  1.00  2.31           H   new
ATOM      0  HG  LEU A 110      13.011  -0.871 -22.057  1.00  2.31           H   new
ATOM      0 HD11 LEU A 110      12.528  -1.847 -20.006  1.00  2.31           H   new
ATOM      0 HD12 LEU A 110      13.367  -0.521 -19.787  1.00  2.31           H   new
ATOM      0 HD13 LEU A 110      11.803  -0.519 -19.537  1.00  2.31           H   new
ATOM      0 HD21 LEU A 110      10.994  -2.025 -22.000  1.00  2.31           H   new
ATOM      0 HD22 LEU A 110      10.241  -0.701 -21.566  1.00  2.31           H   new
ATOM      0 HD23 LEU A 110      10.888  -0.808 -23.007  1.00  2.31           H   new
ATOM   1700  N   SER A 111      12.997   3.846 -22.971  1.00  2.39           N
ATOM   1701  CA  SER A 111      12.841   5.286 -23.011  1.00  2.39           C
ATOM   1702  C   SER A 111      12.361   5.729 -24.395  1.00  2.39           C
ATOM   1703  O   SER A 111      11.469   6.576 -24.502  1.00  2.39           O
ATOM   1704  CB  SER A 111      14.152   5.946 -22.664  1.00  2.39           C
ATOM   1705  OG  SER A 111      14.532   5.659 -21.348  1.00  2.39           O
ATOM      0  H   SER A 111      13.804   3.574 -22.849  1.00  2.39           H   new
ATOM      0  HA  SER A 111      12.174   5.554 -22.360  1.00  2.39           H   new
ATOM      0  HB2 SER A 111      14.841   5.643 -23.276  1.00  2.39           H   new
ATOM      0  HB3 SER A 111      14.074   6.906 -22.778  1.00  2.39           H   new
ATOM      0  HG  SER A 111      14.898   4.904 -21.320  1.00  2.39           H   new
ATOM   1711  N   LEU A 112      12.919   5.134 -25.457  1.00  2.50           N
ATOM   1712  CA  LEU A 112      12.502   5.455 -26.818  1.00  2.50           C
ATOM   1713  C   LEU A 112      11.058   5.030 -27.051  1.00  2.50           C
ATOM   1714  O   LEU A 112      10.277   5.756 -27.666  1.00  2.50           O
ATOM   1715  CB  LEU A 112      13.423   4.762 -27.826  1.00  2.50           C
ATOM   1716  CG  LEU A 112      14.848   5.309 -27.884  1.00  2.50           C
ATOM   1717  CD1 LEU A 112      15.716   4.394 -28.720  1.00  2.50           C
ATOM   1718  CD2 LEU A 112      14.809   6.713 -28.479  1.00  2.50           C
ATOM      0  H   LEU A 112      13.541   4.542 -25.405  1.00  2.50           H   new
ATOM      0  HA  LEU A 112      12.563   6.415 -26.941  1.00  2.50           H   new
ATOM      0  HB2 LEU A 112      13.463   3.817 -27.610  1.00  2.50           H   new
ATOM      0  HB3 LEU A 112      13.027   4.835 -28.708  1.00  2.50           H   new
ATOM      0  HG  LEU A 112      15.227   5.351 -26.992  1.00  2.50           H   new
ATOM      0 HD11 LEU A 112      16.619   4.746 -28.753  1.00  2.50           H   new
ATOM      0 HD12 LEU A 112      15.729   3.509 -28.324  1.00  2.50           H   new
ATOM      0 HD13 LEU A 112      15.357   4.340 -29.620  1.00  2.50           H   new
ATOM      0 HD21 LEU A 112      15.709   7.072 -28.521  1.00  2.50           H   new
ATOM      0 HD22 LEU A 112      14.434   6.676 -29.373  1.00  2.50           H   new
ATOM      0 HD23 LEU A 112      14.259   7.286 -27.922  1.00  2.50           H   new
ATOM   1730  N   LEU A 113      10.674   3.868 -26.529  1.00  2.63           N
ATOM   1731  CA  LEU A 113       9.306   3.417 -26.716  1.00  2.63           C
ATOM   1732  C   LEU A 113       8.346   4.366 -26.011  1.00  2.63           C
ATOM   1733  O   LEU A 113       7.301   4.720 -26.560  1.00  2.63           O
ATOM   1734  CB  LEU A 113       9.149   1.990 -26.196  1.00  2.63           C
ATOM   1735  CG  LEU A 113       9.899   0.917 -27.017  1.00  2.63           C
ATOM   1736  CD1 LEU A 113       9.818  -0.417 -26.295  1.00  2.63           C
ATOM   1737  CD2 LEU A 113       9.307   0.838 -28.409  1.00  2.63           C
ATOM      0  H   LEU A 113      11.178   3.340 -26.075  1.00  2.63           H   new
ATOM      0  HA  LEU A 113       9.094   3.418 -27.663  1.00  2.63           H   new
ATOM      0  HB2 LEU A 113       9.464   1.957 -25.279  1.00  2.63           H   new
ATOM      0  HB3 LEU A 113       8.205   1.767 -26.180  1.00  2.63           H   new
ATOM      0  HG  LEU A 113      10.835   1.155 -27.105  1.00  2.63           H   new
ATOM      0 HD11 LEU A 113      10.288  -1.092 -26.809  1.00  2.63           H   new
ATOM      0 HD12 LEU A 113      10.226  -0.336 -25.419  1.00  2.63           H   new
ATOM      0 HD13 LEU A 113       8.888  -0.676 -26.196  1.00  2.63           H   new
ATOM      0 HD21 LEU A 113       9.778   0.164 -28.924  1.00  2.63           H   new
ATOM      0 HD22 LEU A 113       8.369   0.600 -28.349  1.00  2.63           H   new
ATOM      0 HD23 LEU A 113       9.394   1.699 -28.847  1.00  2.63           H   new
ATOM   1749  N   LEU A 114       8.728   4.834 -24.820  1.00  2.77           N
ATOM   1750  CA  LEU A 114       7.902   5.773 -24.080  1.00  2.77           C
ATOM   1751  C   LEU A 114       7.775   7.074 -24.852  1.00  2.77           C
ATOM   1752  O   LEU A 114       6.682   7.624 -24.961  1.00  2.77           O
ATOM   1753  CB  LEU A 114       8.461   6.034 -22.686  1.00  2.77           C
ATOM   1754  CG  LEU A 114       7.641   7.016 -21.875  1.00  2.77           C
ATOM   1755  CD1 LEU A 114       6.218   6.481 -21.721  1.00  2.77           C
ATOM   1756  CD2 LEU A 114       8.290   7.231 -20.522  1.00  2.77           C
ATOM      0  H   LEU A 114       9.462   4.617 -24.428  1.00  2.77           H   new
ATOM      0  HA  LEU A 114       7.022   5.378 -23.973  1.00  2.77           H   new
ATOM      0  HB2 LEU A 114       8.513   5.193 -22.205  1.00  2.77           H   new
ATOM      0  HB3 LEU A 114       9.367   6.371 -22.767  1.00  2.77           H   new
ATOM      0  HG  LEU A 114       7.603   7.871 -22.332  1.00  2.77           H   new
ATOM      0 HD11 LEU A 114       5.691   7.108 -21.202  1.00  2.77           H   new
ATOM      0 HD12 LEU A 114       5.817   6.370 -22.597  1.00  2.77           H   new
ATOM      0 HD13 LEU A 114       6.242   5.625 -21.266  1.00  2.77           H   new
ATOM      0 HD21 LEU A 114       7.762   7.860 -20.006  1.00  2.77           H   new
ATOM      0 HD22 LEU A 114       8.339   6.386 -20.048  1.00  2.77           H   new
ATOM      0 HD23 LEU A 114       9.185   7.585 -20.645  1.00  2.77           H   new
ATOM   1768  N   MET A 115       8.891   7.567 -25.391  1.00  2.93           N
ATOM   1769  CA  MET A 115       8.909   8.791 -26.183  1.00  2.93           C
ATOM   1770  C   MET A 115       7.892   8.686 -27.316  1.00  2.93           C
ATOM   1771  O   MET A 115       7.059   9.574 -27.516  1.00  2.93           O
ATOM   1772  CB  MET A 115      10.314   8.977 -26.760  1.00  2.93           C
ATOM   1773  CG  MET A 115      10.536  10.165 -27.643  1.00  2.93           C
ATOM   1774  SD  MET A 115      12.140  10.068 -28.445  1.00  2.93           S
ATOM   1775  CE  MET A 115      11.777   8.752 -29.606  1.00  2.93           C
ATOM      0  H   MET A 115       9.662   7.196 -25.305  1.00  2.93           H   new
ATOM      0  HA  MET A 115       8.678   9.551 -25.626  1.00  2.93           H   new
ATOM      0  HB2 MET A 115      10.939   9.031 -26.020  1.00  2.93           H   new
ATOM      0  HB3 MET A 115      10.540   8.180 -27.265  1.00  2.93           H   new
ATOM      0  HG2 MET A 115       9.836  10.211 -28.313  1.00  2.93           H   new
ATOM      0  HG3 MET A 115      10.480  10.979 -27.118  1.00  2.93           H   new
ATOM      0  HE1 MET A 115      12.565   8.565 -30.140  1.00  2.93           H   new
ATOM      0  HE2 MET A 115      11.519   7.953 -29.120  1.00  2.93           H   new
ATOM      0  HE3 MET A 115      11.050   9.025 -30.188  1.00  2.93           H   new
ATOM   1785  N   ILE A 116       7.913   7.558 -28.019  1.00  3.12           N
ATOM   1786  CA  ILE A 116       6.996   7.331 -29.123  1.00  3.12           C
ATOM   1787  C   ILE A 116       5.543   7.370 -28.650  1.00  3.12           C
ATOM   1788  O   ILE A 116       4.698   7.999 -29.285  1.00  3.12           O
ATOM   1789  CB  ILE A 116       7.315   5.987 -29.801  1.00  3.12           C
ATOM   1790  CG1 ILE A 116       8.677   6.096 -30.515  1.00  3.12           C
ATOM   1791  CG2 ILE A 116       6.206   5.597 -30.759  1.00  3.12           C
ATOM   1792  CD1 ILE A 116       9.252   4.769 -30.952  1.00  3.12           C
ATOM      0  H   ILE A 116       8.456   6.908 -27.869  1.00  3.12           H   new
ATOM      0  HA  ILE A 116       7.112   8.044 -29.771  1.00  3.12           H   new
ATOM      0  HB  ILE A 116       7.371   5.286 -29.133  1.00  3.12           H   new
ATOM      0 HG12 ILE A 116       8.579   6.667 -31.293  1.00  3.12           H   new
ATOM      0 HG13 ILE A 116       9.309   6.532 -29.921  1.00  3.12           H   new
ATOM      0 HG21 ILE A 116       6.423   4.749 -31.177  1.00  3.12           H   new
ATOM      0 HG22 ILE A 116       5.372   5.513 -30.271  1.00  3.12           H   new
ATOM      0 HG23 ILE A 116       6.113   6.279 -31.442  1.00  3.12           H   new
ATOM      0 HD11 ILE A 116      10.105   4.914 -31.391  1.00  3.12           H   new
ATOM      0 HD12 ILE A 116       9.381   4.201 -30.176  1.00  3.12           H   new
ATOM      0 HD13 ILE A 116       8.640   4.338 -31.569  1.00  3.12           H   new
ATOM   1804  N   VAL A 117       5.258   6.718 -27.526  1.00  3.38           N
ATOM   1805  CA  VAL A 117       3.917   6.716 -26.951  1.00  3.38           C
ATOM   1806  C   VAL A 117       3.433   8.098 -26.498  1.00  3.38           C
ATOM   1807  O   VAL A 117       2.274   8.459 -26.715  1.00  3.38           O
ATOM   1808  CB  VAL A 117       3.870   5.760 -25.745  1.00  3.38           C
ATOM   1809  CG1 VAL A 117       2.556   5.911 -25.003  1.00  3.38           C
ATOM   1810  CG2 VAL A 117       4.030   4.334 -26.237  1.00  3.38           C
ATOM      0  H   VAL A 117       5.835   6.266 -27.077  1.00  3.38           H   new
ATOM      0  HA  VAL A 117       3.324   6.424 -27.660  1.00  3.38           H   new
ATOM      0  HB  VAL A 117       4.592   5.977 -25.134  1.00  3.38           H   new
ATOM      0 HG11 VAL A 117       2.540   5.304 -24.247  1.00  3.38           H   new
ATOM      0 HG12 VAL A 117       2.466   6.824 -24.687  1.00  3.38           H   new
ATOM      0 HG13 VAL A 117       1.821   5.702 -25.600  1.00  3.38           H   new
ATOM      0 HG21 VAL A 117       4.001   3.726 -25.482  1.00  3.38           H   new
ATOM      0 HG22 VAL A 117       3.310   4.121 -26.851  1.00  3.38           H   new
ATOM      0 HG23 VAL A 117       4.881   4.242 -26.693  1.00  3.38           H   new
ATOM   1820  N   LEU A 118       4.304   8.853 -25.834  1.00  3.72           N
ATOM   1821  CA  LEU A 118       3.953  10.169 -25.314  1.00  3.72           C
ATOM   1822  C   LEU A 118       3.677  11.230 -26.379  1.00  3.72           C
ATOM   1823  O   LEU A 118       2.838  12.109 -26.176  1.00  3.72           O
ATOM   1824  CB  LEU A 118       5.071  10.686 -24.412  1.00  3.72           C
ATOM   1825  CG  LEU A 118       5.272   9.935 -23.098  1.00  3.72           C
ATOM   1826  CD1 LEU A 118       6.498  10.497 -22.399  1.00  3.72           C
ATOM   1827  CD2 LEU A 118       4.038  10.054 -22.243  1.00  3.72           C
ATOM      0  H   LEU A 118       5.115   8.616 -25.673  1.00  3.72           H   new
ATOM      0  HA  LEU A 118       3.124  10.033 -24.830  1.00  3.72           H   new
ATOM      0  HB2 LEU A 118       5.903  10.659 -24.910  1.00  3.72           H   new
ATOM      0  HB3 LEU A 118       4.893  11.617 -24.208  1.00  3.72           H   new
ATOM      0  HG  LEU A 118       5.417   8.991 -23.266  1.00  3.72           H   new
ATOM      0 HD11 LEU A 118       6.637  10.028 -21.562  1.00  3.72           H   new
ATOM      0 HD12 LEU A 118       7.276  10.381 -22.967  1.00  3.72           H   new
ATOM      0 HD13 LEU A 118       6.365  11.441 -22.222  1.00  3.72           H   new
ATOM      0 HD21 LEU A 118       4.173   9.575 -21.411  1.00  3.72           H   new
ATOM      0 HD22 LEU A 118       3.865  10.989 -22.053  1.00  3.72           H   new
ATOM      0 HD23 LEU A 118       3.280   9.675 -22.714  1.00  3.72           H   new
ATOM   1839  N   ILE A 119       4.387  11.172 -27.497  1.00  4.16           N
ATOM   1840  CA  ILE A 119       4.231  12.190 -28.526  1.00  4.16           C
ATOM   1841  C   ILE A 119       2.975  11.961 -29.394  1.00  4.16           C
ATOM   1842  O   ILE A 119       2.833  10.901 -29.998  1.00  4.16           O
ATOM   1843  CB  ILE A 119       5.481  12.204 -29.403  1.00  4.16           C
ATOM   1844  CG1 ILE A 119       6.666  12.569 -28.527  1.00  4.16           C
ATOM   1845  CG2 ILE A 119       5.337  13.181 -30.564  1.00  4.16           C
ATOM   1846  CD1 ILE A 119       7.962  12.377 -29.199  1.00  4.16           C
ATOM      0  H   ILE A 119       4.960  10.557 -27.679  1.00  4.16           H   new
ATOM      0  HA  ILE A 119       4.116  13.047 -28.087  1.00  4.16           H   new
ATOM      0  HB  ILE A 119       5.614  11.327 -29.795  1.00  4.16           H   new
ATOM      0 HG12 ILE A 119       6.585  13.496 -28.252  1.00  4.16           H   new
ATOM      0 HG13 ILE A 119       6.643  12.031 -27.720  1.00  4.16           H   new
ATOM      0 HG21 ILE A 119       6.145  13.167 -31.101  1.00  4.16           H   new
ATOM      0 HG22 ILE A 119       4.580  12.923 -31.113  1.00  4.16           H   new
ATOM      0 HG23 ILE A 119       5.195  14.076 -30.218  1.00  4.16           H   new
ATOM      0 HD11 ILE A 119       8.680  12.625 -28.595  1.00  4.16           H   new
ATOM      0 HD12 ILE A 119       8.060  11.446 -29.453  1.00  4.16           H   new
ATOM      0 HD13 ILE A 119       8.001  12.934 -29.992  1.00  4.16           H   new
ATOM   1858  N   PRO A 120       2.048  12.937 -29.486  1.00  4.72           N
ATOM   1859  CA  PRO A 120       0.802  12.829 -30.225  1.00  4.72           C
ATOM   1860  C   PRO A 120       1.011  12.813 -31.730  1.00  4.72           C
ATOM   1861  O   PRO A 120       1.958  13.406 -32.246  1.00  4.72           O
ATOM   1862  CB  PRO A 120       0.046  14.092 -29.795  1.00  4.72           C
ATOM   1863  CG  PRO A 120       1.126  15.077 -29.415  1.00  4.72           C
ATOM   1864  CD  PRO A 120       2.238  14.239 -28.818  1.00  4.72           C
ATOM      0  HA  PRO A 120       0.333  12.001 -30.037  1.00  4.72           H   new
ATOM      0  HB2 PRO A 120      -0.505  14.435 -30.516  1.00  4.72           H   new
ATOM      0  HB3 PRO A 120      -0.545  13.911 -29.047  1.00  4.72           H   new
ATOM      0  HG2 PRO A 120       1.437  15.571 -30.189  1.00  4.72           H   new
ATOM      0  HG3 PRO A 120       0.797  15.728 -28.776  1.00  4.72           H   new
ATOM      0  HD2 PRO A 120       3.113  14.615 -29.002  1.00  4.72           H   new
ATOM      0  HD3 PRO A 120       2.158  14.166 -27.854  1.00  4.72           H   new
ATOM   1872  N   GLU A 121       0.083  12.175 -32.431  1.00  5.41           N
ATOM   1873  CA  GLU A 121       0.083  12.168 -33.885  1.00  5.41           C
ATOM   1874  C   GLU A 121      -0.551  13.470 -34.388  1.00  5.41           C
ATOM   1875  O   GLU A 121      -1.694  13.741 -34.030  1.00  5.41           O
ATOM   1876  CB  GLU A 121      -0.716  10.976 -34.395  1.00  5.41           C
ATOM   1877  CG  GLU A 121      -0.717  10.791 -35.897  1.00  5.41           C
ATOM   1878  CD  GLU A 121      -1.536   9.602 -36.297  1.00  5.41           C
ATOM   1879  OE1 GLU A 121      -2.166   9.034 -35.420  1.00  5.41           O
ATOM   1880  OE2 GLU A 121      -1.526   9.234 -37.440  1.00  5.41           O1-
ATOM      0  H   GLU A 121      -0.564  11.734 -32.076  1.00  5.41           H   new
ATOM      0  HA  GLU A 121       0.994  12.099 -34.212  1.00  5.41           H   new
ATOM      0  HB2 GLU A 121      -0.364  10.170 -33.985  1.00  5.41           H   new
ATOM      0  HB3 GLU A 121      -1.634  11.069 -34.095  1.00  5.41           H   new
ATOM      0  HG2 GLU A 121      -1.070  11.588 -36.323  1.00  5.41           H   new
ATOM      0  HG3 GLU A 121       0.194  10.680 -36.212  1.00  5.41           H   new
ATOM   1887  N   PRO A 122       0.112  14.271 -35.246  1.00  6.21           N
ATOM   1888  CA  PRO A 122      -0.379  15.533 -35.795  1.00  6.21           C
ATOM   1889  C   PRO A 122      -1.777  15.444 -36.411  1.00  6.21           C
ATOM   1890  O   PRO A 122      -2.554  16.391 -36.351  1.00  6.21           O
ATOM   1891  CB  PRO A 122       0.660  15.835 -36.880  1.00  6.21           C
ATOM   1892  CG  PRO A 122       1.928  15.207 -36.367  1.00  6.21           C
ATOM   1893  CD  PRO A 122       1.483  13.927 -35.692  1.00  6.21           C
ATOM      0  HA  PRO A 122      -0.473  16.211 -35.108  1.00  6.21           H   new
ATOM      0  HB2 PRO A 122       0.399  15.458 -37.735  1.00  6.21           H   new
ATOM      0  HB3 PRO A 122       0.766  16.790 -37.012  1.00  6.21           H   new
ATOM      0  HG2 PRO A 122       2.548  15.026 -37.090  1.00  6.21           H   new
ATOM      0  HG3 PRO A 122       2.383  15.794 -35.743  1.00  6.21           H   new
ATOM      0  HD2 PRO A 122       1.487  13.174 -36.304  1.00  6.21           H   new
ATOM      0  HD3 PRO A 122       2.058  13.691 -34.947  1.00  6.21           H   new
ATOM   1901  N   GLU A 123      -2.136  14.292 -36.958  1.00  7.05           N
ATOM   1902  CA  GLU A 123      -3.441  14.142 -37.589  1.00  7.05           C
ATOM   1903  C   GLU A 123      -4.573  14.299 -36.581  1.00  7.05           C
ATOM   1904  O   GLU A 123      -5.646  14.809 -36.895  1.00  7.05           O
ATOM   1905  CB  GLU A 123      -3.547  12.781 -38.271  1.00  7.05           C
ATOM   1906  CG  GLU A 123      -2.640  12.605 -39.488  1.00  7.05           C
ATOM   1907  CD  GLU A 123      -2.973  13.530 -40.639  1.00  7.05           C
ATOM   1908  OE1 GLU A 123      -4.110  13.564 -41.047  1.00  7.05           O
ATOM   1909  OE2 GLU A 123      -2.082  14.203 -41.107  1.00  7.05           O1-
ATOM      0  H   GLU A 123      -1.643  13.588 -36.975  1.00  7.05           H   new
ATOM      0  HA  GLU A 123      -3.526  14.845 -38.252  1.00  7.05           H   new
ATOM      0  HB2 GLU A 123      -3.336  12.091 -37.623  1.00  7.05           H   new
ATOM      0  HB3 GLU A 123      -4.467  12.641 -38.545  1.00  7.05           H   new
ATOM      0  HG2 GLU A 123      -1.720  12.755 -39.219  1.00  7.05           H   new
ATOM      0  HG3 GLU A 123      -2.700  11.687 -39.795  1.00  7.05           H   new
ATOM   1916  N   LYS A 124      -4.323  13.904 -35.340  1.00  7.84           N
ATOM   1917  CA  LYS A 124      -5.354  13.919 -34.320  1.00  7.84           C
ATOM   1918  C   LYS A 124      -5.475  15.299 -33.693  1.00  7.84           C
ATOM   1919  O   LYS A 124      -6.318  15.528 -32.824  1.00  7.84           O
ATOM   1920  CB  LYS A 124      -5.066  12.842 -33.274  1.00  7.84           C
ATOM   1921  CG  LYS A 124      -5.171  11.407 -33.836  1.00  7.84           C
ATOM   1922  CD  LYS A 124      -4.923  10.342 -32.770  1.00  7.84           C
ATOM   1923  CE  LYS A 124      -5.228   8.928 -33.300  1.00  7.84           C
ATOM   1924  NZ  LYS A 124      -4.307   8.517 -34.411  1.00  7.84           N1+
ATOM      0  H   LYS A 124      -3.557  13.622 -35.069  1.00  7.84           H   new
ATOM      0  HA  LYS A 124      -6.210  13.718 -34.731  1.00  7.84           H   new
ATOM      0  HB2 LYS A 124      -4.175  12.978 -32.914  1.00  7.84           H   new
ATOM      0  HB3 LYS A 124      -5.688  12.941 -32.536  1.00  7.84           H   new
ATOM      0  HG2 LYS A 124      -6.052  11.277 -34.220  1.00  7.84           H   new
ATOM      0  HG3 LYS A 124      -4.529  11.297 -34.555  1.00  7.84           H   new
ATOM      0  HD2 LYS A 124      -4.000  10.386 -32.476  1.00  7.84           H   new
ATOM      0  HD3 LYS A 124      -5.477  10.524 -31.995  1.00  7.84           H   new
ATOM      0  HE2 LYS A 124      -5.156   8.291 -32.572  1.00  7.84           H   new
ATOM      0  HE3 LYS A 124      -6.145   8.895 -33.616  1.00  7.84           H   new
ATOM      0  HZ1 LYS A 124      -4.154   7.642 -34.362  1.00  7.84           H   new
ATOM      0  HZ2 LYS A 124      -4.683   8.709 -35.195  1.00  7.84           H   new
ATOM      0  HZ3 LYS A 124      -3.537   8.957 -34.336  1.00  7.84           H   new
ATOM   1938  N   GLN A 125      -4.618  16.223 -34.135  1.00  8.53           N
ATOM   1939  CA  GLN A 125      -4.627  17.588 -33.660  1.00  8.53           C
ATOM   1940  C   GLN A 125      -5.359  18.493 -34.659  1.00  8.53           C
ATOM   1941  O   GLN A 125      -5.392  19.717 -34.475  1.00  8.53           O
ATOM   1942  CB  GLN A 125      -3.193  18.092 -33.453  1.00  8.53           C
ATOM   1943  CG  GLN A 125      -2.405  17.327 -32.395  1.00  8.53           C
ATOM   1944  CD  GLN A 125      -0.992  17.869 -32.211  1.00  8.53           C
ATOM   1945  NE2 GLN A 125      -0.492  17.786 -30.985  1.00  8.53           N
ATOM   1946  OE1 GLN A 125      -0.363  18.375 -33.148  1.00  8.53           O
ATOM      0  H   GLN A 125      -4.013  16.064 -34.725  1.00  8.53           H   new
ATOM      0  HA  GLN A 125      -5.094  17.614 -32.810  1.00  8.53           H   new
ATOM      0  HB2 GLN A 125      -2.718  18.038 -34.297  1.00  8.53           H   new
ATOM      0  HB3 GLN A 125      -3.224  19.029 -33.204  1.00  8.53           H   new
ATOM      0  HG2 GLN A 125      -2.878  17.372 -31.549  1.00  8.53           H   new
ATOM      0  HG3 GLN A 125      -2.359  16.391 -32.645  1.00  8.53           H   new
ATOM      0 HE21 GLN A 125      -0.955  17.428 -30.355  1.00  8.53           H   new
ATOM      0 HE22 GLN A 125       0.295  18.090 -30.820  1.00  8.53           H   new
ATOM   1955  N   ARG A 126      -5.919  17.898 -35.727  1.00  9.05           N
ATOM   1956  CA  ARG A 126      -6.586  18.675 -36.765  1.00  9.05           C
ATOM   1957  C   ARG A 126      -7.940  18.082 -37.149  1.00  9.05           C
ATOM   1958  O   ARG A 126      -8.957  18.423 -36.542  1.00  9.05           O
ATOM   1959  CB  ARG A 126      -5.700  18.753 -38.005  1.00  9.05           C
ATOM   1960  CG  ARG A 126      -4.360  19.487 -37.812  1.00  9.05           C
ATOM   1961  CD  ARG A 126      -4.560  20.958 -37.619  1.00  9.05           C
ATOM   1962  NE  ARG A 126      -3.298  21.675 -37.490  1.00  9.05           N
ATOM   1963  CZ  ARG A 126      -2.631  21.884 -36.331  1.00  9.05           C
ATOM   1964  NH1 ARG A 126      -3.103  21.447 -35.181  1.00  9.05           N1+
ATOM   1965  NH2 ARG A 126      -1.483  22.544 -36.351  1.00  9.05           N
ATOM   1966  OXT ARG A 126      -8.049  17.522 -38.239  1.00  9.05           O1-
ATOM      0  H   ARG A 126      -5.919  17.048 -35.861  1.00  9.05           H   new
ATOM      0  HA  ARG A 126      -6.741  19.563 -36.406  1.00  9.05           H   new
ATOM      0  HB2 ARG A 126      -5.516  17.851 -38.310  1.00  9.05           H   new
ATOM      0  HB3 ARG A 126      -6.196  19.196 -38.711  1.00  9.05           H   new
ATOM      0  HG2 ARG A 126      -3.897  19.119 -37.043  1.00  9.05           H   new
ATOM      0  HG3 ARG A 126      -3.793  19.335 -38.584  1.00  9.05           H   new
ATOM      0  HD2 ARG A 126      -5.058  21.316 -38.371  1.00  9.05           H   new
ATOM      0  HD3 ARG A 126      -5.097  21.108 -36.826  1.00  9.05           H   new
ATOM      0  HE  ARG A 126      -2.948  21.991 -38.209  1.00  9.05           H   new
ATOM      0 HH11 ARG A 126      -3.849  21.020 -35.157  1.00  9.05           H   new
ATOM      0 HH12 ARG A 126      -2.665  21.589 -34.455  1.00  9.05           H   new
ATOM      0 HH21 ARG A 126      -1.168  22.836 -37.096  1.00  9.05           H   new
ATOM      0 HH22 ARG A 126      -1.053  22.681 -35.619  1.00  9.05           H   new
TER
END
