# Supplementary material for: Integrative proteome-wide structural analysis and high-throughput docking identify broad-spectrum antiviral scaffolds against Zika, Yellow Fever, West Nile, Saint Louis encephalitis, and Usutu viruses
Source: Front Cell Infect Microbiol. 2026 Apr 30;16:1723132. doi: 10.3389/fcimb.2026.1723132 (PMC13171538; doi:10.3389/fcimb.2026.1723132)
Supplement: Supplementary file 5 [file DataSheet5.zip › WNV/WNV_NS4a/WNV_NS4a.pdb]

ATOM      1  N   SER A   1       0.488  -0.774   0.244  1.00 11.15           N  
ATOM      2  CA  SER A   1       1.708  -0.561  -0.527  1.00 11.15           C  
ATOM      3  C   SER A   1       2.151   0.903  -0.577  1.00 11.15           C  
ATOM      4  O   SER A   1       3.338   1.203  -0.396  1.00 11.15           O  
ATOM      5  CB  SER A   1       1.520  -1.068  -1.943  1.00 11.15           C  
ATOM      6  OG  SER A   1       1.325  -2.455  -1.957  1.00 11.15           O  
ATOM      7 1H   SER A   1       0.416  -1.756   0.475  1.00 11.15           H  
ATOM      8 2H   SER A   1       0.518  -0.235   1.095  1.00 11.15           H  
ATOM      9 3H   SER A   1      -0.316  -0.506  -0.304  1.00 11.15           H  
ATOM     10  HA  SER A   1       2.507  -1.137  -0.057  1.00 11.15           H  
ATOM     11 1HB  SER A   1       0.663  -0.572  -2.396  1.00 11.15           H  
ATOM     12 2HB  SER A   1       2.396  -0.814  -2.537  1.00 11.15           H  
ATOM     13  HG  SER A   1       2.110  -2.836  -1.559  1.00 11.15           H  
ATOM     14  N   GLN A   2       1.205   1.830  -0.771  1.00 10.98           N  
ATOM     15  CA  GLN A   2       1.583   3.241  -0.900  1.00 10.98           C  
ATOM     16  C   GLN A   2       2.268   3.802   0.340  1.00 10.98           C  
ATOM     17  O   GLN A   2       3.163   4.629   0.227  1.00 10.98           O  
ATOM     18  CB  GLN A   2       0.373   4.101  -1.251  1.00 10.98           C  
ATOM     19  CG  GLN A   2       0.725   5.546  -1.594  1.00 10.98           C  
ATOM     20  CD  GLN A   2       1.577   5.649  -2.877  1.00 10.98           C  
ATOM     21  NE2 GLN A   2       2.684   6.388  -2.817  1.00 10.98           N  
ATOM     22  OE1 GLN A   2       1.221   5.076  -3.911  1.00 10.98           O  
ATOM     23  H   GLN A   2       0.235   1.580  -0.897  1.00 10.98           H  
ATOM     24  HA  GLN A   2       2.288   3.322  -1.720  1.00 10.98           H  
ATOM     25 1HB  GLN A   2      -0.149   3.670  -2.104  1.00 10.98           H  
ATOM     26 2HB  GLN A   2      -0.320   4.117  -0.411  1.00 10.98           H  
ATOM     27 1HG  GLN A   2      -0.196   6.107  -1.746  1.00 10.98           H  
ATOM     28 2HG  GLN A   2       1.290   5.972  -0.768  1.00 10.98           H  
ATOM     29 1HE2 GLN A   2       3.261   6.493  -3.630  1.00 10.98           H  
ATOM     30 2HE2 GLN A   2       2.929   6.850  -1.967  1.00 10.98           H  
ATOM     31  N   ILE A   3       1.886   3.356   1.530  1.00 10.80           N  
ATOM     32  CA  ILE A   3       2.526   3.900   2.723  1.00 10.80           C  
ATOM     33  C   ILE A   3       4.017   3.601   2.702  1.00 10.80           C  
ATOM     34  O   ILE A   3       4.837   4.466   3.022  1.00 10.80           O  
ATOM     35  CB  ILE A   3       1.910   3.340   4.008  1.00 10.80           C  
ATOM     36  CG1 ILE A   3       0.479   3.856   4.163  1.00 10.80           C  
ATOM     37  CG2 ILE A   3       2.764   3.742   5.203  1.00 10.80           C  
ATOM     38  CD1 ILE A   3      -0.306   3.146   5.240  1.00 10.80           C  
ATOM     39  H   ILE A   3       1.152   2.673   1.610  1.00 10.80           H  
ATOM     40  HA  ILE A   3       2.395   4.983   2.723  1.00 10.80           H  
ATOM     41  HB  ILE A   3       1.867   2.254   3.948  1.00 10.80           H  
ATOM     42 1HG1 ILE A   3       0.513   4.918   4.405  1.00 10.80           H  
ATOM     43 2HG1 ILE A   3      -0.045   3.733   3.216  1.00 10.80           H  
ATOM     44 1HG2 ILE A   3       2.329   3.336   6.115  1.00 10.80           H  
ATOM     45 2HG2 ILE A   3       3.775   3.351   5.080  1.00 10.80           H  
ATOM     46 3HG2 ILE A   3       2.803   4.829   5.272  1.00 10.80           H  
ATOM     47 1HD1 ILE A   3      -1.311   3.566   5.293  1.00 10.80           H  
ATOM     48 2HD1 ILE A   3      -0.369   2.084   5.005  1.00 10.80           H  
ATOM     49 3HD1 ILE A   3       0.192   3.277   6.199  1.00 10.80           H  
ATOM     50  N   GLY A   4       4.368   2.365   2.339  1.00 10.60           N  
ATOM     51  CA  GLY A   4       5.765   1.975   2.252  1.00 10.60           C  
ATOM     52  C   GLY A   4       6.483   2.828   1.214  1.00 10.60           C  
ATOM     53  O   GLY A   4       7.603   3.284   1.448  1.00 10.60           O  
ATOM     54  H   GLY A   4       3.653   1.703   2.087  1.00 10.60           H  
ATOM     55 1HA  GLY A   4       6.241   2.092   3.225  1.00 10.60           H  
ATOM     56 2HA  GLY A   4       5.831   0.924   1.976  1.00 10.60           H  
ATOM     57  N   LEU A   5       5.818   3.096   0.086  1.00 10.34           N  
ATOM     58  CA  LEU A   5       6.438   3.915  -0.949  1.00 10.34           C  
ATOM     59  C   LEU A   5       6.685   5.323  -0.429  1.00 10.34           C  
ATOM     60  O   LEU A   5       7.725   5.921  -0.712  1.00 10.34           O  
ATOM     61  CB  LEU A   5       5.551   3.974  -2.191  1.00 10.34           C  
ATOM     62  CG  LEU A   5       5.403   2.657  -2.946  1.00 10.34           C  
ATOM     63  CD1 LEU A   5       4.375   2.824  -4.062  1.00 10.34           C  
ATOM     64  CD2 LEU A   5       6.758   2.238  -3.491  1.00 10.34           C  
ATOM     65  H   LEU A   5       4.893   2.688  -0.061  1.00 10.34           H  
ATOM     66  HA  LEU A   5       7.395   3.471  -1.218  1.00 10.34           H  
ATOM     67 1HB  LEU A   5       4.563   4.300  -1.892  1.00 10.34           H  
ATOM     68 2HB  LEU A   5       5.960   4.713  -2.877  1.00 10.34           H  
ATOM     69  HG  LEU A   5       5.034   1.890  -2.264  1.00 10.34           H  
ATOM     70 1HD1 LEU A   5       4.260   1.880  -4.592  1.00 10.34           H  
ATOM     71 2HD1 LEU A   5       3.421   3.119  -3.650  1.00 10.34           H  
ATOM     72 3HD1 LEU A   5       4.715   3.589  -4.755  1.00 10.34           H  
ATOM     73 1HD2 LEU A   5       6.658   1.291  -4.022  1.00 10.34           H  
ATOM     74 2HD2 LEU A   5       7.129   3.001  -4.175  1.00 10.34           H  
ATOM     75 3HD2 LEU A   5       7.461   2.118  -2.665  1.00 10.34           H  
ATOM     76  N   VAL A   6       5.750   5.842   0.367  1.00  9.95           N  
ATOM     77  CA  VAL A   6       5.915   7.166   0.937  1.00  9.95           C  
ATOM     78  C   VAL A   6       7.099   7.193   1.885  1.00  9.95           C  
ATOM     79  O   VAL A   6       7.892   8.135   1.841  1.00  9.95           O  
ATOM     80  CB  VAL A   6       4.643   7.644   1.650  1.00  9.95           C  
ATOM     81  CG1 VAL A   6       4.932   8.926   2.411  1.00  9.95           C  
ATOM     82  CG2 VAL A   6       3.557   7.903   0.608  1.00  9.95           C  
ATOM     83  H   VAL A   6       4.901   5.310   0.558  1.00  9.95           H  
ATOM     84  HA  VAL A   6       6.112   7.861   0.123  1.00  9.95           H  
ATOM     85  HB  VAL A   6       4.314   6.885   2.357  1.00  9.95           H  
ATOM     86 1HG1 VAL A   6       4.026   9.260   2.914  1.00  9.95           H  
ATOM     87 2HG1 VAL A   6       5.711   8.739   3.151  1.00  9.95           H  
ATOM     88 3HG1 VAL A   6       5.268   9.695   1.716  1.00  9.95           H  
ATOM     89 1HG2 VAL A   6       2.649   8.239   1.106  1.00  9.95           H  
ATOM     90 2HG2 VAL A   6       3.899   8.668  -0.087  1.00  9.95           H  
ATOM     91 3HG2 VAL A   6       3.357   6.998   0.071  1.00  9.95           H  
ATOM     92  N   GLU A   7       7.238   6.172   2.740  1.00  9.39           N  
ATOM     93  CA  GLU A   7       8.389   6.134   3.636  1.00  9.39           C  
ATOM     94  C   GLU A   7       9.692   6.150   2.839  1.00  9.39           C  
ATOM     95  O   GLU A   7      10.626   6.883   3.186  1.00  9.39           O  
ATOM     96  CB  GLU A   7       8.361   4.914   4.562  1.00  9.39           C  
ATOM     97  CG  GLU A   7       9.558   4.872   5.536  1.00  9.39           C  
ATOM     98  CD  GLU A   7       9.521   3.744   6.557  1.00  9.39           C  
ATOM     99  OE1 GLU A   7       8.568   3.002   6.586  1.00  9.39           O  
ATOM    100  OE2 GLU A   7      10.479   3.630   7.303  1.00  9.39           O1-
ATOM    101  H   GLU A   7       6.536   5.429   2.760  1.00  9.39           H  
ATOM    102  HA  GLU A   7       8.364   7.028   4.259  1.00  9.39           H  
ATOM    103 1HB  GLU A   7       7.437   4.912   5.141  1.00  9.39           H  
ATOM    104 2HB  GLU A   7       8.374   4.002   3.962  1.00  9.39           H  
ATOM    105 1HG  GLU A   7      10.470   4.771   4.944  1.00  9.39           H  
ATOM    106 2HG  GLU A   7       9.613   5.823   6.063  1.00  9.39           H  
ATOM    107  N   VAL A   8       9.742   5.389   1.740  1.00  8.66           N  
ATOM    108  CA  VAL A   8      10.942   5.362   0.917  1.00  8.66           C  
ATOM    109  C   VAL A   8      11.239   6.736   0.349  1.00  8.66           C  
ATOM    110  O   VAL A   8      12.373   7.213   0.436  1.00  8.66           O  
ATOM    111  CB  VAL A   8      10.793   4.363  -0.243  1.00  8.66           C  
ATOM    112  CG1 VAL A   8      11.956   4.521  -1.208  1.00  8.66           C  
ATOM    113  CG2 VAL A   8      10.757   2.952   0.308  1.00  8.66           C  
ATOM    114  H   VAL A   8       8.944   4.796   1.502  1.00  8.66           H  
ATOM    115  HA  VAL A   8      11.779   5.051   1.541  1.00  8.66           H  
ATOM    116  HB  VAL A   8       9.873   4.571  -0.784  1.00  8.66           H  
ATOM    117 1HG1 VAL A   8      11.844   3.819  -2.032  1.00  8.66           H  
ATOM    118 2HG1 VAL A   8      11.961   5.534  -1.593  1.00  8.66           H  
ATOM    119 3HG1 VAL A   8      12.892   4.325  -0.687  1.00  8.66           H  
ATOM    120 1HG2 VAL A   8      10.644   2.243  -0.510  1.00  8.66           H  
ATOM    121 2HG2 VAL A   8      11.683   2.750   0.842  1.00  8.66           H  
ATOM    122 3HG2 VAL A   8       9.925   2.850   0.989  1.00  8.66           H  
ATOM    123  N   LEU A   9      10.217   7.395  -0.186  1.00  7.76           N  
ATOM    124  CA  LEU A   9      10.386   8.723  -0.747  1.00  7.76           C  
ATOM    125  C   LEU A   9      10.801   9.721   0.328  1.00  7.76           C  
ATOM    126  O   LEU A   9      11.611  10.610   0.080  1.00  7.76           O  
ATOM    127  CB  LEU A   9       9.079   9.155  -1.400  1.00  7.76           C  
ATOM    128  CG  LEU A   9       8.711   8.371  -2.655  1.00  7.76           C  
ATOM    129  CD1 LEU A   9       7.299   8.738  -3.085  1.00  7.76           C  
ATOM    130  CD2 LEU A   9       9.726   8.678  -3.740  1.00  7.76           C  
ATOM    131  H   LEU A   9       9.299   6.947  -0.225  1.00  7.76           H  
ATOM    132  HA  LEU A   9      11.166   8.681  -1.504  1.00  7.76           H  
ATOM    133 1HB  LEU A   9       8.273   9.027  -0.678  1.00  7.76           H  
ATOM    134 2HB  LEU A   9       9.148  10.207  -1.662  1.00  7.76           H  
ATOM    135  HG  LEU A   9       8.737   7.307  -2.442  1.00  7.76           H  
ATOM    136 1HD1 LEU A   9       7.033   8.171  -3.975  1.00  7.76           H  
ATOM    137 2HD1 LEU A   9       6.606   8.494  -2.279  1.00  7.76           H  
ATOM    138 3HD1 LEU A   9       7.250   9.803  -3.301  1.00  7.76           H  
ATOM    139 1HD2 LEU A   9       9.481   8.115  -4.640  1.00  7.76           H  
ATOM    140 2HD2 LEU A   9       9.712   9.744  -3.963  1.00  7.76           H  
ATOM    141 3HD2 LEU A   9      10.712   8.397  -3.394  1.00  7.76           H  
ATOM    142  N   GLY A  10      10.253   9.571   1.533  1.00  6.77           N  
ATOM    143  CA  GLY A  10      10.587  10.441   2.648  1.00  6.77           C  
ATOM    144  C   GLY A  10      12.061  10.321   3.031  1.00  6.77           C  
ATOM    145  O   GLY A  10      12.716  11.323   3.319  1.00  6.77           O  
ATOM    146  H   GLY A  10       9.566   8.838   1.680  1.00  6.77           H  
ATOM    147 1HA  GLY A  10      10.354  11.472   2.389  1.00  6.77           H  
ATOM    148 2HA  GLY A  10       9.966  10.171   3.502  1.00  6.77           H  
ATOM    149  N   ARG A  11      12.581   9.088   3.025  1.00  5.77           N  
ATOM    150  CA  ARG A  11      13.975   8.805   3.358  1.00  5.77           C  
ATOM    151  C   ARG A  11      14.936   9.050   2.194  1.00  5.77           C  
ATOM    152  O   ARG A  11      16.115   9.349   2.398  1.00  5.77           O  
ATOM    153  CB  ARG A  11      14.126   7.358   3.793  1.00  5.77           C  
ATOM    154  CG  ARG A  11      13.480   6.991   5.125  1.00  5.77           C  
ATOM    155  CD  ARG A  11      13.728   5.556   5.459  1.00  5.77           C  
ATOM    156  NE  ARG A  11      13.065   5.139   6.694  1.00  5.77           N  
ATOM    157  CZ  ARG A  11      13.543   5.312   7.928  1.00  5.77           C  
ATOM    158  NH1 ARG A  11      14.702   5.909   8.138  1.00  5.77           N1+
ATOM    159  NH2 ARG A  11      12.815   4.864   8.922  1.00  5.77           N  
ATOM    160  H   ARG A  11      11.961   8.304   2.810  1.00  5.77           H  
ATOM    161  HA  ARG A  11      14.266   9.451   4.188  1.00  5.77           H  
ATOM    162 1HB  ARG A  11      13.683   6.714   3.028  1.00  5.77           H  
ATOM    163 2HB  ARG A  11      15.182   7.109   3.860  1.00  5.77           H  
ATOM    164 1HG  ARG A  11      13.898   7.613   5.917  1.00  5.77           H  
ATOM    165 2HG  ARG A  11      12.401   7.150   5.064  1.00  5.77           H  
ATOM    166 1HD  ARG A  11      13.349   4.935   4.646  1.00  5.77           H  
ATOM    167 2HD  ARG A  11      14.798   5.391   5.571  1.00  5.77           H  
ATOM    168  HE  ARG A  11      12.155   4.657   6.637  1.00  5.77           H  
ATOM    169 1HH1 ARG A  11      15.246   6.248   7.353  1.00  5.77           H  
ATOM    170 2HH1 ARG A  11      15.045   6.033   9.078  1.00  5.77           H  
ATOM    171 1HH2 ARG A  11      11.923   4.399   8.688  1.00  5.77           H  
ATOM    172 2HH2 ARG A  11      13.122   4.964   9.875  1.00  5.77           H  
ATOM    173  N   MET A  12      14.441   8.930   0.967  1.00  4.85           N  
ATOM    174  CA  MET A  12      15.274   9.069  -0.216  1.00  4.85           C  
ATOM    175  C   MET A  12      16.262  10.250  -0.178  1.00  4.85           C  
ATOM    176  O   MET A  12      17.442  10.005  -0.429  1.00  4.85           O  
ATOM    177  CB  MET A  12      14.414   9.009  -1.482  1.00  4.85           C  
ATOM    178  CG  MET A  12      15.152   9.058  -2.781  1.00  4.85           C  
ATOM    179  SD  MET A  12      14.004   8.946  -4.160  1.00  4.85           S  
ATOM    180  CE  MET A  12      13.352   7.305  -3.853  1.00  4.85           C  
ATOM    181  H   MET A  12      13.464   8.668   0.844  1.00  4.85           H  
ATOM    182  HA  MET A  12      15.896   8.175  -0.263  1.00  4.85           H  
ATOM    183 1HB  MET A  12      13.895   8.054  -1.475  1.00  4.85           H  
ATOM    184 2HB  MET A  12      13.642   9.747  -1.499  1.00  4.85           H  
ATOM    185 1HG  MET A  12      15.700   9.999  -2.853  1.00  4.85           H  
ATOM    186 2HG  MET A  12      15.861   8.235  -2.842  1.00  4.85           H  
ATOM    187 1HE  MET A  12      12.611   7.058  -4.613  1.00  4.85           H  
ATOM    188 2HE  MET A  12      14.164   6.578  -3.882  1.00  4.85           H  
ATOM    189 3HE  MET A  12      12.886   7.281  -2.871  1.00  4.85           H  
ATOM    190  N   PRO A  13      15.869  11.523   0.105  1.00  4.04           N  
ATOM    191  CA  PRO A  13      16.761  12.672   0.179  1.00  4.04           C  
ATOM    192  C   PRO A  13      17.882  12.514   1.209  1.00  4.04           C  
ATOM    193  O   PRO A  13      18.931  13.150   1.087  1.00  4.04           O  
ATOM    194  CB  PRO A  13      15.823  13.801   0.616  1.00  4.04           C  
ATOM    195  CG  PRO A  13      14.468  13.369   0.157  1.00  4.04           C  
ATOM    196  CD  PRO A  13      14.460  11.881   0.341  1.00  4.04           C  
ATOM    197  HA  PRO A  13      17.167  12.876  -0.818  1.00  4.04           H  
ATOM    198 1HB  PRO A  13      15.876  13.926   1.709  1.00  4.04           H  
ATOM    199 2HB  PRO A  13      16.146  14.752   0.167  1.00  4.04           H  
ATOM    200 1HG  PRO A  13      13.688  13.862   0.758  1.00  4.04           H  
ATOM    201 2HG  PRO A  13      14.302  13.664  -0.885  1.00  4.04           H  
ATOM    202 1HD  PRO A  13      14.155  11.640   1.355  1.00  4.04           H  
ATOM    203 2HD  PRO A  13      13.808  11.486  -0.384  1.00  4.04           H  
ATOM    204  N   GLU A  14      17.686  11.667   2.225  1.00  3.37           N  
ATOM    205  CA  GLU A  14      18.713  11.482   3.236  1.00  3.37           C  
ATOM    206  C   GLU A  14      19.775  10.574   2.666  1.00  3.37           C  
ATOM    207  O   GLU A  14      20.975  10.783   2.863  1.00  3.37           O  
ATOM    208  CB  GLU A  14      18.129  10.877   4.520  1.00  3.37           C  
ATOM    209  CG  GLU A  14      17.156  11.786   5.270  1.00  3.37           C  
ATOM    210  CD  GLU A  14      16.582  11.150   6.525  1.00  3.37           C  
ATOM    211  OE1 GLU A  14      16.767   9.970   6.716  1.00  3.37           O  
ATOM    212  OE2 GLU A  14      15.970  11.854   7.296  1.00  3.37           O1-
ATOM    213  H   GLU A  14      16.840  11.110   2.299  1.00  3.37           H  
ATOM    214  HA  GLU A  14      19.164  12.447   3.468  1.00  3.37           H  
ATOM    215 1HB  GLU A  14      17.615   9.948   4.289  1.00  3.37           H  
ATOM    216 2HB  GLU A  14      18.942  10.632   5.201  1.00  3.37           H  
ATOM    217 1HG  GLU A  14      17.671  12.708   5.539  1.00  3.37           H  
ATOM    218 2HG  GLU A  14      16.336  12.041   4.595  1.00  3.37           H  
ATOM    219  N   HIS A  15      19.326   9.586   1.897  1.00  2.82           N  
ATOM    220  CA  HIS A  15      20.245   8.637   1.295  1.00  2.82           C  
ATOM    221  C   HIS A  15      20.989   9.331   0.161  1.00  2.82           C  
ATOM    222  O   HIS A  15      22.204   9.177   0.003  1.00  2.82           O  
ATOM    223  CB  HIS A  15      19.487   7.414   0.765  1.00  2.82           C  
ATOM    224  CG  HIS A  15      18.889   6.544   1.844  1.00  2.82           C  
ATOM    225  CD2 HIS A  15      17.599   6.282   2.164  1.00  2.82           C  
ATOM    226  ND1 HIS A  15      19.660   5.821   2.732  1.00  2.82           N  
ATOM    227  CE1 HIS A  15      18.868   5.151   3.555  1.00  2.82           C  
ATOM    228  NE2 HIS A  15      17.613   5.408   3.233  1.00  2.82           N  
ATOM    229  H   HIS A  15      18.314   9.486   1.778  1.00  2.82           H  
ATOM    230  HA  HIS A  15      20.975   8.302   2.030  1.00  2.82           H  
ATOM    231 1HB  HIS A  15      18.679   7.745   0.110  1.00  2.82           H  
ATOM    232 2HB  HIS A  15      20.161   6.804   0.167  1.00  2.82           H  
ATOM    233  HD1 HIS A  15      20.660   5.790   2.762  1.00  2.82           H  
ATOM    234  HD2 HIS A  15      16.652   6.618   1.743  1.00  2.82           H  
ATOM    235  HE1 HIS A  15      19.291   4.516   4.334  1.00  2.82           H  
ATOM    236  N   PHE A  16      20.260  10.161  -0.589  1.00  2.39           N  
ATOM    237  CA  PHE A  16      20.817  10.929  -1.688  1.00  2.39           C  
ATOM    238  C   PHE A  16      21.925  11.841  -1.174  1.00  2.39           C  
ATOM    239  O   PHE A  16      23.052  11.829  -1.697  1.00  2.39           O  
ATOM    240  CB  PHE A  16      19.718  11.773  -2.328  1.00  2.39           C  
ATOM    241  CG  PHE A  16      20.136  12.630  -3.479  1.00  2.39           C  
ATOM    242  CD1 PHE A  16      20.223  12.113  -4.767  1.00  2.39           C  
ATOM    243  CD2 PHE A  16      20.449  13.956  -3.277  1.00  2.39           C  
ATOM    244  CE1 PHE A  16      20.599  12.921  -5.820  1.00  2.39           C  
ATOM    245  CE2 PHE A  16      20.837  14.762  -4.320  1.00  2.39           C  
ATOM    246  CZ  PHE A  16      20.910  14.247  -5.595  1.00  2.39           C  
ATOM    247  H   PHE A  16      19.262  10.235  -0.402  1.00  2.39           H  
ATOM    248  HA  PHE A  16      21.236  10.242  -2.425  1.00  2.39           H  
ATOM    249 1HB  PHE A  16      18.904  11.124  -2.654  1.00  2.39           H  
ATOM    250 2HB  PHE A  16      19.311  12.430  -1.569  1.00  2.39           H  
ATOM    251  HD1 PHE A  16      19.979  11.064  -4.940  1.00  2.39           H  
ATOM    252  HD2 PHE A  16      20.384  14.358  -2.272  1.00  2.39           H  
ATOM    253  HE1 PHE A  16      20.653  12.510  -6.829  1.00  2.39           H  
ATOM    254  HE2 PHE A  16      21.083  15.807  -4.137  1.00  2.39           H  
ATOM    255  HZ  PHE A  16      21.211  14.889  -6.417  1.00  2.39           H  
ATOM    256  N   MET A  17      21.619  12.644  -0.141  1.00  2.06           N  
ATOM    257  CA  MET A  17      22.630  13.542   0.381  1.00  2.06           C  
ATOM    258  C   MET A  17      23.741  12.810   1.104  1.00  2.06           C  
ATOM    259  O   MET A  17      24.893  13.229   1.031  1.00  2.06           O  
ATOM    260  CB  MET A  17      22.021  14.602   1.274  1.00  2.06           C  
ATOM    261  CG  MET A  17      21.201  15.607   0.522  1.00  2.06           C  
ATOM    262  SD  MET A  17      22.126  16.273  -0.888  1.00  2.06           S  
ATOM    263  CE  MET A  17      23.546  16.959  -0.094  1.00  2.06           C  
ATOM    264  H   MET A  17      20.685  12.652   0.274  1.00  2.06           H  
ATOM    265  HA  MET A  17      23.080  14.054  -0.463  1.00  2.06           H  
ATOM    266 1HB  MET A  17      21.384  14.126   2.024  1.00  2.06           H  
ATOM    267 2HB  MET A  17      22.807  15.126   1.790  1.00  2.06           H  
ATOM    268 1HG  MET A  17      20.288  15.139   0.155  1.00  2.06           H  
ATOM    269 2HG  MET A  17      20.928  16.427   1.184  1.00  2.06           H  
ATOM    270 1HE  MET A  17      24.204  17.402  -0.840  1.00  2.06           H  
ATOM    271 2HE  MET A  17      23.234  17.721   0.619  1.00  2.06           H  
ATOM    272 3HE  MET A  17      24.075  16.163   0.425  1.00  2.06           H  
ATOM    273  N   GLY A  18      23.433  11.676   1.728  1.00  1.79           N  
ATOM    274  CA  GLY A  18      24.449  10.889   2.397  1.00  1.79           C  
ATOM    275  C   GLY A  18      25.514  10.502   1.386  1.00  1.79           C  
ATOM    276  O   GLY A  18      26.696  10.803   1.560  1.00  1.79           O  
ATOM    277  H   GLY A  18      22.468  11.357   1.790  1.00  1.79           H  
ATOM    278 1HA  GLY A  18      24.891  11.459   3.211  1.00  1.79           H  
ATOM    279 2HA  GLY A  18      23.991   9.996   2.822  1.00  1.79           H  
ATOM    280  N   LYS A  19      25.079   9.863   0.297  1.00  1.59           N  
ATOM    281  CA  LYS A  19      25.991   9.418  -0.747  1.00  1.59           C  
ATOM    282  C   LYS A  19      26.726  10.589  -1.396  1.00  1.59           C  
ATOM    283  O   LYS A  19      27.922  10.492  -1.691  1.00  1.59           O  
ATOM    284  CB  LYS A  19      25.213   8.640  -1.799  1.00  1.59           C  
ATOM    285  CG  LYS A  19      24.713   7.287  -1.338  1.00  1.59           C  
ATOM    286  CD  LYS A  19      23.912   6.601  -2.426  1.00  1.59           C  
ATOM    287  CE  LYS A  19      23.390   5.252  -1.960  1.00  1.59           C  
ATOM    288  NZ  LYS A  19      22.576   4.581  -3.012  1.00  1.59           N1+
ATOM    289  H   LYS A  19      24.081   9.663   0.203  1.00  1.59           H  
ATOM    290  HA  LYS A  19      26.736   8.760  -0.295  1.00  1.59           H  
ATOM    291 1HB  LYS A  19      24.346   9.230  -2.116  1.00  1.59           H  
ATOM    292 2HB  LYS A  19      25.835   8.477  -2.667  1.00  1.59           H  
ATOM    293 1HG  LYS A  19      25.563   6.662  -1.065  1.00  1.59           H  
ATOM    294 2HG  LYS A  19      24.082   7.419  -0.459  1.00  1.59           H  
ATOM    295 1HD  LYS A  19      23.064   7.236  -2.695  1.00  1.59           H  
ATOM    296 2HD  LYS A  19      24.536   6.462  -3.308  1.00  1.59           H  
ATOM    297 1HE  LYS A  19      24.233   4.614  -1.703  1.00  1.59           H  
ATOM    298 2HE  LYS A  19      22.772   5.398  -1.072  1.00  1.59           H  
ATOM    299 1HZ  LYS A  19      22.245   3.690  -2.669  1.00  1.59           H  
ATOM    300 2HZ  LYS A  19      21.786   5.166  -3.247  1.00  1.59           H  
ATOM    301 3HZ  LYS A  19      23.143   4.435  -3.834  1.00  1.59           H  
ATOM    302  N   THR A  20      26.033  11.715  -1.581  1.00  1.44           N  
ATOM    303  CA  THR A  20      26.662  12.884  -2.171  1.00  1.44           C  
ATOM    304  C   THR A  20      27.802  13.363  -1.285  1.00  1.44           C  
ATOM    305  O   THR A  20      28.908  13.621  -1.764  1.00  1.44           O  
ATOM    306  CB  THR A  20      25.653  14.028  -2.338  1.00  1.44           C  
ATOM    307  CG2 THR A  20      26.337  15.260  -2.885  1.00  1.44           C  
ATOM    308  OG1 THR A  20      24.596  13.620  -3.221  1.00  1.44           O  
ATOM    309  H   THR A  20      25.040  11.755  -1.345  1.00  1.44           H  
ATOM    310  HA  THR A  20      27.066  12.612  -3.145  1.00  1.44           H  
ATOM    311  HB  THR A  20      25.227  14.272  -1.371  1.00  1.44           H  
ATOM    312  HG1 THR A  20      24.022  12.958  -2.755  1.00  1.44           H  
ATOM    313 1HG2 THR A  20      25.607  16.062  -2.984  1.00  1.44           H  
ATOM    314 2HG2 THR A  20      27.124  15.567  -2.196  1.00  1.44           H  
ATOM    315 3HG2 THR A  20      26.771  15.038  -3.859  1.00  1.44           H  
ATOM    316  N   TRP A  21      27.541  13.451   0.015  1.00  1.32           N  
ATOM    317  CA  TRP A  21      28.537  13.898   0.968  1.00  1.32           C  
ATOM    318  C   TRP A  21      29.714  12.935   1.009  1.00  1.32           C  
ATOM    319  O   TRP A  21      30.865  13.370   1.031  1.00  1.32           O  
ATOM    320  CB  TRP A  21      27.892  14.033   2.343  1.00  1.32           C  
ATOM    321  CG  TRP A  21      26.986  15.233   2.453  1.00  1.32           C  
ATOM    322  CD1 TRP A  21      27.116  16.415   1.792  1.00  1.32           C  
ATOM    323  CD2 TRP A  21      25.774  15.347   3.238  1.00  1.32           C  
ATOM    324  CE2 TRP A  21      25.257  16.622   3.008  1.00  1.32           C  
ATOM    325  CE3 TRP A  21      25.097  14.481   4.097  1.00  1.32           C  
ATOM    326  NE1 TRP A  21      26.091  17.262   2.129  1.00  1.32           N  
ATOM    327  CZ2 TRP A  21      24.088  17.059   3.609  1.00  1.32           C  
ATOM    328  CZ3 TRP A  21      23.924  14.914   4.696  1.00  1.32           C  
ATOM    329  CH2 TRP A  21      23.433  16.172   4.459  1.00  1.32           C  
ATOM    330  H   TRP A  21      26.609  13.219   0.356  1.00  1.32           H  
ATOM    331  HA  TRP A  21      28.899  14.874   0.658  1.00  1.32           H  
ATOM    332 1HB  TRP A  21      27.301  13.139   2.552  1.00  1.32           H  
ATOM    333 2HB  TRP A  21      28.666  14.102   3.105  1.00  1.32           H  
ATOM    334  HD1 TRP A  21      27.916  16.654   1.107  1.00  1.32           H  
ATOM    335  HE1 TRP A  21      25.963  18.199   1.779  1.00  1.32           H  
ATOM    336  HE3 TRP A  21      25.483  13.483   4.286  1.00  1.32           H  
ATOM    337  HZ2 TRP A  21      23.681  18.053   3.428  1.00  1.32           H  
ATOM    338  HZ3 TRP A  21      23.401  14.227   5.362  1.00  1.32           H  
ATOM    339  HH2 TRP A  21      22.508  16.480   4.946  1.00  1.32           H  
ATOM    340  N   GLU A  22      29.447  11.624   0.965  1.00  1.23           N  
ATOM    341  CA  GLU A  22      30.550  10.674   0.973  1.00  1.23           C  
ATOM    342  C   GLU A  22      31.413  10.862  -0.273  1.00  1.23           C  
ATOM    343  O   GLU A  22      32.651  10.816  -0.200  1.00  1.23           O  
ATOM    344  CB  GLU A  22      30.040   9.226   1.061  1.00  1.23           C  
ATOM    345  CG  GLU A  22      29.437   8.831   2.417  1.00  1.23           C  
ATOM    346  CD  GLU A  22      28.915   7.403   2.452  1.00  1.23           C  
ATOM    347  OE1 GLU A  22      28.927   6.751   1.433  1.00  1.23           O  
ATOM    348  OE2 GLU A  22      28.509   6.969   3.507  1.00  1.23           O1-
ATOM    349  H   GLU A  22      28.479  11.297   0.958  1.00  1.23           H  
ATOM    350  HA  GLU A  22      31.168  10.873   1.849  1.00  1.23           H  
ATOM    351 1HB  GLU A  22      29.273   9.072   0.301  1.00  1.23           H  
ATOM    352 2HB  GLU A  22      30.857   8.540   0.843  1.00  1.23           H  
ATOM    353 1HG  GLU A  22      30.200   8.945   3.185  1.00  1.23           H  
ATOM    354 2HG  GLU A  22      28.626   9.515   2.651  1.00  1.23           H  
ATOM    355  N   ALA A  23      30.776  11.121  -1.424  1.00  1.16           N  
ATOM    356  CA  ALA A  23      31.536  11.342  -2.643  1.00  1.16           C  
ATOM    357  C   ALA A  23      32.428  12.568  -2.499  1.00  1.16           C  
ATOM    358  O   ALA A  23      33.614  12.535  -2.846  1.00  1.16           O  
ATOM    359  CB  ALA A  23      30.597  11.526  -3.829  1.00  1.16           C  
ATOM    360  H   ALA A  23      29.754  11.130  -1.453  1.00  1.16           H  
ATOM    361  HA  ALA A  23      32.166  10.475  -2.800  1.00  1.16           H  
ATOM    362 1HB  ALA A  23      31.172  11.668  -4.740  1.00  1.16           H  
ATOM    363 2HB  ALA A  23      29.970  10.641  -3.934  1.00  1.16           H  
ATOM    364 3HB  ALA A  23      29.968  12.394  -3.663  1.00  1.16           H  
ATOM    365  N   LEU A  24      31.874  13.633  -1.920  1.00  1.11           N  
ATOM    366  CA  LEU A  24      32.613  14.872  -1.750  1.00  1.11           C  
ATOM    367  C   LEU A  24      33.781  14.711  -0.790  1.00  1.11           C  
ATOM    368  O   LEU A  24      34.881  15.208  -1.057  1.00  1.11           O  
ATOM    369  CB  LEU A  24      31.661  15.960  -1.251  1.00  1.11           C  
ATOM    370  CG  LEU A  24      30.600  16.411  -2.271  1.00  1.11           C  
ATOM    371  CD1 LEU A  24      29.603  17.320  -1.590  1.00  1.11           C  
ATOM    372  CD2 LEU A  24      31.277  17.109  -3.421  1.00  1.11           C  
ATOM    373  H   LEU A  24      30.892  13.592  -1.640  1.00  1.11           H  
ATOM    374  HA  LEU A  24      33.004  15.171  -2.714  1.00  1.11           H  
ATOM    375 1HB  LEU A  24      31.142  15.583  -0.372  1.00  1.11           H  
ATOM    376 2HB  LEU A  24      32.246  16.828  -0.957  1.00  1.11           H  
ATOM    377  HG  LEU A  24      30.068  15.547  -2.650  1.00  1.11           H  
ATOM    378 1HD1 LEU A  24      28.845  17.632  -2.308  1.00  1.11           H  
ATOM    379 2HD1 LEU A  24      29.132  16.782  -0.783  1.00  1.11           H  
ATOM    380 3HD1 LEU A  24      30.114  18.196  -1.197  1.00  1.11           H  
ATOM    381 1HD2 LEU A  24      30.528  17.422  -4.147  1.00  1.11           H  
ATOM    382 2HD2 LEU A  24      31.814  17.983  -3.052  1.00  1.11           H  
ATOM    383 3HD2 LEU A  24      31.975  16.429  -3.891  1.00  1.11           H  
ATOM    384  N   ASP A  25      33.568  13.971   0.303  1.00  1.05           N  
ATOM    385  CA  ASP A  25      34.638  13.754   1.267  1.00  1.05           C  
ATOM    386  C   ASP A  25      35.734  12.897   0.662  1.00  1.05           C  
ATOM    387  O   ASP A  25      36.921  13.161   0.852  1.00  1.05           O  
ATOM    388  CB  ASP A  25      34.118  13.087   2.547  1.00  1.05           C  
ATOM    389  CG  ASP A  25      33.274  14.010   3.439  1.00  1.05           C  
ATOM    390  OD1 ASP A  25      33.262  15.199   3.207  1.00  1.05           O  
ATOM    391  OD2 ASP A  25      32.683  13.515   4.375  1.00  1.05           O1-
ATOM    392  H   ASP A  25      32.640  13.586   0.479  1.00  1.05           H  
ATOM    393  HA  ASP A  25      35.064  14.720   1.532  1.00  1.05           H  
ATOM    394 1HB  ASP A  25      33.501  12.228   2.267  1.00  1.05           H  
ATOM    395 2HB  ASP A  25      34.958  12.710   3.126  1.00  1.05           H  
ATOM    396  N   THR A  26      35.352  11.900  -0.128  1.00  1.00           N  
ATOM    397  CA  THR A  26      36.338  11.025  -0.732  1.00  1.00           C  
ATOM    398  C   THR A  26      37.248  11.822  -1.648  1.00  1.00           C  
ATOM    399  O   THR A  26      38.473  11.711  -1.565  1.00  1.00           O  
ATOM    400  CB  THR A  26      35.646   9.925  -1.543  1.00  1.00           C  
ATOM    401  CG2 THR A  26      36.673   9.013  -2.226  1.00  1.00           C  
ATOM    402  OG1 THR A  26      34.814   9.147  -0.671  1.00  1.00           O  
ATOM    403  H   THR A  26      34.360  11.708  -0.275  1.00  1.00           H  
ATOM    404  HA  THR A  26      36.941  10.574   0.055  1.00  1.00           H  
ATOM    405  HB  THR A  26      35.018  10.386  -2.303  1.00  1.00           H  
ATOM    406  HG1 THR A  26      34.078   9.717  -0.339  1.00  1.00           H  
ATOM    407 1HG2 THR A  26      36.144   8.249  -2.784  1.00  1.00           H  
ATOM    408 2HG2 THR A  26      37.299   9.595  -2.904  1.00  1.00           H  
ATOM    409 3HG2 THR A  26      37.298   8.536  -1.478  1.00  1.00           H  
ATOM    410  N   MET A  27      36.648  12.662  -2.494  1.00  0.96           N  
ATOM    411  CA  MET A  27      37.414  13.464  -3.433  1.00  0.96           C  
ATOM    412  C   MET A  27      38.284  14.493  -2.709  1.00  0.96           C  
ATOM    413  O   MET A  27      39.428  14.734  -3.108  1.00  0.96           O  
ATOM    414  CB  MET A  27      36.455  14.132  -4.402  1.00  0.96           C  
ATOM    415  CG  MET A  27      35.788  13.160  -5.370  1.00  0.96           C  
ATOM    416  SD  MET A  27      34.841  13.993  -6.614  1.00  0.96           S  
ATOM    417  CE  MET A  27      33.588  14.664  -5.542  1.00  0.96           C  
ATOM    418  H   MET A  27      35.626  12.716  -2.505  1.00  0.96           H  
ATOM    419  HA  MET A  27      38.074  12.801  -3.992  1.00  0.96           H  
ATOM    420 1HB  MET A  27      35.665  14.630  -3.833  1.00  0.96           H  
ATOM    421 2HB  MET A  27      36.979  14.892  -4.979  1.00  0.96           H  
ATOM    422 1HG  MET A  27      36.552  12.574  -5.858  1.00  0.96           H  
ATOM    423 2HG  MET A  27      35.135  12.483  -4.826  1.00  0.96           H  
ATOM    424 1HE  MET A  27      32.872  15.241  -6.123  1.00  0.96           H  
ATOM    425 2HE  MET A  27      33.078  13.855  -5.028  1.00  0.96           H  
ATOM    426 3HE  MET A  27      34.064  15.313  -4.807  1.00  0.96           H  
ATOM    427  N   TYR A  28      37.763  15.077  -1.619  1.00  0.92           N  
ATOM    428  CA  TYR A  28      38.520  16.033  -0.816  1.00  0.92           C  
ATOM    429  C   TYR A  28      39.792  15.371  -0.318  1.00  0.92           C  
ATOM    430  O   TYR A  28      40.891  15.919  -0.447  1.00  0.92           O  
ATOM    431  CB  TYR A  28      37.696  16.532   0.370  1.00  0.92           C  
ATOM    432  CG  TYR A  28      38.426  17.490   1.270  1.00  0.92           C  
ATOM    433  CD1 TYR A  28      38.531  18.825   0.915  1.00  0.92           C  
ATOM    434  CD2 TYR A  28      38.993  17.034   2.451  1.00  0.92           C  
ATOM    435  CE1 TYR A  28      39.198  19.707   1.742  1.00  0.92           C  
ATOM    436  CE2 TYR A  28      39.664  17.915   3.275  1.00  0.92           C  
ATOM    437  CZ  TYR A  28      39.767  19.249   2.925  1.00  0.92           C  
ATOM    438  OH  TYR A  28      40.434  20.130   3.749  1.00  0.92           O  
ATOM    439  H   TYR A  28      36.802  14.872  -1.342  1.00  0.92           H  
ATOM    440  HA  TYR A  28      38.798  16.879  -1.443  1.00  0.92           H  
ATOM    441 1HB  TYR A  28      36.790  17.019   0.007  1.00  0.92           H  
ATOM    442 2HB  TYR A  28      37.383  15.684   0.970  1.00  0.92           H  
ATOM    443  HD1 TYR A  28      38.086  19.179  -0.015  1.00  0.92           H  
ATOM    444  HD2 TYR A  28      38.912  15.982   2.725  1.00  0.92           H  
ATOM    445  HE1 TYR A  28      39.280  20.757   1.465  1.00  0.92           H  
ATOM    446  HE2 TYR A  28      40.112  17.559   4.202  1.00  0.92           H  
ATOM    447  HH  TYR A  28      40.819  19.648   4.484  1.00  0.92           H  
ATOM    448  N   VAL A  29      39.641  14.182   0.257  1.00  0.92           N  
ATOM    449  CA  VAL A  29      40.772  13.451   0.787  1.00  0.92           C  
ATOM    450  C   VAL A  29      41.763  13.106  -0.318  1.00  0.92           C  
ATOM    451  O   VAL A  29      42.967  13.326  -0.162  1.00  0.92           O  
ATOM    452  CB  VAL A  29      40.297  12.180   1.505  1.00  0.92           C  
ATOM    453  CG1 VAL A  29      41.480  11.319   1.876  1.00  0.92           C  
ATOM    454  CG2 VAL A  29      39.543  12.570   2.759  1.00  0.92           C  
ATOM    455  H   VAL A  29      38.705  13.780   0.339  1.00  0.92           H  
ATOM    456  HA  VAL A  29      41.272  14.084   1.519  1.00  0.92           H  
ATOM    457  HB  VAL A  29      39.649  11.611   0.834  1.00  0.92           H  
ATOM    458 1HG1 VAL A  29      41.130  10.418   2.376  1.00  0.92           H  
ATOM    459 2HG1 VAL A  29      42.035  11.044   0.977  1.00  0.92           H  
ATOM    460 3HG1 VAL A  29      42.117  11.869   2.544  1.00  0.92           H  
ATOM    461 1HG2 VAL A  29      39.198  11.672   3.266  1.00  0.92           H  
ATOM    462 2HG2 VAL A  29      40.204  13.132   3.417  1.00  0.92           H  
ATOM    463 3HG2 VAL A  29      38.692  13.187   2.499  1.00  0.92           H  
ATOM    464  N   VAL A  30      41.281  12.664  -1.485  1.00  1.04           N  
ATOM    465  CA  VAL A  30      42.234  12.357  -2.546  1.00  1.04           C  
ATOM    466  C   VAL A  30      43.052  13.612  -2.874  1.00  1.04           C  
ATOM    467  O   VAL A  30      44.284  13.565  -2.943  1.00  1.04           O  
ATOM    468  CB  VAL A  30      41.521  11.920  -3.864  1.00  1.04           C  
ATOM    469  CG1 VAL A  30      42.527  11.826  -4.978  1.00  1.04           C  
ATOM    470  CG2 VAL A  30      40.846  10.578  -3.707  1.00  1.04           C  
ATOM    471  H   VAL A  30      40.279  12.499  -1.610  1.00  1.04           H  
ATOM    472  HA  VAL A  30      42.899  11.562  -2.207  1.00  1.04           H  
ATOM    473  HB  VAL A  30      40.783  12.675  -4.134  1.00  1.04           H  
ATOM    474 1HG1 VAL A  30      42.022  11.537  -5.900  1.00  1.04           H  
ATOM    475 2HG1 VAL A  30      43.013  12.790  -5.117  1.00  1.04           H  
ATOM    476 3HG1 VAL A  30      43.269  11.077  -4.719  1.00  1.04           H  
ATOM    477 1HG2 VAL A  30      40.359  10.301  -4.633  1.00  1.04           H  
ATOM    478 2HG2 VAL A  30      41.588   9.822  -3.445  1.00  1.04           H  
ATOM    479 3HG2 VAL A  30      40.117  10.652  -2.945  1.00  1.04           H  
ATOM    480  N   ALA A  31      42.355  14.737  -3.051  1.00  1.36           N  
ATOM    481  CA  ALA A  31      42.954  16.028  -3.376  1.00  1.36           C  
ATOM    482  C   ALA A  31      43.879  16.632  -2.304  1.00  1.36           C  
ATOM    483  O   ALA A  31      44.874  17.275  -2.650  1.00  1.36           O  
ATOM    484  CB  ALA A  31      41.843  17.028  -3.661  1.00  1.36           C  
ATOM    485  H   ALA A  31      41.338  14.699  -2.966  1.00  1.36           H  
ATOM    486  HA  ALA A  31      43.546  15.890  -4.278  1.00  1.36           H  
ATOM    487 1HB  ALA A  31      42.275  17.979  -3.961  1.00  1.36           H  
ATOM    488 2HB  ALA A  31      41.208  16.644  -4.458  1.00  1.36           H  
ATOM    489 3HB  ALA A  31      41.246  17.164  -2.762  1.00  1.36           H  
ATOM    490  N   THR A  32      43.553  16.459  -1.015  1.00  2.06           N  
ATOM    491  CA  THR A  32      44.296  17.152   0.041  1.00  2.06           C  
ATOM    492  C   THR A  32      45.135  16.328   1.036  1.00  2.06           C  
ATOM    493  O   THR A  32      45.971  16.899   1.735  1.00  2.06           O  
ATOM    494  CB  THR A  32      43.306  17.989   0.879  1.00  2.06           C  
ATOM    495  CG2 THR A  32      42.552  18.962  -0.009  1.00  2.06           C  
ATOM    496  OG1 THR A  32      42.356  17.119   1.502  1.00  2.06           O  
ATOM    497  H   THR A  32      42.725  15.916  -0.776  1.00  2.06           H  
ATOM    498  HA  THR A  32      44.981  17.841  -0.451  1.00  2.06           H  
ATOM    499  HB  THR A  32      43.852  18.536   1.643  1.00  2.06           H  
ATOM    500  HG1 THR A  32      41.794  16.715   0.803  1.00  2.06           H  
ATOM    501 1HG2 THR A  32      41.861  19.540   0.593  1.00  2.06           H  
ATOM    502 2HG2 THR A  32      43.256  19.631  -0.497  1.00  2.06           H  
ATOM    503 3HG2 THR A  32      41.996  18.407  -0.759  1.00  2.06           H  
ATOM    504  N   ALA A  33      44.921  15.019   1.134  1.00  3.36           N  
ATOM    505  CA  ALA A  33      45.600  14.188   2.141  1.00  3.36           C  
ATOM    506  C   ALA A  33      47.131  14.149   2.077  1.00  3.36           C  
ATOM    507  O   ALA A  33      47.769  13.988   3.116  1.00  3.36           O  
ATOM    508  CB  ALA A  33      45.114  12.773   2.017  1.00  3.36           C  
ATOM    509  H   ALA A  33      44.229  14.569   0.538  1.00  3.36           H  
ATOM    510  HA  ALA A  33      45.324  14.577   3.120  1.00  3.36           H  
ATOM    511 1HB  ALA A  33      45.570  12.166   2.789  1.00  3.36           H  
ATOM    512 2HB  ALA A  33      44.052  12.767   2.124  1.00  3.36           H  
ATOM    513 3HB  ALA A  33      45.381  12.389   1.044  1.00  3.36           H  
ATOM    514  N   GLU A  34      47.686  14.233   0.863  1.00  5.17           N  
ATOM    515  CA  GLU A  34      49.117  14.109   0.530  1.00  5.17           C  
ATOM    516  C   GLU A  34      49.299  12.734  -0.110  1.00  5.17           C  
ATOM    517  O   GLU A  34      48.847  11.726   0.429  1.00  5.17           O  
ATOM    518  CB  GLU A  34      50.071  14.320   1.733  1.00  5.17           C  
ATOM    519  CG  GLU A  34      51.553  14.478   1.335  1.00  5.17           C  
ATOM    520  CD  GLU A  34      52.268  13.180   1.223  1.00  5.17           C  
ATOM    521  OE1 GLU A  34      52.227  12.412   2.149  1.00  5.17           O  
ATOM    522  OE2 GLU A  34      52.796  12.903   0.175  1.00  5.17           O1-
ATOM    523  H   GLU A  34      47.048  14.392   0.096  1.00  5.17           H  
ATOM    524  HA  GLU A  34      49.368  14.863  -0.218  1.00  5.17           H  
ATOM    525 1HB  GLU A  34      49.784  15.210   2.294  1.00  5.17           H  
ATOM    526 2HB  GLU A  34      50.024  13.459   2.400  1.00  5.17           H  
ATOM    527 1HG  GLU A  34      51.606  14.989   0.375  1.00  5.17           H  
ATOM    528 2HG  GLU A  34      52.054  15.101   2.075  1.00  5.17           H  
ATOM    529  N   LYS A  35      49.953  12.691  -1.270  1.00  6.62           N  
ATOM    530  CA  LYS A  35      50.037  11.470  -2.077  1.00  6.62           C  
ATOM    531  C   LYS A  35      50.642  10.242  -1.395  1.00  6.62           C  
ATOM    532  O   LYS A  35      50.228   9.113  -1.671  1.00  6.62           O  
ATOM    533  CB  LYS A  35      50.813  11.754  -3.359  1.00  6.62           C  
ATOM    534  CG  LYS A  35      50.060  12.629  -4.355  1.00  6.62           C  
ATOM    535  CD  LYS A  35      50.883  12.890  -5.609  1.00  6.62           C  
ATOM    536  CE  LYS A  35      50.125  13.767  -6.596  1.00  6.62           C  
ATOM    537  NZ  LYS A  35      50.933  14.059  -7.811  1.00  6.62           N1+
ATOM    538  H   LYS A  35      50.369  13.540  -1.626  1.00  6.62           H  
ATOM    539  HA  LYS A  35      49.026  11.213  -2.363  1.00  6.62           H  
ATOM    540 1HB  LYS A  35      51.756  12.247  -3.112  1.00  6.62           H  
ATOM    541 2HB  LYS A  35      51.053  10.812  -3.851  1.00  6.62           H  
ATOM    542 1HG  LYS A  35      49.130  12.130  -4.636  1.00  6.62           H  
ATOM    543 2HG  LYS A  35      49.811  13.580  -3.886  1.00  6.62           H  
ATOM    544 1HD  LYS A  35      51.817  13.383  -5.337  1.00  6.62           H  
ATOM    545 2HD  LYS A  35      51.118  11.941  -6.090  1.00  6.62           H  
ATOM    546 1HE  LYS A  35      49.209  13.258  -6.893  1.00  6.62           H  
ATOM    547 2HE  LYS A  35      49.864  14.708  -6.110  1.00  6.62           H  
ATOM    548 1HZ  LYS A  35      50.397  14.641  -8.440  1.00  6.62           H  
ATOM    549 2HZ  LYS A  35      51.780  14.542  -7.546  1.00  6.62           H  
ATOM    550 3HZ  LYS A  35      51.170  13.193  -8.274  1.00  6.62           H  
ATOM    551  N   GLY A  36      51.613  10.430  -0.513  1.00  6.58           N  
ATOM    552  CA  GLY A  36      52.221   9.296   0.166  1.00  6.58           C  
ATOM    553  C   GLY A  36      51.429   8.835   1.402  1.00  6.58           C  
ATOM    554  O   GLY A  36      51.799   7.840   2.041  1.00  6.58           O  
ATOM    555  H   GLY A  36      51.957  11.368  -0.302  1.00  6.58           H  
ATOM    556 1HA  GLY A  36      52.322   8.470  -0.535  1.00  6.58           H  
ATOM    557 2HA  GLY A  36      53.227   9.578   0.472  1.00  6.58           H  
ATOM    558  N   GLY A  37      50.340   9.530   1.740  1.00  5.07           N  
ATOM    559  CA  GLY A  37      49.559   9.196   2.922  1.00  5.07           C  
ATOM    560  C   GLY A  37      48.554   8.069   2.692  1.00  5.07           C  
ATOM    561  O   GLY A  37      48.001   7.908   1.597  1.00  5.07           O  
ATOM    562  H   GLY A  37      50.042  10.327   1.177  1.00  5.07           H  
ATOM    563 1HA  GLY A  37      50.235   8.922   3.732  1.00  5.07           H  
ATOM    564 2HA  GLY A  37      49.028  10.092   3.247  1.00  5.07           H  
ATOM    565  N   ARG A  38      48.257   7.331   3.763  1.00  3.22           N  
ATOM    566  CA  ARG A  38      47.275   6.256   3.689  1.00  3.22           C  
ATOM    567  C   ARG A  38      45.900   6.757   3.289  1.00  3.22           C  
ATOM    568  O   ARG A  38      45.214   6.111   2.503  1.00  3.22           O  
ATOM    569  CB  ARG A  38      47.177   5.497   5.003  1.00  3.22           C  
ATOM    570  CG  ARG A  38      46.206   4.316   4.964  1.00  3.22           C  
ATOM    571  CD  ARG A  38      46.197   3.537   6.234  1.00  3.22           C  
ATOM    572  NE  ARG A  38      45.295   2.390   6.158  1.00  3.22           N  
ATOM    573  CZ  ARG A  38      43.981   2.421   6.450  1.00  3.22           C  
ATOM    574  NH1 ARG A  38      43.419   3.539   6.850  1.00  3.22           N1+
ATOM    575  NH2 ARG A  38      43.255   1.322   6.337  1.00  3.22           N  
ATOM    576  H   ARG A  38      48.736   7.509   4.635  1.00  3.22           H  
ATOM    577  HA  ARG A  38      47.603   5.551   2.927  1.00  3.22           H  
ATOM    578 1HB  ARG A  38      48.156   5.116   5.283  1.00  3.22           H  
ATOM    579 2HB  ARG A  38      46.844   6.171   5.792  1.00  3.22           H  
ATOM    580 1HG  ARG A  38      45.201   4.701   4.810  1.00  3.22           H  
ATOM    581 2HG  ARG A  38      46.467   3.647   4.144  1.00  3.22           H  
ATOM    582 1HD  ARG A  38      47.201   3.169   6.442  1.00  3.22           H  
ATOM    583 2HD  ARG A  38      45.868   4.176   7.052  1.00  3.22           H  
ATOM    584  HE  ARG A  38      45.686   1.507   5.854  1.00  3.22           H  
ATOM    585 1HH1 ARG A  38      43.973   4.380   6.938  1.00  3.22           H  
ATOM    586 2HH1 ARG A  38      42.433   3.559   7.071  1.00  3.22           H  
ATOM    587 1HH2 ARG A  38      43.686   0.462   6.028  1.00  3.22           H  
ATOM    588 2HH2 ARG A  38      42.270   1.343   6.555  1.00  3.22           H  
ATOM    589  N   ALA A  39      45.490   7.906   3.831  1.00  1.89           N  
ATOM    590  CA  ALA A  39      44.164   8.443   3.538  1.00  1.89           C  
ATOM    591  C   ALA A  39      43.995   8.704   2.043  1.00  1.89           C  
ATOM    592  O   ALA A  39      42.912   8.503   1.494  1.00  1.89           O  
ATOM    593  CB  ALA A  39      43.931   9.711   4.334  1.00  1.89           C  
ATOM    594  H   ALA A  39      46.104   8.402   4.460  1.00  1.89           H  
ATOM    595  HA  ALA A  39      43.425   7.700   3.834  1.00  1.89           H  
ATOM    596 1HB  ALA A  39      42.933  10.089   4.138  1.00  1.89           H  
ATOM    597 2HB  ALA A  39      44.031   9.494   5.397  1.00  1.89           H  
ATOM    598 3HB  ALA A  39      44.660  10.454   4.051  1.00  1.89           H  
ATOM    599  N   HIS A  40      45.066   9.139   1.374  1.00  1.18           N  
ATOM    600  CA  HIS A  40      45.012   9.372  -0.066  1.00  1.18           C  
ATOM    601  C   HIS A  40      44.717   8.048  -0.734  1.00  1.18           C  
ATOM    602  O   HIS A  40      43.786   7.927  -1.530  1.00  1.18           O  
ATOM    603  CB  HIS A  40      46.345   9.919  -0.605  1.00  1.18           C  
ATOM    604  CG  HIS A  40      46.431  10.149  -2.115  1.00  1.18           C  
ATOM    605  CD2 HIS A  40      47.058   9.428  -3.069  1.00  1.18           C  
ATOM    606  ND1 HIS A  40      45.857  11.232  -2.771  1.00  1.18           N  
ATOM    607  CE1 HIS A  40      46.138  11.157  -4.057  1.00  1.18           C  
ATOM    608  NE2 HIS A  40      46.865  10.081  -4.265  1.00  1.18           N  
ATOM    609  H   HIS A  40      45.941   9.281   1.861  1.00  1.18           H  
ATOM    610  HA  HIS A  40      44.215  10.074  -0.309  1.00  1.18           H  
ATOM    611 1HB  HIS A  40      46.565  10.859  -0.124  1.00  1.18           H  
ATOM    612 2HB  HIS A  40      47.152   9.240  -0.338  1.00  1.18           H  
ATOM    613  HD1 HIS A  40      45.320  12.011  -2.407  1.00  1.12           H  
ATOM    614  HD2 HIS A  40      47.647   8.511  -3.029  1.00  1.18           H  
ATOM    615  HE1 HIS A  40      45.777  11.923  -4.741  1.00  1.18           H  
ATOM    616  N   ARG A  41      45.517   7.040  -0.384  1.00  0.85           N  
ATOM    617  CA  ARG A  41      45.379   5.738  -1.012  1.00  0.85           C  
ATOM    618  C   ARG A  41      44.012   5.111  -0.759  1.00  0.85           C  
ATOM    619  O   ARG A  41      43.413   4.544  -1.676  1.00  0.85           O  
ATOM    620  CB  ARG A  41      46.474   4.812  -0.509  1.00  0.85           C  
ATOM    621  CG  ARG A  41      47.859   5.200  -1.015  1.00  0.85           C  
ATOM    622  CD  ARG A  41      48.901   4.157  -0.784  1.00  0.85           C  
ATOM    623  NE  ARG A  41      49.170   3.925   0.631  1.00  0.85           N  
ATOM    624  CZ  ARG A  41      50.046   4.650   1.363  1.00  0.85           C  
ATOM    625  NH1 ARG A  41      50.685   5.644   0.808  1.00  0.85           N1+
ATOM    626  NH2 ARG A  41      50.257   4.363   2.636  1.00  0.85           N  
ATOM    627  H   ARG A  41      46.257   7.206   0.307  1.00  0.85           H  
ATOM    628  HA  ARG A  41      45.506   5.867  -2.084  1.00  0.85           H  
ATOM    629 1HB  ARG A  41      46.493   4.826   0.580  1.00  0.85           H  
ATOM    630 2HB  ARG A  41      46.265   3.789  -0.823  1.00  0.85           H  
ATOM    631 1HG  ARG A  41      47.810   5.407  -2.084  1.00  0.85           H  
ATOM    632 2HG  ARG A  41      48.177   6.109  -0.490  1.00  0.85           H  
ATOM    633 1HD  ARG A  41      48.575   3.216  -1.227  1.00  0.85           H  
ATOM    634 2HD  ARG A  41      49.830   4.476  -1.256  1.00  0.85           H  
ATOM    635  HE  ARG A  41      48.688   3.164   1.087  1.00  0.85           H  
ATOM    636 1HH1 ARG A  41      50.519   5.873  -0.160  1.00  0.85           H  
ATOM    637 2HH1 ARG A  41      51.325   6.220   1.364  1.00  0.85           H  
ATOM    638 1HH2 ARG A  41      49.771   3.594   3.067  1.00  0.85           H  
ATOM    639 2HH2 ARG A  41      50.917   4.912   3.173  1.00  0.85           H  
ATOM    640  N   MET A  42      43.482   5.248   0.457  1.00  0.73           N  
ATOM    641  CA  MET A  42      42.185   4.646   0.732  1.00  0.73           C  
ATOM    642  C   MET A  42      41.110   5.391  -0.030  1.00  0.73           C  
ATOM    643  O   MET A  42      40.181   4.788  -0.573  1.00  0.73           O  
ATOM    644  CB  MET A  42      41.879   4.688   2.223  1.00  0.73           C  
ATOM    645  CG  MET A  42      42.802   3.847   3.077  1.00  0.73           C  
ATOM    646  SD  MET A  42      42.780   2.113   2.662  1.00  0.73           S  
ATOM    647  CE  MET A  42      44.228   2.030   1.614  1.00  0.73           C  
ATOM    648  H   MET A  42      44.001   5.729   1.190  1.00  0.73           H  
ATOM    649  HA  MET A  42      42.194   3.610   0.390  1.00  0.73           H  
ATOM    650 1HB  MET A  42      41.958   5.721   2.573  1.00  0.73           H  
ATOM    651 2HB  MET A  42      40.856   4.358   2.396  1.00  0.73           H  
ATOM    652 1HG  MET A  42      43.808   4.201   2.946  1.00  0.73           H  
ATOM    653 2HG  MET A  42      42.533   3.962   4.119  1.00  0.73           H  
ATOM    654 1HE  MET A  42      44.361   1.003   1.264  1.00  0.73           H  
ATOM    655 2HE  MET A  42      44.089   2.678   0.757  1.00  0.73           H  
ATOM    656 3HE  MET A  42      45.106   2.345   2.174  1.00  0.73           H  
ATOM    657  N   ALA A  43      41.238   6.712  -0.104  1.00  0.71           N  
ATOM    658  CA  ALA A  43      40.269   7.493  -0.832  1.00  0.71           C  
ATOM    659  C   ALA A  43      40.281   7.085  -2.299  1.00  0.71           C  
ATOM    660  O   ALA A  43      39.225   6.987  -2.917  1.00  0.71           O  
ATOM    661  CB  ALA A  43      40.542   8.954  -0.637  1.00  0.71           C  
ATOM    662  H   ALA A  43      42.005   7.197   0.364  1.00  0.71           H  
ATOM    663  HA  ALA A  43      39.282   7.270  -0.428  1.00  0.71           H  
ATOM    664 1HB  ALA A  43      39.788   9.531  -1.137  1.00  0.71           H  
ATOM    665 2HB  ALA A  43      40.503   9.161   0.416  1.00  0.71           H  
ATOM    666 3HB  ALA A  43      41.529   9.206  -1.022  1.00  0.71           H  
ATOM    667  N   LEU A  44      41.470   6.790  -2.847  1.00  0.74           N  
ATOM    668  CA  LEU A  44      41.555   6.342  -4.230  1.00  0.74           C  
ATOM    669  C   LEU A  44      40.844   5.010  -4.410  1.00  0.74           C  
ATOM    670  O   LEU A  44      40.165   4.799  -5.413  1.00  0.74           O  
ATOM    671  CB  LEU A  44      43.007   6.195  -4.698  1.00  0.74           C  
ATOM    672  CG  LEU A  44      43.790   7.477  -4.890  1.00  0.74           C  
ATOM    673  CD1 LEU A  44      45.214   7.112  -5.209  1.00  0.74           C  
ATOM    674  CD2 LEU A  44      43.162   8.288  -6.006  1.00  0.74           C  
ATOM    675  H   LEU A  44      42.323   6.910  -2.300  1.00  0.74           H  
ATOM    676  HA  LEU A  44      41.071   7.084  -4.858  1.00  0.74           H  
ATOM    677 1HB  LEU A  44      43.540   5.595  -3.968  1.00  0.74           H  
ATOM    678 2HB  LEU A  44      43.011   5.657  -5.643  1.00  0.74           H  
ATOM    679  HG  LEU A  44      43.783   8.065  -3.976  1.00  0.74           H  
ATOM    680 1HD1 LEU A  44      45.791   8.002  -5.360  1.00  0.74           H  
ATOM    681 2HD1 LEU A  44      45.636   6.539  -4.390  1.00  0.74           H  
ATOM    682 3HD1 LEU A  44      45.236   6.517  -6.118  1.00  0.74           H  
ATOM    683 1HD2 LEU A  44      43.732   9.203  -6.150  1.00  0.74           H  
ATOM    684 2HD2 LEU A  44      43.170   7.708  -6.928  1.00  0.74           H  
ATOM    685 3HD2 LEU A  44      42.136   8.534  -5.742  1.00  0.74           H  
ATOM    686  N   GLU A  45      40.945   4.114  -3.424  1.00  0.79           N  
ATOM    687  CA  GLU A  45      40.250   2.834  -3.540  1.00  0.79           C  
ATOM    688  C   GLU A  45      38.736   3.057  -3.611  1.00  0.79           C  
ATOM    689  O   GLU A  45      38.034   2.362  -4.350  1.00  0.79           O  
ATOM    690  CB  GLU A  45      40.579   1.888  -2.368  1.00  0.79           C  
ATOM    691  CG  GLU A  45      42.013   1.334  -2.346  1.00  0.79           C  
ATOM    692  CD  GLU A  45      42.282   0.388  -1.177  1.00  0.79           C  
ATOM    693  OE1 GLU A  45      41.417   0.223  -0.347  1.00  0.79           O  
ATOM    694  OE2 GLU A  45      43.357  -0.169  -1.128  1.00  0.79           O1-
ATOM    695  H   GLU A  45      41.537   4.314  -2.615  1.00  0.79           H  
ATOM    696  HA  GLU A  45      40.565   2.355  -4.466  1.00  0.79           H  
ATOM    697 1HB  GLU A  45      40.417   2.409  -1.428  1.00  0.79           H  
ATOM    698 2HB  GLU A  45      39.897   1.041  -2.387  1.00  0.79           H  
ATOM    699 1HG  GLU A  45      42.199   0.805  -3.277  1.00  0.79           H  
ATOM    700 2HG  GLU A  45      42.707   2.169  -2.293  1.00  0.79           H  
ATOM    701  N   GLU A  46      38.239   4.041  -2.851  1.00  0.85           N  
ATOM    702  CA  GLU A  46      36.814   4.369  -2.841  1.00  0.85           C  
ATOM    703  C   GLU A  46      36.407   5.402  -3.907  1.00  0.85           C  
ATOM    704  O   GLU A  46      35.216   5.578  -4.191  1.00  0.85           O  
ATOM    705  CB  GLU A  46      36.392   4.861  -1.449  1.00  0.85           C  
ATOM    706  CG  GLU A  46      36.501   3.787  -0.347  1.00  0.85           C  
ATOM    707  CD  GLU A  46      36.027   4.243   1.033  1.00  0.85           C  
ATOM    708  OE1 GLU A  46      35.625   5.373   1.171  1.00  0.85           O  
ATOM    709  OE2 GLU A  46      36.058   3.440   1.941  1.00  0.85           O1-
ATOM    710  H   GLU A  46      38.881   4.550  -2.238  1.00  0.85           H  
ATOM    711  HA  GLU A  46      36.260   3.453  -3.050  1.00  0.85           H  
ATOM    712 1HB  GLU A  46      37.029   5.704  -1.161  1.00  0.85           H  
ATOM    713 2HB  GLU A  46      35.365   5.221  -1.483  1.00  0.85           H  
ATOM    714 1HG  GLU A  46      35.916   2.919  -0.651  1.00  0.85           H  
ATOM    715 2HG  GLU A  46      37.547   3.477  -0.280  1.00  0.85           H  
ATOM    716  N   LEU A  47      37.378   6.063  -4.529  1.00  0.92           N  
ATOM    717  CA  LEU A  47      37.076   7.075  -5.526  1.00  0.92           C  
ATOM    718  C   LEU A  47      36.101   6.602  -6.617  1.00  0.92           C  
ATOM    719  O   LEU A  47      35.171   7.344  -6.912  1.00  0.92           O  
ATOM    720  CB  LEU A  47      38.361   7.673  -6.116  1.00  0.92           C  
ATOM    721  CG  LEU A  47      38.170   8.738  -7.155  1.00  0.92           C  
ATOM    722  CD1 LEU A  47      37.461   9.926  -6.524  1.00  0.92           C  
ATOM    723  CD2 LEU A  47      39.520   9.148  -7.709  1.00  0.92           C  
ATOM    724  H   LEU A  47      38.344   5.913  -4.250  1.00  0.92           H  
ATOM    725  HA  LEU A  47      36.587   7.896  -5.011  1.00  0.92           H  
ATOM    726 1HB  LEU A  47      38.899   8.139  -5.292  1.00  0.92           H  
ATOM    727 2HB  LEU A  47      38.998   6.913  -6.519  1.00  0.92           H  
ATOM    728  HG  LEU A  47      37.552   8.351  -7.949  1.00  0.92           H  
ATOM    729 1HD1 LEU A  47      37.307  10.698  -7.279  1.00  0.92           H  
ATOM    730 2HD1 LEU A  47      36.509   9.609  -6.135  1.00  0.92           H  
ATOM    731 3HD1 LEU A  47      38.068  10.325  -5.712  1.00  0.92           H  
ATOM    732 1HD2 LEU A  47      39.382   9.920  -8.466  1.00  0.92           H  
ATOM    733 2HD2 LEU A  47      40.142   9.536  -6.906  1.00  0.92           H  
ATOM    734 3HD2 LEU A  47      40.005   8.281  -8.155  1.00  0.92           H  
ATOM    735  N   PRO A  48      36.227   5.407  -7.245  1.00  1.00           N  
ATOM    736  CA  PRO A  48      35.284   4.908  -8.235  1.00  1.00           C  
ATOM    737  C   PRO A  48      33.832   4.921  -7.749  1.00  1.00           C  
ATOM    738  O   PRO A  48      32.912   5.072  -8.555  1.00  1.00           O  
ATOM    739  CB  PRO A  48      35.774   3.477  -8.471  1.00  1.00           C  
ATOM    740  CG  PRO A  48      37.251   3.541  -8.180  1.00  1.00           C  
ATOM    741  CD  PRO A  48      37.367   4.490  -7.015  1.00  1.00           C  
ATOM    742  HA  PRO A  48      35.385   5.505  -9.152  1.00  1.00           H  
ATOM    743 1HB  PRO A  48      35.237   2.788  -7.794  1.00  1.00           H  
ATOM    744 2HB  PRO A  48      35.542   3.163  -9.500  1.00  1.00           H  
ATOM    745 1HG  PRO A  48      37.638   2.538  -7.936  1.00  1.00           H  
ATOM    746 2HG  PRO A  48      37.803   3.890  -9.061  1.00  1.00           H  
ATOM    747 1HD  PRO A  48      37.243   3.920  -6.100  1.00  1.00           H  
ATOM    748 2HD  PRO A  48      38.316   4.982  -7.068  1.00  1.00           H  
ATOM    749  N   ASP A  49      33.604   4.759  -6.439  1.00  1.07           N  
ATOM    750  CA  ASP A  49      32.241   4.759  -5.932  1.00  1.07           C  
ATOM    751  C   ASP A  49      31.769   6.204  -5.866  1.00  1.07           C  
ATOM    752  O   ASP A  49      30.605   6.528  -6.143  1.00  1.07           O  
ATOM    753  CB  ASP A  49      32.170   4.081  -4.567  1.00  1.07           C  
ATOM    754  CG  ASP A  49      32.487   2.578  -4.629  1.00  1.07           C  
ATOM    755  OD1 ASP A  49      32.521   2.026  -5.708  1.00  1.07           O  
ATOM    756  OD2 ASP A  49      32.695   2.002  -3.592  1.00  1.07           O1-
ATOM    757  H   ASP A  49      34.364   4.684  -5.768  1.00  1.07           H  
ATOM    758  HA  ASP A  49      31.602   4.212  -6.625  1.00  1.07           H  
ATOM    759 1HB  ASP A  49      32.876   4.561  -3.885  1.00  1.07           H  
ATOM    760 2HB  ASP A  49      31.173   4.212  -4.150  1.00  1.07           H  
ATOM    761  N   ALA A  50      32.693   7.101  -5.506  1.00  1.15           N  
ATOM    762  CA  ALA A  50      32.349   8.515  -5.467  1.00  1.15           C  
ATOM    763  C   ALA A  50      31.953   8.965  -6.860  1.00  1.15           C  
ATOM    764  O   ALA A  50      30.953   9.657  -7.054  1.00  1.15           O  
ATOM    765  CB  ALA A  50      33.530   9.344  -4.998  1.00  1.15           C  
ATOM    766  H   ALA A  50      33.636   6.780  -5.267  1.00  1.15           H  
ATOM    767  HA  ALA A  50      31.502   8.649  -4.794  1.00  1.15           H  
ATOM    768 1HB  ALA A  50      33.264  10.397  -4.978  1.00  1.15           H  
ATOM    769 2HB  ALA A  50      33.825   9.020  -4.004  1.00  1.15           H  
ATOM    770 3HB  ALA A  50      34.347   9.213  -5.670  1.00  1.15           H  
ATOM    771  N   LEU A  51      32.716   8.501  -7.843  1.00  1.23           N  
ATOM    772  CA  LEU A  51      32.495   8.893  -9.218  1.00  1.23           C  
ATOM    773  C   LEU A  51      31.220   8.273  -9.771  1.00  1.23           C  
ATOM    774  O   LEU A  51      30.464   8.941 -10.482  1.00  1.23           O  
ATOM    775  CB  LEU A  51      33.712   8.494 -10.037  1.00  1.23           C  
ATOM    776  CG  LEU A  51      35.004   9.261  -9.645  1.00  1.23           C  
ATOM    777  CD1 LEU A  51      36.175   8.687 -10.415  1.00  1.23           C  
ATOM    778  CD2 LEU A  51      34.820  10.745  -9.890  1.00  1.23           C  
ATOM    779  H   LEU A  51      33.515   7.912  -7.606  1.00  1.23           H  
ATOM    780  HA  LEU A  51      32.395   9.974  -9.254  1.00  1.23           H  
ATOM    781 1HB  LEU A  51      33.894   7.432  -9.890  1.00  1.23           H  
ATOM    782 2HB  LEU A  51      33.508   8.672 -11.091  1.00  1.23           H  
ATOM    783  HG  LEU A  51      35.200   9.115  -8.591  1.00  1.23           H  
ATOM    784 1HD1 LEU A  51      37.087   9.207 -10.132  1.00  1.23           H  
ATOM    785 2HD1 LEU A  51      36.273   7.627 -10.182  1.00  1.23           H  
ATOM    786 3HD1 LEU A  51      36.004   8.813 -11.481  1.00  1.23           H  
ATOM    787 1HD2 LEU A  51      35.727  11.275  -9.595  1.00  1.23           H  
ATOM    788 2HD2 LEU A  51      34.622  10.921 -10.947  1.00  1.23           H  
ATOM    789 3HD2 LEU A  51      33.981  11.107  -9.297  1.00  1.23           H  
ATOM    790  N   GLN A  52      30.938   7.014  -9.400  1.00  1.32           N  
ATOM    791  CA  GLN A  52      29.704   6.370  -9.827  1.00  1.32           C  
ATOM    792  C   GLN A  52      28.516   7.157  -9.320  1.00  1.32           C  
ATOM    793  O   GLN A  52      27.583   7.449 -10.073  1.00  1.32           O  
ATOM    794  CB  GLN A  52      29.582   4.948  -9.283  1.00  1.32           C  
ATOM    795  CG  GLN A  52      28.305   4.275  -9.741  1.00  1.32           C  
ATOM    796  CD  GLN A  52      28.083   2.891  -9.193  1.00  1.32           C  
ATOM    797  NE2 GLN A  52      27.946   1.945 -10.101  1.00  1.32           N  
ATOM    798  OE1 GLN A  52      28.035   2.658  -7.979  1.00  1.32           O  
ATOM    799  H   GLN A  52      31.602   6.478  -8.843  1.00  1.32           H  
ATOM    800  HA  GLN A  52      29.673   6.351 -10.913  1.00  1.32           H  
ATOM    801 1HB  GLN A  52      30.435   4.352  -9.610  1.00  1.32           H  
ATOM    802 2HB  GLN A  52      29.594   4.969  -8.193  1.00  1.32           H  
ATOM    803 1HG  GLN A  52      27.473   4.896  -9.438  1.00  1.32           H  
ATOM    804 2HG  GLN A  52      28.336   4.200 -10.813  1.00  1.32           H  
ATOM    805 1HE2 GLN A  52      27.797   0.996  -9.829  1.00  1.32           H  
ATOM    806 2HE2 GLN A  52      28.012   2.190 -11.093  1.00  1.32           H  
ATOM    807  N   THR A  53      28.579   7.537  -8.042  1.00  1.42           N  
ATOM    808  CA  THR A  53      27.515   8.277  -7.396  1.00  1.42           C  
ATOM    809  C   THR A  53      27.263   9.570  -8.145  1.00  1.42           C  
ATOM    810  O   THR A  53      26.124   9.883  -8.491  1.00  1.42           O  
ATOM    811  CB  THR A  53      27.904   8.580  -5.934  1.00  1.42           C  
ATOM    812  CG2 THR A  53      26.861   9.444  -5.244  1.00  1.42           C  
ATOM    813  OG1 THR A  53      28.081   7.339  -5.225  1.00  1.42           O  
ATOM    814  H   THR A  53      29.389   7.269  -7.478  1.00  1.42           H  
ATOM    815  HA  THR A  53      26.607   7.678  -7.414  1.00  1.42           H  
ATOM    816  HB  THR A  53      28.843   9.115  -5.923  1.00  1.42           H  
ATOM    817  HG1 THR A  53      28.886   6.884  -5.581  1.00  1.42           H  
ATOM    818 1HG2 THR A  53      27.185   9.648  -4.227  1.00  1.42           H  
ATOM    819 2HG2 THR A  53      26.764  10.380  -5.785  1.00  1.42           H  
ATOM    820 3HG2 THR A  53      25.903   8.930  -5.229  1.00  1.42           H  
ATOM    821  N   ILE A  54      28.332  10.283  -8.465  1.00  1.52           N  
ATOM    822  CA  ILE A  54      28.213  11.542  -9.172  1.00  1.52           C  
ATOM    823  C   ILE A  54      27.599  11.357 -10.554  1.00  1.52           C  
ATOM    824  O   ILE A  54      26.695  12.107 -10.933  1.00  1.52           O  
ATOM    825  CB  ILE A  54      29.595  12.180  -9.277  1.00  1.52           C  
ATOM    826  CG1 ILE A  54      30.024  12.586  -7.872  1.00  1.52           C  
ATOM    827  CG2 ILE A  54      29.561  13.368 -10.232  1.00  1.52           C  
ATOM    828  CD1 ILE A  54      31.466  12.919  -7.742  1.00  1.52           C  
ATOM    829  H   ILE A  54      29.254   9.966  -8.158  1.00  1.52           H  
ATOM    830  HA  ILE A  54      27.570  12.200  -8.596  1.00  1.52           H  
ATOM    831  HB  ILE A  54      30.310  11.442  -9.638  1.00  1.52           H  
ATOM    832 1HG1 ILE A  54      29.446  13.456  -7.571  1.00  1.52           H  
ATOM    833 2HG1 ILE A  54      29.791  11.776  -7.191  1.00  1.52           H  
ATOM    834 1HG2 ILE A  54      30.554  13.811 -10.290  1.00  1.52           H  
ATOM    835 2HG2 ILE A  54      29.256  13.030 -11.221  1.00  1.52           H  
ATOM    836 3HG2 ILE A  54      28.851  14.112  -9.868  1.00  1.52           H  
ATOM    837 1HD1 ILE A  54      31.650  13.179  -6.724  1.00  1.52           H  
ATOM    838 2HD1 ILE A  54      32.065  12.054  -8.007  1.00  1.52           H  
ATOM    839 3HD1 ILE A  54      31.719  13.752  -8.392  1.00  1.52           H  
ATOM    840  N   ALA A  55      28.067  10.360 -11.308  1.00  1.62           N  
ATOM    841  CA  ALA A  55      27.512  10.104 -12.631  1.00  1.62           C  
ATOM    842  C   ALA A  55      26.024   9.770 -12.548  1.00  1.62           C  
ATOM    843  O   ALA A  55      25.237  10.234 -13.377  1.00  1.62           O  
ATOM    844  CB  ALA A  55      28.264   8.971 -13.299  1.00  1.62           C  
ATOM    845  H   ALA A  55      28.825   9.774 -10.956  1.00  1.62           H  
ATOM    846  HA  ALA A  55      27.623  11.008 -13.227  1.00  1.62           H  
ATOM    847 1HB  ALA A  55      27.862   8.787 -14.300  1.00  1.62           H  
ATOM    848 2HB  ALA A  55      29.320   9.227 -13.373  1.00  1.62           H  
ATOM    849 3HB  ALA A  55      28.155   8.072 -12.693  1.00  1.62           H  
ATOM    850  N   LEU A  56      25.617   9.008 -11.530  1.00  1.72           N  
ATOM    851  CA  LEU A  56      24.210   8.664 -11.394  1.00  1.72           C  
ATOM    852  C   LEU A  56      23.381   9.887 -11.011  1.00  1.72           C  
ATOM    853  O   LEU A  56      22.272  10.068 -11.517  1.00  1.72           O  
ATOM    854  CB  LEU A  56      24.047   7.525 -10.395  1.00  1.72           C  
ATOM    855  CG  LEU A  56      24.626   6.179 -10.901  1.00  1.72           C  
ATOM    856  CD1 LEU A  56      24.568   5.149  -9.795  1.00  1.72           C  
ATOM    857  CD2 LEU A  56      23.847   5.722 -12.147  1.00  1.72           C  
ATOM    858  H   LEU A  56      26.297   8.634 -10.865  1.00  1.72           H  
ATOM    859  HA  LEU A  56      23.857   8.308 -12.360  1.00  1.72           H  
ATOM    860 1HB  LEU A  56      24.574   7.794  -9.477  1.00  1.72           H  
ATOM    861 2HB  LEU A  56      22.991   7.392 -10.171  1.00  1.72           H  
ATOM    862  HG  LEU A  56      25.667   6.316 -11.167  1.00  1.72           H  
ATOM    863 1HD1 LEU A  56      24.993   4.209 -10.149  1.00  1.72           H  
ATOM    864 2HD1 LEU A  56      25.142   5.509  -8.939  1.00  1.72           H  
ATOM    865 3HD1 LEU A  56      23.533   4.991  -9.499  1.00  1.72           H  
ATOM    866 1HD2 LEU A  56      24.260   4.781 -12.513  1.00  1.72           H  
ATOM    867 2HD2 LEU A  56      22.798   5.580 -11.890  1.00  1.72           H  
ATOM    868 3HD2 LEU A  56      23.931   6.481 -12.928  1.00  1.72           H  
ATOM    869  N   ILE A  57      23.926  10.762 -10.166  1.00  1.81           N  
ATOM    870  CA  ILE A  57      23.202  11.972  -9.805  1.00  1.81           C  
ATOM    871  C   ILE A  57      23.026  12.825 -11.048  1.00  1.81           C  
ATOM    872  O   ILE A  57      21.948  13.384 -11.294  1.00  1.81           O  
ATOM    873  CB  ILE A  57      23.921  12.779  -8.716  1.00  1.81           C  
ATOM    874  CG1 ILE A  57      23.893  12.006  -7.383  1.00  1.81           C  
ATOM    875  CG2 ILE A  57      23.269  14.140  -8.583  1.00  1.81           C  
ATOM    876  CD1 ILE A  57      24.801  12.585  -6.325  1.00  1.81           C  
ATOM    877  H   ILE A  57      24.838  10.570  -9.750  1.00  1.81           H  
ATOM    878  HA  ILE A  57      22.220  11.694  -9.432  1.00  1.81           H  
ATOM    879  HB  ILE A  57      24.969  12.902  -8.993  1.00  1.81           H  
ATOM    880 1HG1 ILE A  57      22.895  11.999  -7.005  1.00  1.81           H  
ATOM    881 2HG1 ILE A  57      24.189  10.982  -7.568  1.00  1.81           H  
ATOM    882 1HG2 ILE A  57      23.784  14.718  -7.817  1.00  1.81           H  
ATOM    883 2HG2 ILE A  57      23.330  14.665  -9.536  1.00  1.81           H  
ATOM    884 3HG2 ILE A  57      22.229  14.014  -8.309  1.00  1.81           H  
ATOM    885 1HD1 ILE A  57      24.728  11.987  -5.415  1.00  1.81           H  
ATOM    886 2HD1 ILE A  57      25.828  12.576  -6.685  1.00  1.81           H  
ATOM    887 3HD1 ILE A  57      24.502  13.609  -6.105  1.00  1.81           H  
ATOM    888  N   ALA A  58      24.097  12.946 -11.832  1.00  1.89           N  
ATOM    889  CA  ALA A  58      24.040  13.714 -13.057  1.00  1.89           C  
ATOM    890  C   ALA A  58      22.990  13.139 -13.999  1.00  1.89           C  
ATOM    891  O   ALA A  58      22.224  13.891 -14.595  1.00  1.89           O  
ATOM    892  CB  ALA A  58      25.390  13.724 -13.714  1.00  1.89           C  
ATOM    893  H   ALA A  58      24.973  12.490 -11.570  1.00  1.89           H  
ATOM    894  HA  ALA A  58      23.754  14.734 -12.807  1.00  1.89           H  
ATOM    895 1HB  ALA A  58      25.342  14.318 -14.615  1.00  1.89           H  
ATOM    896 2HB  ALA A  58      26.125  14.147 -13.033  1.00  1.89           H  
ATOM    897 3HB  ALA A  58      25.668  12.708 -13.955  1.00  1.89           H  
ATOM    898  N   LEU A  59      22.899  11.808 -14.075  1.00  1.97           N  
ATOM    899  CA  LEU A  59      21.893  11.157 -14.905  1.00  1.97           C  
ATOM    900  C   LEU A  59      20.505  11.584 -14.477  1.00  1.97           C  
ATOM    901  O   LEU A  59      19.657  11.913 -15.311  1.00  1.97           O  
ATOM    902  CB  LEU A  59      21.971   9.639 -14.823  1.00  1.97           C  
ATOM    903  CG  LEU A  59      21.051   8.917 -15.797  1.00  1.97           C  
ATOM    904  CD1 LEU A  59      21.628   7.591 -16.106  1.00  1.97           C  
ATOM    905  CD2 LEU A  59      19.657   8.773 -15.198  1.00  1.97           C  
ATOM    906  H   LEU A  59      23.577  11.232 -13.579  1.00  1.97           H  
ATOM    907  HA  LEU A  59      22.051  11.458 -15.939  1.00  1.97           H  
ATOM    908 1HB  LEU A  59      22.986   9.320 -14.994  1.00  1.97           H  
ATOM    909 2HB  LEU A  59      21.685   9.332 -13.822  1.00  1.97           H  
ATOM    910  HG  LEU A  59      20.985   9.480 -16.718  1.00  1.97           H  
ATOM    911 1HD1 LEU A  59      20.971   7.091 -16.813  1.00  1.97           H  
ATOM    912 2HD1 LEU A  59      22.618   7.717 -16.546  1.00  1.97           H  
ATOM    913 3HD1 LEU A  59      21.708   7.000 -15.195  1.00  1.97           H  
ATOM    914 1HD2 LEU A  59      19.013   8.252 -15.905  1.00  1.97           H  
ATOM    915 2HD2 LEU A  59      19.716   8.203 -14.269  1.00  1.97           H  
ATOM    916 3HD2 LEU A  59      19.242   9.752 -14.991  1.00  1.97           H  
ATOM    917  N   LEU A  60      20.246  11.532 -13.171  1.00  2.05           N  
ATOM    918  CA  LEU A  60      18.933  11.882 -12.666  1.00  2.05           C  
ATOM    919  C   LEU A  60      18.620  13.335 -13.005  1.00  2.05           C  
ATOM    920  O   LEU A  60      17.480  13.666 -13.362  1.00  2.05           O  
ATOM    921  CB  LEU A  60      18.887  11.655 -11.155  1.00  2.05           C  
ATOM    922  CG  LEU A  60      18.976  10.185 -10.728  1.00  2.05           C  
ATOM    923  CD1 LEU A  60      19.094  10.103  -9.203  1.00  2.05           C  
ATOM    924  CD2 LEU A  60      17.762   9.439 -11.249  1.00  2.05           C  
ATOM    925  H   LEU A  60      20.980  11.229 -12.526  1.00  2.05           H  
ATOM    926  HA  LEU A  60      18.193  11.244 -13.144  1.00  2.05           H  
ATOM    927 1HB  LEU A  60      19.724  12.185 -10.700  1.00  2.05           H  
ATOM    928 2HB  LEU A  60      17.961  12.068 -10.764  1.00  2.05           H  
ATOM    929  HG  LEU A  60      19.868   9.738 -11.154  1.00  2.05           H  
ATOM    930 1HD1 LEU A  60      19.172   9.059  -8.901  1.00  2.05           H  
ATOM    931 2HD1 LEU A  60      19.985  10.642  -8.881  1.00  2.05           H  
ATOM    932 3HD1 LEU A  60      18.214  10.550  -8.745  1.00  2.05           H  
ATOM    933 1HD2 LEU A  60      17.831   8.391 -10.959  1.00  2.05           H  
ATOM    934 2HD2 LEU A  60      16.856   9.874 -10.829  1.00  2.05           H  
ATOM    935 3HD2 LEU A  60      17.733   9.513 -12.338  1.00  2.05           H  
ATOM    936  N   SER A  61      19.638  14.205 -12.936  1.00  2.14           N  
ATOM    937  CA  SER A  61      19.444  15.607 -13.284  1.00  2.14           C  
ATOM    938  C   SER A  61      19.080  15.728 -14.767  1.00  2.14           C  
ATOM    939  O   SER A  61      18.152  16.460 -15.122  1.00  2.14           O  
ATOM    940  CB  SER A  61      20.696  16.406 -12.977  1.00  2.14           C  
ATOM    941  OG  SER A  61      20.952  16.420 -11.597  1.00  2.14           O  
ATOM    942  H   SER A  61      20.554  13.888 -12.611  1.00  2.14           H  
ATOM    943  HA  SER A  61      18.622  16.002 -12.690  1.00  2.14           H  
ATOM    944 1HB  SER A  61      21.541  15.982 -13.500  1.00  2.14           H  
ATOM    945 2HB  SER A  61      20.570  17.424 -13.338  1.00  2.14           H  
ATOM    946  HG  SER A  61      21.100  15.489 -11.358  1.00  2.14           H  
ATOM    947  N   VAL A  62      19.746  14.942 -15.624  1.00  2.23           N  
ATOM    948  CA  VAL A  62      19.448  14.944 -17.056  1.00  2.23           C  
ATOM    949  C   VAL A  62      18.036  14.521 -17.348  1.00  2.23           C  
ATOM    950  O   VAL A  62      17.345  15.162 -18.142  1.00  2.23           O  
ATOM    951  CB  VAL A  62      20.341  13.950 -17.828  1.00  2.23           C  
ATOM    952  CG1 VAL A  62      19.822  13.787 -19.248  1.00  2.23           C  
ATOM    953  CG2 VAL A  62      21.754  14.439 -17.873  1.00  2.23           C  
ATOM    954  H   VAL A  62      20.505  14.360 -15.271  1.00  2.23           H  
ATOM    955  HA  VAL A  62      19.605  15.951 -17.438  1.00  2.23           H  
ATOM    956  HB  VAL A  62      20.298  12.986 -17.353  1.00  2.23           H  
ATOM    957 1HG1 VAL A  62      20.433  13.066 -19.757  1.00  2.23           H  
ATOM    958 2HG1 VAL A  62      18.800  13.419 -19.226  1.00  2.23           H  
ATOM    959 3HG1 VAL A  62      19.851  14.739 -19.772  1.00  2.23           H  
ATOM    960 1HG2 VAL A  62      22.341  13.719 -18.422  1.00  2.23           H  
ATOM    961 2HG2 VAL A  62      21.789  15.403 -18.374  1.00  2.23           H  
ATOM    962 3HG2 VAL A  62      22.142  14.542 -16.876  1.00  2.23           H  
ATOM    963  N   MET A  63      17.602  13.435 -16.726  1.00  2.32           N  
ATOM    964  CA  MET A  63      16.272  12.944 -16.998  1.00  2.32           C  
ATOM    965  C   MET A  63      15.209  13.886 -16.429  1.00  2.32           C  
ATOM    966  O   MET A  63      14.160  14.096 -17.044  1.00  2.32           O  
ATOM    967  CB  MET A  63      16.141  11.530 -16.448  1.00  2.32           C  
ATOM    968  CG  MET A  63      17.017  10.501 -17.175  1.00  2.32           C  
ATOM    969  SD  MET A  63      16.760  10.458 -18.960  1.00  2.32           S  
ATOM    970  CE  MET A  63      15.096   9.846 -19.139  1.00  2.32           C  
ATOM    971  H   MET A  63      18.222  12.943 -16.080  1.00  2.32           H  
ATOM    972  HA  MET A  63      16.136  12.907 -18.077  1.00  2.32           H  
ATOM    973 1HB  MET A  63      16.438  11.530 -15.395  1.00  2.32           H  
ATOM    974 2HB  MET A  63      15.105  11.206 -16.503  1.00  2.32           H  
ATOM    975 1HG  MET A  63      18.066  10.742 -16.994  1.00  2.32           H  
ATOM    976 2HG  MET A  63      16.823   9.508 -16.775  1.00  2.32           H  
ATOM    977 1HE  MET A  63      14.844   9.786 -20.199  1.00  2.32           H  
ATOM    978 2HE  MET A  63      15.020   8.854 -18.692  1.00  2.32           H  
ATOM    979 3HE  MET A  63      14.401  10.523 -18.639  1.00  2.32           H  
ATOM    980  N   SER A  64      15.502  14.531 -15.292  1.00  2.42           N  
ATOM    981  CA  SER A  64      14.547  15.459 -14.697  1.00  2.42           C  
ATOM    982  C   SER A  64      14.378  16.687 -15.587  1.00  2.42           C  
ATOM    983  O   SER A  64      13.249  17.107 -15.883  1.00  2.42           O  
ATOM    984  CB  SER A  64      15.042  15.886 -13.333  1.00  2.42           C  
ATOM    985  OG  SER A  64      15.101  14.789 -12.455  1.00  2.42           O  
ATOM    986  H   SER A  64      16.371  14.338 -14.795  1.00  2.42           H  
ATOM    987  HA  SER A  64      13.584  14.957 -14.599  1.00  2.42           H  
ATOM    988 1HB  SER A  64      16.034  16.328 -13.429  1.00  2.42           H  
ATOM    989 2HB  SER A  64      14.380  16.647 -12.930  1.00  2.42           H  
ATOM    990  HG  SER A  64      15.844  14.230 -12.786  1.00  2.42           H  
ATOM    991  N   LEU A  65      15.509  17.234 -16.053  1.00  2.51           N  
ATOM    992  CA  LEU A  65      15.501  18.374 -16.953  1.00  2.51           C  
ATOM    993  C   LEU A  65      14.906  17.979 -18.274  1.00  2.51           C  
ATOM    994  O   LEU A  65      14.175  18.751 -18.890  1.00  2.51           O  
ATOM    995  CB  LEU A  65      16.909  18.919 -17.155  1.00  2.51           C  
ATOM    996  CG  LEU A  65      17.492  19.622 -15.964  1.00  2.51           C  
ATOM    997  CD1 LEU A  65      18.949  19.933 -16.231  1.00  2.51           C  
ATOM    998  CD2 LEU A  65      16.680  20.904 -15.720  1.00  2.51           C  
ATOM    999  H   LEU A  65      16.409  16.849 -15.763  1.00  2.51           H  
ATOM   1000  HA  LEU A  65      14.892  19.158 -16.513  1.00  2.51           H  
ATOM   1001 1HB  LEU A  65      17.565  18.080 -17.399  1.00  2.51           H  
ATOM   1002 2HB  LEU A  65      16.902  19.605 -17.988  1.00  2.51           H  
ATOM   1003  HG  LEU A  65      17.435  18.976 -15.087  1.00  2.51           H  
ATOM   1004 1HD1 LEU A  65      19.377  20.443 -15.369  1.00  2.51           H  
ATOM   1005 2HD1 LEU A  65      19.487  18.999 -16.407  1.00  2.51           H  
ATOM   1006 3HD1 LEU A  65      19.027  20.572 -17.109  1.00  2.51           H  
ATOM   1007 1HD2 LEU A  65      17.084  21.432 -14.857  1.00  2.51           H  
ATOM   1008 2HD2 LEU A  65      16.738  21.545 -16.600  1.00  2.51           H  
ATOM   1009 3HD2 LEU A  65      15.636  20.646 -15.531  1.00  2.51           H  
ATOM   1010  N   GLY A  66      15.177  16.756 -18.687  1.00  2.61           N  
ATOM   1011  CA  GLY A  66      14.664  16.235 -19.918  1.00  2.61           C  
ATOM   1012  C   GLY A  66      13.155  16.324 -19.946  1.00  2.61           C  
ATOM   1013  O   GLY A  66      12.586  16.963 -20.832  1.00  2.61           O  
ATOM   1014  H   GLY A  66      15.802  16.160 -18.153  1.00  2.61           H  
ATOM   1015 1HA  GLY A  66      15.085  16.803 -20.744  1.00  2.61           H  
ATOM   1016 2HA  GLY A  66      14.977  15.198 -20.009  1.00  2.61           H  
ATOM   1017  N   VAL A  67      12.505  15.749 -18.934  1.00  2.73           N  
ATOM   1018  CA  VAL A  67      11.049  15.780 -18.863  1.00  2.73           C  
ATOM   1019  C   VAL A  67      10.551  17.215 -18.821  1.00  2.73           C  
ATOM   1020  O   VAL A  67       9.595  17.564 -19.521  1.00  2.73           O  
ATOM   1021  CB  VAL A  67      10.546  15.012 -17.640  1.00  2.73           C  
ATOM   1022  CG1 VAL A  67       9.050  15.254 -17.473  1.00  2.73           C  
ATOM   1023  CG2 VAL A  67      10.834  13.528 -17.830  1.00  2.73           C  
ATOM   1024  H   VAL A  67      13.041  15.252 -18.219  1.00  2.73           H  
ATOM   1025  HA  VAL A  67      10.649  15.299 -19.747  1.00  2.73           H  
ATOM   1026  HB  VAL A  67      11.058  15.379 -16.744  1.00  2.73           H  
ATOM   1027 1HG1 VAL A  67       8.689  14.715 -16.600  1.00  2.73           H  
ATOM   1028 2HG1 VAL A  67       8.872  16.320 -17.340  1.00  2.73           H  
ATOM   1029 3HG1 VAL A  67       8.520  14.907 -18.361  1.00  2.73           H  
ATOM   1030 1HG2 VAL A  67      10.483  12.976 -16.960  1.00  2.73           H  
ATOM   1031 2HG2 VAL A  67      10.323  13.168 -18.722  1.00  2.73           H  
ATOM   1032 3HG2 VAL A  67      11.907  13.381 -17.944  1.00  2.73           H  
ATOM   1033  N   PHE A  68      11.210  18.065 -18.045  1.00  2.87           N  
ATOM   1034  CA  PHE A  68      10.862  19.472 -18.001  1.00  2.87           C  
ATOM   1035  C   PHE A  68      10.845  20.099 -19.397  1.00  2.87           C  
ATOM   1036  O   PHE A  68       9.857  20.733 -19.769  1.00  2.87           O  
ATOM   1037  CB  PHE A  68      11.844  20.182 -17.063  1.00  2.87           C  
ATOM   1038  CG  PHE A  68      11.885  21.660 -17.077  1.00  2.87           C  
ATOM   1039  CD1 PHE A  68      10.918  22.442 -16.479  1.00  2.87           C  
ATOM   1040  CD2 PHE A  68      12.979  22.272 -17.668  1.00  2.87           C  
ATOM   1041  CE1 PHE A  68      11.039  23.821 -16.491  1.00  2.87           C  
ATOM   1042  CE2 PHE A  68      13.107  23.631 -17.675  1.00  2.87           C  
ATOM   1043  CZ  PHE A  68      12.138  24.411 -17.087  1.00  2.87           C  
ATOM   1044  H   PHE A  68      11.984  17.727 -17.465  1.00  2.87           H  
ATOM   1045  HA  PHE A  68       9.860  19.560 -17.579  1.00  2.87           H  
ATOM   1046 1HB  PHE A  68      11.640  19.867 -16.042  1.00  2.87           H  
ATOM   1047 2HB  PHE A  68      12.822  19.846 -17.279  1.00  2.87           H  
ATOM   1048  HD1 PHE A  68      10.062  21.967 -16.002  1.00  2.87           H  
ATOM   1049  HD2 PHE A  68      13.749  21.643 -18.129  1.00  2.87           H  
ATOM   1050  HE1 PHE A  68      10.273  24.442 -16.025  1.00  2.87           H  
ATOM   1051  HE2 PHE A  68      13.971  24.095 -18.145  1.00  2.87           H  
ATOM   1052  HZ  PHE A  68      12.236  25.495 -17.095  1.00  2.87           H  
ATOM   1053  N   PHE A  69      11.908  19.897 -20.185  1.00  3.09           N  
ATOM   1054  CA  PHE A  69      11.961  20.489 -21.520  1.00  3.09           C  
ATOM   1055  C   PHE A  69      10.990  19.821 -22.496  1.00  3.09           C  
ATOM   1056  O   PHE A  69      10.395  20.496 -23.343  1.00  3.09           O  
ATOM   1057  CB  PHE A  69      13.384  20.411 -22.074  1.00  3.09           C  
ATOM   1058  CG  PHE A  69      14.327  21.384 -21.418  1.00  3.09           C  
ATOM   1059  CD1 PHE A  69      15.377  20.947 -20.626  1.00  3.09           C  
ATOM   1060  CD2 PHE A  69      14.157  22.743 -21.588  1.00  3.09           C  
ATOM   1061  CE1 PHE A  69      16.228  21.845 -20.012  1.00  3.09           C  
ATOM   1062  CE2 PHE A  69      15.009  23.647 -20.980  1.00  3.09           C  
ATOM   1063  CZ  PHE A  69      16.044  23.195 -20.188  1.00  3.09           C  
ATOM   1064  H   PHE A  69      12.694  19.352 -19.833  1.00  3.09           H  
ATOM   1065  HA  PHE A  69      11.693  21.538 -21.436  1.00  3.09           H  
ATOM   1066 1HB  PHE A  69      13.772  19.399 -21.920  1.00  3.09           H  
ATOM   1067 2HB  PHE A  69      13.374  20.604 -23.144  1.00  3.09           H  
ATOM   1068  HD1 PHE A  69      15.524  19.880 -20.489  1.00  3.09           H  
ATOM   1069  HD2 PHE A  69      13.335  23.100 -22.212  1.00  3.09           H  
ATOM   1070  HE1 PHE A  69      17.045  21.483 -19.392  1.00  3.09           H  
ATOM   1071  HE2 PHE A  69      14.862  24.718 -21.125  1.00  3.09           H  
ATOM   1072  HZ  PHE A  69      16.715  23.906 -19.708  1.00  3.09           H  
ATOM   1073  N   LEU A  70      10.762  18.514 -22.342  1.00  3.42           N  
ATOM   1074  CA  LEU A  70       9.825  17.784 -23.198  1.00  3.42           C  
ATOM   1075  C   LEU A  70       8.405  18.293 -23.038  1.00  3.42           C  
ATOM   1076  O   LEU A  70       7.642  18.336 -24.015  1.00  3.42           O  
ATOM   1077  CB  LEU A  70       9.868  16.285 -22.889  1.00  3.42           C  
ATOM   1078  CG  LEU A  70      11.125  15.554 -23.347  1.00  3.42           C  
ATOM   1079  CD1 LEU A  70      11.169  14.147 -22.753  1.00  3.42           C  
ATOM   1080  CD2 LEU A  70      11.094  15.479 -24.850  1.00  3.42           C  
ATOM   1081  H   LEU A  70      11.279  17.998 -21.629  1.00  3.42           H  
ATOM   1082  HA  LEU A  70      10.124  17.930 -24.233  1.00  3.42           H  
ATOM   1083 1HB  LEU A  70       9.790  16.162 -21.814  1.00  3.42           H  
ATOM   1084 2HB  LEU A  70       9.007  15.807 -23.351  1.00  3.42           H  
ATOM   1085  HG  LEU A  70      11.999  16.100 -23.032  1.00  3.42           H  
ATOM   1086 1HD1 LEU A  70      12.064  13.636 -23.102  1.00  3.42           H  
ATOM   1087 2HD1 LEU A  70      11.191  14.207 -21.673  1.00  3.42           H  
ATOM   1088 3HD1 LEU A  70      10.290  13.591 -23.069  1.00  3.42           H  
ATOM   1089 1HD2 LEU A  70      11.985  14.969 -25.206  1.00  3.42           H  
ATOM   1090 2HD2 LEU A  70      10.213  14.930 -25.178  1.00  3.42           H  
ATOM   1091 3HD2 LEU A  70      11.058  16.479 -25.253  1.00  3.42           H  
ATOM   1092  N   LEU A  71       8.047  18.678 -21.816  1.00  3.89           N  
ATOM   1093  CA  LEU A  71       6.721  19.196 -21.533  1.00  3.89           C  
ATOM   1094  C   LEU A  71       6.625  20.700 -21.817  1.00  3.89           C  
ATOM   1095  O   LEU A  71       5.639  21.167 -22.390  1.00  3.89           O  
ATOM   1096  CB  LEU A  71       6.384  18.943 -20.060  1.00  3.89           C  
ATOM   1097  CG  LEU A  71       6.294  17.475 -19.641  1.00  3.89           C  
ATOM   1098  CD1 LEU A  71       6.090  17.403 -18.141  1.00  3.89           C  
ATOM   1099  CD2 LEU A  71       5.165  16.805 -20.386  1.00  3.89           C  
ATOM   1100  H   LEU A  71       8.715  18.571 -21.047  1.00  3.89           H  
ATOM   1101  HA  LEU A  71       6.003  18.673 -22.160  1.00  3.89           H  
ATOM   1102 1HB  LEU A  71       7.166  19.407 -19.451  1.00  3.89           H  
ATOM   1103 2HB  LEU A  71       5.437  19.423 -19.831  1.00  3.89           H  
ATOM   1104  HG  LEU A  71       7.226  16.970 -19.878  1.00  3.89           H  
ATOM   1105 1HD1 LEU A  71       6.039  16.361 -17.830  1.00  3.89           H  
ATOM   1106 2HD1 LEU A  71       6.928  17.892 -17.643  1.00  3.89           H  
ATOM   1107 3HD1 LEU A  71       5.164  17.908 -17.876  1.00  3.89           H  
ATOM   1108 1HD2 LEU A  71       5.105  15.758 -20.088  1.00  3.89           H  
ATOM   1109 2HD2 LEU A  71       4.226  17.305 -20.149  1.00  3.89           H  
ATOM   1110 3HD2 LEU A  71       5.350  16.868 -21.458  1.00  3.89           H  
ATOM   1111  N   MET A  72       7.640  21.455 -21.393  1.00  4.46           N  
ATOM   1112  CA  MET A  72       7.684  22.907 -21.536  1.00  4.46           C  
ATOM   1113  C   MET A  72       7.817  23.450 -22.960  1.00  4.46           C  
ATOM   1114  O   MET A  72       7.149  24.425 -23.312  1.00  4.46           O  
ATOM   1115  CB  MET A  72       8.804  23.483 -20.682  1.00  4.46           C  
ATOM   1116  CG  MET A  72       8.939  24.977 -20.785  1.00  4.46           C  
ATOM   1117  SD  MET A  72      10.261  25.611 -19.783  1.00  4.46           S  
ATOM   1118  CE  MET A  72      11.628  24.847 -20.609  1.00  4.46           C  
ATOM   1119  H   MET A  72       8.432  21.016 -20.928  1.00  4.46           H  
ATOM   1120  HA  MET A  72       6.745  23.293 -21.145  1.00  4.46           H  
ATOM   1121 1HB  MET A  72       8.649  23.215 -19.638  1.00  4.46           H  
ATOM   1122 2HB  MET A  72       9.751  23.042 -20.991  1.00  4.46           H  
ATOM   1123 1HG  MET A  72       9.129  25.249 -21.822  1.00  4.46           H  
ATOM   1124 2HG  MET A  72       8.009  25.448 -20.471  1.00  4.46           H  
ATOM   1125 1HE  MET A  72      12.551  25.144 -20.125  1.00  4.46           H  
ATOM   1126 2HE  MET A  72      11.516  23.765 -20.549  1.00  4.46           H  
ATOM   1127 3HE  MET A  72      11.648  25.156 -21.652  1.00  4.46           H  
ATOM   1128  N   GLN A  73       8.740  22.893 -23.754  1.00  5.06           N  
ATOM   1129  CA  GLN A  73       9.009  23.438 -25.081  1.00  5.06           C  
ATOM   1130  C   GLN A  73       7.763  23.584 -25.949  1.00  5.06           C  
ATOM   1131  O   GLN A  73       7.033  22.622 -26.190  1.00  5.06           O  
ATOM   1132  CB  GLN A  73      10.049  22.590 -25.820  1.00  5.06           C  
ATOM   1133  CG  GLN A  73      10.325  23.093 -27.233  1.00  5.06           C  
ATOM   1134  CD  GLN A  73      10.985  24.462 -27.225  1.00  5.06           C  
ATOM   1135  NE2 GLN A  73      12.263  24.507 -26.848  1.00  5.06           N  
ATOM   1136  OE1 GLN A  73      10.337  25.474 -27.561  1.00  5.06           O  
ATOM   1137  H   GLN A  73       9.271  22.077 -23.449  1.00  5.06           H  
ATOM   1138  HA  GLN A  73       9.430  24.433 -24.947  1.00  5.06           H  
ATOM   1139 1HB  GLN A  73      10.985  22.582 -25.259  1.00  5.06           H  
ATOM   1140 2HB  GLN A  73       9.698  21.557 -25.881  1.00  5.06           H  
ATOM   1141 1HG  GLN A  73      11.001  22.394 -27.735  1.00  5.06           H  
ATOM   1142 2HG  GLN A  73       9.390  23.157 -27.785  1.00  5.06           H  
ATOM   1143 1HE2 GLN A  73      12.750  25.381 -26.831  1.00  5.06           H  
ATOM   1144 2HE2 GLN A  73      12.728  23.665 -26.576  1.00  5.06           H  
ATOM   1145  N   ARG A  74       7.545  24.805 -26.439  1.00  5.54           N  
ATOM   1146  CA  ARG A  74       6.398  25.112 -27.280  1.00  5.54           C  
ATOM   1147  C   ARG A  74       6.680  25.006 -28.780  1.00  5.54           C  
ATOM   1148  O   ARG A  74       5.773  24.706 -29.560  1.00  5.54           O  
ATOM   1149  CB  ARG A  74       5.899  26.516 -26.981  1.00  5.54           C  
ATOM   1150  CG  ARG A  74       5.315  26.704 -25.585  1.00  5.54           C  
ATOM   1151  CD  ARG A  74       4.866  28.111 -25.355  1.00  5.54           C  
ATOM   1152  NE  ARG A  74       4.307  28.296 -24.021  1.00  5.54           N  
ATOM   1153  CZ  ARG A  74       3.852  29.469 -23.531  1.00  5.54           C  
ATOM   1154  NH1 ARG A  74       3.890  30.556 -24.271  1.00  5.54           N1+
ATOM   1155  NH2 ARG A  74       3.366  29.527 -22.303  1.00  5.54           N  
ATOM   1156  H   ARG A  74       8.194  25.544 -26.203  1.00  5.54           H  
ATOM   1157  HA  ARG A  74       5.605  24.408 -27.033  1.00  5.54           H  
ATOM   1158 1HB  ARG A  74       6.721  27.221 -27.094  1.00  5.54           H  
ATOM   1159 2HB  ARG A  74       5.131  26.790 -27.704  1.00  5.54           H  
ATOM   1160 1HG  ARG A  74       4.458  26.043 -25.460  1.00  5.54           H  
ATOM   1161 2HG  ARG A  74       6.074  26.454 -24.839  1.00  5.54           H  
ATOM   1162 1HD  ARG A  74       5.717  28.782 -25.463  1.00  5.54           H  
ATOM   1163 2HD  ARG A  74       4.102  28.373 -26.086  1.00  5.54           H  
ATOM   1164  HE  ARG A  74       4.262  27.484 -23.418  1.00  5.54           H  
ATOM   1165 1HH1 ARG A  74       4.261  30.514 -25.210  1.00  5.54           H  
ATOM   1166 2HH1 ARG A  74       3.550  31.431 -23.901  1.00  5.54           H  
ATOM   1167 1HH2 ARG A  74       3.335  28.693 -21.732  1.00  5.54           H  
ATOM   1168 2HH2 ARG A  74       3.026  30.403 -21.935  1.00  5.54           H  
ATOM   1169  N   LYS A  75       7.910  25.316 -29.204  1.00  5.75           N  
ATOM   1170  CA  LYS A  75       8.212  25.307 -30.635  1.00  5.75           C  
ATOM   1171  C   LYS A  75       9.710  25.192 -30.925  1.00  5.75           C  
ATOM   1172  O   LYS A  75      10.517  25.970 -30.418  1.00  5.75           O  
ATOM   1173  CB  LYS A  75       7.639  26.559 -31.311  1.00  5.75           C  
ATOM   1174  CG  LYS A  75       7.785  26.584 -32.833  1.00  5.75           C  
ATOM   1175  CD  LYS A  75       7.062  27.785 -33.442  1.00  5.75           C  
ATOM   1176  CE  LYS A  75       7.196  27.809 -34.962  1.00  5.75           C  
ATOM   1177  NZ  LYS A  75       6.478  28.969 -35.563  1.00  5.75           N1+
ATOM   1178  H   LYS A  75       8.658  25.519 -28.539  1.00  5.75           H  
ATOM   1179  HA  LYS A  75       7.731  24.434 -31.075  1.00  5.75           H  
ATOM   1180 1HB  LYS A  75       6.578  26.651 -31.079  1.00  5.75           H  
ATOM   1181 2HB  LYS A  75       8.137  27.442 -30.915  1.00  5.75           H  
ATOM   1182 1HG  LYS A  75       8.842  26.637 -33.096  1.00  5.75           H  
ATOM   1183 2HG  LYS A  75       7.370  25.668 -33.251  1.00  5.75           H  
ATOM   1184 1HD  LYS A  75       6.003  27.741 -33.180  1.00  5.75           H  
ATOM   1185 2HD  LYS A  75       7.481  28.705 -33.036  1.00  5.75           H  
ATOM   1186 1HE  LYS A  75       8.251  27.870 -35.226  1.00  5.75           H  
ATOM   1187 2HE  LYS A  75       6.781  26.887 -35.372  1.00  5.75           H  
ATOM   1188 1HZ  LYS A  75       6.589  28.950 -36.567  1.00  5.75           H  
ATOM   1189 2HZ  LYS A  75       5.495  28.914 -35.333  1.00  5.75           H  
ATOM   1190 3HZ  LYS A  75       6.862  29.829 -35.199  1.00  5.75           H  
ATOM   1191  N   GLY A  76      10.062  24.281 -31.826  1.00  5.62           N  
ATOM   1192  CA  GLY A  76      11.454  24.083 -32.223  1.00  5.62           C  
ATOM   1193  C   GLY A  76      12.001  22.797 -31.630  1.00  5.62           C  
ATOM   1194  O   GLY A  76      11.449  22.274 -30.663  1.00  5.62           O  
ATOM   1195  H   GLY A  76       9.349  23.688 -32.224  1.00  5.62           H  
ATOM   1196 1HA  GLY A  76      11.521  24.045 -33.311  1.00  5.62           H  
ATOM   1197 2HA  GLY A  76      12.056  24.927 -31.890  1.00  5.62           H  
ATOM   1198  N   ILE A  77      13.057  22.256 -32.257  1.00  5.17           N  
ATOM   1199  CA  ILE A  77      13.756  21.008 -31.871  1.00  5.17           C  
ATOM   1200  C   ILE A  77      12.905  19.740 -32.080  1.00  5.17           C  
ATOM   1201  O   ILE A  77      13.298  18.825 -32.805  1.00  5.17           O  
ATOM   1202  CB  ILE A  77      14.224  21.042 -30.402  1.00  5.17           C  
ATOM   1203  CG1 ILE A  77      15.231  22.156 -30.193  1.00  5.17           C  
ATOM   1204  CG2 ILE A  77      14.891  19.707 -30.077  1.00  5.17           C  
ATOM   1205  CD1 ILE A  77      15.517  22.412 -28.741  1.00  5.17           C  
ATOM   1206  H   ILE A  77      13.421  22.757 -33.054  1.00  5.17           H  
ATOM   1207  HA  ILE A  77      14.642  20.914 -32.497  1.00  5.17           H  
ATOM   1208  HB  ILE A  77      13.391  21.191 -29.723  1.00  5.17           H  
ATOM   1209 1HG1 ILE A  77      16.163  21.893 -30.690  1.00  5.17           H  
ATOM   1210 2HG1 ILE A  77      14.849  23.076 -30.637  1.00  5.17           H  
ATOM   1211 1HG2 ILE A  77      15.241  19.711 -29.056  1.00  5.17           H  
ATOM   1212 2HG2 ILE A  77      14.180  18.904 -30.211  1.00  5.17           H  
ATOM   1213 3HG2 ILE A  77      15.736  19.553 -30.742  1.00  5.17           H  
ATOM   1214 1HD1 ILE A  77      16.243  23.219 -28.648  1.00  5.17           H  
ATOM   1215 2HD1 ILE A  77      14.592  22.694 -28.235  1.00  5.17           H  
ATOM   1216 3HD1 ILE A  77      15.918  21.508 -28.287  1.00  5.17           H  
ATOM   1217  N   GLY A  78      11.747  19.709 -31.430  1.00  4.54           N  
ATOM   1218  CA  GLY A  78      10.799  18.615 -31.483  1.00  4.54           C  
ATOM   1219  C   GLY A  78      10.979  17.711 -30.280  1.00  4.54           C  
ATOM   1220  O   GLY A  78      12.090  17.558 -29.772  1.00  4.54           O  
ATOM   1221  H   GLY A  78      11.519  20.518 -30.867  1.00  4.54           H  
ATOM   1222 1HA  GLY A  78       9.785  19.016 -31.497  1.00  4.54           H  
ATOM   1223 2HA  GLY A  78      10.940  18.050 -32.403  1.00  4.54           H  
ATOM   1224  N   LYS A  79       9.896  17.080 -29.840  1.00  3.88           N  
ATOM   1225  CA  LYS A  79       9.961  16.211 -28.669  1.00  3.88           C  
ATOM   1226  C   LYS A  79      10.878  15.013 -28.919  1.00  3.88           C  
ATOM   1227  O   LYS A  79      11.576  14.564 -28.014  1.00  3.88           O  
ATOM   1228  CB  LYS A  79       8.559  15.774 -28.274  1.00  3.88           C  
ATOM   1229  CG  LYS A  79       7.688  16.900 -27.695  1.00  3.88           C  
ATOM   1230  CD  LYS A  79       6.282  16.403 -27.339  1.00  3.88           C  
ATOM   1231  CE  LYS A  79       5.362  17.558 -26.910  1.00  3.88           C  
ATOM   1232  NZ  LYS A  79       5.818  18.217 -25.656  1.00  3.88           N1+
ATOM   1233  H   LYS A  79       9.010  17.228 -30.304  1.00  3.88           H  
ATOM   1234  HA  LYS A  79      10.381  16.781 -27.841  1.00  3.88           H  
ATOM   1235 1HB  LYS A  79       8.046  15.371 -29.145  1.00  3.88           H  
ATOM   1236 2HB  LYS A  79       8.620  14.985 -27.525  1.00  3.88           H  
ATOM   1237 1HG  LYS A  79       8.159  17.295 -26.787  1.00  3.88           H  
ATOM   1238 2HG  LYS A  79       7.605  17.708 -28.420  1.00  3.88           H  
ATOM   1239 1HD  LYS A  79       5.839  15.911 -28.204  1.00  3.88           H  
ATOM   1240 2HD  LYS A  79       6.346  15.680 -26.524  1.00  3.88           H  
ATOM   1241 1HE  LYS A  79       5.335  18.300 -27.706  1.00  3.88           H  
ATOM   1242 2HE  LYS A  79       4.357  17.167 -26.756  1.00  3.88           H  
ATOM   1243 1HZ  LYS A  79       5.195  18.967 -25.407  1.00  3.88           H  
ATOM   1244 2HZ  LYS A  79       5.846  17.551 -24.900  1.00  3.88           H  
ATOM   1245 3HZ  LYS A  79       6.758  18.603 -25.765  1.00  3.88           H  
ATOM   1246  N   ILE A  80      10.906  14.517 -30.162  1.00  3.31           N  
ATOM   1247  CA  ILE A  80      11.777  13.392 -30.502  1.00  3.31           C  
ATOM   1248  C   ILE A  80      13.229  13.841 -30.407  1.00  3.31           C  
ATOM   1249  O   ILE A  80      14.088  13.109 -29.909  1.00  3.31           O  
ATOM   1250  CB  ILE A  80      11.522  12.831 -31.910  1.00  3.31           C  
ATOM   1251  CG1 ILE A  80      10.160  12.193 -31.967  1.00  3.31           C  
ATOM   1252  CG2 ILE A  80      12.597  11.816 -32.245  1.00  3.31           C  
ATOM   1253  CD1 ILE A  80       9.712  11.819 -33.341  1.00  3.31           C  
ATOM   1254  H   ILE A  80      10.313  14.925 -30.867  1.00  3.31           H  
ATOM   1255  HA  ILE A  80      11.612  12.597 -29.785  1.00  3.31           H  
ATOM   1256  HB  ILE A  80      11.545  13.639 -32.638  1.00  3.31           H  
ATOM   1257 1HG1 ILE A  80      10.151  11.307 -31.331  1.00  3.31           H  
ATOM   1258 2HG1 ILE A  80       9.457  12.900 -31.594  1.00  3.31           H  
ATOM   1259 1HG2 ILE A  80      12.423  11.417 -33.243  1.00  3.31           H  
ATOM   1260 2HG2 ILE A  80      13.574  12.297 -32.213  1.00  3.31           H  
ATOM   1261 3HG2 ILE A  80      12.570  11.006 -31.522  1.00  3.31           H  
ATOM   1262 1HD1 ILE A  80       8.712  11.388 -33.293  1.00  3.31           H  
ATOM   1263 2HD1 ILE A  80       9.694  12.708 -33.972  1.00  3.31           H  
ATOM   1264 3HD1 ILE A  80      10.401  11.088 -33.761  1.00  3.31           H  
ATOM   1265  N   GLY A  81      13.491  15.045 -30.922  1.00  2.86           N  
ATOM   1266  CA  GLY A  81      14.809  15.664 -30.911  1.00  2.86           C  
ATOM   1267  C   GLY A  81      15.301  15.770 -29.478  1.00  2.86           C  
ATOM   1268  O   GLY A  81      16.391  15.286 -29.148  1.00  2.86           O  
ATOM   1269  H   GLY A  81      12.726  15.575 -31.311  1.00  2.86           H  
ATOM   1270 1HA  GLY A  81      15.504  15.074 -31.507  1.00  2.86           H  
ATOM   1271 2HA  GLY A  81      14.745  16.658 -31.358  1.00  2.86           H  
ATOM   1272  N   LEU A  82      14.471  16.362 -28.614  1.00  2.52           N  
ATOM   1273  CA  LEU A  82      14.824  16.501 -27.214  1.00  2.52           C  
ATOM   1274  C   LEU A  82      15.029  15.125 -26.611  1.00  2.52           C  
ATOM   1275  O   LEU A  82      15.998  14.904 -25.890  1.00  2.52           O  
ATOM   1276  CB  LEU A  82      13.698  17.216 -26.457  1.00  2.52           C  
ATOM   1277  CG  LEU A  82      13.491  18.704 -26.722  1.00  2.52           C  
ATOM   1278  CD1 LEU A  82      12.204  19.165 -26.066  1.00  2.52           C  
ATOM   1279  CD2 LEU A  82      14.659  19.469 -26.149  1.00  2.52           C  
ATOM   1280  H   LEU A  82      13.584  16.732 -28.955  1.00  2.52           H  
ATOM   1281  HA  LEU A  82      15.749  17.069 -27.133  1.00  2.52           H  
ATOM   1282 1HB  LEU A  82      12.779  16.734 -26.754  1.00  2.52           H  
ATOM   1283 2HB  LEU A  82      13.837  17.072 -25.386  1.00  2.52           H  
ATOM   1284  HG  LEU A  82      13.405  18.879 -27.790  1.00  2.52           H  
ATOM   1285 1HD1 LEU A  82      12.059  20.227 -26.252  1.00  2.52           H  
ATOM   1286 2HD1 LEU A  82      11.366  18.611 -26.480  1.00  2.52           H  
ATOM   1287 3HD1 LEU A  82      12.266  18.989 -24.997  1.00  2.52           H  
ATOM   1288 1HD2 LEU A  82      14.516  20.533 -26.330  1.00  2.52           H  
ATOM   1289 2HD2 LEU A  82      14.720  19.286 -25.075  1.00  2.52           H  
ATOM   1290 3HD2 LEU A  82      15.581  19.137 -26.627  1.00  2.52           H  
ATOM   1291  N   GLY A  83      14.164  14.178 -26.961  1.00  2.27           N  
ATOM   1292  CA  GLY A  83      14.249  12.821 -26.463  1.00  2.27           C  
ATOM   1293  C   GLY A  83      15.622  12.243 -26.745  1.00  2.27           C  
ATOM   1294  O   GLY A  83      16.298  11.765 -25.837  1.00  2.27           O  
ATOM   1295  H   GLY A  83      13.378  14.404 -27.565  1.00  2.27           H  
ATOM   1296 1HA  GLY A  83      14.046  12.802 -25.394  1.00  2.27           H  
ATOM   1297 2HA  GLY A  83      13.486  12.221 -26.950  1.00  2.27           H  
ATOM   1298  N   GLY A  84      16.054  12.291 -28.004  1.00  2.09           N  
ATOM   1299  CA  GLY A  84      17.357  11.745 -28.358  1.00  2.09           C  
ATOM   1300  C   GLY A  84      18.502  12.393 -27.569  1.00  2.09           C  
ATOM   1301  O   GLY A  84      19.430  11.703 -27.135  1.00  2.09           O  
ATOM   1302  H   GLY A  84      15.454  12.701 -28.722  1.00  2.09           H  
ATOM   1303 1HA  GLY A  84      17.354  10.670 -28.186  1.00  2.09           H  
ATOM   1304 2HA  GLY A  84      17.521  11.898 -29.425  1.00  2.09           H  
ATOM   1305  N   VAL A  85      18.423  13.702 -27.323  1.00  1.97           N  
ATOM   1306  CA  VAL A  85      19.473  14.382 -26.562  1.00  1.97           C  
ATOM   1307  C   VAL A  85      19.529  13.916 -25.107  1.00  1.97           C  
ATOM   1308  O   VAL A  85      20.607  13.636 -24.565  1.00  1.97           O  
ATOM   1309  CB  VAL A  85      19.254  15.904 -26.587  1.00  1.97           C  
ATOM   1310  CG1 VAL A  85      20.232  16.584 -25.644  1.00  1.97           C  
ATOM   1311  CG2 VAL A  85      19.436  16.413 -28.005  1.00  1.97           C  
ATOM   1312  H   VAL A  85      17.639  14.239 -27.708  1.00  1.97           H  
ATOM   1313  HA  VAL A  85      20.430  14.161 -27.034  1.00  1.97           H  
ATOM   1314  HB  VAL A  85      18.244  16.127 -26.244  1.00  1.97           H  
ATOM   1315 1HG1 VAL A  85      20.063  17.660 -25.659  1.00  1.97           H  
ATOM   1316 2HG1 VAL A  85      20.081  16.207 -24.632  1.00  1.97           H  
ATOM   1317 3HG1 VAL A  85      21.252  16.372 -25.962  1.00  1.97           H  
ATOM   1318 1HG2 VAL A  85      19.269  17.489 -28.030  1.00  1.97           H  
ATOM   1319 2HG2 VAL A  85      20.446  16.193 -28.342  1.00  1.97           H  
ATOM   1320 3HG2 VAL A  85      18.723  15.922 -28.659  1.00  1.97           H  
ATOM   1321  N   ILE A  86      18.354  13.818 -24.495  1.00  1.89           N  
ATOM   1322  CA  ILE A  86      18.178  13.429 -23.105  1.00  1.89           C  
ATOM   1323  C   ILE A  86      18.644  12.003 -22.872  1.00  1.89           C  
ATOM   1324  O   ILE A  86      19.431  11.730 -21.964  1.00  1.89           O  
ATOM   1325  CB  ILE A  86      16.682  13.522 -22.799  1.00  1.89           C  
ATOM   1326  CG1 ILE A  86      16.239  14.950 -22.870  1.00  1.89           C  
ATOM   1327  CG2 ILE A  86      16.380  12.950 -21.439  1.00  1.89           C  
ATOM   1328  CD1 ILE A  86      14.734  15.073 -22.976  1.00  1.89           C  
ATOM   1329  H   ILE A  86      17.518  14.054 -25.035  1.00  1.89           H  
ATOM   1330  HA  ILE A  86      18.748  14.107 -22.468  1.00  1.89           H  
ATOM   1331  HB  ILE A  86      16.130  12.970 -23.557  1.00  1.89           H  
ATOM   1332 1HG1 ILE A  86      16.579  15.453 -21.975  1.00  1.89           H  
ATOM   1333 2HG1 ILE A  86      16.708  15.436 -23.715  1.00  1.89           H  
ATOM   1334 1HG2 ILE A  86      15.311  13.010 -21.246  1.00  1.89           H  
ATOM   1335 2HG2 ILE A  86      16.691  11.922 -21.424  1.00  1.89           H  
ATOM   1336 3HG2 ILE A  86      16.917  13.506 -20.675  1.00  1.89           H  
ATOM   1337 1HD1 ILE A  86      14.453  16.123 -23.016  1.00  1.89           H  
ATOM   1338 2HD1 ILE A  86      14.398  14.585 -23.876  1.00  1.89           H  
ATOM   1339 3HD1 ILE A  86      14.259  14.599 -22.133  1.00  1.89           H  
ATOM   1340  N   LEU A  87      18.166  11.100 -23.726  1.00  1.83           N  
ATOM   1341  CA  LEU A  87      18.509   9.691 -23.677  1.00  1.83           C  
ATOM   1342  C   LEU A  87      19.989   9.487 -23.953  1.00  1.83           C  
ATOM   1343  O   LEU A  87      20.644   8.654 -23.320  1.00  1.83           O  
ATOM   1344  CB  LEU A  87      17.645   8.971 -24.695  1.00  1.83           C  
ATOM   1345  CG  LEU A  87      16.304   8.476 -24.163  1.00  1.83           C  
ATOM   1346  CD1 LEU A  87      15.599   9.598 -23.385  1.00  1.83           C  
ATOM   1347  CD2 LEU A  87      15.456   8.073 -25.350  1.00  1.83           C  
ATOM   1348  H   LEU A  87      17.524  11.410 -24.455  1.00  1.83           H  
ATOM   1349  HA  LEU A  87      18.280   9.312 -22.682  1.00  1.83           H  
ATOM   1350 1HB  LEU A  87      17.460   9.638 -25.528  1.00  1.83           H  
ATOM   1351 2HB  LEU A  87      18.196   8.123 -25.063  1.00  1.83           H  
ATOM   1352  HG  LEU A  87      16.457   7.627 -23.497  1.00  1.83           H  
ATOM   1353 1HD1 LEU A  87      14.639   9.248 -23.019  1.00  1.83           H  
ATOM   1354 2HD1 LEU A  87      16.221   9.885 -22.542  1.00  1.83           H  
ATOM   1355 3HD1 LEU A  87      15.441  10.453 -24.023  1.00  1.83           H  
ATOM   1356 1HD2 LEU A  87      14.488   7.720 -25.024  1.00  1.83           H  
ATOM   1357 2HD2 LEU A  87      15.319   8.936 -26.004  1.00  1.83           H  
ATOM   1358 3HD2 LEU A  87      15.962   7.293 -25.886  1.00  1.83           H  
ATOM   1359  N   GLY A  88      20.537  10.278 -24.876  1.00  1.78           N  
ATOM   1360  CA  GLY A  88      21.949  10.222 -25.199  1.00  1.78           C  
ATOM   1361  C   GLY A  88      22.763  10.519 -23.951  1.00  1.78           C  
ATOM   1362  O   GLY A  88      23.637   9.736 -23.564  1.00  1.78           O  
ATOM   1363  H   GLY A  88      19.965  10.935 -25.406  1.00  1.78           H  
ATOM   1364 1HA  GLY A  88      22.201   9.236 -25.589  1.00  1.78           H  
ATOM   1365 2HA  GLY A  88      22.170  10.956 -25.975  1.00  1.78           H  
ATOM   1366  N   ALA A  89      22.486  11.660 -23.320  1.00  1.73           N  
ATOM   1367  CA  ALA A  89      23.191  12.035 -22.108  1.00  1.73           C  
ATOM   1368  C   ALA A  89      22.979  11.001 -20.996  1.00  1.73           C  
ATOM   1369  O   ALA A  89      23.920  10.651 -20.286  1.00  1.73           O  
ATOM   1370  CB  ALA A  89      22.743  13.406 -21.670  1.00  1.73           C  
ATOM   1371  H   ALA A  89      21.761  12.282 -23.690  1.00  1.73           H  
ATOM   1372  HA  ALA A  89      24.257  12.069 -22.331  1.00  1.73           H  
ATOM   1373 1HB  ALA A  89      23.281  13.705 -20.776  1.00  1.73           H  
ATOM   1374 2HB  ALA A  89      22.932  14.121 -22.470  1.00  1.73           H  
ATOM   1375 3HB  ALA A  89      21.690  13.376 -21.476  1.00  1.73           H  
ATOM   1376  N   ALA A  90      21.760  10.466 -20.857  1.00  1.69           N  
ATOM   1377  CA  ALA A  90      21.523   9.455 -19.833  1.00  1.69           C  
ATOM   1378  C   ALA A  90      22.370   8.206 -20.092  1.00  1.69           C  
ATOM   1379  O   ALA A  90      22.929   7.627 -19.157  1.00  1.69           O  
ATOM   1380  CB  ALA A  90      20.052   9.103 -19.785  1.00  1.69           C  
ATOM   1381  H   ALA A  90      20.987  10.783 -21.440  1.00  1.69           H  
ATOM   1382  HA  ALA A  90      21.819   9.873 -18.874  1.00  1.69           H  
ATOM   1383 1HB  ALA A  90      19.865   8.373 -18.997  1.00  1.69           H  
ATOM   1384 2HB  ALA A  90      19.503  10.011 -19.583  1.00  1.69           H  
ATOM   1385 3HB  ALA A  90      19.742   8.691 -20.742  1.00  1.69           H  
ATOM   1386  N   THR A  91      22.509   7.828 -21.368  1.00  1.66           N  
ATOM   1387  CA  THR A  91      23.295   6.668 -21.778  1.00  1.66           C  
ATOM   1388  C   THR A  91      24.756   6.906 -21.400  1.00  1.66           C  
ATOM   1389  O   THR A  91      25.420   6.037 -20.828  1.00  1.66           O  
ATOM   1390  CB  THR A  91      23.152   6.436 -23.299  1.00  1.66           C  
ATOM   1391  CG2 THR A  91      23.975   5.289 -23.742  1.00  1.66           C  
ATOM   1392  OG1 THR A  91      21.779   6.184 -23.627  1.00  1.66           O  
ATOM   1393  H   THR A  91      22.011   8.346 -22.093  1.00  1.66           H  
ATOM   1394  HA  THR A  91      22.935   5.788 -21.247  1.00  1.66           H  
ATOM   1395  HB  THR A  91      23.478   7.319 -23.828  1.00  1.66           H  
ATOM   1396  HG1 THR A  91      21.262   7.008 -23.466  1.00  1.66           H  
ATOM   1397 1HG2 THR A  91      23.860   5.153 -24.815  1.00  1.66           H  
ATOM   1398 2HG2 THR A  91      25.002   5.500 -23.514  1.00  1.66           H  
ATOM   1399 3HG2 THR A  91      23.660   4.403 -23.231  1.00  1.66           H  
ATOM   1400  N   PHE A  92      25.245   8.108 -21.691  1.00  1.64           N  
ATOM   1401  CA  PHE A  92      26.600   8.532 -21.360  1.00  1.64           C  
ATOM   1402  C   PHE A  92      26.868   8.384 -19.867  1.00  1.64           C  
ATOM   1403  O   PHE A  92      27.854   7.758 -19.460  1.00  1.64           O  
ATOM   1404  CB  PHE A  92      26.772   9.972 -21.856  1.00  1.64           C  
ATOM   1405  CG  PHE A  92      27.953  10.757 -21.414  1.00  1.64           C  
ATOM   1406  CD1 PHE A  92      29.226  10.542 -21.910  1.00  1.64           C  
ATOM   1407  CD2 PHE A  92      27.747  11.802 -20.524  1.00  1.64           C  
ATOM   1408  CE1 PHE A  92      30.279  11.347 -21.502  1.00  1.64           C  
ATOM   1409  CE2 PHE A  92      28.784  12.610 -20.123  1.00  1.64           C  
ATOM   1410  CZ  PHE A  92      30.055  12.382 -20.609  1.00  1.64           C  
ATOM   1411  H   PHE A  92      24.637   8.767 -22.184  1.00  1.64           H  
ATOM   1412  HA  PHE A  92      27.300   7.894 -21.898  1.00  1.64           H  
ATOM   1413 1HB  PHE A  92      26.774   9.959 -22.944  1.00  1.64           H  
ATOM   1414 2HB  PHE A  92      25.910  10.529 -21.575  1.00  1.64           H  
ATOM   1415  HD1 PHE A  92      29.395   9.735 -22.623  1.00  1.64           H  
ATOM   1416  HD2 PHE A  92      26.735  11.978 -20.146  1.00  1.64           H  
ATOM   1417  HE1 PHE A  92      31.282  11.171 -21.889  1.00  1.64           H  
ATOM   1418  HE2 PHE A  92      28.605  13.425 -19.423  1.00  1.64           H  
ATOM   1419  HZ  PHE A  92      30.881  13.017 -20.291  1.00  1.64           H  
ATOM   1420  N   PHE A  93      25.965   8.910 -19.047  1.00  1.63           N  
ATOM   1421  CA  PHE A  93      26.149   8.809 -17.610  1.00  1.63           C  
ATOM   1422  C   PHE A  93      26.069   7.361 -17.134  1.00  1.63           C  
ATOM   1423  O   PHE A  93      26.832   6.954 -16.250  1.00  1.63           O  
ATOM   1424  CB  PHE A  93      25.151   9.704 -16.897  1.00  1.63           C  
ATOM   1425  CG  PHE A  93      25.540  11.135 -16.997  1.00  1.63           C  
ATOM   1426  CD1 PHE A  93      24.783  12.045 -17.699  1.00  1.63           C  
ATOM   1427  CD2 PHE A  93      26.698  11.565 -16.401  1.00  1.63           C  
ATOM   1428  CE1 PHE A  93      25.193  13.358 -17.815  1.00  1.63           C  
ATOM   1429  CE2 PHE A  93      27.113  12.871 -16.509  1.00  1.63           C  
ATOM   1430  CZ  PHE A  93      26.359  13.770 -17.223  1.00  1.63           C  
ATOM   1431  H   PHE A  93      25.163   9.409 -19.433  1.00  1.63           H  
ATOM   1432  HA  PHE A  93      27.138   9.177 -17.373  1.00  1.63           H  
ATOM   1433 1HB  PHE A  93      24.160   9.578 -17.338  1.00  1.63           H  
ATOM   1434 2HB  PHE A  93      25.102   9.431 -15.849  1.00  1.63           H  
ATOM   1435  HD1 PHE A  93      23.861  11.716 -18.169  1.00  1.63           H  
ATOM   1436  HD2 PHE A  93      27.293  10.849 -15.839  1.00  1.63           H  
ATOM   1437  HE1 PHE A  93      24.598  14.068 -18.376  1.00  1.63           H  
ATOM   1438  HE2 PHE A  93      28.038  13.192 -16.030  1.00  1.63           H  
ATOM   1439  HZ  PHE A  93      26.684  14.805 -17.314  1.00  1.63           H  
ATOM   1440  N   CYS A  94      25.205   6.553 -17.753  1.00  1.65           N  
ATOM   1441  CA  CYS A  94      25.109   5.154 -17.370  1.00  1.65           C  
ATOM   1442  C   CYS A  94      26.423   4.433 -17.633  1.00  1.65           C  
ATOM   1443  O   CYS A  94      26.890   3.642 -16.805  1.00  1.65           O  
ATOM   1444  CB  CYS A  94      24.064   4.421 -18.185  1.00  1.65           C  
ATOM   1445  SG  CYS A  94      22.388   4.832 -17.894  1.00  1.65           S  
ATOM   1446  H   CYS A  94      24.578   6.921 -18.468  1.00  1.65           H  
ATOM   1447  HA  CYS A  94      24.863   5.091 -16.312  1.00  1.65           H  
ATOM   1448 1HB  CYS A  94      24.264   4.540 -19.244  1.00  1.65           H  
ATOM   1449 2HB  CYS A  94      24.172   3.394 -17.955  1.00  1.65           H  
ATOM   1450  HG  CYS A  94      22.507   6.122 -18.298  1.00  1.65           H  
ATOM   1451  N   TRP A  95      27.062   4.735 -18.766  1.00  1.71           N  
ATOM   1452  CA  TRP A  95      28.320   4.068 -19.060  1.00  1.71           C  
ATOM   1453  C   TRP A  95      29.397   4.495 -18.065  1.00  1.71           C  
ATOM   1454  O   TRP A  95      30.154   3.662 -17.564  1.00  1.71           O  
ATOM   1455  CB  TRP A  95      28.795   4.374 -20.483  1.00  1.71           C  
ATOM   1456  CG  TRP A  95      28.053   3.657 -21.576  1.00  1.71           C  
ATOM   1457  CD1 TRP A  95      27.269   4.226 -22.512  1.00  1.71           C  
ATOM   1458  CD2 TRP A  95      28.040   2.237 -21.858  1.00  1.71           C  
ATOM   1459  CE2 TRP A  95      27.220   2.054 -22.975  1.00  1.71           C  
ATOM   1460  CE3 TRP A  95      28.644   1.125 -21.261  1.00  1.71           C  
ATOM   1461  NE1 TRP A  95      26.762   3.272 -23.360  1.00  1.71           N  
ATOM   1462  CZ2 TRP A  95      26.988   0.808 -23.517  1.00  1.71           C  
ATOM   1463  CZ3 TRP A  95      28.410  -0.130 -21.810  1.00  1.71           C  
ATOM   1464  CH2 TRP A  95      27.604  -0.280 -22.911  1.00  1.71           C  
ATOM   1465  H   TRP A  95      26.649   5.392 -19.432  1.00  1.71           H  
ATOM   1466  HA  TRP A  95      28.169   2.993 -18.969  1.00  1.71           H  
ATOM   1467 1HB  TRP A  95      28.695   5.450 -20.661  1.00  1.71           H  
ATOM   1468 2HB  TRP A  95      29.851   4.131 -20.568  1.00  1.71           H  
ATOM   1469  HD1 TRP A  95      27.075   5.292 -22.581  1.00  1.71           H  
ATOM   1470  HE1 TRP A  95      26.150   3.447 -24.142  1.00  1.71           H  
ATOM   1471  HE3 TRP A  95      29.285   1.240 -20.387  1.00  1.71           H  
ATOM   1472  HZ2 TRP A  95      26.349   0.664 -24.390  1.00  1.71           H  
ATOM   1473  HZ3 TRP A  95      28.884  -0.992 -21.343  1.00  1.71           H  
ATOM   1474  HH2 TRP A  95      27.444  -1.275 -23.318  1.00  1.71           H  
ATOM   1475  N   MET A  96      29.431   5.782 -17.711  1.00  1.81           N  
ATOM   1476  CA  MET A  96      30.440   6.271 -16.769  1.00  1.81           C  
ATOM   1477  C   MET A  96      30.225   5.701 -15.368  1.00  1.81           C  
ATOM   1478  O   MET A  96      31.173   5.511 -14.606  1.00  1.81           O  
ATOM   1479  CB  MET A  96      30.467   7.784 -16.749  1.00  1.81           C  
ATOM   1480  CG  MET A  96      31.012   8.400 -18.022  1.00  1.81           C  
ATOM   1481  SD  MET A  96      31.274  10.132 -17.846  1.00  1.81           S  
ATOM   1482  CE  MET A  96      29.603  10.555 -17.625  1.00  1.81           C  
ATOM   1483  H   MET A  96      28.778   6.440 -18.142  1.00  1.81           H  
ATOM   1484  HA  MET A  96      31.414   5.927 -17.111  1.00  1.81           H  
ATOM   1485 1HB  MET A  96      29.447   8.152 -16.610  1.00  1.81           H  
ATOM   1486 2HB  MET A  96      31.063   8.133 -15.908  1.00  1.81           H  
ATOM   1487 1HG  MET A  96      31.955   7.926 -18.287  1.00  1.81           H  
ATOM   1488 2HG  MET A  96      30.305   8.238 -18.839  1.00  1.81           H  
ATOM   1489 1HE  MET A  96      29.520  11.626 -17.498  1.00  1.81           H  
ATOM   1490 2HE  MET A  96      29.033  10.234 -18.490  1.00  1.81           H  
ATOM   1491 3HE  MET A  96      29.234  10.049 -16.742  1.00  1.81           H  
ATOM   1492  N   ALA A  97      28.970   5.384 -15.055  1.00  1.96           N  
ATOM   1493  CA  ALA A  97      28.559   4.792 -13.789  1.00  1.96           C  
ATOM   1494  C   ALA A  97      28.787   3.270 -13.779  1.00  1.96           C  
ATOM   1495  O   ALA A  97      28.417   2.588 -12.820  1.00  1.96           O  
ATOM   1496  CB  ALA A  97      27.099   5.096 -13.517  1.00  1.96           C  
ATOM   1497  H   ALA A  97      28.235   5.610 -15.725  1.00  1.96           H  
ATOM   1498  HA  ALA A  97      29.167   5.227 -13.001  1.00  1.96           H  
ATOM   1499 1HB  ALA A  97      26.808   4.669 -12.566  1.00  1.96           H  
ATOM   1500 2HB  ALA A  97      26.943   6.173 -13.496  1.00  1.96           H  
ATOM   1501 3HB  ALA A  97      26.496   4.673 -14.302  1.00  1.96           H  
ATOM   1502  N   GLU A  98      29.355   2.730 -14.864  1.00  2.18           N  
ATOM   1503  CA  GLU A  98      29.633   1.307 -15.036  1.00  2.18           C  
ATOM   1504  C   GLU A  98      28.389   0.431 -14.982  1.00  2.18           C  
ATOM   1505  O   GLU A  98      28.416  -0.682 -14.450  1.00  2.18           O  
ATOM   1506  CB  GLU A  98      30.654   0.818 -13.994  1.00  2.18           C  
ATOM   1507  CG  GLU A  98      32.017   1.514 -14.070  1.00  2.18           C  
ATOM   1508  CD  GLU A  98      33.042   0.957 -13.089  1.00  2.18           C  
ATOM   1509  OE1 GLU A  98      32.702   0.084 -12.326  1.00  2.18           O  
ATOM   1510  OE2 GLU A  98      34.165   1.408 -13.114  1.00  2.18           O1-
ATOM   1511  H   GLU A  98      29.628   3.328 -15.641  1.00  2.18           H  
ATOM   1512  HA  GLU A  98      30.076   1.180 -16.026  1.00  2.18           H  
ATOM   1513 1HB  GLU A  98      30.264   0.946 -12.989  1.00  2.18           H  
ATOM   1514 2HB  GLU A  98      30.826  -0.247 -14.137  1.00  2.18           H  
ATOM   1515 1HG  GLU A  98      32.405   1.411 -15.082  1.00  2.18           H  
ATOM   1516 2HG  GLU A  98      31.875   2.578 -13.875  1.00  2.18           H  
ATOM   1517  N   VAL A  99      27.314   0.912 -15.585  1.00  2.43           N  
ATOM   1518  CA  VAL A  99      26.088   0.151 -15.696  1.00  2.43           C  
ATOM   1519  C   VAL A  99      26.297  -0.853 -16.835  1.00  2.43           C  
ATOM   1520  O   VAL A  99      26.886  -0.482 -17.848  1.00  2.43           O  
ATOM   1521  CB  VAL A  99      24.914   1.083 -16.006  1.00  2.43           C  
ATOM   1522  CG1 VAL A  99      23.662   0.305 -16.227  1.00  2.43           C  
ATOM   1523  CG2 VAL A  99      24.739   2.064 -14.869  1.00  2.43           C  
ATOM   1524  H   VAL A  99      27.341   1.851 -15.987  1.00  2.43           H  
ATOM   1525  HA  VAL A  99      25.895  -0.328 -14.748  1.00  2.43           H  
ATOM   1526  HB  VAL A  99      25.134   1.616 -16.904  1.00  2.43           H  
ATOM   1527 1HG1 VAL A  99      22.841   0.981 -16.465  1.00  2.43           H  
ATOM   1528 2HG1 VAL A  99      23.808  -0.389 -17.042  1.00  2.43           H  
ATOM   1529 3HG1 VAL A  99      23.437  -0.239 -15.328  1.00  2.43           H  
ATOM   1530 1HG2 VAL A  99      23.922   2.751 -15.098  1.00  2.43           H  
ATOM   1531 2HG2 VAL A  99      24.517   1.524 -13.950  1.00  2.43           H  
ATOM   1532 3HG2 VAL A  99      25.658   2.620 -14.747  1.00  2.43           H  
ATOM   1533  N   PRO A 100      25.975  -2.147 -16.676  1.00  2.65           N  
ATOM   1534  CA  PRO A 100      26.130  -3.151 -17.712  1.00  2.65           C  
ATOM   1535  C   PRO A 100      25.414  -2.725 -18.982  1.00  2.65           C  
ATOM   1536  O   PRO A 100      24.306  -2.180 -18.934  1.00  2.65           O  
ATOM   1537  CB  PRO A 100      25.483  -4.386 -17.078  1.00  2.65           C  
ATOM   1538  CG  PRO A 100      25.665  -4.178 -15.588  1.00  2.65           C  
ATOM   1539  CD  PRO A 100      25.514  -2.682 -15.376  1.00  2.65           C  
ATOM   1540  HA  PRO A 100      27.202  -3.313 -17.903  1.00  2.65           H  
ATOM   1541 1HB  PRO A 100      24.428  -4.451 -17.377  1.00  2.65           H  
ATOM   1542 2HB  PRO A 100      25.977  -5.297 -17.444  1.00  2.65           H  
ATOM   1543 1HG  PRO A 100      24.917  -4.762 -15.028  1.00  2.65           H  
ATOM   1544 2HG  PRO A 100      26.653  -4.549 -15.275  1.00  2.65           H  
ATOM   1545 1HD  PRO A 100      24.472  -2.409 -15.172  1.00  2.65           H  
ATOM   1546 2HD  PRO A 100      26.203  -2.407 -14.563  1.00  2.65           H  
ATOM   1547  N   GLY A 101      26.025  -3.030 -20.123  1.00  2.79           N  
ATOM   1548  CA  GLY A 101      25.468  -2.663 -21.421  1.00  2.79           C  
ATOM   1549  C   GLY A 101      24.059  -3.191 -21.658  1.00  2.79           C  
ATOM   1550  O   GLY A 101      23.254  -2.529 -22.311  1.00  2.79           O  
ATOM   1551  H   GLY A 101      26.923  -3.492 -20.090  1.00  2.79           H  
ATOM   1552 1HA  GLY A 101      25.462  -1.580 -21.507  1.00  2.79           H  
ATOM   1553 2HA  GLY A 101      26.127  -3.034 -22.204  1.00  2.79           H  
ATOM   1554  N   THR A 102      23.739  -4.367 -21.118  1.00  2.81           N  
ATOM   1555  CA  THR A 102      22.398  -4.911 -21.309  1.00  2.81           C  
ATOM   1556  C   THR A 102      21.356  -4.005 -20.658  1.00  2.81           C  
ATOM   1557  O   THR A 102      20.323  -3.696 -21.259  1.00  2.81           O  
ATOM   1558  CB  THR A 102      22.274  -6.329 -20.726  1.00  2.81           C  
ATOM   1559  CG2 THR A 102      20.855  -6.836 -20.896  1.00  2.81           C  
ATOM   1560  OG1 THR A 102      23.183  -7.214 -21.400  1.00  2.81           O  
ATOM   1561  H   THR A 102      24.428  -4.877 -20.586  1.00  2.81           H  
ATOM   1562  HA  THR A 102      22.189  -4.955 -22.378  1.00  2.81           H  
ATOM   1563  HB  THR A 102      22.523  -6.307 -19.666  1.00  2.81           H  
ATOM   1564  HG1 THR A 102      23.072  -8.108 -21.060  1.00  2.81           H  
ATOM   1565 1HG2 THR A 102      20.772  -7.838 -20.478  1.00  2.81           H  
ATOM   1566 2HG2 THR A 102      20.166  -6.168 -20.377  1.00  2.81           H  
ATOM   1567 3HG2 THR A 102      20.603  -6.863 -21.955  1.00  2.81           H  
ATOM   1568  N   LYS A 103      21.631  -3.577 -19.422  1.00  2.72           N  
ATOM   1569  CA  LYS A 103      20.717  -2.706 -18.699  1.00  2.72           C  
ATOM   1570  C   LYS A 103      20.587  -1.376 -19.421  1.00  2.72           C  
ATOM   1571  O   LYS A 103      19.485  -0.832 -19.526  1.00  2.72           O  
ATOM   1572  CB  LYS A 103      21.151  -2.516 -17.246  1.00  2.72           C  
ATOM   1573  CG  LYS A 103      20.183  -1.671 -16.414  1.00  2.72           C  
ATOM   1574  CD  LYS A 103      20.550  -1.676 -14.930  1.00  2.72           C  
ATOM   1575  CE  LYS A 103      19.607  -0.794 -14.123  1.00  2.72           C  
ATOM   1576  NZ  LYS A 103      19.953  -0.792 -12.674  1.00  2.72           N1+
ATOM   1577  H   LYS A 103      22.504  -3.845 -18.991  1.00  2.72           H  
ATOM   1578  HA  LYS A 103      19.732  -3.173 -18.690  1.00  2.72           H  
ATOM   1579 1HB  LYS A 103      21.254  -3.488 -16.765  1.00  2.72           H  
ATOM   1580 2HB  LYS A 103      22.129  -2.044 -17.224  1.00  2.72           H  
ATOM   1581 1HG  LYS A 103      20.212  -0.642 -16.779  1.00  2.72           H  
ATOM   1582 2HG  LYS A 103      19.170  -2.052 -16.533  1.00  2.72           H  
ATOM   1583 1HD  LYS A 103      20.482  -2.698 -14.549  1.00  2.72           H  
ATOM   1584 2HD  LYS A 103      21.561  -1.333 -14.796  1.00  2.72           H  
ATOM   1585 1HE  LYS A 103      19.663   0.227 -14.502  1.00  2.72           H  
ATOM   1586 2HE  LYS A 103      18.587  -1.160 -14.243  1.00  2.72           H  
ATOM   1587 1HZ  LYS A 103      19.306  -0.198 -12.174  1.00  2.72           H  
ATOM   1588 2HZ  LYS A 103      19.893  -1.734 -12.312  1.00  2.72           H  
ATOM   1589 3HZ  LYS A 103      20.892  -0.444 -12.551  1.00  2.72           H  
ATOM   1590  N   ILE A 104      21.707  -0.868 -19.944  1.00  2.57           N  
ATOM   1591  CA  ILE A 104      21.698   0.394 -20.673  1.00  2.57           C  
ATOM   1592  C   ILE A 104      20.862   0.292 -21.933  1.00  2.57           C  
ATOM   1593  O   ILE A 104      20.065   1.185 -22.230  1.00  2.57           O  
ATOM   1594  CB  ILE A 104      23.110   0.843 -21.043  1.00  2.57           C  
ATOM   1595  CG1 ILE A 104      23.823   1.176 -19.818  1.00  2.57           C  
ATOM   1596  CG2 ILE A 104      23.080   2.025 -21.965  1.00  2.57           C  
ATOM   1597  CD1 ILE A 104      25.269   1.407 -20.002  1.00  2.57           C  
ATOM   1598  H   ILE A 104      22.590  -1.367 -19.807  1.00  2.57           H  
ATOM   1599  HA  ILE A 104      21.259   1.157 -20.030  1.00  2.57           H  
ATOM   1600  HB  ILE A 104      23.635   0.022 -21.524  1.00  2.57           H  
ATOM   1601 1HG1 ILE A 104      23.355   2.034 -19.407  1.00  2.57           H  
ATOM   1602 2HG1 ILE A 104      23.705   0.362 -19.131  1.00  2.57           H  
ATOM   1603 1HG2 ILE A 104      24.104   2.313 -22.198  1.00  2.57           H  
ATOM   1604 2HG2 ILE A 104      22.555   1.764 -22.884  1.00  2.57           H  
ATOM   1605 3HG2 ILE A 104      22.567   2.856 -21.476  1.00  2.57           H  
ATOM   1606 1HD1 ILE A 104      25.741   1.647 -19.062  1.00  2.57           H  
ATOM   1607 2HD1 ILE A 104      25.729   0.512 -20.405  1.00  2.57           H  
ATOM   1608 3HD1 ILE A 104      25.404   2.235 -20.685  1.00  2.57           H  
ATOM   1609  N   ALA A 105      21.041  -0.794 -22.687  1.00  2.40           N  
ATOM   1610  CA  ALA A 105      20.259  -1.014 -23.892  1.00  2.40           C  
ATOM   1611  C   ALA A 105      18.778  -1.072 -23.539  1.00  2.40           C  
ATOM   1612  O   ALA A 105      17.935  -0.538 -24.267  1.00  2.40           O  
ATOM   1613  CB  ALA A 105      20.695  -2.298 -24.566  1.00  2.40           C  
ATOM   1614  H   ALA A 105      21.737  -1.488 -22.418  1.00  2.40           H  
ATOM   1615  HA  ALA A 105      20.421  -0.173 -24.564  1.00  2.40           H  
ATOM   1616 1HB  ALA A 105      20.116  -2.450 -25.473  1.00  2.40           H  
ATOM   1617 2HB  ALA A 105      21.755  -2.233 -24.813  1.00  2.40           H  
ATOM   1618 3HB  ALA A 105      20.534  -3.133 -23.885  1.00  2.40           H  
ATOM   1619  N   GLY A 106      18.468  -1.696 -22.396  1.00  2.27           N  
ATOM   1620  CA  GLY A 106      17.114  -1.791 -21.877  1.00  2.27           C  
ATOM   1621  C   GLY A 106      16.558  -0.398 -21.612  1.00  2.27           C  
ATOM   1622  O   GLY A 106      15.494  -0.036 -22.116  1.00  2.27           O  
ATOM   1623  H   GLY A 106      19.211  -2.152 -21.865  1.00  2.27           H  
ATOM   1624 1HA  GLY A 106      16.482  -2.319 -22.590  1.00  2.27           H  
ATOM   1625 2HA  GLY A 106      17.127  -2.367 -20.952  1.00  2.27           H  
ATOM   1626  N   MET A 107      17.310   0.400 -20.848  1.00  2.20           N  
ATOM   1627  CA  MET A 107      16.920   1.762 -20.506  1.00  2.20           C  
ATOM   1628  C   MET A 107      16.637   2.571 -21.749  1.00  2.20           C  
ATOM   1629  O   MET A 107      15.602   3.244 -21.837  1.00  2.20           O  
ATOM   1630  CB  MET A 107      18.055   2.451 -19.734  1.00  2.20           C  
ATOM   1631  CG  MET A 107      17.804   3.925 -19.301  1.00  2.20           C  
ATOM   1632  SD  MET A 107      18.145   5.163 -20.639  1.00  2.20           S  
ATOM   1633  CE  MET A 107      19.927   5.079 -20.860  1.00  2.20           C  
ATOM   1634  H   MET A 107      18.182   0.032 -20.474  1.00  2.20           H  
ATOM   1635  HA  MET A 107      16.014   1.729 -19.903  1.00  2.20           H  
ATOM   1636 1HB  MET A 107      18.283   1.869 -18.842  1.00  2.20           H  
ATOM   1637 2HB  MET A 107      18.953   2.449 -20.345  1.00  2.20           H  
ATOM   1638 1HG  MET A 107      16.768   4.039 -18.985  1.00  2.20           H  
ATOM   1639 2HG  MET A 107      18.446   4.157 -18.451  1.00  2.20           H  
ATOM   1640 1HE  MET A 107      20.222   5.775 -21.639  1.00  2.20           H  
ATOM   1641 2HE  MET A 107      20.417   5.348 -19.940  1.00  2.20           H  
ATOM   1642 3HE  MET A 107      20.214   4.064 -21.152  1.00  2.20           H  
ATOM   1643  N   LEU A 108      17.548   2.499 -22.720  1.00  2.20           N  
ATOM   1644  CA  LEU A 108      17.400   3.276 -23.927  1.00  2.20           C  
ATOM   1645  C   LEU A 108      16.188   2.835 -24.722  1.00  2.20           C  
ATOM   1646  O   LEU A 108      15.370   3.667 -25.115  1.00  2.20           O  
ATOM   1647  CB  LEU A 108      18.661   3.190 -24.773  1.00  2.20           C  
ATOM   1648  CG  LEU A 108      18.591   3.962 -26.067  1.00  2.20           C  
ATOM   1649  CD1 LEU A 108      18.342   5.418 -25.736  1.00  2.20           C  
ATOM   1650  CD2 LEU A 108      19.893   3.794 -26.830  1.00  2.20           C  
ATOM   1651  H   LEU A 108      18.376   1.915 -22.595  1.00  2.20           H  
ATOM   1652  HA  LEU A 108      17.259   4.318 -23.642  1.00  2.20           H  
ATOM   1653 1HB  LEU A 108      19.502   3.568 -24.187  1.00  2.20           H  
ATOM   1654 2HB  LEU A 108      18.850   2.139 -25.006  1.00  2.20           H  
ATOM   1655  HG  LEU A 108      17.764   3.596 -26.668  1.00  2.20           H  
ATOM   1656 1HD1 LEU A 108      18.279   5.997 -26.657  1.00  2.20           H  
ATOM   1657 2HD1 LEU A 108      17.408   5.503 -25.186  1.00  2.20           H  
ATOM   1658 3HD1 LEU A 108      19.163   5.795 -25.122  1.00  2.20           H  
ATOM   1659 1HD2 LEU A 108      19.845   4.358 -27.762  1.00  2.20           H  
ATOM   1660 2HD2 LEU A 108      20.721   4.166 -26.221  1.00  2.20           H  
ATOM   1661 3HD2 LEU A 108      20.049   2.739 -27.049  1.00  2.20           H  
ATOM   1662  N   LEU A 109      16.025   1.529 -24.934  1.00  2.24           N  
ATOM   1663  CA  LEU A 109      14.878   1.062 -25.692  1.00  2.24           C  
ATOM   1664  C   LEU A 109      13.582   1.479 -25.046  1.00  2.24           C  
ATOM   1665  O   LEU A 109      12.700   2.022 -25.707  1.00  2.24           O  
ATOM   1666  CB  LEU A 109      14.856  -0.454 -25.820  1.00  2.24           C  
ATOM   1667  CG  LEU A 109      13.590  -0.988 -26.502  1.00  2.24           C  
ATOM   1668  CD1 LEU A 109      13.511  -0.443 -27.925  1.00  2.24           C  
ATOM   1669  CD2 LEU A 109      13.597  -2.495 -26.479  1.00  2.24           C  
ATOM   1670  H   LEU A 109      16.706   0.853 -24.585  1.00  2.24           H  
ATOM   1671  HA  LEU A 109      14.924   1.501 -26.686  1.00  2.24           H  
ATOM   1672 1HB  LEU A 109      15.726  -0.775 -26.391  1.00  2.24           H  
ATOM   1673 2HB  LEU A 109      14.922  -0.890 -24.817  1.00  2.24           H  
ATOM   1674  HG  LEU A 109      12.721  -0.632 -25.960  1.00  2.24           H  
ATOM   1675 1HD1 LEU A 109      12.601  -0.806 -28.402  1.00  2.24           H  
ATOM   1676 2HD1 LEU A 109      13.495   0.648 -27.897  1.00  2.24           H  
ATOM   1677 3HD1 LEU A 109      14.378  -0.779 -28.491  1.00  2.24           H  
ATOM   1678 1HD2 LEU A 109      12.689  -2.870 -26.951  1.00  2.24           H  
ATOM   1679 2HD2 LEU A 109      14.469  -2.864 -27.021  1.00  2.24           H  
ATOM   1680 3HD2 LEU A 109      13.640  -2.837 -25.444  1.00  2.24           H  
ATOM   1681  N   LEU A 110      13.452   1.227 -23.752  1.00  2.31           N  
ATOM   1682  CA  LEU A 110      12.209   1.541 -23.084  1.00  2.31           C  
ATOM   1683  C   LEU A 110      11.944   3.037 -23.116  1.00  2.31           C  
ATOM   1684  O   LEU A 110      10.800   3.461 -23.317  1.00  2.31           O  
ATOM   1685  CB  LEU A 110      12.270   1.030 -21.652  1.00  2.31           C  
ATOM   1686  CG  LEU A 110      12.287  -0.495 -21.532  1.00  2.31           C  
ATOM   1687  CD1 LEU A 110      12.517  -0.880 -20.086  1.00  2.31           C  
ATOM   1688  CD2 LEU A 110      10.985  -1.058 -22.075  1.00  2.31           C  
ATOM   1689  H   LEU A 110      14.215   0.799 -23.228  1.00  2.31           H  
ATOM   1690  HA  LEU A 110      11.402   1.034 -23.604  1.00  2.31           H  
ATOM   1691 1HB  LEU A 110      13.186   1.412 -21.190  1.00  2.31           H  
ATOM   1692 2HB  LEU A 110      11.414   1.412 -21.100  1.00  2.31           H  
ATOM   1693  HG  LEU A 110      13.115  -0.895 -22.119  1.00  2.31           H  
ATOM   1694 1HD1 LEU A 110      12.547  -1.966 -20.000  1.00  2.31           H  
ATOM   1695 2HD1 LEU A 110      13.468  -0.462 -19.752  1.00  2.31           H  
ATOM   1696 3HD1 LEU A 110      11.708  -0.489 -19.472  1.00  2.31           H  
ATOM   1697 1HD2 LEU A 110      11.001  -2.145 -22.001  1.00  2.31           H  
ATOM   1698 2HD2 LEU A 110      10.148  -0.667 -21.497  1.00  2.31           H  
ATOM   1699 3HD2 LEU A 110      10.876  -0.767 -23.112  1.00  2.31           H  
ATOM   1700  N   SER A 111      12.997   3.846 -22.971  1.00  2.39           N  
ATOM   1701  CA  SER A 111      12.841   5.286 -23.011  1.00  2.39           C  
ATOM   1702  C   SER A 111      12.361   5.729 -24.395  1.00  2.39           C  
ATOM   1703  O   SER A 111      11.469   6.576 -24.502  1.00  2.39           O  
ATOM   1704  CB  SER A 111      14.152   5.946 -22.664  1.00  2.39           C  
ATOM   1705  OG  SER A 111      14.532   5.659 -21.348  1.00  2.39           O  
ATOM   1706  H   SER A 111      13.928   3.466 -22.796  1.00  2.39           H  
ATOM   1707  HA  SER A 111      12.093   5.575 -22.272  1.00  2.39           H  
ATOM   1708 1HB  SER A 111      14.927   5.612 -23.353  1.00  2.39           H  
ATOM   1709 2HB  SER A 111      14.043   7.008 -22.776  1.00  2.39           H  
ATOM   1710  HG  SER A 111      14.790   4.709 -21.356  1.00  2.39           H  
ATOM   1711  N   LEU A 112      12.919   5.134 -25.457  1.00  2.50           N  
ATOM   1712  CA  LEU A 112      12.502   5.455 -26.818  1.00  2.50           C  
ATOM   1713  C   LEU A 112      11.058   5.030 -27.051  1.00  2.50           C  
ATOM   1714  O   LEU A 112      10.277   5.756 -27.666  1.00  2.50           O  
ATOM   1715  CB  LEU A 112      13.423   4.762 -27.826  1.00  2.50           C  
ATOM   1716  CG  LEU A 112      14.848   5.309 -27.884  1.00  2.50           C  
ATOM   1717  CD1 LEU A 112      15.716   4.394 -28.720  1.00  2.50           C  
ATOM   1718  CD2 LEU A 112      14.809   6.713 -28.479  1.00  2.50           C  
ATOM   1719  H   LEU A 112      13.666   4.452 -25.315  1.00  2.50           H  
ATOM   1720  HA  LEU A 112      12.577   6.533 -26.956  1.00  2.50           H  
ATOM   1721 1HB  LEU A 112      13.484   3.704 -27.564  1.00  2.50           H  
ATOM   1722 2HB  LEU A 112      12.984   4.847 -28.818  1.00  2.50           H  
ATOM   1723  HG  LEU A 112      15.262   5.345 -26.889  1.00  2.50           H  
ATOM   1724 1HD1 LEU A 112      16.732   4.786 -28.752  1.00  2.50           H  
ATOM   1725 2HD1 LEU A 112      15.724   3.401 -28.270  1.00  2.50           H  
ATOM   1726 3HD1 LEU A 112      15.317   4.334 -29.730  1.00  2.50           H  
ATOM   1727 1HD2 LEU A 112      15.818   7.122 -28.518  1.00  2.50           H  
ATOM   1728 2HD2 LEU A 112      14.395   6.668 -29.484  1.00  2.50           H  
ATOM   1729 3HD2 LEU A 112      14.181   7.354 -27.861  1.00  2.50           H  
ATOM   1730  N   LEU A 113      10.674   3.868 -26.529  1.00  2.63           N  
ATOM   1731  CA  LEU A 113       9.306   3.417 -26.716  1.00  2.63           C  
ATOM   1732  C   LEU A 113       8.346   4.366 -26.011  1.00  2.63           C  
ATOM   1733  O   LEU A 113       7.301   4.720 -26.560  1.00  2.63           O  
ATOM   1734  CB  LEU A 113       9.149   1.990 -26.196  1.00  2.63           C  
ATOM   1735  CG  LEU A 113       9.899   0.917 -27.017  1.00  2.63           C  
ATOM   1736  CD1 LEU A 113       9.818  -0.417 -26.295  1.00  2.63           C  
ATOM   1737  CD2 LEU A 113       9.307   0.838 -28.409  1.00  2.63           C  
ATOM   1738  H   LEU A 113      11.345   3.281 -26.032  1.00  2.63           H  
ATOM   1739  HA  LEU A 113       9.080   3.425 -27.780  1.00  2.63           H  
ATOM   1740 1HB  LEU A 113       9.533   1.954 -25.178  1.00  2.63           H  
ATOM   1741 2HB  LEU A 113       8.092   1.734 -26.178  1.00  2.63           H  
ATOM   1742  HG  LEU A 113      10.940   1.188 -27.102  1.00  2.63           H  
ATOM   1743 1HD1 LEU A 113      10.359  -1.171 -26.863  1.00  2.63           H  
ATOM   1744 2HD1 LEU A 113      10.265  -0.316 -25.317  1.00  2.63           H  
ATOM   1745 3HD1 LEU A 113       8.779  -0.715 -26.192  1.00  2.63           H  
ATOM   1746 1HD2 LEU A 113       9.848   0.088 -28.987  1.00  2.63           H  
ATOM   1747 2HD2 LEU A 113       8.255   0.562 -28.345  1.00  2.63           H  
ATOM   1748 3HD2 LEU A 113       9.399   1.808 -28.897  1.00  2.63           H  
ATOM   1749  N   LEU A 114       8.728   4.834 -24.820  1.00  2.77           N  
ATOM   1750  CA  LEU A 114       7.902   5.773 -24.080  1.00  2.77           C  
ATOM   1751  C   LEU A 114       7.775   7.074 -24.852  1.00  2.77           C  
ATOM   1752  O   LEU A 114       6.682   7.624 -24.961  1.00  2.77           O  
ATOM   1753  CB  LEU A 114       8.461   6.034 -22.686  1.00  2.77           C  
ATOM   1754  CG  LEU A 114       7.641   7.016 -21.875  1.00  2.77           C  
ATOM   1755  CD1 LEU A 114       6.218   6.481 -21.721  1.00  2.77           C  
ATOM   1756  CD2 LEU A 114       8.290   7.231 -20.522  1.00  2.77           C  
ATOM   1757  H   LEU A 114       9.597   4.500 -24.401  1.00  2.77           H  
ATOM   1758  HA  LEU A 114       6.909   5.342 -23.970  1.00  2.77           H  
ATOM   1759 1HB  LEU A 114       8.518   5.092 -22.144  1.00  2.77           H  
ATOM   1760 2HB  LEU A 114       9.469   6.436 -22.786  1.00  2.77           H  
ATOM   1761  HG  LEU A 114       7.598   7.951 -22.404  1.00  2.77           H  
ATOM   1762 1HD1 LEU A 114       5.622   7.194 -21.153  1.00  2.77           H  
ATOM   1763 2HD1 LEU A 114       5.772   6.342 -22.707  1.00  2.77           H  
ATOM   1764 3HD1 LEU A 114       6.243   5.529 -21.196  1.00  2.77           H  
ATOM   1765 1HD2 LEU A 114       7.703   7.947 -19.946  1.00  2.77           H  
ATOM   1766 2HD2 LEU A 114       8.338   6.283 -19.986  1.00  2.77           H  
ATOM   1767 3HD2 LEU A 114       9.299   7.619 -20.666  1.00  2.77           H  
ATOM   1768  N   MET A 115       8.891   7.567 -25.391  1.00  2.93           N  
ATOM   1769  CA  MET A 115       8.909   8.791 -26.183  1.00  2.93           C  
ATOM   1770  C   MET A 115       7.892   8.686 -27.316  1.00  2.93           C  
ATOM   1771  O   MET A 115       7.059   9.574 -27.516  1.00  2.93           O  
ATOM   1772  CB  MET A 115      10.314   8.977 -26.760  1.00  2.93           C  
ATOM   1773  CG  MET A 115      10.536  10.165 -27.643  1.00  2.93           C  
ATOM   1774  SD  MET A 115      12.140  10.068 -28.445  1.00  2.93           S  
ATOM   1775  CE  MET A 115      11.777   8.752 -29.606  1.00  2.93           C  
ATOM   1776  H   MET A 115       9.771   7.075 -25.238  1.00  2.93           H  
ATOM   1777  HA  MET A 115       8.641   9.633 -25.546  1.00  2.93           H  
ATOM   1778 1HB  MET A 115      11.033   9.022 -25.943  1.00  2.93           H  
ATOM   1779 2HB  MET A 115      10.570   8.115 -27.348  1.00  2.93           H  
ATOM   1780 1HG  MET A 115       9.777  10.179 -28.411  1.00  2.93           H  
ATOM   1781 2HG  MET A 115      10.480  11.094 -27.071  1.00  2.93           H  
ATOM   1782 1HE  MET A 115      12.659   8.546 -30.209  1.00  2.93           H  
ATOM   1783 2HE  MET A 115      11.488   7.849 -29.058  1.00  2.93           H  
ATOM   1784 3HE  MET A 115      10.955   9.057 -30.256  1.00  2.93           H  
ATOM   1785  N   ILE A 116       7.913   7.558 -28.019  1.00  3.12           N  
ATOM   1786  CA  ILE A 116       6.996   7.331 -29.123  1.00  3.12           C  
ATOM   1787  C   ILE A 116       5.543   7.370 -28.650  1.00  3.12           C  
ATOM   1788  O   ILE A 116       4.698   7.999 -29.285  1.00  3.12           O  
ATOM   1789  CB  ILE A 116       7.315   5.987 -29.801  1.00  3.12           C  
ATOM   1790  CG1 ILE A 116       8.677   6.096 -30.515  1.00  3.12           C  
ATOM   1791  CG2 ILE A 116       6.206   5.597 -30.759  1.00  3.12           C  
ATOM   1792  CD1 ILE A 116       9.252   4.769 -30.952  1.00  3.12           C  
ATOM   1793  H   ILE A 116       8.615   6.848 -27.800  1.00  3.12           H  
ATOM   1794  HA  ILE A 116       7.136   8.127 -29.853  1.00  3.12           H  
ATOM   1795  HB  ILE A 116       7.414   5.218 -29.038  1.00  3.12           H  
ATOM   1796 1HG1 ILE A 116       8.558   6.723 -31.395  1.00  3.12           H  
ATOM   1797 2HG1 ILE A 116       9.384   6.577 -29.846  1.00  3.12           H  
ATOM   1798 1HG2 ILE A 116       6.446   4.641 -31.220  1.00  3.12           H  
ATOM   1799 2HG2 ILE A 116       5.268   5.511 -30.211  1.00  3.12           H  
ATOM   1800 3HG2 ILE A 116       6.106   6.359 -31.531  1.00  3.12           H  
ATOM   1801 1HD1 ILE A 116      10.209   4.934 -31.444  1.00  3.12           H  
ATOM   1802 2HD1 ILE A 116       9.401   4.140 -30.078  1.00  3.12           H  
ATOM   1803 3HD1 ILE A 116       8.567   4.282 -31.641  1.00  3.12           H  
ATOM   1804  N   VAL A 117       5.258   6.718 -27.526  1.00  3.38           N  
ATOM   1805  CA  VAL A 117       3.917   6.716 -26.951  1.00  3.38           C  
ATOM   1806  C   VAL A 117       3.433   8.098 -26.498  1.00  3.38           C  
ATOM   1807  O   VAL A 117       2.274   8.459 -26.715  1.00  3.38           O  
ATOM   1808  CB  VAL A 117       3.870   5.760 -25.745  1.00  3.38           C  
ATOM   1809  CG1 VAL A 117       2.556   5.911 -25.003  1.00  3.38           C  
ATOM   1810  CG2 VAL A 117       4.030   4.334 -26.237  1.00  3.38           C  
ATOM   1811  H   VAL A 117       6.000   6.195 -27.059  1.00  3.38           H  
ATOM   1812  HA  VAL A 117       3.231   6.347 -27.712  1.00  3.38           H  
ATOM   1813  HB  VAL A 117       4.676   6.009 -25.061  1.00  3.38           H  
ATOM   1814 1HG1 VAL A 117       2.544   5.233 -24.151  1.00  3.38           H  
ATOM   1815 2HG1 VAL A 117       2.454   6.937 -24.650  1.00  3.38           H  
ATOM   1816 3HG1 VAL A 117       1.732   5.672 -25.672  1.00  3.38           H  
ATOM   1817 1HG2 VAL A 117       4.011   3.653 -25.388  1.00  3.38           H  
ATOM   1818 2HG2 VAL A 117       3.216   4.094 -26.917  1.00  3.38           H  
ATOM   1819 3HG2 VAL A 117       4.968   4.232 -26.759  1.00  3.38           H  
ATOM   1820  N   LEU A 118       4.304   8.853 -25.834  1.00  3.72           N  
ATOM   1821  CA  LEU A 118       3.953  10.169 -25.314  1.00  3.72           C  
ATOM   1822  C   LEU A 118       3.677  11.230 -26.379  1.00  3.72           C  
ATOM   1823  O   LEU A 118       2.838  12.109 -26.176  1.00  3.72           O  
ATOM   1824  CB  LEU A 118       5.071  10.686 -24.412  1.00  3.72           C  
ATOM   1825  CG  LEU A 118       5.272   9.935 -23.098  1.00  3.72           C  
ATOM   1826  CD1 LEU A 118       6.498  10.497 -22.399  1.00  3.72           C  
ATOM   1827  CD2 LEU A 118       4.038  10.054 -22.243  1.00  3.72           C  
ATOM   1828  H   LEU A 118       5.242   8.492 -25.676  1.00  3.72           H  
ATOM   1829  HA  LEU A 118       3.052  10.054 -24.714  1.00  3.72           H  
ATOM   1830 1HB  LEU A 118       6.008  10.620 -24.971  1.00  3.72           H  
ATOM   1831 2HB  LEU A 118       4.880  11.731 -24.182  1.00  3.72           H  
ATOM   1832  HG  LEU A 118       5.447   8.890 -23.304  1.00  3.72           H  
ATOM   1833 1HD1 LEU A 118       6.664   9.964 -21.465  1.00  3.72           H  
ATOM   1834 2HD1 LEU A 118       7.368  10.377 -23.047  1.00  3.72           H  
ATOM   1835 3HD1 LEU A 118       6.343  11.552 -22.189  1.00  3.72           H  
ATOM   1836 1HD2 LEU A 118       4.191   9.508 -21.311  1.00  3.72           H  
ATOM   1837 2HD2 LEU A 118       3.846  11.104 -22.022  1.00  3.72           H  
ATOM   1838 3HD2 LEU A 118       3.186   9.632 -22.777  1.00  3.72           H  
ATOM   1839  N   ILE A 119       4.387  11.172 -27.497  1.00  4.16           N  
ATOM   1840  CA  ILE A 119       4.231  12.190 -28.526  1.00  4.16           C  
ATOM   1841  C   ILE A 119       2.975  11.961 -29.394  1.00  4.16           C  
ATOM   1842  O   ILE A 119       2.833  10.901 -29.998  1.00  4.16           O  
ATOM   1843  CB  ILE A 119       5.481  12.204 -29.403  1.00  4.16           C  
ATOM   1844  CG1 ILE A 119       6.666  12.569 -28.527  1.00  4.16           C  
ATOM   1845  CG2 ILE A 119       5.337  13.181 -30.564  1.00  4.16           C  
ATOM   1846  CD1 ILE A 119       7.962  12.377 -29.199  1.00  4.16           C  
ATOM   1847  H   ILE A 119       5.086  10.435 -27.616  1.00  4.16           H  
ATOM   1848  HA  ILE A 119       4.188  13.137 -28.011  1.00  4.16           H  
ATOM   1849  HB  ILE A 119       5.654  11.195 -29.787  1.00  4.16           H  
ATOM   1850 1HG1 ILE A 119       6.574  13.595 -28.225  1.00  4.16           H  
ATOM   1851 2HG1 ILE A 119       6.646  11.952 -27.636  1.00  4.16           H  
ATOM   1852 1HG2 ILE A 119       6.244  13.164 -31.167  1.00  4.16           H  
ATOM   1853 2HG2 ILE A 119       4.483  12.891 -31.182  1.00  4.16           H  
ATOM   1854 3HG2 ILE A 119       5.182  14.183 -30.182  1.00  4.16           H  
ATOM   1855 1HD1 ILE A 119       8.775  12.647 -28.531  1.00  4.16           H  
ATOM   1856 2HD1 ILE A 119       8.063  11.336 -29.498  1.00  4.16           H  
ATOM   1857 3HD1 ILE A 119       7.973  13.010 -30.061  1.00  4.16           H  
ATOM   1858  N   PRO A 120       2.048  12.937 -29.486  1.00  4.72           N  
ATOM   1859  CA  PRO A 120       0.802  12.829 -30.225  1.00  4.72           C  
ATOM   1860  C   PRO A 120       1.011  12.813 -31.730  1.00  4.72           C  
ATOM   1861  O   PRO A 120       1.958  13.406 -32.246  1.00  4.72           O  
ATOM   1862  CB  PRO A 120       0.046  14.092 -29.795  1.00  4.72           C  
ATOM   1863  CG  PRO A 120       1.126  15.077 -29.415  1.00  4.72           C  
ATOM   1864  CD  PRO A 120       2.238  14.239 -28.818  1.00  4.72           C  
ATOM   1865  HA  PRO A 120       0.271  11.924 -29.898  1.00  4.72           H  
ATOM   1866 1HB  PRO A 120      -0.582  14.450 -30.630  1.00  4.72           H  
ATOM   1867 2HB  PRO A 120      -0.630  13.854 -28.961  1.00  4.72           H  
ATOM   1868 1HG  PRO A 120       1.455  15.630 -30.308  1.00  4.72           H  
ATOM   1869 2HG  PRO A 120       0.733  15.819 -28.706  1.00  4.72           H  
ATOM   1870 1HD  PRO A 120       3.188  14.704 -29.097  1.00  4.72           H  
ATOM   1871 2HD  PRO A 120       2.114  14.139 -27.725  1.00  4.72           H  
ATOM   1872  N   GLU A 121       0.083  12.175 -32.431  1.00  5.41           N  
ATOM   1873  CA  GLU A 121       0.083  12.168 -33.885  1.00  5.41           C  
ATOM   1874  C   GLU A 121      -0.551  13.470 -34.388  1.00  5.41           C  
ATOM   1875  O   GLU A 121      -1.694  13.741 -34.030  1.00  5.41           O  
ATOM   1876  CB  GLU A 121      -0.716  10.976 -34.395  1.00  5.41           C  
ATOM   1877  CG  GLU A 121      -0.717  10.791 -35.897  1.00  5.41           C  
ATOM   1878  CD  GLU A 121      -1.536   9.602 -36.297  1.00  5.41           C  
ATOM   1879  OE1 GLU A 121      -2.166   9.034 -35.420  1.00  5.41           O  
ATOM   1880  OE2 GLU A 121      -1.526   9.234 -37.440  1.00  5.41           O1-
ATOM   1881  H   GLU A 121      -0.652  11.688 -31.939  1.00  5.41           H  
ATOM   1882  HA  GLU A 121       1.104  12.048 -34.218  1.00  5.41           H  
ATOM   1883 1HB  GLU A 121      -0.332  10.061 -33.945  1.00  5.41           H  
ATOM   1884 2HB  GLU A 121      -1.755  11.085 -34.080  1.00  5.41           H  
ATOM   1885 1HG  GLU A 121      -1.129  11.677 -36.362  1.00  5.41           H  
ATOM   1886 2HG  GLU A 121       0.306  10.670 -36.248  1.00  5.41           H  
ATOM   1887  N   PRO A 122       0.112  14.271 -35.246  1.00  6.21           N  
ATOM   1888  CA  PRO A 122      -0.379  15.533 -35.795  1.00  6.21           C  
ATOM   1889  C   PRO A 122      -1.777  15.444 -36.411  1.00  6.21           C  
ATOM   1890  O   PRO A 122      -2.554  16.391 -36.351  1.00  6.21           O  
ATOM   1891  CB  PRO A 122       0.660  15.835 -36.880  1.00  6.21           C  
ATOM   1892  CG  PRO A 122       1.928  15.207 -36.367  1.00  6.21           C  
ATOM   1893  CD  PRO A 122       1.483  13.927 -35.692  1.00  6.21           C  
ATOM   1894  HA  PRO A 122      -0.353  16.301 -35.005  1.00  6.21           H  
ATOM   1895 1HB  PRO A 122       0.331  15.415 -37.843  1.00  6.21           H  
ATOM   1896 2HB  PRO A 122       0.748  16.924 -37.018  1.00  6.21           H  
ATOM   1897 1HG  PRO A 122       2.628  15.029 -37.198  1.00  6.21           H  
ATOM   1898 2HG  PRO A 122       2.433  15.891 -35.668  1.00  6.21           H  
ATOM   1899 1HD  PRO A 122       1.469  13.078 -36.397  1.00  6.21           H  
ATOM   1900 2HD  PRO A 122       2.157  13.769 -34.838  1.00  6.21           H  
ATOM   1901  N   GLU A 123      -2.136  14.292 -36.958  1.00  7.05           N  
ATOM   1902  CA  GLU A 123      -3.441  14.142 -37.589  1.00  7.05           C  
ATOM   1903  C   GLU A 123      -4.573  14.299 -36.581  1.00  7.05           C  
ATOM   1904  O   GLU A 123      -5.646  14.809 -36.895  1.00  7.05           O  
ATOM   1905  CB  GLU A 123      -3.547  12.781 -38.271  1.00  7.05           C  
ATOM   1906  CG  GLU A 123      -2.640  12.605 -39.488  1.00  7.05           C  
ATOM   1907  CD  GLU A 123      -2.973  13.530 -40.639  1.00  7.05           C  
ATOM   1908  OE1 GLU A 123      -4.110  13.564 -41.047  1.00  7.05           O  
ATOM   1909  OE2 GLU A 123      -2.082  14.203 -41.107  1.00  7.05           O1-
ATOM   1910  H   GLU A 123      -1.497  13.510 -36.971  1.00  7.05           H  
ATOM   1911  HA  GLU A 123      -3.551  14.922 -38.343  1.00  7.05           H  
ATOM   1912 1HB  GLU A 123      -3.305  11.995 -37.553  1.00  7.05           H  
ATOM   1913 2HB  GLU A 123      -4.575  12.615 -38.595  1.00  7.05           H  
ATOM   1914 1HG  GLU A 123      -1.609  12.783 -39.176  1.00  7.05           H  
ATOM   1915 2HG  GLU A 123      -2.711  11.572 -39.825  1.00  7.05           H  
ATOM   1916  N   LYS A 124      -4.323  13.904 -35.340  1.00  7.84           N  
ATOM   1917  CA  LYS A 124      -5.354  13.919 -34.320  1.00  7.84           C  
ATOM   1918  C   LYS A 124      -5.475  15.299 -33.693  1.00  7.84           C  
ATOM   1919  O   LYS A 124      -6.318  15.528 -32.824  1.00  7.84           O  
ATOM   1920  CB  LYS A 124      -5.066  12.842 -33.274  1.00  7.84           C  
ATOM   1921  CG  LYS A 124      -5.171  11.407 -33.836  1.00  7.84           C  
ATOM   1922  CD  LYS A 124      -4.923  10.342 -32.770  1.00  7.84           C  
ATOM   1923  CE  LYS A 124      -5.228   8.928 -33.300  1.00  7.84           C  
ATOM   1924  NZ  LYS A 124      -4.307   8.517 -34.411  1.00  7.84           N1+
ATOM   1925  H   LYS A 124      -3.391  13.582 -35.083  1.00  7.84           H  
ATOM   1926  HA  LYS A 124      -6.308  13.686 -34.792  1.00  7.84           H  
ATOM   1927 1HB  LYS A 124      -4.053  12.980 -32.886  1.00  7.84           H  
ATOM   1928 2HB  LYS A 124      -5.760  12.942 -32.442  1.00  7.84           H  
ATOM   1929 1HG  LYS A 124      -6.159  11.257 -34.268  1.00  7.84           H  
ATOM   1930 2HG  LYS A 124      -4.425  11.281 -34.627  1.00  7.84           H  
ATOM   1931 1HD  LYS A 124      -3.875  10.383 -32.462  1.00  7.84           H  
ATOM   1932 2HD  LYS A 124      -5.549  10.541 -31.902  1.00  7.84           H  
ATOM   1933 1HE  LYS A 124      -5.131   8.218 -32.482  1.00  7.84           H  
ATOM   1934 2HE  LYS A 124      -6.253   8.905 -33.670  1.00  7.84           H  
ATOM   1935 1HZ  LYS A 124      -4.533   7.596 -34.732  1.00  7.84           H  
ATOM   1936 2HZ  LYS A 124      -4.377   9.158 -35.190  1.00  7.84           H  
ATOM   1937 3HZ  LYS A 124      -3.325   8.520 -34.105  1.00  7.84           H  
ATOM   1938  N   GLN A 125      -4.618  16.223 -34.135  1.00  8.53           N  
ATOM   1939  CA  GLN A 125      -4.627  17.588 -33.660  1.00  8.53           C  
ATOM   1940  C   GLN A 125      -5.359  18.493 -34.659  1.00  8.53           C  
ATOM   1941  O   GLN A 125      -5.392  19.717 -34.475  1.00  8.53           O  
ATOM   1942  CB  GLN A 125      -3.193  18.092 -33.453  1.00  8.53           C  
ATOM   1943  CG  GLN A 125      -2.405  17.327 -32.395  1.00  8.53           C  
ATOM   1944  CD  GLN A 125      -0.992  17.869 -32.211  1.00  8.53           C  
ATOM   1945  NE2 GLN A 125      -0.492  17.786 -30.985  1.00  8.53           N  
ATOM   1946  OE1 GLN A 125      -0.363  18.375 -33.148  1.00  8.53           O  
ATOM   1947  H   GLN A 125      -3.939  15.996 -34.859  1.00  8.53           H  
ATOM   1948  HA  GLN A 125      -5.159  17.626 -32.711  1.00  8.53           H  
ATOM   1949 1HB  GLN A 125      -2.648  18.029 -34.395  1.00  8.53           H  
ATOM   1950 2HB  GLN A 125      -3.217  19.137 -33.161  1.00  8.53           H  
ATOM   1951 1HG  GLN A 125      -2.930  17.385 -31.443  1.00  8.53           H  
ATOM   1952 2HG  GLN A 125      -2.324  16.282 -32.717  1.00  8.53           H  
ATOM   1953 1HE2 GLN A 125       0.428  18.132 -30.796  1.00  8.53           H  
ATOM   1954 2HE2 GLN A 125      -1.039  17.385 -30.251  1.00  8.53           H  
ATOM   1955  N   ARG A 126      -5.919  17.898 -35.727  1.00  9.05           N  
ATOM   1956  CA  ARG A 126      -6.586  18.675 -36.765  1.00  9.05           C  
ATOM   1957  C   ARG A 126      -7.940  18.082 -37.149  1.00  9.05           C  
ATOM   1958  O   ARG A 126      -8.957  18.423 -36.542  1.00  9.05           O  
ATOM   1959  CB  ARG A 126      -5.700  18.753 -38.005  1.00  9.05           C  
ATOM   1960  CG  ARG A 126      -4.360  19.487 -37.812  1.00  9.05           C  
ATOM   1961  CD  ARG A 126      -4.560  20.958 -37.619  1.00  9.05           C  
ATOM   1962  NE  ARG A 126      -3.298  21.675 -37.490  1.00  9.05           N  
ATOM   1963  CZ  ARG A 126      -2.631  21.884 -36.331  1.00  9.05           C  
ATOM   1964  NH1 ARG A 126      -3.103  21.447 -35.181  1.00  9.05           N1+
ATOM   1965  NH2 ARG A 126      -1.483  22.544 -36.351  1.00  9.05           N  
ATOM   1966  OXT ARG A 126      -8.049  17.522 -38.239  1.00  9.05           O1-
ATOM   1967  H   ARG A 126      -5.863  16.885 -35.850  1.00  9.05           H  
ATOM   1968  HA  ARG A 126      -6.749  19.685 -36.390  1.00  9.05           H  
ATOM   1969 1HB  ARG A 126      -5.466  17.738 -38.338  1.00  9.05           H  
ATOM   1970 2HB  ARG A 126      -6.240  19.247 -38.811  1.00  9.05           H  
ATOM   1971 1HG  ARG A 126      -3.825  19.085 -36.952  1.00  9.05           H  
ATOM   1972 2HG  ARG A 126      -3.750  19.347 -38.702  1.00  9.05           H  
ATOM   1973 1HD  ARG A 126      -5.097  21.366 -38.474  1.00  9.05           H  
ATOM   1974 2HD  ARG A 126      -5.141  21.130 -36.713  1.00  9.05           H  
ATOM   1975  HE  ARG A 126      -2.884  22.036 -38.337  1.00  9.05           H  
ATOM   1976 1HH1 ARG A 126      -3.994  20.928 -35.127  1.00  9.05           H  
ATOM   1977 2HH1 ARG A 126      -2.587  21.618 -34.332  1.00  9.05           H  
ATOM   1978 1HH2 ARG A 126      -1.110  22.886 -37.227  1.00  9.05           H  
ATOM   1979 2HH2 ARG A 126      -0.979  22.703 -35.491  1.00  9.05           H  
TER   
END
