# Supplementary material for: Integrative proteome-wide structural analysis and high-throughput docking identify broad-spectrum antiviral scaffolds against Zika, Yellow Fever, West Nile, Saint Louis encephalitis, and Usutu viruses
Source: Front Cell Infect Microbiol. 2026 Apr 30;16:1723132. doi: 10.3389/fcimb.2026.1723132 (PMC13171538; doi:10.3389/fcimb.2026.1723132)
Supplement: Supplementary file 5 [file DataSheet5.zip › WNV/WNV_NS4b/Mol_probity_Files/Clash_log_WNV_NS4b.txt]

Using electron cloud x-H distances and vdW radii

Using input model H/D atoms...

Bad Clashes >= 0.4 Angstrom:
 A 176  GLN  HA   A 176  GLN  OE1 :0.559
 A 220  ASN  C    A 220  ASN  OD1 :0.521
 A  43  TRP  CE3  A  43  TRP  HA  :0.465
 A 150  ALA  O    A 157  ALA  N   :0.416
clashscore = 1.02
clashscore (B factor cutoff = 40) = 1.016777
