# Supplementary material for: Integrative proteome-wide structural analysis and high-throughput docking identify broad-spectrum antiviral scaffolds against Zika, Yellow Fever, West Nile, Saint Louis encephalitis, and Usutu viruses
Source: Front Cell Infect Microbiol. 2026 Apr 30;16:1723132. doi: 10.3389/fcimb.2026.1723132 (PMC13171538; doi:10.3389/fcimb.2026.1723132)
Supplement: Supplementary file 5 [file DataSheet5.zip › WNV/WNV_NS4b/Mol_probity_Files/WNV_NS4b_1FH.pdb]

USER  MOD reduce.3.7.201124 H: found=0, std=0, add=2005, rem=0, adj=57
USER  MOD -----------------------------------------------------------------
USER  MOD scores for adjustable sidechains, with "set" totals for H,N and Q
USER  MOD "o" means original, "f" means flipped, "180deg" is methyl default
USER  MOD "!" flags a clash with an overlap of 0.40A or greater
USER  MOD flip categories: "K"=keep, "C"=clashes, "X"=uncertain, "F"=flip
USER  MOD Set 1.1: A 220 ASN     :      amide:sc=   -1.64! C(o=-0.33!,f=-9.5!)
USER  MOD Set 1.2: A 223 THR OG1 :   rot  170:sc=    1.31
USER  MOD Set 2.1: A 192 SER OG  :   rot  -64:sc=    1.09
USER  MOD Set 2.2: A 195 THR OG1 :   rot  162:sc=    1.92
USER  MOD Set 3.1: A  69 SER OG  :   rot   26:sc=    0.58
USER  MOD Set 3.2: A 142 THR OG1 :   rot  -72:sc=    1.39
USER  MOD Set 4.1: A  41 THR OG1 :   rot  180:sc=   0.173
USER  MOD Set 4.2: A  44 SER OG  :   rot  -47:sc=    1.33
USER  MOD Set 4.3: A 103 CYS SG  :   rot   86:sc=    1.08
USER  MOD Set 4.4: A 229 HIS     :     no HD1:sc=   0.768  K(o=4.1,f=-2.1!)
USER  MOD Set 4.5: A 237 SER OG  :   rot  167:sc=   0.794
USER  MOD Set 5.1: A  58 LYS NZ  :NH3+   -173:sc=   0.785   (180deg=0)
USER  MOD Set 5.2: A 171 GLN     :      amide:sc=  -0.873! C(o=-0.088!,f=-5.5!)
USER  MOD Set 6.1: A  54 THR OG1 :   rot   96:sc=    2.23
USER  MOD Set 6.2: A 123 TYR OH  :   rot -174:sc=   0.821
USER  MOD Set 7.1: A  46 TYR OH  :   rot  180:sc=       0
USER  MOD Set 7.2: A 122 HIS     :     no HD1:sc=       0  X(o=0,f=-0.33)
USER  MOD Single : A   1 ASN     :      amide:sc= -0.0078  K(o=-0.0078,f=-0.75)
USER  MOD Single : A   1 ASN N   :NH3+   -178:sc= -0.0507   (180deg=-0.0535)
USER  MOD Single : A   8 LYS NZ  :NH3+   -176:sc=   0.911   (180deg=0.826)
USER  MOD Single : A   9 THR OG1 :   rot   73:sc=   0.882
USER  MOD Single : A  10 LYS NZ  :NH3+    175:sc=   0.662   (180deg=0.654)
USER  MOD Single : A  11 ASN     :      amide:sc=-0.00907  K(o=-0.0091,f=-1.1)
USER  MOD Single : A  15 SER OG  :   rot   78:sc=   0.859
USER  MOD Single : A  19 HIS     :     no HD1:sc=       0  X(o=0,f=0)
USER  MOD Single : A  20 LYS NZ  :NH3+    172:sc=   0.744   (180deg=0.674)
USER  MOD Single : A  23 THR OG1 :   rot  180:sc=       0
USER  MOD Single : A  26 THR OG1 :   rot  180:sc=       0
USER  MOD Single : A  27 THR OG1 :   rot  -70:sc=     1.3
USER  MOD Single : A  32 ASN     :      amide:sc= -0.0363  X(o=-0.036,f=-0.34)
USER  MOD Single : A  50 THR OG1 :   rot   89:sc=     1.3
USER  MOD Single : A  59 HIS     :     no HE2:sc=   0.381  K(o=0.38,f=-1.6!)
USER  MOD Single : A  62 THR OG1 :   rot   81:sc=   0.972
USER  MOD Single : A  63 SER OG  :   rot   78:sc=   0.907
USER  MOD Single : A  65 TYR OH  :   rot  180:sc=       0
USER  MOD Single : A  67 ASN     :      amide:sc=    -0.2  K(o=-0.2,f=-2.6!)
USER  MOD Single : A  68 THR OG1 :   rot   71:sc=   0.721
USER  MOD Single : A  71 THR OG1 :   rot   66:sc=       1
USER  MOD Single : A  72 SER OG  :   rot  180:sc=       0
USER  MOD Single : A  74 ASN     :      amide:sc=       0  X(o=0,f=-0.037)
USER  MOD Single : A  76 GLN     :      amide:sc=       0  K(o=0,f=-0.62)
USER  MOD Single : A  78 SER OG  :   rot  -76:sc=   0.909
USER  MOD Single : A  82 THR OG1 :   rot  -74:sc=    1.23
USER  MOD Single : A  95 SER OG  :   rot  180:sc=       0
USER  MOD Single : A 106 GLN     :      amide:sc=   0.613  K(o=0.61,f=-5.4!)
USER  MOD Single : A 108 THR OG1 :   rot -168:sc=   0.803
USER  MOD Single : A 110 THR OG1 :   rot -129:sc=   0.312
USER  MOD Single : A 112 THR OG1 :   rot   73:sc=   0.212
USER  MOD Single : A 114 THR OG1 :   rot   78:sc=   0.976
USER  MOD Single : A 121 CYS SG  :   rot   79:sc=   0.428
USER  MOD Single : A 125 TYR OH  :   rot  180:sc=       0
USER  MOD Single : A 131 GLN     :      amide:sc= -0.0715  K(o=-0.071,f=-1)
USER  MOD Single : A 137 SER OG  :   rot   76:sc=   0.756
USER  MOD Single : A 139 GLN     :      amide:sc=-0.00879  K(o=-0.0088,f=-0.9)
USER  MOD Single : A 148 LYS NZ  :NH3+    180:sc=       0   (180deg=0)
USER  MOD Single : A 149 ASN     :      amide:sc= -0.0172  X(o=-0.017,f=-0.39)
USER  MOD Single : A 158 THR OG1 :   rot  180:sc=       0
USER  MOD Single : A 166 THR OG1 :   rot -150:sc=     0.4
USER  MOD Single : A 167 THR OG1 :   rot  180:sc=       0
USER  MOD Single : A 172 LYS NZ  :NH3+   -150:sc=    1.36   (180deg=1.23)
USER  MOD Single : A 173 LYS NZ  :NH3+    180:sc=       0   (180deg=0)
USER  MOD Single : A 176 GLN     :      amide:sc=   -2.78! C(o=-2.8!,f=-8.6!)
USER  MOD Single : A 183 SER OG  :   rot   79:sc=   0.989
USER  MOD Single : A 190 ASN     :      amide:sc=   0.242  K(o=0.24,f=-1.5)
USER  MOD Single : A 203 THR OG1 :   rot   66:sc=    1.28
USER  MOD Single : A 204 THR OG1 :   rot   78:sc=    1.04
USER  MOD Single : A 209 THR OG1 :   rot   80:sc=    0.56
USER  MOD Single : A 213 ASN     :      amide:sc=-0.00565  K(o=-0.0056,f=-0.94)
USER  MOD Single : A 216 SER OG  :   rot  -52:sc=   0.222
USER  MOD Single : A 217 SER OG  :   rot  180:sc=       0
USER  MOD Single : A 222 THR OG1 :   rot  180:sc=       0
USER  MOD Single : A 228 CYS SG  :   rot   77:sc=  -0.039
USER  MOD Single : A 238 CYS SG  :   rot  115:sc=  -0.488
USER  MOD Single : A 240 SER OG  :   rot  122:sc=   0.985
USER  MOD Single : A 242 THR OG1 :   rot   73:sc=   0.572
USER  MOD Single : A 244 THR OG1 :   rot   79:sc=   0.312
USER  MOD Single : A 247 LYS NZ  :NH3+    161:sc=   0.221   (180deg=0.138)
USER  MOD Single : A 248 ASN     :      amide:sc= -0.0285  K(o=-0.028,f=-0.99)
USER  MOD Single : A 251 LYS NZ  :NH3+    180:sc=       0   (180deg=0)
USER  MOD Single : A 255 LYS NZ  :NH3+    180:sc=       0   (180deg=0)
USER  MOD -----------------------------------------------------------------
ATOM      1  N   ASN A   1      -0.226   0.740   2.631  1.00 18.33           N
ATOM      2  CA  ASN A   1      -0.414   0.212   1.285  1.00 18.33           C
ATOM      3  C   ASN A   1       0.221   1.069   0.191  1.00 18.33           C
ATOM      4  O   ASN A   1       0.238   0.655  -0.973  1.00 18.33           O
ATOM      5  CB  ASN A   1      -1.887   0.036   0.985  1.00 18.33           C
ATOM      6  CG  ASN A   1      -2.532  -1.065   1.775  1.00 18.33           C
ATOM      7  ND2 ASN A   1      -3.817  -0.942   1.999  1.00 18.33           N
ATOM      8  OD1 ASN A   1      -1.875  -2.031   2.185  1.00 18.33           O
ATOM      0  H1  ASN A   1      -0.592   0.184   3.222  1.00 18.33           H   new
ATOM      0  H2  ASN A   1       0.644   0.821   2.799  1.00 18.33           H   new
ATOM      0  H3  ASN A   1      -0.616   1.538   2.694  1.00 18.33           H   new
ATOM      0  HA  ASN A   1       0.041  -0.645   1.276  1.00 18.33           H   new
ATOM      0  HB2 ASN A   1      -2.349   0.869   1.168  1.00 18.33           H   new
ATOM      0  HB3 ASN A   1      -1.997  -0.147   0.039  1.00 18.33           H   new
ATOM      0 HD21 ASN A   1      -4.235  -1.546   2.446  1.00 18.33           H   new
ATOM      0 HD22 ASN A   1      -4.242  -0.257   1.699  1.00 18.33           H   new
ATOM     17  N   GLU A   2       0.772   2.241   0.542  1.00 18.20           N
ATOM     18  CA  GLU A   2       1.340   3.129  -0.478  1.00 18.20           C
ATOM     19  C   GLU A   2       2.401   2.469  -1.354  1.00 18.20           C
ATOM     20  O   GLU A   2       2.397   2.659  -2.568  1.00 18.20           O
ATOM     21  CB  GLU A   2       1.954   4.367   0.169  1.00 18.20           C
ATOM     22  CG  GLU A   2       2.448   5.408  -0.831  1.00 18.20           C
ATOM     23  CD  GLU A   2       3.083   6.615  -0.181  1.00 18.20           C
ATOM     24  OE1 GLU A   2       3.155   6.655   1.025  1.00 18.20           O
ATOM     25  OE2 GLU A   2       3.500   7.496  -0.897  1.00 18.20           O1-
ATOM      0  H   GLU A   2       0.825   2.533   1.349  1.00 18.20           H   new
ATOM      0  HA  GLU A   2       0.594   3.367  -1.051  1.00 18.20           H   new
ATOM      0  HB2 GLU A   2       1.295   4.777   0.750  1.00 18.20           H   new
ATOM      0  HB3 GLU A   2       2.696   4.093   0.730  1.00 18.20           H   new
ATOM      0  HG2 GLU A   2       3.092   4.994  -1.426  1.00 18.20           H   new
ATOM      0  HG3 GLU A   2       1.702   5.699  -1.379  1.00 18.20           H   new
ATOM     32  N   MET A   3       3.302   1.680  -0.763  1.00 17.92           N
ATOM     33  CA  MET A   3       4.343   1.043  -1.567  1.00 17.92           C
ATOM     34  C   MET A   3       3.749  -0.009  -2.494  1.00 17.92           C
ATOM     35  O   MET A   3       4.259  -0.255  -3.584  1.00 17.92           O
ATOM     36  CB  MET A   3       5.415   0.451  -0.667  1.00 17.92           C
ATOM     37  CG  MET A   3       6.205   1.506   0.088  1.00 17.92           C
ATOM     38  SD  MET A   3       7.075   2.646  -1.022  1.00 17.92           S
ATOM     39  CE  MET A   3       5.925   4.005  -1.118  1.00 17.92           C
ATOM      0  H   MET A   3       3.328   1.505   0.079  1.00 17.92           H   new
ATOM      0  HA  MET A   3       4.759   1.718  -2.126  1.00 17.92           H   new
ATOM      0  HB2 MET A   3       4.999  -0.152  -0.031  1.00 17.92           H   new
ATOM      0  HB3 MET A   3       6.024  -0.080  -1.204  1.00 17.92           H   new
ATOM      0  HG2 MET A   3       5.604   2.010   0.658  1.00 17.92           H   new
ATOM      0  HG3 MET A   3       6.848   1.070   0.669  1.00 17.92           H   new
ATOM      0  HE1 MET A   3       6.286   4.695  -1.697  1.00 17.92           H   new
ATOM      0  HE2 MET A   3       5.081   3.690  -1.478  1.00 17.92           H   new
ATOM      0  HE3 MET A   3       5.781   4.371  -0.231  1.00 17.92           H   new
ATOM     49  N   GLY A   4       2.647  -0.622  -2.071  1.00 17.50           N
ATOM     50  CA  GLY A   4       1.962  -1.602  -2.895  1.00 17.50           C
ATOM     51  C   GLY A   4       1.453  -0.891  -4.139  1.00 17.50           C
ATOM     52  O   GLY A   4       1.676  -1.331  -5.273  1.00 17.50           O
ATOM      0  H   GLY A   4       2.281  -0.481  -1.306  1.00 17.50           H   new
ATOM      0  HA2 GLY A   4       2.565  -2.322  -3.138  1.00 17.50           H   new
ATOM      0  HA3 GLY A   4       1.225  -2.001  -2.406  1.00 17.50           H   new
ATOM     56  N   TRP A   5       0.776   0.232  -3.897  1.00 16.99           N
ATOM     57  CA  TRP A   5       0.186   1.056  -4.939  1.00 16.99           C
ATOM     58  C   TRP A   5       1.265   1.604  -5.866  1.00 16.99           C
ATOM     59  O   TRP A   5       1.091   1.637  -7.090  1.00 16.99           O
ATOM     60  CB  TRP A   5      -0.587   2.200  -4.290  1.00 16.99           C
ATOM     61  CG  TRP A   5      -1.758   1.718  -3.491  1.00 16.99           C
ATOM     62  CD1 TRP A   5      -2.409   0.536  -3.647  1.00 16.99           C
ATOM     63  CD2 TRP A   5      -2.410   2.392  -2.388  1.00 16.99           C
ATOM     64  CE2 TRP A   5      -3.437   1.554  -1.951  1.00 16.99           C
ATOM     65  CE3 TRP A   5      -2.208   3.617  -1.746  1.00 16.99           C
ATOM     66  NE1 TRP A   5      -3.422   0.428  -2.731  1.00 16.99           N
ATOM     67  CZ2 TRP A   5      -4.267   1.900  -0.899  1.00 16.99           C
ATOM     68  CZ3 TRP A   5      -3.034   3.962  -0.688  1.00 16.99           C
ATOM     69  CH2 TRP A   5      -4.038   3.126  -0.276  1.00 16.99           C
ATOM      0  H   TRP A   5       0.647   0.538  -3.104  1.00 16.99           H   new
ATOM      0  HA  TRP A   5      -0.419   0.516  -5.471  1.00 16.99           H   new
ATOM      0  HB2 TRP A   5       0.009   2.704  -3.714  1.00 16.99           H   new
ATOM      0  HB3 TRP A   5      -0.897   2.809  -4.979  1.00 16.99           H   new
ATOM      0  HD1 TRP A   5      -2.197  -0.108  -4.284  1.00 16.99           H   new
ATOM      0  HE1 TRP A   5      -3.961  -0.238  -2.658  1.00 16.99           H   new
ATOM      0  HE3 TRP A   5      -1.531   4.191  -2.024  1.00 16.99           H   new
ATOM      0  HZ2 TRP A   5      -4.951   1.336  -0.618  1.00 16.99           H   new
ATOM      0  HZ3 TRP A   5      -2.905   4.773  -0.251  1.00 16.99           H   new
ATOM      0  HH2 TRP A   5      -4.579   3.382   0.436  1.00 16.99           H   new
ATOM     80  N   LEU A   6       2.397   2.014  -5.288  1.00 16.47           N
ATOM     81  CA  LEU A   6       3.504   2.532  -6.070  1.00 16.47           C
ATOM     82  C   LEU A   6       4.057   1.447  -6.987  1.00 16.47           C
ATOM     83  O   LEU A   6       4.239   1.685  -8.182  1.00 16.47           O
ATOM     84  CB  LEU A   6       4.596   3.079  -5.153  1.00 16.47           C
ATOM     85  CG  LEU A   6       5.826   3.615  -5.850  1.00 16.47           C
ATOM     86  CD1 LEU A   6       5.430   4.757  -6.771  1.00 16.47           C
ATOM     87  CD2 LEU A   6       6.823   4.069  -4.802  1.00 16.47           C
ATOM      0  H   LEU A   6       2.537   1.997  -4.440  1.00 16.47           H   new
ATOM      0  HA  LEU A   6       3.181   3.261  -6.622  1.00 16.47           H   new
ATOM      0  HB2 LEU A   6       4.216   3.788  -4.611  1.00 16.47           H   new
ATOM      0  HB3 LEU A   6       4.869   2.374  -4.546  1.00 16.47           H   new
ATOM      0  HG  LEU A   6       6.239   2.924  -6.392  1.00 16.47           H   new
ATOM      0 HD11 LEU A   6       6.219   5.101  -7.218  1.00 16.47           H   new
ATOM      0 HD12 LEU A   6       4.798   4.435  -7.433  1.00 16.47           H   new
ATOM      0 HD13 LEU A   6       5.019   5.465  -6.251  1.00 16.47           H   new
ATOM      0 HD21 LEU A   6       7.617   4.415  -5.239  1.00 16.47           H   new
ATOM      0 HD22 LEU A   6       6.425   4.765  -4.257  1.00 16.47           H   new
ATOM      0 HD23 LEU A   6       7.066   3.317  -4.239  1.00 16.47           H   new
ATOM     99  N   ASP A   7       4.320   0.246  -6.455  1.00 16.04           N
ATOM    100  CA  ASP A   7       4.811  -0.829  -7.313  1.00 16.04           C
ATOM    101  C   ASP A   7       3.806  -1.180  -8.400  1.00 16.04           C
ATOM    102  O   ASP A   7       4.190  -1.392  -9.551  1.00 16.04           O
ATOM    103  CB  ASP A   7       5.204  -2.070  -6.505  1.00 16.04           C
ATOM    104  CG  ASP A   7       6.580  -1.939  -5.733  1.00 16.04           C
ATOM    105  OD1 ASP A   7       7.370  -1.027  -6.027  1.00 16.04           O
ATOM    106  OD2 ASP A   7       6.832  -2.768  -4.889  1.00 16.04           O1-
ATOM      0  H   ASP A   7       4.223   0.041  -5.625  1.00 16.04           H   new
ATOM      0  HA  ASP A   7       5.613  -0.499  -7.747  1.00 16.04           H   new
ATOM      0  HB2 ASP A   7       4.502  -2.260  -5.863  1.00 16.04           H   new
ATOM      0  HB3 ASP A   7       5.253  -2.831  -7.105  1.00 16.04           H   new
ATOM    111  N   LYS A   8       2.509  -1.169  -8.084  1.00 15.74           N
ATOM    112  CA  LYS A   8       1.528  -1.459  -9.120  1.00 15.74           C
ATOM    113  C   LYS A   8       1.598  -0.385 -10.197  1.00 15.74           C
ATOM    114  O   LYS A   8       1.621  -0.692 -11.389  1.00 15.74           O
ATOM    115  CB  LYS A   8       0.113  -1.515  -8.550  1.00 15.74           C
ATOM    116  CG  LYS A   8      -0.985  -1.845  -9.593  1.00 15.74           C
ATOM    117  CD  LYS A   8      -0.837  -3.271 -10.142  1.00 15.74           C
ATOM    118  CE  LYS A   8      -2.103  -3.741 -10.906  1.00 15.74           C
ATOM    119  NZ  LYS A   8      -2.305  -3.042 -12.229  1.00 15.74           N1+
ATOM      0  H   LYS A   8       2.189  -1.002  -7.304  1.00 15.74           H   new
ATOM      0  HA  LYS A   8       1.735  -2.328  -9.498  1.00 15.74           H   new
ATOM      0  HB2 LYS A   8       0.086  -2.182  -7.846  1.00 15.74           H   new
ATOM      0  HB3 LYS A   8      -0.093  -0.661  -8.139  1.00 15.74           H   new
ATOM      0  HG2 LYS A   8      -1.859  -1.744  -9.186  1.00 15.74           H   new
ATOM      0  HG3 LYS A   8      -0.938  -1.210 -10.325  1.00 15.74           H   new
ATOM      0  HD2 LYS A   8      -0.071  -3.309 -10.735  1.00 15.74           H   new
ATOM      0  HD3 LYS A   8      -0.659  -3.881  -9.409  1.00 15.74           H   new
ATOM      0  HE2 LYS A   8      -2.043  -4.697 -11.060  1.00 15.74           H   new
ATOM      0  HE3 LYS A   8      -2.882  -3.592 -10.348  1.00 15.74           H   new
ATOM      0  HZ1 LYS A   8      -3.073  -3.309 -12.592  1.00 15.74           H   new
ATOM      0  HZ2 LYS A   8      -2.329  -2.162 -12.099  1.00 15.74           H   new
ATOM      0  HZ3 LYS A   8      -1.633  -3.243 -12.777  1.00 15.74           H   new
ATOM    133  N   THR A   9       1.698   0.876  -9.776  1.00 15.57           N
ATOM    134  CA  THR A   9       1.754   1.985 -10.705  1.00 15.57           C
ATOM    135  C   THR A   9       2.961   1.851 -11.621  1.00 15.57           C
ATOM    136  O   THR A   9       2.834   1.957 -12.846  1.00 15.57           O
ATOM    137  CB  THR A   9       1.829   3.316  -9.932  1.00 15.57           C
ATOM    138  CG2 THR A   9       1.962   4.475 -10.885  1.00 15.57           C
ATOM    139  OG1 THR A   9       0.647   3.469  -9.126  1.00 15.57           O
ATOM      0  H   THR A   9       1.735   1.104  -8.948  1.00 15.57           H   new
ATOM      0  HA  THR A   9       0.949   1.975 -11.247  1.00 15.57           H   new
ATOM      0  HB  THR A   9       2.611   3.304  -9.358  1.00 15.57           H   new
ATOM      0  HG1 THR A   9       0.685   2.945  -8.471  1.00 15.57           H   new
ATOM      0 HG21 THR A   9       2.008   5.304 -10.383  1.00 15.57           H   new
ATOM      0 HG22 THR A   9       2.771   4.371 -11.411  1.00 15.57           H   new
ATOM      0 HG23 THR A   9       1.193   4.498 -11.476  1.00 15.57           H   new
ATOM    147  N   LYS A  10       4.126   1.561 -11.040  1.00 15.43           N
ATOM    148  CA  LYS A  10       5.338   1.402 -11.827  1.00 15.43           C
ATOM    149  C   LYS A  10       5.218   0.231 -12.796  1.00 15.43           C
ATOM    150  O   LYS A  10       5.664   0.324 -13.940  1.00 15.43           O
ATOM    151  CB  LYS A  10       6.543   1.177 -10.910  1.00 15.43           C
ATOM    152  CG  LYS A  10       7.010   2.402 -10.102  1.00 15.43           C
ATOM    153  CD  LYS A  10       8.305   2.077  -9.342  1.00 15.43           C
ATOM    154  CE  LYS A  10       8.005   1.013  -8.305  1.00 15.43           C
ATOM    155  NZ  LYS A  10       9.114   0.715  -7.380  1.00 15.43           N1+
ATOM      0  H   LYS A  10       4.231   1.453 -10.193  1.00 15.43           H   new
ATOM      0  HA  LYS A  10       5.465   2.217 -12.338  1.00 15.43           H   new
ATOM      0  HB2 LYS A  10       6.326   0.465 -10.288  1.00 15.43           H   new
ATOM      0  HB3 LYS A  10       7.286   0.865 -11.451  1.00 15.43           H   new
ATOM      0  HG2 LYS A  10       7.157   3.153 -10.698  1.00 15.43           H   new
ATOM      0  HG3 LYS A  10       6.318   2.667  -9.476  1.00 15.43           H   new
ATOM      0  HD2 LYS A  10       8.987   1.764  -9.957  1.00 15.43           H   new
ATOM      0  HD3 LYS A  10       8.653   2.875  -8.914  1.00 15.43           H   new
ATOM      0  HE2 LYS A  10       7.235   1.294  -7.786  1.00 15.43           H   new
ATOM      0  HE3 LYS A  10       7.755   0.195  -8.763  1.00 15.43           H   new
ATOM      0  HZ1 LYS A  10       8.838   0.138  -6.761  1.00 15.43           H   new
ATOM      0  HZ2 LYS A  10       9.792   0.360  -7.834  1.00 15.43           H   new
ATOM      0  HZ3 LYS A  10       9.382   1.466  -6.986  1.00 15.43           H   new
ATOM    169  N   ASN A  11       4.595  -0.870 -12.360  1.00 15.28           N
ATOM    170  CA  ASN A  11       4.439  -2.042 -13.212  1.00 15.28           C
ATOM    171  C   ASN A  11       3.493  -1.761 -14.377  1.00 15.28           C
ATOM    172  O   ASN A  11       3.728  -2.211 -15.507  1.00 15.28           O
ATOM    173  CB  ASN A  11       3.934  -3.218 -12.400  1.00 15.28           C
ATOM    174  CG  ASN A  11       4.979  -3.777 -11.469  1.00 15.28           C
ATOM    175  ND2 ASN A  11       4.532  -4.493 -10.471  1.00 15.28           N
ATOM    176  OD1 ASN A  11       6.185  -3.571 -11.647  1.00 15.28           O
ATOM      0  H   ASN A  11       4.258  -0.953 -11.573  1.00 15.28           H   new
ATOM      0  HA  ASN A  11       5.310  -2.261 -13.580  1.00 15.28           H   new
ATOM      0  HB2 ASN A  11       3.161  -2.941 -11.883  1.00 15.28           H   new
ATOM      0  HB3 ASN A  11       3.636  -3.917 -13.002  1.00 15.28           H   new
ATOM      0 HD21 ASN A  11       5.084  -4.840  -9.910  1.00 15.28           H   new
ATOM      0 HD22 ASN A  11       3.686  -4.617 -10.376  1.00 15.28           H   new
ATOM    183  N   ASP A  12       2.439  -0.971 -14.132  1.00 15.12           N
ATOM    184  CA  ASP A  12       1.507  -0.663 -15.207  1.00 15.12           C
ATOM    185  C   ASP A  12       2.138   0.299 -16.207  1.00 15.12           C
ATOM    186  O   ASP A  12       2.041   0.088 -17.418  1.00 15.12           O
ATOM    187  CB  ASP A  12       0.204  -0.070 -14.657  1.00 15.12           C
ATOM    188  CG  ASP A  12      -0.680  -1.094 -13.912  1.00 15.12           C
ATOM    189  OD1 ASP A  12      -0.433  -2.286 -13.994  1.00 15.12           O
ATOM    190  OD2 ASP A  12      -1.640  -0.701 -13.254  1.00 15.12           O1-
ATOM      0  H   ASP A  12       2.255  -0.616 -13.371  1.00 15.12           H   new
ATOM      0  HA  ASP A  12       1.296  -1.494 -15.661  1.00 15.12           H   new
ATOM      0  HB2 ASP A  12       0.419   0.659 -14.054  1.00 15.12           H   new
ATOM      0  HB3 ASP A  12      -0.304   0.310 -15.391  1.00 15.12           H   new
ATOM    195  N   ILE A  13       2.858   1.309 -15.714  1.00 14.94           N
ATOM    196  CA  ILE A  13       3.502   2.254 -16.620  1.00 14.94           C
ATOM    197  C   ILE A  13       4.568   1.525 -17.408  1.00 14.94           C
ATOM    198  O   ILE A  13       4.679   1.679 -18.626  1.00 14.94           O
ATOM    199  CB  ILE A  13       4.133   3.428 -15.875  1.00 14.94           C
ATOM    200  CG1 ILE A  13       3.043   4.292 -15.243  1.00 14.94           C
ATOM    201  CG2 ILE A  13       4.989   4.239 -16.844  1.00 14.94           C
ATOM    202  CD1 ILE A  13       3.584   5.295 -14.264  1.00 14.94           C
ATOM      0  H   ILE A  13       2.983   1.461 -14.877  1.00 14.94           H   new
ATOM      0  HA  ILE A  13       2.823   2.616 -17.210  1.00 14.94           H   new
ATOM      0  HB  ILE A  13       4.702   3.098 -15.162  1.00 14.94           H   new
ATOM      0 HG12 ILE A  13       2.560   4.759 -15.943  1.00 14.94           H   new
ATOM      0 HG13 ILE A  13       2.404   3.719 -14.791  1.00 14.94           H   new
ATOM      0 HG21 ILE A  13       5.391   4.986 -16.374  1.00 14.94           H   new
ATOM      0 HG22 ILE A  13       5.687   3.674 -17.210  1.00 14.94           H   new
ATOM      0 HG23 ILE A  13       4.433   4.573 -17.565  1.00 14.94           H   new
ATOM      0 HD11 ILE A  13       2.853   5.814 -13.895  1.00 14.94           H   new
ATOM      0 HD12 ILE A  13       4.045   4.832 -13.547  1.00 14.94           H   new
ATOM      0 HD13 ILE A  13       4.204   5.888 -14.717  1.00 14.94           H   new
ATOM    214  N   GLY A  14       5.349   0.718 -16.702  1.00 14.68           N
ATOM    215  CA  GLY A  14       6.393  -0.064 -17.304  1.00 14.68           C
ATOM    216  C   GLY A  14       5.819  -0.888 -18.436  1.00 14.68           C
ATOM    217  O   GLY A  14       6.288  -0.785 -19.572  1.00 14.68           O
ATOM      0  H   GLY A  14       5.280   0.614 -15.851  1.00 14.68           H   new
ATOM      0  HA2 GLY A  14       7.094   0.517 -17.638  1.00 14.68           H   new
ATOM      0  HA3 GLY A  14       6.798  -0.645 -16.641  1.00 14.68           H   new
ATOM    221  N   SER A  15       4.764  -1.659 -18.154  1.00 14.35           N
ATOM    222  CA  SER A  15       4.149  -2.511 -19.158  1.00 14.35           C
ATOM    223  C   SER A  15       3.703  -1.703 -20.377  1.00 14.35           C
ATOM    224  O   SER A  15       3.979  -2.096 -21.514  1.00 14.35           O
ATOM    225  CB  SER A  15       2.941  -3.208 -18.559  1.00 14.35           C
ATOM    226  OG  SER A  15       3.317  -4.074 -17.521  1.00 14.35           O
ATOM      0  H   SER A  15       4.392  -1.698 -17.380  1.00 14.35           H   new
ATOM      0  HA  SER A  15       4.809  -3.162 -19.444  1.00 14.35           H   new
ATOM      0  HB2 SER A  15       2.317  -2.546 -18.221  1.00 14.35           H   new
ATOM      0  HB3 SER A  15       2.478  -3.708 -19.249  1.00 14.35           H   new
ATOM      0  HG  SER A  15       3.478  -3.628 -16.828  1.00 14.35           H   new
ATOM    232  N   LEU A  16       3.110  -0.527 -20.159  1.00 13.96           N
ATOM    233  CA  LEU A  16       2.666   0.321 -21.266  1.00 13.96           C
ATOM    234  C   LEU A  16       3.839   0.778 -22.134  1.00 13.96           C
ATOM    235  O   LEU A  16       3.697   0.956 -23.347  1.00 13.96           O
ATOM    236  CB  LEU A  16       1.900   1.533 -20.724  1.00 13.96           C
ATOM    237  CG  LEU A  16       0.530   1.214 -20.100  1.00 13.96           C
ATOM    238  CD1 LEU A  16      -0.032   2.462 -19.435  1.00 13.96           C
ATOM    239  CD2 LEU A  16      -0.399   0.707 -21.187  1.00 13.96           C
ATOM      0  H   LEU A  16       2.956  -0.203 -19.377  1.00 13.96           H   new
ATOM      0  HA  LEU A  16       2.076  -0.206 -21.827  1.00 13.96           H   new
ATOM      0  HB2 LEU A  16       2.449   1.973 -20.056  1.00 13.96           H   new
ATOM      0  HB3 LEU A  16       1.771   2.166 -21.447  1.00 13.96           H   new
ATOM      0  HG  LEU A  16       0.621   0.527 -19.421  1.00 13.96           H   new
ATOM      0 HD11 LEU A  16      -0.895   2.259 -19.042  1.00 13.96           H   new
ATOM      0 HD12 LEU A  16       0.576   2.761 -18.741  1.00 13.96           H   new
ATOM      0 HD13 LEU A  16      -0.135   3.163 -20.097  1.00 13.96           H   new
ATOM      0 HD21 LEU A  16      -1.266   0.503 -20.803  1.00 13.96           H   new
ATOM      0 HD22 LEU A  16      -0.501   1.388 -21.870  1.00 13.96           H   new
ATOM      0 HD23 LEU A  16      -0.025  -0.095 -21.584  1.00 13.96           H   new
ATOM    251  N   LEU A  17       5.004   0.945 -21.514  1.00 13.52           N
ATOM    252  CA  LEU A  17       6.212   1.371 -22.202  1.00 13.52           C
ATOM    253  C   LEU A  17       7.103   0.201 -22.662  1.00 13.52           C
ATOM    254  O   LEU A  17       8.203   0.430 -23.166  1.00 13.52           O
ATOM    255  CB  LEU A  17       7.018   2.285 -21.282  1.00 13.52           C
ATOM    256  CG  LEU A  17       6.314   3.569 -20.858  1.00 13.52           C
ATOM    257  CD1 LEU A  17       7.209   4.323 -19.900  1.00 13.52           C
ATOM    258  CD2 LEU A  17       5.979   4.389 -22.083  1.00 13.52           C
ATOM      0  H   LEU A  17       5.113   0.812 -20.671  1.00 13.52           H   new
ATOM      0  HA  LEU A  17       5.928   1.839 -23.003  1.00 13.52           H   new
ATOM      0  HB2 LEU A  17       7.258   1.787 -20.485  1.00 13.52           H   new
ATOM      0  HB3 LEU A  17       7.846   2.520 -21.729  1.00 13.52           H   new
ATOM      0  HG  LEU A  17       5.481   3.370 -20.402  1.00 13.52           H   new
ATOM      0 HD11 LEU A  17       6.770   5.143 -19.624  1.00 13.52           H   new
ATOM      0 HD12 LEU A  17       7.386   3.773 -19.121  1.00 13.52           H   new
ATOM      0 HD13 LEU A  17       8.046   4.538 -20.340  1.00 13.52           H   new
ATOM      0 HD21 LEU A  17       5.531   5.206 -21.813  1.00 13.52           H   new
ATOM      0 HD22 LEU A  17       6.795   4.610 -22.558  1.00 13.52           H   new
ATOM      0 HD23 LEU A  17       5.395   3.878 -22.665  1.00 13.52           H   new
ATOM    270  N   GLY A  18       6.647  -1.047 -22.481  1.00 13.11           N
ATOM    271  CA  GLY A  18       7.424  -2.229 -22.865  1.00 13.11           C
ATOM    272  C   GLY A  18       8.423  -2.732 -21.807  1.00 13.11           C
ATOM    273  O   GLY A  18       9.193  -3.660 -22.064  1.00 13.11           O
ATOM      0  H   GLY A  18       5.881  -1.228 -22.133  1.00 13.11           H   new
ATOM      0  HA2 GLY A  18       6.808  -2.948 -23.075  1.00 13.11           H   new
ATOM      0  HA3 GLY A  18       7.912  -2.027 -23.679  1.00 13.11           H   new
ATOM    277  N   HIS A  19       8.401  -2.136 -20.622  1.00 12.78           N
ATOM    278  CA  HIS A  19       9.298  -2.477 -19.523  1.00 12.78           C
ATOM    279  C   HIS A  19       8.511  -3.132 -18.395  1.00 12.78           C
ATOM    280  O   HIS A  19       8.258  -2.522 -17.360  1.00 12.78           O
ATOM    281  CB  HIS A  19       9.998  -1.221 -19.014  1.00 12.78           C
ATOM    282  CG  HIS A  19      10.847  -0.565 -20.049  1.00 12.78           C
ATOM    283  CD2 HIS A  19      10.660   0.568 -20.765  1.00 12.78           C
ATOM    284  ND1 HIS A  19      12.053  -1.090 -20.467  1.00 12.78           N
ATOM    285  CE1 HIS A  19      12.571  -0.305 -21.394  1.00 12.78           C
ATOM    286  NE2 HIS A  19      11.747   0.708 -21.592  1.00 12.78           N
ATOM      0  H   HIS A  19       7.850  -1.505 -20.428  1.00 12.78           H   new
ATOM      0  HA  HIS A  19       9.968  -3.102 -19.843  1.00 12.78           H   new
ATOM      0  HB2 HIS A  19       9.331  -0.589 -18.702  1.00 12.78           H   new
ATOM      0  HB3 HIS A  19      10.549  -1.452 -18.250  1.00 12.78           H   new
ATOM      0  HD2 HIS A  19       9.932   1.144 -20.708  1.00 12.78           H   new
ATOM      0  HE1 HIS A  19      13.379  -0.442 -21.833  1.00 12.78           H   new
ATOM      0  HE2 HIS A  19      11.871   1.351 -22.149  1.00 12.78           H   new
ATOM    294  N   LYS A  20       8.107  -4.376 -18.627  1.00 12.58           N
ATOM    295  CA  LYS A  20       7.232  -5.179 -17.758  1.00 12.58           C
ATOM    296  C   LYS A  20       7.516  -5.187 -16.241  1.00 12.58           C
ATOM    297  O   LYS A  20       6.626  -5.597 -15.494  1.00 12.58           O
ATOM    298  CB  LYS A  20       7.251  -6.628 -18.250  1.00 12.58           C
ATOM    299  CG  LYS A  20       8.608  -7.326 -18.077  1.00 12.58           C
ATOM    300  CD  LYS A  20       8.597  -8.752 -18.634  1.00 12.58           C
ATOM    301  CE  LYS A  20       9.945  -9.442 -18.394  1.00 12.58           C
ATOM    302  NZ  LYS A  20      11.040  -8.824 -19.200  1.00 12.58           N1+
ATOM      0  H   LYS A  20       8.346  -4.804 -19.334  1.00 12.58           H   new
ATOM      0  HA  LYS A  20       6.372  -4.737 -17.835  1.00 12.58           H   new
ATOM      0  HB2 LYS A  20       6.575  -7.132 -17.771  1.00 12.58           H   new
ATOM      0  HB3 LYS A  20       7.006  -6.645 -19.188  1.00 12.58           H   new
ATOM      0  HG2 LYS A  20       9.295  -6.810 -18.526  1.00 12.58           H   new
ATOM      0  HG3 LYS A  20       8.841  -7.350 -17.136  1.00 12.58           H   new
ATOM      0  HD2 LYS A  20       7.888  -9.263 -18.212  1.00 12.58           H   new
ATOM      0  HD3 LYS A  20       8.405  -8.731 -19.585  1.00 12.58           H   new
ATOM      0  HE2 LYS A  20      10.170  -9.392 -17.452  1.00 12.58           H   new
ATOM      0  HE3 LYS A  20       9.871 -10.383 -18.618  1.00 12.58           H   new
ATOM      0  HZ1 LYS A  20      11.822  -9.169 -18.952  1.00 12.58           H   new
ATOM      0  HZ2 LYS A  20      10.903  -8.990 -20.064  1.00 12.58           H   new
ATOM      0  HZ3 LYS A  20      11.048  -7.944 -19.065  1.00 12.58           H   new
ATOM    316  N   PRO A  21       8.791  -4.889 -15.860  1.00 12.54           N
ATOM    317  CA  PRO A  21      10.115  -4.593 -15.232  1.00 12.54           C
ATOM    318  C   PRO A  21      10.603  -5.856 -14.545  1.00 12.54           C
ATOM    319  O   PRO A  21       9.806  -6.698 -14.135  1.00 12.54           O
ATOM    320  CB  PRO A  21       9.964  -3.520 -14.183  1.00 12.54           C
ATOM    321  CG  PRO A  21       8.838  -3.824 -13.569  1.00 12.54           C
ATOM    322  CD  PRO A  21       8.030  -4.548 -14.489  1.00 12.54           C
ATOM      0  HA  PRO A  21      10.737  -4.295 -15.914  1.00 12.54           H   new
ATOM      0  HB2 PRO A  21      10.714  -3.518 -13.568  1.00 12.54           H   new
ATOM      0  HB3 PRO A  21       9.923  -2.637 -14.583  1.00 12.54           H   new
ATOM      0  HG2 PRO A  21       9.014  -4.356 -12.778  1.00 12.54           H   new
ATOM      0  HG3 PRO A  21       8.382  -3.020 -13.274  1.00 12.54           H   new
ATOM      0  HD2 PRO A  21       7.737  -5.374 -14.074  1.00 12.54           H   new
ATOM      0  HD3 PRO A  21       7.233  -4.032 -14.687  1.00 12.54           H   new
ATOM    330  N   GLU A  22      11.919  -6.006 -14.448  1.00 12.71           N
ATOM    331  CA  GLU A  22      12.533  -7.213 -13.889  1.00 12.71           C
ATOM    332  C   GLU A  22      13.155  -7.036 -12.503  1.00 12.71           C
ATOM    333  O   GLU A  22      14.195  -7.622 -12.211  1.00 12.71           O
ATOM    334  CB  GLU A  22      13.582  -7.761 -14.857  1.00 12.71           C
ATOM    335  CG  GLU A  22      12.999  -8.223 -16.185  1.00 12.71           C
ATOM    336  CD  GLU A  22      14.008  -8.922 -17.110  1.00 12.71           C
ATOM    337  OE1 GLU A  22      15.161  -8.985 -16.762  1.00 12.71           O
ATOM    338  OE2 GLU A  22      13.600  -9.390 -18.171  1.00 12.71           O1-
ATOM      0  H   GLU A  22      12.485  -5.411 -14.704  1.00 12.71           H   new
ATOM      0  HA  GLU A  22      11.804  -7.842 -13.772  1.00 12.71           H   new
ATOM      0  HB2 GLU A  22      14.247  -7.075 -15.025  1.00 12.71           H   new
ATOM      0  HB3 GLU A  22      14.042  -8.505 -14.437  1.00 12.71           H   new
ATOM      0  HG2 GLU A  22      12.263  -8.830 -16.009  1.00 12.71           H   new
ATOM      0  HG3 GLU A  22      12.629  -7.455 -16.648  1.00 12.71           H   new
ATOM    345  N   THR A  23      12.551  -6.210 -11.657  1.00 13.05           N
ATOM    346  CA  THR A  23      13.074  -6.043 -10.297  1.00 13.05           C
ATOM    347  C   THR A  23      13.083  -7.387  -9.565  1.00 13.05           C
ATOM    348  O   THR A  23      12.090  -8.125  -9.593  1.00 13.05           O
ATOM    349  CB  THR A  23      12.242  -5.023  -9.489  1.00 13.05           C
ATOM    350  CG2 THR A  23      12.797  -4.865  -8.058  1.00 13.05           C
ATOM    351  OG1 THR A  23      12.265  -3.752 -10.157  1.00 13.05           O
ATOM      0  H   THR A  23      11.852  -5.744 -11.840  1.00 13.05           H   new
ATOM      0  HA  THR A  23      13.980  -5.705 -10.373  1.00 13.05           H   new
ATOM      0  HB  THR A  23      11.330  -5.349  -9.428  1.00 13.05           H   new
ATOM      0  HG1 THR A  23      11.812  -3.197  -9.719  1.00 13.05           H   new
ATOM      0 HG21 THR A  23      12.259  -4.221  -7.571  1.00 13.05           H   new
ATOM      0 HG22 THR A  23      12.766  -5.721  -7.603  1.00 13.05           H   new
ATOM      0 HG23 THR A  23      13.715  -4.554  -8.099  1.00 13.05           H   new
ATOM    359  N   ARG A  24      14.218  -7.713  -8.941  1.00 13.45           N
ATOM    360  CA  ARG A  24      14.390  -8.951  -8.195  1.00 13.45           C
ATOM    361  C   ARG A  24      15.039  -8.616  -6.873  1.00 13.45           C
ATOM    362  O   ARG A  24      15.232  -9.472  -6.006  1.00 13.45           O
ATOM    363  CB  ARG A  24      15.236  -9.965  -8.958  1.00 13.45           C
ATOM    364  CG  ARG A  24      14.612 -10.497 -10.256  1.00 13.45           C
ATOM    365  CD  ARG A  24      13.409 -11.336  -9.990  1.00 13.45           C
ATOM    366  NE  ARG A  24      12.819 -11.862 -11.220  1.00 13.45           N
ATOM    367  CZ  ARG A  24      11.858 -11.256 -11.962  1.00 13.45           C
ATOM    368  NH1 ARG A  24      11.350 -10.091 -11.617  1.00 13.45           N1+
ATOM    369  NH2 ARG A  24      11.415 -11.850 -13.059  1.00 13.45           N
ATOM      0  H   ARG A  24      14.916  -7.211  -8.942  1.00 13.45           H   new
ATOM      0  HA  ARG A  24      13.521  -9.360  -8.057  1.00 13.45           H   new
ATOM      0  HB2 ARG A  24      16.090  -9.557  -9.171  1.00 13.45           H   new
ATOM      0  HB3 ARG A  24      15.419 -10.717  -8.373  1.00 13.45           H   new
ATOM      0  HG2 ARG A  24      14.367  -9.751 -10.826  1.00 13.45           H   new
ATOM      0  HG3 ARG A  24      15.270 -11.020 -10.740  1.00 13.45           H   new
ATOM      0  HD2 ARG A  24      13.653 -12.074  -9.409  1.00 13.45           H   new
ATOM      0  HD3 ARG A  24      12.747 -10.809  -9.516  1.00 13.45           H   new
ATOM      0  HE  ARG A  24      13.107 -12.623 -11.498  1.00 13.45           H   new
ATOM      0 HH11 ARG A  24      11.627  -9.695 -10.906  1.00 13.45           H   new
ATOM      0 HH12 ARG A  24      10.742  -9.726 -12.103  1.00 13.45           H   new
ATOM      0 HH21 ARG A  24      11.736 -12.612 -13.295  1.00 13.45           H   new
ATOM      0 HH22 ARG A  24      10.806 -11.474 -13.536  1.00 13.45           H   new
ATOM    383  N   GLU A  25      15.338  -7.337  -6.713  1.00 13.78           N
ATOM    384  CA  GLU A  25      16.010  -6.799  -5.530  1.00 13.78           C
ATOM    385  C   GLU A  25      15.264  -7.069  -4.218  1.00 13.78           C
ATOM    386  O   GLU A  25      15.865  -7.076  -3.145  1.00 13.78           O
ATOM    387  CB  GLU A  25      16.233  -5.294  -5.700  1.00 13.78           C
ATOM    388  CG  GLU A  25      17.342  -4.883  -6.709  1.00 13.78           C
ATOM    389  CD  GLU A  25      16.957  -4.885  -8.181  1.00 13.78           C
ATOM    390  OE1 GLU A  25      16.086  -5.632  -8.574  1.00 13.78           O
ATOM    391  OE2 GLU A  25      17.539  -4.120  -8.912  1.00 13.78           O1-
ATOM      0  H   GLU A  25      15.153  -6.738  -7.302  1.00 13.78           H   new
ATOM      0  HA  GLU A  25      16.858  -7.265  -5.462  1.00 13.78           H   new
ATOM      0  HB2 GLU A  25      15.397  -4.890  -5.982  1.00 13.78           H   new
ATOM      0  HB3 GLU A  25      16.452  -4.917  -4.834  1.00 13.78           H   new
ATOM      0  HG2 GLU A  25      17.648  -3.992  -6.477  1.00 13.78           H   new
ATOM      0  HG3 GLU A  25      18.096  -5.482  -6.592  1.00 13.78           H   new
ATOM    398  N   THR A  26      13.954  -7.277  -4.306  1.00 13.93           N
ATOM    399  CA  THR A  26      13.122  -7.508  -3.140  1.00 13.93           C
ATOM    400  C   THR A  26      12.958  -8.997  -2.787  1.00 13.93           C
ATOM    401  O   THR A  26      12.365  -9.330  -1.757  1.00 13.93           O
ATOM    402  CB  THR A  26      11.735  -6.877  -3.366  1.00 13.93           C
ATOM    403  CG2 THR A  26      11.906  -5.402  -3.716  1.00 13.93           C
ATOM    404  OG1 THR A  26      11.074  -7.531  -4.460  1.00 13.93           O
ATOM      0  H   THR A  26      13.524  -7.287  -5.051  1.00 13.93           H   new
ATOM      0  HA  THR A  26      13.574  -7.093  -2.389  1.00 13.93           H   new
ATOM      0  HB  THR A  26      11.207  -6.974  -2.558  1.00 13.93           H   new
ATOM      0  HG1 THR A  26      10.318  -7.185  -4.578  1.00 13.93           H   new
ATOM      0 HG21 THR A  26      11.035  -5.000  -3.859  1.00 13.93           H   new
ATOM      0 HG22 THR A  26      12.356  -4.946  -2.987  1.00 13.93           H   new
ATOM      0 HG23 THR A  26      12.436  -5.320  -4.524  1.00 13.93           H   new
ATOM    412  N   THR A  27      13.478  -9.914  -3.620  1.00 13.76           N
ATOM    413  CA  THR A  27      13.265 -11.353  -3.394  1.00 13.76           C
ATOM    414  C   THR A  27      14.162 -11.935  -2.303  1.00 13.76           C
ATOM    415  O   THR A  27      14.953 -12.842  -2.545  1.00 13.76           O
ATOM    416  CB  THR A  27      13.482 -12.169  -4.685  1.00 13.76           C
ATOM    417  CG2 THR A  27      12.438 -11.792  -5.715  1.00 13.76           C
ATOM    418  OG1 THR A  27      14.792 -11.918  -5.213  1.00 13.76           O
ATOM      0  H   THR A  27      13.951  -9.725  -4.313  1.00 13.76           H   new
ATOM      0  HA  THR A  27      12.343 -11.424  -3.102  1.00 13.76           H   new
ATOM      0  HB  THR A  27      13.400 -13.113  -4.476  1.00 13.76           H   new
ATOM      0  HG1 THR A  27      14.826 -11.137  -5.520  1.00 13.76           H   new
ATOM      0 HG21 THR A  27      12.580 -12.308  -6.524  1.00 13.76           H   new
ATOM      0 HG22 THR A  27      11.554 -11.979  -5.363  1.00 13.76           H   new
ATOM      0 HG23 THR A  27      12.511 -10.846  -5.919  1.00 13.76           H   new
ATOM    426  N   LEU A  28      14.000 -11.439  -1.083  1.00 13.21           N
ATOM    427  CA  LEU A  28      14.816 -11.869   0.049  1.00 13.21           C
ATOM    428  C   LEU A  28      14.575 -13.334   0.404  1.00 13.21           C
ATOM    429  O   LEU A  28      15.485 -14.049   0.822  1.00 13.21           O
ATOM    430  CB  LEU A  28      14.506 -10.983   1.255  1.00 13.21           C
ATOM    431  CG  LEU A  28      14.940  -9.524   1.103  1.00 13.21           C
ATOM    432  CD1 LEU A  28      14.447  -8.724   2.293  1.00 13.21           C
ATOM    433  CD2 LEU A  28      16.450  -9.460   0.976  1.00 13.21           C
ATOM      0  H   LEU A  28      13.413 -10.842  -0.886  1.00 13.21           H   new
ATOM      0  HA  LEU A  28      15.749 -11.782  -0.201  1.00 13.21           H   new
ATOM      0  HB2 LEU A  28      13.551 -11.008   1.423  1.00 13.21           H   new
ATOM      0  HB3 LEU A  28      14.941 -11.358   2.037  1.00 13.21           H   new
ATOM      0  HG  LEU A  28      14.553  -9.139   0.301  1.00 13.21           H   new
ATOM      0 HD11 LEU A  28      14.722  -7.799   2.197  1.00 13.21           H   new
ATOM      0 HD12 LEU A  28      13.479  -8.771   2.336  1.00 13.21           H   new
ATOM      0 HD13 LEU A  28      14.824  -9.090   3.108  1.00 13.21           H   new
ATOM      0 HD21 LEU A  28      16.728  -8.536   0.879  1.00 13.21           H   new
ATOM      0 HD22 LEU A  28      16.858  -9.839   1.770  1.00 13.21           H   new
ATOM      0 HD23 LEU A  28      16.731  -9.965   0.197  1.00 13.21           H   new
ATOM    445  N   GLY A  29      13.329 -13.766   0.246  1.00 12.22           N
ATOM    446  CA  GLY A  29      12.910 -15.127   0.542  1.00 12.22           C
ATOM    447  C   GLY A  29      11.638 -15.459  -0.225  1.00 12.22           C
ATOM    448  O   GLY A  29      10.841 -16.287   0.216  1.00 12.22           O
ATOM      0  H   GLY A  29      12.692 -13.265  -0.042  1.00 12.22           H   new
ATOM      0  HA2 GLY A  29      13.614 -15.750   0.301  1.00 12.22           H   new
ATOM      0  HA3 GLY A  29      12.757 -15.226   1.495  1.00 12.22           H   new
ATOM    452  N   VAL A  30      11.421 -14.764  -1.343  1.00 10.76           N
ATOM    453  CA  VAL A  30      10.193 -14.931  -2.115  1.00 10.76           C
ATOM    454  C   VAL A  30      10.404 -15.373  -3.552  1.00 10.76           C
ATOM    455  O   VAL A  30      11.128 -14.732  -4.313  1.00 10.76           O
ATOM    456  CB  VAL A  30       9.409 -13.607  -2.142  1.00 10.76           C
ATOM    457  CG1 VAL A  30       8.156 -13.767  -2.998  1.00 10.76           C
ATOM    458  CG2 VAL A  30       9.047 -13.202  -0.722  1.00 10.76           C
ATOM      0  H   VAL A  30      11.973 -14.191  -1.670  1.00 10.76           H   new
ATOM      0  HA  VAL A  30       9.706 -15.639  -1.664  1.00 10.76           H   new
ATOM      0  HB  VAL A  30       9.958 -12.909  -2.532  1.00 10.76           H   new
ATOM      0 HG11 VAL A  30       7.665 -12.931  -3.012  1.00 10.76           H   new
ATOM      0 HG12 VAL A  30       8.410 -14.008  -3.903  1.00 10.76           H   new
ATOM      0 HG13 VAL A  30       7.595 -14.464  -2.624  1.00 10.76           H   new
ATOM      0 HG21 VAL A  30       8.553 -12.367  -0.739  1.00 10.76           H   new
ATOM      0 HG22 VAL A  30       8.499 -13.893  -0.318  1.00 10.76           H   new
ATOM      0 HG23 VAL A  30       9.857 -13.087  -0.202  1.00 10.76           H   new
ATOM    468  N   GLU A  31       9.729 -16.451  -3.934  1.00  8.95           N
ATOM    469  CA  GLU A  31       9.794 -16.919  -5.306  1.00  8.95           C
ATOM    470  C   GLU A  31       8.620 -16.360  -6.096  1.00  8.95           C
ATOM    471  O   GLU A  31       7.473 -16.796  -5.949  1.00  8.95           O
ATOM    472  CB  GLU A  31       9.789 -18.447  -5.374  1.00  8.95           C
ATOM    473  CG  GLU A  31       9.899 -19.002  -6.798  1.00  8.95           C
ATOM    474  CD  GLU A  31       9.922 -20.516  -6.857  1.00  8.95           C
ATOM    475  OE1 GLU A  31       9.959 -21.137  -5.822  1.00  8.95           O
ATOM    476  OE2 GLU A  31       9.902 -21.045  -7.946  1.00  8.95           O1-
ATOM      0  H   GLU A  31       9.231 -16.922  -3.415  1.00  8.95           H   new
ATOM      0  HA  GLU A  31      10.626 -16.605  -5.694  1.00  8.95           H   new
ATOM      0  HB2 GLU A  31      10.527 -18.789  -4.845  1.00  8.95           H   new
ATOM      0  HB3 GLU A  31       8.972 -18.778  -4.969  1.00  8.95           H   new
ATOM      0  HG2 GLU A  31       9.151 -18.676  -7.323  1.00  8.95           H   new
ATOM      0  HG3 GLU A  31      10.706 -18.657  -7.210  1.00  8.95           H   new
ATOM    483  N   ASN A  32       8.898 -15.402  -6.957  1.00  6.96           N
ATOM    484  CA  ASN A  32       7.831 -14.753  -7.697  1.00  6.96           C
ATOM    485  C   ASN A  32       7.440 -15.562  -8.916  1.00  6.96           C
ATOM    486  O   ASN A  32       7.856 -15.264 -10.031  1.00  6.96           O
ATOM    487  CB  ASN A  32       8.212 -13.340  -8.089  1.00  6.96           C
ATOM    488  CG  ASN A  32       8.251 -12.385  -6.914  1.00  6.96           C
ATOM    489  ND2 ASN A  32       9.237 -11.539  -6.895  1.00  6.96           N
ATOM    490  OD1 ASN A  32       7.388 -12.409  -6.029  1.00  6.96           O
ATOM      0  H   ASN A  32       9.689 -15.113  -7.129  1.00  6.96           H   new
ATOM      0  HA  ASN A  32       7.060 -14.701  -7.111  1.00  6.96           H   new
ATOM      0  HB2 ASN A  32       9.082 -13.353  -8.517  1.00  6.96           H   new
ATOM      0  HB3 ASN A  32       7.578 -13.011  -8.745  1.00  6.96           H   new
ATOM      0 HD21 ASN A  32       9.304 -10.972  -6.252  1.00  6.96           H   new
ATOM      0 HD22 ASN A  32       9.822 -11.547  -7.525  1.00  6.96           H   new
ATOM    497  N   PHE A  33       6.660 -16.608  -8.689  1.00  5.12           N
ATOM    498  CA  PHE A  33       6.252 -17.490  -9.775  1.00  5.12           C
ATOM    499  C   PHE A  33       5.551 -16.733 -10.884  1.00  5.12           C
ATOM    500  O   PHE A  33       4.622 -15.961 -10.631  1.00  5.12           O
ATOM    501  CB  PHE A  33       5.298 -18.578  -9.272  1.00  5.12           C
ATOM    502  CG  PHE A  33       4.770 -19.483 -10.379  1.00  5.12           C
ATOM    503  CD1 PHE A  33       5.511 -20.537 -10.887  1.00  5.12           C
ATOM    504  CD2 PHE A  33       3.504 -19.248 -10.917  1.00  5.12           C
ATOM    505  CE1 PHE A  33       4.998 -21.331 -11.910  1.00  5.12           C
ATOM    506  CE2 PHE A  33       2.997 -20.033 -11.927  1.00  5.12           C
ATOM    507  CZ  PHE A  33       3.741 -21.073 -12.426  1.00  5.12           C
ATOM      0  H   PHE A  33       6.355 -16.826  -7.915  1.00  5.12           H   new
ATOM      0  HA  PHE A  33       7.066 -17.889 -10.120  1.00  5.12           H   new
ATOM      0  HB2 PHE A  33       5.757 -19.121  -8.612  1.00  5.12           H   new
ATOM      0  HB3 PHE A  33       4.548 -18.158  -8.822  1.00  5.12           H   new
ATOM      0  HD1 PHE A  33       6.356 -20.716 -10.543  1.00  5.12           H   new
ATOM      0  HD2 PHE A  33       2.992 -18.546 -10.586  1.00  5.12           H   new
ATOM      0  HE1 PHE A  33       5.502 -22.036 -12.247  1.00  5.12           H   new
ATOM      0  HE2 PHE A  33       2.151 -19.859 -12.271  1.00  5.12           H   new
ATOM      0  HZ  PHE A  33       3.400 -21.603 -13.110  1.00  5.12           H   new
ATOM    517  N   LEU A  34       5.992 -16.976 -12.109  1.00  3.62           N
ATOM    518  CA  LEU A  34       5.416 -16.354 -13.283  1.00  3.62           C
ATOM    519  C   LEU A  34       4.818 -17.419 -14.181  1.00  3.62           C
ATOM    520  O   LEU A  34       5.357 -18.522 -14.268  1.00  3.62           O
ATOM    521  CB  LEU A  34       6.496 -15.598 -14.067  1.00  3.62           C
ATOM    522  CG  LEU A  34       7.282 -14.530 -13.281  1.00  3.62           C
ATOM    523  CD1 LEU A  34       8.365 -13.950 -14.165  1.00  3.62           C
ATOM    524  CD2 LEU A  34       6.342 -13.453 -12.779  1.00  3.62           C
ATOM      0  H   LEU A  34       6.641 -17.513 -12.281  1.00  3.62           H   new
ATOM      0  HA  LEU A  34       4.728 -15.732 -12.998  1.00  3.62           H   new
ATOM      0  HB2 LEU A  34       7.128 -16.245 -14.418  1.00  3.62           H   new
ATOM      0  HB3 LEU A  34       6.076 -15.169 -14.829  1.00  3.62           H   new
ATOM      0  HG  LEU A  34       7.703 -14.937 -12.507  1.00  3.62           H   new
ATOM      0 HD11 LEU A  34       8.860 -13.278 -13.671  1.00  3.62           H   new
ATOM      0 HD12 LEU A  34       8.969 -14.656 -14.443  1.00  3.62           H   new
ATOM      0 HD13 LEU A  34       7.961 -13.544 -14.948  1.00  3.62           H   new
ATOM      0 HD21 LEU A  34       6.846 -12.787 -12.286  1.00  3.62           H   new
ATOM      0 HD22 LEU A  34       5.901 -13.031 -13.533  1.00  3.62           H   new
ATOM      0 HD23 LEU A  34       5.676 -13.850 -12.196  1.00  3.62           H   new
ATOM    536  N   LEU A  35       3.759 -17.084 -14.900  1.00  2.54           N
ATOM    537  CA  LEU A  35       3.259 -18.020 -15.895  1.00  2.54           C
ATOM    538  C   LEU A  35       4.277 -18.107 -17.018  1.00  2.54           C
ATOM    539  O   LEU A  35       4.901 -17.101 -17.365  1.00  2.54           O
ATOM    540  CB  LEU A  35       1.908 -17.581 -16.450  1.00  2.54           C
ATOM    541  CG  LEU A  35       0.750 -17.588 -15.490  1.00  2.54           C
ATOM    542  CD1 LEU A  35      -0.464 -17.004 -16.193  1.00  2.54           C
ATOM    543  CD2 LEU A  35       0.485 -19.016 -15.043  1.00  2.54           C
ATOM      0  H   LEU A  35       3.326 -16.344 -14.833  1.00  2.54           H   new
ATOM      0  HA  LEU A  35       3.132 -18.887 -15.479  1.00  2.54           H   new
ATOM      0  HB2 LEU A  35       2.003 -16.683 -16.804  1.00  2.54           H   new
ATOM      0  HB3 LEU A  35       1.686 -18.158 -17.197  1.00  2.54           H   new
ATOM      0  HG  LEU A  35       0.948 -17.053 -14.706  1.00  2.54           H   new
ATOM      0 HD11 LEU A  35      -1.220 -17.002 -15.585  1.00  2.54           H   new
ATOM      0 HD12 LEU A  35      -0.271 -16.095 -16.471  1.00  2.54           H   new
ATOM      0 HD13 LEU A  35      -0.677 -17.542 -16.972  1.00  2.54           H   new
ATOM      0 HD21 LEU A  35      -0.261 -19.028 -14.423  1.00  2.54           H   new
ATOM      0 HD22 LEU A  35       0.272 -19.563 -15.815  1.00  2.54           H   new
ATOM      0 HD23 LEU A  35       1.275 -19.370 -14.605  1.00  2.54           H   new
ATOM    555  N   ASP A  36       4.450 -19.295 -17.579  1.00  1.82           N
ATOM    556  CA  ASP A  36       5.404 -19.472 -18.672  1.00  1.82           C
ATOM    557  C   ASP A  36       4.942 -20.534 -19.664  1.00  1.82           C
ATOM    558  O   ASP A  36       5.158 -21.738 -19.459  1.00  1.82           O
ATOM    559  CB  ASP A  36       6.782 -19.886 -18.129  1.00  1.82           C
ATOM    560  CG  ASP A  36       7.897 -19.935 -19.210  1.00  1.82           C
ATOM    561  OD1 ASP A  36       7.609 -19.627 -20.338  1.00  1.82           O
ATOM    562  OD2 ASP A  36       9.014 -20.331 -18.909  1.00  1.82           O1-
ATOM      0  H   ASP A  36       4.030 -20.009 -17.346  1.00  1.82           H   new
ATOM      0  HA  ASP A  36       5.464 -18.618 -19.128  1.00  1.82           H   new
ATOM      0  HB2 ASP A  36       7.046 -19.264 -17.433  1.00  1.82           H   new
ATOM      0  HB3 ASP A  36       6.707 -20.760 -17.715  1.00  1.82           H   new
ATOM    567  N   LEU A  37       4.292 -20.090 -20.733  1.00  1.37           N
ATOM    568  CA  LEU A  37       3.789 -21.010 -21.737  1.00  1.37           C
ATOM    569  C   LEU A  37       4.812 -21.145 -22.839  1.00  1.37           C
ATOM    570  O   LEU A  37       5.218 -20.163 -23.457  1.00  1.37           O
ATOM    571  CB  LEU A  37       2.438 -20.568 -22.299  1.00  1.37           C
ATOM    572  CG  LEU A  37       1.871 -21.444 -23.420  1.00  1.37           C
ATOM    573  CD1 LEU A  37       1.635 -22.847 -22.903  1.00  1.37           C
ATOM    574  CD2 LEU A  37       0.552 -20.844 -23.884  1.00  1.37           C
ATOM      0  H   LEU A  37       4.133 -19.260 -20.894  1.00  1.37           H   new
ATOM      0  HA  LEU A  37       3.644 -21.872 -21.317  1.00  1.37           H   new
ATOM      0  HB2 LEU A  37       1.796 -20.544 -21.573  1.00  1.37           H   new
ATOM      0  HB3 LEU A  37       2.525 -19.661 -22.631  1.00  1.37           H   new
ATOM      0  HG  LEU A  37       2.498 -21.482 -24.159  1.00  1.37           H   new
ATOM      0 HD11 LEU A  37       1.276 -23.399 -23.616  1.00  1.37           H   new
ATOM      0 HD12 LEU A  37       2.474 -23.224 -22.594  1.00  1.37           H   new
ATOM      0 HD13 LEU A  37       1.004 -22.819 -22.167  1.00  1.37           H   new
ATOM      0 HD21 LEU A  37       0.181 -21.389 -24.595  1.00  1.37           H   new
ATOM      0 HD22 LEU A  37      -0.070 -20.816 -23.140  1.00  1.37           H   new
ATOM      0 HD23 LEU A  37       0.704 -19.944 -24.213  1.00  1.37           H   new
ATOM    586  N   ARG A  38       5.237 -22.373 -23.047  1.00  1.11           N
ATOM    587  CA  ARG A  38       6.267 -22.739 -23.995  1.00  1.11           C
ATOM    588  C   ARG A  38       5.581 -23.641 -25.021  1.00  1.11           C
ATOM    589  O   ARG A  38       5.601 -24.864 -24.862  1.00  1.11           O
ATOM    590  CB  ARG A  38       7.369 -23.494 -23.278  1.00  1.11           C
ATOM    591  CG  ARG A  38       8.045 -22.705 -22.146  1.00  1.11           C
ATOM    592  CD  ARG A  38       9.097 -23.503 -21.473  1.00  1.11           C
ATOM    593  NE  ARG A  38       9.680 -22.807 -20.327  1.00  1.11           N
ATOM    594  CZ  ARG A  38      10.641 -23.302 -19.548  1.00  1.11           C
ATOM    595  NH1 ARG A  38      11.152 -24.479 -19.812  1.00  1.11           N1+
ATOM    596  NH2 ARG A  38      11.038 -22.576 -18.530  1.00  1.11           N
ATOM      0  H   ARG A  38       4.919 -23.049 -22.620  1.00  1.11           H   new
ATOM      0  HA  ARG A  38       6.669 -21.965 -24.419  1.00  1.11           H   new
ATOM      0  HB2 ARG A  38       7.000 -24.313 -22.911  1.00  1.11           H   new
ATOM      0  HB3 ARG A  38       8.044 -23.752 -23.925  1.00  1.11           H   new
ATOM      0  HG2 ARG A  38       8.435 -21.893 -22.506  1.00  1.11           H   new
ATOM      0  HG3 ARG A  38       7.378 -22.435 -21.496  1.00  1.11           H   new
ATOM      0  HD2 ARG A  38       8.720 -24.347 -21.178  1.00  1.11           H   new
ATOM      0  HD3 ARG A  38       9.797 -23.713 -22.111  1.00  1.11           H   new
ATOM      0  HE  ARG A  38       9.381 -22.022 -20.142  1.00  1.11           H   new
ATOM      0 HH11 ARG A  38      10.867 -24.930 -20.487  1.00  1.11           H   new
ATOM      0 HH12 ARG A  38      11.772 -24.801 -19.311  1.00  1.11           H   new
ATOM      0 HH21 ARG A  38      10.680 -21.808 -18.384  1.00  1.11           H   new
ATOM      0 HH22 ARG A  38      11.657 -22.868 -18.009  1.00  1.11           H   new
ATOM    610  N   PRO A  39       4.956 -23.062 -26.060  1.00  0.96           N
ATOM    611  CA  PRO A  39       3.971 -23.677 -26.924  1.00  0.96           C
ATOM    612  C   PRO A  39       4.471 -24.902 -27.670  1.00  0.96           C
ATOM    613  O   PRO A  39       3.673 -25.761 -28.032  1.00  0.96           O
ATOM    614  CB  PRO A  39       3.628 -22.531 -27.885  1.00  0.96           C
ATOM    615  CG  PRO A  39       4.814 -21.639 -27.867  1.00  0.96           C
ATOM    616  CD  PRO A  39       5.360 -21.735 -26.475  1.00  0.96           C
ATOM      0  HA  PRO A  39       3.217 -24.027 -26.425  1.00  0.96           H   new
ATOM      0  HB2 PRO A  39       3.454 -22.864 -28.779  1.00  0.96           H   new
ATOM      0  HB3 PRO A  39       2.831 -22.059 -27.597  1.00  0.96           H   new
ATOM      0  HG2 PRO A  39       5.473 -21.919 -28.521  1.00  0.96           H   new
ATOM      0  HG3 PRO A  39       4.569 -20.726 -28.085  1.00  0.96           H   new
ATOM      0  HD2 PRO A  39       6.324 -21.631 -26.459  1.00  0.96           H   new
ATOM      0  HD3 PRO A  39       4.991 -21.049 -25.896  1.00  0.96           H   new
ATOM    624  N   ALA A  40       5.784 -25.027 -27.893  1.00  0.90           N
ATOM    625  CA  ALA A  40       6.269 -26.230 -28.559  1.00  0.90           C
ATOM    626  C   ALA A  40       6.062 -27.418 -27.650  1.00  0.90           C
ATOM    627  O   ALA A  40       5.711 -28.512 -28.093  1.00  0.90           O
ATOM    628  CB  ALA A  40       7.727 -26.086 -28.918  1.00  0.90           C
ATOM      0  H   ALA A  40       6.384 -24.451 -27.676  1.00  0.90           H   new
ATOM      0  HA  ALA A  40       5.771 -26.364 -29.381  1.00  0.90           H   new
ATOM      0  HB1 ALA A  40       8.033 -26.894 -29.359  1.00  0.90           H   new
ATOM      0  HB2 ALA A  40       7.840 -25.329 -29.514  1.00  0.90           H   new
ATOM      0  HB3 ALA A  40       8.246 -25.942 -28.111  1.00  0.90           H   new
ATOM    634  N   THR A  41       6.270 -27.183 -26.355  1.00  0.87           N
ATOM    635  CA  THR A  41       6.175 -28.225 -25.366  1.00  0.87           C
ATOM    636  C   THR A  41       4.706 -28.503 -25.137  1.00  0.87           C
ATOM    637  O   THR A  41       4.289 -29.661 -25.098  1.00  0.87           O
ATOM    638  CB  THR A  41       6.865 -27.840 -24.053  1.00  0.87           C
ATOM    639  CG2 THR A  41       6.767 -28.987 -23.091  1.00  0.87           C
ATOM    640  OG1 THR A  41       8.274 -27.544 -24.283  1.00  0.87           O
ATOM      0  H   THR A  41       6.470 -26.410 -26.035  1.00  0.87           H   new
ATOM      0  HA  THR A  41       6.631 -29.018 -25.688  1.00  0.87           H   new
ATOM      0  HB  THR A  41       6.428 -27.053 -23.691  1.00  0.87           H   new
ATOM      0  HG1 THR A  41       8.639 -27.334 -23.556  1.00  0.87           H   new
ATOM      0 HG21 THR A  41       7.202 -28.749 -22.258  1.00  0.87           H   new
ATOM      0 HG22 THR A  41       5.833 -29.189 -22.921  1.00  0.87           H   new
ATOM      0 HG23 THR A  41       7.202 -29.766 -23.471  1.00  0.87           H   new
ATOM    648  N   ALA A  42       3.900 -27.438 -25.025  1.00  0.88           N
ATOM    649  CA  ALA A  42       2.468 -27.649 -24.806  1.00  0.88           C
ATOM    650  C   ALA A  42       1.906 -28.460 -25.954  1.00  0.88           C
ATOM    651  O   ALA A  42       1.091 -29.367 -25.750  1.00  0.88           O
ATOM    652  CB  ALA A  42       1.717 -26.329 -24.702  1.00  0.88           C
ATOM      0  H   ALA A  42       4.152 -26.617 -25.071  1.00  0.88           H   new
ATOM      0  HA  ALA A  42       2.355 -28.124 -23.968  1.00  0.88           H   new
ATOM      0  HB1 ALA A  42       0.774 -26.504 -24.558  1.00  0.88           H   new
ATOM      0  HB2 ALA A  42       2.068 -25.815 -23.958  1.00  0.88           H   new
ATOM      0  HB3 ALA A  42       1.830 -25.826 -25.524  1.00  0.88           H   new
ATOM    658  N   TRP A  43       2.385 -28.171 -27.165  1.00  0.91           N
ATOM    659  CA  TRP A  43       1.911 -28.892 -28.310  1.00  0.91           C
ATOM    660  C   TRP A  43       2.404 -30.326 -28.290  1.00  0.91           C
ATOM    661  O   TRP A  43       1.680 -31.223 -28.701  1.00  0.91           O
ATOM    662  CB  TRP A  43       2.337 -28.241 -29.608  1.00  0.91           C
ATOM    663  CG  TRP A  43       1.487 -28.724 -30.669  1.00  0.91           C
ATOM    664  CD1 TRP A  43       1.772 -29.407 -31.803  1.00  0.91           C
ATOM    665  CD2 TRP A  43       0.077 -28.532 -30.653  1.00  0.91           C
ATOM    666  CE2 TRP A  43      -0.425 -29.124 -31.787  1.00  0.91           C
ATOM    667  CE3 TRP A  43      -0.795 -27.891 -29.756  1.00  0.91           C
ATOM    668  NE1 TRP A  43       0.617 -29.659 -32.486  1.00  0.91           N
ATOM    669  CZ2 TRP A  43      -1.750 -29.114 -32.057  1.00  0.91           C
ATOM    670  CZ3 TRP A  43      -2.124 -27.878 -30.036  1.00  0.91           C
ATOM    671  CH2 TRP A  43      -2.587 -28.468 -31.129  1.00  0.91           C
ATOM      0  H   TRP A  43       2.976 -27.568 -27.329  1.00  0.91           H   new
ATOM      0  HA  TRP A  43       0.942 -28.879 -28.263  1.00  0.91           H   new
ATOM      0  HB2 TRP A  43       2.271 -27.276 -29.537  1.00  0.91           H   new
ATOM      0  HB3 TRP A  43       3.265 -28.449 -29.800  1.00  0.91           H   new
ATOM      0  HD1 TRP A  43       2.623 -29.665 -32.075  1.00  0.91           H   new
ATOM      0  HE1 TRP A  43       0.557 -30.084 -33.231  1.00  0.91           H   new
ATOM      0  HE3 TRP A  43      -0.468 -27.484 -28.986  1.00  0.91           H   new
ATOM      0  HZ2 TRP A  43      -2.093 -29.516 -32.822  1.00  0.91           H   new
ATOM      0  HZ3 TRP A  43      -2.714 -27.452 -29.457  1.00  0.91           H   new
ATOM      0  HH2 TRP A  43      -3.503 -28.454 -31.289  1.00  0.91           H   new
ATOM    682  N   SER A  44       3.628 -30.570 -27.814  1.00  0.96           N
ATOM    683  CA  SER A  44       4.115 -31.942 -27.777  1.00  0.96           C
ATOM    684  C   SER A  44       3.329 -32.778 -26.791  1.00  0.96           C
ATOM    685  O   SER A  44       3.121 -33.977 -26.990  1.00  0.96           O
ATOM    686  CB  SER A  44       5.545 -31.979 -27.335  1.00  0.96           C
ATOM    687  OG  SER A  44       5.652 -31.735 -25.963  1.00  0.96           O
ATOM      0  H   SER A  44       4.173 -29.974 -27.518  1.00  0.96           H   new
ATOM      0  HA  SER A  44       4.016 -32.297 -28.674  1.00  0.96           H   new
ATOM      0  HB2 SER A  44       5.929 -32.845 -27.544  1.00  0.96           H   new
ATOM      0  HB3 SER A  44       6.056 -31.316 -27.826  1.00  0.96           H   new
ATOM      0  HG  SER A  44       5.183 -31.069 -25.759  1.00  0.96           H   new
ATOM    693  N   LEU A  45       2.834 -32.141 -25.731  1.00  1.03           N
ATOM    694  CA  LEU A  45       2.078 -32.885 -24.747  1.00  1.03           C
ATOM    695  C   LEU A  45       0.726 -33.197 -25.346  1.00  1.03           C
ATOM    696  O   LEU A  45       0.222 -34.318 -25.248  1.00  1.03           O
ATOM    697  CB  LEU A  45       1.909 -32.065 -23.479  1.00  1.03           C
ATOM    698  CG  LEU A  45       3.153 -31.751 -22.680  1.00  1.03           C
ATOM    699  CD1 LEU A  45       2.747 -30.835 -21.552  1.00  1.03           C
ATOM    700  CD2 LEU A  45       3.796 -33.017 -22.188  1.00  1.03           C
ATOM      0  H   LEU A  45       2.925 -31.301 -25.571  1.00  1.03           H   new
ATOM      0  HA  LEU A  45       2.544 -33.703 -24.514  1.00  1.03           H   new
ATOM      0  HB2 LEU A  45       1.488 -31.225 -23.720  1.00  1.03           H   new
ATOM      0  HB3 LEU A  45       1.291 -32.536 -22.898  1.00  1.03           H   new
ATOM      0  HG  LEU A  45       3.819 -31.307 -23.228  1.00  1.03           H   new
ATOM      0 HD11 LEU A  45       3.526 -30.614 -21.018  1.00  1.03           H   new
ATOM      0 HD12 LEU A  45       2.364 -30.022 -21.917  1.00  1.03           H   new
ATOM      0 HD13 LEU A  45       2.089 -31.280 -20.995  1.00  1.03           H   new
ATOM      0 HD21 LEU A  45       4.592 -32.799 -21.678  1.00  1.03           H   new
ATOM      0 HD22 LEU A  45       3.172 -33.499 -21.623  1.00  1.03           H   new
ATOM      0 HD23 LEU A  45       4.040 -33.572 -22.945  1.00  1.03           H   new
ATOM    712  N   TYR A  46       0.168 -32.208 -26.039  1.00  1.12           N
ATOM    713  CA  TYR A  46      -1.090 -32.382 -26.729  1.00  1.12           C
ATOM    714  C   TYR A  46      -0.994 -33.493 -27.751  1.00  1.12           C
ATOM    715  O   TYR A  46      -1.822 -34.402 -27.774  1.00  1.12           O
ATOM    716  CB  TYR A  46      -1.488 -31.100 -27.441  1.00  1.12           C
ATOM    717  CG  TYR A  46      -2.684 -31.243 -28.317  1.00  1.12           C
ATOM    718  CD1 TYR A  46      -3.942 -31.180 -27.804  1.00  1.12           C
ATOM    719  CD2 TYR A  46      -2.499 -31.467 -29.661  1.00  1.12           C
ATOM    720  CE1 TYR A  46      -5.030 -31.310 -28.630  1.00  1.12           C
ATOM    721  CE2 TYR A  46      -3.577 -31.613 -30.493  1.00  1.12           C
ATOM    722  CZ  TYR A  46      -4.838 -31.525 -29.985  1.00  1.12           C
ATOM    723  OH  TYR A  46      -5.904 -31.657 -30.817  1.00  1.12           O
ATOM      0  H   TYR A  46       0.511 -31.424 -26.118  1.00  1.12           H   new
ATOM      0  HA  TYR A  46      -1.759 -32.611 -26.065  1.00  1.12           H   new
ATOM      0  HB2 TYR A  46      -1.663 -30.414 -26.779  1.00  1.12           H   new
ATOM      0  HB3 TYR A  46      -0.740 -30.793 -27.977  1.00  1.12           H   new
ATOM      0  HD1 TYR A  46      -4.065 -31.049 -26.892  1.00  1.12           H   new
ATOM      0  HD2 TYR A  46      -1.637 -31.520 -30.007  1.00  1.12           H   new
ATOM      0  HE1 TYR A  46      -5.891 -31.254 -28.282  1.00  1.12           H   new
ATOM      0  HE2 TYR A  46      -3.449 -31.771 -31.400  1.00  1.12           H   new
ATOM      0  HH  TYR A  46      -5.633 -31.781 -31.602  1.00  1.12           H   new
ATOM    733  N   ALA A  47       0.014 -33.409 -28.625  1.00  1.24           N
ATOM    734  CA  ALA A  47       0.195 -34.329 -29.732  1.00  1.24           C
ATOM    735  C   ALA A  47       0.372 -35.765 -29.278  1.00  1.24           C
ATOM    736  O   ALA A  47      -0.220 -36.673 -29.864  1.00  1.24           O
ATOM    737  CB  ALA A  47       1.408 -33.901 -30.541  1.00  1.24           C
ATOM      0  H   ALA A  47       0.620 -32.800 -28.583  1.00  1.24           H   new
ATOM      0  HA  ALA A  47      -0.610 -34.297 -30.272  1.00  1.24           H   new
ATOM      0  HB1 ALA A  47       1.534 -34.513 -31.283  1.00  1.24           H   new
ATOM      0  HB2 ALA A  47       1.269 -33.004 -30.882  1.00  1.24           H   new
ATOM      0  HB3 ALA A  47       2.196 -33.913 -29.975  1.00  1.24           H   new
ATOM    743  N   VAL A  48       1.139 -35.978 -28.214  1.00  1.39           N
ATOM    744  CA  VAL A  48       1.344 -37.339 -27.768  1.00  1.39           C
ATOM    745  C   VAL A  48       0.129 -37.843 -27.037  1.00  1.39           C
ATOM    746  O   VAL A  48      -0.345 -38.945 -27.303  1.00  1.39           O
ATOM    747  CB  VAL A  48       2.577 -37.445 -26.891  1.00  1.39           C
ATOM    748  CG1 VAL A  48       2.683 -38.896 -26.330  1.00  1.39           C
ATOM    749  CG2 VAL A  48       3.784 -37.055 -27.748  1.00  1.39           C
ATOM      0  H   VAL A  48       1.535 -35.369 -27.754  1.00  1.39           H   new
ATOM      0  HA  VAL A  48       1.485 -37.894 -28.551  1.00  1.39           H   new
ATOM      0  HB  VAL A  48       2.534 -36.850 -26.126  1.00  1.39           H   new
ATOM      0 HG11 VAL A  48       3.470 -38.969 -25.768  1.00  1.39           H   new
ATOM      0 HG12 VAL A  48       1.892 -39.099 -25.806  1.00  1.39           H   new
ATOM      0 HG13 VAL A  48       2.752 -39.524 -27.066  1.00  1.39           H   new
ATOM      0 HG21 VAL A  48       4.592 -37.113 -27.214  1.00  1.39           H   new
ATOM      0 HG22 VAL A  48       3.853 -37.659 -28.504  1.00  1.39           H   new
ATOM      0 HG23 VAL A  48       3.673 -36.146 -28.069  1.00  1.39           H   new
ATOM    759  N   ALA A  49      -0.417 -37.047 -26.124  1.00  1.56           N
ATOM    760  CA  ALA A  49      -1.597 -37.493 -25.421  1.00  1.56           C
ATOM    761  C   ALA A  49      -2.710 -37.764 -26.412  1.00  1.56           C
ATOM    762  O   ALA A  49      -3.459 -38.721 -26.255  1.00  1.56           O
ATOM    763  CB  ALA A  49      -2.033 -36.465 -24.424  1.00  1.56           C
ATOM      0  H   ALA A  49      -0.125 -36.268 -25.906  1.00  1.56           H   new
ATOM      0  HA  ALA A  49      -1.388 -38.312 -24.945  1.00  1.56           H   new
ATOM      0  HB1 ALA A  49      -2.825 -36.779 -23.961  1.00  1.56           H   new
ATOM      0  HB2 ALA A  49      -1.322 -36.315 -23.782  1.00  1.56           H   new
ATOM      0  HB3 ALA A  49      -2.235 -35.634 -24.883  1.00  1.56           H   new
ATOM    769  N   THR A  50      -2.802 -36.947 -27.465  1.00  1.75           N
ATOM    770  CA  THR A  50      -3.824 -37.144 -28.467  1.00  1.75           C
ATOM    771  C   THR A  50      -3.594 -38.470 -29.179  1.00  1.75           C
ATOM    772  O   THR A  50      -4.524 -39.260 -29.350  1.00  1.75           O
ATOM    773  CB  THR A  50      -3.848 -35.996 -29.501  1.00  1.75           C
ATOM    774  CG2 THR A  50      -4.910 -36.225 -30.542  1.00  1.75           C
ATOM    775  OG1 THR A  50      -4.130 -34.771 -28.845  1.00  1.75           O
ATOM      0  H   THR A  50      -2.280 -36.279 -27.608  1.00  1.75           H   new
ATOM      0  HA  THR A  50      -4.682 -37.153 -28.016  1.00  1.75           H   new
ATOM      0  HB  THR A  50      -2.979 -35.966 -29.931  1.00  1.75           H   new
ATOM      0  HG1 THR A  50      -3.412 -34.421 -28.584  1.00  1.75           H   new
ATOM      0 HG21 THR A  50      -4.904 -35.492 -31.177  1.00  1.75           H   new
ATOM      0 HG22 THR A  50      -4.733 -37.057 -31.008  1.00  1.75           H   new
ATOM      0 HG23 THR A  50      -5.779 -36.273 -30.113  1.00  1.75           H   new
ATOM    783  N   ALA A  51      -2.334 -38.745 -29.554  1.00  1.95           N
ATOM    784  CA  ALA A  51      -1.971 -39.980 -30.238  1.00  1.95           C
ATOM    785  C   ALA A  51      -2.321 -41.222 -29.420  1.00  1.95           C
ATOM    786  O   ALA A  51      -2.716 -42.248 -29.976  1.00  1.95           O
ATOM    787  CB  ALA A  51      -0.475 -39.987 -30.527  1.00  1.95           C
ATOM      0  H   ALA A  51      -1.671 -38.215 -29.415  1.00  1.95           H   new
ATOM      0  HA  ALA A  51      -2.481 -40.010 -31.063  1.00  1.95           H   new
ATOM      0  HB1 ALA A  51      -0.237 -40.810 -30.982  1.00  1.95           H   new
ATOM      0  HB2 ALA A  51      -0.251 -39.230 -31.090  1.00  1.95           H   new
ATOM      0  HB3 ALA A  51       0.016 -39.926 -29.693  1.00  1.95           H   new
ATOM    793  N   VAL A  52      -2.185 -41.128 -28.100  1.00  2.13           N
ATOM    794  CA  VAL A  52      -2.473 -42.261 -27.234  1.00  2.13           C
ATOM    795  C   VAL A  52      -3.975 -42.373 -26.907  1.00  2.13           C
ATOM    796  O   VAL A  52      -4.581 -43.440 -27.014  1.00  2.13           O
ATOM    797  CB  VAL A  52      -1.699 -42.121 -25.911  1.00  2.13           C
ATOM    798  CG1 VAL A  52      -2.075 -43.271 -24.984  1.00  2.13           C
ATOM    799  CG2 VAL A  52      -0.187 -42.066 -26.170  1.00  2.13           C
ATOM      0  H   VAL A  52      -1.928 -40.418 -27.689  1.00  2.13           H   new
ATOM      0  HA  VAL A  52      -2.199 -43.060 -27.711  1.00  2.13           H   new
ATOM      0  HB  VAL A  52      -1.941 -41.287 -25.478  1.00  2.13           H   new
ATOM      0 HG11 VAL A  52      -1.589 -43.186 -24.149  1.00  2.13           H   new
ATOM      0 HG12 VAL A  52      -3.028 -43.246 -24.807  1.00  2.13           H   new
ATOM      0 HG13 VAL A  52      -1.847 -44.114 -25.406  1.00  2.13           H   new
ATOM      0 HG21 VAL A  52       0.283 -41.978 -25.326  1.00  2.13           H   new
ATOM      0 HG22 VAL A  52       0.095 -42.881 -26.613  1.00  2.13           H   new
ATOM      0 HG23 VAL A  52       0.017 -41.304 -26.734  1.00  2.13           H   new
ATOM    809  N   LEU A  53      -4.566 -41.263 -26.480  1.00  2.29           N
ATOM    810  CA  LEU A  53      -5.959 -41.194 -26.059  1.00  2.29           C
ATOM    811  C   LEU A  53      -6.960 -41.357 -27.204  1.00  2.29           C
ATOM    812  O   LEU A  53      -7.986 -42.010 -27.029  1.00  2.29           O
ATOM    813  CB  LEU A  53      -6.196 -39.900 -25.273  1.00  2.29           C
ATOM    814  CG  LEU A  53      -7.598 -39.711 -24.706  1.00  2.29           C
ATOM    815  CD1 LEU A  53      -7.947 -40.891 -23.830  1.00  2.29           C
ATOM    816  CD2 LEU A  53      -7.643 -38.441 -23.862  1.00  2.29           C
ATOM      0  H   LEU A  53      -4.156 -40.509 -26.426  1.00  2.29           H   new
ATOM      0  HA  LEU A  53      -6.121 -41.955 -25.480  1.00  2.29           H   new
ATOM      0  HB2 LEU A  53      -5.562 -39.867 -24.539  1.00  2.29           H   new
ATOM      0  HB3 LEU A  53      -5.997 -39.149 -25.853  1.00  2.29           H   new
ATOM      0  HG  LEU A  53      -8.231 -39.641 -25.437  1.00  2.29           H   new
ATOM      0 HD11 LEU A  53      -8.839 -40.773 -23.468  1.00  2.29           H   new
ATOM      0 HD12 LEU A  53      -7.917 -41.705 -24.357  1.00  2.29           H   new
ATOM      0 HD13 LEU A  53      -7.309 -40.954 -23.102  1.00  2.29           H   new
ATOM      0 HD21 LEU A  53      -8.536 -38.323 -23.502  1.00  2.29           H   new
ATOM      0 HD22 LEU A  53      -7.008 -38.514 -23.132  1.00  2.29           H   new
ATOM      0 HD23 LEU A  53      -7.414 -37.677 -24.414  1.00  2.29           H   new
ATOM    828  N   THR A  54      -6.707 -40.741 -28.359  1.00  2.41           N
ATOM    829  CA  THR A  54      -7.627 -40.851 -29.489  1.00  2.41           C
ATOM    830  C   THR A  54      -8.157 -42.283 -29.730  1.00  2.41           C
ATOM    831  O   THR A  54      -9.367 -42.485 -29.585  1.00  2.41           O
ATOM    832  CB  THR A  54      -7.030 -40.209 -30.766  1.00  2.41           C
ATOM    833  CG2 THR A  54      -7.929 -40.386 -31.910  1.00  2.41           C
ATOM    834  OG1 THR A  54      -6.832 -38.836 -30.541  1.00  2.41           O
ATOM      0  H   THR A  54      -6.012 -40.257 -28.508  1.00  2.41           H   new
ATOM      0  HA  THR A  54      -8.415 -40.339 -29.246  1.00  2.41           H   new
ATOM      0  HB  THR A  54      -6.186 -40.643 -30.967  1.00  2.41           H   new
ATOM      0  HG1 THR A  54      -6.036 -38.702 -30.307  1.00  2.41           H   new
ATOM      0 HG21 THR A  54      -7.536 -39.977 -32.697  1.00  2.41           H   new
ATOM      0 HG22 THR A  54      -8.065 -41.333 -32.072  1.00  2.41           H   new
ATOM      0 HG23 THR A  54      -8.782 -39.965 -31.720  1.00  2.41           H   new
ATOM    842  N   PRO A  55      -7.343 -43.297 -30.120  1.00  2.51           N
ATOM    843  CA  PRO A  55      -7.813 -44.652 -30.359  1.00  2.51           C
ATOM    844  C   PRO A  55      -8.394 -45.296 -29.113  1.00  2.51           C
ATOM    845  O   PRO A  55      -9.268 -46.155 -29.205  1.00  2.51           O
ATOM    846  CB  PRO A  55      -6.541 -45.376 -30.801  1.00  2.51           C
ATOM    847  CG  PRO A  55      -5.418 -44.530 -30.246  1.00  2.51           C
ATOM    848  CD  PRO A  55      -5.895 -43.138 -30.322  1.00  2.51           C
ATOM      0  HA  PRO A  55      -8.533 -44.684 -31.008  1.00  2.51           H   new
ATOM      0  HB2 PRO A  55      -6.509 -46.280 -30.452  1.00  2.51           H   new
ATOM      0  HB3 PRO A  55      -6.489 -45.443 -31.767  1.00  2.51           H   new
ATOM      0  HG2 PRO A  55      -5.213 -44.779 -29.331  1.00  2.51           H   new
ATOM      0  HG3 PRO A  55      -4.605 -44.649 -30.761  1.00  2.51           H   new
ATOM      0  HD2 PRO A  55      -5.493 -42.579 -29.639  1.00  2.51           H   new
ATOM      0  HD3 PRO A  55      -5.691 -42.731 -31.178  1.00  2.51           H   new
ATOM    856  N   LEU A  56      -7.988 -44.846 -27.929  1.00  2.57           N
ATOM    857  CA  LEU A  56      -8.572 -45.420 -26.735  1.00  2.57           C
ATOM    858  C   LEU A  56     -10.034 -45.039 -26.688  1.00  2.57           C
ATOM    859  O   LEU A  56     -10.911 -45.892 -26.537  1.00  2.57           O
ATOM    860  CB  LEU A  56      -7.861 -44.941 -25.474  1.00  2.57           C
ATOM    861  CG  LEU A  56      -8.480 -45.410 -24.181  1.00  2.57           C
ATOM    862  CD1 LEU A  56      -8.484 -46.903 -24.148  1.00  2.57           C
ATOM    863  CD2 LEU A  56      -7.697 -44.850 -23.016  1.00  2.57           C
ATOM      0  H   LEU A  56      -7.398 -44.233 -27.802  1.00  2.57           H   new
ATOM      0  HA  LEU A  56      -8.474 -46.384 -26.768  1.00  2.57           H   new
ATOM      0  HB2 LEU A  56      -6.939 -45.241 -25.504  1.00  2.57           H   new
ATOM      0  HB3 LEU A  56      -7.844 -43.971 -25.476  1.00  2.57           H   new
ATOM      0  HG  LEU A  56      -9.395 -45.095 -24.117  1.00  2.57           H   new
ATOM      0 HD11 LEU A  56      -8.882 -47.207 -23.317  1.00  2.57           H   new
ATOM      0 HD12 LEU A  56      -9.000 -47.242 -24.896  1.00  2.57           H   new
ATOM      0 HD13 LEU A  56      -7.573 -47.231 -24.209  1.00  2.57           H   new
ATOM      0 HD21 LEU A  56      -8.095 -45.151 -22.184  1.00  2.57           H   new
ATOM      0 HD22 LEU A  56      -6.779 -45.158 -23.065  1.00  2.57           H   new
ATOM      0 HD23 LEU A  56      -7.715 -43.881 -23.050  1.00  2.57           H   new
ATOM    875  N   LEU A  57     -10.298 -43.749 -26.859  1.00  2.61           N
ATOM    876  CA  LEU A  57     -11.662 -43.275 -26.809  1.00  2.61           C
ATOM    877  C   LEU A  57     -12.489 -43.871 -27.922  1.00  2.61           C
ATOM    878  O   LEU A  57     -13.619 -44.284 -27.693  1.00  2.61           O
ATOM    879  CB  LEU A  57     -11.701 -41.757 -26.908  1.00  2.61           C
ATOM    880  CG  LEU A  57     -11.159 -41.034 -25.722  1.00  2.61           C
ATOM    881  CD1 LEU A  57     -11.105 -39.573 -26.038  1.00  2.61           C
ATOM    882  CD2 LEU A  57     -12.027 -41.315 -24.516  1.00  2.61           C
ATOM      0  H   LEU A  57      -9.706 -43.143 -27.003  1.00  2.61           H   new
ATOM      0  HA  LEU A  57     -12.038 -43.554 -25.959  1.00  2.61           H   new
ATOM      0  HB2 LEU A  57     -11.200 -41.485 -27.693  1.00  2.61           H   new
ATOM      0  HB3 LEU A  57     -12.620 -41.479 -27.047  1.00  2.61           H   new
ATOM      0  HG  LEU A  57     -10.262 -41.339 -25.514  1.00  2.61           H   new
ATOM      0 HD11 LEU A  57     -10.754 -39.089 -25.274  1.00  2.61           H   new
ATOM      0 HD12 LEU A  57     -10.528 -39.429 -26.805  1.00  2.61           H   new
ATOM      0 HD13 LEU A  57     -11.998 -39.252 -26.241  1.00  2.61           H   new
ATOM      0 HD21 LEU A  57     -11.673 -40.844 -23.745  1.00  2.61           H   new
ATOM      0 HD22 LEU A  57     -12.932 -41.013 -24.691  1.00  2.61           H   new
ATOM      0 HD23 LEU A  57     -12.033 -42.268 -24.337  1.00  2.61           H   new
ATOM    894  N   LYS A  58     -11.918 -44.002 -29.119  1.00  2.65           N
ATOM    895  CA  LYS A  58     -12.690 -44.574 -30.213  1.00  2.65           C
ATOM    896  C   LYS A  58     -13.103 -46.014 -29.898  1.00  2.65           C
ATOM    897  O   LYS A  58     -14.233 -46.430 -30.198  1.00  2.65           O
ATOM    898  CB  LYS A  58     -11.889 -44.523 -31.511  1.00  2.65           C
ATOM    899  CG  LYS A  58     -11.713 -43.116 -32.086  1.00  2.65           C
ATOM    900  CD  LYS A  58     -10.862 -43.129 -33.347  1.00  2.65           C
ATOM    901  CE  LYS A  58     -10.662 -41.728 -33.856  1.00  2.65           C
ATOM    902  NZ  LYS A  58      -9.706 -41.656 -35.007  1.00  2.65           N1+
ATOM      0  H   LYS A  58     -11.112 -43.774 -29.312  1.00  2.65           H   new
ATOM      0  HA  LYS A  58     -13.496 -44.046 -30.322  1.00  2.65           H   new
ATOM      0  HB2 LYS A  58     -11.013 -44.909 -31.354  1.00  2.65           H   new
ATOM      0  HB3 LYS A  58     -12.329 -45.079 -32.173  1.00  2.65           H   new
ATOM      0  HG2 LYS A  58     -12.583 -42.736 -32.286  1.00  2.65           H   new
ATOM      0  HG3 LYS A  58     -11.299 -42.543 -31.421  1.00  2.65           H   new
ATOM      0  HD2 LYS A  58     -10.002 -43.538 -33.160  1.00  2.65           H   new
ATOM      0  HD3 LYS A  58     -11.291 -43.669 -34.029  1.00  2.65           H   new
ATOM      0  HE2 LYS A  58     -11.518 -41.363 -34.129  1.00  2.65           H   new
ATOM      0  HE3 LYS A  58     -10.334 -41.170 -33.134  1.00  2.65           H   new
ATOM      0  HZ1 LYS A  58      -9.543 -40.804 -35.205  1.00  2.65           H   new
ATOM      0  HZ2 LYS A  58      -8.944 -42.059 -34.786  1.00  2.65           H   new
ATOM      0  HZ3 LYS A  58     -10.062 -42.062 -35.715  1.00  2.65           H   new
ATOM    916  N   HIS A  59     -12.210 -46.778 -29.255  1.00  2.68           N
ATOM    917  CA  HIS A  59     -12.526 -48.158 -28.915  1.00  2.68           C
ATOM    918  C   HIS A  59     -13.591 -48.217 -27.826  1.00  2.68           C
ATOM    919  O   HIS A  59     -14.517 -49.039 -27.890  1.00  2.68           O
ATOM    920  CB  HIS A  59     -11.290 -48.908 -28.406  1.00  2.68           C
ATOM    921  CG  HIS A  59     -10.232 -49.141 -29.429  1.00  2.68           C
ATOM    922  CD2 HIS A  59     -10.075 -48.660 -30.688  1.00  2.68           C
ATOM    923  ND1 HIS A  59      -9.148 -49.950 -29.187  1.00  2.68           N
ATOM    924  CE1 HIS A  59      -8.365 -49.969 -30.253  1.00  2.68           C
ATOM    925  NE2 HIS A  59      -8.904 -49.190 -31.185  1.00  2.68           N
ATOM      0  H   HIS A  59     -11.428 -46.515 -29.013  1.00  2.68           H   new
ATOM      0  HA  HIS A  59     -12.850 -48.577 -29.727  1.00  2.68           H   new
ATOM      0  HB2 HIS A  59     -10.905 -48.408 -27.670  1.00  2.68           H   new
ATOM      0  HB3 HIS A  59     -11.572 -49.765 -28.050  1.00  2.68           H   new
ATOM      0  HD1 HIS A  59      -9.001 -50.378 -28.456  1.00  2.68           H   new
ATOM      0  HD2 HIS A  59     -10.651 -48.080 -31.133  1.00  2.68           H   new
ATOM      0  HE1 HIS A  59      -7.571 -50.447 -30.336  1.00  2.68           H   new
ATOM    933  N   LEU A  60     -13.464 -47.347 -26.821  1.00  2.72           N
ATOM    934  CA  LEU A  60     -14.398 -47.345 -25.702  1.00  2.72           C
ATOM    935  C   LEU A  60     -15.792 -46.919 -26.148  1.00  2.72           C
ATOM    936  O   LEU A  60     -16.791 -47.540 -25.781  1.00  2.72           O
ATOM    937  CB  LEU A  60     -13.884 -46.393 -24.622  1.00  2.72           C
ATOM    938  CG  LEU A  60     -12.583 -46.832 -23.910  1.00  2.72           C
ATOM    939  CD1 LEU A  60     -12.102 -45.696 -23.023  1.00  2.72           C
ATOM    940  CD2 LEU A  60     -12.830 -48.095 -23.119  1.00  2.72           C
ATOM      0  H   LEU A  60     -12.844 -46.753 -26.772  1.00  2.72           H   new
ATOM      0  HA  LEU A  60     -14.461 -48.246 -25.348  1.00  2.72           H   new
ATOM      0  HB2 LEU A  60     -13.736 -45.523 -25.024  1.00  2.72           H   new
ATOM      0  HB3 LEU A  60     -14.578 -46.282 -23.954  1.00  2.72           H   new
ATOM      0  HG  LEU A  60     -11.891 -47.028 -24.561  1.00  2.72           H   new
ATOM      0 HD11 LEU A  60     -11.286 -45.961 -22.571  1.00  2.72           H   new
ATOM      0 HD12 LEU A  60     -11.930 -44.911 -23.567  1.00  2.72           H   new
ATOM      0 HD13 LEU A  60     -12.783 -45.489 -22.364  1.00  2.72           H   new
ATOM      0 HD21 LEU A  60     -12.011 -48.365 -22.675  1.00  2.72           H   new
ATOM      0 HD22 LEU A  60     -13.518 -47.932 -22.455  1.00  2.72           H   new
ATOM      0 HD23 LEU A  60     -13.120 -48.801 -23.718  1.00  2.72           H   new
ATOM    952  N   ILE A  61     -15.851 -45.910 -27.014  1.00  2.76           N
ATOM    953  CA  ILE A  61     -17.120 -45.409 -27.519  1.00  2.76           C
ATOM    954  C   ILE A  61     -17.795 -46.476 -28.346  1.00  2.76           C
ATOM    955  O   ILE A  61     -18.959 -46.811 -28.099  1.00  2.76           O
ATOM    956  CB  ILE A  61     -16.893 -44.144 -28.371  1.00  2.76           C
ATOM    957  CG1 ILE A  61     -16.411 -42.996 -27.477  1.00  2.76           C
ATOM    958  CG2 ILE A  61     -18.149 -43.753 -29.118  1.00  2.76           C
ATOM    959  CD1 ILE A  61     -15.863 -41.832 -28.253  1.00  2.76           C
ATOM      0  H   ILE A  61     -15.160 -45.501 -27.322  1.00  2.76           H   new
ATOM      0  HA  ILE A  61     -17.690 -45.179 -26.769  1.00  2.76           H   new
ATOM      0  HB  ILE A  61     -16.210 -44.337 -29.032  1.00  2.76           H   new
ATOM      0 HG12 ILE A  61     -17.149 -42.691 -26.926  1.00  2.76           H   new
ATOM      0 HG13 ILE A  61     -15.726 -43.328 -26.876  1.00  2.76           H   new
ATOM      0 HG21 ILE A  61     -17.978 -42.956 -29.644  1.00  2.76           H   new
ATOM      0 HG22 ILE A  61     -18.415 -44.477 -29.706  1.00  2.76           H   new
ATOM      0 HG23 ILE A  61     -18.861 -43.574 -28.484  1.00  2.76           H   new
ATOM      0 HD11 ILE A  61     -15.575 -41.140 -27.638  1.00  2.76           H   new
ATOM      0 HD12 ILE A  61     -15.107 -42.125 -28.786  1.00  2.76           H   new
ATOM      0 HD13 ILE A  61     -16.552 -41.479 -28.837  1.00  2.76           H   new
ATOM    971  N   THR A  62     -17.038 -47.088 -29.255  1.00  2.83           N
ATOM    972  CA  THR A  62     -17.584 -48.128 -30.091  1.00  2.83           C
ATOM    973  C   THR A  62     -18.114 -49.269 -29.225  1.00  2.83           C
ATOM    974  O   THR A  62     -19.228 -49.738 -29.446  1.00  2.83           O
ATOM    975  CB  THR A  62     -16.521 -48.670 -31.061  1.00  2.83           C
ATOM    976  CG2 THR A  62     -17.136 -49.746 -31.932  1.00  2.83           C
ATOM    977  OG1 THR A  62     -16.041 -47.604 -31.897  1.00  2.83           O
ATOM      0  H   THR A  62     -16.209 -46.910 -29.396  1.00  2.83           H   new
ATOM      0  HA  THR A  62     -18.310 -47.748 -30.610  1.00  2.83           H   new
ATOM      0  HB  THR A  62     -15.783 -49.041 -30.553  1.00  2.83           H   new
ATOM      0  HG1 THR A  62     -15.466 -47.157 -31.479  1.00  2.83           H   new
ATOM      0 HG21 THR A  62     -16.466 -50.089 -32.544  1.00  2.83           H   new
ATOM      0 HG22 THR A  62     -17.462 -50.468 -31.373  1.00  2.83           H   new
ATOM      0 HG23 THR A  62     -17.874 -49.371 -32.437  1.00  2.83           H   new
ATOM    985  N   SER A  63     -17.337 -49.693 -28.217  1.00  2.91           N
ATOM    986  CA  SER A  63     -17.733 -50.808 -27.363  1.00  2.91           C
ATOM    987  C   SER A  63     -19.038 -50.513 -26.619  1.00  2.91           C
ATOM    988  O   SER A  63     -19.930 -51.368 -26.545  1.00  2.91           O
ATOM    989  CB  SER A  63     -16.627 -51.083 -26.365  1.00  2.91           C
ATOM    990  OG  SER A  63     -15.451 -51.485 -27.022  1.00  2.91           O
ATOM      0  H   SER A  63     -16.577 -49.344 -28.016  1.00  2.91           H   new
ATOM      0  HA  SER A  63     -17.882 -51.585 -27.924  1.00  2.91           H   new
ATOM      0  HB2 SER A  63     -16.453 -50.286 -25.841  1.00  2.91           H   new
ATOM      0  HB3 SER A  63     -16.909 -51.774 -25.746  1.00  2.91           H   new
ATOM      0  HG  SER A  63     -15.064 -50.811 -27.341  1.00  2.91           H   new
ATOM    996  N   ASP A  64     -19.187 -49.288 -26.097  1.00  3.01           N
ATOM    997  CA  ASP A  64     -20.430 -48.946 -25.407  1.00  3.01           C
ATOM    998  C   ASP A  64     -21.609 -49.013 -26.368  1.00  3.01           C
ATOM    999  O   ASP A  64     -22.709 -49.465 -26.002  1.00  3.01           O
ATOM   1000  CB  ASP A  64     -20.357 -47.551 -24.774  1.00  3.01           C
ATOM   1001  CG  ASP A  64     -19.469 -47.478 -23.504  1.00  3.01           C
ATOM   1002  OD1 ASP A  64     -19.099 -48.511 -22.986  1.00  3.01           O
ATOM   1003  OD2 ASP A  64     -19.210 -46.383 -23.047  1.00  3.01           O1-
ATOM      0  H   ASP A  64     -18.599 -48.661 -26.131  1.00  3.01           H   new
ATOM      0  HA  ASP A  64     -20.557 -49.595 -24.698  1.00  3.01           H   new
ATOM      0  HB2 ASP A  64     -20.016 -46.925 -25.432  1.00  3.01           H   new
ATOM      0  HB3 ASP A  64     -21.255 -47.262 -24.546  1.00  3.01           H   new
ATOM   1008  N   TYR A  65     -21.388 -48.594 -27.612  1.00  3.13           N
ATOM   1009  CA  TYR A  65     -22.449 -48.629 -28.593  1.00  3.13           C
ATOM   1010  C   TYR A  65     -22.736 -50.035 -29.098  1.00  3.13           C
ATOM   1011  O   TYR A  65     -23.894 -50.354 -29.373  1.00  3.13           O
ATOM   1012  CB  TYR A  65     -22.188 -47.614 -29.676  1.00  3.13           C
ATOM   1013  CG  TYR A  65     -22.557 -46.251 -29.149  1.00  3.13           C
ATOM   1014  CD1 TYR A  65     -21.624 -45.277 -28.922  1.00  3.13           C
ATOM   1015  CD2 TYR A  65     -23.870 -46.013 -28.841  1.00  3.13           C
ATOM   1016  CE1 TYR A  65     -21.999 -44.061 -28.418  1.00  3.13           C
ATOM   1017  CE2 TYR A  65     -24.248 -44.798 -28.322  1.00  3.13           C
ATOM   1018  CZ  TYR A  65     -23.317 -43.823 -28.116  1.00  3.13           C
ATOM   1019  OH  TYR A  65     -23.697 -42.607 -27.599  1.00  3.13           O
ATOM      0  H   TYR A  65     -20.637 -48.290 -27.899  1.00  3.13           H   new
ATOM      0  HA  TYR A  65     -23.279 -48.367 -28.164  1.00  3.13           H   new
ATOM      0  HB2 TYR A  65     -21.254 -47.633 -29.939  1.00  3.13           H   new
ATOM      0  HB3 TYR A  65     -22.709 -47.823 -30.467  1.00  3.13           H   new
ATOM      0  HD1 TYR A  65     -20.729 -45.442 -29.111  1.00  3.13           H   new
ATOM      0  HD2 TYR A  65     -24.507 -46.675 -28.983  1.00  3.13           H   new
ATOM      0  HE1 TYR A  65     -21.362 -43.397 -28.280  1.00  3.13           H   new
ATOM      0  HE2 TYR A  65     -25.140 -44.640 -28.111  1.00  3.13           H   new
ATOM      0  HH  TYR A  65     -24.526 -42.606 -27.466  1.00  3.13           H   new
ATOM   1029  N   ILE A  66     -21.734 -50.915 -29.133  1.00  3.26           N
ATOM   1030  CA  ILE A  66     -22.012 -52.297 -29.503  1.00  3.26           C
ATOM   1031  C   ILE A  66     -22.917 -52.895 -28.440  1.00  3.26           C
ATOM   1032  O   ILE A  66     -23.918 -53.536 -28.752  1.00  3.26           O
ATOM   1033  CB  ILE A  66     -20.759 -53.171 -29.636  1.00  3.26           C
ATOM   1034  CG1 ILE A  66     -19.907 -52.737 -30.819  1.00  3.26           C
ATOM   1035  CG2 ILE A  66     -21.191 -54.624 -29.799  1.00  3.26           C
ATOM   1036  CD1 ILE A  66     -18.536 -53.367 -30.820  1.00  3.26           C
ATOM      0  H   ILE A  66     -20.912 -50.738 -28.952  1.00  3.26           H   new
ATOM      0  HA  ILE A  66     -22.428 -52.281 -30.379  1.00  3.26           H   new
ATOM      0  HB  ILE A  66     -20.218 -53.073 -28.837  1.00  3.26           H   new
ATOM      0 HG12 ILE A  66     -20.364 -52.968 -31.643  1.00  3.26           H   new
ATOM      0 HG13 ILE A  66     -19.814 -51.772 -30.807  1.00  3.26           H   new
ATOM      0 HG21 ILE A  66     -20.406 -55.188 -29.884  1.00  3.26           H   new
ATOM      0 HG22 ILE A  66     -21.703 -54.899 -29.022  1.00  3.26           H   new
ATOM      0 HG23 ILE A  66     -21.739 -54.712 -30.594  1.00  3.26           H   new
ATOM      0 HD11 ILE A  66     -18.038 -53.057 -31.592  1.00  3.26           H   new
ATOM      0 HD12 ILE A  66     -18.064 -53.117 -30.010  1.00  3.26           H   new
ATOM      0 HD13 ILE A  66     -18.623 -54.332 -30.858  1.00  3.26           H   new
ATOM   1048  N   ASN A  67     -22.586 -52.671 -27.165  1.00  3.38           N
ATOM   1049  CA  ASN A  67     -23.426 -53.197 -26.099  1.00  3.38           C
ATOM   1050  C   ASN A  67     -24.842 -52.611 -26.167  1.00  3.38           C
ATOM   1051  O   ASN A  67     -25.827 -53.326 -25.948  1.00  3.38           O
ATOM   1052  CB  ASN A  67     -22.781 -52.948 -24.757  1.00  3.38           C
ATOM   1053  CG  ASN A  67     -21.629 -53.872 -24.507  1.00  3.38           C
ATOM   1054  ND2 ASN A  67     -20.751 -53.491 -23.618  1.00  3.38           N
ATOM   1055  OD1 ASN A  67     -21.530 -54.935 -25.122  1.00  3.38           O
ATOM      0  H   ASN A  67     -21.896 -52.228 -26.905  1.00  3.38           H   new
ATOM      0  HA  ASN A  67     -23.512 -54.156 -26.218  1.00  3.38           H   new
ATOM      0  HB2 ASN A  67     -22.473 -52.029 -24.713  1.00  3.38           H   new
ATOM      0  HB3 ASN A  67     -23.442 -53.060 -24.056  1.00  3.38           H   new
ATOM      0 HD21 ASN A  67     -20.072 -53.989 -23.443  1.00  3.38           H   new
ATOM      0 HD22 ASN A  67     -20.852 -52.742 -23.208  1.00  3.38           H   new
ATOM   1062  N   THR A  68     -24.957 -51.332 -26.535  1.00  3.50           N
ATOM   1063  CA  THR A  68     -26.258 -50.688 -26.688  1.00  3.50           C
ATOM   1064  C   THR A  68     -27.047 -51.369 -27.812  1.00  3.50           C
ATOM   1065  O   THR A  68     -28.240 -51.690 -27.662  1.00  3.50           O
ATOM   1066  CB  THR A  68     -26.082 -49.192 -27.012  1.00  3.50           C
ATOM   1067  CG2 THR A  68     -27.411 -48.512 -27.255  1.00  3.50           C
ATOM   1068  OG1 THR A  68     -25.387 -48.546 -25.926  1.00  3.50           O
ATOM      0  H   THR A  68     -24.287 -50.819 -26.701  1.00  3.50           H   new
ATOM      0  HA  THR A  68     -26.746 -50.773 -25.854  1.00  3.50           H   new
ATOM      0  HB  THR A  68     -25.563 -49.117 -27.828  1.00  3.50           H   new
ATOM      0  HG1 THR A  68     -24.586 -48.798 -25.917  1.00  3.50           H   new
ATOM      0 HG21 THR A  68     -27.263 -47.575 -27.455  1.00  3.50           H   new
ATOM      0 HG22 THR A  68     -27.859 -48.936 -28.004  1.00  3.50           H   new
ATOM      0 HG23 THR A  68     -27.964 -48.589 -26.462  1.00  3.50           H   new
ATOM   1076  N   SER A  69     -26.358 -51.633 -28.930  1.00  3.65           N
ATOM   1077  CA  SER A  69     -26.977 -52.260 -30.082  1.00  3.65           C
ATOM   1078  C   SER A  69     -27.546 -53.597 -29.702  1.00  3.65           C
ATOM   1079  O   SER A  69     -28.662 -53.951 -30.098  1.00  3.65           O
ATOM   1080  CB  SER A  69     -25.981 -52.543 -31.185  1.00  3.65           C
ATOM   1081  OG  SER A  69     -26.635 -53.122 -32.287  1.00  3.65           O
ATOM      0  H   SER A  69     -25.524 -51.451 -29.032  1.00  3.65           H   new
ATOM      0  HA  SER A  69     -27.657 -51.639 -30.388  1.00  3.65           H   new
ATOM      0  HB2 SER A  69     -25.543 -51.720 -31.455  1.00  3.65           H   new
ATOM      0  HB3 SER A  69     -25.288 -53.140 -30.860  1.00  3.65           H   new
ATOM      0  HG  SER A  69     -27.443 -52.891 -32.287  1.00  3.65           H   new
ATOM   1087  N   LEU A  70     -26.731 -54.354 -28.969  1.00  3.82           N
ATOM   1088  CA  LEU A  70     -27.075 -55.679 -28.527  1.00  3.82           C
ATOM   1089  C   LEU A  70     -28.171 -55.685 -27.470  1.00  3.82           C
ATOM   1090  O   LEU A  70     -29.089 -56.492 -27.517  1.00  3.82           O
ATOM   1091  CB  LEU A  70     -25.824 -56.349 -28.017  1.00  3.82           C
ATOM   1092  CG  LEU A  70     -24.815 -56.650 -29.068  1.00  3.82           C
ATOM   1093  CD1 LEU A  70     -23.623 -57.177 -28.405  1.00  3.82           C
ATOM   1094  CD2 LEU A  70     -25.408 -57.616 -30.029  1.00  3.82           C
ATOM      0  H   LEU A  70     -25.950 -54.097 -28.716  1.00  3.82           H   new
ATOM      0  HA  LEU A  70     -27.438 -56.170 -29.281  1.00  3.82           H   new
ATOM      0  HB2 LEU A  70     -25.416 -55.780 -27.346  1.00  3.82           H   new
ATOM      0  HB3 LEU A  70     -26.071 -57.176 -27.575  1.00  3.82           H   new
ATOM      0  HG  LEU A  70     -24.559 -55.860 -29.570  1.00  3.82           H   new
ATOM      0 HD11 LEU A  70     -22.947 -57.382 -29.070  1.00  3.82           H   new
ATOM      0 HD12 LEU A  70     -23.277 -56.515 -27.786  1.00  3.82           H   new
ATOM      0 HD13 LEU A  70     -23.853 -57.984 -27.919  1.00  3.82           H   new
ATOM      0 HD21 LEU A  70     -24.761 -57.822 -30.722  1.00  3.82           H   new
ATOM      0 HD22 LEU A  70     -25.651 -58.430 -29.561  1.00  3.82           H   new
ATOM      0 HD23 LEU A  70     -26.200 -57.227 -30.432  1.00  3.82           H   new
ATOM   1106  N   THR A  71     -28.168 -54.723 -26.570  1.00  4.04           N
ATOM   1107  CA  THR A  71     -29.197 -54.684 -25.549  1.00  4.04           C
ATOM   1108  C   THR A  71     -30.567 -54.631 -26.224  1.00  4.04           C
ATOM   1109  O   THR A  71     -31.504 -55.341 -25.848  1.00  4.04           O
ATOM   1110  CB  THR A  71     -29.010 -53.470 -24.628  1.00  4.04           C
ATOM   1111  CG2 THR A  71     -30.109 -53.428 -23.587  1.00  4.04           C
ATOM   1112  OG1 THR A  71     -27.731 -53.555 -23.976  1.00  4.04           O
ATOM      0  H   THR A  71     -27.588 -54.089 -26.530  1.00  4.04           H   new
ATOM      0  HA  THR A  71     -29.132 -55.483 -25.003  1.00  4.04           H   new
ATOM      0  HB  THR A  71     -29.051 -52.660 -25.161  1.00  4.04           H   new
ATOM      0  HG1 THR A  71     -27.120 -53.476 -24.547  1.00  4.04           H   new
ATOM      0 HG21 THR A  71     -29.981 -52.658 -23.012  1.00  4.04           H   new
ATOM      0 HG22 THR A  71     -30.970 -53.362 -24.028  1.00  4.04           H   new
ATOM      0 HG23 THR A  71     -30.081 -54.238 -23.054  1.00  4.04           H   new
ATOM   1120  N   SER A  72     -30.652 -53.844 -27.287  1.00  4.35           N
ATOM   1121  CA  SER A  72     -31.885 -53.640 -28.023  1.00  4.35           C
ATOM   1122  C   SER A  72     -32.368 -54.858 -28.854  1.00  4.35           C
ATOM   1123  O   SER A  72     -33.473 -54.818 -29.399  1.00  4.35           O
ATOM   1124  CB  SER A  72     -31.718 -52.435 -28.912  1.00  4.35           C
ATOM   1125  OG  SER A  72     -31.521 -51.274 -28.153  1.00  4.35           O
ATOM      0  H   SER A  72     -29.983 -53.407 -27.605  1.00  4.35           H   new
ATOM      0  HA  SER A  72     -32.581 -53.505 -27.361  1.00  4.35           H   new
ATOM      0  HB2 SER A  72     -30.963 -52.569 -29.506  1.00  4.35           H   new
ATOM      0  HB3 SER A  72     -32.504 -52.330 -29.471  1.00  4.35           H   new
ATOM      0  HG  SER A  72     -31.429 -50.616 -28.666  1.00  4.35           H   new
ATOM   1131  N   ILE A  73     -31.560 -55.934 -28.974  1.00  4.76           N
ATOM   1132  CA  ILE A  73     -32.015 -57.123 -29.717  1.00  4.76           C
ATOM   1133  C   ILE A  73     -32.365 -58.248 -28.725  1.00  4.76           C
ATOM   1134  O   ILE A  73     -32.663 -59.381 -29.118  1.00  4.76           O
ATOM   1135  CB  ILE A  73     -30.983 -57.645 -30.747  1.00  4.76           C
ATOM   1136  CG1 ILE A  73     -29.762 -58.131 -30.075  1.00  4.76           C
ATOM   1137  CG2 ILE A  73     -30.612 -56.549 -31.701  1.00  4.76           C
ATOM   1138  CD1 ILE A  73     -28.801 -58.840 -30.974  1.00  4.76           C
ATOM      0  H   ILE A  73     -30.769 -55.992 -28.642  1.00  4.76           H   new
ATOM      0  HA  ILE A  73     -32.797 -56.850 -30.222  1.00  4.76           H   new
ATOM      0  HB  ILE A  73     -31.390 -58.381 -31.230  1.00  4.76           H   new
ATOM      0 HG12 ILE A  73     -29.309 -57.377 -29.667  1.00  4.76           H   new
ATOM      0 HG13 ILE A  73     -30.018 -58.731 -29.357  1.00  4.76           H   new
ATOM      0 HG21 ILE A  73     -29.966 -56.883 -32.343  1.00  4.76           H   new
ATOM      0 HG22 ILE A  73     -31.405 -56.245 -32.170  1.00  4.76           H   new
ATOM      0 HG23 ILE A  73     -30.225 -55.808 -31.209  1.00  4.76           H   new
ATOM      0 HD11 ILE A  73     -28.029 -59.127 -30.461  1.00  4.76           H   new
ATOM      0 HD12 ILE A  73     -29.235 -59.614 -31.365  1.00  4.76           H   new
ATOM      0 HD13 ILE A  73     -28.514 -58.239 -31.680  1.00  4.76           H   new
ATOM   1150  N   ASN A  74     -32.373 -57.913 -27.434  1.00  5.26           N
ATOM   1151  CA  ASN A  74     -32.726 -58.830 -26.355  1.00  5.26           C
ATOM   1152  C   ASN A  74     -31.950 -60.162 -26.261  1.00  5.26           C
ATOM   1153  O   ASN A  74     -30.751 -60.187 -26.015  1.00  5.26           O
ATOM   1154  CB  ASN A  74     -34.224 -59.104 -26.394  1.00  5.26           C
ATOM   1155  CG  ASN A  74     -35.055 -57.861 -26.159  1.00  5.26           C
ATOM   1156  ND2 ASN A  74     -36.049 -57.664 -26.993  1.00  5.26           N
ATOM   1157  OD1 ASN A  74     -34.804 -57.085 -25.229  1.00  5.26           O
ATOM      0  H   ASN A  74     -32.168 -57.125 -27.157  1.00  5.26           H   new
ATOM      0  HA  ASN A  74     -32.454 -58.358 -25.552  1.00  5.26           H   new
ATOM      0  HB2 ASN A  74     -34.456 -59.485 -27.255  1.00  5.26           H   new
ATOM      0  HB3 ASN A  74     -34.445 -59.767 -25.721  1.00  5.26           H   new
ATOM      0 HD21 ASN A  74     -36.555 -56.974 -26.904  1.00  5.26           H   new
ATOM      0 HD22 ASN A  74     -36.194 -58.225 -27.629  1.00  5.26           H   new
ATOM   1164  N   VAL A  75     -32.636 -61.284 -26.453  1.00  5.85           N
ATOM   1165  CA  VAL A  75     -32.060 -62.614 -26.236  1.00  5.85           C
ATOM   1166  C   VAL A  75     -30.758 -62.972 -26.955  1.00  5.85           C
ATOM   1167  O   VAL A  75     -29.846 -63.521 -26.324  1.00  5.85           O
ATOM   1168  CB  VAL A  75     -33.108 -63.668 -26.609  1.00  5.85           C
ATOM   1169  CG1 VAL A  75     -32.485 -65.056 -26.603  1.00  5.85           C
ATOM   1170  CG2 VAL A  75     -34.266 -63.583 -25.627  1.00  5.85           C
ATOM      0  H   VAL A  75     -33.455 -61.298 -26.715  1.00  5.85           H   new
ATOM      0  HA  VAL A  75     -31.814 -62.598 -25.298  1.00  5.85           H   new
ATOM      0  HB  VAL A  75     -33.441 -63.499 -27.504  1.00  5.85           H   new
ATOM      0 HG11 VAL A  75     -33.157 -65.714 -26.840  1.00  5.85           H   new
ATOM      0 HG12 VAL A  75     -31.760 -65.088 -27.247  1.00  5.85           H   new
ATOM      0 HG13 VAL A  75     -32.140 -65.252 -25.718  1.00  5.85           H   new
ATOM      0 HG21 VAL A  75     -34.934 -64.247 -25.856  1.00  5.85           H   new
ATOM      0 HG22 VAL A  75     -33.941 -63.749 -24.728  1.00  5.85           H   new
ATOM      0 HG23 VAL A  75     -34.662 -62.699 -25.669  1.00  5.85           H   new
ATOM   1180  N   GLN A  76     -30.618 -62.642 -28.236  1.00  6.51           N
ATOM   1181  CA  GLN A  76     -29.390 -63.011 -28.948  1.00  6.51           C
ATOM   1182  C   GLN A  76     -28.160 -62.338 -28.350  1.00  6.51           C
ATOM   1183  O   GLN A  76     -27.032 -62.830 -28.491  1.00  6.51           O
ATOM   1184  CB  GLN A  76     -29.467 -62.650 -30.427  1.00  6.51           C
ATOM   1185  CG  GLN A  76     -30.431 -63.464 -31.243  1.00  6.51           C
ATOM   1186  CD  GLN A  76     -30.414 -63.054 -32.724  1.00  6.51           C
ATOM   1187  NE2 GLN A  76     -30.792 -63.992 -33.588  1.00  6.51           N
ATOM   1188  OE1 GLN A  76     -30.068 -61.924 -33.085  1.00  6.51           O
ATOM      0  H   GLN A  76     -31.202 -62.217 -28.703  1.00  6.51           H   new
ATOM      0  HA  GLN A  76     -29.306 -63.973 -28.852  1.00  6.51           H   new
ATOM      0  HB2 GLN A  76     -29.713 -61.715 -30.503  1.00  6.51           H   new
ATOM      0  HB3 GLN A  76     -28.582 -62.743 -30.813  1.00  6.51           H   new
ATOM      0  HG2 GLN A  76     -30.207 -64.404 -31.165  1.00  6.51           H   new
ATOM      0  HG3 GLN A  76     -31.327 -63.356 -30.888  1.00  6.51           H   new
ATOM      0 HE21 GLN A  76     -31.027 -64.769 -33.304  1.00  6.51           H   new
ATOM      0 HE22 GLN A  76     -30.801 -63.822 -34.431  1.00  6.51           H   new
ATOM   1197  N   ALA A  77     -28.378 -61.206 -27.684  1.00  7.17           N
ATOM   1198  CA  ALA A  77     -27.324 -60.422 -27.088  1.00  7.17           C
ATOM   1199  C   ALA A  77     -26.578 -61.221 -26.046  1.00  7.17           C
ATOM   1200  O   ALA A  77     -25.380 -61.033 -25.852  1.00  7.17           O
ATOM   1201  CB  ALA A  77     -27.888 -59.181 -26.481  1.00  7.17           C
ATOM      0  H   ALA A  77     -29.162 -60.873 -27.569  1.00  7.17           H   new
ATOM      0  HA  ALA A  77     -26.697 -60.176 -27.786  1.00  7.17           H   new
ATOM      0  HB1 ALA A  77     -27.172 -58.661 -26.083  1.00  7.17           H   new
ATOM      0  HB2 ALA A  77     -28.326 -58.655 -27.168  1.00  7.17           H   new
ATOM      0  HB3 ALA A  77     -28.533 -59.419 -25.797  1.00  7.17           H   new
ATOM   1207  N   SER A  78     -27.255 -62.180 -25.409  1.00  7.80           N
ATOM   1208  CA  SER A  78     -26.612 -62.953 -24.365  1.00  7.80           C
ATOM   1209  C   SER A  78     -25.395 -63.724 -24.892  1.00  7.80           C
ATOM   1210  O   SER A  78     -24.521 -64.111 -24.115  1.00  7.80           O
ATOM   1211  CB  SER A  78     -27.619 -63.897 -23.739  1.00  7.80           C
ATOM   1212  OG  SER A  78     -28.068 -64.853 -24.663  1.00  7.80           O
ATOM      0  H   SER A  78     -28.074 -62.391 -25.568  1.00  7.80           H   new
ATOM      0  HA  SER A  78     -26.285 -62.338 -23.689  1.00  7.80           H   new
ATOM      0  HB2 SER A  78     -27.216 -64.344 -22.978  1.00  7.80           H   new
ATOM      0  HB3 SER A  78     -28.374 -63.390 -23.403  1.00  7.80           H   new
ATOM      0  HG  SER A  78     -28.614 -64.497 -25.192  1.00  7.80           H   new
ATOM   1218  N   ALA A  79     -25.338 -63.958 -26.208  1.00  8.37           N
ATOM   1219  CA  ALA A  79     -24.198 -64.609 -26.820  1.00  8.37           C
ATOM   1220  C   ALA A  79     -23.319 -63.556 -27.481  1.00  8.37           C
ATOM   1221  O   ALA A  79     -22.088 -63.572 -27.368  1.00  8.37           O
ATOM   1222  CB  ALA A  79     -24.658 -65.621 -27.852  1.00  8.37           C
ATOM      0  H   ALA A  79     -25.961 -63.741 -26.760  1.00  8.37           H   new
ATOM      0  HA  ALA A  79     -23.692 -65.077 -26.137  1.00  8.37           H   new
ATOM      0  HB1 ALA A  79     -23.885 -66.049 -28.253  1.00  8.37           H   new
ATOM      0  HB2 ALA A  79     -25.212 -66.292 -27.423  1.00  8.37           H   new
ATOM      0  HB3 ALA A  79     -25.171 -65.171 -28.541  1.00  8.37           H   new
ATOM   1228  N   LEU A  80     -23.971 -62.595 -28.130  1.00  8.87           N
ATOM   1229  CA  LEU A  80     -23.290 -61.595 -28.939  1.00  8.87           C
ATOM   1230  C   LEU A  80     -22.584 -60.514 -28.116  1.00  8.87           C
ATOM   1231  O   LEU A  80     -21.687 -59.839 -28.616  1.00  8.87           O
ATOM   1232  CB  LEU A  80     -24.306 -60.996 -29.892  1.00  8.87           C
ATOM   1233  CG  LEU A  80     -24.901 -61.975 -30.906  1.00  8.87           C
ATOM   1234  CD1 LEU A  80     -26.006 -61.286 -31.660  1.00  8.87           C
ATOM   1235  CD2 LEU A  80     -23.829 -62.456 -31.836  1.00  8.87           C
ATOM      0  H   LEU A  80     -24.826 -62.506 -28.112  1.00  8.87           H   new
ATOM      0  HA  LEU A  80     -22.576 -62.032 -29.429  1.00  8.87           H   new
ATOM      0  HB2 LEU A  80     -25.029 -60.611 -29.372  1.00  8.87           H   new
ATOM      0  HB3 LEU A  80     -23.885 -60.268 -30.375  1.00  8.87           H   new
ATOM      0  HG  LEU A  80     -25.269 -62.748 -30.449  1.00  8.87           H   new
ATOM      0 HD11 LEU A  80     -26.389 -61.900 -32.306  1.00  8.87           H   new
ATOM      0 HD12 LEU A  80     -26.694 -61.001 -31.038  1.00  8.87           H   new
ATOM      0 HD13 LEU A  80     -25.649 -60.512 -32.123  1.00  8.87           H   new
ATOM      0 HD21 LEU A  80     -24.211 -63.076 -32.477  1.00  8.87           H   new
ATOM      0 HD22 LEU A  80     -23.446 -61.700 -32.307  1.00  8.87           H   new
ATOM      0 HD23 LEU A  80     -23.136 -62.904 -31.327  1.00  8.87           H   new
ATOM   1247  N   PHE A  81     -22.883 -60.409 -26.818  1.00  9.26           N
ATOM   1248  CA  PHE A  81     -22.177 -59.448 -25.966  1.00  9.26           C
ATOM   1249  C   PHE A  81     -20.708 -59.817 -25.884  1.00  9.26           C
ATOM   1250  O   PHE A  81     -19.856 -58.962 -25.652  1.00  9.26           O
ATOM   1251  CB  PHE A  81     -22.715 -59.365 -24.525  1.00  9.26           C
ATOM   1252  CG  PHE A  81     -23.991 -58.560 -24.300  1.00  9.26           C
ATOM   1253  CD1 PHE A  81     -25.088 -59.122 -23.675  1.00  9.26           C
ATOM   1254  CD2 PHE A  81     -24.080 -57.241 -24.711  1.00  9.26           C
ATOM   1255  CE1 PHE A  81     -26.237 -58.388 -23.454  1.00  9.26           C
ATOM   1256  CE2 PHE A  81     -25.224 -56.504 -24.495  1.00  9.26           C
ATOM   1257  CZ  PHE A  81     -26.303 -57.071 -23.867  1.00  9.26           C
ATOM      0  H   PHE A  81     -23.482 -60.877 -26.417  1.00  9.26           H   new
ATOM      0  HA  PHE A  81     -22.318 -58.584 -26.383  1.00  9.26           H   new
ATOM      0  HB2 PHE A  81     -22.871 -60.269 -24.210  1.00  9.26           H   new
ATOM      0  HB3 PHE A  81     -22.019 -58.986 -23.966  1.00  9.26           H   new
ATOM      0  HD1 PHE A  81     -25.052 -60.009 -23.399  1.00  9.26           H   new
ATOM      0  HD2 PHE A  81     -23.356 -56.846 -25.140  1.00  9.26           H   new
ATOM      0  HE1 PHE A  81     -26.965 -58.780 -23.028  1.00  9.26           H   new
ATOM      0  HE2 PHE A  81     -25.264 -55.618 -24.776  1.00  9.26           H   new
ATOM      0  HZ  PHE A  81     -27.074 -56.572 -23.720  1.00  9.26           H   new
ATOM   1267  N   THR A  82     -20.375 -61.082 -26.137  1.00  9.54           N
ATOM   1268  CA  THR A  82     -18.993 -61.506 -26.028  1.00  9.54           C
ATOM   1269  C   THR A  82     -18.148 -60.953 -27.178  1.00  9.54           C
ATOM   1270  O   THR A  82     -16.918 -61.020 -27.139  1.00  9.54           O
ATOM   1271  CB  THR A  82     -18.896 -63.043 -25.968  1.00  9.54           C
ATOM   1272  CG2 THR A  82     -19.713 -63.537 -24.795  1.00  9.54           C
ATOM   1273  OG1 THR A  82     -19.415 -63.631 -27.174  1.00  9.54           O
ATOM      0  H   THR A  82     -20.929 -61.698 -26.369  1.00  9.54           H   new
ATOM      0  HA  THR A  82     -18.638 -61.145 -25.201  1.00  9.54           H   new
ATOM      0  HB  THR A  82     -17.965 -63.296 -25.870  1.00  9.54           H   new
ATOM      0  HG1 THR A  82     -20.254 -63.581 -27.172  1.00  9.54           H   new
ATOM      0 HG21 THR A  82     -19.659 -64.504 -24.747  1.00  9.54           H   new
ATOM      0 HG22 THR A  82     -19.366 -63.154 -23.974  1.00  9.54           H   new
ATOM      0 HG23 THR A  82     -20.639 -63.270 -24.910  1.00  9.54           H   new
ATOM   1281  N   LEU A  83     -18.804 -60.388 -28.197  1.00  9.68           N
ATOM   1282  CA  LEU A  83     -18.126 -59.823 -29.342  1.00  9.68           C
ATOM   1283  C   LEU A  83     -17.779 -58.361 -29.097  1.00  9.68           C
ATOM   1284  O   LEU A  83     -17.031 -57.759 -29.865  1.00  9.68           O
ATOM   1285  CB  LEU A  83     -19.043 -59.929 -30.557  1.00  9.68           C
ATOM   1286  CG  LEU A  83     -19.441 -61.352 -30.927  1.00  9.68           C
ATOM   1287  CD1 LEU A  83     -20.428 -61.305 -32.061  1.00  9.68           C
ATOM   1288  CD2 LEU A  83     -18.204 -62.142 -31.290  1.00  9.68           C
ATOM      0  H   LEU A  83     -19.661 -60.327 -28.233  1.00  9.68           H   new
ATOM      0  HA  LEU A  83     -17.302 -60.312 -29.495  1.00  9.68           H   new
ATOM      0  HB2 LEU A  83     -19.847 -59.414 -30.387  1.00  9.68           H   new
ATOM      0  HB3 LEU A  83     -18.601 -59.521 -31.318  1.00  9.68           H   new
ATOM      0  HG  LEU A  83     -19.865 -61.795 -30.175  1.00  9.68           H   new
ATOM      0 HD11 LEU A  83     -20.687 -62.208 -32.303  1.00  9.68           H   new
ATOM      0 HD12 LEU A  83     -21.214 -60.807 -31.786  1.00  9.68           H   new
ATOM      0 HD13 LEU A  83     -20.021 -60.870 -32.826  1.00  9.68           H   new
ATOM      0 HD21 LEU A  83     -18.456 -63.048 -31.526  1.00  9.68           H   new
ATOM      0 HD22 LEU A  83     -17.762 -61.723 -32.045  1.00  9.68           H   new
ATOM      0 HD23 LEU A  83     -17.599 -62.162 -30.532  1.00  9.68           H   new
ATOM   1300  N   ALA A  84     -18.333 -57.776 -28.023  1.00  9.66           N
ATOM   1301  CA  ALA A  84     -18.090 -56.380 -27.676  1.00  9.66           C
ATOM   1302  C   ALA A  84     -16.819 -56.257 -26.846  1.00  9.66           C
ATOM   1303  O   ALA A  84     -16.344 -55.161 -26.549  1.00  9.66           O
ATOM   1304  CB  ALA A  84     -19.264 -55.819 -26.895  1.00  9.66           C
ATOM      0  H   ALA A  84     -18.860 -58.184 -27.479  1.00  9.66           H   new
ATOM      0  HA  ALA A  84     -17.984 -55.874 -28.497  1.00  9.66           H   new
ATOM      0  HB1 ALA A  84     -19.090 -54.891 -26.671  1.00  9.66           H   new
ATOM      0  HB2 ALA A  84     -20.068 -55.876 -27.434  1.00  9.66           H   new
ATOM      0  HB3 ALA A  84     -19.385 -56.331 -26.080  1.00  9.66           H   new
ATOM   1310  N   ARG A  85     -16.259 -57.401 -26.467  1.00  9.45           N
ATOM   1311  CA  ARG A  85     -15.116 -57.455 -25.568  1.00  9.45           C
ATOM   1312  C   ARG A  85     -13.783 -57.214 -26.263  1.00  9.45           C
ATOM   1313  O   ARG A  85     -12.954 -58.115 -26.407  1.00  9.45           O
ATOM   1314  CB  ARG A  85     -15.104 -58.797 -24.868  1.00  9.45           C
ATOM   1315  CG  ARG A  85     -16.311 -59.014 -23.970  1.00  9.45           C
ATOM   1316  CD  ARG A  85     -16.311 -60.351 -23.326  1.00  9.45           C
ATOM   1317  NE  ARG A  85     -17.500 -60.540 -22.500  1.00  9.45           N
ATOM   1318  CZ  ARG A  85     -17.788 -61.656 -21.808  1.00  9.45           C
ATOM   1319  NH1 ARG A  85     -16.971 -62.685 -21.845  1.00  9.45           N1+
ATOM   1320  NH2 ARG A  85     -18.898 -61.718 -21.093  1.00  9.45           N
ATOM      0  H   ARG A  85     -16.535 -58.173 -26.727  1.00  9.45           H   new
ATOM      0  HA  ARG A  85     -15.218 -56.733 -24.929  1.00  9.45           H   new
ATOM      0  HB2 ARG A  85     -15.072 -59.502 -25.533  1.00  9.45           H   new
ATOM      0  HB3 ARG A  85     -14.296 -58.871 -24.337  1.00  9.45           H   new
ATOM      0  HG2 ARG A  85     -16.327 -58.328 -23.284  1.00  9.45           H   new
ATOM      0  HG3 ARG A  85     -17.121 -58.911 -24.493  1.00  9.45           H   new
ATOM      0  HD2 ARG A  85     -16.274 -61.041 -24.007  1.00  9.45           H   new
ATOM      0  HD3 ARG A  85     -15.516 -60.449 -22.780  1.00  9.45           H   new
ATOM      0  HE  ARG A  85     -18.059 -59.888 -22.453  1.00  9.45           H   new
ATOM      0 HH11 ARG A  85     -16.250 -62.645 -22.313  1.00  9.45           H   new
ATOM      0 HH12 ARG A  85     -17.157 -63.398 -21.402  1.00  9.45           H   new
ATOM      0 HH21 ARG A  85     -19.434 -61.046 -21.071  1.00  9.45           H   new
ATOM      0 HH22 ARG A  85     -19.085 -62.431 -20.649  1.00  9.45           H   new
ATOM   1334  N   GLY A  86     -13.591 -55.973 -26.685  1.00  9.05           N
ATOM   1335  CA  GLY A  86     -12.375 -55.560 -27.370  1.00  9.05           C
ATOM   1336  C   GLY A  86     -11.353 -55.082 -26.354  1.00  9.05           C
ATOM   1337  O   GLY A  86     -11.529 -55.275 -25.150  1.00  9.05           O
ATOM      0  H   GLY A  86     -14.166 -55.342 -26.582  1.00  9.05           H   new
ATOM      0  HA2 GLY A  86     -12.014 -56.301 -27.881  1.00  9.05           H   new
ATOM      0  HA3 GLY A  86     -12.574 -54.850 -28.001  1.00  9.05           H   new
ATOM   1341  N   PHE A  87     -10.297 -54.432 -26.829  1.00  8.44           N
ATOM   1342  CA  PHE A  87      -9.254 -53.978 -25.921  1.00  8.44           C
ATOM   1343  C   PHE A  87      -9.049 -52.458 -25.938  1.00  8.44           C
ATOM   1344  O   PHE A  87      -9.225 -51.827 -26.980  1.00  8.44           O
ATOM   1345  CB  PHE A  87      -7.927 -54.648 -26.262  1.00  8.44           C
ATOM   1346  CG  PHE A  87      -7.920 -56.106 -26.025  1.00  8.44           C
ATOM   1347  CD1 PHE A  87      -8.345 -56.996 -26.991  1.00  8.44           C
ATOM   1348  CD2 PHE A  87      -7.488 -56.595 -24.813  1.00  8.44           C
ATOM   1349  CE1 PHE A  87      -8.332 -58.354 -26.744  1.00  8.44           C
ATOM   1350  CE2 PHE A  87      -7.467 -57.944 -24.557  1.00  8.44           C
ATOM   1351  CZ  PHE A  87      -7.890 -58.829 -25.524  1.00  8.44           C
ATOM      0  H   PHE A  87     -10.167 -54.247 -27.659  1.00  8.44           H   new
ATOM      0  HA  PHE A  87      -9.551 -54.226 -25.032  1.00  8.44           H   new
ATOM      0  HB2 PHE A  87      -7.719 -54.479 -27.194  1.00  8.44           H   new
ATOM      0  HB3 PHE A  87      -7.223 -54.239 -25.735  1.00  8.44           H   new
ATOM      0  HD1 PHE A  87      -8.642 -56.679 -27.813  1.00  8.44           H   new
ATOM      0  HD2 PHE A  87      -7.205 -56.001 -24.156  1.00  8.44           H   new
ATOM      0  HE1 PHE A  87      -8.620 -58.949 -27.398  1.00  8.44           H   new
ATOM      0  HE2 PHE A  87      -7.168 -58.259 -23.734  1.00  8.44           H   new
ATOM      0  HZ  PHE A  87      -7.878 -59.744 -25.356  1.00  8.44           H   new
ATOM   1361  N   PRO A  88      -8.644 -51.861 -24.798  1.00  7.60           N
ATOM   1362  CA  PRO A  88      -8.220 -50.482 -24.618  1.00  7.60           C
ATOM   1363  C   PRO A  88      -6.737 -50.314 -24.945  1.00  7.60           C
ATOM   1364  O   PRO A  88      -6.113 -49.316 -24.601  1.00  7.60           O
ATOM   1365  CB  PRO A  88      -8.491 -50.255 -23.132  1.00  7.60           C
ATOM   1366  CG  PRO A  88      -8.190 -51.591 -22.502  1.00  7.60           C
ATOM   1367  CD  PRO A  88      -8.676 -52.620 -23.515  1.00  7.60           C
ATOM      0  HA  PRO A  88      -8.678 -49.853 -25.197  1.00  7.60           H   new
ATOM      0  HB2 PRO A  88      -7.925 -49.555 -22.770  1.00  7.60           H   new
ATOM      0  HB3 PRO A  88      -9.410 -49.986 -22.975  1.00  7.60           H   new
ATOM      0  HG2 PRO A  88      -7.241 -51.691 -22.326  1.00  7.60           H   new
ATOM      0  HG3 PRO A  88      -8.648 -51.690 -21.653  1.00  7.60           H   new
ATOM      0  HD2 PRO A  88      -8.098 -53.399 -23.543  1.00  7.60           H   new
ATOM      0  HD3 PRO A  88      -9.569 -52.937 -23.306  1.00  7.60           H   new
ATOM   1375  N   PHE A  89      -6.143 -51.344 -25.530  1.00  6.59           N
ATOM   1376  CA  PHE A  89      -4.729 -51.330 -25.833  1.00  6.59           C
ATOM   1377  C   PHE A  89      -4.517 -50.352 -26.974  1.00  6.59           C
ATOM   1378  O   PHE A  89      -5.333 -50.308 -27.895  1.00  6.59           O
ATOM   1379  CB  PHE A  89      -4.300 -52.736 -26.249  1.00  6.59           C
ATOM   1380  CG  PHE A  89      -4.349 -53.744 -25.123  1.00  6.59           C
ATOM   1381  CD1 PHE A  89      -4.936 -53.417 -23.909  1.00  6.59           C
ATOM   1382  CD2 PHE A  89      -3.849 -55.027 -25.288  1.00  6.59           C
ATOM   1383  CE1 PHE A  89      -5.010 -54.335 -22.886  1.00  6.59           C
ATOM   1384  CE2 PHE A  89      -3.922 -55.952 -24.264  1.00  6.59           C
ATOM   1385  CZ  PHE A  89      -4.503 -55.605 -23.061  1.00  6.59           C
ATOM      0  H   PHE A  89      -6.549 -52.066 -25.760  1.00  6.59           H   new
ATOM      0  HA  PHE A  89      -4.203 -51.060 -25.064  1.00  6.59           H   new
ATOM      0  HB2 PHE A  89      -4.873 -53.040 -26.970  1.00  6.59           H   new
ATOM      0  HB3 PHE A  89      -3.397 -52.699 -26.601  1.00  6.59           H   new
ATOM      0  HD1 PHE A  89      -5.285 -52.564 -23.785  1.00  6.59           H   new
ATOM      0  HD2 PHE A  89      -3.460 -55.268 -26.098  1.00  6.59           H   new
ATOM      0  HE1 PHE A  89      -5.402 -54.098 -22.077  1.00  6.59           H   new
ATOM      0  HE2 PHE A  89      -3.580 -56.808 -24.385  1.00  6.59           H   new
ATOM      0  HZ  PHE A  89      -4.552 -56.226 -22.371  1.00  6.59           H   new
ATOM   1395  N   VAL A  90      -3.425 -49.597 -26.933  1.00  5.51           N
ATOM   1396  CA  VAL A  90      -3.140 -48.641 -27.993  1.00  5.51           C
ATOM   1397  C   VAL A  90      -1.780 -48.803 -28.651  1.00  5.51           C
ATOM   1398  O   VAL A  90      -0.738 -48.807 -27.990  1.00  5.51           O
ATOM   1399  CB  VAL A  90      -3.259 -47.193 -27.458  1.00  5.51           C
ATOM   1400  CG1 VAL A  90      -2.877 -46.226 -28.545  1.00  5.51           C
ATOM   1401  CG2 VAL A  90      -4.711 -46.912 -27.011  1.00  5.51           C
ATOM      0  H   VAL A  90      -2.840 -49.623 -26.303  1.00  5.51           H   new
ATOM      0  HA  VAL A  90      -3.804 -48.824 -28.676  1.00  5.51           H   new
ATOM      0  HB  VAL A  90      -2.665 -47.085 -26.699  1.00  5.51           H   new
ATOM      0 HG11 VAL A  90      -2.951 -45.318 -28.211  1.00  5.51           H   new
ATOM      0 HG12 VAL A  90      -1.963 -46.395 -28.822  1.00  5.51           H   new
ATOM      0 HG13 VAL A  90      -3.471 -46.341 -29.304  1.00  5.51           H   new
ATOM      0 HG21 VAL A  90      -4.777 -46.004 -26.677  1.00  5.51           H   new
ATOM      0 HG22 VAL A  90      -5.310 -47.023 -27.766  1.00  5.51           H   new
ATOM      0 HG23 VAL A  90      -4.959 -47.533 -26.308  1.00  5.51           H   new
ATOM   1411  N   ASP A  91      -1.778 -48.874 -29.979  1.00  4.48           N
ATOM   1412  CA  ASP A  91      -0.524 -48.966 -30.713  1.00  4.48           C
ATOM   1413  C   ASP A  91       0.046 -47.561 -30.840  1.00  4.48           C
ATOM   1414  O   ASP A  91      -0.080 -46.908 -31.871  1.00  4.48           O
ATOM   1415  CB  ASP A  91      -0.731 -49.586 -32.097  1.00  4.48           C
ATOM   1416  CG  ASP A  91       0.597 -49.883 -32.843  1.00  4.48           C
ATOM   1417  OD1 ASP A  91       1.646 -49.758 -32.244  1.00  4.48           O
ATOM   1418  OD2 ASP A  91       0.536 -50.241 -33.998  1.00  4.48           O1-
ATOM      0  H   ASP A  91      -2.485 -48.870 -30.468  1.00  4.48           H   new
ATOM      0  HA  ASP A  91       0.092 -49.542 -30.234  1.00  4.48           H   new
ATOM      0  HB2 ASP A  91      -1.233 -50.411 -32.003  1.00  4.48           H   new
ATOM      0  HB3 ASP A  91      -1.270 -48.986 -32.636  1.00  4.48           H   new
ATOM   1423  N   VAL A  92       0.655 -47.105 -29.754  1.00  3.60           N
ATOM   1424  CA  VAL A  92       1.154 -45.742 -29.641  1.00  3.60           C
ATOM   1425  C   VAL A  92       2.271 -45.444 -30.634  1.00  3.60           C
ATOM   1426  O   VAL A  92       2.356 -44.336 -31.170  1.00  3.60           O
ATOM   1427  CB  VAL A  92       1.664 -45.470 -28.226  1.00  3.60           C
ATOM   1428  CG1 VAL A  92       2.309 -44.101 -28.195  1.00  3.60           C
ATOM   1429  CG2 VAL A  92       0.515 -45.603 -27.249  1.00  3.60           C
ATOM      0  H   VAL A  92       0.792 -47.584 -29.053  1.00  3.60           H   new
ATOM      0  HA  VAL A  92       0.405 -45.160 -29.844  1.00  3.60           H   new
ATOM      0  HB  VAL A  92       2.338 -46.116 -27.963  1.00  3.60           H   new
ATOM      0 HG11 VAL A  92       2.637 -43.918 -27.301  1.00  3.60           H   new
ATOM      0 HG12 VAL A  92       3.049 -44.078 -28.821  1.00  3.60           H   new
ATOM      0 HG13 VAL A  92       1.655 -43.429 -28.443  1.00  3.60           H   new
ATOM      0 HG21 VAL A  92       0.834 -45.431 -26.349  1.00  3.60           H   new
ATOM      0 HG22 VAL A  92      -0.177 -44.962 -27.474  1.00  3.60           H   new
ATOM      0 HG23 VAL A  92       0.152 -46.501 -27.297  1.00  3.60           H   new
ATOM   1439  N   GLY A  93       3.157 -46.411 -30.832  1.00  2.91           N
ATOM   1440  CA  GLY A  93       4.286 -46.242 -31.733  1.00  2.91           C
ATOM   1441  C   GLY A  93       5.541 -45.774 -31.010  1.00  2.91           C
ATOM   1442  O   GLY A  93       5.679 -45.946 -29.800  1.00  2.91           O
ATOM      0  H   GLY A  93       3.121 -47.180 -30.449  1.00  2.91           H   new
ATOM      0  HA2 GLY A  93       4.468 -47.083 -32.180  1.00  2.91           H   new
ATOM      0  HA3 GLY A  93       4.054 -45.599 -32.421  1.00  2.91           H   new
ATOM   1446  N   VAL A  94       6.487 -45.244 -31.781  1.00  2.40           N
ATOM   1447  CA  VAL A  94       7.797 -44.856 -31.262  1.00  2.40           C
ATOM   1448  C   VAL A  94       8.023 -43.353 -31.192  1.00  2.40           C
ATOM   1449  O   VAL A  94       8.349 -42.821 -30.126  1.00  2.40           O
ATOM   1450  CB  VAL A  94       8.905 -45.448 -32.141  1.00  2.40           C
ATOM   1451  CG1 VAL A  94      10.263 -44.973 -31.663  1.00  2.40           C
ATOM   1452  CG2 VAL A  94       8.819 -46.957 -32.120  1.00  2.40           C
ATOM      0  H   VAL A  94       6.387 -45.099 -32.623  1.00  2.40           H   new
ATOM      0  HA  VAL A  94       7.823 -45.201 -30.356  1.00  2.40           H   new
ATOM      0  HB  VAL A  94       8.787 -45.145 -33.055  1.00  2.40           H   new
ATOM      0 HG11 VAL A  94      10.956 -45.353 -32.226  1.00  2.40           H   new
ATOM      0 HG12 VAL A  94      10.303 -44.005 -31.711  1.00  2.40           H   new
ATOM      0 HG13 VAL A  94      10.401 -45.256 -30.746  1.00  2.40           H   new
ATOM      0 HG21 VAL A  94       9.521 -47.329 -32.677  1.00  2.40           H   new
ATOM      0 HG22 VAL A  94       8.926 -47.275 -31.210  1.00  2.40           H   new
ATOM      0 HG23 VAL A  94       7.955 -47.237 -32.460  1.00  2.40           H   new
ATOM   1462  N   SER A  95       7.811 -42.650 -32.309  1.00  2.04           N
ATOM   1463  CA  SER A  95       8.101 -41.218 -32.349  1.00  2.04           C
ATOM   1464  C   SER A  95       7.278 -40.414 -31.342  1.00  2.04           C
ATOM   1465  O   SER A  95       7.718 -39.366 -30.862  1.00  2.04           O
ATOM   1466  CB  SER A  95       7.845 -40.698 -33.750  1.00  2.04           C
ATOM   1467  OG  SER A  95       6.484 -40.771 -34.091  1.00  2.04           O
ATOM      0  H   SER A  95       7.505 -42.979 -33.042  1.00  2.04           H   new
ATOM      0  HA  SER A  95       9.033 -41.104 -32.104  1.00  2.04           H   new
ATOM      0  HB2 SER A  95       8.146 -39.778 -33.814  1.00  2.04           H   new
ATOM      0  HB3 SER A  95       8.366 -41.212 -34.386  1.00  2.04           H   new
ATOM      0  HG  SER A  95       6.374 -40.475 -34.870  1.00  2.04           H   new
ATOM   1473  N   ALA A  96       6.092 -40.917 -30.989  1.00  1.80           N
ATOM   1474  CA  ALA A  96       5.233 -40.263 -30.007  1.00  1.80           C
ATOM   1475  C   ALA A  96       5.898 -40.223 -28.638  1.00  1.80           C
ATOM   1476  O   ALA A  96       5.783 -39.252 -27.892  1.00  1.80           O
ATOM   1477  CB  ALA A  96       3.906 -41.001 -29.896  1.00  1.80           C
ATOM      0  H   ALA A  96       5.767 -41.644 -31.313  1.00  1.80           H   new
ATOM      0  HA  ALA A  96       5.079 -39.354 -30.307  1.00  1.80           H   new
ATOM      0  HB1 ALA A  96       3.343 -40.559 -29.241  1.00  1.80           H   new
ATOM      0  HB2 ALA A  96       3.461 -40.999 -30.758  1.00  1.80           H   new
ATOM      0  HB3 ALA A  96       4.067 -41.916 -29.618  1.00  1.80           H   new
ATOM   1483  N   LEU A  97       6.619 -41.284 -28.315  1.00  1.64           N
ATOM   1484  CA  LEU A  97       7.187 -41.407 -26.998  1.00  1.64           C
ATOM   1485  C   LEU A  97       8.573 -40.812 -26.969  1.00  1.64           C
ATOM   1486  O   LEU A  97       8.986 -40.240 -25.958  1.00  1.64           O
ATOM   1487  CB  LEU A  97       7.126 -42.867 -26.594  1.00  1.64           C
ATOM   1488  CG  LEU A  97       5.669 -43.377 -26.557  1.00  1.64           C
ATOM   1489  CD1 LEU A  97       5.637 -44.850 -26.217  1.00  1.64           C
ATOM   1490  CD2 LEU A  97       4.872 -42.518 -25.552  1.00  1.64           C
ATOM      0  H   LEU A  97       6.788 -41.939 -28.846  1.00  1.64           H   new
ATOM      0  HA  LEU A  97       6.682 -40.903 -26.341  1.00  1.64           H   new
ATOM      0  HB2 LEU A  97       7.642 -43.400 -27.219  1.00  1.64           H   new
ATOM      0  HB3 LEU A  97       7.533 -42.981 -25.721  1.00  1.64           H   new
ATOM      0  HG  LEU A  97       5.253 -43.288 -27.429  1.00  1.64           H   new
ATOM      0 HD11 LEU A  97       4.717 -45.158 -26.197  1.00  1.64           H   new
ATOM      0 HD12 LEU A  97       6.130 -45.348 -26.888  1.00  1.64           H   new
ATOM      0 HD13 LEU A  97       6.044 -44.991 -25.348  1.00  1.64           H   new
ATOM      0 HD21 LEU A  97       3.953 -42.828 -25.518  1.00  1.64           H   new
ATOM      0 HD22 LEU A  97       5.271 -42.596 -24.671  1.00  1.64           H   new
ATOM      0 HD23 LEU A  97       4.890 -41.590 -25.834  1.00  1.64           H   new
ATOM   1502  N   LEU A  98       9.280 -40.875 -28.099  1.00  1.52           N
ATOM   1503  CA  LEU A  98      10.575 -40.215 -28.143  1.00  1.52           C
ATOM   1504  C   LEU A  98      10.318 -38.722 -27.979  1.00  1.52           C
ATOM   1505  O   LEU A  98      11.031 -38.023 -27.252  1.00  1.52           O
ATOM   1506  CB  LEU A  98      11.286 -40.444 -29.483  1.00  1.52           C
ATOM   1507  CG  LEU A  98      11.795 -41.834 -29.789  1.00  1.52           C
ATOM   1508  CD1 LEU A  98      12.311 -41.869 -31.249  1.00  1.52           C
ATOM   1509  CD2 LEU A  98      12.894 -42.173 -28.816  1.00  1.52           C
ATOM      0  H   LEU A  98       9.038 -41.277 -28.820  1.00  1.52           H   new
ATOM      0  HA  LEU A  98      11.142 -40.574 -27.443  1.00  1.52           H   new
ATOM      0  HB2 LEU A  98      10.674 -40.189 -30.191  1.00  1.52           H   new
ATOM      0  HB3 LEU A  98      12.040 -39.835 -29.527  1.00  1.52           H   new
ATOM      0  HG  LEU A  98      11.086 -42.490 -29.697  1.00  1.52           H   new
ATOM      0 HD11 LEU A  98      12.640 -42.758 -31.455  1.00  1.52           H   new
ATOM      0 HD12 LEU A  98      11.587 -41.645 -31.854  1.00  1.52           H   new
ATOM      0 HD13 LEU A  98      13.030 -41.226 -31.354  1.00  1.52           H   new
ATOM      0 HD21 LEU A  98      13.229 -43.064 -29.003  1.00  1.52           H   new
ATOM      0 HD22 LEU A  98      13.616 -41.531 -28.906  1.00  1.52           H   new
ATOM      0 HD23 LEU A  98      12.546 -42.142 -27.911  1.00  1.52           H   new
ATOM   1521  N   LEU A  99       9.240 -38.244 -28.621  1.00  1.45           N
ATOM   1522  CA  LEU A  99       8.905 -36.846 -28.542  1.00  1.45           C
ATOM   1523  C   LEU A  99       8.573 -36.499 -27.113  1.00  1.45           C
ATOM   1524  O   LEU A  99       9.203 -35.614 -26.548  1.00  1.45           O
ATOM   1525  CB  LEU A  99       7.704 -36.501 -29.445  1.00  1.45           C
ATOM   1526  CG  LEU A  99       7.267 -35.039 -29.413  1.00  1.45           C
ATOM   1527  CD1 LEU A  99       8.423 -34.177 -29.908  1.00  1.45           C
ATOM   1528  CD2 LEU A  99       6.032 -34.836 -30.296  1.00  1.45           C
ATOM      0  H   LEU A  99       8.705 -38.719 -29.098  1.00  1.45           H   new
ATOM      0  HA  LEU A  99       9.668 -36.331 -28.848  1.00  1.45           H   new
ATOM      0  HB2 LEU A  99       7.926 -36.737 -30.359  1.00  1.45           H   new
ATOM      0  HB3 LEU A  99       6.952 -37.055 -29.184  1.00  1.45           H   new
ATOM      0  HG  LEU A  99       7.033 -34.784 -28.507  1.00  1.45           H   new
ATOM      0 HD11 LEU A  99       8.160 -33.243 -29.893  1.00  1.45           H   new
ATOM      0 HD12 LEU A  99       9.192 -34.305 -29.331  1.00  1.45           H   new
ATOM      0 HD13 LEU A  99       8.653 -34.434 -30.815  1.00  1.45           H   new
ATOM      0 HD21 LEU A  99       5.764 -33.904 -30.268  1.00  1.45           H   new
ATOM      0 HD22 LEU A  99       6.243 -35.084 -31.210  1.00  1.45           H   new
ATOM      0 HD23 LEU A  99       5.306 -35.391 -29.970  1.00  1.45           H   new
ATOM   1540  N   ALA A 100       7.671 -37.248 -26.476  1.00  1.41           N
ATOM   1541  CA  ALA A 100       7.308 -36.909 -25.111  1.00  1.41           C
ATOM   1542  C   ALA A 100       8.508 -36.898 -24.176  1.00  1.41           C
ATOM   1543  O   ALA A 100       8.684 -35.953 -23.398  1.00  1.41           O
ATOM   1544  CB  ALA A 100       6.310 -37.913 -24.595  1.00  1.41           C
ATOM      0  H   ALA A 100       7.272 -37.934 -26.808  1.00  1.41           H   new
ATOM      0  HA  ALA A 100       6.931 -36.015 -25.128  1.00  1.41           H   new
ATOM      0  HB1 ALA A 100       6.066 -37.688 -23.683  1.00  1.41           H   new
ATOM      0  HB2 ALA A 100       5.517 -37.898 -25.154  1.00  1.41           H   new
ATOM      0  HB3 ALA A 100       6.703 -38.800 -24.615  1.00  1.41           H   new
ATOM   1550  N   ALA A 101       9.395 -37.882 -24.324  1.00  1.41           N
ATOM   1551  CA  ALA A 101      10.562 -37.980 -23.470  1.00  1.41           C
ATOM   1552  C   ALA A 101      11.437 -36.745 -23.575  1.00  1.41           C
ATOM   1553  O   ALA A 101      11.997 -36.278 -22.578  1.00  1.41           O
ATOM   1554  CB  ALA A 101      11.356 -39.213 -23.838  1.00  1.41           C
ATOM      0  H   ALA A 101       9.333 -38.502 -24.917  1.00  1.41           H   new
ATOM      0  HA  ALA A 101      10.260 -38.047 -22.551  1.00  1.41           H   new
ATOM      0  HB1 ALA A 101      12.137 -39.278 -23.266  1.00  1.41           H   new
ATOM      0  HB2 ALA A 101      10.803 -40.001 -23.720  1.00  1.41           H   new
ATOM      0  HB3 ALA A 101      11.638 -39.152 -24.764  1.00  1.41           H   new
ATOM   1560  N   GLY A 102      11.522 -36.181 -24.776  1.00  1.45           N
ATOM   1561  CA  GLY A 102      12.353 -35.019 -25.022  1.00  1.45           C
ATOM   1562  C   GLY A 102      11.685 -33.691 -24.740  1.00  1.45           C
ATOM   1563  O   GLY A 102      12.295 -32.640 -24.945  1.00  1.45           O
ATOM      0  H   GLY A 102      11.098 -36.465 -25.468  1.00  1.45           H   new
ATOM      0  HA2 GLY A 102      13.152 -35.087 -24.477  1.00  1.45           H   new
ATOM      0  HA3 GLY A 102      12.640 -35.032 -25.949  1.00  1.45           H   new
ATOM   1567  N   CYS A 103      10.442 -33.729 -24.278  1.00  1.50           N
ATOM   1568  CA  CYS A 103       9.677 -32.526 -24.022  1.00  1.50           C
ATOM   1569  C   CYS A 103       9.338 -32.390 -22.552  1.00  1.50           C
ATOM   1570  O   CYS A 103       9.332 -31.284 -22.012  1.00  1.50           O
ATOM   1571  CB  CYS A 103       8.416 -32.554 -24.848  1.00  1.50           C
ATOM   1572  SG  CYS A 103       8.760 -32.694 -26.607  1.00  1.50           S
ATOM      0  H   CYS A 103      10.020 -34.458 -24.105  1.00  1.50           H   new
ATOM      0  HA  CYS A 103      10.215 -31.758 -24.271  1.00  1.50           H   new
ATOM      0  HB2 CYS A 103       7.864 -33.301 -24.568  1.00  1.50           H   new
ATOM      0  HB3 CYS A 103       7.905 -31.746 -24.683  1.00  1.50           H   new
ATOM      0  HG  CYS A 103       8.893 -33.850 -26.898  1.00  1.50           H   new
ATOM   1578  N   TRP A 104       9.177 -33.525 -21.869  1.00  1.58           N
ATOM   1579  CA  TRP A 104       8.822 -33.560 -20.451  1.00  1.58           C
ATOM   1580  C   TRP A 104       9.774 -32.711 -19.602  1.00  1.58           C
ATOM   1581  O   TRP A 104       9.347 -32.022 -18.672  1.00  1.58           O
ATOM   1582  CB  TRP A 104       8.844 -35.002 -19.946  1.00  1.58           C
ATOM   1583  CG  TRP A 104       7.630 -35.811 -20.333  1.00  1.58           C
ATOM   1584  CD1 TRP A 104       6.381 -35.340 -20.601  1.00  1.58           C
ATOM   1585  CD2 TRP A 104       7.561 -37.247 -20.505  1.00  1.58           C
ATOM   1586  CE2 TRP A 104       6.248 -37.555 -20.859  1.00  1.58           C
ATOM   1587  CE3 TRP A 104       8.492 -38.277 -20.383  1.00  1.58           C
ATOM   1588  NE1 TRP A 104       5.537 -36.383 -20.911  1.00  1.58           N
ATOM   1589  CZ2 TRP A 104       5.841 -38.861 -21.100  1.00  1.58           C
ATOM   1590  CZ3 TRP A 104       8.090 -39.580 -20.633  1.00  1.58           C
ATOM   1591  CH2 TRP A 104       6.798 -39.864 -20.983  1.00  1.58           C
ATOM      0  H   TRP A 104       9.272 -34.304 -22.221  1.00  1.58           H   new
ATOM      0  HA  TRP A 104       7.930 -33.189 -20.364  1.00  1.58           H   new
ATOM      0  HB2 TRP A 104       9.637 -35.442 -20.290  1.00  1.58           H   new
ATOM      0  HB3 TRP A 104       8.920 -34.994 -18.979  1.00  1.58           H   new
ATOM      0  HD1 TRP A 104       6.134 -34.444 -20.578  1.00  1.58           H   new
ATOM      0  HE1 TRP A 104       4.702 -36.311 -21.105  1.00  1.58           H   new
ATOM      0  HE3 TRP A 104       9.370 -38.093 -20.138  1.00  1.58           H   new
ATOM      0  HZ2 TRP A 104       4.962 -39.058 -21.331  1.00  1.58           H   new
ATOM      0  HZ3 TRP A 104       8.708 -40.272 -20.562  1.00  1.58           H   new
ATOM      0  HH2 TRP A 104       6.554 -40.747 -21.146  1.00  1.58           H   new
ATOM   1602  N   GLY A 105      11.062 -32.729 -19.946  1.00  1.67           N
ATOM   1603  CA  GLY A 105      12.087 -31.981 -19.219  1.00  1.67           C
ATOM   1604  C   GLY A 105      11.872 -30.455 -19.198  1.00  1.67           C
ATOM   1605  O   GLY A 105      12.469 -29.762 -18.373  1.00  1.67           O
ATOM      0  H   GLY A 105      11.367 -33.179 -20.612  1.00  1.67           H   new
ATOM      0  HA2 GLY A 105      12.119 -32.304 -18.305  1.00  1.67           H   new
ATOM      0  HA3 GLY A 105      12.951 -32.169 -19.617  1.00  1.67           H   new
ATOM   1609  N   GLN A 106      11.059 -29.924 -20.121  1.00  1.76           N
ATOM   1610  CA  GLN A 106      10.780 -28.493 -20.167  1.00  1.76           C
ATOM   1611  C   GLN A 106       9.319 -28.157 -19.880  1.00  1.76           C
ATOM   1612  O   GLN A 106       8.854 -27.067 -20.228  1.00  1.76           O
ATOM   1613  CB  GLN A 106      11.191 -27.874 -21.506  1.00  1.76           C
ATOM   1614  CG  GLN A 106      12.694 -27.915 -21.789  1.00  1.76           C
ATOM   1615  CD  GLN A 106      13.078 -27.156 -23.071  1.00  1.76           C
ATOM   1616  NE2 GLN A 106      13.512 -27.902 -24.075  1.00  1.76           N
ATOM   1617  OE1 GLN A 106      12.992 -25.907 -23.143  1.00  1.76           O
ATOM      0  H   GLN A 106      10.660 -30.383 -20.730  1.00  1.76           H   new
ATOM      0  HA  GLN A 106      11.318 -28.107 -19.458  1.00  1.76           H   new
ATOM      0  HB2 GLN A 106      10.726 -28.338 -22.220  1.00  1.76           H   new
ATOM      0  HB3 GLN A 106      10.894 -26.951 -21.527  1.00  1.76           H   new
ATOM      0  HG2 GLN A 106      13.172 -27.533 -21.036  1.00  1.76           H   new
ATOM      0  HG3 GLN A 106      12.980 -28.839 -21.867  1.00  1.76           H   new
ATOM      0 HE21 GLN A 106      13.557 -28.756 -23.988  1.00  1.76           H   new
ATOM      0 HE22 GLN A 106      13.749 -27.532 -24.814  1.00  1.76           H   new
ATOM   1626  N   VAL A 107       8.584 -29.070 -19.260  1.00  1.82           N
ATOM   1627  CA  VAL A 107       7.190 -28.781 -18.953  1.00  1.82           C
ATOM   1628  C   VAL A 107       7.021 -27.944 -17.690  1.00  1.82           C
ATOM   1629  O   VAL A 107       7.505 -28.299 -16.615  1.00  1.82           O
ATOM   1630  CB  VAL A 107       6.405 -30.090 -18.794  1.00  1.82           C
ATOM   1631  CG1 VAL A 107       4.987 -29.807 -18.369  1.00  1.82           C
ATOM   1632  CG2 VAL A 107       6.385 -30.795 -20.080  1.00  1.82           C
ATOM      0  H   VAL A 107       8.864 -29.845 -19.013  1.00  1.82           H   new
ATOM      0  HA  VAL A 107       6.845 -28.263 -19.697  1.00  1.82           H   new
ATOM      0  HB  VAL A 107       6.835 -30.634 -18.116  1.00  1.82           H   new
ATOM      0 HG11 VAL A 107       4.505 -30.643 -18.273  1.00  1.82           H   new
ATOM      0 HG12 VAL A 107       4.991 -29.337 -17.520  1.00  1.82           H   new
ATOM      0 HG13 VAL A 107       4.551 -29.258 -19.040  1.00  1.82           H   new
ATOM      0 HG21 VAL A 107       5.890 -31.624 -19.987  1.00  1.82           H   new
ATOM      0 HG22 VAL A 107       5.958 -30.237 -20.749  1.00  1.82           H   new
ATOM      0 HG23 VAL A 107       7.294 -30.991 -20.356  1.00  1.82           H   new
ATOM   1642  N   THR A 108       6.303 -26.836 -17.828  1.00  1.84           N
ATOM   1643  CA  THR A 108       6.004 -25.947 -16.715  1.00  1.84           C
ATOM   1644  C   THR A 108       4.556 -26.178 -16.312  1.00  1.84           C
ATOM   1645  O   THR A 108       3.817 -26.868 -17.021  1.00  1.84           O
ATOM   1646  CB  THR A 108       6.179 -24.455 -17.098  1.00  1.84           C
ATOM   1647  CG2 THR A 108       7.540 -24.243 -17.751  1.00  1.84           C
ATOM   1648  OG1 THR A 108       5.156 -24.053 -18.051  1.00  1.84           O
ATOM      0  H   THR A 108       5.973 -26.577 -18.579  1.00  1.84           H   new
ATOM      0  HA  THR A 108       6.619 -26.141 -15.990  1.00  1.84           H   new
ATOM      0  HB  THR A 108       6.105 -23.926 -16.289  1.00  1.84           H   new
ATOM      0  HG1 THR A 108       5.351 -23.302 -18.372  1.00  1.84           H   new
ATOM      0 HG21 THR A 108       7.643 -23.308 -17.988  1.00  1.84           H   new
ATOM      0 HG22 THR A 108       8.240 -24.498 -17.130  1.00  1.84           H   new
ATOM      0 HG23 THR A 108       7.604 -24.788 -18.551  1.00  1.84           H   new
ATOM   1656  N   LEU A 109       4.124 -25.584 -15.204  1.00  1.83           N
ATOM   1657  CA  LEU A 109       2.723 -25.706 -14.806  1.00  1.83           C
ATOM   1658  C   LEU A 109       1.806 -25.160 -15.891  1.00  1.83           C
ATOM   1659  O   LEU A 109       0.813 -25.787 -16.261  1.00  1.83           O
ATOM   1660  CB  LEU A 109       2.463 -24.955 -13.504  1.00  1.83           C
ATOM   1661  CG  LEU A 109       1.019 -24.969 -13.023  1.00  1.83           C
ATOM   1662  CD1 LEU A 109       0.588 -26.410 -12.760  1.00  1.83           C
ATOM   1663  CD2 LEU A 109       0.909 -24.109 -11.770  1.00  1.83           C
ATOM      0  H   LEU A 109       4.614 -25.114 -14.677  1.00  1.83           H   new
ATOM      0  HA  LEU A 109       2.536 -26.648 -14.673  1.00  1.83           H   new
ATOM      0  HB2 LEU A 109       3.023 -25.337 -12.810  1.00  1.83           H   new
ATOM      0  HB3 LEU A 109       2.741 -24.033 -13.618  1.00  1.83           H   new
ATOM      0  HG  LEU A 109       0.428 -24.601 -13.698  1.00  1.83           H   new
ATOM      0 HD11 LEU A 109      -0.332 -26.422 -12.453  1.00  1.83           H   new
ATOM      0 HD12 LEU A 109       0.662 -26.925 -13.579  1.00  1.83           H   new
ATOM      0 HD13 LEU A 109       1.160 -26.800 -12.081  1.00  1.83           H   new
ATOM      0 HD21 LEU A 109      -0.008 -24.111 -11.455  1.00  1.83           H   new
ATOM      0 HD22 LEU A 109       1.488 -24.467 -11.079  1.00  1.83           H   new
ATOM      0 HD23 LEU A 109       1.177 -23.200 -11.977  1.00  1.83           H   new
ATOM   1675  N   THR A 110       2.160 -23.988 -16.406  1.00  1.78           N
ATOM   1676  CA  THR A 110       1.388 -23.295 -17.427  1.00  1.78           C
ATOM   1677  C   THR A 110       1.214 -24.211 -18.640  1.00  1.78           C
ATOM   1678  O   THR A 110       0.117 -24.332 -19.202  1.00  1.78           O
ATOM   1679  CB  THR A 110       2.128 -22.029 -17.858  1.00  1.78           C
ATOM   1680  CG2 THR A 110       1.314 -21.249 -18.844  1.00  1.78           C
ATOM   1681  OG1 THR A 110       2.363 -21.200 -16.728  1.00  1.78           O
ATOM      0  H   THR A 110       2.870 -23.566 -16.166  1.00  1.78           H   new
ATOM      0  HA  THR A 110       0.519 -23.057 -17.067  1.00  1.78           H   new
ATOM      0  HB  THR A 110       2.966 -22.297 -18.265  1.00  1.78           H   new
ATOM      0  HG1 THR A 110       2.099 -20.420 -16.893  1.00  1.78           H   new
ATOM      0 HG21 THR A 110       1.799 -20.451 -19.105  1.00  1.78           H   new
ATOM      0 HG22 THR A 110       1.145 -21.795 -19.628  1.00  1.78           H   new
ATOM      0 HG23 THR A 110       0.470 -20.996 -18.439  1.00  1.78           H   new
ATOM   1689  N   VAL A 111       2.315 -24.857 -19.038  1.00  1.72           N
ATOM   1690  CA  VAL A 111       2.320 -25.795 -20.154  1.00  1.72           C
ATOM   1691  C   VAL A 111       1.445 -27.016 -19.894  1.00  1.72           C
ATOM   1692  O   VAL A 111       0.680 -27.434 -20.767  1.00  1.72           O
ATOM   1693  CB  VAL A 111       3.752 -26.255 -20.426  1.00  1.72           C
ATOM   1694  CG1 VAL A 111       3.769 -27.346 -21.361  1.00  1.72           C
ATOM   1695  CG2 VAL A 111       4.556 -25.130 -21.020  1.00  1.72           C
ATOM      0  H   VAL A 111       3.082 -24.759 -18.662  1.00  1.72           H   new
ATOM      0  HA  VAL A 111       1.955 -25.330 -20.923  1.00  1.72           H   new
ATOM      0  HB  VAL A 111       4.133 -26.537 -19.580  1.00  1.72           H   new
ATOM      0 HG11 VAL A 111       4.685 -27.622 -21.520  1.00  1.72           H   new
ATOM      0 HG12 VAL A 111       3.265 -28.091 -20.998  1.00  1.72           H   new
ATOM      0 HG13 VAL A 111       3.368 -27.062 -22.197  1.00  1.72           H   new
ATOM      0 HG21 VAL A 111       5.462 -25.433 -21.188  1.00  1.72           H   new
ATOM      0 HG22 VAL A 111       4.150 -24.847 -21.854  1.00  1.72           H   new
ATOM      0 HG23 VAL A 111       4.575 -24.384 -20.401  1.00  1.72           H   new
ATOM   1705  N   THR A 112       1.543 -27.578 -18.686  1.00  1.64           N
ATOM   1706  CA  THR A 112       0.768 -28.751 -18.313  1.00  1.64           C
ATOM   1707  C   THR A 112      -0.721 -28.463 -18.392  1.00  1.64           C
ATOM   1708  O   THR A 112      -1.489 -29.233 -18.983  1.00  1.64           O
ATOM   1709  CB  THR A 112       1.082 -29.174 -16.865  1.00  1.64           C
ATOM   1710  CG2 THR A 112       0.225 -30.346 -16.469  1.00  1.64           C
ATOM   1711  OG1 THR A 112       2.458 -29.522 -16.743  1.00  1.64           O
ATOM      0  H   THR A 112       2.061 -27.286 -18.065  1.00  1.64           H   new
ATOM      0  HA  THR A 112       1.007 -29.459 -18.932  1.00  1.64           H   new
ATOM      0  HB  THR A 112       0.890 -28.428 -16.276  1.00  1.64           H   new
ATOM      0  HG1 THR A 112       2.927 -28.825 -16.769  1.00  1.64           H   new
ATOM      0 HG21 THR A 112       0.431 -30.604 -15.557  1.00  1.64           H   new
ATOM      0 HG22 THR A 112      -0.711 -30.099 -16.532  1.00  1.64           H   new
ATOM      0 HG23 THR A 112       0.402 -31.092 -17.063  1.00  1.64           H   new
ATOM   1719  N   VAL A 113      -1.121 -27.329 -17.818  1.00  1.57           N
ATOM   1720  CA  VAL A 113      -2.512 -26.924 -17.802  1.00  1.57           C
ATOM   1721  C   VAL A 113      -3.010 -26.638 -19.204  1.00  1.57           C
ATOM   1722  O   VAL A 113      -4.108 -27.070 -19.571  1.00  1.57           O
ATOM   1723  CB  VAL A 113      -2.709 -25.688 -16.919  1.00  1.57           C
ATOM   1724  CG1 VAL A 113      -4.135 -25.173 -17.073  1.00  1.57           C
ATOM   1725  CG2 VAL A 113      -2.415 -26.056 -15.461  1.00  1.57           C
ATOM      0  H   VAL A 113      -0.589 -26.777 -17.429  1.00  1.57           H   new
ATOM      0  HA  VAL A 113      -3.027 -27.658 -17.433  1.00  1.57           H   new
ATOM      0  HB  VAL A 113      -2.099 -24.985 -17.191  1.00  1.57           H   new
ATOM      0 HG11 VAL A 113      -4.259 -24.390 -16.513  1.00  1.57           H   new
ATOM      0 HG12 VAL A 113      -4.295 -24.936 -18.000  1.00  1.57           H   new
ATOM      0 HG13 VAL A 113      -4.760 -25.864 -16.804  1.00  1.57           H   new
ATOM      0 HG21 VAL A 113      -2.539 -25.275 -14.899  1.00  1.57           H   new
ATOM      0 HG22 VAL A 113      -3.020 -26.758 -15.176  1.00  1.57           H   new
ATOM      0 HG23 VAL A 113      -1.500 -26.368 -15.384  1.00  1.57           H   new
ATOM   1735  N   THR A 114      -2.203 -25.937 -20.004  1.00  1.51           N
ATOM   1736  CA  THR A 114      -2.594 -25.634 -21.360  1.00  1.51           C
ATOM   1737  C   THR A 114      -2.810 -26.924 -22.129  1.00  1.51           C
ATOM   1738  O   THR A 114      -3.831 -27.074 -22.795  1.00  1.51           O
ATOM   1739  CB  THR A 114      -1.529 -24.783 -22.061  1.00  1.51           C
ATOM   1740  CG2 THR A 114      -1.916 -24.521 -23.528  1.00  1.51           C
ATOM   1741  OG1 THR A 114      -1.392 -23.543 -21.353  1.00  1.51           O
ATOM      0  H   THR A 114      -1.432 -25.634 -19.773  1.00  1.51           H   new
ATOM      0  HA  THR A 114      -3.421 -25.127 -21.335  1.00  1.51           H   new
ATOM      0  HB  THR A 114      -0.684 -25.259 -22.059  1.00  1.51           H   new
ATOM      0  HG1 THR A 114      -0.938 -23.666 -20.657  1.00  1.51           H   new
ATOM      0 HG21 THR A 114      -1.230 -23.982 -23.952  1.00  1.51           H   new
ATOM      0 HG22 THR A 114      -1.999 -25.366 -23.997  1.00  1.51           H   new
ATOM      0 HG23 THR A 114      -2.763 -24.050 -23.560  1.00  1.51           H   new
ATOM   1749  N   ALA A 115      -1.881 -27.876 -22.018  1.00  1.47           N
ATOM   1750  CA  ALA A 115      -2.043 -29.129 -22.732  1.00  1.47           C
ATOM   1751  C   ALA A 115      -3.316 -29.834 -22.299  1.00  1.47           C
ATOM   1752  O   ALA A 115      -4.059 -30.364 -23.127  1.00  1.47           O
ATOM   1753  CB  ALA A 115      -0.844 -30.009 -22.509  1.00  1.47           C
ATOM      0  H   ALA A 115      -1.166 -27.813 -21.544  1.00  1.47           H   new
ATOM      0  HA  ALA A 115      -2.115 -28.938 -23.680  1.00  1.47           H   new
ATOM      0  HB1 ALA A 115      -0.961 -30.843 -22.989  1.00  1.47           H   new
ATOM      0  HB2 ALA A 115      -0.048 -29.559 -22.832  1.00  1.47           H   new
ATOM      0  HB3 ALA A 115      -0.749 -30.193 -21.561  1.00  1.47           H   new
ATOM   1759  N   ALA A 116      -3.615 -29.816 -21.003  1.00  1.47           N
ATOM   1760  CA  ALA A 116      -4.829 -30.468 -20.554  1.00  1.47           C
ATOM   1761  C   ALA A 116      -6.058 -29.813 -21.180  1.00  1.47           C
ATOM   1762  O   ALA A 116      -6.984 -30.501 -21.628  1.00  1.47           O
ATOM   1763  CB  ALA A 116      -4.910 -30.405 -19.045  1.00  1.47           C
ATOM      0  H   ALA A 116      -3.143 -29.443 -20.389  1.00  1.47           H   new
ATOM      0  HA  ALA A 116      -4.808 -31.396 -20.834  1.00  1.47           H   new
ATOM      0  HB1 ALA A 116      -5.723 -30.842 -18.746  1.00  1.47           H   new
ATOM      0  HB2 ALA A 116      -4.141 -30.855 -18.660  1.00  1.47           H   new
ATOM      0  HB3 ALA A 116      -4.918 -29.478 -18.760  1.00  1.47           H   new
ATOM   1769  N   ALA A 117      -6.051 -28.476 -21.241  1.00  1.48           N
ATOM   1770  CA  ALA A 117      -7.154 -27.721 -21.817  1.00  1.48           C
ATOM   1771  C   ALA A 117      -7.329 -28.028 -23.296  1.00  1.48           C
ATOM   1772  O   ALA A 117      -8.455 -28.183 -23.782  1.00  1.48           O
ATOM   1773  CB  ALA A 117      -6.910 -26.236 -21.628  1.00  1.48           C
ATOM      0  H   ALA A 117      -5.406 -27.989 -20.949  1.00  1.48           H   new
ATOM      0  HA  ALA A 117      -7.968 -27.983 -21.359  1.00  1.48           H   new
ATOM      0  HB1 ALA A 117      -7.646 -25.735 -22.013  1.00  1.48           H   new
ATOM      0  HB2 ALA A 117      -6.844 -26.037 -20.681  1.00  1.48           H   new
ATOM      0  HB3 ALA A 117      -6.083 -25.985 -22.069  1.00  1.48           H   new
ATOM   1779  N   LEU A 118      -6.210 -28.154 -24.010  1.00  1.51           N
ATOM   1780  CA  LEU A 118      -6.243 -28.429 -25.436  1.00  1.51           C
ATOM   1781  C   LEU A 118      -6.844 -29.786 -25.715  1.00  1.51           C
ATOM   1782  O   LEU A 118      -7.684 -29.939 -26.606  1.00  1.51           O
ATOM   1783  CB  LEU A 118      -4.821 -28.416 -25.980  1.00  1.51           C
ATOM   1784  CG  LEU A 118      -4.142 -27.122 -26.013  1.00  1.51           C
ATOM   1785  CD1 LEU A 118      -2.651 -27.348 -26.344  1.00  1.51           C
ATOM   1786  CD2 LEU A 118      -4.824 -26.327 -27.024  1.00  1.51           C
ATOM      0  H   LEU A 118      -5.419 -28.082 -23.680  1.00  1.51           H   new
ATOM      0  HA  LEU A 118      -6.786 -27.748 -25.863  1.00  1.51           H   new
ATOM      0  HB2 LEU A 118      -4.287 -29.025 -25.446  1.00  1.51           H   new
ATOM      0  HB3 LEU A 118      -4.839 -28.772 -26.882  1.00  1.51           H   new
ATOM      0  HG  LEU A 118      -4.173 -26.656 -25.163  1.00  1.51           H   new
ATOM      0 HD11 LEU A 118      -2.192 -26.494 -26.368  1.00  1.51           H   new
ATOM      0 HD12 LEU A 118      -2.250 -27.911 -25.664  1.00  1.51           H   new
ATOM      0 HD13 LEU A 118      -2.573 -27.781 -27.209  1.00  1.51           H   new
ATOM      0 HD21 LEU A 118      -4.407 -25.453 -27.084  1.00  1.51           H   new
ATOM      0 HD22 LEU A 118      -4.763 -26.774 -27.883  1.00  1.51           H   new
ATOM      0 HD23 LEU A 118      -5.757 -26.224 -26.780  1.00  1.51           H   new
ATOM   1798  N   LEU A 119      -6.451 -30.768 -24.911  1.00  1.56           N
ATOM   1799  CA  LEU A 119      -6.948 -32.121 -25.064  1.00  1.56           C
ATOM   1800  C   LEU A 119      -8.430 -32.154 -24.768  1.00  1.56           C
ATOM   1801  O   LEU A 119      -9.213 -32.743 -25.516  1.00  1.56           O
ATOM   1802  CB  LEU A 119      -6.160 -33.012 -24.122  1.00  1.56           C
ATOM   1803  CG  LEU A 119      -4.729 -33.175 -24.536  1.00  1.56           C
ATOM   1804  CD1 LEU A 119      -3.943 -33.783 -23.414  1.00  1.56           C
ATOM   1805  CD2 LEU A 119      -4.693 -34.049 -25.787  1.00  1.56           C
ATOM      0  H   LEU A 119      -5.892 -30.666 -24.266  1.00  1.56           H   new
ATOM      0  HA  LEU A 119      -6.832 -32.441 -25.972  1.00  1.56           H   new
ATOM      0  HB2 LEU A 119      -6.193 -32.639 -23.227  1.00  1.56           H   new
ATOM      0  HB3 LEU A 119      -6.582 -33.885 -24.081  1.00  1.56           H   new
ATOM      0  HG  LEU A 119      -4.327 -32.316 -24.739  1.00  1.56           H   new
ATOM      0 HD11 LEU A 119      -3.018 -33.887 -23.686  1.00  1.56           H   new
ATOM      0 HD12 LEU A 119      -3.988 -33.205 -22.636  1.00  1.56           H   new
ATOM      0 HD13 LEU A 119      -4.314 -34.652 -23.192  1.00  1.56           H   new
ATOM      0 HD21 LEU A 119      -3.774 -34.168 -26.073  1.00  1.56           H   new
ATOM      0 HD22 LEU A 119      -5.084 -34.914 -25.589  1.00  1.56           H   new
ATOM      0 HD23 LEU A 119      -5.199 -33.621 -26.496  1.00  1.56           H   new
ATOM   1817  N   PHE A 120      -8.848 -31.432 -23.728  1.00  1.62           N
ATOM   1818  CA  PHE A 120     -10.262 -31.372 -23.427  1.00  1.62           C
ATOM   1819  C   PHE A 120     -11.032 -30.841 -24.602  1.00  1.62           C
ATOM   1820  O   PHE A 120     -12.018 -31.441 -25.016  1.00  1.62           O
ATOM   1821  CB  PHE A 120     -10.566 -30.483 -22.232  1.00  1.62           C
ATOM   1822  CG  PHE A 120     -12.045 -30.284 -22.064  1.00  1.62           C
ATOM   1823  CD1 PHE A 120     -12.841 -31.259 -21.489  1.00  1.62           C
ATOM   1824  CD2 PHE A 120     -12.646 -29.114 -22.514  1.00  1.62           C
ATOM   1825  CE1 PHE A 120     -14.206 -31.069 -21.364  1.00  1.62           C
ATOM   1826  CE2 PHE A 120     -14.001 -28.921 -22.392  1.00  1.62           C
ATOM   1827  CZ  PHE A 120     -14.786 -29.901 -21.817  1.00  1.62           C
ATOM      0  H   PHE A 120      -8.338 -30.983 -23.201  1.00  1.62           H   new
ATOM      0  HA  PHE A 120     -10.530 -32.281 -23.220  1.00  1.62           H   new
ATOM      0  HB2 PHE A 120     -10.197 -30.881 -21.428  1.00  1.62           H   new
ATOM      0  HB3 PHE A 120     -10.133 -29.623 -22.347  1.00  1.62           H   new
ATOM      0  HD1 PHE A 120     -12.455 -32.048 -21.184  1.00  1.62           H   new
ATOM      0  HD2 PHE A 120     -12.123 -28.451 -22.904  1.00  1.62           H   new
ATOM      0  HE1 PHE A 120     -14.733 -31.729 -20.974  1.00  1.62           H   new
ATOM      0  HE2 PHE A 120     -14.389 -28.132 -22.696  1.00  1.62           H   new
ATOM      0  HZ  PHE A 120     -15.704 -29.774 -21.735  1.00  1.62           H   new
ATOM   1837  N   CYS A 121     -10.588 -29.709 -25.139  1.00  1.68           N
ATOM   1838  CA  CYS A 121     -11.291 -29.056 -26.222  1.00  1.68           C
ATOM   1839  C   CYS A 121     -11.335 -29.924 -27.477  1.00  1.68           C
ATOM   1840  O   CYS A 121     -12.344 -29.965 -28.192  1.00  1.68           O
ATOM   1841  CB  CYS A 121     -10.591 -27.744 -26.533  1.00  1.68           C
ATOM   1842  SG  CYS A 121     -10.724 -26.538 -25.210  1.00  1.68           S
ATOM      0  H   CYS A 121      -9.874 -29.304 -24.883  1.00  1.68           H   new
ATOM      0  HA  CYS A 121     -12.207 -28.900 -25.944  1.00  1.68           H   new
ATOM      0  HB2 CYS A 121      -9.653 -27.919 -26.710  1.00  1.68           H   new
ATOM      0  HB3 CYS A 121     -10.967 -27.368 -27.344  1.00  1.68           H   new
ATOM      0  HG  CYS A 121      -9.929 -26.798 -24.349  1.00  1.68           H   new
ATOM   1848  N   HIS A 122     -10.246 -30.640 -27.750  1.00  1.74           N
ATOM   1849  CA  HIS A 122     -10.177 -31.488 -28.930  1.00  1.74           C
ATOM   1850  C   HIS A 122     -11.203 -32.593 -28.846  1.00  1.74           C
ATOM   1851  O   HIS A 122     -11.963 -32.827 -29.795  1.00  1.74           O
ATOM   1852  CB  HIS A 122      -8.783 -32.085 -29.111  1.00  1.74           C
ATOM   1853  CG  HIS A 122      -8.675 -32.967 -30.333  1.00  1.74           C
ATOM   1854  CD2 HIS A 122      -8.561 -34.306 -30.467  1.00  1.74           C
ATOM   1855  ND1 HIS A 122      -8.669 -32.456 -31.613  1.00  1.74           N
ATOM   1856  CE1 HIS A 122      -8.566 -33.442 -32.484  1.00  1.74           C
ATOM   1857  NE2 HIS A 122      -8.497 -34.580 -31.819  1.00  1.74           N
ATOM      0  H   HIS A 122      -9.538 -30.647 -27.262  1.00  1.74           H   new
ATOM      0  HA  HIS A 122     -10.369 -30.932 -29.701  1.00  1.74           H   new
ATOM      0  HB2 HIS A 122      -8.135 -31.367 -29.178  1.00  1.74           H   new
ATOM      0  HB3 HIS A 122      -8.553 -32.602 -28.323  1.00  1.74           H   new
ATOM      0  HD2 HIS A 122      -8.531 -34.928 -29.777  1.00  1.74           H   new
ATOM      0  HE1 HIS A 122      -8.546 -33.351 -33.409  1.00  1.74           H   new
ATOM      0  HE2 HIS A 122      -8.424 -35.362 -32.169  1.00  1.74           H   new
ATOM   1865  N   TYR A 123     -11.225 -33.285 -27.715  1.00  1.79           N
ATOM   1866  CA  TYR A 123     -12.139 -34.390 -27.560  1.00  1.79           C
ATOM   1867  C   TYR A 123     -13.561 -33.899 -27.325  1.00  1.79           C
ATOM   1868  O   TYR A 123     -14.521 -34.526 -27.763  1.00  1.79           O
ATOM   1869  CB  TYR A 123     -11.636 -35.307 -26.459  1.00  1.79           C
ATOM   1870  CG  TYR A 123     -10.399 -36.005 -26.908  1.00  1.79           C
ATOM   1871  CD1 TYR A 123      -9.200 -35.759 -26.287  1.00  1.79           C
ATOM   1872  CD2 TYR A 123     -10.452 -36.854 -27.990  1.00  1.79           C
ATOM   1873  CE1 TYR A 123      -8.067 -36.365 -26.733  1.00  1.79           C
ATOM   1874  CE2 TYR A 123      -9.305 -37.468 -28.422  1.00  1.79           C
ATOM   1875  CZ  TYR A 123      -8.127 -37.224 -27.792  1.00  1.79           C
ATOM   1876  OH  TYR A 123      -6.997 -37.812 -28.216  1.00  1.79           O
ATOM      0  H   TYR A 123     -10.722 -33.129 -27.035  1.00  1.79           H   new
ATOM      0  HA  TYR A 123     -12.172 -34.906 -28.381  1.00  1.79           H   new
ATOM      0  HB2 TYR A 123     -11.454 -34.793 -25.657  1.00  1.79           H   new
ATOM      0  HB3 TYR A 123     -12.319 -35.957 -26.231  1.00  1.79           H   new
ATOM      0  HD1 TYR A 123      -9.162 -35.178 -25.562  1.00  1.79           H   new
ATOM      0  HD2 TYR A 123     -11.259 -37.010 -28.424  1.00  1.79           H   new
ATOM      0  HE1 TYR A 123      -7.253 -36.194 -26.317  1.00  1.79           H   new
ATOM      0  HE2 TYR A 123      -9.334 -38.051 -29.146  1.00  1.79           H   new
ATOM      0  HH  TYR A 123      -7.154 -38.248 -28.917  1.00  1.79           H   new
ATOM   1886  N   ALA A 124     -13.727 -32.741 -26.693  1.00  1.82           N
ATOM   1887  CA  ALA A 124     -15.069 -32.217 -26.496  1.00  1.82           C
ATOM   1888  C   ALA A 124     -15.719 -32.007 -27.864  1.00  1.82           C
ATOM   1889  O   ALA A 124     -16.912 -32.256 -28.039  1.00  1.82           O
ATOM   1890  CB  ALA A 124     -15.020 -30.916 -25.710  1.00  1.82           C
ATOM      0  H   ALA A 124     -13.091 -32.255 -26.378  1.00  1.82           H   new
ATOM      0  HA  ALA A 124     -15.598 -32.848 -25.984  1.00  1.82           H   new
ATOM      0  HB1 ALA A 124     -15.921 -30.578 -25.586  1.00  1.82           H   new
ATOM      0  HB2 ALA A 124     -14.613 -31.076 -24.844  1.00  1.82           H   new
ATOM      0  HB3 ALA A 124     -14.494 -30.263 -26.198  1.00  1.82           H   new
ATOM   1896  N   TYR A 125     -14.925 -31.557 -28.841  1.00  1.85           N
ATOM   1897  CA  TYR A 125     -15.378 -31.385 -30.214  1.00  1.85           C
ATOM   1898  C   TYR A 125     -15.599 -32.725 -30.942  1.00  1.85           C
ATOM   1899  O   TYR A 125     -16.667 -32.969 -31.509  1.00  1.85           O
ATOM   1900  CB  TYR A 125     -14.375 -30.525 -30.991  1.00  1.85           C
ATOM   1901  CG  TYR A 125     -14.715 -30.301 -32.454  1.00  1.85           C
ATOM   1902  CD1 TYR A 125     -15.693 -29.392 -32.816  1.00  1.85           C
ATOM   1903  CD2 TYR A 125     -14.042 -31.009 -33.428  1.00  1.85           C
ATOM   1904  CE1 TYR A 125     -15.991 -29.197 -34.152  1.00  1.85           C
ATOM   1905  CE2 TYR A 125     -14.338 -30.820 -34.760  1.00  1.85           C
ATOM   1906  CZ  TYR A 125     -15.306 -29.921 -35.124  1.00  1.85           C
ATOM   1907  OH  TYR A 125     -15.603 -29.731 -36.457  1.00  1.85           O
ATOM      0  H   TYR A 125     -14.101 -31.343 -28.718  1.00  1.85           H   new
ATOM      0  HA  TYR A 125     -16.238 -30.939 -30.176  1.00  1.85           H   new
ATOM      0  HB2 TYR A 125     -14.304 -29.662 -30.554  1.00  1.85           H   new
ATOM      0  HB3 TYR A 125     -13.501 -30.943 -30.937  1.00  1.85           H   new
ATOM      0  HD1 TYR A 125     -16.149 -28.913 -32.162  1.00  1.85           H   new
ATOM      0  HD2 TYR A 125     -13.383 -31.619 -33.184  1.00  1.85           H   new
ATOM      0  HE1 TYR A 125     -16.646 -28.585 -34.400  1.00  1.85           H   new
ATOM      0  HE2 TYR A 125     -13.881 -31.302 -35.411  1.00  1.85           H   new
ATOM      0  HH  TYR A 125     -15.116 -30.229 -36.927  1.00  1.85           H   new
ATOM   1917  N   MET A 126     -14.573 -33.591 -30.952  1.00  1.87           N
ATOM   1918  CA  MET A 126     -14.641 -34.847 -31.705  1.00  1.87           C
ATOM   1919  C   MET A 126     -15.459 -35.998 -31.122  1.00  1.87           C
ATOM   1920  O   MET A 126     -16.043 -36.783 -31.880  1.00  1.87           O
ATOM   1921  CB  MET A 126     -13.248 -35.382 -31.974  1.00  1.87           C
ATOM   1922  CG  MET A 126     -12.398 -34.587 -32.935  1.00  1.87           C
ATOM   1923  SD  MET A 126     -13.195 -34.454 -34.562  1.00  1.87           S
ATOM   1924  CE  MET A 126     -11.919 -33.735 -35.555  1.00  1.87           C
ATOM      0  H   MET A 126     -13.834 -33.467 -30.530  1.00  1.87           H   new
ATOM      0  HA  MET A 126     -15.118 -34.570 -32.503  1.00  1.87           H   new
ATOM      0  HB2 MET A 126     -12.776 -35.441 -31.128  1.00  1.87           H   new
ATOM      0  HB3 MET A 126     -13.330 -36.286 -32.317  1.00  1.87           H   new
ATOM      0  HG2 MET A 126     -12.242 -33.700 -32.575  1.00  1.87           H   new
ATOM      0  HG3 MET A 126     -11.531 -35.011 -33.031  1.00  1.87           H   new
ATOM      0  HE1 MET A 126     -12.242 -33.617 -36.462  1.00  1.87           H   new
ATOM      0  HE2 MET A 126     -11.669 -32.873 -35.187  1.00  1.87           H   new
ATOM      0  HE3 MET A 126     -11.145 -34.320 -35.561  1.00  1.87           H   new
ATOM   1934  N   VAL A 127     -15.549 -36.106 -29.805  1.00  1.88           N
ATOM   1935  CA  VAL A 127     -16.258 -37.232 -29.234  1.00  1.88           C
ATOM   1936  C   VAL A 127     -17.723 -37.338 -29.643  1.00  1.88           C
ATOM   1937  O   VAL A 127     -18.120 -38.424 -30.036  1.00  1.88           O
ATOM   1938  CB  VAL A 127     -16.055 -37.311 -27.715  1.00  1.88           C
ATOM   1939  CG1 VAL A 127     -17.001 -38.303 -27.132  1.00  1.88           C
ATOM   1940  CG2 VAL A 127     -14.605 -37.763 -27.460  1.00  1.88           C
ATOM      0  H   VAL A 127     -15.215 -35.552 -29.238  1.00  1.88           H   new
ATOM      0  HA  VAL A 127     -15.851 -38.020 -29.627  1.00  1.88           H   new
ATOM      0  HB  VAL A 127     -16.220 -36.448 -27.304  1.00  1.88           H   new
ATOM      0 HG11 VAL A 127     -16.870 -38.350 -26.172  1.00  1.88           H   new
ATOM      0 HG12 VAL A 127     -17.913 -38.030 -27.320  1.00  1.88           H   new
ATOM      0 HG13 VAL A 127     -16.837 -39.175 -27.523  1.00  1.88           H   new
ATOM      0 HG21 VAL A 127     -14.447 -37.822 -26.505  1.00  1.88           H   new
ATOM      0 HG22 VAL A 127     -14.461 -38.632 -27.865  1.00  1.88           H   new
ATOM      0 HG23 VAL A 127     -13.992 -37.120 -27.849  1.00  1.88           H   new
ATOM   1950  N   PRO A 128     -18.569 -36.283 -29.592  1.00  1.90           N
ATOM   1951  CA  PRO A 128     -19.948 -36.337 -30.055  1.00  1.90           C
ATOM   1952  C   PRO A 128     -20.030 -36.871 -31.487  1.00  1.90           C
ATOM   1953  O   PRO A 128     -21.002 -37.536 -31.859  1.00  1.90           O
ATOM   1954  CB  PRO A 128     -20.368 -34.866 -29.990  1.00  1.90           C
ATOM   1955  CG  PRO A 128     -19.530 -34.305 -28.868  1.00  1.90           C
ATOM   1956  CD  PRO A 128     -18.185 -34.983 -29.023  1.00  1.90           C
ATOM      0  HA  PRO A 128     -20.512 -36.928 -29.532  1.00  1.90           H   new
ATOM      0  HB2 PRO A 128     -20.195 -34.408 -30.828  1.00  1.90           H   new
ATOM      0  HB3 PRO A 128     -21.316 -34.774 -29.807  1.00  1.90           H   new
ATOM      0  HG2 PRO A 128     -19.449 -33.341 -28.936  1.00  1.90           H   new
ATOM      0  HG3 PRO A 128     -19.924 -34.497 -28.003  1.00  1.90           H   new
ATOM      0  HD2 PRO A 128     -17.594 -34.488 -29.612  1.00  1.90           H   new
ATOM      0  HD3 PRO A 128     -17.725 -35.079 -28.174  1.00  1.90           H   new
ATOM   1964  N   GLY A 129     -19.010 -36.584 -32.301  1.00  1.92           N
ATOM   1965  CA  GLY A 129     -18.953 -37.068 -33.674  1.00  1.92           C
ATOM   1966  C   GLY A 129     -18.839 -38.584 -33.663  1.00  1.92           C
ATOM   1967  O   GLY A 129     -19.600 -39.296 -34.329  1.00  1.92           O
ATOM      0  H   GLY A 129     -18.335 -36.104 -32.069  1.00  1.92           H   new
ATOM      0  HA2 GLY A 129     -19.748 -36.796 -34.158  1.00  1.92           H   new
ATOM      0  HA3 GLY A 129     -18.193 -36.679 -34.135  1.00  1.92           H   new
ATOM   1971  N   TRP A 130     -17.868 -39.061 -32.883  1.00  1.96           N
ATOM   1972  CA  TRP A 130     -17.573 -40.481 -32.758  1.00  1.96           C
ATOM   1973  C   TRP A 130     -18.762 -41.219 -32.180  1.00  1.96           C
ATOM   1974  O   TRP A 130     -19.100 -42.317 -32.630  1.00  1.96           O
ATOM   1975  CB  TRP A 130     -16.353 -40.675 -31.858  1.00  1.96           C
ATOM   1976  CG  TRP A 130     -15.178 -40.036 -32.435  1.00  1.96           C
ATOM   1977  CD1 TRP A 130     -15.103 -39.625 -33.711  1.00  1.96           C
ATOM   1978  CD2 TRP A 130     -13.911 -39.688 -31.824  1.00  1.96           C
ATOM   1979  CE2 TRP A 130     -13.158 -39.071 -32.815  1.00  1.96           C
ATOM   1980  CE3 TRP A 130     -13.370 -39.841 -30.538  1.00  1.96           C
ATOM   1981  NE1 TRP A 130     -13.917 -39.043 -33.952  1.00  1.96           N
ATOM   1982  CZ2 TRP A 130     -11.884 -38.592 -32.580  1.00  1.96           C
ATOM   1983  CZ3 TRP A 130     -12.093 -39.361 -30.298  1.00  1.96           C
ATOM   1984  CH2 TRP A 130     -11.377 -38.747 -31.301  1.00  1.96           C
ATOM      0  H   TRP A 130     -17.358 -38.559 -32.407  1.00  1.96           H   new
ATOM      0  HA  TRP A 130     -17.384 -40.841 -33.639  1.00  1.96           H   new
ATOM      0  HB2 TRP A 130     -16.531 -40.302 -30.980  1.00  1.96           H   new
ATOM      0  HB3 TRP A 130     -16.184 -41.622 -31.735  1.00  1.96           H   new
ATOM      0  HD1 TRP A 130     -15.779 -39.729 -34.341  1.00  1.96           H   new
ATOM      0  HE1 TRP A 130     -13.673 -38.705 -34.704  1.00  1.96           H   new
ATOM      0  HE3 TRP A 130     -13.857 -40.255 -29.863  1.00  1.96           H   new
ATOM      0  HZ2 TRP A 130     -11.388 -38.183 -33.252  1.00  1.96           H   new
ATOM      0  HZ3 TRP A 130     -11.716 -39.454 -29.453  1.00  1.96           H   new
ATOM      0  HH2 TRP A 130     -10.525 -38.426 -31.113  1.00  1.96           H   new
ATOM   1995  N   GLN A 131     -19.404 -40.607 -31.187  1.00  2.01           N
ATOM   1996  CA  GLN A 131     -20.555 -41.207 -30.548  1.00  2.01           C
ATOM   1997  C   GLN A 131     -21.719 -41.283 -31.518  1.00  2.01           C
ATOM   1998  O   GLN A 131     -22.403 -42.304 -31.579  1.00  2.01           O
ATOM   1999  CB  GLN A 131     -20.944 -40.400 -29.307  1.00  2.01           C
ATOM   2000  CG  GLN A 131     -19.949 -40.501 -28.153  1.00  2.01           C
ATOM   2001  CD  GLN A 131     -20.291 -39.568 -27.014  1.00  2.01           C
ATOM   2002  NE2 GLN A 131     -19.934 -39.957 -25.795  1.00  2.01           N
ATOM   2003  OE1 GLN A 131     -20.875 -38.500 -27.222  1.00  2.01           O
ATOM      0  H   GLN A 131     -19.182 -39.838 -30.872  1.00  2.01           H   new
ATOM      0  HA  GLN A 131     -20.327 -42.109 -30.275  1.00  2.01           H   new
ATOM      0  HB2 GLN A 131     -21.039 -39.468 -29.557  1.00  2.01           H   new
ATOM      0  HB3 GLN A 131     -21.813 -40.701 -28.998  1.00  2.01           H   new
ATOM      0  HG2 GLN A 131     -19.929 -41.414 -27.825  1.00  2.01           H   new
ATOM      0  HG3 GLN A 131     -19.058 -40.297 -28.478  1.00  2.01           H   new
ATOM      0 HE21 GLN A 131     -19.528 -40.707 -25.685  1.00  2.01           H   new
ATOM      0 HE22 GLN A 131     -20.109 -39.459 -25.116  1.00  2.01           H   new
ATOM   2012  N   ALA A 132     -21.926 -40.237 -32.328  1.00  2.09           N
ATOM   2013  CA  ALA A 132     -23.016 -40.267 -33.288  1.00  2.09           C
ATOM   2014  C   ALA A 132     -22.822 -41.391 -34.289  1.00  2.09           C
ATOM   2015  O   ALA A 132     -23.745 -42.168 -34.534  1.00  2.09           O
ATOM   2016  CB  ALA A 132     -23.112 -38.940 -34.022  1.00  2.09           C
ATOM      0  H   ALA A 132     -21.453 -39.519 -32.333  1.00  2.09           H   new
ATOM      0  HA  ALA A 132     -23.840 -40.422 -32.801  1.00  2.09           H   new
ATOM      0  HB1 ALA A 132     -23.843 -38.974 -34.659  1.00  2.09           H   new
ATOM      0  HB2 ALA A 132     -23.273 -38.228 -33.384  1.00  2.09           H   new
ATOM      0  HB3 ALA A 132     -22.281 -38.770 -34.493  1.00  2.09           H   new
ATOM   2022  N   GLU A 133     -21.613 -41.539 -34.835  1.00  2.19           N
ATOM   2023  CA  GLU A 133     -21.407 -42.624 -35.788  1.00  2.19           C
ATOM   2024  C   GLU A 133     -21.490 -43.987 -35.135  1.00  2.19           C
ATOM   2025  O   GLU A 133     -22.034 -44.937 -35.715  1.00  2.19           O
ATOM   2026  CB  GLU A 133     -20.120 -42.427 -36.576  1.00  2.19           C
ATOM   2027  CG  GLU A 133     -20.260 -41.369 -37.618  1.00  2.19           C
ATOM   2028  CD  GLU A 133     -21.246 -41.840 -38.694  1.00  2.19           C
ATOM   2029  OE1 GLU A 133     -21.016 -42.908 -39.260  1.00  2.19           O
ATOM   2030  OE2 GLU A 133     -22.243 -41.176 -38.926  1.00  2.19           O1-
ATOM      0  H   GLU A 133     -20.928 -41.044 -34.675  1.00  2.19           H   new
ATOM      0  HA  GLU A 133     -22.137 -42.593 -36.425  1.00  2.19           H   new
ATOM      0  HB2 GLU A 133     -19.403 -42.188 -35.968  1.00  2.19           H   new
ATOM      0  HB3 GLU A 133     -19.868 -43.264 -36.997  1.00  2.19           H   new
ATOM      0  HG2 GLU A 133     -20.575 -40.544 -37.216  1.00  2.19           H   new
ATOM      0  HG3 GLU A 133     -19.397 -41.178 -38.017  1.00  2.19           H   new
ATOM   2037  N   ALA A 134     -20.980 -44.101 -33.917  1.00  2.31           N
ATOM   2038  CA  ALA A 134     -21.073 -45.356 -33.214  1.00  2.31           C
ATOM   2039  C   ALA A 134     -22.539 -45.717 -32.950  1.00  2.31           C
ATOM   2040  O   ALA A 134     -22.924 -46.881 -33.102  1.00  2.31           O
ATOM   2041  CB  ALA A 134     -20.267 -45.266 -31.954  1.00  2.31           C
ATOM      0  H   ALA A 134     -20.582 -43.470 -33.490  1.00  2.31           H   new
ATOM      0  HA  ALA A 134     -20.708 -46.073 -33.756  1.00  2.31           H   new
ATOM      0  HB1 ALA A 134     -20.323 -46.106 -31.473  1.00  2.31           H   new
ATOM      0  HB2 ALA A 134     -19.341 -45.081 -32.175  1.00  2.31           H   new
ATOM      0  HB3 ALA A 134     -20.615 -44.552 -31.397  1.00  2.31           H   new
ATOM   2047  N   MET A 135     -23.377 -44.720 -32.622  1.00  2.45           N
ATOM   2048  CA  MET A 135     -24.789 -44.986 -32.387  1.00  2.45           C
ATOM   2049  C   MET A 135     -25.526 -45.294 -33.672  1.00  2.45           C
ATOM   2050  O   MET A 135     -26.373 -46.180 -33.697  1.00  2.45           O
ATOM   2051  CB  MET A 135     -25.481 -43.836 -31.677  1.00  2.45           C
ATOM   2052  CG  MET A 135     -26.943 -44.167 -31.330  1.00  2.45           C
ATOM   2053  SD  MET A 135     -27.096 -45.569 -30.186  1.00  2.45           S
ATOM   2054  CE  MET A 135     -28.853 -45.793 -30.037  1.00  2.45           C
ATOM      0  H   MET A 135     -23.144 -43.897 -32.534  1.00  2.45           H   new
ATOM      0  HA  MET A 135     -24.818 -45.766 -31.812  1.00  2.45           H   new
ATOM      0  HB2 MET A 135     -24.997 -43.621 -30.864  1.00  2.45           H   new
ATOM      0  HB3 MET A 135     -25.454 -43.047 -32.240  1.00  2.45           H   new
ATOM      0  HG2 MET A 135     -27.362 -43.386 -30.936  1.00  2.45           H   new
ATOM      0  HG3 MET A 135     -27.427 -44.367 -32.146  1.00  2.45           H   new
ATOM      0  HE1 MET A 135     -29.035 -46.532 -29.436  1.00  2.45           H   new
ATOM      0  HE2 MET A 135     -29.254 -44.983 -29.684  1.00  2.45           H   new
ATOM      0  HE3 MET A 135     -29.230 -45.986 -30.910  1.00  2.45           H   new
ATOM   2064  N   ARG A 136     -25.206 -44.588 -34.749  1.00  2.59           N
ATOM   2065  CA  ARG A 136     -25.862 -44.842 -36.021  1.00  2.59           C
ATOM   2066  C   ARG A 136     -25.535 -46.261 -36.476  1.00  2.59           C
ATOM   2067  O   ARG A 136     -26.405 -46.994 -36.962  1.00  2.59           O
ATOM   2068  CB  ARG A 136     -25.394 -43.810 -37.030  1.00  2.59           C
ATOM   2069  CG  ARG A 136     -25.938 -42.392 -36.774  1.00  2.59           C
ATOM   2070  CD  ARG A 136     -25.229 -41.348 -37.586  1.00  2.59           C
ATOM   2071  NE  ARG A 136     -25.750 -40.011 -37.315  1.00  2.59           N
ATOM   2072  CZ  ARG A 136     -25.091 -38.849 -37.547  1.00  2.59           C
ATOM   2073  NH1 ARG A 136     -23.868 -38.841 -38.045  1.00  2.59           N1+
ATOM   2074  NH2 ARG A 136     -25.685 -37.700 -37.263  1.00  2.59           N
ATOM      0  H   ARG A 136     -24.616 -43.962 -34.764  1.00  2.59           H   new
ATOM      0  HA  ARG A 136     -26.825 -44.768 -35.934  1.00  2.59           H   new
ATOM      0  HB2 ARG A 136     -24.424 -43.781 -37.023  1.00  2.59           H   new
ATOM      0  HB3 ARG A 136     -25.663 -44.094 -37.918  1.00  2.59           H   new
ATOM      0  HG2 ARG A 136     -26.885 -42.370 -36.981  1.00  2.59           H   new
ATOM      0  HG3 ARG A 136     -25.849 -42.180 -35.832  1.00  2.59           H   new
ATOM      0  HD2 ARG A 136     -24.280 -41.372 -37.388  1.00  2.59           H   new
ATOM      0  HD3 ARG A 136     -25.327 -41.549 -38.530  1.00  2.59           H   new
ATOM      0  HE  ARG A 136     -26.540 -39.956 -36.981  1.00  2.59           H   new
ATOM      0 HH11 ARG A 136     -23.474 -39.583 -38.229  1.00  2.59           H   new
ATOM      0 HH12 ARG A 136     -23.466 -38.094 -38.185  1.00  2.59           H   new
ATOM      0 HH21 ARG A 136     -26.480 -37.696 -36.935  1.00  2.59           H   new
ATOM      0 HH22 ARG A 136     -25.276 -36.957 -37.406  1.00  2.59           H   new
ATOM   2088  N   SER A 137     -24.285 -46.680 -36.251  1.00  2.73           N
ATOM   2089  CA  SER A 137     -23.873 -48.023 -36.606  1.00  2.73           C
ATOM   2090  C   SER A 137     -24.663 -49.004 -35.749  1.00  2.73           C
ATOM   2091  O   SER A 137     -25.202 -49.992 -36.255  1.00  2.73           O
ATOM   2092  CB  SER A 137     -22.391 -48.191 -36.332  1.00  2.73           C
ATOM   2093  OG  SER A 137     -21.630 -47.323 -37.129  1.00  2.73           O
ATOM      0  H   SER A 137     -23.669 -46.197 -35.895  1.00  2.73           H   new
ATOM      0  HA  SER A 137     -24.039 -48.187 -37.547  1.00  2.73           H   new
ATOM      0  HB2 SER A 137     -22.210 -48.017 -35.395  1.00  2.73           H   new
ATOM      0  HB3 SER A 137     -22.129 -49.109 -36.506  1.00  2.73           H   new
ATOM      0  HG  SER A 137     -21.676 -46.544 -36.818  1.00  2.73           H   new
ATOM   2099  N   ALA A 138     -24.785 -48.695 -34.447  1.00  2.86           N
ATOM   2100  CA  ALA A 138     -25.514 -49.543 -33.516  1.00  2.86           C
ATOM   2101  C   ALA A 138     -26.964 -49.703 -33.921  1.00  2.86           C
ATOM   2102  O   ALA A 138     -27.493 -50.813 -33.902  1.00  2.86           O
ATOM   2103  CB  ALA A 138     -25.456 -48.941 -32.114  1.00  2.86           C
ATOM      0  H   ALA A 138     -24.446 -47.990 -34.090  1.00  2.86           H   new
ATOM      0  HA  ALA A 138     -25.094 -50.417 -33.527  1.00  2.86           H   new
ATOM      0  HB1 ALA A 138     -25.943 -49.509 -31.497  1.00  2.86           H   new
ATOM      0  HB2 ALA A 138     -24.531 -48.873 -31.829  1.00  2.86           H   new
ATOM      0  HB3 ALA A 138     -25.857 -48.058 -32.124  1.00  2.86           H   new
ATOM   2109  N   GLN A 139     -27.597 -48.621 -34.367  1.00  2.97           N
ATOM   2110  CA  GLN A 139     -28.996 -48.693 -34.755  1.00  2.97           C
ATOM   2111  C   GLN A 139     -29.178 -49.598 -35.958  1.00  2.97           C
ATOM   2112  O   GLN A 139     -30.107 -50.415 -36.003  1.00  2.97           O
ATOM   2113  CB  GLN A 139     -29.507 -47.288 -35.072  1.00  2.97           C
ATOM   2114  CG  GLN A 139     -29.623 -46.400 -33.853  1.00  2.97           C
ATOM   2115  CD  GLN A 139     -29.891 -44.945 -34.192  1.00  2.97           C
ATOM   2116  NE2 GLN A 139     -30.391 -44.196 -33.215  1.00  2.97           N
ATOM   2117  OE1 GLN A 139     -29.652 -44.489 -35.316  1.00  2.97           O
ATOM      0  H   GLN A 139     -27.236 -47.845 -34.451  1.00  2.97           H   new
ATOM      0  HA  GLN A 139     -29.506 -49.066 -34.019  1.00  2.97           H   new
ATOM      0  HB2 GLN A 139     -28.909 -46.871 -35.712  1.00  2.97           H   new
ATOM      0  HB3 GLN A 139     -30.376 -47.356 -35.498  1.00  2.97           H   new
ATOM      0  HG2 GLN A 139     -30.338 -46.730 -33.287  1.00  2.97           H   new
ATOM      0  HG3 GLN A 139     -28.803 -46.460 -33.338  1.00  2.97           H   new
ATOM      0 HE21 GLN A 139     -30.546 -44.543 -32.444  1.00  2.97           H   new
ATOM      0 HE22 GLN A 139     -30.559 -43.364 -33.354  1.00  2.97           H   new
ATOM   2126  N   ARG A 140     -28.262 -49.498 -36.920  1.00  3.07           N
ATOM   2127  CA  ARG A 140     -28.357 -50.337 -38.098  1.00  3.07           C
ATOM   2128  C   ARG A 140     -28.144 -51.810 -37.738  1.00  3.07           C
ATOM   2129  O   ARG A 140     -28.855 -52.689 -38.236  1.00  3.07           O
ATOM   2130  CB  ARG A 140     -27.361 -49.891 -39.151  1.00  3.07           C
ATOM   2131  CG  ARG A 140     -27.676 -48.546 -39.808  1.00  3.07           C
ATOM   2132  CD  ARG A 140     -26.878 -48.301 -41.063  1.00  3.07           C
ATOM   2133  NE  ARG A 140     -25.417 -48.182 -40.867  1.00  3.07           N
ATOM   2134  CZ  ARG A 140     -24.752 -47.046 -40.605  1.00  3.07           C
ATOM   2135  NH1 ARG A 140     -25.398 -45.909 -40.470  1.00  3.07           N1+
ATOM   2136  NH2 ARG A 140     -23.430 -47.062 -40.501  1.00  3.07           N
ATOM      0  H   ARG A 140     -27.592 -48.959 -36.906  1.00  3.07           H   new
ATOM      0  HA  ARG A 140     -29.250 -50.245 -38.465  1.00  3.07           H   new
ATOM      0  HB2 ARG A 140     -26.482 -49.839 -38.744  1.00  3.07           H   new
ATOM      0  HB3 ARG A 140     -27.315 -50.570 -39.842  1.00  3.07           H   new
ATOM      0  HG2 ARG A 140     -28.622 -48.509 -40.020  1.00  3.07           H   new
ATOM      0  HG3 ARG A 140     -27.499 -47.833 -39.174  1.00  3.07           H   new
ATOM      0  HD2 ARG A 140     -27.049 -49.026 -41.684  1.00  3.07           H   new
ATOM      0  HD3 ARG A 140     -27.201 -47.487 -41.481  1.00  3.07           H   new
ATOM      0  HE  ARG A 140     -24.953 -48.904 -40.926  1.00  3.07           H   new
ATOM      0 HH11 ARG A 140     -26.254 -45.889 -40.550  1.00  3.07           H   new
ATOM      0 HH12 ARG A 140     -24.965 -45.185 -40.302  1.00  3.07           H   new
ATOM      0 HH21 ARG A 140     -23.000 -47.800 -40.601  1.00  3.07           H   new
ATOM      0 HH22 ARG A 140     -23.003 -46.335 -40.333  1.00  3.07           H   new
ATOM   2150  N   ARG A 141     -27.194 -52.077 -36.835  1.00  3.19           N
ATOM   2151  CA  ARG A 141     -26.901 -53.442 -36.410  1.00  3.19           C
ATOM   2152  C   ARG A 141     -28.049 -54.026 -35.597  1.00  3.19           C
ATOM   2153  O   ARG A 141     -28.392 -55.204 -35.756  1.00  3.19           O
ATOM   2154  CB  ARG A 141     -25.605 -53.470 -35.630  1.00  3.19           C
ATOM   2155  CG  ARG A 141     -24.408 -53.196 -36.502  1.00  3.19           C
ATOM   2156  CD  ARG A 141     -23.150 -53.100 -35.770  1.00  3.19           C
ATOM   2157  NE  ARG A 141     -22.052 -52.800 -36.680  1.00  3.19           N
ATOM   2158  CZ  ARG A 141     -20.791 -52.534 -36.308  1.00  3.19           C
ATOM   2159  NH1 ARG A 141     -20.461 -52.537 -35.034  1.00  3.19           N1+
ATOM   2160  NH2 ARG A 141     -19.881 -52.272 -37.231  1.00  3.19           N
ATOM      0  H   ARG A 141     -26.708 -51.476 -36.458  1.00  3.19           H   new
ATOM      0  HA  ARG A 141     -26.799 -53.997 -37.199  1.00  3.19           H   new
ATOM      0  HB2 ARG A 141     -25.643 -52.811 -34.920  1.00  3.19           H   new
ATOM      0  HB3 ARG A 141     -25.503 -54.337 -35.207  1.00  3.19           H   new
ATOM      0  HG2 ARG A 141     -24.333 -53.901 -37.164  1.00  3.19           H   new
ATOM      0  HG3 ARG A 141     -24.554 -52.368 -36.985  1.00  3.19           H   new
ATOM      0  HD2 ARG A 141     -23.215 -52.408 -35.094  1.00  3.19           H   new
ATOM      0  HD3 ARG A 141     -22.975 -53.934 -35.307  1.00  3.19           H   new
ATOM      0  HE  ARG A 141     -22.226 -52.793 -37.522  1.00  3.19           H   new
ATOM      0 HH11 ARG A 141     -21.055 -52.710 -34.436  1.00  3.19           H   new
ATOM      0 HH12 ARG A 141     -19.652 -52.366 -34.799  1.00  3.19           H   new
ATOM      0 HH21 ARG A 141     -20.100 -52.273 -38.063  1.00  3.19           H   new
ATOM      0 HH22 ARG A 141     -19.071 -52.101 -36.999  1.00  3.19           H   new
ATOM   2174  N   THR A 142     -28.682 -53.197 -34.768  1.00  3.35           N
ATOM   2175  CA  THR A 142     -29.826 -53.644 -33.996  1.00  3.35           C
ATOM   2176  C   THR A 142     -30.931 -54.064 -34.926  1.00  3.35           C
ATOM   2177  O   THR A 142     -31.520 -55.134 -34.756  1.00  3.35           O
ATOM   2178  CB  THR A 142     -30.348 -52.551 -33.063  1.00  3.35           C
ATOM   2179  CG2 THR A 142     -31.629 -52.955 -32.420  1.00  3.35           C
ATOM   2180  OG1 THR A 142     -29.368 -52.250 -32.078  1.00  3.35           O
ATOM      0  H   THR A 142     -28.462 -52.375 -34.642  1.00  3.35           H   new
ATOM      0  HA  THR A 142     -29.536 -54.393 -33.452  1.00  3.35           H   new
ATOM      0  HB  THR A 142     -30.523 -51.756 -33.591  1.00  3.35           H   new
ATOM      0  HG1 THR A 142     -29.320 -52.883 -31.528  1.00  3.35           H   new
ATOM      0 HG21 THR A 142     -31.936 -52.245 -31.835  1.00  3.35           H   new
ATOM      0 HG22 THR A 142     -32.296 -53.121 -33.104  1.00  3.35           H   new
ATOM      0 HG23 THR A 142     -31.490 -53.763 -31.901  1.00  3.35           H   new
ATOM   2188  N   ALA A 143     -31.210 -53.228 -35.930  1.00  3.58           N
ATOM   2189  CA  ALA A 143     -32.248 -53.548 -36.886  1.00  3.58           C
ATOM   2190  C   ALA A 143     -31.923 -54.842 -37.614  1.00  3.58           C
ATOM   2191  O   ALA A 143     -32.797 -55.692 -37.786  1.00  3.58           O
ATOM   2192  CB  ALA A 143     -32.396 -52.416 -37.880  1.00  3.58           C
ATOM      0  H   ALA A 143     -30.809 -52.480 -36.067  1.00  3.58           H   new
ATOM      0  HA  ALA A 143     -33.084 -53.666 -36.409  1.00  3.58           H   new
ATOM      0  HB1 ALA A 143     -33.093 -52.635 -38.519  1.00  3.58           H   new
ATOM      0  HB2 ALA A 143     -32.633 -51.601 -37.410  1.00  3.58           H   new
ATOM      0  HB3 ALA A 143     -31.557 -52.285 -38.349  1.00  3.58           H   new
ATOM   2198  N   ALA A 144     -30.649 -55.033 -37.983  1.00  3.92           N
ATOM   2199  CA  ALA A 144     -30.252 -56.252 -38.675  1.00  3.92           C
ATOM   2200  C   ALA A 144     -30.546 -57.474 -37.808  1.00  3.92           C
ATOM   2201  O   ALA A 144     -31.013 -58.507 -38.292  1.00  3.92           O
ATOM   2202  CB  ALA A 144     -28.770 -56.199 -39.025  1.00  3.92           C
ATOM      0  H   ALA A 144     -30.012 -54.473 -37.841  1.00  3.92           H   new
ATOM      0  HA  ALA A 144     -30.764 -56.324 -39.496  1.00  3.92           H   new
ATOM      0  HB1 ALA A 144     -28.517 -57.015 -39.485  1.00  3.92           H   new
ATOM      0  HB2 ALA A 144     -28.600 -55.437 -39.601  1.00  3.92           H   new
ATOM      0  HB3 ALA A 144     -28.248 -56.111 -38.212  1.00  3.92           H   new
ATOM   2208  N   GLY A 145     -30.300 -57.334 -36.504  1.00  4.39           N
ATOM   2209  CA  GLY A 145     -30.567 -58.378 -35.524  1.00  4.39           C
ATOM   2210  C   GLY A 145     -32.059 -58.697 -35.430  1.00  4.39           C
ATOM   2211  O   GLY A 145     -32.482 -59.841 -35.606  1.00  4.39           O
ATOM      0  H   GLY A 145     -29.968 -56.618 -36.163  1.00  4.39           H   new
ATOM      0  HA2 GLY A 145     -30.079 -59.181 -35.765  1.00  4.39           H   new
ATOM      0  HA3 GLY A 145     -30.240 -58.097 -34.655  1.00  4.39           H   new
ATOM   2215  N   ILE A 146     -32.867 -57.661 -35.215  1.00  4.96           N
ATOM   2216  CA  ILE A 146     -34.314 -57.793 -35.045  1.00  4.96           C
ATOM   2217  C   ILE A 146     -34.993 -58.421 -36.254  1.00  4.96           C
ATOM   2218  O   ILE A 146     -35.890 -59.252 -36.111  1.00  4.96           O
ATOM   2219  CB  ILE A 146     -34.958 -56.433 -34.748  1.00  4.96           C
ATOM   2220  CG1 ILE A 146     -34.520 -55.959 -33.360  1.00  4.96           C
ATOM   2221  CG2 ILE A 146     -36.473 -56.531 -34.846  1.00  4.96           C
ATOM   2222  CD1 ILE A 146     -34.864 -54.532 -33.073  1.00  4.96           C
ATOM      0  H   ILE A 146     -32.587 -56.850 -35.163  1.00  4.96           H   new
ATOM      0  HA  ILE A 146     -34.444 -58.388 -34.290  1.00  4.96           H   new
ATOM      0  HB  ILE A 146     -34.664 -55.783 -35.405  1.00  4.96           H   new
ATOM      0 HG12 ILE A 146     -34.934 -56.524 -32.689  1.00  4.96           H   new
ATOM      0 HG13 ILE A 146     -33.561 -56.075 -33.276  1.00  4.96           H   new
ATOM      0 HG21 ILE A 146     -36.866 -55.665 -34.656  1.00  4.96           H   new
ATOM      0 HG22 ILE A 146     -36.722 -56.810 -35.741  1.00  4.96           H   new
ATOM      0 HG23 ILE A 146     -36.798 -57.181 -34.203  1.00  4.96           H   new
ATOM      0 HD11 ILE A 146     -34.560 -54.298 -32.182  1.00  4.96           H   new
ATOM      0 HD12 ILE A 146     -34.431 -53.957 -33.723  1.00  4.96           H   new
ATOM      0 HD13 ILE A 146     -35.825 -54.413 -33.127  1.00  4.96           H   new
ATOM   2234  N   MET A 147     -34.572 -58.018 -37.448  1.00  5.63           N
ATOM   2235  CA  MET A 147     -35.116 -58.546 -38.693  1.00  5.63           C
ATOM   2236  C   MET A 147     -34.908 -60.057 -38.858  1.00  5.63           C
ATOM   2237  O   MET A 147     -35.621 -60.690 -39.641  1.00  5.63           O
ATOM   2238  CB  MET A 147     -34.510 -57.788 -39.871  1.00  5.63           C
ATOM   2239  CG  MET A 147     -35.022 -56.350 -40.005  1.00  5.63           C
ATOM   2240  SD  MET A 147     -34.175 -55.405 -41.279  1.00  5.63           S
ATOM   2241  CE  MET A 147     -34.757 -56.211 -42.779  1.00  5.63           C
ATOM      0  H   MET A 147     -33.958 -57.426 -37.559  1.00  5.63           H   new
ATOM      0  HA  MET A 147     -36.076 -58.412 -38.666  1.00  5.63           H   new
ATOM      0  HB2 MET A 147     -33.545 -57.772 -39.773  1.00  5.63           H   new
ATOM      0  HB3 MET A 147     -34.704 -58.270 -40.690  1.00  5.63           H   new
ATOM      0  HG2 MET A 147     -35.971 -56.369 -40.203  1.00  5.63           H   new
ATOM      0  HG3 MET A 147     -34.919 -55.897 -39.154  1.00  5.63           H   new
ATOM      0  HE1 MET A 147     -34.361 -55.780 -43.553  1.00  5.63           H   new
ATOM      0  HE2 MET A 147     -34.501 -57.147 -42.764  1.00  5.63           H   new
ATOM      0  HE3 MET A 147     -35.723 -56.141 -42.830  1.00  5.63           H   new
ATOM   2251  N   LYS A 148     -33.888 -60.629 -38.193  1.00  6.28           N
ATOM   2252  CA  LYS A 148     -33.519 -62.055 -38.230  1.00  6.28           C
ATOM   2253  C   LYS A 148     -33.003 -62.563 -39.583  1.00  6.28           C
ATOM   2254  O   LYS A 148     -31.889 -63.085 -39.683  1.00  6.28           O
ATOM   2255  CB  LYS A 148     -34.687 -62.928 -37.761  1.00  6.28           C
ATOM   2256  CG  LYS A 148     -35.018 -62.754 -36.286  1.00  6.28           C
ATOM   2257  CD  LYS A 148     -36.179 -63.632 -35.863  1.00  6.28           C
ATOM   2258  CE  LYS A 148     -36.510 -63.428 -34.393  1.00  6.28           C
ATOM   2259  NZ  LYS A 148     -37.666 -64.264 -33.963  1.00  6.28           N1+
ATOM      0  H   LYS A 148     -33.368 -60.171 -37.683  1.00  6.28           H   new
ATOM      0  HA  LYS A 148     -32.769 -62.129 -37.620  1.00  6.28           H   new
ATOM      0  HB2 LYS A 148     -35.473 -62.716 -38.289  1.00  6.28           H   new
ATOM      0  HB3 LYS A 148     -34.474 -63.859 -37.930  1.00  6.28           H   new
ATOM      0  HG2 LYS A 148     -34.238 -62.970 -35.752  1.00  6.28           H   new
ATOM      0  HG3 LYS A 148     -35.234 -61.825 -36.110  1.00  6.28           H   new
ATOM      0  HD2 LYS A 148     -36.957 -63.428 -36.405  1.00  6.28           H   new
ATOM      0  HD3 LYS A 148     -35.959 -64.563 -36.022  1.00  6.28           H   new
ATOM      0  HE2 LYS A 148     -35.734 -63.647 -33.854  1.00  6.28           H   new
ATOM      0  HE3 LYS A 148     -36.711 -62.492 -34.234  1.00  6.28           H   new
ATOM      0  HZ1 LYS A 148     -37.832 -64.120 -33.100  1.00  6.28           H   new
ATOM      0  HZ2 LYS A 148     -38.384 -64.048 -34.443  1.00  6.28           H   new
ATOM      0  HZ3 LYS A 148     -37.474 -65.124 -34.089  1.00  6.28           H   new
ATOM   2273  N   ASN A 149     -33.777 -62.373 -40.647  1.00  6.75           N
ATOM   2274  CA  ASN A 149     -33.392 -62.836 -41.982  1.00  6.75           C
ATOM   2275  C   ASN A 149     -32.431 -61.843 -42.632  1.00  6.75           C
ATOM   2276  O   ASN A 149     -32.734 -61.202 -43.637  1.00  6.75           O
ATOM   2277  CB  ASN A 149     -34.622 -63.041 -42.844  1.00  6.75           C
ATOM   2278  CG  ASN A 149     -35.492 -64.164 -42.339  1.00  6.75           C
ATOM   2279  ND2 ASN A 149     -36.783 -63.953 -42.359  1.00  6.75           N
ATOM   2280  OD1 ASN A 149     -34.996 -65.222 -41.929  1.00  6.75           O
ATOM      0  H   ASN A 149     -34.538 -61.974 -40.618  1.00  6.75           H   new
ATOM      0  HA  ASN A 149     -32.936 -63.688 -41.897  1.00  6.75           H   new
ATOM      0  HB2 ASN A 149     -35.138 -62.220 -42.868  1.00  6.75           H   new
ATOM      0  HB3 ASN A 149     -34.348 -63.231 -43.755  1.00  6.75           H   new
ATOM      0 HD21 ASN A 149     -37.323 -64.562 -42.080  1.00  6.75           H   new
ATOM      0 HD22 ASN A 149     -37.092 -63.205 -42.651  1.00  6.75           H   new
ATOM   2287  N   ALA A 150     -31.263 -61.727 -42.013  1.00  6.95           N
ATOM   2288  CA  ALA A 150     -30.214 -60.798 -42.398  1.00  6.95           C
ATOM   2289  C   ALA A 150     -29.693 -61.049 -43.800  1.00  6.95           C
ATOM   2290  O   ALA A 150     -29.318 -60.108 -44.503  1.00  6.95           O
ATOM   2291  CB  ALA A 150     -29.068 -60.886 -41.407  1.00  6.95           C
ATOM      0  H   ALA A 150     -31.053 -62.207 -41.331  1.00  6.95           H   new
ATOM      0  HA  ALA A 150     -30.602 -59.909 -42.391  1.00  6.95           H   new
ATOM      0  HB1 ALA A 150     -28.368 -60.266 -41.665  1.00  6.95           H   new
ATOM      0  HB2 ALA A 150     -29.389 -60.660 -40.520  1.00  6.95           H   new
ATOM      0  HB3 ALA A 150     -28.713 -61.789 -41.402  1.00  6.95           H   new
ATOM   2297  N   VAL A 151     -29.652 -62.319 -44.196  1.00  6.88           N
ATOM   2298  CA  VAL A 151     -29.092 -62.731 -45.477  1.00  6.88           C
ATOM   2299  C   VAL A 151     -30.053 -63.607 -46.246  1.00  6.88           C
ATOM   2300  O   VAL A 151     -30.752 -64.433 -45.658  1.00  6.88           O
ATOM   2301  CB  VAL A 151     -27.771 -63.488 -45.218  1.00  6.88           C
ATOM   2302  CG1 VAL A 151     -28.062 -64.712 -44.394  1.00  6.88           C
ATOM   2303  CG2 VAL A 151     -27.082 -63.867 -46.530  1.00  6.88           C
ATOM      0  H   VAL A 151     -29.952 -62.971 -43.722  1.00  6.88           H   new
ATOM      0  HA  VAL A 151     -28.927 -61.942 -46.016  1.00  6.88           H   new
ATOM      0  HB  VAL A 151     -27.163 -62.908 -44.733  1.00  6.88           H   new
ATOM      0 HG11 VAL A 151     -27.237 -65.193 -44.227  1.00  6.88           H   new
ATOM      0 HG12 VAL A 151     -28.458 -64.447 -43.549  1.00  6.88           H   new
ATOM      0 HG13 VAL A 151     -28.679 -65.286 -44.874  1.00  6.88           H   new
ATOM      0 HG21 VAL A 151     -26.257 -64.340 -46.338  1.00  6.88           H   new
ATOM      0 HG22 VAL A 151     -27.668 -64.438 -47.050  1.00  6.88           H   new
ATOM      0 HG23 VAL A 151     -26.883 -63.063 -47.035  1.00  6.88           H   new
ATOM   2313  N   VAL A 152     -30.097 -63.414 -47.566  1.00  6.58           N
ATOM   2314  CA  VAL A 152     -30.990 -64.213 -48.395  1.00  6.58           C
ATOM   2315  C   VAL A 152     -30.260 -65.043 -49.457  1.00  6.58           C
ATOM   2316  O   VAL A 152     -30.293 -66.270 -49.421  1.00  6.58           O
ATOM   2317  CB  VAL A 152     -32.019 -63.287 -49.073  1.00  6.58           C
ATOM   2318  CG1 VAL A 152     -32.944 -64.096 -49.972  1.00  6.58           C
ATOM   2319  CG2 VAL A 152     -32.806 -62.535 -47.992  1.00  6.58           C
ATOM      0  H   VAL A 152     -29.625 -62.835 -47.992  1.00  6.58           H   new
ATOM      0  HA  VAL A 152     -31.430 -64.847 -47.807  1.00  6.58           H   new
ATOM      0  HB  VAL A 152     -31.562 -62.639 -49.632  1.00  6.58           H   new
ATOM      0 HG11 VAL A 152     -33.586 -63.503 -50.393  1.00  6.58           H   new
ATOM      0 HG12 VAL A 152     -32.421 -64.543 -50.656  1.00  6.58           H   new
ATOM      0 HG13 VAL A 152     -33.414 -64.758 -49.441  1.00  6.58           H   new
ATOM      0 HG21 VAL A 152     -33.456 -61.950 -48.412  1.00  6.58           H   new
ATOM      0 HG22 VAL A 152     -33.266 -63.173 -47.424  1.00  6.58           H   new
ATOM      0 HG23 VAL A 152     -32.195 -62.006 -47.456  1.00  6.58           H   new
ATOM   2329  N   ASP A 153     -29.570 -64.368 -50.374  1.00  6.10           N
ATOM   2330  CA  ASP A 153     -28.918 -65.013 -51.522  1.00  6.10           C
ATOM   2331  C   ASP A 153     -27.405 -65.111 -51.356  1.00  6.10           C
ATOM   2332  O   ASP A 153     -26.662 -65.170 -52.332  1.00  6.10           O
ATOM   2333  CB  ASP A 153     -29.234 -64.232 -52.802  1.00  6.10           C
ATOM   2334  CG  ASP A 153     -30.722 -64.259 -53.172  1.00  6.10           C
ATOM   2335  OD1 ASP A 153     -31.326 -65.298 -53.073  1.00  6.10           O
ATOM   2336  OD2 ASP A 153     -31.239 -63.227 -53.523  1.00  6.10           O1-
ATOM      0  H   ASP A 153     -29.464 -63.515 -50.350  1.00  6.10           H   new
ATOM      0  HA  ASP A 153     -29.267 -65.916 -51.578  1.00  6.10           H   new
ATOM      0  HB2 ASP A 153     -28.951 -63.311 -52.691  1.00  6.10           H   new
ATOM      0  HB3 ASP A 153     -28.717 -64.601 -53.535  1.00  6.10           H   new
ATOM   2341  N   GLY A 154     -26.949 -65.033 -50.108  1.00  5.51           N
ATOM   2342  CA  GLY A 154     -25.521 -65.001 -49.775  1.00  5.51           C
ATOM   2343  C   GLY A 154     -25.099 -63.541 -49.628  1.00  5.51           C
ATOM   2344  O   GLY A 154     -24.011 -63.218 -49.150  1.00  5.51           O
ATOM      0  H   GLY A 154     -27.465 -64.997 -49.421  1.00  5.51           H   new
ATOM      0  HA2 GLY A 154     -25.355 -65.486 -48.952  1.00  5.51           H   new
ATOM      0  HA3 GLY A 154     -25.002 -65.435 -50.470  1.00  5.51           H   new
ATOM   2348  N   ILE A 155     -26.022 -62.681 -50.021  1.00  4.90           N
ATOM   2349  CA  ILE A 155     -25.941 -61.242 -49.987  1.00  4.90           C
ATOM   2350  C   ILE A 155     -26.722 -60.811 -48.768  1.00  4.90           C
ATOM   2351  O   ILE A 155     -27.881 -61.226 -48.596  1.00  4.90           O
ATOM   2352  CB  ILE A 155     -26.569 -60.651 -51.251  1.00  4.90           C
ATOM   2353  CG1 ILE A 155     -25.812 -61.170 -52.470  1.00  4.90           C
ATOM   2354  CG2 ILE A 155     -26.544 -59.130 -51.195  1.00  4.90           C
ATOM   2355  CD1 ILE A 155     -26.501 -60.880 -53.766  1.00  4.90           C
ATOM      0  H   ILE A 155     -26.773 -62.951 -50.341  1.00  4.90           H   new
ATOM      0  HA  ILE A 155     -25.021 -60.937 -49.947  1.00  4.90           H   new
ATOM      0  HB  ILE A 155     -27.497 -60.925 -51.315  1.00  4.90           H   new
ATOM      0 HG12 ILE A 155     -24.927 -60.773 -52.486  1.00  4.90           H   new
ATOM      0 HG13 ILE A 155     -25.691 -62.129 -52.383  1.00  4.90           H   new
ATOM      0 HG21 ILE A 155     -26.945 -58.770 -52.002  1.00  4.90           H   new
ATOM      0 HG22 ILE A 155     -27.045 -58.826 -50.422  1.00  4.90           H   new
ATOM      0 HG23 ILE A 155     -25.626 -58.824 -51.126  1.00  4.90           H   new
ATOM      0 HD11 ILE A 155     -25.973 -61.233 -54.499  1.00  4.90           H   new
ATOM      0 HD12 ILE A 155     -27.376 -61.298 -53.768  1.00  4.90           H   new
ATOM      0 HD13 ILE A 155     -26.601 -59.921 -53.872  1.00  4.90           H   new
ATOM   2367  N   VAL A 156     -26.093 -60.031 -47.898  1.00  4.34           N
ATOM   2368  CA  VAL A 156     -26.759 -59.698 -46.658  1.00  4.34           C
ATOM   2369  C   VAL A 156     -27.748 -58.550 -46.882  1.00  4.34           C
ATOM   2370  O   VAL A 156     -27.371 -57.426 -47.221  1.00  4.34           O
ATOM   2371  CB  VAL A 156     -25.716 -59.355 -45.581  1.00  4.34           C
ATOM   2372  CG1 VAL A 156     -26.393 -58.998 -44.286  1.00  4.34           C
ATOM   2373  CG2 VAL A 156     -24.785 -60.534 -45.399  1.00  4.34           C
ATOM      0  H   VAL A 156     -25.308 -59.696 -48.004  1.00  4.34           H   new
ATOM      0  HA  VAL A 156     -27.267 -60.463 -46.345  1.00  4.34           H   new
ATOM      0  HB  VAL A 156     -25.199 -58.584 -45.864  1.00  4.34           H   new
ATOM      0 HG11 VAL A 156     -25.723 -58.785 -43.618  1.00  4.34           H   new
ATOM      0 HG12 VAL A 156     -26.969 -58.229 -44.423  1.00  4.34           H   new
ATOM      0 HG13 VAL A 156     -26.925 -59.750 -43.981  1.00  4.34           H   new
ATOM      0 HG21 VAL A 156     -24.125 -60.323 -44.721  1.00  4.34           H   new
ATOM      0 HG22 VAL A 156     -25.296 -61.310 -45.122  1.00  4.34           H   new
ATOM      0 HG23 VAL A 156     -24.337 -60.725 -46.238  1.00  4.34           H   new
ATOM   2383  N   ALA A 157     -29.026 -58.861 -46.686  1.00  3.87           N
ATOM   2384  CA  ALA A 157     -30.159 -57.962 -46.908  1.00  3.87           C
ATOM   2385  C   ALA A 157     -30.048 -56.748 -46.018  1.00  3.87           C
ATOM   2386  O   ALA A 157     -30.445 -55.638 -46.374  1.00  3.87           O
ATOM   2387  CB  ALA A 157     -31.464 -58.693 -46.621  1.00  3.87           C
ATOM      0  H   ALA A 157     -29.269 -59.637 -46.407  1.00  3.87           H   new
ATOM      0  HA  ALA A 157     -30.150 -57.673 -47.834  1.00  3.87           H   new
ATOM      0  HB1 ALA A 157     -32.211 -58.092 -46.770  1.00  3.87           H   new
ATOM      0  HB2 ALA A 157     -31.543 -59.459 -47.211  1.00  3.87           H   new
ATOM      0  HB3 ALA A 157     -31.470 -58.994 -45.699  1.00  3.87           H   new
ATOM   2393  N   THR A 158     -29.483 -56.996 -44.854  1.00  3.50           N
ATOM   2394  CA  THR A 158     -29.308 -56.012 -43.811  1.00  3.50           C
ATOM   2395  C   THR A 158     -27.859 -55.551 -43.669  1.00  3.50           C
ATOM   2396  O   THR A 158     -27.454 -55.156 -42.582  1.00  3.50           O
ATOM   2397  CB  THR A 158     -29.755 -56.590 -42.482  1.00  3.50           C
ATOM   2398  CG2 THR A 158     -31.197 -56.985 -42.565  1.00  3.50           C
ATOM   2399  OG1 THR A 158     -28.982 -57.751 -42.198  1.00  3.50           O
ATOM      0  H   THR A 158     -29.179 -57.772 -44.642  1.00  3.50           H   new
ATOM      0  HA  THR A 158     -29.846 -55.244 -44.061  1.00  3.50           H   new
ATOM      0  HB  THR A 158     -29.636 -55.926 -41.785  1.00  3.50           H   new
ATOM      0  HG1 THR A 158     -29.224 -58.076 -41.462  1.00  3.50           H   new
ATOM      0 HG21 THR A 158     -31.481 -57.354 -41.714  1.00  3.50           H   new
ATOM      0 HG22 THR A 158     -31.735 -56.205 -42.774  1.00  3.50           H   new
ATOM      0 HG23 THR A 158     -31.311 -57.652 -43.260  1.00  3.50           H   new
ATOM   2407  N   ASP A 159     -27.060 -55.634 -44.742  1.00  3.23           N
ATOM   2408  CA  ASP A 159     -25.657 -55.221 -44.664  1.00  3.23           C
ATOM   2409  C   ASP A 159     -25.545 -53.845 -44.022  1.00  3.23           C
ATOM   2410  O   ASP A 159     -26.250 -52.910 -44.411  1.00  3.23           O
ATOM   2411  CB  ASP A 159     -25.026 -55.186 -46.068  1.00  3.23           C
ATOM   2412  CG  ASP A 159     -23.501 -54.936 -46.088  1.00  3.23           C
ATOM   2413  OD1 ASP A 159     -22.753 -55.867 -45.866  1.00  3.23           O
ATOM   2414  OD2 ASP A 159     -23.107 -53.826 -46.362  1.00  3.23           O1-
ATOM      0  H   ASP A 159     -27.309 -55.923 -45.513  1.00  3.23           H   new
ATOM      0  HA  ASP A 159     -25.181 -55.867 -44.119  1.00  3.23           H   new
ATOM      0  HB2 ASP A 159     -25.209 -56.029 -46.512  1.00  3.23           H   new
ATOM      0  HB3 ASP A 159     -25.462 -54.492 -46.587  1.00  3.23           H   new
ATOM   2419  N   VAL A 160     -24.658 -53.731 -43.032  1.00  3.06           N
ATOM   2420  CA  VAL A 160     -24.463 -52.481 -42.316  1.00  3.06           C
ATOM   2421  C   VAL A 160     -23.144 -51.781 -42.675  1.00  3.06           C
ATOM   2422  O   VAL A 160     -22.078 -52.312 -42.365  1.00  3.06           O
ATOM   2423  CB  VAL A 160     -24.439 -52.739 -40.799  1.00  3.06           C
ATOM   2424  CG1 VAL A 160     -24.202 -51.437 -40.091  1.00  3.06           C
ATOM   2425  CG2 VAL A 160     -25.757 -53.369 -40.350  1.00  3.06           C
ATOM      0  H   VAL A 160     -24.157 -54.376 -42.761  1.00  3.06           H   new
ATOM      0  HA  VAL A 160     -25.203 -51.910 -42.575  1.00  3.06           H   new
ATOM      0  HB  VAL A 160     -23.724 -53.357 -40.580  1.00  3.06           H   new
ATOM      0 HG11 VAL A 160     -24.185 -51.588 -39.133  1.00  3.06           H   new
ATOM      0 HG12 VAL A 160     -23.352 -51.064 -40.374  1.00  3.06           H   new
ATOM      0 HG13 VAL A 160     -24.915 -50.816 -40.307  1.00  3.06           H   new
ATOM      0 HG21 VAL A 160     -25.731 -53.527 -39.393  1.00  3.06           H   new
ATOM      0 HG22 VAL A 160     -26.490 -52.769 -40.558  1.00  3.06           H   new
ATOM      0 HG23 VAL A 160     -25.888 -54.211 -40.813  1.00  3.06           H   new
ATOM   2435  N   PRO A 161     -23.176 -50.588 -43.295  1.00  2.99           N
ATOM   2436  CA  PRO A 161     -22.013 -49.797 -43.657  1.00  2.99           C
ATOM   2437  C   PRO A 161     -21.117 -49.495 -42.461  1.00  2.99           C
ATOM   2438  O   PRO A 161     -21.595 -49.219 -41.353  1.00  2.99           O
ATOM   2439  CB  PRO A 161     -22.646 -48.521 -44.221  1.00  2.99           C
ATOM   2440  CG  PRO A 161     -23.981 -48.971 -44.757  1.00  2.99           C
ATOM   2441  CD  PRO A 161     -24.445 -50.048 -43.811  1.00  2.99           C
ATOM      0  HA  PRO A 161     -21.426 -50.253 -44.281  1.00  2.99           H   new
ATOM      0  HB2 PRO A 161     -22.751 -47.844 -43.534  1.00  2.99           H   new
ATOM      0  HB3 PRO A 161     -22.097 -48.133 -44.920  1.00  2.99           H   new
ATOM      0  HG2 PRO A 161     -24.612 -48.235 -44.787  1.00  2.99           H   new
ATOM      0  HG3 PRO A 161     -23.899 -49.311 -45.662  1.00  2.99           H   new
ATOM      0  HD2 PRO A 161     -25.000 -49.690 -43.101  1.00  2.99           H   new
ATOM      0  HD3 PRO A 161     -24.968 -50.727 -44.265  1.00  2.99           H   new
ATOM   2449  N   GLU A 162     -19.813 -49.519 -42.709  1.00  2.97           N
ATOM   2450  CA  GLU A 162     -18.791 -49.249 -41.703  1.00  2.97           C
ATOM   2451  C   GLU A 162     -18.884 -47.831 -41.136  1.00  2.97           C
ATOM   2452  O   GLU A 162     -19.134 -46.873 -41.866  1.00  2.97           O
ATOM   2453  CB  GLU A 162     -17.396 -49.525 -42.273  1.00  2.97           C
ATOM   2454  CG  GLU A 162     -16.263 -49.411 -41.254  1.00  2.97           C
ATOM   2455  CD  GLU A 162     -14.929 -49.854 -41.793  1.00  2.97           C
ATOM   2456  OE1 GLU A 162     -14.854 -50.204 -42.946  1.00  2.97           O
ATOM   2457  OE2 GLU A 162     -13.976 -49.844 -41.040  1.00  2.97           O1-
ATOM      0  H   GLU A 162     -19.489 -49.697 -43.486  1.00  2.97           H   new
ATOM      0  HA  GLU A 162     -18.952 -49.852 -40.961  1.00  2.97           H   new
ATOM      0  HB2 GLU A 162     -17.385 -50.417 -42.654  1.00  2.97           H   new
ATOM      0  HB3 GLU A 162     -17.227 -48.904 -42.999  1.00  2.97           H   new
ATOM      0  HG2 GLU A 162     -16.195 -48.490 -40.957  1.00  2.97           H   new
ATOM      0  HG3 GLU A 162     -16.483 -49.945 -40.474  1.00  2.97           H   new
ATOM   2464  N   LEU A 163     -18.688 -47.730 -39.824  1.00  2.98           N
ATOM   2465  CA  LEU A 163     -18.712 -46.488 -39.047  1.00  2.98           C
ATOM   2466  C   LEU A 163     -17.855 -45.415 -39.743  1.00  2.98           C
ATOM   2467  O   LEU A 163     -16.676 -45.657 -40.030  1.00  2.98           O
ATOM   2468  CB  LEU A 163     -18.133 -46.839 -37.655  1.00  2.98           C
ATOM   2469  CG  LEU A 163     -18.323 -45.863 -36.491  1.00  2.98           C
ATOM   2470  CD1 LEU A 163     -18.219 -46.645 -35.184  1.00  2.98           C
ATOM   2471  CD2 LEU A 163     -17.279 -44.786 -36.527  1.00  2.98           C
ATOM      0  H   LEU A 163     -18.529 -48.420 -39.335  1.00  2.98           H   new
ATOM      0  HA  LEU A 163     -19.610 -46.130 -38.968  1.00  2.98           H   new
ATOM      0  HB2 LEU A 163     -18.516 -47.689 -37.387  1.00  2.98           H   new
ATOM      0  HB3 LEU A 163     -17.179 -46.979 -37.764  1.00  2.98           H   new
ATOM      0  HG  LEU A 163     -19.193 -45.440 -36.561  1.00  2.98           H   new
ATOM      0 HD11 LEU A 163     -18.337 -46.040 -34.435  1.00  2.98           H   new
ATOM      0 HD12 LEU A 163     -18.907 -47.328 -35.160  1.00  2.98           H   new
ATOM      0 HD13 LEU A 163     -17.346 -47.064 -35.126  1.00  2.98           H   new
ATOM      0 HD21 LEU A 163     -17.415 -44.178 -35.783  1.00  2.98           H   new
ATOM      0 HD22 LEU A 163     -16.398 -45.187 -36.460  1.00  2.98           H   new
ATOM      0 HD23 LEU A 163     -17.348 -44.296 -37.361  1.00  2.98           H   new
ATOM   2483  N   GLU A 164     -18.403 -44.213 -39.998  1.00  2.96           N
ATOM   2484  CA  GLU A 164     -17.597 -43.227 -40.731  1.00  2.96           C
ATOM   2485  C   GLU A 164     -16.640 -42.455 -39.839  1.00  2.96           C
ATOM   2486  O   GLU A 164     -16.868 -41.299 -39.484  1.00  2.96           O
ATOM   2487  CB  GLU A 164     -18.468 -42.254 -41.536  1.00  2.96           C
ATOM   2488  CG  GLU A 164     -19.280 -42.923 -42.655  1.00  2.96           C
ATOM   2489  CD  GLU A 164     -20.027 -41.942 -43.552  1.00  2.96           C
ATOM   2490  OE1 GLU A 164     -20.029 -40.768 -43.263  1.00  2.96           O
ATOM   2491  OE2 GLU A 164     -20.588 -42.378 -44.533  1.00  2.96           O1-
ATOM      0  H   GLU A 164     -19.193 -43.962 -39.770  1.00  2.96           H   new
ATOM      0  HA  GLU A 164     -17.061 -43.747 -41.350  1.00  2.96           H   new
ATOM      0  HB2 GLU A 164     -19.078 -41.804 -40.931  1.00  2.96           H   new
ATOM      0  HB3 GLU A 164     -17.899 -41.571 -41.925  1.00  2.96           H   new
ATOM      0  HG2 GLU A 164     -18.682 -43.456 -43.202  1.00  2.96           H   new
ATOM      0  HG3 GLU A 164     -19.920 -43.534 -42.257  1.00  2.96           H   new
ATOM   2498  N   ARG A 165     -15.540 -43.113 -39.517  1.00  2.89           N
ATOM   2499  CA  ARG A 165     -14.529 -42.564 -38.626  1.00  2.89           C
ATOM   2500  C   ARG A 165     -13.970 -41.264 -39.189  1.00  2.89           C
ATOM   2501  O   ARG A 165     -13.793 -41.122 -40.400  1.00  2.89           O
ATOM   2502  CB  ARG A 165     -13.390 -43.549 -38.423  1.00  2.89           C
ATOM   2503  CG  ARG A 165     -13.786 -44.827 -37.715  1.00  2.89           C
ATOM   2504  CD  ARG A 165     -12.645 -45.743 -37.508  1.00  2.89           C
ATOM   2505  NE  ARG A 165     -13.057 -46.969 -36.836  1.00  2.89           N
ATOM   2506  CZ  ARG A 165     -13.514 -48.056 -37.490  1.00  2.89           C
ATOM   2507  NH1 ARG A 165     -13.581 -48.025 -38.802  1.00  2.89           N1+
ATOM   2508  NH2 ARG A 165     -13.878 -49.141 -36.826  1.00  2.89           N
ATOM      0  H   ARG A 165     -15.355 -43.900 -39.812  1.00  2.89           H   new
ATOM      0  HA  ARG A 165     -14.954 -42.391 -37.771  1.00  2.89           H   new
ATOM      0  HB2 ARG A 165     -13.014 -43.775 -39.288  1.00  2.89           H   new
ATOM      0  HB3 ARG A 165     -12.688 -43.114 -37.914  1.00  2.89           H   new
ATOM      0  HG2 ARG A 165     -14.179 -44.608 -36.856  1.00  2.89           H   new
ATOM      0  HG3 ARG A 165     -14.470 -45.280 -38.233  1.00  2.89           H   new
ATOM      0  HD2 ARG A 165     -12.245 -45.961 -38.364  1.00  2.89           H   new
ATOM      0  HD3 ARG A 165     -11.963 -45.298 -36.981  1.00  2.89           H   new
ATOM      0  HE  ARG A 165     -13.006 -47.001 -35.978  1.00  2.89           H   new
ATOM      0 HH11 ARG A 165     -13.336 -47.320 -39.229  1.00  2.89           H   new
ATOM      0 HH12 ARG A 165     -13.870 -48.710 -39.234  1.00  2.89           H   new
ATOM      0 HH21 ARG A 165     -13.824 -49.158 -35.968  1.00  2.89           H   new
ATOM      0 HH22 ARG A 165     -14.168 -49.829 -37.253  1.00  2.89           H   new
ATOM   2522  N   THR A 166     -13.688 -40.324 -38.294  1.00  2.77           N
ATOM   2523  CA  THR A 166     -13.152 -39.015 -38.649  1.00  2.77           C
ATOM   2524  C   THR A 166     -11.859 -39.105 -39.438  1.00  2.77           C
ATOM   2525  O   THR A 166     -10.937 -39.831 -39.056  1.00  2.77           O
ATOM   2526  CB  THR A 166     -12.889 -38.192 -37.373  1.00  2.77           C
ATOM   2527  CG2 THR A 166     -12.352 -36.840 -37.685  1.00  2.77           C
ATOM   2528  OG1 THR A 166     -14.099 -38.051 -36.650  1.00  2.77           O
ATOM      0  H   THR A 166     -13.805 -40.431 -37.449  1.00  2.77           H   new
ATOM      0  HA  THR A 166     -13.817 -38.586 -39.209  1.00  2.77           H   new
ATOM      0  HB  THR A 166     -12.226 -38.665 -36.846  1.00  2.77           H   new
ATOM      0  HG1 THR A 166     -14.089 -37.327 -36.225  1.00  2.77           H   new
ATOM      0 HG21 THR A 166     -12.200 -36.354 -36.860  1.00  2.77           H   new
ATOM      0 HG22 THR A 166     -11.515 -36.927 -38.167  1.00  2.77           H   new
ATOM      0 HG23 THR A 166     -12.991 -36.356 -38.232  1.00  2.77           H   new
ATOM   2536  N   THR A 167     -11.796 -38.358 -40.533  1.00  2.60           N
ATOM   2537  CA  THR A 167     -10.614 -38.298 -41.367  1.00  2.60           C
ATOM   2538  C   THR A 167      -9.481 -37.665 -40.541  1.00  2.60           C
ATOM   2539  O   THR A 167      -9.682 -36.573 -40.003  1.00  2.60           O
ATOM   2540  CB  THR A 167     -10.895 -37.456 -42.629  1.00  2.60           C
ATOM   2541  CG2 THR A 167      -9.692 -37.400 -43.538  1.00  2.60           C
ATOM   2542  OG1 THR A 167     -11.990 -38.029 -43.348  1.00  2.60           O
ATOM      0  H   THR A 167     -12.446 -37.869 -40.812  1.00  2.60           H   new
ATOM      0  HA  THR A 167     -10.359 -39.189 -41.654  1.00  2.60           H   new
ATOM      0  HB  THR A 167     -11.107 -36.553 -42.344  1.00  2.60           H   new
ATOM      0  HG1 THR A 167     -12.145 -37.571 -44.035  1.00  2.60           H   new
ATOM      0 HG21 THR A 167      -9.901 -36.865 -44.319  1.00  2.60           H   new
ATOM      0 HG22 THR A 167      -8.946 -37.001 -43.064  1.00  2.60           H   new
ATOM      0 HG23 THR A 167      -9.454 -38.298 -43.816  1.00  2.60           H   new
ATOM   2550  N   PRO A 168      -8.268 -38.252 -40.472  1.00  2.40           N
ATOM   2551  CA  PRO A 168      -7.111 -37.726 -39.753  1.00  2.40           C
ATOM   2552  C   PRO A 168      -6.853 -36.253 -40.053  1.00  2.40           C
ATOM   2553  O   PRO A 168      -6.397 -35.514 -39.184  1.00  2.40           O
ATOM   2554  CB  PRO A 168      -5.979 -38.608 -40.274  1.00  2.40           C
ATOM   2555  CG  PRO A 168      -6.653 -39.928 -40.579  1.00  2.40           C
ATOM   2556  CD  PRO A 168      -8.018 -39.559 -41.119  1.00  2.40           C
ATOM      0  HA  PRO A 168      -7.222 -37.752 -38.790  1.00  2.40           H   new
ATOM      0  HB2 PRO A 168      -5.568 -38.228 -41.066  1.00  2.40           H   new
ATOM      0  HB3 PRO A 168      -5.277 -38.712 -39.613  1.00  2.40           H   new
ATOM      0  HG2 PRO A 168      -6.145 -40.439 -41.229  1.00  2.40           H   new
ATOM      0  HG3 PRO A 168      -6.727 -40.476 -39.782  1.00  2.40           H   new
ATOM      0  HD2 PRO A 168      -8.018 -39.490 -42.087  1.00  2.40           H   new
ATOM      0  HD3 PRO A 168      -8.691 -40.216 -40.881  1.00  2.40           H   new
ATOM   2564  N   VAL A 169      -7.176 -35.818 -41.269  1.00  2.17           N
ATOM   2565  CA  VAL A 169      -6.992 -34.435 -41.665  1.00  2.17           C
ATOM   2566  C   VAL A 169      -7.844 -33.510 -40.805  1.00  2.17           C
ATOM   2567  O   VAL A 169      -7.399 -32.428 -40.440  1.00  2.17           O
ATOM   2568  CB  VAL A 169      -7.350 -34.227 -43.142  1.00  2.17           C
ATOM   2569  CG1 VAL A 169      -7.336 -32.742 -43.462  1.00  2.17           C
ATOM   2570  CG2 VAL A 169      -6.353 -34.972 -44.010  1.00  2.17           C
ATOM      0  H   VAL A 169      -7.507 -36.320 -41.884  1.00  2.17           H   new
ATOM      0  HA  VAL A 169      -6.055 -34.220 -41.537  1.00  2.17           H   new
ATOM      0  HB  VAL A 169      -8.238 -34.574 -43.320  1.00  2.17           H   new
ATOM      0 HG11 VAL A 169      -7.562 -32.610 -44.396  1.00  2.17           H   new
ATOM      0 HG12 VAL A 169      -7.985 -32.285 -42.905  1.00  2.17           H   new
ATOM      0 HG13 VAL A 169      -6.452 -32.382 -43.290  1.00  2.17           H   new
ATOM      0 HG21 VAL A 169      -6.577 -34.842 -44.945  1.00  2.17           H   new
ATOM      0 HG22 VAL A 169      -5.460 -34.632 -43.842  1.00  2.17           H   new
ATOM      0 HG23 VAL A 169      -6.384 -35.918 -43.799  1.00  2.17           H   new
ATOM   2580  N   MET A 170      -9.083 -33.906 -40.513  1.00  1.96           N
ATOM   2581  CA  MET A 170      -9.964 -33.086 -39.688  1.00  1.96           C
ATOM   2582  C   MET A 170      -9.388 -32.986 -38.291  1.00  1.96           C
ATOM   2583  O   MET A 170      -9.387 -31.923 -37.662  1.00  1.96           O
ATOM   2584  CB  MET A 170     -11.334 -33.725 -39.597  1.00  1.96           C
ATOM   2585  CG  MET A 170     -12.128 -33.738 -40.863  1.00  1.96           C
ATOM   2586  SD  MET A 170     -13.601 -34.754 -40.685  1.00  1.96           S
ATOM   2587  CE  MET A 170     -14.507 -33.800 -39.462  1.00  1.96           C
ATOM      0  H   MET A 170      -9.430 -34.645 -40.783  1.00  1.96           H   new
ATOM      0  HA  MET A 170     -10.040 -32.206 -40.088  1.00  1.96           H   new
ATOM      0  HB2 MET A 170     -11.227 -34.640 -39.292  1.00  1.96           H   new
ATOM      0  HB3 MET A 170     -11.846 -33.258 -38.918  1.00  1.96           H   new
ATOM      0  HG2 MET A 170     -12.382 -32.832 -41.099  1.00  1.96           H   new
ATOM      0  HG3 MET A 170     -11.582 -34.078 -41.589  1.00  1.96           H   new
ATOM      0  HE1 MET A 170     -15.347 -34.242 -39.264  1.00  1.96           H   new
ATOM      0  HE2 MET A 170     -13.980 -33.730 -38.651  1.00  1.96           H   new
ATOM      0  HE3 MET A 170     -14.684 -32.912 -39.810  1.00  1.96           H   new
ATOM   2597  N   GLN A 171      -8.862 -34.105 -37.801  1.00  1.77           N
ATOM   2598  CA  GLN A 171      -8.302 -34.110 -36.454  1.00  1.77           C
ATOM   2599  C   GLN A 171      -7.108 -33.168 -36.415  1.00  1.77           C
ATOM   2600  O   GLN A 171      -6.939 -32.376 -35.477  1.00  1.77           O
ATOM   2601  CB  GLN A 171      -7.881 -35.532 -36.064  1.00  1.77           C
ATOM   2602  CG  GLN A 171      -9.046 -36.503 -35.882  1.00  1.77           C
ATOM   2603  CD  GLN A 171      -8.599 -37.949 -35.679  1.00  1.77           C
ATOM   2604  NE2 GLN A 171      -7.298 -38.180 -35.827  1.00  1.77           N
ATOM   2605  OE1 GLN A 171      -9.418 -38.848 -35.388  1.00  1.77           O
ATOM      0  H   GLN A 171      -8.820 -34.855 -38.220  1.00  1.77           H   new
ATOM      0  HA  GLN A 171      -8.970 -33.809 -35.818  1.00  1.77           H   new
ATOM      0  HB2 GLN A 171      -7.286 -35.881 -36.746  1.00  1.77           H   new
ATOM      0  HB3 GLN A 171      -7.374 -35.493 -35.238  1.00  1.77           H   new
ATOM      0  HG2 GLN A 171      -9.575 -36.224 -35.118  1.00  1.77           H   new
ATOM      0  HG3 GLN A 171      -9.623 -36.455 -36.660  1.00  1.77           H   new
ATOM      0 HE21 GLN A 171      -6.767 -37.534 -36.028  1.00  1.77           H   new
ATOM      0 HE22 GLN A 171      -6.988 -38.975 -35.722  1.00  1.77           H   new
ATOM   2614  N   LYS A 172      -6.319 -33.218 -37.486  1.00  1.61           N
ATOM   2615  CA  LYS A 172      -5.150 -32.389 -37.637  1.00  1.61           C
ATOM   2616  C   LYS A 172      -5.530 -30.918 -37.742  1.00  1.61           C
ATOM   2617  O   LYS A 172      -4.901 -30.089 -37.089  1.00  1.61           O
ATOM   2618  CB  LYS A 172      -4.332 -32.869 -38.830  1.00  1.61           C
ATOM   2619  CG  LYS A 172      -3.053 -32.133 -39.062  1.00  1.61           C
ATOM   2620  CD  LYS A 172      -2.176 -32.897 -40.050  1.00  1.61           C
ATOM   2621  CE  LYS A 172      -2.760 -32.894 -41.442  1.00  1.61           C
ATOM   2622  NZ  LYS A 172      -1.844 -33.519 -42.410  1.00  1.61           N1+
ATOM      0  H   LYS A 172      -6.458 -33.746 -38.150  1.00  1.61           H   new
ATOM      0  HA  LYS A 172      -4.595 -32.469 -36.846  1.00  1.61           H   new
ATOM      0  HB2 LYS A 172      -4.129 -33.810 -38.708  1.00  1.61           H   new
ATOM      0  HB3 LYS A 172      -4.879 -32.798 -39.628  1.00  1.61           H   new
ATOM      0  HG2 LYS A 172      -3.241 -31.245 -39.405  1.00  1.61           H   new
ATOM      0  HG3 LYS A 172      -2.581 -32.018 -38.222  1.00  1.61           H   new
ATOM      0  HD2 LYS A 172      -1.291 -32.500 -40.070  1.00  1.61           H   new
ATOM      0  HD3 LYS A 172      -2.069 -33.812 -39.747  1.00  1.61           H   new
ATOM      0  HE2 LYS A 172      -3.606 -33.369 -41.441  1.00  1.61           H   new
ATOM      0  HE3 LYS A 172      -2.948 -31.982 -41.714  1.00  1.61           H   new
ATOM      0  HZ1 LYS A 172      -1.961 -33.150 -43.211  1.00  1.61           H   new
ATOM      0  HZ2 LYS A 172      -1.003 -33.395 -42.146  1.00  1.61           H   new
ATOM      0  HZ3 LYS A 172      -2.013 -34.391 -42.459  1.00  1.61           H   new
ATOM   2636  N   LYS A 173      -6.571 -30.579 -38.521  1.00  1.48           N
ATOM   2637  CA  LYS A 173      -6.979 -29.179 -38.643  1.00  1.48           C
ATOM   2638  C   LYS A 173      -7.416 -28.599 -37.309  1.00  1.48           C
ATOM   2639  O   LYS A 173      -7.045 -27.478 -36.961  1.00  1.48           O
ATOM   2640  CB  LYS A 173      -8.139 -29.002 -39.627  1.00  1.48           C
ATOM   2641  CG  LYS A 173      -7.831 -29.166 -41.116  1.00  1.48           C
ATOM   2642  CD  LYS A 173      -9.119 -28.985 -41.909  1.00  1.48           C
ATOM   2643  CE  LYS A 173      -8.906 -29.064 -43.403  1.00  1.48           C
ATOM   2644  NZ  LYS A 173     -10.194 -28.924 -44.141  1.00  1.48           N1+
ATOM      0  H   LYS A 173      -7.042 -31.136 -38.976  1.00  1.48           H   new
ATOM      0  HA  LYS A 173      -6.195 -28.709 -38.969  1.00  1.48           H   new
ATOM      0  HB2 LYS A 173      -8.831 -29.640 -39.392  1.00  1.48           H   new
ATOM      0  HB3 LYS A 173      -8.512 -28.117 -39.494  1.00  1.48           H   new
ATOM      0  HG2 LYS A 173      -7.170 -28.513 -41.396  1.00  1.48           H   new
ATOM      0  HG3 LYS A 173      -7.453 -30.043 -41.286  1.00  1.48           H   new
ATOM      0  HD2 LYS A 173      -9.756 -29.665 -41.641  1.00  1.48           H   new
ATOM      0  HD3 LYS A 173      -9.512 -28.126 -41.688  1.00  1.48           H   new
ATOM      0  HE2 LYS A 173      -8.293 -28.366 -43.682  1.00  1.48           H   new
ATOM      0  HE3 LYS A 173      -8.492 -29.912 -43.629  1.00  1.48           H   new
ATOM      0  HZ1 LYS A 173     -10.042 -28.974 -45.016  1.00  1.48           H   new
ATOM      0  HZ2 LYS A 173     -10.748 -29.577 -43.899  1.00  1.48           H   new
ATOM      0  HZ3 LYS A 173     -10.563 -28.137 -43.949  1.00  1.48           H   new
ATOM   2658  N   VAL A 174      -8.152 -29.373 -36.514  1.00  1.37           N
ATOM   2659  CA  VAL A 174      -8.579 -28.852 -35.221  1.00  1.37           C
ATOM   2660  C   VAL A 174      -7.358 -28.555 -34.372  1.00  1.37           C
ATOM   2661  O   VAL A 174      -7.258 -27.489 -33.752  1.00  1.37           O
ATOM   2662  CB  VAL A 174      -9.513 -29.848 -34.514  1.00  1.37           C
ATOM   2663  CG1 VAL A 174      -9.785 -29.417 -33.077  1.00  1.37           C
ATOM   2664  CG2 VAL A 174     -10.814 -29.908 -35.272  1.00  1.37           C
ATOM      0  H   VAL A 174      -8.407 -30.174 -36.696  1.00  1.37           H   new
ATOM      0  HA  VAL A 174      -9.077 -28.031 -35.356  1.00  1.37           H   new
ATOM      0  HB  VAL A 174      -9.088 -30.720 -34.494  1.00  1.37           H   new
ATOM      0 HG11 VAL A 174     -10.375 -30.059 -32.653  1.00  1.37           H   new
ATOM      0 HG12 VAL A 174      -8.948 -29.375 -32.588  1.00  1.37           H   new
ATOM      0 HG13 VAL A 174     -10.205 -28.543 -33.075  1.00  1.37           H   new
ATOM      0 HG21 VAL A 174     -11.414 -30.534 -34.837  1.00  1.37           H   new
ATOM      0 HG22 VAL A 174     -11.221 -29.028 -35.287  1.00  1.37           H   new
ATOM      0 HG23 VAL A 174     -10.646 -30.202 -36.181  1.00  1.37           H   new
ATOM   2674  N   GLY A 175      -6.411 -29.489 -34.382  1.00  1.29           N
ATOM   2675  CA  GLY A 175      -5.173 -29.323 -33.657  1.00  1.29           C
ATOM   2676  C   GLY A 175      -4.400 -28.089 -34.134  1.00  1.29           C
ATOM   2677  O   GLY A 175      -3.991 -27.258 -33.331  1.00  1.29           O
ATOM      0  H   GLY A 175      -6.475 -30.232 -34.810  1.00  1.29           H   new
ATOM      0  HA2 GLY A 175      -5.361 -29.241 -32.709  1.00  1.29           H   new
ATOM      0  HA3 GLY A 175      -4.623 -30.114 -33.770  1.00  1.29           H   new
ATOM   2681  N   GLN A 176      -4.200 -27.948 -35.433  1.00  1.22           N
ATOM   2682  CA  GLN A 176      -3.423 -26.826 -35.939  1.00  1.22           C
ATOM   2683  C   GLN A 176      -4.064 -25.472 -35.636  1.00  1.22           C
ATOM   2684  O   GLN A 176      -3.367 -24.489 -35.358  1.00  1.22           O
ATOM   2685  CB  GLN A 176      -3.172 -27.025 -37.413  1.00  1.22           C
ATOM   2686  CG  GLN A 176      -2.236 -28.200 -37.697  1.00  1.22           C
ATOM   2687  CD  GLN A 176      -0.867 -28.018 -37.062  1.00  1.22           C
ATOM   2688  NE2 GLN A 176       0.129 -28.786 -37.483  1.00  1.22           N
ATOM   2689  OE1 GLN A 176      -0.709 -27.159 -36.203  1.00  1.22           O
ATOM      0  H   GLN A 176      -4.501 -28.483 -36.035  1.00  1.22           H   new
ATOM      0  HA  GLN A 176      -2.573 -26.808 -35.473  1.00  1.22           H   new
ATOM      0  HB2 GLN A 176      -4.018 -27.173 -37.864  1.00  1.22           H   new
ATOM      0  HB3 GLN A 176      -2.790 -26.215 -37.785  1.00  1.22           H   new
ATOM      0  HG2 GLN A 176      -2.638 -29.018 -37.364  1.00  1.22           H   new
ATOM      0  HG3 GLN A 176      -2.134 -28.304 -38.656  1.00  1.22           H   new
ATOM      0 HE21 GLN A 176      -0.013 -29.381 -38.088  1.00  1.22           H   new
ATOM      0 HE22 GLN A 176       0.917 -28.689 -37.151  1.00  1.22           H   new
ATOM   2698  N   ILE A 177      -5.391 -25.407 -35.618  1.00  1.18           N
ATOM   2699  CA  ILE A 177      -6.027 -24.156 -35.240  1.00  1.18           C
ATOM   2700  C   ILE A 177      -5.643 -23.845 -33.798  1.00  1.18           C
ATOM   2701  O   ILE A 177      -5.264 -22.715 -33.472  1.00  1.18           O
ATOM   2702  CB  ILE A 177      -7.544 -24.234 -35.400  1.00  1.18           C
ATOM   2703  CG1 ILE A 177      -7.874 -24.334 -36.896  1.00  1.18           C
ATOM   2704  CG2 ILE A 177      -8.200 -23.013 -34.745  1.00  1.18           C
ATOM   2705  CD1 ILE A 177      -9.287 -24.730 -37.190  1.00  1.18           C
ATOM      0  H   ILE A 177      -5.924 -26.053 -35.814  1.00  1.18           H   new
ATOM      0  HA  ILE A 177      -5.722 -23.444 -35.824  1.00  1.18           H   new
ATOM      0  HB  ILE A 177      -7.896 -25.021 -34.955  1.00  1.18           H   new
ATOM      0 HG12 ILE A 177      -7.696 -23.477 -37.314  1.00  1.18           H   new
ATOM      0 HG13 ILE A 177      -7.277 -24.979 -37.306  1.00  1.18           H   new
ATOM      0 HG21 ILE A 177      -9.163 -23.068 -34.850  1.00  1.18           H   new
ATOM      0 HG22 ILE A 177      -7.978 -22.994 -33.801  1.00  1.18           H   new
ATOM      0 HG23 ILE A 177      -7.875 -22.204 -35.170  1.00  1.18           H   new
ATOM      0 HD11 ILE A 177      -9.418 -24.772 -38.150  1.00  1.18           H   new
ATOM      0 HD12 ILE A 177      -9.467 -25.600 -36.801  1.00  1.18           H   new
ATOM      0 HD13 ILE A 177      -9.893 -24.075 -36.809  1.00  1.18           H   new
ATOM   2717  N   MET A 178      -5.729 -24.862 -32.930  1.00  1.14           N
ATOM   2718  CA  MET A 178      -5.345 -24.683 -31.540  1.00  1.14           C
ATOM   2719  C   MET A 178      -3.890 -24.276 -31.408  1.00  1.14           C
ATOM   2720  O   MET A 178      -3.574 -23.381 -30.635  1.00  1.14           O
ATOM   2721  CB  MET A 178      -5.567 -25.950 -30.752  1.00  1.14           C
ATOM   2722  CG  MET A 178      -6.959 -26.323 -30.524  1.00  1.14           C
ATOM   2723  SD  MET A 178      -7.077 -27.883 -29.670  1.00  1.14           S
ATOM   2724  CE  MET A 178      -8.815 -27.954 -29.633  1.00  1.14           C
ATOM      0  H   MET A 178      -6.005 -25.651 -33.131  1.00  1.14           H   new
ATOM      0  HA  MET A 178      -5.904 -23.974 -31.186  1.00  1.14           H   new
ATOM      0  HB2 MET A 178      -5.126 -26.680 -31.215  1.00  1.14           H   new
ATOM      0  HB3 MET A 178      -5.130 -25.856 -29.891  1.00  1.14           H   new
ATOM      0  HG2 MET A 178      -7.400 -25.633 -30.005  1.00  1.14           H   new
ATOM      0  HG3 MET A 178      -7.424 -26.380 -31.373  1.00  1.14           H   new
ATOM      0  HE1 MET A 178      -9.096 -28.768 -29.187  1.00  1.14           H   new
ATOM      0  HE2 MET A 178      -9.160 -27.186 -29.151  1.00  1.14           H   new
ATOM      0  HE3 MET A 178      -9.159 -27.947 -30.540  1.00  1.14           H   new
ATOM   2734  N   LEU A 179      -2.995 -24.899 -32.172  1.00  1.12           N
ATOM   2735  CA  LEU A 179      -1.581 -24.559 -32.066  1.00  1.12           C
ATOM   2736  C   LEU A 179      -1.352 -23.084 -32.307  1.00  1.12           C
ATOM   2737  O   LEU A 179      -0.582 -22.441 -31.581  1.00  1.12           O
ATOM   2738  CB  LEU A 179      -0.720 -25.395 -33.007  1.00  1.12           C
ATOM   2739  CG  LEU A 179       0.771 -25.042 -32.979  1.00  1.12           C
ATOM   2740  CD1 LEU A 179       1.273 -25.171 -31.560  1.00  1.12           C
ATOM   2741  CD2 LEU A 179       1.530 -26.012 -33.901  1.00  1.12           C
ATOM      0  H   LEU A 179      -3.182 -25.510 -32.747  1.00  1.12           H   new
ATOM      0  HA  LEU A 179      -1.310 -24.767 -31.158  1.00  1.12           H   new
ATOM      0  HB2 LEU A 179      -0.824 -26.332 -32.777  1.00  1.12           H   new
ATOM      0  HB3 LEU A 179      -1.050 -25.287 -33.913  1.00  1.12           H   new
ATOM      0  HG  LEU A 179       0.912 -24.133 -33.288  1.00  1.12           H   new
ATOM      0 HD11 LEU A 179       2.217 -24.950 -31.529  1.00  1.12           H   new
ATOM      0 HD12 LEU A 179       0.780 -24.564 -30.986  1.00  1.12           H   new
ATOM      0 HD13 LEU A 179       1.145 -26.082 -31.253  1.00  1.12           H   new
ATOM      0 HD21 LEU A 179       2.476 -25.796 -33.890  1.00  1.12           H   new
ATOM      0 HD22 LEU A 179       1.403 -26.922 -33.589  1.00  1.12           H   new
ATOM      0 HD23 LEU A 179       1.191 -25.931 -34.806  1.00  1.12           H   new
ATOM   2753  N   ILE A 180      -2.023 -22.523 -33.302  1.00  1.10           N
ATOM   2754  CA  ILE A 180      -1.872 -21.101 -33.553  1.00  1.10           C
ATOM   2755  C   ILE A 180      -2.375 -20.299 -32.342  1.00  1.10           C
ATOM   2756  O   ILE A 180      -1.716 -19.366 -31.875  1.00  1.10           O
ATOM   2757  CB  ILE A 180      -2.613 -20.683 -34.827  1.00  1.10           C
ATOM   2758  CG1 ILE A 180      -1.918 -21.326 -36.013  1.00  1.10           C
ATOM   2759  CG2 ILE A 180      -2.622 -19.177 -34.949  1.00  1.10           C
ATOM   2760  CD1 ILE A 180      -2.657 -21.237 -37.324  1.00  1.10           C
ATOM      0  H   ILE A 180      -2.559 -22.937 -33.832  1.00  1.10           H   new
ATOM      0  HA  ILE A 180      -0.930 -20.911 -33.686  1.00  1.10           H   new
ATOM      0  HB  ILE A 180      -3.536 -20.979 -34.797  1.00  1.10           H   new
ATOM      0 HG12 ILE A 180      -1.048 -20.912 -36.121  1.00  1.10           H   new
ATOM      0 HG13 ILE A 180      -1.764 -22.262 -35.809  1.00  1.10           H   new
ATOM      0 HG21 ILE A 180      -3.093 -18.920 -35.757  1.00  1.10           H   new
ATOM      0 HG22 ILE A 180      -3.069 -18.792 -34.179  1.00  1.10           H   new
ATOM      0 HG23 ILE A 180      -1.710 -18.850 -34.989  1.00  1.10           H   new
ATOM      0 HD11 ILE A 180      -2.138 -21.673 -38.018  1.00  1.10           H   new
ATOM      0 HD12 ILE A 180      -3.518 -21.676 -37.241  1.00  1.10           H   new
ATOM      0 HD13 ILE A 180      -2.791 -20.305 -37.558  1.00  1.10           H   new
ATOM   2772  N   LEU A 181      -3.528 -20.679 -31.793  1.00  1.11           N
ATOM   2773  CA  LEU A 181      -4.075 -19.960 -30.643  1.00  1.11           C
ATOM   2774  C   LEU A 181      -3.133 -20.037 -29.420  1.00  1.11           C
ATOM   2775  O   LEU A 181      -2.951 -19.050 -28.697  1.00  1.11           O
ATOM   2776  CB  LEU A 181      -5.444 -20.558 -30.301  1.00  1.11           C
ATOM   2777  CG  LEU A 181      -6.540 -20.334 -31.372  1.00  1.11           C
ATOM   2778  CD1 LEU A 181      -7.785 -21.134 -31.010  1.00  1.11           C
ATOM   2779  CD2 LEU A 181      -6.848 -18.867 -31.474  1.00  1.11           C
ATOM      0  H   LEU A 181      -4.004 -21.341 -32.067  1.00  1.11           H   new
ATOM      0  HA  LEU A 181      -4.166 -19.022 -30.873  1.00  1.11           H   new
ATOM      0  HB2 LEU A 181      -5.339 -21.512 -30.159  1.00  1.11           H   new
ATOM      0  HB3 LEU A 181      -5.748 -20.178 -29.462  1.00  1.11           H   new
ATOM      0  HG  LEU A 181      -6.224 -20.642 -32.236  1.00  1.11           H   new
ATOM      0 HD11 LEU A 181      -8.469 -20.991 -31.683  1.00  1.11           H   new
ATOM      0 HD12 LEU A 181      -7.563 -22.078 -30.970  1.00  1.11           H   new
ATOM      0 HD13 LEU A 181      -8.117 -20.844 -30.146  1.00  1.11           H   new
ATOM      0 HD21 LEU A 181      -7.534 -18.726 -32.145  1.00  1.11           H   new
ATOM      0 HD22 LEU A 181      -7.163 -18.542 -30.616  1.00  1.11           H   new
ATOM      0 HD23 LEU A 181      -6.045 -18.384 -31.727  1.00  1.11           H   new
ATOM   2791  N   VAL A 182      -2.518 -21.211 -29.220  1.00  1.14           N
ATOM   2792  CA  VAL A 182      -1.575 -21.474 -28.128  1.00  1.14           C
ATOM   2793  C   VAL A 182      -0.313 -20.656 -28.303  1.00  1.14           C
ATOM   2794  O   VAL A 182       0.194 -20.061 -27.351  1.00  1.14           O
ATOM   2795  CB  VAL A 182      -1.216 -22.976 -28.096  1.00  1.14           C
ATOM   2796  CG1 VAL A 182      -0.109 -23.282 -27.127  1.00  1.14           C
ATOM   2797  CG2 VAL A 182      -2.389 -23.736 -27.694  1.00  1.14           C
ATOM      0  H   VAL A 182      -2.643 -21.892 -29.730  1.00  1.14           H   new
ATOM      0  HA  VAL A 182      -1.996 -21.222 -27.291  1.00  1.14           H   new
ATOM      0  HB  VAL A 182      -0.917 -23.219 -28.986  1.00  1.14           H   new
ATOM      0 HG11 VAL A 182       0.081 -24.233 -27.142  1.00  1.14           H   new
ATOM      0 HG12 VAL A 182       0.688 -22.790 -27.380  1.00  1.14           H   new
ATOM      0 HG13 VAL A 182      -0.380 -23.021 -26.233  1.00  1.14           H   new
ATOM      0 HG21 VAL A 182      -2.171 -24.681 -27.672  1.00  1.14           H   new
ATOM      0 HG22 VAL A 182      -2.674 -23.450 -26.812  1.00  1.14           H   new
ATOM      0 HG23 VAL A 182      -3.106 -23.585 -28.330  1.00  1.14           H   new
ATOM   2807  N   SER A 183       0.189 -20.622 -29.532  1.00  1.19           N
ATOM   2808  CA  SER A 183       1.392 -19.890 -29.859  1.00  1.19           C
ATOM   2809  C   SER A 183       1.208 -18.397 -29.604  1.00  1.19           C
ATOM   2810  O   SER A 183       2.069 -17.753 -28.994  1.00  1.19           O
ATOM   2811  CB  SER A 183       1.706 -20.140 -31.312  1.00  1.19           C
ATOM   2812  OG  SER A 183       1.982 -21.498 -31.520  1.00  1.19           O
ATOM      0  H   SER A 183      -0.166 -21.028 -30.201  1.00  1.19           H   new
ATOM      0  HA  SER A 183       2.124 -20.191 -29.298  1.00  1.19           H   new
ATOM      0  HB2 SER A 183       0.956 -19.867 -31.864  1.00  1.19           H   new
ATOM      0  HB3 SER A 183       2.467 -19.603 -31.582  1.00  1.19           H   new
ATOM      0  HG  SER A 183       1.261 -21.928 -31.560  1.00  1.19           H   new
ATOM   2818  N   MET A 184       0.052 -17.852 -29.995  1.00  1.29           N
ATOM   2819  CA  MET A 184      -0.185 -16.439 -29.747  1.00  1.29           C
ATOM   2820  C   MET A 184      -0.291 -16.191 -28.248  1.00  1.29           C
ATOM   2821  O   MET A 184       0.258 -15.208 -27.736  1.00  1.29           O
ATOM   2822  CB  MET A 184      -1.459 -15.975 -30.441  1.00  1.29           C
ATOM   2823  CG  MET A 184      -1.382 -15.920 -31.959  1.00  1.29           C
ATOM   2824  SD  MET A 184      -2.820 -15.119 -32.680  1.00  1.29           S
ATOM   2825  CE  MET A 184      -4.083 -16.301 -32.284  1.00  1.29           C
ATOM      0  H   MET A 184      -0.585 -18.272 -30.392  1.00  1.29           H   new
ATOM      0  HA  MET A 184       0.561 -15.933 -30.106  1.00  1.29           H   new
ATOM      0  HB2 MET A 184      -2.183 -16.569 -30.189  1.00  1.29           H   new
ATOM      0  HB3 MET A 184      -1.688 -15.092 -30.110  1.00  1.29           H   new
ATOM      0  HG2 MET A 184      -0.580 -15.442 -32.224  1.00  1.29           H   new
ATOM      0  HG3 MET A 184      -1.305 -16.821 -32.311  1.00  1.29           H   new
ATOM      0  HE1 MET A 184      -4.937 -15.989 -32.623  1.00  1.29           H   new
ATOM      0  HE2 MET A 184      -3.867 -17.155 -32.691  1.00  1.29           H   new
ATOM      0  HE3 MET A 184      -4.137 -16.407 -31.321  1.00  1.29           H   new
ATOM   2835  N   ALA A 185      -0.965 -17.105 -27.530  1.00  1.42           N
ATOM   2836  CA  ALA A 185      -1.095 -16.964 -26.091  1.00  1.42           C
ATOM   2837  C   ALA A 185       0.268 -16.973 -25.447  1.00  1.42           C
ATOM   2838  O   ALA A 185       0.518 -16.224 -24.507  1.00  1.42           O
ATOM   2839  CB  ALA A 185      -1.931 -18.086 -25.510  1.00  1.42           C
ATOM      0  H   ALA A 185      -1.346 -17.801 -27.862  1.00  1.42           H   new
ATOM      0  HA  ALA A 185      -1.537 -16.120 -25.910  1.00  1.42           H   new
ATOM      0  HB1 ALA A 185      -2.004 -17.971 -24.550  1.00  1.42           H   new
ATOM      0  HB2 ALA A 185      -2.816 -18.068 -25.906  1.00  1.42           H   new
ATOM      0  HB3 ALA A 185      -1.508 -18.938 -25.702  1.00  1.42           H   new
ATOM   2845  N   ALA A 186       1.168 -17.812 -25.956  1.00  1.60           N
ATOM   2846  CA  ALA A 186       2.495 -17.903 -25.388  1.00  1.60           C
ATOM   2847  C   ALA A 186       3.221 -16.603 -25.466  1.00  1.60           C
ATOM   2848  O   ALA A 186       3.869 -16.189 -24.505  1.00  1.60           O
ATOM   2849  CB  ALA A 186       3.299 -18.929 -26.105  1.00  1.60           C
ATOM      0  H   ALA A 186       1.025 -18.331 -26.626  1.00  1.60           H   new
ATOM      0  HA  ALA A 186       2.385 -18.149 -24.456  1.00  1.60           H   new
ATOM      0  HB1 ALA A 186       4.185 -18.978 -25.713  1.00  1.60           H   new
ATOM      0  HB2 ALA A 186       2.864 -19.793 -26.029  1.00  1.60           H   new
ATOM      0  HB3 ALA A 186       3.373 -18.686 -27.041  1.00  1.60           H   new
ATOM   2855  N   VAL A 187       3.073 -15.916 -26.587  1.00  1.83           N
ATOM   2856  CA  VAL A 187       3.739 -14.644 -26.731  1.00  1.83           C
ATOM   2857  C   VAL A 187       3.190 -13.668 -25.712  1.00  1.83           C
ATOM   2858  O   VAL A 187       3.941 -12.913 -25.113  1.00  1.83           O
ATOM   2859  CB  VAL A 187       3.613 -14.107 -28.151  1.00  1.83           C
ATOM   2860  CG1 VAL A 187       4.154 -12.692 -28.198  1.00  1.83           C
ATOM   2861  CG2 VAL A 187       4.401 -15.025 -29.077  1.00  1.83           C
ATOM      0  H   VAL A 187       2.601 -16.165 -27.261  1.00  1.83           H   new
ATOM      0  HA  VAL A 187       4.687 -14.765 -26.564  1.00  1.83           H   new
ATOM      0  HB  VAL A 187       2.686 -14.086 -28.435  1.00  1.83           H   new
ATOM      0 HG11 VAL A 187       4.076 -12.345 -29.101  1.00  1.83           H   new
ATOM      0 HG12 VAL A 187       3.646 -12.131 -27.592  1.00  1.83           H   new
ATOM      0 HG13 VAL A 187       5.087 -12.693 -27.932  1.00  1.83           H   new
ATOM      0 HG21 VAL A 187       4.334 -14.700 -29.989  1.00  1.83           H   new
ATOM      0 HG22 VAL A 187       5.332 -15.036 -28.806  1.00  1.83           H   new
ATOM      0 HG23 VAL A 187       4.039 -15.924 -29.027  1.00  1.83           H   new
ATOM   2871  N   VAL A 188       1.877 -13.683 -25.511  1.00  2.10           N
ATOM   2872  CA  VAL A 188       1.263 -12.803 -24.526  1.00  2.10           C
ATOM   2873  C   VAL A 188       1.731 -13.122 -23.094  1.00  2.10           C
ATOM   2874  O   VAL A 188       2.038 -12.215 -22.317  1.00  2.10           O
ATOM   2875  CB  VAL A 188      -0.269 -12.915 -24.608  1.00  2.10           C
ATOM   2876  CG1 VAL A 188      -0.909 -12.156 -23.464  1.00  2.10           C
ATOM   2877  CG2 VAL A 188      -0.732 -12.383 -25.952  1.00  2.10           C
ATOM      0  H   VAL A 188       1.327 -14.193 -25.932  1.00  2.10           H   new
ATOM      0  HA  VAL A 188       1.540 -11.896 -24.731  1.00  2.10           H   new
ATOM      0  HB  VAL A 188      -0.539 -13.844 -24.531  1.00  2.10           H   new
ATOM      0 HG11 VAL A 188      -1.874 -12.233 -23.524  1.00  2.10           H   new
ATOM      0 HG12 VAL A 188      -0.608 -12.528 -22.620  1.00  2.10           H   new
ATOM      0 HG13 VAL A 188      -0.656 -11.221 -23.514  1.00  2.10           H   new
ATOM      0 HG21 VAL A 188      -1.698 -12.450 -26.012  1.00  2.10           H   new
ATOM      0 HG22 VAL A 188      -0.467 -11.454 -26.041  1.00  2.10           H   new
ATOM      0 HG23 VAL A 188      -0.328 -12.904 -26.663  1.00  2.10           H   new
ATOM   2887  N   VAL A 189       1.779 -14.412 -22.749  1.00  2.39           N
ATOM   2888  CA  VAL A 189       2.205 -14.867 -21.424  1.00  2.39           C
ATOM   2889  C   VAL A 189       3.681 -14.591 -21.121  1.00  2.39           C
ATOM   2890  O   VAL A 189       4.018 -14.143 -20.024  1.00  2.39           O
ATOM   2891  CB  VAL A 189       1.937 -16.384 -21.272  1.00  2.39           C
ATOM   2892  CG1 VAL A 189       2.563 -16.922 -19.986  1.00  2.39           C
ATOM   2893  CG2 VAL A 189       0.429 -16.642 -21.238  1.00  2.39           C
ATOM      0  H   VAL A 189       1.563 -15.051 -23.282  1.00  2.39           H   new
ATOM      0  HA  VAL A 189       1.682 -14.355 -20.787  1.00  2.39           H   new
ATOM      0  HB  VAL A 189       2.336 -16.839 -22.030  1.00  2.39           H   new
ATOM      0 HG11 VAL A 189       2.383 -17.872 -19.911  1.00  2.39           H   new
ATOM      0 HG12 VAL A 189       3.522 -16.775 -20.007  1.00  2.39           H   new
ATOM      0 HG13 VAL A 189       2.182 -16.460 -19.223  1.00  2.39           H   new
ATOM      0 HG21 VAL A 189       0.265 -17.593 -21.143  1.00  2.39           H   new
ATOM      0 HG22 VAL A 189       0.037 -16.170 -20.487  1.00  2.39           H   new
ATOM      0 HG23 VAL A 189       0.028 -16.326 -22.063  1.00  2.39           H   new
ATOM   2903  N   ASN A 190       4.558 -14.884 -22.079  1.00  2.62           N
ATOM   2904  CA  ASN A 190       5.990 -14.698 -21.896  1.00  2.62           C
ATOM   2905  C   ASN A 190       6.691 -14.242 -23.180  1.00  2.62           C
ATOM   2906  O   ASN A 190       7.402 -15.039 -23.791  1.00  2.62           O
ATOM   2907  CB  ASN A 190       6.623 -15.992 -21.407  1.00  2.62           C
ATOM   2908  CG  ASN A 190       8.089 -15.844 -21.055  1.00  2.62           C
ATOM   2909  ND2 ASN A 190       8.752 -16.952 -20.815  1.00  2.62           N
ATOM   2910  OD1 ASN A 190       8.620 -14.723 -21.001  1.00  2.62           O
ATOM      0  H   ASN A 190       4.338 -15.195 -22.850  1.00  2.62           H   new
ATOM      0  HA  ASN A 190       6.103 -13.997 -21.235  1.00  2.62           H   new
ATOM      0  HB2 ASN A 190       6.140 -16.307 -20.627  1.00  2.62           H   new
ATOM      0  HB3 ASN A 190       6.528 -16.671 -22.093  1.00  2.62           H   new
ATOM      0 HD21 ASN A 190       9.587 -16.918 -20.611  1.00  2.62           H   new
ATOM      0 HD22 ASN A 190       8.351 -17.712 -20.862  1.00  2.62           H   new
ATOM   2917  N   PRO A 191       6.626 -12.952 -23.563  1.00  2.74           N
ATOM   2918  CA  PRO A 191       7.079 -12.417 -24.847  1.00  2.74           C
ATOM   2919  C   PRO A 191       8.589 -12.256 -24.965  1.00  2.74           C
ATOM   2920  O   PRO A 191       9.083 -11.163 -25.244  1.00  2.74           O
ATOM   2921  CB  PRO A 191       6.412 -11.035 -24.868  1.00  2.74           C
ATOM   2922  CG  PRO A 191       6.366 -10.627 -23.407  1.00  2.74           C
ATOM   2923  CD  PRO A 191       6.070 -11.931 -22.650  1.00  2.74           C
ATOM      0  HA  PRO A 191       6.849 -13.012 -25.578  1.00  2.74           H   new
ATOM      0  HB2 PRO A 191       6.922 -10.402 -25.398  1.00  2.74           H   new
ATOM      0  HB3 PRO A 191       5.523 -11.076 -25.254  1.00  2.74           H   new
ATOM      0  HG2 PRO A 191       7.208 -10.237 -23.123  1.00  2.74           H   new
ATOM      0  HG3 PRO A 191       5.678  -9.962 -23.248  1.00  2.74           H   new
ATOM      0  HD2 PRO A 191       6.498 -11.951 -21.780  1.00  2.74           H   new
ATOM      0  HD3 PRO A 191       5.120 -12.056 -22.501  1.00  2.74           H   new
ATOM   2931  N   SER A 192       9.319 -13.342 -24.765  1.00  2.71           N
ATOM   2932  CA  SER A 192      10.765 -13.320 -24.900  1.00  2.71           C
ATOM   2933  C   SER A 192      11.122 -13.457 -26.368  1.00  2.71           C
ATOM   2934  O   SER A 192      10.290 -13.866 -27.179  1.00  2.71           O
ATOM   2935  CB  SER A 192      11.416 -14.442 -24.100  1.00  2.71           C
ATOM   2936  OG  SER A 192      11.168 -15.729 -24.663  1.00  2.71           O
ATOM      0  H   SER A 192       8.993 -14.108 -24.549  1.00  2.71           H   new
ATOM      0  HA  SER A 192      11.098 -12.479 -24.550  1.00  2.71           H   new
ATOM      0  HB2 SER A 192      12.373 -14.291 -24.056  1.00  2.71           H   new
ATOM      0  HB3 SER A 192      11.083 -14.421 -23.189  1.00  2.71           H   new
ATOM      0  HG  SER A 192      10.345 -15.894 -24.634  1.00  2.71           H   new
ATOM   2942  N   VAL A 193      12.376 -13.210 -26.722  1.00  2.53           N
ATOM   2943  CA  VAL A 193      12.762 -13.388 -28.116  1.00  2.53           C
ATOM   2944  C   VAL A 193      12.556 -14.833 -28.544  1.00  2.53           C
ATOM   2945  O   VAL A 193      12.034 -15.108 -29.627  1.00  2.53           O
ATOM   2946  CB  VAL A 193      14.231 -12.999 -28.325  1.00  2.53           C
ATOM   2947  CG1 VAL A 193      14.668 -13.389 -29.720  1.00  2.53           C
ATOM   2948  CG2 VAL A 193      14.391 -11.505 -28.105  1.00  2.53           C
ATOM      0  H   VAL A 193      13.000 -12.947 -26.192  1.00  2.53           H   new
ATOM      0  HA  VAL A 193      12.202 -12.811 -28.658  1.00  2.53           H   new
ATOM      0  HB  VAL A 193      14.791 -13.469 -27.688  1.00  2.53           H   new
ATOM      0 HG11 VAL A 193      15.597 -13.142 -29.849  1.00  2.53           H   new
ATOM      0 HG12 VAL A 193      14.570 -14.347 -29.834  1.00  2.53           H   new
ATOM      0 HG13 VAL A 193      14.118 -12.928 -30.372  1.00  2.53           H   new
ATOM      0 HG21 VAL A 193      15.319 -11.256 -28.236  1.00  2.53           H   new
ATOM      0 HG22 VAL A 193      13.835 -11.023 -28.737  1.00  2.53           H   new
ATOM      0 HG23 VAL A 193      14.121 -11.280 -27.201  1.00  2.53           H   new
ATOM   2958  N   ARG A 194      12.968 -15.762 -27.685  1.00  2.24           N
ATOM   2959  CA  ARG A 194      12.808 -17.171 -27.980  1.00  2.24           C
ATOM   2960  C   ARG A 194      11.344 -17.571 -28.089  1.00  2.24           C
ATOM   2961  O   ARG A 194      10.993 -18.347 -28.976  1.00  2.24           O
ATOM   2962  CB  ARG A 194      13.487 -18.017 -26.922  1.00  2.24           C
ATOM   2963  CG  ARG A 194      15.004 -17.999 -26.971  1.00  2.24           C
ATOM   2964  CD  ARG A 194      15.585 -18.878 -25.927  1.00  2.24           C
ATOM   2965  NE  ARG A 194      17.038 -18.888 -25.955  1.00  2.24           N
ATOM   2966  CZ  ARG A 194      17.746 -19.652 -26.804  1.00  2.24           C
ATOM   2967  NH1 ARG A 194      17.096 -20.388 -27.662  1.00  2.24           N1+
ATOM   2968  NH2 ARG A 194      19.066 -19.663 -26.778  1.00  2.24           N
ATOM      0  H   ARG A 194      13.341 -15.592 -26.929  1.00  2.24           H   new
ATOM      0  HA  ARG A 194      13.226 -17.328 -28.841  1.00  2.24           H   new
ATOM      0  HB2 ARG A 194      13.200 -17.710 -26.047  1.00  2.24           H   new
ATOM      0  HB3 ARG A 194      13.184 -18.934 -27.015  1.00  2.24           H   new
ATOM      0  HG2 ARG A 194      15.305 -18.289 -27.846  1.00  2.24           H   new
ATOM      0  HG3 ARG A 194      15.323 -17.091 -26.848  1.00  2.24           H   new
ATOM      0  HD2 ARG A 194      15.283 -18.582 -25.054  1.00  2.24           H   new
ATOM      0  HD3 ARG A 194      15.256 -19.782 -26.049  1.00  2.24           H   new
ATOM      0  HE  ARG A 194      17.463 -18.383 -25.404  1.00  2.24           H   new
ATOM      0 HH11 ARG A 194      16.236 -20.376 -27.674  1.00  2.24           H   new
ATOM      0 HH12 ARG A 194      17.527 -20.885 -28.216  1.00  2.24           H   new
ATOM      0 HH21 ARG A 194      19.489 -19.175 -26.210  1.00  2.24           H   new
ATOM      0 HH22 ARG A 194      19.503 -20.158 -27.329  1.00  2.24           H   new
ATOM   2982  N   THR A 195      10.477 -17.006 -27.234  1.00  1.92           N
ATOM   2983  CA  THR A 195       9.053 -17.355 -27.266  1.00  1.92           C
ATOM   2984  C   THR A 195       8.451 -16.960 -28.590  1.00  1.92           C
ATOM   2985  O   THR A 195       7.681 -17.710 -29.188  1.00  1.92           O
ATOM   2986  CB  THR A 195       8.230 -16.631 -26.195  1.00  1.92           C
ATOM   2987  CG2 THR A 195       6.758 -17.038 -26.318  1.00  1.92           C
ATOM   2988  OG1 THR A 195       8.708 -16.961 -24.879  1.00  1.92           O
ATOM      0  H   THR A 195      10.693 -16.426 -26.637  1.00  1.92           H   new
ATOM      0  HA  THR A 195       9.019 -18.312 -27.111  1.00  1.92           H   new
ATOM      0  HB  THR A 195       8.320 -15.675 -26.329  1.00  1.92           H   new
ATOM      0  HG1 THR A 195       8.431 -16.390 -24.329  1.00  1.92           H   new
ATOM      0 HG21 THR A 195       6.238 -16.580 -25.640  1.00  1.92           H   new
ATOM      0 HG22 THR A 195       6.428 -16.796 -27.197  1.00  1.92           H   new
ATOM      0 HG23 THR A 195       6.676 -17.997 -26.195  1.00  1.92           H   new
ATOM   2996  N   VAL A 196       8.790 -15.762 -29.042  1.00  1.62           N
ATOM   2997  CA  VAL A 196       8.275 -15.271 -30.298  1.00  1.62           C
ATOM   2998  C   VAL A 196       8.783 -16.126 -31.456  1.00  1.62           C
ATOM   2999  O   VAL A 196       8.005 -16.497 -32.339  1.00  1.62           O
ATOM   3000  CB  VAL A 196       8.650 -13.798 -30.480  1.00  1.62           C
ATOM   3001  CG1 VAL A 196       8.272 -13.343 -31.871  1.00  1.62           C
ATOM   3002  CG2 VAL A 196       7.915 -12.967 -29.419  1.00  1.62           C
ATOM      0  H   VAL A 196       9.318 -15.221 -28.633  1.00  1.62           H   new
ATOM      0  HA  VAL A 196       7.307 -15.335 -30.290  1.00  1.62           H   new
ATOM      0  HB  VAL A 196       9.607 -13.680 -30.372  1.00  1.62           H   new
ATOM      0 HG11 VAL A 196       8.511 -12.410 -31.982  1.00  1.62           H   new
ATOM      0 HG12 VAL A 196       8.746 -13.878 -32.527  1.00  1.62           H   new
ATOM      0 HG13 VAL A 196       7.316 -13.449 -31.998  1.00  1.62           H   new
ATOM      0 HG21 VAL A 196       8.145 -12.031 -29.525  1.00  1.62           H   new
ATOM      0 HG22 VAL A 196       6.957 -13.078 -29.527  1.00  1.62           H   new
ATOM      0 HG23 VAL A 196       8.177 -13.266 -28.534  1.00  1.62           H   new
ATOM   3012  N   ARG A 197      10.076 -16.471 -31.454  1.00  1.38           N
ATOM   3013  CA  ARG A 197      10.605 -17.316 -32.519  1.00  1.38           C
ATOM   3014  C   ARG A 197       9.933 -18.693 -32.517  1.00  1.38           C
ATOM   3015  O   ARG A 197       9.583 -19.219 -33.580  1.00  1.38           O
ATOM   3016  CB  ARG A 197      12.105 -17.479 -32.360  1.00  1.38           C
ATOM   3017  CG  ARG A 197      12.922 -16.239 -32.664  1.00  1.38           C
ATOM   3018  CD  ARG A 197      14.357 -16.449 -32.365  1.00  1.38           C
ATOM   3019  NE  ARG A 197      15.154 -15.270 -32.675  1.00  1.38           N
ATOM   3020  CZ  ARG A 197      16.438 -15.091 -32.309  1.00  1.38           C
ATOM   3021  NH1 ARG A 197      17.059 -16.016 -31.615  1.00  1.38           N1+
ATOM   3022  NH2 ARG A 197      17.073 -13.980 -32.644  1.00  1.38           N
ATOM      0  H   ARG A 197      10.648 -16.231 -30.858  1.00  1.38           H   new
ATOM      0  HA  ARG A 197      10.415 -16.883 -33.366  1.00  1.38           H   new
ATOM      0  HB2 ARG A 197      12.291 -17.757 -31.450  1.00  1.38           H   new
ATOM      0  HB3 ARG A 197      12.402 -18.196 -32.942  1.00  1.38           H   new
ATOM      0  HG2 ARG A 197      12.816 -16.001 -33.598  1.00  1.38           H   new
ATOM      0  HG3 ARG A 197      12.587 -15.493 -32.142  1.00  1.38           H   new
ATOM      0  HD2 ARG A 197      14.462 -16.673 -31.427  1.00  1.38           H   new
ATOM      0  HD3 ARG A 197      14.686 -17.205 -32.876  1.00  1.38           H   new
ATOM      0  HE  ARG A 197      14.777 -14.642 -33.125  1.00  1.38           H   new
ATOM      0 HH11 ARG A 197      16.646 -16.737 -31.394  1.00  1.38           H   new
ATOM      0 HH12 ARG A 197      17.879 -15.901 -31.382  1.00  1.38           H   new
ATOM      0 HH21 ARG A 197      16.666 -13.372 -33.096  1.00  1.38           H   new
ATOM      0 HH22 ARG A 197      17.893 -13.866 -32.410  1.00  1.38           H   new
ATOM   3036  N   GLU A 198       9.708 -19.245 -31.320  1.00  1.19           N
ATOM   3037  CA  GLU A 198       9.061 -20.539 -31.139  1.00  1.19           C
ATOM   3038  C   GLU A 198       7.646 -20.468 -31.682  1.00  1.19           C
ATOM   3039  O   GLU A 198       7.207 -21.328 -32.452  1.00  1.19           O
ATOM   3040  CB  GLU A 198       9.088 -20.897 -29.642  1.00  1.19           C
ATOM   3041  CG  GLU A 198       8.505 -22.205 -29.244  1.00  1.19           C
ATOM   3042  CD  GLU A 198       8.712 -22.513 -27.775  1.00  1.19           C
ATOM   3043  OE1 GLU A 198       9.508 -21.855 -27.156  1.00  1.19           O
ATOM   3044  OE2 GLU A 198       8.043 -23.381 -27.255  1.00  1.19           O1-
ATOM      0  H   GLU A 198       9.933 -18.867 -30.581  1.00  1.19           H   new
ATOM      0  HA  GLU A 198       9.529 -21.236 -31.626  1.00  1.19           H   new
ATOM      0  HB2 GLU A 198      10.011 -20.877 -29.345  1.00  1.19           H   new
ATOM      0  HB3 GLU A 198       8.619 -20.199 -29.158  1.00  1.19           H   new
ATOM      0  HG2 GLU A 198       7.555 -22.205 -29.440  1.00  1.19           H   new
ATOM      0  HG3 GLU A 198       8.905 -22.909 -29.778  1.00  1.19           H   new
ATOM   3051  N   ALA A 199       6.940 -19.395 -31.321  1.00  1.06           N
ATOM   3052  CA  ALA A 199       5.586 -19.174 -31.778  1.00  1.06           C
ATOM   3053  C   ALA A 199       5.556 -19.094 -33.299  1.00  1.06           C
ATOM   3054  O   ALA A 199       4.651 -19.636 -33.934  1.00  1.06           O
ATOM   3055  CB  ALA A 199       5.044 -17.895 -31.158  1.00  1.06           C
ATOM      0  H   ALA A 199       7.241 -18.778 -30.803  1.00  1.06           H   new
ATOM      0  HA  ALA A 199       5.025 -19.916 -31.503  1.00  1.06           H   new
ATOM      0  HB1 ALA A 199       4.136 -17.746 -31.464  1.00  1.06           H   new
ATOM      0  HB2 ALA A 199       5.050 -17.976 -30.191  1.00  1.06           H   new
ATOM      0  HB3 ALA A 199       5.601 -17.146 -31.422  1.00  1.06           H   new
ATOM   3061  N   GLY A 200       6.578 -18.460 -33.885  1.00  0.97           N
ATOM   3062  CA  GLY A 200       6.729 -18.314 -35.328  1.00  0.97           C
ATOM   3063  C   GLY A 200       6.836 -19.666 -36.028  1.00  0.97           C
ATOM   3064  O   GLY A 200       6.136 -19.928 -37.015  1.00  0.97           O
ATOM      0  H   GLY A 200       7.216 -18.095 -33.438  1.00  0.97           H   new
ATOM      0  HA2 GLY A 200       5.971 -17.825 -35.684  1.00  0.97           H   new
ATOM      0  HA3 GLY A 200       7.521 -17.788 -35.518  1.00  0.97           H   new
ATOM   3068  N   ILE A 201       7.710 -20.534 -35.517  1.00  0.91           N
ATOM   3069  CA  ILE A 201       7.928 -21.858 -36.105  1.00  0.91           C
ATOM   3070  C   ILE A 201       6.648 -22.688 -36.060  1.00  0.91           C
ATOM   3071  O   ILE A 201       6.270 -23.331 -37.047  1.00  0.91           O
ATOM   3072  CB  ILE A 201       9.013 -22.620 -35.318  1.00  0.91           C
ATOM   3073  CG1 ILE A 201      10.400 -21.972 -35.495  1.00  0.91           C
ATOM   3074  CG2 ILE A 201       9.053 -24.100 -35.744  1.00  0.91           C
ATOM   3075  CD1 ILE A 201      11.452 -22.502 -34.498  1.00  0.91           C
ATOM      0  H   ILE A 201       8.192 -20.373 -34.823  1.00  0.91           H   new
ATOM      0  HA  ILE A 201       8.205 -21.727 -37.025  1.00  0.91           H   new
ATOM      0  HB  ILE A 201       8.781 -22.572 -34.377  1.00  0.91           H   new
ATOM      0 HG12 ILE A 201      10.712 -22.131 -36.400  1.00  0.91           H   new
ATOM      0 HG13 ILE A 201      10.317 -21.011 -35.388  1.00  0.91           H   new
ATOM      0 HG21 ILE A 201       9.740 -24.564 -35.240  1.00  0.91           H   new
ATOM      0 HG22 ILE A 201       8.192 -24.511 -35.569  1.00  0.91           H   new
ATOM      0 HG23 ILE A 201       9.253 -24.159 -36.691  1.00  0.91           H   new
ATOM      0 HD11 ILE A 201      12.301 -22.060 -34.657  1.00  0.91           H   new
ATOM      0 HD12 ILE A 201      11.159 -22.321 -33.591  1.00  0.91           H   new
ATOM      0 HD13 ILE A 201      11.559 -23.459 -34.618  1.00  0.91           H   new
ATOM   3087  N   LEU A 202       5.988 -22.676 -34.907  1.00  0.87           N
ATOM   3088  CA  LEU A 202       4.771 -23.440 -34.701  1.00  0.87           C
ATOM   3089  C   LEU A 202       3.603 -22.889 -35.514  1.00  0.87           C
ATOM   3090  O   LEU A 202       2.852 -23.653 -36.127  1.00  0.87           O
ATOM   3091  CB  LEU A 202       4.457 -23.375 -33.229  1.00  0.87           C
ATOM   3092  CG  LEU A 202       5.461 -24.056 -32.358  1.00  0.87           C
ATOM   3093  CD1 LEU A 202       5.193 -23.677 -30.982  1.00  0.87           C
ATOM   3094  CD2 LEU A 202       5.427 -25.589 -32.521  1.00  0.87           C
ATOM      0  H   LEU A 202       6.237 -22.221 -34.221  1.00  0.87           H   new
ATOM      0  HA  LEU A 202       4.904 -24.354 -34.998  1.00  0.87           H   new
ATOM      0  HB2 LEU A 202       4.392 -22.444 -32.963  1.00  0.87           H   new
ATOM      0  HB3 LEU A 202       3.587 -23.775 -33.076  1.00  0.87           H   new
ATOM      0  HG  LEU A 202       6.352 -23.775 -32.620  1.00  0.87           H   new
ATOM      0 HD11 LEU A 202       5.835 -24.109 -30.396  1.00  0.87           H   new
ATOM      0 HD12 LEU A 202       5.269 -22.714 -30.891  1.00  0.87           H   new
ATOM      0 HD13 LEU A 202       4.296 -23.955 -30.739  1.00  0.87           H   new
ATOM      0 HD21 LEU A 202       6.092 -25.991 -31.940  1.00  0.87           H   new
ATOM      0 HD22 LEU A 202       4.547 -25.920 -32.283  1.00  0.87           H   new
ATOM      0 HD23 LEU A 202       5.621 -25.821 -33.443  1.00  0.87           H   new
ATOM   3106  N   THR A 203       3.489 -21.556 -35.575  1.00  0.85           N
ATOM   3107  CA  THR A 203       2.427 -20.903 -36.320  1.00  0.85           C
ATOM   3108  C   THR A 203       2.590 -21.203 -37.788  1.00  0.85           C
ATOM   3109  O   THR A 203       1.616 -21.514 -38.468  1.00  0.85           O
ATOM   3110  CB  THR A 203       2.423 -19.379 -36.125  1.00  0.85           C
ATOM   3111  CG2 THR A 203       1.314 -18.750 -36.961  1.00  0.85           C
ATOM   3112  OG1 THR A 203       2.221 -19.074 -34.748  1.00  0.85           O
ATOM      0  H   THR A 203       4.029 -21.013 -35.183  1.00  0.85           H   new
ATOM      0  HA  THR A 203       1.585 -21.248 -35.984  1.00  0.85           H   new
ATOM      0  HB  THR A 203       3.277 -19.019 -36.412  1.00  0.85           H   new
ATOM      0  HG1 THR A 203       2.878 -19.347 -34.301  1.00  0.85           H   new
ATOM      0 HG21 THR A 203       1.318 -17.789 -36.833  1.00  0.85           H   new
ATOM      0 HG22 THR A 203       1.461 -18.951 -37.898  1.00  0.85           H   new
ATOM      0 HG23 THR A 203       0.457 -19.109 -36.684  1.00  0.85           H   new
ATOM   3120  N   THR A 204       3.831 -21.121 -38.276  1.00  0.84           N
ATOM   3121  CA  THR A 204       4.114 -21.401 -39.667  1.00  0.84           C
ATOM   3122  C   THR A 204       3.726 -22.824 -39.989  1.00  0.84           C
ATOM   3123  O   THR A 204       3.032 -23.076 -40.974  1.00  0.84           O
ATOM   3124  CB  THR A 204       5.610 -21.223 -39.977  1.00  0.84           C
ATOM   3125  CG2 THR A 204       5.890 -21.618 -41.429  1.00  0.84           C
ATOM   3126  OG1 THR A 204       5.992 -19.861 -39.739  1.00  0.84           O
ATOM      0  H   THR A 204       4.519 -20.903 -37.808  1.00  0.84           H   new
ATOM      0  HA  THR A 204       3.602 -20.777 -40.205  1.00  0.84           H   new
ATOM      0  HB  THR A 204       6.133 -21.798 -39.397  1.00  0.84           H   new
ATOM      0  HG1 THR A 204       6.087 -19.737 -38.914  1.00  0.84           H   new
ATOM      0 HG21 THR A 204       6.834 -21.504 -41.619  1.00  0.84           H   new
ATOM      0 HG22 THR A 204       5.643 -22.546 -41.566  1.00  0.84           H   new
ATOM      0 HG23 THR A 204       5.371 -21.055 -42.024  1.00  0.84           H   new
ATOM   3134  N   ALA A 205       4.115 -23.766 -39.133  1.00  0.83           N
ATOM   3135  CA  ALA A 205       3.784 -25.151 -39.387  1.00  0.83           C
ATOM   3136  C   ALA A 205       2.286 -25.349 -39.489  1.00  0.83           C
ATOM   3137  O   ALA A 205       1.773 -26.022 -40.398  1.00  0.83           O
ATOM   3138  CB  ALA A 205       4.307 -25.996 -38.251  1.00  0.83           C
ATOM      0  H   ALA A 205       4.563 -23.622 -38.413  1.00  0.83           H   new
ATOM      0  HA  ALA A 205       4.189 -25.412 -40.229  1.00  0.83           H   new
ATOM      0  HB1 ALA A 205       4.089 -26.927 -38.413  1.00  0.83           H   new
ATOM      0  HB2 ALA A 205       5.270 -25.896 -38.189  1.00  0.83           H   new
ATOM      0  HB3 ALA A 205       3.899 -25.709 -37.419  1.00  0.83           H   new
ATOM   3144  N   ALA A 206       1.575 -24.713 -38.562  1.00  0.83           N
ATOM   3145  CA  ALA A 206       0.141 -24.811 -38.518  1.00  0.83           C
ATOM   3146  C   ALA A 206      -0.504 -24.193 -39.733  1.00  0.83           C
ATOM   3147  O   ALA A 206      -1.413 -24.776 -40.324  1.00  0.83           O
ATOM   3148  CB  ALA A 206      -0.347 -24.130 -37.276  1.00  0.83           C
ATOM      0  H   ALA A 206       1.918 -24.217 -37.948  1.00  0.83           H   new
ATOM      0  HA  ALA A 206      -0.104 -25.749 -38.511  1.00  0.83           H   new
ATOM      0  HB1 ALA A 206      -1.314 -24.189 -37.233  1.00  0.83           H   new
ATOM      0  HB2 ALA A 206       0.037 -24.562 -36.497  1.00  0.83           H   new
ATOM      0  HB3 ALA A 206      -0.080 -23.197 -37.292  1.00  0.83           H   new
ATOM   3154  N   ALA A 207      -0.013 -23.026 -40.142  1.00  0.83           N
ATOM   3155  CA  ALA A 207      -0.572 -22.326 -41.279  1.00  0.83           C
ATOM   3156  C   ALA A 207      -0.403 -23.131 -42.549  1.00  0.83           C
ATOM   3157  O   ALA A 207      -1.359 -23.315 -43.302  1.00  0.83           O
ATOM   3158  CB  ALA A 207       0.097 -20.980 -41.417  1.00  0.83           C
ATOM      0  H   ALA A 207       0.649 -22.625 -39.767  1.00  0.83           H   new
ATOM      0  HA  ALA A 207      -1.523 -22.201 -41.132  1.00  0.83           H   new
ATOM      0  HB1 ALA A 207      -0.276 -20.509 -42.179  1.00  0.83           H   new
ATOM      0  HB2 ALA A 207      -0.052 -20.460 -40.612  1.00  0.83           H   new
ATOM      0  HB3 ALA A 207       1.050 -21.104 -41.550  1.00  0.83           H   new
ATOM   3164  N   VAL A 208       0.782 -23.718 -42.731  1.00  0.84           N
ATOM   3165  CA  VAL A 208       1.036 -24.519 -43.914  1.00  0.84           C
ATOM   3166  C   VAL A 208       0.118 -25.710 -43.932  1.00  0.84           C
ATOM   3167  O   VAL A 208      -0.523 -26.000 -44.942  1.00  0.84           O
ATOM   3168  CB  VAL A 208       2.499 -25.002 -43.952  1.00  0.84           C
ATOM   3169  CG1 VAL A 208       2.687 -26.024 -45.080  1.00  0.84           C
ATOM   3170  CG2 VAL A 208       3.425 -23.802 -44.166  1.00  0.84           C
ATOM      0  H   VAL A 208       1.442 -23.662 -42.183  1.00  0.84           H   new
ATOM      0  HA  VAL A 208       0.872 -23.965 -44.693  1.00  0.84           H   new
ATOM      0  HB  VAL A 208       2.719 -25.429 -43.109  1.00  0.84           H   new
ATOM      0 HG11 VAL A 208       3.610 -26.322 -45.096  1.00  0.84           H   new
ATOM      0 HG12 VAL A 208       2.105 -26.785 -44.928  1.00  0.84           H   new
ATOM      0 HG13 VAL A 208       2.466 -25.612 -45.930  1.00  0.84           H   new
ATOM      0 HG21 VAL A 208       4.346 -24.104 -44.190  1.00  0.84           H   new
ATOM      0 HG22 VAL A 208       3.205 -23.369 -45.006  1.00  0.84           H   new
ATOM      0 HG23 VAL A 208       3.311 -23.171 -43.438  1.00  0.84           H   new
ATOM   3180  N   THR A 209      -0.001 -26.373 -42.798  1.00  0.88           N
ATOM   3181  CA  THR A 209      -0.843 -27.534 -42.724  1.00  0.88           C
ATOM   3182  C   THR A 209      -2.305 -27.187 -43.003  1.00  0.88           C
ATOM   3183  O   THR A 209      -2.971 -27.856 -43.791  1.00  0.88           O
ATOM   3184  CB  THR A 209      -0.693 -28.183 -41.354  1.00  0.88           C
ATOM   3185  CG2 THR A 209      -1.551 -29.407 -41.291  1.00  0.88           C
ATOM   3186  OG1 THR A 209       0.676 -28.565 -41.150  1.00  0.88           O
ATOM      0  H   THR A 209       0.398 -26.164 -42.065  1.00  0.88           H   new
ATOM      0  HA  THR A 209      -0.563 -28.161 -43.409  1.00  0.88           H   new
ATOM      0  HB  THR A 209      -0.963 -27.552 -40.668  1.00  0.88           H   new
ATOM      0  HG1 THR A 209       1.124 -27.892 -40.920  1.00  0.88           H   new
ATOM      0 HG21 THR A 209      -1.458 -29.823 -40.420  1.00  0.88           H   new
ATOM      0 HG22 THR A 209      -2.478 -29.160 -41.434  1.00  0.88           H   new
ATOM      0 HG23 THR A 209      -1.274 -30.032 -41.979  1.00  0.88           H   new
ATOM   3194  N   LEU A 210      -2.806 -26.105 -42.419  1.00  0.96           N
ATOM   3195  CA  LEU A 210      -4.190 -25.714 -42.657  1.00  0.96           C
ATOM   3196  C   LEU A 210      -4.427 -25.365 -44.134  1.00  0.96           C
ATOM   3197  O   LEU A 210      -5.496 -25.647 -44.680  1.00  0.96           O
ATOM   3198  CB  LEU A 210      -4.547 -24.539 -41.735  1.00  0.96           C
ATOM   3199  CG  LEU A 210      -4.630 -24.914 -40.223  1.00  0.96           C
ATOM   3200  CD1 LEU A 210      -4.759 -23.668 -39.369  1.00  0.96           C
ATOM   3201  CD2 LEU A 210      -5.814 -25.826 -40.008  1.00  0.96           C
ATOM      0  H   LEU A 210      -2.368 -25.589 -41.888  1.00  0.96           H   new
ATOM      0  HA  LEU A 210      -4.772 -26.463 -42.452  1.00  0.96           H   new
ATOM      0  HB2 LEU A 210      -3.885 -23.839 -41.848  1.00  0.96           H   new
ATOM      0  HB3 LEU A 210      -5.400 -24.170 -42.014  1.00  0.96           H   new
ATOM      0  HG  LEU A 210      -3.816 -25.371 -39.960  1.00  0.96           H   new
ATOM      0 HD11 LEU A 210      -4.809 -23.920 -38.434  1.00  0.96           H   new
ATOM      0 HD12 LEU A 210      -3.986 -23.098 -39.509  1.00  0.96           H   new
ATOM      0 HD13 LEU A 210      -5.564 -23.187 -39.617  1.00  0.96           H   new
ATOM      0 HD21 LEU A 210      -5.873 -26.064 -39.070  1.00  0.96           H   new
ATOM      0 HD22 LEU A 210      -6.627 -25.370 -40.277  1.00  0.96           H   new
ATOM      0 HD23 LEU A 210      -5.704 -26.630 -40.539  1.00  0.96           H   new
ATOM   3213  N   TRP A 211      -3.434 -24.750 -44.782  1.00  1.10           N
ATOM   3214  CA  TRP A 211      -3.531 -24.380 -46.191  1.00  1.10           C
ATOM   3215  C   TRP A 211      -3.439 -25.571 -47.160  1.00  1.10           C
ATOM   3216  O   TRP A 211      -4.142 -25.607 -48.174  1.00  1.10           O
ATOM   3217  CB  TRP A 211      -2.387 -23.430 -46.552  1.00  1.10           C
ATOM   3218  CG  TRP A 211      -2.456 -22.086 -45.905  1.00  1.10           C
ATOM   3219  CD1 TRP A 211      -3.560 -21.436 -45.447  1.00  1.10           C
ATOM   3220  CD2 TRP A 211      -1.329 -21.225 -45.613  1.00  1.10           C
ATOM   3221  CE2 TRP A 211      -1.837 -20.084 -44.995  1.00  1.10           C
ATOM   3222  CE3 TRP A 211       0.052 -21.336 -45.824  1.00  1.10           C
ATOM   3223  NE1 TRP A 211      -3.201 -20.225 -44.901  1.00  1.10           N
ATOM   3224  CZ2 TRP A 211      -1.015 -19.048 -44.583  1.00  1.10           C
ATOM   3225  CZ3 TRP A 211       0.877 -20.306 -45.408  1.00  1.10           C
ATOM   3226  CH2 TRP A 211       0.359 -19.189 -44.805  1.00  1.10           C
ATOM      0  H   TRP A 211      -2.686 -24.537 -44.414  1.00  1.10           H   new
ATOM      0  HA  TRP A 211      -4.406 -23.973 -46.290  1.00  1.10           H   new
ATOM      0  HB2 TRP A 211      -1.547 -23.849 -46.308  1.00  1.10           H   new
ATOM      0  HB3 TRP A 211      -2.375 -23.311 -47.515  1.00  1.10           H   new
ATOM      0  HD1 TRP A 211      -4.430 -21.762 -45.496  1.00  1.10           H   new
ATOM      0  HE1 TRP A 211      -3.741 -19.651 -44.557  1.00  1.10           H   new
ATOM      0  HE3 TRP A 211       0.408 -22.089 -46.237  1.00  1.10           H   new
ATOM      0  HZ2 TRP A 211      -1.363 -18.288 -44.175  1.00  1.10           H   new
ATOM      0  HZ3 TRP A 211       1.795 -20.372 -45.539  1.00  1.10           H   new
ATOM      0  HH2 TRP A 211       0.934 -18.509 -44.537  1.00  1.10           H   new
ATOM   3237  N   GLU A 212      -2.546 -26.525 -46.862  1.00  1.30           N
ATOM   3238  CA  GLU A 212      -2.254 -27.635 -47.771  1.00  1.30           C
ATOM   3239  C   GLU A 212      -2.845 -29.011 -47.436  1.00  1.30           C
ATOM   3240  O   GLU A 212      -2.929 -29.866 -48.316  1.00  1.30           O
ATOM   3241  CB  GLU A 212      -0.733 -27.796 -47.884  1.00  1.30           C
ATOM   3242  CG  GLU A 212      -0.011 -26.584 -48.482  1.00  1.30           C
ATOM   3243  CD  GLU A 212       1.476 -26.785 -48.577  1.00  1.30           C
ATOM   3244  OE1 GLU A 212       1.935 -27.770 -48.066  1.00  1.30           O
ATOM   3245  OE2 GLU A 212       2.147 -25.961 -49.159  1.00  1.30           O1-
ATOM      0  H   GLU A 212      -2.096 -26.544 -46.129  1.00  1.30           H   new
ATOM      0  HA  GLU A 212      -2.693 -27.373 -48.595  1.00  1.30           H   new
ATOM      0  HB2 GLU A 212      -0.371 -27.971 -47.001  1.00  1.30           H   new
ATOM      0  HB3 GLU A 212      -0.541 -28.575 -48.429  1.00  1.30           H   new
ATOM      0  HG2 GLU A 212      -0.367 -26.404 -49.366  1.00  1.30           H   new
ATOM      0  HG3 GLU A 212      -0.194 -25.802 -47.938  1.00  1.30           H   new
ATOM   3252  N   ASN A 213      -3.101 -29.302 -46.161  1.00  1.58           N
ATOM   3253  CA  ASN A 213      -3.609 -30.587 -45.614  1.00  1.58           C
ATOM   3254  C   ASN A 213      -2.625 -31.778 -45.701  1.00  1.58           C
ATOM   3255  O   ASN A 213      -2.606 -32.643 -44.814  1.00  1.58           O
ATOM   3256  CB  ASN A 213      -4.909 -30.984 -46.295  1.00  1.58           C
ATOM   3257  CG  ASN A 213      -5.995 -29.988 -46.096  1.00  1.58           C
ATOM   3258  ND2 ASN A 213      -6.711 -29.716 -47.159  1.00  1.58           N
ATOM   3259  OD1 ASN A 213      -6.197 -29.452 -45.003  1.00  1.58           O
ATOM      0  H   ASN A 213      -2.977 -28.720 -45.540  1.00  1.58           H   new
ATOM      0  HA  ASN A 213      -3.742 -30.407 -44.670  1.00  1.58           H   new
ATOM      0  HB2 ASN A 213      -4.750 -31.096 -47.245  1.00  1.58           H   new
ATOM      0  HB3 ASN A 213      -5.199 -31.844 -45.952  1.00  1.58           H   new
ATOM      0 HD21 ASN A 213      -7.351 -29.144 -47.111  1.00  1.58           H   new
ATOM      0 HD22 ASN A 213      -6.541 -30.110 -47.904  1.00  1.58           H   new
ATOM   3266  N   GLY A 214      -1.750 -31.774 -46.709  1.00  1.92           N
ATOM   3267  CA  GLY A 214      -0.686 -32.762 -46.844  1.00  1.92           C
ATOM   3268  C   GLY A 214       0.578 -32.262 -46.153  1.00  1.92           C
ATOM   3269  O   GLY A 214       1.394 -33.045 -45.668  1.00  1.92           O
ATOM      0  H   GLY A 214      -1.761 -31.189 -47.339  1.00  1.92           H   new
ATOM      0  HA2 GLY A 214      -0.965 -33.605 -46.454  1.00  1.92           H   new
ATOM      0  HA3 GLY A 214      -0.506 -32.929 -47.782  1.00  1.92           H   new
ATOM   3273  N   ALA A 215       0.701 -30.941 -46.078  1.00  2.25           N
ATOM   3274  CA  ALA A 215       1.848 -30.250 -45.496  1.00  2.25           C
ATOM   3275  C   ALA A 215       3.157 -30.830 -46.031  1.00  2.25           C
ATOM   3276  O   ALA A 215       3.321 -31.010 -47.240  1.00  2.25           O
ATOM   3277  CB  ALA A 215       1.801 -30.336 -43.972  1.00  2.25           C
ATOM      0  H   ALA A 215       0.099 -30.403 -46.374  1.00  2.25           H   new
ATOM      0  HA  ALA A 215       1.807 -29.315 -45.752  1.00  2.25           H   new
ATOM      0  HB1 ALA A 215       2.567 -29.874 -43.598  1.00  2.25           H   new
ATOM      0  HB2 ALA A 215       0.985 -29.922 -43.649  1.00  2.25           H   new
ATOM      0  HB3 ALA A 215       1.821 -31.267 -43.699  1.00  2.25           H   new
ATOM   3283  N   SER A 216       4.083 -31.127 -45.124  1.00  2.46           N
ATOM   3284  CA  SER A 216       5.373 -31.694 -45.472  1.00  2.46           C
ATOM   3285  C   SER A 216       6.024 -32.327 -44.258  1.00  2.46           C
ATOM   3286  O   SER A 216       5.620 -32.063 -43.129  1.00  2.46           O
ATOM   3287  CB  SER A 216       6.280 -30.627 -46.057  1.00  2.46           C
ATOM   3288  OG  SER A 216       6.625 -29.636 -45.107  1.00  2.46           O
ATOM      0  H   SER A 216       3.975 -31.002 -44.280  1.00  2.46           H   new
ATOM      0  HA  SER A 216       5.232 -32.383 -46.140  1.00  2.46           H   new
ATOM      0  HB2 SER A 216       7.088 -31.043 -46.396  1.00  2.46           H   new
ATOM      0  HB3 SER A 216       5.838 -30.208 -46.812  1.00  2.46           H   new
ATOM      0  HG  SER A 216       5.927 -29.335 -44.749  1.00  2.46           H   new
ATOM   3294  N   SER A 217       7.093 -33.094 -44.480  1.00  2.47           N
ATOM   3295  CA  SER A 217       7.864 -33.683 -43.381  1.00  2.47           C
ATOM   3296  C   SER A 217       8.563 -32.612 -42.536  1.00  2.47           C
ATOM   3297  O   SER A 217       9.009 -32.887 -41.423  1.00  2.47           O
ATOM   3298  CB  SER A 217       8.886 -34.661 -43.924  1.00  2.47           C
ATOM   3299  OG  SER A 217       9.901 -34.003 -44.635  1.00  2.47           O
ATOM      0  H   SER A 217       7.390 -33.287 -45.264  1.00  2.47           H   new
ATOM      0  HA  SER A 217       7.240 -34.153 -42.806  1.00  2.47           H   new
ATOM      0  HB2 SER A 217       9.276 -35.163 -43.191  1.00  2.47           H   new
ATOM      0  HB3 SER A 217       8.446 -35.302 -44.504  1.00  2.47           H   new
ATOM      0  HG  SER A 217      10.453 -34.567 -44.923  1.00  2.47           H   new
ATOM   3305  N   VAL A 218       8.672 -31.407 -43.101  1.00  2.31           N
ATOM   3306  CA  VAL A 218       9.268 -30.248 -42.456  1.00  2.31           C
ATOM   3307  C   VAL A 218       8.264 -29.487 -41.609  1.00  2.31           C
ATOM   3308  O   VAL A 218       8.569 -29.069 -40.496  1.00  2.31           O
ATOM   3309  CB  VAL A 218       9.832 -29.256 -43.478  1.00  2.31           C
ATOM   3310  CG1 VAL A 218      10.328 -27.997 -42.739  1.00  2.31           C
ATOM   3311  CG2 VAL A 218      10.944 -29.915 -44.263  1.00  2.31           C
ATOM      0  H   VAL A 218       8.390 -31.242 -43.897  1.00  2.31           H   new
ATOM      0  HA  VAL A 218       9.978 -30.603 -41.898  1.00  2.31           H   new
ATOM      0  HB  VAL A 218       9.143 -28.989 -44.106  1.00  2.31           H   new
ATOM      0 HG11 VAL A 218      10.687 -27.365 -43.381  1.00  2.31           H   new
ATOM      0 HG12 VAL A 218       9.588 -27.589 -42.262  1.00  2.31           H   new
ATOM      0 HG13 VAL A 218      11.022 -28.244 -42.108  1.00  2.31           H   new
ATOM      0 HG21 VAL A 218      11.300 -29.286 -44.910  1.00  2.31           H   new
ATOM      0 HG22 VAL A 218      11.650 -30.189 -43.657  1.00  2.31           H   new
ATOM      0 HG23 VAL A 218      10.596 -30.693 -44.727  1.00  2.31           H   new
ATOM   3321  N   TRP A 219       7.074 -29.269 -42.156  1.00  2.04           N
ATOM   3322  CA  TRP A 219       6.092 -28.467 -41.450  1.00  2.04           C
ATOM   3323  C   TRP A 219       4.986 -29.216 -40.720  1.00  2.04           C
ATOM   3324  O   TRP A 219       3.909 -28.666 -40.509  1.00  2.04           O
ATOM   3325  CB  TRP A 219       5.491 -27.419 -42.370  1.00  2.04           C
ATOM   3326  CG  TRP A 219       6.483 -26.366 -42.717  1.00  2.04           C
ATOM   3327  CD1 TRP A 219       6.946 -25.999 -43.940  1.00  2.04           C
ATOM   3328  CD2 TRP A 219       7.217 -25.584 -41.757  1.00  2.04           C
ATOM   3329  CE2 TRP A 219       8.061 -24.746 -42.464  1.00  2.04           C
ATOM   3330  CE3 TRP A 219       7.225 -25.546 -40.377  1.00  2.04           C
ATOM   3331  NE1 TRP A 219       7.886 -25.001 -43.802  1.00  2.04           N
ATOM   3332  CZ2 TRP A 219       8.906 -23.850 -41.820  1.00  2.04           C
ATOM   3333  CZ3 TRP A 219       8.052 -24.666 -39.720  1.00  2.04           C
ATOM   3334  CH2 TRP A 219       8.874 -23.831 -40.415  1.00  2.04           C
ATOM      0  H   TRP A 219       6.821 -29.571 -42.920  1.00  2.04           H   new
ATOM      0  HA  TRP A 219       6.609 -28.056 -40.739  1.00  2.04           H   new
ATOM      0  HB2 TRP A 219       5.171 -27.844 -43.181  1.00  2.04           H   new
ATOM      0  HB3 TRP A 219       4.722 -27.012 -41.941  1.00  2.04           H   new
ATOM      0  HD1 TRP A 219       6.670 -26.366 -44.749  1.00  2.04           H   new
ATOM      0  HE1 TRP A 219       8.295 -24.604 -44.446  1.00  2.04           H   new
ATOM      0  HE3 TRP A 219       6.672 -26.115 -39.892  1.00  2.04           H   new
ATOM      0  HZ2 TRP A 219       9.469 -23.286 -42.299  1.00  2.04           H   new
ATOM      0  HZ3 TRP A 219       8.050 -24.640 -38.790  1.00  2.04           H   new
ATOM      0  HH2 TRP A 219       9.422 -23.239 -39.953  1.00  2.04           H   new
ATOM   3345  N   ASN A 220       5.214 -30.464 -40.351  1.00  1.77           N
ATOM   3346  CA  ASN A 220       4.193 -31.152 -39.581  1.00  1.77           C
ATOM   3347  C   ASN A 220       4.407 -30.798 -38.106  1.00  1.77           C
ATOM   3348  O   ASN A 220       5.366 -30.094 -37.777  1.00  1.77           O
ATOM   3349  CB  ASN A 220       4.265 -32.643 -39.835  1.00  1.77           C
ATOM   3350  CG  ASN A 220       5.513 -33.233 -39.299  1.00  1.77           C
ATOM   3351  ND2 ASN A 220       5.919 -34.368 -39.812  1.00  1.77           N
ATOM   3352  OD1 ASN A 220       6.108 -32.628 -38.402  1.00  1.77           O
ATOM      0  H   ASN A 220       5.923 -30.917 -40.527  1.00  1.77           H   new
ATOM      0  HA  ASN A 220       3.303 -30.872 -39.846  1.00  1.77           H   new
ATOM      0  HB2 ASN A 220       3.500 -33.078 -39.426  1.00  1.77           H   new
ATOM      0  HB3 ASN A 220       4.211 -32.812 -40.789  1.00  1.77           H   new
ATOM      0 HD21 ASN A 220       6.641 -34.736 -39.524  1.00  1.77           H   new
ATOM      0 HD22 ASN A 220       5.463 -34.745 -40.436  1.00  1.77           H   new
ATOM   3359  N   ALA A 221       3.555 -31.307 -37.209  1.00  1.53           N
ATOM   3360  CA  ALA A 221       3.684 -30.954 -35.792  1.00  1.53           C
ATOM   3361  C   ALA A 221       4.962 -31.454 -35.119  1.00  1.53           C
ATOM   3362  O   ALA A 221       5.608 -30.700 -34.393  1.00  1.53           O
ATOM   3363  CB  ALA A 221       2.497 -31.494 -35.022  1.00  1.53           C
ATOM      0  H   ALA A 221       2.911 -31.845 -37.395  1.00  1.53           H   new
ATOM      0  HA  ALA A 221       3.721 -29.985 -35.773  1.00  1.53           H   new
ATOM      0  HB1 ALA A 221       2.585 -31.259 -34.085  1.00  1.53           H   new
ATOM      0  HB2 ALA A 221       1.680 -31.110 -35.376  1.00  1.53           H   new
ATOM      0  HB3 ALA A 221       2.465 -32.459 -35.111  1.00  1.53           H   new
ATOM   3369  N   THR A 222       5.367 -32.699 -35.379  1.00  1.35           N
ATOM   3370  CA  THR A 222       6.548 -33.220 -34.689  1.00  1.35           C
ATOM   3371  C   THR A 222       7.778 -32.418 -35.061  1.00  1.35           C
ATOM   3372  O   THR A 222       8.574 -32.050 -34.189  1.00  1.35           O
ATOM   3373  CB  THR A 222       6.801 -34.711 -34.991  1.00  1.35           C
ATOM   3374  CG2 THR A 222       8.093 -35.182 -34.277  1.00  1.35           C
ATOM   3375  OG1 THR A 222       5.689 -35.497 -34.530  1.00  1.35           O
ATOM      0  H   THR A 222       4.988 -33.240 -35.930  1.00  1.35           H   new
ATOM      0  HA  THR A 222       6.372 -33.135 -33.739  1.00  1.35           H   new
ATOM      0  HB  THR A 222       6.903 -34.825 -35.949  1.00  1.35           H   new
ATOM      0  HG1 THR A 222       5.830 -36.308 -34.698  1.00  1.35           H   new
ATOM      0 HG21 THR A 222       8.246 -36.120 -34.471  1.00  1.35           H   new
ATOM      0 HG22 THR A 222       8.847 -34.659 -34.593  1.00  1.35           H   new
ATOM      0 HG23 THR A 222       7.996 -35.062 -33.319  1.00  1.35           H   new
ATOM   3383  N   THR A 223       7.938 -32.147 -36.355  1.00  1.22           N
ATOM   3384  CA  THR A 223       9.078 -31.393 -36.802  1.00  1.22           C
ATOM   3385  C   THR A 223       9.046 -29.980 -36.263  1.00  1.22           C
ATOM   3386  O   THR A 223      10.064 -29.501 -35.776  1.00  1.22           O
ATOM   3387  CB  THR A 223       9.245 -31.400 -38.325  1.00  1.22           C
ATOM   3388  CG2 THR A 223      10.453 -30.559 -38.668  1.00  1.22           C
ATOM   3389  OG1 THR A 223       9.462 -32.747 -38.795  1.00  1.22           O
ATOM      0  H   THR A 223       7.397 -32.393 -36.977  1.00  1.22           H   new
ATOM      0  HA  THR A 223       9.858 -31.842 -36.440  1.00  1.22           H   new
ATOM      0  HB  THR A 223       8.445 -31.046 -38.745  1.00  1.22           H   new
ATOM      0  HG1 THR A 223       9.410 -32.763 -39.633  1.00  1.22           H   new
ATOM      0 HG21 THR A 223      10.578 -30.549 -39.630  1.00  1.22           H   new
ATOM      0 HG22 THR A 223      10.317 -29.652 -38.351  1.00  1.22           H   new
ATOM      0 HG23 THR A 223      11.240 -30.935 -38.244  1.00  1.22           H   new
ATOM   3397  N   ALA A 224       7.890 -29.313 -36.297  1.00  1.14           N
ATOM   3398  CA  ALA A 224       7.844 -27.944 -35.810  1.00  1.14           C
ATOM   3399  C   ALA A 224       8.266 -27.863 -34.351  1.00  1.14           C
ATOM   3400  O   ALA A 224       9.012 -26.960 -33.959  1.00  1.14           O
ATOM   3401  CB  ALA A 224       6.453 -27.414 -35.974  1.00  1.14           C
ATOM      0  H   ALA A 224       7.145 -29.628 -36.590  1.00  1.14           H   new
ATOM      0  HA  ALA A 224       8.466 -27.408 -36.326  1.00  1.14           H   new
ATOM      0  HB1 ALA A 224       6.414 -26.500 -35.651  1.00  1.14           H   new
ATOM      0  HB2 ALA A 224       6.207 -27.436 -36.912  1.00  1.14           H   new
ATOM      0  HB3 ALA A 224       5.835 -27.963 -35.465  1.00  1.14           H   new
ATOM   3407  N   ILE A 225       7.842 -28.845 -33.559  1.00  1.09           N
ATOM   3408  CA  ILE A 225       8.207 -28.891 -32.158  1.00  1.09           C
ATOM   3409  C   ILE A 225       9.699 -29.119 -32.005  1.00  1.09           C
ATOM   3410  O   ILE A 225      10.365 -28.418 -31.243  1.00  1.09           O
ATOM   3411  CB  ILE A 225       7.463 -30.022 -31.457  1.00  1.09           C
ATOM   3412  CG1 ILE A 225       5.981 -29.739 -31.390  1.00  1.09           C
ATOM   3413  CG2 ILE A 225       8.027 -30.204 -30.066  1.00  1.09           C
ATOM   3414  CD1 ILE A 225       5.235 -30.964 -31.022  1.00  1.09           C
ATOM      0  H   ILE A 225       7.341 -29.493 -33.820  1.00  1.09           H   new
ATOM      0  HA  ILE A 225       7.967 -28.041 -31.757  1.00  1.09           H   new
ATOM      0  HB  ILE A 225       7.584 -30.839 -31.966  1.00  1.09           H   new
ATOM      0 HG12 ILE A 225       5.809 -29.041 -30.739  1.00  1.09           H   new
ATOM      0 HG13 ILE A 225       5.670 -29.410 -32.248  1.00  1.09           H   new
ATOM      0 HG21 ILE A 225       7.556 -30.923 -29.617  1.00  1.09           H   new
ATOM      0 HG22 ILE A 225       8.970 -30.423 -30.125  1.00  1.09           H   new
ATOM      0 HG23 ILE A 225       7.918 -29.382 -29.562  1.00  1.09           H   new
ATOM      0 HD11 ILE A 225       4.286 -30.766 -30.983  1.00  1.09           H   new
ATOM      0 HD12 ILE A 225       5.394 -31.652 -31.687  1.00  1.09           H   new
ATOM      0 HD13 ILE A 225       5.535 -31.278 -30.155  1.00  1.09           H   new
ATOM   3426  N   GLY A 226      10.243 -30.104 -32.716  1.00  1.07           N
ATOM   3427  CA  GLY A 226      11.667 -30.365 -32.611  1.00  1.07           C
ATOM   3428  C   GLY A 226      12.498 -29.172 -33.093  1.00  1.07           C
ATOM   3429  O   GLY A 226      13.552 -28.896 -32.530  1.00  1.07           O
ATOM      0  H   GLY A 226       9.813 -30.620 -33.253  1.00  1.07           H   new
ATOM      0  HA2 GLY A 226      11.892 -30.566 -31.689  1.00  1.07           H   new
ATOM      0  HA3 GLY A 226      11.892 -31.150 -33.135  1.00  1.07           H   new
ATOM   3433  N   LEU A 227      12.026 -28.433 -34.111  1.00  1.08           N
ATOM   3434  CA  LEU A 227      12.765 -27.257 -34.574  1.00  1.08           C
ATOM   3435  C   LEU A 227      12.811 -26.221 -33.458  1.00  1.08           C
ATOM   3436  O   LEU A 227      13.838 -25.583 -33.199  1.00  1.08           O
ATOM   3437  CB  LEU A 227      12.097 -26.630 -35.802  1.00  1.08           C
ATOM   3438  CG  LEU A 227      12.157 -27.414 -37.109  1.00  1.08           C
ATOM   3439  CD1 LEU A 227      11.264 -26.705 -38.160  1.00  1.08           C
ATOM   3440  CD2 LEU A 227      13.591 -27.520 -37.569  1.00  1.08           C
ATOM      0  H   LEU A 227      11.296 -28.595 -34.535  1.00  1.08           H   new
ATOM      0  HA  LEU A 227      13.661 -27.538 -34.817  1.00  1.08           H   new
ATOM      0  HB2 LEU A 227      11.164 -26.473 -35.589  1.00  1.08           H   new
ATOM      0  HB3 LEU A 227      12.503 -25.762 -35.954  1.00  1.08           H   new
ATOM      0  HG  LEU A 227      11.822 -28.316 -36.983  1.00  1.08           H   new
ATOM      0 HD11 LEU A 227      11.295 -27.196 -38.996  1.00  1.08           H   new
ATOM      0 HD12 LEU A 227      10.349 -26.672 -37.839  1.00  1.08           H   new
ATOM      0 HD13 LEU A 227      11.588 -25.802 -38.304  1.00  1.08           H   new
ATOM      0 HD21 LEU A 227      13.628 -28.019 -38.400  1.00  1.08           H   new
ATOM      0 HD22 LEU A 227      13.953 -26.631 -37.709  1.00  1.08           H   new
ATOM      0 HD23 LEU A 227      14.115 -27.979 -36.893  1.00  1.08           H   new
ATOM   3452  N   CYS A 228      11.698 -26.085 -32.751  1.00  1.13           N
ATOM   3453  CA  CYS A 228      11.634 -25.163 -31.643  1.00  1.13           C
ATOM   3454  C   CYS A 228      12.559 -25.606 -30.531  1.00  1.13           C
ATOM   3455  O   CYS A 228      13.212 -24.799 -29.873  1.00  1.13           O
ATOM   3456  CB  CYS A 228      10.245 -25.143 -31.095  1.00  1.13           C
ATOM   3457  SG  CYS A 228       9.063 -24.439 -32.186  1.00  1.13           S
ATOM      0  H   CYS A 228      10.971 -26.520 -32.901  1.00  1.13           H   new
ATOM      0  HA  CYS A 228      11.896 -24.285 -31.962  1.00  1.13           H   new
ATOM      0  HB2 CYS A 228       9.977 -26.051 -30.883  1.00  1.13           H   new
ATOM      0  HB3 CYS A 228      10.242 -24.645 -30.263  1.00  1.13           H   new
ATOM      0  HG  CYS A 228       8.792 -25.229 -33.047  1.00  1.13           H   new
ATOM   3463  N   HIS A 229      12.622 -26.906 -30.307  1.00  1.22           N
ATOM   3464  CA  HIS A 229      13.471 -27.417 -29.261  1.00  1.22           C
ATOM   3465  C   HIS A 229      14.962 -27.353 -29.625  1.00  1.22           C
ATOM   3466  O   HIS A 229      15.761 -26.985 -28.767  1.00  1.22           O
ATOM   3467  CB  HIS A 229      12.981 -28.798 -28.849  1.00  1.22           C
ATOM   3468  CG  HIS A 229      11.670 -28.716 -28.020  1.00  1.22           C
ATOM   3469  CD2 HIS A 229      11.165 -27.717 -27.230  1.00  1.22           C
ATOM   3470  ND1 HIS A 229      10.779 -29.755 -27.923  1.00  1.22           N
ATOM   3471  CE1 HIS A 229       9.767 -29.389 -27.117  1.00  1.22           C
ATOM   3472  NE2 HIS A 229       9.985 -28.180 -26.679  1.00  1.22           N
ATOM      0  H   HIS A 229      12.184 -27.501 -30.747  1.00  1.22           H   new
ATOM      0  HA  HIS A 229      13.404 -26.842 -28.482  1.00  1.22           H   new
ATOM      0  HB2 HIS A 229      12.831 -29.338 -29.641  1.00  1.22           H   new
ATOM      0  HB3 HIS A 229      13.667 -29.243 -28.328  1.00  1.22           H   new
ATOM      0  HD2 HIS A 229      11.546 -26.880 -27.090  1.00  1.22           H   new
ATOM      0  HE1 HIS A 229       9.029 -29.914 -26.906  1.00  1.22           H   new
ATOM      0  HE2 HIS A 229       9.479 -27.744 -26.138  1.00  1.22           H   new
ATOM   3480  N   ILE A 230      15.363 -27.619 -30.880  1.00  1.36           N
ATOM   3481  CA  ILE A 230      16.799 -27.527 -31.197  1.00  1.36           C
ATOM   3482  C   ILE A 230      17.256 -26.080 -31.057  1.00  1.36           C
ATOM   3483  O   ILE A 230      18.361 -25.808 -30.587  1.00  1.36           O
ATOM   3484  CB  ILE A 230      17.171 -28.058 -32.606  1.00  1.36           C
ATOM   3485  CG1 ILE A 230      18.690 -28.252 -32.681  1.00  1.36           C
ATOM   3486  CG2 ILE A 230      16.718 -27.148 -33.710  1.00  1.36           C
ATOM   3487  CD1 ILE A 230      19.213 -29.306 -31.724  1.00  1.36           C
ATOM      0  H   ILE A 230      14.849 -27.843 -31.532  1.00  1.36           H   new
ATOM      0  HA  ILE A 230      17.257 -28.101 -30.563  1.00  1.36           H   new
ATOM      0  HB  ILE A 230      16.710 -28.902 -32.733  1.00  1.36           H   new
ATOM      0 HG12 ILE A 230      18.933 -28.499 -33.587  1.00  1.36           H   new
ATOM      0 HG13 ILE A 230      19.127 -27.407 -32.490  1.00  1.36           H   new
ATOM      0 HG21 ILE A 230      16.975 -27.525 -34.566  1.00  1.36           H   new
ATOM      0 HG22 ILE A 230      15.753 -27.052 -33.675  1.00  1.36           H   new
ATOM      0 HG23 ILE A 230      17.133 -26.278 -33.603  1.00  1.36           H   new
ATOM      0 HD11 ILE A 230      20.175 -29.381 -31.819  1.00  1.36           H   new
ATOM      0 HD12 ILE A 230      18.998 -29.052 -30.813  1.00  1.36           H   new
ATOM      0 HD13 ILE A 230      18.801 -30.160 -31.927  1.00  1.36           H   new
ATOM   3499  N   MET A 231      16.362 -25.132 -31.347  1.00  1.52           N
ATOM   3500  CA  MET A 231      16.629 -23.709 -31.170  1.00  1.52           C
ATOM   3501  C   MET A 231      17.001 -23.379 -29.716  1.00  1.52           C
ATOM   3502  O   MET A 231      17.680 -22.379 -29.449  1.00  1.52           O
ATOM   3503  CB  MET A 231      15.405 -22.903 -31.594  1.00  1.52           C
ATOM   3504  CG  MET A 231      15.538 -21.405 -31.475  1.00  1.52           C
ATOM   3505  SD  MET A 231      14.018 -20.570 -31.951  1.00  1.52           S
ATOM   3506  CE  MET A 231      12.952 -21.026 -30.588  1.00  1.52           C
ATOM      0  H   MET A 231      15.577 -25.302 -31.655  1.00  1.52           H   new
ATOM      0  HA  MET A 231      17.387 -23.472 -31.727  1.00  1.52           H   new
ATOM      0  HB2 MET A 231      15.198 -23.121 -32.516  1.00  1.52           H   new
ATOM      0  HB3 MET A 231      14.648 -23.188 -31.058  1.00  1.52           H   new
ATOM      0  HG2 MET A 231      15.765 -21.171 -30.562  1.00  1.52           H   new
ATOM      0  HG3 MET A 231      16.267 -21.098 -32.036  1.00  1.52           H   new
ATOM      0  HE1 MET A 231      12.075 -20.633 -30.718  1.00  1.52           H   new
ATOM      0  HE2 MET A 231      12.871 -21.992 -30.550  1.00  1.52           H   new
ATOM      0  HE3 MET A 231      13.332 -20.701 -29.757  1.00  1.52           H   new
ATOM   3516  N   ARG A 232      16.501 -24.209 -28.790  1.00  1.69           N
ATOM   3517  CA  ARG A 232      16.669 -24.107 -27.353  1.00  1.69           C
ATOM   3518  C   ARG A 232      17.696 -25.132 -26.825  1.00  1.69           C
ATOM   3519  O   ARG A 232      17.853 -25.286 -25.611  1.00  1.69           O
ATOM   3520  CB  ARG A 232      15.313 -24.343 -26.687  1.00  1.69           C
ATOM   3521  CG  ARG A 232      14.233 -23.295 -27.013  1.00  1.69           C
ATOM   3522  CD  ARG A 232      12.884 -23.679 -26.465  1.00  1.69           C
ATOM   3523  NE  ARG A 232      12.873 -23.742 -25.012  1.00  1.69           N
ATOM   3524  CZ  ARG A 232      12.662 -22.703 -24.198  1.00  1.69           C
ATOM   3525  NH1 ARG A 232      12.423 -21.501 -24.687  1.00  1.69           N1+
ATOM   3526  NH2 ARG A 232      12.699 -22.924 -22.903  1.00  1.69           N
ATOM      0  H   ARG A 232      16.024 -24.890 -29.011  1.00  1.69           H   new
ATOM      0  HA  ARG A 232      17.005 -23.222 -27.141  1.00  1.69           H   new
ATOM      0  HB2 ARG A 232      14.986 -25.217 -26.952  1.00  1.69           H   new
ATOM      0  HB3 ARG A 232      15.440 -24.367 -25.726  1.00  1.69           H   new
ATOM      0  HG2 ARG A 232      14.497 -22.436 -26.647  1.00  1.69           H   new
ATOM      0  HG3 ARG A 232      14.170 -23.186 -27.975  1.00  1.69           H   new
ATOM      0  HD2 ARG A 232      12.222 -23.036 -26.763  1.00  1.69           H   new
ATOM      0  HD3 ARG A 232      12.625 -24.541 -26.826  1.00  1.69           H   new
ATOM      0  HE  ARG A 232      13.013 -24.508 -24.648  1.00  1.69           H   new
ATOM      0 HH11 ARG A 232      12.402 -21.379 -25.538  1.00  1.69           H   new
ATOM      0 HH12 ARG A 232      12.289 -20.839 -24.155  1.00  1.69           H   new
ATOM      0 HH21 ARG A 232      12.855 -23.716 -22.606  1.00  1.69           H   new
ATOM      0 HH22 ARG A 232      12.567 -22.277 -22.352  1.00  1.69           H   new
ATOM   3540  N   GLY A 233      18.389 -25.832 -27.735  1.00  1.83           N
ATOM   3541  CA  GLY A 233      19.403 -26.834 -27.393  1.00  1.83           C
ATOM   3542  C   GLY A 233      18.911 -28.268 -27.101  1.00  1.83           C
ATOM   3543  O   GLY A 233      19.702 -29.103 -26.652  1.00  1.83           O
ATOM      0  H   GLY A 233      18.278 -25.734 -28.582  1.00  1.83           H   new
ATOM      0  HA2 GLY A 233      20.040 -26.878 -28.123  1.00  1.83           H   new
ATOM      0  HA3 GLY A 233      19.886 -26.518 -26.614  1.00  1.83           H   new
ATOM   3547  N   GLY A 234      17.629 -28.571 -27.308  1.00  1.90           N
ATOM   3548  CA  GLY A 234      17.143 -29.921 -27.012  1.00  1.90           C
ATOM   3549  C   GLY A 234      17.506 -30.910 -28.121  1.00  1.90           C
ATOM   3550  O   GLY A 234      17.439 -30.574 -29.300  1.00  1.90           O
ATOM      0  H   GLY A 234      17.037 -28.026 -27.611  1.00  1.90           H   new
ATOM      0  HA2 GLY A 234      17.521 -30.224 -26.172  1.00  1.90           H   new
ATOM      0  HA3 GLY A 234      16.180 -29.901 -26.899  1.00  1.90           H   new
ATOM   3554  N   TRP A 235      17.802 -32.160 -27.755  1.00  1.90           N
ATOM   3555  CA  TRP A 235      18.136 -33.165 -28.771  1.00  1.90           C
ATOM   3556  C   TRP A 235      17.173 -34.352 -28.821  1.00  1.90           C
ATOM   3557  O   TRP A 235      16.961 -34.939 -29.880  1.00  1.90           O
ATOM   3558  CB  TRP A 235      19.538 -33.712 -28.492  1.00  1.90           C
ATOM   3559  CG  TRP A 235      19.634 -34.407 -27.153  1.00  1.90           C
ATOM   3560  CD1 TRP A 235      19.928 -33.835 -25.952  1.00  1.90           C
ATOM   3561  CD2 TRP A 235      19.433 -35.826 -26.885  1.00  1.90           C
ATOM   3562  CE2 TRP A 235      19.606 -36.010 -25.513  1.00  1.90           C
ATOM   3563  CE3 TRP A 235      19.122 -36.935 -27.693  1.00  1.90           C
ATOM   3564  NE1 TRP A 235      19.910 -34.788 -24.956  1.00  1.90           N
ATOM   3565  CZ2 TRP A 235      19.472 -37.256 -24.920  1.00  1.90           C
ATOM   3566  CZ3 TRP A 235      18.993 -38.175 -27.097  1.00  1.90           C
ATOM   3567  CH2 TRP A 235      19.162 -38.333 -25.748  1.00  1.90           C
ATOM      0  H   TRP A 235      17.816 -32.443 -26.943  1.00  1.90           H   new
ATOM      0  HA  TRP A 235      18.076 -32.710 -29.625  1.00  1.90           H   new
ATOM      0  HB2 TRP A 235      19.785 -34.334 -29.194  1.00  1.90           H   new
ATOM      0  HB3 TRP A 235      20.178 -32.983 -28.521  1.00  1.90           H   new
ATOM      0  HD1 TRP A 235      20.114 -32.933 -25.823  1.00  1.90           H   new
ATOM      0  HE1 TRP A 235      20.064 -34.643 -24.122  1.00  1.90           H   new
ATOM      0  HE3 TRP A 235      19.006 -36.835 -28.610  1.00  1.90           H   new
ATOM      0  HZ2 TRP A 235      19.585 -37.369 -24.004  1.00  1.90           H   new
ATOM      0  HZ3 TRP A 235      18.788 -38.915 -27.622  1.00  1.90           H   new
ATOM      0  HH2 TRP A 235      19.068 -39.180 -25.375  1.00  1.90           H   new
ATOM   3578  N   LEU A 236      16.560 -34.695 -27.697  1.00  1.84           N
ATOM   3579  CA  LEU A 236      15.716 -35.883 -27.646  1.00  1.84           C
ATOM   3580  C   LEU A 236      14.455 -35.655 -28.479  1.00  1.84           C
ATOM   3581  O   LEU A 236      14.019 -36.518 -29.239  1.00  1.84           O
ATOM   3582  CB  LEU A 236      15.506 -36.300 -26.188  1.00  1.84           C
ATOM   3583  CG  LEU A 236      14.684 -37.562 -25.950  1.00  1.84           C
ATOM   3584  CD1 LEU A 236      15.276 -38.707 -26.715  1.00  1.84           C
ATOM   3585  CD2 LEU A 236      14.757 -37.894 -24.467  1.00  1.84           C
ATOM      0  H   LEU A 236      16.617 -34.259 -26.958  1.00  1.84           H   new
ATOM      0  HA  LEU A 236      16.142 -36.650 -28.059  1.00  1.84           H   new
ATOM      0  HB2 LEU A 236      16.377 -36.424 -25.780  1.00  1.84           H   new
ATOM      0  HB3 LEU A 236      15.076 -35.566 -25.722  1.00  1.84           H   new
ATOM      0  HG  LEU A 236      13.769 -37.418 -26.237  1.00  1.84           H   new
ATOM      0 HD11 LEU A 236      14.749 -39.507 -26.560  1.00  1.84           H   new
ATOM      0 HD12 LEU A 236      15.275 -38.498 -27.662  1.00  1.84           H   new
ATOM      0 HD13 LEU A 236      16.187 -38.858 -26.418  1.00  1.84           H   new
ATOM      0 HD21 LEU A 236      14.240 -38.695 -24.289  1.00  1.84           H   new
ATOM      0 HD22 LEU A 236      15.681 -38.043 -24.214  1.00  1.84           H   new
ATOM      0 HD23 LEU A 236      14.396 -37.156 -23.952  1.00  1.84           H   new
ATOM   3597  N   SER A 237      13.914 -34.450 -28.396  1.00  1.75           N
ATOM   3598  CA  SER A 237      12.757 -34.072 -29.192  1.00  1.75           C
ATOM   3599  C   SER A 237      13.123 -34.247 -30.681  1.00  1.75           C
ATOM   3600  O   SER A 237      12.324 -34.710 -31.505  1.00  1.75           O
ATOM   3601  CB  SER A 237      12.394 -32.638 -28.847  1.00  1.75           C
ATOM   3602  OG  SER A 237      11.283 -32.167 -29.543  1.00  1.75           O
ATOM      0  H   SER A 237      14.206 -33.829 -27.878  1.00  1.75           H   new
ATOM      0  HA  SER A 237      11.984 -34.628 -29.007  1.00  1.75           H   new
ATOM      0  HB2 SER A 237      12.221 -32.575 -27.895  1.00  1.75           H   new
ATOM      0  HB3 SER A 237      13.153 -32.065 -29.036  1.00  1.75           H   new
ATOM      0  HG  SER A 237      11.018 -31.449 -29.196  1.00  1.75           H   new
ATOM   3608  N   CYS A 238      14.363 -33.887 -31.015  1.00  1.65           N
ATOM   3609  CA  CYS A 238      14.858 -33.956 -32.376  1.00  1.65           C
ATOM   3610  C   CYS A 238      15.195 -35.399 -32.772  1.00  1.65           C
ATOM   3611  O   CYS A 238      15.228 -35.727 -33.961  1.00  1.65           O
ATOM   3612  CB  CYS A 238      16.083 -33.075 -32.496  1.00  1.65           C
ATOM   3613  SG  CYS A 238      15.707 -31.390 -32.105  1.00  1.65           S
ATOM      0  H   CYS A 238      14.940 -33.594 -30.448  1.00  1.65           H   new
ATOM      0  HA  CYS A 238      14.167 -33.643 -32.980  1.00  1.65           H   new
ATOM      0  HB2 CYS A 238      16.777 -33.400 -31.901  1.00  1.65           H   new
ATOM      0  HB3 CYS A 238      16.435 -33.129 -33.398  1.00  1.65           H   new
ATOM      0  HG  CYS A 238      16.302 -31.066 -31.114  1.00  1.65           H   new
ATOM   3619  N   LEU A 239      15.396 -36.273 -31.776  1.00  1.58           N
ATOM   3620  CA  LEU A 239      15.624 -37.690 -32.032  1.00  1.58           C
ATOM   3621  C   LEU A 239      14.344 -38.248 -32.626  1.00  1.58           C
ATOM   3622  O   LEU A 239      14.383 -39.058 -33.546  1.00  1.58           O
ATOM   3623  CB  LEU A 239      15.989 -38.475 -30.771  1.00  1.58           C
ATOM   3624  CG  LEU A 239      16.324 -39.943 -30.999  1.00  1.58           C
ATOM   3625  CD1 LEU A 239      17.496 -40.036 -31.962  1.00  1.58           C
ATOM   3626  CD2 LEU A 239      16.659 -40.595 -29.674  1.00  1.58           C
ATOM      0  H   LEU A 239      15.403 -36.058 -30.943  1.00  1.58           H   new
ATOM      0  HA  LEU A 239      16.378 -37.780 -32.635  1.00  1.58           H   new
ATOM      0  HB2 LEU A 239      16.749 -38.046 -30.348  1.00  1.58           H   new
ATOM      0  HB3 LEU A 239      15.249 -38.420 -30.147  1.00  1.58           H   new
ATOM      0  HG  LEU A 239      15.564 -40.407 -31.384  1.00  1.58           H   new
ATOM      0 HD11 LEU A 239      17.717 -40.968 -32.114  1.00  1.58           H   new
ATOM      0 HD12 LEU A 239      17.256 -39.620 -32.805  1.00  1.58           H   new
ATOM      0 HD13 LEU A 239      18.263 -39.580 -31.583  1.00  1.58           H   new
ATOM      0 HD21 LEU A 239      16.873 -41.530 -29.818  1.00  1.58           H   new
ATOM      0 HD22 LEU A 239      17.422 -40.147 -29.276  1.00  1.58           H   new
ATOM      0 HD23 LEU A 239      15.897 -40.526 -29.077  1.00  1.58           H   new
ATOM   3638  N   SER A 240      13.198 -37.802 -32.096  1.00  1.53           N
ATOM   3639  CA  SER A 240      11.908 -38.232 -32.631  1.00  1.53           C
ATOM   3640  C   SER A 240      11.808 -37.846 -34.099  1.00  1.53           C
ATOM   3641  O   SER A 240      11.402 -38.654 -34.947  1.00  1.53           O
ATOM   3642  CB  SER A 240      10.758 -37.616 -31.885  1.00  1.53           C
ATOM   3643  OG  SER A 240       9.548 -38.069 -32.418  1.00  1.53           O
ATOM      0  H   SER A 240      13.150 -37.256 -31.433  1.00  1.53           H   new
ATOM      0  HA  SER A 240      11.856 -39.195 -32.528  1.00  1.53           H   new
ATOM      0  HB2 SER A 240      10.812 -37.846 -30.944  1.00  1.53           H   new
ATOM      0  HB3 SER A 240      10.805 -36.649 -31.944  1.00  1.53           H   new
ATOM      0  HG  SER A 240       9.100 -38.446 -31.816  1.00  1.53           H   new
ATOM   3649  N   ILE A 241      12.223 -36.607 -34.413  1.00  1.53           N
ATOM   3650  CA  ILE A 241      12.188 -36.185 -35.812  1.00  1.53           C
ATOM   3651  C   ILE A 241      13.109 -37.050 -36.648  1.00  1.53           C
ATOM   3652  O   ILE A 241      12.720 -37.521 -37.720  1.00  1.53           O
ATOM   3653  CB  ILE A 241      12.691 -34.751 -36.050  1.00  1.53           C
ATOM   3654  CG1 ILE A 241      11.815 -33.745 -35.490  1.00  1.53           C
ATOM   3655  CG2 ILE A 241      12.814 -34.515 -37.533  1.00  1.53           C
ATOM   3656  CD1 ILE A 241      12.471 -32.367 -35.554  1.00  1.53           C
ATOM      0  H   ILE A 241      12.515 -36.023 -33.854  1.00  1.53           H   new
ATOM      0  HA  ILE A 241      11.252 -36.256 -36.057  1.00  1.53           H   new
ATOM      0  HB  ILE A 241      13.549 -34.670 -35.604  1.00  1.53           H   new
ATOM      0 HG12 ILE A 241      10.976 -33.732 -35.976  1.00  1.53           H   new
ATOM      0 HG13 ILE A 241      11.606 -33.967 -34.569  1.00  1.53           H   new
ATOM      0 HG21 ILE A 241      13.131 -33.612 -37.692  1.00  1.53           H   new
ATOM      0 HG22 ILE A 241      13.443 -35.149 -37.911  1.00  1.53           H   new
ATOM      0 HG23 ILE A 241      11.947 -34.631 -37.952  1.00  1.53           H   new
ATOM      0 HD11 ILE A 241      11.872 -31.705 -35.175  1.00  1.53           H   new
ATOM      0 HD12 ILE A 241      13.299 -32.379 -35.049  1.00  1.53           H   new
ATOM      0 HD13 ILE A 241      12.659 -32.141 -36.478  1.00  1.53           H   new
ATOM   3668  N   THR A 242      14.319 -37.278 -36.147  1.00  1.56           N
ATOM   3669  CA  THR A 242      15.316 -38.057 -36.853  1.00  1.56           C
ATOM   3670  C   THR A 242      14.812 -39.460 -37.136  1.00  1.56           C
ATOM   3671  O   THR A 242      14.896 -39.938 -38.268  1.00  1.56           O
ATOM   3672  CB  THR A 242      16.609 -38.133 -36.023  1.00  1.56           C
ATOM   3673  CG2 THR A 242      17.634 -38.993 -36.713  1.00  1.56           C
ATOM   3674  OG1 THR A 242      17.128 -36.808 -35.824  1.00  1.56           O
ATOM      0  H   THR A 242      14.581 -36.981 -35.384  1.00  1.56           H   new
ATOM      0  HA  THR A 242      15.497 -37.618 -37.699  1.00  1.56           H   new
ATOM      0  HB  THR A 242      16.407 -38.534 -35.163  1.00  1.56           H   new
ATOM      0  HG1 THR A 242      16.644 -36.397 -35.274  1.00  1.56           H   new
ATOM      0 HG21 THR A 242      18.441 -39.029 -36.176  1.00  1.56           H   new
ATOM      0 HG22 THR A 242      17.281 -39.889 -36.826  1.00  1.56           H   new
ATOM      0 HG23 THR A 242      17.841 -38.615 -37.582  1.00  1.56           H   new
ATOM   3682  N   TRP A 243      14.225 -40.106 -36.131  1.00  1.63           N
ATOM   3683  CA  TRP A 243      13.716 -41.458 -36.286  1.00  1.63           C
ATOM   3684  C   TRP A 243      12.664 -41.467 -37.382  1.00  1.63           C
ATOM   3685  O   TRP A 243      12.697 -42.315 -38.282  1.00  1.63           O
ATOM   3686  CB  TRP A 243      13.099 -41.954 -34.968  1.00  1.63           C
ATOM   3687  CG  TRP A 243      12.616 -43.389 -35.004  1.00  1.63           C
ATOM   3688  CD1 TRP A 243      13.364 -44.492 -34.719  1.00  1.63           C
ATOM   3689  CD2 TRP A 243      11.294 -43.882 -35.341  1.00  1.63           C
ATOM   3690  CE2 TRP A 243      11.341 -45.275 -35.240  1.00  1.63           C
ATOM   3691  CE3 TRP A 243      10.104 -43.266 -35.717  1.00  1.63           C
ATOM   3692  NE1 TRP A 243      12.608 -45.629 -34.857  1.00  1.63           N
ATOM   3693  CZ2 TRP A 243      10.237 -46.065 -35.505  1.00  1.63           C
ATOM   3694  CZ3 TRP A 243       8.995 -44.055 -35.982  1.00  1.63           C
ATOM   3695  CH2 TRP A 243       9.060 -45.420 -35.881  1.00  1.63           C
ATOM      0  H   TRP A 243      14.113 -39.772 -35.346  1.00  1.63           H   new
ATOM      0  HA  TRP A 243      14.447 -42.050 -36.524  1.00  1.63           H   new
ATOM      0  HB2 TRP A 243      13.757 -41.863 -34.261  1.00  1.63           H   new
ATOM      0  HB3 TRP A 243      12.353 -41.379 -34.736  1.00  1.63           H   new
ATOM      0  HD1 TRP A 243      14.259 -44.476 -34.467  1.00  1.63           H   new
ATOM      0  HE1 TRP A 243      12.884 -46.433 -34.725  1.00  1.63           H   new
ATOM      0  HE3 TRP A 243      10.053 -42.340 -35.789  1.00  1.63           H   new
ATOM      0  HZ2 TRP A 243      10.278 -46.991 -35.435  1.00  1.63           H   new
ATOM      0  HZ3 TRP A 243       8.195 -43.652 -36.232  1.00  1.63           H   new
ATOM      0  HH2 TRP A 243       8.303 -45.927 -36.067  1.00  1.63           H   new
ATOM   3706  N   THR A 244      11.752 -40.495 -37.336  1.00  1.74           N
ATOM   3707  CA  THR A 244      10.693 -40.409 -38.319  1.00  1.74           C
ATOM   3708  C   THR A 244      11.247 -40.210 -39.723  1.00  1.74           C
ATOM   3709  O   THR A 244      10.845 -40.909 -40.659  1.00  1.74           O
ATOM   3710  CB  THR A 244       9.748 -39.247 -37.984  1.00  1.74           C
ATOM   3711  CG2 THR A 244       8.680 -39.129 -39.043  1.00  1.74           C
ATOM   3712  OG1 THR A 244       9.149 -39.484 -36.701  1.00  1.74           O
ATOM      0  H   THR A 244      11.736 -39.877 -36.738  1.00  1.74           H   new
ATOM      0  HA  THR A 244      10.207 -41.248 -38.294  1.00  1.74           H   new
ATOM      0  HB  THR A 244      10.249 -38.417 -37.958  1.00  1.74           H   new
ATOM      0  HG1 THR A 244       9.696 -39.286 -36.095  1.00  1.74           H   new
ATOM      0 HG21 THR A 244       8.087 -38.393 -38.824  1.00  1.74           H   new
ATOM      0 HG22 THR A 244       9.095 -38.965 -39.904  1.00  1.74           H   new
ATOM      0 HG23 THR A 244       8.170 -39.953 -39.082  1.00  1.74           H   new
ATOM   3720  N   LEU A 245      12.194 -39.284 -39.879  1.00  1.90           N
ATOM   3721  CA  LEU A 245      12.741 -39.023 -41.197  1.00  1.90           C
ATOM   3722  C   LEU A 245      13.461 -40.249 -41.726  1.00  1.90           C
ATOM   3723  O   LEU A 245      13.334 -40.581 -42.903  1.00  1.90           O
ATOM   3724  CB  LEU A 245      13.682 -37.821 -41.172  1.00  1.90           C
ATOM   3725  CG  LEU A 245      13.008 -36.466 -40.904  1.00  1.90           C
ATOM   3726  CD1 LEU A 245      14.081 -35.399 -40.787  1.00  1.90           C
ATOM   3727  CD2 LEU A 245      12.010 -36.149 -42.007  1.00  1.90           C
ATOM      0  H   LEU A 245      12.524 -38.807 -39.244  1.00  1.90           H   new
ATOM      0  HA  LEU A 245      12.004 -38.816 -41.792  1.00  1.90           H   new
ATOM      0  HB2 LEU A 245      14.356 -37.971 -40.491  1.00  1.90           H   new
ATOM      0  HB3 LEU A 245      14.144 -37.773 -42.023  1.00  1.90           H   new
ATOM      0  HG  LEU A 245      12.512 -36.496 -40.071  1.00  1.90           H   new
ATOM      0 HD11 LEU A 245      13.665 -34.539 -40.618  1.00  1.90           H   new
ATOM      0 HD12 LEU A 245      14.678 -35.619 -40.055  1.00  1.90           H   new
ATOM      0 HD13 LEU A 245      14.586 -35.356 -41.614  1.00  1.90           H   new
ATOM      0 HD21 LEU A 245      11.591 -35.293 -41.828  1.00  1.90           H   new
ATOM      0 HD22 LEU A 245      12.471 -36.111 -42.860  1.00  1.90           H   new
ATOM      0 HD23 LEU A 245      11.331 -36.841 -42.038  1.00  1.90           H   new
ATOM   3739  N   ILE A 246      14.164 -40.972 -40.857  1.00  2.14           N
ATOM   3740  CA  ILE A 246      14.846 -42.170 -41.311  1.00  2.14           C
ATOM   3741  C   ILE A 246      13.864 -43.200 -41.807  1.00  2.14           C
ATOM   3742  O   ILE A 246      14.066 -43.761 -42.887  1.00  2.14           O
ATOM   3743  CB  ILE A 246      15.718 -42.790 -40.223  1.00  2.14           C
ATOM   3744  CG1 ILE A 246      16.909 -41.872 -39.928  1.00  2.14           C
ATOM   3745  CG2 ILE A 246      16.168 -44.183 -40.659  1.00  2.14           C
ATOM   3746  CD1 ILE A 246      17.644 -42.252 -38.681  1.00  2.14           C
ATOM      0  H   ILE A 246      14.255 -40.789 -40.022  1.00  2.14           H   new
ATOM      0  HA  ILE A 246      15.422 -41.893 -42.041  1.00  2.14           H   new
ATOM      0  HB  ILE A 246      15.209 -42.885 -39.403  1.00  2.14           H   new
ATOM      0 HG12 ILE A 246      17.523 -41.895 -40.679  1.00  2.14           H   new
ATOM      0 HG13 ILE A 246      16.594 -40.958 -39.846  1.00  2.14           H   new
ATOM      0 HG21 ILE A 246      16.722 -44.576 -39.967  1.00  2.14           H   new
ATOM      0 HG22 ILE A 246      15.390 -44.743 -40.806  1.00  2.14           H   new
ATOM      0 HG23 ILE A 246      16.678 -44.116 -41.481  1.00  2.14           H   new
ATOM      0 HD11 ILE A 246      18.385 -41.641 -38.543  1.00  2.14           H   new
ATOM      0 HD12 ILE A 246      17.041 -42.205 -37.923  1.00  2.14           H   new
ATOM      0 HD13 ILE A 246      17.984 -43.156 -38.768  1.00  2.14           H   new
ATOM   3758  N   LYS A 247      12.784 -43.427 -41.060  1.00  2.47           N
ATOM   3759  CA  LYS A 247      11.825 -44.434 -41.474  1.00  2.47           C
ATOM   3760  C   LYS A 247      11.132 -44.019 -42.765  1.00  2.47           C
ATOM   3761  O   LYS A 247      10.794 -44.860 -43.598  1.00  2.47           O
ATOM   3762  CB  LYS A 247      10.824 -44.709 -40.356  1.00  2.47           C
ATOM   3763  CG  LYS A 247      11.464 -45.381 -39.147  1.00  2.47           C
ATOM   3764  CD  LYS A 247      12.085 -46.707 -39.558  1.00  2.47           C
ATOM   3765  CE  LYS A 247      12.715 -47.443 -38.393  1.00  2.47           C
ATOM   3766  NZ  LYS A 247      13.414 -48.698 -38.860  1.00  2.47           N1+
ATOM      0  H   LYS A 247      12.595 -43.017 -40.328  1.00  2.47           H   new
ATOM      0  HA  LYS A 247      12.299 -45.261 -41.653  1.00  2.47           H   new
ATOM      0  HB2 LYS A 247      10.416 -43.874 -40.079  1.00  2.47           H   new
ATOM      0  HB3 LYS A 247      10.112 -45.273 -40.696  1.00  2.47           H   new
ATOM      0  HG2 LYS A 247      12.143 -44.801 -38.767  1.00  2.47           H   new
ATOM      0  HG3 LYS A 247      10.797 -45.527 -38.458  1.00  2.47           H   new
ATOM      0  HD2 LYS A 247      11.404 -47.268 -39.960  1.00  2.47           H   new
ATOM      0  HD3 LYS A 247      12.759 -46.548 -40.238  1.00  2.47           H   new
ATOM      0  HE2 LYS A 247      13.350 -46.863 -37.945  1.00  2.47           H   new
ATOM      0  HE3 LYS A 247      12.032 -47.672 -37.743  1.00  2.47           H   new
ATOM      0  HZ1 LYS A 247      13.995 -48.963 -38.240  1.00  2.47           H   new
ATOM      0  HZ2 LYS A 247      12.813 -49.340 -38.996  1.00  2.47           H   new
ATOM      0  HZ3 LYS A 247      13.847 -48.532 -39.620  1.00  2.47           H   new
ATOM   3780  N   ASN A 248      10.956 -42.717 -42.972  1.00  2.94           N
ATOM   3781  CA  ASN A 248      10.386 -42.271 -44.226  1.00  2.94           C
ATOM   3782  C   ASN A 248      11.385 -42.536 -45.360  1.00  2.94           C
ATOM   3783  O   ASN A 248      11.022 -43.070 -46.406  1.00  2.94           O
ATOM   3784  CB  ASN A 248      10.014 -40.806 -44.145  1.00  2.94           C
ATOM   3785  CG  ASN A 248       8.775 -40.546 -43.324  1.00  2.94           C
ATOM   3786  ND2 ASN A 248       8.619 -39.320 -42.903  1.00  2.94           N
ATOM   3787  OD1 ASN A 248       7.950 -41.436 -43.086  1.00  2.94           O
ATOM      0  H   ASN A 248      11.155 -42.095 -42.413  1.00  2.94           H   new
ATOM      0  HA  ASN A 248       9.573 -42.767 -44.410  1.00  2.94           H   new
ATOM      0  HB2 ASN A 248      10.756 -40.312 -43.763  1.00  2.94           H   new
ATOM      0  HB3 ASN A 248       9.877 -40.464 -45.042  1.00  2.94           H   new
ATOM      0 HD21 ASN A 248       7.924 -39.108 -42.443  1.00  2.94           H   new
ATOM      0 HD22 ASN A 248       9.212 -38.724 -43.086  1.00  2.94           H   new
ATOM   3794  N   MET A 249      12.673 -42.258 -45.118  1.00  3.58           N
ATOM   3795  CA  MET A 249      13.719 -42.463 -46.127  1.00  3.58           C
ATOM   3796  C   MET A 249      13.921 -43.941 -46.457  1.00  3.58           C
ATOM   3797  O   MET A 249      14.345 -44.283 -47.554  1.00  3.58           O
ATOM   3798  CB  MET A 249      15.026 -41.800 -45.699  1.00  3.58           C
ATOM   3799  CG  MET A 249      14.985 -40.265 -45.759  1.00  3.58           C
ATOM   3800  SD  MET A 249      16.585 -39.482 -45.454  1.00  3.58           S
ATOM   3801  CE  MET A 249      16.780 -39.753 -43.693  1.00  3.58           C
ATOM      0  H   MET A 249      12.962 -41.948 -44.370  1.00  3.58           H   new
ATOM      0  HA  MET A 249      13.419 -42.035 -46.944  1.00  3.58           H   new
ATOM      0  HB2 MET A 249      15.238 -42.075 -44.793  1.00  3.58           H   new
ATOM      0  HB3 MET A 249      15.744 -42.119 -46.268  1.00  3.58           H   new
ATOM      0  HG2 MET A 249      14.662 -39.992 -46.632  1.00  3.58           H   new
ATOM      0  HG3 MET A 249      14.346 -39.941 -45.106  1.00  3.58           H   new
ATOM      0  HE1 MET A 249      17.621 -39.370 -43.398  1.00  3.58           H   new
ATOM      0  HE2 MET A 249      16.048 -39.330 -43.217  1.00  3.58           H   new
ATOM      0  HE3 MET A 249      16.777 -40.706 -43.510  1.00  3.58           H   new
ATOM   3811  N   GLU A 250      13.584 -44.844 -45.533  1.00  4.42           N
ATOM   3812  CA  GLU A 250      13.705 -46.270 -45.838  1.00  4.42           C
ATOM   3813  C   GLU A 250      12.814 -46.663 -47.031  1.00  4.42           C
ATOM   3814  O   GLU A 250      13.098 -47.654 -47.708  1.00  4.42           O
ATOM   3815  CB  GLU A 250      13.383 -47.175 -44.627  1.00  4.42           C
ATOM   3816  CG  GLU A 250      14.454 -47.183 -43.509  1.00  4.42           C
ATOM   3817  CD  GLU A 250      14.139 -48.127 -42.335  1.00  4.42           C
ATOM   3818  OE1 GLU A 250      13.058 -48.670 -42.285  1.00  4.42           O
ATOM   3819  OE2 GLU A 250      14.993 -48.303 -41.484  1.00  4.42           O1-
ATOM      0  H   GLU A 250      13.291 -44.659 -44.746  1.00  4.42           H   new
ATOM      0  HA  GLU A 250      14.636 -46.413 -46.070  1.00  4.42           H   new
ATOM      0  HB2 GLU A 250      12.538 -46.891 -44.244  1.00  4.42           H   new
ATOM      0  HB3 GLU A 250      13.260 -48.083 -44.944  1.00  4.42           H   new
ATOM      0  HG2 GLU A 250      15.307 -47.438 -43.895  1.00  4.42           H   new
ATOM      0  HG3 GLU A 250      14.555 -46.281 -43.167  1.00  4.42           H   new
ATOM   3826  N   LYS A 251      11.712 -45.931 -47.256  1.00  5.46           N
ATOM   3827  CA  LYS A 251      10.819 -46.214 -48.374  1.00  5.46           C
ATOM   3828  C   LYS A 251      11.471 -45.671 -49.663  1.00  5.46           C
ATOM   3829  O   LYS A 251      11.690 -44.467 -49.753  1.00  5.46           O
ATOM   3830  CB  LYS A 251       9.457 -45.552 -48.149  1.00  5.46           C
ATOM   3831  CG  LYS A 251       8.403 -45.853 -49.216  1.00  5.46           C
ATOM   3832  CD  LYS A 251       7.056 -45.202 -48.861  1.00  5.46           C
ATOM   3833  CE  LYS A 251       5.979 -45.498 -49.910  1.00  5.46           C
ATOM   3834  NZ  LYS A 251       4.666 -44.873 -49.554  1.00  5.46           N1+
ATOM      0  H   LYS A 251      11.470 -45.266 -46.767  1.00  5.46           H   new
ATOM      0  HA  LYS A 251      10.677 -47.171 -48.450  1.00  5.46           H   new
ATOM      0  HB2 LYS A 251       9.114 -45.835 -47.287  1.00  5.46           H   new
ATOM      0  HB3 LYS A 251       9.584 -44.591 -48.102  1.00  5.46           H   new
ATOM      0  HG2 LYS A 251       8.707 -45.526 -50.077  1.00  5.46           H   new
ATOM      0  HG3 LYS A 251       8.290 -46.813 -49.301  1.00  5.46           H   new
ATOM      0  HD2 LYS A 251       6.760 -45.525 -47.995  1.00  5.46           H   new
ATOM      0  HD3 LYS A 251       7.173 -44.242 -48.781  1.00  5.46           H   new
ATOM      0  HE2 LYS A 251       6.270 -45.168 -50.774  1.00  5.46           H   new
ATOM      0  HE3 LYS A 251       5.867 -46.458 -49.996  1.00  5.46           H   new
ATOM      0  HZ1 LYS A 251       4.066 -45.064 -50.183  1.00  5.46           H   new
ATOM      0  HZ2 LYS A 251       4.388 -45.192 -48.771  1.00  5.46           H   new
ATOM      0  HZ3 LYS A 251       4.763 -43.990 -49.496  1.00  5.46           H   new
ATOM   3848  N   PRO A 252      11.713 -46.482 -50.715  1.00  6.62           N
ATOM   3849  CA  PRO A 252      12.439 -46.095 -51.931  1.00  6.62           C
ATOM   3850  C   PRO A 252      12.021 -44.773 -52.573  1.00  6.62           C
ATOM   3851  O   PRO A 252      12.877 -44.021 -53.052  1.00  6.62           O
ATOM   3852  CB  PRO A 252      12.092 -47.256 -52.871  1.00  6.62           C
ATOM   3853  CG  PRO A 252      11.931 -48.440 -51.956  1.00  6.62           C
ATOM   3854  CD  PRO A 252      11.247 -47.889 -50.721  1.00  6.62           C
ATOM      0  HA  PRO A 252      13.378 -45.948 -51.738  1.00  6.62           H   new
ATOM      0  HB2 PRO A 252      11.277 -47.079 -53.367  1.00  6.62           H   new
ATOM      0  HB3 PRO A 252      12.794 -47.406 -53.523  1.00  6.62           H   new
ATOM      0  HG2 PRO A 252      11.398 -49.136 -52.372  1.00  6.62           H   new
ATOM      0  HG3 PRO A 252      12.790 -48.834 -51.736  1.00  6.62           H   new
ATOM      0  HD2 PRO A 252      10.281 -47.952 -50.782  1.00  6.62           H   new
ATOM      0  HD3 PRO A 252      11.512 -48.363 -49.917  1.00  6.62           H   new
ATOM   3862  N   GLY A 253      10.739 -44.434 -52.512  1.00  7.78           N
ATOM   3863  CA  GLY A 253      10.241 -43.200 -53.112  1.00  7.78           C
ATOM   3864  C   GLY A 253      10.841 -41.935 -52.499  1.00  7.78           C
ATOM   3865  O   GLY A 253      10.821 -40.872 -53.121  1.00  7.78           O
ATOM      0  H   GLY A 253      10.135 -44.909 -52.124  1.00  7.78           H   new
ATOM      0  HA2 GLY A 253      10.432 -43.212 -54.063  1.00  7.78           H   new
ATOM      0  HA3 GLY A 253       9.276 -43.170 -53.017  1.00  7.78           H   new
ATOM   3869  N   LEU A 254      11.324 -42.044 -51.264  1.00  8.79           N
ATOM   3870  CA  LEU A 254      11.886 -40.919 -50.541  1.00  8.79           C
ATOM   3871  C   LEU A 254      13.408 -40.984 -50.386  1.00  8.79           C
ATOM   3872  O   LEU A 254      13.985 -40.200 -49.628  1.00  8.79           O
ATOM   3873  CB  LEU A 254      11.195 -40.828 -49.180  1.00  8.79           C
ATOM   3874  CG  LEU A 254       9.667 -40.589 -49.265  1.00  8.79           C
ATOM   3875  CD1 LEU A 254       9.068 -40.597 -47.881  1.00  8.79           C
ATOM   3876  CD2 LEU A 254       9.406 -39.267 -49.963  1.00  8.79           C
ATOM      0  H   LEU A 254      11.333 -42.782 -50.822  1.00  8.79           H   new
ATOM      0  HA  LEU A 254      11.723 -40.117 -51.062  1.00  8.79           H   new
ATOM      0  HB2 LEU A 254      11.358 -41.649 -48.689  1.00  8.79           H   new
ATOM      0  HB3 LEU A 254      11.598 -40.108 -48.670  1.00  8.79           H   new
ATOM      0  HG  LEU A 254       9.250 -41.300 -49.777  1.00  8.79           H   new
ATOM      0 HD11 LEU A 254       8.112 -40.447 -47.941  1.00  8.79           H   new
ATOM      0 HD12 LEU A 254       9.234 -41.455 -47.461  1.00  8.79           H   new
ATOM      0 HD13 LEU A 254       9.472 -39.894 -47.349  1.00  8.79           H   new
ATOM      0 HD21 LEU A 254       8.450 -39.113 -50.018  1.00  8.79           H   new
ATOM      0 HD22 LEU A 254       9.820 -38.548 -49.460  1.00  8.79           H   new
ATOM      0 HD23 LEU A 254       9.781 -39.293 -50.857  1.00  8.79           H   new
ATOM   3888  N   LYS A 255      14.076 -41.900 -51.104  1.00  9.54           N
ATOM   3889  CA  LYS A 255      15.536 -42.007 -50.979  1.00  9.54           C
ATOM   3890  C   LYS A 255      16.325 -41.012 -51.838  1.00  9.54           C
ATOM   3891  O   LYS A 255      17.525 -40.822 -51.606  1.00  9.54           O
ATOM   3892  CB  LYS A 255      16.020 -43.420 -51.310  1.00  9.54           C
ATOM   3893  CG  LYS A 255      15.608 -44.464 -50.307  1.00  9.54           C
ATOM   3894  CD  LYS A 255      16.139 -45.846 -50.656  1.00  9.54           C
ATOM   3895  CE  LYS A 255      15.643 -46.874 -49.645  1.00  9.54           C
ATOM   3896  NZ  LYS A 255      16.129 -48.250 -49.950  1.00  9.54           N1+
ATOM      0  H   LYS A 255      13.714 -42.453 -51.654  1.00  9.54           H   new
ATOM      0  HA  LYS A 255      15.711 -41.789 -50.050  1.00  9.54           H   new
ATOM      0  HB2 LYS A 255      15.679 -43.672 -52.182  1.00  9.54           H   new
ATOM      0  HB3 LYS A 255      16.988 -43.413 -51.375  1.00  9.54           H   new
ATOM      0  HG2 LYS A 255      15.930 -44.209 -49.428  1.00  9.54           H   new
ATOM      0  HG3 LYS A 255      14.640 -44.496 -50.256  1.00  9.54           H   new
ATOM      0  HD2 LYS A 255      15.850 -46.095 -51.548  1.00  9.54           H   new
ATOM      0  HD3 LYS A 255      17.109 -45.834 -50.665  1.00  9.54           H   new
ATOM      0  HE2 LYS A 255      15.938 -46.619 -48.757  1.00  9.54           H   new
ATOM      0  HE3 LYS A 255      14.673 -46.871 -49.634  1.00  9.54           H   new
ATOM      0  HZ1 LYS A 255      15.818 -48.817 -49.339  1.00  9.54           H   new
ATOM      0  HZ2 LYS A 255      15.841 -48.495 -50.755  1.00  9.54           H   new
ATOM      0  HZ3 LYS A 255      17.019 -48.260 -49.938  1.00  9.54           H   new
ATOM   3910  N   ARG A 256      15.673 -40.420 -52.834  1.00 10.00           N
ATOM   3911  CA  ARG A 256      16.329 -39.498 -53.757  1.00 10.00           C
ATOM   3912  C   ARG A 256      15.436 -38.301 -54.065  1.00 10.00           C
ATOM   3913  O   ARG A 256      15.102 -37.521 -53.174  1.00 10.00           O
ATOM   3914  CB  ARG A 256      16.701 -40.201 -55.064  1.00 10.00           C
ATOM   3915  CG  ARG A 256      17.765 -41.313 -54.955  1.00 10.00           C
ATOM   3916  CD  ARG A 256      19.117 -40.755 -54.645  1.00 10.00           C
ATOM   3917  NE  ARG A 256      20.146 -41.781 -54.620  1.00 10.00           N
ATOM   3918  CZ  ARG A 256      20.469 -42.545 -53.552  1.00 10.00           C
ATOM   3919  NH1 ARG A 256      19.846 -42.408 -52.398  1.00 10.00           N1+
ATOM   3920  NH2 ARG A 256      21.432 -43.448 -53.667  1.00 10.00           N
ATOM   3921  OXT ARG A 256      15.017 -38.136 -55.210  1.00 10.00           O1-
ATOM      0  H   ARG A 256      14.837 -40.541 -52.994  1.00 10.00           H   new
ATOM      0  HA  ARG A 256      17.138 -39.185 -53.323  1.00 10.00           H   new
ATOM      0  HB2 ARG A 256      15.896 -40.585 -55.445  1.00 10.00           H   new
ATOM      0  HB3 ARG A 256      17.020 -39.533 -55.690  1.00 10.00           H   new
ATOM      0  HG2 ARG A 256      17.507 -41.941 -54.262  1.00 10.00           H   new
ATOM      0  HG3 ARG A 256      17.802 -41.809 -55.788  1.00 10.00           H   new
ATOM      0  HD2 ARG A 256      19.348 -40.085 -55.308  1.00 10.00           H   new
ATOM      0  HD3 ARG A 256      19.090 -40.306 -53.785  1.00 10.00           H   new
ATOM      0  HE  ARG A 256      20.587 -41.914 -55.346  1.00 10.00           H   new
ATOM      0 HH11 ARG A 256      19.221 -41.824 -52.314  1.00 10.00           H   new
ATOM      0 HH12 ARG A 256      20.065 -42.903 -51.730  1.00 10.00           H   new
ATOM      0 HH21 ARG A 256      21.845 -43.544 -54.415  1.00 10.00           H   new
ATOM      0 HH22 ARG A 256      21.644 -43.938 -52.993  1.00 10.00           H   new
TER
END
