# Supplementary material for: Integrative proteome-wide structural analysis and high-throughput docking identify broad-spectrum antiviral scaffolds against Zika, Yellow Fever, West Nile, Saint Louis encephalitis, and Usutu viruses
Source: Front Cell Infect Microbiol. 2026 Apr 30;16:1723132. doi: 10.3389/fcimb.2026.1723132 (PMC13171538; doi:10.3389/fcimb.2026.1723132)
Supplement: Supplementary file 5 [file DataSheet5.zip › WNV/WNV_NS4b/WNV_NS4b.pdb]

ATOM      1  N   ASN A   1      -0.226   0.740   2.631  1.00 18.33           N  
ATOM      2  CA  ASN A   1      -0.414   0.212   1.285  1.00 18.33           C  
ATOM      3  C   ASN A   1       0.221   1.069   0.191  1.00 18.33           C  
ATOM      4  O   ASN A   1       0.238   0.655  -0.973  1.00 18.33           O  
ATOM      5  CB  ASN A   1      -1.887   0.036   0.985  1.00 18.33           C  
ATOM      6  CG  ASN A   1      -2.532  -1.065   1.775  1.00 18.33           C  
ATOM      7  ND2 ASN A   1      -3.817  -0.942   1.999  1.00 18.33           N  
ATOM      8  OD1 ASN A   1      -1.875  -2.031   2.185  1.00 18.33           O  
ATOM      9 1H   ASN A   1      -0.614   0.086   3.297  1.00 18.33           H  
ATOM     10 2H   ASN A   1       0.757   0.862   2.821  1.00 18.33           H  
ATOM     11 3H   ASN A   1      -0.710   1.623   2.716  1.00 18.33           H  
ATOM     12  HA  ASN A   1       0.063  -0.769   1.239  1.00 18.33           H  
ATOM     13 1HB  ASN A   1      -2.405   0.969   1.195  1.00 18.33           H  
ATOM     14 2HB  ASN A   1      -2.008  -0.178  -0.074  1.00 18.33           H  
ATOM     15 1HD2 ASN A   1      -4.304  -1.643   2.521  1.00 18.33           H  
ATOM     16 2HD2 ASN A   1      -4.309  -0.146   1.648  1.00 18.33           H  
ATOM     17  N   GLU A   2       0.772   2.241   0.542  1.00 18.20           N  
ATOM     18  CA  GLU A   2       1.340   3.129  -0.478  1.00 18.20           C  
ATOM     19  C   GLU A   2       2.401   2.469  -1.354  1.00 18.20           C  
ATOM     20  O   GLU A   2       2.397   2.659  -2.568  1.00 18.20           O  
ATOM     21  CB  GLU A   2       1.954   4.367   0.169  1.00 18.20           C  
ATOM     22  CG  GLU A   2       2.448   5.408  -0.831  1.00 18.20           C  
ATOM     23  CD  GLU A   2       3.083   6.615  -0.181  1.00 18.20           C  
ATOM     24  OE1 GLU A   2       3.155   6.655   1.025  1.00 18.20           O  
ATOM     25  OE2 GLU A   2       3.500   7.496  -0.897  1.00 18.20           O1-
ATOM     26  H   GLU A   2       0.779   2.565   1.494  1.00 18.20           H  
ATOM     27  HA  GLU A   2       0.534   3.450  -1.129  1.00 18.20           H  
ATOM     28 1HB  GLU A   2       1.220   4.843   0.819  1.00 18.20           H  
ATOM     29 2HB  GLU A   2       2.803   4.072   0.787  1.00 18.20           H  
ATOM     30 1HG  GLU A   2       3.152   4.954  -1.513  1.00 18.20           H  
ATOM     31 2HG  GLU A   2       1.594   5.738  -1.420  1.00 18.20           H  
ATOM     32  N   MET A   3       3.302   1.680  -0.763  1.00 17.92           N  
ATOM     33  CA  MET A   3       4.343   1.043  -1.567  1.00 17.92           C  
ATOM     34  C   MET A   3       3.749  -0.009  -2.494  1.00 17.92           C  
ATOM     35  O   MET A   3       4.259  -0.255  -3.584  1.00 17.92           O  
ATOM     36  CB  MET A   3       5.415   0.451  -0.667  1.00 17.92           C  
ATOM     37  CG  MET A   3       6.205   1.506   0.088  1.00 17.92           C  
ATOM     38  SD  MET A   3       7.075   2.646  -1.022  1.00 17.92           S  
ATOM     39  CE  MET A   3       5.925   4.005  -1.118  1.00 17.92           C  
ATOM     40  H   MET A   3       3.278   1.544   0.235  1.00 17.92           H  
ATOM     41  HA  MET A   3       4.807   1.806  -2.187  1.00 17.92           H  
ATOM     42 1HB  MET A   3       4.959  -0.220   0.057  1.00 17.92           H  
ATOM     43 2HB  MET A   3       6.115  -0.136  -1.268  1.00 17.92           H  
ATOM     44 1HG  MET A   3       5.526   2.085   0.715  1.00 17.92           H  
ATOM     45 2HG  MET A   3       6.940   1.024   0.733  1.00 17.92           H  
ATOM     46 1HE  MET A   3       6.333   4.788  -1.752  1.00 17.92           H  
ATOM     47 2HE  MET A   3       4.999   3.650  -1.544  1.00 17.92           H  
ATOM     48 3HE  MET A   3       5.739   4.410  -0.121  1.00 17.92           H  
ATOM     49  N   GLY A   4       2.647  -0.622  -2.071  1.00 17.50           N  
ATOM     50  CA  GLY A   4       1.962  -1.602  -2.895  1.00 17.50           C  
ATOM     51  C   GLY A   4       1.453  -0.891  -4.139  1.00 17.50           C  
ATOM     52  O   GLY A   4       1.676  -1.331  -5.273  1.00 17.50           O  
ATOM     53  H   GLY A   4       2.256  -0.375  -1.174  1.00 17.50           H  
ATOM     54 1HA  GLY A   4       2.643  -2.408  -3.168  1.00 17.50           H  
ATOM     55 2HA  GLY A   4       1.127  -2.031  -2.340  1.00 17.50           H  
ATOM     56  N   TRP A   5       0.776   0.232  -3.897  1.00 16.99           N  
ATOM     57  CA  TRP A   5       0.186   1.056  -4.939  1.00 16.99           C  
ATOM     58  C   TRP A   5       1.265   1.604  -5.866  1.00 16.99           C  
ATOM     59  O   TRP A   5       1.091   1.637  -7.090  1.00 16.99           O  
ATOM     60  CB  TRP A   5      -0.587   2.200  -4.290  1.00 16.99           C  
ATOM     61  CG  TRP A   5      -1.758   1.718  -3.491  1.00 16.99           C  
ATOM     62  CD1 TRP A   5      -2.409   0.536  -3.647  1.00 16.99           C  
ATOM     63  CD2 TRP A   5      -2.410   2.392  -2.388  1.00 16.99           C  
ATOM     64  CE2 TRP A   5      -3.437   1.554  -1.951  1.00 16.99           C  
ATOM     65  CE3 TRP A   5      -2.208   3.617  -1.746  1.00 16.99           C  
ATOM     66  NE1 TRP A   5      -3.422   0.428  -2.731  1.00 16.99           N  
ATOM     67  CZ2 TRP A   5      -4.267   1.900  -0.899  1.00 16.99           C  
ATOM     68  CZ3 TRP A   5      -3.034   3.962  -0.688  1.00 16.99           C  
ATOM     69  CH2 TRP A   5      -4.038   3.126  -0.276  1.00 16.99           C  
ATOM     70  H   TRP A   5       0.655   0.512  -2.922  1.00 16.99           H  
ATOM     71  HA  TRP A   5      -0.500   0.443  -5.522  1.00 16.99           H  
ATOM     72 1HB  TRP A   5       0.072   2.759  -3.631  1.00 16.99           H  
ATOM     73 2HB  TRP A   5      -0.945   2.883  -5.056  1.00 16.99           H  
ATOM     74  HD1 TRP A   5      -2.162  -0.216  -4.393  1.00 16.99           H  
ATOM     75  HE1 TRP A   5      -4.052  -0.355  -2.644  1.00 16.99           H  
ATOM     76  HE3 TRP A   5      -1.415   4.288  -2.072  1.00 16.99           H  
ATOM     77  HZ2 TRP A   5      -5.070   1.247  -0.557  1.00 16.99           H  
ATOM     78  HZ3 TRP A   5      -2.868   4.919  -0.193  1.00 16.99           H  
ATOM     79  HH2 TRP A   5      -4.673   3.429   0.558  1.00 16.99           H  
ATOM     80  N   LEU A   6       2.397   2.014  -5.288  1.00 16.47           N  
ATOM     81  CA  LEU A   6       3.504   2.532  -6.070  1.00 16.47           C  
ATOM     82  C   LEU A   6       4.057   1.447  -6.987  1.00 16.47           C  
ATOM     83  O   LEU A   6       4.239   1.685  -8.182  1.00 16.47           O  
ATOM     84  CB  LEU A   6       4.596   3.079  -5.153  1.00 16.47           C  
ATOM     85  CG  LEU A   6       5.826   3.615  -5.850  1.00 16.47           C  
ATOM     86  CD1 LEU A   6       5.430   4.757  -6.771  1.00 16.47           C  
ATOM     87  CD2 LEU A   6       6.823   4.069  -4.802  1.00 16.47           C  
ATOM     88  H   LEU A   6       2.478   1.992  -4.274  1.00 16.47           H  
ATOM     89  HA  LEU A   6       3.136   3.351  -6.685  1.00 16.47           H  
ATOM     90 1HB  LEU A   6       4.174   3.867  -4.529  1.00 16.47           H  
ATOM     91 2HB  LEU A   6       4.921   2.271  -4.503  1.00 16.47           H  
ATOM     92  HG  LEU A   6       6.262   2.844  -6.444  1.00 16.47           H  
ATOM     93 1HD1 LEU A   6       6.315   5.139  -7.279  1.00 16.47           H  
ATOM     94 2HD1 LEU A   6       4.714   4.396  -7.513  1.00 16.47           H  
ATOM     95 3HD1 LEU A   6       4.975   5.554  -6.185  1.00 16.47           H  
ATOM     96 1HD2 LEU A   6       7.720   4.453  -5.288  1.00 16.47           H  
ATOM     97 2HD2 LEU A   6       6.374   4.856  -4.195  1.00 16.47           H  
ATOM     98 3HD2 LEU A   6       7.084   3.222  -4.167  1.00 16.47           H  
ATOM     99  N   ASP A   7       4.320   0.246  -6.455  1.00 16.04           N  
ATOM    100  CA  ASP A   7       4.811  -0.829  -7.313  1.00 16.04           C  
ATOM    101  C   ASP A   7       3.806  -1.180  -8.400  1.00 16.04           C  
ATOM    102  O   ASP A   7       4.190  -1.392  -9.551  1.00 16.04           O  
ATOM    103  CB  ASP A   7       5.204  -2.070  -6.505  1.00 16.04           C  
ATOM    104  CG  ASP A   7       6.580  -1.939  -5.733  1.00 16.04           C  
ATOM    105  OD1 ASP A   7       7.370  -1.027  -6.027  1.00 16.04           O  
ATOM    106  OD2 ASP A   7       6.832  -2.768  -4.889  1.00 16.04           O1-
ATOM    107  H   ASP A   7       4.176   0.075  -5.457  1.00 16.04           H  
ATOM    108  HA  ASP A   7       5.703  -0.485  -7.810  1.00 16.04           H  
ATOM    109 1HB  ASP A   7       4.418  -2.265  -5.766  1.00 16.04           H  
ATOM    110 2HB  ASP A   7       5.249  -2.934  -7.166  1.00 16.04           H  
ATOM    111  N   LYS A   8       2.509  -1.169  -8.084  1.00 15.74           N  
ATOM    112  CA  LYS A   8       1.528  -1.459  -9.120  1.00 15.74           C  
ATOM    113  C   LYS A   8       1.598  -0.385 -10.197  1.00 15.74           C  
ATOM    114  O   LYS A   8       1.621  -0.692 -11.389  1.00 15.74           O  
ATOM    115  CB  LYS A   8       0.113  -1.515  -8.550  1.00 15.74           C  
ATOM    116  CG  LYS A   8      -0.985  -1.845  -9.593  1.00 15.74           C  
ATOM    117  CD  LYS A   8      -0.837  -3.271 -10.142  1.00 15.74           C  
ATOM    118  CE  LYS A   8      -2.103  -3.741 -10.906  1.00 15.74           C  
ATOM    119  NZ  LYS A   8      -2.305  -3.042 -12.229  1.00 15.74           N1+
ATOM    120  H   LYS A   8       2.206  -1.001  -7.123  1.00 15.74           H  
ATOM    121  HA  LYS A   8       1.769  -2.418  -9.576  1.00 15.74           H  
ATOM    122 1HB  LYS A   8       0.072  -2.258  -7.753  1.00 15.74           H  
ATOM    123 2HB  LYS A   8      -0.130  -0.551  -8.103  1.00 15.74           H  
ATOM    124 1HG  LYS A   8      -1.969  -1.733  -9.142  1.00 15.74           H  
ATOM    125 2HG  LYS A   8      -0.907  -1.142 -10.431  1.00 15.74           H  
ATOM    126 1HD  LYS A   8       0.005  -3.292 -10.839  1.00 15.74           H  
ATOM    127 2HD  LYS A   8      -0.631  -3.960  -9.326  1.00 15.74           H  
ATOM    128 1HE  LYS A   8      -2.027  -4.811 -11.086  1.00 15.74           H  
ATOM    129 2HE  LYS A   8      -2.974  -3.552 -10.279  1.00 15.74           H  
ATOM    130 1HZ  LYS A   8      -3.127  -3.379 -12.677  1.00 15.74           H  
ATOM    131 2HZ  LYS A   8      -2.378  -2.023 -12.152  1.00 15.74           H  
ATOM    132 3HZ  LYS A   8      -1.510  -3.190 -12.859  1.00 15.74           H  
ATOM    133  N   THR A   9       1.698   0.876  -9.776  1.00 15.57           N  
ATOM    134  CA  THR A   9       1.754   1.985 -10.705  1.00 15.57           C  
ATOM    135  C   THR A   9       2.961   1.851 -11.621  1.00 15.57           C  
ATOM    136  O   THR A   9       2.834   1.957 -12.846  1.00 15.57           O  
ATOM    137  CB  THR A   9       1.829   3.316  -9.932  1.00 15.57           C  
ATOM    138  CG2 THR A   9       1.962   4.475 -10.885  1.00 15.57           C  
ATOM    139  OG1 THR A   9       0.647   3.469  -9.126  1.00 15.57           O  
ATOM    140  H   THR A   9       1.689   1.077  -8.777  1.00 15.57           H  
ATOM    141  HA  THR A   9       0.852   1.975 -11.316  1.00 15.57           H  
ATOM    142  HB  THR A   9       2.693   3.305  -9.279  1.00 15.57           H  
ATOM    143  HG1 THR A   9       0.644   2.764  -8.433  1.00 15.57           H  
ATOM    144 1HG2 THR A   9       2.023   5.403 -10.321  1.00 15.57           H  
ATOM    145 2HG2 THR A   9       2.867   4.344 -11.468  1.00 15.57           H  
ATOM    146 3HG2 THR A   9       1.100   4.506 -11.548  1.00 15.57           H  
ATOM    147  N   LYS A  10       4.126   1.561 -11.040  1.00 15.43           N  
ATOM    148  CA  LYS A  10       5.338   1.402 -11.827  1.00 15.43           C  
ATOM    149  C   LYS A  10       5.218   0.231 -12.796  1.00 15.43           C  
ATOM    150  O   LYS A  10       5.664   0.324 -13.940  1.00 15.43           O  
ATOM    151  CB  LYS A  10       6.543   1.177 -10.910  1.00 15.43           C  
ATOM    152  CG  LYS A  10       7.010   2.402 -10.102  1.00 15.43           C  
ATOM    153  CD  LYS A  10       8.305   2.077  -9.342  1.00 15.43           C  
ATOM    154  CE  LYS A  10       8.005   1.013  -8.305  1.00 15.43           C  
ATOM    155  NZ  LYS A  10       9.114   0.715  -7.380  1.00 15.43           N1+
ATOM    156  H   LYS A  10       4.167   1.474 -10.024  1.00 15.43           H  
ATOM    157  HA  LYS A  10       5.494   2.309 -12.409  1.00 15.43           H  
ATOM    158 1HB  LYS A  10       6.293   0.392 -10.193  1.00 15.43           H  
ATOM    159 2HB  LYS A  10       7.384   0.819 -11.500  1.00 15.43           H  
ATOM    160 1HG  LYS A  10       7.186   3.241 -10.774  1.00 15.43           H  
ATOM    161 2HG  LYS A  10       6.238   2.684  -9.387  1.00 15.43           H  
ATOM    162 1HD  LYS A  10       9.067   1.714 -10.030  1.00 15.43           H  
ATOM    163 2HD  LYS A  10       8.673   2.970  -8.839  1.00 15.43           H  
ATOM    164 1HE  LYS A  10       7.161   1.336  -7.732  1.00 15.43           H  
ATOM    165 2HE  LYS A  10       7.740   0.095  -8.826  1.00 15.43           H  
ATOM    166 1HZ  LYS A  10       8.734  -0.015  -6.742  1.00 15.43           H  
ATOM    167 2HZ  LYS A  10       9.915   0.368  -7.878  1.00 15.43           H  
ATOM    168 3HZ  LYS A  10       9.364   1.532  -6.856  1.00 15.43           H  
ATOM    169  N   ASN A  11       4.595  -0.870 -12.360  1.00 15.28           N  
ATOM    170  CA  ASN A  11       4.439  -2.042 -13.212  1.00 15.28           C  
ATOM    171  C   ASN A  11       3.493  -1.761 -14.377  1.00 15.28           C  
ATOM    172  O   ASN A  11       3.728  -2.211 -15.507  1.00 15.28           O  
ATOM    173  CB  ASN A  11       3.934  -3.218 -12.400  1.00 15.28           C  
ATOM    174  CG  ASN A  11       4.979  -3.777 -11.469  1.00 15.28           C  
ATOM    175  ND2 ASN A  11       4.532  -4.493 -10.471  1.00 15.28           N  
ATOM    176  OD1 ASN A  11       6.185  -3.571 -11.647  1.00 15.28           O  
ATOM    177  H   ASN A  11       4.249  -0.913 -11.401  1.00 15.28           H  
ATOM    178  HA  ASN A  11       5.412  -2.295 -13.634  1.00 15.28           H  
ATOM    179 1HB  ASN A  11       3.071  -2.903 -11.811  1.00 15.28           H  
ATOM    180 2HB  ASN A  11       3.600  -4.006 -13.074  1.00 15.28           H  
ATOM    181 1HD2 ASN A  11       5.170  -4.892  -9.816  1.00 15.28           H  
ATOM    182 2HD2 ASN A  11       3.551  -4.637 -10.363  1.00 15.28           H  
ATOM    183  N   ASP A  12       2.439  -0.971 -14.132  1.00 15.12           N  
ATOM    184  CA  ASP A  12       1.507  -0.663 -15.207  1.00 15.12           C  
ATOM    185  C   ASP A  12       2.138   0.299 -16.207  1.00 15.12           C  
ATOM    186  O   ASP A  12       2.041   0.088 -17.418  1.00 15.12           O  
ATOM    187  CB  ASP A  12       0.204  -0.070 -14.657  1.00 15.12           C  
ATOM    188  CG  ASP A  12      -0.680  -1.094 -13.912  1.00 15.12           C  
ATOM    189  OD1 ASP A  12      -0.433  -2.286 -13.994  1.00 15.12           O  
ATOM    190  OD2 ASP A  12      -1.640  -0.701 -13.254  1.00 15.12           O1-
ATOM    191  H   ASP A  12       2.270  -0.626 -13.186  1.00 15.12           H  
ATOM    192  HA  ASP A  12       1.266  -1.587 -15.730  1.00 15.12           H  
ATOM    193 1HB  ASP A  12       0.453   0.735 -13.959  1.00 15.12           H  
ATOM    194 2HB  ASP A  12      -0.370   0.368 -15.472  1.00 15.12           H  
ATOM    195  N   ILE A  13       2.858   1.309 -15.714  1.00 14.94           N  
ATOM    196  CA  ILE A  13       3.502   2.254 -16.620  1.00 14.94           C  
ATOM    197  C   ILE A  13       4.568   1.525 -17.408  1.00 14.94           C  
ATOM    198  O   ILE A  13       4.679   1.679 -18.626  1.00 14.94           O  
ATOM    199  CB  ILE A  13       4.133   3.428 -15.875  1.00 14.94           C  
ATOM    200  CG1 ILE A  13       3.043   4.292 -15.243  1.00 14.94           C  
ATOM    201  CG2 ILE A  13       4.989   4.239 -16.844  1.00 14.94           C  
ATOM    202  CD1 ILE A  13       3.584   5.295 -14.264  1.00 14.94           C  
ATOM    203  H   ILE A  13       2.929   1.445 -14.704  1.00 14.94           H  
ATOM    204  HA  ILE A  13       2.760   2.639 -17.314  1.00 14.94           H  
ATOM    205  HB  ILE A  13       4.757   3.048 -15.062  1.00 14.94           H  
ATOM    206 1HG1 ILE A  13       2.506   4.820 -16.028  1.00 14.94           H  
ATOM    207 2HG1 ILE A  13       2.342   3.643 -14.718  1.00 14.94           H  
ATOM    208 1HG2 ILE A  13       5.452   5.070 -16.316  1.00 14.94           H  
ATOM    209 2HG2 ILE A  13       5.763   3.596 -17.257  1.00 14.94           H  
ATOM    210 3HG2 ILE A  13       4.367   4.622 -17.653  1.00 14.94           H  
ATOM    211 1HD1 ILE A  13       2.762   5.873 -13.842  1.00 14.94           H  
ATOM    212 2HD1 ILE A  13       4.108   4.767 -13.468  1.00 14.94           H  
ATOM    213 3HD1 ILE A  13       4.275   5.964 -14.772  1.00 14.94           H  
ATOM    214  N   GLY A  14       5.349   0.718 -16.702  1.00 14.68           N  
ATOM    215  CA  GLY A  14       6.393  -0.064 -17.304  1.00 14.68           C  
ATOM    216  C   GLY A  14       5.819  -0.888 -18.436  1.00 14.68           C  
ATOM    217  O   GLY A  14       6.288  -0.785 -19.572  1.00 14.68           O  
ATOM    218  H   GLY A  14       5.227   0.635 -15.696  1.00 14.68           H  
ATOM    219 1HA  GLY A  14       7.185   0.585 -17.669  1.00 14.68           H  
ATOM    220 2HA  GLY A  14       6.823  -0.719 -16.546  1.00 14.68           H  
ATOM    221  N   SER A  15       4.764  -1.659 -18.154  1.00 14.35           N  
ATOM    222  CA  SER A  15       4.149  -2.511 -19.158  1.00 14.35           C  
ATOM    223  C   SER A  15       3.703  -1.703 -20.377  1.00 14.35           C  
ATOM    224  O   SER A  15       3.979  -2.096 -21.514  1.00 14.35           O  
ATOM    225  CB  SER A  15       2.941  -3.208 -18.559  1.00 14.35           C  
ATOM    226  OG  SER A  15       3.317  -4.074 -17.521  1.00 14.35           O  
ATOM    227  H   SER A  15       4.402  -1.695 -17.200  1.00 14.35           H  
ATOM    228  HA  SER A  15       4.880  -3.253 -19.478  1.00 14.35           H  
ATOM    229 1HB  SER A  15       2.243  -2.460 -18.176  1.00 14.35           H  
ATOM    230 2HB  SER A  15       2.427  -3.766 -19.336  1.00 14.35           H  
ATOM    231  HG  SER A  15       3.629  -3.489 -16.786  1.00 14.35           H  
ATOM    232  N   LEU A  16       3.110  -0.527 -20.159  1.00 13.96           N  
ATOM    233  CA  LEU A  16       2.666   0.321 -21.266  1.00 13.96           C  
ATOM    234  C   LEU A  16       3.839   0.778 -22.134  1.00 13.96           C  
ATOM    235  O   LEU A  16       3.697   0.956 -23.347  1.00 13.96           O  
ATOM    236  CB  LEU A  16       1.900   1.533 -20.724  1.00 13.96           C  
ATOM    237  CG  LEU A  16       0.530   1.214 -20.100  1.00 13.96           C  
ATOM    238  CD1 LEU A  16      -0.032   2.462 -19.435  1.00 13.96           C  
ATOM    239  CD2 LEU A  16      -0.399   0.707 -21.187  1.00 13.96           C  
ATOM    240  H   LEU A  16       2.915  -0.232 -19.200  1.00 13.96           H  
ATOM    241  HA  LEU A  16       1.990  -0.261 -21.888  1.00 13.96           H  
ATOM    242 1HB  LEU A  16       2.511   2.007 -19.956  1.00 13.96           H  
ATOM    243 2HB  LEU A  16       1.751   2.245 -21.531  1.00 13.96           H  
ATOM    244  HG  LEU A  16       0.642   0.447 -19.348  1.00 13.96           H  
ATOM    245 1HD1 LEU A  16      -0.999   2.231 -18.989  1.00 13.96           H  
ATOM    246 2HD1 LEU A  16       0.655   2.793 -18.658  1.00 13.96           H  
ATOM    247 3HD1 LEU A  16      -0.151   3.247 -20.178  1.00 13.96           H  
ATOM    248 1HD2 LEU A  16      -1.371   0.471 -20.754  1.00 13.96           H  
ATOM    249 2HD2 LEU A  16      -0.518   1.475 -21.952  1.00 13.96           H  
ATOM    250 3HD2 LEU A  16       0.026  -0.190 -21.637  1.00 13.96           H  
ATOM    251  N   LEU A  17       5.004   0.945 -21.514  1.00 13.52           N  
ATOM    252  CA  LEU A  17       6.212   1.371 -22.202  1.00 13.52           C  
ATOM    253  C   LEU A  17       7.103   0.201 -22.662  1.00 13.52           C  
ATOM    254  O   LEU A  17       8.203   0.430 -23.166  1.00 13.52           O  
ATOM    255  CB  LEU A  17       7.018   2.285 -21.282  1.00 13.52           C  
ATOM    256  CG  LEU A  17       6.314   3.569 -20.858  1.00 13.52           C  
ATOM    257  CD1 LEU A  17       7.209   4.323 -19.900  1.00 13.52           C  
ATOM    258  CD2 LEU A  17       5.979   4.389 -22.083  1.00 13.52           C  
ATOM    259  H   LEU A  17       5.044   0.811 -20.501  1.00 13.52           H  
ATOM    260  HA  LEU A  17       5.916   1.937 -23.083  1.00 13.52           H  
ATOM    261 1HB  LEU A  17       7.252   1.725 -20.375  1.00 13.52           H  
ATOM    262 2HB  LEU A  17       7.946   2.555 -21.778  1.00 13.52           H  
ATOM    263  HG  LEU A  17       5.393   3.325 -20.335  1.00 13.52           H  
ATOM    264 1HD1 LEU A  17       6.711   5.236 -19.576  1.00 13.52           H  
ATOM    265 2HD1 LEU A  17       7.417   3.694 -19.033  1.00 13.52           H  
ATOM    266 3HD1 LEU A  17       8.142   4.573 -20.397  1.00 13.52           H  
ATOM    267 1HD2 LEU A  17       5.470   5.304 -21.779  1.00 13.52           H  
ATOM    268 2HD2 LEU A  17       6.895   4.642 -22.615  1.00 13.52           H  
ATOM    269 3HD2 LEU A  17       5.325   3.810 -22.740  1.00 13.52           H  
ATOM    270  N   GLY A  18       6.647  -1.047 -22.481  1.00 13.11           N  
ATOM    271  CA  GLY A  18       7.424  -2.229 -22.865  1.00 13.11           C  
ATOM    272  C   GLY A  18       8.423  -2.732 -21.807  1.00 13.11           C  
ATOM    273  O   GLY A  18       9.193  -3.660 -22.064  1.00 13.11           O  
ATOM    274  H   GLY A  18       5.721  -1.199 -22.079  1.00 13.11           H  
ATOM    275 1HA  GLY A  18       6.726  -3.032 -23.101  1.00 13.11           H  
ATOM    276 2HA  GLY A  18       7.961  -2.010 -23.786  1.00 13.11           H  
ATOM    277  N   HIS A  19       8.401  -2.136 -20.622  1.00 12.78           N  
ATOM    278  CA  HIS A  19       9.298  -2.477 -19.523  1.00 12.78           C  
ATOM    279  C   HIS A  19       8.511  -3.132 -18.395  1.00 12.78           C  
ATOM    280  O   HIS A  19       8.258  -2.522 -17.360  1.00 12.78           O  
ATOM    281  CB  HIS A  19       9.998  -1.221 -19.014  1.00 12.78           C  
ATOM    282  CG  HIS A  19      10.847  -0.565 -20.049  1.00 12.78           C  
ATOM    283  CD2 HIS A  19      10.660   0.568 -20.765  1.00 12.78           C  
ATOM    284  ND1 HIS A  19      12.053  -1.090 -20.467  1.00 12.78           N  
ATOM    285  CE1 HIS A  19      12.571  -0.305 -21.394  1.00 12.78           C  
ATOM    286  NE2 HIS A  19      11.747   0.708 -21.592  1.00 12.78           N  
ATOM    287  H   HIS A  19       7.713  -1.411 -20.461  1.00 12.78           H  
ATOM    288  HA  HIS A  19      10.055  -3.183 -19.861  1.00 12.78           H  
ATOM    289 1HB  HIS A  19       9.251  -0.501 -18.682  1.00 12.78           H  
ATOM    290 2HB  HIS A  19      10.624  -1.470 -18.158  1.00 12.78           H  
ATOM    291  HD2 HIS A  19       9.808   1.239 -20.700  1.00 12.78           H  
ATOM    292  HE1 HIS A  19      13.518  -0.467 -21.908  1.00 12.78           H  
ATOM    293  HE2 HIS A  19      11.885   1.465 -22.247  1.00 12.78           H  
ATOM    294  N   LYS A  20       8.107  -4.376 -18.627  1.00 12.58           N  
ATOM    295  CA  LYS A  20       7.232  -5.179 -17.758  1.00 12.58           C  
ATOM    296  C   LYS A  20       7.516  -5.187 -16.241  1.00 12.58           C  
ATOM    297  O   LYS A  20       6.626  -5.597 -15.494  1.00 12.58           O  
ATOM    298  CB  LYS A  20       7.251  -6.628 -18.250  1.00 12.58           C  
ATOM    299  CG  LYS A  20       8.608  -7.326 -18.077  1.00 12.58           C  
ATOM    300  CD  LYS A  20       8.597  -8.752 -18.634  1.00 12.58           C  
ATOM    301  CE  LYS A  20       9.945  -9.442 -18.394  1.00 12.58           C  
ATOM    302  NZ  LYS A  20      11.040  -8.824 -19.200  1.00 12.58           N1+
ATOM    303  H   LYS A  20       8.404  -4.785 -19.505  1.00 12.58           H  
ATOM    304  HA  LYS A  20       6.218  -4.794 -17.879  1.00 12.58           H  
ATOM    305 1HB  LYS A  20       6.503  -7.208 -17.707  1.00 12.58           H  
ATOM    306 2HB  LYS A  20       6.985  -6.659 -19.308  1.00 12.58           H  
ATOM    307 1HG  LYS A  20       9.383  -6.747 -18.580  1.00 12.58           H  
ATOM    308 2HG  LYS A  20       8.858  -7.382 -17.015  1.00 12.58           H  
ATOM    309 1HD  LYS A  20       7.812  -9.325 -18.139  1.00 12.58           H  
ATOM    310 2HD  LYS A  20       8.390  -8.728 -19.704  1.00 12.58           H  
ATOM    311 1HE  LYS A  20      10.195  -9.354 -17.338  1.00 12.58           H  
ATOM    312 2HE  LYS A  20       9.868 -10.499 -18.652  1.00 12.58           H  
ATOM    313 1HZ  LYS A  20      11.941  -9.286 -18.998  1.00 12.58           H  
ATOM    314 2HZ  LYS A  20      10.837  -8.904 -20.181  1.00 12.58           H  
ATOM    315 3HZ  LYS A  20      11.126  -7.853 -18.952  1.00 12.58           H  
ATOM    316  N   PRO A  21       8.791  -4.889 -15.860  1.00 12.54           N  
ATOM    317  CA  PRO A  21      10.115  -4.593 -15.232  1.00 12.54           C  
ATOM    318  C   PRO A  21      10.603  -5.856 -14.545  1.00 12.54           C  
ATOM    319  O   PRO A  21       9.806  -6.698 -14.135  1.00 12.54           O  
ATOM    320  CB  PRO A  21       9.964  -3.520 -14.183  1.00 12.54           C  
ATOM    321  CG  PRO A  21       8.838  -3.824 -13.569  1.00 12.54           C  
ATOM    322  CD  PRO A  21       8.030  -4.548 -14.489  1.00 12.54           C  
ATOM    323  HA  PRO A  21      10.820  -4.281 -16.017  1.00 12.54           H  
ATOM    324 1HB  PRO A  21      10.832  -3.519 -13.511  1.00 12.54           H  
ATOM    325 2HB  PRO A  21       9.923  -2.531 -14.666  1.00 12.54           H  
ATOM    326 1HG  PRO A  21       9.045  -4.403 -12.659  1.00 12.54           H  
ATOM    327 2HG  PRO A  21       8.338  -2.900 -13.235  1.00 12.54           H  
ATOM    328 1HD  PRO A  21       7.787  -5.468 -13.900  1.00 12.54           H  
ATOM    329 2HD  PRO A  21       7.163  -3.861 -14.662  1.00 12.54           H  
ATOM    330  N   GLU A  22      11.919  -6.006 -14.448  1.00 12.71           N  
ATOM    331  CA  GLU A  22      12.533  -7.213 -13.889  1.00 12.71           C  
ATOM    332  C   GLU A  22      13.155  -7.036 -12.503  1.00 12.71           C  
ATOM    333  O   GLU A  22      14.195  -7.622 -12.211  1.00 12.71           O  
ATOM    334  CB  GLU A  22      13.582  -7.761 -14.857  1.00 12.71           C  
ATOM    335  CG  GLU A  22      12.999  -8.223 -16.185  1.00 12.71           C  
ATOM    336  CD  GLU A  22      14.008  -8.922 -17.110  1.00 12.71           C  
ATOM    337  OE1 GLU A  22      15.161  -8.985 -16.762  1.00 12.71           O  
ATOM    338  OE2 GLU A  22      13.600  -9.390 -18.171  1.00 12.71           O1-
ATOM    339  H   GLU A  22      12.526  -5.272 -14.785  1.00 12.71           H  
ATOM    340  HA  GLU A  22      11.751  -7.967 -13.793  1.00 12.71           H  
ATOM    341 1HB  GLU A  22      14.332  -6.995 -15.057  1.00 12.71           H  
ATOM    342 2HB  GLU A  22      14.091  -8.608 -14.396  1.00 12.71           H  
ATOM    343 1HG  GLU A  22      12.185  -8.913 -15.971  1.00 12.71           H  
ATOM    344 2HG  GLU A  22      12.576  -7.361 -16.700  1.00 12.71           H  
ATOM    345  N   THR A  23      12.551  -6.210 -11.657  1.00 13.05           N  
ATOM    346  CA  THR A  23      13.074  -6.043 -10.297  1.00 13.05           C  
ATOM    347  C   THR A  23      13.083  -7.387  -9.565  1.00 13.05           C  
ATOM    348  O   THR A  23      12.090  -8.125  -9.593  1.00 13.05           O  
ATOM    349  CB  THR A  23      12.242  -5.023  -9.489  1.00 13.05           C  
ATOM    350  CG2 THR A  23      12.797  -4.865  -8.058  1.00 13.05           C  
ATOM    351  OG1 THR A  23      12.265  -3.752 -10.157  1.00 13.05           O  
ATOM    352  H   THR A  23      11.710  -5.733 -11.947  1.00 13.05           H  
ATOM    353  HA  THR A  23      14.103  -5.682 -10.357  1.00 13.05           H  
ATOM    354  HB  THR A  23      11.210  -5.370  -9.434  1.00 13.05           H  
ATOM    355  HG1 THR A  23      13.178  -3.455 -10.235  1.00 13.05           H  
ATOM    356 1HG2 THR A  23      12.194  -4.146  -7.509  1.00 13.05           H  
ATOM    357 2HG2 THR A  23      12.768  -5.822  -7.541  1.00 13.05           H  
ATOM    358 3HG2 THR A  23      13.826  -4.512  -8.107  1.00 13.05           H  
ATOM    359  N   ARG A  24      14.218  -7.713  -8.941  1.00 13.45           N  
ATOM    360  CA  ARG A  24      14.390  -8.951  -8.195  1.00 13.45           C  
ATOM    361  C   ARG A  24      15.039  -8.616  -6.873  1.00 13.45           C  
ATOM    362  O   ARG A  24      15.232  -9.472  -6.006  1.00 13.45           O  
ATOM    363  CB  ARG A  24      15.236  -9.965  -8.958  1.00 13.45           C  
ATOM    364  CG  ARG A  24      14.612 -10.497 -10.256  1.00 13.45           C  
ATOM    365  CD  ARG A  24      13.409 -11.336  -9.990  1.00 13.45           C  
ATOM    366  NE  ARG A  24      12.819 -11.862 -11.220  1.00 13.45           N  
ATOM    367  CZ  ARG A  24      11.858 -11.256 -11.962  1.00 13.45           C  
ATOM    368  NH1 ARG A  24      11.350 -10.091 -11.617  1.00 13.45           N1+
ATOM    369  NH2 ARG A  24      11.415 -11.850 -13.059  1.00 13.45           N  
ATOM    370  H   ARG A  24      14.989  -7.040  -8.944  1.00 13.45           H  
ATOM    371  HA  ARG A  24      13.411  -9.390  -8.005  1.00 13.45           H  
ATOM    372 1HB  ARG A  24      16.194  -9.514  -9.213  1.00 13.45           H  
ATOM    373 2HB  ARG A  24      15.436 -10.822  -8.314  1.00 13.45           H  
ATOM    374 1HG  ARG A  24      14.313  -9.674 -10.884  1.00 13.45           H  
ATOM    375 2HG  ARG A  24      15.343 -11.105 -10.788  1.00 13.45           H  
ATOM    376 1HD  ARG A  24      13.685 -12.176  -9.356  1.00 13.45           H  
ATOM    377 2HD  ARG A  24      12.655 -10.733  -9.484  1.00 13.45           H  
ATOM    378  HE  ARG A  24      13.161 -12.753 -11.548  1.00 13.45           H  
ATOM    379 1HH1 ARG A  24      11.672  -9.587 -10.776  1.00 13.45           H  
ATOM    380 2HH1 ARG A  24      10.632  -9.673 -12.188  1.00 13.45           H  
ATOM    381 1HH2 ARG A  24      11.794 -12.746 -13.337  1.00 13.45           H  
ATOM    382 2HH2 ARG A  24      10.699 -11.407 -13.616  1.00 13.45           H  
ATOM    383  N   GLU A  25      15.338  -7.337  -6.713  1.00 13.78           N  
ATOM    384  CA  GLU A  25      16.010  -6.799  -5.530  1.00 13.78           C  
ATOM    385  C   GLU A  25      15.264  -7.069  -4.218  1.00 13.78           C  
ATOM    386  O   GLU A  25      15.865  -7.076  -3.145  1.00 13.78           O  
ATOM    387  CB  GLU A  25      16.233  -5.294  -5.700  1.00 13.78           C  
ATOM    388  CG  GLU A  25      17.342  -4.883  -6.709  1.00 13.78           C  
ATOM    389  CD  GLU A  25      16.957  -4.885  -8.181  1.00 13.78           C  
ATOM    390  OE1 GLU A  25      16.086  -5.632  -8.574  1.00 13.78           O  
ATOM    391  OE2 GLU A  25      17.539  -4.120  -8.912  1.00 13.78           O1-
ATOM    392  H   GLU A  25      15.107  -6.711  -7.472  1.00 13.78           H  
ATOM    393  HA  GLU A  25      16.987  -7.277  -5.457  1.00 13.78           H  
ATOM    394 1HB  GLU A  25      15.302  -4.827  -6.020  1.00 13.78           H  
ATOM    395 2HB  GLU A  25      16.492  -4.861  -4.733  1.00 13.78           H  
ATOM    396 1HG  GLU A  25      17.677  -3.879  -6.448  1.00 13.78           H  
ATOM    397 2HG  GLU A  25      18.189  -5.554  -6.570  1.00 13.78           H  
ATOM    398  N   THR A  26      13.954  -7.277  -4.306  1.00 13.93           N  
ATOM    399  CA  THR A  26      13.122  -7.508  -3.140  1.00 13.93           C  
ATOM    400  C   THR A  26      12.958  -8.997  -2.787  1.00 13.93           C  
ATOM    401  O   THR A  26      12.365  -9.330  -1.757  1.00 13.93           O  
ATOM    402  CB  THR A  26      11.735  -6.877  -3.366  1.00 13.93           C  
ATOM    403  CG2 THR A  26      11.906  -5.402  -3.716  1.00 13.93           C  
ATOM    404  OG1 THR A  26      11.074  -7.531  -4.460  1.00 13.93           O  
ATOM    405  H   THR A  26      13.529  -7.265  -5.219  1.00 13.93           H  
ATOM    406  HA  THR A  26      13.588  -7.014  -2.286  1.00 13.93           H  
ATOM    407  HB  THR A  26      11.130  -6.976  -2.465  1.00 13.93           H  
ATOM    408  HG1 THR A  26      10.309  -7.014  -4.727  1.00 13.93           H  
ATOM    409 1HG2 THR A  26      10.925  -4.951  -3.883  1.00 13.93           H  
ATOM    410 2HG2 THR A  26      12.407  -4.890  -2.895  1.00 13.93           H  
ATOM    411 3HG2 THR A  26      12.506  -5.310  -4.622  1.00 13.93           H  
ATOM    412  N   THR A  27      13.478  -9.914  -3.620  1.00 13.76           N  
ATOM    413  CA  THR A  27      13.265 -11.353  -3.394  1.00 13.76           C  
ATOM    414  C   THR A  27      14.162 -11.935  -2.303  1.00 13.76           C  
ATOM    415  O   THR A  27      14.953 -12.842  -2.545  1.00 13.76           O  
ATOM    416  CB  THR A  27      13.482 -12.169  -4.685  1.00 13.76           C  
ATOM    417  CG2 THR A  27      12.438 -11.792  -5.715  1.00 13.76           C  
ATOM    418  OG1 THR A  27      14.792 -11.918  -5.213  1.00 13.76           O  
ATOM    419  H   THR A  27      14.018  -9.619  -4.433  1.00 13.76           H  
ATOM    420  HA  THR A  27      12.230 -11.494  -3.085  1.00 13.76           H  
ATOM    421  HB  THR A  27      13.390 -13.232  -4.460  1.00 13.76           H  
ATOM    422  HG1 THR A  27      14.918 -10.959  -5.347  1.00 13.76           H  
ATOM    423 1HG2 THR A  27      12.587 -12.376  -6.621  1.00 13.76           H  
ATOM    424 2HG2 THR A  27      11.453 -12.003  -5.299  1.00 13.76           H  
ATOM    425 3HG2 THR A  27      12.523 -10.731  -5.946  1.00 13.76           H  
ATOM    426  N   LEU A  28      14.000 -11.439  -1.083  1.00 13.21           N  
ATOM    427  CA  LEU A  28      14.816 -11.869   0.049  1.00 13.21           C  
ATOM    428  C   LEU A  28      14.575 -13.334   0.404  1.00 13.21           C  
ATOM    429  O   LEU A  28      15.485 -14.049   0.822  1.00 13.21           O  
ATOM    430  CB  LEU A  28      14.506 -10.983   1.255  1.00 13.21           C  
ATOM    431  CG  LEU A  28      14.940  -9.524   1.103  1.00 13.21           C  
ATOM    432  CD1 LEU A  28      14.447  -8.724   2.293  1.00 13.21           C  
ATOM    433  CD2 LEU A  28      16.450  -9.460   0.976  1.00 13.21           C  
ATOM    434  H   LEU A  28      13.309 -10.699  -0.980  1.00 13.21           H  
ATOM    435  HA  LEU A  28      15.865 -11.749  -0.218  1.00 13.21           H  
ATOM    436 1HB  LEU A  28      13.432 -10.996   1.430  1.00 13.21           H  
ATOM    437 2HB  LEU A  28      15.005 -11.397   2.130  1.00 13.21           H  
ATOM    438  HG  LEU A  28      14.486  -9.102   0.201  1.00 13.21           H  
ATOM    439 1HD1 LEU A  28      14.745  -7.682   2.178  1.00 13.21           H  
ATOM    440 2HD1 LEU A  28      13.360  -8.786   2.347  1.00 13.21           H  
ATOM    441 3HD1 LEU A  28      14.881  -9.126   3.208  1.00 13.21           H  
ATOM    442 1HD2 LEU A  28      16.760  -8.421   0.857  1.00 13.21           H  
ATOM    443 2HD2 LEU A  28      16.910  -9.877   1.873  1.00 13.21           H  
ATOM    444 3HD2 LEU A  28      16.765 -10.035   0.104  1.00 13.21           H  
ATOM    445  N   GLY A  29      13.329 -13.766   0.246  1.00 12.22           N  
ATOM    446  CA  GLY A  29      12.910 -15.127   0.542  1.00 12.22           C  
ATOM    447  C   GLY A  29      11.638 -15.459  -0.225  1.00 12.22           C  
ATOM    448  O   GLY A  29      10.841 -16.287   0.216  1.00 12.22           O  
ATOM    449  H   GLY A  29      12.641 -13.112  -0.092  1.00 12.22           H  
ATOM    450 1HA  GLY A  29      13.703 -15.822   0.265  1.00 12.22           H  
ATOM    451 2HA  GLY A  29      12.739 -15.234   1.612  1.00 12.22           H  
ATOM    452  N   VAL A  30      11.421 -14.764  -1.343  1.00 10.76           N  
ATOM    453  CA  VAL A  30      10.193 -14.931  -2.115  1.00 10.76           C  
ATOM    454  C   VAL A  30      10.404 -15.373  -3.552  1.00 10.76           C  
ATOM    455  O   VAL A  30      11.128 -14.732  -4.313  1.00 10.76           O  
ATOM    456  CB  VAL A  30       9.409 -13.607  -2.142  1.00 10.76           C  
ATOM    457  CG1 VAL A  30       8.156 -13.767  -2.998  1.00 10.76           C  
ATOM    458  CG2 VAL A  30       9.047 -13.202  -0.722  1.00 10.76           C  
ATOM    459  H   VAL A  30      12.131 -14.124  -1.667  1.00 10.76           H  
ATOM    460  HA  VAL A  30       9.580 -15.684  -1.618  1.00 10.76           H  
ATOM    461  HB  VAL A  30      10.024 -12.831  -2.599  1.00 10.76           H  
ATOM    462 1HG1 VAL A  30       7.609 -12.826  -3.026  1.00 10.76           H  
ATOM    463 2HG1 VAL A  30       8.435 -14.041  -4.013  1.00 10.76           H  
ATOM    464 3HG1 VAL A  30       7.520 -14.543  -2.575  1.00 10.76           H  
ATOM    465 1HG2 VAL A  30       8.496 -12.264  -0.744  1.00 10.76           H  
ATOM    466 2HG2 VAL A  30       8.428 -13.980  -0.271  1.00 10.76           H  
ATOM    467 3HG2 VAL A  30       9.949 -13.072  -0.130  1.00 10.76           H  
ATOM    468  N   GLU A  31       9.729 -16.451  -3.934  1.00  8.95           N  
ATOM    469  CA  GLU A  31       9.794 -16.919  -5.306  1.00  8.95           C  
ATOM    470  C   GLU A  31       8.620 -16.360  -6.096  1.00  8.95           C  
ATOM    471  O   GLU A  31       7.473 -16.796  -5.949  1.00  8.95           O  
ATOM    472  CB  GLU A  31       9.789 -18.447  -5.374  1.00  8.95           C  
ATOM    473  CG  GLU A  31       9.899 -19.002  -6.798  1.00  8.95           C  
ATOM    474  CD  GLU A  31       9.922 -20.516  -6.857  1.00  8.95           C  
ATOM    475  OE1 GLU A  31       9.959 -21.137  -5.822  1.00  8.95           O  
ATOM    476  OE2 GLU A  31       9.902 -21.045  -7.946  1.00  8.95           O1-
ATOM    477  H   GLU A  31       9.160 -16.942  -3.259  1.00  8.95           H  
ATOM    478  HA  GLU A  31      10.715 -16.555  -5.761  1.00  8.95           H  
ATOM    479 1HB  GLU A  31      10.621 -18.842  -4.791  1.00  8.95           H  
ATOM    480 2HB  GLU A  31       8.867 -18.828  -4.936  1.00  8.95           H  
ATOM    481 1HG  GLU A  31       9.048 -18.640  -7.380  1.00  8.95           H  
ATOM    482 2HG  GLU A  31      10.805 -18.610  -7.256  1.00  8.95           H  
ATOM    483  N   ASN A  32       8.898 -15.402  -6.957  1.00  6.96           N  
ATOM    484  CA  ASN A  32       7.831 -14.753  -7.697  1.00  6.96           C  
ATOM    485  C   ASN A  32       7.440 -15.562  -8.916  1.00  6.96           C  
ATOM    486  O   ASN A  32       7.856 -15.264 -10.031  1.00  6.96           O  
ATOM    487  CB  ASN A  32       8.212 -13.340  -8.089  1.00  6.96           C  
ATOM    488  CG  ASN A  32       8.251 -12.385  -6.914  1.00  6.96           C  
ATOM    489  ND2 ASN A  32       9.237 -11.539  -6.895  1.00  6.96           N  
ATOM    490  OD1 ASN A  32       7.388 -12.409  -6.029  1.00  6.96           O  
ATOM    491  H   ASN A  32       9.855 -15.093  -7.065  1.00  6.96           H  
ATOM    492  HA  ASN A  32       6.950 -14.698  -7.054  1.00  6.96           H  
ATOM    493 1HB  ASN A  32       9.194 -13.349  -8.565  1.00  6.96           H  
ATOM    494 2HB  ASN A  32       7.498 -12.967  -8.824  1.00  6.96           H  
ATOM    495 1HD2 ASN A  32       9.315 -10.881  -6.145  1.00  6.96           H  
ATOM    496 2HD2 ASN A  32       9.915 -11.543  -7.627  1.00  6.96           H  
ATOM    497  N   PHE A  33       6.660 -16.608  -8.689  1.00  5.12           N  
ATOM    498  CA  PHE A  33       6.252 -17.490  -9.775  1.00  5.12           C  
ATOM    499  C   PHE A  33       5.551 -16.733 -10.884  1.00  5.12           C  
ATOM    500  O   PHE A  33       4.622 -15.961 -10.631  1.00  5.12           O  
ATOM    501  CB  PHE A  33       5.298 -18.578  -9.272  1.00  5.12           C  
ATOM    502  CG  PHE A  33       4.770 -19.483 -10.379  1.00  5.12           C  
ATOM    503  CD1 PHE A  33       5.511 -20.537 -10.887  1.00  5.12           C  
ATOM    504  CD2 PHE A  33       3.504 -19.248 -10.917  1.00  5.12           C  
ATOM    505  CE1 PHE A  33       4.998 -21.331 -11.910  1.00  5.12           C  
ATOM    506  CE2 PHE A  33       2.997 -20.033 -11.927  1.00  5.12           C  
ATOM    507  CZ  PHE A  33       3.741 -21.073 -12.426  1.00  5.12           C  
ATOM    508  H   PHE A  33       6.400 -16.793  -7.719  1.00  5.12           H  
ATOM    509  HA  PHE A  33       7.146 -17.962 -10.189  1.00  5.12           H  
ATOM    510 1HB  PHE A  33       5.812 -19.199  -8.536  1.00  5.12           H  
ATOM    511 2HB  PHE A  33       4.448 -18.114  -8.775  1.00  5.12           H  
ATOM    512  HD1 PHE A  33       6.504 -20.737 -10.483  1.00  5.12           H  
ATOM    513  HD2 PHE A  33       2.912 -18.420 -10.529  1.00  5.12           H  
ATOM    514  HE1 PHE A  33       5.590 -22.154 -12.306  1.00  5.12           H  
ATOM    515  HE2 PHE A  33       2.010 -19.826 -12.330  1.00  5.12           H  
ATOM    516  HZ  PHE A  33       3.344 -21.686 -13.226  1.00  5.12           H  
ATOM    517  N   LEU A  34       5.992 -16.976 -12.109  1.00  3.62           N  
ATOM    518  CA  LEU A  34       5.416 -16.354 -13.283  1.00  3.62           C  
ATOM    519  C   LEU A  34       4.818 -17.419 -14.181  1.00  3.62           C  
ATOM    520  O   LEU A  34       5.357 -18.522 -14.268  1.00  3.62           O  
ATOM    521  CB  LEU A  34       6.496 -15.598 -14.067  1.00  3.62           C  
ATOM    522  CG  LEU A  34       7.282 -14.530 -13.281  1.00  3.62           C  
ATOM    523  CD1 LEU A  34       8.365 -13.950 -14.165  1.00  3.62           C  
ATOM    524  CD2 LEU A  34       6.342 -13.453 -12.779  1.00  3.62           C  
ATOM    525  H   LEU A  34       6.763 -17.617 -12.225  1.00  3.62           H  
ATOM    526  HA  LEU A  34       4.629 -15.667 -12.978  1.00  3.62           H  
ATOM    527 1HB  LEU A  34       7.211 -16.324 -14.448  1.00  3.62           H  
ATOM    528 2HB  LEU A  34       6.024 -15.111 -14.921  1.00  3.62           H  
ATOM    529  HG  LEU A  34       7.768 -14.997 -12.439  1.00  3.62           H  
ATOM    530 1HD1 LEU A  34       8.929 -13.215 -13.599  1.00  3.62           H  
ATOM    531 2HD1 LEU A  34       9.031 -14.748 -14.493  1.00  3.62           H  
ATOM    532 3HD1 LEU A  34       7.910 -13.474 -15.032  1.00  3.62           H  
ATOM    533 1HD2 LEU A  34       6.909 -12.715 -12.213  1.00  3.62           H  
ATOM    534 2HD2 LEU A  34       5.854 -12.972 -13.623  1.00  3.62           H  
ATOM    535 3HD2 LEU A  34       5.588 -13.902 -12.130  1.00  3.62           H  
ATOM    536  N   LEU A  35       3.759 -17.084 -14.900  1.00  2.54           N  
ATOM    537  CA  LEU A  35       3.259 -18.020 -15.895  1.00  2.54           C  
ATOM    538  C   LEU A  35       4.277 -18.107 -17.018  1.00  2.54           C  
ATOM    539  O   LEU A  35       4.901 -17.101 -17.365  1.00  2.54           O  
ATOM    540  CB  LEU A  35       1.908 -17.581 -16.450  1.00  2.54           C  
ATOM    541  CG  LEU A  35       0.750 -17.588 -15.490  1.00  2.54           C  
ATOM    542  CD1 LEU A  35      -0.464 -17.004 -16.193  1.00  2.54           C  
ATOM    543  CD2 LEU A  35       0.485 -19.016 -15.043  1.00  2.54           C  
ATOM    544  H   LEU A  35       3.325 -16.181 -14.780  1.00  2.54           H  
ATOM    545  HA  LEU A  35       3.156 -19.005 -15.438  1.00  2.54           H  
ATOM    546 1HB  LEU A  35       2.009 -16.568 -16.823  1.00  2.54           H  
ATOM    547 2HB  LEU A  35       1.653 -18.234 -17.285  1.00  2.54           H  
ATOM    548  HG  LEU A  35       0.982 -16.971 -14.623  1.00  2.54           H  
ATOM    549 1HD1 LEU A  35      -1.314 -16.999 -15.510  1.00  2.54           H  
ATOM    550 2HD1 LEU A  35      -0.244 -15.983 -16.507  1.00  2.54           H  
ATOM    551 3HD1 LEU A  35      -0.702 -17.610 -17.067  1.00  2.54           H  
ATOM    552 1HD2 LEU A  35      -0.355 -19.032 -14.347  1.00  2.54           H  
ATOM    553 2HD2 LEU A  35       0.246 -19.624 -15.913  1.00  2.54           H  
ATOM    554 3HD2 LEU A  35       1.373 -19.411 -14.555  1.00  2.54           H  
ATOM    555  N   ASP A  36       4.450 -19.295 -17.579  1.00  1.82           N  
ATOM    556  CA  ASP A  36       5.404 -19.472 -18.672  1.00  1.82           C  
ATOM    557  C   ASP A  36       4.942 -20.534 -19.664  1.00  1.82           C  
ATOM    558  O   ASP A  36       5.158 -21.738 -19.459  1.00  1.82           O  
ATOM    559  CB  ASP A  36       6.782 -19.886 -18.129  1.00  1.82           C  
ATOM    560  CG  ASP A  36       7.897 -19.935 -19.210  1.00  1.82           C  
ATOM    561  OD1 ASP A  36       7.609 -19.627 -20.338  1.00  1.82           O  
ATOM    562  OD2 ASP A  36       9.014 -20.331 -18.909  1.00  1.82           O1-
ATOM    563  H   ASP A  36       3.885 -20.069 -17.243  1.00  1.82           H  
ATOM    564  HA  ASP A  36       5.500 -18.526 -19.205  1.00  1.82           H  
ATOM    565 1HB  ASP A  36       7.084 -19.178 -17.352  1.00  1.82           H  
ATOM    566 2HB  ASP A  36       6.705 -20.864 -17.659  1.00  1.82           H  
ATOM    567  N   LEU A  37       4.292 -20.090 -20.733  1.00  1.37           N  
ATOM    568  CA  LEU A  37       3.789 -21.010 -21.737  1.00  1.37           C  
ATOM    569  C   LEU A  37       4.812 -21.145 -22.839  1.00  1.37           C  
ATOM    570  O   LEU A  37       5.218 -20.163 -23.457  1.00  1.37           O  
ATOM    571  CB  LEU A  37       2.438 -20.568 -22.299  1.00  1.37           C  
ATOM    572  CG  LEU A  37       1.871 -21.444 -23.420  1.00  1.37           C  
ATOM    573  CD1 LEU A  37       1.635 -22.847 -22.903  1.00  1.37           C  
ATOM    574  CD2 LEU A  37       0.552 -20.844 -23.884  1.00  1.37           C  
ATOM    575  H   LEU A  37       4.157 -19.095 -20.848  1.00  1.37           H  
ATOM    576  HA  LEU A  37       3.655 -21.989 -21.276  1.00  1.37           H  
ATOM    577 1HB  LEU A  37       1.710 -20.538 -21.516  1.00  1.37           H  
ATOM    578 2HB  LEU A  37       2.547 -19.570 -22.675  1.00  1.37           H  
ATOM    579  HG  LEU A  37       2.576 -21.493 -24.250  1.00  1.37           H  
ATOM    580 1HD1 LEU A  37       1.227 -23.457 -23.702  1.00  1.37           H  
ATOM    581 2HD1 LEU A  37       2.564 -23.269 -22.569  1.00  1.37           H  
ATOM    582 3HD1 LEU A  37       0.937 -22.817 -22.074  1.00  1.37           H  
ATOM    583 1HD2 LEU A  37       0.134 -21.441 -24.672  1.00  1.37           H  
ATOM    584 2HD2 LEU A  37      -0.143 -20.814 -23.043  1.00  1.37           H  
ATOM    585 3HD2 LEU A  37       0.707 -19.852 -24.248  1.00  1.37           H  
ATOM    586  N   ARG A  38       5.237 -22.373 -23.047  1.00  1.11           N  
ATOM    587  CA  ARG A  38       6.267 -22.739 -23.995  1.00  1.11           C  
ATOM    588  C   ARG A  38       5.581 -23.641 -25.021  1.00  1.11           C  
ATOM    589  O   ARG A  38       5.601 -24.864 -24.862  1.00  1.11           O  
ATOM    590  CB  ARG A  38       7.369 -23.494 -23.278  1.00  1.11           C  
ATOM    591  CG  ARG A  38       8.045 -22.705 -22.146  1.00  1.11           C  
ATOM    592  CD  ARG A  38       9.097 -23.503 -21.473  1.00  1.11           C  
ATOM    593  NE  ARG A  38       9.680 -22.807 -20.327  1.00  1.11           N  
ATOM    594  CZ  ARG A  38      10.641 -23.302 -19.548  1.00  1.11           C  
ATOM    595  NH1 ARG A  38      11.152 -24.479 -19.812  1.00  1.11           N1+
ATOM    596  NH2 ARG A  38      11.038 -22.576 -18.530  1.00  1.11           N  
ATOM    597  H   ARG A  38       4.831 -23.098 -22.477  1.00  1.11           H  
ATOM    598  HA  ARG A  38       6.696 -21.842 -24.428  1.00  1.11           H  
ATOM    599 1HB  ARG A  38       6.974 -24.410 -22.860  1.00  1.11           H  
ATOM    600 2HB  ARG A  38       8.146 -23.770 -24.002  1.00  1.11           H  
ATOM    601 1HG  ARG A  38       8.495 -21.795 -22.549  1.00  1.11           H  
ATOM    602 2HG  ARG A  38       7.300 -22.431 -21.392  1.00  1.11           H  
ATOM    603 1HD  ARG A  38       8.663 -24.439 -21.113  1.00  1.11           H  
ATOM    604 2HD  ARG A  38       9.894 -23.725 -22.180  1.00  1.11           H  
ATOM    605  HE  ARG A  38       9.319 -21.872 -20.061  1.00  1.11           H  
ATOM    606 1HH1 ARG A  38      10.805 -24.977 -20.623  1.00  1.11           H  
ATOM    607 2HH1 ARG A  38      11.875 -24.870 -19.227  1.00  1.11           H  
ATOM    608 1HH2 ARG A  38      10.568 -21.660 -18.393  1.00  1.11           H  
ATOM    609 2HH2 ARG A  38      11.758 -22.900 -17.907  1.00  1.11           H  
ATOM    610  N   PRO A  39       4.956 -23.062 -26.060  1.00  0.96           N  
ATOM    611  CA  PRO A  39       3.971 -23.677 -26.924  1.00  0.96           C  
ATOM    612  C   PRO A  39       4.471 -24.902 -27.670  1.00  0.96           C  
ATOM    613  O   PRO A  39       3.673 -25.761 -28.032  1.00  0.96           O  
ATOM    614  CB  PRO A  39       3.628 -22.531 -27.885  1.00  0.96           C  
ATOM    615  CG  PRO A  39       4.814 -21.639 -27.867  1.00  0.96           C  
ATOM    616  CD  PRO A  39       5.360 -21.735 -26.475  1.00  0.96           C  
ATOM    617  HA  PRO A  39       3.087 -23.927 -26.319  1.00  0.96           H  
ATOM    618 1HB  PRO A  39       3.364 -22.916 -28.871  1.00  0.96           H  
ATOM    619 2HB  PRO A  39       2.764 -21.986 -27.514  1.00  0.96           H  
ATOM    620 1HG  PRO A  39       5.522 -21.972 -28.603  1.00  0.96           H  
ATOM    621 2HG  PRO A  39       4.539 -20.617 -28.156  1.00  0.96           H  
ATOM    622 1HD  PRO A  39       6.440 -21.640 -26.538  1.00  0.96           H  
ATOM    623 2HD  PRO A  39       4.938 -21.023 -25.815  1.00  0.96           H  
ATOM    624  N   ALA A  40       5.784 -25.027 -27.893  1.00  0.90           N  
ATOM    625  CA  ALA A  40       6.269 -26.230 -28.559  1.00  0.90           C  
ATOM    626  C   ALA A  40       6.062 -27.418 -27.650  1.00  0.90           C  
ATOM    627  O   ALA A  40       5.711 -28.512 -28.093  1.00  0.90           O  
ATOM    628  CB  ALA A  40       7.727 -26.086 -28.918  1.00  0.90           C  
ATOM    629  H   ALA A  40       6.467 -24.317 -27.618  1.00  0.90           H  
ATOM    630  HA  ALA A  40       5.683 -26.386 -29.463  1.00  0.90           H  
ATOM    631 1HB  ALA A  40       8.081 -26.978 -29.423  1.00  0.90           H  
ATOM    632 2HB  ALA A  40       7.838 -25.236 -29.567  1.00  0.90           H  
ATOM    633 3HB  ALA A  40       8.309 -25.929 -28.014  1.00  0.90           H  
ATOM    634  N   THR A  41       6.270 -27.183 -26.355  1.00  0.87           N  
ATOM    635  CA  THR A  41       6.175 -28.225 -25.366  1.00  0.87           C  
ATOM    636  C   THR A  41       4.706 -28.503 -25.137  1.00  0.87           C  
ATOM    637  O   THR A  41       4.289 -29.661 -25.098  1.00  0.87           O  
ATOM    638  CB  THR A  41       6.865 -27.840 -24.053  1.00  0.87           C  
ATOM    639  CG2 THR A  41       6.767 -28.987 -23.091  1.00  0.87           C  
ATOM    640  OG1 THR A  41       8.274 -27.544 -24.283  1.00  0.87           O  
ATOM    641  H   THR A  41       6.461 -26.234 -26.043  1.00  0.87           H  
ATOM    642  HA  THR A  41       6.644 -29.132 -25.750  1.00  0.87           H  
ATOM    643  HB  THR A  41       6.375 -26.967 -23.624  1.00  0.87           H  
ATOM    644  HG1 THR A  41       8.695 -27.365 -23.428  1.00  0.87           H  
ATOM    645 1HG2 THR A  41       7.252 -28.708 -22.158  1.00  0.87           H  
ATOM    646 2HG2 THR A  41       5.720 -29.220 -22.914  1.00  0.87           H  
ATOM    647 3HG2 THR A  41       7.257 -29.851 -23.498  1.00  0.87           H  
ATOM    648  N   ALA A  42       3.900 -27.438 -25.025  1.00  0.88           N  
ATOM    649  CA  ALA A  42       2.468 -27.649 -24.806  1.00  0.88           C  
ATOM    650  C   ALA A  42       1.906 -28.460 -25.954  1.00  0.88           C  
ATOM    651  O   ALA A  42       1.091 -29.367 -25.750  1.00  0.88           O  
ATOM    652  CB  ALA A  42       1.717 -26.329 -24.702  1.00  0.88           C  
ATOM    653  H   ALA A  42       4.311 -26.503 -25.073  1.00  0.88           H  
ATOM    654  HA  ALA A  42       2.335 -28.223 -23.891  1.00  0.88           H  
ATOM    655 1HB  ALA A  42       0.656 -26.525 -24.537  1.00  0.88           H  
ATOM    656 2HB  ALA A  42       2.111 -25.748 -23.874  1.00  0.88           H  
ATOM    657 3HB  ALA A  42       1.842 -25.777 -25.627  1.00  0.88           H  
ATOM    658  N   TRP A  43       2.385 -28.171 -27.165  1.00  0.91           N  
ATOM    659  CA  TRP A  43       1.911 -28.892 -28.310  1.00  0.91           C  
ATOM    660  C   TRP A  43       2.404 -30.326 -28.290  1.00  0.91           C  
ATOM    661  O   TRP A  43       1.680 -31.223 -28.701  1.00  0.91           O  
ATOM    662  CB  TRP A  43       2.337 -28.241 -29.608  1.00  0.91           C  
ATOM    663  CG  TRP A  43       1.487 -28.724 -30.669  1.00  0.91           C  
ATOM    664  CD1 TRP A  43       1.772 -29.407 -31.803  1.00  0.91           C  
ATOM    665  CD2 TRP A  43       0.077 -28.532 -30.653  1.00  0.91           C  
ATOM    666  CE2 TRP A  43      -0.425 -29.124 -31.787  1.00  0.91           C  
ATOM    667  CE3 TRP A  43      -0.795 -27.891 -29.756  1.00  0.91           C  
ATOM    668  NE1 TRP A  43       0.617 -29.659 -32.486  1.00  0.91           N  
ATOM    669  CZ2 TRP A  43      -1.750 -29.114 -32.057  1.00  0.91           C  
ATOM    670  CZ3 TRP A  43      -2.124 -27.878 -30.036  1.00  0.91           C  
ATOM    671  CH2 TRP A  43      -2.587 -28.468 -31.129  1.00  0.91           C  
ATOM    672  H   TRP A  43       3.044 -27.410 -27.305  1.00  0.91           H  
ATOM    673  HA  TRP A  43       0.824 -28.899 -28.277  1.00  0.91           H  
ATOM    674 1HB  TRP A  43       2.251 -27.167 -29.527  1.00  0.91           H  
ATOM    675 2HB  TRP A  43       3.377 -28.481 -29.826  1.00  0.91           H  
ATOM    676  HD1 TRP A  43       2.754 -29.708 -32.127  1.00  0.91           H  
ATOM    677  HE1 TRP A  43       0.541 -30.150 -33.361  1.00  0.91           H  
ATOM    678  HE3 TRP A  43      -0.410 -27.410 -28.860  1.00  0.91           H  
ATOM    679  HZ2 TRP A  43      -2.157 -29.582 -32.947  1.00  0.91           H  
ATOM    680  HZ3 TRP A  43      -2.804 -27.381 -29.358  1.00  0.91           H  
ATOM    681  HH2 TRP A  43      -3.645 -28.440 -31.294  1.00  0.91           H  
ATOM    682  N   SER A  44       3.628 -30.570 -27.814  1.00  0.96           N  
ATOM    683  CA  SER A  44       4.115 -31.942 -27.777  1.00  0.96           C  
ATOM    684  C   SER A  44       3.329 -32.778 -26.791  1.00  0.96           C  
ATOM    685  O   SER A  44       3.121 -33.977 -26.990  1.00  0.96           O  
ATOM    686  CB  SER A  44       5.545 -31.979 -27.335  1.00  0.96           C  
ATOM    687  OG  SER A  44       5.652 -31.735 -25.963  1.00  0.96           O  
ATOM    688  H   SER A  44       4.236 -29.807 -27.516  1.00  0.96           H  
ATOM    689  HA  SER A  44       4.008 -32.384 -28.769  1.00  0.96           H  
ATOM    690 1HB  SER A  44       5.974 -32.932 -27.574  1.00  0.96           H  
ATOM    691 2HB  SER A  44       6.097 -31.218 -27.855  1.00  0.96           H  
ATOM    692  HG  SER A  44       5.039 -31.011 -25.768  1.00  0.96           H  
ATOM    693  N   LEU A  45       2.834 -32.141 -25.731  1.00  1.03           N  
ATOM    694  CA  LEU A  45       2.078 -32.885 -24.747  1.00  1.03           C  
ATOM    695  C   LEU A  45       0.726 -33.197 -25.346  1.00  1.03           C  
ATOM    696  O   LEU A  45       0.222 -34.318 -25.248  1.00  1.03           O  
ATOM    697  CB  LEU A  45       1.909 -32.065 -23.479  1.00  1.03           C  
ATOM    698  CG  LEU A  45       3.153 -31.751 -22.680  1.00  1.03           C  
ATOM    699  CD1 LEU A  45       2.747 -30.835 -21.552  1.00  1.03           C  
ATOM    700  CD2 LEU A  45       3.796 -33.017 -22.188  1.00  1.03           C  
ATOM    701  H   LEU A  45       3.037 -31.152 -25.593  1.00  1.03           H  
ATOM    702  HA  LEU A  45       2.594 -33.816 -24.523  1.00  1.03           H  
ATOM    703 1HB  LEU A  45       1.492 -31.113 -23.772  1.00  1.03           H  
ATOM    704 2HB  LEU A  45       1.200 -32.569 -22.823  1.00  1.03           H  
ATOM    705  HG  LEU A  45       3.861 -31.222 -23.303  1.00  1.03           H  
ATOM    706 1HD1 LEU A  45       3.606 -30.566 -20.969  1.00  1.03           H  
ATOM    707 2HD1 LEU A  45       2.294 -29.944 -21.974  1.00  1.03           H  
ATOM    708 3HD1 LEU A  45       2.024 -31.340 -20.916  1.00  1.03           H  
ATOM    709 1HD2 LEU A  45       4.681 -32.772 -21.626  1.00  1.03           H  
ATOM    710 2HD2 LEU A  45       3.097 -33.560 -21.551  1.00  1.03           H  
ATOM    711 3HD2 LEU A  45       4.074 -33.641 -23.041  1.00  1.03           H  
ATOM    712  N   TYR A  46       0.168 -32.208 -26.039  1.00  1.12           N  
ATOM    713  CA  TYR A  46      -1.090 -32.382 -26.729  1.00  1.12           C  
ATOM    714  C   TYR A  46      -0.994 -33.493 -27.751  1.00  1.12           C  
ATOM    715  O   TYR A  46      -1.822 -34.402 -27.774  1.00  1.12           O  
ATOM    716  CB  TYR A  46      -1.488 -31.100 -27.441  1.00  1.12           C  
ATOM    717  CG  TYR A  46      -2.684 -31.243 -28.317  1.00  1.12           C  
ATOM    718  CD1 TYR A  46      -3.942 -31.180 -27.804  1.00  1.12           C  
ATOM    719  CD2 TYR A  46      -2.499 -31.467 -29.661  1.00  1.12           C  
ATOM    720  CE1 TYR A  46      -5.030 -31.310 -28.630  1.00  1.12           C  
ATOM    721  CE2 TYR A  46      -3.577 -31.613 -30.493  1.00  1.12           C  
ATOM    722  CZ  TYR A  46      -4.838 -31.525 -29.985  1.00  1.12           C  
ATOM    723  OH  TYR A  46      -5.904 -31.657 -30.817  1.00  1.12           O  
ATOM    724  H   TYR A  46       0.623 -31.293 -26.079  1.00  1.12           H  
ATOM    725  HA  TYR A  46      -1.854 -32.647 -25.995  1.00  1.12           H  
ATOM    726 1HB  TYR A  46      -1.692 -30.321 -26.705  1.00  1.12           H  
ATOM    727 2HB  TYR A  46      -0.673 -30.753 -28.056  1.00  1.12           H  
ATOM    728  HD1 TYR A  46      -4.082 -31.021 -26.746  1.00  1.12           H  
ATOM    729  HD2 TYR A  46      -1.488 -31.528 -30.067  1.00  1.12           H  
ATOM    730  HE1 TYR A  46      -6.028 -31.248 -28.211  1.00  1.12           H  
ATOM    731  HE2 TYR A  46      -3.426 -31.785 -31.557  1.00  1.12           H  
ATOM    732  HH  TYR A  46      -5.604 -31.963 -31.676  1.00  1.12           H  
ATOM    733  N   ALA A  47       0.014 -33.409 -28.625  1.00  1.24           N  
ATOM    734  CA  ALA A  47       0.195 -34.329 -29.732  1.00  1.24           C  
ATOM    735  C   ALA A  47       0.372 -35.765 -29.278  1.00  1.24           C  
ATOM    736  O   ALA A  47      -0.220 -36.673 -29.864  1.00  1.24           O  
ATOM    737  CB  ALA A  47       1.408 -33.901 -30.541  1.00  1.24           C  
ATOM    738  H   ALA A  47       0.667 -32.643 -28.532  1.00  1.24           H  
ATOM    739  HA  ALA A  47      -0.696 -34.278 -30.356  1.00  1.24           H  
ATOM    740 1HB  ALA A  47       1.534 -34.565 -31.394  1.00  1.24           H  
ATOM    741 2HB  ALA A  47       1.265 -32.875 -30.889  1.00  1.24           H  
ATOM    742 3HB  ALA A  47       2.294 -33.950 -29.908  1.00  1.24           H  
ATOM    743  N   VAL A  48       1.139 -35.978 -28.214  1.00  1.39           N  
ATOM    744  CA  VAL A  48       1.344 -37.339 -27.768  1.00  1.39           C  
ATOM    745  C   VAL A  48       0.129 -37.843 -27.037  1.00  1.39           C  
ATOM    746  O   VAL A  48      -0.345 -38.945 -27.303  1.00  1.39           O  
ATOM    747  CB  VAL A  48       2.577 -37.445 -26.891  1.00  1.39           C  
ATOM    748  CG1 VAL A  48       2.683 -38.896 -26.330  1.00  1.39           C  
ATOM    749  CG2 VAL A  48       3.784 -37.055 -27.748  1.00  1.39           C  
ATOM    750  H   VAL A  48       1.622 -35.211 -27.741  1.00  1.39           H  
ATOM    751  HA  VAL A  48       1.507 -37.966 -28.643  1.00  1.39           H  
ATOM    752  HB  VAL A  48       2.493 -36.760 -26.045  1.00  1.39           H  
ATOM    753 1HG1 VAL A  48       3.556 -38.995 -25.706  1.00  1.39           H  
ATOM    754 2HG1 VAL A  48       1.792 -39.120 -25.742  1.00  1.39           H  
ATOM    755 3HG1 VAL A  48       2.755 -39.598 -27.149  1.00  1.39           H  
ATOM    756 1HG2 VAL A  48       4.691 -37.101 -27.170  1.00  1.39           H  
ATOM    757 2HG2 VAL A  48       3.857 -37.732 -28.592  1.00  1.39           H  
ATOM    758 3HG2 VAL A  48       3.652 -36.048 -28.114  1.00  1.39           H  
ATOM    759  N   ALA A  49      -0.417 -37.047 -26.124  1.00  1.56           N  
ATOM    760  CA  ALA A  49      -1.597 -37.493 -25.421  1.00  1.56           C  
ATOM    761  C   ALA A  49      -2.710 -37.764 -26.412  1.00  1.56           C  
ATOM    762  O   ALA A  49      -3.459 -38.721 -26.255  1.00  1.56           O  
ATOM    763  CB  ALA A  49      -2.033 -36.465 -24.424  1.00  1.56           C  
ATOM    764  H   ALA A  49      -0.032 -36.124 -25.911  1.00  1.56           H  
ATOM    765  HA  ALA A  49      -1.361 -38.425 -24.907  1.00  1.56           H  
ATOM    766 1HB  ALA A  49      -2.922 -36.807 -23.898  1.00  1.56           H  
ATOM    767 2HB  ALA A  49      -1.232 -36.278 -23.712  1.00  1.56           H  
ATOM    768 3HB  ALA A  49      -2.246 -35.566 -24.972  1.00  1.56           H  
ATOM    769  N   THR A  50      -2.802 -36.947 -27.465  1.00  1.75           N  
ATOM    770  CA  THR A  50      -3.824 -37.144 -28.467  1.00  1.75           C  
ATOM    771  C   THR A  50      -3.594 -38.470 -29.179  1.00  1.75           C  
ATOM    772  O   THR A  50      -4.524 -39.260 -29.350  1.00  1.75           O  
ATOM    773  CB  THR A  50      -3.848 -35.996 -29.501  1.00  1.75           C  
ATOM    774  CG2 THR A  50      -4.910 -36.225 -30.542  1.00  1.75           C  
ATOM    775  OG1 THR A  50      -4.130 -34.771 -28.845  1.00  1.75           O  
ATOM    776  H   THR A  50      -2.178 -36.154 -27.563  1.00  1.75           H  
ATOM    777  HA  THR A  50      -4.775 -37.168 -27.960  1.00  1.75           H  
ATOM    778  HB  THR A  50      -2.873 -35.929 -29.982  1.00  1.75           H  
ATOM    779  HG1 THR A  50      -3.388 -34.571 -28.247  1.00  1.75           H  
ATOM    780 1HG2 THR A  50      -4.899 -35.396 -31.251  1.00  1.75           H  
ATOM    781 2HG2 THR A  50      -4.709 -37.156 -31.068  1.00  1.75           H  
ATOM    782 3HG2 THR A  50      -5.886 -36.276 -30.068  1.00  1.75           H  
ATOM    783  N   ALA A  51      -2.334 -38.745 -29.554  1.00  1.95           N  
ATOM    784  CA  ALA A  51      -1.971 -39.980 -30.238  1.00  1.95           C  
ATOM    785  C   ALA A  51      -2.321 -41.222 -29.420  1.00  1.95           C  
ATOM    786  O   ALA A  51      -2.716 -42.248 -29.976  1.00  1.95           O  
ATOM    787  CB  ALA A  51      -0.475 -39.987 -30.527  1.00  1.95           C  
ATOM    788  H   ALA A  51      -1.599 -38.054 -29.396  1.00  1.95           H  
ATOM    789  HA  ALA A  51      -2.524 -40.020 -31.175  1.00  1.95           H  
ATOM    790 1HB  ALA A  51      -0.210 -40.896 -31.063  1.00  1.95           H  
ATOM    791 2HB  ALA A  51      -0.219 -39.117 -31.131  1.00  1.95           H  
ATOM    792 3HB  ALA A  51       0.074 -39.949 -29.591  1.00  1.95           H  
ATOM    793  N   VAL A  52      -2.185 -41.128 -28.100  1.00  2.13           N  
ATOM    794  CA  VAL A  52      -2.473 -42.261 -27.234  1.00  2.13           C  
ATOM    795  C   VAL A  52      -3.975 -42.373 -26.907  1.00  2.13           C  
ATOM    796  O   VAL A  52      -4.581 -43.440 -27.014  1.00  2.13           O  
ATOM    797  CB  VAL A  52      -1.699 -42.121 -25.911  1.00  2.13           C  
ATOM    798  CG1 VAL A  52      -2.075 -43.271 -24.984  1.00  2.13           C  
ATOM    799  CG2 VAL A  52      -0.187 -42.066 -26.170  1.00  2.13           C  
ATOM    800  H   VAL A  52      -1.827 -40.258 -27.703  1.00  2.13           H  
ATOM    801  HA  VAL A  52      -2.143 -43.164 -27.741  1.00  2.13           H  
ATOM    802  HB  VAL A  52      -2.005 -41.191 -25.426  1.00  2.13           H  
ATOM    803 1HG1 VAL A  52      -1.554 -43.158 -24.034  1.00  2.13           H  
ATOM    804 2HG1 VAL A  52      -3.151 -43.261 -24.811  1.00  2.13           H  
ATOM    805 3HG1 VAL A  52      -1.792 -44.219 -25.445  1.00  2.13           H  
ATOM    806 1HG2 VAL A  52       0.338 -41.945 -25.225  1.00  2.13           H  
ATOM    807 2HG2 VAL A  52       0.129 -42.953 -26.632  1.00  2.13           H  
ATOM    808 3HG2 VAL A  52       0.046 -41.236 -26.814  1.00  2.13           H  
ATOM    809  N   LEU A  53      -4.566 -41.263 -26.480  1.00  2.29           N  
ATOM    810  CA  LEU A  53      -5.959 -41.194 -26.059  1.00  2.29           C  
ATOM    811  C   LEU A  53      -6.960 -41.357 -27.204  1.00  2.29           C  
ATOM    812  O   LEU A  53      -7.986 -42.010 -27.029  1.00  2.29           O  
ATOM    813  CB  LEU A  53      -6.196 -39.900 -25.273  1.00  2.29           C  
ATOM    814  CG  LEU A  53      -7.598 -39.711 -24.706  1.00  2.29           C  
ATOM    815  CD1 LEU A  53      -7.947 -40.891 -23.830  1.00  2.29           C  
ATOM    816  CD2 LEU A  53      -7.643 -38.441 -23.862  1.00  2.29           C  
ATOM    817  H   LEU A  53      -4.028 -40.402 -26.434  1.00  2.29           H  
ATOM    818  HA  LEU A  53      -6.124 -42.017 -25.366  1.00  2.29           H  
ATOM    819 1HB  LEU A  53      -5.482 -39.854 -24.454  1.00  2.29           H  
ATOM    820 2HB  LEU A  53      -5.998 -39.059 -25.942  1.00  2.29           H  
ATOM    821  HG  LEU A  53      -8.305 -39.640 -25.522  1.00  2.29           H  
ATOM    822 1HD1 LEU A  53      -8.948 -40.761 -23.419  1.00  2.29           H  
ATOM    823 2HD1 LEU A  53      -7.915 -41.796 -24.420  1.00  2.29           H  
ATOM    824 3HD1 LEU A  53      -7.230 -40.962 -23.013  1.00  2.29           H  
ATOM    825 1HD2 LEU A  53      -8.646 -38.308 -23.458  1.00  2.29           H  
ATOM    826 2HD2 LEU A  53      -6.929 -38.531 -23.043  1.00  2.29           H  
ATOM    827 3HD2 LEU A  53      -7.381 -37.593 -24.454  1.00  2.29           H  
ATOM    828  N   THR A  54      -6.707 -40.741 -28.359  1.00  2.41           N  
ATOM    829  CA  THR A  54      -7.627 -40.851 -29.489  1.00  2.41           C  
ATOM    830  C   THR A  54      -8.157 -42.283 -29.730  1.00  2.41           C  
ATOM    831  O   THR A  54      -9.367 -42.485 -29.585  1.00  2.41           O  
ATOM    832  CB  THR A  54      -7.030 -40.209 -30.766  1.00  2.41           C  
ATOM    833  CG2 THR A  54      -7.929 -40.386 -31.910  1.00  2.41           C  
ATOM    834  OG1 THR A  54      -6.832 -38.836 -30.541  1.00  2.41           O  
ATOM    835  H   THR A  54      -5.856 -40.195 -28.482  1.00  2.41           H  
ATOM    836  HA  THR A  54      -8.503 -40.254 -29.247  1.00  2.41           H  
ATOM    837  HB  THR A  54      -6.077 -40.625 -30.989  1.00  2.41           H  
ATOM    838  HG1 THR A  54      -6.166 -38.739 -29.824  1.00  2.41           H  
ATOM    839 1HG2 THR A  54      -7.498 -39.910 -32.790  1.00  2.41           H  
ATOM    840 2HG2 THR A  54      -8.068 -41.445 -32.099  1.00  2.41           H  
ATOM    841 3HG2 THR A  54      -8.868 -39.932 -31.680  1.00  2.41           H  
ATOM    842  N   PRO A  55      -7.343 -43.297 -30.120  1.00  2.51           N  
ATOM    843  CA  PRO A  55      -7.813 -44.652 -30.359  1.00  2.51           C  
ATOM    844  C   PRO A  55      -8.394 -45.296 -29.113  1.00  2.51           C  
ATOM    845  O   PRO A  55      -9.268 -46.155 -29.205  1.00  2.51           O  
ATOM    846  CB  PRO A  55      -6.541 -45.376 -30.801  1.00  2.51           C  
ATOM    847  CG  PRO A  55      -5.418 -44.530 -30.246  1.00  2.51           C  
ATOM    848  CD  PRO A  55      -5.895 -43.138 -30.322  1.00  2.51           C  
ATOM    849  HA  PRO A  55      -8.552 -44.639 -31.169  1.00  2.51           H  
ATOM    850 1HB  PRO A  55      -6.538 -46.403 -30.395  1.00  2.51           H  
ATOM    851 2HB  PRO A  55      -6.517 -45.462 -31.895  1.00  2.51           H  
ATOM    852 1HG  PRO A  55      -5.229 -44.800 -29.205  1.00  2.51           H  
ATOM    853 2HG  PRO A  55      -4.480 -44.685 -30.801  1.00  2.51           H  
ATOM    854 1HD  PRO A  55      -5.405 -42.566 -29.540  1.00  2.51           H  
ATOM    855 2HD  PRO A  55      -5.669 -42.758 -31.320  1.00  2.51           H  
ATOM    856  N   LEU A  56      -7.988 -44.846 -27.929  1.00  2.57           N  
ATOM    857  CA  LEU A  56      -8.572 -45.420 -26.735  1.00  2.57           C  
ATOM    858  C   LEU A  56     -10.034 -45.039 -26.688  1.00  2.57           C  
ATOM    859  O   LEU A  56     -10.911 -45.892 -26.537  1.00  2.57           O  
ATOM    860  CB  LEU A  56      -7.861 -44.941 -25.474  1.00  2.57           C  
ATOM    861  CG  LEU A  56      -8.480 -45.410 -24.181  1.00  2.57           C  
ATOM    862  CD1 LEU A  56      -8.484 -46.903 -24.148  1.00  2.57           C  
ATOM    863  CD2 LEU A  56      -7.697 -44.850 -23.016  1.00  2.57           C  
ATOM    864  H   LEU A  56      -7.277 -44.125 -27.845  1.00  2.57           H  
ATOM    865  HA  LEU A  56      -8.494 -46.505 -26.791  1.00  2.57           H  
ATOM    866 1HB  LEU A  56      -6.829 -45.275 -25.501  1.00  2.57           H  
ATOM    867 2HB  LEU A  56      -7.867 -43.871 -25.463  1.00  2.57           H  
ATOM    868  HG  LEU A  56      -9.502 -45.062 -24.130  1.00  2.57           H  
ATOM    869 1HD1 LEU A  56      -8.938 -47.240 -23.220  1.00  2.57           H  
ATOM    870 2HD1 LEU A  56      -9.052 -47.292 -24.993  1.00  2.57           H  
ATOM    871 3HD1 LEU A  56      -7.460 -47.259 -24.205  1.00  2.57           H  
ATOM    872 1HD2 LEU A  56      -8.147 -45.185 -22.080  1.00  2.57           H  
ATOM    873 2HD2 LEU A  56      -6.665 -45.201 -23.071  1.00  2.57           H  
ATOM    874 3HD2 LEU A  56      -7.711 -43.767 -23.055  1.00  2.57           H  
ATOM    875  N   LEU A  57     -10.298 -43.749 -26.859  1.00  2.61           N  
ATOM    876  CA  LEU A  57     -11.662 -43.275 -26.809  1.00  2.61           C  
ATOM    877  C   LEU A  57     -12.489 -43.871 -27.922  1.00  2.61           C  
ATOM    878  O   LEU A  57     -13.619 -44.284 -27.693  1.00  2.61           O  
ATOM    879  CB  LEU A  57     -11.701 -41.757 -26.908  1.00  2.61           C  
ATOM    880  CG  LEU A  57     -11.159 -41.034 -25.722  1.00  2.61           C  
ATOM    881  CD1 LEU A  57     -11.105 -39.573 -26.038  1.00  2.61           C  
ATOM    882  CD2 LEU A  57     -12.027 -41.315 -24.516  1.00  2.61           C  
ATOM    883  H   LEU A  57      -9.526 -43.096 -27.008  1.00  2.61           H  
ATOM    884  HA  LEU A  57     -12.095 -43.575 -25.858  1.00  2.61           H  
ATOM    885 1HB  LEU A  57     -11.110 -41.458 -27.774  1.00  2.61           H  
ATOM    886 2HB  LEU A  57     -12.730 -41.440 -27.064  1.00  2.61           H  
ATOM    887  HG  LEU A  57     -10.151 -41.376 -25.529  1.00  2.61           H  
ATOM    888 1HD1 LEU A  57     -10.692 -39.020 -25.196  1.00  2.61           H  
ATOM    889 2HD1 LEU A  57     -10.470 -39.453 -26.899  1.00  2.61           H  
ATOM    890 3HD1 LEU A  57     -12.102 -39.205 -26.258  1.00  2.61           H  
ATOM    891 1HD2 LEU A  57     -11.626 -40.790 -23.649  1.00  2.61           H  
ATOM    892 2HD2 LEU A  57     -13.044 -40.972 -24.712  1.00  2.61           H  
ATOM    893 3HD2 LEU A  57     -12.035 -42.386 -24.320  1.00  2.61           H  
ATOM    894  N   LYS A  58     -11.918 -44.002 -29.119  1.00  2.65           N  
ATOM    895  CA  LYS A  58     -12.690 -44.574 -30.213  1.00  2.65           C  
ATOM    896  C   LYS A  58     -13.103 -46.014 -29.898  1.00  2.65           C  
ATOM    897  O   LYS A  58     -14.233 -46.430 -30.198  1.00  2.65           O  
ATOM    898  CB  LYS A  58     -11.889 -44.523 -31.511  1.00  2.65           C  
ATOM    899  CG  LYS A  58     -11.713 -43.116 -32.086  1.00  2.65           C  
ATOM    900  CD  LYS A  58     -10.862 -43.129 -33.347  1.00  2.65           C  
ATOM    901  CE  LYS A  58     -10.662 -41.728 -33.856  1.00  2.65           C  
ATOM    902  NZ  LYS A  58      -9.706 -41.656 -35.007  1.00  2.65           N1+
ATOM    903  H   LYS A  58     -10.968 -43.656 -29.273  1.00  2.65           H  
ATOM    904  HA  LYS A  58     -13.597 -43.983 -30.341  1.00  2.65           H  
ATOM    905 1HB  LYS A  58     -10.902 -44.944 -31.336  1.00  2.65           H  
ATOM    906 2HB  LYS A  58     -12.376 -45.137 -32.265  1.00  2.65           H  
ATOM    907 1HG  LYS A  58     -12.691 -42.689 -32.320  1.00  2.65           H  
ATOM    908 2HG  LYS A  58     -11.233 -42.481 -31.343  1.00  2.65           H  
ATOM    909 1HD  LYS A  58      -9.889 -43.567 -33.123  1.00  2.65           H  
ATOM    910 2HD  LYS A  58     -11.348 -43.725 -34.117  1.00  2.65           H  
ATOM    911 1HE  LYS A  58     -11.619 -41.313 -34.169  1.00  2.65           H  
ATOM    912 2HE  LYS A  58     -10.288 -41.142 -33.050  1.00  2.65           H  
ATOM    913 1HZ  LYS A  58      -9.600 -40.659 -35.268  1.00  2.65           H  
ATOM    914 2HZ  LYS A  58      -8.807 -42.026 -34.751  1.00  2.65           H  
ATOM    915 3HZ  LYS A  58     -10.058 -42.178 -35.786  1.00  2.65           H  
ATOM    916  N   HIS A  59     -12.210 -46.778 -29.255  1.00  2.68           N  
ATOM    917  CA  HIS A  59     -12.526 -48.158 -28.915  1.00  2.68           C  
ATOM    918  C   HIS A  59     -13.591 -48.217 -27.826  1.00  2.68           C  
ATOM    919  O   HIS A  59     -14.517 -49.039 -27.890  1.00  2.68           O  
ATOM    920  CB  HIS A  59     -11.290 -48.908 -28.406  1.00  2.68           C  
ATOM    921  CG  HIS A  59     -10.232 -49.141 -29.429  1.00  2.68           C  
ATOM    922  CD2 HIS A  59     -10.075 -48.660 -30.688  1.00  2.68           C  
ATOM    923  ND1 HIS A  59      -9.148 -49.950 -29.187  1.00  2.68           N  
ATOM    924  CE1 HIS A  59      -8.365 -49.969 -30.253  1.00  2.68           C  
ATOM    925  NE2 HIS A  59      -8.904 -49.190 -31.185  1.00  2.68           N  
ATOM    926  H   HIS A  59     -11.280 -46.413 -29.032  1.00  2.68           H  
ATOM    927  HA  HIS A  59     -12.911 -48.674 -29.792  1.00  2.68           H  
ATOM    928 1HB  HIS A  59     -10.836 -48.335 -27.593  1.00  2.68           H  
ATOM    929 2HB  HIS A  59     -11.584 -49.874 -27.994  1.00  2.68           H  
ATOM    930  HD1 HIS A  59      -9.003 -50.491 -28.331  1.00  2.30           H  
ATOM    931  HD2 HIS A  59     -10.672 -47.983 -31.297  1.00  2.68           H  
ATOM    932  HE1 HIS A  59      -7.447 -50.558 -30.248  1.00  2.68           H  
ATOM    933  N   LEU A  60     -13.464 -47.347 -26.821  1.00  2.72           N  
ATOM    934  CA  LEU A  60     -14.398 -47.345 -25.702  1.00  2.72           C  
ATOM    935  C   LEU A  60     -15.792 -46.919 -26.148  1.00  2.72           C  
ATOM    936  O   LEU A  60     -16.791 -47.540 -25.781  1.00  2.72           O  
ATOM    937  CB  LEU A  60     -13.884 -46.393 -24.622  1.00  2.72           C  
ATOM    938  CG  LEU A  60     -12.583 -46.832 -23.910  1.00  2.72           C  
ATOM    939  CD1 LEU A  60     -12.102 -45.696 -23.023  1.00  2.72           C  
ATOM    940  CD2 LEU A  60     -12.830 -48.095 -23.119  1.00  2.72           C  
ATOM    941  H   LEU A  60     -12.679 -46.691 -26.819  1.00  2.72           H  
ATOM    942  HA  LEU A  60     -14.453 -48.353 -25.295  1.00  2.72           H  
ATOM    943 1HB  LEU A  60     -13.697 -45.422 -25.084  1.00  2.72           H  
ATOM    944 2HB  LEU A  60     -14.659 -46.272 -23.866  1.00  2.72           H  
ATOM    945  HG  LEU A  60     -11.818 -47.033 -24.644  1.00  2.72           H  
ATOM    946 1HD1 LEU A  60     -11.178 -45.986 -22.526  1.00  2.72           H  
ATOM    947 2HD1 LEU A  60     -11.925 -44.816 -23.636  1.00  2.72           H  
ATOM    948 3HD1 LEU A  60     -12.861 -45.474 -22.277  1.00  2.72           H  
ATOM    949 1HD2 LEU A  60     -11.907 -48.401 -22.625  1.00  2.72           H  
ATOM    950 2HD2 LEU A  60     -13.600 -47.908 -22.370  1.00  2.72           H  
ATOM    951 3HD2 LEU A  60     -13.162 -48.886 -23.792  1.00  2.72           H  
ATOM    952  N   ILE A  61     -15.851 -45.910 -27.014  1.00  2.76           N  
ATOM    953  CA  ILE A  61     -17.120 -45.409 -27.519  1.00  2.76           C  
ATOM    954  C   ILE A  61     -17.795 -46.476 -28.346  1.00  2.76           C  
ATOM    955  O   ILE A  61     -18.959 -46.811 -28.099  1.00  2.76           O  
ATOM    956  CB  ILE A  61     -16.893 -44.144 -28.371  1.00  2.76           C  
ATOM    957  CG1 ILE A  61     -16.411 -42.996 -27.477  1.00  2.76           C  
ATOM    958  CG2 ILE A  61     -18.149 -43.753 -29.118  1.00  2.76           C  
ATOM    959  CD1 ILE A  61     -15.863 -41.832 -28.253  1.00  2.76           C  
ATOM    960  H   ILE A  61     -14.993 -45.441 -27.298  1.00  2.76           H  
ATOM    961  HA  ILE A  61     -17.762 -45.163 -26.676  1.00  2.76           H  
ATOM    962  HB  ILE A  61     -16.097 -44.343 -29.093  1.00  2.76           H  
ATOM    963 1HG1 ILE A  61     -17.242 -42.642 -26.870  1.00  2.76           H  
ATOM    964 2HG1 ILE A  61     -15.641 -43.370 -26.811  1.00  2.76           H  
ATOM    965 1HG2 ILE A  61     -17.950 -42.869 -29.718  1.00  2.76           H  
ATOM    966 2HG2 ILE A  61     -18.450 -44.568 -29.767  1.00  2.76           H  
ATOM    967 3HG2 ILE A  61     -18.935 -43.546 -28.408  1.00  2.76           H  
ATOM    968 1HD1 ILE A  61     -15.526 -41.069 -27.561  1.00  2.76           H  
ATOM    969 2HD1 ILE A  61     -15.019 -42.172 -28.852  1.00  2.76           H  
ATOM    970 3HD1 ILE A  61     -16.637 -41.433 -28.899  1.00  2.76           H  
ATOM    971  N   THR A  62     -17.038 -47.088 -29.255  1.00  2.83           N  
ATOM    972  CA  THR A  62     -17.584 -48.128 -30.091  1.00  2.83           C  
ATOM    973  C   THR A  62     -18.114 -49.269 -29.225  1.00  2.83           C  
ATOM    974  O   THR A  62     -19.228 -49.738 -29.446  1.00  2.83           O  
ATOM    975  CB  THR A  62     -16.521 -48.670 -31.061  1.00  2.83           C  
ATOM    976  CG2 THR A  62     -17.136 -49.746 -31.932  1.00  2.83           C  
ATOM    977  OG1 THR A  62     -16.041 -47.604 -31.897  1.00  2.83           O  
ATOM    978  H   THR A  62     -16.068 -46.801 -29.406  1.00  2.83           H  
ATOM    979  HA  THR A  62     -18.413 -47.718 -30.665  1.00  2.83           H  
ATOM    980  HB  THR A  62     -15.684 -49.085 -30.497  1.00  2.83           H  
ATOM    981  HG1 THR A  62     -15.495 -46.995 -31.341  1.00  2.83           H  
ATOM    982 1HG2 THR A  62     -16.386 -50.130 -32.620  1.00  2.83           H  
ATOM    983 2HG2 THR A  62     -17.495 -50.551 -31.297  1.00  2.83           H  
ATOM    984 3HG2 THR A  62     -17.969 -49.328 -32.498  1.00  2.83           H  
ATOM    985  N   SER A  63     -17.337 -49.693 -28.217  1.00  2.91           N  
ATOM    986  CA  SER A  63     -17.733 -50.808 -27.363  1.00  2.91           C  
ATOM    987  C   SER A  63     -19.038 -50.513 -26.619  1.00  2.91           C  
ATOM    988  O   SER A  63     -19.930 -51.368 -26.545  1.00  2.91           O  
ATOM    989  CB  SER A  63     -16.627 -51.083 -26.365  1.00  2.91           C  
ATOM    990  OG  SER A  63     -15.451 -51.485 -27.022  1.00  2.91           O  
ATOM    991  H   SER A  63     -16.424 -49.266 -28.062  1.00  2.91           H  
ATOM    992  HA  SER A  63     -17.879 -51.687 -27.986  1.00  2.91           H  
ATOM    993 1HB  SER A  63     -16.433 -50.185 -25.778  1.00  2.91           H  
ATOM    994 2HB  SER A  63     -16.948 -51.862 -25.677  1.00  2.91           H  
ATOM    995  HG  SER A  63     -15.118 -50.678 -27.480  1.00  2.91           H  
ATOM    996  N   ASP A  64     -19.187 -49.288 -26.097  1.00  3.01           N  
ATOM    997  CA  ASP A  64     -20.430 -48.946 -25.407  1.00  3.01           C  
ATOM    998  C   ASP A  64     -21.609 -49.013 -26.368  1.00  3.01           C  
ATOM    999  O   ASP A  64     -22.709 -49.465 -26.002  1.00  3.01           O  
ATOM   1000  CB  ASP A  64     -20.357 -47.551 -24.774  1.00  3.01           C  
ATOM   1001  CG  ASP A  64     -19.469 -47.478 -23.504  1.00  3.01           C  
ATOM   1002  OD1 ASP A  64     -19.099 -48.511 -22.986  1.00  3.01           O  
ATOM   1003  OD2 ASP A  64     -19.210 -46.383 -23.047  1.00  3.01           O1-
ATOM   1004  H   ASP A  64     -18.430 -48.605 -26.158  1.00  3.01           H  
ATOM   1005  HA  ASP A  64     -20.594 -49.672 -24.614  1.00  3.01           H  
ATOM   1006 1HB  ASP A  64     -19.952 -46.852 -25.515  1.00  3.01           H  
ATOM   1007 2HB  ASP A  64     -21.361 -47.213 -24.526  1.00  3.01           H  
ATOM   1008  N   TYR A  65     -21.388 -48.594 -27.612  1.00  3.13           N  
ATOM   1009  CA  TYR A  65     -22.449 -48.629 -28.593  1.00  3.13           C  
ATOM   1010  C   TYR A  65     -22.736 -50.035 -29.098  1.00  3.13           C  
ATOM   1011  O   TYR A  65     -23.894 -50.354 -29.373  1.00  3.13           O  
ATOM   1012  CB  TYR A  65     -22.188 -47.614 -29.676  1.00  3.13           C  
ATOM   1013  CG  TYR A  65     -22.557 -46.251 -29.149  1.00  3.13           C  
ATOM   1014  CD1 TYR A  65     -21.624 -45.277 -28.922  1.00  3.13           C  
ATOM   1015  CD2 TYR A  65     -23.870 -46.013 -28.841  1.00  3.13           C  
ATOM   1016  CE1 TYR A  65     -21.999 -44.061 -28.418  1.00  3.13           C  
ATOM   1017  CE2 TYR A  65     -24.248 -44.798 -28.322  1.00  3.13           C  
ATOM   1018  CZ  TYR A  65     -23.317 -43.823 -28.116  1.00  3.13           C  
ATOM   1019  OH  TYR A  65     -23.697 -42.607 -27.599  1.00  3.13           O  
ATOM   1020  H   TYR A  65     -20.470 -48.213 -27.867  1.00  3.13           H  
ATOM   1021  HA  TYR A  65     -23.351 -48.287 -28.094  1.00  3.13           H  
ATOM   1022 1HB  TYR A  65     -21.132 -47.627 -29.930  1.00  3.13           H  
ATOM   1023 2HB  TYR A  65     -22.768 -47.823 -30.564  1.00  3.13           H  
ATOM   1024  HD1 TYR A  65     -20.591 -45.459 -29.146  1.00  3.13           H  
ATOM   1025  HD2 TYR A  65     -24.612 -46.796 -29.002  1.00  3.13           H  
ATOM   1026  HE1 TYR A  65     -21.259 -43.301 -28.249  1.00  3.13           H  
ATOM   1027  HE2 TYR A  65     -25.292 -44.610 -28.074  1.00  3.13           H  
ATOM   1028  HH  TYR A  65     -24.643 -42.618 -27.424  1.00  3.13           H  
ATOM   1029  N   ILE A  66     -21.734 -50.915 -29.133  1.00  3.26           N  
ATOM   1030  CA  ILE A  66     -22.012 -52.297 -29.503  1.00  3.26           C  
ATOM   1031  C   ILE A  66     -22.917 -52.895 -28.440  1.00  3.26           C  
ATOM   1032  O   ILE A  66     -23.918 -53.536 -28.752  1.00  3.26           O  
ATOM   1033  CB  ILE A  66     -20.759 -53.171 -29.636  1.00  3.26           C  
ATOM   1034  CG1 ILE A  66     -19.907 -52.737 -30.819  1.00  3.26           C  
ATOM   1035  CG2 ILE A  66     -21.191 -54.624 -29.799  1.00  3.26           C  
ATOM   1036  CD1 ILE A  66     -18.536 -53.367 -30.820  1.00  3.26           C  
ATOM   1037  H   ILE A  66     -20.782 -50.610 -28.932  1.00  3.26           H  
ATOM   1038  HA  ILE A  66     -22.542 -52.306 -30.456  1.00  3.26           H  
ATOM   1039  HB  ILE A  66     -20.149 -53.069 -28.733  1.00  3.26           H  
ATOM   1040 1HG1 ILE A  66     -20.415 -53.010 -31.739  1.00  3.26           H  
ATOM   1041 2HG1 ILE A  66     -19.798 -51.661 -30.799  1.00  3.26           H  
ATOM   1042 1HG2 ILE A  66     -20.313 -55.265 -29.876  1.00  3.26           H  
ATOM   1043 2HG2 ILE A  66     -21.778 -54.914 -28.935  1.00  3.26           H  
ATOM   1044 3HG2 ILE A  66     -21.796 -54.730 -30.698  1.00  3.26           H  
ATOM   1045 1HD1 ILE A  66     -17.977 -53.021 -31.687  1.00  3.26           H  
ATOM   1046 2HD1 ILE A  66     -18.005 -53.089 -29.913  1.00  3.26           H  
ATOM   1047 3HD1 ILE A  66     -18.634 -54.451 -30.862  1.00  3.26           H  
ATOM   1048  N   ASN A  67     -22.586 -52.671 -27.165  1.00  3.38           N  
ATOM   1049  CA  ASN A  67     -23.426 -53.197 -26.099  1.00  3.38           C  
ATOM   1050  C   ASN A  67     -24.842 -52.611 -26.167  1.00  3.38           C  
ATOM   1051  O   ASN A  67     -25.827 -53.326 -25.948  1.00  3.38           O  
ATOM   1052  CB  ASN A  67     -22.781 -52.948 -24.757  1.00  3.38           C  
ATOM   1053  CG  ASN A  67     -21.629 -53.872 -24.507  1.00  3.38           C  
ATOM   1054  ND2 ASN A  67     -20.751 -53.491 -23.618  1.00  3.38           N  
ATOM   1055  OD1 ASN A  67     -21.530 -54.935 -25.122  1.00  3.38           O  
ATOM   1056  H   ASN A  67     -21.742 -52.137 -26.942  1.00  3.38           H  
ATOM   1057  HA  ASN A  67     -23.514 -54.273 -26.238  1.00  3.38           H  
ATOM   1058 1HB  ASN A  67     -22.419 -51.916 -24.718  1.00  3.38           H  
ATOM   1059 2HB  ASN A  67     -23.519 -53.072 -23.967  1.00  3.38           H  
ATOM   1060 1HD2 ASN A  67     -19.961 -54.071 -23.416  1.00  3.38           H  
ATOM   1061 2HD2 ASN A  67     -20.864 -52.616 -23.145  1.00  3.38           H  
ATOM   1062  N   THR A  68     -24.957 -51.332 -26.535  1.00  3.50           N  
ATOM   1063  CA  THR A  68     -26.258 -50.688 -26.688  1.00  3.50           C  
ATOM   1064  C   THR A  68     -27.047 -51.369 -27.812  1.00  3.50           C  
ATOM   1065  O   THR A  68     -28.240 -51.690 -27.662  1.00  3.50           O  
ATOM   1066  CB  THR A  68     -26.082 -49.192 -27.012  1.00  3.50           C  
ATOM   1067  CG2 THR A  68     -27.411 -48.512 -27.255  1.00  3.50           C  
ATOM   1068  OG1 THR A  68     -25.387 -48.546 -25.926  1.00  3.50           O  
ATOM   1069  H   THR A  68     -24.114 -50.770 -26.665  1.00  3.50           H  
ATOM   1070  HA  THR A  68     -26.816 -50.792 -25.758  1.00  3.50           H  
ATOM   1071  HB  THR A  68     -25.495 -49.095 -27.909  1.00  3.50           H  
ATOM   1072  HG1 THR A  68     -24.487 -48.948 -25.824  1.00  3.50           H  
ATOM   1073 1HG2 THR A  68     -27.238 -47.463 -27.492  1.00  3.50           H  
ATOM   1074 2HG2 THR A  68     -27.918 -48.995 -28.092  1.00  3.50           H  
ATOM   1075 3HG2 THR A  68     -28.029 -48.588 -26.363  1.00  3.50           H  
ATOM   1076  N   SER A  69     -26.358 -51.633 -28.930  1.00  3.65           N  
ATOM   1077  CA  SER A  69     -26.977 -52.260 -30.082  1.00  3.65           C  
ATOM   1078  C   SER A  69     -27.546 -53.597 -29.702  1.00  3.65           C  
ATOM   1079  O   SER A  69     -28.662 -53.951 -30.098  1.00  3.65           O  
ATOM   1080  CB  SER A  69     -25.981 -52.543 -31.185  1.00  3.65           C  
ATOM   1081  OG  SER A  69     -26.635 -53.122 -32.287  1.00  3.65           O  
ATOM   1082  H   SER A  69     -25.382 -51.348 -28.993  1.00  3.65           H  
ATOM   1083  HA  SER A  69     -27.763 -51.604 -30.442  1.00  3.65           H  
ATOM   1084 1HB  SER A  69     -25.480 -51.661 -31.472  1.00  3.65           H  
ATOM   1085 2HB  SER A  69     -25.226 -53.227 -30.826  1.00  3.65           H  
ATOM   1086  HG  SER A  69     -27.498 -52.653 -32.357  1.00  3.65           H  
ATOM   1087  N   LEU A  70     -26.731 -54.354 -28.969  1.00  3.82           N  
ATOM   1088  CA  LEU A  70     -27.075 -55.679 -28.527  1.00  3.82           C  
ATOM   1089  C   LEU A  70     -28.171 -55.685 -27.470  1.00  3.82           C  
ATOM   1090  O   LEU A  70     -29.089 -56.492 -27.517  1.00  3.82           O  
ATOM   1091  CB  LEU A  70     -25.824 -56.349 -28.017  1.00  3.82           C  
ATOM   1092  CG  LEU A  70     -24.815 -56.650 -29.068  1.00  3.82           C  
ATOM   1093  CD1 LEU A  70     -23.623 -57.177 -28.405  1.00  3.82           C  
ATOM   1094  CD2 LEU A  70     -25.408 -57.616 -30.029  1.00  3.82           C  
ATOM   1095  H   LEU A  70     -25.814 -53.980 -28.723  1.00  3.82           H  
ATOM   1096  HA  LEU A  70     -27.414 -56.231 -29.395  1.00  3.82           H  
ATOM   1097 1HB  LEU A  70     -25.355 -55.692 -27.294  1.00  3.82           H  
ATOM   1098 2HB  LEU A  70     -26.075 -57.268 -27.538  1.00  3.82           H  
ATOM   1099  HG  LEU A  70     -24.532 -55.748 -29.599  1.00  3.82           H  
ATOM   1100 1HD1 LEU A  70     -22.852 -57.421 -29.140  1.00  3.82           H  
ATOM   1101 2HD1 LEU A  70     -23.234 -56.436 -27.706  1.00  3.82           H  
ATOM   1102 3HD1 LEU A  70     -23.923 -58.060 -27.875  1.00  3.82           H  
ATOM   1103 1HD2 LEU A  70     -24.678 -57.862 -30.802  1.00  3.82           H  
ATOM   1104 2HD2 LEU A  70     -25.693 -58.501 -29.497  1.00  3.82           H  
ATOM   1105 3HD2 LEU A  70     -26.288 -57.171 -30.489  1.00  3.82           H  
ATOM   1106  N   THR A  71     -28.168 -54.723 -26.570  1.00  4.04           N  
ATOM   1107  CA  THR A  71     -29.197 -54.684 -25.549  1.00  4.04           C  
ATOM   1108  C   THR A  71     -30.567 -54.631 -26.224  1.00  4.04           C  
ATOM   1109  O   THR A  71     -31.504 -55.341 -25.848  1.00  4.04           O  
ATOM   1110  CB  THR A  71     -29.010 -53.470 -24.628  1.00  4.04           C  
ATOM   1111  CG2 THR A  71     -30.109 -53.428 -23.587  1.00  4.04           C  
ATOM   1112  OG1 THR A  71     -27.731 -53.555 -23.976  1.00  4.04           O  
ATOM   1113  H   THR A  71     -27.410 -54.046 -26.542  1.00  4.04           H  
ATOM   1114  HA  THR A  71     -29.141 -55.595 -24.956  1.00  4.04           H  
ATOM   1115  HB  THR A  71     -29.038 -52.556 -25.227  1.00  4.04           H  
ATOM   1116  HG1 THR A  71     -27.025 -53.589 -24.663  1.00  4.04           H  
ATOM   1117 1HG2 THR A  71     -29.967 -52.563 -22.942  1.00  4.04           H  
ATOM   1118 2HG2 THR A  71     -31.075 -53.355 -24.088  1.00  4.04           H  
ATOM   1119 3HG2 THR A  71     -30.076 -54.337 -22.989  1.00  4.04           H  
ATOM   1120  N   SER A  72     -30.652 -53.844 -27.287  1.00  4.35           N  
ATOM   1121  CA  SER A  72     -31.885 -53.640 -28.023  1.00  4.35           C  
ATOM   1122  C   SER A  72     -32.368 -54.858 -28.854  1.00  4.35           C  
ATOM   1123  O   SER A  72     -33.473 -54.818 -29.399  1.00  4.35           O  
ATOM   1124  CB  SER A  72     -31.718 -52.435 -28.912  1.00  4.35           C  
ATOM   1125  OG  SER A  72     -31.521 -51.274 -28.153  1.00  4.35           O  
ATOM   1126  H   SER A  72     -29.824 -53.302 -27.555  1.00  4.35           H  
ATOM   1127  HA  SER A  72     -32.663 -53.412 -27.294  1.00  4.35           H  
ATOM   1128 1HB  SER A  72     -30.863 -52.586 -29.571  1.00  4.35           H  
ATOM   1129 2HB  SER A  72     -32.603 -52.322 -29.529  1.00  4.35           H  
ATOM   1130  HG  SER A  72     -30.606 -51.332 -27.830  1.00  4.35           H  
ATOM   1131  N   ILE A  73     -31.560 -55.934 -28.974  1.00  4.76           N  
ATOM   1132  CA  ILE A  73     -32.015 -57.123 -29.717  1.00  4.76           C  
ATOM   1133  C   ILE A  73     -32.365 -58.248 -28.725  1.00  4.76           C  
ATOM   1134  O   ILE A  73     -32.663 -59.381 -29.118  1.00  4.76           O  
ATOM   1135  CB  ILE A  73     -30.983 -57.645 -30.747  1.00  4.76           C  
ATOM   1136  CG1 ILE A  73     -29.762 -58.131 -30.075  1.00  4.76           C  
ATOM   1137  CG2 ILE A  73     -30.612 -56.549 -31.701  1.00  4.76           C  
ATOM   1138  CD1 ILE A  73     -28.801 -58.840 -30.974  1.00  4.76           C  
ATOM   1139  H   ILE A  73     -30.651 -55.954 -28.517  1.00  4.76           H  
ATOM   1140  HA  ILE A  73     -32.918 -56.866 -30.267  1.00  4.76           H  
ATOM   1141  HB  ILE A  73     -31.414 -58.474 -31.303  1.00  4.76           H  
ATOM   1142 1HG1 ILE A  73     -29.279 -57.309 -29.671  1.00  4.76           H  
ATOM   1143 2HG1 ILE A  73     -30.050 -58.803 -29.265  1.00  4.76           H  
ATOM   1144 1HG2 ILE A  73     -29.894 -56.919 -32.427  1.00  4.76           H  
ATOM   1145 2HG2 ILE A  73     -31.490 -56.199 -32.215  1.00  4.76           H  
ATOM   1146 3HG2 ILE A  73     -30.166 -55.731 -31.140  1.00  4.76           H  
ATOM   1147 1HD1 ILE A  73     -27.947 -59.146 -30.384  1.00  4.76           H  
ATOM   1148 2HD1 ILE A  73     -29.272 -59.705 -31.416  1.00  4.76           H  
ATOM   1149 3HD1 ILE A  73     -28.476 -58.169 -31.767  1.00  4.76           H  
ATOM   1150  N   ASN A  74     -32.373 -57.913 -27.434  1.00  5.26           N  
ATOM   1151  CA  ASN A  74     -32.726 -58.830 -26.355  1.00  5.26           C  
ATOM   1152  C   ASN A  74     -31.950 -60.162 -26.261  1.00  5.26           C  
ATOM   1153  O   ASN A  74     -30.751 -60.187 -26.015  1.00  5.26           O  
ATOM   1154  CB  ASN A  74     -34.224 -59.104 -26.394  1.00  5.26           C  
ATOM   1155  CG  ASN A  74     -35.055 -57.861 -26.159  1.00  5.26           C  
ATOM   1156  ND2 ASN A  74     -36.049 -57.664 -26.993  1.00  5.26           N  
ATOM   1157  OD1 ASN A  74     -34.804 -57.085 -25.229  1.00  5.26           O  
ATOM   1158  H   ASN A  74     -32.113 -56.965 -27.156  1.00  5.26           H  
ATOM   1159  HA  ASN A  74     -32.523 -58.301 -25.421  1.00  5.26           H  
ATOM   1160 1HB  ASN A  74     -34.507 -59.533 -27.354  1.00  5.26           H  
ATOM   1161 2HB  ASN A  74     -34.484 -59.825 -25.617  1.00  5.26           H  
ATOM   1162 1HD2 ASN A  74     -36.638 -56.860 -26.892  1.00  5.26           H  
ATOM   1163 2HD2 ASN A  74     -36.218 -58.317 -27.732  1.00  5.26           H  
ATOM   1164  N   VAL A  75     -32.636 -61.284 -26.453  1.00  5.85           N  
ATOM   1165  CA  VAL A  75     -32.060 -62.614 -26.236  1.00  5.85           C  
ATOM   1166  C   VAL A  75     -30.758 -62.972 -26.955  1.00  5.85           C  
ATOM   1167  O   VAL A  75     -29.846 -63.521 -26.324  1.00  5.85           O  
ATOM   1168  CB  VAL A  75     -33.108 -63.668 -26.609  1.00  5.85           C  
ATOM   1169  CG1 VAL A  75     -32.485 -65.056 -26.603  1.00  5.85           C  
ATOM   1170  CG2 VAL A  75     -34.266 -63.583 -25.627  1.00  5.85           C  
ATOM   1171  H   VAL A  75     -33.607 -61.223 -26.719  1.00  5.85           H  
ATOM   1172  HA  VAL A  75     -31.872 -62.702 -25.165  1.00  5.85           H  
ATOM   1173  HB  VAL A  75     -33.471 -63.474 -27.619  1.00  5.85           H  
ATOM   1174 1HG1 VAL A  75     -33.239 -65.793 -26.877  1.00  5.85           H  
ATOM   1175 2HG1 VAL A  75     -31.665 -65.098 -27.318  1.00  5.85           H  
ATOM   1176 3HG1 VAL A  75     -32.107 -65.279 -25.606  1.00  5.85           H  
ATOM   1177 1HG2 VAL A  75     -35.022 -64.321 -25.892  1.00  5.85           H  
ATOM   1178 2HG2 VAL A  75     -33.901 -63.780 -24.619  1.00  5.85           H  
ATOM   1179 3HG2 VAL A  75     -34.702 -62.585 -25.667  1.00  5.85           H  
ATOM   1180  N   GLN A  76     -30.618 -62.642 -28.236  1.00  6.51           N  
ATOM   1181  CA  GLN A  76     -29.390 -63.011 -28.948  1.00  6.51           C  
ATOM   1182  C   GLN A  76     -28.160 -62.338 -28.350  1.00  6.51           C  
ATOM   1183  O   GLN A  76     -27.032 -62.830 -28.491  1.00  6.51           O  
ATOM   1184  CB  GLN A  76     -29.467 -62.650 -30.427  1.00  6.51           C  
ATOM   1185  CG  GLN A  76     -30.431 -63.464 -31.243  1.00  6.51           C  
ATOM   1186  CD  GLN A  76     -30.414 -63.054 -32.724  1.00  6.51           C  
ATOM   1187  NE2 GLN A  76     -30.792 -63.992 -33.588  1.00  6.51           N  
ATOM   1188  OE1 GLN A  76     -30.068 -61.924 -33.085  1.00  6.51           O  
ATOM   1189  H   GLN A  76     -31.366 -62.155 -28.716  1.00  6.51           H  
ATOM   1190  HA  GLN A  76     -29.257 -64.089 -28.861  1.00  6.51           H  
ATOM   1191 1HB  GLN A  76     -29.779 -61.626 -30.506  1.00  6.51           H  
ATOM   1192 2HB  GLN A  76     -28.484 -62.737 -30.877  1.00  6.51           H  
ATOM   1193 1HG  GLN A  76     -30.154 -64.515 -31.172  1.00  6.51           H  
ATOM   1194 2HG  GLN A  76     -31.438 -63.312 -30.853  1.00  6.51           H  
ATOM   1195 1HE2 GLN A  76     -30.805 -63.793 -34.571  1.00  6.51           H  
ATOM   1196 2HE2 GLN A  76     -31.062 -64.897 -33.259  1.00  6.51           H  
ATOM   1197  N   ALA A  77     -28.378 -61.206 -27.684  1.00  7.17           N  
ATOM   1198  CA  ALA A  77     -27.324 -60.422 -27.088  1.00  7.17           C  
ATOM   1199  C   ALA A  77     -26.578 -61.221 -26.046  1.00  7.17           C  
ATOM   1200  O   ALA A  77     -25.380 -61.033 -25.852  1.00  7.17           O  
ATOM   1201  CB  ALA A  77     -27.888 -59.181 -26.481  1.00  7.17           C  
ATOM   1202  H   ALA A  77     -29.333 -60.884 -27.533  1.00  7.17           H  
ATOM   1203  HA  ALA A  77     -26.637 -60.133 -27.869  1.00  7.17           H  
ATOM   1204 1HB  ALA A  77     -27.096 -58.591 -26.088  1.00  7.17           H  
ATOM   1205 2HB  ALA A  77     -28.396 -58.659 -27.254  1.00  7.17           H  
ATOM   1206 3HB  ALA A  77     -28.570 -59.424 -25.689  1.00  7.17           H  
ATOM   1207  N   SER A  78     -27.255 -62.180 -25.409  1.00  7.80           N  
ATOM   1208  CA  SER A  78     -26.612 -62.953 -24.365  1.00  7.80           C  
ATOM   1209  C   SER A  78     -25.395 -63.724 -24.892  1.00  7.80           C  
ATOM   1210  O   SER A  78     -24.521 -64.111 -24.115  1.00  7.80           O  
ATOM   1211  CB  SER A  78     -27.619 -63.897 -23.739  1.00  7.80           C  
ATOM   1212  OG  SER A  78     -28.068 -64.853 -24.663  1.00  7.80           O  
ATOM   1213  H   SER A  78     -28.228 -62.378 -25.647  1.00  7.80           H  
ATOM   1214  HA  SER A  78     -26.267 -62.264 -23.596  1.00  7.80           H  
ATOM   1215 1HB  SER A  78     -27.161 -64.397 -22.890  1.00  7.80           H  
ATOM   1216 2HB  SER A  78     -28.468 -63.326 -23.365  1.00  7.80           H  
ATOM   1217  HG  SER A  78     -28.654 -64.368 -25.291  1.00  7.80           H  
ATOM   1218  N   ALA A  79     -25.338 -63.958 -26.208  1.00  8.37           N  
ATOM   1219  CA  ALA A  79     -24.198 -64.609 -26.820  1.00  8.37           C  
ATOM   1220  C   ALA A  79     -23.319 -63.556 -27.481  1.00  8.37           C  
ATOM   1221  O   ALA A  79     -22.088 -63.572 -27.368  1.00  8.37           O  
ATOM   1222  CB  ALA A  79     -24.658 -65.621 -27.852  1.00  8.37           C  
ATOM   1223  H   ALA A  79     -26.088 -63.629 -26.811  1.00  8.37           H  
ATOM   1224  HA  ALA A  79     -23.619 -65.109 -26.046  1.00  8.37           H  
ATOM   1225 1HB  ALA A  79     -23.791 -66.101 -28.303  1.00  8.37           H  
ATOM   1226 2HB  ALA A  79     -25.281 -66.372 -27.368  1.00  8.37           H  
ATOM   1227 3HB  ALA A  79     -25.235 -65.109 -28.624  1.00  8.37           H  
ATOM   1228  N   LEU A  80     -23.971 -62.595 -28.130  1.00  8.87           N  
ATOM   1229  CA  LEU A  80     -23.290 -61.595 -28.939  1.00  8.87           C  
ATOM   1230  C   LEU A  80     -22.584 -60.514 -28.116  1.00  8.87           C  
ATOM   1231  O   LEU A  80     -21.687 -59.839 -28.616  1.00  8.87           O  
ATOM   1232  CB  LEU A  80     -24.306 -60.996 -29.892  1.00  8.87           C  
ATOM   1233  CG  LEU A  80     -24.901 -61.975 -30.906  1.00  8.87           C  
ATOM   1234  CD1 LEU A  80     -26.006 -61.286 -31.660  1.00  8.87           C  
ATOM   1235  CD2 LEU A  80     -23.829 -62.456 -31.836  1.00  8.87           C  
ATOM   1236  H   LEU A  80     -24.992 -62.602 -28.133  1.00  8.87           H  
ATOM   1237  HA  LEU A  80     -22.534 -62.106 -29.534  1.00  8.87           H  
ATOM   1238 1HB  LEU A  80     -25.112 -60.631 -29.316  1.00  8.87           H  
ATOM   1239 2HB  LEU A  80     -23.846 -60.173 -30.432  1.00  8.87           H  
ATOM   1240  HG  LEU A  80     -25.329 -62.827 -30.381  1.00  8.87           H  
ATOM   1241 1HD1 LEU A  80     -26.455 -61.975 -32.376  1.00  8.87           H  
ATOM   1242 2HD1 LEU A  80     -26.753 -60.971 -30.951  1.00  8.87           H  
ATOM   1243 3HD1 LEU A  80     -25.608 -60.422 -32.186  1.00  8.87           H  
ATOM   1244 1HD2 LEU A  80     -24.258 -63.157 -32.552  1.00  8.87           H  
ATOM   1245 2HD2 LEU A  80     -23.411 -61.607 -32.368  1.00  8.87           H  
ATOM   1246 3HD2 LEU A  80     -23.047 -62.955 -31.262  1.00  8.87           H  
ATOM   1247  N   PHE A  81     -22.883 -60.409 -26.818  1.00  9.26           N  
ATOM   1248  CA  PHE A  81     -22.177 -59.448 -25.966  1.00  9.26           C  
ATOM   1249  C   PHE A  81     -20.708 -59.817 -25.884  1.00  9.26           C  
ATOM   1250  O   PHE A  81     -19.856 -58.962 -25.652  1.00  9.26           O  
ATOM   1251  CB  PHE A  81     -22.715 -59.365 -24.525  1.00  9.26           C  
ATOM   1252  CG  PHE A  81     -23.991 -58.560 -24.300  1.00  9.26           C  
ATOM   1253  CD1 PHE A  81     -25.088 -59.122 -23.675  1.00  9.26           C  
ATOM   1254  CD2 PHE A  81     -24.080 -57.241 -24.711  1.00  9.26           C  
ATOM   1255  CE1 PHE A  81     -26.237 -58.388 -23.454  1.00  9.26           C  
ATOM   1256  CE2 PHE A  81     -25.224 -56.504 -24.495  1.00  9.26           C  
ATOM   1257  CZ  PHE A  81     -26.303 -57.071 -23.867  1.00  9.26           C  
ATOM   1258  H   PHE A  81     -23.653 -60.946 -26.432  1.00  9.26           H  
ATOM   1259  HA  PHE A  81     -22.244 -58.460 -26.406  1.00  9.26           H  
ATOM   1260 1HB  PHE A  81     -22.907 -60.384 -24.178  1.00  9.26           H  
ATOM   1261 2HB  PHE A  81     -21.941 -58.953 -23.878  1.00  9.26           H  
ATOM   1262  HD1 PHE A  81     -25.031 -60.159 -23.348  1.00  9.26           H  
ATOM   1263  HD2 PHE A  81     -23.227 -56.789 -25.208  1.00  9.26           H  
ATOM   1264  HE1 PHE A  81     -27.091 -58.850 -22.959  1.00  9.26           H  
ATOM   1265  HE2 PHE A  81     -25.275 -55.472 -24.823  1.00  9.26           H  
ATOM   1266  HZ  PHE A  81     -27.207 -56.486 -23.695  1.00  9.26           H  
ATOM   1267  N   THR A  82     -20.375 -61.082 -26.137  1.00  9.54           N  
ATOM   1268  CA  THR A  82     -18.993 -61.506 -26.028  1.00  9.54           C  
ATOM   1269  C   THR A  82     -18.148 -60.953 -27.178  1.00  9.54           C  
ATOM   1270  O   THR A  82     -16.918 -61.020 -27.139  1.00  9.54           O  
ATOM   1271  CB  THR A  82     -18.896 -63.043 -25.968  1.00  9.54           C  
ATOM   1272  CG2 THR A  82     -19.713 -63.537 -24.795  1.00  9.54           C  
ATOM   1273  OG1 THR A  82     -19.415 -63.631 -27.174  1.00  9.54           O  
ATOM   1274  H   THR A  82     -21.083 -61.773 -26.397  1.00  9.54           H  
ATOM   1275  HA  THR A  82     -18.593 -61.115 -25.098  1.00  9.54           H  
ATOM   1276  HB  THR A  82     -17.859 -63.343 -25.843  1.00  9.54           H  
ATOM   1277  HG1 THR A  82     -20.395 -63.559 -27.190  1.00  9.54           H  
ATOM   1278 1HG2 THR A  82     -19.654 -64.622 -24.738  1.00  9.54           H  
ATOM   1279 2HG2 THR A  82     -19.326 -63.102 -23.883  1.00  9.54           H  
ATOM   1280 3HG2 THR A  82     -20.755 -63.235 -24.929  1.00  9.54           H  
ATOM   1281  N   LEU A  83     -18.804 -60.388 -28.197  1.00  9.68           N  
ATOM   1282  CA  LEU A  83     -18.126 -59.823 -29.342  1.00  9.68           C  
ATOM   1283  C   LEU A  83     -17.779 -58.361 -29.097  1.00  9.68           C  
ATOM   1284  O   LEU A  83     -17.031 -57.759 -29.865  1.00  9.68           O  
ATOM   1285  CB  LEU A  83     -19.043 -59.929 -30.557  1.00  9.68           C  
ATOM   1286  CG  LEU A  83     -19.441 -61.352 -30.927  1.00  9.68           C  
ATOM   1287  CD1 LEU A  83     -20.428 -61.305 -32.061  1.00  9.68           C  
ATOM   1288  CD2 LEU A  83     -18.204 -62.142 -31.290  1.00  9.68           C  
ATOM   1289  H   LEU A  83     -19.820 -60.338 -28.185  1.00  9.68           H  
ATOM   1290  HA  LEU A  83     -17.205 -60.378 -29.521  1.00  9.68           H  
ATOM   1291 1HB  LEU A  83     -19.954 -59.366 -30.359  1.00  9.68           H  
ATOM   1292 2HB  LEU A  83     -18.540 -59.483 -31.412  1.00  9.68           H  
ATOM   1293  HG  LEU A  83     -19.931 -61.823 -30.070  1.00  9.68           H  
ATOM   1294 1HD1 LEU A  83     -20.735 -62.317 -32.322  1.00  9.68           H  
ATOM   1295 2HD1 LEU A  83     -21.295 -60.727 -31.742  1.00  9.68           H  
ATOM   1296 3HD1 LEU A  83     -19.971 -60.831 -32.927  1.00  9.68           H  
ATOM   1297 1HD2 LEU A  83     -18.484 -63.164 -31.544  1.00  9.68           H  
ATOM   1298 2HD2 LEU A  83     -17.710 -61.677 -32.144  1.00  9.68           H  
ATOM   1299 3HD2 LEU A  83     -17.524 -62.153 -30.436  1.00  9.68           H  
ATOM   1300  N   ALA A  84     -18.333 -57.776 -28.023  1.00  9.66           N  
ATOM   1301  CA  ALA A  84     -18.090 -56.380 -27.676  1.00  9.66           C  
ATOM   1302  C   ALA A  84     -16.819 -56.257 -26.846  1.00  9.66           C  
ATOM   1303  O   ALA A  84     -16.344 -55.161 -26.549  1.00  9.66           O  
ATOM   1304  CB  ALA A  84     -19.264 -55.819 -26.895  1.00  9.66           C  
ATOM   1305  H   ALA A  84     -18.933 -58.307 -27.395  1.00  9.66           H  
ATOM   1306  HA  ALA A  84     -17.960 -55.815 -28.597  1.00  9.66           H  
ATOM   1307 1HB  ALA A  84     -19.083 -54.770 -26.653  1.00  9.66           H  
ATOM   1308 2HB  ALA A  84     -20.171 -55.900 -27.474  1.00  9.66           H  
ATOM   1309 3HB  ALA A  84     -19.385 -56.388 -25.974  1.00  9.66           H  
ATOM   1310  N   ARG A  85     -16.259 -57.401 -26.467  1.00  9.45           N  
ATOM   1311  CA  ARG A  85     -15.116 -57.455 -25.568  1.00  9.45           C  
ATOM   1312  C   ARG A  85     -13.783 -57.214 -26.263  1.00  9.45           C  
ATOM   1313  O   ARG A  85     -12.954 -58.115 -26.407  1.00  9.45           O  
ATOM   1314  CB  ARG A  85     -15.104 -58.797 -24.868  1.00  9.45           C  
ATOM   1315  CG  ARG A  85     -16.311 -59.014 -23.970  1.00  9.45           C  
ATOM   1316  CD  ARG A  85     -16.311 -60.351 -23.326  1.00  9.45           C  
ATOM   1317  NE  ARG A  85     -17.500 -60.540 -22.500  1.00  9.45           N  
ATOM   1318  CZ  ARG A  85     -17.788 -61.656 -21.808  1.00  9.45           C  
ATOM   1319  NH1 ARG A  85     -16.971 -62.685 -21.845  1.00  9.45           N1+
ATOM   1320  NH2 ARG A  85     -18.898 -61.718 -21.093  1.00  9.45           N  
ATOM   1321  H   ARG A  85     -16.669 -58.272 -26.783  1.00  9.45           H  
ATOM   1322  HA  ARG A  85     -15.246 -56.680 -24.812  1.00  9.45           H  
ATOM   1323 1HB  ARG A  85     -15.093 -59.596 -25.609  1.00  9.45           H  
ATOM   1324 2HB  ARG A  85     -14.205 -58.889 -24.260  1.00  9.45           H  
ATOM   1325 1HG  ARG A  85     -16.321 -58.254 -23.190  1.00  9.45           H  
ATOM   1326 2HG  ARG A  85     -17.222 -58.928 -24.570  1.00  9.45           H  
ATOM   1327 1HD  ARG A  85     -16.302 -61.124 -24.098  1.00  9.45           H  
ATOM   1328 2HD  ARG A  85     -15.432 -60.456 -22.693  1.00  9.45           H  
ATOM   1329  HE  ARG A  85     -18.156 -59.771 -22.444  1.00  9.45           H  
ATOM   1330 1HH1 ARG A  85     -16.123 -62.637 -22.392  1.00  9.45           H  
ATOM   1331 2HH1 ARG A  85     -17.189 -63.522 -21.322  1.00  9.45           H  
ATOM   1332 1HH2 ARG A  85     -19.527 -60.926 -21.067  1.00  9.45           H  
ATOM   1333 2HH2 ARG A  85     -19.118 -62.554 -20.571  1.00  9.45           H  
ATOM   1334  N   GLY A  86     -13.591 -55.973 -26.685  1.00  9.05           N  
ATOM   1335  CA  GLY A  86     -12.375 -55.560 -27.370  1.00  9.05           C  
ATOM   1336  C   GLY A  86     -11.353 -55.082 -26.354  1.00  9.05           C  
ATOM   1337  O   GLY A  86     -11.529 -55.275 -25.150  1.00  9.05           O  
ATOM   1338  H   GLY A  86     -14.358 -55.317 -26.536  1.00  9.05           H  
ATOM   1339 1HA  GLY A  86     -11.970 -56.394 -27.941  1.00  9.05           H  
ATOM   1340 2HA  GLY A  86     -12.604 -54.760 -28.072  1.00  9.05           H  
ATOM   1341  N   PHE A  87     -10.297 -54.432 -26.829  1.00  8.44           N  
ATOM   1342  CA  PHE A  87      -9.254 -53.978 -25.921  1.00  8.44           C  
ATOM   1343  C   PHE A  87      -9.049 -52.458 -25.938  1.00  8.44           C  
ATOM   1344  O   PHE A  87      -9.225 -51.827 -26.980  1.00  8.44           O  
ATOM   1345  CB  PHE A  87      -7.927 -54.648 -26.262  1.00  8.44           C  
ATOM   1346  CG  PHE A  87      -7.920 -56.106 -26.025  1.00  8.44           C  
ATOM   1347  CD1 PHE A  87      -8.345 -56.996 -26.991  1.00  8.44           C  
ATOM   1348  CD2 PHE A  87      -7.488 -56.595 -24.813  1.00  8.44           C  
ATOM   1349  CE1 PHE A  87      -8.332 -58.354 -26.744  1.00  8.44           C  
ATOM   1350  CE2 PHE A  87      -7.467 -57.944 -24.557  1.00  8.44           C  
ATOM   1351  CZ  PHE A  87      -7.890 -58.829 -25.524  1.00  8.44           C  
ATOM   1352  H   PHE A  87     -10.209 -54.285 -27.824  1.00  8.44           H  
ATOM   1353  HA  PHE A  87      -9.547 -54.310 -24.933  1.00  8.44           H  
ATOM   1354 1HB  PHE A  87      -7.683 -54.470 -27.309  1.00  8.44           H  
ATOM   1355 2HB  PHE A  87      -7.140 -54.217 -25.672  1.00  8.44           H  
ATOM   1356  HD1 PHE A  87      -8.694 -56.621 -27.954  1.00  8.44           H  
ATOM   1357  HD2 PHE A  87      -7.160 -55.894 -24.056  1.00  8.44           H  
ATOM   1358  HE1 PHE A  87      -8.670 -59.051 -27.511  1.00  8.44           H  
ATOM   1359  HE2 PHE A  87      -7.119 -58.310 -23.593  1.00  8.44           H  
ATOM   1360  HZ  PHE A  87      -7.879 -59.900 -25.327  1.00  8.44           H  
ATOM   1361  N   PRO A  88      -8.644 -51.861 -24.798  1.00  7.60           N  
ATOM   1362  CA  PRO A  88      -8.220 -50.482 -24.618  1.00  7.60           C  
ATOM   1363  C   PRO A  88      -6.737 -50.314 -24.945  1.00  7.60           C  
ATOM   1364  O   PRO A  88      -6.113 -49.316 -24.601  1.00  7.60           O  
ATOM   1365  CB  PRO A  88      -8.491 -50.255 -23.132  1.00  7.60           C  
ATOM   1366  CG  PRO A  88      -8.190 -51.591 -22.502  1.00  7.60           C  
ATOM   1367  CD  PRO A  88      -8.676 -52.620 -23.515  1.00  7.60           C  
ATOM   1368  HA  PRO A  88      -8.836 -49.823 -25.248  1.00  7.60           H  
ATOM   1369 1HB  PRO A  88      -7.839 -49.457 -22.751  1.00  7.60           H  
ATOM   1370 2HB  PRO A  88      -9.531 -49.925 -22.981  1.00  7.60           H  
ATOM   1371 1HG  PRO A  88      -7.113 -51.671 -22.296  1.00  7.60           H  
ATOM   1372 2HG  PRO A  88      -8.702 -51.675 -21.531  1.00  7.60           H  
ATOM   1373 1HD  PRO A  88      -7.983 -53.470 -23.529  1.00  7.60           H  
ATOM   1374 2HD  PRO A  88      -9.709 -52.916 -23.262  1.00  7.60           H  
ATOM   1375  N   PHE A  89      -6.143 -51.344 -25.530  1.00  6.59           N  
ATOM   1376  CA  PHE A  89      -4.729 -51.330 -25.833  1.00  6.59           C  
ATOM   1377  C   PHE A  89      -4.517 -50.352 -26.974  1.00  6.59           C  
ATOM   1378  O   PHE A  89      -5.333 -50.308 -27.895  1.00  6.59           O  
ATOM   1379  CB  PHE A  89      -4.300 -52.736 -26.249  1.00  6.59           C  
ATOM   1380  CG  PHE A  89      -4.349 -53.744 -25.123  1.00  6.59           C  
ATOM   1381  CD1 PHE A  89      -4.936 -53.417 -23.909  1.00  6.59           C  
ATOM   1382  CD2 PHE A  89      -3.849 -55.027 -25.288  1.00  6.59           C  
ATOM   1383  CE1 PHE A  89      -5.010 -54.335 -22.886  1.00  6.59           C  
ATOM   1384  CE2 PHE A  89      -3.922 -55.952 -24.264  1.00  6.59           C  
ATOM   1385  CZ  PHE A  89      -4.503 -55.605 -23.061  1.00  6.59           C  
ATOM   1386  H   PHE A  89      -6.678 -52.149 -25.799  1.00  6.59           H  
ATOM   1387  HA  PHE A  89      -4.168 -50.997 -24.958  1.00  6.59           H  
ATOM   1388 1HB  PHE A  89      -4.945 -53.091 -27.052  1.00  6.59           H  
ATOM   1389 2HB  PHE A  89      -3.282 -52.704 -26.638  1.00  6.59           H  
ATOM   1390  HD1 PHE A  89      -5.334 -52.423 -23.766  1.00  6.59           H  
ATOM   1391  HD2 PHE A  89      -3.396 -55.306 -26.239  1.00  6.59           H  
ATOM   1392  HE1 PHE A  89      -5.472 -54.059 -21.939  1.00  6.59           H  
ATOM   1393  HE2 PHE A  89      -3.525 -56.958 -24.408  1.00  6.59           H  
ATOM   1394  HZ  PHE A  89      -4.562 -56.333 -22.253  1.00  6.59           H  
ATOM   1395  N   VAL A  90      -3.425 -49.597 -26.933  1.00  5.51           N  
ATOM   1396  CA  VAL A  90      -3.140 -48.641 -27.993  1.00  5.51           C  
ATOM   1397  C   VAL A  90      -1.780 -48.803 -28.651  1.00  5.51           C  
ATOM   1398  O   VAL A  90      -0.738 -48.807 -27.990  1.00  5.51           O  
ATOM   1399  CB  VAL A  90      -3.259 -47.193 -27.458  1.00  5.51           C  
ATOM   1400  CG1 VAL A  90      -2.877 -46.226 -28.545  1.00  5.51           C  
ATOM   1401  CG2 VAL A  90      -4.711 -46.912 -27.011  1.00  5.51           C  
ATOM   1402  H   VAL A  90      -2.796 -49.678 -26.148  1.00  5.51           H  
ATOM   1403  HA  VAL A  90      -3.897 -48.766 -28.766  1.00  5.51           H  
ATOM   1404  HB  VAL A  90      -2.582 -47.050 -26.619  1.00  5.51           H  
ATOM   1405 1HG1 VAL A  90      -2.970 -45.216 -28.177  1.00  5.51           H  
ATOM   1406 2HG1 VAL A  90      -1.867 -46.395 -28.854  1.00  5.51           H  
ATOM   1407 3HG1 VAL A  90      -3.530 -46.374 -29.387  1.00  5.51           H  
ATOM   1408 1HG2 VAL A  90      -4.781 -45.894 -26.646  1.00  5.51           H  
ATOM   1409 2HG2 VAL A  90      -5.390 -47.043 -27.856  1.00  5.51           H  
ATOM   1410 3HG2 VAL A  90      -4.998 -47.593 -26.213  1.00  5.51           H  
ATOM   1411  N   ASP A  91      -1.778 -48.874 -29.979  1.00  4.48           N  
ATOM   1412  CA  ASP A  91      -0.524 -48.966 -30.713  1.00  4.48           C  
ATOM   1413  C   ASP A  91       0.046 -47.561 -30.840  1.00  4.48           C  
ATOM   1414  O   ASP A  91      -0.080 -46.908 -31.871  1.00  4.48           O  
ATOM   1415  CB  ASP A  91      -0.731 -49.586 -32.097  1.00  4.48           C  
ATOM   1416  CG  ASP A  91       0.597 -49.883 -32.843  1.00  4.48           C  
ATOM   1417  OD1 ASP A  91       1.646 -49.758 -32.244  1.00  4.48           O  
ATOM   1418  OD2 ASP A  91       0.536 -50.241 -33.998  1.00  4.48           O1-
ATOM   1419  H   ASP A  91      -2.654 -48.869 -30.480  1.00  4.48           H  
ATOM   1420  HA  ASP A  91       0.177 -49.581 -30.150  1.00  4.48           H  
ATOM   1421 1HB  ASP A  91      -1.287 -50.517 -31.999  1.00  4.48           H  
ATOM   1422 2HB  ASP A  91      -1.328 -48.911 -32.710  1.00  4.48           H  
ATOM   1423  N   VAL A  92       0.655 -47.105 -29.754  1.00  3.60           N  
ATOM   1424  CA  VAL A  92       1.154 -45.742 -29.641  1.00  3.60           C  
ATOM   1425  C   VAL A  92       2.271 -45.444 -30.634  1.00  3.60           C  
ATOM   1426  O   VAL A  92       2.356 -44.336 -31.170  1.00  3.60           O  
ATOM   1427  CB  VAL A  92       1.664 -45.470 -28.226  1.00  3.60           C  
ATOM   1428  CG1 VAL A  92       2.309 -44.101 -28.195  1.00  3.60           C  
ATOM   1429  CG2 VAL A  92       0.515 -45.603 -27.249  1.00  3.60           C  
ATOM   1430  H   VAL A  92       0.685 -47.735 -28.954  1.00  3.60           H  
ATOM   1431  HA  VAL A  92       0.326 -45.061 -29.838  1.00  3.60           H  
ATOM   1432  HB  VAL A  92       2.441 -46.190 -27.966  1.00  3.60           H  
ATOM   1433 1HG1 VAL A  92       2.681 -43.906 -27.203  1.00  3.60           H  
ATOM   1434 2HG1 VAL A  92       3.135 -44.085 -28.907  1.00  3.60           H  
ATOM   1435 3HG1 VAL A  92       1.580 -43.341 -28.466  1.00  3.60           H  
ATOM   1436 1HG2 VAL A  92       0.866 -45.409 -26.237  1.00  3.60           H  
ATOM   1437 2HG2 VAL A  92      -0.266 -44.902 -27.510  1.00  3.60           H  
ATOM   1438 3HG2 VAL A  92       0.115 -46.607 -27.300  1.00  3.60           H  
ATOM   1439  N   GLY A  93       3.157 -46.411 -30.832  1.00  2.91           N  
ATOM   1440  CA  GLY A  93       4.286 -46.242 -31.733  1.00  2.91           C  
ATOM   1441  C   GLY A  93       5.541 -45.774 -31.010  1.00  2.91           C  
ATOM   1442  O   GLY A  93       5.679 -45.946 -29.800  1.00  2.91           O  
ATOM   1443  H   GLY A  93       3.017 -47.299 -30.371  1.00  2.91           H  
ATOM   1444 1HA  GLY A  93       4.485 -47.190 -32.233  1.00  2.91           H  
ATOM   1445 2HA  GLY A  93       4.021 -45.527 -32.510  1.00  2.91           H  
ATOM   1446  N   VAL A  94       6.487 -45.244 -31.781  1.00  2.40           N  
ATOM   1447  CA  VAL A  94       7.797 -44.856 -31.262  1.00  2.40           C  
ATOM   1448  C   VAL A  94       8.023 -43.353 -31.192  1.00  2.40           C  
ATOM   1449  O   VAL A  94       8.349 -42.821 -30.126  1.00  2.40           O  
ATOM   1450  CB  VAL A  94       8.905 -45.448 -32.141  1.00  2.40           C  
ATOM   1451  CG1 VAL A  94      10.263 -44.973 -31.663  1.00  2.40           C  
ATOM   1452  CG2 VAL A  94       8.819 -46.957 -32.120  1.00  2.40           C  
ATOM   1453  H   VAL A  94       6.295 -45.129 -32.765  1.00  2.40           H  
ATOM   1454  HA  VAL A  94       7.896 -45.265 -30.256  1.00  2.40           H  
ATOM   1455  HB  VAL A  94       8.779 -45.093 -33.142  1.00  2.40           H  
ATOM   1456 1HG1 VAL A  94      11.042 -45.379 -32.301  1.00  2.40           H  
ATOM   1457 2HG1 VAL A  94      10.293 -43.893 -31.707  1.00  2.40           H  
ATOM   1458 3HG1 VAL A  94      10.429 -45.302 -30.640  1.00  2.40           H  
ATOM   1459 1HG2 VAL A  94       9.600 -47.373 -32.754  1.00  2.40           H  
ATOM   1460 2HG2 VAL A  94       8.954 -47.312 -31.098  1.00  2.40           H  
ATOM   1461 3HG2 VAL A  94       7.846 -47.275 -32.489  1.00  2.40           H  
ATOM   1462  N   SER A  95       7.811 -42.650 -32.309  1.00  2.04           N  
ATOM   1463  CA  SER A  95       8.101 -41.218 -32.349  1.00  2.04           C  
ATOM   1464  C   SER A  95       7.278 -40.414 -31.342  1.00  2.04           C  
ATOM   1465  O   SER A  95       7.718 -39.366 -30.862  1.00  2.04           O  
ATOM   1466  CB  SER A  95       7.845 -40.698 -33.750  1.00  2.04           C  
ATOM   1467  OG  SER A  95       6.484 -40.771 -34.091  1.00  2.04           O  
ATOM   1468  H   SER A  95       7.505 -43.118 -33.148  1.00  2.04           H  
ATOM   1469  HA  SER A  95       9.156 -41.078 -32.118  1.00  2.04           H  
ATOM   1470 1HB  SER A  95       8.185 -39.669 -33.831  1.00  2.04           H  
ATOM   1471 2HB  SER A  95       8.421 -41.276 -34.452  1.00  2.04           H  
ATOM   1472  HG  SER A  95       6.420 -40.422 -34.989  1.00  2.04           H  
ATOM   1473  N   ALA A  96       6.092 -40.917 -30.989  1.00  1.80           N  
ATOM   1474  CA  ALA A  96       5.233 -40.263 -30.007  1.00  1.80           C  
ATOM   1475  C   ALA A  96       5.898 -40.223 -28.638  1.00  1.80           C  
ATOM   1476  O   ALA A  96       5.783 -39.252 -27.892  1.00  1.80           O  
ATOM   1477  CB  ALA A  96       3.906 -41.001 -29.896  1.00  1.80           C  
ATOM   1478  H   ALA A  96       5.784 -41.772 -31.428  1.00  1.80           H  
ATOM   1479  HA  ALA A  96       5.061 -39.238 -30.334  1.00  1.80           H  
ATOM   1480 1HB  ALA A  96       3.265 -40.503 -29.181  1.00  1.80           H  
ATOM   1481 2HB  ALA A  96       3.415 -41.019 -30.867  1.00  1.80           H  
ATOM   1482 3HB  ALA A  96       4.095 -42.018 -29.567  1.00  1.80           H  
ATOM   1483  N   LEU A  97       6.619 -41.284 -28.315  1.00  1.64           N  
ATOM   1484  CA  LEU A  97       7.187 -41.407 -26.998  1.00  1.64           C  
ATOM   1485  C   LEU A  97       8.573 -40.812 -26.969  1.00  1.64           C  
ATOM   1486  O   LEU A  97       8.986 -40.240 -25.958  1.00  1.64           O  
ATOM   1487  CB  LEU A  97       7.126 -42.867 -26.594  1.00  1.64           C  
ATOM   1488  CG  LEU A  97       5.669 -43.377 -26.557  1.00  1.64           C  
ATOM   1489  CD1 LEU A  97       5.637 -44.850 -26.217  1.00  1.64           C  
ATOM   1490  CD2 LEU A  97       4.872 -42.518 -25.552  1.00  1.64           C  
ATOM   1491  H   LEU A  97       6.787 -42.023 -28.991  1.00  1.64           H  
ATOM   1492  HA  LEU A  97       6.568 -40.848 -26.302  1.00  1.64           H  
ATOM   1493 1HB  LEU A  97       7.682 -43.461 -27.323  1.00  1.64           H  
ATOM   1494 2HB  LEU A  97       7.572 -42.994 -25.610  1.00  1.64           H  
ATOM   1495  HG  LEU A  97       5.226 -43.269 -27.547  1.00  1.64           H  
ATOM   1496 1HD1 LEU A  97       4.607 -45.203 -26.212  1.00  1.64           H  
ATOM   1497 2HD1 LEU A  97       6.204 -45.404 -26.971  1.00  1.64           H  
ATOM   1498 3HD1 LEU A  97       6.079 -45.009 -25.237  1.00  1.64           H  
ATOM   1499 1HD2 LEU A  97       3.837 -42.845 -25.519  1.00  1.64           H  
ATOM   1500 2HD2 LEU A  97       5.311 -42.622 -24.559  1.00  1.64           H  
ATOM   1501 3HD2 LEU A  97       4.908 -41.469 -25.856  1.00  1.64           H  
ATOM   1502  N   LEU A  98       9.280 -40.875 -28.099  1.00  1.52           N  
ATOM   1503  CA  LEU A  98      10.575 -40.215 -28.143  1.00  1.52           C  
ATOM   1504  C   LEU A  98      10.318 -38.722 -27.979  1.00  1.52           C  
ATOM   1505  O   LEU A  98      11.031 -38.023 -27.252  1.00  1.52           O  
ATOM   1506  CB  LEU A  98      11.286 -40.444 -29.483  1.00  1.52           C  
ATOM   1507  CG  LEU A  98      11.795 -41.834 -29.789  1.00  1.52           C  
ATOM   1508  CD1 LEU A  98      12.311 -41.869 -31.249  1.00  1.52           C  
ATOM   1509  CD2 LEU A  98      12.894 -42.173 -28.816  1.00  1.52           C  
ATOM   1510  H   LEU A  98       8.922 -41.386 -28.905  1.00  1.52           H  
ATOM   1511  HA  LEU A  98      11.197 -40.568 -27.322  1.00  1.52           H  
ATOM   1512 1HB  LEU A  98      10.584 -40.194 -30.272  1.00  1.52           H  
ATOM   1513 2HB  LEU A  98      12.132 -39.758 -29.549  1.00  1.52           H  
ATOM   1514  HG  LEU A  98      10.985 -42.557 -29.691  1.00  1.52           H  
ATOM   1515 1HD1 LEU A  98      12.683 -42.865 -31.486  1.00  1.52           H  
ATOM   1516 2HD1 LEU A  98      11.501 -41.622 -31.929  1.00  1.52           H  
ATOM   1517 3HD1 LEU A  98      13.117 -41.146 -31.371  1.00  1.52           H  
ATOM   1518 1HD2 LEU A  98      13.273 -43.173 -29.027  1.00  1.52           H  
ATOM   1519 2HD2 LEU A  98      13.695 -41.450 -28.917  1.00  1.52           H  
ATOM   1520 3HD2 LEU A  98      12.499 -42.139 -27.800  1.00  1.52           H  
ATOM   1521  N   LEU A  99       9.240 -38.244 -28.621  1.00  1.45           N  
ATOM   1522  CA  LEU A  99       8.905 -36.846 -28.542  1.00  1.45           C  
ATOM   1523  C   LEU A  99       8.573 -36.499 -27.113  1.00  1.45           C  
ATOM   1524  O   LEU A  99       9.203 -35.614 -26.548  1.00  1.45           O  
ATOM   1525  CB  LEU A  99       7.704 -36.501 -29.445  1.00  1.45           C  
ATOM   1526  CG  LEU A  99       7.267 -35.039 -29.413  1.00  1.45           C  
ATOM   1527  CD1 LEU A  99       8.423 -34.177 -29.908  1.00  1.45           C  
ATOM   1528  CD2 LEU A  99       6.032 -34.836 -30.296  1.00  1.45           C  
ATOM   1529  H   LEU A  99       8.671 -38.848 -29.210  1.00  1.45           H  
ATOM   1530  HA  LEU A  99       9.766 -36.259 -28.859  1.00  1.45           H  
ATOM   1531 1HB  LEU A  99       7.953 -36.749 -30.471  1.00  1.45           H  
ATOM   1532 2HB  LEU A  99       6.854 -37.114 -29.143  1.00  1.45           H  
ATOM   1533  HG  LEU A  99       7.036 -34.761 -28.393  1.00  1.45           H  
ATOM   1534 1HD1 LEU A  99       8.139 -33.141 -29.878  1.00  1.45           H  
ATOM   1535 2HD1 LEU A  99       9.296 -34.328 -29.271  1.00  1.45           H  
ATOM   1536 3HD1 LEU A  99       8.675 -34.450 -30.929  1.00  1.45           H  
ATOM   1537 1HD2 LEU A  99       5.732 -33.795 -30.266  1.00  1.45           H  
ATOM   1538 2HD2 LEU A  99       6.267 -35.115 -31.325  1.00  1.45           H  
ATOM   1539 3HD2 LEU A  99       5.218 -35.458 -29.931  1.00  1.45           H  
ATOM   1540  N   ALA A 100       7.671 -37.248 -26.476  1.00  1.41           N  
ATOM   1541  CA  ALA A 100       7.308 -36.909 -25.111  1.00  1.41           C  
ATOM   1542  C   ALA A 100       8.508 -36.898 -24.176  1.00  1.41           C  
ATOM   1543  O   ALA A 100       8.684 -35.953 -23.398  1.00  1.41           O  
ATOM   1544  CB  ALA A 100       6.310 -37.913 -24.595  1.00  1.41           C  
ATOM   1545  H   ALA A 100       7.182 -38.007 -26.955  1.00  1.41           H  
ATOM   1546  HA  ALA A 100       6.863 -35.915 -25.120  1.00  1.41           H  
ATOM   1547 1HB  ALA A 100       6.017 -37.638 -23.608  1.00  1.41           H  
ATOM   1548 2HB  ALA A 100       5.454 -37.917 -25.228  1.00  1.41           H  
ATOM   1549 3HB  ALA A 100       6.762 -38.905 -24.586  1.00  1.41           H  
ATOM   1550  N   ALA A 101       9.395 -37.882 -24.324  1.00  1.41           N  
ATOM   1551  CA  ALA A 101      10.562 -37.980 -23.470  1.00  1.41           C  
ATOM   1552  C   ALA A 101      11.437 -36.745 -23.575  1.00  1.41           C  
ATOM   1553  O   ALA A 101      11.997 -36.278 -22.578  1.00  1.41           O  
ATOM   1554  CB  ALA A 101      11.356 -39.213 -23.838  1.00  1.41           C  
ATOM   1555  H   ALA A 101       9.228 -38.618 -25.009  1.00  1.41           H  
ATOM   1556  HA  ALA A 101      10.226 -38.066 -22.448  1.00  1.41           H  
ATOM   1557 1HB  ALA A 101      12.209 -39.303 -23.175  1.00  1.41           H  
ATOM   1558 2HB  ALA A 101      10.719 -40.091 -23.736  1.00  1.41           H  
ATOM   1559 3HB  ALA A 101      11.696 -39.130 -24.873  1.00  1.41           H  
ATOM   1560  N   GLY A 102      11.522 -36.181 -24.776  1.00  1.45           N  
ATOM   1561  CA  GLY A 102      12.353 -35.019 -25.022  1.00  1.45           C  
ATOM   1562  C   GLY A 102      11.685 -33.691 -24.740  1.00  1.45           C  
ATOM   1563  O   GLY A 102      12.295 -32.640 -24.945  1.00  1.45           O  
ATOM   1564  H   GLY A 102      11.034 -36.610 -25.568  1.00  1.45           H  
ATOM   1565 1HA  GLY A 102      13.247 -35.093 -24.415  1.00  1.45           H  
ATOM   1566 2HA  GLY A 102      12.664 -35.042 -26.057  1.00  1.45           H  
ATOM   1567  N   CYS A 103      10.442 -33.729 -24.278  1.00  1.50           N  
ATOM   1568  CA  CYS A 103       9.677 -32.526 -24.022  1.00  1.50           C  
ATOM   1569  C   CYS A 103       9.338 -32.390 -22.552  1.00  1.50           C  
ATOM   1570  O   CYS A 103       9.332 -31.284 -22.012  1.00  1.50           O  
ATOM   1571  CB  CYS A 103       8.416 -32.554 -24.848  1.00  1.50           C  
ATOM   1572  SG  CYS A 103       8.760 -32.694 -26.607  1.00  1.50           S  
ATOM   1573  H   CYS A 103       9.995 -34.628 -24.117  1.00  1.50           H  
ATOM   1574  HA  CYS A 103      10.270 -31.663 -24.324  1.00  1.50           H  
ATOM   1575 1HB  CYS A 103       7.790 -33.401 -24.550  1.00  1.50           H  
ATOM   1576 2HB  CYS A 103       7.853 -31.652 -24.689  1.00  1.50           H  
ATOM   1577  HG  CYS A 103       9.168 -33.969 -26.561  1.00  1.50           H  
ATOM   1578  N   TRP A 104       9.177 -33.525 -21.869  1.00  1.58           N  
ATOM   1579  CA  TRP A 104       8.822 -33.560 -20.451  1.00  1.58           C  
ATOM   1580  C   TRP A 104       9.774 -32.711 -19.602  1.00  1.58           C  
ATOM   1581  O   TRP A 104       9.347 -32.022 -18.672  1.00  1.58           O  
ATOM   1582  CB  TRP A 104       8.844 -35.002 -19.946  1.00  1.58           C  
ATOM   1583  CG  TRP A 104       7.630 -35.811 -20.333  1.00  1.58           C  
ATOM   1584  CD1 TRP A 104       6.381 -35.340 -20.601  1.00  1.58           C  
ATOM   1585  CD2 TRP A 104       7.561 -37.247 -20.505  1.00  1.58           C  
ATOM   1586  CE2 TRP A 104       6.248 -37.555 -20.859  1.00  1.58           C  
ATOM   1587  CE3 TRP A 104       8.492 -38.277 -20.383  1.00  1.58           C  
ATOM   1588  NE1 TRP A 104       5.537 -36.383 -20.911  1.00  1.58           N  
ATOM   1589  CZ2 TRP A 104       5.841 -38.861 -21.100  1.00  1.58           C  
ATOM   1590  CZ3 TRP A 104       8.090 -39.580 -20.633  1.00  1.58           C  
ATOM   1591  CH2 TRP A 104       6.798 -39.864 -20.983  1.00  1.58           C  
ATOM   1592  H   TRP A 104       9.212 -34.408 -22.374  1.00  1.58           H  
ATOM   1593  HA  TRP A 104       7.811 -33.187 -20.341  1.00  1.58           H  
ATOM   1594 1HB  TRP A 104       9.726 -35.510 -20.354  1.00  1.58           H  
ATOM   1595 2HB  TRP A 104       8.934 -35.009 -18.864  1.00  1.58           H  
ATOM   1596  HD1 TRP A 104       6.095 -34.294 -20.563  1.00  1.58           H  
ATOM   1597  HE1 TRP A 104       4.557 -36.310 -21.143  1.00  1.58           H  
ATOM   1598  HE3 TRP A 104       9.523 -38.056 -20.104  1.00  1.58           H  
ATOM   1599  HZ2 TRP A 104       4.815 -39.106 -21.378  1.00  1.58           H  
ATOM   1600  HZ3 TRP A 104       8.829 -40.377 -20.540  1.00  1.58           H  
ATOM   1601  HH2 TRP A 104       6.514 -40.901 -21.169  1.00  1.58           H  
ATOM   1602  N   GLY A 105      11.062 -32.729 -19.946  1.00  1.67           N  
ATOM   1603  CA  GLY A 105      12.087 -31.981 -19.219  1.00  1.67           C  
ATOM   1604  C   GLY A 105      11.872 -30.455 -19.198  1.00  1.67           C  
ATOM   1605  O   GLY A 105      12.469 -29.762 -18.373  1.00  1.67           O  
ATOM   1606  H   GLY A 105      11.336 -33.298 -20.736  1.00  1.67           H  
ATOM   1607 1HA  GLY A 105      12.130 -32.348 -18.193  1.00  1.67           H  
ATOM   1608 2HA  GLY A 105      13.058 -32.197 -19.663  1.00  1.67           H  
ATOM   1609  N   GLN A 106      11.059 -29.924 -20.121  1.00  1.76           N  
ATOM   1610  CA  GLN A 106      10.780 -28.493 -20.167  1.00  1.76           C  
ATOM   1611  C   GLN A 106       9.319 -28.157 -19.880  1.00  1.76           C  
ATOM   1612  O   GLN A 106       8.854 -27.067 -20.228  1.00  1.76           O  
ATOM   1613  CB  GLN A 106      11.191 -27.874 -21.506  1.00  1.76           C  
ATOM   1614  CG  GLN A 106      12.694 -27.915 -21.789  1.00  1.76           C  
ATOM   1615  CD  GLN A 106      13.078 -27.156 -23.071  1.00  1.76           C  
ATOM   1616  NE2 GLN A 106      13.512 -27.902 -24.075  1.00  1.76           N  
ATOM   1617  OE1 GLN A 106      12.992 -25.907 -23.143  1.00  1.76           O  
ATOM   1618  H   GLN A 106      10.578 -30.526 -20.787  1.00  1.76           H  
ATOM   1619  HA  GLN A 106      11.372 -28.012 -19.391  1.00  1.76           H  
ATOM   1620 1HB  GLN A 106      10.688 -28.418 -22.313  1.00  1.76           H  
ATOM   1621 2HB  GLN A 106      10.858 -26.844 -21.555  1.00  1.76           H  
ATOM   1622 1HG  GLN A 106      13.222 -27.463 -20.948  1.00  1.76           H  
ATOM   1623 2HG  GLN A 106      13.001 -28.957 -21.904  1.00  1.76           H  
ATOM   1624 1HE2 GLN A 106      13.799 -27.480 -24.930  1.00  1.76           H  
ATOM   1625 2HE2 GLN A 106      13.568 -28.900 -23.970  1.00  1.76           H  
ATOM   1626  N   VAL A 107       8.584 -29.070 -19.260  1.00  1.82           N  
ATOM   1627  CA  VAL A 107       7.190 -28.781 -18.953  1.00  1.82           C  
ATOM   1628  C   VAL A 107       7.021 -27.944 -17.690  1.00  1.82           C  
ATOM   1629  O   VAL A 107       7.505 -28.299 -16.615  1.00  1.82           O  
ATOM   1630  CB  VAL A 107       6.405 -30.090 -18.794  1.00  1.82           C  
ATOM   1631  CG1 VAL A 107       4.987 -29.807 -18.369  1.00  1.82           C  
ATOM   1632  CG2 VAL A 107       6.385 -30.795 -20.080  1.00  1.82           C  
ATOM   1633  H   VAL A 107       8.982 -29.977 -19.002  1.00  1.82           H  
ATOM   1634  HA  VAL A 107       6.766 -28.227 -19.790  1.00  1.82           H  
ATOM   1635  HB  VAL A 107       6.890 -30.708 -18.037  1.00  1.82           H  
ATOM   1636 1HG1 VAL A 107       4.443 -30.745 -18.263  1.00  1.82           H  
ATOM   1637 2HG1 VAL A 107       5.001 -29.288 -17.415  1.00  1.82           H  
ATOM   1638 3HG1 VAL A 107       4.496 -29.187 -19.108  1.00  1.82           H  
ATOM   1639 1HG2 VAL A 107       5.848 -31.726 -19.963  1.00  1.82           H  
ATOM   1640 2HG2 VAL A 107       5.894 -30.182 -20.801  1.00  1.82           H  
ATOM   1641 3HG2 VAL A 107       7.398 -30.982 -20.393  1.00  1.82           H  
ATOM   1642  N   THR A 108       6.303 -26.836 -17.828  1.00  1.84           N  
ATOM   1643  CA  THR A 108       6.004 -25.947 -16.715  1.00  1.84           C  
ATOM   1644  C   THR A 108       4.556 -26.178 -16.312  1.00  1.84           C  
ATOM   1645  O   THR A 108       3.817 -26.868 -17.021  1.00  1.84           O  
ATOM   1646  CB  THR A 108       6.179 -24.455 -17.098  1.00  1.84           C  
ATOM   1647  CG2 THR A 108       7.540 -24.243 -17.751  1.00  1.84           C  
ATOM   1648  OG1 THR A 108       5.156 -24.053 -18.051  1.00  1.84           O  
ATOM   1649  H   THR A 108       5.971 -26.602 -18.750  1.00  1.84           H  
ATOM   1650  HA  THR A 108       6.652 -26.187 -15.871  1.00  1.84           H  
ATOM   1651  HB  THR A 108       6.105 -23.832 -16.209  1.00  1.84           H  
ATOM   1652  HG1 THR A 108       5.371 -23.153 -18.438  1.00  1.84           H  
ATOM   1653 1HG2 THR A 108       7.655 -23.191 -18.024  1.00  1.84           H  
ATOM   1654 2HG2 THR A 108       8.329 -24.526 -17.058  1.00  1.84           H  
ATOM   1655 3HG2 THR A 108       7.612 -24.857 -18.651  1.00  1.84           H  
ATOM   1656  N   LEU A 109       4.124 -25.584 -15.204  1.00  1.83           N  
ATOM   1657  CA  LEU A 109       2.723 -25.706 -14.806  1.00  1.83           C  
ATOM   1658  C   LEU A 109       1.806 -25.160 -15.891  1.00  1.83           C  
ATOM   1659  O   LEU A 109       0.813 -25.787 -16.261  1.00  1.83           O  
ATOM   1660  CB  LEU A 109       2.463 -24.955 -13.504  1.00  1.83           C  
ATOM   1661  CG  LEU A 109       1.019 -24.969 -13.023  1.00  1.83           C  
ATOM   1662  CD1 LEU A 109       0.588 -26.410 -12.760  1.00  1.83           C  
ATOM   1663  CD2 LEU A 109       0.909 -24.109 -11.770  1.00  1.83           C  
ATOM   1664  H   LEU A 109       4.765 -25.043 -14.641  1.00  1.83           H  
ATOM   1665  HA  LEU A 109       2.495 -26.762 -14.658  1.00  1.83           H  
ATOM   1666 1HB  LEU A 109       3.079 -25.389 -12.719  1.00  1.83           H  
ATOM   1667 2HB  LEU A 109       2.755 -23.920 -13.637  1.00  1.83           H  
ATOM   1668  HG  LEU A 109       0.369 -24.560 -13.800  1.00  1.83           H  
ATOM   1669 1HD1 LEU A 109      -0.448 -26.424 -12.424  1.00  1.83           H  
ATOM   1670 2HD1 LEU A 109       0.679 -26.992 -13.680  1.00  1.83           H  
ATOM   1671 3HD1 LEU A 109       1.226 -26.844 -11.993  1.00  1.83           H  
ATOM   1672 1HD2 LEU A 109      -0.124 -24.107 -11.420  1.00  1.83           H  
ATOM   1673 2HD2 LEU A 109       1.555 -24.515 -10.991  1.00  1.83           H  
ATOM   1674 3HD2 LEU A 109       1.217 -23.088 -12.000  1.00  1.83           H  
ATOM   1675  N   THR A 110       2.160 -23.988 -16.406  1.00  1.78           N  
ATOM   1676  CA  THR A 110       1.388 -23.295 -17.427  1.00  1.78           C  
ATOM   1677  C   THR A 110       1.214 -24.211 -18.640  1.00  1.78           C  
ATOM   1678  O   THR A 110       0.117 -24.332 -19.202  1.00  1.78           O  
ATOM   1679  CB  THR A 110       2.128 -22.029 -17.858  1.00  1.78           C  
ATOM   1680  CG2 THR A 110       1.314 -21.249 -18.844  1.00  1.78           C  
ATOM   1681  OG1 THR A 110       2.363 -21.200 -16.728  1.00  1.78           O  
ATOM   1682  H   THR A 110       3.004 -23.557 -16.064  1.00  1.78           H  
ATOM   1683  HA  THR A 110       0.405 -23.044 -17.028  1.00  1.78           H  
ATOM   1684  HB  THR A 110       3.068 -22.305 -18.303  1.00  1.78           H  
ATOM   1685  HG1 THR A 110       1.551 -21.135 -16.214  1.00  1.78           H  
ATOM   1686 1HG2 THR A 110       1.854 -20.353 -19.133  1.00  1.78           H  
ATOM   1687 2HG2 THR A 110       1.129 -21.870 -19.717  1.00  1.78           H  
ATOM   1688 3HG2 THR A 110       0.367 -20.967 -18.393  1.00  1.78           H  
ATOM   1689  N   VAL A 111       2.315 -24.857 -19.038  1.00  1.72           N  
ATOM   1690  CA  VAL A 111       2.320 -25.795 -20.154  1.00  1.72           C  
ATOM   1691  C   VAL A 111       1.445 -27.016 -19.894  1.00  1.72           C  
ATOM   1692  O   VAL A 111       0.680 -27.434 -20.767  1.00  1.72           O  
ATOM   1693  CB  VAL A 111       3.752 -26.255 -20.426  1.00  1.72           C  
ATOM   1694  CG1 VAL A 111       3.769 -27.346 -21.361  1.00  1.72           C  
ATOM   1695  CG2 VAL A 111       4.556 -25.130 -21.020  1.00  1.72           C  
ATOM   1696  H   VAL A 111       3.196 -24.694 -18.540  1.00  1.72           H  
ATOM   1697  HA  VAL A 111       1.943 -25.277 -21.036  1.00  1.72           H  
ATOM   1698  HB  VAL A 111       4.182 -26.585 -19.502  1.00  1.72           H  
ATOM   1699 1HG1 VAL A 111       4.787 -27.653 -21.521  1.00  1.72           H  
ATOM   1700 2HG1 VAL A 111       3.199 -28.155 -20.952  1.00  1.72           H  
ATOM   1701 3HG1 VAL A 111       3.341 -27.014 -22.268  1.00  1.72           H  
ATOM   1702 1HG2 VAL A 111       5.575 -25.476 -21.192  1.00  1.72           H  
ATOM   1703 2HG2 VAL A 111       4.106 -24.846 -21.959  1.00  1.72           H  
ATOM   1704 3HG2 VAL A 111       4.568 -24.281 -20.355  1.00  1.72           H  
ATOM   1705  N   THR A 112       1.543 -27.578 -18.686  1.00  1.64           N  
ATOM   1706  CA  THR A 112       0.768 -28.751 -18.313  1.00  1.64           C  
ATOM   1707  C   THR A 112      -0.721 -28.463 -18.392  1.00  1.64           C  
ATOM   1708  O   THR A 112      -1.489 -29.233 -18.983  1.00  1.64           O  
ATOM   1709  CB  THR A 112       1.082 -29.174 -16.865  1.00  1.64           C  
ATOM   1710  CG2 THR A 112       0.225 -30.346 -16.469  1.00  1.64           C  
ATOM   1711  OG1 THR A 112       2.458 -29.522 -16.743  1.00  1.64           O  
ATOM   1712  H   THR A 112       2.199 -27.191 -18.008  1.00  1.64           H  
ATOM   1713  HA  THR A 112       1.007 -29.564 -18.997  1.00  1.64           H  
ATOM   1714  HB  THR A 112       0.873 -28.345 -16.196  1.00  1.64           H  
ATOM   1715  HG1 THR A 112       3.003 -28.736 -16.964  1.00  1.64           H  
ATOM   1716 1HG2 THR A 112       0.451 -30.625 -15.442  1.00  1.64           H  
ATOM   1717 2HG2 THR A 112      -0.826 -30.068 -16.550  1.00  1.64           H  
ATOM   1718 3HG2 THR A 112       0.431 -31.188 -17.130  1.00  1.64           H  
ATOM   1719  N   VAL A 113      -1.121 -27.329 -17.818  1.00  1.57           N  
ATOM   1720  CA  VAL A 113      -2.512 -26.924 -17.802  1.00  1.57           C  
ATOM   1721  C   VAL A 113      -3.010 -26.638 -19.204  1.00  1.57           C  
ATOM   1722  O   VAL A 113      -4.108 -27.070 -19.571  1.00  1.57           O  
ATOM   1723  CB  VAL A 113      -2.709 -25.688 -16.919  1.00  1.57           C  
ATOM   1724  CG1 VAL A 113      -4.135 -25.173 -17.073  1.00  1.57           C  
ATOM   1725  CG2 VAL A 113      -2.415 -26.056 -15.461  1.00  1.57           C  
ATOM   1726  H   VAL A 113      -0.426 -26.741 -17.353  1.00  1.57           H  
ATOM   1727  HA  VAL A 113      -3.101 -27.739 -17.383  1.00  1.57           H  
ATOM   1728  HB  VAL A 113      -2.024 -24.900 -17.242  1.00  1.57           H  
ATOM   1729 1HG1 VAL A 113      -4.269 -24.289 -16.451  1.00  1.57           H  
ATOM   1730 2HG1 VAL A 113      -4.315 -24.915 -18.117  1.00  1.57           H  
ATOM   1731 3HG1 VAL A 113      -4.837 -25.946 -16.762  1.00  1.57           H  
ATOM   1732 1HG2 VAL A 113      -2.541 -25.177 -14.830  1.00  1.57           H  
ATOM   1733 2HG2 VAL A 113      -3.098 -26.839 -15.139  1.00  1.57           H  
ATOM   1734 3HG2 VAL A 113      -1.394 -26.415 -15.375  1.00  1.57           H  
ATOM   1735  N   THR A 114      -2.203 -25.937 -20.004  1.00  1.51           N  
ATOM   1736  CA  THR A 114      -2.594 -25.634 -21.360  1.00  1.51           C  
ATOM   1737  C   THR A 114      -2.810 -26.924 -22.129  1.00  1.51           C  
ATOM   1738  O   THR A 114      -3.831 -27.074 -22.795  1.00  1.51           O  
ATOM   1739  CB  THR A 114      -1.529 -24.783 -22.061  1.00  1.51           C  
ATOM   1740  CG2 THR A 114      -1.916 -24.521 -23.528  1.00  1.51           C  
ATOM   1741  OG1 THR A 114      -1.392 -23.543 -21.353  1.00  1.51           O  
ATOM   1742  H   THR A 114      -1.310 -25.581 -19.660  1.00  1.51           H  
ATOM   1743  HA  THR A 114      -3.531 -25.083 -21.342  1.00  1.51           H  
ATOM   1744  HB  THR A 114      -0.572 -25.309 -22.033  1.00  1.51           H  
ATOM   1745  HG1 THR A 114      -1.017 -23.739 -20.460  1.00  1.51           H  
ATOM   1746 1HG2 THR A 114      -1.150 -23.920 -24.004  1.00  1.51           H  
ATOM   1747 2HG2 THR A 114      -2.006 -25.472 -24.047  1.00  1.51           H  
ATOM   1748 3HG2 THR A 114      -2.867 -23.993 -23.572  1.00  1.51           H  
ATOM   1749  N   ALA A 115      -1.881 -27.876 -22.018  1.00  1.47           N  
ATOM   1750  CA  ALA A 115      -2.043 -29.129 -22.732  1.00  1.47           C  
ATOM   1751  C   ALA A 115      -3.316 -29.834 -22.299  1.00  1.47           C  
ATOM   1752  O   ALA A 115      -4.059 -30.364 -23.127  1.00  1.47           O  
ATOM   1753  CB  ALA A 115      -0.844 -30.009 -22.509  1.00  1.47           C  
ATOM   1754  H   ALA A 115      -1.046 -27.724 -21.453  1.00  1.47           H  
ATOM   1755  HA  ALA A 115      -2.124 -28.918 -23.780  1.00  1.47           H  
ATOM   1756 1HB  ALA A 115      -0.964 -30.936 -23.067  1.00  1.47           H  
ATOM   1757 2HB  ALA A 115       0.044 -29.480 -22.855  1.00  1.47           H  
ATOM   1758 3HB  ALA A 115      -0.749 -30.229 -21.445  1.00  1.47           H  
ATOM   1759  N   ALA A 116      -3.615 -29.816 -21.003  1.00  1.47           N  
ATOM   1760  CA  ALA A 116      -4.829 -30.468 -20.554  1.00  1.47           C  
ATOM   1761  C   ALA A 116      -6.058 -29.813 -21.180  1.00  1.47           C  
ATOM   1762  O   ALA A 116      -6.984 -30.501 -21.628  1.00  1.47           O  
ATOM   1763  CB  ALA A 116      -4.910 -30.405 -19.045  1.00  1.47           C  
ATOM   1764  H   ALA A 116      -2.984 -29.385 -20.325  1.00  1.47           H  
ATOM   1765  HA  ALA A 116      -4.798 -31.508 -20.873  1.00  1.47           H  
ATOM   1766 1HB  ALA A 116      -5.810 -30.914 -18.708  1.00  1.47           H  
ATOM   1767 2HB  ALA A 116      -4.031 -30.889 -18.618  1.00  1.47           H  
ATOM   1768 3HB  ALA A 116      -4.939 -29.366 -18.726  1.00  1.47           H  
ATOM   1769  N   ALA A 117      -6.051 -28.476 -21.241  1.00  1.48           N  
ATOM   1770  CA  ALA A 117      -7.154 -27.721 -21.817  1.00  1.48           C  
ATOM   1771  C   ALA A 117      -7.329 -28.028 -23.296  1.00  1.48           C  
ATOM   1772  O   ALA A 117      -8.455 -28.183 -23.782  1.00  1.48           O  
ATOM   1773  CB  ALA A 117      -6.910 -26.236 -21.628  1.00  1.48           C  
ATOM   1774  H   ALA A 117      -5.258 -27.966 -20.847  1.00  1.48           H  
ATOM   1775  HA  ALA A 117      -8.067 -28.007 -21.297  1.00  1.48           H  
ATOM   1776 1HB  ALA A 117      -7.747 -25.674 -22.033  1.00  1.48           H  
ATOM   1777 2HB  ALA A 117      -6.802 -26.022 -20.564  1.00  1.48           H  
ATOM   1778 3HB  ALA A 117      -5.998 -25.951 -22.145  1.00  1.48           H  
ATOM   1779  N   LEU A 118      -6.210 -28.154 -24.010  1.00  1.51           N  
ATOM   1780  CA  LEU A 118      -6.243 -28.429 -25.436  1.00  1.51           C  
ATOM   1781  C   LEU A 118      -6.844 -29.786 -25.715  1.00  1.51           C  
ATOM   1782  O   LEU A 118      -7.684 -29.939 -26.606  1.00  1.51           O  
ATOM   1783  CB  LEU A 118      -4.821 -28.416 -25.980  1.00  1.51           C  
ATOM   1784  CG  LEU A 118      -4.142 -27.122 -26.013  1.00  1.51           C  
ATOM   1785  CD1 LEU A 118      -2.651 -27.348 -26.344  1.00  1.51           C  
ATOM   1786  CD2 LEU A 118      -4.824 -26.327 -27.024  1.00  1.51           C  
ATOM   1787  H   LEU A 118      -5.311 -28.011 -23.547  1.00  1.51           H  
ATOM   1788  HA  LEU A 118      -6.842 -27.665 -25.930  1.00  1.51           H  
ATOM   1789 1HB  LEU A 118      -4.211 -29.104 -25.403  1.00  1.51           H  
ATOM   1790 2HB  LEU A 118      -4.864 -28.749 -27.003  1.00  1.51           H  
ATOM   1791  HG  LEU A 118      -4.216 -26.626 -25.065  1.00  1.51           H  
ATOM   1792 1HD1 LEU A 118      -2.131 -26.419 -26.385  1.00  1.51           H  
ATOM   1793 2HD1 LEU A 118      -2.200 -27.947 -25.604  1.00  1.51           H  
ATOM   1794 3HD1 LEU A 118      -2.570 -27.852 -27.277  1.00  1.51           H  
ATOM   1795 1HD2 LEU A 118      -4.387 -25.365 -27.105  1.00  1.51           H  
ATOM   1796 2HD2 LEU A 118      -4.739 -26.859 -27.952  1.00  1.51           H  
ATOM   1797 3HD2 LEU A 118      -5.875 -26.218 -26.753  1.00  1.51           H  
ATOM   1798  N   LEU A 119      -6.451 -30.768 -24.911  1.00  1.56           N  
ATOM   1799  CA  LEU A 119      -6.948 -32.121 -25.064  1.00  1.56           C  
ATOM   1800  C   LEU A 119      -8.430 -32.154 -24.768  1.00  1.56           C  
ATOM   1801  O   LEU A 119      -9.213 -32.743 -25.516  1.00  1.56           O  
ATOM   1802  CB  LEU A 119      -6.160 -33.012 -24.122  1.00  1.56           C  
ATOM   1803  CG  LEU A 119      -4.729 -33.175 -24.536  1.00  1.56           C  
ATOM   1804  CD1 LEU A 119      -3.943 -33.783 -23.414  1.00  1.56           C  
ATOM   1805  CD2 LEU A 119      -4.693 -34.049 -25.787  1.00  1.56           C  
ATOM   1806  H   LEU A 119      -5.754 -30.574 -24.187  1.00  1.56           H  
ATOM   1807  HA  LEU A 119      -6.786 -32.444 -26.091  1.00  1.56           H  
ATOM   1808 1HB  LEU A 119      -6.175 -32.570 -23.125  1.00  1.56           H  
ATOM   1809 2HB  LEU A 119      -6.623 -33.996 -24.082  1.00  1.56           H  
ATOM   1810  HG  LEU A 119      -4.304 -32.205 -24.755  1.00  1.56           H  
ATOM   1811 1HD1 LEU A 119      -2.907 -33.871 -23.708  1.00  1.56           H  
ATOM   1812 2HD1 LEU A 119      -4.004 -33.132 -22.545  1.00  1.56           H  
ATOM   1813 3HD1 LEU A 119      -4.349 -34.761 -23.168  1.00  1.56           H  
ATOM   1814 1HD2 LEU A 119      -3.678 -34.172 -26.114  1.00  1.56           H  
ATOM   1815 2HD2 LEU A 119      -5.116 -35.026 -25.563  1.00  1.56           H  
ATOM   1816 3HD2 LEU A 119      -5.269 -33.582 -26.582  1.00  1.56           H  
ATOM   1817  N   PHE A 120      -8.848 -31.432 -23.728  1.00  1.62           N  
ATOM   1818  CA  PHE A 120     -10.262 -31.372 -23.427  1.00  1.62           C  
ATOM   1819  C   PHE A 120     -11.032 -30.841 -24.602  1.00  1.62           C  
ATOM   1820  O   PHE A 120     -12.018 -31.441 -25.016  1.00  1.62           O  
ATOM   1821  CB  PHE A 120     -10.566 -30.483 -22.232  1.00  1.62           C  
ATOM   1822  CG  PHE A 120     -12.045 -30.284 -22.064  1.00  1.62           C  
ATOM   1823  CD1 PHE A 120     -12.841 -31.259 -21.489  1.00  1.62           C  
ATOM   1824  CD2 PHE A 120     -12.646 -29.114 -22.514  1.00  1.62           C  
ATOM   1825  CE1 PHE A 120     -14.206 -31.069 -21.364  1.00  1.62           C  
ATOM   1826  CE2 PHE A 120     -14.001 -28.921 -22.392  1.00  1.62           C  
ATOM   1827  CZ  PHE A 120     -14.786 -29.901 -21.817  1.00  1.62           C  
ATOM   1828  H   PHE A 120      -8.179 -30.955 -23.122  1.00  1.62           H  
ATOM   1829  HA  PHE A 120     -10.613 -32.380 -23.212  1.00  1.62           H  
ATOM   1830 1HB  PHE A 120     -10.162 -30.925 -21.324  1.00  1.62           H  
ATOM   1831 2HB  PHE A 120     -10.101 -29.511 -22.365  1.00  1.62           H  
ATOM   1832  HD1 PHE A 120     -12.382 -32.183 -21.137  1.00  1.62           H  
ATOM   1833  HD2 PHE A 120     -12.026 -28.344 -22.972  1.00  1.62           H  
ATOM   1834  HE1 PHE A 120     -14.824 -31.844 -20.911  1.00  1.62           H  
ATOM   1835  HE2 PHE A 120     -14.453 -27.999 -22.752  1.00  1.62           H  
ATOM   1836  HZ  PHE A 120     -15.860 -29.752 -21.720  1.00  1.62           H  
ATOM   1837  N   CYS A 121     -10.588 -29.709 -25.139  1.00  1.68           N  
ATOM   1838  CA  CYS A 121     -11.291 -29.056 -26.222  1.00  1.68           C  
ATOM   1839  C   CYS A 121     -11.335 -29.924 -27.477  1.00  1.68           C  
ATOM   1840  O   CYS A 121     -12.344 -29.965 -28.192  1.00  1.68           O  
ATOM   1841  CB  CYS A 121     -10.591 -27.744 -26.533  1.00  1.68           C  
ATOM   1842  SG  CYS A 121     -10.724 -26.538 -25.210  1.00  1.68           S  
ATOM   1843  H   CYS A 121      -9.748 -29.269 -24.757  1.00  1.68           H  
ATOM   1844  HA  CYS A 121     -12.308 -28.849 -25.893  1.00  1.68           H  
ATOM   1845 1HB  CYS A 121      -9.529 -27.931 -26.707  1.00  1.68           H  
ATOM   1846 2HB  CYS A 121     -11.011 -27.311 -27.436  1.00  1.68           H  
ATOM   1847  HG  CYS A 121      -9.851 -27.179 -24.391  1.00  1.68           H  
ATOM   1848  N   HIS A 122     -10.246 -30.640 -27.750  1.00  1.74           N  
ATOM   1849  CA  HIS A 122     -10.177 -31.488 -28.930  1.00  1.74           C  
ATOM   1850  C   HIS A 122     -11.203 -32.593 -28.846  1.00  1.74           C  
ATOM   1851  O   HIS A 122     -11.963 -32.827 -29.795  1.00  1.74           O  
ATOM   1852  CB  HIS A 122      -8.783 -32.085 -29.111  1.00  1.74           C  
ATOM   1853  CG  HIS A 122      -8.675 -32.967 -30.333  1.00  1.74           C  
ATOM   1854  CD2 HIS A 122      -8.561 -34.306 -30.467  1.00  1.74           C  
ATOM   1855  ND1 HIS A 122      -8.669 -32.456 -31.613  1.00  1.74           N  
ATOM   1856  CE1 HIS A 122      -8.566 -33.442 -32.484  1.00  1.74           C  
ATOM   1857  NE2 HIS A 122      -8.497 -34.580 -31.819  1.00  1.74           N  
ATOM   1858  H   HIS A 122      -9.425 -30.567 -27.147  1.00  1.74           H  
ATOM   1859  HA  HIS A 122     -10.403 -30.897 -29.814  1.00  1.74           H  
ATOM   1860 1HB  HIS A 122      -8.066 -31.274 -29.210  1.00  1.74           H  
ATOM   1861 2HB  HIS A 122      -8.505 -32.664 -28.227  1.00  1.74           H  
ATOM   1862  HD1 HIS A 122      -8.734 -31.492 -31.859  1.00  1.74           H  
ATOM   1863  HD2 HIS A 122      -8.517 -35.108 -29.748  1.00  1.74           H  
ATOM   1864  HE1 HIS A 122      -8.546 -33.227 -33.542  1.00  1.74           H  
ATOM   1865  N   TYR A 123     -11.225 -33.285 -27.715  1.00  1.79           N  
ATOM   1866  CA  TYR A 123     -12.139 -34.390 -27.560  1.00  1.79           C  
ATOM   1867  C   TYR A 123     -13.561 -33.899 -27.325  1.00  1.79           C  
ATOM   1868  O   TYR A 123     -14.521 -34.526 -27.763  1.00  1.79           O  
ATOM   1869  CB  TYR A 123     -11.636 -35.307 -26.459  1.00  1.79           C  
ATOM   1870  CG  TYR A 123     -10.399 -36.005 -26.908  1.00  1.79           C  
ATOM   1871  CD1 TYR A 123      -9.200 -35.759 -26.287  1.00  1.79           C  
ATOM   1872  CD2 TYR A 123     -10.452 -36.854 -27.990  1.00  1.79           C  
ATOM   1873  CE1 TYR A 123      -8.067 -36.365 -26.733  1.00  1.79           C  
ATOM   1874  CE2 TYR A 123      -9.305 -37.468 -28.422  1.00  1.79           C  
ATOM   1875  CZ  TYR A 123      -8.127 -37.224 -27.792  1.00  1.79           C  
ATOM   1876  OH  TYR A 123      -6.997 -37.812 -28.216  1.00  1.79           O  
ATOM   1877  H   TYR A 123     -10.586 -33.042 -26.954  1.00  1.79           H  
ATOM   1878  HA  TYR A 123     -12.139 -34.961 -28.488  1.00  1.79           H  
ATOM   1879 1HB  TYR A 123     -11.401 -34.715 -25.566  1.00  1.79           H  
ATOM   1880 2HB  TYR A 123     -12.384 -36.045 -26.195  1.00  1.79           H  
ATOM   1881  HD1 TYR A 123      -9.151 -35.083 -25.442  1.00  1.79           H  
ATOM   1882  HD2 TYR A 123     -11.395 -37.038 -28.491  1.00  1.79           H  
ATOM   1883  HE1 TYR A 123      -7.119 -36.168 -26.243  1.00  1.79           H  
ATOM   1884  HE2 TYR A 123      -9.324 -38.138 -29.264  1.00  1.79           H  
ATOM   1885  HH  TYR A 123      -7.125 -38.214 -29.076  1.00  1.79           H  
ATOM   1886  N   ALA A 124     -13.727 -32.741 -26.693  1.00  1.82           N  
ATOM   1887  CA  ALA A 124     -15.069 -32.217 -26.496  1.00  1.82           C  
ATOM   1888  C   ALA A 124     -15.719 -32.007 -27.864  1.00  1.82           C  
ATOM   1889  O   ALA A 124     -16.912 -32.256 -28.039  1.00  1.82           O  
ATOM   1890  CB  ALA A 124     -15.020 -30.916 -25.710  1.00  1.82           C  
ATOM   1891  H   ALA A 124     -12.938 -32.229 -26.316  1.00  1.82           H  
ATOM   1892  HA  ALA A 124     -15.652 -32.951 -25.945  1.00  1.82           H  
ATOM   1893 1HB  ALA A 124     -16.029 -30.540 -25.563  1.00  1.82           H  
ATOM   1894 2HB  ALA A 124     -14.555 -31.097 -24.740  1.00  1.82           H  
ATOM   1895 3HB  ALA A 124     -14.433 -30.185 -26.260  1.00  1.82           H  
ATOM   1896  N   TYR A 125     -14.925 -31.557 -28.841  1.00  1.85           N  
ATOM   1897  CA  TYR A 125     -15.378 -31.385 -30.214  1.00  1.85           C  
ATOM   1898  C   TYR A 125     -15.599 -32.725 -30.942  1.00  1.85           C  
ATOM   1899  O   TYR A 125     -16.667 -32.969 -31.509  1.00  1.85           O  
ATOM   1900  CB  TYR A 125     -14.375 -30.525 -30.991  1.00  1.85           C  
ATOM   1901  CG  TYR A 125     -14.715 -30.301 -32.454  1.00  1.85           C  
ATOM   1902  CD1 TYR A 125     -15.693 -29.392 -32.816  1.00  1.85           C  
ATOM   1903  CD2 TYR A 125     -14.042 -31.009 -33.428  1.00  1.85           C  
ATOM   1904  CE1 TYR A 125     -15.991 -29.197 -34.152  1.00  1.85           C  
ATOM   1905  CE2 TYR A 125     -14.338 -30.820 -34.760  1.00  1.85           C  
ATOM   1906  CZ  TYR A 125     -15.306 -29.921 -35.124  1.00  1.85           C  
ATOM   1907  OH  TYR A 125     -15.603 -29.731 -36.457  1.00  1.85           O  
ATOM   1908  H   TYR A 125     -13.957 -31.309 -28.621  1.00  1.85           H  
ATOM   1909  HA  TYR A 125     -16.336 -30.864 -30.189  1.00  1.85           H  
ATOM   1910 1HB  TYR A 125     -14.287 -29.548 -30.507  1.00  1.85           H  
ATOM   1911 2HB  TYR A 125     -13.392 -30.990 -30.941  1.00  1.85           H  
ATOM   1912  HD1 TYR A 125     -16.226 -28.829 -32.048  1.00  1.85           H  
ATOM   1913  HD2 TYR A 125     -13.277 -31.713 -33.141  1.00  1.85           H  
ATOM   1914  HE1 TYR A 125     -16.760 -28.479 -34.441  1.00  1.85           H  
ATOM   1915  HE2 TYR A 125     -13.805 -31.384 -35.523  1.00  1.85           H  
ATOM   1916  HH  TYR A 125     -16.284 -29.056 -36.540  1.00  1.85           H  
ATOM   1917  N   MET A 126     -14.573 -33.591 -30.952  1.00  1.87           N  
ATOM   1918  CA  MET A 126     -14.641 -34.847 -31.705  1.00  1.87           C  
ATOM   1919  C   MET A 126     -15.459 -35.998 -31.122  1.00  1.87           C  
ATOM   1920  O   MET A 126     -16.043 -36.783 -31.880  1.00  1.87           O  
ATOM   1921  CB  MET A 126     -13.248 -35.382 -31.974  1.00  1.87           C  
ATOM   1922  CG  MET A 126     -12.398 -34.587 -32.935  1.00  1.87           C  
ATOM   1923  SD  MET A 126     -13.195 -34.454 -34.562  1.00  1.87           S  
ATOM   1924  CE  MET A 126     -11.919 -33.735 -35.555  1.00  1.87           C  
ATOM   1925  H   MET A 126     -13.714 -33.359 -30.452  1.00  1.87           H  
ATOM   1926  HA  MET A 126     -15.091 -34.608 -32.668  1.00  1.87           H  
ATOM   1927 1HB  MET A 126     -12.703 -35.472 -31.030  1.00  1.87           H  
ATOM   1928 2HB  MET A 126     -13.358 -36.352 -32.381  1.00  1.87           H  
ATOM   1929 1HG  MET A 126     -12.215 -33.593 -32.534  1.00  1.87           H  
ATOM   1930 2HG  MET A 126     -11.433 -35.086 -33.062  1.00  1.87           H  
ATOM   1931 1HE  MET A 126     -12.284 -33.588 -36.565  1.00  1.87           H  
ATOM   1932 2HE  MET A 126     -11.614 -32.793 -35.135  1.00  1.87           H  
ATOM   1933 3HE  MET A 126     -11.092 -34.404 -35.572  1.00  1.87           H  
ATOM   1934  N   VAL A 127     -15.549 -36.106 -29.805  1.00  1.88           N  
ATOM   1935  CA  VAL A 127     -16.258 -37.232 -29.234  1.00  1.88           C  
ATOM   1936  C   VAL A 127     -17.723 -37.338 -29.643  1.00  1.88           C  
ATOM   1937  O   VAL A 127     -18.120 -38.424 -30.036  1.00  1.88           O  
ATOM   1938  CB  VAL A 127     -16.055 -37.311 -27.715  1.00  1.88           C  
ATOM   1939  CG1 VAL A 127     -17.001 -38.303 -27.132  1.00  1.88           C  
ATOM   1940  CG2 VAL A 127     -14.605 -37.763 -27.460  1.00  1.88           C  
ATOM   1941  H   VAL A 127     -15.095 -35.441 -29.190  1.00  1.88           H  
ATOM   1942  HA  VAL A 127     -15.767 -38.129 -29.619  1.00  1.88           H  
ATOM   1943  HB  VAL A 127     -16.216 -36.355 -27.251  1.00  1.88           H  
ATOM   1944 1HG1 VAL A 127     -16.846 -38.378 -26.057  1.00  1.88           H  
ATOM   1945 2HG1 VAL A 127     -18.013 -37.965 -27.328  1.00  1.88           H  
ATOM   1946 3HG1 VAL A 127     -16.851 -39.257 -27.587  1.00  1.88           H  
ATOM   1947 1HG2 VAL A 127     -14.425 -37.832 -26.388  1.00  1.88           H  
ATOM   1948 2HG2 VAL A 127     -14.440 -38.733 -27.918  1.00  1.88           H  
ATOM   1949 3HG2 VAL A 127     -13.922 -37.040 -27.897  1.00  1.88           H  
ATOM   1950  N   PRO A 128     -18.569 -36.283 -29.592  1.00  1.90           N  
ATOM   1951  CA  PRO A 128     -19.948 -36.337 -30.055  1.00  1.90           C  
ATOM   1952  C   PRO A 128     -20.030 -36.871 -31.487  1.00  1.90           C  
ATOM   1953  O   PRO A 128     -21.002 -37.536 -31.859  1.00  1.90           O  
ATOM   1954  CB  PRO A 128     -20.368 -34.866 -29.990  1.00  1.90           C  
ATOM   1955  CG  PRO A 128     -19.530 -34.305 -28.868  1.00  1.90           C  
ATOM   1956  CD  PRO A 128     -18.185 -34.983 -29.023  1.00  1.90           C  
ATOM   1957  HA  PRO A 128     -20.542 -36.950 -29.368  1.00  1.90           H  
ATOM   1958 1HB  PRO A 128     -20.175 -34.372 -30.952  1.00  1.90           H  
ATOM   1959 2HB  PRO A 128     -21.451 -34.795 -29.798  1.00  1.90           H  
ATOM   1960 1HG  PRO A 128     -19.441 -33.207 -28.964  1.00  1.90           H  
ATOM   1961 2HG  PRO A 128     -19.994 -34.507 -27.899  1.00  1.90           H  
ATOM   1962 1HD  PRO A 128     -17.584 -34.410 -29.715  1.00  1.90           H  
ATOM   1963 2HD  PRO A 128     -17.729 -35.062 -28.050  1.00  1.90           H  
ATOM   1964  N   GLY A 129     -19.010 -36.584 -32.301  1.00  1.92           N  
ATOM   1965  CA  GLY A 129     -18.953 -37.068 -33.674  1.00  1.92           C  
ATOM   1966  C   GLY A 129     -18.839 -38.584 -33.663  1.00  1.92           C  
ATOM   1967  O   GLY A 129     -19.600 -39.296 -34.329  1.00  1.92           O  
ATOM   1968  H   GLY A 129     -18.229 -36.033 -31.965  1.00  1.92           H  
ATOM   1969 1HA  GLY A 129     -19.849 -36.759 -34.214  1.00  1.92           H  
ATOM   1970 2HA  GLY A 129     -18.087 -36.633 -34.172  1.00  1.92           H  
ATOM   1971  N   TRP A 130     -17.868 -39.061 -32.883  1.00  1.96           N  
ATOM   1972  CA  TRP A 130     -17.573 -40.481 -32.758  1.00  1.96           C  
ATOM   1973  C   TRP A 130     -18.762 -41.219 -32.180  1.00  1.96           C  
ATOM   1974  O   TRP A 130     -19.100 -42.317 -32.630  1.00  1.96           O  
ATOM   1975  CB  TRP A 130     -16.353 -40.675 -31.858  1.00  1.96           C  
ATOM   1976  CG  TRP A 130     -15.178 -40.036 -32.435  1.00  1.96           C  
ATOM   1977  CD1 TRP A 130     -15.103 -39.625 -33.711  1.00  1.96           C  
ATOM   1978  CD2 TRP A 130     -13.911 -39.688 -31.824  1.00  1.96           C  
ATOM   1979  CE2 TRP A 130     -13.158 -39.071 -32.815  1.00  1.96           C  
ATOM   1980  CE3 TRP A 130     -13.370 -39.841 -30.538  1.00  1.96           C  
ATOM   1981  NE1 TRP A 130     -13.917 -39.043 -33.952  1.00  1.96           N  
ATOM   1982  CZ2 TRP A 130     -11.884 -38.592 -32.580  1.00  1.96           C  
ATOM   1983  CZ3 TRP A 130     -12.093 -39.361 -30.298  1.00  1.96           C  
ATOM   1984  CH2 TRP A 130     -11.377 -38.747 -31.301  1.00  1.96           C  
ATOM   1985  H   TRP A 130     -17.294 -38.384 -32.371  1.00  1.96           H  
ATOM   1986  HA  TRP A 130     -17.360 -40.883 -33.748  1.00  1.96           H  
ATOM   1987 1HB  TRP A 130     -16.542 -40.226 -30.890  1.00  1.96           H  
ATOM   1988 2HB  TRP A 130     -16.154 -41.735 -31.707  1.00  1.96           H  
ATOM   1989  HD1 TRP A 130     -15.901 -39.727 -34.445  1.00  1.96           H  
ATOM   1990  HE1 TRP A 130     -13.689 -38.650 -34.849  1.00  1.96           H  
ATOM   1991  HE3 TRP A 130     -13.936 -40.319 -29.752  1.00  1.96           H  
ATOM   1992  HZ2 TRP A 130     -11.291 -38.098 -33.359  1.00  1.96           H  
ATOM   1993  HZ3 TRP A 130     -11.673 -39.479 -29.297  1.00  1.96           H  
ATOM   1994  HH2 TRP A 130     -10.386 -38.371 -31.097  1.00  1.96           H  
ATOM   1995  N   GLN A 131     -19.404 -40.607 -31.187  1.00  2.01           N  
ATOM   1996  CA  GLN A 131     -20.555 -41.207 -30.548  1.00  2.01           C  
ATOM   1997  C   GLN A 131     -21.719 -41.283 -31.518  1.00  2.01           C  
ATOM   1998  O   GLN A 131     -22.403 -42.304 -31.579  1.00  2.01           O  
ATOM   1999  CB  GLN A 131     -20.944 -40.400 -29.307  1.00  2.01           C  
ATOM   2000  CG  GLN A 131     -19.949 -40.501 -28.153  1.00  2.01           C  
ATOM   2001  CD  GLN A 131     -20.291 -39.568 -27.014  1.00  2.01           C  
ATOM   2002  NE2 GLN A 131     -19.934 -39.957 -25.795  1.00  2.01           N  
ATOM   2003  OE1 GLN A 131     -20.875 -38.500 -27.222  1.00  2.01           O  
ATOM   2004  H   GLN A 131     -19.063 -39.709 -30.863  1.00  2.01           H  
ATOM   2005  HA  GLN A 131     -20.304 -42.216 -30.247  1.00  2.01           H  
ATOM   2006 1HB  GLN A 131     -21.036 -39.353 -29.581  1.00  2.01           H  
ATOM   2007 2HB  GLN A 131     -21.919 -40.733 -28.949  1.00  2.01           H  
ATOM   2008 1HG  GLN A 131     -19.949 -41.508 -27.763  1.00  2.01           H  
ATOM   2009 2HG  GLN A 131     -18.960 -40.253 -28.524  1.00  2.01           H  
ATOM   2010 1HE2 GLN A 131     -20.137 -39.375 -25.005  1.00  2.01           H  
ATOM   2011 2HE2 GLN A 131     -19.469 -40.829 -25.663  1.00  2.01           H  
ATOM   2012  N   ALA A 132     -21.926 -40.237 -32.328  1.00  2.09           N  
ATOM   2013  CA  ALA A 132     -23.016 -40.267 -33.288  1.00  2.09           C  
ATOM   2014  C   ALA A 132     -22.822 -41.391 -34.289  1.00  2.09           C  
ATOM   2015  O   ALA A 132     -23.745 -42.168 -34.534  1.00  2.09           O  
ATOM   2016  CB  ALA A 132     -23.112 -38.940 -34.022  1.00  2.09           C  
ATOM   2017  H   ALA A 132     -21.356 -39.393 -32.254  1.00  2.09           H  
ATOM   2018  HA  ALA A 132     -23.942 -40.447 -32.744  1.00  2.09           H  
ATOM   2019 1HB  ALA A 132     -23.943 -38.969 -34.719  1.00  2.09           H  
ATOM   2020 2HB  ALA A 132     -23.268 -38.139 -33.299  1.00  2.09           H  
ATOM   2021 3HB  ALA A 132     -22.185 -38.761 -34.565  1.00  2.09           H  
ATOM   2022  N   GLU A 133     -21.613 -41.539 -34.835  1.00  2.19           N  
ATOM   2023  CA  GLU A 133     -21.407 -42.624 -35.788  1.00  2.19           C  
ATOM   2024  C   GLU A 133     -21.490 -43.987 -35.135  1.00  2.19           C  
ATOM   2025  O   GLU A 133     -22.034 -44.937 -35.715  1.00  2.19           O  
ATOM   2026  CB  GLU A 133     -20.120 -42.427 -36.576  1.00  2.19           C  
ATOM   2027  CG  GLU A 133     -20.260 -41.369 -37.618  1.00  2.19           C  
ATOM   2028  CD  GLU A 133     -21.246 -41.840 -38.694  1.00  2.19           C  
ATOM   2029  OE1 GLU A 133     -21.016 -42.908 -39.260  1.00  2.19           O  
ATOM   2030  OE2 GLU A 133     -22.243 -41.176 -38.926  1.00  2.19           O1-
ATOM   2031  H   GLU A 133     -20.858 -40.886 -34.604  1.00  2.19           H  
ATOM   2032  HA  GLU A 133     -22.211 -42.573 -36.517  1.00  2.19           H  
ATOM   2033 1HB  GLU A 133     -19.302 -42.160 -35.900  1.00  2.19           H  
ATOM   2034 2HB  GLU A 133     -19.857 -43.337 -37.087  1.00  2.19           H  
ATOM   2035 1HG  GLU A 133     -20.629 -40.453 -37.156  1.00  2.19           H  
ATOM   2036 2HG  GLU A 133     -19.287 -41.166 -38.070  1.00  2.19           H  
ATOM   2037  N   ALA A 134     -20.980 -44.101 -33.917  1.00  2.31           N  
ATOM   2038  CA  ALA A 134     -21.073 -45.356 -33.214  1.00  2.31           C  
ATOM   2039  C   ALA A 134     -22.539 -45.717 -32.950  1.00  2.31           C  
ATOM   2040  O   ALA A 134     -22.924 -46.881 -33.102  1.00  2.31           O  
ATOM   2041  CB  ALA A 134     -20.267 -45.266 -31.954  1.00  2.31           C  
ATOM   2042  H   ALA A 134     -20.508 -43.315 -33.470  1.00  2.31           H  
ATOM   2043  HA  ALA A 134     -20.660 -46.135 -33.844  1.00  2.31           H  
ATOM   2044 1HB  ALA A 134     -20.299 -46.203 -31.437  1.00  2.31           H  
ATOM   2045 2HB  ALA A 134     -19.235 -45.026 -32.200  1.00  2.31           H  
ATOM   2046 3HB  ALA A 134     -20.678 -44.476 -31.343  1.00  2.31           H  
ATOM   2047  N   MET A 135     -23.377 -44.720 -32.622  1.00  2.45           N  
ATOM   2048  CA  MET A 135     -24.789 -44.986 -32.387  1.00  2.45           C  
ATOM   2049  C   MET A 135     -25.526 -45.294 -33.672  1.00  2.45           C  
ATOM   2050  O   MET A 135     -26.373 -46.180 -33.697  1.00  2.45           O  
ATOM   2051  CB  MET A 135     -25.481 -43.836 -31.677  1.00  2.45           C  
ATOM   2052  CG  MET A 135     -26.943 -44.167 -31.330  1.00  2.45           C  
ATOM   2053  SD  MET A 135     -27.096 -45.569 -30.186  1.00  2.45           S  
ATOM   2054  CE  MET A 135     -28.853 -45.793 -30.037  1.00  2.45           C  
ATOM   2055  H   MET A 135     -23.021 -43.775 -32.491  1.00  2.45           H  
ATOM   2056  HA  MET A 135     -24.861 -45.860 -31.746  1.00  2.45           H  
ATOM   2057 1HB  MET A 135     -24.940 -43.572 -30.777  1.00  2.45           H  
ATOM   2058 2HB  MET A 135     -25.471 -42.958 -32.328  1.00  2.45           H  
ATOM   2059 1HG  MET A 135     -27.414 -43.297 -30.877  1.00  2.45           H  
ATOM   2060 2HG  MET A 135     -27.478 -44.407 -32.246  1.00  2.45           H  
ATOM   2061 1HE  MET A 135     -29.055 -46.622 -29.357  1.00  2.45           H  
ATOM   2062 2HE  MET A 135     -29.303 -44.883 -29.641  1.00  2.45           H  
ATOM   2063 3HE  MET A 135     -29.278 -46.015 -31.002  1.00  2.45           H  
ATOM   2064  N   ARG A 136     -25.206 -44.588 -34.749  1.00  2.59           N  
ATOM   2065  CA  ARG A 136     -25.862 -44.842 -36.021  1.00  2.59           C  
ATOM   2066  C   ARG A 136     -25.535 -46.261 -36.476  1.00  2.59           C  
ATOM   2067  O   ARG A 136     -26.405 -46.994 -36.962  1.00  2.59           O  
ATOM   2068  CB  ARG A 136     -25.394 -43.810 -37.030  1.00  2.59           C  
ATOM   2069  CG  ARG A 136     -25.938 -42.392 -36.774  1.00  2.59           C  
ATOM   2070  CD  ARG A 136     -25.229 -41.348 -37.586  1.00  2.59           C  
ATOM   2071  NE  ARG A 136     -25.750 -40.011 -37.315  1.00  2.59           N  
ATOM   2072  CZ  ARG A 136     -25.091 -38.849 -37.547  1.00  2.59           C  
ATOM   2073  NH1 ARG A 136     -23.868 -38.841 -38.045  1.00  2.59           N1+
ATOM   2074  NH2 ARG A 136     -25.685 -37.700 -37.263  1.00  2.59           N  
ATOM   2075  H   ARG A 136     -24.513 -43.843 -34.683  1.00  2.59           H  
ATOM   2076  HA  ARG A 136     -26.940 -44.748 -35.888  1.00  2.59           H  
ATOM   2077 1HB  ARG A 136     -24.306 -43.755 -37.010  1.00  2.59           H  
ATOM   2078 2HB  ARG A 136     -25.690 -44.112 -38.030  1.00  2.59           H  
ATOM   2079 1HG  ARG A 136     -26.990 -42.372 -37.055  1.00  2.59           H  
ATOM   2080 2HG  ARG A 136     -25.852 -42.145 -35.723  1.00  2.59           H  
ATOM   2081 1HD  ARG A 136     -24.173 -41.356 -37.324  1.00  2.59           H  
ATOM   2082 2HD  ARG A 136     -25.338 -41.556 -38.649  1.00  2.59           H  
ATOM   2083  HE  ARG A 136     -26.681 -39.948 -36.932  1.00  2.59           H  
ATOM   2084 1HH1 ARG A 136     -23.377 -39.722 -38.271  1.00  2.59           H  
ATOM   2085 2HH1 ARG A 136     -23.399 -37.965 -38.209  1.00  2.59           H  
ATOM   2086 1HH2 ARG A 136     -26.620 -37.695 -36.880  1.00  2.59           H  
ATOM   2087 2HH2 ARG A 136     -25.203 -36.829 -37.430  1.00  2.59           H  
ATOM   2088  N   SER A 137     -24.285 -46.680 -36.251  1.00  2.73           N  
ATOM   2089  CA  SER A 137     -23.873 -48.023 -36.606  1.00  2.73           C  
ATOM   2090  C   SER A 137     -24.663 -49.004 -35.749  1.00  2.73           C  
ATOM   2091  O   SER A 137     -25.202 -49.992 -36.255  1.00  2.73           O  
ATOM   2092  CB  SER A 137     -22.391 -48.191 -36.332  1.00  2.73           C  
ATOM   2093  OG  SER A 137     -21.630 -47.323 -37.129  1.00  2.73           O  
ATOM   2094  H   SER A 137     -23.591 -46.042 -35.860  1.00  2.73           H  
ATOM   2095  HA  SER A 137     -24.089 -48.205 -37.658  1.00  2.73           H  
ATOM   2096 1HB  SER A 137     -22.185 -47.996 -35.284  1.00  2.73           H  
ATOM   2097 2HB  SER A 137     -22.101 -49.220 -36.536  1.00  2.73           H  
ATOM   2098  HG  SER A 137     -21.828 -46.417 -36.783  1.00  2.73           H  
ATOM   2099  N   ALA A 138     -24.785 -48.695 -34.447  1.00  2.86           N  
ATOM   2100  CA  ALA A 138     -25.514 -49.543 -33.516  1.00  2.86           C  
ATOM   2101  C   ALA A 138     -26.964 -49.703 -33.921  1.00  2.86           C  
ATOM   2102  O   ALA A 138     -27.493 -50.813 -33.902  1.00  2.86           O  
ATOM   2103  CB  ALA A 138     -25.456 -48.941 -32.114  1.00  2.86           C  
ATOM   2104  H   ALA A 138     -24.311 -47.871 -34.076  1.00  2.86           H  
ATOM   2105  HA  ALA A 138     -25.048 -50.526 -33.517  1.00  2.86           H  
ATOM   2106 1HB  ALA A 138     -25.981 -49.555 -31.401  1.00  2.86           H  
ATOM   2107 2HB  ALA A 138     -24.422 -48.845 -31.811  1.00  2.86           H  
ATOM   2108 3HB  ALA A 138     -25.917 -47.971 -32.120  1.00  2.86           H  
ATOM   2109  N   GLN A 139     -27.597 -48.621 -34.367  1.00  2.97           N  
ATOM   2110  CA  GLN A 139     -28.996 -48.693 -34.755  1.00  2.97           C  
ATOM   2111  C   GLN A 139     -29.178 -49.598 -35.958  1.00  2.97           C  
ATOM   2112  O   GLN A 139     -30.107 -50.415 -36.003  1.00  2.97           O  
ATOM   2113  CB  GLN A 139     -29.507 -47.288 -35.072  1.00  2.97           C  
ATOM   2114  CG  GLN A 139     -29.623 -46.400 -33.853  1.00  2.97           C  
ATOM   2115  CD  GLN A 139     -29.891 -44.945 -34.192  1.00  2.97           C  
ATOM   2116  NE2 GLN A 139     -30.391 -44.196 -33.215  1.00  2.97           N  
ATOM   2117  OE1 GLN A 139     -29.652 -44.489 -35.316  1.00  2.97           O  
ATOM   2118  H   GLN A 139     -27.112 -47.725 -34.373  1.00  2.97           H  
ATOM   2119  HA  GLN A 139     -29.565 -49.105 -33.923  1.00  2.97           H  
ATOM   2120 1HB  GLN A 139     -28.823 -46.807 -35.773  1.00  2.97           H  
ATOM   2121 2HB  GLN A 139     -30.481 -47.351 -35.551  1.00  2.97           H  
ATOM   2122 1HG  GLN A 139     -30.453 -46.761 -33.248  1.00  2.97           H  
ATOM   2123 2HG  GLN A 139     -28.709 -46.464 -33.285  1.00  2.97           H  
ATOM   2124 1HE2 GLN A 139     -30.588 -43.229 -33.376  1.00  2.97           H  
ATOM   2125 2HE2 GLN A 139     -30.570 -44.600 -32.319  1.00  2.97           H  
ATOM   2126  N   ARG A 140     -28.262 -49.498 -36.920  1.00  3.07           N  
ATOM   2127  CA  ARG A 140     -28.357 -50.337 -38.098  1.00  3.07           C  
ATOM   2128  C   ARG A 140     -28.144 -51.810 -37.738  1.00  3.07           C  
ATOM   2129  O   ARG A 140     -28.855 -52.689 -38.236  1.00  3.07           O  
ATOM   2130  CB  ARG A 140     -27.361 -49.891 -39.151  1.00  3.07           C  
ATOM   2131  CG  ARG A 140     -27.676 -48.546 -39.808  1.00  3.07           C  
ATOM   2132  CD  ARG A 140     -26.878 -48.301 -41.063  1.00  3.07           C  
ATOM   2133  NE  ARG A 140     -25.417 -48.182 -40.867  1.00  3.07           N  
ATOM   2134  CZ  ARG A 140     -24.752 -47.046 -40.605  1.00  3.07           C  
ATOM   2135  NH1 ARG A 140     -25.398 -45.909 -40.470  1.00  3.07           N1+
ATOM   2136  NH2 ARG A 140     -23.430 -47.062 -40.501  1.00  3.07           N  
ATOM   2137  H   ARG A 140     -27.513 -48.804 -36.844  1.00  3.07           H  
ATOM   2138  HA  ARG A 140     -29.358 -50.227 -38.515  1.00  3.07           H  
ATOM   2139 1HB  ARG A 140     -26.377 -49.807 -38.691  1.00  3.07           H  
ATOM   2140 2HB  ARG A 140     -27.309 -50.631 -39.936  1.00  3.07           H  
ATOM   2141 1HG  ARG A 140     -28.733 -48.515 -40.064  1.00  3.07           H  
ATOM   2142 2HG  ARG A 140     -27.455 -47.746 -39.106  1.00  3.07           H  
ATOM   2143 1HD  ARG A 140     -27.058 -49.127 -41.750  1.00  3.07           H  
ATOM   2144 2HD  ARG A 140     -27.228 -47.378 -41.521  1.00  3.07           H  
ATOM   2145  HE  ARG A 140     -24.860 -49.019 -40.965  1.00  3.07           H  
ATOM   2146 1HH1 ARG A 140     -26.406 -45.885 -40.552  1.00  3.07           H  
ATOM   2147 2HH1 ARG A 140     -24.878 -45.058 -40.304  1.00  3.07           H  
ATOM   2148 1HH2 ARG A 140     -22.887 -47.932 -40.643  1.00  3.07           H  
ATOM   2149 2HH2 ARG A 140     -22.930 -46.207 -40.310  1.00  3.07           H  
ATOM   2150  N   ARG A 141     -27.194 -52.077 -36.835  1.00  3.19           N  
ATOM   2151  CA  ARG A 141     -26.901 -53.442 -36.410  1.00  3.19           C  
ATOM   2152  C   ARG A 141     -28.049 -54.026 -35.597  1.00  3.19           C  
ATOM   2153  O   ARG A 141     -28.392 -55.204 -35.756  1.00  3.19           O  
ATOM   2154  CB  ARG A 141     -25.605 -53.470 -35.630  1.00  3.19           C  
ATOM   2155  CG  ARG A 141     -24.408 -53.196 -36.502  1.00  3.19           C  
ATOM   2156  CD  ARG A 141     -23.150 -53.100 -35.770  1.00  3.19           C  
ATOM   2157  NE  ARG A 141     -22.052 -52.800 -36.680  1.00  3.19           N  
ATOM   2158  CZ  ARG A 141     -20.791 -52.534 -36.308  1.00  3.19           C  
ATOM   2159  NH1 ARG A 141     -20.461 -52.537 -35.034  1.00  3.19           N1+
ATOM   2160  NH2 ARG A 141     -19.881 -52.272 -37.231  1.00  3.19           N  
ATOM   2161  H   ARG A 141     -26.634 -51.310 -36.456  1.00  3.19           H  
ATOM   2162  HA  ARG A 141     -26.770 -54.057 -37.297  1.00  3.19           H  
ATOM   2163 1HB  ARG A 141     -25.635 -52.709 -34.848  1.00  3.19           H  
ATOM   2164 2HB  ARG A 141     -25.475 -54.437 -35.149  1.00  3.19           H  
ATOM   2165 1HG  ARG A 141     -24.313 -53.976 -37.256  1.00  3.19           H  
ATOM   2166 2HG  ARG A 141     -24.572 -52.252 -36.983  1.00  3.19           H  
ATOM   2167 1HD  ARG A 141     -23.220 -52.295 -35.037  1.00  3.19           H  
ATOM   2168 2HD  ARG A 141     -22.938 -54.042 -35.267  1.00  3.19           H  
ATOM   2169  HE  ARG A 141     -22.258 -52.788 -37.672  1.00  3.19           H  
ATOM   2170 1HH1 ARG A 141     -21.162 -52.741 -34.335  1.00  3.19           H  
ATOM   2171 2HH1 ARG A 141     -19.510 -52.340 -34.757  1.00  3.19           H  
ATOM   2172 1HH2 ARG A 141     -20.141 -52.271 -38.212  1.00  3.19           H  
ATOM   2173 2HH2 ARG A 141     -18.930 -52.076 -36.959  1.00  3.19           H  
ATOM   2174  N   THR A 142     -28.682 -53.197 -34.768  1.00  3.35           N  
ATOM   2175  CA  THR A 142     -29.826 -53.644 -33.996  1.00  3.35           C  
ATOM   2176  C   THR A 142     -30.931 -54.064 -34.926  1.00  3.35           C  
ATOM   2177  O   THR A 142     -31.520 -55.134 -34.756  1.00  3.35           O  
ATOM   2178  CB  THR A 142     -30.348 -52.551 -33.063  1.00  3.35           C  
ATOM   2179  CG2 THR A 142     -31.629 -52.955 -32.420  1.00  3.35           C  
ATOM   2180  OG1 THR A 142     -29.368 -52.250 -32.078  1.00  3.35           O  
ATOM   2181  H   THR A 142     -28.349 -52.243 -34.657  1.00  3.35           H  
ATOM   2182  HA  THR A 142     -29.526 -54.499 -33.396  1.00  3.35           H  
ATOM   2183  HB  THR A 142     -30.523 -51.653 -33.654  1.00  3.35           H  
ATOM   2184  HG1 THR A 142     -29.317 -52.993 -31.420  1.00  3.35           H  
ATOM   2185 1HG2 THR A 142     -31.986 -52.147 -31.799  1.00  3.35           H  
ATOM   2186 2HG2 THR A 142     -32.347 -53.155 -33.195  1.00  3.35           H  
ATOM   2187 3HG2 THR A 142     -31.487 -53.838 -31.818  1.00  3.35           H  
ATOM   2188  N   ALA A 143     -31.210 -53.228 -35.930  1.00  3.58           N  
ATOM   2189  CA  ALA A 143     -32.248 -53.548 -36.886  1.00  3.58           C  
ATOM   2190  C   ALA A 143     -31.923 -54.842 -37.614  1.00  3.58           C  
ATOM   2191  O   ALA A 143     -32.797 -55.692 -37.786  1.00  3.58           O  
ATOM   2192  CB  ALA A 143     -32.396 -52.416 -37.880  1.00  3.58           C  
ATOM   2193  H   ALA A 143     -30.702 -52.345 -36.019  1.00  3.58           H  
ATOM   2194  HA  ALA A 143     -33.183 -53.683 -36.345  1.00  3.58           H  
ATOM   2195 1HB  ALA A 143     -33.188 -52.653 -38.588  1.00  3.58           H  
ATOM   2196 2HB  ALA A 143     -32.640 -51.498 -37.347  1.00  3.58           H  
ATOM   2197 3HB  ALA A 143     -31.457 -52.284 -38.415  1.00  3.58           H  
ATOM   2198  N   ALA A 144     -30.649 -55.033 -37.983  1.00  3.92           N  
ATOM   2199  CA  ALA A 144     -30.252 -56.252 -38.675  1.00  3.92           C  
ATOM   2200  C   ALA A 144     -30.546 -57.474 -37.808  1.00  3.92           C  
ATOM   2201  O   ALA A 144     -31.013 -58.507 -38.292  1.00  3.92           O  
ATOM   2202  CB  ALA A 144     -28.770 -56.199 -39.025  1.00  3.92           C  
ATOM   2203  H   ALA A 144     -29.957 -54.299 -37.829  1.00  3.92           H  
ATOM   2204  HA  ALA A 144     -30.841 -56.330 -39.585  1.00  3.92           H  
ATOM   2205 1HB  ALA A 144     -28.489 -57.104 -39.559  1.00  3.92           H  
ATOM   2206 2HB  ALA A 144     -28.568 -55.327 -39.651  1.00  3.92           H  
ATOM   2207 3HB  ALA A 144     -28.186 -56.123 -38.116  1.00  3.92           H  
ATOM   2208  N   GLY A 145     -30.300 -57.334 -36.504  1.00  4.39           N  
ATOM   2209  CA  GLY A 145     -30.567 -58.378 -35.524  1.00  4.39           C  
ATOM   2210  C   GLY A 145     -32.059 -58.697 -35.430  1.00  4.39           C  
ATOM   2211  O   GLY A 145     -32.482 -59.841 -35.606  1.00  4.39           O  
ATOM   2212  H   GLY A 145     -29.882 -56.461 -36.180  1.00  4.39           H  
ATOM   2213 1HA  GLY A 145     -30.011 -59.276 -35.786  1.00  4.39           H  
ATOM   2214 2HA  GLY A 145     -30.205 -58.049 -34.551  1.00  4.39           H  
ATOM   2215  N   ILE A 146     -32.867 -57.661 -35.215  1.00  4.96           N  
ATOM   2216  CA  ILE A 146     -34.314 -57.793 -35.045  1.00  4.96           C  
ATOM   2217  C   ILE A 146     -34.993 -58.421 -36.254  1.00  4.96           C  
ATOM   2218  O   ILE A 146     -35.890 -59.252 -36.111  1.00  4.96           O  
ATOM   2219  CB  ILE A 146     -34.958 -56.433 -34.748  1.00  4.96           C  
ATOM   2220  CG1 ILE A 146     -34.520 -55.959 -33.360  1.00  4.96           C  
ATOM   2221  CG2 ILE A 146     -36.473 -56.531 -34.846  1.00  4.96           C  
ATOM   2222  CD1 ILE A 146     -34.864 -54.532 -33.073  1.00  4.96           C  
ATOM   2223  H   ILE A 146     -32.443 -56.737 -35.130  1.00  4.96           H  
ATOM   2224  HA  ILE A 146     -34.492 -58.440 -34.187  1.00  4.96           H  
ATOM   2225  HB  ILE A 146     -34.593 -55.701 -35.473  1.00  4.96           H  
ATOM   2226 1HG1 ILE A 146     -34.979 -56.589 -32.601  1.00  4.96           H  
ATOM   2227 2HG1 ILE A 146     -33.450 -56.065 -33.292  1.00  4.96           H  
ATOM   2228 1HG2 ILE A 146     -36.914 -55.558 -34.642  1.00  4.96           H  
ATOM   2229 2HG2 ILE A 146     -36.752 -56.852 -35.849  1.00  4.96           H  
ATOM   2230 3HG2 ILE A 146     -36.838 -57.256 -34.118  1.00  4.96           H  
ATOM   2231 1HD1 ILE A 146     -34.504 -54.268 -32.073  1.00  4.96           H  
ATOM   2232 2HD1 ILE A 146     -34.394 -53.896 -33.816  1.00  4.96           H  
ATOM   2233 3HD1 ILE A 146     -35.942 -54.400 -33.117  1.00  4.96           H  
ATOM   2234  N   MET A 147     -34.572 -58.018 -37.448  1.00  5.63           N  
ATOM   2235  CA  MET A 147     -35.116 -58.546 -38.693  1.00  5.63           C  
ATOM   2236  C   MET A 147     -34.908 -60.057 -38.858  1.00  5.63           C  
ATOM   2237  O   MET A 147     -35.621 -60.690 -39.641  1.00  5.63           O  
ATOM   2238  CB  MET A 147     -34.510 -57.788 -39.871  1.00  5.63           C  
ATOM   2239  CG  MET A 147     -35.022 -56.350 -40.005  1.00  5.63           C  
ATOM   2240  SD  MET A 147     -34.175 -55.405 -41.279  1.00  5.63           S  
ATOM   2241  CE  MET A 147     -34.757 -56.211 -42.779  1.00  5.63           C  
ATOM   2242  H   MET A 147     -33.842 -57.307 -37.502  1.00  5.63           H  
ATOM   2243  HA  MET A 147     -36.190 -58.368 -38.687  1.00  5.63           H  
ATOM   2244 1HB  MET A 147     -33.422 -57.743 -39.746  1.00  5.63           H  
ATOM   2245 2HB  MET A 147     -34.714 -58.320 -40.799  1.00  5.63           H  
ATOM   2246 1HG  MET A 147     -36.084 -56.370 -40.243  1.00  5.63           H  
ATOM   2247 2HG  MET A 147     -34.905 -55.832 -39.056  1.00  5.63           H  
ATOM   2248 1HE  MET A 147     -34.311 -55.728 -43.650  1.00  5.63           H  
ATOM   2249 2HE  MET A 147     -34.469 -57.265 -42.763  1.00  5.63           H  
ATOM   2250 3HE  MET A 147     -35.843 -56.133 -42.836  1.00  5.63           H  
ATOM   2251  N   LYS A 148     -33.888 -60.629 -38.193  1.00  6.28           N  
ATOM   2252  CA  LYS A 148     -33.519 -62.055 -38.230  1.00  6.28           C  
ATOM   2253  C   LYS A 148     -33.003 -62.563 -39.583  1.00  6.28           C  
ATOM   2254  O   LYS A 148     -31.889 -63.085 -39.683  1.00  6.28           O  
ATOM   2255  CB  LYS A 148     -34.687 -62.928 -37.761  1.00  6.28           C  
ATOM   2256  CG  LYS A 148     -35.018 -62.754 -36.286  1.00  6.28           C  
ATOM   2257  CD  LYS A 148     -36.179 -63.632 -35.863  1.00  6.28           C  
ATOM   2258  CE  LYS A 148     -36.510 -63.428 -34.393  1.00  6.28           C  
ATOM   2259  NZ  LYS A 148     -37.666 -64.264 -33.963  1.00  6.28           N1+
ATOM   2260  H   LYS A 148     -33.351 -60.056 -37.543  1.00  6.28           H  
ATOM   2261  HA  LYS A 148     -32.708 -62.190 -37.510  1.00  6.28           H  
ATOM   2262 1HB  LYS A 148     -35.582 -62.723 -38.336  1.00  6.28           H  
ATOM   2263 2HB  LYS A 148     -34.438 -63.975 -37.924  1.00  6.28           H  
ATOM   2264 1HG  LYS A 148     -34.141 -63.003 -35.688  1.00  6.28           H  
ATOM   2265 2HG  LYS A 148     -35.273 -61.714 -36.095  1.00  6.28           H  
ATOM   2266 1HD  LYS A 148     -37.057 -63.382 -36.461  1.00  6.28           H  
ATOM   2267 2HD  LYS A 148     -35.929 -64.679 -36.031  1.00  6.28           H  
ATOM   2268 1HE  LYS A 148     -35.640 -63.690 -33.793  1.00  6.28           H  
ATOM   2269 2HE  LYS A 148     -36.750 -62.377 -34.226  1.00  6.28           H  
ATOM   2270 1HZ  LYS A 148     -37.855 -64.101 -32.984  1.00  6.28           H  
ATOM   2271 2HZ  LYS A 148     -38.481 -64.020 -34.508  1.00  6.28           H  
ATOM   2272 3HZ  LYS A 148     -37.446 -65.240 -34.105  1.00  6.28           H  
ATOM   2273  N   ASN A 149     -33.777 -62.373 -40.647  1.00  6.75           N  
ATOM   2274  CA  ASN A 149     -33.392 -62.836 -41.982  1.00  6.75           C  
ATOM   2275  C   ASN A 149     -32.431 -61.843 -42.632  1.00  6.75           C  
ATOM   2276  O   ASN A 149     -32.734 -61.202 -43.637  1.00  6.75           O  
ATOM   2277  CB  ASN A 149     -34.622 -63.041 -42.844  1.00  6.75           C  
ATOM   2278  CG  ASN A 149     -35.492 -64.164 -42.339  1.00  6.75           C  
ATOM   2279  ND2 ASN A 149     -36.783 -63.953 -42.359  1.00  6.75           N  
ATOM   2280  OD1 ASN A 149     -34.996 -65.222 -41.929  1.00  6.75           O  
ATOM   2281  H   ASN A 149     -34.664 -61.908 -40.504  1.00  6.75           H  
ATOM   2282  HA  ASN A 149     -32.866 -63.786 -41.887  1.00  6.75           H  
ATOM   2283 1HB  ASN A 149     -35.209 -62.121 -42.859  1.00  6.75           H  
ATOM   2284 2HB  ASN A 149     -34.316 -63.256 -43.868  1.00  6.75           H  
ATOM   2285 1HD2 ASN A 149     -37.410 -64.659 -42.034  1.00  6.75           H  
ATOM   2286 2HD2 ASN A 149     -37.141 -63.081 -42.696  1.00  6.75           H  
ATOM   2287  N   ALA A 150     -31.263 -61.727 -42.013  1.00  6.95           N  
ATOM   2288  CA  ALA A 150     -30.214 -60.798 -42.398  1.00  6.95           C  
ATOM   2289  C   ALA A 150     -29.693 -61.049 -43.800  1.00  6.95           C  
ATOM   2290  O   ALA A 150     -29.318 -60.108 -44.503  1.00  6.95           O  
ATOM   2291  CB  ALA A 150     -29.068 -60.886 -41.407  1.00  6.95           C  
ATOM   2292  H   ALA A 150     -31.135 -62.316 -41.193  1.00  6.95           H  
ATOM   2293  HA  ALA A 150     -30.635 -59.800 -42.368  1.00  6.95           H  
ATOM   2294 1HB  ALA A 150     -28.298 -60.166 -41.666  1.00  6.95           H  
ATOM   2295 2HB  ALA A 150     -29.447 -60.668 -40.403  1.00  6.95           H  
ATOM   2296 3HB  ALA A 150     -28.647 -61.888 -41.429  1.00  6.95           H  
ATOM   2297  N   VAL A 151     -29.652 -62.319 -44.196  1.00  6.88           N  
ATOM   2298  CA  VAL A 151     -29.092 -62.731 -45.477  1.00  6.88           C  
ATOM   2299  C   VAL A 151     -30.053 -63.607 -46.246  1.00  6.88           C  
ATOM   2300  O   VAL A 151     -30.752 -64.433 -45.658  1.00  6.88           O  
ATOM   2301  CB  VAL A 151     -27.771 -63.488 -45.218  1.00  6.88           C  
ATOM   2302  CG1 VAL A 151     -28.062 -64.712 -44.394  1.00  6.88           C  
ATOM   2303  CG2 VAL A 151     -27.082 -63.867 -46.530  1.00  6.88           C  
ATOM   2304  H   VAL A 151     -30.013 -63.027 -43.572  1.00  6.88           H  
ATOM   2305  HA  VAL A 151     -28.913 -61.857 -46.081  1.00  6.88           H  
ATOM   2306  HB  VAL A 151     -27.115 -62.853 -44.634  1.00  6.88           H  
ATOM   2307 1HG1 VAL A 151     -27.132 -65.241 -44.180  1.00  6.88           H  
ATOM   2308 2HG1 VAL A 151     -28.535 -64.417 -43.458  1.00  6.88           H  
ATOM   2309 3HG1 VAL A 151     -28.733 -65.369 -44.950  1.00  6.88           H  
ATOM   2310 1HG2 VAL A 151     -26.151 -64.386 -46.311  1.00  6.88           H  
ATOM   2311 2HG2 VAL A 151     -27.722 -64.518 -47.112  1.00  6.88           H  
ATOM   2312 3HG2 VAL A 151     -26.864 -62.983 -47.088  1.00  6.88           H  
ATOM   2313  N   VAL A 152     -30.097 -63.414 -47.566  1.00  6.58           N  
ATOM   2314  CA  VAL A 152     -30.990 -64.213 -48.395  1.00  6.58           C  
ATOM   2315  C   VAL A 152     -30.260 -65.043 -49.457  1.00  6.58           C  
ATOM   2316  O   VAL A 152     -30.293 -66.270 -49.421  1.00  6.58           O  
ATOM   2317  CB  VAL A 152     -32.019 -63.287 -49.073  1.00  6.58           C  
ATOM   2318  CG1 VAL A 152     -32.944 -64.096 -49.972  1.00  6.58           C  
ATOM   2319  CG2 VAL A 152     -32.806 -62.535 -47.992  1.00  6.58           C  
ATOM   2320  H   VAL A 152     -29.487 -62.705 -47.978  1.00  6.58           H  
ATOM   2321  HA  VAL A 152     -31.532 -64.900 -47.747  1.00  6.58           H  
ATOM   2322  HB  VAL A 152     -31.498 -62.571 -49.708  1.00  6.58           H  
ATOM   2323 1HG1 VAL A 152     -33.654 -63.428 -50.457  1.00  6.58           H  
ATOM   2324 2HG1 VAL A 152     -32.363 -64.612 -50.738  1.00  6.58           H  
ATOM   2325 3HG1 VAL A 152     -33.482 -64.829 -49.376  1.00  6.58           H  
ATOM   2326 1HG2 VAL A 152     -33.527 -61.871 -48.464  1.00  6.58           H  
ATOM   2327 2HG2 VAL A 152     -33.331 -63.252 -47.359  1.00  6.58           H  
ATOM   2328 3HG2 VAL A 152     -32.125 -61.947 -47.380  1.00  6.58           H  
ATOM   2329  N   ASP A 153     -29.570 -64.368 -50.374  1.00  6.10           N  
ATOM   2330  CA  ASP A 153     -28.918 -65.013 -51.522  1.00  6.10           C  
ATOM   2331  C   ASP A 153     -27.405 -65.111 -51.356  1.00  6.10           C  
ATOM   2332  O   ASP A 153     -26.662 -65.170 -52.332  1.00  6.10           O  
ATOM   2333  CB  ASP A 153     -29.234 -64.232 -52.802  1.00  6.10           C  
ATOM   2334  CG  ASP A 153     -30.722 -64.259 -53.172  1.00  6.10           C  
ATOM   2335  OD1 ASP A 153     -31.326 -65.298 -53.073  1.00  6.10           O  
ATOM   2336  OD2 ASP A 153     -31.239 -63.227 -53.523  1.00  6.10           O1-
ATOM   2337  H   ASP A 153     -29.550 -63.360 -50.312  1.00  6.10           H  
ATOM   2338  HA  ASP A 153     -29.316 -66.023 -51.622  1.00  6.10           H  
ATOM   2339 1HB  ASP A 153     -28.925 -63.194 -52.678  1.00  6.10           H  
ATOM   2340 2HB  ASP A 153     -28.659 -64.646 -53.630  1.00  6.10           H  
ATOM   2341  N   GLY A 154     -26.949 -65.033 -50.108  1.00  5.51           N  
ATOM   2342  CA  GLY A 154     -25.521 -65.001 -49.775  1.00  5.51           C  
ATOM   2343  C   GLY A 154     -25.099 -63.541 -49.628  1.00  5.51           C  
ATOM   2344  O   GLY A 154     -24.011 -63.218 -49.150  1.00  5.51           O  
ATOM   2345  H   GLY A 154     -27.625 -65.011 -49.356  1.00  5.51           H  
ATOM   2346 1HA  GLY A 154     -25.345 -65.539 -48.843  1.00  5.51           H  
ATOM   2347 2HA  GLY A 154     -24.939 -65.486 -50.557  1.00  5.51           H  
ATOM   2348  N   ILE A 155     -26.022 -62.681 -50.021  1.00  4.90           N  
ATOM   2349  CA  ILE A 155     -25.941 -61.242 -49.987  1.00  4.90           C  
ATOM   2350  C   ILE A 155     -26.722 -60.811 -48.768  1.00  4.90           C  
ATOM   2351  O   ILE A 155     -27.881 -61.226 -48.596  1.00  4.90           O  
ATOM   2352  CB  ILE A 155     -26.569 -60.651 -51.251  1.00  4.90           C  
ATOM   2353  CG1 ILE A 155     -25.812 -61.170 -52.470  1.00  4.90           C  
ATOM   2354  CG2 ILE A 155     -26.544 -59.130 -51.195  1.00  4.90           C  
ATOM   2355  CD1 ILE A 155     -26.501 -60.880 -53.766  1.00  4.90           C  
ATOM   2356  H   ILE A 155     -26.858 -63.081 -50.404  1.00  4.90           H  
ATOM   2357  HA  ILE A 155     -24.902 -60.926 -49.888  1.00  4.90           H  
ATOM   2358  HB  ILE A 155     -27.600 -60.995 -51.336  1.00  4.90           H  
ATOM   2359 1HG1 ILE A 155     -24.821 -60.720 -52.490  1.00  4.90           H  
ATOM   2360 2HG1 ILE A 155     -25.700 -62.255 -52.385  1.00  4.90           H  
ATOM   2361 1HG2 ILE A 155     -26.997 -58.727 -52.099  1.00  4.90           H  
ATOM   2362 2HG2 ILE A 155     -27.105 -58.784 -50.325  1.00  4.90           H  
ATOM   2363 3HG2 ILE A 155     -25.514 -58.784 -51.121  1.00  4.90           H  
ATOM   2364 1HD1 ILE A 155     -25.909 -61.281 -54.588  1.00  4.90           H  
ATOM   2365 2HD1 ILE A 155     -27.487 -61.347 -53.766  1.00  4.90           H  
ATOM   2366 3HD1 ILE A 155     -26.609 -59.803 -53.888  1.00  4.90           H  
ATOM   2367  N   VAL A 156     -26.093 -60.031 -47.898  1.00  4.34           N  
ATOM   2368  CA  VAL A 156     -26.759 -59.698 -46.658  1.00  4.34           C  
ATOM   2369  C   VAL A 156     -27.748 -58.550 -46.882  1.00  4.34           C  
ATOM   2370  O   VAL A 156     -27.371 -57.426 -47.221  1.00  4.34           O  
ATOM   2371  CB  VAL A 156     -25.716 -59.355 -45.581  1.00  4.34           C  
ATOM   2372  CG1 VAL A 156     -26.393 -58.998 -44.286  1.00  4.34           C  
ATOM   2373  CG2 VAL A 156     -24.785 -60.534 -45.399  1.00  4.34           C  
ATOM   2374  H   VAL A 156     -25.156 -59.700 -48.087  1.00  4.34           H  
ATOM   2375  HA  VAL A 156     -27.296 -60.561 -46.312  1.00  4.34           H  
ATOM   2376  HB  VAL A 156     -25.149 -58.483 -45.903  1.00  4.34           H  
ATOM   2377 1HG1 VAL A 156     -25.645 -58.735 -43.541  1.00  4.34           H  
ATOM   2378 2HG1 VAL A 156     -27.043 -58.187 -44.439  1.00  4.34           H  
ATOM   2379 3HG1 VAL A 156     -26.958 -59.851 -43.939  1.00  4.34           H  
ATOM   2380 1HG2 VAL A 156     -24.033 -60.289 -44.648  1.00  4.34           H  
ATOM   2381 2HG2 VAL A 156     -25.352 -61.397 -45.075  1.00  4.34           H  
ATOM   2382 3HG2 VAL A 156     -24.294 -60.759 -46.347  1.00  4.34           H  
ATOM   2383  N   ALA A 157     -29.026 -58.861 -46.686  1.00  3.87           N  
ATOM   2384  CA  ALA A 157     -30.159 -57.962 -46.908  1.00  3.87           C  
ATOM   2385  C   ALA A 157     -30.048 -56.748 -46.018  1.00  3.87           C  
ATOM   2386  O   ALA A 157     -30.445 -55.638 -46.374  1.00  3.87           O  
ATOM   2387  CB  ALA A 157     -31.464 -58.693 -46.621  1.00  3.87           C  
ATOM   2388  H   ALA A 157     -29.223 -59.791 -46.333  1.00  3.87           H  
ATOM   2389  HA  ALA A 157     -30.141 -57.632 -47.945  1.00  3.87           H  
ATOM   2390 1HB  ALA A 157     -32.303 -58.023 -46.799  1.00  3.87           H  
ATOM   2391 2HB  ALA A 157     -31.544 -59.557 -47.275  1.00  3.87           H  
ATOM   2392 3HB  ALA A 157     -31.483 -59.025 -45.581  1.00  3.87           H  
ATOM   2393  N   THR A 158     -29.483 -56.996 -44.854  1.00  3.50           N  
ATOM   2394  CA  THR A 158     -29.308 -56.012 -43.811  1.00  3.50           C  
ATOM   2395  C   THR A 158     -27.859 -55.551 -43.669  1.00  3.50           C  
ATOM   2396  O   THR A 158     -27.454 -55.156 -42.582  1.00  3.50           O  
ATOM   2397  CB  THR A 158     -29.755 -56.590 -42.482  1.00  3.50           C  
ATOM   2398  CG2 THR A 158     -31.197 -56.985 -42.565  1.00  3.50           C  
ATOM   2399  OG1 THR A 158     -28.982 -57.751 -42.198  1.00  3.50           O  
ATOM   2400  H   THR A 158     -29.213 -57.965 -44.675  1.00  3.50           H  
ATOM   2401  HA  THR A 158     -29.918 -55.142 -44.049  1.00  3.50           H  
ATOM   2402  HB  THR A 158     -29.619 -55.858 -41.709  1.00  3.50           H  
ATOM   2403  HG1 THR A 158     -28.935 -58.308 -42.990  1.00  3.50           H  
ATOM   2404 1HG2 THR A 158     -31.523 -57.408 -41.616  1.00  3.50           H  
ATOM   2405 2HG2 THR A 158     -31.780 -56.107 -42.797  1.00  3.50           H  
ATOM   2406 3HG2 THR A 158     -31.331 -57.724 -43.351  1.00  3.50           H  
ATOM   2407  N   ASP A 159     -27.060 -55.634 -44.742  1.00  3.23           N  
ATOM   2408  CA  ASP A 159     -25.657 -55.221 -44.664  1.00  3.23           C  
ATOM   2409  C   ASP A 159     -25.545 -53.845 -44.022  1.00  3.23           C  
ATOM   2410  O   ASP A 159     -26.250 -52.910 -44.411  1.00  3.23           O  
ATOM   2411  CB  ASP A 159     -25.026 -55.186 -46.068  1.00  3.23           C  
ATOM   2412  CG  ASP A 159     -23.501 -54.936 -46.088  1.00  3.23           C  
ATOM   2413  OD1 ASP A 159     -22.753 -55.867 -45.866  1.00  3.23           O  
ATOM   2414  OD2 ASP A 159     -23.107 -53.826 -46.362  1.00  3.23           O1-
ATOM   2415  H   ASP A 159     -27.415 -56.011 -45.624  1.00  3.23           H  
ATOM   2416  HA  ASP A 159     -25.117 -55.938 -44.046  1.00  3.23           H  
ATOM   2417 1HB  ASP A 159     -25.228 -56.128 -46.573  1.00  3.23           H  
ATOM   2418 2HB  ASP A 159     -25.511 -54.404 -46.655  1.00  3.23           H  
ATOM   2419  N   VAL A 160     -24.658 -53.731 -43.032  1.00  3.06           N  
ATOM   2420  CA  VAL A 160     -24.463 -52.481 -42.316  1.00  3.06           C  
ATOM   2421  C   VAL A 160     -23.144 -51.781 -42.675  1.00  3.06           C  
ATOM   2422  O   VAL A 160     -22.078 -52.312 -42.365  1.00  3.06           O  
ATOM   2423  CB  VAL A 160     -24.439 -52.739 -40.799  1.00  3.06           C  
ATOM   2424  CG1 VAL A 160     -24.202 -51.437 -40.091  1.00  3.06           C  
ATOM   2425  CG2 VAL A 160     -25.757 -53.369 -40.350  1.00  3.06           C  
ATOM   2426  H   VAL A 160     -24.113 -54.542 -42.776  1.00  3.06           H  
ATOM   2427  HA  VAL A 160     -25.322 -51.852 -42.514  1.00  3.06           H  
ATOM   2428  HB  VAL A 160     -23.616 -53.402 -40.554  1.00  3.06           H  
ATOM   2429 1HG1 VAL A 160     -24.171 -51.586 -39.033  1.00  3.06           H  
ATOM   2430 2HG1 VAL A 160     -23.255 -51.008 -40.421  1.00  3.06           H  
ATOM   2431 3HG1 VAL A 160     -24.993 -50.784 -40.338  1.00  3.06           H  
ATOM   2432 1HG2 VAL A 160     -25.729 -53.537 -39.288  1.00  3.06           H  
ATOM   2433 2HG2 VAL A 160     -26.583 -52.712 -40.590  1.00  3.06           H  
ATOM   2434 3HG2 VAL A 160     -25.900 -54.318 -40.858  1.00  3.06           H  
ATOM   2435  N   PRO A 161     -23.176 -50.588 -43.295  1.00  2.99           N  
ATOM   2436  CA  PRO A 161     -22.013 -49.797 -43.657  1.00  2.99           C  
ATOM   2437  C   PRO A 161     -21.117 -49.495 -42.461  1.00  2.99           C  
ATOM   2438  O   PRO A 161     -21.595 -49.219 -41.353  1.00  2.99           O  
ATOM   2439  CB  PRO A 161     -22.646 -48.521 -44.221  1.00  2.99           C  
ATOM   2440  CG  PRO A 161     -23.981 -48.971 -44.757  1.00  2.99           C  
ATOM   2441  CD  PRO A 161     -24.445 -50.048 -43.811  1.00  2.99           C  
ATOM   2442  HA  PRO A 161     -21.447 -50.331 -44.435  1.00  2.99           H  
ATOM   2443 1HB  PRO A 161     -22.731 -47.764 -43.430  1.00  2.99           H  
ATOM   2444 2HB  PRO A 161     -21.993 -48.094 -44.998  1.00  2.99           H  
ATOM   2445 1HG  PRO A 161     -24.679 -48.121 -44.808  1.00  2.99           H  
ATOM   2446 2HG  PRO A 161     -23.864 -49.349 -45.784  1.00  2.99           H  
ATOM   2447 1HD  PRO A 161     -25.055 -49.641 -43.030  1.00  2.99           H  
ATOM   2448 2HD  PRO A 161     -24.973 -50.802 -44.410  1.00  2.99           H  
ATOM   2449  N   GLU A 162     -19.813 -49.519 -42.709  1.00  2.97           N  
ATOM   2450  CA  GLU A 162     -18.791 -49.249 -41.703  1.00  2.97           C  
ATOM   2451  C   GLU A 162     -18.884 -47.831 -41.136  1.00  2.97           C  
ATOM   2452  O   GLU A 162     -19.134 -46.873 -41.866  1.00  2.97           O  
ATOM   2453  CB  GLU A 162     -17.396 -49.525 -42.273  1.00  2.97           C  
ATOM   2454  CG  GLU A 162     -16.263 -49.411 -41.254  1.00  2.97           C  
ATOM   2455  CD  GLU A 162     -14.929 -49.854 -41.793  1.00  2.97           C  
ATOM   2456  OE1 GLU A 162     -14.854 -50.204 -42.946  1.00  2.97           O  
ATOM   2457  OE2 GLU A 162     -13.976 -49.844 -41.040  1.00  2.97           O1-
ATOM   2458  H   GLU A 162     -19.507 -49.750 -43.644  1.00  2.97           H  
ATOM   2459  HA  GLU A 162     -18.949 -49.941 -40.876  1.00  2.97           H  
ATOM   2460 1HB  GLU A 162     -17.369 -50.529 -42.697  1.00  2.97           H  
ATOM   2461 2HB  GLU A 162     -17.189 -48.822 -43.080  1.00  2.97           H  
ATOM   2462 1HG  GLU A 162     -16.176 -48.368 -40.940  1.00  2.97           H  
ATOM   2463 2HG  GLU A 162     -16.514 -50.004 -40.377  1.00  2.97           H  
ATOM   2464  N   LEU A 163     -18.688 -47.730 -39.824  1.00  2.98           N  
ATOM   2465  CA  LEU A 163     -18.712 -46.488 -39.047  1.00  2.98           C  
ATOM   2466  C   LEU A 163     -17.855 -45.415 -39.743  1.00  2.98           C  
ATOM   2467  O   LEU A 163     -16.676 -45.657 -40.030  1.00  2.98           O  
ATOM   2468  CB  LEU A 163     -18.133 -46.839 -37.655  1.00  2.98           C  
ATOM   2469  CG  LEU A 163     -18.323 -45.863 -36.491  1.00  2.98           C  
ATOM   2470  CD1 LEU A 163     -18.219 -46.645 -35.184  1.00  2.98           C  
ATOM   2471  CD2 LEU A 163     -17.279 -44.786 -36.527  1.00  2.98           C  
ATOM   2472  H   LEU A 163     -18.501 -48.586 -39.325  1.00  2.98           H  
ATOM   2473  HA  LEU A 163     -19.740 -46.135 -38.963  1.00  2.98           H  
ATOM   2474 1HB  LEU A 163     -18.580 -47.781 -37.344  1.00  2.98           H  
ATOM   2475 2HB  LEU A 163     -17.061 -46.998 -37.767  1.00  2.98           H  
ATOM   2476  HG  LEU A 163     -19.309 -45.430 -36.543  1.00  2.98           H  
ATOM   2477 1HD1 LEU A 163     -18.358 -45.971 -34.346  1.00  2.98           H  
ATOM   2478 2HD1 LEU A 163     -18.987 -47.422 -35.163  1.00  2.98           H  
ATOM   2479 3HD1 LEU A 163     -17.235 -47.105 -35.111  1.00  2.98           H  
ATOM   2480 1HD2 LEU A 163     -17.427 -44.108 -35.685  1.00  2.98           H  
ATOM   2481 2HD2 LEU A 163     -16.314 -45.250 -36.453  1.00  2.98           H  
ATOM   2482 3HD2 LEU A 163     -17.353 -44.230 -37.453  1.00  2.98           H  
ATOM   2483  N   GLU A 164     -18.403 -44.213 -39.998  1.00  2.96           N  
ATOM   2484  CA  GLU A 164     -17.597 -43.227 -40.731  1.00  2.96           C  
ATOM   2485  C   GLU A 164     -16.640 -42.455 -39.839  1.00  2.96           C  
ATOM   2486  O   GLU A 164     -16.868 -41.299 -39.484  1.00  2.96           O  
ATOM   2487  CB  GLU A 164     -18.468 -42.254 -41.536  1.00  2.96           C  
ATOM   2488  CG  GLU A 164     -19.280 -42.923 -42.655  1.00  2.96           C  
ATOM   2489  CD  GLU A 164     -20.027 -41.942 -43.552  1.00  2.96           C  
ATOM   2490  OE1 GLU A 164     -20.029 -40.768 -43.263  1.00  2.96           O  
ATOM   2491  OE2 GLU A 164     -20.588 -42.378 -44.533  1.00  2.96           O1-
ATOM   2492  H   GLU A 164     -19.362 -43.969 -39.718  1.00  2.96           H  
ATOM   2493  HA  GLU A 164     -16.992 -43.773 -41.455  1.00  2.96           H  
ATOM   2494 1HB  GLU A 164     -19.164 -41.752 -40.868  1.00  2.96           H  
ATOM   2495 2HB  GLU A 164     -17.836 -41.490 -41.987  1.00  2.96           H  
ATOM   2496 1HG  GLU A 164     -18.604 -43.518 -43.269  1.00  2.96           H  
ATOM   2497 2HG  GLU A 164     -19.997 -43.605 -42.195  1.00  2.96           H  
ATOM   2498  N   ARG A 165     -15.540 -43.113 -39.517  1.00  2.89           N  
ATOM   2499  CA  ARG A 165     -14.529 -42.564 -38.626  1.00  2.89           C  
ATOM   2500  C   ARG A 165     -13.970 -41.264 -39.189  1.00  2.89           C  
ATOM   2501  O   ARG A 165     -13.793 -41.122 -40.400  1.00  2.89           O  
ATOM   2502  CB  ARG A 165     -13.390 -43.549 -38.423  1.00  2.89           C  
ATOM   2503  CG  ARG A 165     -13.786 -44.827 -37.715  1.00  2.89           C  
ATOM   2504  CD  ARG A 165     -12.645 -45.743 -37.508  1.00  2.89           C  
ATOM   2505  NE  ARG A 165     -13.057 -46.969 -36.836  1.00  2.89           N  
ATOM   2506  CZ  ARG A 165     -13.514 -48.056 -37.490  1.00  2.89           C  
ATOM   2507  NH1 ARG A 165     -13.581 -48.025 -38.802  1.00  2.89           N1+
ATOM   2508  NH2 ARG A 165     -13.878 -49.141 -36.826  1.00  2.89           N  
ATOM   2509  H   ARG A 165     -15.471 -44.069 -39.866  1.00  2.89           H  
ATOM   2510  HA  ARG A 165     -14.991 -42.357 -37.661  1.00  2.89           H  
ATOM   2511 1HB  ARG A 165     -12.970 -43.821 -39.390  1.00  2.89           H  
ATOM   2512 2HB  ARG A 165     -12.599 -43.073 -37.845  1.00  2.89           H  
ATOM   2513 1HG  ARG A 165     -14.172 -44.568 -36.735  1.00  2.89           H  
ATOM   2514 2HG  ARG A 165     -14.556 -45.348 -38.292  1.00  2.89           H  
ATOM   2515 1HD  ARG A 165     -12.216 -46.012 -38.474  1.00  2.89           H  
ATOM   2516 2HD  ARG A 165     -11.889 -45.256 -36.895  1.00  2.89           H  
ATOM   2517  HE  ARG A 165     -13.007 -47.004 -35.826  1.00  2.89           H  
ATOM   2518 1HH1 ARG A 165     -13.301 -47.196 -39.301  1.00  2.89           H  
ATOM   2519 2HH1 ARG A 165     -13.903 -48.834 -39.349  1.00  2.89           H  
ATOM   2520 1HH2 ARG A 165     -13.822 -49.160 -35.816  1.00  2.89           H  
ATOM   2521 2HH2 ARG A 165     -14.208 -49.951 -37.332  1.00  2.89           H  
ATOM   2522  N   THR A 166     -13.688 -40.324 -38.294  1.00  2.77           N  
ATOM   2523  CA  THR A 166     -13.152 -39.015 -38.649  1.00  2.77           C  
ATOM   2524  C   THR A 166     -11.859 -39.105 -39.438  1.00  2.77           C  
ATOM   2525  O   THR A 166     -10.937 -39.831 -39.056  1.00  2.77           O  
ATOM   2526  CB  THR A 166     -12.889 -38.192 -37.373  1.00  2.77           C  
ATOM   2527  CG2 THR A 166     -12.352 -36.840 -37.685  1.00  2.77           C  
ATOM   2528  OG1 THR A 166     -14.099 -38.051 -36.650  1.00  2.77           O  
ATOM   2529  H   THR A 166     -13.865 -40.522 -37.323  1.00  2.77           H  
ATOM   2530  HA  THR A 166     -13.889 -38.495 -39.265  1.00  2.77           H  
ATOM   2531  HB  THR A 166     -12.160 -38.720 -36.751  1.00  2.77           H  
ATOM   2532  HG1 THR A 166     -14.775 -37.689 -37.235  1.00  2.77           H  
ATOM   2533 1HG2 THR A 166     -12.181 -36.311 -36.765  1.00  2.77           H  
ATOM   2534 2HG2 THR A 166     -11.423 -36.933 -38.223  1.00  2.77           H  
ATOM   2535 3HG2 THR A 166     -13.067 -36.302 -38.281  1.00  2.77           H  
ATOM   2536  N   THR A 167     -11.796 -38.358 -40.533  1.00  2.60           N  
ATOM   2537  CA  THR A 167     -10.614 -38.298 -41.367  1.00  2.60           C  
ATOM   2538  C   THR A 167      -9.481 -37.665 -40.541  1.00  2.60           C  
ATOM   2539  O   THR A 167      -9.682 -36.573 -40.003  1.00  2.60           O  
ATOM   2540  CB  THR A 167     -10.895 -37.456 -42.629  1.00  2.60           C  
ATOM   2541  CG2 THR A 167      -9.692 -37.400 -43.538  1.00  2.60           C  
ATOM   2542  OG1 THR A 167     -11.990 -38.029 -43.348  1.00  2.60           O  
ATOM   2543  H   THR A 167     -12.606 -37.811 -40.788  1.00  2.60           H  
ATOM   2544  HA  THR A 167     -10.373 -39.304 -41.680  1.00  2.60           H  
ATOM   2545  HB  THR A 167     -11.157 -36.447 -42.327  1.00  2.60           H  
ATOM   2546  HG1 THR A 167     -11.792 -38.948 -43.558  1.00  2.60           H  
ATOM   2547 1HG2 THR A 167      -9.926 -36.794 -44.412  1.00  2.60           H  
ATOM   2548 2HG2 THR A 167      -8.872 -36.971 -43.024  1.00  2.60           H  
ATOM   2549 3HG2 THR A 167      -9.431 -38.407 -43.856  1.00  2.60           H  
ATOM   2550  N   PRO A 168      -8.268 -38.252 -40.472  1.00  2.40           N  
ATOM   2551  CA  PRO A 168      -7.111 -37.726 -39.753  1.00  2.40           C  
ATOM   2552  C   PRO A 168      -6.853 -36.253 -40.053  1.00  2.40           C  
ATOM   2553  O   PRO A 168      -6.397 -35.514 -39.184  1.00  2.40           O  
ATOM   2554  CB  PRO A 168      -5.979 -38.608 -40.274  1.00  2.40           C  
ATOM   2555  CG  PRO A 168      -6.653 -39.928 -40.579  1.00  2.40           C  
ATOM   2556  CD  PRO A 168      -8.018 -39.559 -41.119  1.00  2.40           C  
ATOM   2557  HA  PRO A 168      -7.264 -37.879 -38.675  1.00  2.40           H  
ATOM   2558 1HB  PRO A 168      -5.517 -38.148 -41.162  1.00  2.40           H  
ATOM   2559 2HB  PRO A 168      -5.190 -38.695 -39.512  1.00  2.40           H  
ATOM   2560 1HG  PRO A 168      -6.052 -40.499 -41.304  1.00  2.40           H  
ATOM   2561 2HG  PRO A 168      -6.714 -40.542 -39.667  1.00  2.40           H  
ATOM   2562 1HD  PRO A 168      -7.997 -39.477 -42.211  1.00  2.40           H  
ATOM   2563 2HD  PRO A 168      -8.733 -40.317 -40.754  1.00  2.40           H  
ATOM   2564  N   VAL A 169      -7.176 -35.818 -41.269  1.00  2.17           N  
ATOM   2565  CA  VAL A 169      -6.992 -34.435 -41.665  1.00  2.17           C  
ATOM   2566  C   VAL A 169      -7.844 -33.510 -40.805  1.00  2.17           C  
ATOM   2567  O   VAL A 169      -7.399 -32.428 -40.440  1.00  2.17           O  
ATOM   2568  CB  VAL A 169      -7.350 -34.227 -43.142  1.00  2.17           C  
ATOM   2569  CG1 VAL A 169      -7.336 -32.742 -43.462  1.00  2.17           C  
ATOM   2570  CG2 VAL A 169      -6.353 -34.972 -44.010  1.00  2.17           C  
ATOM   2571  H   VAL A 169      -7.542 -36.466 -41.944  1.00  2.17           H  
ATOM   2572  HA  VAL A 169      -5.947 -34.177 -41.529  1.00  2.17           H  
ATOM   2573  HB  VAL A 169      -8.357 -34.597 -43.327  1.00  2.17           H  
ATOM   2574 1HG1 VAL A 169      -7.599 -32.587 -44.507  1.00  2.17           H  
ATOM   2575 2HG1 VAL A 169      -8.058 -32.236 -42.826  1.00  2.17           H  
ATOM   2576 3HG1 VAL A 169      -6.340 -32.334 -43.276  1.00  2.17           H  
ATOM   2577 1HG2 VAL A 169      -6.606 -34.828 -45.061  1.00  2.17           H  
ATOM   2578 2HG2 VAL A 169      -5.350 -34.587 -43.823  1.00  2.17           H  
ATOM   2579 3HG2 VAL A 169      -6.386 -36.035 -43.771  1.00  2.17           H  
ATOM   2580  N   MET A 170      -9.083 -33.906 -40.513  1.00  1.96           N  
ATOM   2581  CA  MET A 170      -9.964 -33.086 -39.688  1.00  1.96           C  
ATOM   2582  C   MET A 170      -9.388 -32.986 -38.291  1.00  1.96           C  
ATOM   2583  O   MET A 170      -9.387 -31.923 -37.662  1.00  1.96           O  
ATOM   2584  CB  MET A 170     -11.334 -33.725 -39.597  1.00  1.96           C  
ATOM   2585  CG  MET A 170     -12.128 -33.738 -40.863  1.00  1.96           C  
ATOM   2586  SD  MET A 170     -13.601 -34.754 -40.685  1.00  1.96           S  
ATOM   2587  CE  MET A 170     -14.507 -33.800 -39.462  1.00  1.96           C  
ATOM   2588  H   MET A 170      -9.397 -34.828 -40.797  1.00  1.96           H  
ATOM   2589  HA  MET A 170     -10.032 -32.089 -40.114  1.00  1.96           H  
ATOM   2590 1HB  MET A 170     -11.229 -34.742 -39.265  1.00  1.96           H  
ATOM   2591 2HB  MET A 170     -11.923 -33.198 -38.853  1.00  1.96           H  
ATOM   2592 1HG  MET A 170     -12.428 -32.726 -41.127  1.00  1.96           H  
ATOM   2593 2HG  MET A 170     -11.518 -34.142 -41.669  1.00  1.96           H  
ATOM   2594 1HE  MET A 170     -15.450 -34.297 -39.238  1.00  1.96           H  
ATOM   2595 2HE  MET A 170     -13.914 -33.720 -38.548  1.00  1.96           H  
ATOM   2596 3HE  MET A 170     -14.705 -32.802 -39.852  1.00  1.96           H  
ATOM   2597  N   GLN A 171      -8.862 -34.105 -37.801  1.00  1.77           N  
ATOM   2598  CA  GLN A 171      -8.302 -34.110 -36.454  1.00  1.77           C  
ATOM   2599  C   GLN A 171      -7.108 -33.168 -36.415  1.00  1.77           C  
ATOM   2600  O   GLN A 171      -6.939 -32.376 -35.477  1.00  1.77           O  
ATOM   2601  CB  GLN A 171      -7.881 -35.532 -36.064  1.00  1.77           C  
ATOM   2602  CG  GLN A 171      -9.046 -36.503 -35.882  1.00  1.77           C  
ATOM   2603  CD  GLN A 171      -8.599 -37.949 -35.679  1.00  1.77           C  
ATOM   2604  NE2 GLN A 171      -7.298 -38.180 -35.827  1.00  1.77           N  
ATOM   2605  OE1 GLN A 171      -9.418 -38.848 -35.388  1.00  1.77           O  
ATOM   2606  H   GLN A 171      -8.881 -34.953 -38.377  1.00  1.77           H  
ATOM   2607  HA  GLN A 171      -9.037 -33.734 -35.755  1.00  1.77           H  
ATOM   2608 1HB  GLN A 171      -7.216 -35.935 -36.822  1.00  1.77           H  
ATOM   2609 2HB  GLN A 171      -7.323 -35.497 -35.127  1.00  1.77           H  
ATOM   2610 1HG  GLN A 171      -9.634 -36.200 -35.016  1.00  1.77           H  
ATOM   2611 2HG  GLN A 171      -9.644 -36.459 -36.783  1.00  1.77           H  
ATOM   2612 1HE2 GLN A 171      -6.925 -39.097 -35.712  1.00  1.77           H  
ATOM   2613 2HE2 GLN A 171      -6.683 -37.421 -36.060  1.00  1.77           H  
ATOM   2614  N   LYS A 172      -6.319 -33.218 -37.486  1.00  1.61           N  
ATOM   2615  CA  LYS A 172      -5.150 -32.389 -37.637  1.00  1.61           C  
ATOM   2616  C   LYS A 172      -5.530 -30.918 -37.742  1.00  1.61           C  
ATOM   2617  O   LYS A 172      -4.901 -30.089 -37.089  1.00  1.61           O  
ATOM   2618  CB  LYS A 172      -4.332 -32.869 -38.830  1.00  1.61           C  
ATOM   2619  CG  LYS A 172      -3.053 -32.133 -39.062  1.00  1.61           C  
ATOM   2620  CD  LYS A 172      -2.176 -32.897 -40.050  1.00  1.61           C  
ATOM   2621  CE  LYS A 172      -2.760 -32.894 -41.442  1.00  1.61           C  
ATOM   2622  NZ  LYS A 172      -1.844 -33.519 -42.410  1.00  1.61           N1+
ATOM   2623  H   LYS A 172      -6.519 -33.901 -38.214  1.00  1.61           H  
ATOM   2624  HA  LYS A 172      -4.534 -32.506 -36.746  1.00  1.61           H  
ATOM   2625 1HB  LYS A 172      -4.104 -33.927 -38.711  1.00  1.61           H  
ATOM   2626 2HB  LYS A 172      -4.931 -32.770 -39.730  1.00  1.61           H  
ATOM   2627 1HG  LYS A 172      -3.282 -31.147 -39.462  1.00  1.61           H  
ATOM   2628 2HG  LYS A 172      -2.521 -32.012 -38.121  1.00  1.61           H  
ATOM   2629 1HD  LYS A 172      -1.184 -32.444 -40.085  1.00  1.61           H  
ATOM   2630 2HD  LYS A 172      -2.071 -33.930 -39.719  1.00  1.61           H  
ATOM   2631 1HE  LYS A 172      -3.700 -33.435 -41.447  1.00  1.61           H  
ATOM   2632 2HE  LYS A 172      -2.946 -31.871 -41.750  1.00  1.61           H  
ATOM   2633 1HZ  LYS A 172      -2.273 -33.463 -43.333  1.00  1.61           H  
ATOM   2634 2HZ  LYS A 172      -0.970 -33.014 -42.430  1.00  1.61           H  
ATOM   2635 3HZ  LYS A 172      -1.670 -34.479 -42.167  1.00  1.61           H  
ATOM   2636  N   LYS A 173      -6.571 -30.579 -38.521  1.00  1.48           N  
ATOM   2637  CA  LYS A 173      -6.979 -29.179 -38.643  1.00  1.48           C  
ATOM   2638  C   LYS A 173      -7.416 -28.599 -37.309  1.00  1.48           C  
ATOM   2639  O   LYS A 173      -7.045 -27.478 -36.961  1.00  1.48           O  
ATOM   2640  CB  LYS A 173      -8.139 -29.002 -39.627  1.00  1.48           C  
ATOM   2641  CG  LYS A 173      -7.831 -29.166 -41.116  1.00  1.48           C  
ATOM   2642  CD  LYS A 173      -9.119 -28.985 -41.909  1.00  1.48           C  
ATOM   2643  CE  LYS A 173      -8.906 -29.064 -43.403  1.00  1.48           C  
ATOM   2644  NZ  LYS A 173     -10.194 -28.924 -44.141  1.00  1.48           N1+
ATOM   2645  H   LYS A 173      -7.058 -31.296 -39.054  1.00  1.48           H  
ATOM   2646  HA  LYS A 173      -6.124 -28.609 -38.999  1.00  1.48           H  
ATOM   2647 1HB  LYS A 173      -8.914 -29.735 -39.383  1.00  1.48           H  
ATOM   2648 2HB  LYS A 173      -8.578 -28.015 -39.486  1.00  1.48           H  
ATOM   2649 1HG  LYS A 173      -7.110 -28.419 -41.438  1.00  1.48           H  
ATOM   2650 2HG  LYS A 173      -7.418 -30.146 -41.311  1.00  1.48           H  
ATOM   2651 1HD  LYS A 173      -9.823 -29.765 -41.618  1.00  1.48           H  
ATOM   2652 2HD  LYS A 173      -9.557 -28.018 -41.669  1.00  1.48           H  
ATOM   2653 1HE  LYS A 173      -8.231 -28.265 -43.712  1.00  1.48           H  
ATOM   2654 2HE  LYS A 173      -8.460 -30.017 -43.654  1.00  1.48           H  
ATOM   2655 1HZ  LYS A 173     -10.028 -28.978 -45.133  1.00  1.48           H  
ATOM   2656 2HZ  LYS A 173     -10.820 -29.666 -43.866  1.00  1.48           H  
ATOM   2657 3HZ  LYS A 173     -10.611 -28.032 -43.920  1.00  1.48           H  
ATOM   2658  N   VAL A 174      -8.152 -29.373 -36.514  1.00  1.37           N  
ATOM   2659  CA  VAL A 174      -8.579 -28.852 -35.221  1.00  1.37           C  
ATOM   2660  C   VAL A 174      -7.358 -28.555 -34.372  1.00  1.37           C  
ATOM   2661  O   VAL A 174      -7.258 -27.489 -33.752  1.00  1.37           O  
ATOM   2662  CB  VAL A 174      -9.513 -29.848 -34.514  1.00  1.37           C  
ATOM   2663  CG1 VAL A 174      -9.785 -29.417 -33.077  1.00  1.37           C  
ATOM   2664  CG2 VAL A 174     -10.814 -29.908 -35.272  1.00  1.37           C  
ATOM   2665  H   VAL A 174      -8.443 -30.303 -36.825  1.00  1.37           H  
ATOM   2666  HA  VAL A 174      -9.127 -27.924 -35.383  1.00  1.37           H  
ATOM   2667  HB  VAL A 174      -9.043 -30.835 -34.498  1.00  1.37           H  
ATOM   2668 1HG1 VAL A 174     -10.451 -30.141 -32.600  1.00  1.37           H  
ATOM   2669 2HG1 VAL A 174      -8.841 -29.377 -32.532  1.00  1.37           H  
ATOM   2670 3HG1 VAL A 174     -10.255 -28.434 -33.069  1.00  1.37           H  
ATOM   2671 1HG2 VAL A 174     -11.463 -30.603 -34.784  1.00  1.37           H  
ATOM   2672 2HG2 VAL A 174     -11.277 -28.923 -35.281  1.00  1.37           H  
ATOM   2673 3HG2 VAL A 174     -10.629 -30.231 -36.295  1.00  1.37           H  
ATOM   2674  N   GLY A 175      -6.411 -29.489 -34.382  1.00  1.29           N  
ATOM   2675  CA  GLY A 175      -5.173 -29.323 -33.657  1.00  1.29           C  
ATOM   2676  C   GLY A 175      -4.400 -28.089 -34.134  1.00  1.29           C  
ATOM   2677  O   GLY A 175      -3.991 -27.258 -33.331  1.00  1.29           O  
ATOM   2678  H   GLY A 175      -6.559 -30.352 -34.910  1.00  1.29           H  
ATOM   2679 1HA  GLY A 175      -5.392 -29.238 -32.592  1.00  1.29           H  
ATOM   2680 2HA  GLY A 175      -4.561 -30.214 -33.796  1.00  1.29           H  
ATOM   2681  N   GLN A 176      -4.200 -27.948 -35.433  1.00  1.22           N  
ATOM   2682  CA  GLN A 176      -3.423 -26.826 -35.939  1.00  1.22           C  
ATOM   2683  C   GLN A 176      -4.064 -25.472 -35.636  1.00  1.22           C  
ATOM   2684  O   GLN A 176      -3.367 -24.489 -35.358  1.00  1.22           O  
ATOM   2685  CB  GLN A 176      -3.172 -27.025 -37.413  1.00  1.22           C  
ATOM   2686  CG  GLN A 176      -2.236 -28.200 -37.697  1.00  1.22           C  
ATOM   2687  CD  GLN A 176      -0.867 -28.018 -37.062  1.00  1.22           C  
ATOM   2688  NE2 GLN A 176       0.129 -28.786 -37.483  1.00  1.22           N  
ATOM   2689  OE1 GLN A 176      -0.709 -27.159 -36.203  1.00  1.22           O  
ATOM   2690  H   GLN A 176      -4.569 -28.643 -36.076  1.00  1.22           H  
ATOM   2691  HA  GLN A 176      -2.457 -26.845 -35.438  1.00  1.22           H  
ATOM   2692 1HB  GLN A 176      -4.116 -27.237 -37.904  1.00  1.22           H  
ATOM   2693 2HB  GLN A 176      -2.761 -26.123 -37.851  1.00  1.22           H  
ATOM   2694 1HG  GLN A 176      -2.669 -29.108 -37.298  1.00  1.22           H  
ATOM   2695 2HG  GLN A 176      -2.123 -28.283 -38.753  1.00  1.22           H  
ATOM   2696 1HE2 GLN A 176       1.043 -28.658 -37.100  1.00  1.22           H  
ATOM   2697 2HE2 GLN A 176      -0.026 -29.475 -38.193  1.00  1.22           H  
ATOM   2698  N   ILE A 177      -5.391 -25.407 -35.618  1.00  1.18           N  
ATOM   2699  CA  ILE A 177      -6.027 -24.156 -35.240  1.00  1.18           C  
ATOM   2700  C   ILE A 177      -5.643 -23.845 -33.798  1.00  1.18           C  
ATOM   2701  O   ILE A 177      -5.264 -22.715 -33.472  1.00  1.18           O  
ATOM   2702  CB  ILE A 177      -7.544 -24.234 -35.400  1.00  1.18           C  
ATOM   2703  CG1 ILE A 177      -7.874 -24.334 -36.896  1.00  1.18           C  
ATOM   2704  CG2 ILE A 177      -8.200 -23.013 -34.745  1.00  1.18           C  
ATOM   2705  CD1 ILE A 177      -9.287 -24.730 -37.190  1.00  1.18           C  
ATOM   2706  H   ILE A 177      -5.956 -26.218 -35.878  1.00  1.18           H  
ATOM   2707  HA  ILE A 177      -5.649 -23.360 -35.881  1.00  1.18           H  
ATOM   2708  HB  ILE A 177      -7.911 -25.148 -34.923  1.00  1.18           H  
ATOM   2709 1HG1 ILE A 177      -7.682 -23.370 -37.362  1.00  1.18           H  
ATOM   2710 2HG1 ILE A 177      -7.216 -25.062 -37.342  1.00  1.18           H  
ATOM   2711 1HG2 ILE A 177      -9.280 -23.079 -34.859  1.00  1.18           H  
ATOM   2712 2HG2 ILE A 177      -7.948 -22.990 -33.684  1.00  1.18           H  
ATOM   2713 3HG2 ILE A 177      -7.837 -22.104 -35.223  1.00  1.18           H  
ATOM   2714 1HD1 ILE A 177      -9.431 -24.784 -38.268  1.00  1.18           H  
ATOM   2715 2HD1 ILE A 177      -9.482 -25.710 -36.748  1.00  1.18           H  
ATOM   2716 3HD1 ILE A 177      -9.968 -23.996 -36.766  1.00  1.18           H  
ATOM   2717  N   MET A 178      -5.729 -24.862 -32.930  1.00  1.14           N  
ATOM   2718  CA  MET A 178      -5.345 -24.683 -31.540  1.00  1.14           C  
ATOM   2719  C   MET A 178      -3.890 -24.276 -31.408  1.00  1.14           C  
ATOM   2720  O   MET A 178      -3.574 -23.381 -30.635  1.00  1.14           O  
ATOM   2721  CB  MET A 178      -5.567 -25.950 -30.752  1.00  1.14           C  
ATOM   2722  CG  MET A 178      -6.959 -26.323 -30.524  1.00  1.14           C  
ATOM   2723  SD  MET A 178      -7.077 -27.883 -29.670  1.00  1.14           S  
ATOM   2724  CE  MET A 178      -8.815 -27.954 -29.633  1.00  1.14           C  
ATOM   2725  H   MET A 178      -6.065 -25.775 -33.248  1.00  1.14           H  
ATOM   2726  HA  MET A 178      -5.953 -23.891 -31.116  1.00  1.14           H  
ATOM   2727 1HB  MET A 178      -5.112 -26.771 -31.259  1.00  1.14           H  
ATOM   2728 2HB  MET A 178      -5.082 -25.843 -29.816  1.00  1.14           H  
ATOM   2729 1HG  MET A 178      -7.451 -25.559 -29.929  1.00  1.14           H  
ATOM   2730 2HG  MET A 178      -7.477 -26.406 -31.479  1.00  1.14           H  
ATOM   2731 1HE  MET A 178      -9.107 -28.841 -29.152  1.00  1.14           H  
ATOM   2732 2HE  MET A 178      -9.201 -27.094 -29.095  1.00  1.14           H  
ATOM   2733 3HE  MET A 178      -9.200 -27.944 -30.644  1.00  1.14           H  
ATOM   2734  N   LEU A 179      -2.995 -24.899 -32.172  1.00  1.12           N  
ATOM   2735  CA  LEU A 179      -1.581 -24.559 -32.066  1.00  1.12           C  
ATOM   2736  C   LEU A 179      -1.352 -23.084 -32.307  1.00  1.12           C  
ATOM   2737  O   LEU A 179      -0.582 -22.441 -31.581  1.00  1.12           O  
ATOM   2738  CB  LEU A 179      -0.720 -25.395 -33.007  1.00  1.12           C  
ATOM   2739  CG  LEU A 179       0.771 -25.042 -32.979  1.00  1.12           C  
ATOM   2740  CD1 LEU A 179       1.273 -25.171 -31.560  1.00  1.12           C  
ATOM   2741  CD2 LEU A 179       1.530 -26.012 -33.901  1.00  1.12           C  
ATOM   2742  H   LEU A 179      -3.302 -25.640 -32.801  1.00  1.12           H  
ATOM   2743  HA  LEU A 179      -1.260 -24.791 -31.055  1.00  1.12           H  
ATOM   2744 1HB  LEU A 179      -0.830 -26.436 -32.759  1.00  1.12           H  
ATOM   2745 2HB  LEU A 179      -1.077 -25.251 -34.029  1.00  1.12           H  
ATOM   2746  HG  LEU A 179       0.924 -24.018 -33.320  1.00  1.12           H  
ATOM   2747 1HD1 LEU A 179       2.314 -24.948 -31.506  1.00  1.12           H  
ATOM   2748 2HD1 LEU A 179       0.724 -24.485 -30.913  1.00  1.12           H  
ATOM   2749 3HD1 LEU A 179       1.114 -26.143 -31.246  1.00  1.12           H  
ATOM   2750 1HD2 LEU A 179       2.588 -25.788 -33.893  1.00  1.12           H  
ATOM   2751 2HD2 LEU A 179       1.373 -27.030 -33.558  1.00  1.12           H  
ATOM   2752 3HD2 LEU A 179       1.160 -25.916 -34.910  1.00  1.12           H  
ATOM   2753  N   ILE A 180      -2.023 -22.523 -33.302  1.00  1.10           N  
ATOM   2754  CA  ILE A 180      -1.872 -21.101 -33.553  1.00  1.10           C  
ATOM   2755  C   ILE A 180      -2.375 -20.299 -32.342  1.00  1.10           C  
ATOM   2756  O   ILE A 180      -1.716 -19.366 -31.875  1.00  1.10           O  
ATOM   2757  CB  ILE A 180      -2.613 -20.683 -34.827  1.00  1.10           C  
ATOM   2758  CG1 ILE A 180      -1.918 -21.326 -36.013  1.00  1.10           C  
ATOM   2759  CG2 ILE A 180      -2.622 -19.177 -34.949  1.00  1.10           C  
ATOM   2760  CD1 ILE A 180      -2.657 -21.237 -37.324  1.00  1.10           C  
ATOM   2761  H   ILE A 180      -2.632 -23.099 -33.894  1.00  1.10           H  
ATOM   2762  HA  ILE A 180      -0.812 -20.886 -33.694  1.00  1.10           H  
ATOM   2763  HB  ILE A 180      -3.639 -21.063 -34.793  1.00  1.10           H  
ATOM   2764 1HG1 ILE A 180      -0.951 -20.879 -36.133  1.00  1.10           H  
ATOM   2765 2HG1 ILE A 180      -1.784 -22.370 -35.767  1.00  1.10           H  
ATOM   2766 1HG2 ILE A 180      -3.149 -18.885 -35.855  1.00  1.10           H  
ATOM   2767 2HG2 ILE A 180      -3.122 -18.770 -34.096  1.00  1.10           H  
ATOM   2768 3HG2 ILE A 180      -1.597 -18.804 -34.985  1.00  1.10           H  
ATOM   2769 1HD1 ILE A 180      -2.085 -21.740 -38.103  1.00  1.10           H  
ATOM   2770 2HD1 ILE A 180      -3.631 -21.720 -37.219  1.00  1.10           H  
ATOM   2771 3HD1 ILE A 180      -2.792 -20.195 -37.594  1.00  1.10           H  
ATOM   2772  N   LEU A 181      -3.528 -20.679 -31.793  1.00  1.11           N  
ATOM   2773  CA  LEU A 181      -4.075 -19.960 -30.643  1.00  1.11           C  
ATOM   2774  C   LEU A 181      -3.133 -20.037 -29.420  1.00  1.11           C  
ATOM   2775  O   LEU A 181      -2.951 -19.050 -28.697  1.00  1.11           O  
ATOM   2776  CB  LEU A 181      -5.444 -20.558 -30.301  1.00  1.11           C  
ATOM   2777  CG  LEU A 181      -6.540 -20.334 -31.372  1.00  1.11           C  
ATOM   2778  CD1 LEU A 181      -7.785 -21.134 -31.010  1.00  1.11           C  
ATOM   2779  CD2 LEU A 181      -6.848 -18.867 -31.474  1.00  1.11           C  
ATOM   2780  H   LEU A 181      -4.047 -21.466 -32.198  1.00  1.11           H  
ATOM   2781  HA  LEU A 181      -4.197 -18.916 -30.916  1.00  1.11           H  
ATOM   2782 1HB  LEU A 181      -5.330 -21.626 -30.157  1.00  1.11           H  
ATOM   2783 2HB  LEU A 181      -5.792 -20.123 -29.368  1.00  1.11           H  
ATOM   2784  HG  LEU A 181      -6.180 -20.691 -32.334  1.00  1.11           H  
ATOM   2785 1HD1 LEU A 181      -8.547 -20.985 -31.775  1.00  1.11           H  
ATOM   2786 2HD1 LEU A 181      -7.537 -22.189 -30.954  1.00  1.11           H  
ATOM   2787 3HD1 LEU A 181      -8.164 -20.800 -30.048  1.00  1.11           H  
ATOM   2788 1HD2 LEU A 181      -7.611 -18.708 -32.237  1.00  1.11           H  
ATOM   2789 2HD2 LEU A 181      -7.212 -18.502 -30.514  1.00  1.11           H  
ATOM   2790 3HD2 LEU A 181      -5.950 -18.336 -31.747  1.00  1.11           H  
ATOM   2791  N   VAL A 182      -2.518 -21.211 -29.220  1.00  1.14           N  
ATOM   2792  CA  VAL A 182      -1.575 -21.474 -28.128  1.00  1.14           C  
ATOM   2793  C   VAL A 182      -0.313 -20.656 -28.303  1.00  1.14           C  
ATOM   2794  O   VAL A 182       0.194 -20.061 -27.351  1.00  1.14           O  
ATOM   2795  CB  VAL A 182      -1.216 -22.976 -28.096  1.00  1.14           C  
ATOM   2796  CG1 VAL A 182      -0.109 -23.282 -27.127  1.00  1.14           C  
ATOM   2797  CG2 VAL A 182      -2.389 -23.736 -27.694  1.00  1.14           C  
ATOM   2798  H   VAL A 182      -2.737 -21.971 -29.859  1.00  1.14           H  
ATOM   2799  HA  VAL A 182      -2.049 -21.202 -27.187  1.00  1.14           H  
ATOM   2800  HB  VAL A 182      -0.898 -23.272 -29.092  1.00  1.14           H  
ATOM   2801 1HG1 VAL A 182       0.110 -24.350 -27.152  1.00  1.14           H  
ATOM   2802 2HG1 VAL A 182       0.752 -22.731 -27.410  1.00  1.14           H  
ATOM   2803 3HG1 VAL A 182      -0.414 -23.005 -26.134  1.00  1.14           H  
ATOM   2804 1HG2 VAL A 182      -2.130 -24.770 -27.723  1.00  1.14           H  
ATOM   2805 2HG2 VAL A 182      -2.685 -23.445 -26.687  1.00  1.14           H  
ATOM   2806 3HG2 VAL A 182      -3.203 -23.555 -28.362  1.00  1.14           H  
ATOM   2807  N   SER A 183       0.189 -20.622 -29.532  1.00  1.19           N  
ATOM   2808  CA  SER A 183       1.392 -19.890 -29.859  1.00  1.19           C  
ATOM   2809  C   SER A 183       1.208 -18.397 -29.604  1.00  1.19           C  
ATOM   2810  O   SER A 183       2.069 -17.753 -28.994  1.00  1.19           O  
ATOM   2811  CB  SER A 183       1.706 -20.140 -31.312  1.00  1.19           C  
ATOM   2812  OG  SER A 183       1.982 -21.498 -31.520  1.00  1.19           O  
ATOM   2813  H   SER A 183      -0.272 -21.148 -30.274  1.00  1.19           H  
ATOM   2814  HA  SER A 183       2.206 -20.255 -29.239  1.00  1.19           H  
ATOM   2815 1HB  SER A 183       0.861 -19.840 -31.930  1.00  1.19           H  
ATOM   2816 2HB  SER A 183       2.551 -19.547 -31.614  1.00  1.19           H  
ATOM   2817  HG  SER A 183       1.115 -21.948 -31.385  1.00  1.19           H  
ATOM   2818  N   MET A 184       0.052 -17.852 -29.995  1.00  1.29           N  
ATOM   2819  CA  MET A 184      -0.185 -16.439 -29.747  1.00  1.29           C  
ATOM   2820  C   MET A 184      -0.291 -16.191 -28.248  1.00  1.29           C  
ATOM   2821  O   MET A 184       0.258 -15.208 -27.736  1.00  1.29           O  
ATOM   2822  CB  MET A 184      -1.459 -15.975 -30.441  1.00  1.29           C  
ATOM   2823  CG  MET A 184      -1.382 -15.920 -31.959  1.00  1.29           C  
ATOM   2824  SD  MET A 184      -2.820 -15.119 -32.680  1.00  1.29           S  
ATOM   2825  CE  MET A 184      -4.083 -16.301 -32.284  1.00  1.29           C  
ATOM   2826  H   MET A 184      -0.639 -18.413 -30.501  1.00  1.29           H  
ATOM   2827  HA  MET A 184       0.661 -15.869 -30.125  1.00  1.29           H  
ATOM   2828 1HB  MET A 184      -2.271 -16.660 -30.181  1.00  1.29           H  
ATOM   2829 2HB  MET A 184      -1.734 -14.987 -30.079  1.00  1.29           H  
ATOM   2830 1HG  MET A 184      -0.490 -15.373 -32.260  1.00  1.29           H  
ATOM   2831 2HG  MET A 184      -1.311 -16.931 -32.360  1.00  1.29           H  
ATOM   2832 1HE  MET A 184      -5.042 -15.958 -32.667  1.00  1.29           H  
ATOM   2833 2HE  MET A 184      -3.839 -17.247 -32.720  1.00  1.29           H  
ATOM   2834 3HE  MET A 184      -4.143 -16.413 -31.199  1.00  1.29           H  
ATOM   2835  N   ALA A 185      -0.965 -17.105 -27.530  1.00  1.42           N  
ATOM   2836  CA  ALA A 185      -1.095 -16.964 -26.091  1.00  1.42           C  
ATOM   2837  C   ALA A 185       0.268 -16.973 -25.447  1.00  1.42           C  
ATOM   2838  O   ALA A 185       0.518 -16.224 -24.507  1.00  1.42           O  
ATOM   2839  CB  ALA A 185      -1.931 -18.086 -25.510  1.00  1.42           C  
ATOM   2840  H   ALA A 185      -1.424 -17.893 -27.990  1.00  1.42           H  
ATOM   2841  HA  ALA A 185      -1.573 -16.009 -25.882  1.00  1.42           H  
ATOM   2842 1HB  ALA A 185      -2.023 -17.953 -24.434  1.00  1.42           H  
ATOM   2843 2HB  ALA A 185      -2.919 -18.075 -25.969  1.00  1.42           H  
ATOM   2844 3HB  ALA A 185      -1.451 -19.038 -25.716  1.00  1.42           H  
ATOM   2845  N   ALA A 186       1.168 -17.812 -25.956  1.00  1.60           N  
ATOM   2846  CA  ALA A 186       2.495 -17.903 -25.388  1.00  1.60           C  
ATOM   2847  C   ALA A 186       3.221 -16.603 -25.466  1.00  1.60           C  
ATOM   2848  O   ALA A 186       3.869 -16.189 -24.505  1.00  1.60           O  
ATOM   2849  CB  ALA A 186       3.299 -18.929 -26.105  1.00  1.60           C  
ATOM   2850  H   ALA A 186       0.908 -18.431 -26.723  1.00  1.60           H  
ATOM   2851  HA  ALA A 186       2.397 -18.170 -24.346  1.00  1.60           H  
ATOM   2852 1HB  ALA A 186       4.270 -18.965 -25.631  1.00  1.60           H  
ATOM   2853 2HB  ALA A 186       2.799 -19.892 -26.037  1.00  1.60           H  
ATOM   2854 3HB  ALA A 186       3.412 -18.653 -27.141  1.00  1.60           H  
ATOM   2855  N   VAL A 187       3.073 -15.916 -26.587  1.00  1.83           N  
ATOM   2856  CA  VAL A 187       3.739 -14.644 -26.731  1.00  1.83           C  
ATOM   2857  C   VAL A 187       3.190 -13.668 -25.712  1.00  1.83           C  
ATOM   2858  O   VAL A 187       3.941 -12.913 -25.113  1.00  1.83           O  
ATOM   2859  CB  VAL A 187       3.613 -14.107 -28.151  1.00  1.83           C  
ATOM   2860  CG1 VAL A 187       4.154 -12.692 -28.198  1.00  1.83           C  
ATOM   2861  CG2 VAL A 187       4.401 -15.025 -29.077  1.00  1.83           C  
ATOM   2862  H   VAL A 187       2.525 -16.314 -27.356  1.00  1.83           H  
ATOM   2863  HA  VAL A 187       4.797 -14.784 -26.530  1.00  1.83           H  
ATOM   2864  HB  VAL A 187       2.562 -14.084 -28.450  1.00  1.83           H  
ATOM   2865 1HG1 VAL A 187       4.073 -12.302 -29.212  1.00  1.83           H  
ATOM   2866 2HG1 VAL A 187       3.577 -12.064 -27.518  1.00  1.83           H  
ATOM   2867 3HG1 VAL A 187       5.198 -12.692 -27.888  1.00  1.83           H  
ATOM   2868 1HG2 VAL A 187       4.334 -14.665 -30.103  1.00  1.83           H  
ATOM   2869 2HG2 VAL A 187       5.438 -15.041 -28.762  1.00  1.83           H  
ATOM   2870 3HG2 VAL A 187       3.988 -16.028 -29.015  1.00  1.83           H  
ATOM   2871  N   VAL A 188       1.877 -13.683 -25.511  1.00  2.10           N  
ATOM   2872  CA  VAL A 188       1.263 -12.803 -24.526  1.00  2.10           C  
ATOM   2873  C   VAL A 188       1.731 -13.122 -23.094  1.00  2.10           C  
ATOM   2874  O   VAL A 188       2.038 -12.215 -22.317  1.00  2.10           O  
ATOM   2875  CB  VAL A 188      -0.269 -12.915 -24.608  1.00  2.10           C  
ATOM   2876  CG1 VAL A 188      -0.909 -12.156 -23.464  1.00  2.10           C  
ATOM   2877  CG2 VAL A 188      -0.732 -12.383 -25.952  1.00  2.10           C  
ATOM   2878  H   VAL A 188       1.298 -14.321 -26.064  1.00  2.10           H  
ATOM   2879  HA  VAL A 188       1.547 -11.780 -24.764  1.00  2.10           H  
ATOM   2880  HB  VAL A 188      -0.558 -13.956 -24.512  1.00  2.10           H  
ATOM   2881 1HG1 VAL A 188      -1.991 -12.252 -23.525  1.00  2.10           H  
ATOM   2882 2HG1 VAL A 188      -0.560 -12.570 -22.517  1.00  2.10           H  
ATOM   2883 3HG1 VAL A 188      -0.631 -11.106 -23.527  1.00  2.10           H  
ATOM   2884 1HG2 VAL A 188      -1.815 -12.472 -26.026  1.00  2.10           H  
ATOM   2885 2HG2 VAL A 188      -0.444 -11.338 -26.047  1.00  2.10           H  
ATOM   2886 3HG2 VAL A 188      -0.265 -12.960 -26.748  1.00  2.10           H  
ATOM   2887  N   VAL A 189       1.779 -14.412 -22.749  1.00  2.39           N  
ATOM   2888  CA  VAL A 189       2.205 -14.867 -21.424  1.00  2.39           C  
ATOM   2889  C   VAL A 189       3.681 -14.591 -21.121  1.00  2.39           C  
ATOM   2890  O   VAL A 189       4.018 -14.143 -20.024  1.00  2.39           O  
ATOM   2891  CB  VAL A 189       1.937 -16.384 -21.272  1.00  2.39           C  
ATOM   2892  CG1 VAL A 189       2.563 -16.922 -19.986  1.00  2.39           C  
ATOM   2893  CG2 VAL A 189       0.429 -16.642 -21.238  1.00  2.39           C  
ATOM   2894  H   VAL A 189       1.494 -15.104 -23.438  1.00  2.39           H  
ATOM   2895  HA  VAL A 189       1.602 -14.342 -20.686  1.00  2.39           H  
ATOM   2896  HB  VAL A 189       2.381 -16.908 -22.119  1.00  2.39           H  
ATOM   2897 1HG1 VAL A 189       2.364 -17.987 -19.901  1.00  2.39           H  
ATOM   2898 2HG1 VAL A 189       3.640 -16.755 -19.998  1.00  2.39           H  
ATOM   2899 3HG1 VAL A 189       2.130 -16.403 -19.143  1.00  2.39           H  
ATOM   2900 1HG2 VAL A 189       0.249 -17.714 -21.147  1.00  2.39           H  
ATOM   2901 2HG2 VAL A 189      -0.008 -16.123 -20.385  1.00  2.39           H  
ATOM   2902 3HG2 VAL A 189      -0.027 -16.276 -22.149  1.00  2.39           H  
ATOM   2903  N   ASN A 190       4.558 -14.884 -22.079  1.00  2.62           N  
ATOM   2904  CA  ASN A 190       5.990 -14.698 -21.896  1.00  2.62           C  
ATOM   2905  C   ASN A 190       6.691 -14.242 -23.180  1.00  2.62           C  
ATOM   2906  O   ASN A 190       7.402 -15.039 -23.791  1.00  2.62           O  
ATOM   2907  CB  ASN A 190       6.623 -15.992 -21.407  1.00  2.62           C  
ATOM   2908  CG  ASN A 190       8.089 -15.844 -21.055  1.00  2.62           C  
ATOM   2909  ND2 ASN A 190       8.752 -16.952 -20.815  1.00  2.62           N  
ATOM   2910  OD1 ASN A 190       8.620 -14.723 -21.001  1.00  2.62           O  
ATOM   2911  H   ASN A 190       4.220 -15.255 -22.966  1.00  2.62           H  
ATOM   2912  HA  ASN A 190       6.139 -13.954 -21.121  1.00  2.62           H  
ATOM   2913 1HB  ASN A 190       6.092 -16.348 -20.521  1.00  2.62           H  
ATOM   2914 2HB  ASN A 190       6.520 -16.761 -22.175  1.00  2.62           H  
ATOM   2915 1HD2 ASN A 190       9.720 -16.916 -20.573  1.00  2.62           H  
ATOM   2916 2HD2 ASN A 190       8.288 -17.864 -20.864  1.00  2.62           H  
ATOM   2917  N   PRO A 191       6.626 -12.952 -23.563  1.00  2.74           N  
ATOM   2918  CA  PRO A 191       7.079 -12.417 -24.847  1.00  2.74           C  
ATOM   2919  C   PRO A 191       8.589 -12.256 -24.965  1.00  2.74           C  
ATOM   2920  O   PRO A 191       9.083 -11.163 -25.244  1.00  2.74           O  
ATOM   2921  CB  PRO A 191       6.412 -11.035 -24.868  1.00  2.74           C  
ATOM   2922  CG  PRO A 191       6.366 -10.627 -23.407  1.00  2.74           C  
ATOM   2923  CD  PRO A 191       6.070 -11.931 -22.650  1.00  2.74           C  
ATOM   2924  HA  PRO A 191       6.690 -13.053 -25.657  1.00  2.74           H  
ATOM   2925 1HB  PRO A 191       7.017 -10.347 -25.475  1.00  2.74           H  
ATOM   2926 2HB  PRO A 191       5.428 -11.080 -25.338  1.00  2.74           H  
ATOM   2927 1HG  PRO A 191       7.322 -10.177 -23.111  1.00  2.74           H  
ATOM   2928 2HG  PRO A 191       5.589  -9.863 -23.251  1.00  2.74           H  
ATOM   2929 1HD  PRO A 191       6.605 -11.914 -21.695  1.00  2.74           H  
ATOM   2930 2HD  PRO A 191       4.980 -12.078 -22.527  1.00  2.74           H  
ATOM   2931  N   SER A 192       9.319 -13.342 -24.765  1.00  2.71           N  
ATOM   2932  CA  SER A 192      10.765 -13.320 -24.900  1.00  2.71           C  
ATOM   2933  C   SER A 192      11.122 -13.457 -26.368  1.00  2.71           C  
ATOM   2934  O   SER A 192      10.290 -13.866 -27.179  1.00  2.71           O  
ATOM   2935  CB  SER A 192      11.416 -14.442 -24.100  1.00  2.71           C  
ATOM   2936  OG  SER A 192      11.168 -15.729 -24.663  1.00  2.71           O  
ATOM   2937  H   SER A 192       8.840 -14.202 -24.521  1.00  2.71           H  
ATOM   2938  HA  SER A 192      11.141 -12.363 -24.536  1.00  2.71           H  
ATOM   2939 1HB  SER A 192      12.488 -14.270 -24.051  1.00  2.71           H  
ATOM   2940 2HB  SER A 192      11.036 -14.419 -23.078  1.00  2.71           H  
ATOM   2941  HG  SER A 192      10.228 -15.960 -24.496  1.00  2.71           H  
ATOM   2942  N   VAL A 193      12.376 -13.210 -26.722  1.00  2.53           N  
ATOM   2943  CA  VAL A 193      12.762 -13.388 -28.116  1.00  2.53           C  
ATOM   2944  C   VAL A 193      12.556 -14.833 -28.544  1.00  2.53           C  
ATOM   2945  O   VAL A 193      12.034 -15.108 -29.627  1.00  2.53           O  
ATOM   2946  CB  VAL A 193      14.231 -12.999 -28.325  1.00  2.53           C  
ATOM   2947  CG1 VAL A 193      14.668 -13.389 -29.720  1.00  2.53           C  
ATOM   2948  CG2 VAL A 193      14.391 -11.505 -28.105  1.00  2.53           C  
ATOM   2949  H   VAL A 193      13.044 -12.879 -26.041  1.00  2.53           H  
ATOM   2950  HA  VAL A 193      12.132 -12.747 -28.736  1.00  2.53           H  
ATOM   2951  HB  VAL A 193      14.855 -13.544 -27.619  1.00  2.53           H  
ATOM   2952 1HG1 VAL A 193      15.713 -13.122 -29.861  1.00  2.53           H  
ATOM   2953 2HG1 VAL A 193      14.546 -14.463 -29.844  1.00  2.53           H  
ATOM   2954 3HG1 VAL A 193      14.057 -12.866 -30.454  1.00  2.53           H  
ATOM   2955 1HG2 VAL A 193      15.435 -11.225 -28.247  1.00  2.53           H  
ATOM   2956 2HG2 VAL A 193      13.770 -10.964 -28.820  1.00  2.53           H  
ATOM   2957 3HG2 VAL A 193      14.082 -11.251 -27.092  1.00  2.53           H  
ATOM   2958  N   ARG A 194      12.968 -15.762 -27.685  1.00  2.24           N  
ATOM   2959  CA  ARG A 194      12.808 -17.171 -27.980  1.00  2.24           C  
ATOM   2960  C   ARG A 194      11.344 -17.571 -28.089  1.00  2.24           C  
ATOM   2961  O   ARG A 194      10.993 -18.347 -28.976  1.00  2.24           O  
ATOM   2962  CB  ARG A 194      13.487 -18.017 -26.922  1.00  2.24           C  
ATOM   2963  CG  ARG A 194      15.004 -17.999 -26.971  1.00  2.24           C  
ATOM   2964  CD  ARG A 194      15.585 -18.878 -25.927  1.00  2.24           C  
ATOM   2965  NE  ARG A 194      17.038 -18.888 -25.955  1.00  2.24           N  
ATOM   2966  CZ  ARG A 194      17.746 -19.652 -26.804  1.00  2.24           C  
ATOM   2967  NH1 ARG A 194      17.096 -20.388 -27.662  1.00  2.24           N1+
ATOM   2968  NH2 ARG A 194      19.066 -19.663 -26.778  1.00  2.24           N  
ATOM   2969  H   ARG A 194      13.382 -15.477 -26.810  1.00  2.24           H  
ATOM   2970  HA  ARG A 194      13.291 -17.375 -28.935  1.00  2.24           H  
ATOM   2971 1HB  ARG A 194      13.180 -17.670 -25.934  1.00  2.24           H  
ATOM   2972 2HB  ARG A 194      13.161 -19.053 -27.021  1.00  2.24           H  
ATOM   2973 1HG  ARG A 194      15.340 -18.352 -27.948  1.00  2.24           H  
ATOM   2974 2HG  ARG A 194      15.359 -16.980 -26.808  1.00  2.24           H  
ATOM   2975 1HD  ARG A 194      15.266 -18.530 -24.945  1.00  2.24           H  
ATOM   2976 2HD  ARG A 194      15.236 -19.899 -26.080  1.00  2.24           H  
ATOM   2977  HE  ARG A 194      17.539 -18.316 -25.288  1.00  2.24           H  
ATOM   2978 1HH1 ARG A 194      16.092 -20.344 -27.682  1.00  2.24           H  
ATOM   2979 2HH1 ARG A 194      17.594 -20.995 -28.323  1.00  2.24           H  
ATOM   2980 1HH2 ARG A 194      19.564 -19.091 -26.112  1.00  2.24           H  
ATOM   2981 2HH2 ARG A 194      19.576 -20.244 -27.429  1.00  2.24           H  
ATOM   2982  N   THR A 195      10.477 -17.006 -27.234  1.00  1.92           N  
ATOM   2983  CA  THR A 195       9.053 -17.355 -27.266  1.00  1.92           C  
ATOM   2984  C   THR A 195       8.451 -16.960 -28.590  1.00  1.92           C  
ATOM   2985  O   THR A 195       7.681 -17.710 -29.188  1.00  1.92           O  
ATOM   2986  CB  THR A 195       8.230 -16.631 -26.195  1.00  1.92           C  
ATOM   2987  CG2 THR A 195       6.758 -17.038 -26.318  1.00  1.92           C  
ATOM   2988  OG1 THR A 195       8.708 -16.961 -24.879  1.00  1.92           O  
ATOM   2989  H   THR A 195      10.808 -16.358 -26.524  1.00  1.92           H  
ATOM   2990  HA  THR A 195       8.950 -18.434 -27.142  1.00  1.92           H  
ATOM   2991  HB  THR A 195       8.311 -15.554 -26.342  1.00  1.92           H  
ATOM   2992  HG1 THR A 195       8.087 -16.572 -24.223  1.00  1.92           H  
ATOM   2993 1HG2 THR A 195       6.186 -16.516 -25.560  1.00  1.92           H  
ATOM   2994 2HG2 THR A 195       6.383 -16.776 -27.304  1.00  1.92           H  
ATOM   2995 3HG2 THR A 195       6.662 -18.113 -26.167  1.00  1.92           H  
ATOM   2996  N   VAL A 196       8.790 -15.762 -29.042  1.00  1.62           N  
ATOM   2997  CA  VAL A 196       8.275 -15.271 -30.298  1.00  1.62           C  
ATOM   2998  C   VAL A 196       8.783 -16.126 -31.456  1.00  1.62           C  
ATOM   2999  O   VAL A 196       8.005 -16.497 -32.339  1.00  1.62           O  
ATOM   3000  CB  VAL A 196       8.650 -13.798 -30.480  1.00  1.62           C  
ATOM   3001  CG1 VAL A 196       8.272 -13.343 -31.871  1.00  1.62           C  
ATOM   3002  CG2 VAL A 196       7.915 -12.967 -29.419  1.00  1.62           C  
ATOM   3003  H   VAL A 196       9.420 -15.176 -28.486  1.00  1.62           H  
ATOM   3004  HA  VAL A 196       7.191 -15.339 -30.276  1.00  1.62           H  
ATOM   3005  HB  VAL A 196       9.732 -13.683 -30.359  1.00  1.62           H  
ATOM   3006 1HG1 VAL A 196       8.546 -12.296 -31.996  1.00  1.62           H  
ATOM   3007 2HG1 VAL A 196       8.804 -13.948 -32.607  1.00  1.62           H  
ATOM   3008 3HG1 VAL A 196       7.197 -13.458 -32.012  1.00  1.62           H  
ATOM   3009 1HG2 VAL A 196       8.181 -11.918 -29.532  1.00  1.62           H  
ATOM   3010 2HG2 VAL A 196       6.848 -13.088 -29.555  1.00  1.62           H  
ATOM   3011 3HG2 VAL A 196       8.196 -13.306 -28.422  1.00  1.62           H  
ATOM   3012  N   ARG A 197      10.076 -16.471 -31.454  1.00  1.38           N  
ATOM   3013  CA  ARG A 197      10.605 -17.316 -32.519  1.00  1.38           C  
ATOM   3014  C   ARG A 197       9.933 -18.693 -32.517  1.00  1.38           C  
ATOM   3015  O   ARG A 197       9.583 -19.219 -33.580  1.00  1.38           O  
ATOM   3016  CB  ARG A 197      12.105 -17.479 -32.360  1.00  1.38           C  
ATOM   3017  CG  ARG A 197      12.922 -16.239 -32.664  1.00  1.38           C  
ATOM   3018  CD  ARG A 197      14.357 -16.449 -32.365  1.00  1.38           C  
ATOM   3019  NE  ARG A 197      15.154 -15.270 -32.675  1.00  1.38           N  
ATOM   3020  CZ  ARG A 197      16.438 -15.091 -32.309  1.00  1.38           C  
ATOM   3021  NH1 ARG A 197      17.059 -16.016 -31.615  1.00  1.38           N1+
ATOM   3022  NH2 ARG A 197      17.073 -13.980 -32.644  1.00  1.38           N  
ATOM   3023  H   ARG A 197      10.699 -16.132 -30.718  1.00  1.38           H  
ATOM   3024  HA  ARG A 197      10.407 -16.831 -33.474  1.00  1.38           H  
ATOM   3025 1HB  ARG A 197      12.328 -17.781 -31.337  1.00  1.38           H  
ATOM   3026 2HB  ARG A 197      12.448 -18.267 -33.021  1.00  1.38           H  
ATOM   3027 1HG  ARG A 197      12.823 -15.991 -33.719  1.00  1.38           H  
ATOM   3028 2HG  ARG A 197      12.560 -15.407 -32.062  1.00  1.38           H  
ATOM   3029 1HD  ARG A 197      14.472 -16.672 -31.303  1.00  1.38           H  
ATOM   3030 2HD  ARG A 197      14.735 -17.284 -32.953  1.00  1.38           H  
ATOM   3031  HE  ARG A 197      14.710 -14.533 -33.206  1.00  1.38           H  
ATOM   3032 1HH1 ARG A 197      16.573 -16.862 -31.355  1.00  1.38           H  
ATOM   3033 2HH1 ARG A 197      18.021 -15.881 -31.340  1.00  1.38           H  
ATOM   3034 1HH2 ARG A 197      16.597 -13.266 -33.177  1.00  1.38           H  
ATOM   3035 2HH2 ARG A 197      18.035 -13.847 -32.368  1.00  1.38           H  
ATOM   3036  N   GLU A 198       9.708 -19.245 -31.320  1.00  1.19           N  
ATOM   3037  CA  GLU A 198       9.061 -20.539 -31.139  1.00  1.19           C  
ATOM   3038  C   GLU A 198       7.646 -20.468 -31.682  1.00  1.19           C  
ATOM   3039  O   GLU A 198       7.207 -21.328 -32.452  1.00  1.19           O  
ATOM   3040  CB  GLU A 198       9.088 -20.897 -29.642  1.00  1.19           C  
ATOM   3041  CG  GLU A 198       8.505 -22.205 -29.244  1.00  1.19           C  
ATOM   3042  CD  GLU A 198       8.712 -22.513 -27.775  1.00  1.19           C  
ATOM   3043  OE1 GLU A 198       9.508 -21.855 -27.156  1.00  1.19           O  
ATOM   3044  OE2 GLU A 198       8.043 -23.381 -27.255  1.00  1.19           O1-
ATOM   3045  H   GLU A 198      10.029 -18.757 -30.487  1.00  1.19           H  
ATOM   3046  HA  GLU A 198       9.613 -21.293 -31.699  1.00  1.19           H  
ATOM   3047 1HB  GLU A 198      10.114 -20.881 -29.287  1.00  1.19           H  
ATOM   3048 2HB  GLU A 198       8.553 -20.133 -29.088  1.00  1.19           H  
ATOM   3049 1HG  GLU A 198       7.469 -22.225 -29.494  1.00  1.19           H  
ATOM   3050 2HG  GLU A 198       8.974 -22.933 -29.805  1.00  1.19           H  
ATOM   3051  N   ALA A 199       6.940 -19.395 -31.321  1.00  1.06           N  
ATOM   3052  CA  ALA A 199       5.586 -19.174 -31.778  1.00  1.06           C  
ATOM   3053  C   ALA A 199       5.556 -19.094 -33.299  1.00  1.06           C  
ATOM   3054  O   ALA A 199       4.651 -19.636 -33.934  1.00  1.06           O  
ATOM   3055  CB  ALA A 199       5.044 -17.895 -31.158  1.00  1.06           C  
ATOM   3056  H   ALA A 199       7.349 -18.719 -30.681  1.00  1.06           H  
ATOM   3057  HA  ALA A 199       4.975 -20.020 -31.467  1.00  1.06           H  
ATOM   3058 1HB  ALA A 199       4.022 -17.722 -31.481  1.00  1.06           H  
ATOM   3059 2HB  ALA A 199       5.070 -17.989 -30.072  1.00  1.06           H  
ATOM   3060 3HB  ALA A 199       5.661 -17.057 -31.463  1.00  1.06           H  
ATOM   3061  N   GLY A 200       6.578 -18.460 -33.885  1.00  0.97           N  
ATOM   3062  CA  GLY A 200       6.729 -18.314 -35.328  1.00  0.97           C  
ATOM   3063  C   GLY A 200       6.836 -19.666 -36.028  1.00  0.97           C  
ATOM   3064  O   GLY A 200       6.136 -19.928 -37.015  1.00  0.97           O  
ATOM   3065  H   GLY A 200       7.277 -18.015 -33.292  1.00  0.97           H  
ATOM   3066 1HA  GLY A 200       5.882 -17.756 -35.725  1.00  0.97           H  
ATOM   3067 2HA  GLY A 200       7.627 -17.729 -35.527  1.00  0.97           H  
ATOM   3068  N   ILE A 201       7.710 -20.534 -35.517  1.00  0.91           N  
ATOM   3069  CA  ILE A 201       7.928 -21.858 -36.105  1.00  0.91           C  
ATOM   3070  C   ILE A 201       6.648 -22.688 -36.060  1.00  0.91           C  
ATOM   3071  O   ILE A 201       6.270 -23.331 -37.047  1.00  0.91           O  
ATOM   3072  CB  ILE A 201       9.013 -22.620 -35.318  1.00  0.91           C  
ATOM   3073  CG1 ILE A 201      10.400 -21.972 -35.495  1.00  0.91           C  
ATOM   3074  CG2 ILE A 201       9.053 -24.100 -35.744  1.00  0.91           C  
ATOM   3075  CD1 ILE A 201      11.452 -22.502 -34.498  1.00  0.91           C  
ATOM   3076  H   ILE A 201       8.263 -20.244 -34.704  1.00  0.91           H  
ATOM   3077  HA  ILE A 201       8.236 -21.741 -37.141  1.00  0.91           H  
ATOM   3078  HB  ILE A 201       8.771 -22.546 -34.269  1.00  0.91           H  
ATOM   3079 1HG1 ILE A 201      10.752 -22.164 -36.506  1.00  0.91           H  
ATOM   3080 2HG1 ILE A 201      10.307 -20.896 -35.357  1.00  0.91           H  
ATOM   3081 1HG2 ILE A 201       9.799 -24.620 -35.154  1.00  0.91           H  
ATOM   3082 2HG2 ILE A 201       8.082 -24.557 -35.573  1.00  0.91           H  
ATOM   3083 3HG2 ILE A 201       9.311 -24.170 -36.793  1.00  0.91           H  
ATOM   3084 1HD1 ILE A 201      12.405 -22.006 -34.671  1.00  0.91           H  
ATOM   3085 2HD1 ILE A 201      11.119 -22.294 -33.480  1.00  0.91           H  
ATOM   3086 3HD1 ILE A 201      11.573 -23.575 -34.628  1.00  0.91           H  
ATOM   3087  N   LEU A 202       5.988 -22.676 -34.907  1.00  0.87           N  
ATOM   3088  CA  LEU A 202       4.771 -23.440 -34.701  1.00  0.87           C  
ATOM   3089  C   LEU A 202       3.603 -22.889 -35.514  1.00  0.87           C  
ATOM   3090  O   LEU A 202       2.852 -23.653 -36.127  1.00  0.87           O  
ATOM   3091  CB  LEU A 202       4.457 -23.375 -33.229  1.00  0.87           C  
ATOM   3092  CG  LEU A 202       5.461 -24.056 -32.358  1.00  0.87           C  
ATOM   3093  CD1 LEU A 202       5.193 -23.677 -30.982  1.00  0.87           C  
ATOM   3094  CD2 LEU A 202       5.427 -25.589 -32.521  1.00  0.87           C  
ATOM   3095  H   LEU A 202       6.359 -22.123 -34.128  1.00  0.87           H  
ATOM   3096  HA  LEU A 202       4.953 -24.470 -34.997  1.00  0.87           H  
ATOM   3097 1HB  LEU A 202       4.431 -22.322 -32.932  1.00  0.87           H  
ATOM   3098 2HB  LEU A 202       3.493 -23.790 -33.054  1.00  0.87           H  
ATOM   3099  HG  LEU A 202       6.425 -23.689 -32.622  1.00  0.87           H  
ATOM   3100 1HD1 LEU A 202       5.938 -24.103 -30.362  1.00  0.87           H  
ATOM   3101 2HD1 LEU A 202       5.238 -22.593 -30.906  1.00  0.87           H  
ATOM   3102 3HD1 LEU A 202       4.220 -24.026 -30.690  1.00  0.87           H  
ATOM   3103 1HD2 LEU A 202       6.183 -26.038 -31.878  1.00  0.87           H  
ATOM   3104 2HD2 LEU A 202       4.447 -25.969 -32.245  1.00  0.87           H  
ATOM   3105 3HD2 LEU A 202       5.637 -25.845 -33.548  1.00  0.87           H  
ATOM   3106  N   THR A 203       3.489 -21.556 -35.575  1.00  0.85           N  
ATOM   3107  CA  THR A 203       2.427 -20.903 -36.320  1.00  0.85           C  
ATOM   3108  C   THR A 203       2.590 -21.203 -37.788  1.00  0.85           C  
ATOM   3109  O   THR A 203       1.616 -21.514 -38.468  1.00  0.85           O  
ATOM   3110  CB  THR A 203       2.423 -19.379 -36.125  1.00  0.85           C  
ATOM   3111  CG2 THR A 203       1.314 -18.750 -36.961  1.00  0.85           C  
ATOM   3112  OG1 THR A 203       2.221 -19.074 -34.748  1.00  0.85           O  
ATOM   3113  H   THR A 203       4.133 -20.965 -35.054  1.00  0.85           H  
ATOM   3114  HA  THR A 203       1.470 -21.302 -35.988  1.00  0.85           H  
ATOM   3115  HB  THR A 203       3.389 -18.976 -36.436  1.00  0.85           H  
ATOM   3116  HG1 THR A 203       3.016 -19.373 -34.259  1.00  0.85           H  
ATOM   3117 1HG2 THR A 203       1.325 -17.672 -36.820  1.00  0.85           H  
ATOM   3118 2HG2 THR A 203       1.481 -18.984 -38.014  1.00  0.85           H  
ATOM   3119 3HG2 THR A 203       0.359 -19.139 -36.655  1.00  0.85           H  
ATOM   3120  N   THR A 204       3.831 -21.121 -38.276  1.00  0.84           N  
ATOM   3121  CA  THR A 204       4.114 -21.401 -39.667  1.00  0.84           C  
ATOM   3122  C   THR A 204       3.726 -22.824 -39.989  1.00  0.84           C  
ATOM   3123  O   THR A 204       3.032 -23.076 -40.974  1.00  0.84           O  
ATOM   3124  CB  THR A 204       5.610 -21.223 -39.977  1.00  0.84           C  
ATOM   3125  CG2 THR A 204       5.890 -21.618 -41.429  1.00  0.84           C  
ATOM   3126  OG1 THR A 204       5.992 -19.861 -39.739  1.00  0.84           O  
ATOM   3127  H   THR A 204       4.602 -20.839 -37.673  1.00  0.84           H  
ATOM   3128  HA  THR A 204       3.531 -20.728 -40.290  1.00  0.84           H  
ATOM   3129  HB  THR A 204       6.195 -21.868 -39.318  1.00  0.84           H  
ATOM   3130  HG1 THR A 204       5.967 -19.697 -38.766  1.00  0.84           H  
ATOM   3131 1HG2 THR A 204       6.950 -21.498 -41.638  1.00  0.84           H  
ATOM   3132 2HG2 THR A 204       5.605 -22.662 -41.582  1.00  0.84           H  
ATOM   3133 3HG2 THR A 204       5.314 -20.984 -42.099  1.00  0.84           H  
ATOM   3134  N   ALA A 205       4.115 -23.766 -39.133  1.00  0.83           N  
ATOM   3135  CA  ALA A 205       3.784 -25.151 -39.387  1.00  0.83           C  
ATOM   3136  C   ALA A 205       2.286 -25.349 -39.489  1.00  0.83           C  
ATOM   3137  O   ALA A 205       1.773 -26.022 -40.398  1.00  0.83           O  
ATOM   3138  CB  ALA A 205       4.307 -25.996 -38.251  1.00  0.83           C  
ATOM   3139  H   ALA A 205       4.688 -23.528 -38.320  1.00  0.83           H  
ATOM   3140  HA  ALA A 205       4.242 -25.440 -40.327  1.00  0.83           H  
ATOM   3141 1HB  ALA A 205       4.092 -27.050 -38.437  1.00  0.83           H  
ATOM   3142 2HB  ALA A 205       5.360 -25.839 -38.167  1.00  0.83           H  
ATOM   3143 3HB  ALA A 205       3.833 -25.689 -37.324  1.00  0.83           H  
ATOM   3144  N   ALA A 206       1.575 -24.713 -38.562  1.00  0.83           N  
ATOM   3145  CA  ALA A 206       0.141 -24.811 -38.518  1.00  0.83           C  
ATOM   3146  C   ALA A 206      -0.504 -24.193 -39.733  1.00  0.83           C  
ATOM   3147  O   ALA A 206      -1.413 -24.776 -40.324  1.00  0.83           O  
ATOM   3148  CB  ALA A 206      -0.347 -24.130 -37.276  1.00  0.83           C  
ATOM   3149  H   ALA A 206       2.050 -24.174 -37.838  1.00  0.83           H  
ATOM   3150  HA  ALA A 206      -0.124 -25.857 -38.499  1.00  0.83           H  
ATOM   3151 1HB  ALA A 206      -1.428 -24.221 -37.215  1.00  0.83           H  
ATOM   3152 2HB  ALA A 206       0.099 -24.584 -36.408  1.00  0.83           H  
ATOM   3153 3HB  ALA A 206      -0.063 -23.089 -37.317  1.00  0.83           H  
ATOM   3154  N   ALA A 207      -0.013 -23.026 -40.142  1.00  0.83           N  
ATOM   3155  CA  ALA A 207      -0.572 -22.326 -41.279  1.00  0.83           C  
ATOM   3156  C   ALA A 207      -0.403 -23.131 -42.549  1.00  0.83           C  
ATOM   3157  O   ALA A 207      -1.359 -23.315 -43.302  1.00  0.83           O  
ATOM   3158  CB  ALA A 207       0.097 -20.980 -41.417  1.00  0.83           C  
ATOM   3159  H   ALA A 207       0.748 -22.593 -39.626  1.00  0.83           H  
ATOM   3160  HA  ALA A 207      -1.636 -22.185 -41.104  1.00  0.83           H  
ATOM   3161 1HB  ALA A 207      -0.337 -20.452 -42.245  1.00  0.83           H  
ATOM   3162 2HB  ALA A 207      -0.048 -20.409 -40.501  1.00  0.83           H  
ATOM   3163 3HB  ALA A 207       1.164 -21.124 -41.590  1.00  0.83           H  
ATOM   3164  N   VAL A 208       0.782 -23.718 -42.731  1.00  0.84           N  
ATOM   3165  CA  VAL A 208       1.036 -24.519 -43.914  1.00  0.84           C  
ATOM   3166  C   VAL A 208       0.118 -25.710 -43.932  1.00  0.84           C  
ATOM   3167  O   VAL A 208      -0.523 -26.000 -44.942  1.00  0.84           O  
ATOM   3168  CB  VAL A 208       2.499 -25.002 -43.952  1.00  0.84           C  
ATOM   3169  CG1 VAL A 208       2.687 -26.024 -45.080  1.00  0.84           C  
ATOM   3170  CG2 VAL A 208       3.425 -23.802 -44.166  1.00  0.84           C  
ATOM   3171  H   VAL A 208       1.532 -23.562 -42.056  1.00  0.84           H  
ATOM   3172  HA  VAL A 208       0.844 -23.917 -44.796  1.00  0.84           H  
ATOM   3173  HB  VAL A 208       2.741 -25.488 -43.002  1.00  0.84           H  
ATOM   3174 1HG1 VAL A 208       3.719 -26.367 -45.095  1.00  0.84           H  
ATOM   3175 2HG1 VAL A 208       2.028 -26.876 -44.915  1.00  0.84           H  
ATOM   3176 3HG1 VAL A 208       2.445 -25.562 -46.039  1.00  0.84           H  
ATOM   3177 1HG2 VAL A 208       4.461 -24.141 -44.178  1.00  0.84           H  
ATOM   3178 2HG2 VAL A 208       3.183 -23.324 -45.114  1.00  0.84           H  
ATOM   3179 3HG2 VAL A 208       3.291 -23.089 -43.366  1.00  0.84           H  
ATOM   3180  N   THR A 209      -0.001 -26.373 -42.798  1.00  0.88           N  
ATOM   3181  CA  THR A 209      -0.843 -27.534 -42.724  1.00  0.88           C  
ATOM   3182  C   THR A 209      -2.305 -27.187 -43.003  1.00  0.88           C  
ATOM   3183  O   THR A 209      -2.971 -27.856 -43.791  1.00  0.88           O  
ATOM   3184  CB  THR A 209      -0.693 -28.183 -41.354  1.00  0.88           C  
ATOM   3185  CG2 THR A 209      -1.551 -29.407 -41.291  1.00  0.88           C  
ATOM   3186  OG1 THR A 209       0.676 -28.565 -41.150  1.00  0.88           O  
ATOM   3187  H   THR A 209       0.537 -26.095 -41.972  1.00  0.88           H  
ATOM   3188  HA  THR A 209      -0.525 -28.235 -43.487  1.00  0.88           H  
ATOM   3189  HB  THR A 209      -0.980 -27.471 -40.582  1.00  0.88           H  
ATOM   3190  HG1 THR A 209       1.223 -27.748 -40.999  1.00  0.88           H  
ATOM   3191 1HG2 THR A 209      -1.429 -29.871 -40.323  1.00  0.88           H  
ATOM   3192 2HG2 THR A 209      -2.597 -29.131 -41.441  1.00  0.88           H  
ATOM   3193 3HG2 THR A 209      -1.241 -30.100 -42.070  1.00  0.88           H  
ATOM   3194  N   LEU A 210      -2.806 -26.105 -42.419  1.00  0.96           N  
ATOM   3195  CA  LEU A 210      -4.190 -25.714 -42.657  1.00  0.96           C  
ATOM   3196  C   LEU A 210      -4.427 -25.365 -44.134  1.00  0.96           C  
ATOM   3197  O   LEU A 210      -5.496 -25.647 -44.680  1.00  0.96           O  
ATOM   3198  CB  LEU A 210      -4.547 -24.539 -41.735  1.00  0.96           C  
ATOM   3199  CG  LEU A 210      -4.630 -24.914 -40.223  1.00  0.96           C  
ATOM   3200  CD1 LEU A 210      -4.759 -23.668 -39.369  1.00  0.96           C  
ATOM   3201  CD2 LEU A 210      -5.814 -25.826 -40.008  1.00  0.96           C  
ATOM   3202  H   LEU A 210      -2.232 -25.558 -41.779  1.00  0.96           H  
ATOM   3203  HA  LEU A 210      -4.830 -26.556 -42.402  1.00  0.96           H  
ATOM   3204 1HB  LEU A 210      -3.777 -23.769 -41.849  1.00  0.96           H  
ATOM   3205 2HB  LEU A 210      -5.503 -24.124 -42.041  1.00  0.96           H  
ATOM   3206  HG  LEU A 210      -3.729 -25.430 -39.936  1.00  0.96           H  
ATOM   3207 1HD1 LEU A 210      -4.804 -23.954 -38.317  1.00  0.96           H  
ATOM   3208 2HD1 LEU A 210      -3.891 -23.030 -39.535  1.00  0.96           H  
ATOM   3209 3HD1 LEU A 210      -5.665 -23.132 -39.639  1.00  0.96           H  
ATOM   3210 1HD2 LEU A 210      -5.874 -26.106 -38.961  1.00  0.96           H  
ATOM   3211 2HD2 LEU A 210      -6.730 -25.312 -40.296  1.00  0.96           H  
ATOM   3212 3HD2 LEU A 210      -5.687 -26.715 -40.616  1.00  0.96           H  
ATOM   3213  N   TRP A 211      -3.434 -24.750 -44.782  1.00  1.10           N  
ATOM   3214  CA  TRP A 211      -3.531 -24.380 -46.191  1.00  1.10           C  
ATOM   3215  C   TRP A 211      -3.439 -25.571 -47.160  1.00  1.10           C  
ATOM   3216  O   TRP A 211      -4.142 -25.607 -48.174  1.00  1.10           O  
ATOM   3217  CB  TRP A 211      -2.387 -23.430 -46.552  1.00  1.10           C  
ATOM   3218  CG  TRP A 211      -2.456 -22.086 -45.905  1.00  1.10           C  
ATOM   3219  CD1 TRP A 211      -3.560 -21.436 -45.447  1.00  1.10           C  
ATOM   3220  CD2 TRP A 211      -1.329 -21.225 -45.613  1.00  1.10           C  
ATOM   3221  CE2 TRP A 211      -1.837 -20.084 -44.995  1.00  1.10           C  
ATOM   3222  CE3 TRP A 211       0.052 -21.336 -45.824  1.00  1.10           C  
ATOM   3223  NE1 TRP A 211      -3.201 -20.225 -44.901  1.00  1.10           N  
ATOM   3224  CZ2 TRP A 211      -1.015 -19.048 -44.583  1.00  1.10           C  
ATOM   3225  CZ3 TRP A 211       0.877 -20.306 -45.408  1.00  1.10           C  
ATOM   3226  CH2 TRP A 211       0.359 -19.189 -44.805  1.00  1.10           C  
ATOM   3227  H   TRP A 211      -2.583 -24.506 -44.276  1.00  1.10           H  
ATOM   3228  HA  TRP A 211      -4.484 -23.879 -46.345  1.00  1.10           H  
ATOM   3229 1HB  TRP A 211      -1.442 -23.891 -46.263  1.00  1.10           H  
ATOM   3230 2HB  TRP A 211      -2.360 -23.292 -47.631  1.00  1.10           H  
ATOM   3231  HD1 TRP A 211      -4.577 -21.819 -45.504  1.00  1.10           H  
ATOM   3232  HE1 TRP A 211      -3.833 -19.554 -44.494  1.00  1.10           H  
ATOM   3233  HE3 TRP A 211       0.465 -22.219 -46.307  1.00  1.10           H  
ATOM   3234  HZ2 TRP A 211      -1.408 -18.154 -44.100  1.00  1.10           H  
ATOM   3235  HZ3 TRP A 211       1.949 -20.403 -45.576  1.00  1.10           H  
ATOM   3236  HH2 TRP A 211       1.036 -18.394 -44.491  1.00  1.10           H  
ATOM   3237  N   GLU A 212      -2.546 -26.525 -46.862  1.00  1.30           N  
ATOM   3238  CA  GLU A 212      -2.254 -27.635 -47.771  1.00  1.30           C  
ATOM   3239  C   GLU A 212      -2.845 -29.011 -47.436  1.00  1.30           C  
ATOM   3240  O   GLU A 212      -2.929 -29.866 -48.316  1.00  1.30           O  
ATOM   3241  CB  GLU A 212      -0.733 -27.796 -47.884  1.00  1.30           C  
ATOM   3242  CG  GLU A 212      -0.011 -26.584 -48.482  1.00  1.30           C  
ATOM   3243  CD  GLU A 212       1.476 -26.785 -48.577  1.00  1.30           C  
ATOM   3244  OE1 GLU A 212       1.935 -27.770 -48.066  1.00  1.30           O  
ATOM   3245  OE2 GLU A 212       2.147 -25.961 -49.159  1.00  1.30           O1-
ATOM   3246  H   GLU A 212      -2.003 -26.433 -46.005  1.00  1.30           H  
ATOM   3247  HA  GLU A 212      -2.637 -27.354 -48.751  1.00  1.30           H  
ATOM   3248 1HB  GLU A 212      -0.316 -27.967 -46.888  1.00  1.30           H  
ATOM   3249 2HB  GLU A 212      -0.499 -28.669 -48.491  1.00  1.30           H  
ATOM   3250 1HG  GLU A 212      -0.413 -26.380 -49.473  1.00  1.30           H  
ATOM   3251 2HG  GLU A 212      -0.213 -25.717 -47.848  1.00  1.30           H  
ATOM   3252  N   ASN A 213      -3.101 -29.302 -46.161  1.00  1.58           N  
ATOM   3253  CA  ASN A 213      -3.609 -30.587 -45.614  1.00  1.58           C  
ATOM   3254  C   ASN A 213      -2.625 -31.778 -45.701  1.00  1.58           C  
ATOM   3255  O   ASN A 213      -2.606 -32.643 -44.814  1.00  1.58           O  
ATOM   3256  CB  ASN A 213      -4.909 -30.984 -46.295  1.00  1.58           C  
ATOM   3257  CG  ASN A 213      -5.995 -29.988 -46.096  1.00  1.58           C  
ATOM   3258  ND2 ASN A 213      -6.711 -29.716 -47.159  1.00  1.58           N  
ATOM   3259  OD1 ASN A 213      -6.197 -29.452 -45.003  1.00  1.58           O  
ATOM   3260  H   ASN A 213      -2.981 -28.567 -45.470  1.00  1.58           H  
ATOM   3261  HA  ASN A 213      -3.817 -30.427 -44.555  1.00  1.58           H  
ATOM   3262 1HB  ASN A 213      -4.762 -31.141 -47.358  1.00  1.58           H  
ATOM   3263 2HB  ASN A 213      -5.244 -31.936 -45.881  1.00  1.58           H  
ATOM   3264 1HD2 ASN A 213      -7.449 -29.046 -47.110  1.00  1.58           H  
ATOM   3265 2HD2 ASN A 213      -6.507 -30.172 -48.028  1.00  1.58           H  
ATOM   3266  N   GLY A 214      -1.750 -31.774 -46.709  1.00  1.92           N  
ATOM   3267  CA  GLY A 214      -0.686 -32.762 -46.844  1.00  1.92           C  
ATOM   3268  C   GLY A 214       0.578 -32.262 -46.153  1.00  1.92           C  
ATOM   3269  O   GLY A 214       1.394 -33.045 -45.668  1.00  1.92           O  
ATOM   3270  H   GLY A 214      -1.883 -31.074 -47.428  1.00  1.92           H  
ATOM   3271 1HA  GLY A 214      -1.002 -33.709 -46.411  1.00  1.92           H  
ATOM   3272 2HA  GLY A 214      -0.484 -32.936 -47.899  1.00  1.92           H  
ATOM   3273  N   ALA A 215       0.701 -30.941 -46.078  1.00  2.25           N  
ATOM   3274  CA  ALA A 215       1.848 -30.250 -45.496  1.00  2.25           C  
ATOM   3275  C   ALA A 215       3.157 -30.830 -46.031  1.00  2.25           C  
ATOM   3276  O   ALA A 215       3.321 -31.010 -47.240  1.00  2.25           O  
ATOM   3277  CB  ALA A 215       1.801 -30.336 -43.972  1.00  2.25           C  
ATOM   3278  H   ALA A 215      -0.032 -30.378 -46.483  1.00  2.25           H  
ATOM   3279  HA  ALA A 215       1.796 -29.202 -45.798  1.00  2.25           H  
ATOM   3280 1HB  ALA A 215       2.632 -29.777 -43.532  1.00  2.25           H  
ATOM   3281 2HB  ALA A 215       0.882 -29.914 -43.622  1.00  2.25           H  
ATOM   3282 3HB  ALA A 215       1.854 -31.378 -43.655  1.00  2.25           H  
ATOM   3283  N   SER A 216       4.083 -31.127 -45.124  1.00  2.46           N  
ATOM   3284  CA  SER A 216       5.373 -31.694 -45.472  1.00  2.46           C  
ATOM   3285  C   SER A 216       6.024 -32.327 -44.258  1.00  2.46           C  
ATOM   3286  O   SER A 216       5.620 -32.063 -43.129  1.00  2.46           O  
ATOM   3287  CB  SER A 216       6.280 -30.627 -46.057  1.00  2.46           C  
ATOM   3288  OG  SER A 216       6.625 -29.636 -45.107  1.00  2.46           O  
ATOM   3289  H   SER A 216       3.882 -30.969 -44.152  1.00  2.46           H  
ATOM   3290  HA  SER A 216       5.215 -32.472 -46.221  1.00  2.46           H  
ATOM   3291 1HB  SER A 216       7.188 -31.096 -46.438  1.00  2.46           H  
ATOM   3292 2HB  SER A 216       5.785 -30.156 -46.904  1.00  2.46           H  
ATOM   3293  HG  SER A 216       7.180 -29.006 -45.592  1.00  2.46           H  
ATOM   3294  N   SER A 217       7.093 -33.094 -44.480  1.00  2.47           N  
ATOM   3295  CA  SER A 217       7.864 -33.683 -43.381  1.00  2.47           C  
ATOM   3296  C   SER A 217       8.563 -32.612 -42.536  1.00  2.47           C  
ATOM   3297  O   SER A 217       9.009 -32.887 -41.423  1.00  2.47           O  
ATOM   3298  CB  SER A 217       8.886 -34.661 -43.924  1.00  2.47           C  
ATOM   3299  OG  SER A 217       9.901 -34.003 -44.635  1.00  2.47           O  
ATOM   3300  H   SER A 217       7.375 -33.281 -45.432  1.00  2.47           H  
ATOM   3301  HA  SER A 217       7.175 -34.225 -42.732  1.00  2.47           H  
ATOM   3302 1HB  SER A 217       9.317 -35.233 -43.104  1.00  2.47           H  
ATOM   3303 2HB  SER A 217       8.384 -35.367 -44.582  1.00  2.47           H  
ATOM   3304  HG  SER A 217      10.459 -33.582 -43.971  1.00  2.47           H  
ATOM   3305  N   VAL A 218       8.672 -31.407 -43.101  1.00  2.31           N  
ATOM   3306  CA  VAL A 218       9.268 -30.248 -42.456  1.00  2.31           C  
ATOM   3307  C   VAL A 218       8.264 -29.487 -41.609  1.00  2.31           C  
ATOM   3308  O   VAL A 218       8.569 -29.069 -40.496  1.00  2.31           O  
ATOM   3309  CB  VAL A 218       9.832 -29.256 -43.478  1.00  2.31           C  
ATOM   3310  CG1 VAL A 218      10.328 -27.997 -42.739  1.00  2.31           C  
ATOM   3311  CG2 VAL A 218      10.944 -29.915 -44.263  1.00  2.31           C  
ATOM   3312  H   VAL A 218       8.288 -31.296 -44.028  1.00  2.31           H  
ATOM   3313  HA  VAL A 218      10.082 -30.596 -41.832  1.00  2.31           H  
ATOM   3314  HB  VAL A 218       9.038 -28.945 -44.155  1.00  2.31           H  
ATOM   3315 1HG1 VAL A 218      10.714 -27.278 -43.460  1.00  2.31           H  
ATOM   3316 2HG1 VAL A 218       9.503 -27.545 -42.191  1.00  2.31           H  
ATOM   3317 3HG1 VAL A 218      11.117 -28.269 -42.040  1.00  2.31           H  
ATOM   3318 1HG2 VAL A 218      11.341 -29.209 -44.992  1.00  2.31           H  
ATOM   3319 2HG2 VAL A 218      11.737 -30.219 -43.580  1.00  2.31           H  
ATOM   3320 3HG2 VAL A 218      10.554 -30.792 -44.781  1.00  2.31           H  
ATOM   3321  N   TRP A 219       7.074 -29.269 -42.156  1.00  2.04           N  
ATOM   3322  CA  TRP A 219       6.092 -28.467 -41.450  1.00  2.04           C  
ATOM   3323  C   TRP A 219       4.986 -29.216 -40.720  1.00  2.04           C  
ATOM   3324  O   TRP A 219       3.909 -28.666 -40.509  1.00  2.04           O  
ATOM   3325  CB  TRP A 219       5.491 -27.419 -42.370  1.00  2.04           C  
ATOM   3326  CG  TRP A 219       6.483 -26.366 -42.717  1.00  2.04           C  
ATOM   3327  CD1 TRP A 219       6.946 -25.999 -43.940  1.00  2.04           C  
ATOM   3328  CD2 TRP A 219       7.217 -25.584 -41.757  1.00  2.04           C  
ATOM   3329  CE2 TRP A 219       8.061 -24.746 -42.464  1.00  2.04           C  
ATOM   3330  CE3 TRP A 219       7.225 -25.546 -40.377  1.00  2.04           C  
ATOM   3331  NE1 TRP A 219       7.886 -25.001 -43.802  1.00  2.04           N  
ATOM   3332  CZ2 TRP A 219       8.906 -23.850 -41.820  1.00  2.04           C  
ATOM   3333  CZ3 TRP A 219       8.052 -24.666 -39.720  1.00  2.04           C  
ATOM   3334  CH2 TRP A 219       8.874 -23.831 -40.415  1.00  2.04           C  
ATOM   3335  H   TRP A 219       6.857 -29.630 -43.083  1.00  2.04           H  
ATOM   3336  HA  TRP A 219       6.630 -27.913 -40.683  1.00  2.04           H  
ATOM   3337 1HB  TRP A 219       5.167 -27.900 -43.294  1.00  2.04           H  
ATOM   3338 2HB  TRP A 219       4.618 -26.973 -41.915  1.00  2.04           H  
ATOM   3339  HD1 TRP A 219       6.613 -26.420 -44.887  1.00  2.04           H  
ATOM   3340  HE1 TRP A 219       8.378 -24.544 -44.556  1.00  2.04           H  
ATOM   3341  HE3 TRP A 219       6.587 -26.217 -39.837  1.00  2.04           H  
ATOM   3342  HZ2 TRP A 219       9.573 -23.185 -42.369  1.00  2.04           H  
ATOM   3343  HZ3 TRP A 219       8.028 -24.658 -38.631  1.00  2.04           H  
ATOM   3344  HH2 TRP A 219       9.517 -23.144 -39.867  1.00  2.04           H  
ATOM   3345  N   ASN A 220       5.214 -30.464 -40.351  1.00  1.77           N  
ATOM   3346  CA  ASN A 220       4.193 -31.152 -39.581  1.00  1.77           C  
ATOM   3347  C   ASN A 220       4.407 -30.798 -38.106  1.00  1.77           C  
ATOM   3348  O   ASN A 220       5.366 -30.094 -37.777  1.00  1.77           O  
ATOM   3349  CB  ASN A 220       4.265 -32.643 -39.835  1.00  1.77           C  
ATOM   3350  CG  ASN A 220       5.513 -33.233 -39.299  1.00  1.77           C  
ATOM   3351  ND2 ASN A 220       5.919 -34.368 -39.812  1.00  1.77           N  
ATOM   3352  OD1 ASN A 220       6.108 -32.628 -38.402  1.00  1.77           O  
ATOM   3353  H   ASN A 220       6.091 -30.912 -40.586  1.00  1.77           H  
ATOM   3354  HA  ASN A 220       3.207 -30.786 -39.877  1.00  1.77           H  
ATOM   3355 1HB  ASN A 220       3.410 -33.141 -39.383  1.00  1.77           H  
ATOM   3356 2HB  ASN A 220       4.225 -32.826 -40.913  1.00  1.77           H  
ATOM   3357 1HD2 ASN A 220       6.761 -34.793 -39.482  1.00  1.77           H  
ATOM   3358 2HD2 ASN A 220       5.392 -34.801 -40.544  1.00  1.77           H  
ATOM   3359  N   ALA A 221       3.555 -31.307 -37.209  1.00  1.53           N  
ATOM   3360  CA  ALA A 221       3.684 -30.954 -35.792  1.00  1.53           C  
ATOM   3361  C   ALA A 221       4.962 -31.454 -35.119  1.00  1.53           C  
ATOM   3362  O   ALA A 221       5.608 -30.700 -34.393  1.00  1.53           O  
ATOM   3363  CB  ALA A 221       2.497 -31.494 -35.022  1.00  1.53           C  
ATOM   3364  H   ALA A 221       2.799 -31.902 -37.514  1.00  1.53           H  
ATOM   3365  HA  ALA A 221       3.684 -29.865 -35.725  1.00  1.53           H  
ATOM   3366 1HB  ALA A 221       2.579 -31.194 -33.987  1.00  1.53           H  
ATOM   3367 2HB  ALA A 221       1.575 -31.101 -35.448  1.00  1.53           H  
ATOM   3368 3HB  ALA A 221       2.491 -32.581 -35.079  1.00  1.53           H  
ATOM   3369  N   THR A 222       5.367 -32.699 -35.379  1.00  1.35           N  
ATOM   3370  CA  THR A 222       6.548 -33.220 -34.689  1.00  1.35           C  
ATOM   3371  C   THR A 222       7.778 -32.418 -35.061  1.00  1.35           C  
ATOM   3372  O   THR A 222       8.574 -32.050 -34.189  1.00  1.35           O  
ATOM   3373  CB  THR A 222       6.801 -34.711 -34.991  1.00  1.35           C  
ATOM   3374  CG2 THR A 222       8.093 -35.182 -34.277  1.00  1.35           C  
ATOM   3375  OG1 THR A 222       5.689 -35.497 -34.530  1.00  1.35           O  
ATOM   3376  H   THR A 222       4.848 -33.281 -36.018  1.00  1.35           H  
ATOM   3377  HA  THR A 222       6.394 -33.114 -33.615  1.00  1.35           H  
ATOM   3378  HB  THR A 222       6.912 -34.847 -36.068  1.00  1.35           H  
ATOM   3379  HG1 THR A 222       5.897 -36.433 -34.632  1.00  1.35           H  
ATOM   3380 1HG2 THR A 222       8.273 -36.238 -34.495  1.00  1.35           H  
ATOM   3381 2HG2 THR A 222       8.938 -34.593 -34.630  1.00  1.35           H  
ATOM   3382 3HG2 THR A 222       7.987 -35.053 -33.205  1.00  1.35           H  
ATOM   3383  N   THR A 223       7.938 -32.147 -36.355  1.00  1.22           N  
ATOM   3384  CA  THR A 223       9.078 -31.393 -36.802  1.00  1.22           C  
ATOM   3385  C   THR A 223       9.046 -29.980 -36.263  1.00  1.22           C  
ATOM   3386  O   THR A 223      10.064 -29.501 -35.776  1.00  1.22           O  
ATOM   3387  CB  THR A 223       9.245 -31.400 -38.325  1.00  1.22           C  
ATOM   3388  CG2 THR A 223      10.453 -30.559 -38.668  1.00  1.22           C  
ATOM   3389  OG1 THR A 223       9.462 -32.747 -38.795  1.00  1.22           O  
ATOM   3390  H   THR A 223       7.256 -32.457 -37.039  1.00  1.22           H  
ATOM   3391  HA  THR A 223       9.952 -31.852 -36.406  1.00  1.22           H  
ATOM   3392  HB  THR A 223       8.350 -30.996 -38.801  1.00  1.22           H  
ATOM   3393  HG1 THR A 223       9.212 -32.793 -39.743  1.00  1.22           H  
ATOM   3394 1HG2 THR A 223      10.608 -30.548 -39.722  1.00  1.22           H  
ATOM   3395 2HG2 THR A 223      10.276 -29.549 -38.320  1.00  1.22           H  
ATOM   3396 3HG2 THR A 223      11.331 -30.969 -38.184  1.00  1.22           H  
ATOM   3397  N   ALA A 224       7.890 -29.313 -36.297  1.00  1.14           N  
ATOM   3398  CA  ALA A 224       7.844 -27.944 -35.810  1.00  1.14           C  
ATOM   3399  C   ALA A 224       8.266 -27.863 -34.351  1.00  1.14           C  
ATOM   3400  O   ALA A 224       9.012 -26.960 -33.959  1.00  1.14           O  
ATOM   3401  CB  ALA A 224       6.453 -27.414 -35.974  1.00  1.14           C  
ATOM   3402  H   ALA A 224       7.048 -29.733 -36.694  1.00  1.14           H  
ATOM   3403  HA  ALA A 224       8.529 -27.349 -36.405  1.00  1.14           H  
ATOM   3404 1HB  ALA A 224       6.405 -26.379 -35.659  1.00  1.14           H  
ATOM   3405 2HB  ALA A 224       6.205 -27.503 -37.011  1.00  1.14           H  
ATOM   3406 3HB  ALA A 224       5.760 -28.015 -35.383  1.00  1.14           H  
ATOM   3407  N   ILE A 225       7.842 -28.845 -33.559  1.00  1.09           N  
ATOM   3408  CA  ILE A 225       8.207 -28.891 -32.158  1.00  1.09           C  
ATOM   3409  C   ILE A 225       9.699 -29.119 -32.005  1.00  1.09           C  
ATOM   3410  O   ILE A 225      10.365 -28.418 -31.243  1.00  1.09           O  
ATOM   3411  CB  ILE A 225       7.463 -30.022 -31.457  1.00  1.09           C  
ATOM   3412  CG1 ILE A 225       5.981 -29.739 -31.390  1.00  1.09           C  
ATOM   3413  CG2 ILE A 225       8.027 -30.204 -30.066  1.00  1.09           C  
ATOM   3414  CD1 ILE A 225       5.235 -30.964 -31.022  1.00  1.09           C  
ATOM   3415  H   ILE A 225       7.220 -29.566 -33.931  1.00  1.09           H  
ATOM   3416  HA  ILE A 225       7.944 -27.943 -31.695  1.00  1.09           H  
ATOM   3417  HB  ILE A 225       7.591 -30.945 -32.021  1.00  1.09           H  
ATOM   3418 1HG1 ILE A 225       5.797 -28.982 -30.626  1.00  1.09           H  
ATOM   3419 2HG1 ILE A 225       5.622 -29.359 -32.342  1.00  1.09           H  
ATOM   3420 1HG2 ILE A 225       7.515 -31.006 -29.579  1.00  1.09           H  
ATOM   3421 2HG2 ILE A 225       9.086 -30.440 -30.130  1.00  1.09           H  
ATOM   3422 3HG2 ILE A 225       7.892 -29.297 -29.493  1.00  1.09           H  
ATOM   3423 1HD1 ILE A 225       4.186 -30.767 -30.938  1.00  1.09           H  
ATOM   3424 2HD1 ILE A 225       5.403 -31.727 -31.783  1.00  1.09           H  
ATOM   3425 3HD1 ILE A 225       5.609 -31.304 -30.091  1.00  1.09           H  
ATOM   3426  N   GLY A 226      10.243 -30.104 -32.716  1.00  1.07           N  
ATOM   3427  CA  GLY A 226      11.667 -30.365 -32.611  1.00  1.07           C  
ATOM   3428  C   GLY A 226      12.498 -29.172 -33.093  1.00  1.07           C  
ATOM   3429  O   GLY A 226      13.552 -28.896 -32.530  1.00  1.07           O  
ATOM   3430  H   GLY A 226       9.663 -30.681 -33.329  1.00  1.07           H  
ATOM   3431 1HA  GLY A 226      11.902 -30.558 -31.565  1.00  1.07           H  
ATOM   3432 2HA  GLY A 226      11.930 -31.268 -33.133  1.00  1.07           H  
ATOM   3433  N   LEU A 227      12.026 -28.433 -34.111  1.00  1.08           N  
ATOM   3434  CA  LEU A 227      12.765 -27.257 -34.574  1.00  1.08           C  
ATOM   3435  C   LEU A 227      12.811 -26.221 -33.458  1.00  1.08           C  
ATOM   3436  O   LEU A 227      13.838 -25.583 -33.199  1.00  1.08           O  
ATOM   3437  CB  LEU A 227      12.097 -26.630 -35.802  1.00  1.08           C  
ATOM   3438  CG  LEU A 227      12.157 -27.414 -37.109  1.00  1.08           C  
ATOM   3439  CD1 LEU A 227      11.264 -26.705 -38.160  1.00  1.08           C  
ATOM   3440  CD2 LEU A 227      13.591 -27.520 -37.569  1.00  1.08           C  
ATOM   3441  H   LEU A 227      11.165 -28.705 -34.577  1.00  1.08           H  
ATOM   3442  HA  LEU A 227      13.774 -27.557 -34.835  1.00  1.08           H  
ATOM   3443 1HB  LEU A 227      11.047 -26.504 -35.572  1.00  1.08           H  
ATOM   3444 2HB  LEU A 227      12.530 -25.648 -35.976  1.00  1.08           H  
ATOM   3445  HG  LEU A 227      11.779 -28.400 -36.953  1.00  1.08           H  
ATOM   3446 1HD1 LEU A 227      11.285 -27.265 -39.097  1.00  1.08           H  
ATOM   3447 2HD1 LEU A 227      10.244 -26.657 -37.798  1.00  1.08           H  
ATOM   3448 3HD1 LEU A 227      11.632 -25.697 -38.331  1.00  1.08           H  
ATOM   3449 1HD2 LEU A 227      13.631 -28.089 -38.499  1.00  1.08           H  
ATOM   3450 2HD2 LEU A 227      13.996 -26.522 -37.735  1.00  1.08           H  
ATOM   3451 3HD2 LEU A 227      14.181 -28.030 -36.806  1.00  1.08           H  
ATOM   3452  N   CYS A 228      11.698 -26.085 -32.751  1.00  1.13           N  
ATOM   3453  CA  CYS A 228      11.634 -25.163 -31.643  1.00  1.13           C  
ATOM   3454  C   CYS A 228      12.559 -25.606 -30.531  1.00  1.13           C  
ATOM   3455  O   CYS A 228      13.212 -24.799 -29.873  1.00  1.13           O  
ATOM   3456  CB  CYS A 228      10.245 -25.143 -31.095  1.00  1.13           C  
ATOM   3457  SG  CYS A 228       9.063 -24.439 -32.186  1.00  1.13           S  
ATOM   3458  H   CYS A 228      10.861 -26.611 -33.012  1.00  1.13           H  
ATOM   3459  HA  CYS A 228      11.923 -24.171 -31.983  1.00  1.13           H  
ATOM   3460 1HB  CYS A 228       9.930 -26.138 -30.873  1.00  1.13           H  
ATOM   3461 2HB  CYS A 228      10.254 -24.606 -30.166  1.00  1.13           H  
ATOM   3462  HG  CYS A 228       9.080 -25.465 -33.072  1.00  1.13           H  
ATOM   3463  N   HIS A 229      12.622 -26.906 -30.307  1.00  1.22           N  
ATOM   3464  CA  HIS A 229      13.471 -27.417 -29.261  1.00  1.22           C  
ATOM   3465  C   HIS A 229      14.962 -27.353 -29.625  1.00  1.22           C  
ATOM   3466  O   HIS A 229      15.761 -26.985 -28.767  1.00  1.22           O  
ATOM   3467  CB  HIS A 229      12.981 -28.798 -28.849  1.00  1.22           C  
ATOM   3468  CG  HIS A 229      11.670 -28.716 -28.020  1.00  1.22           C  
ATOM   3469  CD2 HIS A 229      11.165 -27.717 -27.230  1.00  1.22           C  
ATOM   3470  ND1 HIS A 229      10.779 -29.755 -27.923  1.00  1.22           N  
ATOM   3471  CE1 HIS A 229       9.767 -29.389 -27.117  1.00  1.22           C  
ATOM   3472  NE2 HIS A 229       9.985 -28.180 -26.679  1.00  1.22           N  
ATOM   3473  H   HIS A 229      12.040 -27.543 -30.853  1.00  1.22           H  
ATOM   3474  HA  HIS A 229      13.347 -26.786 -28.384  1.00  1.22           H  
ATOM   3475 1HB  HIS A 229      12.793 -29.391 -29.737  1.00  1.22           H  
ATOM   3476 2HB  HIS A 229      13.745 -29.307 -28.261  1.00  1.22           H  
ATOM   3477  HD2 HIS A 229      11.617 -26.750 -27.052  1.00  1.22           H  
ATOM   3478  HE1 HIS A 229       8.908 -29.966 -26.845  1.00  1.22           H  
ATOM   3479  HE2 HIS A 229       9.349 -27.699 -26.012  1.00  1.22           H  
ATOM   3480  N   ILE A 230      15.363 -27.619 -30.880  1.00  1.36           N  
ATOM   3481  CA  ILE A 230      16.799 -27.527 -31.197  1.00  1.36           C  
ATOM   3482  C   ILE A 230      17.256 -26.080 -31.057  1.00  1.36           C  
ATOM   3483  O   ILE A 230      18.361 -25.808 -30.587  1.00  1.36           O  
ATOM   3484  CB  ILE A 230      17.171 -28.058 -32.606  1.00  1.36           C  
ATOM   3485  CG1 ILE A 230      18.690 -28.252 -32.681  1.00  1.36           C  
ATOM   3486  CG2 ILE A 230      16.718 -27.148 -33.710  1.00  1.36           C  
ATOM   3487  CD1 ILE A 230      19.213 -29.306 -31.724  1.00  1.36           C  
ATOM   3488  H   ILE A 230      14.696 -27.923 -31.579  1.00  1.36           H  
ATOM   3489  HA  ILE A 230      17.345 -28.132 -30.477  1.00  1.36           H  
ATOM   3490  HB  ILE A 230      16.715 -28.984 -32.759  1.00  1.36           H  
ATOM   3491 1HG1 ILE A 230      18.955 -28.547 -33.695  1.00  1.36           H  
ATOM   3492 2HG1 ILE A 230      19.182 -27.309 -32.452  1.00  1.36           H  
ATOM   3493 1HG2 ILE A 230      16.991 -27.584 -34.667  1.00  1.36           H  
ATOM   3494 2HG2 ILE A 230      15.661 -27.052 -33.652  1.00  1.36           H  
ATOM   3495 3HG2 ILE A 230      17.183 -26.174 -33.619  1.00  1.36           H  
ATOM   3496 1HD1 ILE A 230      20.293 -29.394 -31.833  1.00  1.36           H  
ATOM   3497 2HD1 ILE A 230      18.974 -29.016 -30.698  1.00  1.36           H  
ATOM   3498 3HD1 ILE A 230      18.748 -30.267 -31.943  1.00  1.36           H  
ATOM   3499  N   MET A 231      16.362 -25.132 -31.347  1.00  1.52           N  
ATOM   3500  CA  MET A 231      16.629 -23.709 -31.170  1.00  1.52           C  
ATOM   3501  C   MET A 231      17.001 -23.379 -29.716  1.00  1.52           C  
ATOM   3502  O   MET A 231      17.680 -22.379 -29.449  1.00  1.52           O  
ATOM   3503  CB  MET A 231      15.405 -22.903 -31.594  1.00  1.52           C  
ATOM   3504  CG  MET A 231      15.538 -21.405 -31.475  1.00  1.52           C  
ATOM   3505  SD  MET A 231      14.018 -20.570 -31.951  1.00  1.52           S  
ATOM   3506  CE  MET A 231      12.952 -21.026 -30.588  1.00  1.52           C  
ATOM   3507  H   MET A 231      15.463 -25.399 -31.756  1.00  1.52           H  
ATOM   3508  HA  MET A 231      17.473 -23.438 -31.802  1.00  1.52           H  
ATOM   3509 1HB  MET A 231      15.145 -23.148 -32.624  1.00  1.52           H  
ATOM   3510 2HB  MET A 231      14.569 -23.186 -30.983  1.00  1.52           H  
ATOM   3511 1HG  MET A 231      15.770 -21.147 -30.443  1.00  1.52           H  
ATOM   3512 2HG  MET A 231      16.346 -21.048 -32.112  1.00  1.52           H  
ATOM   3513 1HE  MET A 231      11.984 -20.588 -30.737  1.00  1.52           H  
ATOM   3514 2HE  MET A 231      12.858 -22.117 -30.543  1.00  1.52           H  
ATOM   3515 3HE  MET A 231      13.372 -20.659 -29.650  1.00  1.52           H  
ATOM   3516  N   ARG A 232      16.501 -24.209 -28.790  1.00  1.69           N  
ATOM   3517  CA  ARG A 232      16.669 -24.107 -27.353  1.00  1.69           C  
ATOM   3518  C   ARG A 232      17.696 -25.132 -26.825  1.00  1.69           C  
ATOM   3519  O   ARG A 232      17.853 -25.286 -25.611  1.00  1.69           O  
ATOM   3520  CB  ARG A 232      15.313 -24.343 -26.687  1.00  1.69           C  
ATOM   3521  CG  ARG A 232      14.233 -23.295 -27.013  1.00  1.69           C  
ATOM   3522  CD  ARG A 232      12.884 -23.679 -26.465  1.00  1.69           C  
ATOM   3523  NE  ARG A 232      12.873 -23.742 -25.012  1.00  1.69           N  
ATOM   3524  CZ  ARG A 232      12.662 -22.703 -24.198  1.00  1.69           C  
ATOM   3525  NH1 ARG A 232      12.423 -21.501 -24.687  1.00  1.69           N1+
ATOM   3526  NH2 ARG A 232      12.699 -22.924 -22.903  1.00  1.69           N  
ATOM   3527  H   ARG A 232      15.979 -25.020 -29.102  1.00  1.69           H  
ATOM   3528  HA  ARG A 232      17.018 -23.108 -27.110  1.00  1.69           H  
ATOM   3529 1HB  ARG A 232      14.927 -25.311 -26.993  1.00  1.69           H  
ATOM   3530 2HB  ARG A 232      15.435 -24.368 -25.605  1.00  1.69           H  
ATOM   3531 1HG  ARG A 232      14.518 -22.339 -26.582  1.00  1.69           H  
ATOM   3532 2HG  ARG A 232      14.141 -23.188 -28.096  1.00  1.69           H  
ATOM   3533 1HD  ARG A 232      12.136 -22.946 -26.783  1.00  1.69           H  
ATOM   3534 2HD  ARG A 232      12.614 -24.653 -26.851  1.00  1.69           H  
ATOM   3535  HE  ARG A 232      13.041 -24.648 -24.556  1.00  1.69           H  
ATOM   3536 1HH1 ARG A 232      12.379 -21.371 -25.691  1.00  1.69           H  
ATOM   3537 2HH1 ARG A 232      12.258 -20.725 -24.064  1.00  1.69           H  
ATOM   3538 1HH2 ARG A 232      12.880 -23.893 -22.595  1.00  1.69           H  
ATOM   3539 2HH2 ARG A 232      12.557 -22.166 -22.252  1.00  1.69           H  
ATOM   3540  N   GLY A 233      18.389 -25.832 -27.735  1.00  1.83           N  
ATOM   3541  CA  GLY A 233      19.403 -26.834 -27.393  1.00  1.83           C  
ATOM   3542  C   GLY A 233      18.911 -28.268 -27.101  1.00  1.83           C  
ATOM   3543  O   GLY A 233      19.702 -29.103 -26.652  1.00  1.83           O  
ATOM   3544  H   GLY A 233      18.232 -25.668 -28.726  1.00  1.83           H  
ATOM   3545 1HA  GLY A 233      20.115 -26.878 -28.217  1.00  1.83           H  
ATOM   3546 2HA  GLY A 233      19.963 -26.475 -26.532  1.00  1.83           H  
ATOM   3547  N   GLY A 234      17.629 -28.571 -27.308  1.00  1.90           N  
ATOM   3548  CA  GLY A 234      17.143 -29.921 -27.012  1.00  1.90           C  
ATOM   3549  C   GLY A 234      17.506 -30.910 -28.121  1.00  1.90           C  
ATOM   3550  O   GLY A 234      17.439 -30.574 -29.300  1.00  1.90           O  
ATOM   3551  H   GLY A 234      16.997 -27.875 -27.698  1.00  1.90           H  
ATOM   3552 1HA  GLY A 234      17.571 -30.259 -26.067  1.00  1.90           H  
ATOM   3553 2HA  GLY A 234      16.063 -29.894 -26.882  1.00  1.90           H  
ATOM   3554  N   TRP A 235      17.802 -32.160 -27.755  1.00  1.90           N  
ATOM   3555  CA  TRP A 235      18.136 -33.165 -28.771  1.00  1.90           C  
ATOM   3556  C   TRP A 235      17.173 -34.352 -28.821  1.00  1.90           C  
ATOM   3557  O   TRP A 235      16.961 -34.939 -29.880  1.00  1.90           O  
ATOM   3558  CB  TRP A 235      19.538 -33.712 -28.492  1.00  1.90           C  
ATOM   3559  CG  TRP A 235      19.634 -34.407 -27.153  1.00  1.90           C  
ATOM   3560  CD1 TRP A 235      19.928 -33.835 -25.952  1.00  1.90           C  
ATOM   3561  CD2 TRP A 235      19.433 -35.826 -26.885  1.00  1.90           C  
ATOM   3562  CE2 TRP A 235      19.606 -36.010 -25.513  1.00  1.90           C  
ATOM   3563  CE3 TRP A 235      19.122 -36.935 -27.693  1.00  1.90           C  
ATOM   3564  NE1 TRP A 235      19.910 -34.788 -24.956  1.00  1.90           N  
ATOM   3565  CZ2 TRP A 235      19.472 -37.256 -24.920  1.00  1.90           C  
ATOM   3566  CZ3 TRP A 235      18.993 -38.175 -27.097  1.00  1.90           C  
ATOM   3567  CH2 TRP A 235      19.162 -38.333 -25.748  1.00  1.90           C  
ATOM   3568  H   TRP A 235      17.845 -32.390 -26.771  1.00  1.90           H  
ATOM   3569  HA  TRP A 235      18.137 -32.679 -29.746  1.00  1.90           H  
ATOM   3570 1HB  TRP A 235      19.816 -34.422 -29.272  1.00  1.90           H  
ATOM   3571 2HB  TRP A 235      20.261 -32.896 -28.513  1.00  1.90           H  
ATOM   3572  HD1 TRP A 235      20.139 -32.776 -25.801  1.00  1.90           H  
ATOM   3573  HE1 TRP A 235      20.090 -34.619 -23.976  1.00  1.90           H  
ATOM   3574  HE3 TRP A 235      18.980 -36.816 -28.767  1.00  1.90           H  
ATOM   3575  HZ2 TRP A 235      19.605 -37.404 -23.848  1.00  1.90           H  
ATOM   3576  HZ3 TRP A 235      18.754 -39.022 -27.725  1.00  1.90           H  
ATOM   3577  HH2 TRP A 235      19.050 -39.327 -25.314  1.00  1.90           H  
ATOM   3578  N   LEU A 236      16.560 -34.695 -27.697  1.00  1.84           N  
ATOM   3579  CA  LEU A 236      15.716 -35.883 -27.646  1.00  1.84           C  
ATOM   3580  C   LEU A 236      14.455 -35.655 -28.479  1.00  1.84           C  
ATOM   3581  O   LEU A 236      14.019 -36.518 -29.239  1.00  1.84           O  
ATOM   3582  CB  LEU A 236      15.506 -36.300 -26.188  1.00  1.84           C  
ATOM   3583  CG  LEU A 236      14.684 -37.562 -25.950  1.00  1.84           C  
ATOM   3584  CD1 LEU A 236      15.276 -38.707 -26.715  1.00  1.84           C  
ATOM   3585  CD2 LEU A 236      14.757 -37.894 -24.467  1.00  1.84           C  
ATOM   3586  H   LEU A 236      16.735 -34.172 -26.852  1.00  1.84           H  
ATOM   3587  HA  LEU A 236      16.259 -36.705 -28.110  1.00  1.84           H  
ATOM   3588 1HB  LEU A 236      16.483 -36.478 -25.750  1.00  1.84           H  
ATOM   3589 2HB  LEU A 236      15.063 -35.481 -25.662  1.00  1.84           H  
ATOM   3590  HG  LEU A 236      13.652 -37.416 -26.270  1.00  1.84           H  
ATOM   3591 1HD1 LEU A 236      14.696 -39.611 -26.529  1.00  1.84           H  
ATOM   3592 2HD1 LEU A 236      15.248 -38.470 -27.771  1.00  1.84           H  
ATOM   3593 3HD1 LEU A 236      16.296 -38.863 -26.403  1.00  1.84           H  
ATOM   3594 1HD2 LEU A 236      14.200 -38.799 -24.276  1.00  1.84           H  
ATOM   3595 2HD2 LEU A 236      15.798 -38.045 -24.188  1.00  1.84           H  
ATOM   3596 3HD2 LEU A 236      14.343 -37.086 -23.876  1.00  1.84           H  
ATOM   3597  N   SER A 237      13.914 -34.450 -28.396  1.00  1.75           N  
ATOM   3598  CA  SER A 237      12.757 -34.072 -29.192  1.00  1.75           C  
ATOM   3599  C   SER A 237      13.123 -34.247 -30.681  1.00  1.75           C  
ATOM   3600  O   SER A 237      12.324 -34.710 -31.505  1.00  1.75           O  
ATOM   3601  CB  SER A 237      12.394 -32.638 -28.847  1.00  1.75           C  
ATOM   3602  OG  SER A 237      11.283 -32.167 -29.543  1.00  1.75           O  
ATOM   3603  H   SER A 237      14.315 -33.777 -27.758  1.00  1.75           H  
ATOM   3604  HA  SER A 237      11.920 -34.732 -28.948  1.00  1.75           H  
ATOM   3605 1HB  SER A 237      12.193 -32.571 -27.773  1.00  1.75           H  
ATOM   3606 2HB  SER A 237      13.244 -31.991 -29.054  1.00  1.75           H  
ATOM   3607  HG  SER A 237      11.025 -31.351 -29.049  1.00  1.75           H  
ATOM   3608  N   CYS A 238      14.363 -33.887 -31.015  1.00  1.65           N  
ATOM   3609  CA  CYS A 238      14.858 -33.956 -32.376  1.00  1.65           C  
ATOM   3610  C   CYS A 238      15.195 -35.399 -32.772  1.00  1.65           C  
ATOM   3611  O   CYS A 238      15.228 -35.727 -33.961  1.00  1.65           O  
ATOM   3612  CB  CYS A 238      16.083 -33.075 -32.496  1.00  1.65           C  
ATOM   3613  SG  CYS A 238      15.707 -31.390 -32.105  1.00  1.65           S  
ATOM   3614  H   CYS A 238      14.982 -33.548 -30.294  1.00  1.65           H  
ATOM   3615  HA  CYS A 238      14.085 -33.576 -33.036  1.00  1.65           H  
ATOM   3616 1HB  CYS A 238      16.876 -33.422 -31.848  1.00  1.65           H  
ATOM   3617 2HB  CYS A 238      16.444 -33.107 -33.520  1.00  1.65           H  
ATOM   3618  HG  CYS A 238      16.167 -31.412 -30.833  1.00  1.65           H  
ATOM   3619  N   LEU A 239      15.396 -36.273 -31.776  1.00  1.58           N  
ATOM   3620  CA  LEU A 239      15.624 -37.690 -32.032  1.00  1.58           C  
ATOM   3621  C   LEU A 239      14.344 -38.248 -32.626  1.00  1.58           C  
ATOM   3622  O   LEU A 239      14.383 -39.058 -33.546  1.00  1.58           O  
ATOM   3623  CB  LEU A 239      15.989 -38.475 -30.771  1.00  1.58           C  
ATOM   3624  CG  LEU A 239      16.324 -39.943 -30.999  1.00  1.58           C  
ATOM   3625  CD1 LEU A 239      17.496 -40.036 -31.962  1.00  1.58           C  
ATOM   3626  CD2 LEU A 239      16.659 -40.595 -29.674  1.00  1.58           C  
ATOM   3627  H   LEU A 239      15.425 -35.934 -30.816  1.00  1.58           H  
ATOM   3628  HA  LEU A 239      16.429 -37.797 -32.751  1.00  1.58           H  
ATOM   3629 1HB  LEU A 239      16.828 -37.985 -30.275  1.00  1.58           H  
ATOM   3630 2HB  LEU A 239      15.139 -38.459 -30.111  1.00  1.58           H  
ATOM   3631  HG  LEU A 239      15.472 -40.450 -31.447  1.00  1.58           H  
ATOM   3632 1HD1 LEU A 239      17.742 -41.083 -32.138  1.00  1.58           H  
ATOM   3633 2HD1 LEU A 239      17.231 -39.562 -32.906  1.00  1.58           H  
ATOM   3634 3HD1 LEU A 239      18.359 -39.528 -31.531  1.00  1.58           H  
ATOM   3635 1HD2 LEU A 239      16.899 -41.646 -29.832  1.00  1.58           H  
ATOM   3636 2HD2 LEU A 239      17.507 -40.092 -29.233  1.00  1.58           H  
ATOM   3637 3HD2 LEU A 239      15.810 -40.517 -29.009  1.00  1.58           H  
ATOM   3638  N   SER A 240      13.198 -37.802 -32.096  1.00  1.53           N  
ATOM   3639  CA  SER A 240      11.908 -38.232 -32.631  1.00  1.53           C  
ATOM   3640  C   SER A 240      11.808 -37.846 -34.099  1.00  1.53           C  
ATOM   3641  O   SER A 240      11.402 -38.654 -34.947  1.00  1.53           O  
ATOM   3642  CB  SER A 240      10.758 -37.616 -31.885  1.00  1.53           C  
ATOM   3643  OG  SER A 240       9.548 -38.069 -32.418  1.00  1.53           O  
ATOM   3644  H   SER A 240      13.253 -37.161 -31.298  1.00  1.53           H  
ATOM   3645  HA  SER A 240      11.843 -39.314 -32.559  1.00  1.53           H  
ATOM   3646 1HB  SER A 240      10.828 -37.878 -30.847  1.00  1.53           H  
ATOM   3647 2HB  SER A 240      10.795 -36.540 -31.949  1.00  1.53           H  
ATOM   3648  HG  SER A 240       8.909 -38.101 -31.680  1.00  1.53           H  
ATOM   3649  N   ILE A 241      12.223 -36.607 -34.413  1.00  1.53           N  
ATOM   3650  CA  ILE A 241      12.188 -36.185 -35.812  1.00  1.53           C  
ATOM   3651  C   ILE A 241      13.109 -37.050 -36.648  1.00  1.53           C  
ATOM   3652  O   ILE A 241      12.720 -37.521 -37.720  1.00  1.53           O  
ATOM   3653  CB  ILE A 241      12.691 -34.751 -36.050  1.00  1.53           C  
ATOM   3654  CG1 ILE A 241      11.815 -33.745 -35.490  1.00  1.53           C  
ATOM   3655  CG2 ILE A 241      12.814 -34.515 -37.533  1.00  1.53           C  
ATOM   3656  CD1 ILE A 241      12.471 -32.367 -35.554  1.00  1.53           C  
ATOM   3657  H   ILE A 241      12.516 -35.977 -33.665  1.00  1.53           H  
ATOM   3658  HA  ILE A 241      11.172 -36.279 -36.186  1.00  1.53           H  
ATOM   3659  HB  ILE A 241      13.664 -34.627 -35.592  1.00  1.53           H  
ATOM   3660 1HG1 ILE A 241      10.898 -33.752 -36.054  1.00  1.53           H  
ATOM   3661 2HG1 ILE A 241      11.577 -33.981 -34.446  1.00  1.53           H  
ATOM   3662 1HG2 ILE A 241      13.192 -33.513 -37.714  1.00  1.53           H  
ATOM   3663 2HG2 ILE A 241      13.502 -35.240 -37.947  1.00  1.53           H  
ATOM   3664 3HG2 ILE A 241      11.836 -34.625 -38.008  1.00  1.53           H  
ATOM   3665 1HD1 ILE A 241      11.802 -31.623 -35.178  1.00  1.53           H  
ATOM   3666 2HD1 ILE A 241      13.390 -32.363 -34.976  1.00  1.53           H  
ATOM   3667 3HD1 ILE A 241      12.699 -32.132 -36.588  1.00  1.53           H  
ATOM   3668  N   THR A 242      14.319 -37.278 -36.147  1.00  1.56           N  
ATOM   3669  CA  THR A 242      15.316 -38.057 -36.853  1.00  1.56           C  
ATOM   3670  C   THR A 242      14.812 -39.460 -37.136  1.00  1.56           C  
ATOM   3671  O   THR A 242      14.896 -39.938 -38.268  1.00  1.56           O  
ATOM   3672  CB  THR A 242      16.609 -38.133 -36.023  1.00  1.56           C  
ATOM   3673  CG2 THR A 242      17.634 -38.993 -36.713  1.00  1.56           C  
ATOM   3674  OG1 THR A 242      17.128 -36.808 -35.824  1.00  1.56           O  
ATOM   3675  H   THR A 242      14.570 -36.860 -35.253  1.00  1.56           H  
ATOM   3676  HA  THR A 242      15.530 -37.569 -37.804  1.00  1.56           H  
ATOM   3677  HB  THR A 242      16.386 -38.568 -35.060  1.00  1.56           H  
ATOM   3678  HG1 THR A 242      16.479 -36.290 -35.291  1.00  1.56           H  
ATOM   3679 1HG2 THR A 242      18.535 -39.042 -36.106  1.00  1.56           H  
ATOM   3680 2HG2 THR A 242      17.226 -39.989 -36.839  1.00  1.56           H  
ATOM   3681 3HG2 THR A 242      17.873 -38.570 -37.688  1.00  1.56           H  
ATOM   3682  N   TRP A 243      14.225 -40.106 -36.131  1.00  1.63           N  
ATOM   3683  CA  TRP A 243      13.716 -41.458 -36.286  1.00  1.63           C  
ATOM   3684  C   TRP A 243      12.664 -41.467 -37.382  1.00  1.63           C  
ATOM   3685  O   TRP A 243      12.697 -42.315 -38.282  1.00  1.63           O  
ATOM   3686  CB  TRP A 243      13.099 -41.954 -34.968  1.00  1.63           C  
ATOM   3687  CG  TRP A 243      12.616 -43.389 -35.004  1.00  1.63           C  
ATOM   3688  CD1 TRP A 243      13.364 -44.492 -34.719  1.00  1.63           C  
ATOM   3689  CD2 TRP A 243      11.294 -43.882 -35.341  1.00  1.63           C  
ATOM   3690  CE2 TRP A 243      11.341 -45.275 -35.240  1.00  1.63           C  
ATOM   3691  CE3 TRP A 243      10.104 -43.266 -35.717  1.00  1.63           C  
ATOM   3692  NE1 TRP A 243      12.608 -45.629 -34.857  1.00  1.63           N  
ATOM   3693  CZ2 TRP A 243      10.237 -46.065 -35.505  1.00  1.63           C  
ATOM   3694  CZ3 TRP A 243       8.995 -44.055 -35.982  1.00  1.63           C  
ATOM   3695  CH2 TRP A 243       9.060 -45.420 -35.881  1.00  1.63           C  
ATOM   3696  H   TRP A 243      14.167 -39.657 -35.222  1.00  1.63           H  
ATOM   3697  HA  TRP A 243      14.535 -42.115 -36.574  1.00  1.63           H  
ATOM   3698 1HB  TRP A 243      13.837 -41.856 -34.168  1.00  1.63           H  
ATOM   3699 2HB  TRP A 243      12.257 -41.312 -34.701  1.00  1.63           H  
ATOM   3700  HD1 TRP A 243      14.411 -44.473 -34.424  1.00  1.63           H  
ATOM   3701  HE1 TRP A 243      12.932 -46.571 -34.700  1.00  1.63           H  
ATOM   3702  HE3 TRP A 243      10.050 -42.184 -35.804  1.00  1.63           H  
ATOM   3703  HZ2 TRP A 243      10.271 -47.152 -35.428  1.00  1.63           H  
ATOM   3704  HZ3 TRP A 243       8.070 -43.561 -36.279  1.00  1.63           H  
ATOM   3705  HH2 TRP A 243       8.171 -46.013 -36.098  1.00  1.63           H  
ATOM   3706  N   THR A 244      11.752 -40.495 -37.336  1.00  1.74           N  
ATOM   3707  CA  THR A 244      10.693 -40.409 -38.319  1.00  1.74           C  
ATOM   3708  C   THR A 244      11.247 -40.210 -39.723  1.00  1.74           C  
ATOM   3709  O   THR A 244      10.845 -40.909 -40.659  1.00  1.74           O  
ATOM   3710  CB  THR A 244       9.748 -39.247 -37.984  1.00  1.74           C  
ATOM   3711  CG2 THR A 244       8.680 -39.129 -39.043  1.00  1.74           C  
ATOM   3712  OG1 THR A 244       9.149 -39.484 -36.701  1.00  1.74           O  
ATOM   3713  H   THR A 244      11.777 -39.807 -36.578  1.00  1.74           H  
ATOM   3714  HA  THR A 244      10.131 -41.341 -38.306  1.00  1.74           H  
ATOM   3715  HB  THR A 244      10.314 -38.319 -37.940  1.00  1.74           H  
ATOM   3716  HG1 THR A 244       9.844 -39.361 -36.010  1.00  1.74           H  
ATOM   3717 1HG2 THR A 244       8.017 -38.302 -38.796  1.00  1.74           H  
ATOM   3718 2HG2 THR A 244       9.151 -38.945 -40.008  1.00  1.74           H  
ATOM   3719 3HG2 THR A 244       8.107 -40.054 -39.088  1.00  1.74           H  
ATOM   3720  N   LEU A 245      12.194 -39.284 -39.879  1.00  1.90           N  
ATOM   3721  CA  LEU A 245      12.741 -39.023 -41.197  1.00  1.90           C  
ATOM   3722  C   LEU A 245      13.461 -40.249 -41.726  1.00  1.90           C  
ATOM   3723  O   LEU A 245      13.334 -40.581 -42.903  1.00  1.90           O  
ATOM   3724  CB  LEU A 245      13.682 -37.821 -41.172  1.00  1.90           C  
ATOM   3725  CG  LEU A 245      13.008 -36.466 -40.904  1.00  1.90           C  
ATOM   3726  CD1 LEU A 245      14.081 -35.399 -40.787  1.00  1.90           C  
ATOM   3727  CD2 LEU A 245      12.010 -36.149 -42.007  1.00  1.90           C  
ATOM   3728  H   LEU A 245      12.508 -38.741 -39.075  1.00  1.90           H  
ATOM   3729  HA  LEU A 245      11.916 -38.796 -41.869  1.00  1.90           H  
ATOM   3730 1HB  LEU A 245      14.419 -37.987 -40.382  1.00  1.90           H  
ATOM   3731 2HB  LEU A 245      14.202 -37.758 -42.124  1.00  1.90           H  
ATOM   3732  HG  LEU A 245      12.477 -36.510 -39.961  1.00  1.90           H  
ATOM   3733 1HD1 LEU A 245      13.613 -34.436 -40.576  1.00  1.90           H  
ATOM   3734 2HD1 LEU A 245      14.765 -35.658 -39.979  1.00  1.90           H  
ATOM   3735 3HD1 LEU A 245      14.632 -35.338 -41.722  1.00  1.90           H  
ATOM   3736 1HD2 LEU A 245      11.531 -35.189 -41.796  1.00  1.90           H  
ATOM   3737 2HD2 LEU A 245      12.526 -36.096 -42.965  1.00  1.90           H  
ATOM   3738 3HD2 LEU A 245      11.254 -36.933 -42.043  1.00  1.90           H  
ATOM   3739  N   ILE A 246      14.164 -40.972 -40.857  1.00  2.14           N  
ATOM   3740  CA  ILE A 246      14.846 -42.170 -41.311  1.00  2.14           C  
ATOM   3741  C   ILE A 246      13.864 -43.200 -41.807  1.00  2.14           C  
ATOM   3742  O   ILE A 246      14.066 -43.761 -42.887  1.00  2.14           O  
ATOM   3743  CB  ILE A 246      15.718 -42.790 -40.223  1.00  2.14           C  
ATOM   3744  CG1 ILE A 246      16.909 -41.872 -39.928  1.00  2.14           C  
ATOM   3745  CG2 ILE A 246      16.168 -44.183 -40.659  1.00  2.14           C  
ATOM   3746  CD1 ILE A 246      17.644 -42.252 -38.681  1.00  2.14           C  
ATOM   3747  H   ILE A 246      14.254 -40.676 -39.885  1.00  2.14           H  
ATOM   3748  HA  ILE A 246      15.490 -41.907 -42.135  1.00  2.14           H  
ATOM   3749  HB  ILE A 246      15.138 -42.867 -39.300  1.00  2.14           H  
ATOM   3750 1HG1 ILE A 246      17.602 -41.912 -40.766  1.00  2.14           H  
ATOM   3751 2HG1 ILE A 246      16.553 -40.851 -39.827  1.00  2.14           H  
ATOM   3752 1HG2 ILE A 246      16.776 -44.629 -39.877  1.00  2.14           H  
ATOM   3753 2HG2 ILE A 246      15.293 -44.814 -40.840  1.00  2.14           H  
ATOM   3754 3HG2 ILE A 246      16.752 -44.109 -41.578  1.00  2.14           H  
ATOM   3755 1HD1 ILE A 246      18.475 -41.566 -38.525  1.00  2.14           H  
ATOM   3756 2HD1 ILE A 246      16.960 -42.198 -37.834  1.00  2.14           H  
ATOM   3757 3HD1 ILE A 246      18.024 -43.267 -38.777  1.00  2.14           H  
ATOM   3758  N   LYS A 247      12.784 -43.427 -41.060  1.00  2.47           N  
ATOM   3759  CA  LYS A 247      11.825 -44.434 -41.474  1.00  2.47           C  
ATOM   3760  C   LYS A 247      11.132 -44.019 -42.765  1.00  2.47           C  
ATOM   3761  O   LYS A 247      10.794 -44.860 -43.598  1.00  2.47           O  
ATOM   3762  CB  LYS A 247      10.824 -44.709 -40.356  1.00  2.47           C  
ATOM   3763  CG  LYS A 247      11.464 -45.381 -39.147  1.00  2.47           C  
ATOM   3764  CD  LYS A 247      12.085 -46.707 -39.558  1.00  2.47           C  
ATOM   3765  CE  LYS A 247      12.715 -47.443 -38.393  1.00  2.47           C  
ATOM   3766  NZ  LYS A 247      13.414 -48.698 -38.860  1.00  2.47           N1+
ATOM   3767  H   LYS A 247      12.655 -42.924 -40.177  1.00  2.47           H  
ATOM   3768  HA  LYS A 247      12.367 -45.360 -41.675  1.00  2.47           H  
ATOM   3769 1HB  LYS A 247      10.384 -43.763 -40.024  1.00  2.47           H  
ATOM   3770 2HB  LYS A 247      10.019 -45.342 -40.726  1.00  2.47           H  
ATOM   3771 1HG  LYS A 247      12.239 -44.737 -38.733  1.00  2.47           H  
ATOM   3772 2HG  LYS A 247      10.713 -45.548 -38.387  1.00  2.47           H  
ATOM   3773 1HD  LYS A 247      11.329 -47.347 -40.016  1.00  2.47           H  
ATOM   3774 2HD  LYS A 247      12.862 -46.518 -40.300  1.00  2.47           H  
ATOM   3775 1HE  LYS A 247      13.439 -46.792 -37.905  1.00  2.47           H  
ATOM   3776 2HE  LYS A 247      11.940 -47.711 -37.676  1.00  2.47           H  
ATOM   3777 1HZ  LYS A 247      13.829 -49.173 -38.077  1.00  2.47           H  
ATOM   3778 2HZ  LYS A 247      12.751 -49.311 -39.318  1.00  2.47           H  
ATOM   3779 3HZ  LYS A 247      14.150 -48.456 -39.537  1.00  2.47           H  
ATOM   3780  N   ASN A 248      10.956 -42.717 -42.972  1.00  2.94           N  
ATOM   3781  CA  ASN A 248      10.386 -42.271 -44.226  1.00  2.94           C  
ATOM   3782  C   ASN A 248      11.385 -42.536 -45.360  1.00  2.94           C  
ATOM   3783  O   ASN A 248      11.022 -43.070 -46.406  1.00  2.94           O  
ATOM   3784  CB  ASN A 248      10.014 -40.806 -44.145  1.00  2.94           C  
ATOM   3785  CG  ASN A 248       8.775 -40.546 -43.324  1.00  2.94           C  
ATOM   3786  ND2 ASN A 248       8.619 -39.320 -42.903  1.00  2.94           N  
ATOM   3787  OD1 ASN A 248       7.950 -41.436 -43.086  1.00  2.94           O  
ATOM   3788  H   ASN A 248      11.199 -42.040 -42.247  1.00  2.94           H  
ATOM   3789  HA  ASN A 248       9.489 -42.855 -44.433  1.00  2.94           H  
ATOM   3790 1HB  ASN A 248      10.841 -40.261 -43.694  1.00  2.94           H  
ATOM   3791 2HB  ASN A 248       9.875 -40.409 -45.130  1.00  2.94           H  
ATOM   3792 1HD2 ASN A 248       7.806 -39.074 -42.376  1.00  2.94           H  
ATOM   3793 2HD2 ASN A 248       9.309 -38.633 -43.122  1.00  2.94           H  
ATOM   3794  N   MET A 249      12.673 -42.258 -45.118  1.00  3.58           N  
ATOM   3795  CA  MET A 249      13.719 -42.463 -46.127  1.00  3.58           C  
ATOM   3796  C   MET A 249      13.921 -43.941 -46.457  1.00  3.58           C  
ATOM   3797  O   MET A 249      14.345 -44.283 -47.554  1.00  3.58           O  
ATOM   3798  CB  MET A 249      15.026 -41.800 -45.699  1.00  3.58           C  
ATOM   3799  CG  MET A 249      14.985 -40.265 -45.759  1.00  3.58           C  
ATOM   3800  SD  MET A 249      16.585 -39.482 -45.454  1.00  3.58           S  
ATOM   3801  CE  MET A 249      16.780 -39.753 -43.693  1.00  3.58           C  
ATOM   3802  H   MET A 249      12.933 -41.841 -44.225  1.00  3.58           H  
ATOM   3803  HA  MET A 249      13.398 -41.973 -47.047  1.00  3.58           H  
ATOM   3804 1HB  MET A 249      15.260 -42.090 -44.675  1.00  3.58           H  
ATOM   3805 2HB  MET A 249      15.836 -42.144 -46.339  1.00  3.58           H  
ATOM   3806 1HG  MET A 249      14.644 -39.965 -46.755  1.00  3.58           H  
ATOM   3807 2HG  MET A 249      14.273 -39.883 -45.039  1.00  3.58           H  
ATOM   3808 1HE  MET A 249      17.716 -39.308 -43.358  1.00  3.58           H  
ATOM   3809 2HE  MET A 249      15.947 -39.300 -43.156  1.00  3.58           H  
ATOM   3810 3HE  MET A 249      16.803 -40.816 -43.505  1.00  3.58           H  
ATOM   3811  N   GLU A 250      13.584 -44.844 -45.533  1.00  4.42           N  
ATOM   3812  CA  GLU A 250      13.705 -46.270 -45.838  1.00  4.42           C  
ATOM   3813  C   GLU A 250      12.814 -46.663 -47.031  1.00  4.42           C  
ATOM   3814  O   GLU A 250      13.098 -47.654 -47.708  1.00  4.42           O  
ATOM   3815  CB  GLU A 250      13.383 -47.175 -44.627  1.00  4.42           C  
ATOM   3816  CG  GLU A 250      14.454 -47.183 -43.509  1.00  4.42           C  
ATOM   3817  CD  GLU A 250      14.139 -48.127 -42.335  1.00  4.42           C  
ATOM   3818  OE1 GLU A 250      13.058 -48.670 -42.285  1.00  4.42           O  
ATOM   3819  OE2 GLU A 250      14.993 -48.303 -41.484  1.00  4.42           O1-
ATOM   3820  H   GLU A 250      13.288 -44.531 -44.609  1.00  4.42           H  
ATOM   3821  HA  GLU A 250      14.739 -46.466 -46.114  1.00  4.42           H  
ATOM   3822 1HB  GLU A 250      12.443 -46.848 -44.177  1.00  4.42           H  
ATOM   3823 2HB  GLU A 250      13.242 -48.197 -44.965  1.00  4.42           H  
ATOM   3824 1HG  GLU A 250      15.403 -47.480 -43.948  1.00  4.42           H  
ATOM   3825 2HG  GLU A 250      14.566 -46.177 -43.130  1.00  4.42           H  
ATOM   3826  N   LYS A 251      11.712 -45.931 -47.256  1.00  5.46           N  
ATOM   3827  CA  LYS A 251      10.819 -46.214 -48.374  1.00  5.46           C  
ATOM   3828  C   LYS A 251      11.471 -45.671 -49.663  1.00  5.46           C  
ATOM   3829  O   LYS A 251      11.690 -44.467 -49.753  1.00  5.46           O  
ATOM   3830  CB  LYS A 251       9.457 -45.552 -48.149  1.00  5.46           C  
ATOM   3831  CG  LYS A 251       8.403 -45.853 -49.216  1.00  5.46           C  
ATOM   3832  CD  LYS A 251       7.056 -45.202 -48.861  1.00  5.46           C  
ATOM   3833  CE  LYS A 251       5.979 -45.498 -49.910  1.00  5.46           C  
ATOM   3834  NZ  LYS A 251       4.666 -44.873 -49.554  1.00  5.46           N1+
ATOM   3835  H   LYS A 251      11.522 -45.109 -46.678  1.00  5.46           H  
ATOM   3836  HA  LYS A 251      10.663 -47.281 -48.418  1.00  5.46           H  
ATOM   3837 1HB  LYS A 251       9.061 -45.862 -47.181  1.00  5.46           H  
ATOM   3838 2HB  LYS A 251       9.591 -44.468 -48.108  1.00  5.46           H  
ATOM   3839 1HG  LYS A 251       8.745 -45.469 -50.174  1.00  5.46           H  
ATOM   3840 2HG  LYS A 251       8.271 -46.931 -49.301  1.00  5.46           H  
ATOM   3841 1HD  LYS A 251       6.719 -45.574 -47.893  1.00  5.46           H  
ATOM   3842 2HD  LYS A 251       7.191 -44.121 -48.787  1.00  5.46           H  
ATOM   3843 1HE  LYS A 251       6.304 -45.112 -50.876  1.00  5.46           H  
ATOM   3844 2HE  LYS A 251       5.845 -46.577 -49.988  1.00  5.46           H  
ATOM   3845 1HZ  LYS A 251       3.983 -45.093 -50.267  1.00  5.46           H  
ATOM   3846 2HZ  LYS A 251       4.350 -45.235 -48.665  1.00  5.46           H  
ATOM   3847 3HZ  LYS A 251       4.772 -43.872 -49.490  1.00  5.46           H  
ATOM   3848  N   PRO A 252      11.713 -46.482 -50.715  1.00  6.62           N  
ATOM   3849  CA  PRO A 252      12.439 -46.095 -51.931  1.00  6.62           C  
ATOM   3850  C   PRO A 252      12.021 -44.773 -52.573  1.00  6.62           C  
ATOM   3851  O   PRO A 252      12.877 -44.021 -53.052  1.00  6.62           O  
ATOM   3852  CB  PRO A 252      12.092 -47.256 -52.871  1.00  6.62           C  
ATOM   3853  CG  PRO A 252      11.931 -48.440 -51.956  1.00  6.62           C  
ATOM   3854  CD  PRO A 252      11.247 -47.889 -50.721  1.00  6.62           C  
ATOM   3855  HA  PRO A 252      13.503 -46.090 -51.725  1.00  6.62           H  
ATOM   3856 1HB  PRO A 252      11.184 -47.026 -53.442  1.00  6.62           H  
ATOM   3857 2HB  PRO A 252      12.903 -47.390 -53.605  1.00  6.62           H  
ATOM   3858 1HG  PRO A 252      11.341 -49.224 -52.456  1.00  6.62           H  
ATOM   3859 2HG  PRO A 252      12.912 -48.880 -51.733  1.00  6.62           H  
ATOM   3860 1HD  PRO A 252      10.153 -47.946 -50.802  1.00  6.62           H  
ATOM   3861 2HD  PRO A 252      11.646 -48.453 -49.866  1.00  6.62           H  
ATOM   3862  N   GLY A 253      10.739 -44.434 -52.512  1.00  7.78           N  
ATOM   3863  CA  GLY A 253      10.241 -43.200 -53.112  1.00  7.78           C  
ATOM   3864  C   GLY A 253      10.841 -41.935 -52.499  1.00  7.78           C  
ATOM   3865  O   GLY A 253      10.821 -40.872 -53.121  1.00  7.78           O  
ATOM   3866  H   GLY A 253      10.081 -45.059 -52.074  1.00  7.78           H  
ATOM   3867 1HA  GLY A 253      10.447 -43.215 -54.180  1.00  7.78           H  
ATOM   3868 2HA  GLY A 253       9.158 -43.168 -53.005  1.00  7.78           H  
ATOM   3869  N   LEU A 254      11.324 -42.044 -51.264  1.00  8.79           N  
ATOM   3870  CA  LEU A 254      11.886 -40.919 -50.541  1.00  8.79           C  
ATOM   3871  C   LEU A 254      13.408 -40.984 -50.386  1.00  8.79           C  
ATOM   3872  O   LEU A 254      13.985 -40.200 -49.628  1.00  8.79           O  
ATOM   3873  CB  LEU A 254      11.195 -40.828 -49.180  1.00  8.79           C  
ATOM   3874  CG  LEU A 254       9.667 -40.589 -49.265  1.00  8.79           C  
ATOM   3875  CD1 LEU A 254       9.068 -40.597 -47.881  1.00  8.79           C  
ATOM   3876  CD2 LEU A 254       9.406 -39.267 -49.963  1.00  8.79           C  
ATOM   3877  H   LEU A 254      11.334 -42.955 -50.807  1.00  8.79           H  
ATOM   3878  HA  LEU A 254      11.651 -40.013 -51.096  1.00  8.79           H  
ATOM   3879 1HB  LEU A 254      11.357 -41.774 -48.653  1.00  8.79           H  
ATOM   3880 2HB  LEU A 254      11.643 -40.024 -48.601  1.00  8.79           H  
ATOM   3881  HG  LEU A 254       9.205 -41.396 -49.832  1.00  8.79           H  
ATOM   3882 1HD1 LEU A 254       7.993 -40.437 -47.946  1.00  8.79           H  
ATOM   3883 2HD1 LEU A 254       9.261 -41.557 -47.405  1.00  8.79           H  
ATOM   3884 3HD1 LEU A 254       9.517 -39.799 -47.299  1.00  8.79           H  
ATOM   3885 1HD2 LEU A 254       8.332 -39.097 -50.034  1.00  8.79           H  
ATOM   3886 2HD2 LEU A 254       9.865 -38.458 -49.394  1.00  8.79           H  
ATOM   3887 3HD2 LEU A 254       9.836 -39.293 -50.967  1.00  8.79           H  
ATOM   3888  N   LYS A 255      14.076 -41.900 -51.104  1.00  9.54           N  
ATOM   3889  CA  LYS A 255      15.536 -42.007 -50.979  1.00  9.54           C  
ATOM   3890  C   LYS A 255      16.325 -41.012 -51.838  1.00  9.54           C  
ATOM   3891  O   LYS A 255      17.525 -40.822 -51.606  1.00  9.54           O  
ATOM   3892  CB  LYS A 255      16.020 -43.420 -51.310  1.00  9.54           C  
ATOM   3893  CG  LYS A 255      15.608 -44.464 -50.307  1.00  9.54           C  
ATOM   3894  CD  LYS A 255      16.139 -45.846 -50.656  1.00  9.54           C  
ATOM   3895  CE  LYS A 255      15.643 -46.874 -49.645  1.00  9.54           C  
ATOM   3896  NZ  LYS A 255      16.129 -48.250 -49.950  1.00  9.54           N1+
ATOM   3897  H   LYS A 255      13.580 -42.539 -51.728  1.00  9.54           H  
ATOM   3898  HA  LYS A 255      15.790 -41.809 -49.937  1.00  9.54           H  
ATOM   3899 1HB  LYS A 255      15.614 -43.721 -52.278  1.00  9.54           H  
ATOM   3900 2HB  LYS A 255      17.104 -43.429 -51.387  1.00  9.54           H  
ATOM   3901 1HG  LYS A 255      16.018 -44.185 -49.341  1.00  9.54           H  
ATOM   3902 2HG  LYS A 255      14.519 -44.491 -50.220  1.00  9.54           H  
ATOM   3903 1HD  LYS A 255      15.823 -46.130 -51.657  1.00  9.54           H  
ATOM   3904 2HD  LYS A 255      17.227 -45.829 -50.630  1.00  9.54           H  
ATOM   3905 1HE  LYS A 255      15.980 -46.586 -48.649  1.00  9.54           H  
ATOM   3906 2HE  LYS A 255      14.558 -46.875 -49.658  1.00  9.54           H  
ATOM   3907 1HZ  LYS A 255      15.759 -48.883 -49.252  1.00  9.54           H  
ATOM   3908 2HZ  LYS A 255      15.806 -48.530 -50.865  1.00  9.54           H  
ATOM   3909 3HZ  LYS A 255      17.136 -48.269 -49.927  1.00  9.54           H  
ATOM   3910  N   ARG A 256      15.673 -40.420 -52.834  1.00 10.00           N  
ATOM   3911  CA  ARG A 256      16.329 -39.498 -53.757  1.00 10.00           C  
ATOM   3912  C   ARG A 256      15.436 -38.301 -54.065  1.00 10.00           C  
ATOM   3913  O   ARG A 256      15.102 -37.521 -53.174  1.00 10.00           O  
ATOM   3914  CB  ARG A 256      16.701 -40.201 -55.064  1.00 10.00           C  
ATOM   3915  CG  ARG A 256      17.765 -41.313 -54.955  1.00 10.00           C  
ATOM   3916  CD  ARG A 256      19.117 -40.755 -54.645  1.00 10.00           C  
ATOM   3917  NE  ARG A 256      20.146 -41.781 -54.620  1.00 10.00           N  
ATOM   3918  CZ  ARG A 256      20.469 -42.545 -53.552  1.00 10.00           C  
ATOM   3919  NH1 ARG A 256      19.846 -42.408 -52.398  1.00 10.00           N1+
ATOM   3920  NH2 ARG A 256      21.432 -43.448 -53.667  1.00 10.00           N  
ATOM   3921  OXT ARG A 256      15.017 -38.136 -55.210  1.00 10.00           O1-
ATOM   3922  H   ARG A 256      14.689 -40.619 -52.950  1.00 10.00           H  
ATOM   3923  HA  ARG A 256      17.243 -39.133 -53.290  1.00 10.00           H  
ATOM   3924 1HB  ARG A 256      15.808 -40.648 -55.498  1.00 10.00           H  
ATOM   3925 2HB  ARG A 256      17.074 -39.463 -55.775  1.00 10.00           H  
ATOM   3926 1HG  ARG A 256      17.497 -42.030 -54.182  1.00 10.00           H  
ATOM   3927 2HG  ARG A 256      17.832 -41.832 -55.911  1.00 10.00           H  
ATOM   3928 1HD  ARG A 256      19.388 -40.020 -55.402  1.00 10.00           H  
ATOM   3929 2HD  ARG A 256      19.095 -40.273 -53.668  1.00 10.00           H  
ATOM   3930  HE  ARG A 256      20.663 -41.937 -55.473  1.00 10.00           H  
ATOM   3931 1HH1 ARG A 256      19.089 -41.716 -52.272  1.00 10.00           H  
ATOM   3932 2HH1 ARG A 256      20.109 -42.987 -51.617  1.00 10.00           H  
ATOM   3933 1HH2 ARG A 256      21.916 -43.560 -54.547  1.00 10.00           H  
ATOM   3934 2HH2 ARG A 256      21.681 -44.022 -52.876  1.00 10.00           H  
TER   
END
