# Supplementary material for: Integrative proteome-wide structural analysis and high-throughput docking identify broad-spectrum antiviral scaffolds against Zika, Yellow Fever, West Nile, Saint Louis encephalitis, and Usutu viruses
Source: Front Cell Infect Microbiol. 2026 Apr 30;16:1723132. doi: 10.3389/fcimb.2026.1723132 (PMC13171538; doi:10.3389/fcimb.2026.1723132)
Supplement: Supplementary file 5 [file DataSheet5.zip › WNV/WNV_NS5/Mol_probity_Files/Clash_log_WNV_NS5.txt]

Using electron cloud x-H distances and vdW radii

Using input model H/D atoms...

Bad Clashes >= 0.4 Angstrom:
 A 762  SER  OG   A 798  THR  OG1 :0.655
 A 414  MET  N    A 414  MET  SD  :0.637
 A 696  ILE  O    A 696  ILE HG23 :0.630
 A 499  TRP  CD1  A 499  TRP  N   :0.600
 A 499  TRP  H    A 499  TRP  HD1 :0.571
 A 499  TRP  CD1  A 499  TRP  H   :0.550
 A 499  TRP  HD1  A 499  TRP  N   :0.549
 A 449  CYS  O    A 449  CYS  SG  :0.528
 A 793  VAL  O    A 793  VAL HG13 :0.527
 A 258  VAL  O    A 258  VAL HG12 :0.485
 A 454  TYR  OH   A 606  GLN  NE2 :0.479
 A 731  VAL  O    A 731  VAL HG23 :0.475
 A 793  VAL  CG1  A 793  VAL  O   :0.466
 A  48  ASN  C    A  48  ASN  OD1 :0.464
 A 198  LEU  HB3  A 221  TRP  CH2 :0.454
 A  77  VAL HG11  A  91  MET  SD  :0.440
 A 515  GLN  N    A 515  GLN  OE1 :0.439
 A 462  LYS  NZ   A 745  ILE  O   :0.431
 A 187  TYR  C    A 187  TYR  CD1 :0.427
 A 734  ARG  O    A 735  GLY  C   :0.422
 A 776  ASP  OD2  A 854  SER  OG  :0.413
clashscore = 1.46
clashscore (B factor cutoff = 40) = 1.456311
