# Supplementary material for: Integrative proteome-wide structural analysis and high-throughput docking identify broad-spectrum antiviral scaffolds against Zika, Yellow Fever, West Nile, Saint Louis encephalitis, and Usutu viruses
Source: Front Cell Infect Microbiol. 2026 Apr 30;16:1723132. doi: 10.3389/fcimb.2026.1723132 (PMC13171538; doi:10.3389/fcimb.2026.1723132)
Supplement: Supplementary file 5 [file DataSheet5.zip › WNV/WNV_NS5/Mol_probity_Files/WNV_NS5_1FH.pdb]

USER  MOD reduce.3.7.201124 H: found=0, std=0, add=7178, rem=0, adj=179
USER  MOD -----------------------------------------------------------------
USER  MOD scores for adjustable sidechains, with "set" totals for H,N and Q
USER  MOD "o" means original, "f" means flipped, "180deg" is methyl default
USER  MOD "!" flags a clash with an overlap of 0.40A or greater
USER  MOD flip categories: "K"=keep, "C"=clashes, "X"=uncertain, "F"=flip
USER  MOD Set 1.1: A 762 SER OG  :   rot -159:sc=   0.236!
USER  MOD Set 1.2: A 798 THR OG1 :   rot -116:sc=   0.206!
USER  MOD Set 2.1: A 773 HIS     :     no HD1:sc=   0.514  K(o=1.8,f=-8.2!)
USER  MOD Set 2.2: A 844 SER OG  :   rot  142:sc=    1.25
USER  MOD Set 3.1: A 462 LYS NZ  :NH3+    153:sc=    1.25   (180deg=-1.37!)
USER  MOD Set 3.2: A 763 TYR OH  :   rot -127:sc=    1.67
USER  MOD Set 4.1: A 610 TYR OH  :   rot   -3:sc=    1.04
USER  MOD Set 4.2: A 666 SER OG  :   rot  134:sc=    2.15
USER  MOD Set 4.3: A 714 CYS SG  :   rot   77:sc=   0.362
USER  MOD Set 4.4: A 803 HIS     :     no HE2:sc=    1.91  K(o=5.5,f=-7.2!)
USER  MOD Set 5.1: A 621 GLN     :      amide:sc=   0.173  K(o=-1.5,f=-6.1!)
USER  MOD Set 5.2: A 670 CYS SG  :   rot   48:sc=    -1.7
USER  MOD Set 6.1: A 311 TYR OH  :   rot   76:sc=   0.975
USER  MOD Set 6.2: A 581 LYS NZ  :NH3+    178:sc=    1.32   (180deg=0.435)
USER  MOD Set 7.1: A 454 TYR OH  :   rot -144:sc=   -3.37!
USER  MOD Set 7.2: A 578 LYS NZ  :NH3+   -157:sc=   0.624   (180deg=-0.372)
USER  MOD Set 7.3: A 606 GLN     :      amide:sc=  -0.739! C(o=-3.5!,f=-12!)
USER  MOD Set 8.1: A 377 ASN     :      amide:sc=       0  X(o=-0.16,f=-0.41)
USER  MOD Set 8.2: A 551 ASN     :      amide:sc=  -0.163  K(o=-0.16,f=-1.3!)
USER  MOD Set 9.1: A 332 LYS NZ  :NH3+    180:sc=       0   (180deg=0)
USER  MOD Set 9.2: A 874 GLN     :      amide:sc=       0  X(o=0,f=-0.3)
USER  MOD Set10.1: A 318 SER OG  :   rot -141:sc=    1.41
USER  MOD Set10.2: A 320 SER OG  :   rot  180:sc=   0.921
USER  MOD Set11.1: A 316 THR OG1 :   rot  -59:sc=   0.208
USER  MOD Set11.2: A 353 GLN     :      amide:sc=    0.67  K(o=0.88,f=-0.14)
USER  MOD Set12.1: A 308 HIS     :     no HE2:sc=   0.955  K(o=2.4,f=-5.9!)
USER  MOD Set12.2: A 597 SER OG  :   rot  -90:sc=    1.45
USER  MOD Set13.1: A 307 TYR OH  :   rot    5:sc=    1.79
USER  MOD Set13.2: A 310 SER OG  :   rot -110:sc=    2.45
USER  MOD Set14.1: A 274 SER OG  :   rot  180:sc=   0.144
USER  MOD Set14.2: A 306 ASN     :      amide:sc=  0.0488  K(o=0.19,f=-1.3)
USER  MOD Set15.1: A 217 HIS     :     no HD1:sc=   0.146  K(o=0.83,f=-4.4!)
USER  MOD Set15.2: A 237 SER OG  :   rot   75:sc=    0.68
USER  MOD Set16.1: A 223 SER OG  :   rot  -42:sc=     0.3
USER  MOD Set16.2: A 224 HIS     :     no HD1:sc=   0.523  K(o=0.82,f=-1.1!)
USER  MOD Set17.1: A 215 SER OG  :   rot  170:sc=       0
USER  MOD Set17.2: A 216 THR OG1 :   rot  180:sc=       0
USER  MOD Set18.1: A 173 HIS     :     no HD1:sc=   -0.25  X(o=-0.57,f=-0.86)
USER  MOD Set18.2: A 202 TYR OH  :   rot  169:sc=  -0.321
USER  MOD Set19.1: A 185 CYS SG  :   rot   61:sc=    1.18
USER  MOD Set19.2: A 187 TYR OH  :   rot   70:sc=  -0.305
USER  MOD Set20.1: A 119 TYR OH  :   rot  -26:sc=   0.125
USER  MOD Set20.2: A 299 ASN     :      amide:sc=-0.000577  X(o=0.12,f=-0.09)
USER  MOD Set21.1: A 117 GLN     :      amide:sc=  0.0285  X(o=1.7,f=1.2)
USER  MOD Set21.2: A 262 SER OG  :   rot   70:sc=    1.64
USER  MOD Set22.1: A  93 THR OG1 :   rot  -53:sc=    1.37
USER  MOD Set22.2: A  94 GLN     :      amide:sc=  0.0269  X(o=1.4,f=1.3)
USER  MOD Set23.1: A  48 ASN     :      amide:sc=   -0.88! C(o=0.39!,f=-8.3!)
USER  MOD Set23.2: A  50 THR OG1 :   rot  -54:sc=    1.27
USER  MOD Single : A   1 GLY N   :NH3+    135:sc=  0.0094   (180deg=0)
USER  MOD Single : A   4 LYS NZ  :NH3+    180:sc=       0   (180deg=0)
USER  MOD Single : A   7 THR OG1 :   rot  180:sc=       0
USER  MOD Single : A  13 LYS NZ  :NH3+   -179:sc=   0.752   (180deg=0.75)
USER  MOD Single : A  17 ASN     :      amide:sc=   0.295  K(o=0.29,f=-1.4!)
USER  MOD Single : A  18 HIS     :     no HD1:sc=  -0.014  X(o=-0.014,f=0)
USER  MOD Single : A  20 THR OG1 :   rot  -71:sc=   0.501
USER  MOD Single : A  21 LYS NZ  :NH3+    180:sc=       0   (180deg=0)
USER  MOD Single : A  25 THR OG1 :   rot   79:sc=   0.989
USER  MOD Single : A  27 TYR OH  :   rot  180:sc=       0
USER  MOD Single : A  29 LYS NZ  :NH3+    180:sc=       0   (180deg=0)
USER  MOD Single : A  33 THR OG1 :   rot  180:sc=       0
USER  MOD Single : A  38 SER OG  :   rot  -77:sc=   0.836
USER  MOD Single : A  41 LYS NZ  :NH3+    180:sc=       0   (180deg=0)
USER  MOD Single : A  42 HIS     :     no HD1:sc= -0.0166  X(o=-0.017,f=-0.032)
USER  MOD Single : A  53 HIS     :     no HD1:sc=       0  X(o=0,f=-0.0069)
USER  MOD Single : A  56 SER OG  :   rot  180:sc= -0.0443
USER  MOD Single : A  59 THR OG1 :   rot  -73:sc=   0.762
USER  MOD Single : A  61 LYS NZ  :NH3+   -164:sc=   0.548   (180deg=0.434)
USER  MOD Single : A  76 LYS NZ  :NH3+   -175:sc=    1.48   (180deg=1.45)
USER  MOD Single : A  89 TYR OH  :   rot    1:sc=    1.48
USER  MOD Single : A  90 TYR OH  :   rot  180:sc=  0.0243
USER  MOD Single : A  95 LYS NZ  :NH3+    180:sc=       0   (180deg=0)
USER  MOD Single : A  98 GLN     :      amide:sc=   0.923  K(o=0.92,f=-5.9!)
USER  MOD Single : A 101 LYS NZ  :NH3+   -178:sc=    0.45   (180deg=0.449)
USER  MOD Single : A 103 TYR OH  :   rot  180:sc=     0.5
USER  MOD Single : A 104 THR OG1 :   rot  -59:sc=   0.857
USER  MOD Single : A 105 LYS NZ  :NH3+    168:sc=   0.895   (180deg=0.812)
USER  MOD Single : A 110 HIS     :     no HD1:sc= -0.0412  X(o=-0.041,f=-0.041)
USER  MOD Single : A 114 GLN     :      amide:sc=   0.224  K(o=0.22,f=-1.7)
USER  MOD Single : A 118 SER OG  :   rot -115:sc=   0.355
USER  MOD Single : A 122 ASN     :      amide:sc=    1.27  K(o=1.3,f=-6.3!)
USER  MOD Single : A 125 THR OG1 :   rot  180:sc=       0
USER  MOD Single : A 127 LYS NZ  :NH3+    180:sc=       0   (180deg=0)
USER  MOD Single : A 128 SER OG  :   rot  180:sc=       0
USER  MOD Single : A 134 TYR OH  :   rot  180:sc=       0
USER  MOD Single : A 137 SER OG  :   rot -100:sc=   0.592
USER  MOD Single : A 140 SER OG  :   rot  180:sc=       0
USER  MOD Single : A 142 THR OG1 :   rot -120:sc=       0
USER  MOD Single : A 145 CYS SG  :   rot  170:sc=       0
USER  MOD Single : A 150 SER OG  :   rot  180:sc=       0
USER  MOD Single : A 151 SER OG  :   rot  180:sc=   0.114
USER  MOD Single : A 152 SER OG  :   rot  180:sc=       0
USER  MOD Single : A 153 SER OG  :   rot  170:sc=  0.0284
USER  MOD Single : A 159 HIS     :     no HD1:sc=   0.152  K(o=0.15,f=-1.1)
USER  MOD Single : A 161 THR OG1 :   rot  161:sc=    1.54
USER  MOD Single : A 177 LYS NZ  :NH3+    176:sc=   0.975   (180deg=0.951)
USER  MOD Single : A 180 CYS SG  :   rot -160:sc=  -0.557
USER  MOD Single : A 182 LYS NZ  :NH3+   -170:sc=   0.915   (180deg=0.774)
USER  MOD Single : A 194 LYS NZ  :NH3+   -158:sc=    1.15   (180deg=0.19!)
USER  MOD Single : A 197 THR OG1 :   rot   78:sc=   0.737
USER  MOD Single : A 199 GLN     :      amide:sc=    1.34  K(o=1.3,f=0)
USER  MOD Single : A 209 ASN     :      amide:sc=  -0.178  K(o=-0.18,f=-5.8!)
USER  MOD Single : A 212 SER OG  :   rot  -90:sc=    1.07
USER  MOD Single : A 214 ASN     :      amide:sc=    0.69  K(o=0.69,f=-3.3!)
USER  MOD Single : A 220 TYR OH  :   rot  180:sc= -0.0269
USER  MOD Single : A 226 SER OG  :   rot  180:sc=       0
USER  MOD Single : A 228 ASN     :      amide:sc=   0.338  K(o=0.34,f=-4!)
USER  MOD Single : A 231 HIS     :     no HD1:sc=       0  X(o=0,f=0)
USER  MOD Single : A 232 SER OG  :   rot   79:sc=    0.95
USER  MOD Single : A 234 ASN     :      amide:sc= -0.0681  K(o=-0.068,f=-1.2!)
USER  MOD Single : A 236 THR OG1 :   rot   79:sc=   0.992
USER  MOD Single : A 238 GLN     :      amide:sc=       0  K(o=0,f=-0.65)
USER  MOD Single : A 246 LYS NZ  :NH3+    180:sc=       0   (180deg=0)
USER  MOD Single : A 247 LYS NZ  :NH3+    180:sc=       0   (180deg=0)
USER  MOD Single : A 248 THR OG1 :   rot  180:sc=       0
USER  MOD Single : A 250 LYS NZ  :NH3+    180:sc=       0   (180deg=0)
USER  MOD Single : A 253 GLN     :      amide:sc=   0.199  X(o=0.2,f=-0.024)
USER  MOD Single : A 259 ASN     :      amide:sc=   0.564  K(o=0.56,f=-5.6!)
USER  MOD Single : A 264 THR OG1 :   rot   80:sc=   0.676
USER  MOD Single : A 269 LYS NZ  :NH3+    180:sc=       0   (180deg=0)
USER  MOD Single : A 273 ASN     :      amide:sc=-0.000477  X(o=-0.00048,f=-0.28)
USER  MOD Single : A 276 THR OG1 :   rot  180:sc=       0
USER  MOD Single : A 277 SER OG  :   rot  -45:sc=    1.03
USER  MOD Single : A 278 LYS NZ  :NH3+    134:sc=    1.12   (180deg=-0.137!)
USER  MOD Single : A 280 LYS NZ  :NH3+    180:sc=       0   (180deg=0)
USER  MOD Single : A 281 ASN     :      amide:sc= -0.0534  K(o=-0.053,f=-1.1)
USER  MOD Single : A 287 LYS NZ  :NH3+   -179:sc=   0.772   (180deg=0.771)
USER  MOD Single : A 288 LYS NZ  :NH3+    180:sc=       0   (180deg=0)
USER  MOD Single : A 290 TYR OH  :   rot    3:sc=    1.08
USER  MOD Single : A 291 SER OG  :   rot   12:sc=    1.22
USER  MOD Single : A 292 SER OG  :   rot  180:sc=       0
USER  MOD Single : A 293 THR OG1 :   rot  180:sc=       0
USER  MOD Single : A 295 HIS     :     no HD1:sc=       0  X(o=0,f=0)
USER  MOD Single : A 296 GLN     :      amide:sc=   0.211  X(o=0.21,f=0)
USER  MOD Single : A 300 HIS     :     no HE2:sc=   -1.65  K(o=-1.7,f=-3.5!)
USER  MOD Single : A 302 TYR OH  :   rot  180:sc=       0
USER  MOD Single : A 304 THR OG1 :   rot  167:sc=    1.24
USER  MOD Single : A 314 LYS NZ  :NH3+    180:sc=       0   (180deg=0)
USER  MOD Single : A 321 SER OG  :   rot -160:sc=   0.303
USER  MOD Single : A 324 ASN     :      amide:sc=  -0.643  K(o=-0.64,f=-5.7!)
USER  MOD Single : A 331 SER OG  :   rot   78:sc=   0.933
USER  MOD Single : A 336 THR OG1 :   rot  -76:sc=    1.02
USER  MOD Single : A 338 THR OG1 :   rot  180:sc=       0
USER  MOD Single : A 339 ASN     :      amide:sc=-0.00863  X(o=-0.0086,f=-0.47)
USER  MOD Single : A 341 THR OG1 :   rot  -79:sc=   0.728
USER  MOD Single : A 342 THR OG1 :   rot  180:sc=   0.868
USER  MOD Single : A 346 THR OG1 :   rot   90:sc= 0.00668
USER  MOD Single : A 348 THR OG1 :   rot  -30:sc=     1.1
USER  MOD Single : A 349 THR OG1 :   rot  -67:sc=     1.3
USER  MOD Single : A 354 GLN     :      amide:sc=   0.334  K(o=0.33,f=-0.96)
USER  MOD Single : A 358 LYS NZ  :NH3+   -172:sc=   0.659   (180deg=0.577)
USER  MOD Single : A 360 LYS NZ  :NH3+    180:sc=       0   (180deg=0)
USER  MOD Single : A 363 THR OG1 :   rot   83:sc=    1.11
USER  MOD Single : A 364 LYS NZ  :NH3+    180:sc=       0   (180deg=0)
USER  MOD Single : A 373 LYS NZ  :NH3+   -167:sc=   0.776   (180deg=0.699)
USER  MOD Single : A 374 TYR OH  :   rot  180:sc=       0
USER  MOD Single : A 379 THR OG1 :   rot   79:sc=   0.867
USER  MOD Single : A 380 THR OG1 :   rot   77:sc=    1.06
USER  MOD Single : A 381 ASN     :      amide:sc=  -0.102  K(o=-0.1,f=-3.1!)
USER  MOD Single : A 391 LYS NZ  :NH3+    180:sc=       0   (180deg=0)
USER  MOD Single : A 392 LYS NZ  :NH3+    167:sc=    1.15   (180deg=1.05)
USER  MOD Single : A 396 CYS SG  :   rot  180:sc=       0
USER  MOD Single : A 397 SER OG  :   rot  -75:sc=   0.589
USER  MOD Single : A 404 LYS NZ  :NH3+    168:sc=  -0.019   (180deg=-0.134)
USER  MOD Single : A 406 ASN     :      amide:sc=       0  X(o=0,f=-0.029)
USER  MOD Single : A 407 SER OG  :   rot  180:sc=       0
USER  MOD Single : A 408 ASN     :      amide:sc=       0  X(o=0,f=-0.23)
USER  MOD Single : A 418 GLN     :      amide:sc=  -0.396  K(o=-0.4,f=-4!)
USER  MOD Single : A 419 ASN     :      amide:sc= -0.0238  K(o=-0.024,f=-1.1)
USER  MOD Single : A 420 GLN     :      amide:sc= -0.0342  X(o=-0.034,f=-0.022)
USER  MOD Single : A 422 LYS NZ  :NH3+    180:sc=       0   (180deg=0)
USER  MOD Single : A 423 ASN     :      amide:sc=  0.0576  K(o=0.058,f=-8.9!)
USER  MOD Single : A 432 LYS NZ  :NH3+   -169:sc=    1.27   (180deg=0.915)
USER  MOD Single : A 444 HIS     :     no HE2:sc=    1.22  K(o=1.2,f=-4!)
USER  MOD Single : A 450 ASN     :      amide:sc= -0.0648  K(o=-0.065,f=-1.7!)
USER  MOD Single : A 451 THR OG1 :   rot  167:sc=    0.62
USER  MOD Single : A 455 ASN     :      amide:sc=   0.165  K(o=0.17,f=-6.1!)
USER  MOD Single : A 459 LYS NZ  :NH3+    180:sc=       0   (180deg=0)
USER  MOD Single : A 463 LYS NZ  :NH3+   -121:sc=    0.51   (180deg=-0.125)
USER  MOD Single : A 469 LYS NZ  :NH3+   -168:sc= -0.0219   (180deg=-0.155)
USER  MOD Single : A 471 LYS NZ  :NH3+    168:sc=    0.88   (180deg=0.695)
USER  MOD Single : A 473 SER OG  :   rot  -93:sc=   0.695
USER  MOD Single : A 495 ASN     :      amide:sc=   0.833  K(o=0.83,f=-0.23)
USER  MOD Single : A 498 HIS     :     no HD1:sc=       0  X(o=0,f=-0.0011)
USER  MOD Single : A 503 LYS NZ  :NH3+    180:sc=       0   (180deg=0)
USER  MOD Single : A 504 ASN     :      amide:sc=   0.814  K(o=0.81,f=-0.31)
USER  MOD Single : A 505 SER OG  :   rot -130:sc=       0
USER  MOD Single : A 515 GLN     :      amide:sc=  -0.159! C(o=-0.16!,f=-7.8!)
USER  MOD Single : A 516 LYS NZ  :NH3+    180:sc=       0   (180deg=0)
USER  MOD Single : A 519 TYR OH  :   rot   15:sc=   0.208
USER  MOD Single : A 522 LYS NZ  :NH3+   -179:sc=   0.962   (180deg=0.962)
USER  MOD Single : A 526 THR OG1 :   rot  -23:sc=   0.575
USER  MOD Single : A 527 LYS NZ  :NH3+    180:sc=       0   (180deg=0)
USER  MOD Single : A 531 LYS NZ  :NH3+    180:sc=       0   (180deg=0)
USER  MOD Single : A 533 TYR OH  :   rot   30:sc=       0
USER  MOD Single : A 537 THR OG1 :   rot  -89:sc=   0.112
USER  MOD Single : A 542 THR OG1 :   rot  -15:sc=   0.683
USER  MOD Single : A 545 THR OG1 :   rot  -69:sc=    1.04
USER  MOD Single : A 546 LYS NZ  :NH3+   -116:sc=   0.229   (180deg=0)
USER  MOD Single : A 554 LYS NZ  :NH3+    167:sc=    1.03   (180deg=0.926)
USER  MOD Single : A 563 HIS     :     no HD1:sc=   0.929  K(o=0.93,f=-4.1!)
USER  MOD Single : A 569 SER OG  :   rot -149:sc=    1.36
USER  MOD Single : A 574 THR OG1 :   rot  -38:sc=   0.946
USER  MOD Single : A 575 TYR OH  :   rot  180:sc= -0.0848
USER  MOD Single : A 577 HIS     :     no HD1:sc=  -0.486  X(o=-0.49,f=-0.34)
USER  MOD Single : A 590 LYS NZ  :NH3+    161:sc=   0.863   (180deg=0.66)
USER  MOD Single : A 591 THR OG1 :   rot -110:sc=       0
USER  MOD Single : A 601 GLN     :      amide:sc=   0.467  K(o=0.47,f=-3.3!)
USER  MOD Single : A 604 SER OG  :   rot  -43:sc=    1.14
USER  MOD Single : A 609 THR OG1 :   rot  165:sc=   0.849
USER  MOD Single : A 613 ASN     :      amide:sc=    1.24  K(o=1.2,f=-4.3!)
USER  MOD Single : A 614 THR OG1 :   rot   72:sc=     1.2
USER  MOD Single : A 616 THR OG1 :   rot   45:sc=   0.949
USER  MOD Single : A 617 ASN     :      amide:sc=  -0.364  K(o=-0.36,f=-1.7)
USER  MOD Single : A 639 LYS NZ  :NH3+    143:sc=   0.887   (180deg=0.313)
USER  MOD Single : A 642 LYS NZ  :NH3+    180:sc=       0   (180deg=0)
USER  MOD Single : A 644 LYS NZ  :NH3+    176:sc=   0.926   (180deg=0.891)
USER  MOD Single : A 647 LYS NZ  :NH3+    180:sc=       0   (180deg=0)
USER  MOD Single : A 650 THR OG1 :   rot   78:sc=    1.23
USER  MOD Single : A 655 ASN     :      amide:sc= -0.0905  X(o=-0.09,f=0)
USER  MOD Single : A 661 SER OG  :   rot  -43:sc=    1.06
USER  MOD Single : A 673 LYS NZ  :NH3+    155:sc=    1.34   (180deg=1.15)
USER  MOD Single : A 681 THR OG1 :   rot  -48:sc=    1.12
USER  MOD Single : A 682 SER OG  :   rot -102:sc=     1.1
USER  MOD Single : A 684 HIS     :     no HE2:sc=    0.83  K(o=0.83,f=-2.7!)
USER  MOD Single : A 687 ASN     :      amide:sc=   0.736  K(o=0.74,f=-2.1!)
USER  MOD Single : A 690 SER OG  :   rot  146:sc=   0.779
USER  MOD Single : A 691 LYS NZ  :NH3+    166:sc=    3.31   (180deg=3.05)
USER  MOD Single : A 694 LYS NZ  :NH3+    178:sc=   0.841   (180deg=0.839)
USER  MOD Single : A 697 GLN     :      amide:sc= -0.0171  K(o=-0.017,f=-0.93)
USER  MOD Single : A 700 LYS NZ  :NH3+    180:sc=       0   (180deg=0)
USER  MOD Single : A 702 SER OG  :   rot -147:sc=   0.914
USER  MOD Single : A 703 THR OG1 :   rot  180:sc=       0
USER  MOD Single : A 706 TYR OH  :   rot  180:sc=       0
USER  MOD Single : A 709 GLN     :      amide:sc=   0.825  K(o=0.82,f=-4!)
USER  MOD Single : A 710 GLN     :      amide:sc=       0  X(o=0,f=-0.41)
USER  MOD Single : A 715 SER OG  :   rot  180:sc=       0
USER  MOD Single : A 716 ASN     :      amide:sc=  -0.172  K(o=-0.17,f=-1.8)
USER  MOD Single : A 717 HIS     :     no HD1:sc=-0.00358  X(o=-0.0036,f=-0.35)
USER  MOD Single : A 719 THR OG1 :   rot  180:sc=       0
USER  MOD Single : A 724 LYS NZ  :NH3+   -130:sc=    1.27   (180deg=0.709)
USER  MOD Single : A 728 THR OG1 :   rot  180:sc=       0
USER  MOD Single : A 736 GLN     :      amide:sc=  -0.522  K(o=-0.52,f=-5.6!)
USER  MOD Single : A 746 SER OG  :   rot  160:sc=       0
USER  MOD Single : A 752 ASN     :      amide:sc=    0.37  K(o=0.37,f=-4!)
USER  MOD Single : A 756 THR OG1 :   rot  -28:sc=    1.25
USER  MOD Single : A 758 CYS SG  :   rot   23:sc=   0.217
USER  MOD Single : A 761 LYS NZ  :NH3+    180:sc=       0   (180deg=0)
USER  MOD Single : A 765 GLN     :      amide:sc=   0.713  K(o=0.71,f=-0.59)
USER  MOD Single : A 771 TYR OH  :   rot  180:sc=       0
USER  MOD Single : A 782 ASN     :      amide:sc=    1.12  K(o=1.1,f=-0.66)
USER  MOD Single : A 785 CYS SG  :   rot   84:sc=   0.367
USER  MOD Single : A 786 SER OG  :   rot   81:sc=    1.07
USER  MOD Single : A 791 ASN     :      amide:sc=  -0.011  X(o=-0.011,f=-0.44)
USER  MOD Single : A 795 THR OG1 :   rot  180:sc=       0
USER  MOD Single : A 799 THR OG1 :   rot  180:sc=   0.129
USER  MOD Single : A 801 SER OG  :   rot  180:sc=  0.0629
USER  MOD Single : A 805 LYS NZ  :NH3+    163:sc=   -1.22   (180deg=-1.23)
USER  MOD Single : A 810 THR OG1 :   rot  180:sc=   0.436
USER  MOD Single : A 811 THR OG1 :   rot  180:sc=       0
USER  MOD Single : A 819 ASN     :      amide:sc=   0.881  K(o=0.88,f=-7.6!)
USER  MOD Single : A 826 ASN     :      amide:sc=   0.158  K(o=0.16,f=-5.1!)
USER  MOD Single : A 832 LYS NZ  :NH3+   -170:sc=    0.94   (180deg=0.878)
USER  MOD Single : A 833 THR OG1 :   rot   81:sc=   0.895
USER  MOD Single : A 839 SER OG  :   rot  150:sc=       0
USER  MOD Single : A 843 TYR OH  :   rot  180:sc=       0
USER  MOD Single : A 846 LYS NZ  :NH3+    180:sc=       0   (180deg=0)
USER  MOD Single : A 854 SER OG  :   rot   37:sc=   0.964
USER  MOD Single : A 858 THR OG1 :   rot  180:sc=  -0.321
USER  MOD Single : A 860 THR OG1 :   rot  180:sc=       0
USER  MOD Single : A 863 THR OG1 :   rot   75:sc=   0.545
USER  MOD Single : A 867 ASN     :      amide:sc=       0  X(o=0,f=-0.47)
USER  MOD Single : A 869 HIS     :     no HD1:sc=  -0.113  X(o=-0.11,f=0)
USER  MOD Single : A 873 ASN     :      amide:sc= -0.0742  K(o=-0.074,f=-1.2!)
USER  MOD Single : A 877 SER OG  :   rot   77:sc=   0.545
USER  MOD Single : A 883 LYS NZ  :NH3+    180:sc=       0   (180deg=0)
USER  MOD Single : A 884 TYR OH  :   rot   -7:sc=    1.21
USER  MOD Single : A 887 TYR OH  :   rot  180:sc=       0
USER  MOD Single : A 889 SER OG  :   rot  -77:sc=   0.312
USER  MOD Single : A 890 SER OG  :   rot  180:sc=       0
USER  MOD Single : A 894 TYR OH  :   rot  164:sc=    1.33
USER  MOD Single : A 897 THR OG1 :   rot  180:sc=       0
USER  MOD Single : A 903 THR OG1 :   rot   73:sc=    1.09
USER  MOD -----------------------------------------------------------------
ATOM      1  N   GLY A   1      -3.256  -0.448  -5.496  1.00  7.39           N
ATOM      2  CA  GLY A   1      -2.036   0.243  -5.097  1.00  7.39           C
ATOM      3  C   GLY A   1      -2.355   1.535  -4.353  1.00  7.39           C
ATOM      4  O   GLY A   1      -3.312   2.234  -4.687  1.00  7.39           O
ATOM      0  H1  GLY A   1      -3.180  -0.723  -6.339  1.00  7.39           H   new
ATOM      0  H2  GLY A   1      -3.386  -1.151  -4.966  1.00  7.39           H   new
ATOM      0  H3  GLY A   1      -3.948   0.107  -5.427  1.00  7.39           H   new
ATOM      0  HA2 GLY A   1      -1.503  -0.337  -4.531  1.00  7.39           H   new
ATOM      0  HA3 GLY A   1      -1.502   0.442  -5.882  1.00  7.39           H   new
ATOM      8  N   GLY A   2      -1.559   1.841  -3.333  1.00  6.45           N
ATOM      9  CA  GLY A   2      -1.759   3.053  -2.548  1.00  6.45           C
ATOM     10  C   GLY A   2      -0.956   4.213  -3.118  1.00  6.45           C
ATOM     11  O   GLY A   2      -0.424   4.124  -4.226  1.00  6.45           O
ATOM      0  H   GLY A   2      -0.895   1.357  -3.079  1.00  6.45           H   new
ATOM      0  HA2 GLY A   2      -2.701   3.283  -2.537  1.00  6.45           H   new
ATOM      0  HA3 GLY A   2      -1.495   2.894  -1.628  1.00  6.45           H   new
ATOM     15  N   ALA A   3      -0.810   5.273  -2.323  1.00  5.20           N
ATOM     16  CA  ALA A   3      -0.115   6.501  -2.726  1.00  5.20           C
ATOM     17  C   ALA A   3       1.333   6.264  -3.135  1.00  5.20           C
ATOM     18  O   ALA A   3       1.882   6.999  -3.953  1.00  5.20           O
ATOM     19  CB  ALA A   3      -0.141   7.505  -1.588  1.00  5.20           C
ATOM      0  H   ALA A   3      -1.117   5.301  -1.520  1.00  5.20           H   new
ATOM      0  HA  ALA A   3      -0.587   6.841  -3.502  1.00  5.20           H   new
ATOM      0  HB1 ALA A   3       0.320   8.314  -1.860  1.00  5.20           H   new
ATOM      0  HB2 ALA A   3      -1.061   7.717  -1.364  1.00  5.20           H   new
ATOM      0  HB3 ALA A   3       0.302   7.127  -0.812  1.00  5.20           H   new
ATOM     25  N   LYS A   4       1.960   5.262  -2.533  1.00  3.88           N
ATOM     26  CA  LYS A   4       3.354   4.949  -2.799  1.00  3.88           C
ATOM     27  C   LYS A   4       3.526   3.828  -3.824  1.00  3.88           C
ATOM     28  O   LYS A   4       4.632   3.308  -3.992  1.00  3.88           O
ATOM     29  CB  LYS A   4       4.070   4.589  -1.501  1.00  3.88           C
ATOM     30  CG  LYS A   4       4.171   5.746  -0.507  1.00  3.88           C
ATOM     31  CD  LYS A   4       4.941   5.341   0.743  1.00  3.88           C
ATOM     32  CE  LYS A   4       5.057   6.499   1.727  1.00  3.88           C
ATOM     33  NZ  LYS A   4       5.791   6.106   2.961  1.00  3.88           N1+
ATOM      0  H   LYS A   4       1.587   4.744  -1.957  1.00  3.88           H   new
ATOM      0  HA  LYS A   4       3.753   5.746  -3.183  1.00  3.88           H   new
ATOM      0  HB2 LYS A   4       3.603   3.851  -1.078  1.00  3.88           H   new
ATOM      0  HB3 LYS A   4       4.964   4.276  -1.711  1.00  3.88           H   new
ATOM      0  HG2 LYS A   4       4.611   6.500  -0.930  1.00  3.88           H   new
ATOM      0  HG3 LYS A   4       3.280   6.040  -0.259  1.00  3.88           H   new
ATOM      0  HD2 LYS A   4       4.495   4.594   1.172  1.00  3.88           H   new
ATOM      0  HD3 LYS A   4       5.828   5.036   0.494  1.00  3.88           H   new
ATOM      0  HE2 LYS A   4       5.515   7.241   1.301  1.00  3.88           H   new
ATOM      0  HE3 LYS A   4       4.170   6.812   1.964  1.00  3.88           H   new
ATOM      0  HZ1 LYS A   4       5.840   6.803   3.512  1.00  3.88           H   new
ATOM      0  HZ2 LYS A   4       5.360   5.440   3.364  1.00  3.88           H   new
ATOM      0  HZ3 LYS A   4       6.613   5.840   2.746  1.00  3.88           H   new
ATOM     47  N   GLY A   5       2.440   3.415  -4.483  1.00  2.74           N
ATOM     48  CA  GLY A   5       2.546   2.344  -5.463  1.00  2.74           C
ATOM     49  C   GLY A   5       3.432   2.775  -6.628  1.00  2.74           C
ATOM     50  O   GLY A   5       3.476   3.951  -6.990  1.00  2.74           O
ATOM      0  H   GLY A   5       1.650   3.737  -4.377  1.00  2.74           H   new
ATOM      0  HA2 GLY A   5       2.915   1.550  -5.045  1.00  2.74           H   new
ATOM      0  HA3 GLY A   5       1.664   2.108  -5.790  1.00  2.74           H   new
ATOM     54  N   ARG A   6       4.134   1.818  -7.229  1.00  1.91           N
ATOM     55  CA  ARG A   6       5.014   2.119  -8.357  1.00  1.91           C
ATOM     56  C   ARG A   6       4.314   2.072  -9.703  1.00  1.91           C
ATOM     57  O   ARG A   6       3.350   1.327  -9.892  1.00  1.91           O
ATOM     58  CB  ARG A   6       6.206   1.181  -8.392  1.00  1.91           C
ATOM     59  CG  ARG A   6       7.140   1.320  -7.214  1.00  1.91           C
ATOM     60  CD  ARG A   6       8.320   0.436  -7.336  1.00  1.91           C
ATOM     61  NE  ARG A   6       7.979  -0.977  -7.251  1.00  1.91           N
ATOM     62  CZ  ARG A   6       8.859  -1.972  -7.464  1.00  1.91           C
ATOM     63  NH1 ARG A   6      10.095  -1.678  -7.762  1.00  1.91           N1+
ATOM     64  NH2 ARG A   6       8.485  -3.235  -7.380  1.00  1.91           N
ATOM      0  H   ARG A   6       4.116   0.989  -7.000  1.00  1.91           H   new
ATOM      0  HA  ARG A   6       5.310   3.031  -8.210  1.00  1.91           H   new
ATOM      0  HB2 ARG A   6       5.884   0.267  -8.430  1.00  1.91           H   new
ATOM      0  HB3 ARG A   6       6.706   1.340  -9.208  1.00  1.91           H   new
ATOM      0  HG2 ARG A   6       7.433   2.242  -7.142  1.00  1.91           H   new
ATOM      0  HG3 ARG A   6       6.662   1.109  -6.397  1.00  1.91           H   new
ATOM      0  HD2 ARG A   6       8.761   0.607  -8.183  1.00  1.91           H   new
ATOM      0  HD3 ARG A   6       8.955   0.654  -6.636  1.00  1.91           H   new
ATOM      0  HE  ARG A   6       7.169  -1.187  -7.053  1.00  1.91           H   new
ATOM      0 HH11 ARG A   6      10.339  -0.855  -7.820  1.00  1.91           H   new
ATOM      0 HH12 ARG A   6      10.665  -2.307  -7.900  1.00  1.91           H   new
ATOM      0 HH21 ARG A   6       7.670  -3.430  -7.187  1.00  1.91           H   new
ATOM      0 HH22 ARG A   6       9.056  -3.863  -7.518  1.00  1.91           H   new
ATOM     78  N   THR A   7       4.834   2.853 -10.640  1.00  1.37           N
ATOM     79  CA  THR A   7       4.364   2.864 -12.017  1.00  1.37           C
ATOM     80  C   THR A   7       4.988   1.661 -12.723  1.00  1.37           C
ATOM     81  O   THR A   7       6.167   1.366 -12.528  1.00  1.37           O
ATOM     82  CB  THR A   7       4.701   4.195 -12.725  1.00  1.37           C
ATOM     83  CG2 THR A   7       4.145   4.200 -14.138  1.00  1.37           C
ATOM     84  OG1 THR A   7       4.095   5.278 -12.016  1.00  1.37           O
ATOM      0  H   THR A   7       5.480   3.400 -10.491  1.00  1.37           H   new
ATOM      0  HA  THR A   7       3.397   2.796 -12.044  1.00  1.37           H   new
ATOM      0  HB  THR A   7       5.666   4.291 -12.748  1.00  1.37           H   new
ATOM      0  HG1 THR A   7       4.279   6.002 -12.400  1.00  1.37           H   new
ATOM      0 HG21 THR A   7       4.364   5.041 -14.569  1.00  1.37           H   new
ATOM      0 HG22 THR A   7       4.534   3.468 -14.642  1.00  1.37           H   new
ATOM      0 HG23 THR A   7       3.181   4.095 -14.107  1.00  1.37           H   new
ATOM     92  N   LEU A   8       4.231   0.976 -13.563  1.00  1.05           N
ATOM     93  CA  LEU A   8       4.759  -0.222 -14.209  1.00  1.05           C
ATOM     94  C   LEU A   8       6.039   0.023 -15.007  1.00  1.05           C
ATOM     95  O   LEU A   8       6.904  -0.851 -15.078  1.00  1.05           O
ATOM     96  CB  LEU A   8       3.714  -0.783 -15.154  1.00  1.05           C
ATOM     97  CG  LEU A   8       2.511  -1.376 -14.534  1.00  1.05           C
ATOM     98  CD1 LEU A   8       1.544  -1.709 -15.641  1.00  1.05           C
ATOM     99  CD2 LEU A   8       2.926  -2.620 -13.745  1.00  1.05           C
ATOM      0  H   LEU A   8       3.422   1.179 -13.773  1.00  1.05           H   new
ATOM      0  HA  LEU A   8       4.975  -0.842 -13.495  1.00  1.05           H   new
ATOM      0  HB2 LEU A   8       3.429  -0.071 -15.748  1.00  1.05           H   new
ATOM      0  HB3 LEU A   8       4.136  -1.460 -15.705  1.00  1.05           H   new
ATOM      0  HG  LEU A   8       2.082  -0.764 -13.916  1.00  1.05           H   new
ATOM      0 HD11 LEU A   8       0.742  -2.101 -15.263  1.00  1.05           H   new
ATOM      0 HD12 LEU A   8       1.312  -0.900 -16.122  1.00  1.05           H   new
ATOM      0 HD13 LEU A   8       1.956  -2.341 -16.251  1.00  1.05           H   new
ATOM      0 HD21 LEU A   8       2.143  -3.018 -13.333  1.00  1.05           H   new
ATOM      0 HD22 LEU A   8       3.337  -3.262 -14.345  1.00  1.05           H   new
ATOM      0 HD23 LEU A   8       3.561  -2.369 -13.056  1.00  1.05           H   new
ATOM    111  N   GLY A   9       6.165   1.189 -15.626  1.00  0.87           N
ATOM    112  CA  GLY A   9       7.365   1.502 -16.394  1.00  0.87           C
ATOM    113  C   GLY A   9       8.629   1.497 -15.517  1.00  0.87           C
ATOM    114  O   GLY A   9       9.732   1.228 -16.003  1.00  0.87           O
ATOM      0  H   GLY A   9       5.571   1.811 -15.615  1.00  0.87           H   new
ATOM      0  HA2 GLY A   9       7.467   0.856 -17.110  1.00  0.87           H   new
ATOM      0  HA3 GLY A   9       7.264   2.373 -16.809  1.00  0.87           H   new
ATOM    118  N   GLU A  10       8.460   1.824 -14.225  1.00  0.79           N
ATOM    119  CA  GLU A  10       9.544   1.885 -13.249  1.00  0.79           C
ATOM    120  C   GLU A  10       9.970   0.476 -12.949  1.00  0.79           C
ATOM    121  O   GLU A  10      11.161   0.157 -12.910  1.00  0.79           O
ATOM    122  CB  GLU A  10       9.063   2.566 -11.960  1.00  0.79           C
ATOM    123  CG  GLU A  10      10.085   2.781 -10.885  1.00  0.79           C
ATOM    124  CD  GLU A  10       9.474   3.463  -9.670  1.00  0.79           C
ATOM    125  OE1 GLU A  10       8.291   3.744  -9.693  1.00  0.79           O
ATOM    126  OE2 GLU A  10      10.180   3.678  -8.717  1.00  0.79           O1-
ATOM      0  H   GLU A  10       7.692   2.020 -13.892  1.00  0.79           H   new
ATOM      0  HA  GLU A  10      10.285   2.400 -13.605  1.00  0.79           H   new
ATOM      0  HB2 GLU A  10       8.687   3.429 -12.196  1.00  0.79           H   new
ATOM      0  HB3 GLU A  10       8.342   2.034 -11.589  1.00  0.79           H   new
ATOM      0  HG2 GLU A  10      10.466   1.928 -10.623  1.00  0.79           H   new
ATOM      0  HG3 GLU A  10      10.812   3.322 -11.231  1.00  0.79           H   new
ATOM    133  N   VAL A  11       8.963  -0.371 -12.771  1.00  0.76           N
ATOM    134  CA  VAL A  11       9.157  -1.774 -12.467  1.00  0.76           C
ATOM    135  C   VAL A  11       9.911  -2.424 -13.626  1.00  0.76           C
ATOM    136  O   VAL A  11      10.846  -3.201 -13.420  1.00  0.76           O
ATOM    137  CB  VAL A  11       7.792  -2.448 -12.237  1.00  0.76           C
ATOM    138  CG1 VAL A  11       7.959  -3.948 -12.109  1.00  0.76           C
ATOM    139  CG2 VAL A  11       7.138  -1.824 -10.994  1.00  0.76           C
ATOM      0  H   VAL A  11       8.137  -0.139 -12.825  1.00  0.76           H   new
ATOM      0  HA  VAL A  11       9.679  -1.878 -11.656  1.00  0.76           H   new
ATOM      0  HB  VAL A  11       7.208  -2.298 -12.997  1.00  0.76           H   new
ATOM      0 HG11 VAL A  11       7.092  -4.359 -11.965  1.00  0.76           H   new
ATOM      0 HG12 VAL A  11       8.352  -4.301 -12.923  1.00  0.76           H   new
ATOM      0 HG13 VAL A  11       8.540  -4.146 -11.358  1.00  0.76           H   new
ATOM      0 HG21 VAL A  11       6.276  -2.241 -10.838  1.00  0.76           H   new
ATOM      0 HG22 VAL A  11       7.709  -1.965 -10.223  1.00  0.76           H   new
ATOM      0 HG23 VAL A  11       7.016  -0.872 -11.136  1.00  0.76           H   new
ATOM    149  N   TRP A  12       9.524  -2.075 -14.851  1.00  0.77           N
ATOM    150  CA  TRP A  12      10.212  -2.590 -16.022  1.00  0.77           C
ATOM    151  C   TRP A  12      11.677  -2.165 -16.018  1.00  0.77           C
ATOM    152  O   TRP A  12      12.560  -3.012 -16.192  1.00  0.77           O
ATOM    153  CB  TRP A  12       9.536  -2.123 -17.299  1.00  0.77           C
ATOM    154  CG  TRP A  12      10.175  -2.690 -18.527  1.00  0.77           C
ATOM    155  CD1 TRP A  12      10.274  -3.992 -18.803  1.00  0.77           C
ATOM    156  CD2 TRP A  12      10.752  -2.015 -19.656  1.00  0.77           C
ATOM    157  CE2 TRP A  12      11.152  -3.004 -20.550  1.00  0.77           C
ATOM    158  CE3 TRP A  12      10.951  -0.697 -19.984  1.00  0.77           C
ATOM    159  NE1 TRP A  12      10.864  -4.177 -20.013  1.00  0.77           N
ATOM    160  CZ2 TRP A  12      11.720  -2.717 -21.757  1.00  0.77           C
ATOM    161  CZ3 TRP A  12      11.537  -0.420 -21.199  1.00  0.77           C
ATOM    162  CH2 TRP A  12      11.901  -1.394 -22.064  1.00  0.77           C
ATOM      0  H   TRP A  12       8.869  -1.544 -15.021  1.00  0.77           H   new
ATOM      0  HA  TRP A  12      10.169  -3.558 -15.989  1.00  0.77           H   new
ATOM      0  HB2 TRP A  12       8.600  -2.378 -17.278  1.00  0.77           H   new
ATOM      0  HB3 TRP A  12       9.565  -1.154 -17.341  1.00  0.77           H   new
ATOM      0  HD1 TRP A  12       9.981  -4.676 -18.246  1.00  0.77           H   new
ATOM      0  HE1 TRP A  12      11.025  -4.941 -20.374  1.00  0.77           H   new
ATOM      0  HE3 TRP A  12      10.699  -0.014 -19.405  1.00  0.77           H   new
ATOM      0  HZ2 TRP A  12      11.973  -3.391 -22.346  1.00  0.77           H   new
ATOM      0  HZ3 TRP A  12      11.688   0.467 -21.433  1.00  0.77           H   new
ATOM      0  HH2 TRP A  12      12.280  -1.162 -22.881  1.00  0.77           H   new
ATOM    173  N   LYS A  13      11.954  -0.870 -15.808  1.00  0.79           N
ATOM    174  CA  LYS A  13      13.341  -0.411 -15.778  1.00  0.79           C
ATOM    175  C   LYS A  13      14.147  -1.105 -14.684  1.00  0.79           C
ATOM    176  O   LYS A  13      15.310  -1.459 -14.887  1.00  0.79           O
ATOM    177  CB  LYS A  13      13.417   1.112 -15.667  1.00  0.79           C
ATOM    178  CG  LYS A  13      12.998   1.876 -16.955  1.00  0.79           C
ATOM    179  CD  LYS A  13      14.073   1.819 -18.061  1.00  0.79           C
ATOM    180  CE  LYS A  13      15.260   2.791 -17.780  1.00  0.79           C
ATOM    181  NZ  LYS A  13      16.267   2.786 -18.903  1.00  0.79           N1+
ATOM      0  H   LYS A  13      11.364  -0.257 -15.684  1.00  0.79           H   new
ATOM      0  HA  LYS A  13      13.748  -0.660 -16.622  1.00  0.79           H   new
ATOM      0  HB2 LYS A  13      12.849   1.400 -14.935  1.00  0.79           H   new
ATOM      0  HB3 LYS A  13      14.325   1.363 -15.437  1.00  0.79           H   new
ATOM      0  HG2 LYS A  13      12.171   1.500 -17.294  1.00  0.79           H   new
ATOM      0  HG3 LYS A  13      12.818   2.803 -16.732  1.00  0.79           H   new
ATOM      0  HD2 LYS A  13      14.410   0.913 -18.136  1.00  0.79           H   new
ATOM      0  HD3 LYS A  13      13.669   2.043 -18.914  1.00  0.79           H   new
ATOM      0  HE2 LYS A  13      14.919   3.690 -17.656  1.00  0.79           H   new
ATOM      0  HE3 LYS A  13      15.697   2.537 -16.952  1.00  0.79           H   new
ATOM      0  HZ1 LYS A  13      16.936   3.338 -18.705  1.00  0.79           H   new
ATOM      0  HZ2 LYS A  13      16.586   1.962 -19.013  1.00  0.79           H   new
ATOM      0  HZ3 LYS A  13      15.874   3.054 -19.655  1.00  0.79           H   new
ATOM    195  N   GLU A  14      13.531  -1.336 -13.524  1.00  0.82           N
ATOM    196  CA  GLU A  14      14.246  -2.031 -12.466  1.00  0.82           C
ATOM    197  C   GLU A  14      14.609  -3.440 -12.930  1.00  0.82           C
ATOM    198  O   GLU A  14      15.765  -3.866 -12.808  1.00  0.82           O
ATOM    199  CB  GLU A  14      13.406  -2.086 -11.184  1.00  0.82           C
ATOM    200  CG  GLU A  14      14.109  -2.753 -10.001  1.00  0.82           C
ATOM    201  CD  GLU A  14      13.288  -2.726  -8.733  1.00  0.82           C
ATOM    202  OE1 GLU A  14      12.194  -3.253  -8.733  1.00  0.82           O
ATOM    203  OE2 GLU A  14      13.746  -2.169  -7.764  1.00  0.82           O1-
ATOM      0  H   GLU A  14      12.724  -1.105 -13.337  1.00  0.82           H   new
ATOM      0  HA  GLU A  14      15.060  -1.543 -12.267  1.00  0.82           H   new
ATOM      0  HB2 GLU A  14      13.159  -1.182 -10.933  1.00  0.82           H   new
ATOM      0  HB3 GLU A  14      12.583  -2.564 -11.369  1.00  0.82           H   new
ATOM      0  HG2 GLU A  14      14.312  -3.674 -10.229  1.00  0.82           H   new
ATOM      0  HG3 GLU A  14      14.956  -2.307  -9.841  1.00  0.82           H   new
ATOM    210  N   ARG A  15      13.630  -4.147 -13.515  1.00  0.84           N
ATOM    211  CA  ARG A  15      13.869  -5.503 -13.975  1.00  0.84           C
ATOM    212  C   ARG A  15      14.992  -5.537 -14.999  1.00  0.84           C
ATOM    213  O   ARG A  15      15.890  -6.368 -14.888  1.00  0.84           O
ATOM    214  CB  ARG A  15      12.601  -6.123 -14.551  1.00  0.84           C
ATOM    215  CG  ARG A  15      12.747  -7.596 -14.958  1.00  0.84           C
ATOM    216  CD  ARG A  15      11.452  -8.204 -15.341  1.00  0.84           C
ATOM    217  NE  ARG A  15      11.586  -9.618 -15.727  1.00  0.84           N
ATOM    218  CZ  ARG A  15      11.606 -10.654 -14.885  1.00  0.84           C
ATOM    219  NH1 ARG A  15      11.526 -10.478 -13.583  1.00  0.84           N1+
ATOM    220  NH2 ARG A  15      11.704 -11.860 -15.400  1.00  0.84           N
ATOM      0  H   ARG A  15      12.832  -3.855 -13.649  1.00  0.84           H   new
ATOM      0  HA  ARG A  15      14.138  -6.031 -13.207  1.00  0.84           H   new
ATOM      0  HB2 ARG A  15      11.890  -6.048 -13.895  1.00  0.84           H   new
ATOM      0  HB3 ARG A  15      12.326  -5.610 -15.327  1.00  0.84           H   new
ATOM      0  HG2 ARG A  15      13.366  -7.664 -15.701  1.00  0.84           H   new
ATOM      0  HG3 ARG A  15      13.132  -8.096 -14.221  1.00  0.84           H   new
ATOM      0  HD2 ARG A  15      10.832  -8.132 -14.599  1.00  0.84           H   new
ATOM      0  HD3 ARG A  15      11.070  -7.705 -16.080  1.00  0.84           H   new
ATOM      0  HE  ARG A  15      11.657  -9.792 -16.566  1.00  0.84           H   new
ATOM      0 HH11 ARG A  15      11.459  -9.684 -13.260  1.00  0.84           H   new
ATOM      0 HH12 ARG A  15      11.540 -11.157 -13.056  1.00  0.84           H   new
ATOM      0 HH21 ARG A  15      11.753 -11.961 -16.253  1.00  0.84           H   new
ATOM      0 HH22 ARG A  15      11.719 -12.548 -14.884  1.00  0.84           H   new
ATOM    234  N   LEU A  16      15.003  -4.580 -15.932  1.00  0.88           N
ATOM    235  CA  LEU A  16      16.064  -4.511 -16.930  1.00  0.88           C
ATOM    236  C   LEU A  16      17.429  -4.318 -16.290  1.00  0.88           C
ATOM    237  O   LEU A  16      18.393  -4.999 -16.644  1.00  0.88           O
ATOM    238  CB  LEU A  16      15.828  -3.318 -17.853  1.00  0.88           C
ATOM    239  CG  LEU A  16      14.721  -3.405 -18.838  1.00  0.88           C
ATOM    240  CD1 LEU A  16      14.531  -2.057 -19.401  1.00  0.88           C
ATOM    241  CD2 LEU A  16      15.104  -4.368 -19.936  1.00  0.88           C
ATOM      0  H   LEU A  16      14.406  -3.965 -16.001  1.00  0.88           H   new
ATOM      0  HA  LEU A  16      16.048  -5.349 -17.418  1.00  0.88           H   new
ATOM      0  HB2 LEU A  16      15.670  -2.539 -17.297  1.00  0.88           H   new
ATOM      0  HB3 LEU A  16      16.649  -3.155 -18.343  1.00  0.88           H   new
ATOM      0  HG  LEU A  16      13.904  -3.720 -18.420  1.00  0.88           H   new
ATOM      0 HD11 LEU A  16      13.812  -2.076 -20.052  1.00  0.88           H   new
ATOM      0 HD12 LEU A  16      14.306  -1.438 -18.689  1.00  0.88           H   new
ATOM      0 HD13 LEU A  16      15.350  -1.768 -19.833  1.00  0.88           H   new
ATOM      0 HD21 LEU A  16      14.382  -4.427 -20.581  1.00  0.88           H   new
ATOM      0 HD22 LEU A  16      15.907  -4.052 -20.378  1.00  0.88           H   new
ATOM      0 HD23 LEU A  16      15.269  -5.245 -19.555  1.00  0.88           H   new
ATOM    253  N   ASN A  17      17.503  -3.446 -15.288  1.00  0.91           N
ATOM    254  CA  ASN A  17      18.760  -3.172 -14.607  1.00  0.91           C
ATOM    255  C   ASN A  17      19.279  -4.380 -13.829  1.00  0.91           C
ATOM    256  O   ASN A  17      20.482  -4.495 -13.582  1.00  0.91           O
ATOM    257  CB  ASN A  17      18.636  -1.937 -13.739  1.00  0.91           C
ATOM    258  CG  ASN A  17      18.631  -0.659 -14.569  1.00  0.91           C
ATOM    259  ND2 ASN A  17      18.193   0.421 -13.979  1.00  0.91           N
ATOM    260  OD1 ASN A  17      19.053  -0.658 -15.737  1.00  0.91           O
ATOM      0  H   ASN A  17      16.831  -3.001 -14.987  1.00  0.91           H   new
ATOM      0  HA  ASN A  17      19.429  -2.991 -15.286  1.00  0.91           H   new
ATOM      0  HB2 ASN A  17      17.819  -1.988 -13.219  1.00  0.91           H   new
ATOM      0  HB3 ASN A  17      19.372  -1.910 -13.108  1.00  0.91           H   new
ATOM      0 HD21 ASN A  17      18.190   1.170 -14.401  1.00  0.91           H   new
ATOM      0 HD22 ASN A  17      17.908   0.383 -13.169  1.00  0.91           H   new
ATOM    267  N   HIS A  18      18.387  -5.302 -13.468  1.00  0.94           N
ATOM    268  CA  HIS A  18      18.793  -6.502 -12.748  1.00  0.94           C
ATOM    269  C   HIS A  18      19.144  -7.682 -13.673  1.00  0.94           C
ATOM    270  O   HIS A  18      19.419  -8.783 -13.190  1.00  0.94           O
ATOM    271  CB  HIS A  18      17.700  -6.941 -11.773  1.00  0.94           C
ATOM    272  CG  HIS A  18      17.474  -5.978 -10.646  1.00  0.94           C
ATOM    273  CD2 HIS A  18      18.142  -4.859 -10.282  1.00  0.94           C
ATOM    274  ND1 HIS A  18      16.438  -6.117  -9.745  1.00  0.94           N
ATOM    275  CE1 HIS A  18      16.481  -5.123  -8.875  1.00  0.94           C
ATOM    276  NE2 HIS A  18      17.506  -4.348  -9.178  1.00  0.94           N
ATOM      0  H   HIS A  18      17.544  -5.249 -13.631  1.00  0.94           H   new
ATOM      0  HA  HIS A  18      19.599  -6.260 -12.266  1.00  0.94           H   new
ATOM      0  HB2 HIS A  18      16.870  -7.056 -12.261  1.00  0.94           H   new
ATOM      0  HB3 HIS A  18      17.935  -7.807 -11.405  1.00  0.94           H   new
ATOM      0  HD2 HIS A  18      18.892  -4.503 -10.701  1.00  0.94           H   new
ATOM      0  HE1 HIS A  18      15.890  -4.992  -8.169  1.00  0.94           H   new
ATOM      0  HE2 HIS A  18      17.738  -3.638  -8.752  1.00  0.94           H   new
ATOM    284  N   MET A  19      19.150  -7.461 -14.989  1.00  0.97           N
ATOM    285  CA  MET A  19      19.492  -8.509 -15.955  1.00  0.97           C
ATOM    286  C   MET A  19      20.995  -8.653 -16.145  1.00  0.97           C
ATOM    287  O   MET A  19      21.748  -7.692 -15.974  1.00  0.97           O
ATOM    288  CB  MET A  19      18.911  -8.188 -17.321  1.00  0.97           C
ATOM    289  CG  MET A  19      17.451  -8.178 -17.457  1.00  0.97           C
ATOM    290  SD  MET A  19      16.718  -9.793 -17.272  1.00  0.97           S
ATOM    291  CE  MET A  19      16.096  -9.680 -15.620  1.00  0.97           C
ATOM      0  H   MET A  19      18.957  -6.703 -15.346  1.00  0.97           H   new
ATOM      0  HA  MET A  19      19.125  -9.331 -15.594  1.00  0.97           H   new
ATOM      0  HB2 MET A  19      19.241  -7.316 -17.588  1.00  0.97           H   new
ATOM      0  HB3 MET A  19      19.265  -8.832 -17.954  1.00  0.97           H   new
ATOM      0  HG2 MET A  19      17.074  -7.580 -16.793  1.00  0.97           H   new
ATOM      0  HG3 MET A  19      17.215  -7.820 -18.327  1.00  0.97           H   new
ATOM      0  HE1 MET A  19      15.660 -10.513 -15.381  1.00  0.97           H   new
ATOM      0  HE2 MET A  19      16.830  -9.512 -15.008  1.00  0.97           H   new
ATOM      0  HE3 MET A  19      15.457  -8.953 -15.564  1.00  0.97           H   new
ATOM    301  N   THR A  20      21.441  -9.836 -16.564  1.00  0.99           N
ATOM    302  CA  THR A  20      22.842  -9.973 -16.936  1.00  0.99           C
ATOM    303  C   THR A  20      23.016  -9.396 -18.326  1.00  0.99           C
ATOM    304  O   THR A  20      22.032  -9.206 -19.035  1.00  0.99           O
ATOM    305  CB  THR A  20      23.277 -11.441 -16.921  1.00  0.99           C
ATOM    306  CG2 THR A  20      23.090 -12.032 -15.538  1.00  0.99           C
ATOM    307  OG1 THR A  20      22.473 -12.177 -17.872  1.00  0.99           O
ATOM      0  H   THR A  20      20.965 -10.548 -16.638  1.00  0.99           H   new
ATOM      0  HA  THR A  20      23.395  -9.498 -16.296  1.00  0.99           H   new
ATOM      0  HB  THR A  20      24.215 -11.499 -17.160  1.00  0.99           H   new
ATOM      0  HG1 THR A  20      21.688 -12.245 -17.582  1.00  0.99           H   new
ATOM      0 HG21 THR A  20      23.369 -12.961 -15.542  1.00  0.99           H   new
ATOM      0 HG22 THR A  20      23.626 -11.537 -14.899  1.00  0.99           H   new
ATOM      0 HG23 THR A  20      22.155 -11.977 -15.286  1.00  0.99           H   new
ATOM    315  N   LYS A  21      24.250  -9.165 -18.765  1.00  0.99           N
ATOM    316  CA  LYS A  21      24.443  -8.621 -20.111  1.00  0.99           C
ATOM    317  C   LYS A  21      23.902  -9.554 -21.195  1.00  0.99           C
ATOM    318  O   LYS A  21      23.389  -9.102 -22.230  1.00  0.99           O
ATOM    319  CB  LYS A  21      25.919  -8.323 -20.357  1.00  0.99           C
ATOM    320  CG  LYS A  21      26.457  -7.134 -19.561  1.00  0.99           C
ATOM    321  CD  LYS A  21      27.938  -6.890 -19.846  1.00  0.99           C
ATOM    322  CE  LYS A  21      28.471  -5.704 -19.049  1.00  0.99           C
ATOM    323  NZ  LYS A  21      29.924  -5.480 -19.290  1.00  0.99           N1+
ATOM      0  H   LYS A  21      24.970  -9.310 -18.317  1.00  0.99           H   new
ATOM      0  HA  LYS A  21      23.937  -7.795 -20.162  1.00  0.99           H   new
ATOM      0  HB2 LYS A  21      26.439  -9.111 -20.135  1.00  0.99           H   new
ATOM      0  HB3 LYS A  21      26.051  -8.153 -21.303  1.00  0.99           H   new
ATOM      0  HG2 LYS A  21      25.949  -6.338 -19.783  1.00  0.99           H   new
ATOM      0  HG3 LYS A  21      26.332  -7.295 -18.613  1.00  0.99           H   new
ATOM      0  HD2 LYS A  21      28.447  -7.685 -19.624  1.00  0.99           H   new
ATOM      0  HD3 LYS A  21      28.064  -6.728 -20.794  1.00  0.99           H   new
ATOM      0  HE2 LYS A  21      27.977  -4.905 -19.290  1.00  0.99           H   new
ATOM      0  HE3 LYS A  21      28.320  -5.857 -18.103  1.00  0.99           H   new
ATOM      0  HZ1 LYS A  21      30.201  -4.783 -18.811  1.00  0.99           H   new
ATOM      0  HZ2 LYS A  21      30.380  -6.205 -19.049  1.00  0.99           H   new
ATOM      0  HZ3 LYS A  21      30.060  -5.318 -20.154  1.00  0.99           H   new
ATOM    337  N   GLU A  22      24.017 -10.863 -20.963  1.00  0.98           N
ATOM    338  CA  GLU A  22      23.521 -11.832 -21.927  1.00  0.98           C
ATOM    339  C   GLU A  22      22.001 -11.774 -21.979  1.00  0.98           C
ATOM    340  O   GLU A  22      21.414 -11.687 -23.062  1.00  0.98           O
ATOM    341  CB  GLU A  22      23.991 -13.247 -21.571  1.00  0.98           C
ATOM    342  CG  GLU A  22      23.558 -14.332 -22.562  1.00  0.98           C
ATOM    343  CD  GLU A  22      24.117 -15.708 -22.223  1.00  0.98           C
ATOM    344  OE1 GLU A  22      24.800 -15.819 -21.232  1.00  0.98           O
ATOM    345  OE2 GLU A  22      23.867 -16.644 -22.965  1.00  0.98           O1-
ATOM      0  H   GLU A  22      24.376 -11.203 -20.259  1.00  0.98           H   new
ATOM      0  HA  GLU A  22      23.877 -11.610 -22.801  1.00  0.98           H   new
ATOM      0  HB2 GLU A  22      24.959 -13.248 -21.511  1.00  0.98           H   new
ATOM      0  HB3 GLU A  22      23.652 -13.476 -20.691  1.00  0.98           H   new
ATOM      0  HG2 GLU A  22      22.589 -14.378 -22.580  1.00  0.98           H   new
ATOM      0  HG3 GLU A  22      23.847 -14.082 -23.454  1.00  0.98           H   new
ATOM    352  N   GLU A  23      21.351 -11.803 -20.808  1.00  0.95           N
ATOM    353  CA  GLU A  23      19.890 -11.780 -20.792  1.00  0.95           C
ATOM    354  C   GLU A  23      19.350 -10.476 -21.344  1.00  0.95           C
ATOM    355  O   GLU A  23      18.400 -10.474 -22.127  1.00  0.95           O
ATOM    356  CB  GLU A  23      19.386 -11.953 -19.366  1.00  0.95           C
ATOM    357  CG  GLU A  23      19.567 -13.320 -18.772  1.00  0.95           C
ATOM    358  CD  GLU A  23      19.364 -13.298 -17.294  1.00  0.95           C
ATOM    359  OE1 GLU A  23      19.889 -12.382 -16.678  1.00  0.95           O
ATOM    360  OE2 GLU A  23      18.702 -14.162 -16.770  1.00  0.95           O1-
ATOM      0  H   GLU A  23      21.728 -11.835 -20.036  1.00  0.95           H   new
ATOM      0  HA  GLU A  23      19.579 -12.509 -21.352  1.00  0.95           H   new
ATOM      0  HB2 GLU A  23      19.840 -11.310 -18.800  1.00  0.95           H   new
ATOM      0  HB3 GLU A  23      18.442 -11.732 -19.345  1.00  0.95           H   new
ATOM      0  HG2 GLU A  23      18.939 -13.937 -19.178  1.00  0.95           H   new
ATOM      0  HG3 GLU A  23      20.457 -13.648 -18.974  1.00  0.95           H   new
ATOM    367  N   PHE A  24      20.007  -9.376 -20.989  1.00  0.92           N
ATOM    368  CA  PHE A  24      19.621  -8.045 -21.407  1.00  0.92           C
ATOM    369  C   PHE A  24      19.629  -7.985 -22.922  1.00  0.92           C
ATOM    370  O   PHE A  24      18.652  -7.559 -23.540  1.00  0.92           O
ATOM    371  CB  PHE A  24      20.590  -7.034 -20.791  1.00  0.92           C
ATOM    372  CG  PHE A  24      20.339  -5.596 -21.047  1.00  0.92           C
ATOM    373  CD1 PHE A  24      19.336  -4.920 -20.347  1.00  0.92           C
ATOM    374  CD2 PHE A  24      21.129  -4.890 -21.925  1.00  0.92           C
ATOM    375  CE1 PHE A  24      19.136  -3.575 -20.543  1.00  0.92           C
ATOM    376  CE2 PHE A  24      20.931  -3.542 -22.115  1.00  0.92           C
ATOM    377  CZ  PHE A  24      19.936  -2.887 -21.427  1.00  0.92           C
ATOM      0  H   PHE A  24      20.705  -9.389 -20.487  1.00  0.92           H   new
ATOM      0  HA  PHE A  24      18.726  -7.828 -21.103  1.00  0.92           H   new
ATOM      0  HB2 PHE A  24      20.593  -7.170 -19.831  1.00  0.92           H   new
ATOM      0  HB3 PHE A  24      21.482  -7.243 -21.110  1.00  0.92           H   new
ATOM      0  HD1 PHE A  24      18.800  -5.384 -19.745  1.00  0.92           H   new
ATOM      0  HD2 PHE A  24      21.802  -5.328 -22.394  1.00  0.92           H   new
ATOM      0  HE1 PHE A  24      18.463  -3.131 -20.080  1.00  0.92           H   new
ATOM      0  HE2 PHE A  24      21.471  -3.073 -22.710  1.00  0.92           H   new
ATOM      0  HZ  PHE A  24      19.803  -1.976 -21.560  1.00  0.92           H   new
ATOM    387  N   THR A  25      20.719  -8.457 -23.532  1.00  0.88           N
ATOM    388  CA  THR A  25      20.832  -8.449 -24.977  1.00  0.88           C
ATOM    389  C   THR A  25      19.755  -9.306 -25.617  1.00  0.88           C
ATOM    390  O   THR A  25      19.111  -8.897 -26.592  1.00  0.88           O
ATOM    391  CB  THR A  25      22.203  -8.954 -25.415  1.00  0.88           C
ATOM    392  CG2 THR A  25      22.286  -8.913 -26.929  1.00  0.88           C
ATOM    393  OG1 THR A  25      23.211  -8.104 -24.853  1.00  0.88           O
ATOM      0  H   THR A  25      21.400  -8.784 -23.121  1.00  0.88           H   new
ATOM      0  HA  THR A  25      20.719  -7.531 -25.270  1.00  0.88           H   new
ATOM      0  HB  THR A  25      22.338  -9.865 -25.110  1.00  0.88           H   new
ATOM      0  HG1 THR A  25      23.335  -8.310 -24.048  1.00  0.88           H   new
ATOM      0 HG21 THR A  25      23.156  -9.233 -27.214  1.00  0.88           H   new
ATOM      0 HG22 THR A  25      21.594  -9.478 -27.307  1.00  0.88           H   new
ATOM      0 HG23 THR A  25      22.161  -8.001 -27.236  1.00  0.88           H   new
ATOM    401  N   ARG A  26      19.532 -10.497 -25.064  1.00  0.85           N
ATOM    402  CA  ARG A  26      18.518 -11.364 -25.627  1.00  0.85           C
ATOM    403  C   ARG A  26      17.148 -10.709 -25.572  1.00  0.85           C
ATOM    404  O   ARG A  26      16.395 -10.782 -26.543  1.00  0.85           O
ATOM    405  CB  ARG A  26      18.477 -12.694 -24.892  1.00  0.85           C
ATOM    406  CG  ARG A  26      19.661 -13.599 -25.158  1.00  0.85           C
ATOM    407  CD  ARG A  26      19.559 -14.860 -24.399  1.00  0.85           C
ATOM    408  NE  ARG A  26      20.770 -15.654 -24.513  1.00  0.85           N
ATOM    409  CZ  ARG A  26      21.075 -16.484 -25.522  1.00  0.85           C
ATOM    410  NH1 ARG A  26      20.247 -16.647 -26.536  1.00  0.85           N1+
ATOM    411  NH2 ARG A  26      22.222 -17.131 -25.477  1.00  0.85           N
ATOM      0  H   ARG A  26      19.948 -10.810 -24.380  1.00  0.85           H   new
ATOM      0  HA  ARG A  26      18.751 -11.522 -26.555  1.00  0.85           H   new
ATOM      0  HB2 ARG A  26      18.425 -12.522 -23.939  1.00  0.85           H   new
ATOM      0  HB3 ARG A  26      17.665 -13.162 -25.141  1.00  0.85           H   new
ATOM      0  HG2 ARG A  26      19.714 -13.794 -26.107  1.00  0.85           H   new
ATOM      0  HG3 ARG A  26      20.481 -13.140 -24.917  1.00  0.85           H   new
ATOM      0  HD2 ARG A  26      19.388 -14.663 -23.465  1.00  0.85           H   new
ATOM      0  HD3 ARG A  26      18.803 -15.374 -24.724  1.00  0.85           H   new
ATOM      0  HE  ARG A  26      21.344 -15.586 -23.876  1.00  0.85           H   new
ATOM      0 HH11 ARG A  26      19.502 -16.219 -26.556  1.00  0.85           H   new
ATOM      0 HH12 ARG A  26      20.453 -17.182 -27.177  1.00  0.85           H   new
ATOM      0 HH21 ARG A  26      22.755 -17.016 -24.812  1.00  0.85           H   new
ATOM      0 HH22 ARG A  26      22.438 -17.668 -26.113  1.00  0.85           H   new
ATOM    425  N   TYR A  27      16.836  -9.992 -24.489  1.00  0.84           N
ATOM    426  CA  TYR A  27      15.524  -9.371 -24.423  1.00  0.84           C
ATOM    427  C   TYR A  27      15.441  -8.157 -25.344  1.00  0.84           C
ATOM    428  O   TYR A  27      14.434  -7.971 -26.037  1.00  0.84           O
ATOM    429  CB  TYR A  27      15.164  -8.986 -22.987  1.00  0.84           C
ATOM    430  CG  TYR A  27      14.841 -10.186 -22.093  1.00  0.84           C
ATOM    431  CD1 TYR A  27      15.625 -10.491 -20.988  1.00  0.84           C
ATOM    432  CD2 TYR A  27      13.759 -10.991 -22.406  1.00  0.84           C
ATOM    433  CE1 TYR A  27      15.326 -11.595 -20.210  1.00  0.84           C
ATOM    434  CE2 TYR A  27      13.459 -12.091 -21.627  1.00  0.84           C
ATOM    435  CZ  TYR A  27      14.238 -12.396 -20.537  1.00  0.84           C
ATOM    436  OH  TYR A  27      13.947 -13.509 -19.773  1.00  0.84           O
ATOM      0  H   TYR A  27      17.349  -9.860 -23.812  1.00  0.84           H   new
ATOM      0  HA  TYR A  27      14.877 -10.025 -24.729  1.00  0.84           H   new
ATOM      0  HB2 TYR A  27      15.903  -8.492 -22.598  1.00  0.84           H   new
ATOM      0  HB3 TYR A  27      14.400  -8.389 -23.002  1.00  0.84           H   new
ATOM      0  HD1 TYR A  27      16.352  -9.953 -20.771  1.00  0.84           H   new
ATOM      0  HD2 TYR A  27      13.231 -10.790 -23.145  1.00  0.84           H   new
ATOM      0  HE1 TYR A  27      15.851 -11.801 -19.471  1.00  0.84           H   new
ATOM      0  HE2 TYR A  27      12.729 -12.626 -21.840  1.00  0.84           H   new
ATOM      0  HH  TYR A  27      13.268 -13.893 -20.085  1.00  0.84           H   new
ATOM    446  N   ARG A  28      16.528  -7.384 -25.460  1.00  0.83           N
ATOM    447  CA  ARG A  28      16.506  -6.207 -26.328  1.00  0.83           C
ATOM    448  C   ARG A  28      16.143  -6.552 -27.752  1.00  0.83           C
ATOM    449  O   ARG A  28      15.419  -5.796 -28.414  1.00  0.83           O
ATOM    450  CB  ARG A  28      17.865  -5.515 -26.390  1.00  0.83           C
ATOM    451  CG  ARG A  28      18.211  -4.679 -25.212  1.00  0.83           C
ATOM    452  CD  ARG A  28      19.494  -3.913 -25.390  1.00  0.83           C
ATOM    453  NE  ARG A  28      20.686  -4.756 -25.329  1.00  0.83           N
ATOM    454  CZ  ARG A  28      21.939  -4.346 -25.641  1.00  0.83           C
ATOM    455  NH1 ARG A  28      22.139  -3.106 -26.029  1.00  0.83           N1+
ATOM    456  NH2 ARG A  28      22.979  -5.171 -25.559  1.00  0.83           N
ATOM      0  H   ARG A  28      17.272  -7.522 -25.052  1.00  0.83           H   new
ATOM      0  HA  ARG A  28      15.838  -5.624 -25.935  1.00  0.83           H   new
ATOM      0  HB2 ARG A  28      18.551  -6.192 -26.499  1.00  0.83           H   new
ATOM      0  HB3 ARG A  28      17.890  -4.956 -27.182  1.00  0.83           H   new
ATOM      0  HG2 ARG A  28      17.489  -4.055 -25.042  1.00  0.83           H   new
ATOM      0  HG3 ARG A  28      18.285  -5.247 -24.429  1.00  0.83           H   new
ATOM      0  HD2 ARG A  28      19.473  -3.455 -26.245  1.00  0.83           H   new
ATOM      0  HD3 ARG A  28      19.553  -3.230 -24.703  1.00  0.83           H   new
ATOM      0  HE  ARG A  28      20.585  -5.572 -25.077  1.00  0.83           H   new
ATOM      0 HH11 ARG A  28      21.477  -2.560 -26.084  1.00  0.83           H   new
ATOM      0 HH12 ARG A  28      22.932  -2.840 -26.228  1.00  0.83           H   new
ATOM      0 HH21 ARG A  28      22.864  -5.984 -25.303  1.00  0.83           H   new
ATOM      0 HH22 ARG A  28      23.767  -4.891 -25.762  1.00  0.83           H   new
ATOM    470  N   LYS A  29      16.635  -7.713 -28.184  1.00  0.83           N
ATOM    471  CA  LYS A  29      16.482  -8.241 -29.523  1.00  0.83           C
ATOM    472  C   LYS A  29      15.410  -9.317 -29.679  1.00  0.83           C
ATOM    473  O   LYS A  29      15.410  -9.998 -30.699  1.00  0.83           O
ATOM    474  CB  LYS A  29      17.806  -8.844 -29.970  1.00  0.83           C
ATOM    475  CG  LYS A  29      18.946  -7.853 -30.080  1.00  0.83           C
ATOM    476  CD  LYS A  29      20.211  -8.525 -30.598  1.00  0.83           C
ATOM    477  CE  LYS A  29      21.363  -7.537 -30.703  1.00  0.83           C
ATOM    478  NZ  LYS A  29      22.588  -8.165 -31.289  1.00  0.83           N1+
ATOM      0  H   LYS A  29      17.089  -8.235 -27.672  1.00  0.83           H   new
ATOM      0  HA  LYS A  29      16.202  -7.487 -30.065  1.00  0.83           H   new
ATOM      0  HB2 LYS A  29      18.058  -9.541 -29.344  1.00  0.83           H   new
ATOM      0  HB3 LYS A  29      17.679  -9.270 -30.832  1.00  0.83           H   new
ATOM      0  HG2 LYS A  29      18.693  -7.130 -30.676  1.00  0.83           H   new
ATOM      0  HG3 LYS A  29      19.119  -7.457 -29.211  1.00  0.83           H   new
ATOM      0  HD2 LYS A  29      20.459  -9.251 -30.005  1.00  0.83           H   new
ATOM      0  HD3 LYS A  29      20.038  -8.916 -31.469  1.00  0.83           H   new
ATOM      0  HE2 LYS A  29      21.093  -6.784 -31.251  1.00  0.83           H   new
ATOM      0  HE3 LYS A  29      21.570  -7.187 -29.822  1.00  0.83           H   new
ATOM      0  HZ1 LYS A  29      23.239  -7.560 -31.335  1.00  0.83           H   new
ATOM      0  HZ2 LYS A  29      22.849  -8.843 -30.775  1.00  0.83           H   new
ATOM      0  HZ3 LYS A  29      22.405  -8.466 -32.106  1.00  0.83           H   new
ATOM    492  N   GLU A  30      14.539  -9.536 -28.685  1.00  0.84           N
ATOM    493  CA  GLU A  30      13.592 -10.644 -28.853  1.00  0.84           C
ATOM    494  C   GLU A  30      12.265 -10.283 -29.516  1.00  0.84           C
ATOM    495  O   GLU A  30      12.079 -10.403 -30.727  1.00  0.84           O
ATOM    496  CB  GLU A  30      13.213 -11.209 -27.468  1.00  0.84           C
ATOM    497  CG  GLU A  30      12.333 -12.412 -27.545  1.00  0.84           C
ATOM    498  CD  GLU A  30      11.821 -12.914 -26.298  1.00  0.84           C
ATOM    499  OE1 GLU A  30      11.837 -12.249 -25.301  1.00  0.84           O
ATOM    500  OE2 GLU A  30      11.399 -14.030 -26.343  1.00  0.84           O1-
ATOM      0  H   GLU A  30      14.480  -9.088 -27.953  1.00  0.84           H   new
ATOM      0  HA  GLU A  30      14.060 -11.268 -29.429  1.00  0.84           H   new
ATOM      0  HB2 GLU A  30      14.023 -11.438 -26.986  1.00  0.84           H   new
ATOM      0  HB3 GLU A  30      12.764 -10.519 -26.956  1.00  0.84           H   new
ATOM      0  HG2 GLU A  30      11.580 -12.201 -28.119  1.00  0.84           H   new
ATOM      0  HG3 GLU A  30      12.829 -13.124 -27.978  1.00  0.84           H   new
ATOM    507  N   ALA A  31      11.352  -9.719 -28.740  1.00  0.85           N
ATOM    508  CA  ALA A  31      10.037  -9.381 -29.250  1.00  0.85           C
ATOM    509  C   ALA A  31      10.072  -7.995 -29.818  1.00  0.85           C
ATOM    510  O   ALA A  31       9.618  -7.030 -29.204  1.00  0.85           O
ATOM    511  CB  ALA A  31       9.009  -9.533 -28.167  1.00  0.85           C
ATOM      0  H   ALA A  31      11.476  -9.524 -27.912  1.00  0.85           H   new
ATOM      0  HA  ALA A  31       9.785  -9.988 -29.963  1.00  0.85           H   new
ATOM      0  HB1 ALA A  31       8.134  -9.305 -28.517  1.00  0.85           H   new
ATOM      0  HB2 ALA A  31       9.002 -10.451 -27.853  1.00  0.85           H   new
ATOM      0  HB3 ALA A  31       9.226  -8.941 -27.429  1.00  0.85           H   new
ATOM    517  N   ILE A  32      10.721  -7.911 -30.947  1.00  0.86           N
ATOM    518  CA  ILE A  32      11.001  -6.671 -31.620  1.00  0.86           C
ATOM    519  C   ILE A  32      11.034  -6.894 -33.114  1.00  0.86           C
ATOM    520  O   ILE A  32      11.391  -7.984 -33.572  1.00  0.86           O
ATOM    521  CB  ILE A  32      12.338  -6.126 -31.138  1.00  0.86           C
ATOM    522  CG1 ILE A  32      12.557  -4.721 -31.648  1.00  0.86           C
ATOM    523  CG2 ILE A  32      13.417  -7.060 -31.593  1.00  0.86           C
ATOM    524  CD1 ILE A  32      13.650  -4.056 -30.967  1.00  0.86           C
ATOM      0  H   ILE A  32      11.024  -8.600 -31.362  1.00  0.86           H   new
ATOM      0  HA  ILE A  32      10.304  -6.027 -31.418  1.00  0.86           H   new
ATOM      0  HB  ILE A  32      12.351  -6.074 -30.169  1.00  0.86           H   new
ATOM      0 HG12 ILE A  32      12.740  -4.749 -32.600  1.00  0.86           H   new
ATOM      0 HG13 ILE A  32      11.744  -4.206 -31.531  1.00  0.86           H   new
ATOM      0 HG21 ILE A  32      14.279  -6.729 -31.295  1.00  0.86           H   new
ATOM      0 HG22 ILE A  32      13.262  -7.941 -31.218  1.00  0.86           H   new
ATOM      0 HG23 ILE A  32      13.410  -7.116 -32.561  1.00  0.86           H   new
ATOM      0 HD11 ILE A  32      13.756  -3.160 -31.323  1.00  0.86           H   new
ATOM      0 HD12 ILE A  32      13.457  -4.005 -30.018  1.00  0.86           H   new
ATOM      0 HD13 ILE A  32      14.469  -4.557 -31.104  1.00  0.86           H   new
ATOM    536  N   THR A  33      10.643  -5.889 -33.873  1.00  0.87           N
ATOM    537  CA  THR A  33      10.750  -6.011 -35.311  1.00  0.87           C
ATOM    538  C   THR A  33      12.198  -5.778 -35.801  1.00  0.87           C
ATOM    539  O   THR A  33      12.777  -6.646 -36.434  1.00  0.87           O
ATOM    540  CB  THR A  33       9.736  -5.059 -35.974  1.00  0.87           C
ATOM    541  CG2 THR A  33       9.864  -5.048 -37.471  1.00  0.87           C
ATOM    542  OG1 THR A  33       8.403  -5.447 -35.599  1.00  0.87           O
ATOM      0  H   THR A  33      10.321  -5.145 -33.585  1.00  0.87           H   new
ATOM      0  HA  THR A  33      10.532  -6.919 -35.573  1.00  0.87           H   new
ATOM      0  HB  THR A  33       9.924  -4.160 -35.662  1.00  0.87           H   new
ATOM      0  HG1 THR A  33       7.848  -4.928 -35.958  1.00  0.87           H   new
ATOM      0 HG21 THR A  33       9.210  -4.438 -37.847  1.00  0.87           H   new
ATOM      0 HG22 THR A  33      10.756  -4.757 -37.718  1.00  0.87           H   new
ATOM      0 HG23 THR A  33       9.709  -5.941 -37.816  1.00  0.87           H   new
ATOM    550  N   GLU A  34      12.813  -4.663 -35.416  1.00  0.90           N
ATOM    551  CA  GLU A  34      14.142  -4.246 -35.909  1.00  0.90           C
ATOM    552  C   GLU A  34      14.225  -4.177 -37.437  1.00  0.90           C
ATOM    553  O   GLU A  34      13.292  -4.552 -38.143  1.00  0.90           O
ATOM    554  CB  GLU A  34      15.296  -5.127 -35.414  1.00  0.90           C
ATOM    555  CG  GLU A  34      15.592  -5.032 -33.952  1.00  0.90           C
ATOM    556  CD  GLU A  34      16.899  -5.704 -33.559  1.00  0.90           C
ATOM    557  OE1 GLU A  34      16.983  -6.906 -33.580  1.00  0.90           O
ATOM    558  OE2 GLU A  34      17.839  -4.974 -33.274  1.00  0.90           O1-
ATOM      0  H   GLU A  34      12.470  -4.112 -34.851  1.00  0.90           H   new
ATOM      0  HA  GLU A  34      14.244  -3.357 -35.535  1.00  0.90           H   new
ATOM      0  HB2 GLU A  34      15.093  -6.051 -35.628  1.00  0.90           H   new
ATOM      0  HB3 GLU A  34      16.097  -4.891 -35.907  1.00  0.90           H   new
ATOM      0  HG2 GLU A  34      15.626  -4.097 -33.695  1.00  0.90           H   new
ATOM      0  HG3 GLU A  34      14.865  -5.437 -33.454  1.00  0.90           H   new
ATOM    565  N   VAL A  35      15.333  -3.625 -37.932  1.00  0.94           N
ATOM    566  CA  VAL A  35      15.513  -3.404 -39.366  1.00  0.94           C
ATOM    567  C   VAL A  35      16.790  -3.996 -39.955  1.00  0.94           C
ATOM    568  O   VAL A  35      17.898  -3.792 -39.435  1.00  0.94           O
ATOM    569  CB  VAL A  35      15.534  -1.896 -39.664  1.00  0.94           C
ATOM    570  CG1 VAL A  35      15.725  -1.656 -41.114  1.00  0.94           C
ATOM    571  CG2 VAL A  35      14.293  -1.294 -39.215  1.00  0.94           C
ATOM      0  H   VAL A  35      15.997  -3.370 -37.449  1.00  0.94           H   new
ATOM      0  HA  VAL A  35      14.763  -3.859 -39.779  1.00  0.94           H   new
ATOM      0  HB  VAL A  35      16.276  -1.491 -39.188  1.00  0.94           H   new
ATOM      0 HG11 VAL A  35      15.736  -0.701 -41.285  1.00  0.94           H   new
ATOM      0 HG12 VAL A  35      16.567  -2.045 -41.398  1.00  0.94           H   new
ATOM      0 HG13 VAL A  35      14.997  -2.064 -41.608  1.00  0.94           H   new
ATOM      0 HG21 VAL A  35      14.308  -0.343 -39.404  1.00  0.94           H   new
ATOM      0 HG22 VAL A  35      13.547  -1.704 -39.680  1.00  0.94           H   new
ATOM      0 HG23 VAL A  35      14.193  -1.432 -38.260  1.00  0.94           H   new
ATOM    581  N   ASP A  36      16.660  -4.686 -41.081  1.00  0.98           N
ATOM    582  CA  ASP A  36      17.848  -5.205 -41.735  1.00  0.98           C
ATOM    583  C   ASP A  36      18.473  -4.114 -42.574  1.00  0.98           C
ATOM    584  O   ASP A  36      18.131  -3.918 -43.748  1.00  0.98           O
ATOM    585  CB  ASP A  36      17.576  -6.411 -42.623  1.00  0.98           C
ATOM    586  CG  ASP A  36      18.897  -7.000 -43.282  1.00  0.98           C
ATOM    587  OD1 ASP A  36      19.950  -6.328 -43.302  1.00  0.98           O
ATOM    588  OD2 ASP A  36      18.827  -8.112 -43.751  1.00  0.98           O1-
ATOM      0  H   ASP A  36      15.914  -4.860 -41.473  1.00  0.98           H   new
ATOM      0  HA  ASP A  36      18.446  -5.499 -41.030  1.00  0.98           H   new
ATOM      0  HB2 ASP A  36      17.145  -7.103 -42.098  1.00  0.98           H   new
ATOM      0  HB3 ASP A  36      16.955  -6.158 -43.324  1.00  0.98           H   new
ATOM    593  N   ARG A  37      19.415  -3.432 -41.930  1.00  1.03           N
ATOM    594  CA  ARG A  37      20.161  -2.287 -42.441  1.00  1.03           C
ATOM    595  C   ARG A  37      21.477  -2.677 -43.088  1.00  1.03           C
ATOM    596  O   ARG A  37      22.300  -1.798 -43.368  1.00  1.03           O
ATOM    597  CB  ARG A  37      20.504  -1.323 -41.312  1.00  1.03           C
ATOM    598  CG  ARG A  37      19.344  -0.623 -40.665  1.00  1.03           C
ATOM    599  CD  ARG A  37      19.788   0.160 -39.485  1.00  1.03           C
ATOM    600  NE  ARG A  37      20.647   1.307 -39.817  1.00  1.03           N
ATOM    601  CZ  ARG A  37      21.505   1.886 -38.937  1.00  1.03           C
ATOM    602  NH1 ARG A  37      21.621   1.386 -37.726  1.00  1.03           N1+
ATOM    603  NH2 ARG A  37      22.229   2.953 -39.266  1.00  1.03           N
ATOM      0  H   ARG A  37      19.651  -3.640 -41.130  1.00  1.03           H   new
ATOM      0  HA  ARG A  37      19.582  -1.879 -43.104  1.00  1.03           H   new
ATOM      0  HB2 ARG A  37      20.985  -1.814 -40.627  1.00  1.03           H   new
ATOM      0  HB3 ARG A  37      21.111  -0.651 -41.659  1.00  1.03           H   new
ATOM      0  HG2 ARG A  37      18.918  -0.034 -41.307  1.00  1.03           H   new
ATOM      0  HG3 ARG A  37      18.679  -1.275 -40.394  1.00  1.03           H   new
ATOM      0  HD2 ARG A  37      19.006   0.480 -39.008  1.00  1.03           H   new
ATOM      0  HD3 ARG A  37      20.268  -0.427 -38.880  1.00  1.03           H   new
ATOM      0  HE  ARG A  37      20.604   1.629 -40.613  1.00  1.03           H   new
ATOM      0 HH11 ARG A  37      21.156   0.699 -37.498  1.00  1.03           H   new
ATOM      0 HH12 ARG A  37      22.162   1.746 -37.162  1.00  1.03           H   new
ATOM      0 HH21 ARG A  37      22.160   3.293 -40.053  1.00  1.03           H   new
ATOM      0 HH22 ARG A  37      22.766   3.302 -38.692  1.00  1.03           H   new
ATOM    617  N   SER A  38      21.737  -3.975 -43.279  1.00  1.08           N
ATOM    618  CA  SER A  38      23.054  -4.312 -43.806  1.00  1.08           C
ATOM    619  C   SER A  38      23.316  -3.706 -45.182  1.00  1.08           C
ATOM    620  O   SER A  38      24.437  -3.295 -45.481  1.00  1.08           O
ATOM    621  CB  SER A  38      23.227  -5.823 -43.856  1.00  1.08           C
ATOM    622  OG  SER A  38      22.326  -6.421 -44.752  1.00  1.08           O
ATOM      0  H   SER A  38      21.204  -4.631 -43.122  1.00  1.08           H   new
ATOM      0  HA  SER A  38      23.707  -3.927 -43.201  1.00  1.08           H   new
ATOM      0  HB2 SER A  38      24.136  -6.036 -44.120  1.00  1.08           H   new
ATOM      0  HB3 SER A  38      23.095  -6.193 -42.969  1.00  1.08           H   new
ATOM      0  HG  SER A  38      21.564  -6.458 -44.401  1.00  1.08           H   new
ATOM    628  N   ALA A  39      22.284  -3.557 -46.008  1.00  1.12           N
ATOM    629  CA  ALA A  39      22.517  -2.959 -47.314  1.00  1.12           C
ATOM    630  C   ALA A  39      22.989  -1.520 -47.163  1.00  1.12           C
ATOM    631  O   ALA A  39      23.901  -1.074 -47.867  1.00  1.12           O
ATOM    632  CB  ALA A  39      21.261  -3.010 -48.152  1.00  1.12           C
ATOM      0  H   ALA A  39      21.472  -3.786 -45.840  1.00  1.12           H   new
ATOM      0  HA  ALA A  39      23.210  -3.468 -47.763  1.00  1.12           H   new
ATOM      0  HB1 ALA A  39      21.433  -2.608 -49.018  1.00  1.12           H   new
ATOM      0  HB2 ALA A  39      20.990  -3.933 -48.273  1.00  1.12           H   new
ATOM      0  HB3 ALA A  39      20.553  -2.521 -47.704  1.00  1.12           H   new
ATOM    638  N   ALA A  40      22.373  -0.796 -46.220  1.00  1.16           N
ATOM    639  CA  ALA A  40      22.717   0.596 -45.985  1.00  1.16           C
ATOM    640  C   ALA A  40      24.131   0.722 -45.485  1.00  1.16           C
ATOM    641  O   ALA A  40      24.855   1.629 -45.898  1.00  1.16           O
ATOM    642  CB  ALA A  40      21.787   1.231 -44.978  1.00  1.16           C
ATOM      0  H   ALA A  40      21.752  -1.101 -45.708  1.00  1.16           H   new
ATOM      0  HA  ALA A  40      22.629   1.057 -46.834  1.00  1.16           H   new
ATOM      0  HB1 ALA A  40      22.041   2.157 -44.842  1.00  1.16           H   new
ATOM      0  HB2 ALA A  40      20.876   1.191 -45.308  1.00  1.16           H   new
ATOM      0  HB3 ALA A  40      21.846   0.753 -44.136  1.00  1.16           H   new
ATOM    648  N   LYS A  41      24.531  -0.205 -44.612  1.00  1.20           N
ATOM    649  CA  LYS A  41      25.864  -0.168 -44.038  1.00  1.20           C
ATOM    650  C   LYS A  41      26.908  -0.363 -45.118  1.00  1.20           C
ATOM    651  O   LYS A  41      27.927   0.328 -45.130  1.00  1.20           O
ATOM    652  CB  LYS A  41      26.011  -1.232 -42.954  1.00  1.20           C
ATOM    653  CG  LYS A  41      25.218  -0.947 -41.678  1.00  1.20           C
ATOM    654  CD  LYS A  41      25.393  -2.063 -40.656  1.00  1.20           C
ATOM    655  CE  LYS A  41      24.584  -1.796 -39.389  1.00  1.20           C
ATOM    656  NZ  LYS A  41      24.738  -2.900 -38.388  1.00  1.20           N1+
ATOM      0  H   LYS A  41      24.042  -0.860 -44.343  1.00  1.20           H   new
ATOM      0  HA  LYS A  41      26.000   0.702 -43.631  1.00  1.20           H   new
ATOM      0  HB2 LYS A  41      25.727  -2.087 -43.314  1.00  1.20           H   new
ATOM      0  HB3 LYS A  41      26.950  -1.318 -42.726  1.00  1.20           H   new
ATOM      0  HG2 LYS A  41      25.510  -0.106 -41.294  1.00  1.20           H   new
ATOM      0  HG3 LYS A  41      24.278  -0.848 -41.894  1.00  1.20           H   new
ATOM      0  HD2 LYS A  41      25.116  -2.907 -41.046  1.00  1.20           H   new
ATOM      0  HD3 LYS A  41      26.332  -2.151 -40.429  1.00  1.20           H   new
ATOM      0  HE2 LYS A  41      24.870  -0.958 -38.993  1.00  1.20           H   new
ATOM      0  HE3 LYS A  41      23.647  -1.696 -39.619  1.00  1.20           H   new
ATOM      0  HZ1 LYS A  41      24.255  -2.714 -37.664  1.00  1.20           H   new
ATOM      0  HZ2 LYS A  41      24.455  -3.665 -38.744  1.00  1.20           H   new
ATOM      0  HZ3 LYS A  41      25.595  -2.978 -38.161  1.00  1.20           H   new
ATOM    670  N   HIS A  42      26.637  -1.253 -46.068  1.00  1.25           N
ATOM    671  CA  HIS A  42      27.598  -1.479 -47.135  1.00  1.25           C
ATOM    672  C   HIS A  42      27.655  -0.256 -48.048  1.00  1.25           C
ATOM    673  O   HIS A  42      28.728   0.165 -48.488  1.00  1.25           O
ATOM    674  CB  HIS A  42      27.225  -2.724 -47.945  1.00  1.25           C
ATOM    675  CG  HIS A  42      27.426  -4.030 -47.207  1.00  1.25           C
ATOM    676  CD2 HIS A  42      26.553  -5.014 -46.876  1.00  1.25           C
ATOM    677  ND1 HIS A  42      28.664  -4.449 -46.751  1.00  1.25           N
ATOM    678  CE1 HIS A  42      28.535  -5.628 -46.163  1.00  1.25           C
ATOM    679  NE2 HIS A  42      27.267  -5.991 -46.226  1.00  1.25           N
ATOM      0  H   HIS A  42      25.919  -1.725 -46.112  1.00  1.25           H   new
ATOM      0  HA  HIS A  42      28.472  -1.623 -46.739  1.00  1.25           H   new
ATOM      0  HB2 HIS A  42      26.295  -2.656 -48.213  1.00  1.25           H   new
ATOM      0  HB3 HIS A  42      27.754  -2.739 -48.758  1.00  1.25           H   new
ATOM      0  HD2 HIS A  42      25.641  -5.025 -47.056  1.00  1.25           H   new
ATOM      0  HE1 HIS A  42      29.222  -6.118 -45.772  1.00  1.25           H   new
ATOM      0  HE2 HIS A  42      26.941  -6.722 -45.911  1.00  1.25           H   new
ATOM    687  N   ALA A  43      26.491   0.336 -48.306  1.00  1.32           N
ATOM    688  CA  ALA A  43      26.350   1.500 -49.175  1.00  1.32           C
ATOM    689  C   ALA A  43      26.800   2.823 -48.540  1.00  1.32           C
ATOM    690  O   ALA A  43      26.058   3.763 -48.831  1.00  1.32           O
ATOM    691  CB  ALA A  43      24.893   1.636 -49.580  1.00  1.32           C
ATOM      0  H   ALA A  43      25.746   0.066 -47.973  1.00  1.32           H   new
ATOM      0  HA  ALA A  43      26.933   1.343 -49.934  1.00  1.32           H   new
ATOM      0  HB1 ALA A  43      24.788   2.408 -50.158  1.00  1.32           H   new
ATOM      0  HB2 ALA A  43      24.613   0.837 -50.053  1.00  1.32           H   new
ATOM      0  HB3 ALA A  43      24.346   1.750 -48.787  1.00  1.32           H   new
ATOM    697  N   ARG A  44      27.142   2.683 -47.254  1.00  1.40           N
ATOM    698  CA  ARG A  44      28.019   3.715 -46.711  1.00  1.40           C
ATOM    699  C   ARG A  44      29.501   3.344 -46.701  1.00  1.40           C
ATOM    700  O   ARG A  44      30.336   4.164 -47.082  1.00  1.40           O
ATOM    701  CB  ARG A  44      27.595   4.079 -45.289  1.00  1.40           C
ATOM    702  CG  ARG A  44      26.484   5.136 -45.194  1.00  1.40           C
ATOM    703  CD  ARG A  44      25.202   4.553 -45.607  1.00  1.40           C
ATOM    704  NE  ARG A  44      24.113   5.454 -45.592  1.00  1.40           N
ATOM    705  CZ  ARG A  44      23.006   5.265 -46.331  1.00  1.40           C
ATOM    706  NH1 ARG A  44      22.907   4.280 -47.160  1.00  1.40           N1+
ATOM    707  NH2 ARG A  44      21.999   6.058 -46.247  1.00  1.40           N
ATOM      0  H   ARG A  44      26.900   2.053 -46.721  1.00  1.40           H   new
ATOM      0  HA  ARG A  44      27.922   4.471 -47.311  1.00  1.40           H   new
ATOM      0  HB2 ARG A  44      27.296   3.274 -44.839  1.00  1.40           H   new
ATOM      0  HB3 ARG A  44      28.372   4.402 -44.807  1.00  1.40           H   new
ATOM      0  HG2 ARG A  44      26.419   5.468 -44.285  1.00  1.40           H   new
ATOM      0  HG3 ARG A  44      26.700   5.895 -45.758  1.00  1.40           H   new
ATOM      0  HD2 ARG A  44      25.297   4.194 -46.503  1.00  1.40           H   new
ATOM      0  HD3 ARG A  44      24.997   3.806 -45.023  1.00  1.40           H   new
ATOM      0  HE  ARG A  44      24.160   6.151 -45.090  1.00  1.40           H   new
ATOM      0 HH11 ARG A  44      23.559   3.726 -47.249  1.00  1.40           H   new
ATOM      0 HH12 ARG A  44      22.189   4.178 -47.623  1.00  1.40           H   new
ATOM      0 HH21 ARG A  44      22.023   6.728 -45.709  1.00  1.40           H   new
ATOM      0 HH22 ARG A  44      21.301   5.919 -46.729  1.00  1.40           H   new
ATOM    721  N   ARG A  45      29.838   2.113 -46.328  1.00  1.49           N
ATOM    722  CA  ARG A  45      31.241   1.704 -46.206  1.00  1.49           C
ATOM    723  C   ARG A  45      32.009   1.797 -47.518  1.00  1.49           C
ATOM    724  O   ARG A  45      33.186   2.159 -47.531  1.00  1.49           O
ATOM    725  CB  ARG A  45      31.322   0.286 -45.675  1.00  1.49           C
ATOM    726  CG  ARG A  45      30.958   0.137 -44.200  1.00  1.49           C
ATOM    727  CD  ARG A  45      30.871  -1.285 -43.808  1.00  1.49           C
ATOM    728  NE  ARG A  45      30.480  -1.449 -42.416  1.00  1.49           N
ATOM    729  CZ  ARG A  45      30.129  -2.625 -41.869  1.00  1.49           C
ATOM    730  NH1 ARG A  45      30.139  -3.707 -42.612  1.00  1.49           N1+
ATOM    731  NH2 ARG A  45      29.781  -2.693 -40.596  1.00  1.49           N
ATOM      0  H   ARG A  45      29.270   1.495 -46.140  1.00  1.49           H   new
ATOM      0  HA  ARG A  45      31.657   2.324 -45.587  1.00  1.49           H   new
ATOM      0  HB2 ARG A  45      30.732  -0.277 -46.200  1.00  1.49           H   new
ATOM      0  HB3 ARG A  45      32.224  -0.046 -45.808  1.00  1.49           H   new
ATOM      0  HG2 ARG A  45      31.623   0.585 -43.654  1.00  1.49           H   new
ATOM      0  HG3 ARG A  45      30.109   0.574 -44.029  1.00  1.49           H   new
ATOM      0  HD2 ARG A  45      30.229  -1.737 -44.378  1.00  1.49           H   new
ATOM      0  HD3 ARG A  45      31.730  -1.712 -43.953  1.00  1.49           H   new
ATOM      0  HE  ARG A  45      30.473  -0.751 -41.913  1.00  1.49           H   new
ATOM      0 HH11 ARG A  45      30.369  -3.658 -43.439  1.00  1.49           H   new
ATOM      0 HH12 ARG A  45      29.916  -4.465 -42.271  1.00  1.49           H   new
ATOM      0 HH21 ARG A  45      29.778  -1.982 -40.112  1.00  1.49           H   new
ATOM      0 HH22 ARG A  45      29.557  -3.448 -40.251  1.00  1.49           H   new
ATOM    745  N   GLU A  46      31.338   1.515 -48.631  1.00  1.55           N
ATOM    746  CA  GLU A  46      31.977   1.589 -49.938  1.00  1.55           C
ATOM    747  C   GLU A  46      31.929   3.000 -50.535  1.00  1.55           C
ATOM    748  O   GLU A  46      32.380   3.214 -51.660  1.00  1.55           O
ATOM    749  CB  GLU A  46      31.329   0.604 -50.921  1.00  1.55           C
ATOM    750  CG  GLU A  46      31.530  -0.873 -50.574  1.00  1.55           C
ATOM    751  CD  GLU A  46      30.913  -1.822 -51.594  1.00  1.55           C
ATOM    752  OE1 GLU A  46      30.320  -1.351 -52.538  1.00  1.55           O
ATOM    753  OE2 GLU A  46      31.059  -3.015 -51.434  1.00  1.55           O1-
ATOM      0  H   GLU A  46      30.511   1.279 -48.650  1.00  1.55           H   new
ATOM      0  HA  GLU A  46      32.907   1.351 -49.800  1.00  1.55           H   new
ATOM      0  HB2 GLU A  46      30.377   0.787 -50.963  1.00  1.55           H   new
ATOM      0  HB3 GLU A  46      31.688   0.767 -51.807  1.00  1.55           H   new
ATOM      0  HG2 GLU A  46      32.480  -1.056 -50.505  1.00  1.55           H   new
ATOM      0  HG3 GLU A  46      31.143  -1.049 -49.702  1.00  1.55           H   new
ATOM    760  N   GLY A  47      31.303   3.948 -49.829  1.00  1.58           N
ATOM    761  CA  GLY A  47      31.139   5.315 -50.313  1.00  1.58           C
ATOM    762  C   GLY A  47      29.951   5.442 -51.267  1.00  1.58           C
ATOM    763  O   GLY A  47      29.620   6.530 -51.748  1.00  1.58           O
ATOM      0  H   GLY A  47      30.961   3.811 -49.052  1.00  1.58           H   new
ATOM      0  HA2 GLY A  47      31.013   5.912 -49.559  1.00  1.58           H   new
ATOM      0  HA3 GLY A  47      31.949   5.597 -50.766  1.00  1.58           H   new
ATOM    767  N   ASN A  48      29.261   4.333 -51.511  1.00  1.57           N
ATOM    768  CA  ASN A  48      28.155   4.343 -52.455  1.00  1.57           C
ATOM    769  C   ASN A  48      26.852   4.838 -51.885  1.00  1.57           C
ATOM    770  O   ASN A  48      25.855   4.112 -51.824  1.00  1.57           O
ATOM    771  CB  ASN A  48      27.936   2.981 -53.044  1.00  1.57           C
ATOM    772  CG  ASN A  48      26.933   3.046 -54.134  1.00  1.57           C
ATOM    773  ND2 ASN A  48      26.880   2.020 -54.953  1.00  1.57           N
ATOM    774  OD1 ASN A  48      26.192   4.045 -54.242  1.00  1.57           O
ATOM      0  H   ASN A  48      29.417   3.571 -51.143  1.00  1.57           H   new
ATOM      0  HA  ASN A  48      28.425   4.975 -53.140  1.00  1.57           H   new
ATOM      0  HB2 ASN A  48      28.773   2.632 -53.387  1.00  1.57           H   new
ATOM      0  HB3 ASN A  48      27.635   2.369 -52.355  1.00  1.57           H   new
ATOM      0 HD21 ASN A  48      26.315   2.016 -55.601  1.00  1.57           H   new
ATOM      0 HD22 ASN A  48      27.410   1.352 -54.841  1.00  1.57           H   new
ATOM    781  N   ILE A  49      26.794   6.137 -51.707  1.00  1.52           N
ATOM    782  CA  ILE A  49      25.643   6.782 -51.116  1.00  1.52           C
ATOM    783  C   ILE A  49      24.514   6.970 -52.118  1.00  1.52           C
ATOM    784  O   ILE A  49      23.621   7.777 -51.883  1.00  1.52           O
ATOM    785  CB  ILE A  49      25.989   8.172 -50.579  1.00  1.52           C
ATOM    786  CG1 ILE A  49      26.401   9.097 -51.764  1.00  1.52           C
ATOM    787  CG2 ILE A  49      27.073   8.079 -49.518  1.00  1.52           C
ATOM    788  CD1 ILE A  49      26.516  10.588 -51.419  1.00  1.52           C
ATOM      0  H   ILE A  49      27.426   6.677 -51.927  1.00  1.52           H   new
ATOM      0  HA  ILE A  49      25.362   6.194 -50.397  1.00  1.52           H   new
ATOM      0  HB  ILE A  49      25.211   8.562 -50.151  1.00  1.52           H   new
ATOM      0 HG12 ILE A  49      27.254   8.793 -52.111  1.00  1.52           H   new
ATOM      0 HG13 ILE A  49      25.752   8.994 -52.477  1.00  1.52           H   new
ATOM      0 HG21 ILE A  49      27.280   8.967 -49.188  1.00  1.52           H   new
ATOM      0 HG22 ILE A  49      26.761   7.527 -48.784  1.00  1.52           H   new
ATOM      0 HG23 ILE A  49      27.870   7.683 -49.904  1.00  1.52           H   new
ATOM      0 HD11 ILE A  49      26.775  11.085 -52.211  1.00  1.52           H   new
ATOM      0 HD12 ILE A  49      25.660  10.913 -51.100  1.00  1.52           H   new
ATOM      0 HD13 ILE A  49      27.186  10.710 -50.728  1.00  1.52           H   new
ATOM    800  N   THR A  50      24.595   6.287 -53.273  1.00  1.42           N
ATOM    801  CA  THR A  50      23.581   6.408 -54.307  1.00  1.42           C
ATOM    802  C   THR A  50      22.656   5.202 -54.252  1.00  1.42           C
ATOM    803  O   THR A  50      21.689   5.107 -55.009  1.00  1.42           O
ATOM    804  CB  THR A  50      24.219   6.492 -55.701  1.00  1.42           C
ATOM    805  CG2 THR A  50      25.355   7.509 -55.623  1.00  1.42           C
ATOM    806  OG1 THR A  50      24.803   5.235 -56.079  1.00  1.42           O
ATOM      0  H   THR A  50      25.237   5.749 -53.467  1.00  1.42           H   new
ATOM      0  HA  THR A  50      23.080   7.223 -54.148  1.00  1.42           H   new
ATOM      0  HB  THR A  50      23.537   6.736 -56.346  1.00  1.42           H   new
ATOM      0  HG1 THR A  50      25.342   4.986 -55.485  1.00  1.42           H   new
ATOM      0 HG21 THR A  50      25.781   7.586 -56.491  1.00  1.42           H   new
ATOM      0 HG22 THR A  50      24.999   8.372 -55.360  1.00  1.42           H   new
ATOM      0 HG23 THR A  50      26.008   7.216 -54.968  1.00  1.42           H   new
ATOM    814  N   GLY A  51      22.953   4.263 -53.341  1.00  1.29           N
ATOM    815  CA  GLY A  51      22.153   3.047 -53.193  1.00  1.29           C
ATOM    816  C   GLY A  51      20.674   3.343 -52.895  1.00  1.29           C
ATOM    817  O   GLY A  51      19.793   2.565 -53.247  1.00  1.29           O
ATOM      0  H   GLY A  51      23.618   4.316 -52.799  1.00  1.29           H   new
ATOM      0  HA2 GLY A  51      22.216   2.522 -54.006  1.00  1.29           H   new
ATOM      0  HA3 GLY A  51      22.522   2.507 -52.477  1.00  1.29           H   new
ATOM    821  N   GLY A  52      20.415   4.455 -52.206  1.00  1.16           N
ATOM    822  CA  GLY A  52      19.058   4.877 -51.853  1.00  1.16           C
ATOM    823  C   GLY A  52      18.611   4.337 -50.503  1.00  1.16           C
ATOM    824  O   GLY A  52      17.597   4.756 -49.948  1.00  1.16           O
ATOM      0  H   GLY A  52      21.028   4.991 -51.928  1.00  1.16           H   new
ATOM      0  HA2 GLY A  52      19.017   5.846 -51.840  1.00  1.16           H   new
ATOM      0  HA3 GLY A  52      18.441   4.577 -52.538  1.00  1.16           H   new
ATOM    828  N   HIS A  53      19.393   3.446 -49.942  1.00  1.04           N
ATOM    829  CA  HIS A  53      19.054   2.860 -48.668  1.00  1.04           C
ATOM    830  C   HIS A  53      19.153   3.962 -47.592  1.00  1.04           C
ATOM    831  O   HIS A  53      20.015   4.839 -47.727  1.00  1.04           O
ATOM    832  CB  HIS A  53      20.026   1.732 -48.376  1.00  1.04           C
ATOM    833  CG  HIS A  53      19.952   0.619 -49.371  1.00  1.04           C
ATOM    834  CD2 HIS A  53      20.825   0.229 -50.329  1.00  1.04           C
ATOM    835  ND1 HIS A  53      18.873  -0.229 -49.467  1.00  1.04           N
ATOM    836  CE1 HIS A  53      19.082  -1.095 -50.442  1.00  1.04           C
ATOM    837  NE2 HIS A  53      20.259  -0.839 -50.983  1.00  1.04           N
ATOM      0  H   HIS A  53      20.130   3.164 -50.284  1.00  1.04           H   new
ATOM      0  HA  HIS A  53      18.154   2.499 -48.674  1.00  1.04           H   new
ATOM      0  HB2 HIS A  53      20.929   2.086 -48.362  1.00  1.04           H   new
ATOM      0  HB3 HIS A  53      19.846   1.379 -47.491  1.00  1.04           H   new
ATOM      0  HD2 HIS A  53      21.653   0.612 -50.511  1.00  1.04           H   new
ATOM      0  HE1 HIS A  53      18.499  -1.771 -50.703  1.00  1.04           H   new
ATOM      0  HE2 HIS A  53      20.613  -1.270 -51.637  1.00  1.04           H   new
ATOM    845  N   PRO A  54      18.300   3.948 -46.548  1.00  0.93           N
ATOM    846  CA  PRO A  54      18.274   4.817 -45.385  1.00  0.93           C
ATOM    847  C   PRO A  54      19.521   4.887 -44.559  1.00  0.93           C
ATOM    848  O   PRO A  54      20.314   3.953 -44.478  1.00  0.93           O
ATOM    849  CB  PRO A  54      17.194   4.203 -44.523  1.00  0.93           C
ATOM    850  CG  PRO A  54      16.303   3.562 -45.448  1.00  0.93           C
ATOM    851  CD  PRO A  54      17.158   3.063 -46.585  1.00  0.93           C
ATOM      0  HA  PRO A  54      18.144   5.729 -45.690  1.00  0.93           H   new
ATOM      0  HB2 PRO A  54      17.566   3.565 -43.894  1.00  0.93           H   new
ATOM      0  HB3 PRO A  54      16.733   4.879 -44.002  1.00  0.93           H   new
ATOM      0  HG2 PRO A  54      15.832   2.829 -45.022  1.00  0.93           H   new
ATOM      0  HG3 PRO A  54      15.631   4.184 -45.768  1.00  0.93           H   new
ATOM      0  HD2 PRO A  54      17.417   2.137 -46.459  1.00  0.93           H   new
ATOM      0  HD3 PRO A  54      16.692   3.114 -47.434  1.00  0.93           H   new
ATOM    859  N   VAL A  55      19.685   6.035 -43.947  1.00  0.85           N
ATOM    860  CA  VAL A  55      20.791   6.325 -43.064  1.00  0.85           C
ATOM    861  C   VAL A  55      20.698   5.612 -41.719  1.00  0.85           C
ATOM    862  O   VAL A  55      21.707   5.129 -41.192  1.00  0.85           O
ATOM    863  CB  VAL A  55      20.849   7.832 -42.836  1.00  0.85           C
ATOM    864  CG1 VAL A  55      21.831   8.147 -41.832  1.00  0.85           C
ATOM    865  CG2 VAL A  55      21.220   8.543 -44.082  1.00  0.85           C
ATOM      0  H   VAL A  55      19.138   6.692 -44.035  1.00  0.85           H   new
ATOM      0  HA  VAL A  55      21.597   5.998 -43.493  1.00  0.85           H   new
ATOM      0  HB  VAL A  55      19.968   8.117 -42.548  1.00  0.85           H   new
ATOM      0 HG11 VAL A  55      21.859   9.107 -41.696  1.00  0.85           H   new
ATOM      0 HG12 VAL A  55      21.594   7.710 -40.999  1.00  0.85           H   new
ATOM      0 HG13 VAL A  55      22.703   7.837 -42.123  1.00  0.85           H   new
ATOM      0 HG21 VAL A  55      21.251   9.498 -43.913  1.00  0.85           H   new
ATOM      0 HG22 VAL A  55      22.092   8.240 -44.381  1.00  0.85           H   new
ATOM      0 HG23 VAL A  55      20.561   8.358 -44.769  1.00  0.85           H   new
ATOM    875  N   SER A  56      19.490   5.585 -41.159  1.00  0.78           N
ATOM    876  CA  SER A  56      19.259   5.079 -39.814  1.00  0.78           C
ATOM    877  C   SER A  56      17.936   4.370 -39.601  1.00  0.78           C
ATOM    878  O   SER A  56      16.934   4.629 -40.268  1.00  0.78           O
ATOM    879  CB  SER A  56      19.350   6.221 -38.815  1.00  0.78           C
ATOM    880  OG  SER A  56      19.038   5.783 -37.504  1.00  0.78           O
ATOM      0  H   SER A  56      18.778   5.862 -41.554  1.00  0.78           H   new
ATOM      0  HA  SER A  56      19.950   4.412 -39.680  1.00  0.78           H   new
ATOM      0  HB2 SER A  56      20.245   6.595 -38.829  1.00  0.78           H   new
ATOM      0  HB3 SER A  56      18.742   6.930 -39.075  1.00  0.78           H   new
ATOM      0  HG  SER A  56      19.096   6.430 -36.971  1.00  0.78           H   new
ATOM    886  N   ARG A  57      17.917   3.526 -38.577  1.00  0.74           N
ATOM    887  CA  ARG A  57      16.696   2.856 -38.150  1.00  0.74           C
ATOM    888  C   ARG A  57      15.637   3.910 -37.831  1.00  0.74           C
ATOM    889  O   ARG A  57      14.440   3.645 -37.930  1.00  0.74           O
ATOM    890  CB  ARG A  57      16.948   1.949 -36.960  1.00  0.74           C
ATOM    891  CG  ARG A  57      15.757   1.091 -36.571  1.00  0.74           C
ATOM    892  CD  ARG A  57      16.138  -0.007 -35.629  1.00  0.74           C
ATOM    893  NE  ARG A  57      17.026  -0.993 -36.285  1.00  0.74           N
ATOM    894  CZ  ARG A  57      17.665  -2.007 -35.653  1.00  0.74           C
ATOM    895  NH1 ARG A  57      17.522  -2.163 -34.358  1.00  0.74           N1+
ATOM    896  NH2 ARG A  57      18.428  -2.857 -36.336  1.00  0.74           N
ATOM      0  H   ARG A  57      18.611   3.326 -38.110  1.00  0.74           H   new
ATOM      0  HA  ARG A  57      16.376   2.289 -38.869  1.00  0.74           H   new
ATOM      0  HB2 ARG A  57      17.700   1.370 -37.161  1.00  0.74           H   new
ATOM      0  HB3 ARG A  57      17.204   2.493 -36.199  1.00  0.74           H   new
ATOM      0  HG2 ARG A  57      15.079   1.649 -36.158  1.00  0.74           H   new
ATOM      0  HG3 ARG A  57      15.361   0.708 -37.369  1.00  0.74           H   new
ATOM      0  HD2 ARG A  57      16.585   0.369 -34.854  1.00  0.74           H   new
ATOM      0  HD3 ARG A  57      15.339  -0.452 -35.307  1.00  0.74           H   new
ATOM      0  HE  ARG A  57      17.146  -0.916 -37.133  1.00  0.74           H   new
ATOM      0 HH11 ARG A  57      17.024  -1.622 -33.912  1.00  0.74           H   new
ATOM      0 HH12 ARG A  57      17.927  -2.806 -33.955  1.00  0.74           H   new
ATOM      0 HH21 ARG A  57      18.519  -2.765 -37.186  1.00  0.74           H   new
ATOM      0 HH22 ARG A  57      18.830  -3.498 -35.927  1.00  0.74           H   new
ATOM    910  N   GLY A  58      16.075   5.115 -37.443  1.00  0.71           N
ATOM    911  CA  GLY A  58      15.144   6.195 -37.166  1.00  0.71           C
ATOM    912  C   GLY A  58      14.262   6.465 -38.399  1.00  0.71           C
ATOM    913  O   GLY A  58      13.086   6.802 -38.246  1.00  0.71           O
ATOM      0  H   GLY A  58      16.904   5.318 -37.337  1.00  0.71           H   new
ATOM      0  HA2 GLY A  58      14.587   5.964 -36.406  1.00  0.71           H   new
ATOM      0  HA3 GLY A  58      15.632   6.998 -36.927  1.00  0.71           H   new
ATOM    917  N   THR A  59      14.813   6.291 -39.616  1.00  0.70           N
ATOM    918  CA  THR A  59      14.056   6.483 -40.852  1.00  0.70           C
ATOM    919  C   THR A  59      12.914   5.518 -40.860  1.00  0.70           C
ATOM    920  O   THR A  59      11.764   5.880 -41.122  1.00  0.70           O
ATOM    921  CB  THR A  59      14.912   6.159 -42.093  1.00  0.70           C
ATOM    922  CG2 THR A  59      14.074   6.119 -43.371  1.00  0.70           C
ATOM    923  OG1 THR A  59      15.996   7.083 -42.213  1.00  0.70           O
ATOM      0  H   THR A  59      15.632   6.060 -39.739  1.00  0.70           H   new
ATOM      0  HA  THR A  59      13.766   7.408 -40.885  1.00  0.70           H   new
ATOM      0  HB  THR A  59      15.281   5.270 -41.970  1.00  0.70           H   new
ATOM      0  HG1 THR A  59      15.702   7.828 -42.466  1.00  0.70           H   new
ATOM      0 HG21 THR A  59      14.646   5.913 -44.127  1.00  0.70           H   new
ATOM      0 HG22 THR A  59      13.390   5.436 -43.288  1.00  0.70           H   new
ATOM      0 HG23 THR A  59      13.654   6.982 -43.510  1.00  0.70           H   new
ATOM    931  N   ALA A  60      13.247   4.272 -40.553  1.00  0.69           N
ATOM    932  CA  ALA A  60      12.243   3.221 -40.512  1.00  0.69           C
ATOM    933  C   ALA A  60      11.181   3.529 -39.452  1.00  0.69           C
ATOM    934  O   ALA A  60       9.990   3.273 -39.662  1.00  0.69           O
ATOM    935  CB  ALA A  60      12.895   1.888 -40.254  1.00  0.69           C
ATOM      0  H   ALA A  60      14.046   4.015 -40.366  1.00  0.69           H   new
ATOM      0  HA  ALA A  60      11.799   3.181 -41.374  1.00  0.69           H   new
ATOM      0  HB1 ALA A  60      12.217   1.195 -40.229  1.00  0.69           H   new
ATOM      0  HB2 ALA A  60      13.528   1.694 -40.963  1.00  0.69           H   new
ATOM      0  HB3 ALA A  60      13.361   1.915 -39.404  1.00  0.69           H   new
ATOM    941  N   LYS A  61      11.599   4.116 -38.322  1.00  0.69           N
ATOM    942  CA  LYS A  61      10.631   4.437 -37.277  1.00  0.69           C
ATOM    943  C   LYS A  61       9.656   5.503 -37.776  1.00  0.69           C
ATOM    944  O   LYS A  61       8.445   5.405 -37.539  1.00  0.69           O
ATOM    945  CB  LYS A  61      11.327   4.921 -35.993  1.00  0.69           C
ATOM    946  CG  LYS A  61      12.117   3.835 -35.245  1.00  0.69           C
ATOM    947  CD  LYS A  61      12.802   4.376 -33.976  1.00  0.69           C
ATOM    948  CE  LYS A  61      13.746   3.337 -33.350  1.00  0.69           C
ATOM    949  NZ  LYS A  61      14.477   3.863 -32.110  1.00  0.69           N1+
ATOM      0  H   LYS A  61      12.414   4.329 -38.148  1.00  0.69           H   new
ATOM      0  HA  LYS A  61      10.143   3.626 -37.065  1.00  0.69           H   new
ATOM      0  HB2 LYS A  61      11.931   5.645 -36.220  1.00  0.69           H   new
ATOM      0  HB3 LYS A  61      10.657   5.287 -35.394  1.00  0.69           H   new
ATOM      0  HG2 LYS A  61      11.518   3.112 -35.003  1.00  0.69           H   new
ATOM      0  HG3 LYS A  61      12.788   3.461 -35.837  1.00  0.69           H   new
ATOM      0  HD2 LYS A  61      13.303   5.177 -34.195  1.00  0.69           H   new
ATOM      0  HD3 LYS A  61      12.127   4.632 -33.328  1.00  0.69           H   new
ATOM      0  HE2 LYS A  61      13.236   2.548 -33.108  1.00  0.69           H   new
ATOM      0  HE3 LYS A  61      14.399   3.061 -34.012  1.00  0.69           H   new
ATOM      0  HZ1 LYS A  61      15.166   3.331 -31.924  1.00  0.69           H   new
ATOM      0  HZ2 LYS A  61      14.773   4.688 -32.267  1.00  0.69           H   new
ATOM      0  HZ3 LYS A  61      13.917   3.876 -31.418  1.00  0.69           H   new
ATOM    963  N   LEU A  62      10.169   6.488 -38.514  1.00  0.69           N
ATOM    964  CA  LEU A  62       9.317   7.540 -39.045  1.00  0.69           C
ATOM    965  C   LEU A  62       8.387   6.924 -40.079  1.00  0.69           C
ATOM    966  O   LEU A  62       7.206   7.265 -40.136  1.00  0.69           O
ATOM    967  CB  LEU A  62      10.138   8.692 -39.606  1.00  0.69           C
ATOM    968  CG  LEU A  62       9.357   9.939 -40.046  1.00  0.69           C
ATOM    969  CD1 LEU A  62       8.582  10.464 -38.872  1.00  0.69           C
ATOM    970  CD2 LEU A  62      10.312  11.017 -40.499  1.00  0.69           C
ATOM      0  H   LEU A  62      11.002   6.562 -38.715  1.00  0.69           H   new
ATOM      0  HA  LEU A  62       8.782   7.926 -38.334  1.00  0.69           H   new
ATOM      0  HB2 LEU A  62      10.784   8.960 -38.934  1.00  0.69           H   new
ATOM      0  HB3 LEU A  62      10.641   8.364 -40.368  1.00  0.69           H   new
ATOM      0  HG  LEU A  62       8.764   9.700 -40.775  1.00  0.69           H   new
ATOM      0 HD11 LEU A  62       8.084  11.253 -39.139  1.00  0.69           H   new
ATOM      0 HD12 LEU A  62       7.965   9.783 -38.561  1.00  0.69           H   new
ATOM      0 HD13 LEU A  62       9.195  10.696 -38.157  1.00  0.69           H   new
ATOM      0 HD21 LEU A  62       9.810  11.800 -40.775  1.00  0.69           H   new
ATOM      0 HD22 LEU A  62      10.903  11.254 -39.768  1.00  0.69           H   new
ATOM      0 HD23 LEU A  62      10.837  10.691 -41.246  1.00  0.69           H   new
ATOM    982  N   ARG A  63       8.897   5.982 -40.881  1.00  0.71           N
ATOM    983  CA  ARG A  63       8.048   5.338 -41.869  1.00  0.71           C
ATOM    984  C   ARG A  63       6.860   4.686 -41.180  1.00  0.71           C
ATOM    985  O   ARG A  63       5.734   4.854 -41.631  1.00  0.71           O
ATOM    986  CB  ARG A  63       8.813   4.279 -42.651  1.00  0.71           C
ATOM    987  CG  ARG A  63       7.964   3.452 -43.640  1.00  0.71           C
ATOM    988  CD  ARG A  63       7.431   4.257 -44.749  1.00  0.71           C
ATOM    989  NE  ARG A  63       6.632   3.490 -45.671  1.00  0.71           N
ATOM    990  CZ  ARG A  63       6.138   3.972 -46.822  1.00  0.71           C
ATOM    991  NH1 ARG A  63       6.375   5.225 -47.171  1.00  0.71           N1+
ATOM    992  NH2 ARG A  63       5.408   3.193 -47.605  1.00  0.71           N
ATOM      0  H   ARG A  63       9.713   5.711 -40.865  1.00  0.71           H   new
ATOM      0  HA  ARG A  63       7.743   6.019 -42.488  1.00  0.71           H   new
ATOM      0  HB2 ARG A  63       9.526   4.714 -43.144  1.00  0.71           H   new
ATOM      0  HB3 ARG A  63       9.233   3.672 -42.021  1.00  0.71           H   new
ATOM      0  HG2 ARG A  63       8.505   2.732 -44.000  1.00  0.71           H   new
ATOM      0  HG3 ARG A  63       7.227   3.041 -43.161  1.00  0.71           H   new
ATOM      0  HD2 ARG A  63       6.894   4.980 -44.388  1.00  0.71           H   new
ATOM      0  HD3 ARG A  63       8.169   4.664 -45.230  1.00  0.71           H   new
ATOM      0  HE  ARG A  63       6.461   2.671 -45.471  1.00  0.71           H   new
ATOM      0 HH11 ARG A  63       6.846   5.732 -46.660  1.00  0.71           H   new
ATOM      0 HH12 ARG A  63       6.058   5.533 -47.909  1.00  0.71           H   new
ATOM      0 HH21 ARG A  63       5.251   2.379 -47.376  1.00  0.71           H   new
ATOM      0 HH22 ARG A  63       5.091   3.501 -48.343  1.00  0.71           H   new
ATOM   1006  N   TRP A  64       7.082   4.013 -40.046  1.00  0.73           N
ATOM   1007  CA  TRP A  64       5.975   3.396 -39.306  1.00  0.73           C
ATOM   1008  C   TRP A  64       4.958   4.450 -38.865  1.00  0.73           C
ATOM   1009  O   TRP A  64       3.748   4.275 -39.041  1.00  0.73           O
ATOM   1010  CB  TRP A  64       6.488   2.611 -38.093  1.00  0.73           C
ATOM   1011  CG  TRP A  64       5.385   1.980 -37.232  1.00  0.73           C
ATOM   1012  CD1 TRP A  64       4.786   0.778 -37.455  1.00  0.73           C
ATOM   1013  CD2 TRP A  64       4.786   2.499 -35.995  1.00  0.73           C
ATOM   1014  CE2 TRP A  64       3.858   1.559 -35.565  1.00  0.73           C
ATOM   1015  CE3 TRP A  64       4.974   3.653 -35.236  1.00  0.73           C
ATOM   1016  NE1 TRP A  64       3.860   0.515 -36.468  1.00  0.73           N
ATOM   1017  CZ2 TRP A  64       3.117   1.738 -34.400  1.00  0.73           C
ATOM   1018  CZ3 TRP A  64       4.237   3.825 -34.067  1.00  0.73           C
ATOM   1019  CH2 TRP A  64       3.337   2.893 -33.664  1.00  0.73           C
ATOM      0  H   TRP A  64       7.858   3.903 -39.691  1.00  0.73           H   new
ATOM      0  HA  TRP A  64       5.533   2.774 -39.905  1.00  0.73           H   new
ATOM      0  HB2 TRP A  64       7.082   1.910 -38.403  1.00  0.73           H   new
ATOM      0  HB3 TRP A  64       7.017   3.205 -37.537  1.00  0.73           H   new
ATOM      0  HD1 TRP A  64       4.974   0.215 -38.171  1.00  0.73           H   new
ATOM      0  HE1 TRP A  64       3.364  -0.186 -36.422  1.00  0.73           H   new
ATOM      0  HE3 TRP A  64       5.584   4.300 -35.507  1.00  0.73           H   new
ATOM      0  HZ2 TRP A  64       2.495   1.104 -34.124  1.00  0.73           H   new
ATOM      0  HZ3 TRP A  64       4.364   4.591 -33.555  1.00  0.73           H   new
ATOM      0  HH2 TRP A  64       2.858   3.031 -32.879  1.00  0.73           H   new
ATOM   1030  N   LEU A  65       5.447   5.565 -38.321  1.00  0.76           N
ATOM   1031  CA  LEU A  65       4.560   6.628 -37.859  1.00  0.76           C
ATOM   1032  C   LEU A  65       3.718   7.200 -39.012  1.00  0.76           C
ATOM   1033  O   LEU A  65       2.552   7.591 -38.834  1.00  0.76           O
ATOM   1034  CB  LEU A  65       5.385   7.739 -37.207  1.00  0.76           C
ATOM   1035  CG  LEU A  65       6.046   7.408 -35.872  1.00  0.76           C
ATOM   1036  CD1 LEU A  65       6.978   8.521 -35.455  1.00  0.76           C
ATOM   1037  CD2 LEU A  65       4.978   7.258 -34.856  1.00  0.76           C
ATOM      0  H   LEU A  65       6.285   5.723 -38.212  1.00  0.76           H   new
ATOM      0  HA  LEU A  65       3.949   6.251 -37.207  1.00  0.76           H   new
ATOM      0  HB2 LEU A  65       6.078   8.007 -37.830  1.00  0.76           H   new
ATOM      0  HB3 LEU A  65       4.808   8.508 -37.077  1.00  0.76           H   new
ATOM      0  HG  LEU A  65       6.561   6.590 -35.955  1.00  0.76           H   new
ATOM      0 HD11 LEU A  65       7.390   8.297 -34.606  1.00  0.76           H   new
ATOM      0 HD12 LEU A  65       7.667   8.636 -36.128  1.00  0.76           H   new
ATOM      0 HD13 LEU A  65       6.476   9.346 -35.363  1.00  0.76           H   new
ATOM      0 HD21 LEU A  65       5.376   7.047 -33.997  1.00  0.76           H   new
ATOM      0 HD22 LEU A  65       4.479   8.087 -34.786  1.00  0.76           H   new
ATOM      0 HD23 LEU A  65       4.379   6.542 -35.119  1.00  0.76           H   new
ATOM   1049  N   VAL A  66       4.308   7.237 -40.202  1.00  0.79           N
ATOM   1050  CA  VAL A  66       3.614   7.713 -41.388  1.00  0.79           C
ATOM   1051  C   VAL A  66       2.634   6.642 -41.941  1.00  0.79           C
ATOM   1052  O   VAL A  66       1.478   6.945 -42.243  1.00  0.79           O
ATOM   1053  CB  VAL A  66       4.655   8.192 -42.428  1.00  0.79           C
ATOM   1054  CG1 VAL A  66       3.991   8.563 -43.735  1.00  0.79           C
ATOM   1055  CG2 VAL A  66       5.385   9.424 -41.835  1.00  0.79           C
ATOM      0  H   VAL A  66       5.119   6.987 -40.343  1.00  0.79           H   new
ATOM      0  HA  VAL A  66       3.056   8.473 -41.160  1.00  0.79           H   new
ATOM      0  HB  VAL A  66       5.283   7.476 -42.614  1.00  0.79           H   new
ATOM      0 HG11 VAL A  66       4.664   8.859 -44.368  1.00  0.79           H   new
ATOM      0 HG12 VAL A  66       3.528   7.790 -44.094  1.00  0.79           H   new
ATOM      0 HG13 VAL A  66       3.354   9.279 -43.583  1.00  0.79           H   new
ATOM      0 HG21 VAL A  66       6.045   9.745 -42.469  1.00  0.79           H   new
ATOM      0 HG22 VAL A  66       4.741  10.127 -41.656  1.00  0.79           H   new
ATOM      0 HG23 VAL A  66       5.826   9.172 -41.009  1.00  0.79           H   new
ATOM   1065  N   GLU A  67       3.054   5.370 -42.020  1.00  0.81           N
ATOM   1066  CA  GLU A  67       2.190   4.288 -42.530  1.00  0.81           C
ATOM   1067  C   GLU A  67       0.934   4.118 -41.683  1.00  0.81           C
ATOM   1068  O   GLU A  67      -0.148   3.843 -42.204  1.00  0.81           O
ATOM   1069  CB  GLU A  67       2.913   2.930 -42.583  1.00  0.81           C
ATOM   1070  CG  GLU A  67       3.980   2.781 -43.660  1.00  0.81           C
ATOM   1071  CD  GLU A  67       4.637   1.394 -43.660  1.00  0.81           C
ATOM   1072  OE1 GLU A  67       4.325   0.603 -42.801  1.00  0.81           O
ATOM   1073  OE2 GLU A  67       5.458   1.142 -44.525  1.00  0.81           O1-
ATOM      0  H   GLU A  67       3.839   5.111 -41.782  1.00  0.81           H   new
ATOM      0  HA  GLU A  67       1.950   4.558 -43.430  1.00  0.81           H   new
ATOM      0  HB2 GLU A  67       3.326   2.770 -41.720  1.00  0.81           H   new
ATOM      0  HB3 GLU A  67       2.249   2.235 -42.713  1.00  0.81           H   new
ATOM      0  HG2 GLU A  67       3.581   2.945 -44.529  1.00  0.81           H   new
ATOM      0  HG3 GLU A  67       4.663   3.457 -43.529  1.00  0.81           H   new
ATOM   1080  N   ARG A  68       1.066   4.337 -40.377  1.00  0.82           N
ATOM   1081  CA  ARG A  68      -0.047   4.224 -39.440  1.00  0.82           C
ATOM   1082  C   ARG A  68      -0.918   5.477 -39.418  1.00  0.82           C
ATOM   1083  O   ARG A  68      -1.877   5.565 -38.650  1.00  0.82           O
ATOM   1084  CB  ARG A  68       0.453   3.943 -38.039  1.00  0.82           C
ATOM   1085  CG  ARG A  68       1.110   2.603 -37.845  1.00  0.82           C
ATOM   1086  CD  ARG A  68       0.119   1.513 -38.010  1.00  0.82           C
ATOM   1087  NE  ARG A  68      -0.973   1.615 -37.037  1.00  0.82           N
ATOM   1088  CZ  ARG A  68      -0.966   1.072 -35.804  1.00  0.82           C
ATOM   1089  NH1 ARG A  68       0.056   0.355 -35.413  1.00  0.82           N1+
ATOM   1090  NH2 ARG A  68      -1.994   1.252 -34.993  1.00  0.82           N
ATOM      0  H   ARG A  68       1.811   4.557 -40.007  1.00  0.82           H   new
ATOM      0  HA  ARG A  68      -0.590   3.483 -39.750  1.00  0.82           H   new
ATOM      0  HB2 ARG A  68       1.086   4.635 -37.793  1.00  0.82           H   new
ATOM      0  HB3 ARG A  68      -0.295   4.011 -37.425  1.00  0.82           H   new
ATOM      0  HG2 ARG A  68       1.830   2.493 -38.486  1.00  0.82           H   new
ATOM      0  HG3 ARG A  68       1.507   2.556 -36.961  1.00  0.82           H   new
ATOM      0  HD2 ARG A  68      -0.245   1.541 -38.909  1.00  0.82           H   new
ATOM      0  HD3 ARG A  68       0.562   0.656 -37.910  1.00  0.82           H   new
ATOM      0  HE  ARG A  68      -1.673   2.056 -37.272  1.00  0.82           H   new
ATOM      0 HH11 ARG A  68       0.722   0.231 -35.943  1.00  0.82           H   new
ATOM      0 HH12 ARG A  68       0.062   0.008 -34.626  1.00  0.82           H   new
ATOM      0 HH21 ARG A  68      -2.670   1.717 -35.252  1.00  0.82           H   new
ATOM      0 HH22 ARG A  68      -1.987   0.904 -34.206  1.00  0.82           H   new
ATOM   1104  N   ARG A  69      -0.581   6.443 -40.272  1.00  0.81           N
ATOM   1105  CA  ARG A  69      -1.266   7.710 -40.419  1.00  0.81           C
ATOM   1106  C   ARG A  69      -1.304   8.533 -39.151  1.00  0.81           C
ATOM   1107  O   ARG A  69      -2.323   9.151 -38.838  1.00  0.81           O
ATOM   1108  CB  ARG A  69      -2.687   7.499 -40.919  1.00  0.81           C
ATOM   1109  CG  ARG A  69      -2.793   6.693 -42.222  1.00  0.81           C
ATOM   1110  CD  ARG A  69      -2.288   7.439 -43.429  1.00  0.81           C
ATOM   1111  NE  ARG A  69      -3.077   8.643 -43.739  1.00  0.81           N
ATOM   1112  CZ  ARG A  69      -4.234   8.649 -44.437  1.00  0.81           C
ATOM   1113  NH1 ARG A  69      -4.760   7.524 -44.876  1.00  0.81           N1+
ATOM   1114  NH2 ARG A  69      -4.830   9.802 -44.676  1.00  0.81           N
ATOM      0  H   ARG A  69       0.089   6.366 -40.806  1.00  0.81           H   new
ATOM      0  HA  ARG A  69      -0.749   8.210 -41.070  1.00  0.81           H   new
ATOM      0  HB2 ARG A  69      -3.196   7.045 -40.229  1.00  0.81           H   new
ATOM      0  HB3 ARG A  69      -3.102   8.365 -41.054  1.00  0.81           H   new
ATOM      0  HG2 ARG A  69      -2.291   5.868 -42.126  1.00  0.81           H   new
ATOM      0  HG3 ARG A  69      -3.720   6.446 -42.367  1.00  0.81           H   new
ATOM      0  HD2 ARG A  69      -1.364   7.694 -43.281  1.00  0.81           H   new
ATOM      0  HD3 ARG A  69      -2.299   6.846 -44.196  1.00  0.81           H   new
ATOM      0  HE  ARG A  69      -2.779   9.398 -43.455  1.00  0.81           H   new
ATOM      0 HH11 ARG A  69      -4.367   6.775 -44.719  1.00  0.81           H   new
ATOM      0 HH12 ARG A  69      -5.497   7.538 -45.319  1.00  0.81           H   new
ATOM      0 HH21 ARG A  69      -4.481  10.534 -44.389  1.00  0.81           H   new
ATOM      0 HH22 ARG A  69      -5.567   9.821 -45.119  1.00  0.81           H   new
ATOM   1128  N   PHE A  70      -0.188   8.574 -38.426  1.00  0.79           N
ATOM   1129  CA  PHE A  70      -0.134   9.443 -37.273  1.00  0.79           C
ATOM   1130  C   PHE A  70       0.450  10.743 -37.822  1.00  0.79           C
ATOM   1131  O   PHE A  70      -0.060  11.831 -37.571  1.00  0.79           O
ATOM   1132  CB  PHE A  70       0.743   8.890 -36.153  1.00  0.79           C
ATOM   1133  CG  PHE A  70       0.310   7.606 -35.532  1.00  0.79           C
ATOM   1134  CD1 PHE A  70       1.159   6.527 -35.542  1.00  0.79           C
ATOM   1135  CD2 PHE A  70      -0.933   7.464 -34.948  1.00  0.79           C
ATOM   1136  CE1 PHE A  70       0.805   5.326 -34.980  1.00  0.79           C
ATOM   1137  CE2 PHE A  70      -1.306   6.254 -34.383  1.00  0.79           C
ATOM   1138  CZ  PHE A  70      -0.427   5.182 -34.399  1.00  0.79           C
ATOM      0  H   PHE A  70       0.525   8.119 -38.584  1.00  0.79           H   new
ATOM      0  HA  PHE A  70      -1.010   9.550 -36.870  1.00  0.79           H   new
ATOM      0  HB2 PHE A  70       1.640   8.769 -36.503  1.00  0.79           H   new
ATOM      0  HB3 PHE A  70       0.799   9.560 -35.454  1.00  0.79           H   new
ATOM      0  HD1 PHE A  70       1.995   6.612 -35.940  1.00  0.79           H   new
ATOM      0  HD2 PHE A  70      -1.523   8.183 -34.934  1.00  0.79           H   new
ATOM      0  HE1 PHE A  70       1.400   4.612 -34.994  1.00  0.79           H   new
ATOM      0  HE2 PHE A  70      -2.145   6.162 -33.993  1.00  0.79           H   new
ATOM      0  HZ  PHE A  70      -0.672   4.370 -34.018  1.00  0.79           H   new
ATOM   1148  N   LEU A  71       1.495  10.591 -38.642  1.00  0.76           N
ATOM   1149  CA  LEU A  71       2.164  11.721 -39.285  1.00  0.76           C
ATOM   1150  C   LEU A  71       1.949  11.740 -40.805  1.00  0.76           C
ATOM   1151  O   LEU A  71       1.965  10.700 -41.462  1.00  0.76           O
ATOM   1152  CB  LEU A  71       3.668  11.661 -39.024  1.00  0.76           C
ATOM   1153  CG  LEU A  71       4.125  11.730 -37.603  1.00  0.76           C
ATOM   1154  CD1 LEU A  71       5.582  11.474 -37.576  1.00  0.76           C
ATOM   1155  CD2 LEU A  71       3.839  13.106 -37.078  1.00  0.76           C
ATOM      0  H   LEU A  71       1.835   9.826 -38.840  1.00  0.76           H   new
ATOM      0  HA  LEU A  71       1.775  12.524 -38.904  1.00  0.76           H   new
ATOM      0  HB2 LEU A  71       4.006  10.836 -39.407  1.00  0.76           H   new
ATOM      0  HB3 LEU A  71       4.085  12.391 -39.508  1.00  0.76           H   new
ATOM      0  HG  LEU A  71       3.666  11.074 -37.055  1.00  0.76           H   new
ATOM      0 HD11 LEU A  71       5.901  11.514 -36.661  1.00  0.76           H   new
ATOM      0 HD12 LEU A  71       5.763  10.594 -37.943  1.00  0.76           H   new
ATOM      0 HD13 LEU A  71       6.039  12.145 -38.107  1.00  0.76           H   new
ATOM      0 HD21 LEU A  71       4.130  13.167 -36.155  1.00  0.76           H   new
ATOM      0 HD22 LEU A  71       4.315  13.761 -37.611  1.00  0.76           H   new
ATOM      0 HD23 LEU A  71       2.886  13.280 -37.128  1.00  0.76           H   new
ATOM   1167  N   GLU A  72       1.805  12.936 -41.354  1.00  0.72           N
ATOM   1168  CA  GLU A  72       1.730  13.210 -42.781  1.00  0.72           C
ATOM   1169  C   GLU A  72       2.566  14.464 -43.099  1.00  0.72           C
ATOM   1170  O   GLU A  72       1.984  15.517 -43.362  1.00  0.72           O
ATOM   1171  CB  GLU A  72       0.276  13.434 -43.220  1.00  0.72           C
ATOM   1172  CG  GLU A  72      -0.649  12.214 -43.085  1.00  0.72           C
ATOM   1173  CD  GLU A  72      -2.050  12.483 -43.582  1.00  0.72           C
ATOM   1174  OE1 GLU A  72      -2.330  13.602 -43.941  1.00  0.72           O
ATOM   1175  OE2 GLU A  72      -2.838  11.558 -43.611  1.00  0.72           O1-
ATOM      0  H   GLU A  72       1.745  13.650 -40.878  1.00  0.72           H   new
ATOM      0  HA  GLU A  72       2.080  12.445 -43.265  1.00  0.72           H   new
ATOM      0  HB2 GLU A  72      -0.095  14.162 -42.697  1.00  0.72           H   new
ATOM      0  HB3 GLU A  72       0.274  13.721 -44.147  1.00  0.72           H   new
ATOM      0  HG2 GLU A  72      -0.272  11.471 -43.581  1.00  0.72           H   new
ATOM      0  HG3 GLU A  72      -0.687  11.944 -42.154  1.00  0.72           H   new
ATOM   1182  N   PRO A  73       3.915  14.379 -43.096  1.00  0.69           N
ATOM   1183  CA  PRO A  73       4.838  15.503 -43.192  1.00  0.69           C
ATOM   1184  C   PRO A  73       4.519  16.378 -44.381  1.00  0.69           C
ATOM   1185  O   PRO A  73       4.247  15.865 -45.471  1.00  0.69           O
ATOM   1186  CB  PRO A  73       6.188  14.813 -43.376  1.00  0.69           C
ATOM   1187  CG  PRO A  73       6.023  13.466 -42.699  1.00  0.69           C
ATOM   1188  CD  PRO A  73       4.594  13.061 -43.015  1.00  0.69           C
ATOM      0  HA  PRO A  73       4.802  16.092 -42.422  1.00  0.69           H   new
ATOM      0  HB2 PRO A  73       6.407  14.711 -44.315  1.00  0.69           H   new
ATOM      0  HB3 PRO A  73       6.905  15.326 -42.971  1.00  0.69           H   new
ATOM      0  HG2 PRO A  73       6.659  12.818 -43.041  1.00  0.69           H   new
ATOM      0  HG3 PRO A  73       6.170  13.530 -41.742  1.00  0.69           H   new
ATOM      0  HD2 PRO A  73       4.531  12.568 -43.848  1.00  0.69           H   new
ATOM      0  HD3 PRO A  73       4.214  12.498 -42.323  1.00  0.69           H   new
ATOM   1196  N   VAL A  74       4.592  17.690 -44.184  1.00  0.67           N
ATOM   1197  CA  VAL A  74       4.235  18.624 -45.253  1.00  0.67           C
ATOM   1198  C   VAL A  74       5.031  19.926 -45.228  1.00  0.67           C
ATOM   1199  O   VAL A  74       5.430  20.386 -44.169  1.00  0.67           O
ATOM   1200  CB  VAL A  74       2.703  18.900 -45.157  1.00  0.67           C
ATOM   1201  CG1 VAL A  74       2.378  19.514 -43.814  1.00  0.67           C
ATOM   1202  CG2 VAL A  74       2.239  19.862 -46.257  1.00  0.67           C
ATOM      0  H   VAL A  74       4.842  18.059 -43.449  1.00  0.67           H   new
ATOM      0  HA  VAL A  74       4.463  18.213 -46.101  1.00  0.67           H   new
ATOM      0  HB  VAL A  74       2.243  18.053 -45.265  1.00  0.67           H   new
ATOM      0 HG11 VAL A  74       1.425  19.684 -43.758  1.00  0.67           H   new
ATOM      0 HG12 VAL A  74       2.639  18.903 -43.107  1.00  0.67           H   new
ATOM      0 HG13 VAL A  74       2.861  20.349 -43.714  1.00  0.67           H   new
ATOM      0 HG21 VAL A  74       1.285  20.015 -46.172  1.00  0.67           H   new
ATOM      0 HG22 VAL A  74       2.710  20.705 -46.169  1.00  0.67           H   new
ATOM      0 HG23 VAL A  74       2.428  19.475 -47.126  1.00  0.67           H   new
ATOM   1212  N   GLY A  75       5.268  20.512 -46.402  1.00  0.64           N
ATOM   1213  CA  GLY A  75       5.868  21.838 -46.512  1.00  0.64           C
ATOM   1214  C   GLY A  75       7.253  21.919 -45.919  1.00  0.64           C
ATOM   1215  O   GLY A  75       8.176  21.232 -46.383  1.00  0.64           O
ATOM      0  H   GLY A  75       5.084  20.148 -47.159  1.00  0.64           H   new
ATOM      0  HA2 GLY A  75       5.909  22.091 -47.448  1.00  0.64           H   new
ATOM      0  HA3 GLY A  75       5.295  22.483 -46.068  1.00  0.64           H   new
ATOM   1219  N   LYS A  76       7.423  22.843 -44.971  1.00  0.62           N
ATOM   1220  CA  LYS A  76       8.723  23.015 -44.337  1.00  0.62           C
ATOM   1221  C   LYS A  76       8.789  22.223 -43.048  1.00  0.62           C
ATOM   1222  O   LYS A  76       7.959  22.415 -42.135  1.00  0.62           O
ATOM   1223  CB  LYS A  76       9.031  24.464 -44.021  1.00  0.62           C
ATOM   1224  CG  LYS A  76      10.451  24.666 -43.457  1.00  0.62           C
ATOM   1225  CD  LYS A  76      10.770  26.135 -43.285  1.00  0.62           C
ATOM   1226  CE  LYS A  76       9.983  26.673 -42.125  1.00  0.62           C
ATOM   1227  NZ  LYS A  76      10.285  28.073 -41.794  1.00  0.62           N1+
ATOM      0  H   LYS A  76       6.807  23.371 -44.687  1.00  0.62           H   new
ATOM      0  HA  LYS A  76       9.381  22.694 -44.973  1.00  0.62           H   new
ATOM      0  HB2 LYS A  76       8.929  24.995 -44.827  1.00  0.62           H   new
ATOM      0  HB3 LYS A  76       8.383  24.795 -43.380  1.00  0.62           H   new
ATOM      0  HG2 LYS A  76      10.529  24.214 -42.603  1.00  0.62           H   new
ATOM      0  HG3 LYS A  76      11.099  24.260 -44.054  1.00  0.62           H   new
ATOM      0  HD2 LYS A  76      11.720  26.256 -43.130  1.00  0.62           H   new
ATOM      0  HD3 LYS A  76      10.550  26.623 -44.094  1.00  0.62           H   new
ATOM      0  HE2 LYS A  76       9.037  26.594 -42.324  1.00  0.62           H   new
ATOM      0  HE3 LYS A  76      10.156  26.122 -41.346  1.00  0.62           H   new
ATOM      0  HZ1 LYS A  76       9.842  28.306 -41.058  1.00  0.62           H   new
ATOM      0  HZ2 LYS A  76      11.159  28.163 -41.655  1.00  0.62           H   new
ATOM      0  HZ3 LYS A  76      10.036  28.598 -42.468  1.00  0.62           H   new
ATOM   1241  N   VAL A  77       9.807  21.378 -42.953  1.00  0.61           N
ATOM   1242  CA  VAL A  77       9.939  20.563 -41.776  1.00  0.61           C
ATOM   1243  C   VAL A  77      11.227  20.877 -41.041  1.00  0.61           C
ATOM   1244  O   VAL A  77      12.289  20.966 -41.657  1.00  0.61           O
ATOM   1245  CB  VAL A  77       9.987  19.065 -42.110  1.00  0.61           C
ATOM   1246  CG1 VAL A  77      10.027  18.337 -40.748  1.00  0.61           C
ATOM   1247  CG2 VAL A  77       8.834  18.668 -43.090  1.00  0.61           C
ATOM      0  H   VAL A  77      10.416  21.268 -43.550  1.00  0.61           H   new
ATOM      0  HA  VAL A  77       9.161  20.762 -41.232  1.00  0.61           H   new
ATOM      0  HB  VAL A  77      10.774  18.799 -42.611  1.00  0.61           H   new
ATOM      0 HG11 VAL A  77      10.058  17.379 -40.894  1.00  0.61           H   new
ATOM      0 HG12 VAL A  77      10.815  18.615 -40.255  1.00  0.61           H   new
ATOM      0 HG13 VAL A  77       9.233  18.560 -40.238  1.00  0.61           H   new
ATOM      0 HG21 VAL A  77       8.887  17.719 -43.285  1.00  0.61           H   new
ATOM      0 HG22 VAL A  77       7.978  18.866 -42.680  1.00  0.61           H   new
ATOM      0 HG23 VAL A  77       8.922  19.172 -43.914  1.00  0.61           H   new
ATOM   1257  N   VAL A  78      11.129  21.042 -39.735  1.00  0.60           N
ATOM   1258  CA  VAL A  78      12.312  21.226 -38.913  1.00  0.60           C
ATOM   1259  C   VAL A  78      12.526  19.978 -38.083  1.00  0.60           C
ATOM   1260  O   VAL A  78      11.565  19.432 -37.536  1.00  0.60           O
ATOM   1261  CB  VAL A  78      12.215  22.460 -38.020  1.00  0.60           C
ATOM   1262  CG1 VAL A  78      13.444  22.513 -37.119  1.00  0.60           C
ATOM   1263  CG2 VAL A  78      12.155  23.712 -38.912  1.00  0.60           C
ATOM      0  H   VAL A  78      10.386  21.051 -39.302  1.00  0.60           H   new
ATOM      0  HA  VAL A  78      13.072  21.373 -39.498  1.00  0.60           H   new
ATOM      0  HB  VAL A  78      11.418  22.422 -37.469  1.00  0.60           H   new
ATOM      0 HG11 VAL A  78      13.392  23.294 -36.547  1.00  0.60           H   new
ATOM      0 HG12 VAL A  78      13.479  21.713 -36.571  1.00  0.60           H   new
ATOM      0 HG13 VAL A  78      14.244  22.565 -37.665  1.00  0.60           H   new
ATOM      0 HG21 VAL A  78      12.093  24.504 -38.355  1.00  0.60           H   new
ATOM      0 HG22 VAL A  78      12.957  23.761 -39.455  1.00  0.60           H   new
ATOM      0 HG23 VAL A  78      11.377  23.662 -39.489  1.00  0.60           H   new
ATOM   1273  N   ASP A  79      13.764  19.492 -38.064  1.00  0.60           N
ATOM   1274  CA  ASP A  79      14.103  18.287 -37.320  1.00  0.60           C
ATOM   1275  C   ASP A  79      15.204  18.548 -36.284  1.00  0.60           C
ATOM   1276  O   ASP A  79      16.378  18.728 -36.625  1.00  0.60           O
ATOM   1277  CB  ASP A  79      14.516  17.177 -38.291  1.00  0.60           C
ATOM   1278  CG  ASP A  79      14.790  15.826 -37.634  1.00  0.60           C
ATOM   1279  OD1 ASP A  79      14.736  15.729 -36.444  1.00  0.60           O
ATOM   1280  OD2 ASP A  79      15.071  14.910 -38.349  1.00  0.60           O1-
ATOM      0  H   ASP A  79      14.426  19.850 -38.480  1.00  0.60           H   new
ATOM      0  HA  ASP A  79      13.316  18.002 -36.830  1.00  0.60           H   new
ATOM      0  HB2 ASP A  79      13.816  17.065 -38.953  1.00  0.60           H   new
ATOM      0  HB3 ASP A  79      15.313  17.460 -38.766  1.00  0.60           H   new
ATOM   1285  N   LEU A  80      14.816  18.588 -35.013  1.00  0.61           N
ATOM   1286  CA  LEU A  80      15.763  18.864 -33.938  1.00  0.61           C
ATOM   1287  C   LEU A  80      16.228  17.512 -33.431  1.00  0.61           C
ATOM   1288  O   LEU A  80      15.472  16.828 -32.738  1.00  0.61           O
ATOM   1289  CB  LEU A  80      15.073  19.634 -32.812  1.00  0.61           C
ATOM   1290  CG  LEU A  80      14.407  20.938 -33.218  1.00  0.61           C
ATOM   1291  CD1 LEU A  80      13.705  21.527 -31.998  1.00  0.61           C
ATOM   1292  CD2 LEU A  80      15.453  21.898 -33.804  1.00  0.61           C
ATOM      0  H   LEU A  80      14.007  18.458 -34.752  1.00  0.61           H   new
ATOM      0  HA  LEU A  80      16.506  19.404 -34.251  1.00  0.61           H   new
ATOM      0  HB2 LEU A  80      14.403  19.058 -32.412  1.00  0.61           H   new
ATOM      0  HB3 LEU A  80      15.729  19.826 -32.124  1.00  0.61           H   new
ATOM      0  HG  LEU A  80      13.743  20.784 -33.908  1.00  0.61           H   new
ATOM      0 HD11 LEU A  80      13.275  22.361 -32.243  1.00  0.61           H   new
ATOM      0 HD12 LEU A  80      13.037  20.902 -31.676  1.00  0.61           H   new
ATOM      0 HD13 LEU A  80      14.356  21.693 -31.298  1.00  0.61           H   new
ATOM      0 HD21 LEU A  80      15.022  22.728 -34.061  1.00  0.61           H   new
ATOM      0 HD22 LEU A  80      16.134  22.080 -33.138  1.00  0.61           H   new
ATOM      0 HD23 LEU A  80      15.864  21.492 -34.583  1.00  0.61           H   new
ATOM   1304  N   GLY A  81      17.454  17.121 -33.766  1.00  0.62           N
ATOM   1305  CA  GLY A  81      17.909  15.769 -33.455  1.00  0.62           C
ATOM   1306  C   GLY A  81      17.990  14.949 -34.725  1.00  0.62           C
ATOM   1307  O   GLY A  81      17.798  13.738 -34.714  1.00  0.62           O
ATOM      0  H   GLY A  81      18.031  17.615 -34.168  1.00  0.62           H   new
ATOM      0  HA2 GLY A  81      18.778  15.802 -33.026  1.00  0.62           H   new
ATOM      0  HA3 GLY A  81      17.299  15.350 -32.828  1.00  0.62           H   new
ATOM   1311  N   CYS A  82      18.322  15.619 -35.816  1.00  0.63           N
ATOM   1312  CA  CYS A  82      18.435  14.995 -37.137  1.00  0.63           C
ATOM   1313  C   CYS A  82      19.459  13.862 -37.121  1.00  0.63           C
ATOM   1314  O   CYS A  82      19.322  12.860 -37.832  1.00  0.63           O
ATOM   1315  CB  CYS A  82      18.818  16.039 -38.182  1.00  0.63           C
ATOM   1316  SG  CYS A  82      18.802  15.439 -39.903  1.00  0.63           S
ATOM      0  H   CYS A  82      18.492  16.462 -35.817  1.00  0.63           H   new
ATOM      0  HA  CYS A  82      17.572  14.619 -37.369  1.00  0.63           H   new
ATOM      0  HB2 CYS A  82      18.209  16.790 -38.109  1.00  0.63           H   new
ATOM      0  HB3 CYS A  82      19.705  16.373 -37.977  1.00  0.63           H   new
ATOM   1321  N   GLY A  83      20.511  14.045 -36.332  1.00  0.64           N
ATOM   1322  CA  GLY A  83      21.599  13.095 -36.216  1.00  0.64           C
ATOM   1323  C   GLY A  83      22.225  12.903 -37.567  1.00  0.64           C
ATOM   1324  O   GLY A  83      22.521  13.867 -38.260  1.00  0.64           O
ATOM      0  H   GLY A  83      20.611  14.743 -35.839  1.00  0.64           H   new
ATOM      0  HA2 GLY A  83      22.260  13.418 -35.583  1.00  0.64           H   new
ATOM      0  HA3 GLY A  83      21.270  12.248 -35.876  1.00  0.64           H   new
ATOM   1328  N   ARG A  84      22.353  11.653 -37.972  1.00  0.64           N
ATOM   1329  CA  ARG A  84      22.953  11.287 -39.247  1.00  0.64           C
ATOM   1330  C   ARG A  84      22.127  11.718 -40.472  1.00  0.64           C
ATOM   1331  O   ARG A  84      22.653  11.778 -41.587  1.00  0.64           O
ATOM   1332  CB  ARG A  84      23.147   9.791 -39.285  1.00  0.64           C
ATOM   1333  CG  ARG A  84      24.157   9.254 -38.358  1.00  0.64           C
ATOM   1334  CD  ARG A  84      24.160   7.770 -38.388  1.00  0.64           C
ATOM   1335  NE  ARG A  84      25.070   7.228 -37.418  1.00  0.64           N
ATOM   1336  CZ  ARG A  84      26.352   6.915 -37.652  1.00  0.64           C
ATOM   1337  NH1 ARG A  84      26.857   7.035 -38.863  1.00  0.64           N1+
ATOM   1338  NH2 ARG A  84      27.111   6.475 -36.663  1.00  0.64           N
ATOM      0  H   ARG A  84      22.090  10.979 -37.508  1.00  0.64           H   new
ATOM      0  HA  ARG A  84      23.798  11.761 -39.303  1.00  0.64           H   new
ATOM      0  HB2 ARG A  84      22.297   9.366 -39.092  1.00  0.64           H   new
ATOM      0  HB3 ARG A  84      23.393   9.536 -40.188  1.00  0.64           H   new
ATOM      0  HG2 ARG A  84      25.035   9.589 -38.599  1.00  0.64           H   new
ATOM      0  HG3 ARG A  84      23.973   9.564 -37.457  1.00  0.64           H   new
ATOM      0  HD2 ARG A  84      23.265   7.440 -38.214  1.00  0.64           H   new
ATOM      0  HD3 ARG A  84      24.409   7.463 -39.274  1.00  0.64           H   new
ATOM      0  HE  ARG A  84      24.768   7.094 -36.624  1.00  0.64           H   new
ATOM      0 HH11 ARG A  84      26.363   7.316 -39.509  1.00  0.64           H   new
ATOM      0 HH12 ARG A  84      27.680   6.833 -39.008  1.00  0.64           H   new
ATOM      0 HH21 ARG A  84      26.782   6.391 -35.873  1.00  0.64           H   new
ATOM      0 HH22 ARG A  84      27.934   6.273 -36.810  1.00  0.64           H   new
ATOM   1352  N   GLY A  85      20.832  11.998 -40.285  1.00  0.64           N
ATOM   1353  CA  GLY A  85      19.986  12.335 -41.424  1.00  0.64           C
ATOM   1354  C   GLY A  85      18.823  11.376 -41.660  1.00  0.64           C
ATOM   1355  O   GLY A  85      18.036  11.586 -42.578  1.00  0.64           O
ATOM      0  H   GLY A  85      20.435  11.998 -39.522  1.00  0.64           H   new
ATOM      0  HA2 GLY A  85      19.631  13.229 -41.295  1.00  0.64           H   new
ATOM      0  HA3 GLY A  85      20.535  12.361 -42.223  1.00  0.64           H   new
ATOM   1359  N   GLY A  86      18.649  10.371 -40.807  1.00  0.63           N
ATOM   1360  CA  GLY A  86      17.568   9.390 -40.994  1.00  0.63           C
ATOM   1361  C   GLY A  86      16.177   9.992 -41.238  1.00  0.63           C
ATOM   1362  O   GLY A  86      15.564   9.727 -42.282  1.00  0.63           O
ATOM      0  H   GLY A  86      19.141  10.235 -40.115  1.00  0.63           H   new
ATOM      0  HA2 GLY A  86      17.794   8.819 -41.745  1.00  0.63           H   new
ATOM      0  HA3 GLY A  86      17.526   8.822 -40.209  1.00  0.63           H   new
ATOM   1366  N   TRP A  87      15.681  10.797 -40.297  1.00  0.62           N
ATOM   1367  CA  TRP A  87      14.358  11.397 -40.461  1.00  0.62           C
ATOM   1368  C   TRP A  87      14.351  12.427 -41.572  1.00  0.62           C
ATOM   1369  O   TRP A  87      13.407  12.504 -42.365  1.00  0.62           O
ATOM   1370  CB  TRP A  87      13.893  12.060 -39.161  1.00  0.62           C
ATOM   1371  CG  TRP A  87      13.367  11.097 -38.168  1.00  0.62           C
ATOM   1372  CD1 TRP A  87      13.381   9.778 -38.306  1.00  0.62           C
ATOM   1373  CD2 TRP A  87      12.705  11.359 -36.899  1.00  0.62           C
ATOM   1374  CE2 TRP A  87      12.343  10.129 -36.373  1.00  0.62           C
ATOM   1375  CE3 TRP A  87      12.391  12.510 -36.196  1.00  0.62           C
ATOM   1376  NE1 TRP A  87      12.777   9.176 -37.230  1.00  0.62           N
ATOM   1377  CZ2 TRP A  87      11.654  10.011 -35.175  1.00  0.62           C
ATOM   1378  CZ3 TRP A  87      11.701  12.394 -34.985  1.00  0.62           C
ATOM   1379  CH2 TRP A  87      11.340  11.193 -34.498  1.00  0.62           C
ATOM      0  H   TRP A  87      16.087  11.005 -39.568  1.00  0.62           H   new
ATOM      0  HA  TRP A  87      13.748  10.679 -40.694  1.00  0.62           H   new
ATOM      0  HB2 TRP A  87      14.636  12.545 -38.769  1.00  0.62           H   new
ATOM      0  HB3 TRP A  87      13.205  12.712 -39.366  1.00  0.62           H   new
ATOM      0  HD1 TRP A  87      13.748   9.324 -39.030  1.00  0.62           H   new
ATOM      0  HE1 TRP A  87      12.689   8.328 -37.118  1.00  0.62           H   new
ATOM      0  HE3 TRP A  87      12.635  13.346 -36.523  1.00  0.62           H   new
ATOM      0  HZ2 TRP A  87      11.411   9.180 -34.836  1.00  0.62           H   new
ATOM      0  HZ3 TRP A  87      11.487  13.163 -34.507  1.00  0.62           H   new
ATOM      0  HH2 TRP A  87      10.872  11.148 -33.695  1.00  0.62           H   new
ATOM   1390  N   CYS A  88      15.433  13.183 -41.670  1.00  0.62           N
ATOM   1391  CA  CYS A  88      15.506  14.257 -42.638  1.00  0.62           C
ATOM   1392  C   CYS A  88      15.405  13.736 -44.071  1.00  0.62           C
ATOM   1393  O   CYS A  88      14.690  14.303 -44.911  1.00  0.62           O
ATOM   1394  CB  CYS A  88      16.821  15.003 -42.456  1.00  0.62           C
ATOM   1395  SG  CYS A  88      16.950  15.998 -40.873  1.00  0.62           S
ATOM      0  H   CYS A  88      16.136  13.089 -41.183  1.00  0.62           H   new
ATOM      0  HA  CYS A  88      14.755  14.853 -42.488  1.00  0.62           H   new
ATOM      0  HB2 CYS A  88      17.548  14.361 -42.480  1.00  0.62           H   new
ATOM      0  HB3 CYS A  88      16.946  15.601 -43.210  1.00  0.62           H   new
ATOM   1400  N   TYR A  89      16.088  12.622 -44.338  1.00  0.63           N
ATOM   1401  CA  TYR A  89      16.055  12.044 -45.665  1.00  0.63           C
ATOM   1402  C   TYR A  89      14.735  11.349 -45.905  1.00  0.63           C
ATOM   1403  O   TYR A  89      14.212  11.381 -47.013  1.00  0.63           O
ATOM   1404  CB  TYR A  89      17.221  11.082 -45.892  1.00  0.63           C
ATOM   1405  CG  TYR A  89      18.565  11.795 -46.072  1.00  0.63           C
ATOM   1406  CD1 TYR A  89      19.595  11.567 -45.191  1.00  0.63           C
ATOM   1407  CD2 TYR A  89      18.746  12.694 -47.119  1.00  0.63           C
ATOM   1408  CE1 TYR A  89      20.804  12.206 -45.339  1.00  0.63           C
ATOM   1409  CE2 TYR A  89      19.958  13.337 -47.269  1.00  0.63           C
ATOM   1410  CZ  TYR A  89      20.981  13.089 -46.382  1.00  0.63           C
ATOM   1411  OH  TYR A  89      22.184  13.712 -46.537  1.00  0.63           O
ATOM      0  H   TYR A  89      16.569  12.195 -43.767  1.00  0.63           H   new
ATOM      0  HA  TYR A  89      16.147  12.768 -46.304  1.00  0.63           H   new
ATOM      0  HB2 TYR A  89      17.282  10.474 -45.139  1.00  0.63           H   new
ATOM      0  HB3 TYR A  89      17.040  10.543 -46.678  1.00  0.63           H   new
ATOM      0  HD1 TYR A  89      19.473  10.973 -44.486  1.00  0.63           H   new
ATOM      0  HD2 TYR A  89      18.052  12.861 -47.716  1.00  0.63           H   new
ATOM      0  HE1 TYR A  89      21.496  12.043 -44.740  1.00  0.63           H   new
ATOM      0  HE2 TYR A  89      20.083  13.937 -47.968  1.00  0.63           H   new
ATOM      0  HH  TYR A  89      22.712  13.455 -45.936  1.00  0.63           H   new
ATOM   1421  N   TYR A  90      14.142  10.762 -44.869  1.00  0.65           N
ATOM   1422  CA  TYR A  90      12.850  10.135 -45.078  1.00  0.65           C
ATOM   1423  C   TYR A  90      11.855  11.149 -45.601  1.00  0.65           C
ATOM   1424  O   TYR A  90      11.185  10.947 -46.612  1.00  0.65           O
ATOM   1425  CB  TYR A  90      12.237   9.603 -43.800  1.00  0.65           C
ATOM   1426  CG  TYR A  90      10.898   8.998 -44.090  1.00  0.65           C
ATOM   1427  CD1 TYR A  90      10.833   7.738 -44.620  1.00  0.65           C
ATOM   1428  CD2 TYR A  90       9.733   9.729 -43.889  1.00  0.65           C
ATOM   1429  CE1 TYR A  90       9.640   7.201 -44.954  1.00  0.65           C
ATOM   1430  CE2 TYR A  90       8.526   9.188 -44.225  1.00  0.65           C
ATOM   1431  CZ  TYR A  90       8.468   7.925 -44.760  1.00  0.65           C
ATOM   1432  OH  TYR A  90       7.249   7.396 -45.122  1.00  0.65           O
ATOM      0  H   TYR A  90      14.457  10.717 -44.070  1.00  0.65           H   new
ATOM      0  HA  TYR A  90      13.016   9.409 -45.700  1.00  0.65           H   new
ATOM      0  HB2 TYR A  90      12.822   8.938 -43.404  1.00  0.65           H   new
ATOM      0  HB3 TYR A  90      12.144  10.320 -43.154  1.00  0.65           H   new
ATOM      0  HD1 TYR A  90      11.614   7.250 -44.751  1.00  0.65           H   new
ATOM      0  HD2 TYR A  90       9.776  10.584 -43.527  1.00  0.65           H   new
ATOM      0  HE1 TYR A  90       9.602   6.345 -45.315  1.00  0.65           H   new
ATOM      0  HE2 TYR A  90       7.744   9.674 -44.092  1.00  0.65           H   new
ATOM      0  HH  TYR A  90       6.640   7.947 -44.944  1.00  0.65           H   new
ATOM   1442  N   MET A  91      11.764  12.271 -44.904  1.00  0.69           N
ATOM   1443  CA  MET A  91      10.782  13.285 -45.233  1.00  0.69           C
ATOM   1444  C   MET A  91      11.001  13.895 -46.580  1.00  0.69           C
ATOM   1445  O   MET A  91      10.048  14.231 -47.277  1.00  0.69           O
ATOM   1446  CB  MET A  91      10.809  14.326 -44.184  1.00  0.69           C
ATOM   1447  CG  MET A  91      10.288  13.821 -42.973  1.00  0.69           C
ATOM   1448  SD  MET A  91      10.136  15.018 -41.920  1.00  0.69           S
ATOM   1449  CE  MET A  91      11.885  15.307 -41.571  1.00  0.69           C
ATOM      0  H   MET A  91      12.266  12.464 -44.233  1.00  0.69           H   new
ATOM      0  HA  MET A  91       9.912  12.858 -45.270  1.00  0.69           H   new
ATOM      0  HB2 MET A  91      11.719  14.632 -44.048  1.00  0.69           H   new
ATOM      0  HB3 MET A  91      10.291  15.095 -44.470  1.00  0.69           H   new
ATOM      0  HG2 MET A  91       9.427  13.403 -43.129  1.00  0.69           H   new
ATOM      0  HG3 MET A  91      10.876  13.136 -42.617  1.00  0.69           H   new
ATOM      0  HE1 MET A  91      11.972  16.028 -40.928  1.00  0.69           H   new
ATOM      0  HE2 MET A  91      12.280  14.499 -41.207  1.00  0.69           H   new
ATOM      0  HE3 MET A  91      12.343  15.549 -42.391  1.00  0.69           H   new
ATOM   1459  N   ALA A  92      12.250  13.982 -46.987  1.00  0.72           N
ATOM   1460  CA  ALA A  92      12.591  14.526 -48.277  1.00  0.72           C
ATOM   1461  C   ALA A  92      11.977  13.724 -49.433  1.00  0.72           C
ATOM   1462  O   ALA A  92      11.846  14.236 -50.548  1.00  0.72           O
ATOM   1463  CB  ALA A  92      14.070  14.574 -48.407  1.00  0.72           C
ATOM      0  H   ALA A  92      12.925  13.726 -46.520  1.00  0.72           H   new
ATOM      0  HA  ALA A  92      12.221  15.421 -48.333  1.00  0.72           H   new
ATOM      0  HB1 ALA A  92      14.307  14.939 -49.274  1.00  0.72           H   new
ATOM      0  HB2 ALA A  92      14.438  15.136 -47.708  1.00  0.72           H   new
ATOM      0  HB3 ALA A  92      14.432  13.678 -48.325  1.00  0.72           H   new
ATOM   1469  N   THR A  93      11.608  12.460 -49.175  1.00  0.76           N
ATOM   1470  CA  THR A  93      11.024  11.609 -50.197  1.00  0.76           C
ATOM   1471  C   THR A  93       9.515  11.733 -50.238  1.00  0.76           C
ATOM   1472  O   THR A  93       8.857  11.090 -51.060  1.00  0.76           O
ATOM   1473  CB  THR A  93      11.317  10.111 -49.964  1.00  0.76           C
ATOM   1474  CG2 THR A  93      12.750   9.872 -49.890  1.00  0.76           C
ATOM   1475  OG1 THR A  93      10.717   9.651 -48.732  1.00  0.76           O
ATOM      0  H   THR A  93      11.692  12.084 -48.406  1.00  0.76           H   new
ATOM      0  HA  THR A  93      11.429  11.912 -51.025  1.00  0.76           H   new
ATOM      0  HB  THR A  93      10.938   9.625 -50.713  1.00  0.76           H   new
ATOM      0  HG1 THR A  93      10.956  10.150 -48.100  1.00  0.76           H   new
ATOM      0 HG21 THR A  93      12.914   8.927 -49.744  1.00  0.76           H   new
ATOM      0 HG22 THR A  93      13.167  10.147 -50.721  1.00  0.76           H   new
ATOM      0 HG23 THR A  93      13.126  10.382 -49.156  1.00  0.76           H   new
ATOM   1483  N   GLN A  94       8.947  12.504 -49.320  1.00  0.79           N
ATOM   1484  CA  GLN A  94       7.510  12.602 -49.251  1.00  0.79           C
ATOM   1485  C   GLN A  94       7.068  13.700 -50.203  1.00  0.79           C
ATOM   1486  O   GLN A  94       7.622  14.800 -50.227  1.00  0.79           O
ATOM   1487  CB  GLN A  94       7.091  12.824 -47.798  1.00  0.79           C
ATOM   1488  CG  GLN A  94       7.580  11.697 -46.893  1.00  0.79           C
ATOM   1489  CD  GLN A  94       6.949  10.364 -47.205  1.00  0.79           C
ATOM   1490  NE2 GLN A  94       7.731   9.434 -47.763  1.00  0.79           N
ATOM   1491  OE1 GLN A  94       5.749  10.173 -46.978  1.00  0.79           O
ATOM      0  H   GLN A  94       9.374  12.971 -48.738  1.00  0.79           H   new
ATOM      0  HA  GLN A  94       7.070  11.785 -49.533  1.00  0.79           H   new
ATOM      0  HB2 GLN A  94       7.447  13.670 -47.484  1.00  0.79           H   new
ATOM      0  HB3 GLN A  94       6.124  12.886 -47.745  1.00  0.79           H   new
ATOM      0  HG2 GLN A  94       8.543  11.619 -46.976  1.00  0.79           H   new
ATOM      0  HG3 GLN A  94       7.393  11.928 -45.970  1.00  0.79           H   new
ATOM      0 HE21 GLN A  94       8.562   9.601 -47.907  1.00  0.79           H   new
ATOM      0 HE22 GLN A  94       7.403   8.669 -47.978  1.00  0.79           H   new
ATOM   1500  N   LYS A  95       6.043  13.398 -50.984  1.00  0.79           N
ATOM   1501  CA  LYS A  95       5.572  14.286 -52.040  1.00  0.79           C
ATOM   1502  C   LYS A  95       5.089  15.654 -51.585  1.00  0.79           C
ATOM   1503  O   LYS A  95       5.109  16.615 -52.362  1.00  0.79           O
ATOM   1504  CB  LYS A  95       4.455  13.598 -52.821  1.00  0.79           C
ATOM   1505  CG  LYS A  95       4.922  12.414 -53.671  1.00  0.79           C
ATOM   1506  CD  LYS A  95       3.760  11.765 -54.421  1.00  0.79           C
ATOM   1507  CE  LYS A  95       4.231  10.583 -55.266  1.00  0.79           C
ATOM   1508  NZ  LYS A  95       3.100   9.926 -55.978  1.00  0.79           N1+
ATOM      0  H   LYS A  95       5.596  12.666 -50.918  1.00  0.79           H   new
ATOM      0  HA  LYS A  95       6.352  14.458 -52.590  1.00  0.79           H   new
ATOM      0  HB2 LYS A  95       3.780  13.289 -52.196  1.00  0.79           H   new
ATOM      0  HB3 LYS A  95       4.029  14.250 -53.399  1.00  0.79           H   new
ATOM      0  HG2 LYS A  95       5.590  12.715 -54.307  1.00  0.79           H   new
ATOM      0  HG3 LYS A  95       5.349  11.755 -53.102  1.00  0.79           H   new
ATOM      0  HD2 LYS A  95       3.091  11.464 -53.786  1.00  0.79           H   new
ATOM      0  HD3 LYS A  95       3.334  12.423 -54.992  1.00  0.79           H   new
ATOM      0  HE2 LYS A  95       4.886  10.889 -55.913  1.00  0.79           H   new
ATOM      0  HE3 LYS A  95       4.675   9.935 -54.697  1.00  0.79           H   new
ATOM      0  HZ1 LYS A  95       3.408   9.244 -56.459  1.00  0.79           H   new
ATOM      0  HZ2 LYS A  95       2.509   9.626 -55.384  1.00  0.79           H   new
ATOM      0  HZ3 LYS A  95       2.706  10.515 -56.517  1.00  0.79           H   new
ATOM   1522  N   ARG A  96       4.650  15.736 -50.336  1.00  0.77           N
ATOM   1523  CA  ARG A  96       4.109  16.965 -49.791  1.00  0.77           C
ATOM   1524  C   ARG A  96       5.147  17.856 -49.104  1.00  0.77           C
ATOM   1525  O   ARG A  96       4.786  18.938 -48.632  1.00  0.77           O
ATOM   1526  CB  ARG A  96       3.026  16.637 -48.783  1.00  0.77           C
ATOM   1527  CG  ARG A  96       1.793  15.942 -49.333  1.00  0.77           C
ATOM   1528  CD  ARG A  96       0.790  15.662 -48.248  1.00  0.77           C
ATOM   1529  NE  ARG A  96       0.166  16.883 -47.732  1.00  0.77           N
ATOM   1530  CZ  ARG A  96      -0.567  16.948 -46.597  1.00  0.77           C
ATOM   1531  NH1 ARG A  96      -0.752  15.872 -45.867  1.00  0.77           N1+
ATOM   1532  NH2 ARG A  96      -1.108  18.095 -46.218  1.00  0.77           N
ATOM      0  H   ARG A  96       4.659  15.078 -49.782  1.00  0.77           H   new
ATOM      0  HA  ARG A  96       3.763  17.461 -50.549  1.00  0.77           H   new
ATOM      0  HB2 ARG A  96       3.411  16.075 -48.092  1.00  0.77           H   new
ATOM      0  HB3 ARG A  96       2.747  17.461 -48.355  1.00  0.77           H   new
ATOM      0  HG2 ARG A  96       1.386  16.496 -50.017  1.00  0.77           H   new
ATOM      0  HG3 ARG A  96       2.052  15.110 -49.759  1.00  0.77           H   new
ATOM      0  HD2 ARG A  96       0.102  15.071 -48.592  1.00  0.77           H   new
ATOM      0  HD3 ARG A  96       1.228  15.194 -47.520  1.00  0.77           H   new
ATOM      0  HE  ARG A  96       0.273  17.608 -48.182  1.00  0.77           H   new
ATOM      0 HH11 ARG A  96      -0.407  15.123 -46.110  1.00  0.77           H   new
ATOM      0 HH12 ARG A  96      -1.219  15.917 -45.146  1.00  0.77           H   new
ATOM      0 HH21 ARG A  96      -0.994  18.802 -46.694  1.00  0.77           H   new
ATOM      0 HH22 ARG A  96      -1.574  18.133 -45.496  1.00  0.77           H   new
ATOM   1546  N   VAL A  97       6.412  17.415 -49.045  1.00  0.74           N
ATOM   1547  CA  VAL A  97       7.483  18.176 -48.389  1.00  0.74           C
ATOM   1548  C   VAL A  97       8.290  18.993 -49.397  1.00  0.74           C
ATOM   1549  O   VAL A  97       8.658  18.511 -50.468  1.00  0.74           O
ATOM   1550  CB  VAL A  97       8.404  17.245 -47.571  1.00  0.74           C
ATOM   1551  CG1 VAL A  97       9.567  18.014 -46.971  1.00  0.74           C
ATOM   1552  CG2 VAL A  97       7.581  16.600 -46.447  1.00  0.74           C
ATOM      0  H   VAL A  97       6.671  16.668 -49.384  1.00  0.74           H   new
ATOM      0  HA  VAL A  97       7.063  18.799 -47.776  1.00  0.74           H   new
ATOM      0  HB  VAL A  97       8.765  16.565 -48.161  1.00  0.74           H   new
ATOM      0 HG11 VAL A  97      10.129  17.408 -46.463  1.00  0.74           H   new
ATOM      0 HG12 VAL A  97      10.089  18.419 -47.682  1.00  0.74           H   new
ATOM      0 HG13 VAL A  97       9.228  18.708 -46.384  1.00  0.74           H   new
ATOM      0 HG21 VAL A  97       8.150  16.012 -45.926  1.00  0.74           H   new
ATOM      0 HG22 VAL A  97       7.219  17.293 -45.872  1.00  0.74           H   new
ATOM      0 HG23 VAL A  97       6.853  16.087 -46.832  1.00  0.74           H   new
ATOM   1562  N   GLN A  98       8.520  20.257 -49.053  1.00  0.69           N
ATOM   1563  CA  GLN A  98       9.257  21.205 -49.887  1.00  0.69           C
ATOM   1564  C   GLN A  98      10.680  21.441 -49.404  1.00  0.69           C
ATOM   1565  O   GLN A  98      11.596  21.626 -50.209  1.00  0.69           O
ATOM   1566  CB  GLN A  98       8.535  22.558 -49.864  1.00  0.69           C
ATOM   1567  CG  GLN A  98       7.156  22.591 -50.482  1.00  0.69           C
ATOM   1568  CD  GLN A  98       7.226  22.416 -51.974  1.00  0.69           C
ATOM   1569  NE2 GLN A  98       6.524  21.448 -52.546  1.00  0.69           N
ATOM   1570  OE1 GLN A  98       7.939  23.209 -52.603  1.00  0.69           O
ATOM      0  H   GLN A  98       8.246  20.596 -48.312  1.00  0.69           H   new
ATOM      0  HA  GLN A  98       9.296  20.822 -50.777  1.00  0.69           H   new
ATOM      0  HB2 GLN A  98       8.462  22.849 -48.941  1.00  0.69           H   new
ATOM      0  HB3 GLN A  98       9.090  23.207 -50.323  1.00  0.69           H   new
ATOM      0  HG2 GLN A  98       6.609  21.889 -50.097  1.00  0.69           H   new
ATOM      0  HG3 GLN A  98       6.725  23.434 -50.272  1.00  0.69           H   new
ATOM      0 HE21 GLN A  98       6.043  20.923 -52.064  1.00  0.69           H   new
ATOM      0 HE22 GLN A  98       6.549  21.345 -53.399  1.00  0.69           H   new
ATOM   1579  N   GLU A  99      10.851  21.461 -48.087  1.00  0.64           N
ATOM   1580  CA  GLU A  99      12.154  21.748 -47.497  1.00  0.64           C
ATOM   1581  C   GLU A  99      12.314  21.123 -46.121  1.00  0.64           C
ATOM   1582  O   GLU A  99      11.424  21.236 -45.279  1.00  0.64           O
ATOM   1583  CB  GLU A  99      12.345  23.276 -47.403  1.00  0.64           C
ATOM   1584  CG  GLU A  99      13.687  23.751 -46.820  1.00  0.64           C
ATOM   1585  CD  GLU A  99      13.841  25.274 -46.836  1.00  0.64           C
ATOM   1586  OE1 GLU A  99      12.954  25.942 -47.314  1.00  0.64           O
ATOM   1587  OE2 GLU A  99      14.848  25.757 -46.366  1.00  0.64           O1-
ATOM      0  H   GLU A  99      10.225  21.311 -47.517  1.00  0.64           H   new
ATOM      0  HA  GLU A  99      12.832  21.358 -48.071  1.00  0.64           H   new
ATOM      0  HB2 GLU A  99      12.247  23.652 -48.292  1.00  0.64           H   new
ATOM      0  HB3 GLU A  99      11.629  23.641 -46.860  1.00  0.64           H   new
ATOM      0  HG2 GLU A  99      13.768  23.432 -45.907  1.00  0.64           H   new
ATOM      0  HG3 GLU A  99      14.413  23.352 -47.325  1.00  0.64           H   new
ATOM   1594  N   VAL A 100      13.465  20.515 -45.876  1.00  0.61           N
ATOM   1595  CA  VAL A 100      13.755  19.957 -44.566  1.00  0.61           C
ATOM   1596  C   VAL A 100      15.009  20.596 -43.957  1.00  0.61           C
ATOM   1597  O   VAL A 100      16.076  20.594 -44.579  1.00  0.61           O
ATOM   1598  CB  VAL A 100      13.982  18.441 -44.673  1.00  0.61           C
ATOM   1599  CG1 VAL A 100      14.304  17.892 -43.304  1.00  0.61           C
ATOM   1600  CG2 VAL A 100      12.768  17.731 -45.271  1.00  0.61           C
ATOM      0  H   VAL A 100      14.092  20.415 -46.456  1.00  0.61           H   new
ATOM      0  HA  VAL A 100      12.993  20.142 -43.995  1.00  0.61           H   new
ATOM      0  HB  VAL A 100      14.728  18.279 -45.272  1.00  0.61           H   new
ATOM      0 HG11 VAL A 100      14.448  16.935 -43.365  1.00  0.61           H   new
ATOM      0 HG12 VAL A 100      15.106  18.319 -42.964  1.00  0.61           H   new
ATOM      0 HG13 VAL A 100      13.564  18.069 -42.702  1.00  0.61           H   new
ATOM      0 HG21 VAL A 100      12.944  16.779 -45.324  1.00  0.61           H   new
ATOM      0 HG22 VAL A 100      11.993  17.885 -44.708  1.00  0.61           H   new
ATOM      0 HG23 VAL A 100      12.596  18.078 -46.160  1.00  0.61           H   new
ATOM   1610  N   LYS A 101      14.881  21.140 -42.744  1.00  0.59           N
ATOM   1611  CA  LYS A 101      16.015  21.745 -42.044  1.00  0.59           C
ATOM   1612  C   LYS A 101      16.366  20.950 -40.794  1.00  0.59           C
ATOM   1613  O   LYS A 101      15.660  21.016 -39.779  1.00  0.59           O
ATOM   1614  CB  LYS A 101      15.737  23.188 -41.645  1.00  0.59           C
ATOM   1615  CG  LYS A 101      15.534  24.160 -42.794  1.00  0.59           C
ATOM   1616  CD  LYS A 101      15.402  25.583 -42.263  1.00  0.59           C
ATOM   1617  CE  LYS A 101      15.176  26.589 -43.377  1.00  0.59           C
ATOM   1618  NZ  LYS A 101      15.154  27.989 -42.854  1.00  0.59           N1+
ATOM      0  H   LYS A 101      14.140  21.168 -42.308  1.00  0.59           H   new
ATOM      0  HA  LYS A 101      16.761  21.733 -42.664  1.00  0.59           H   new
ATOM      0  HB2 LYS A 101      14.945  23.205 -41.085  1.00  0.59           H   new
ATOM      0  HB3 LYS A 101      16.476  23.504 -41.102  1.00  0.59           H   new
ATOM      0  HG2 LYS A 101      16.282  24.105 -43.409  1.00  0.59           H   new
ATOM      0  HG3 LYS A 101      14.738  23.919 -43.294  1.00  0.59           H   new
ATOM      0  HD2 LYS A 101      14.664  25.626 -41.636  1.00  0.59           H   new
ATOM      0  HD3 LYS A 101      16.205  25.820 -41.773  1.00  0.59           H   new
ATOM      0  HE2 LYS A 101      15.878  26.501 -44.041  1.00  0.59           H   new
ATOM      0  HE3 LYS A 101      14.337  26.396 -43.824  1.00  0.59           H   new
ATOM      0  HZ1 LYS A 101      14.991  28.553 -43.523  1.00  0.59           H   new
ATOM      0  HZ2 LYS A 101      14.515  28.066 -42.239  1.00  0.59           H   new
ATOM      0  HZ3 LYS A 101      15.942  28.182 -42.489  1.00  0.59           H   new
ATOM   1632  N   GLY A 102      17.451  20.198 -40.872  1.00  0.59           N
ATOM   1633  CA  GLY A 102      17.853  19.364 -39.762  1.00  0.59           C
ATOM   1634  C   GLY A 102      18.887  20.046 -38.894  1.00  0.59           C
ATOM   1635  O   GLY A 102      19.781  20.737 -39.395  1.00  0.59           O
ATOM      0  H   GLY A 102      17.966  20.158 -41.559  1.00  0.59           H   new
ATOM      0  HA2 GLY A 102      17.076  19.142 -39.226  1.00  0.59           H   new
ATOM      0  HA3 GLY A 102      18.213  18.529 -40.099  1.00  0.59           H   new
ATOM   1639  N   TYR A 103      18.807  19.802 -37.597  1.00  0.61           N
ATOM   1640  CA  TYR A 103      19.791  20.352 -36.687  1.00  0.61           C
ATOM   1641  C   TYR A 103      20.370  19.298 -35.774  1.00  0.61           C
ATOM   1642  O   TYR A 103      19.652  18.474 -35.170  1.00  0.61           O
ATOM   1643  CB  TYR A 103      19.180  21.487 -35.862  1.00  0.61           C
ATOM   1644  CG  TYR A 103      18.736  22.612 -36.722  1.00  0.61           C
ATOM   1645  CD1 TYR A 103      17.462  22.627 -37.276  1.00  0.61           C
ATOM   1646  CD2 TYR A 103      19.625  23.610 -37.000  1.00  0.61           C
ATOM   1647  CE1 TYR A 103      17.102  23.658 -38.107  1.00  0.61           C
ATOM   1648  CE2 TYR A 103      19.274  24.634 -37.824  1.00  0.61           C
ATOM   1649  CZ  TYR A 103      18.021  24.662 -38.383  1.00  0.61           C
ATOM   1650  OH  TYR A 103      17.676  25.697 -39.212  1.00  0.61           O
ATOM      0  H   TYR A 103      18.196  19.324 -37.226  1.00  0.61           H   new
ATOM      0  HA  TYR A 103      20.517  20.703 -37.226  1.00  0.61           H   new
ATOM      0  HB2 TYR A 103      18.425  21.149 -35.355  1.00  0.61           H   new
ATOM      0  HB3 TYR A 103      19.832  21.808 -35.220  1.00  0.61           H   new
ATOM      0  HD1 TYR A 103      16.859  21.945 -37.086  1.00  0.61           H   new
ATOM      0  HD2 TYR A 103      20.475  23.590 -36.624  1.00  0.61           H   new
ATOM      0  HE1 TYR A 103      16.251  23.684 -38.482  1.00  0.61           H   new
ATOM      0  HE2 TYR A 103      19.882  25.313 -38.008  1.00  0.61           H   new
ATOM      0  HH  TYR A 103      18.325  26.225 -39.286  1.00  0.61           H   new
ATOM   1660  N   THR A 104      21.693  19.347 -35.662  1.00  0.65           N
ATOM   1661  CA  THR A 104      22.427  18.466 -34.786  1.00  0.65           C
ATOM   1662  C   THR A 104      23.422  19.256 -33.945  1.00  0.65           C
ATOM   1663  O   THR A 104      23.921  20.298 -34.388  1.00  0.65           O
ATOM   1664  CB  THR A 104      23.215  17.460 -35.625  1.00  0.65           C
ATOM   1665  CG2 THR A 104      22.329  16.809 -36.614  1.00  0.65           C
ATOM   1666  OG1 THR A 104      24.213  18.162 -36.355  1.00  0.65           O
ATOM      0  H   THR A 104      22.187  19.899 -36.099  1.00  0.65           H   new
ATOM      0  HA  THR A 104      21.794  18.014 -34.207  1.00  0.65           H   new
ATOM      0  HB  THR A 104      23.601  16.795 -35.033  1.00  0.65           H   new
ATOM      0  HG1 THR A 104      23.848  18.739 -36.844  1.00  0.65           H   new
ATOM      0 HG21 THR A 104      22.841  16.174 -37.139  1.00  0.65           H   new
ATOM      0 HG22 THR A 104      21.614  16.344 -36.152  1.00  0.65           H   new
ATOM      0 HG23 THR A 104      21.950  17.482 -37.201  1.00  0.65           H   new
ATOM   1674  N   LYS A 105      23.784  18.703 -32.785  1.00  0.71           N
ATOM   1675  CA  LYS A 105      24.817  19.313 -31.958  1.00  0.71           C
ATOM   1676  C   LYS A 105      26.199  18.809 -32.370  1.00  0.71           C
ATOM   1677  O   LYS A 105      27.146  19.590 -32.471  1.00  0.71           O
ATOM   1678  CB  LYS A 105      24.523  19.085 -30.472  1.00  0.71           C
ATOM   1679  CG  LYS A 105      25.526  19.733 -29.528  1.00  0.71           C
ATOM   1680  CD  LYS A 105      25.015  19.727 -28.076  1.00  0.71           C
ATOM   1681  CE  LYS A 105      26.030  20.352 -27.124  1.00  0.71           C
ATOM   1682  NZ  LYS A 105      25.467  20.567 -25.755  1.00  0.71           N1+
ATOM      0  H   LYS A 105      23.445  17.981 -32.464  1.00  0.71           H   new
ATOM      0  HA  LYS A 105      24.813  20.273 -32.100  1.00  0.71           H   new
ATOM      0  HB2 LYS A 105      23.638  19.428 -30.272  1.00  0.71           H   new
ATOM      0  HB3 LYS A 105      24.503  18.131 -30.300  1.00  0.71           H   new
ATOM      0  HG2 LYS A 105      26.371  19.260 -29.577  1.00  0.71           H   new
ATOM      0  HG3 LYS A 105      25.695  20.646 -29.810  1.00  0.71           H   new
ATOM      0  HD2 LYS A 105      24.178  20.215 -28.024  1.00  0.71           H   new
ATOM      0  HD3 LYS A 105      24.830  18.816 -27.801  1.00  0.71           H   new
ATOM      0  HE2 LYS A 105      26.810  19.778 -27.064  1.00  0.71           H   new
ATOM      0  HE3 LYS A 105      26.329  21.201 -27.485  1.00  0.71           H   new
ATOM      0  HZ1 LYS A 105      26.126  20.766 -25.191  1.00  0.71           H   new
ATOM      0  HZ2 LYS A 105      24.883  21.238 -25.776  1.00  0.71           H   new
ATOM      0  HZ3 LYS A 105      25.057  19.826 -25.483  1.00  0.71           H   new
ATOM   1696  N   GLY A 106      26.307  17.506 -32.618  1.00  0.78           N
ATOM   1697  CA  GLY A 106      27.581  16.895 -32.994  1.00  0.78           C
ATOM   1698  C   GLY A 106      28.554  16.861 -31.821  1.00  0.78           C
ATOM   1699  O   GLY A 106      28.158  17.045 -30.666  1.00  0.78           O
ATOM      0  H   GLY A 106      25.649  16.954 -32.574  1.00  0.78           H   new
ATOM      0  HA2 GLY A 106      27.426  15.992 -33.313  1.00  0.78           H   new
ATOM      0  HA3 GLY A 106      27.975  17.392 -33.728  1.00  0.78           H   new
ATOM   1703  N   GLY A 107      29.829  16.662 -32.126  1.00  0.84           N
ATOM   1704  CA  GLY A 107      30.872  16.554 -31.113  1.00  0.84           C
ATOM   1705  C   GLY A 107      30.987  15.108 -30.636  1.00  0.84           C
ATOM   1706  O   GLY A 107      30.177  14.278 -31.031  1.00  0.84           O
ATOM      0  H   GLY A 107      30.117  16.585 -32.933  1.00  0.84           H   new
ATOM      0  HA2 GLY A 107      31.720  16.851 -31.478  1.00  0.84           H   new
ATOM      0  HA3 GLY A 107      30.667  17.135 -30.364  1.00  0.84           H   new
ATOM   1710  N   PRO A 108      31.949  14.793 -29.757  1.00  0.88           N
ATOM   1711  CA  PRO A 108      32.265  13.463 -29.236  1.00  0.88           C
ATOM   1712  C   PRO A 108      31.084  12.662 -28.671  1.00  0.88           C
ATOM   1713  O   PRO A 108      31.111  11.431 -28.698  1.00  0.88           O
ATOM   1714  CB  PRO A 108      33.251  13.800 -28.111  1.00  0.88           C
ATOM   1715  CG  PRO A 108      33.922  15.070 -28.563  1.00  0.88           C
ATOM   1716  CD  PRO A 108      32.824  15.864 -29.225  1.00  0.88           C
ATOM      0  HA  PRO A 108      32.590  12.886 -29.945  1.00  0.88           H   new
ATOM      0  HB2 PRO A 108      32.792  13.925 -27.265  1.00  0.88           H   new
ATOM      0  HB3 PRO A 108      33.896  13.087 -27.981  1.00  0.88           H   new
ATOM      0  HG2 PRO A 108      34.304  15.553 -27.814  1.00  0.88           H   new
ATOM      0  HG3 PRO A 108      34.646  14.886 -29.181  1.00  0.88           H   new
ATOM      0  HD2 PRO A 108      32.357  16.435 -28.594  1.00  0.88           H   new
ATOM      0  HD3 PRO A 108      33.164  16.438 -29.929  1.00  0.88           H   new
ATOM   1724  N   GLY A 109      30.075  13.338 -28.121  1.00  0.89           N
ATOM   1725  CA  GLY A 109      28.932  12.638 -27.538  1.00  0.89           C
ATOM   1726  C   GLY A 109      27.709  12.488 -28.450  1.00  0.89           C
ATOM   1727  O   GLY A 109      26.689  11.955 -28.008  1.00  0.89           O
ATOM      0  H   GLY A 109      30.033  14.196 -28.076  1.00  0.89           H   new
ATOM      0  HA2 GLY A 109      29.221  11.754 -27.264  1.00  0.89           H   new
ATOM      0  HA3 GLY A 109      28.660  13.109 -26.735  1.00  0.89           H   new
ATOM   1731  N   HIS A 110      27.783  12.956 -29.698  1.00  0.88           N
ATOM   1732  CA  HIS A 110      26.603  12.920 -30.567  1.00  0.88           C
ATOM   1733  C   HIS A 110      26.909  12.512 -32.003  1.00  0.88           C
ATOM   1734  O   HIS A 110      28.052  12.519 -32.448  1.00  0.88           O
ATOM   1735  CB  HIS A 110      25.905  14.281 -30.588  1.00  0.88           C
ATOM   1736  CG  HIS A 110      25.415  14.751 -29.251  1.00  0.88           C
ATOM   1737  CD2 HIS A 110      25.881  15.713 -28.422  1.00  0.88           C
ATOM   1738  ND1 HIS A 110      24.308  14.208 -28.628  1.00  0.88           N
ATOM   1739  CE1 HIS A 110      24.118  14.811 -27.469  1.00  0.88           C
ATOM   1740  NE2 HIS A 110      25.056  15.732 -27.317  1.00  0.88           N
ATOM      0  H   HIS A 110      28.490  13.291 -30.055  1.00  0.88           H   new
ATOM      0  HA  HIS A 110      26.026  12.241 -30.185  1.00  0.88           H   new
ATOM      0  HB2 HIS A 110      26.520  14.941 -30.945  1.00  0.88           H   new
ATOM      0  HB3 HIS A 110      25.152  14.236 -31.198  1.00  0.88           H   new
ATOM      0  HD2 HIS A 110      26.619  16.259 -28.570  1.00  0.88           H   new
ATOM      0  HE1 HIS A 110      23.440  14.621 -26.862  1.00  0.88           H   new
ATOM      0  HE2 HIS A 110      25.138  16.256 -26.640  1.00  0.88           H   new
ATOM   1748  N   GLU A 111      25.875  12.149 -32.746  1.00  0.85           N
ATOM   1749  CA  GLU A 111      26.080  11.844 -34.153  1.00  0.85           C
ATOM   1750  C   GLU A 111      26.230  13.131 -34.967  1.00  0.85           C
ATOM   1751  O   GLU A 111      25.624  14.153 -34.633  1.00  0.85           O
ATOM   1752  CB  GLU A 111      24.909  11.028 -34.705  1.00  0.85           C
ATOM   1753  CG  GLU A 111      24.749   9.631 -34.095  1.00  0.85           C
ATOM   1754  CD  GLU A 111      23.615   8.839 -34.721  1.00  0.85           C
ATOM   1755  OE1 GLU A 111      22.611   9.429 -35.060  1.00  0.85           O
ATOM   1756  OE2 GLU A 111      23.769   7.646 -34.891  1.00  0.85           O1-
ATOM      0  H   GLU A 111      25.066  12.074 -32.465  1.00  0.85           H   new
ATOM      0  HA  GLU A 111      26.894  11.322 -34.228  1.00  0.85           H   new
ATOM      0  HB2 GLU A 111      24.089  11.525 -34.560  1.00  0.85           H   new
ATOM      0  HB3 GLU A 111      25.020  10.937 -35.664  1.00  0.85           H   new
ATOM      0  HG2 GLU A 111      25.578   9.139 -34.202  1.00  0.85           H   new
ATOM      0  HG3 GLU A 111      24.591   9.716 -33.142  1.00  0.85           H   new
ATOM   1763  N   GLU A 112      27.022  13.060 -36.035  1.00  0.83           N
ATOM   1764  CA  GLU A 112      27.165  14.151 -36.995  1.00  0.83           C
ATOM   1765  C   GLU A 112      26.246  13.805 -38.176  1.00  0.83           C
ATOM   1766  O   GLU A 112      26.012  12.619 -38.407  1.00  0.83           O
ATOM   1767  CB  GLU A 112      28.626  14.248 -37.483  1.00  0.83           C
ATOM   1768  CG  GLU A 112      29.714  14.499 -36.407  1.00  0.83           C
ATOM   1769  CD  GLU A 112      29.727  15.876 -35.773  1.00  0.83           C
ATOM   1770  OE1 GLU A 112      29.060  16.755 -36.247  1.00  0.83           O
ATOM   1771  OE2 GLU A 112      30.454  16.051 -34.815  1.00  0.83           O1-
ATOM      0  H   GLU A 112      27.497  12.368 -36.224  1.00  0.83           H   new
ATOM      0  HA  GLU A 112      26.931  15.003 -36.594  1.00  0.83           H   new
ATOM      0  HB2 GLU A 112      28.844  13.424 -37.946  1.00  0.83           H   new
ATOM      0  HB3 GLU A 112      28.678  14.963 -38.137  1.00  0.83           H   new
ATOM      0  HG2 GLU A 112      29.604  13.841 -35.703  1.00  0.83           H   new
ATOM      0  HG3 GLU A 112      30.582  14.341 -36.809  1.00  0.83           H   new
ATOM   1778  N   PRO A 113      25.737  14.777 -38.948  1.00  0.82           N
ATOM   1779  CA  PRO A 113      24.950  14.560 -40.153  1.00  0.82           C
ATOM   1780  C   PRO A 113      25.804  13.969 -41.260  1.00  0.82           C
ATOM   1781  O   PRO A 113      26.995  14.268 -41.356  1.00  0.82           O
ATOM   1782  CB  PRO A 113      24.443  15.965 -40.476  1.00  0.82           C
ATOM   1783  CG  PRO A 113      25.447  16.905 -39.852  1.00  0.82           C
ATOM   1784  CD  PRO A 113      25.938  16.189 -38.599  1.00  0.82           C
ATOM      0  HA  PRO A 113      24.226  13.923 -40.047  1.00  0.82           H   new
ATOM      0  HB2 PRO A 113      24.383  16.103 -41.434  1.00  0.82           H   new
ATOM      0  HB3 PRO A 113      23.556  16.109 -40.112  1.00  0.82           H   new
ATOM      0  HG2 PRO A 113      26.180  17.089 -40.460  1.00  0.82           H   new
ATOM      0  HG3 PRO A 113      25.040  17.757 -39.632  1.00  0.82           H   new
ATOM      0  HD2 PRO A 113      26.869  16.386 -38.410  1.00  0.82           H   new
ATOM      0  HD3 PRO A 113      25.429  16.444 -37.813  1.00  0.82           H   new
ATOM   1792  N   GLN A 114      25.192  13.174 -42.136  1.00  0.83           N
ATOM   1793  CA  GLN A 114      25.920  12.601 -43.253  1.00  0.83           C
ATOM   1794  C   GLN A 114      25.258  12.960 -44.573  1.00  0.83           C
ATOM   1795  O   GLN A 114      24.038  13.098 -44.656  1.00  0.83           O
ATOM   1796  CB  GLN A 114      26.013  11.087 -43.057  1.00  0.83           C
ATOM   1797  CG  GLN A 114      26.749  10.728 -41.763  1.00  0.83           C
ATOM   1798  CD  GLN A 114      26.939   9.250 -41.523  1.00  0.83           C
ATOM   1799  NE2 GLN A 114      28.211   8.848 -41.535  1.00  0.83           N
ATOM   1800  OE1 GLN A 114      25.996   8.458 -41.337  1.00  0.83           O
ATOM      0  H   GLN A 114      24.360  12.958 -42.098  1.00  0.83           H   new
ATOM      0  HA  GLN A 114      26.817  12.968 -43.283  1.00  0.83           H   new
ATOM      0  HB2 GLN A 114      25.121  10.707 -43.038  1.00  0.83           H   new
ATOM      0  HB3 GLN A 114      26.474  10.690 -43.813  1.00  0.83           H   new
ATOM      0  HG2 GLN A 114      27.620  11.154 -41.774  1.00  0.83           H   new
ATOM      0  HG3 GLN A 114      26.259  11.103 -41.014  1.00  0.83           H   new
ATOM      0 HE21 GLN A 114      28.841   9.419 -41.666  1.00  0.83           H   new
ATOM      0 HE22 GLN A 114      28.401   8.018 -41.412  1.00  0.83           H   new
ATOM   1809  N   LEU A 115      26.065  13.076 -45.616  1.00  0.85           N
ATOM   1810  CA  LEU A 115      25.560  13.457 -46.925  1.00  0.85           C
ATOM   1811  C   LEU A 115      25.299  12.248 -47.809  1.00  0.85           C
ATOM   1812  O   LEU A 115      26.225  11.574 -48.258  1.00  0.85           O
ATOM   1813  CB  LEU A 115      26.573  14.388 -47.568  1.00  0.85           C
ATOM   1814  CG  LEU A 115      26.912  15.630 -46.732  1.00  0.85           C
ATOM   1815  CD1 LEU A 115      27.984  16.430 -47.443  1.00  0.85           C
ATOM   1816  CD2 LEU A 115      25.638  16.453 -46.515  1.00  0.85           C
ATOM      0  H   LEU A 115      26.913  12.938 -45.587  1.00  0.85           H   new
ATOM      0  HA  LEU A 115      24.707  13.907 -46.819  1.00  0.85           H   new
ATOM      0  HB2 LEU A 115      27.390  13.893 -47.737  1.00  0.85           H   new
ATOM      0  HB3 LEU A 115      26.231  14.675 -48.429  1.00  0.85           H   new
ATOM      0  HG  LEU A 115      27.256  15.374 -45.862  1.00  0.85           H   new
ATOM      0 HD11 LEU A 115      28.202  17.216 -46.919  1.00  0.85           H   new
ATOM      0 HD12 LEU A 115      28.778  15.883 -47.551  1.00  0.85           H   new
ATOM      0 HD13 LEU A 115      27.659  16.703 -48.315  1.00  0.85           H   new
ATOM      0 HD21 LEU A 115      25.847  17.239 -45.987  1.00  0.85           H   new
ATOM      0 HD22 LEU A 115      25.279  16.726 -47.374  1.00  0.85           H   new
ATOM      0 HD23 LEU A 115      24.981  15.915 -46.047  1.00  0.85           H   new
ATOM   1828  N   VAL A 116      24.015  11.970 -48.005  1.00  0.87           N
ATOM   1829  CA  VAL A 116      23.539  10.801 -48.733  1.00  0.87           C
ATOM   1830  C   VAL A 116      22.613  11.128 -49.897  1.00  0.87           C
ATOM   1831  O   VAL A 116      21.700  11.942 -49.778  1.00  0.87           O
ATOM   1832  CB  VAL A 116      22.865   9.820 -47.773  1.00  0.87           C
ATOM   1833  CG1 VAL A 116      22.274   8.668 -48.548  1.00  0.87           C
ATOM   1834  CG2 VAL A 116      23.924   9.323 -46.791  1.00  0.87           C
ATOM      0  H   VAL A 116      23.380  12.470 -47.710  1.00  0.87           H   new
ATOM      0  HA  VAL A 116      24.325  10.392 -49.128  1.00  0.87           H   new
ATOM      0  HB  VAL A 116      22.145  10.254 -47.289  1.00  0.87           H   new
ATOM      0 HG11 VAL A 116      21.848   8.049 -47.934  1.00  0.87           H   new
ATOM      0 HG12 VAL A 116      21.616   9.004 -49.176  1.00  0.87           H   new
ATOM      0 HG13 VAL A 116      22.978   8.209 -49.033  1.00  0.87           H   new
ATOM      0 HG21 VAL A 116      23.521   8.697 -46.169  1.00  0.87           H   new
ATOM      0 HG22 VAL A 116      24.636   8.880 -47.279  1.00  0.87           H   new
ATOM      0 HG23 VAL A 116      24.289  10.076 -46.300  1.00  0.87           H   new
ATOM   1844  N   GLN A 117      22.831  10.489 -51.044  1.00  0.89           N
ATOM   1845  CA  GLN A 117      22.034  10.792 -52.222  1.00  0.89           C
ATOM   1846  C   GLN A 117      20.744   9.980 -52.291  1.00  0.89           C
ATOM   1847  O   GLN A 117      20.549   9.171 -53.204  1.00  0.89           O
ATOM   1848  CB  GLN A 117      22.881  10.520 -53.461  1.00  0.89           C
ATOM   1849  CG  GLN A 117      22.279  10.895 -54.747  1.00  0.89           C
ATOM   1850  CD  GLN A 117      23.160  10.503 -55.881  1.00  0.89           C
ATOM   1851  NE2 GLN A 117      22.715   9.509 -56.649  1.00  0.89           N
ATOM   1852  OE1 GLN A 117      24.247  11.056 -56.073  1.00  0.89           O
ATOM      0  H   GLN A 117      23.430   9.883 -51.158  1.00  0.89           H   new
ATOM      0  HA  GLN A 117      21.772  11.725 -52.174  1.00  0.89           H   new
ATOM      0  HB2 GLN A 117      23.722  10.995 -53.367  1.00  0.89           H   new
ATOM      0  HB3 GLN A 117      23.091   9.573 -53.486  1.00  0.89           H   new
ATOM      0  HG2 GLN A 117      21.414  10.466 -54.841  1.00  0.89           H   new
ATOM      0  HG3 GLN A 117      22.124  11.852 -54.769  1.00  0.89           H   new
ATOM      0 HE21 GLN A 117      21.952   9.147 -56.485  1.00  0.89           H   new
ATOM      0 HE22 GLN A 117      23.191   9.229 -57.309  1.00  0.89           H   new
ATOM   1861  N   SER A 118      19.861  10.215 -51.328  1.00  0.88           N
ATOM   1862  CA  SER A 118      18.566   9.536 -51.302  1.00  0.88           C
ATOM   1863  C   SER A 118      17.611  10.336 -52.165  1.00  0.88           C
ATOM   1864  O   SER A 118      17.851  11.519 -52.401  1.00  0.88           O
ATOM   1865  CB  SER A 118      18.021   9.449 -49.896  1.00  0.88           C
ATOM   1866  OG  SER A 118      17.654  10.719 -49.433  1.00  0.88           O
ATOM      0  H   SER A 118      19.990  10.764 -50.679  1.00  0.88           H   new
ATOM      0  HA  SER A 118      18.668   8.631 -51.635  1.00  0.88           H   new
ATOM      0  HB2 SER A 118      17.253   8.857 -49.877  1.00  0.88           H   new
ATOM      0  HB3 SER A 118      18.689   9.065 -49.307  1.00  0.88           H   new
ATOM      0  HG  SER A 118      18.142  10.933 -48.784  1.00  0.88           H   new
ATOM   1872  N   TYR A 119      16.486   9.773 -52.561  1.00  0.85           N
ATOM   1873  CA  TYR A 119      15.570  10.606 -53.324  1.00  0.85           C
ATOM   1874  C   TYR A 119      15.222  11.841 -52.521  1.00  0.85           C
ATOM   1875  O   TYR A 119      14.853  11.758 -51.352  1.00  0.85           O
ATOM   1876  CB  TYR A 119      14.306   9.845 -53.734  1.00  0.85           C
ATOM   1877  CG  TYR A 119      13.254  10.670 -54.516  1.00  0.85           C
ATOM   1878  CD1 TYR A 119      13.456  11.010 -55.837  1.00  0.85           C
ATOM   1879  CD2 TYR A 119      12.067  11.041 -53.903  1.00  0.85           C
ATOM   1880  CE1 TYR A 119      12.496  11.710 -56.531  1.00  0.85           C
ATOM   1881  CE2 TYR A 119      11.097  11.760 -54.599  1.00  0.85           C
ATOM   1882  CZ  TYR A 119      11.319  12.095 -55.923  1.00  0.85           C
ATOM   1883  OH  TYR A 119      10.380  12.798 -56.677  1.00  0.85           O
ATOM      0  H   TYR A 119      16.240   8.962 -52.413  1.00  0.85           H   new
ATOM      0  HA  TYR A 119      16.014  10.871 -54.145  1.00  0.85           H   new
ATOM      0  HB2 TYR A 119      14.567   9.085 -54.277  1.00  0.85           H   new
ATOM      0  HB3 TYR A 119      13.887   9.491 -52.934  1.00  0.85           H   new
ATOM      0  HD1 TYR A 119      14.246  10.765 -56.262  1.00  0.85           H   new
ATOM      0  HD2 TYR A 119      11.916  10.807 -53.016  1.00  0.85           H   new
ATOM      0  HE1 TYR A 119      12.643  11.927 -57.423  1.00  0.85           H   new
ATOM      0  HE2 TYR A 119      10.307  12.012 -54.177  1.00  0.85           H   new
ATOM      0  HH  TYR A 119      10.769  13.208 -57.298  1.00  0.85           H   new
ATOM   1893  N   GLY A 120      15.353  12.997 -53.146  1.00  0.81           N
ATOM   1894  CA  GLY A 120      15.000  14.243 -52.479  1.00  0.81           C
ATOM   1895  C   GLY A 120      16.104  14.829 -51.604  1.00  0.81           C
ATOM   1896  O   GLY A 120      15.904  15.842 -50.945  1.00  0.81           O
ATOM      0  H   GLY A 120      15.642  13.086 -53.951  1.00  0.81           H   new
ATOM      0  HA2 GLY A 120      14.754  14.898 -53.151  1.00  0.81           H   new
ATOM      0  HA3 GLY A 120      14.215  14.091 -51.930  1.00  0.81           H   new
ATOM   1900  N   TRP A 121      17.299  14.253 -51.623  1.00  0.76           N
ATOM   1901  CA  TRP A 121      18.410  14.773 -50.819  1.00  0.76           C
ATOM   1902  C   TRP A 121      18.634  16.278 -51.007  1.00  0.76           C
ATOM   1903  O   TRP A 121      19.075  16.975 -50.097  1.00  0.76           O
ATOM   1904  CB  TRP A 121      19.693  14.039 -51.193  1.00  0.76           C
ATOM   1905  CG  TRP A 121      20.175  14.284 -52.612  1.00  0.76           C
ATOM   1906  CD1 TRP A 121      19.885  13.554 -53.729  1.00  0.76           C
ATOM   1907  CD2 TRP A 121      21.057  15.321 -53.048  1.00  0.76           C
ATOM   1908  CE2 TRP A 121      21.250  15.142 -54.420  1.00  0.76           C
ATOM   1909  CE3 TRP A 121      21.699  16.371 -52.396  1.00  0.76           C
ATOM   1910  NE1 TRP A 121      20.531  14.067 -54.809  1.00  0.76           N
ATOM   1911  CZ2 TRP A 121      22.053  15.961 -55.141  1.00  0.76           C
ATOM   1912  CZ3 TRP A 121      22.506  17.197 -53.128  1.00  0.76           C
ATOM   1913  CH2 TRP A 121      22.676  16.992 -54.460  1.00  0.76           C
ATOM      0  H   TRP A 121      17.492  13.559 -52.093  1.00  0.76           H   new
ATOM      0  HA  TRP A 121      18.176  14.625 -49.889  1.00  0.76           H   new
ATOM      0  HB2 TRP A 121      20.394  14.303 -50.576  1.00  0.76           H   new
ATOM      0  HB3 TRP A 121      19.553  13.087 -51.072  1.00  0.76           H   new
ATOM      0  HD1 TRP A 121      19.325  12.812 -53.748  1.00  0.76           H   new
ATOM      0  HE1 TRP A 121      20.489  13.757 -55.610  1.00  0.76           H   new
ATOM      0  HE3 TRP A 121      21.581  16.507 -51.484  1.00  0.76           H   new
ATOM      0  HZ2 TRP A 121      22.180  15.836 -56.054  1.00  0.76           H   new
ATOM      0  HZ3 TRP A 121      22.942  17.905 -52.711  1.00  0.76           H   new
ATOM      0  HH2 TRP A 121      23.233  17.567 -54.933  1.00  0.76           H   new
ATOM   1924  N   ASN A 122      18.291  16.788 -52.183  1.00  0.71           N
ATOM   1925  CA  ASN A 122      18.477  18.185 -52.526  1.00  0.71           C
ATOM   1926  C   ASN A 122      17.582  19.138 -51.723  1.00  0.71           C
ATOM   1927  O   ASN A 122      17.872  20.341 -51.638  1.00  0.71           O
ATOM   1928  CB  ASN A 122      18.229  18.380 -54.000  1.00  0.71           C
ATOM   1929  CG  ASN A 122      16.816  18.013 -54.363  1.00  0.71           C
ATOM   1930  ND2 ASN A 122      16.043  18.999 -54.683  1.00  0.71           N
ATOM   1931  OD1 ASN A 122      16.417  16.843 -54.326  1.00  0.71           O
ATOM      0  H   ASN A 122      17.938  16.322 -52.813  1.00  0.71           H   new
ATOM      0  HA  ASN A 122      19.393  18.407 -52.298  1.00  0.71           H   new
ATOM      0  HB2 ASN A 122      18.398  19.304 -54.240  1.00  0.71           H   new
ATOM      0  HB3 ASN A 122      18.849  17.836 -54.510  1.00  0.71           H   new
ATOM      0 HD21 ASN A 122      15.219  18.853 -54.880  1.00  0.71           H   new
ATOM      0 HD22 ASN A 122      16.353  19.801 -54.699  1.00  0.71           H   new
ATOM   1938  N   ILE A 123      16.520  18.617 -51.100  1.00  0.66           N
ATOM   1939  CA  ILE A 123      15.651  19.480 -50.322  1.00  0.66           C
ATOM   1940  C   ILE A 123      15.972  19.340 -48.839  1.00  0.66           C
ATOM   1941  O   ILE A 123      15.211  19.826 -47.997  1.00  0.66           O
ATOM   1942  CB  ILE A 123      14.131  19.265 -50.577  1.00  0.66           C
ATOM   1943  CG1 ILE A 123      13.613  17.925 -50.174  1.00  0.66           C
ATOM   1944  CG2 ILE A 123      13.844  19.421 -52.047  1.00  0.66           C
ATOM   1945  CD1 ILE A 123      12.087  17.912 -50.193  1.00  0.66           C
ATOM      0  H   ILE A 123      16.295  17.787 -51.118  1.00  0.66           H   new
ATOM      0  HA  ILE A 123      15.834  20.384 -50.621  1.00  0.66           H   new
ATOM      0  HB  ILE A 123      13.686  19.930 -50.028  1.00  0.66           H   new
ATOM      0 HG12 ILE A 123      13.955  17.246 -50.776  1.00  0.66           H   new
ATOM      0 HG13 ILE A 123      13.932  17.703 -49.285  1.00  0.66           H   new
ATOM      0 HG21 ILE A 123      12.897  19.287 -52.208  1.00  0.66           H   new
ATOM      0 HG22 ILE A 123      14.098  20.312 -52.334  1.00  0.66           H   new
ATOM      0 HG23 ILE A 123      14.352  18.764 -52.548  1.00  0.66           H   new
ATOM      0 HD11 ILE A 123      11.767  17.035 -49.929  1.00  0.66           H   new
ATOM      0 HD12 ILE A 123      11.750  18.578 -49.574  1.00  0.66           H   new
ATOM      0 HD13 ILE A 123      11.773  18.114 -51.088  1.00  0.66           H   new
ATOM   1957  N   VAL A 124      17.113  18.700 -48.526  1.00  0.63           N
ATOM   1958  CA  VAL A 124      17.554  18.562 -47.149  1.00  0.63           C
ATOM   1959  C   VAL A 124      18.804  19.372 -46.842  1.00  0.63           C
ATOM   1960  O   VAL A 124      19.863  19.183 -47.447  1.00  0.63           O
ATOM   1961  CB  VAL A 124      17.895  17.098 -46.825  1.00  0.63           C
ATOM   1962  CG1 VAL A 124      18.381  16.984 -45.401  1.00  0.63           C
ATOM   1963  CG2 VAL A 124      16.711  16.249 -47.035  1.00  0.63           C
ATOM      0  H   VAL A 124      17.638  18.342 -49.106  1.00  0.63           H   new
ATOM      0  HA  VAL A 124      16.813  18.887 -46.613  1.00  0.63           H   new
ATOM      0  HB  VAL A 124      18.602  16.797 -47.418  1.00  0.63           H   new
ATOM      0 HG11 VAL A 124      18.594  16.058 -45.205  1.00  0.63           H   new
ATOM      0 HG12 VAL A 124      19.175  17.529 -45.285  1.00  0.63           H   new
ATOM      0 HG13 VAL A 124      17.687  17.291 -44.797  1.00  0.63           H   new
ATOM      0 HG21 VAL A 124      16.933  15.327 -46.829  1.00  0.63           H   new
ATOM      0 HG22 VAL A 124      15.993  16.546 -46.455  1.00  0.63           H   new
ATOM      0 HG23 VAL A 124      16.426  16.314 -47.960  1.00  0.63           H   new
ATOM   1973  N   THR A 125      18.682  20.238 -45.854  1.00  0.61           N
ATOM   1974  CA  THR A 125      19.793  21.027 -45.362  1.00  0.61           C
ATOM   1975  C   THR A 125      20.033  20.616 -43.930  1.00  0.61           C
ATOM   1976  O   THR A 125      19.077  20.522 -43.159  1.00  0.61           O
ATOM   1977  CB  THR A 125      19.515  22.545 -45.436  1.00  0.61           C
ATOM   1978  CG2 THR A 125      20.677  23.334 -44.835  1.00  0.61           C
ATOM   1979  OG1 THR A 125      19.319  22.929 -46.804  1.00  0.61           O
ATOM      0  H   THR A 125      17.941  20.387 -45.444  1.00  0.61           H   new
ATOM      0  HA  THR A 125      20.572  20.863 -45.917  1.00  0.61           H   new
ATOM      0  HB  THR A 125      18.714  22.743 -44.926  1.00  0.61           H   new
ATOM      0  HG1 THR A 125      19.166  23.754 -46.845  1.00  0.61           H   new
ATOM      0 HG21 THR A 125      20.486  24.283 -44.890  1.00  0.61           H   new
ATOM      0 HG22 THR A 125      20.794  23.081 -43.906  1.00  0.61           H   new
ATOM      0 HG23 THR A 125      21.490  23.139 -45.327  1.00  0.61           H   new
ATOM   1987  N   MET A 126      21.281  20.337 -43.583  1.00  0.60           N
ATOM   1988  CA  MET A 126      21.585  19.958 -42.215  1.00  0.60           C
ATOM   1989  C   MET A 126      22.697  20.798 -41.640  1.00  0.60           C
ATOM   1990  O   MET A 126      23.713  21.052 -42.294  1.00  0.60           O
ATOM   1991  CB  MET A 126      21.950  18.479 -42.133  1.00  0.60           C
ATOM   1992  CG  MET A 126      20.801  17.538 -42.462  1.00  0.60           C
ATOM   1993  SD  MET A 126      21.274  15.817 -42.505  1.00  0.60           S
ATOM   1994  CE  MET A 126      22.126  15.788 -44.044  1.00  0.60           C
ATOM      0  H   MET A 126      21.956  20.361 -44.115  1.00  0.60           H   new
ATOM      0  HA  MET A 126      20.786  20.115 -41.687  1.00  0.60           H   new
ATOM      0  HB2 MET A 126      22.684  18.303 -42.742  1.00  0.60           H   new
ATOM      0  HB3 MET A 126      22.270  18.284 -41.238  1.00  0.60           H   new
ATOM      0  HG2 MET A 126      20.098  17.656 -41.804  1.00  0.60           H   new
ATOM      0  HG3 MET A 126      20.428  17.784 -43.323  1.00  0.60           H   new
ATOM      0  HE1 MET A 126      22.454  14.891 -44.216  1.00  0.60           H   new
ATOM      0  HE2 MET A 126      21.520  16.052 -44.754  1.00  0.60           H   new
ATOM      0  HE3 MET A 126      22.874  16.405 -44.012  1.00  0.60           H   new
ATOM   2004  N   LYS A 127      22.505  21.200 -40.397  1.00  0.60           N
ATOM   2005  CA  LYS A 127      23.489  21.975 -39.671  1.00  0.60           C
ATOM   2006  C   LYS A 127      24.140  21.146 -38.572  1.00  0.60           C
ATOM   2007  O   LYS A 127      23.556  20.178 -38.062  1.00  0.60           O
ATOM   2008  CB  LYS A 127      22.846  23.231 -39.092  1.00  0.60           C
ATOM   2009  CG  LYS A 127      22.168  24.148 -40.121  1.00  0.60           C
ATOM   2010  CD  LYS A 127      23.170  24.723 -41.119  1.00  0.60           C
ATOM   2011  CE  LYS A 127      22.510  25.726 -42.066  1.00  0.60           C
ATOM   2012  NZ  LYS A 127      23.477  26.269 -43.070  1.00  0.60           N1+
ATOM      0  H   LYS A 127      21.793  21.029 -39.947  1.00  0.60           H   new
ATOM      0  HA  LYS A 127      24.186  22.240 -40.291  1.00  0.60           H   new
ATOM      0  HB2 LYS A 127      22.187  22.965 -38.432  1.00  0.60           H   new
ATOM      0  HB3 LYS A 127      23.527  23.740 -38.624  1.00  0.60           H   new
ATOM      0  HG2 LYS A 127      21.486  23.649 -40.598  1.00  0.60           H   new
ATOM      0  HG3 LYS A 127      21.718  24.874 -39.660  1.00  0.60           H   new
ATOM      0  HD2 LYS A 127      23.893  25.157 -40.639  1.00  0.60           H   new
ATOM      0  HD3 LYS A 127      23.565  24.002 -41.634  1.00  0.60           H   new
ATOM      0  HE2 LYS A 127      21.773  25.297 -42.528  1.00  0.60           H   new
ATOM      0  HE3 LYS A 127      22.135  26.457 -41.551  1.00  0.60           H   new
ATOM      0  HZ1 LYS A 127      23.059  26.847 -43.602  1.00  0.60           H   new
ATOM      0  HZ2 LYS A 127      24.143  26.682 -42.648  1.00  0.60           H   new
ATOM      0  HZ3 LYS A 127      23.805  25.601 -43.558  1.00  0.60           H   new
ATOM   2026  N   SER A 128      25.333  21.559 -38.171  1.00  0.61           N
ATOM   2027  CA  SER A 128      26.046  20.888 -37.097  1.00  0.61           C
ATOM   2028  C   SER A 128      26.684  21.931 -36.209  1.00  0.61           C
ATOM   2029  O   SER A 128      26.892  23.070 -36.631  1.00  0.61           O
ATOM   2030  CB  SER A 128      27.086  19.943 -37.680  1.00  0.61           C
ATOM   2031  OG  SER A 128      28.065  20.651 -38.398  1.00  0.61           O
ATOM      0  H   SER A 128      25.749  22.231 -38.511  1.00  0.61           H   new
ATOM      0  HA  SER A 128      25.432  20.359 -36.564  1.00  0.61           H   new
ATOM      0  HB2 SER A 128      27.506  19.439 -36.966  1.00  0.61           H   new
ATOM      0  HB3 SER A 128      26.653  19.301 -38.264  1.00  0.61           H   new
ATOM      0  HG  SER A 128      28.629  20.112 -38.709  1.00  0.61           H   new
ATOM   2037  N   GLY A 129      26.982  21.549 -34.972  1.00  0.62           N
ATOM   2038  CA  GLY A 129      27.536  22.480 -34.005  1.00  0.62           C
ATOM   2039  C   GLY A 129      26.417  23.355 -33.431  1.00  0.62           C
ATOM   2040  O   GLY A 129      26.674  24.449 -32.918  1.00  0.62           O
ATOM      0  H   GLY A 129      26.869  20.750 -34.674  1.00  0.62           H   new
ATOM      0  HA2 GLY A 129      27.977  21.994 -33.291  1.00  0.62           H   new
ATOM      0  HA3 GLY A 129      28.209  23.036 -34.427  1.00  0.62           H   new
ATOM   2044  N   VAL A 130      25.167  22.884 -33.545  1.00  0.64           N
ATOM   2045  CA  VAL A 130      24.025  23.645 -33.081  1.00  0.64           C
ATOM   2046  C   VAL A 130      23.397  23.049 -31.843  1.00  0.64           C
ATOM   2047  O   VAL A 130      22.731  22.010 -31.886  1.00  0.64           O
ATOM   2048  CB  VAL A 130      22.939  23.683 -34.177  1.00  0.64           C
ATOM   2049  CG1 VAL A 130      21.711  24.471 -33.676  1.00  0.64           C
ATOM   2050  CG2 VAL A 130      23.519  24.293 -35.448  1.00  0.64           C
ATOM      0  H   VAL A 130      24.970  22.122 -33.891  1.00  0.64           H   new
ATOM      0  HA  VAL A 130      24.353  24.533 -32.872  1.00  0.64           H   new
ATOM      0  HB  VAL A 130      22.646  22.781 -34.382  1.00  0.64           H   new
ATOM      0 HG11 VAL A 130      21.034  24.490 -34.370  1.00  0.64           H   new
ATOM      0 HG12 VAL A 130      21.351  24.041 -32.885  1.00  0.64           H   new
ATOM      0 HG13 VAL A 130      21.976  25.378 -33.458  1.00  0.64           H   new
ATOM      0 HG21 VAL A 130      22.836  24.317 -36.137  1.00  0.64           H   new
ATOM      0 HG22 VAL A 130      23.824  25.195 -35.264  1.00  0.64           H   new
ATOM      0 HG23 VAL A 130      24.267  23.756 -35.753  1.00  0.64           H   new
ATOM   2060  N   ASP A 131      23.522  23.741 -30.728  1.00  0.66           N
ATOM   2061  CA  ASP A 131      22.912  23.176 -29.555  1.00  0.66           C
ATOM   2062  C   ASP A 131      21.483  23.615 -29.575  1.00  0.66           C
ATOM   2063  O   ASP A 131      21.150  24.725 -29.156  1.00  0.66           O
ATOM   2064  CB  ASP A 131      23.605  23.568 -28.259  1.00  0.66           C
ATOM   2065  CG  ASP A 131      22.969  22.859 -27.038  1.00  0.66           C
ATOM   2066  OD1 ASP A 131      21.836  22.407 -27.125  1.00  0.66           O
ATOM   2067  OD2 ASP A 131      23.661  22.718 -26.038  1.00  0.66           O1-
ATOM      0  H   ASP A 131      23.929  24.492 -30.632  1.00  0.66           H   new
ATOM      0  HA  ASP A 131      22.990  22.209 -29.578  1.00  0.66           H   new
ATOM      0  HB2 ASP A 131      24.546  23.340 -28.313  1.00  0.66           H   new
ATOM      0  HB3 ASP A 131      23.552  24.529 -28.140  1.00  0.66           H   new
ATOM   2072  N   VAL A 132      20.646  22.720 -30.069  1.00  0.68           N
ATOM   2073  CA  VAL A 132      19.239  22.983 -30.307  1.00  0.68           C
ATOM   2074  C   VAL A 132      18.483  23.476 -29.078  1.00  0.68           C
ATOM   2075  O   VAL A 132      17.468  24.156 -29.215  1.00  0.68           O
ATOM   2076  CB  VAL A 132      18.556  21.708 -30.847  1.00  0.68           C
ATOM   2077  CG1 VAL A 132      19.157  21.323 -32.206  1.00  0.68           C
ATOM   2078  CG2 VAL A 132      18.732  20.568 -29.856  1.00  0.68           C
ATOM      0  H   VAL A 132      20.886  21.922 -30.281  1.00  0.68           H   new
ATOM      0  HA  VAL A 132      19.206  23.701 -30.958  1.00  0.68           H   new
ATOM      0  HB  VAL A 132      17.609  21.882 -30.963  1.00  0.68           H   new
ATOM      0 HG11 VAL A 132      18.722  20.522 -32.537  1.00  0.68           H   new
ATOM      0 HG12 VAL A 132      19.022  22.048 -32.837  1.00  0.68           H   new
ATOM      0 HG13 VAL A 132      20.107  21.156 -32.104  1.00  0.68           H   new
ATOM      0 HG21 VAL A 132      18.301  19.770 -30.200  1.00  0.68           H   new
ATOM      0 HG22 VAL A 132      19.678  20.394 -29.727  1.00  0.68           H   new
ATOM      0 HG23 VAL A 132      18.330  20.811 -29.008  1.00  0.68           H   new
ATOM   2088  N   PHE A 133      19.018  23.257 -27.876  1.00  0.69           N
ATOM   2089  CA  PHE A 133      18.333  23.695 -26.668  1.00  0.69           C
ATOM   2090  C   PHE A 133      18.320  25.203 -26.525  1.00  0.69           C
ATOM   2091  O   PHE A 133      17.527  25.755 -25.758  1.00  0.69           O
ATOM   2092  CB  PHE A 133      18.962  23.065 -25.440  1.00  0.69           C
ATOM   2093  CG  PHE A 133      18.609  21.635 -25.292  1.00  0.69           C
ATOM   2094  CD1 PHE A 133      19.534  20.650 -25.534  1.00  0.69           C
ATOM   2095  CD2 PHE A 133      17.339  21.273 -24.913  1.00  0.69           C
ATOM   2096  CE1 PHE A 133      19.197  19.332 -25.391  1.00  0.69           C
ATOM   2097  CE2 PHE A 133      17.000  19.963 -24.776  1.00  0.69           C
ATOM   2098  CZ  PHE A 133      17.925  18.993 -25.006  1.00  0.69           C
ATOM      0  H   PHE A 133      19.769  22.860 -27.743  1.00  0.69           H   new
ATOM      0  HA  PHE A 133      17.412  23.401 -26.746  1.00  0.69           H   new
ATOM      0  HB2 PHE A 133      19.927  23.153 -25.493  1.00  0.69           H   new
ATOM      0  HB3 PHE A 133      18.676  23.549 -24.650  1.00  0.69           H   new
ATOM      0  HD1 PHE A 133      20.396  20.880 -25.797  1.00  0.69           H   new
ATOM      0  HD2 PHE A 133      16.703  21.932 -24.748  1.00  0.69           H   new
ATOM      0  HE1 PHE A 133      19.828  18.668 -25.554  1.00  0.69           H   new
ATOM      0  HE2 PHE A 133      16.135  19.730 -24.525  1.00  0.69           H   new
ATOM      0  HZ  PHE A 133      17.695  18.098 -24.902  1.00  0.69           H   new
ATOM   2108  N   TYR A 134      19.231  25.868 -27.222  1.00  0.70           N
ATOM   2109  CA  TYR A 134      19.347  27.307 -27.145  1.00  0.70           C
ATOM   2110  C   TYR A 134      19.031  27.969 -28.485  1.00  0.70           C
ATOM   2111  O   TYR A 134      19.262  29.167 -28.664  1.00  0.70           O
ATOM   2112  CB  TYR A 134      20.752  27.637 -26.678  1.00  0.70           C
ATOM   2113  CG  TYR A 134      21.035  26.988 -25.350  1.00  0.70           C
ATOM   2114  CD1 TYR A 134      21.761  25.817 -25.327  1.00  0.70           C
ATOM   2115  CD2 TYR A 134      20.559  27.534 -24.171  1.00  0.70           C
ATOM   2116  CE1 TYR A 134      22.022  25.180 -24.138  1.00  0.70           C
ATOM   2117  CE2 TYR A 134      20.819  26.898 -22.969  1.00  0.70           C
ATOM   2118  CZ  TYR A 134      21.549  25.724 -22.952  1.00  0.70           C
ATOM   2119  OH  TYR A 134      21.810  25.086 -21.761  1.00  0.70           O
ATOM      0  H   TYR A 134      19.797  25.494 -27.751  1.00  0.70           H   new
ATOM      0  HA  TYR A 134      18.699  27.656 -26.514  1.00  0.70           H   new
ATOM      0  HB2 TYR A 134      21.397  27.333 -27.336  1.00  0.70           H   new
ATOM      0  HB3 TYR A 134      20.856  28.598 -26.602  1.00  0.70           H   new
ATOM      0  HD1 TYR A 134      22.077  25.455 -26.123  1.00  0.70           H   new
ATOM      0  HD2 TYR A 134      20.067  28.323 -24.186  1.00  0.70           H   new
ATOM      0  HE1 TYR A 134      22.512  24.390 -24.128  1.00  0.70           H   new
ATOM      0  HE2 TYR A 134      20.503  27.260 -22.173  1.00  0.70           H   new
ATOM      0  HH  TYR A 134      21.469  25.521 -21.129  1.00  0.70           H   new
ATOM   2129  N   ARG A 135      18.541  27.186 -29.448  1.00  0.69           N
ATOM   2130  CA  ARG A 135      18.235  27.732 -30.761  1.00  0.69           C
ATOM   2131  C   ARG A 135      16.916  28.510 -30.658  1.00  0.69           C
ATOM   2132  O   ARG A 135      16.008  28.051 -29.966  1.00  0.69           O
ATOM   2133  CB  ARG A 135      18.066  26.634 -31.804  1.00  0.69           C
ATOM   2134  CG  ARG A 135      17.947  27.123 -33.251  1.00  0.69           C
ATOM   2135  CD  ARG A 135      17.522  26.057 -34.155  1.00  0.69           C
ATOM   2136  NE  ARG A 135      17.473  26.484 -35.545  1.00  0.69           N
ATOM   2137  CZ  ARG A 135      16.512  27.276 -36.093  1.00  0.69           C
ATOM   2138  NH1 ARG A 135      15.590  27.845 -35.373  1.00  0.69           N1+
ATOM   2139  NH2 ARG A 135      16.493  27.508 -37.387  1.00  0.69           N
ATOM      0  H   ARG A 135      18.382  26.346 -29.359  1.00  0.69           H   new
ATOM      0  HA  ARG A 135      18.970  28.302 -31.037  1.00  0.69           H   new
ATOM      0  HB2 ARG A 135      18.823  26.030 -31.743  1.00  0.69           H   new
ATOM      0  HB3 ARG A 135      17.274  26.119 -31.585  1.00  0.69           H   new
ATOM      0  HG2 ARG A 135      17.311  27.855 -33.293  1.00  0.69           H   new
ATOM      0  HG3 ARG A 135      18.803  27.473 -33.545  1.00  0.69           H   new
ATOM      0  HD2 ARG A 135      18.131  25.307 -34.073  1.00  0.69           H   new
ATOM      0  HD3 ARG A 135      16.645  25.741 -33.887  1.00  0.69           H   new
ATOM      0  HE  ARG A 135      18.104  26.213 -36.063  1.00  0.69           H   new
ATOM      0 HH11 ARG A 135      15.575  27.726 -34.521  1.00  0.69           H   new
ATOM      0 HH12 ARG A 135      14.996  28.340 -35.749  1.00  0.69           H   new
ATOM      0 HH21 ARG A 135      17.092  27.158 -37.895  1.00  0.69           H   new
ATOM      0 HH22 ARG A 135      15.882  28.010 -37.725  1.00  0.69           H   new
ATOM   2153  N   PRO A 136      16.778  29.695 -31.263  1.00  0.68           N
ATOM   2154  CA  PRO A 136      15.518  30.407 -31.385  1.00  0.68           C
ATOM   2155  C   PRO A 136      14.525  29.524 -32.121  1.00  0.68           C
ATOM   2156  O   PRO A 136      14.934  28.694 -32.938  1.00  0.68           O
ATOM   2157  CB  PRO A 136      15.895  31.644 -32.201  1.00  0.68           C
ATOM   2158  CG  PRO A 136      17.381  31.842 -31.933  1.00  0.68           C
ATOM   2159  CD  PRO A 136      17.949  30.443 -31.771  1.00  0.68           C
ATOM      0  HA  PRO A 136      15.102  30.644 -30.541  1.00  0.68           H   new
ATOM      0  HB2 PRO A 136      15.722  31.510 -33.146  1.00  0.68           H   new
ATOM      0  HB3 PRO A 136      15.380  32.419 -31.926  1.00  0.68           H   new
ATOM      0  HG2 PRO A 136      17.809  32.311 -32.666  1.00  0.68           H   new
ATOM      0  HG3 PRO A 136      17.525  32.373 -31.134  1.00  0.68           H   new
ATOM      0  HD2 PRO A 136      18.274  30.083 -32.611  1.00  0.68           H   new
ATOM      0  HD3 PRO A 136      18.692  30.422 -31.148  1.00  0.68           H   new
ATOM   2167  N   SER A 137      13.241  29.668 -31.834  1.00  0.66           N
ATOM   2168  CA  SER A 137      12.249  28.871 -32.545  1.00  0.66           C
ATOM   2169  C   SER A 137      12.092  29.388 -33.965  1.00  0.66           C
ATOM   2170  O   SER A 137      12.501  30.510 -34.266  1.00  0.66           O
ATOM   2171  CB  SER A 137      10.915  28.944 -31.851  1.00  0.66           C
ATOM   2172  OG  SER A 137      10.410  30.239 -31.969  1.00  0.66           O
ATOM      0  H   SER A 137      12.925  30.209 -31.244  1.00  0.66           H   new
ATOM      0  HA  SER A 137      12.553  27.950 -32.559  1.00  0.66           H   new
ATOM      0  HB2 SER A 137      10.298  28.307 -32.244  1.00  0.66           H   new
ATOM      0  HB3 SER A 137      11.011  28.706 -30.916  1.00  0.66           H   new
ATOM      0  HG  SER A 137      10.552  30.661 -31.257  1.00  0.66           H   new
ATOM   2178  N   GLU A 138      11.463  28.587 -34.816  1.00  0.63           N
ATOM   2179  CA  GLU A 138      11.167  28.960 -36.195  1.00  0.63           C
ATOM   2180  C   GLU A 138       9.820  28.379 -36.599  1.00  0.63           C
ATOM   2181  O   GLU A 138       9.526  27.219 -36.321  1.00  0.63           O
ATOM   2182  CB  GLU A 138      12.286  28.475 -37.154  1.00  0.63           C
ATOM   2183  CG  GLU A 138      12.076  28.836 -38.644  1.00  0.63           C
ATOM   2184  CD  GLU A 138      13.257  28.477 -39.597  1.00  0.63           C
ATOM   2185  OE1 GLU A 138      14.360  28.275 -39.136  1.00  0.63           O
ATOM   2186  OE2 GLU A 138      13.025  28.401 -40.810  1.00  0.63           O1-
ATOM      0  H   GLU A 138      11.191  27.799 -34.606  1.00  0.63           H   new
ATOM      0  HA  GLU A 138      11.127  29.927 -36.258  1.00  0.63           H   new
ATOM      0  HB2 GLU A 138      13.130  28.852 -36.860  1.00  0.63           H   new
ATOM      0  HB3 GLU A 138      12.363  27.511 -37.077  1.00  0.63           H   new
ATOM      0  HG2 GLU A 138      11.278  28.385 -38.960  1.00  0.63           H   new
ATOM      0  HG3 GLU A 138      11.907  29.789 -38.709  1.00  0.63           H   new
ATOM   2193  N   ALA A 139       8.981  29.190 -37.232  1.00  0.61           N
ATOM   2194  CA  ALA A 139       7.695  28.683 -37.688  1.00  0.61           C
ATOM   2195  C   ALA A 139       7.933  27.572 -38.694  1.00  0.61           C
ATOM   2196  O   ALA A 139       8.811  27.690 -39.555  1.00  0.61           O
ATOM   2197  CB  ALA A 139       6.860  29.787 -38.304  1.00  0.61           C
ATOM      0  H   ALA A 139       9.132  30.019 -37.404  1.00  0.61           H   new
ATOM      0  HA  ALA A 139       7.203  28.336 -36.927  1.00  0.61           H   new
ATOM      0  HB1 ALA A 139       6.010  29.424 -38.599  1.00  0.61           H   new
ATOM      0  HB2 ALA A 139       6.703  30.481 -37.644  1.00  0.61           H   new
ATOM      0  HB3 ALA A 139       7.331  30.164 -39.063  1.00  0.61           H   new
ATOM   2203  N   SER A 140       7.114  26.535 -38.634  1.00  0.59           N
ATOM   2204  CA  SER A 140       7.237  25.395 -39.532  1.00  0.59           C
ATOM   2205  C   SER A 140       5.893  24.746 -39.730  1.00  0.59           C
ATOM   2206  O   SER A 140       4.951  25.037 -38.996  1.00  0.59           O
ATOM   2207  CB  SER A 140       8.229  24.396 -38.960  1.00  0.59           C
ATOM   2208  OG  SER A 140       7.764  23.848 -37.755  1.00  0.59           O
ATOM      0  H   SER A 140       6.468  26.470 -38.070  1.00  0.59           H   new
ATOM      0  HA  SER A 140       7.561  25.701 -40.394  1.00  0.59           H   new
ATOM      0  HB2 SER A 140       8.383  23.686 -39.603  1.00  0.59           H   new
ATOM      0  HB3 SER A 140       9.082  24.833 -38.811  1.00  0.59           H   new
ATOM      0  HG  SER A 140       8.328  23.299 -37.460  1.00  0.59           H   new
ATOM   2214  N   ASP A 141       5.788  23.875 -40.724  1.00  0.58           N
ATOM   2215  CA  ASP A 141       4.545  23.161 -40.917  1.00  0.58           C
ATOM   2216  C   ASP A 141       4.600  21.879 -40.088  1.00  0.58           C
ATOM   2217  O   ASP A 141       3.631  21.528 -39.401  1.00  0.58           O
ATOM   2218  CB  ASP A 141       4.366  22.846 -42.400  1.00  0.58           C
ATOM   2219  CG  ASP A 141       4.211  24.097 -43.308  1.00  0.58           C
ATOM   2220  OD1 ASP A 141       3.242  24.839 -43.143  1.00  0.58           O
ATOM   2221  OD2 ASP A 141       5.072  24.312 -44.164  1.00  0.58           O1-
ATOM      0  H   ASP A 141       6.412  23.688 -41.285  1.00  0.58           H   new
ATOM      0  HA  ASP A 141       3.789  23.697 -40.630  1.00  0.58           H   new
ATOM      0  HB2 ASP A 141       5.130  22.332 -42.705  1.00  0.58           H   new
ATOM      0  HB3 ASP A 141       3.584  22.283 -42.508  1.00  0.58           H   new
ATOM   2226  N   THR A 142       5.780  21.253 -40.070  1.00  0.58           N
ATOM   2227  CA  THR A 142       5.983  20.029 -39.308  1.00  0.58           C
ATOM   2228  C   THR A 142       7.231  20.154 -38.415  1.00  0.58           C
ATOM   2229  O   THR A 142       8.268  20.658 -38.864  1.00  0.58           O
ATOM   2230  CB  THR A 142       6.126  18.798 -40.236  1.00  0.58           C
ATOM   2231  CG2 THR A 142       6.350  17.510 -39.433  1.00  0.58           C
ATOM   2232  OG1 THR A 142       4.939  18.646 -41.072  1.00  0.58           O
ATOM      0  H   THR A 142       6.475  21.526 -40.496  1.00  0.58           H   new
ATOM      0  HA  THR A 142       5.200  19.899 -38.751  1.00  0.58           H   new
ATOM      0  HB  THR A 142       6.902  18.950 -40.798  1.00  0.58           H   new
ATOM      0  HG1 THR A 142       4.584  17.900 -40.922  1.00  0.58           H   new
ATOM      0 HG21 THR A 142       6.435  16.760 -40.042  1.00  0.58           H   new
ATOM      0 HG22 THR A 142       7.161  17.593 -38.907  1.00  0.58           H   new
ATOM      0 HG23 THR A 142       5.596  17.362 -38.842  1.00  0.58           H   new
ATOM   2240  N   LEU A 143       7.122  19.722 -37.158  1.00  0.59           N
ATOM   2241  CA  LEU A 143       8.284  19.705 -36.263  1.00  0.59           C
ATOM   2242  C   LEU A 143       8.555  18.328 -35.693  1.00  0.59           C
ATOM   2243  O   LEU A 143       7.739  17.780 -34.940  1.00  0.59           O
ATOM   2244  CB  LEU A 143       8.084  20.639 -35.070  1.00  0.59           C
ATOM   2245  CG  LEU A 143       9.219  20.640 -34.010  1.00  0.59           C
ATOM   2246  CD1 LEU A 143      10.516  21.217 -34.606  1.00  0.59           C
ATOM   2247  CD2 LEU A 143       8.760  21.416 -32.848  1.00  0.59           C
ATOM      0  H   LEU A 143       6.392  19.437 -36.805  1.00  0.59           H   new
ATOM      0  HA  LEU A 143       9.031  19.992 -36.812  1.00  0.59           H   new
ATOM      0  HB2 LEU A 143       7.977  21.543 -35.404  1.00  0.59           H   new
ATOM      0  HB3 LEU A 143       7.254  20.399 -34.629  1.00  0.59           H   new
ATOM      0  HG  LEU A 143       9.421  19.734 -33.729  1.00  0.59           H   new
ATOM      0 HD11 LEU A 143      11.213  21.210 -33.932  1.00  0.59           H   new
ATOM      0 HD12 LEU A 143      10.793  20.677 -35.362  1.00  0.59           H   new
ATOM      0 HD13 LEU A 143      10.360  22.128 -34.900  1.00  0.59           H   new
ATOM      0 HD21 LEU A 143       9.456  21.429 -32.172  1.00  0.59           H   new
ATOM      0 HD22 LEU A 143       8.560  22.324 -33.124  1.00  0.59           H   new
ATOM      0 HD23 LEU A 143       7.961  21.007 -32.481  1.00  0.59           H   new
ATOM   2259  N   LEU A 144       9.719  17.801 -35.998  1.00  0.62           N
ATOM   2260  CA  LEU A 144      10.094  16.520 -35.460  1.00  0.62           C
ATOM   2261  C   LEU A 144      11.202  16.739 -34.436  1.00  0.62           C
ATOM   2262  O   LEU A 144      12.032  17.639 -34.612  1.00  0.62           O
ATOM   2263  CB  LEU A 144      10.579  15.561 -36.545  1.00  0.62           C
ATOM   2264  CG  LEU A 144       9.656  15.245 -37.724  1.00  0.62           C
ATOM   2265  CD1 LEU A 144      10.360  14.277 -38.589  1.00  0.62           C
ATOM   2266  CD2 LEU A 144       8.378  14.641 -37.280  1.00  0.62           C
ATOM      0  H   LEU A 144      10.303  18.167 -36.512  1.00  0.62           H   new
ATOM      0  HA  LEU A 144       9.314  16.116 -35.049  1.00  0.62           H   new
ATOM      0  HB2 LEU A 144      11.403  15.922 -36.907  1.00  0.62           H   new
ATOM      0  HB3 LEU A 144      10.802  14.721 -36.115  1.00  0.62           H   new
ATOM      0  HG  LEU A 144       9.447  16.070 -38.190  1.00  0.62           H   new
ATOM      0 HD11 LEU A 144       9.800  14.055 -39.349  1.00  0.62           H   new
ATOM      0 HD12 LEU A 144      11.190  14.668 -38.903  1.00  0.62           H   new
ATOM      0 HD13 LEU A 144      10.553  13.472 -38.084  1.00  0.62           H   new
ATOM      0 HD21 LEU A 144       7.822  14.456 -38.053  1.00  0.62           H   new
ATOM      0 HD22 LEU A 144       8.558  13.814 -36.806  1.00  0.62           H   new
ATOM      0 HD23 LEU A 144       7.916  15.257 -36.690  1.00  0.62           H   new
ATOM   2278  N   CYS A 145      11.247  15.900 -33.403  1.00  0.68           N
ATOM   2279  CA  CYS A 145      12.336  15.983 -32.442  1.00  0.68           C
ATOM   2280  C   CYS A 145      12.782  14.607 -31.926  1.00  0.68           C
ATOM   2281  O   CYS A 145      11.964  13.769 -31.534  1.00  0.68           O
ATOM   2282  CB  CYS A 145      11.955  16.886 -31.271  1.00  0.68           C
ATOM   2283  SG  CYS A 145      13.266  17.092 -30.073  1.00  0.68           S
ATOM      0  H   CYS A 145      10.666  15.286 -33.244  1.00  0.68           H   new
ATOM      0  HA  CYS A 145      13.091  16.369 -32.914  1.00  0.68           H   new
ATOM      0  HB2 CYS A 145      11.700  17.757 -31.613  1.00  0.68           H   new
ATOM      0  HB3 CYS A 145      11.176  16.516 -30.827  1.00  0.68           H   new
ATOM      0  HG  CYS A 145      12.968  17.958 -29.298  1.00  0.68           H   new
ATOM   2289  N   ASP A 146      14.099  14.401 -31.918  1.00  0.75           N
ATOM   2290  CA  ASP A 146      14.724  13.150 -31.482  1.00  0.75           C
ATOM   2291  C   ASP A 146      15.951  13.420 -30.610  1.00  0.75           C
ATOM   2292  O   ASP A 146      16.990  12.767 -30.728  1.00  0.75           O
ATOM   2293  CB  ASP A 146      15.078  12.275 -32.705  1.00  0.75           C
ATOM   2294  CG  ASP A 146      15.473  10.835 -32.332  1.00  0.75           C
ATOM   2295  OD1 ASP A 146      15.075  10.418 -31.279  1.00  0.75           O
ATOM   2296  OD2 ASP A 146      16.129  10.160 -33.086  1.00  0.75           O1-
ATOM      0  H   ASP A 146      14.666  14.996 -32.171  1.00  0.75           H   new
ATOM      0  HA  ASP A 146      14.088  12.662 -30.936  1.00  0.75           H   new
ATOM      0  HB2 ASP A 146      14.318  12.249 -33.307  1.00  0.75           H   new
ATOM      0  HB3 ASP A 146      15.809  12.689 -33.190  1.00  0.75           H   new
ATOM   2301  N   ILE A 147      15.787  14.380 -29.713  1.00  0.82           N
ATOM   2302  CA  ILE A 147      16.799  14.805 -28.756  1.00  0.82           C
ATOM   2303  C   ILE A 147      16.682  14.059 -27.431  1.00  0.82           C
ATOM   2304  O   ILE A 147      15.588  13.873 -26.903  1.00  0.82           O
ATOM   2305  CB  ILE A 147      16.714  16.321 -28.522  1.00  0.82           C
ATOM   2306  CG1 ILE A 147      16.925  17.053 -29.763  1.00  0.82           C
ATOM   2307  CG2 ILE A 147      17.733  16.777 -27.554  1.00  0.82           C
ATOM   2308  CD1 ILE A 147      18.268  16.823 -30.326  1.00  0.82           C
ATOM      0  H   ILE A 147      15.052  14.821 -29.641  1.00  0.82           H   new
ATOM      0  HA  ILE A 147      17.665  14.590 -29.137  1.00  0.82           H   new
ATOM      0  HB  ILE A 147      15.826  16.496 -28.173  1.00  0.82           H   new
ATOM      0 HG12 ILE A 147      16.255  16.786 -30.411  1.00  0.82           H   new
ATOM      0 HG13 ILE A 147      16.802  18.002 -29.602  1.00  0.82           H   new
ATOM      0 HG21 ILE A 147      17.654  17.736 -27.428  1.00  0.82           H   new
ATOM      0 HG22 ILE A 147      17.597  16.327 -26.705  1.00  0.82           H   new
ATOM      0 HG23 ILE A 147      18.618  16.568 -27.892  1.00  0.82           H   new
ATOM      0 HD11 ILE A 147      18.365  17.328 -31.149  1.00  0.82           H   new
ATOM      0 HD12 ILE A 147      18.940  17.112 -29.689  1.00  0.82           H   new
ATOM      0 HD13 ILE A 147      18.384  15.878 -30.511  1.00  0.82           H   new
ATOM   2320  N   GLY A 148      17.818  13.604 -26.918  1.00  0.89           N
ATOM   2321  CA  GLY A 148      17.890  12.889 -25.649  1.00  0.89           C
ATOM   2322  C   GLY A 148      18.336  11.446 -25.834  1.00  0.89           C
ATOM   2323  O   GLY A 148      17.769  10.695 -26.637  1.00  0.89           O
ATOM      0  H   GLY A 148      18.581  13.703 -27.303  1.00  0.89           H   new
ATOM      0  HA2 GLY A 148      18.508  13.345 -25.056  1.00  0.89           H   new
ATOM      0  HA3 GLY A 148      17.021  12.906 -25.219  1.00  0.89           H   new
ATOM   2327  N   GLU A 149      19.362  11.076 -25.072  1.00  0.93           N
ATOM   2328  CA  GLU A 149      19.939   9.741 -25.101  1.00  0.93           C
ATOM   2329  C   GLU A 149      19.419   8.921 -23.925  1.00  0.93           C
ATOM   2330  O   GLU A 149      19.005   9.484 -22.903  1.00  0.93           O
ATOM   2331  CB  GLU A 149      21.465   9.838 -25.056  1.00  0.93           C
ATOM   2332  CG  GLU A 149      22.090  10.642 -26.213  1.00  0.93           C
ATOM   2333  CD  GLU A 149      21.966   9.981 -27.573  1.00  0.93           C
ATOM   2334  OE1 GLU A 149      21.934   8.775 -27.636  1.00  0.93           O
ATOM   2335  OE2 GLU A 149      21.900  10.697 -28.550  1.00  0.93           O1-
ATOM      0  H   GLU A 149      19.747  11.605 -24.514  1.00  0.93           H   new
ATOM      0  HA  GLU A 149      19.679   9.297 -25.923  1.00  0.93           H   new
ATOM      0  HB2 GLU A 149      21.727  10.246 -24.216  1.00  0.93           H   new
ATOM      0  HB3 GLU A 149      21.835   8.941 -25.064  1.00  0.93           H   new
ATOM      0  HG2 GLU A 149      21.669  11.515 -26.250  1.00  0.93           H   new
ATOM      0  HG3 GLU A 149      23.029  10.788 -26.021  1.00  0.93           H   new
ATOM   2342  N   SER A 150      19.479   7.602 -24.060  1.00  0.94           N
ATOM   2343  CA  SER A 150      19.049   6.687 -23.009  1.00  0.94           C
ATOM   2344  C   SER A 150      20.071   6.549 -21.875  1.00  0.94           C
ATOM   2345  O   SER A 150      21.236   6.934 -22.020  1.00  0.94           O
ATOM   2346  CB  SER A 150      18.759   5.331 -23.621  1.00  0.94           C
ATOM   2347  OG  SER A 150      19.934   4.736 -24.102  1.00  0.94           O
ATOM      0  H   SER A 150      19.772   7.210 -24.767  1.00  0.94           H   new
ATOM      0  HA  SER A 150      18.247   7.059 -22.609  1.00  0.94           H   new
ATOM      0  HB2 SER A 150      18.348   4.754 -22.958  1.00  0.94           H   new
ATOM      0  HB3 SER A 150      18.122   5.429 -24.346  1.00  0.94           H   new
ATOM      0  HG  SER A 150      19.753   3.987 -24.435  1.00  0.94           H   new
ATOM   2353  N   SER A 151      19.619   5.970 -20.763  1.00  0.92           N
ATOM   2354  CA  SER A 151      20.426   5.691 -19.570  1.00  0.92           C
ATOM   2355  C   SER A 151      19.805   4.631 -18.655  1.00  0.92           C
ATOM   2356  O   SER A 151      18.585   4.441 -18.623  1.00  0.92           O
ATOM   2357  CB  SER A 151      20.672   6.943 -18.750  1.00  0.92           C
ATOM   2358  OG  SER A 151      21.411   6.625 -17.583  1.00  0.92           O
ATOM      0  H   SER A 151      18.801   5.718 -20.678  1.00  0.92           H   new
ATOM      0  HA  SER A 151      21.266   5.348 -19.914  1.00  0.92           H   new
ATOM      0  HB2 SER A 151      21.156   7.595 -19.280  1.00  0.92           H   new
ATOM      0  HB3 SER A 151      19.826   7.349 -18.505  1.00  0.92           H   new
ATOM      0  HG  SER A 151      21.544   7.324 -17.136  1.00  0.92           H   new
ATOM   2364  N   SER A 152      20.656   3.936 -17.896  1.00  0.88           N
ATOM   2365  CA  SER A 152      20.177   3.001 -16.873  1.00  0.88           C
ATOM   2366  C   SER A 152      19.422   3.738 -15.746  1.00  0.88           C
ATOM   2367  O   SER A 152      18.631   3.139 -15.007  1.00  0.88           O
ATOM   2368  CB  SER A 152      21.341   2.224 -16.294  1.00  0.88           C
ATOM   2369  OG  SER A 152      22.198   3.067 -15.572  1.00  0.88           O
ATOM      0  H   SER A 152      21.512   3.991 -17.957  1.00  0.88           H   new
ATOM      0  HA  SER A 152      19.558   2.386 -17.297  1.00  0.88           H   new
ATOM      0  HB2 SER A 152      21.009   1.521 -15.714  1.00  0.88           H   new
ATOM      0  HB3 SER A 152      21.834   1.792 -17.009  1.00  0.88           H   new
ATOM      0  HG  SER A 152      22.835   2.618 -15.259  1.00  0.88           H   new
ATOM   2375  N   SER A 153      19.665   5.047 -15.619  1.00  0.83           N
ATOM   2376  CA  SER A 153      18.994   5.847 -14.606  1.00  0.83           C
ATOM   2377  C   SER A 153      17.735   6.526 -15.108  1.00  0.83           C
ATOM   2378  O   SER A 153      17.796   7.463 -15.911  1.00  0.83           O
ATOM   2379  CB  SER A 153      19.928   6.902 -14.072  1.00  0.83           C
ATOM   2380  OG  SER A 153      19.231   7.822 -13.257  1.00  0.83           O
ATOM      0  H   SER A 153      20.216   5.485 -16.113  1.00  0.83           H   new
ATOM      0  HA  SER A 153      18.734   5.226 -13.907  1.00  0.83           H   new
ATOM      0  HB2 SER A 153      20.638   6.483 -13.560  1.00  0.83           H   new
ATOM      0  HB3 SER A 153      20.349   7.371 -14.810  1.00  0.83           H   new
ATOM      0  HG  SER A 153      19.781   8.317 -12.859  1.00  0.83           H   new
ATOM   2386  N   ALA A 154      16.587   6.081 -14.594  1.00  0.79           N
ATOM   2387  CA  ALA A 154      15.313   6.644 -15.023  1.00  0.79           C
ATOM   2388  C   ALA A 154      15.263   8.125 -14.711  1.00  0.79           C
ATOM   2389  O   ALA A 154      14.695   8.900 -15.474  1.00  0.79           O
ATOM   2390  CB  ALA A 154      14.156   5.944 -14.357  1.00  0.79           C
ATOM      0  H   ALA A 154      16.527   5.460 -14.002  1.00  0.79           H   new
ATOM      0  HA  ALA A 154      15.238   6.515 -15.981  1.00  0.79           H   new
ATOM      0  HB1 ALA A 154      13.322   6.337 -14.659  1.00  0.79           H   new
ATOM      0  HB2 ALA A 154      14.171   5.002 -14.588  1.00  0.79           H   new
ATOM      0  HB3 ALA A 154      14.229   6.042 -13.395  1.00  0.79           H   new
ATOM   2396  N   GLU A 155      15.858   8.523 -13.581  1.00  0.75           N
ATOM   2397  CA  GLU A 155      15.882   9.930 -13.212  1.00  0.75           C
ATOM   2398  C   GLU A 155      16.619  10.745 -14.263  1.00  0.75           C
ATOM   2399  O   GLU A 155      16.154  11.806 -14.687  1.00  0.75           O
ATOM   2400  CB  GLU A 155      16.532  10.153 -11.847  1.00  0.75           C
ATOM   2401  CG  GLU A 155      16.570  11.619 -11.498  1.00  0.75           C
ATOM   2402  CD  GLU A 155      17.112  11.992 -10.154  1.00  0.75           C
ATOM   2403  OE1 GLU A 155      17.468  11.127  -9.387  1.00  0.75           O
ATOM   2404  OE2 GLU A 155      17.186  13.187  -9.909  1.00  0.75           O1-
ATOM      0  H   GLU A 155      16.248   7.996 -13.024  1.00  0.75           H   new
ATOM      0  HA  GLU A 155      14.959  10.225 -13.159  1.00  0.75           H   new
ATOM      0  HB2 GLU A 155      16.038   9.668 -11.167  1.00  0.75           H   new
ATOM      0  HB3 GLU A 155      17.434   9.795 -11.852  1.00  0.75           H   new
ATOM      0  HG2 GLU A 155      17.099  12.074 -12.172  1.00  0.75           H   new
ATOM      0  HG3 GLU A 155      15.667  11.967 -11.564  1.00  0.75           H   new
ATOM   2411  N   VAL A 156      17.768  10.258 -14.724  1.00  0.71           N
ATOM   2412  CA  VAL A 156      18.461  11.037 -15.740  1.00  0.71           C
ATOM   2413  C   VAL A 156      17.610  11.154 -16.992  1.00  0.71           C
ATOM   2414  O   VAL A 156      17.486  12.245 -17.565  1.00  0.71           O
ATOM   2415  CB  VAL A 156      19.819  10.435 -16.085  1.00  0.71           C
ATOM   2416  CG1 VAL A 156      20.402  11.137 -17.288  1.00  0.71           C
ATOM   2417  CG2 VAL A 156      20.734  10.577 -14.890  1.00  0.71           C
ATOM      0  H   VAL A 156      18.144   9.524 -14.480  1.00  0.71           H   new
ATOM      0  HA  VAL A 156      18.613  11.922 -15.374  1.00  0.71           H   new
ATOM      0  HB  VAL A 156      19.720   9.495 -16.302  1.00  0.71           H   new
ATOM      0 HG11 VAL A 156      21.265  10.750 -17.502  1.00  0.71           H   new
ATOM      0 HG12 VAL A 156      19.804  11.033 -18.045  1.00  0.71           H   new
ATOM      0 HG13 VAL A 156      20.511  12.080 -17.091  1.00  0.71           H   new
ATOM      0 HG21 VAL A 156      21.601  10.197 -15.099  1.00  0.71           H   new
ATOM      0 HG22 VAL A 156      20.838  11.516 -14.671  1.00  0.71           H   new
ATOM      0 HG23 VAL A 156      20.351  10.109 -14.131  1.00  0.71           H   new
ATOM   2427  N   GLU A 157      17.000  10.046 -17.418  1.00  0.68           N
ATOM   2428  CA  GLU A 157      16.155  10.125 -18.597  1.00  0.68           C
ATOM   2429  C   GLU A 157      14.952  11.059 -18.365  1.00  0.68           C
ATOM   2430  O   GLU A 157      14.562  11.794 -19.277  1.00  0.68           O
ATOM   2431  CB  GLU A 157      15.687   8.744 -19.061  1.00  0.68           C
ATOM   2432  CG  GLU A 157      16.756   7.827 -19.698  1.00  0.68           C
ATOM   2433  CD  GLU A 157      16.154   6.537 -20.297  1.00  0.68           C
ATOM   2434  OE1 GLU A 157      14.985   6.357 -20.177  1.00  0.68           O
ATOM   2435  OE2 GLU A 157      16.874   5.732 -20.844  1.00  0.68           O1-
ATOM      0  H   GLU A 157      17.061   9.270 -17.052  1.00  0.68           H   new
ATOM      0  HA  GLU A 157      16.699  10.502 -19.306  1.00  0.68           H   new
ATOM      0  HB2 GLU A 157      15.306   8.281 -18.298  1.00  0.68           H   new
ATOM      0  HB3 GLU A 157      14.971   8.867 -19.704  1.00  0.68           H   new
ATOM      0  HG2 GLU A 157      17.222   8.315 -20.394  1.00  0.68           H   new
ATOM      0  HG3 GLU A 157      17.415   7.591 -19.027  1.00  0.68           H   new
ATOM   2442  N   GLU A 158      14.386  11.078 -17.142  1.00  0.65           N
ATOM   2443  CA  GLU A 158      13.252  11.956 -16.833  1.00  0.65           C
ATOM   2444  C   GLU A 158      13.643  13.404 -17.085  1.00  0.65           C
ATOM   2445  O   GLU A 158      12.905  14.145 -17.741  1.00  0.65           O
ATOM   2446  CB  GLU A 158      12.814  11.814 -15.351  1.00  0.65           C
ATOM   2447  CG  GLU A 158      11.539  12.641 -14.907  1.00  0.65           C
ATOM   2448  CD  GLU A 158      11.125  12.476 -13.422  1.00  0.65           C
ATOM   2449  OE1 GLU A 158      11.987  12.384 -12.592  1.00  0.65           O
ATOM   2450  OE2 GLU A 158       9.921  12.460 -13.133  1.00  0.65           O1-
ATOM      0  H   GLU A 158      14.647  10.590 -16.484  1.00  0.65           H   new
ATOM      0  HA  GLU A 158      12.513  11.697 -17.405  1.00  0.65           H   new
ATOM      0  HB2 GLU A 158      12.644  10.876 -15.174  1.00  0.65           H   new
ATOM      0  HB3 GLU A 158      13.558  12.079 -14.788  1.00  0.65           H   new
ATOM      0  HG2 GLU A 158      11.706  13.581 -15.078  1.00  0.65           H   new
ATOM      0  HG3 GLU A 158      10.791  12.379 -15.467  1.00  0.65           H   new
ATOM   2457  N   HIS A 159      14.831  13.790 -16.607  1.00  0.64           N
ATOM   2458  CA  HIS A 159      15.291  15.164 -16.749  1.00  0.64           C
ATOM   2459  C   HIS A 159      15.596  15.502 -18.204  1.00  0.64           C
ATOM   2460  O   HIS A 159      15.246  16.588 -18.685  1.00  0.64           O
ATOM   2461  CB  HIS A 159      16.568  15.404 -15.925  1.00  0.64           C
ATOM   2462  CG  HIS A 159      16.392  15.370 -14.426  1.00  0.64           C
ATOM   2463  CD2 HIS A 159      16.956  14.569 -13.502  1.00  0.64           C
ATOM   2464  ND1 HIS A 159      15.581  16.252 -13.732  1.00  0.64           N
ATOM   2465  CE1 HIS A 159      15.649  15.967 -12.429  1.00  0.64           C
ATOM   2466  NE2 HIS A 159      16.476  14.949 -12.269  1.00  0.64           N
ATOM      0  H   HIS A 159      15.380  13.269 -16.199  1.00  0.64           H   new
ATOM      0  HA  HIS A 159      14.574  15.732 -16.426  1.00  0.64           H   new
ATOM      0  HB2 HIS A 159      17.224  14.734 -16.173  1.00  0.64           H   new
ATOM      0  HB3 HIS A 159      16.936  16.267 -16.172  1.00  0.64           H   new
ATOM      0  HD2 HIS A 159      17.561  13.882 -13.667  1.00  0.64           H   new
ATOM      0  HE1 HIS A 159      15.192  16.409 -11.750  1.00  0.64           H   new
ATOM      0  HE2 HIS A 159      16.681  14.584 -11.518  1.00  0.64           H   new
ATOM   2474  N   ARG A 160      16.225  14.570 -18.932  1.00  0.63           N
ATOM   2475  CA  ARG A 160      16.553  14.843 -20.327  1.00  0.63           C
ATOM   2476  C   ARG A 160      15.284  15.034 -21.147  1.00  0.63           C
ATOM   2477  O   ARG A 160      15.183  15.986 -21.927  1.00  0.63           O
ATOM   2478  CB  ARG A 160      17.372  13.700 -20.917  1.00  0.63           C
ATOM   2479  CG  ARG A 160      18.805  13.587 -20.408  1.00  0.63           C
ATOM   2480  CD  ARG A 160      19.489  12.365 -20.947  1.00  0.63           C
ATOM   2481  NE  ARG A 160      20.872  12.279 -20.495  1.00  0.63           N
ATOM   2482  CZ  ARG A 160      21.674  11.204 -20.646  1.00  0.63           C
ATOM   2483  NH1 ARG A 160      21.237  10.113 -21.233  1.00  0.63           N1+
ATOM   2484  NH2 ARG A 160      22.917  11.247 -20.195  1.00  0.63           N
ATOM      0  H   ARG A 160      16.463  13.796 -18.643  1.00  0.63           H   new
ATOM      0  HA  ARG A 160      17.077  15.659 -20.358  1.00  0.63           H   new
ATOM      0  HB2 ARG A 160      16.913  12.866 -20.732  1.00  0.63           H   new
ATOM      0  HB3 ARG A 160      17.395  13.804 -21.881  1.00  0.63           H   new
ATOM      0  HG2 ARG A 160      19.304  14.378 -20.666  1.00  0.63           H   new
ATOM      0  HG3 ARG A 160      18.803  13.556 -19.438  1.00  0.63           H   new
ATOM      0  HD2 ARG A 160      19.006  11.572 -20.665  1.00  0.63           H   new
ATOM      0  HD3 ARG A 160      19.465  12.382 -21.917  1.00  0.63           H   new
ATOM      0  HE  ARG A 160      21.203  12.968 -20.101  1.00  0.63           H   new
ATOM      0 HH11 ARG A 160      20.430  10.077 -21.527  1.00  0.63           H   new
ATOM      0 HH12 ARG A 160      21.758   9.435 -21.323  1.00  0.63           H   new
ATOM      0 HH21 ARG A 160      23.210  11.957 -19.808  1.00  0.63           H   new
ATOM      0 HH22 ARG A 160      23.432  10.565 -20.289  1.00  0.63           H   new
ATOM   2498  N   THR A 161      14.290  14.173 -20.919  1.00  0.63           N
ATOM   2499  CA  THR A 161      13.025  14.267 -21.623  1.00  0.63           C
ATOM   2500  C   THR A 161      12.267  15.530 -21.325  1.00  0.63           C
ATOM   2501  O   THR A 161      11.761  16.168 -22.247  1.00  0.63           O
ATOM   2502  CB  THR A 161      12.124  13.089 -21.310  1.00  0.63           C
ATOM   2503  CG2 THR A 161      10.791  13.278 -21.875  1.00  0.63           C
ATOM   2504  OG1 THR A 161      12.693  11.890 -21.800  1.00  0.63           O
ATOM      0  H   THR A 161      14.336  13.525 -20.355  1.00  0.63           H   new
ATOM      0  HA  THR A 161      13.265  14.269 -22.563  1.00  0.63           H   new
ATOM      0  HB  THR A 161      12.038  13.028 -20.346  1.00  0.63           H   new
ATOM      0  HG1 THR A 161      12.347  11.234 -21.406  1.00  0.63           H   new
ATOM      0 HG21 THR A 161      10.237  12.512 -21.660  1.00  0.63           H   new
ATOM      0 HG22 THR A 161      10.392  14.080 -21.502  1.00  0.63           H   new
ATOM      0 HG23 THR A 161      10.858  13.369 -22.838  1.00  0.63           H   new
ATOM   2512  N   VAL A 162      12.171  15.915 -20.058  1.00  0.63           N
ATOM   2513  CA  VAL A 162      11.419  17.116 -19.776  1.00  0.63           C
ATOM   2514  C   VAL A 162      12.096  18.313 -20.414  1.00  0.63           C
ATOM   2515  O   VAL A 162      11.421  19.147 -21.013  1.00  0.63           O
ATOM   2516  CB  VAL A 162      11.217  17.326 -18.283  1.00  0.63           C
ATOM   2517  CG1 VAL A 162      10.587  18.699 -18.049  1.00  0.63           C
ATOM   2518  CG2 VAL A 162      10.318  16.229 -17.774  1.00  0.63           C
ATOM      0  H   VAL A 162      12.517  15.514 -19.380  1.00  0.63           H   new
ATOM      0  HA  VAL A 162      10.535  17.014 -20.163  1.00  0.63           H   new
ATOM      0  HB  VAL A 162      12.063  17.295 -17.809  1.00  0.63           H   new
ATOM      0 HG11 VAL A 162      10.456  18.837 -17.098  1.00  0.63           H   new
ATOM      0 HG12 VAL A 162      11.174  19.388 -18.398  1.00  0.63           H   new
ATOM      0 HG13 VAL A 162       9.731  18.744 -18.503  1.00  0.63           H   new
ATOM      0 HG21 VAL A 162      10.175  16.343 -16.821  1.00  0.63           H   new
ATOM      0 HG22 VAL A 162       9.466  16.269 -18.235  1.00  0.63           H   new
ATOM      0 HG23 VAL A 162      10.734  15.368 -17.937  1.00  0.63           H   new
ATOM   2528  N   ARG A 163      13.427  18.398 -20.315  1.00  0.64           N
ATOM   2529  CA  ARG A 163      14.148  19.508 -20.929  1.00  0.64           C
ATOM   2530  C   ARG A 163      13.802  19.591 -22.428  1.00  0.64           C
ATOM   2531  O   ARG A 163      13.539  20.678 -22.956  1.00  0.64           O
ATOM   2532  CB  ARG A 163      15.649  19.337 -20.710  1.00  0.64           C
ATOM   2533  CG  ARG A 163      16.520  20.468 -21.204  1.00  0.64           C
ATOM   2534  CD  ARG A 163      17.982  20.179 -20.989  1.00  0.64           C
ATOM   2535  NE  ARG A 163      18.436  19.012 -21.736  1.00  0.64           N
ATOM   2536  CZ  ARG A 163      19.634  18.414 -21.576  1.00  0.64           C
ATOM   2537  NH1 ARG A 163      20.489  18.888 -20.697  1.00  0.64           N1+
ATOM   2538  NH2 ARG A 163      19.958  17.351 -22.299  1.00  0.64           N
ATOM      0  H   ARG A 163      13.922  17.829 -19.901  1.00  0.64           H   new
ATOM      0  HA  ARG A 163      13.879  20.342 -20.513  1.00  0.64           H   new
ATOM      0  HB2 ARG A 163      15.809  19.220 -19.760  1.00  0.64           H   new
ATOM      0  HB3 ARG A 163      15.931  18.519 -21.148  1.00  0.64           H   new
ATOM      0  HG2 ARG A 163      16.354  20.616 -22.148  1.00  0.64           H   new
ATOM      0  HG3 ARG A 163      16.280  21.287 -20.742  1.00  0.64           H   new
ATOM      0  HD2 ARG A 163      18.504  20.952 -21.254  1.00  0.64           H   new
ATOM      0  HD3 ARG A 163      18.145  20.038 -20.043  1.00  0.64           H   new
ATOM      0  HE  ARG A 163      17.900  18.681 -22.322  1.00  0.64           H   new
ATOM      0 HH11 ARG A 163      20.284  19.578 -20.226  1.00  0.64           H   new
ATOM      0 HH12 ARG A 163      21.254  18.508 -20.593  1.00  0.64           H   new
ATOM      0 HH21 ARG A 163      19.402  17.038 -22.876  1.00  0.64           H   new
ATOM      0 HH22 ARG A 163      20.724  16.975 -22.191  1.00  0.64           H   new
ATOM   2552  N   VAL A 164      13.762  18.437 -23.107  1.00  0.65           N
ATOM   2553  CA  VAL A 164      13.381  18.376 -24.518  1.00  0.65           C
ATOM   2554  C   VAL A 164      11.942  18.797 -24.743  1.00  0.65           C
ATOM   2555  O   VAL A 164      11.648  19.559 -25.663  1.00  0.65           O
ATOM   2556  CB  VAL A 164      13.601  16.969 -25.066  1.00  0.65           C
ATOM   2557  CG1 VAL A 164      13.009  16.829 -26.462  1.00  0.65           C
ATOM   2558  CG2 VAL A 164      15.057  16.731 -25.121  1.00  0.65           C
ATOM      0  H   VAL A 164      13.955  17.673 -22.761  1.00  0.65           H   new
ATOM      0  HA  VAL A 164      13.948  19.003 -24.994  1.00  0.65           H   new
ATOM      0  HB  VAL A 164      13.163  16.322 -24.491  1.00  0.65           H   new
ATOM      0 HG11 VAL A 164      13.161  15.929 -26.789  1.00  0.65           H   new
ATOM      0 HG12 VAL A 164      12.056  17.004 -26.428  1.00  0.65           H   new
ATOM      0 HG13 VAL A 164      13.433  17.465 -27.059  1.00  0.65           H   new
ATOM      0 HG21 VAL A 164      15.227  15.841 -25.467  1.00  0.65           H   new
ATOM      0 HG22 VAL A 164      15.471  17.388 -25.703  1.00  0.65           H   new
ATOM      0 HG23 VAL A 164      15.432  16.808 -24.230  1.00  0.65           H   new
ATOM   2568  N   LEU A 165      11.028  18.331 -23.907  1.00  0.66           N
ATOM   2569  CA  LEU A 165       9.645  18.722 -24.088  1.00  0.66           C
ATOM   2570  C   LEU A 165       9.500  20.243 -23.929  1.00  0.66           C
ATOM   2571  O   LEU A 165       8.760  20.868 -24.692  1.00  0.66           O
ATOM   2572  CB  LEU A 165       8.752  17.962 -23.094  1.00  0.66           C
ATOM   2573  CG  LEU A 165       8.586  16.418 -23.350  1.00  0.66           C
ATOM   2574  CD1 LEU A 165       7.828  15.761 -22.166  1.00  0.66           C
ATOM   2575  CD2 LEU A 165       7.831  16.206 -24.665  1.00  0.66           C
ATOM      0  H   LEU A 165      11.182  17.802 -23.247  1.00  0.66           H   new
ATOM      0  HA  LEU A 165       9.358  18.490 -24.985  1.00  0.66           H   new
ATOM      0  HB2 LEU A 165       9.114  18.086 -22.203  1.00  0.66           H   new
ATOM      0  HB3 LEU A 165       7.872  18.369 -23.102  1.00  0.66           H   new
ATOM      0  HG  LEU A 165       9.459  16.000 -23.417  1.00  0.66           H   new
ATOM      0 HD11 LEU A 165       7.730  14.810 -22.332  1.00  0.66           H   new
ATOM      0 HD12 LEU A 165       8.329  15.896 -21.346  1.00  0.66           H   new
ATOM      0 HD13 LEU A 165       6.951  16.166 -22.079  1.00  0.66           H   new
ATOM      0 HD21 LEU A 165       7.726  15.256 -24.828  1.00  0.66           H   new
ATOM      0 HD22 LEU A 165       6.957  16.623 -24.607  1.00  0.66           H   new
ATOM      0 HD23 LEU A 165       8.332  16.605 -25.394  1.00  0.66           H   new
ATOM   2587  N   GLU A 166      10.231  20.845 -22.971  1.00  0.67           N
ATOM   2588  CA  GLU A 166      10.188  22.300 -22.778  1.00  0.67           C
ATOM   2589  C   GLU A 166      10.779  23.031 -23.999  1.00  0.67           C
ATOM   2590  O   GLU A 166      10.218  24.026 -24.476  1.00  0.67           O
ATOM   2591  CB  GLU A 166      10.944  22.705 -21.494  1.00  0.67           C
ATOM   2592  CG  GLU A 166      10.268  22.284 -20.164  1.00  0.67           C
ATOM   2593  CD  GLU A 166      11.091  22.638 -18.925  1.00  0.67           C
ATOM   2594  OE1 GLU A 166      12.198  23.102 -19.072  1.00  0.67           O
ATOM   2595  OE2 GLU A 166      10.600  22.441 -17.833  1.00  0.67           O1-
ATOM      0  H   GLU A 166      10.753  20.428 -22.429  1.00  0.67           H   new
ATOM      0  HA  GLU A 166       9.259  22.562 -22.683  1.00  0.67           H   new
ATOM      0  HB2 GLU A 166      11.833  22.318 -21.524  1.00  0.67           H   new
ATOM      0  HB3 GLU A 166      11.055  23.669 -21.492  1.00  0.67           H   new
ATOM      0  HG2 GLU A 166       9.400  22.712 -20.101  1.00  0.67           H   new
ATOM      0  HG3 GLU A 166      10.112  21.327 -20.177  1.00  0.67           H   new
ATOM   2602  N   MET A 167      11.874  22.492 -24.555  1.00  0.68           N
ATOM   2603  CA  MET A 167      12.497  23.064 -25.749  1.00  0.68           C
ATOM   2604  C   MET A 167      11.484  23.138 -26.865  1.00  0.68           C
ATOM   2605  O   MET A 167      11.317  24.173 -27.507  1.00  0.68           O
ATOM   2606  CB  MET A 167      13.671  22.193 -26.197  1.00  0.68           C
ATOM   2607  CG  MET A 167      14.348  22.589 -27.501  1.00  0.68           C
ATOM   2608  SD  MET A 167      15.583  21.364 -27.992  1.00  0.68           S
ATOM   2609  CE  MET A 167      14.544  19.986 -28.327  1.00  0.68           C
ATOM      0  H   MET A 167      12.270  21.792 -24.251  1.00  0.68           H   new
ATOM      0  HA  MET A 167      12.819  23.954 -25.537  1.00  0.68           H   new
ATOM      0  HB2 MET A 167      14.339  22.198 -25.494  1.00  0.68           H   new
ATOM      0  HB3 MET A 167      13.356  21.279 -26.283  1.00  0.68           H   new
ATOM      0  HG2 MET A 167      13.682  22.679 -28.200  1.00  0.68           H   new
ATOM      0  HG3 MET A 167      14.771  23.456 -27.399  1.00  0.68           H   new
ATOM      0  HE1 MET A 167      15.086  19.233 -28.609  1.00  0.68           H   new
ATOM      0  HE2 MET A 167      14.053  19.748 -27.525  1.00  0.68           H   new
ATOM      0  HE3 MET A 167      13.918  20.216 -29.032  1.00  0.68           H   new
ATOM   2619  N   VAL A 168      10.801  22.025 -27.072  1.00  0.69           N
ATOM   2620  CA  VAL A 168       9.773  21.887 -28.077  1.00  0.69           C
ATOM   2621  C   VAL A 168       8.539  22.747 -27.820  1.00  0.69           C
ATOM   2622  O   VAL A 168       8.006  23.334 -28.761  1.00  0.69           O
ATOM   2623  CB  VAL A 168       9.395  20.428 -28.229  1.00  0.69           C
ATOM   2624  CG1 VAL A 168       8.210  20.329 -29.088  1.00  0.69           C
ATOM   2625  CG2 VAL A 168      10.613  19.667 -28.829  1.00  0.69           C
ATOM      0  H   VAL A 168      10.929  21.308 -26.615  1.00  0.69           H   new
ATOM      0  HA  VAL A 168      10.150  22.218 -28.908  1.00  0.69           H   new
ATOM      0  HB  VAL A 168       9.175  20.028 -27.373  1.00  0.69           H   new
ATOM      0 HG11 VAL A 168       7.961  19.397 -29.190  1.00  0.69           H   new
ATOM      0 HG12 VAL A 168       7.475  20.817 -28.684  1.00  0.69           H   new
ATOM      0 HG13 VAL A 168       8.409  20.708 -29.959  1.00  0.69           H   new
ATOM      0 HG21 VAL A 168      10.389  18.729 -28.934  1.00  0.69           H   new
ATOM      0 HG22 VAL A 168      10.836  20.044 -29.694  1.00  0.69           H   new
ATOM      0 HG23 VAL A 168      11.374  19.753 -28.233  1.00  0.69           H   new
ATOM   2635  N   GLU A 169       8.084  22.861 -26.568  1.00  0.69           N
ATOM   2636  CA  GLU A 169       6.917  23.698 -26.285  1.00  0.69           C
ATOM   2637  C   GLU A 169       7.070  25.087 -26.920  1.00  0.69           C
ATOM   2638  O   GLU A 169       6.134  25.595 -27.549  1.00  0.69           O
ATOM   2639  CB  GLU A 169       6.688  23.850 -24.777  1.00  0.69           C
ATOM   2640  CG  GLU A 169       5.461  24.685 -24.441  1.00  0.69           C
ATOM   2641  CD  GLU A 169       5.162  24.874 -22.965  1.00  0.69           C
ATOM   2642  OE1 GLU A 169       5.653  24.116 -22.142  1.00  0.69           O
ATOM   2643  OE2 GLU A 169       4.437  25.806 -22.659  1.00  0.69           O1-
ATOM      0  H   GLU A 169       8.429  22.471 -25.884  1.00  0.69           H   new
ATOM      0  HA  GLU A 169       6.147  23.253 -26.673  1.00  0.69           H   new
ATOM      0  HB2 GLU A 169       6.593  22.970 -24.379  1.00  0.69           H   new
ATOM      0  HB3 GLU A 169       7.471  24.259 -24.376  1.00  0.69           H   new
ATOM      0  HG2 GLU A 169       5.568  25.560 -24.845  1.00  0.69           H   new
ATOM      0  HG3 GLU A 169       4.688  24.273 -24.858  1.00  0.69           H   new
ATOM   2650  N   ASP A 170       8.260  25.695 -26.826  1.00  0.69           N
ATOM   2651  CA  ASP A 170       8.424  27.015 -27.458  1.00  0.69           C
ATOM   2652  C   ASP A 170       8.153  26.998 -28.972  1.00  0.69           C
ATOM   2653  O   ASP A 170       7.754  28.014 -29.540  1.00  0.69           O
ATOM   2654  CB  ASP A 170       9.806  27.627 -27.214  1.00  0.69           C
ATOM   2655  CG  ASP A 170      10.017  28.215 -25.790  1.00  0.69           C
ATOM   2656  OD1 ASP A 170       9.055  28.369 -25.068  1.00  0.69           O
ATOM   2657  OD2 ASP A 170      11.139  28.556 -25.469  1.00  0.69           O1-
ATOM      0  H   ASP A 170       8.952  25.382 -26.423  1.00  0.69           H   new
ATOM      0  HA  ASP A 170       7.754  27.568 -27.027  1.00  0.69           H   new
ATOM      0  HB2 ASP A 170      10.479  26.947 -27.372  1.00  0.69           H   new
ATOM      0  HB3 ASP A 170       9.954  28.330 -27.866  1.00  0.69           H   new
ATOM   2662  N   TRP A 171       8.387  25.865 -29.639  1.00  0.69           N
ATOM   2663  CA  TRP A 171       8.128  25.759 -31.069  1.00  0.69           C
ATOM   2664  C   TRP A 171       6.657  25.474 -31.316  1.00  0.69           C
ATOM   2665  O   TRP A 171       6.067  25.945 -32.287  1.00  0.69           O
ATOM   2666  CB  TRP A 171       8.896  24.607 -31.675  1.00  0.69           C
ATOM   2667  CG  TRP A 171      10.331  24.783 -31.746  1.00  0.69           C
ATOM   2668  CD1 TRP A 171      11.184  24.742 -30.717  1.00  0.69           C
ATOM   2669  CD2 TRP A 171      11.123  24.982 -32.920  1.00  0.69           C
ATOM   2670  CE2 TRP A 171      12.441  25.073 -32.505  1.00  0.69           C
ATOM   2671  CE3 TRP A 171      10.825  25.087 -34.266  1.00  0.69           C
ATOM   2672  NE1 TRP A 171      12.461  24.928 -31.155  1.00  0.69           N
ATOM   2673  CZ2 TRP A 171      13.468  25.272 -33.384  1.00  0.69           C
ATOM   2674  CZ3 TRP A 171      11.850  25.284 -35.148  1.00  0.69           C
ATOM   2675  CH2 TRP A 171      13.146  25.380 -34.720  1.00  0.69           C
ATOM      0  H   TRP A 171       8.696  25.148 -29.278  1.00  0.69           H   new
ATOM      0  HA  TRP A 171       8.399  26.600 -31.469  1.00  0.69           H   new
ATOM      0  HB2 TRP A 171       8.709  23.807 -31.159  1.00  0.69           H   new
ATOM      0  HB3 TRP A 171       8.560  24.451 -32.572  1.00  0.69           H   new
ATOM      0  HD1 TRP A 171      10.941  24.606 -29.830  1.00  0.69           H   new
ATOM      0  HE1 TRP A 171      13.163  24.950 -30.659  1.00  0.69           H   new
ATOM      0  HE3 TRP A 171       9.946  25.025 -34.565  1.00  0.69           H   new
ATOM      0  HZ2 TRP A 171      14.349  25.332 -33.093  1.00  0.69           H   new
ATOM      0  HZ3 TRP A 171      11.663  25.354 -36.056  1.00  0.69           H   new
ATOM      0  HH2 TRP A 171      13.823  25.521 -35.342  1.00  0.69           H   new
ATOM   2686  N   LEU A 172       6.039  24.724 -30.410  1.00  0.68           N
ATOM   2687  CA  LEU A 172       4.643  24.337 -30.582  1.00  0.68           C
ATOM   2688  C   LEU A 172       3.753  25.575 -30.507  1.00  0.68           C
ATOM   2689  O   LEU A 172       2.749  25.687 -31.217  1.00  0.68           O
ATOM   2690  CB  LEU A 172       4.244  23.292 -29.552  1.00  0.68           C
ATOM   2691  CG  LEU A 172       4.940  21.970 -29.694  1.00  0.68           C
ATOM   2692  CD1 LEU A 172       4.568  21.080 -28.560  1.00  0.68           C
ATOM   2693  CD2 LEU A 172       4.574  21.331 -30.977  1.00  0.68           C
ATOM      0  H   LEU A 172       6.408  24.430 -29.691  1.00  0.68           H   new
ATOM      0  HA  LEU A 172       4.527  23.934 -31.457  1.00  0.68           H   new
ATOM      0  HB2 LEU A 172       4.424  23.644 -28.666  1.00  0.68           H   new
ATOM      0  HB3 LEU A 172       3.287  23.147 -29.611  1.00  0.68           H   new
ATOM      0  HG  LEU A 172       5.899  22.118 -29.683  1.00  0.68           H   new
ATOM      0 HD11 LEU A 172       5.020  20.227 -28.656  1.00  0.68           H   new
ATOM      0 HD12 LEU A 172       4.833  21.494 -27.723  1.00  0.68           H   new
ATOM      0 HD13 LEU A 172       3.608  20.939 -28.561  1.00  0.68           H   new
ATOM      0 HD21 LEU A 172       5.030  20.479 -31.056  1.00  0.68           H   new
ATOM      0 HD22 LEU A 172       3.615  21.188 -31.006  1.00  0.68           H   new
ATOM      0 HD23 LEU A 172       4.837  21.907 -31.712  1.00  0.68           H   new
ATOM   2705  N   HIS A 173       4.205  26.581 -29.759  1.00  0.68           N
ATOM   2706  CA  HIS A 173       3.457  27.827 -29.641  1.00  0.68           C
ATOM   2707  C   HIS A 173       3.599  28.701 -30.891  1.00  0.68           C
ATOM   2708  O   HIS A 173       3.000  29.776 -30.966  1.00  0.68           O
ATOM   2709  CB  HIS A 173       3.926  28.668 -28.442  1.00  0.68           C
ATOM   2710  CG  HIS A 173       3.544  28.171 -27.078  1.00  0.68           C
ATOM   2711  CD2 HIS A 173       4.300  27.731 -26.058  1.00  0.68           C
ATOM   2712  ND1 HIS A 173       2.231  28.132 -26.632  1.00  0.68           N
ATOM   2713  CE1 HIS A 173       2.211  27.675 -25.383  1.00  0.68           C
ATOM   2714  NE2 HIS A 173       3.453  27.416 -25.017  1.00  0.68           N
ATOM      0  H   HIS A 173       4.941  26.560 -29.314  1.00  0.68           H   new
ATOM      0  HA  HIS A 173       2.532  27.560 -29.522  1.00  0.68           H   new
ATOM      0  HB2 HIS A 173       4.893  28.736 -28.480  1.00  0.68           H   new
ATOM      0  HB3 HIS A 173       3.575  29.566 -28.546  1.00  0.68           H   new
ATOM      0  HD2 HIS A 173       5.227  27.653 -26.055  1.00  0.68           H   new
ATOM      0  HE1 HIS A 173       1.453  27.558 -24.858  1.00  0.68           H   new
ATOM      0  HE2 HIS A 173       3.694  27.102 -24.254  1.00  0.68           H   new
ATOM   2722  N   ARG A 174       4.365  28.244 -31.889  1.00  0.67           N
ATOM   2723  CA  ARG A 174       4.492  28.983 -33.129  1.00  0.67           C
ATOM   2724  C   ARG A 174       3.473  28.468 -34.152  1.00  0.67           C
ATOM   2725  O   ARG A 174       3.355  29.017 -35.249  1.00  0.67           O
ATOM   2726  CB  ARG A 174       5.903  28.890 -33.687  1.00  0.67           C
ATOM   2727  CG  ARG A 174       6.979  29.435 -32.765  1.00  0.67           C
ATOM   2728  CD  ARG A 174       6.802  30.892 -32.513  1.00  0.67           C
ATOM   2729  NE  ARG A 174       7.875  31.446 -31.698  1.00  0.67           N
ATOM   2730  CZ  ARG A 174       7.851  32.676 -31.131  1.00  0.67           C
ATOM   2731  NH1 ARG A 174       6.798  33.453 -31.286  1.00  0.67           N1+
ATOM   2732  NH2 ARG A 174       8.881  33.110 -30.421  1.00  0.67           N
ATOM      0  H   ARG A 174       4.813  27.511 -31.859  1.00  0.67           H   new
ATOM      0  HA  ARG A 174       4.311  29.918 -32.945  1.00  0.67           H   new
ATOM      0  HB2 ARG A 174       6.101  27.961 -33.883  1.00  0.67           H   new
ATOM      0  HB3 ARG A 174       5.939  29.372 -34.528  1.00  0.67           H   new
ATOM      0  HG2 ARG A 174       6.957  28.955 -31.922  1.00  0.67           H   new
ATOM      0  HG3 ARG A 174       7.852  29.278 -33.158  1.00  0.67           H   new
ATOM      0  HD2 ARG A 174       6.766  31.363 -33.360  1.00  0.67           H   new
ATOM      0  HD3 ARG A 174       5.952  31.041 -32.070  1.00  0.67           H   new
ATOM      0  HE  ARG A 174       8.572  30.959 -31.568  1.00  0.67           H   new
ATOM      0 HH11 ARG A 174       6.126  33.179 -31.747  1.00  0.67           H   new
ATOM      0 HH12 ARG A 174       6.783  34.234 -30.926  1.00  0.67           H   new
ATOM      0 HH21 ARG A 174       9.573  32.610 -30.317  1.00  0.67           H   new
ATOM      0 HH22 ARG A 174       8.858  33.892 -30.064  1.00  0.67           H   new
ATOM   2746  N   GLY A 175       2.737  27.406 -33.792  1.00  0.67           N
ATOM   2747  CA  GLY A 175       1.673  26.880 -34.643  1.00  0.67           C
ATOM   2748  C   GLY A 175       2.009  25.868 -35.757  1.00  0.67           C
ATOM   2749  O   GLY A 175       1.580  26.083 -36.890  1.00  0.67           O
ATOM      0  H   GLY A 175       2.844  26.978 -33.054  1.00  0.67           H   new
ATOM      0  HA2 GLY A 175       1.018  26.463 -34.062  1.00  0.67           H   new
ATOM      0  HA3 GLY A 175       1.238  27.638 -35.063  1.00  0.67           H   new
ATOM   2753  N   PRO A 176       2.756  24.776 -35.512  1.00  0.66           N
ATOM   2754  CA  PRO A 176       3.010  23.743 -36.496  1.00  0.66           C
ATOM   2755  C   PRO A 176       1.695  23.020 -36.741  1.00  0.66           C
ATOM   2756  O   PRO A 176       0.822  22.998 -35.869  1.00  0.66           O
ATOM   2757  CB  PRO A 176       4.080  22.866 -35.837  1.00  0.66           C
ATOM   2758  CG  PRO A 176       3.874  23.078 -34.356  1.00  0.66           C
ATOM   2759  CD  PRO A 176       3.373  24.534 -34.216  1.00  0.66           C
ATOM      0  HA  PRO A 176       3.322  24.049 -37.362  1.00  0.66           H   new
ATOM      0  HB2 PRO A 176       3.972  21.933 -36.080  1.00  0.66           H   new
ATOM      0  HB3 PRO A 176       4.972  23.129 -36.112  1.00  0.66           H   new
ATOM      0  HG2 PRO A 176       3.227  22.450 -33.999  1.00  0.66           H   new
ATOM      0  HG3 PRO A 176       4.700  22.944 -33.865  1.00  0.66           H   new
ATOM      0  HD2 PRO A 176       2.738  24.630 -33.489  1.00  0.66           H   new
ATOM      0  HD3 PRO A 176       4.100  25.152 -34.040  1.00  0.66           H   new
ATOM   2767  N   LYS A 177       1.556  22.427 -37.917  1.00  0.65           N
ATOM   2768  CA  LYS A 177       0.370  21.675 -38.298  1.00  0.65           C
ATOM   2769  C   LYS A 177       0.470  20.238 -37.814  1.00  0.65           C
ATOM   2770  O   LYS A 177      -0.542  19.545 -37.649  1.00  0.65           O
ATOM   2771  CB  LYS A 177       0.264  21.676 -39.817  1.00  0.65           C
ATOM   2772  CG  LYS A 177       0.016  23.052 -40.428  1.00  0.65           C
ATOM   2773  CD  LYS A 177      -0.015  22.994 -41.955  1.00  0.65           C
ATOM   2774  CE  LYS A 177      -0.376  24.353 -42.557  1.00  0.65           C
ATOM   2775  NZ  LYS A 177       0.655  25.399 -42.249  1.00  0.65           N1+
ATOM      0  H   LYS A 177       2.160  22.450 -38.529  1.00  0.65           H   new
ATOM      0  HA  LYS A 177      -0.411  22.087 -37.896  1.00  0.65           H   new
ATOM      0  HB2 LYS A 177       1.083  21.312 -40.188  1.00  0.65           H   new
ATOM      0  HB3 LYS A 177      -0.456  21.082 -40.081  1.00  0.65           H   new
ATOM      0  HG2 LYS A 177      -0.826  23.405 -40.100  1.00  0.65           H   new
ATOM      0  HG3 LYS A 177       0.712  23.664 -40.141  1.00  0.65           H   new
ATOM      0  HD2 LYS A 177       0.851  22.711 -42.287  1.00  0.65           H   new
ATOM      0  HD3 LYS A 177      -0.660  22.329 -42.242  1.00  0.65           H   new
ATOM      0  HE2 LYS A 177      -0.468  24.265 -43.519  1.00  0.65           H   new
ATOM      0  HE3 LYS A 177      -1.237  24.639 -42.214  1.00  0.65           H   new
ATOM      0  HZ1 LYS A 177       0.441  26.158 -42.662  1.00  0.65           H   new
ATOM      0  HZ2 LYS A 177       0.684  25.538 -41.370  1.00  0.65           H   new
ATOM      0  HZ3 LYS A 177       1.452  25.122 -42.531  1.00  0.65           H   new
ATOM   2789  N   GLU A 178       1.714  19.822 -37.595  1.00  0.64           N
ATOM   2790  CA  GLU A 178       2.072  18.472 -37.192  1.00  0.64           C
ATOM   2791  C   GLU A 178       3.381  18.381 -36.411  1.00  0.64           C
ATOM   2792  O   GLU A 178       4.326  19.132 -36.660  1.00  0.64           O
ATOM   2793  CB  GLU A 178       2.158  17.584 -38.423  1.00  0.64           C
ATOM   2794  CG  GLU A 178       2.658  16.217 -38.170  1.00  0.64           C
ATOM   2795  CD  GLU A 178       2.643  15.418 -39.338  1.00  0.64           C
ATOM   2796  OE1 GLU A 178       1.587  15.089 -39.771  1.00  0.64           O
ATOM   2797  OE2 GLU A 178       3.687  15.103 -39.847  1.00  0.64           O1-
ATOM      0  H   GLU A 178       2.396  20.339 -37.681  1.00  0.64           H   new
ATOM      0  HA  GLU A 178       1.373  18.174 -36.589  1.00  0.64           H   new
ATOM      0  HB2 GLU A 178       1.277  17.523 -38.824  1.00  0.64           H   new
ATOM      0  HB3 GLU A 178       2.737  18.011 -39.074  1.00  0.64           H   new
ATOM      0  HG2 GLU A 178       3.563  16.264 -37.824  1.00  0.64           H   new
ATOM      0  HG3 GLU A 178       2.114  15.797 -37.486  1.00  0.64           H   new
ATOM   2804  N   PHE A 179       3.426  17.452 -35.471  1.00  0.63           N
ATOM   2805  CA  PHE A 179       4.655  17.197 -34.734  1.00  0.63           C
ATOM   2806  C   PHE A 179       4.843  15.762 -34.226  1.00  0.63           C
ATOM   2807  O   PHE A 179       3.890  14.991 -34.065  1.00  0.63           O
ATOM   2808  CB  PHE A 179       4.789  18.160 -33.545  1.00  0.63           C
ATOM   2809  CG  PHE A 179       3.632  18.112 -32.608  1.00  0.63           C
ATOM   2810  CD1 PHE A 179       3.567  17.190 -31.590  1.00  0.63           C
ATOM   2811  CD2 PHE A 179       2.614  19.051 -32.720  1.00  0.63           C
ATOM   2812  CE1 PHE A 179       2.513  17.165 -30.732  1.00  0.63           C
ATOM   2813  CE2 PHE A 179       1.555  19.042 -31.842  1.00  0.63           C
ATOM   2814  CZ  PHE A 179       1.503  18.085 -30.843  1.00  0.63           C
ATOM      0  H   PHE A 179       2.760  16.958 -35.243  1.00  0.63           H   new
ATOM      0  HA  PHE A 179       5.352  17.344 -35.392  1.00  0.63           H   new
ATOM      0  HB2 PHE A 179       5.600  17.949 -33.057  1.00  0.63           H   new
ATOM      0  HB3 PHE A 179       4.887  19.065 -33.880  1.00  0.63           H   new
ATOM      0  HD1 PHE A 179       4.255  16.573 -31.487  1.00  0.63           H   new
ATOM      0  HD2 PHE A 179       2.649  19.691 -33.394  1.00  0.63           H   new
ATOM      0  HE1 PHE A 179       2.477  16.519 -30.064  1.00  0.63           H   new
ATOM      0  HE2 PHE A 179       0.878  19.675 -31.919  1.00  0.63           H   new
ATOM      0  HZ  PHE A 179       0.787  18.066 -30.250  1.00  0.63           H   new
ATOM   2824  N   CYS A 180       6.105  15.444 -33.920  1.00  0.62           N
ATOM   2825  CA  CYS A 180       6.511  14.166 -33.319  1.00  0.62           C
ATOM   2826  C   CYS A 180       7.756  14.269 -32.481  1.00  0.62           C
ATOM   2827  O   CYS A 180       8.838  14.529 -33.014  1.00  0.62           O
ATOM   2828  CB  CYS A 180       6.827  13.135 -34.361  1.00  0.62           C
ATOM   2829  SG  CYS A 180       7.354  11.567 -33.708  1.00  0.62           S
ATOM      0  H   CYS A 180       6.765  15.978 -34.059  1.00  0.62           H   new
ATOM      0  HA  CYS A 180       5.750  13.916 -32.773  1.00  0.62           H   new
ATOM      0  HB2 CYS A 180       6.040  12.996 -34.911  1.00  0.62           H   new
ATOM      0  HB3 CYS A 180       7.522  13.481 -34.942  1.00  0.62           H   new
ATOM      0  HG  CYS A 180       7.942  10.956 -34.558  1.00  0.62           H   new
ATOM   2835  N   ILE A 181       7.599  14.025 -31.186  1.00  0.62           N
ATOM   2836  CA  ILE A 181       8.696  14.118 -30.239  1.00  0.62           C
ATOM   2837  C   ILE A 181       8.994  12.829 -29.491  1.00  0.62           C
ATOM   2838  O   ILE A 181       8.119  12.226 -28.865  1.00  0.62           O
ATOM   2839  CB  ILE A 181       8.428  15.266 -29.251  1.00  0.62           C
ATOM   2840  CG1 ILE A 181       8.273  16.566 -30.044  1.00  0.62           C
ATOM   2841  CG2 ILE A 181       9.557  15.400 -28.231  1.00  0.62           C
ATOM   2842  CD1 ILE A 181       6.871  16.969 -30.358  1.00  0.62           C
ATOM      0  H   ILE A 181       6.848  13.800 -30.832  1.00  0.62           H   new
ATOM      0  HA  ILE A 181       9.492  14.298 -30.763  1.00  0.62           H   new
ATOM      0  HB  ILE A 181       7.615  15.075 -28.758  1.00  0.62           H   new
ATOM      0 HG12 ILE A 181       8.694  17.283 -29.544  1.00  0.62           H   new
ATOM      0 HG13 ILE A 181       8.761  16.477 -30.878  1.00  0.62           H   new
ATOM      0 HG21 ILE A 181       9.360  16.130 -27.624  1.00  0.62           H   new
ATOM      0 HG22 ILE A 181       9.639  14.575 -27.728  1.00  0.62           H   new
ATOM      0 HG23 ILE A 181      10.391  15.580 -28.693  1.00  0.62           H   new
ATOM      0 HD11 ILE A 181       6.877  17.799 -30.859  1.00  0.62           H   new
ATOM      0 HD12 ILE A 181       6.446  16.276 -30.887  1.00  0.62           H   new
ATOM      0 HD13 ILE A 181       6.377  17.094 -29.532  1.00  0.62           H   new
ATOM   2854  N   LYS A 182      10.241  12.382 -29.563  1.00  0.62           N
ATOM   2855  CA  LYS A 182      10.614  11.202 -28.793  1.00  0.62           C
ATOM   2856  C   LYS A 182      10.579  11.525 -27.307  1.00  0.62           C
ATOM   2857  O   LYS A 182      11.167  12.515 -26.867  1.00  0.62           O
ATOM   2858  CB  LYS A 182      11.999  10.692 -29.156  1.00  0.62           C
ATOM   2859  CG  LYS A 182      12.382   9.392 -28.430  1.00  0.62           C
ATOM   2860  CD  LYS A 182      13.693   8.892 -28.935  1.00  0.62           C
ATOM   2861  CE  LYS A 182      14.868   9.734 -28.415  1.00  0.62           C
ATOM   2862  NZ  LYS A 182      16.124   9.319 -29.044  1.00  0.62           N1+
ATOM      0  H   LYS A 182      10.869  12.733 -30.035  1.00  0.62           H   new
ATOM      0  HA  LYS A 182       9.973  10.506 -29.006  1.00  0.62           H   new
ATOM      0  HB2 LYS A 182      12.041  10.544 -30.114  1.00  0.62           H   new
ATOM      0  HB3 LYS A 182      12.653  11.376 -28.946  1.00  0.62           H   new
ATOM      0  HG2 LYS A 182      12.434   9.550 -27.474  1.00  0.62           H   new
ATOM      0  HG3 LYS A 182      11.696   8.721 -28.570  1.00  0.62           H   new
ATOM      0  HD2 LYS A 182      13.813   7.969 -28.663  1.00  0.62           H   new
ATOM      0  HD3 LYS A 182      13.691   8.904 -29.905  1.00  0.62           H   new
ATOM      0  HE2 LYS A 182      14.705  10.673 -28.598  1.00  0.62           H   new
ATOM      0  HE3 LYS A 182      14.937   9.640 -27.452  1.00  0.62           H   new
ATOM      0  HZ1 LYS A 182      16.807   9.712 -28.631  1.00  0.62           H   new
ATOM      0  HZ2 LYS A 182      16.209   8.435 -28.983  1.00  0.62           H   new
ATOM      0  HZ3 LYS A 182      16.120   9.558 -29.901  1.00  0.62           H   new
ATOM   2876  N   VAL A 183       9.948  10.662 -26.532  1.00  0.62           N
ATOM   2877  CA  VAL A 183       9.868  10.802 -25.090  1.00  0.62           C
ATOM   2878  C   VAL A 183      10.540   9.617 -24.403  1.00  0.62           C
ATOM   2879  O   VAL A 183      10.187   8.469 -24.688  1.00  0.62           O
ATOM   2880  CB  VAL A 183       8.386  10.820 -24.667  1.00  0.62           C
ATOM   2881  CG1 VAL A 183       8.274  10.908 -23.192  1.00  0.62           C
ATOM   2882  CG2 VAL A 183       7.656  11.982 -25.321  1.00  0.62           C
ATOM      0  H   VAL A 183       9.546   9.964 -26.834  1.00  0.62           H   new
ATOM      0  HA  VAL A 183      10.313  11.625 -24.833  1.00  0.62           H   new
ATOM      0  HB  VAL A 183       7.973   9.994 -24.963  1.00  0.62           H   new
ATOM      0 HG11 VAL A 183       7.338  10.919 -22.938  1.00  0.62           H   new
ATOM      0 HG12 VAL A 183       8.709  10.141 -22.788  1.00  0.62           H   new
ATOM      0 HG13 VAL A 183       8.701  11.722 -22.883  1.00  0.62           H   new
ATOM      0 HG21 VAL A 183       6.726  11.978 -25.044  1.00  0.62           H   new
ATOM      0 HG22 VAL A 183       8.069  12.817 -25.051  1.00  0.62           H   new
ATOM      0 HG23 VAL A 183       7.706  11.894 -26.286  1.00  0.62           H   new
ATOM   2892  N   LEU A 184      11.507   9.856 -23.506  1.00  0.64           N
ATOM   2893  CA  LEU A 184      12.121   8.728 -22.819  1.00  0.64           C
ATOM   2894  C   LEU A 184      11.553   8.715 -21.410  1.00  0.64           C
ATOM   2895  O   LEU A 184      11.400   9.770 -20.794  1.00  0.64           O
ATOM   2896  CB  LEU A 184      13.655   8.851 -22.807  1.00  0.64           C
ATOM   2897  CG  LEU A 184      14.339   8.954 -24.175  1.00  0.64           C
ATOM   2898  CD1 LEU A 184      15.849   9.118 -23.979  1.00  0.64           C
ATOM   2899  CD2 LEU A 184      14.013   7.723 -24.963  1.00  0.64           C
ATOM      0  H   LEU A 184      11.807  10.633 -23.292  1.00  0.64           H   new
ATOM      0  HA  LEU A 184      11.923   7.895 -23.275  1.00  0.64           H   new
ATOM      0  HB2 LEU A 184      13.893   9.635 -22.288  1.00  0.64           H   new
ATOM      0  HB3 LEU A 184      14.019   8.081 -22.342  1.00  0.64           H   new
ATOM      0  HG  LEU A 184      14.020   9.728 -24.664  1.00  0.64           H   new
ATOM      0 HD11 LEU A 184      16.283   9.183 -24.844  1.00  0.64           H   new
ATOM      0 HD12 LEU A 184      16.024   9.924 -23.469  1.00  0.64           H   new
ATOM      0 HD13 LEU A 184      16.199   8.351 -23.500  1.00  0.64           H   new
ATOM      0 HD21 LEU A 184      14.439   7.773 -25.833  1.00  0.64           H   new
ATOM      0 HD22 LEU A 184      14.336   6.940 -24.490  1.00  0.64           H   new
ATOM      0 HD23 LEU A 184      13.052   7.657 -25.078  1.00  0.64           H   new
ATOM   2911  N   CYS A 185      11.248   7.531 -20.893  1.00  0.66           N
ATOM   2912  CA  CYS A 185      10.660   7.422 -19.564  1.00  0.66           C
ATOM   2913  C   CYS A 185       9.362   8.217 -19.384  1.00  0.66           C
ATOM   2914  O   CYS A 185       9.216   8.953 -18.405  1.00  0.66           O
ATOM   2915  CB  CYS A 185      11.632   7.810 -18.462  1.00  0.66           C
ATOM   2916  SG  CYS A 185      12.917   6.628 -18.130  1.00  0.66           S
ATOM      0  H   CYS A 185      11.373   6.780 -21.294  1.00  0.66           H   new
ATOM      0  HA  CYS A 185      10.442   6.480 -19.487  1.00  0.66           H   new
ATOM      0  HB2 CYS A 185      12.044   8.656 -18.698  1.00  0.66           H   new
ATOM      0  HB3 CYS A 185      11.130   7.957 -17.645  1.00  0.66           H   new
ATOM      0  HG  CYS A 185      13.581   6.471 -19.117  1.00  0.66           H   new
ATOM   2922  N   PRO A 186       8.337   7.975 -20.228  1.00  0.69           N
ATOM   2923  CA  PRO A 186       7.024   8.593 -20.229  1.00  0.69           C
ATOM   2924  C   PRO A 186       6.235   8.218 -18.999  1.00  0.69           C
ATOM   2925  O   PRO A 186       5.166   8.756 -18.765  1.00  0.69           O
ATOM   2926  CB  PRO A 186       6.374   8.022 -21.474  1.00  0.69           C
ATOM   2927  CG  PRO A 186       7.052   6.728 -21.694  1.00  0.69           C
ATOM   2928  CD  PRO A 186       8.471   6.964 -21.289  1.00  0.69           C
ATOM      0  HA  PRO A 186       7.067   9.562 -20.224  1.00  0.69           H   new
ATOM      0  HB2 PRO A 186       5.419   7.903 -21.350  1.00  0.69           H   new
ATOM      0  HB3 PRO A 186       6.489   8.613 -22.234  1.00  0.69           H   new
ATOM      0  HG2 PRO A 186       6.647   6.024 -21.163  1.00  0.69           H   new
ATOM      0  HG3 PRO A 186       6.992   6.453 -22.622  1.00  0.69           H   new
ATOM      0  HD2 PRO A 186       8.893   6.153 -20.964  1.00  0.69           H   new
ATOM      0  HD3 PRO A 186       9.009   7.287 -22.029  1.00  0.69           H   new
ATOM   2936  N   TYR A 187       6.729   7.230 -18.263  1.00  0.71           N
ATOM   2937  CA  TYR A 187       6.098   6.730 -17.068  1.00  0.71           C
ATOM   2938  C   TYR A 187       6.508   7.490 -15.812  1.00  0.71           C
ATOM   2939  O   TYR A 187       5.882   7.333 -14.761  1.00  0.71           O
ATOM   2940  CB  TYR A 187       6.474   5.272 -16.918  1.00  0.71           C
ATOM   2941  CG  TYR A 187       7.862   5.080 -16.538  1.00  0.71           C
ATOM   2942  CD1 TYR A 187       8.178   5.110 -15.209  1.00  0.71           C
ATOM   2943  CD2 TYR A 187       8.826   4.858 -17.485  1.00  0.71           C
ATOM   2944  CE1 TYR A 187       9.450   4.921 -14.819  1.00  0.71           C
ATOM   2945  CE2 TYR A 187      10.120   4.655 -17.085  1.00  0.71           C
ATOM   2946  CZ  TYR A 187      10.424   4.693 -15.747  1.00  0.71           C
ATOM   2947  OH  TYR A 187      11.687   4.499 -15.319  1.00  0.71           O
ATOM      0  H   TYR A 187       7.462   6.825 -18.457  1.00  0.71           H   new
ATOM      0  HA  TYR A 187       5.140   6.848 -17.162  1.00  0.71           H   new
ATOM      0  HB2 TYR A 187       5.902   4.863 -16.250  1.00  0.71           H   new
ATOM      0  HB3 TYR A 187       6.307   4.812 -17.756  1.00  0.71           H   new
ATOM      0  HD1 TYR A 187       7.514   5.261 -14.576  1.00  0.71           H   new
ATOM      0  HD2 TYR A 187       8.605   4.845 -18.388  1.00  0.71           H   new
ATOM      0  HE1 TYR A 187       9.667   4.946 -13.915  1.00  0.71           H   new
ATOM      0  HE2 TYR A 187      10.786   4.493 -17.714  1.00  0.71           H   new
ATOM      0  HH  TYR A 187      11.740   3.758 -14.928  1.00  0.71           H   new
ATOM   2957  N   MET A 188       7.558   8.298 -15.894  1.00  0.74           N
ATOM   2958  CA  MET A 188       7.975   9.041 -14.721  1.00  0.74           C
ATOM   2959  C   MET A 188       6.961  10.165 -14.537  1.00  0.74           C
ATOM   2960  O   MET A 188       6.587  10.794 -15.527  1.00  0.74           O
ATOM   2961  CB  MET A 188       9.375   9.572 -14.911  1.00  0.74           C
ATOM   2962  CG  MET A 188      10.459   8.509 -14.973  1.00  0.74           C
ATOM   2963  SD  MET A 188      10.764   7.683 -13.423  1.00  0.74           S
ATOM   2964  CE  MET A 188      11.601   8.980 -12.540  1.00  0.74           C
ATOM      0  H   MET A 188       8.030   8.426 -16.601  1.00  0.74           H   new
ATOM      0  HA  MET A 188       7.999   8.481 -13.930  1.00  0.74           H   new
ATOM      0  HB2 MET A 188       9.402  10.091 -15.730  1.00  0.74           H   new
ATOM      0  HB3 MET A 188       9.578  10.180 -14.183  1.00  0.74           H   new
ATOM      0  HG2 MET A 188      10.211   7.847 -15.637  1.00  0.74           H   new
ATOM      0  HG3 MET A 188      11.284   8.920 -15.276  1.00  0.74           H   new
ATOM      0  HE1 MET A 188      11.836   8.668 -11.652  1.00  0.74           H   new
ATOM      0  HE2 MET A 188      12.407   9.230 -13.018  1.00  0.74           H   new
ATOM      0  HE3 MET A 188      11.017   9.751 -12.467  1.00  0.74           H   new
ATOM   2974  N   PRO A 189       6.484  10.452 -13.319  1.00  0.76           N
ATOM   2975  CA  PRO A 189       5.532  11.505 -13.018  1.00  0.76           C
ATOM   2976  C   PRO A 189       5.846  12.889 -13.581  1.00  0.76           C
ATOM   2977  O   PRO A 189       4.921  13.604 -13.954  1.00  0.76           O
ATOM   2978  CB  PRO A 189       5.558  11.538 -11.492  1.00  0.76           C
ATOM   2979  CG  PRO A 189       5.892  10.126 -11.094  1.00  0.76           C
ATOM   2980  CD  PRO A 189       6.891   9.657 -12.133  1.00  0.76           C
ATOM      0  HA  PRO A 189       4.676  11.308 -13.430  1.00  0.76           H   new
ATOM      0  HB2 PRO A 189       6.221  12.165 -11.163  1.00  0.76           H   new
ATOM      0  HB3 PRO A 189       4.702  11.815 -11.129  1.00  0.76           H   new
ATOM      0  HG2 PRO A 189       6.270  10.092 -10.201  1.00  0.76           H   new
ATOM      0  HG3 PRO A 189       5.101   9.565 -11.088  1.00  0.76           H   new
ATOM      0  HD2 PRO A 189       7.806   9.840 -11.868  1.00  0.76           H   new
ATOM      0  HD3 PRO A 189       6.828   8.703 -12.295  1.00  0.76           H   new
ATOM   2988  N   ARG A 190       7.125  13.294 -13.706  1.00  0.77           N
ATOM   2989  CA  ARG A 190       7.336  14.646 -14.213  1.00  0.77           C
ATOM   2990  C   ARG A 190       7.100  14.661 -15.717  1.00  0.77           C
ATOM   2991  O   ARG A 190       6.553  15.623 -16.270  1.00  0.77           O
ATOM   2992  CB  ARG A 190       8.729  15.139 -13.914  1.00  0.77           C
ATOM   2993  CG  ARG A 190       8.959  16.600 -14.205  1.00  0.77           C
ATOM   2994  CD  ARG A 190      10.367  16.998 -13.903  1.00  0.77           C
ATOM   2995  NE  ARG A 190      10.637  18.379 -14.273  1.00  0.77           N
ATOM   2996  CZ  ARG A 190      11.871  18.906 -14.383  1.00  0.77           C
ATOM   2997  NH1 ARG A 190      12.917  18.149 -14.160  1.00  0.77           N1+
ATOM   2998  NH2 ARG A 190      12.026  20.174 -14.721  1.00  0.77           N
ATOM      0  H   ARG A 190       7.828  12.836 -13.517  1.00  0.77           H   new
ATOM      0  HA  ARG A 190       6.709  15.238 -13.769  1.00  0.77           H   new
ATOM      0  HB2 ARG A 190       8.923  14.974 -12.978  1.00  0.77           H   new
ATOM      0  HB3 ARG A 190       9.361  14.616 -14.431  1.00  0.77           H   new
ATOM      0  HG2 ARG A 190       8.762  16.781 -15.137  1.00  0.77           H   new
ATOM      0  HG3 ARG A 190       8.348  17.137 -13.677  1.00  0.77           H   new
ATOM      0  HD2 ARG A 190      10.539  16.879 -12.956  1.00  0.77           H   new
ATOM      0  HD3 ARG A 190      10.976  16.412 -14.378  1.00  0.77           H   new
ATOM      0  HE  ARG A 190       9.965  18.892 -14.432  1.00  0.77           H   new
ATOM      0 HH11 ARG A 190      12.812  17.323 -13.945  1.00  0.77           H   new
ATOM      0 HH12 ARG A 190      13.709  18.478 -14.228  1.00  0.77           H   new
ATOM      0 HH21 ARG A 190      11.337  20.666 -14.872  1.00  0.77           H   new
ATOM      0 HH22 ARG A 190      12.816  20.507 -14.790  1.00  0.77           H   new
ATOM   3012  N   VAL A 191       7.528  13.591 -16.390  1.00  0.77           N
ATOM   3013  CA  VAL A 191       7.348  13.511 -17.827  1.00  0.77           C
ATOM   3014  C   VAL A 191       5.854  13.374 -18.090  1.00  0.77           C
ATOM   3015  O   VAL A 191       5.331  14.037 -18.979  1.00  0.77           O
ATOM   3016  CB  VAL A 191       8.128  12.346 -18.470  1.00  0.77           C
ATOM   3017  CG1 VAL A 191       7.792  12.255 -19.903  1.00  0.77           C
ATOM   3018  CG2 VAL A 191       9.590  12.575 -18.370  1.00  0.77           C
ATOM      0  H   VAL A 191       7.919  12.913 -16.033  1.00  0.77           H   new
ATOM      0  HA  VAL A 191       7.705  14.315 -18.235  1.00  0.77           H   new
ATOM      0  HB  VAL A 191       7.886  11.532 -18.002  1.00  0.77           H   new
ATOM      0 HG11 VAL A 191       8.284  11.522 -20.305  1.00  0.77           H   new
ATOM      0 HG12 VAL A 191       6.840  12.099 -20.003  1.00  0.77           H   new
ATOM      0 HG13 VAL A 191       8.031  13.085 -20.345  1.00  0.77           H   new
ATOM      0 HG21 VAL A 191      10.063  11.833 -18.779  1.00  0.77           H   new
ATOM      0 HG22 VAL A 191       9.821  13.398 -18.829  1.00  0.77           H   new
ATOM      0 HG23 VAL A 191       9.844  12.644 -17.436  1.00  0.77           H   new
ATOM   3028  N   ILE A 192       5.149  12.558 -17.287  1.00  0.76           N
ATOM   3029  CA  ILE A 192       3.712  12.387 -17.499  1.00  0.76           C
ATOM   3030  C   ILE A 192       2.964  13.701 -17.360  1.00  0.76           C
ATOM   3031  O   ILE A 192       2.158  14.044 -18.227  1.00  0.76           O
ATOM   3032  CB  ILE A 192       3.061  11.404 -16.507  1.00  0.76           C
ATOM   3033  CG1 ILE A 192       3.523  10.000 -16.730  1.00  0.76           C
ATOM   3034  CG2 ILE A 192       1.549  11.479 -16.665  1.00  0.76           C
ATOM   3035  CD1 ILE A 192       3.141   9.044 -15.625  1.00  0.76           C
ATOM      0  H   ILE A 192       5.479  12.108 -16.632  1.00  0.76           H   new
ATOM      0  HA  ILE A 192       3.643  12.035 -18.400  1.00  0.76           H   new
ATOM      0  HB  ILE A 192       3.323  11.657 -15.608  1.00  0.76           H   new
ATOM      0 HG12 ILE A 192       3.153   9.677 -17.567  1.00  0.76           H   new
ATOM      0 HG13 ILE A 192       4.488   9.999 -16.827  1.00  0.76           H   new
ATOM      0 HG21 ILE A 192       1.128  10.864 -16.045  1.00  0.76           H   new
ATOM      0 HG22 ILE A 192       1.248  12.382 -16.478  1.00  0.76           H   new
ATOM      0 HG23 ILE A 192       1.306  11.239 -17.573  1.00  0.76           H   new
ATOM      0 HD11 ILE A 192       3.472   8.157 -15.836  1.00  0.76           H   new
ATOM      0 HD12 ILE A 192       3.531   9.344 -14.789  1.00  0.76           H   new
ATOM      0 HD13 ILE A 192       2.175   9.017 -15.540  1.00  0.76           H   new
ATOM   3047  N   GLU A 193       3.233  14.469 -16.300  1.00  0.74           N
ATOM   3048  CA  GLU A 193       2.540  15.744 -16.148  1.00  0.74           C
ATOM   3049  C   GLU A 193       2.859  16.695 -17.304  1.00  0.74           C
ATOM   3050  O   GLU A 193       1.983  17.436 -17.783  1.00  0.74           O
ATOM   3051  CB  GLU A 193       2.878  16.397 -14.802  1.00  0.74           C
ATOM   3052  CG  GLU A 193       2.255  15.704 -13.581  1.00  0.74           C
ATOM   3053  CD  GLU A 193       2.610  16.365 -12.253  1.00  0.74           C
ATOM   3054  OE1 GLU A 193       3.436  17.250 -12.243  1.00  0.74           O
ATOM   3055  OE2 GLU A 193       2.038  15.985 -11.254  1.00  0.74           O1-
ATOM      0  H   GLU A 193       3.795  14.276 -15.678  1.00  0.74           H   new
ATOM      0  HA  GLU A 193       1.588  15.561 -16.167  1.00  0.74           H   new
ATOM      0  HB2 GLU A 193       3.842  16.410 -14.695  1.00  0.74           H   new
ATOM      0  HB3 GLU A 193       2.582  17.321 -14.821  1.00  0.74           H   new
ATOM      0  HG2 GLU A 193       1.290  15.696 -13.681  1.00  0.74           H   new
ATOM      0  HG3 GLU A 193       2.546  14.779 -13.561  1.00  0.74           H   new
ATOM   3062  N   LYS A 194       4.104  16.676 -17.789  1.00  0.72           N
ATOM   3063  CA  LYS A 194       4.444  17.556 -18.890  1.00  0.72           C
ATOM   3064  C   LYS A 194       3.735  17.104 -20.167  1.00  0.72           C
ATOM   3065  O   LYS A 194       3.169  17.926 -20.892  1.00  0.72           O
ATOM   3066  CB  LYS A 194       5.956  17.602 -19.108  1.00  0.72           C
ATOM   3067  CG  LYS A 194       6.396  18.592 -20.199  1.00  0.72           C
ATOM   3068  CD  LYS A 194       6.103  20.036 -19.779  1.00  0.72           C
ATOM   3069  CE  LYS A 194       6.587  21.052 -20.812  1.00  0.72           C
ATOM   3070  NZ  LYS A 194       6.271  22.459 -20.393  1.00  0.72           N1+
ATOM      0  H   LYS A 194       4.742  16.176 -17.501  1.00  0.72           H   new
ATOM      0  HA  LYS A 194       4.145  18.451 -18.666  1.00  0.72           H   new
ATOM      0  HB2 LYS A 194       6.388  17.841 -18.273  1.00  0.72           H   new
ATOM      0  HB3 LYS A 194       6.267  16.714 -19.344  1.00  0.72           H   new
ATOM      0  HG2 LYS A 194       7.345  18.488 -20.372  1.00  0.72           H   new
ATOM      0  HG3 LYS A 194       5.933  18.392 -21.028  1.00  0.72           H   new
ATOM      0  HD2 LYS A 194       5.148  20.144 -19.645  1.00  0.72           H   new
ATOM      0  HD3 LYS A 194       6.531  20.216 -18.927  1.00  0.72           H   new
ATOM      0  HE2 LYS A 194       7.544  20.958 -20.936  1.00  0.72           H   new
ATOM      0  HE3 LYS A 194       6.171  20.867 -21.668  1.00  0.72           H   new
ATOM      0  HZ1 LYS A 194       6.261  22.987 -21.109  1.00  0.72           H   new
ATOM      0  HZ2 LYS A 194       5.473  22.480 -19.999  1.00  0.72           H   new
ATOM      0  HZ3 LYS A 194       6.891  22.745 -19.822  1.00  0.72           H   new
ATOM   3084  N   MET A 195       3.715  15.793 -20.430  1.00  0.71           N
ATOM   3085  CA  MET A 195       3.080  15.292 -21.640  1.00  0.71           C
ATOM   3086  C   MET A 195       1.583  15.548 -21.614  1.00  0.71           C
ATOM   3087  O   MET A 195       1.015  15.942 -22.629  1.00  0.71           O
ATOM   3088  CB  MET A 195       3.301  13.795 -21.795  1.00  0.71           C
ATOM   3089  CG  MET A 195       4.689  13.346 -22.113  1.00  0.71           C
ATOM   3090  SD  MET A 195       4.677  11.621 -22.466  1.00  0.71           S
ATOM   3091  CE  MET A 195       4.198  10.903 -20.913  1.00  0.71           C
ATOM      0  H   MET A 195       4.060  15.189 -19.924  1.00  0.71           H   new
ATOM      0  HA  MET A 195       3.484  15.763 -22.386  1.00  0.71           H   new
ATOM      0  HB2 MET A 195       3.025  13.362 -20.972  1.00  0.71           H   new
ATOM      0  HB3 MET A 195       2.712  13.474 -22.496  1.00  0.71           H   new
ATOM      0  HG2 MET A 195       5.033  13.840 -22.874  1.00  0.71           H   new
ATOM      0  HG3 MET A 195       5.279  13.529 -21.365  1.00  0.71           H   new
ATOM      0  HE1 MET A 195       4.161   9.938 -21.000  1.00  0.71           H   new
ATOM      0  HE2 MET A 195       4.847  11.141 -20.232  1.00  0.71           H   new
ATOM      0  HE3 MET A 195       3.324  11.238 -20.657  1.00  0.71           H   new
ATOM   3101  N   GLU A 196       0.938  15.365 -20.452  1.00  0.70           N
ATOM   3102  CA  GLU A 196      -0.496  15.630 -20.347  1.00  0.70           C
ATOM   3103  C   GLU A 196      -0.797  17.087 -20.621  1.00  0.70           C
ATOM   3104  O   GLU A 196      -1.730  17.416 -21.362  1.00  0.70           O
ATOM   3105  CB  GLU A 196      -1.061  15.237 -18.981  1.00  0.70           C
ATOM   3106  CG  GLU A 196      -2.573  15.521 -18.865  1.00  0.70           C
ATOM   3107  CD  GLU A 196      -3.217  15.096 -17.556  1.00  0.70           C
ATOM   3108  OE1 GLU A 196      -2.555  14.521 -16.726  1.00  0.70           O
ATOM   3109  OE2 GLU A 196      -4.388  15.383 -17.391  1.00  0.70           O1-
ATOM      0  H   GLU A 196       1.310  15.092 -19.726  1.00  0.70           H   new
ATOM      0  HA  GLU A 196      -0.929  15.079 -21.018  1.00  0.70           H   new
ATOM      0  HB2 GLU A 196      -0.899  14.293 -18.826  1.00  0.70           H   new
ATOM      0  HB3 GLU A 196      -0.589  15.723 -18.287  1.00  0.70           H   new
ATOM      0  HG2 GLU A 196      -2.718  16.472 -18.985  1.00  0.70           H   new
ATOM      0  HG3 GLU A 196      -3.028  15.070 -19.593  1.00  0.70           H   new
ATOM   3116  N   THR A 197       0.012  17.977 -20.055  1.00  0.69           N
ATOM   3117  CA  THR A 197      -0.200  19.390 -20.273  1.00  0.69           C
ATOM   3118  C   THR A 197      -0.103  19.694 -21.762  1.00  0.69           C
ATOM   3119  O   THR A 197      -0.974  20.359 -22.341  1.00  0.69           O
ATOM   3120  CB  THR A 197       0.860  20.207 -19.517  1.00  0.69           C
ATOM   3121  CG2 THR A 197       0.684  21.682 -19.797  1.00  0.69           C
ATOM   3122  OG1 THR A 197       0.744  19.949 -18.103  1.00  0.69           O
ATOM      0  H   THR A 197       0.679  17.781 -19.549  1.00  0.69           H   new
ATOM      0  HA  THR A 197      -1.080  19.631 -19.945  1.00  0.69           H   new
ATOM      0  HB  THR A 197       1.743  19.943 -19.819  1.00  0.69           H   new
ATOM      0  HG1 THR A 197       1.094  19.206 -17.924  1.00  0.69           H   new
ATOM      0 HG21 THR A 197       1.358  22.186 -19.315  1.00  0.69           H   new
ATOM      0 HG22 THR A 197       0.779  21.844 -20.749  1.00  0.69           H   new
ATOM      0 HG23 THR A 197      -0.198  21.964 -19.508  1.00  0.69           H   new
ATOM   3130  N   LEU A 198       0.944  19.177 -22.396  1.00  0.69           N
ATOM   3131  CA  LEU A 198       1.139  19.436 -23.802  1.00  0.69           C
ATOM   3132  C   LEU A 198       0.040  18.798 -24.662  1.00  0.69           C
ATOM   3133  O   LEU A 198      -0.419  19.416 -25.620  1.00  0.69           O
ATOM   3134  CB  LEU A 198       2.509  18.932 -24.225  1.00  0.69           C
ATOM   3135  CG  LEU A 198       3.721  19.657 -23.641  1.00  0.69           C
ATOM   3136  CD1 LEU A 198       4.978  18.916 -24.042  1.00  0.69           C
ATOM   3137  CD2 LEU A 198       3.756  21.065 -24.141  1.00  0.69           C
ATOM      0  H   LEU A 198       1.543  18.680 -22.029  1.00  0.69           H   new
ATOM      0  HA  LEU A 198       1.087  20.394 -23.942  1.00  0.69           H   new
ATOM      0  HB2 LEU A 198       2.573  17.994 -23.985  1.00  0.69           H   new
ATOM      0  HB3 LEU A 198       2.564  18.982 -25.192  1.00  0.69           H   new
ATOM      0  HG  LEU A 198       3.661  19.679 -22.673  1.00  0.69           H   new
ATOM      0 HD11 LEU A 198       5.753  19.370 -23.675  1.00  0.69           H   new
ATOM      0 HD12 LEU A 198       4.943  18.009 -23.699  1.00  0.69           H   new
ATOM      0 HD13 LEU A 198       5.046  18.893 -25.009  1.00  0.69           H   new
ATOM      0 HD21 LEU A 198       4.526  21.522 -23.768  1.00  0.69           H   new
ATOM      0 HD22 LEU A 198       3.819  21.063 -25.109  1.00  0.69           H   new
ATOM      0 HD23 LEU A 198       2.946  21.525 -23.871  1.00  0.69           H   new
ATOM   3149  N   GLN A 199      -0.421  17.593 -24.310  1.00  0.69           N
ATOM   3150  CA  GLN A 199      -1.481  16.927 -25.063  1.00  0.69           C
ATOM   3151  C   GLN A 199      -2.741  17.763 -25.081  1.00  0.69           C
ATOM   3152  O   GLN A 199      -3.323  18.032 -26.139  1.00  0.69           O
ATOM   3153  CB  GLN A 199      -1.806  15.555 -24.459  1.00  0.69           C
ATOM   3154  CG  GLN A 199      -2.930  14.830 -25.166  1.00  0.69           C
ATOM   3155  CD  GLN A 199      -3.287  13.424 -24.595  1.00  0.69           C
ATOM   3156  NE2 GLN A 199      -3.362  12.445 -25.491  1.00  0.69           N
ATOM   3157  OE1 GLN A 199      -3.507  13.243 -23.386  1.00  0.69           O
ATOM      0  H   GLN A 199      -0.130  17.146 -23.635  1.00  0.69           H   new
ATOM      0  HA  GLN A 199      -1.158  16.811 -25.970  1.00  0.69           H   new
ATOM      0  HB2 GLN A 199      -1.009  15.002 -24.484  1.00  0.69           H   new
ATOM      0  HB3 GLN A 199      -2.042  15.669 -23.525  1.00  0.69           H   new
ATOM      0  HG2 GLN A 199      -3.724  15.386 -25.133  1.00  0.69           H   new
ATOM      0  HG3 GLN A 199      -2.692  14.731 -26.101  1.00  0.69           H   new
ATOM      0 HE21 GLN A 199      -3.203  12.608 -26.320  1.00  0.69           H   new
ATOM      0 HE22 GLN A 199      -3.570  11.649 -25.241  1.00  0.69           H   new
ATOM   3166  N   ARG A 200      -3.135  18.242 -23.905  1.00  0.69           N
ATOM   3167  CA  ARG A 200      -4.332  19.056 -23.789  1.00  0.69           C
ATOM   3168  C   ARG A 200      -4.221  20.340 -24.610  1.00  0.69           C
ATOM   3169  O   ARG A 200      -5.209  20.806 -25.182  1.00  0.69           O
ATOM   3170  CB  ARG A 200      -4.597  19.377 -22.327  1.00  0.69           C
ATOM   3171  CG  ARG A 200      -5.081  18.177 -21.497  1.00  0.69           C
ATOM   3172  CD  ARG A 200      -5.324  18.536 -20.073  1.00  0.69           C
ATOM   3173  NE  ARG A 200      -5.748  17.382 -19.274  1.00  0.69           N
ATOM   3174  CZ  ARG A 200      -7.002  16.922 -19.180  1.00  0.69           C
ATOM   3175  NH1 ARG A 200      -7.994  17.495 -19.832  1.00  0.69           N1+
ATOM   3176  NH2 ARG A 200      -7.209  15.879 -18.412  1.00  0.69           N
ATOM      0  H   ARG A 200      -2.721  18.105 -23.164  1.00  0.69           H   new
ATOM      0  HA  ARG A 200      -5.078  18.549 -24.145  1.00  0.69           H   new
ATOM      0  HB2 ARG A 200      -3.783  19.725 -21.930  1.00  0.69           H   new
ATOM      0  HB3 ARG A 200      -5.261  20.082 -22.276  1.00  0.69           H   new
ATOM      0  HG2 ARG A 200      -5.899  17.827 -21.884  1.00  0.69           H   new
ATOM      0  HG3 ARG A 200      -4.420  17.468 -21.541  1.00  0.69           H   new
ATOM      0  HD2 ARG A 200      -4.514  18.910 -19.693  1.00  0.69           H   new
ATOM      0  HD3 ARG A 200      -6.004  19.226 -20.027  1.00  0.69           H   new
ATOM      0  HE  ARG A 200      -5.141  16.966 -18.829  1.00  0.69           H   new
ATOM      0 HH11 ARG A 200      -7.842  18.179 -20.331  1.00  0.69           H   new
ATOM      0 HH12 ARG A 200      -8.793  17.185 -19.759  1.00  0.69           H   new
ATOM      0 HH21 ARG A 200      -6.552  15.517 -17.992  1.00  0.69           H   new
ATOM      0 HH22 ARG A 200      -8.002  15.557 -18.328  1.00  0.69           H   new
ATOM   3190  N   ARG A 201      -3.016  20.907 -24.677  1.00  0.68           N
ATOM   3191  CA  ARG A 201      -2.776  22.128 -25.432  1.00  0.68           C
ATOM   3192  C   ARG A 201      -2.603  21.942 -26.946  1.00  0.68           C
ATOM   3193  O   ARG A 201      -2.989  22.826 -27.717  1.00  0.68           O
ATOM   3194  CB  ARG A 201      -1.533  22.815 -24.900  1.00  0.68           C
ATOM   3195  CG  ARG A 201      -1.681  23.401 -23.522  1.00  0.68           C
ATOM   3196  CD  ARG A 201      -0.411  23.964 -23.034  1.00  0.68           C
ATOM   3197  NE  ARG A 201      -0.560  24.529 -21.704  1.00  0.68           N
ATOM   3198  CZ  ARG A 201       0.446  25.031 -20.970  1.00  0.68           C
ATOM   3199  NH1 ARG A 201       1.665  25.033 -21.448  1.00  0.68           N1+
ATOM   3200  NH2 ARG A 201       0.208  25.522 -19.767  1.00  0.68           N
ATOM      0  H   ARG A 201      -2.318  20.592 -24.285  1.00  0.68           H   new
ATOM      0  HA  ARG A 201      -3.579  22.658 -25.310  1.00  0.68           H   new
ATOM      0  HB2 ARG A 201      -0.804  22.175 -24.890  1.00  0.68           H   new
ATOM      0  HB3 ARG A 201      -1.281  23.522 -25.514  1.00  0.68           H   new
ATOM      0  HG2 ARG A 201      -2.359  24.094 -23.535  1.00  0.68           H   new
ATOM      0  HG3 ARG A 201      -1.989  22.715 -22.909  1.00  0.68           H   new
ATOM      0  HD2 ARG A 201       0.268  23.271 -23.019  1.00  0.68           H   new
ATOM      0  HD3 ARG A 201      -0.103  24.650 -23.646  1.00  0.68           H   new
ATOM      0  HE  ARG A 201      -1.349  24.543 -21.362  1.00  0.68           H   new
ATOM      0 HH11 ARG A 201       1.820  24.713 -22.231  1.00  0.68           H   new
ATOM      0 HH12 ARG A 201       2.310  25.354 -20.979  1.00  0.68           H   new
ATOM      0 HH21 ARG A 201      -0.592  25.520 -19.453  1.00  0.68           H   new
ATOM      0 HH22 ARG A 201       0.854  25.843 -19.298  1.00  0.68           H   new
ATOM   3214  N   TYR A 202      -2.005  20.824 -27.377  1.00  0.67           N
ATOM   3215  CA  TYR A 202      -1.677  20.676 -28.793  1.00  0.67           C
ATOM   3216  C   TYR A 202      -2.428  19.597 -29.599  1.00  0.67           C
ATOM   3217  O   TYR A 202      -2.380  19.628 -30.830  1.00  0.67           O
ATOM   3218  CB  TYR A 202      -0.167  20.540 -28.913  1.00  0.67           C
ATOM   3219  CG  TYR A 202       0.508  21.758 -28.345  1.00  0.67           C
ATOM   3220  CD1 TYR A 202       1.216  21.676 -27.170  1.00  0.67           C
ATOM   3221  CD2 TYR A 202       0.370  22.982 -28.982  1.00  0.67           C
ATOM   3222  CE1 TYR A 202       1.782  22.794 -26.639  1.00  0.67           C
ATOM   3223  CE2 TYR A 202       0.947  24.107 -28.431  1.00  0.67           C
ATOM   3224  CZ  TYR A 202       1.650  23.993 -27.260  1.00  0.67           C
ATOM   3225  OH  TYR A 202       2.222  25.061 -26.688  1.00  0.67           O
ATOM      0  H   TYR A 202      -1.787  20.158 -26.878  1.00  0.67           H   new
ATOM      0  HA  TYR A 202      -2.006  21.481 -29.223  1.00  0.67           H   new
ATOM      0  HB2 TYR A 202       0.132  19.747 -28.442  1.00  0.67           H   new
ATOM      0  HB3 TYR A 202       0.082  20.428 -29.844  1.00  0.67           H   new
ATOM      0  HD1 TYR A 202       1.308  20.857 -26.738  1.00  0.67           H   new
ATOM      0  HD2 TYR A 202      -0.109  23.044 -29.777  1.00  0.67           H   new
ATOM      0  HE1 TYR A 202       2.263  22.736 -25.845  1.00  0.67           H   new
ATOM      0  HE2 TYR A 202       0.860  24.933 -28.849  1.00  0.67           H   new
ATOM      0  HH  TYR A 202       2.203  25.709 -27.222  1.00  0.67           H   new
ATOM   3235  N   GLY A 203      -3.118  18.648 -28.956  1.00  0.66           N
ATOM   3236  CA  GLY A 203      -3.893  17.668 -29.731  1.00  0.66           C
ATOM   3237  C   GLY A 203      -3.163  16.432 -30.271  1.00  0.66           C
ATOM   3238  O   GLY A 203      -3.334  16.087 -31.447  1.00  0.66           O
ATOM      0  H   GLY A 203      -3.152  18.554 -28.102  1.00  0.66           H   new
ATOM      0  HA2 GLY A 203      -4.624  17.360 -29.173  1.00  0.66           H   new
ATOM      0  HA3 GLY A 203      -4.288  18.132 -30.486  1.00  0.66           H   new
ATOM   3242  N   GLY A 204      -2.326  15.809 -29.446  1.00  0.64           N
ATOM   3243  CA  GLY A 204      -1.627  14.581 -29.843  1.00  0.64           C
ATOM   3244  C   GLY A 204      -1.868  13.433 -28.869  1.00  0.64           C
ATOM   3245  O   GLY A 204      -2.835  13.444 -28.104  1.00  0.64           O
ATOM      0  H   GLY A 204      -2.146  16.079 -28.649  1.00  0.64           H   new
ATOM      0  HA2 GLY A 204      -1.921  14.317 -30.729  1.00  0.64           H   new
ATOM      0  HA3 GLY A 204      -0.675  14.758 -29.901  1.00  0.64           H   new
ATOM   3249  N   GLY A 205      -0.952  12.473 -28.868  1.00  0.63           N
ATOM   3250  CA  GLY A 205      -1.032  11.314 -27.981  1.00  0.63           C
ATOM   3251  C   GLY A 205       0.200  10.435 -28.115  1.00  0.63           C
ATOM   3252  O   GLY A 205       1.058  10.679 -28.962  1.00  0.63           O
ATOM      0  H   GLY A 205      -0.263  12.473 -29.383  1.00  0.63           H   new
ATOM      0  HA2 GLY A 205      -1.122  11.612 -27.062  1.00  0.63           H   new
ATOM      0  HA3 GLY A 205      -1.826  10.797 -28.190  1.00  0.63           H   new
ATOM   3256  N   LEU A 206       0.315   9.421 -27.266  1.00  0.63           N
ATOM   3257  CA  LEU A 206       1.510   8.583 -27.301  1.00  0.63           C
ATOM   3258  C   LEU A 206       1.372   7.301 -28.097  1.00  0.63           C
ATOM   3259  O   LEU A 206       0.354   6.611 -28.010  1.00  0.63           O
ATOM   3260  CB  LEU A 206       1.923   8.217 -25.879  1.00  0.63           C
ATOM   3261  CG  LEU A 206       2.309   9.306 -25.007  1.00  0.63           C
ATOM   3262  CD1 LEU A 206       2.528   8.747 -23.648  1.00  0.63           C
ATOM   3263  CD2 LEU A 206       3.570   9.917 -25.556  1.00  0.63           C
ATOM      0  H   LEU A 206      -0.271   9.203 -26.675  1.00  0.63           H   new
ATOM      0  HA  LEU A 206       2.180   9.120 -27.753  1.00  0.63           H   new
ATOM      0  HB2 LEU A 206       1.185   7.744 -25.463  1.00  0.63           H   new
ATOM      0  HB3 LEU A 206       2.665   7.595 -25.931  1.00  0.63           H   new
ATOM      0  HG  LEU A 206       1.626   9.993 -24.957  1.00  0.63           H   new
ATOM      0 HD11 LEU A 206       2.788   9.459 -23.043  1.00  0.63           H   new
ATOM      0 HD12 LEU A 206       1.708   8.337 -23.330  1.00  0.63           H   new
ATOM      0 HD13 LEU A 206       3.231   8.079 -23.682  1.00  0.63           H   new
ATOM      0 HD21 LEU A 206       3.849  10.651 -24.987  1.00  0.63           H   new
ATOM      0 HD22 LEU A 206       4.270   9.246 -25.583  1.00  0.63           H   new
ATOM      0 HD23 LEU A 206       3.405  10.248 -26.453  1.00  0.63           H   new
ATOM   3275  N   VAL A 207       2.432   6.971 -28.835  1.00  0.64           N
ATOM   3276  CA  VAL A 207       2.472   5.737 -29.603  1.00  0.64           C
ATOM   3277  C   VAL A 207       3.782   4.974 -29.328  1.00  0.64           C
ATOM   3278  O   VAL A 207       4.816   5.586 -29.052  1.00  0.64           O
ATOM   3279  CB  VAL A 207       2.366   6.075 -31.112  1.00  0.64           C
ATOM   3280  CG1 VAL A 207       1.058   6.815 -31.418  1.00  0.64           C
ATOM   3281  CG2 VAL A 207       3.518   6.902 -31.532  1.00  0.64           C
ATOM      0  H   VAL A 207       3.140   7.454 -28.902  1.00  0.64           H   new
ATOM      0  HA  VAL A 207       1.728   5.173 -29.340  1.00  0.64           H   new
ATOM      0  HB  VAL A 207       2.372   5.241 -31.608  1.00  0.64           H   new
ATOM      0 HG11 VAL A 207       1.014   7.016 -32.366  1.00  0.64           H   new
ATOM      0 HG12 VAL A 207       0.304   6.256 -31.171  1.00  0.64           H   new
ATOM      0 HG13 VAL A 207       1.027   7.642 -30.911  1.00  0.64           H   new
ATOM      0 HG21 VAL A 207       3.442   7.107 -32.477  1.00  0.64           H   new
ATOM      0 HG22 VAL A 207       3.527   7.727 -31.022  1.00  0.64           H   new
ATOM      0 HG23 VAL A 207       4.341   6.415 -31.373  1.00  0.64           H   new
ATOM   3291  N   ARG A 208       3.759   3.645 -29.467  1.00  0.66           N
ATOM   3292  CA  ARG A 208       4.973   2.827 -29.299  1.00  0.66           C
ATOM   3293  C   ARG A 208       5.340   2.097 -30.576  1.00  0.66           C
ATOM   3294  O   ARG A 208       4.601   1.250 -31.074  1.00  0.66           O
ATOM   3295  CB  ARG A 208       4.829   1.803 -28.178  1.00  0.66           C
ATOM   3296  CG  ARG A 208       6.002   0.774 -28.039  1.00  0.66           C
ATOM   3297  CD  ARG A 208       7.272   1.313 -27.413  1.00  0.66           C
ATOM   3298  NE  ARG A 208       8.289   0.237 -27.312  1.00  0.66           N
ATOM   3299  CZ  ARG A 208       9.527   0.341 -26.758  1.00  0.66           C
ATOM   3300  NH1 ARG A 208       9.943   1.448 -26.227  1.00  0.66           N1+
ATOM   3301  NH2 ARG A 208      10.349  -0.695 -26.765  1.00  0.66           N
ATOM      0  H   ARG A 208       3.052   3.195 -29.659  1.00  0.66           H   new
ATOM      0  HA  ARG A 208       5.679   3.451 -29.068  1.00  0.66           H   new
ATOM      0  HB2 ARG A 208       4.738   2.279 -27.338  1.00  0.66           H   new
ATOM      0  HB3 ARG A 208       4.005   1.311 -28.316  1.00  0.66           H   new
ATOM      0  HG2 ARG A 208       5.692   0.023 -27.509  1.00  0.66           H   new
ATOM      0  HG3 ARG A 208       6.215   0.430 -28.920  1.00  0.66           H   new
ATOM      0  HD2 ARG A 208       7.618   2.045 -27.946  1.00  0.66           H   new
ATOM      0  HD3 ARG A 208       7.080   1.670 -26.532  1.00  0.66           H   new
ATOM      0  HE  ARG A 208       8.074  -0.530 -27.637  1.00  0.66           H   new
ATOM      0 HH11 ARG A 208       9.432   2.140 -26.219  1.00  0.66           H   new
ATOM      0 HH12 ARG A 208      10.730   1.491 -25.882  1.00  0.66           H   new
ATOM      0 HH21 ARG A 208      10.102  -1.438 -27.121  1.00  0.66           H   new
ATOM      0 HH22 ARG A 208      11.131  -0.626 -26.414  1.00  0.66           H   new
ATOM   3315  N   ASN A 209       6.487   2.469 -31.103  1.00  0.67           N
ATOM   3316  CA  ASN A 209       7.029   1.960 -32.346  1.00  0.67           C
ATOM   3317  C   ASN A 209       7.660   0.551 -32.182  1.00  0.67           C
ATOM   3318  O   ASN A 209       8.556   0.393 -31.354  1.00  0.67           O
ATOM   3319  CB  ASN A 209       8.011   2.952 -32.907  1.00  0.67           C
ATOM   3320  CG  ASN A 209       8.406   2.636 -34.255  1.00  0.67           C
ATOM   3321  ND2 ASN A 209       8.233   3.619 -35.050  1.00  0.67           N
ATOM   3322  OD1 ASN A 209       8.848   1.547 -34.647  1.00  0.67           O
ATOM      0  H   ASN A 209       6.997   3.053 -30.730  1.00  0.67           H   new
ATOM      0  HA  ASN A 209       6.299   1.850 -32.975  1.00  0.67           H   new
ATOM      0  HB2 ASN A 209       7.617   3.838 -32.888  1.00  0.67           H   new
ATOM      0  HB3 ASN A 209       8.798   2.979 -32.341  1.00  0.67           H   new
ATOM      0 HD21 ASN A 209       8.425   3.536 -35.884  1.00  0.67           H   new
ATOM      0 HD22 ASN A 209       7.925   4.364 -34.752  1.00  0.67           H   new
ATOM   3329  N   PRO A 210       7.224  -0.488 -32.932  1.00  0.69           N
ATOM   3330  CA  PRO A 210       7.713  -1.873 -32.919  1.00  0.69           C
ATOM   3331  C   PRO A 210       9.226  -2.034 -33.152  1.00  0.69           C
ATOM   3332  O   PRO A 210       9.788  -3.107 -32.896  1.00  0.69           O
ATOM   3333  CB  PRO A 210       6.944  -2.497 -34.086  1.00  0.69           C
ATOM   3334  CG  PRO A 210       5.695  -1.696 -34.198  1.00  0.69           C
ATOM   3335  CD  PRO A 210       6.085  -0.300 -33.840  1.00  0.69           C
ATOM      0  HA  PRO A 210       7.574  -2.279 -32.049  1.00  0.69           H   new
ATOM      0  HB2 PRO A 210       7.460  -2.459 -34.907  1.00  0.69           H   new
ATOM      0  HB3 PRO A 210       6.748  -3.432 -33.917  1.00  0.69           H   new
ATOM      0  HG2 PRO A 210       5.332  -1.738 -35.097  1.00  0.69           H   new
ATOM      0  HG3 PRO A 210       5.010  -2.032 -33.599  1.00  0.69           H   new
ATOM      0  HD2 PRO A 210       6.334   0.214 -34.624  1.00  0.69           H   new
ATOM      0  HD3 PRO A 210       5.358   0.175 -33.408  1.00  0.69           H   new
ATOM   3343  N   LEU A 211       9.879  -1.000 -33.686  1.00  0.71           N
ATOM   3344  CA  LEU A 211      11.310  -1.057 -33.944  1.00  0.71           C
ATOM   3345  C   LEU A 211      12.142  -0.616 -32.731  1.00  0.71           C
ATOM   3346  O   LEU A 211      13.374  -0.636 -32.781  1.00  0.71           O
ATOM   3347  CB  LEU A 211      11.648  -0.147 -35.120  1.00  0.71           C
ATOM   3348  CG  LEU A 211      11.009  -0.510 -36.431  1.00  0.71           C
ATOM   3349  CD1 LEU A 211      11.338   0.525 -37.439  1.00  0.71           C
ATOM   3350  CD2 LEU A 211      11.507  -1.824 -36.838  1.00  0.71           C
ATOM      0  H   LEU A 211       9.506  -0.256 -33.905  1.00  0.71           H   new
ATOM      0  HA  LEU A 211      11.530  -1.981 -34.140  1.00  0.71           H   new
ATOM      0  HB2 LEU A 211      11.387   0.759 -34.892  1.00  0.71           H   new
ATOM      0  HB3 LEU A 211      12.611  -0.143 -35.238  1.00  0.71           H   new
ATOM      0  HG  LEU A 211      10.044  -0.551 -36.347  1.00  0.71           H   new
ATOM      0 HD11 LEU A 211      10.927   0.294 -38.287  1.00  0.71           H   new
ATOM      0 HD12 LEU A 211      11.002   1.385 -37.141  1.00  0.71           H   new
ATOM      0 HD13 LEU A 211      12.300   0.575 -37.550  1.00  0.71           H   new
ATOM      0 HD21 LEU A 211      11.104  -2.075 -37.684  1.00  0.71           H   new
ATOM      0 HD22 LEU A 211      12.471  -1.788 -36.937  1.00  0.71           H   new
ATOM      0 HD23 LEU A 211      11.276  -2.481 -36.163  1.00  0.71           H   new
ATOM   3362  N   SER A 212      11.481  -0.192 -31.654  1.00  0.72           N
ATOM   3363  CA  SER A 212      12.190   0.283 -30.468  1.00  0.72           C
ATOM   3364  C   SER A 212      12.726  -0.850 -29.594  1.00  0.72           C
ATOM   3365  O   SER A 212      12.016  -1.797 -29.259  1.00  0.72           O
ATOM   3366  CB  SER A 212      11.278   1.177 -29.659  1.00  0.72           C
ATOM   3367  OG  SER A 212      10.976   2.344 -30.360  1.00  0.72           O
ATOM      0  H   SER A 212      10.624  -0.172 -31.591  1.00  0.72           H   new
ATOM      0  HA  SER A 212      12.963   0.781 -30.777  1.00  0.72           H   new
ATOM      0  HB2 SER A 212      10.459   0.702 -29.446  1.00  0.72           H   new
ATOM      0  HB3 SER A 212      11.703   1.402 -28.817  1.00  0.72           H   new
ATOM      0  HG  SER A 212      11.549   2.933 -30.184  1.00  0.72           H   new
ATOM   3373  N   ARG A 213      13.989  -0.718 -29.183  1.00  0.73           N
ATOM   3374  CA  ARG A 213      14.671  -1.722 -28.360  1.00  0.73           C
ATOM   3375  C   ARG A 213      13.979  -1.983 -27.039  1.00  0.73           C
ATOM   3376  O   ARG A 213      13.607  -1.052 -26.313  1.00  0.73           O
ATOM   3377  CB  ARG A 213      16.098  -1.307 -28.080  1.00  0.73           C
ATOM   3378  CG  ARG A 213      17.040  -1.377 -29.271  1.00  0.73           C
ATOM   3379  CD  ARG A 213      18.413  -0.918 -28.901  1.00  0.73           C
ATOM   3380  NE  ARG A 213      19.351  -1.031 -30.009  1.00  0.73           N
ATOM   3381  CZ  ARG A 213      20.623  -0.577 -29.991  1.00  0.73           C
ATOM   3382  NH1 ARG A 213      21.091   0.035 -28.925  1.00  0.73           N1+
ATOM   3383  NH2 ARG A 213      21.399  -0.746 -31.046  1.00  0.73           N
ATOM      0  H   ARG A 213      14.478  -0.038 -29.375  1.00  0.73           H   new
ATOM      0  HA  ARG A 213      14.649  -2.542 -28.878  1.00  0.73           H   new
ATOM      0  HB2 ARG A 213      16.095  -0.398 -27.742  1.00  0.73           H   new
ATOM      0  HB3 ARG A 213      16.451  -1.871 -27.374  1.00  0.73           H   new
ATOM      0  HG2 ARG A 213      17.079  -2.288 -29.603  1.00  0.73           H   new
ATOM      0  HG3 ARG A 213      16.696  -0.827 -29.992  1.00  0.73           H   new
ATOM      0  HD2 ARG A 213      18.374   0.005 -28.606  1.00  0.73           H   new
ATOM      0  HD3 ARG A 213      18.736  -1.442 -28.152  1.00  0.73           H   new
ATOM      0  HE  ARG A 213      19.075  -1.415 -30.727  1.00  0.73           H   new
ATOM      0 HH11 ARG A 213      20.587   0.147 -28.237  1.00  0.73           H   new
ATOM      0 HH12 ARG A 213      21.901   0.323 -28.916  1.00  0.73           H   new
ATOM      0 HH21 ARG A 213      21.094  -1.145 -31.744  1.00  0.73           H   new
ATOM      0 HH22 ARG A 213      22.209  -0.457 -31.035  1.00  0.73           H   new
ATOM   3397  N   ASN A 214      13.889  -3.256 -26.653  1.00  0.74           N
ATOM   3398  CA  ASN A 214      13.226  -3.587 -25.388  1.00  0.74           C
ATOM   3399  C   ASN A 214      14.161  -3.428 -24.187  1.00  0.74           C
ATOM   3400  O   ASN A 214      14.402  -4.371 -23.438  1.00  0.74           O
ATOM   3401  CB  ASN A 214      12.651  -4.994 -25.429  1.00  0.74           C
ATOM   3402  CG  ASN A 214      11.518  -5.155 -26.423  1.00  0.74           C
ATOM   3403  ND2 ASN A 214      11.577  -6.231 -27.156  1.00  0.74           N
ATOM   3404  OD1 ASN A 214      10.614  -4.311 -26.532  1.00  0.74           O
ATOM      0  H   ASN A 214      14.196  -3.927 -27.094  1.00  0.74           H   new
ATOM      0  HA  ASN A 214      12.499  -2.955 -25.277  1.00  0.74           H   new
ATOM      0  HB2 ASN A 214      13.359  -5.619 -25.652  1.00  0.74           H   new
ATOM      0  HB3 ASN A 214      12.332  -5.231 -24.544  1.00  0.74           H   new
ATOM      0 HD21 ASN A 214      10.972  -6.382 -27.748  1.00  0.74           H   new
ATOM      0 HD22 ASN A 214      12.221  -6.790 -27.048  1.00  0.74           H   new
ATOM   3411  N   SER A 215      14.667  -2.209 -24.026  1.00  0.74           N
ATOM   3412  CA  SER A 215      15.482  -1.789 -22.903  1.00  0.74           C
ATOM   3413  C   SER A 215      15.309  -0.307 -22.701  1.00  0.74           C
ATOM   3414  O   SER A 215      15.724   0.263 -21.684  1.00  0.74           O
ATOM   3415  CB  SER A 215      16.929  -2.070 -23.116  1.00  0.74           C
ATOM   3416  OG  SER A 215      17.398  -1.378 -24.245  1.00  0.74           O
ATOM      0  H   SER A 215      14.536  -1.579 -24.597  1.00  0.74           H   new
ATOM      0  HA  SER A 215      15.190  -2.291 -22.126  1.00  0.74           H   new
ATOM      0  HB2 SER A 215      17.435  -1.804 -22.332  1.00  0.74           H   new
ATOM      0  HB3 SER A 215      17.066  -3.023 -23.233  1.00  0.74           H   new
ATOM      0  HG  SER A 215      18.236  -1.430 -24.278  1.00  0.74           H   new
ATOM   3422  N   THR A 216      14.699   0.320 -23.697  1.00  0.73           N
ATOM   3423  CA  THR A 216      14.511   1.755 -23.639  1.00  0.73           C
ATOM   3424  C   THR A 216      13.036   2.063 -23.605  1.00  0.73           C
ATOM   3425  O   THR A 216      12.281   1.738 -24.529  1.00  0.73           O
ATOM   3426  CB  THR A 216      15.157   2.466 -24.834  1.00  0.73           C
ATOM   3427  CG2 THR A 216      14.953   3.962 -24.701  1.00  0.73           C
ATOM   3428  OG1 THR A 216      16.565   2.190 -24.859  1.00  0.73           O
ATOM      0  H   THR A 216      14.392  -0.062 -24.404  1.00  0.73           H   new
ATOM      0  HA  THR A 216      14.943   2.081 -22.834  1.00  0.73           H   new
ATOM      0  HB  THR A 216      14.747   2.147 -25.653  1.00  0.73           H   new
ATOM      0  HG1 THR A 216      16.915   2.580 -25.515  1.00  0.73           H   new
ATOM      0 HG21 THR A 216      15.361   4.413 -25.457  1.00  0.73           H   new
ATOM      0 HG22 THR A 216      14.003   4.159 -24.682  1.00  0.73           H   new
ATOM      0 HG23 THR A 216      15.364   4.273 -23.879  1.00  0.73           H   new
ATOM   3436  N   HIS A 217      12.603   2.731 -22.549  1.00  0.71           N
ATOM   3437  CA  HIS A 217      11.188   2.997 -22.433  1.00  0.71           C
ATOM   3438  C   HIS A 217      10.882   4.239 -23.218  1.00  0.71           C
ATOM   3439  O   HIS A 217      10.760   5.330 -22.657  1.00  0.71           O
ATOM   3440  CB  HIS A 217      10.736   3.183 -20.986  1.00  0.71           C
ATOM   3441  CG  HIS A 217       9.260   2.984 -20.841  1.00  0.71           C
ATOM   3442  CD2 HIS A 217       8.541   2.345 -19.895  1.00  0.71           C
ATOM   3443  ND1 HIS A 217       8.351   3.453 -21.760  1.00  0.71           N
ATOM   3444  CE1 HIS A 217       7.130   3.119 -21.381  1.00  0.71           C
ATOM   3445  NE2 HIS A 217       7.221   2.454 -20.251  1.00  0.71           N
ATOM      0  H   HIS A 217      13.095   3.029 -21.910  1.00  0.71           H   new
ATOM      0  HA  HIS A 217      10.706   2.229 -22.778  1.00  0.71           H   new
ATOM      0  HB2 HIS A 217      11.206   2.554 -20.416  1.00  0.71           H   new
ATOM      0  HB3 HIS A 217      10.975   4.073 -20.683  1.00  0.71           H   new
ATOM      0  HD2 HIS A 217       8.877   1.912 -19.143  1.00  0.71           H   new
ATOM      0  HE1 HIS A 217       6.343   3.320 -21.835  1.00  0.71           H   new
ATOM      0  HE2 HIS A 217       6.557   2.137 -19.805  1.00  0.71           H   new
ATOM   3453  N   GLU A 218      10.842   4.087 -24.526  1.00  0.68           N
ATOM   3454  CA  GLU A 218      10.595   5.229 -25.370  1.00  0.68           C
ATOM   3455  C   GLU A 218       9.243   5.112 -26.030  1.00  0.68           C
ATOM   3456  O   GLU A 218       8.770   4.019 -26.372  1.00  0.68           O
ATOM   3457  CB  GLU A 218      11.695   5.404 -26.443  1.00  0.68           C
ATOM   3458  CG  GLU A 218      11.842   4.307 -27.492  1.00  0.68           C
ATOM   3459  CD  GLU A 218      12.976   4.616 -28.517  1.00  0.68           C
ATOM   3460  OE1 GLU A 218      13.796   5.461 -28.241  1.00  0.68           O
ATOM   3461  OE2 GLU A 218      12.976   4.023 -29.595  1.00  0.68           O1-
ATOM      0  H   GLU A 218      10.954   3.341 -24.939  1.00  0.68           H   new
ATOM      0  HA  GLU A 218      10.609   6.016 -24.803  1.00  0.68           H   new
ATOM      0  HB2 GLU A 218      11.530   6.240 -26.906  1.00  0.68           H   new
ATOM      0  HB3 GLU A 218      12.546   5.496 -25.986  1.00  0.68           H   new
ATOM      0  HG2 GLU A 218      12.029   3.464 -27.051  1.00  0.68           H   new
ATOM      0  HG3 GLU A 218      11.002   4.200 -27.965  1.00  0.68           H   new
ATOM   3468  N   MET A 219       8.635   6.262 -26.221  1.00  0.66           N
ATOM   3469  CA  MET A 219       7.385   6.400 -26.944  1.00  0.66           C
ATOM   3470  C   MET A 219       7.459   7.682 -27.726  1.00  0.66           C
ATOM   3471  O   MET A 219       8.295   8.535 -27.423  1.00  0.66           O
ATOM   3472  CB  MET A 219       6.170   6.398 -26.015  1.00  0.66           C
ATOM   3473  CG  MET A 219       5.962   5.112 -25.198  1.00  0.66           C
ATOM   3474  SD  MET A 219       4.447   5.151 -24.219  1.00  0.66           S
ATOM   3475  CE  MET A 219       3.245   4.782 -25.490  1.00  0.66           C
ATOM      0  H   MET A 219       8.944   7.008 -25.926  1.00  0.66           H   new
ATOM      0  HA  MET A 219       7.268   5.639 -27.534  1.00  0.66           H   new
ATOM      0  HB2 MET A 219       6.252   7.143 -25.400  1.00  0.66           H   new
ATOM      0  HB3 MET A 219       5.375   6.556 -26.548  1.00  0.66           H   new
ATOM      0  HG2 MET A 219       5.935   4.351 -25.799  1.00  0.66           H   new
ATOM      0  HG3 MET A 219       6.721   4.981 -24.608  1.00  0.66           H   new
ATOM      0  HE1 MET A 219       2.356   4.769 -25.101  1.00  0.66           H   new
ATOM      0  HE2 MET A 219       3.285   5.462 -26.181  1.00  0.66           H   new
ATOM      0  HE3 MET A 219       3.440   3.915 -25.879  1.00  0.66           H   new
ATOM   3485  N   TYR A 220       6.627   7.828 -28.735  1.00  0.64           N
ATOM   3486  CA  TYR A 220       6.618   9.110 -29.407  1.00  0.64           C
ATOM   3487  C   TYR A 220       5.353   9.852 -29.058  1.00  0.64           C
ATOM   3488  O   TYR A 220       4.274   9.261 -29.016  1.00  0.64           O
ATOM   3489  CB  TYR A 220       6.738   8.952 -30.928  1.00  0.64           C
ATOM   3490  CG  TYR A 220       8.046   8.426 -31.381  1.00  0.64           C
ATOM   3491  CD1 TYR A 220       8.220   7.069 -31.593  1.00  0.64           C
ATOM   3492  CD2 TYR A 220       9.095   9.299 -31.565  1.00  0.64           C
ATOM   3493  CE1 TYR A 220       9.456   6.599 -32.001  1.00  0.64           C
ATOM   3494  CE2 TYR A 220      10.315   8.829 -31.961  1.00  0.64           C
ATOM   3495  CZ  TYR A 220      10.502   7.499 -32.182  1.00  0.64           C
ATOM   3496  OH  TYR A 220      11.732   7.053 -32.574  1.00  0.64           O
ATOM      0  H   TYR A 220       6.084   7.233 -29.037  1.00  0.64           H   new
ATOM      0  HA  TYR A 220       7.388   9.617 -29.105  1.00  0.64           H   new
ATOM      0  HB2 TYR A 220       6.037   8.358 -31.238  1.00  0.64           H   new
ATOM      0  HB3 TYR A 220       6.585   9.814 -31.346  1.00  0.64           H   new
ATOM      0  HD1 TYR A 220       7.513   6.479 -31.462  1.00  0.64           H   new
ATOM      0  HD2 TYR A 220       8.973  10.209 -31.420  1.00  0.64           H   new
ATOM      0  HE1 TYR A 220       9.586   5.691 -32.153  1.00  0.64           H   new
ATOM      0  HE2 TYR A 220      11.022   9.421 -32.080  1.00  0.64           H   new
ATOM      0  HH  TYR A 220      12.258   7.704 -32.642  1.00  0.64           H   new
ATOM   3506  N   TRP A 221       5.475  11.152 -28.839  1.00  0.63           N
ATOM   3507  CA  TRP A 221       4.310  11.993 -28.643  1.00  0.63           C
ATOM   3508  C   TRP A 221       4.018  12.573 -29.997  1.00  0.63           C
ATOM   3509  O   TRP A 221       4.853  13.282 -30.565  1.00  0.63           O
ATOM   3510  CB  TRP A 221       4.570  13.083 -27.623  1.00  0.63           C
ATOM   3511  CG  TRP A 221       3.403  13.941 -27.401  1.00  0.63           C
ATOM   3512  CD1 TRP A 221       2.106  13.578 -27.204  1.00  0.63           C
ATOM   3513  CD2 TRP A 221       3.423  15.355 -27.435  1.00  0.63           C
ATOM   3514  CE2 TRP A 221       2.110  15.791 -27.264  1.00  0.63           C
ATOM   3515  CE3 TRP A 221       4.427  16.271 -27.610  1.00  0.63           C
ATOM   3516  NE1 TRP A 221       1.321  14.694 -27.102  1.00  0.63           N
ATOM   3517  CZ2 TRP A 221       1.789  17.125 -27.290  1.00  0.63           C
ATOM   3518  CZ3 TRP A 221       4.117  17.591 -27.634  1.00  0.63           C
ATOM   3519  CH2 TRP A 221       2.833  18.013 -27.495  1.00  0.63           C
ATOM      0  H   TRP A 221       6.227  11.567 -28.800  1.00  0.63           H   new
ATOM      0  HA  TRP A 221       3.560  11.488 -28.293  1.00  0.63           H   new
ATOM      0  HB2 TRP A 221       4.833  12.677 -26.782  1.00  0.63           H   new
ATOM      0  HB3 TRP A 221       5.315  13.628 -27.921  1.00  0.63           H   new
ATOM      0  HD1 TRP A 221       1.799  12.702 -27.147  1.00  0.63           H   new
ATOM      0  HE1 TRP A 221       0.473  14.701 -26.960  1.00  0.63           H   new
ATOM      0  HE3 TRP A 221       5.308  15.991 -27.711  1.00  0.63           H   new
ATOM      0  HZ2 TRP A 221       0.914  17.419 -27.176  1.00  0.63           H   new
ATOM      0  HZ3 TRP A 221       4.795  18.218 -27.747  1.00  0.63           H   new
ATOM      0  HH2 TRP A 221       2.650  18.924 -27.539  1.00  0.63           H   new
ATOM   3530  N   VAL A 222       2.882  12.192 -30.557  1.00  0.65           N
ATOM   3531  CA  VAL A 222       2.603  12.543 -31.932  1.00  0.65           C
ATOM   3532  C   VAL A 222       1.279  13.269 -32.113  1.00  0.65           C
ATOM   3533  O   VAL A 222       0.247  12.894 -31.540  1.00  0.65           O
ATOM   3534  CB  VAL A 222       2.654  11.249 -32.780  1.00  0.65           C
ATOM   3535  CG1 VAL A 222       2.428  11.538 -34.179  1.00  0.65           C
ATOM   3536  CG2 VAL A 222       3.979  10.603 -32.617  1.00  0.65           C
ATOM      0  H   VAL A 222       2.268  11.736 -30.163  1.00  0.65           H   new
ATOM      0  HA  VAL A 222       3.278  13.173 -32.229  1.00  0.65           H   new
ATOM      0  HB  VAL A 222       1.954  10.652 -32.472  1.00  0.65           H   new
ATOM      0 HG11 VAL A 222       2.464  10.714 -34.690  1.00  0.65           H   new
ATOM      0 HG12 VAL A 222       1.555  11.947 -34.288  1.00  0.65           H   new
ATOM      0 HG13 VAL A 222       3.112  12.147 -34.499  1.00  0.65           H   new
ATOM      0 HG21 VAL A 222       4.011   9.792 -33.148  1.00  0.65           H   new
ATOM      0 HG22 VAL A 222       4.674  11.211 -32.913  1.00  0.65           H   new
ATOM      0 HG23 VAL A 222       4.119  10.383 -31.683  1.00  0.65           H   new
ATOM   3546  N   SER A 223       1.309  14.354 -32.873  1.00  0.67           N
ATOM   3547  CA  SER A 223       0.085  15.096 -33.090  1.00  0.67           C
ATOM   3548  C   SER A 223      -0.879  14.236 -33.855  1.00  0.67           C
ATOM   3549  O   SER A 223      -0.466  13.358 -34.602  1.00  0.67           O
ATOM   3550  CB  SER A 223       0.358  16.361 -33.838  1.00  0.67           C
ATOM   3551  OG  SER A 223       0.815  16.099 -35.110  1.00  0.67           O
ATOM      0  H   SER A 223       2.009  14.669 -33.262  1.00  0.67           H   new
ATOM      0  HA  SER A 223      -0.300  15.334 -32.232  1.00  0.67           H   new
ATOM      0  HB2 SER A 223      -0.452  16.893 -33.886  1.00  0.67           H   new
ATOM      0  HB3 SER A 223       1.015  16.888 -33.358  1.00  0.67           H   new
ATOM      0  HG  SER A 223       1.368  15.467 -35.085  1.00  0.67           H   new
ATOM   3557  N   HIS A 224      -2.165  14.498 -33.691  1.00  0.70           N
ATOM   3558  CA  HIS A 224      -3.233  13.774 -34.380  1.00  0.70           C
ATOM   3559  C   HIS A 224      -3.366  12.312 -33.911  1.00  0.70           C
ATOM   3560  O   HIS A 224      -4.241  11.583 -34.381  1.00  0.70           O
ATOM   3561  CB  HIS A 224      -3.026  13.842 -35.913  1.00  0.70           C
ATOM   3562  CG  HIS A 224      -2.877  15.271 -36.401  1.00  0.70           C
ATOM   3563  CD2 HIS A 224      -1.817  15.936 -36.933  1.00  0.70           C
ATOM   3564  ND1 HIS A 224      -3.903  16.194 -36.318  1.00  0.70           N
ATOM   3565  CE1 HIS A 224      -3.477  17.365 -36.771  1.00  0.70           C
ATOM   3566  NE2 HIS A 224      -2.216  17.237 -37.140  1.00  0.70           N
ATOM      0  H   HIS A 224      -2.453  15.115 -33.165  1.00  0.70           H   new
ATOM      0  HA  HIS A 224      -4.067  14.213 -34.150  1.00  0.70           H   new
ATOM      0  HB2 HIS A 224      -2.236  13.334 -36.155  1.00  0.70           H   new
ATOM      0  HB3 HIS A 224      -3.779  13.425 -36.360  1.00  0.70           H   new
ATOM      0  HD2 HIS A 224      -0.979  15.579 -37.122  1.00  0.70           H   new
ATOM      0  HE1 HIS A 224      -3.981  18.145 -36.820  1.00  0.70           H   new
ATOM      0  HE2 HIS A 224      -1.723  17.866 -37.459  1.00  0.70           H   new
ATOM   3574  N   ALA A 225      -2.576  11.916 -32.906  1.00  0.74           N
ATOM   3575  CA  ALA A 225      -2.764  10.661 -32.209  1.00  0.74           C
ATOM   3576  C   ALA A 225      -3.656  11.031 -31.046  1.00  0.74           C
ATOM   3577  O   ALA A 225      -3.845  12.219 -30.798  1.00  0.74           O
ATOM   3578  CB  ALA A 225      -1.451  10.031 -31.775  1.00  0.74           C
ATOM      0  H   ALA A 225      -1.913  12.380 -32.615  1.00  0.74           H   new
ATOM      0  HA  ALA A 225      -3.160   9.977 -32.772  1.00  0.74           H   new
ATOM      0  HB1 ALA A 225      -1.629   9.196 -31.314  1.00  0.74           H   new
ATOM      0  HB2 ALA A 225      -0.901   9.858 -32.555  1.00  0.74           H   new
ATOM      0  HB3 ALA A 225      -0.983  10.636 -31.178  1.00  0.74           H   new
ATOM   3584  N   SER A 226      -4.233  10.070 -30.351  1.00  0.77           N
ATOM   3585  CA  SER A 226      -5.074  10.434 -29.219  1.00  0.77           C
ATOM   3586  C   SER A 226      -5.188   9.301 -28.218  1.00  0.77           C
ATOM   3587  O   SER A 226      -4.800   8.170 -28.505  1.00  0.77           O
ATOM   3588  CB  SER A 226      -6.455  10.828 -29.703  1.00  0.77           C
ATOM   3589  OG  SER A 226      -7.128   9.723 -30.239  1.00  0.77           O
ATOM      0  H   SER A 226      -4.158   9.227 -30.506  1.00  0.77           H   new
ATOM      0  HA  SER A 226      -4.656  11.187 -28.773  1.00  0.77           H   new
ATOM      0  HB2 SER A 226      -6.967  11.198 -28.967  1.00  0.77           H   new
ATOM      0  HB3 SER A 226      -6.381  11.524 -30.375  1.00  0.77           H   new
ATOM      0  HG  SER A 226      -7.891   9.959 -30.500  1.00  0.77           H   new
ATOM   3595  N   GLY A 227      -5.738   9.610 -27.049  1.00  0.79           N
ATOM   3596  CA  GLY A 227      -5.966   8.622 -26.000  1.00  0.79           C
ATOM   3597  C   GLY A 227      -5.301   9.048 -24.699  1.00  0.79           C
ATOM   3598  O   GLY A 227      -4.406   9.896 -24.687  1.00  0.79           O
ATOM      0  H   GLY A 227      -5.991  10.405 -26.840  1.00  0.79           H   new
ATOM      0  HA2 GLY A 227      -6.919   8.509 -25.859  1.00  0.79           H   new
ATOM      0  HA3 GLY A 227      -5.617   7.761 -26.280  1.00  0.79           H   new
ATOM   3602  N   ASN A 228      -5.749   8.473 -23.590  1.00  0.80           N
ATOM   3603  CA  ASN A 228      -5.189   8.835 -22.293  1.00  0.80           C
ATOM   3604  C   ASN A 228      -3.744   8.392 -22.137  1.00  0.80           C
ATOM   3605  O   ASN A 228      -3.420   7.215 -22.341  1.00  0.80           O
ATOM   3606  CB  ASN A 228      -6.041   8.273 -21.171  1.00  0.80           C
ATOM   3607  CG  ASN A 228      -5.569   8.702 -19.793  1.00  0.80           C
ATOM   3608  ND2 ASN A 228      -6.165   9.756 -19.287  1.00  0.80           N
ATOM   3609  OD1 ASN A 228      -4.672   8.088 -19.178  1.00  0.80           O
ATOM      0  H   ASN A 228      -6.369   7.878 -23.565  1.00  0.80           H   new
ATOM      0  HA  ASN A 228      -5.195   9.804 -22.243  1.00  0.80           H   new
ATOM      0  HB2 ASN A 228      -6.960   8.558 -21.296  1.00  0.80           H   new
ATOM      0  HB3 ASN A 228      -6.035   7.304 -21.222  1.00  0.80           H   new
ATOM      0 HD21 ASN A 228      -5.941  10.044 -18.508  1.00  0.80           H   new
ATOM      0 HD22 ASN A 228      -6.780  10.159 -19.734  1.00  0.80           H   new
ATOM   3616  N   ILE A 229      -2.889   9.339 -21.760  1.00  0.81           N
ATOM   3617  CA  ILE A 229      -1.466   9.098 -21.563  1.00  0.81           C
ATOM   3618  C   ILE A 229      -1.092   8.143 -20.462  1.00  0.81           C
ATOM   3619  O   ILE A 229      -0.296   7.242 -20.695  1.00  0.81           O
ATOM   3620  CB  ILE A 229      -0.743  10.427 -21.360  1.00  0.81           C
ATOM   3621  CG1 ILE A 229      -0.740  11.151 -22.683  1.00  0.81           C
ATOM   3622  CG2 ILE A 229       0.628  10.263 -20.738  1.00  0.81           C
ATOM   3623  CD1 ILE A 229      -0.314  12.537 -22.592  1.00  0.81           C
ATOM      0  H   ILE A 229      -3.125  10.152 -21.610  1.00  0.81           H   new
ATOM      0  HA  ILE A 229      -1.182   8.651 -22.376  1.00  0.81           H   new
ATOM      0  HB  ILE A 229      -1.214  10.969 -20.708  1.00  0.81           H   new
ATOM      0 HG12 ILE A 229      -0.155  10.681 -23.298  1.00  0.81           H   new
ATOM      0 HG13 ILE A 229      -1.633  11.120 -23.061  1.00  0.81           H   new
ATOM      0 HG21 ILE A 229       1.042  11.134 -20.632  1.00  0.81           H   new
ATOM      0 HG22 ILE A 229       0.541   9.839 -19.870  1.00  0.81           H   new
ATOM      0 HG23 ILE A 229       1.181   9.711 -21.313  1.00  0.81           H   new
ATOM      0 HD11 ILE A 229      -0.335  12.941 -23.474  1.00  0.81           H   new
ATOM      0 HD12 ILE A 229      -0.911  13.021 -22.001  1.00  0.81           H   new
ATOM      0 HD13 ILE A 229       0.589  12.576 -22.241  1.00  0.81           H   new
ATOM   3635  N   VAL A 230      -1.681   8.273 -19.288  1.00  0.81           N
ATOM   3636  CA  VAL A 230      -1.297   7.365 -18.223  1.00  0.81           C
ATOM   3637  C   VAL A 230      -1.643   5.941 -18.615  1.00  0.81           C
ATOM   3638  O   VAL A 230      -0.842   5.022 -18.427  1.00  0.81           O
ATOM   3639  CB  VAL A 230      -1.987   7.744 -16.913  1.00  0.81           C
ATOM   3640  CG1 VAL A 230      -1.726   6.671 -15.872  1.00  0.81           C
ATOM   3641  CG2 VAL A 230      -1.457   9.089 -16.460  1.00  0.81           C
ATOM      0  H   VAL A 230      -2.282   8.855 -19.090  1.00  0.81           H   new
ATOM      0  HA  VAL A 230      -0.339   7.431 -18.086  1.00  0.81           H   new
ATOM      0  HB  VAL A 230      -2.946   7.810 -17.039  1.00  0.81           H   new
ATOM      0 HG11 VAL A 230      -2.164   6.913 -15.041  1.00  0.81           H   new
ATOM      0 HG12 VAL A 230      -2.076   5.823 -16.187  1.00  0.81           H   new
ATOM      0 HG13 VAL A 230      -0.771   6.591 -15.722  1.00  0.81           H   new
ATOM      0 HG21 VAL A 230      -1.887   9.343 -15.628  1.00  0.81           H   new
ATOM      0 HG22 VAL A 230      -0.498   9.030 -16.323  1.00  0.81           H   new
ATOM      0 HG23 VAL A 230      -1.646   9.757 -17.138  1.00  0.81           H   new
ATOM   3651  N   HIS A 231      -2.838   5.755 -19.179  1.00  0.80           N
ATOM   3652  CA  HIS A 231      -3.258   4.434 -19.612  1.00  0.80           C
ATOM   3653  C   HIS A 231      -2.323   3.909 -20.699  1.00  0.80           C
ATOM   3654  O   HIS A 231      -1.830   2.786 -20.591  1.00  0.80           O
ATOM   3655  CB  HIS A 231      -4.699   4.451 -20.118  1.00  0.80           C
ATOM   3656  CG  HIS A 231      -5.244   3.104 -20.519  1.00  0.80           C
ATOM   3657  CD2 HIS A 231      -5.491   2.566 -21.736  1.00  0.80           C
ATOM   3658  ND1 HIS A 231      -5.611   2.143 -19.594  1.00  0.80           N
ATOM   3659  CE1 HIS A 231      -6.064   1.075 -20.230  1.00  0.80           C
ATOM   3660  NE2 HIS A 231      -6.003   1.306 -21.528  1.00  0.80           N
ATOM      0  H   HIS A 231      -3.413   6.380 -19.317  1.00  0.80           H   new
ATOM      0  HA  HIS A 231      -3.215   3.841 -18.846  1.00  0.80           H   new
ATOM      0  HB2 HIS A 231      -5.267   4.823 -19.425  1.00  0.80           H   new
ATOM      0  HB3 HIS A 231      -4.754   5.048 -20.881  1.00  0.80           H   new
ATOM      0  HD2 HIS A 231      -5.342   2.972 -22.559  1.00  0.80           H   new
ATOM      0  HE1 HIS A 231      -6.373   0.294 -19.830  1.00  0.80           H   new
ATOM      0  HE2 HIS A 231      -6.244   0.757 -22.145  1.00  0.80           H   new
ATOM   3668  N   SER A 232      -2.056   4.721 -21.733  1.00  0.79           N
ATOM   3669  CA  SER A 232      -1.224   4.292 -22.851  1.00  0.79           C
ATOM   3670  C   SER A 232       0.162   3.878 -22.377  1.00  0.79           C
ATOM   3671  O   SER A 232       0.714   2.866 -22.832  1.00  0.79           O
ATOM   3672  CB  SER A 232      -1.098   5.431 -23.843  1.00  0.79           C
ATOM   3673  OG  SER A 232      -2.349   5.738 -24.396  1.00  0.79           O
ATOM      0  H   SER A 232      -2.352   5.526 -21.799  1.00  0.79           H   new
ATOM      0  HA  SER A 232      -1.643   3.525 -23.271  1.00  0.79           H   new
ATOM      0  HB2 SER A 232      -0.732   6.213 -23.401  1.00  0.79           H   new
ATOM      0  HB3 SER A 232      -0.477   5.187 -24.547  1.00  0.79           H   new
ATOM      0  HG  SER A 232      -2.791   6.200 -23.851  1.00  0.79           H   new
ATOM   3679  N   VAL A 233       0.723   4.639 -21.442  1.00  0.78           N
ATOM   3680  CA  VAL A 233       2.024   4.304 -20.911  1.00  0.78           C
ATOM   3681  C   VAL A 233       1.967   3.004 -20.131  1.00  0.78           C
ATOM   3682  O   VAL A 233       2.823   2.132 -20.313  1.00  0.78           O
ATOM   3683  CB  VAL A 233       2.545   5.411 -20.002  1.00  0.78           C
ATOM   3684  CG1 VAL A 233       3.792   4.947 -19.324  1.00  0.78           C
ATOM   3685  CG2 VAL A 233       2.860   6.647 -20.814  1.00  0.78           C
ATOM      0  H   VAL A 233       0.365   5.346 -21.108  1.00  0.78           H   new
ATOM      0  HA  VAL A 233       2.628   4.201 -21.663  1.00  0.78           H   new
ATOM      0  HB  VAL A 233       1.865   5.624 -19.344  1.00  0.78           H   new
ATOM      0 HG11 VAL A 233       4.126   5.650 -18.745  1.00  0.78           H   new
ATOM      0 HG12 VAL A 233       3.598   4.157 -18.795  1.00  0.78           H   new
ATOM      0 HG13 VAL A 233       4.463   4.732 -19.991  1.00  0.78           H   new
ATOM      0 HG21 VAL A 233       3.190   7.345 -20.227  1.00  0.78           H   new
ATOM      0 HG22 VAL A 233       3.536   6.436 -21.477  1.00  0.78           H   new
ATOM      0 HG23 VAL A 233       2.056   6.955 -21.260  1.00  0.78           H   new
ATOM   3695  N   ASN A 234       0.956   2.847 -19.271  1.00  0.76           N
ATOM   3696  CA  ASN A 234       0.846   1.622 -18.499  1.00  0.76           C
ATOM   3697  C   ASN A 234       0.645   0.405 -19.388  1.00  0.76           C
ATOM   3698  O   ASN A 234       1.245  -0.637 -19.134  1.00  0.76           O
ATOM   3699  CB  ASN A 234      -0.269   1.729 -17.478  1.00  0.76           C
ATOM   3700  CG  ASN A 234       0.108   2.601 -16.297  1.00  0.76           C
ATOM   3701  ND2 ASN A 234      -0.886   3.084 -15.600  1.00  0.76           N
ATOM   3702  OD1 ASN A 234       1.292   2.833 -16.009  1.00  0.76           O
ATOM      0  H   ASN A 234       0.339   3.428 -19.126  1.00  0.76           H   new
ATOM      0  HA  ASN A 234       1.686   1.501 -18.029  1.00  0.76           H   new
ATOM      0  HB2 ASN A 234      -1.061   2.092 -17.905  1.00  0.76           H   new
ATOM      0  HB3 ASN A 234      -0.499   0.842 -17.161  1.00  0.76           H   new
ATOM      0 HD21 ASN A 234      -0.730   3.581 -14.916  1.00  0.76           H   new
ATOM      0 HD22 ASN A 234      -1.696   2.905 -15.825  1.00  0.76           H   new
ATOM   3709  N   MET A 235      -0.132   0.532 -20.469  1.00  0.75           N
ATOM   3710  CA  MET A 235      -0.345  -0.625 -21.334  1.00  0.75           C
ATOM   3711  C   MET A 235       0.947  -0.966 -22.056  1.00  0.75           C
ATOM   3712  O   MET A 235       1.294  -2.141 -22.214  1.00  0.75           O
ATOM   3713  CB  MET A 235      -1.448  -0.356 -22.353  1.00  0.75           C
ATOM   3714  CG  MET A 235      -2.828  -0.161 -21.757  1.00  0.75           C
ATOM   3715  SD  MET A 235      -3.400  -1.545 -20.800  1.00  0.75           S
ATOM   3716  CE  MET A 235      -2.973  -0.941 -19.165  1.00  0.75           C
ATOM      0  H   MET A 235      -0.531   1.254 -20.711  1.00  0.75           H   new
ATOM      0  HA  MET A 235      -0.620  -1.373 -20.780  1.00  0.75           H   new
ATOM      0  HB2 MET A 235      -1.214   0.436 -22.863  1.00  0.75           H   new
ATOM      0  HB3 MET A 235      -1.481  -1.097 -22.979  1.00  0.75           H   new
ATOM      0  HG2 MET A 235      -2.819   0.629 -21.194  1.00  0.75           H   new
ATOM      0  HG3 MET A 235      -3.459   0.009 -22.474  1.00  0.75           H   new
ATOM      0  HE1 MET A 235      -3.227  -1.600 -18.500  1.00  0.75           H   new
ATOM      0  HE2 MET A 235      -2.017  -0.786 -19.117  1.00  0.75           H   new
ATOM      0  HE3 MET A 235      -3.444  -0.111 -18.993  1.00  0.75           H   new
ATOM   3726  N   THR A 236       1.703   0.066 -22.437  1.00  0.75           N
ATOM   3727  CA  THR A 236       2.974  -0.132 -23.105  1.00  0.75           C
ATOM   3728  C   THR A 236       3.904  -0.861 -22.151  1.00  0.75           C
ATOM   3729  O   THR A 236       4.573  -1.825 -22.530  1.00  0.75           O
ATOM   3730  CB  THR A 236       3.569   1.219 -23.546  1.00  0.75           C
ATOM   3731  CG2 THR A 236       4.924   1.030 -24.201  1.00  0.75           C
ATOM   3732  OG1 THR A 236       2.664   1.841 -24.468  1.00  0.75           O
ATOM      0  H   THR A 236       1.490   0.890 -22.314  1.00  0.75           H   new
ATOM      0  HA  THR A 236       2.853  -0.665 -23.907  1.00  0.75           H   new
ATOM      0  HB  THR A 236       3.692   1.781 -22.765  1.00  0.75           H   new
ATOM      0  HG1 THR A 236       2.032   2.197 -24.044  1.00  0.75           H   new
ATOM      0 HG21 THR A 236       5.277   1.893 -24.469  1.00  0.75           H   new
ATOM      0 HG22 THR A 236       5.533   0.614 -23.571  1.00  0.75           H   new
ATOM      0 HG23 THR A 236       4.830   0.463 -24.982  1.00  0.75           H   new
ATOM   3740  N   SER A 237       3.914  -0.416 -20.895  1.00  0.75           N
ATOM   3741  CA  SER A 237       4.737  -1.015 -19.865  1.00  0.75           C
ATOM   3742  C   SER A 237       4.334  -2.467 -19.612  1.00  0.75           C
ATOM   3743  O   SER A 237       5.203  -3.317 -19.436  1.00  0.75           O
ATOM   3744  CB  SER A 237       4.633  -0.226 -18.590  1.00  0.75           C
ATOM   3745  OG  SER A 237       5.156   1.059 -18.741  1.00  0.75           O
ATOM      0  H   SER A 237       3.438   0.246 -20.622  1.00  0.75           H   new
ATOM      0  HA  SER A 237       5.656  -1.003 -20.174  1.00  0.75           H   new
ATOM      0  HB2 SER A 237       3.704  -0.169 -18.318  1.00  0.75           H   new
ATOM      0  HB3 SER A 237       5.108  -0.689 -17.882  1.00  0.75           H   new
ATOM      0  HG  SER A 237       4.617   1.531 -19.180  1.00  0.75           H   new
ATOM   3751  N   GLN A 238       3.026  -2.781 -19.623  1.00  0.75           N
ATOM   3752  CA  GLN A 238       2.609  -4.168 -19.405  1.00  0.75           C
ATOM   3753  C   GLN A 238       3.162  -5.064 -20.503  1.00  0.75           C
ATOM   3754  O   GLN A 238       3.618  -6.182 -20.232  1.00  0.75           O
ATOM   3755  CB  GLN A 238       1.079  -4.327 -19.393  1.00  0.75           C
ATOM   3756  CG  GLN A 238       0.368  -3.754 -18.198  1.00  0.75           C
ATOM   3757  CD  GLN A 238      -1.127  -3.930 -18.259  1.00  0.75           C
ATOM   3758  NE2 GLN A 238      -1.772  -3.829 -17.100  1.00  0.75           N
ATOM   3759  OE1 GLN A 238      -1.709  -4.157 -19.322  1.00  0.75           O
ATOM      0  H   GLN A 238       2.386  -2.221 -19.751  1.00  0.75           H   new
ATOM      0  HA  GLN A 238       2.958  -4.424 -18.537  1.00  0.75           H   new
ATOM      0  HB2 GLN A 238       0.721  -3.908 -20.192  1.00  0.75           H   new
ATOM      0  HB3 GLN A 238       0.869  -5.272 -19.450  1.00  0.75           H   new
ATOM      0  HG2 GLN A 238       0.706  -4.178 -17.394  1.00  0.75           H   new
ATOM      0  HG3 GLN A 238       0.574  -2.809 -18.128  1.00  0.75           H   new
ATOM      0 HE21 GLN A 238      -1.335  -3.670 -16.377  1.00  0.75           H   new
ATOM      0 HE22 GLN A 238      -2.626  -3.923 -17.074  1.00  0.75           H   new
ATOM   3768  N   VAL A 239       3.160  -4.563 -21.739  1.00  0.75           N
ATOM   3769  CA  VAL A 239       3.694  -5.332 -22.849  1.00  0.75           C
ATOM   3770  C   VAL A 239       5.190  -5.527 -22.700  1.00  0.75           C
ATOM   3771  O   VAL A 239       5.691  -6.652 -22.802  1.00  0.75           O
ATOM   3772  CB  VAL A 239       3.403  -4.632 -24.186  1.00  0.75           C
ATOM   3773  CG1 VAL A 239       4.140  -5.339 -25.308  1.00  0.75           C
ATOM   3774  CG2 VAL A 239       1.906  -4.645 -24.438  1.00  0.75           C
ATOM      0  H   VAL A 239       2.856  -3.787 -21.949  1.00  0.75           H   new
ATOM      0  HA  VAL A 239       3.259  -6.199 -22.842  1.00  0.75           H   new
ATOM      0  HB  VAL A 239       3.710  -3.713 -24.151  1.00  0.75           H   new
ATOM      0 HG11 VAL A 239       3.953  -4.894 -26.149  1.00  0.75           H   new
ATOM      0 HG12 VAL A 239       5.094  -5.315 -25.135  1.00  0.75           H   new
ATOM      0 HG13 VAL A 239       3.845  -6.262 -25.359  1.00  0.75           H   new
ATOM      0 HG21 VAL A 239       1.716  -4.204 -25.281  1.00  0.75           H   new
ATOM      0 HG22 VAL A 239       1.592  -5.562 -24.475  1.00  0.75           H   new
ATOM      0 HG23 VAL A 239       1.453  -4.177 -23.719  1.00  0.75           H   new
ATOM   3784  N   LEU A 240       5.899  -4.443 -22.408  1.00  0.76           N
ATOM   3785  CA  LEU A 240       7.341  -4.508 -22.276  1.00  0.76           C
ATOM   3786  C   LEU A 240       7.740  -5.420 -21.117  1.00  0.76           C
ATOM   3787  O   LEU A 240       8.710  -6.181 -21.213  1.00  0.76           O
ATOM   3788  CB  LEU A 240       7.882  -3.095 -22.083  1.00  0.76           C
ATOM   3789  CG  LEU A 240       7.744  -2.164 -23.303  1.00  0.76           C
ATOM   3790  CD1 LEU A 240       8.137  -0.730 -22.915  1.00  0.76           C
ATOM   3791  CD2 LEU A 240       8.610  -2.684 -24.415  1.00  0.76           C
ATOM      0  H   LEU A 240       5.561  -3.662 -22.283  1.00  0.76           H   new
ATOM      0  HA  LEU A 240       7.725  -4.888 -23.082  1.00  0.76           H   new
ATOM      0  HB2 LEU A 240       7.423  -2.689 -21.331  1.00  0.76           H   new
ATOM      0  HB3 LEU A 240       8.820  -3.154 -21.844  1.00  0.76           H   new
ATOM      0  HG  LEU A 240       6.823  -2.147 -23.607  1.00  0.76           H   new
ATOM      0 HD11 LEU A 240       8.048  -0.150 -23.687  1.00  0.76           H   new
ATOM      0 HD12 LEU A 240       7.555  -0.415 -22.206  1.00  0.76           H   new
ATOM      0 HD13 LEU A 240       9.057  -0.718 -22.607  1.00  0.76           H   new
ATOM      0 HD21 LEU A 240       8.529  -2.103 -25.187  1.00  0.76           H   new
ATOM      0 HD22 LEU A 240       9.535  -2.705 -24.123  1.00  0.76           H   new
ATOM      0 HD23 LEU A 240       8.327  -3.580 -24.654  1.00  0.76           H   new
ATOM   3803  N   LEU A 241       6.975  -5.382 -20.033  1.00  0.77           N
ATOM   3804  CA  LEU A 241       7.289  -6.214 -18.897  1.00  0.77           C
ATOM   3805  C   LEU A 241       7.062  -7.665 -19.278  1.00  0.77           C
ATOM   3806  O   LEU A 241       7.933  -8.496 -19.054  1.00  0.77           O
ATOM   3807  CB  LEU A 241       6.449  -5.812 -17.685  1.00  0.77           C
ATOM   3808  CG  LEU A 241       6.751  -6.525 -16.367  1.00  0.77           C
ATOM   3809  CD1 LEU A 241       8.216  -6.247 -15.983  1.00  0.77           C
ATOM   3810  CD2 LEU A 241       5.805  -5.997 -15.282  1.00  0.77           C
ATOM      0  H   LEU A 241       6.279  -4.885 -19.941  1.00  0.77           H   new
ATOM      0  HA  LEU A 241       8.219  -6.096 -18.648  1.00  0.77           H   new
ATOM      0  HB2 LEU A 241       6.559  -4.859 -17.544  1.00  0.77           H   new
ATOM      0  HB3 LEU A 241       5.515  -5.961 -17.902  1.00  0.77           H   new
ATOM      0  HG  LEU A 241       6.619  -7.482 -16.458  1.00  0.77           H   new
ATOM      0 HD11 LEU A 241       8.422  -6.694 -15.147  1.00  0.77           H   new
ATOM      0 HD12 LEU A 241       8.802  -6.580 -16.680  1.00  0.77           H   new
ATOM      0 HD13 LEU A 241       8.348  -5.292 -15.879  1.00  0.77           H   new
ATOM      0 HD21 LEU A 241       5.992  -6.446 -14.443  1.00  0.77           H   new
ATOM      0 HD22 LEU A 241       5.937  -5.042 -15.174  1.00  0.77           H   new
ATOM      0 HD23 LEU A 241       4.886  -6.168 -15.542  1.00  0.77           H   new
ATOM   3822  N   GLY A 242       5.950  -7.979 -19.953  1.00  0.78           N
ATOM   3823  CA  GLY A 242       5.714  -9.366 -20.352  1.00  0.78           C
ATOM   3824  C   GLY A 242       6.868  -9.893 -21.217  1.00  0.78           C
ATOM   3825  O   GLY A 242       7.297 -11.046 -21.078  1.00  0.78           O
ATOM      0  H   GLY A 242       5.338  -7.420 -20.183  1.00  0.78           H   new
ATOM      0  HA2 GLY A 242       5.617  -9.921 -19.563  1.00  0.78           H   new
ATOM      0  HA3 GLY A 242       4.881  -9.427 -20.846  1.00  0.78           H   new
ATOM   3829  N   ARG A 243       7.439  -9.024 -22.054  1.00  0.81           N
ATOM   3830  CA  ARG A 243       8.553  -9.416 -22.911  1.00  0.81           C
ATOM   3831  C   ARG A 243       9.760  -9.841 -22.065  1.00  0.81           C
ATOM   3832  O   ARG A 243      10.536 -10.697 -22.474  1.00  0.81           O
ATOM   3833  CB  ARG A 243       8.914  -8.275 -23.858  1.00  0.81           C
ATOM   3834  CG  ARG A 243       7.848  -8.020 -24.928  1.00  0.81           C
ATOM   3835  CD  ARG A 243       8.127  -6.828 -25.797  1.00  0.81           C
ATOM   3836  NE  ARG A 243       7.064  -6.636 -26.765  1.00  0.81           N
ATOM   3837  CZ  ARG A 243       7.004  -5.671 -27.711  1.00  0.81           C
ATOM   3838  NH1 ARG A 243       7.969  -4.783 -27.873  1.00  0.81           N1+
ATOM   3839  NH2 ARG A 243       5.947  -5.620 -28.500  1.00  0.81           N
ATOM      0  H   ARG A 243       7.194  -8.204 -22.139  1.00  0.81           H   new
ATOM      0  HA  ARG A 243       8.285 -10.179 -23.446  1.00  0.81           H   new
ATOM      0  HB2 ARG A 243       9.047  -7.464 -23.342  1.00  0.81           H   new
ATOM      0  HB3 ARG A 243       9.758  -8.477 -24.292  1.00  0.81           H   new
ATOM      0  HG2 ARG A 243       7.772  -8.807 -25.490  1.00  0.81           H   new
ATOM      0  HG3 ARG A 243       6.990  -7.898 -24.493  1.00  0.81           H   new
ATOM      0  HD2 ARG A 243       8.216  -6.035 -25.246  1.00  0.81           H   new
ATOM      0  HD3 ARG A 243       8.972  -6.949 -26.258  1.00  0.81           H   new
ATOM      0  HE  ARG A 243       6.407  -7.190 -26.734  1.00  0.81           H   new
ATOM      0 HH11 ARG A 243       8.665  -4.807 -27.368  1.00  0.81           H   new
ATOM      0 HH12 ARG A 243       7.902  -4.181 -28.484  1.00  0.81           H   new
ATOM      0 HH21 ARG A 243       5.313  -6.194 -28.407  1.00  0.81           H   new
ATOM      0 HH22 ARG A 243       5.892  -5.013 -29.107  1.00  0.81           H   new
ATOM   3853  N   MET A 244       9.891  -9.277 -20.862  1.00  0.85           N
ATOM   3854  CA  MET A 244      10.982  -9.605 -19.946  1.00  0.85           C
ATOM   3855  C   MET A 244      10.713 -10.828 -19.068  1.00  0.85           C
ATOM   3856  O   MET A 244      11.549 -11.167 -18.219  1.00  0.85           O
ATOM   3857  CB  MET A 244      11.239  -8.458 -19.003  1.00  0.85           C
ATOM   3858  CG  MET A 244      11.714  -7.247 -19.601  1.00  0.85           C
ATOM   3859  SD  MET A 244      13.220  -7.478 -20.398  1.00  0.85           S
ATOM   3860  CE  MET A 244      14.199  -7.864 -18.971  1.00  0.85           C
ATOM      0  H   MET A 244       9.344  -8.689 -20.554  1.00  0.85           H   new
ATOM      0  HA  MET A 244      11.739  -9.792 -20.523  1.00  0.85           H   new
ATOM      0  HB2 MET A 244      10.416  -8.262 -18.529  1.00  0.85           H   new
ATOM      0  HB3 MET A 244      11.886  -8.746 -18.341  1.00  0.85           H   new
ATOM      0  HG2 MET A 244      11.058  -6.921 -20.237  1.00  0.85           H   new
ATOM      0  HG3 MET A 244      11.810  -6.565 -18.918  1.00  0.85           H   new
ATOM      0  HE1 MET A 244      15.115  -8.030 -19.242  1.00  0.85           H   new
ATOM      0  HE2 MET A 244      14.176  -7.118 -18.351  1.00  0.85           H   new
ATOM      0  HE3 MET A 244      13.842  -8.655 -18.538  1.00  0.85           H   new
ATOM   3870  N   GLU A 245       9.524 -11.419 -19.190  1.00  0.90           N
ATOM   3871  CA  GLU A 245       9.136 -12.572 -18.386  1.00  0.90           C
ATOM   3872  C   GLU A 245       9.148 -13.865 -19.198  1.00  0.90           C
ATOM   3873  O   GLU A 245       9.297 -14.954 -18.639  1.00  0.90           O
ATOM   3874  CB  GLU A 245       7.760 -12.358 -17.739  1.00  0.90           C
ATOM   3875  CG  GLU A 245       7.698 -11.207 -16.705  1.00  0.90           C
ATOM   3876  CD  GLU A 245       6.317 -11.029 -16.075  1.00  0.90           C
ATOM   3877  OE1 GLU A 245       5.383 -11.653 -16.528  1.00  0.90           O
ATOM   3878  OE2 GLU A 245       6.212 -10.290 -15.121  1.00  0.90           O1-
ATOM      0  H   GLU A 245       8.920 -11.160 -19.744  1.00  0.90           H   new
ATOM      0  HA  GLU A 245       9.798 -12.661 -17.682  1.00  0.90           H   new
ATOM      0  HB2 GLU A 245       7.112 -12.182 -18.439  1.00  0.90           H   new
ATOM      0  HB3 GLU A 245       7.490 -13.182 -17.303  1.00  0.90           H   new
ATOM      0  HG2 GLU A 245       8.346 -11.376 -16.004  1.00  0.90           H   new
ATOM      0  HG3 GLU A 245       7.958 -10.379 -17.138  1.00  0.90           H   new
ATOM   3885  N   LYS A 246       8.995 -13.751 -20.516  1.00  0.93           N
ATOM   3886  CA  LYS A 246       8.942 -14.940 -21.367  1.00  0.93           C
ATOM   3887  C   LYS A 246      10.180 -15.825 -21.182  1.00  0.93           C
ATOM   3888  O   LYS A 246      11.312 -15.340 -21.141  1.00  0.93           O
ATOM   3889  CB  LYS A 246       8.788 -14.548 -22.838  1.00  0.93           C
ATOM   3890  CG  LYS A 246       7.434 -13.933 -23.168  1.00  0.93           C
ATOM   3891  CD  LYS A 246       7.287 -13.633 -24.650  1.00  0.93           C
ATOM   3892  CE  LYS A 246       5.922 -13.020 -24.940  1.00  0.93           C
ATOM   3893  NZ  LYS A 246       5.712 -12.788 -26.390  1.00  0.93           N1+
ATOM      0  H   LYS A 246       8.921 -13.003 -20.934  1.00  0.93           H   new
ATOM      0  HA  LYS A 246       8.165 -15.454 -21.096  1.00  0.93           H   new
ATOM      0  HB2 LYS A 246       9.487 -13.917 -23.071  1.00  0.93           H   new
ATOM      0  HB3 LYS A 246       8.920 -15.335 -23.390  1.00  0.93           H   new
ATOM      0  HG2 LYS A 246       6.729 -14.539 -22.891  1.00  0.93           H   new
ATOM      0  HG3 LYS A 246       7.320 -13.114 -22.661  1.00  0.93           H   new
ATOM      0  HD2 LYS A 246       7.987 -13.024 -24.933  1.00  0.93           H   new
ATOM      0  HD3 LYS A 246       7.396 -14.449 -25.163  1.00  0.93           H   new
ATOM      0  HE2 LYS A 246       5.227 -13.607 -24.604  1.00  0.93           H   new
ATOM      0  HE3 LYS A 246       5.838 -12.179 -24.464  1.00  0.93           H   new
ATOM      0  HZ1 LYS A 246       4.907 -12.431 -26.520  1.00  0.93           H   new
ATOM      0  HZ2 LYS A 246       6.336 -12.232 -26.695  1.00  0.93           H   new
ATOM      0  HZ3 LYS A 246       5.766 -13.562 -26.826  1.00  0.93           H   new
ATOM   3907  N   LYS A 247       9.943 -17.135 -21.066  1.00  0.95           N
ATOM   3908  CA  LYS A 247      11.002 -18.121 -20.846  1.00  0.95           C
ATOM   3909  C   LYS A 247      11.614 -18.727 -22.117  1.00  0.95           C
ATOM   3910  O   LYS A 247      12.677 -19.349 -22.059  1.00  0.95           O
ATOM   3911  CB  LYS A 247      10.452 -19.235 -19.964  1.00  0.95           C
ATOM   3912  CG  LYS A 247      10.080 -18.773 -18.560  1.00  0.95           C
ATOM   3913  CD  LYS A 247       9.506 -19.909 -17.729  1.00  0.95           C
ATOM   3914  CE  LYS A 247       9.131 -19.433 -16.334  1.00  0.95           C
ATOM   3915  NZ  LYS A 247       8.524 -20.524 -15.522  1.00  0.95           N1+
ATOM      0  H   LYS A 247       9.156 -17.477 -21.113  1.00  0.95           H   new
ATOM      0  HA  LYS A 247      11.730 -17.641 -20.422  1.00  0.95           H   new
ATOM      0  HB2 LYS A 247       9.668 -19.617 -20.389  1.00  0.95           H   new
ATOM      0  HB3 LYS A 247      11.113 -19.942 -19.899  1.00  0.95           H   new
ATOM      0  HG2 LYS A 247      10.865 -18.413 -18.119  1.00  0.95           H   new
ATOM      0  HG3 LYS A 247       9.432 -18.053 -18.617  1.00  0.95           H   new
ATOM      0  HD2 LYS A 247       8.723 -20.273 -18.171  1.00  0.95           H   new
ATOM      0  HD3 LYS A 247      10.155 -20.627 -17.665  1.00  0.95           H   new
ATOM      0  HE2 LYS A 247       9.921 -19.096 -15.884  1.00  0.95           H   new
ATOM      0  HE3 LYS A 247       8.506 -18.694 -16.401  1.00  0.95           H   new
ATOM      0  HZ1 LYS A 247       8.317 -20.213 -14.714  1.00  0.95           H   new
ATOM      0  HZ2 LYS A 247       7.787 -20.819 -15.924  1.00  0.95           H   new
ATOM      0  HZ3 LYS A 247       9.105 -21.193 -15.442  1.00  0.95           H   new
ATOM   3929  N   THR A 248      10.943 -18.570 -23.254  1.00  0.96           N
ATOM   3930  CA  THR A 248      11.443 -19.123 -24.512  1.00  0.96           C
ATOM   3931  C   THR A 248      11.696 -17.993 -25.482  1.00  0.96           C
ATOM   3932  O   THR A 248      10.769 -17.278 -25.853  1.00  0.96           O
ATOM   3933  CB  THR A 248      10.456 -20.118 -25.136  1.00  0.96           C
ATOM   3934  CG2 THR A 248      11.018 -20.652 -26.448  1.00  0.96           C
ATOM   3935  OG1 THR A 248      10.231 -21.207 -24.228  1.00  0.96           O
ATOM      0  H   THR A 248      10.197 -18.147 -23.320  1.00  0.96           H   new
ATOM      0  HA  THR A 248      12.264 -19.603 -24.323  1.00  0.96           H   new
ATOM      0  HB  THR A 248       9.616 -19.666 -25.311  1.00  0.96           H   new
ATOM      0  HG1 THR A 248       9.689 -21.750 -24.570  1.00  0.96           H   new
ATOM      0 HG21 THR A 248      10.390 -21.280 -26.837  1.00  0.96           H   new
ATOM      0 HG22 THR A 248      11.161 -19.915 -27.063  1.00  0.96           H   new
ATOM      0 HG23 THR A 248      11.861 -21.101 -26.280  1.00  0.96           H   new
ATOM   3943  N   TRP A 249      12.947 -17.832 -25.893  1.00  0.95           N
ATOM   3944  CA  TRP A 249      13.302 -16.709 -26.745  1.00  0.95           C
ATOM   3945  C   TRP A 249      12.772 -16.827 -28.172  1.00  0.95           C
ATOM   3946  O   TRP A 249      12.971 -17.840 -28.848  1.00  0.95           O
ATOM   3947  CB  TRP A 249      14.831 -16.563 -26.749  1.00  0.95           C
ATOM   3948  CG  TRP A 249      15.394 -15.339 -27.444  1.00  0.95           C
ATOM   3949  CD1 TRP A 249      15.492 -14.117 -26.894  1.00  0.95           C
ATOM   3950  CD2 TRP A 249      15.990 -15.222 -28.767  1.00  0.95           C
ATOM   3951  CE2 TRP A 249      16.407 -13.893 -28.904  1.00  0.95           C
ATOM   3952  CE3 TRP A 249      16.211 -16.119 -29.815  1.00  0.95           C
ATOM   3953  NE1 TRP A 249      16.095 -13.245 -27.765  1.00  0.95           N
ATOM   3954  CZ2 TRP A 249      17.032 -13.429 -30.044  1.00  0.95           C
ATOM   3955  CZ3 TRP A 249      16.846 -15.656 -30.965  1.00  0.95           C
ATOM   3956  CH2 TRP A 249      17.249 -14.344 -31.074  1.00  0.95           C
ATOM      0  H   TRP A 249      13.598 -18.356 -25.692  1.00  0.95           H   new
ATOM      0  HA  TRP A 249      12.878 -15.918 -26.377  1.00  0.95           H   new
ATOM      0  HB2 TRP A 249      15.137 -16.557 -25.829  1.00  0.95           H   new
ATOM      0  HB3 TRP A 249      15.210 -17.351 -27.169  1.00  0.95           H   new
ATOM      0  HD1 TRP A 249      15.193 -13.894 -26.042  1.00  0.95           H   new
ATOM      0  HE1 TRP A 249      16.250 -12.414 -27.608  1.00  0.95           H   new
ATOM      0  HE3 TRP A 249      15.940 -17.006 -29.746  1.00  0.95           H   new
ATOM      0  HZ2 TRP A 249      17.298 -12.541 -30.122  1.00  0.95           H   new
ATOM      0  HZ3 TRP A 249      17.000 -16.242 -31.670  1.00  0.95           H   new
ATOM      0  HH2 TRP A 249      17.675 -14.062 -31.851  1.00  0.95           H   new
ATOM   3967  N   LYS A 250      12.165 -15.742 -28.630  1.00  0.95           N
ATOM   3968  CA  LYS A 250      11.688 -15.555 -30.000  1.00  0.95           C
ATOM   3969  C   LYS A 250      12.676 -14.681 -30.779  1.00  0.95           C
ATOM   3970  O   LYS A 250      13.135 -13.673 -30.265  1.00  0.95           O
ATOM   3971  CB  LYS A 250      10.296 -14.911 -29.992  1.00  0.95           C
ATOM   3972  CG  LYS A 250       9.670 -14.702 -31.372  1.00  0.95           C
ATOM   3973  CD  LYS A 250       8.263 -14.109 -31.271  1.00  0.95           C
ATOM   3974  CE  LYS A 250       7.667 -13.859 -32.658  1.00  0.95           C
ATOM   3975  NZ  LYS A 250       6.275 -13.318 -32.582  1.00  0.95           N1+
ATOM      0  H   LYS A 250      12.011 -15.060 -28.130  1.00  0.95           H   new
ATOM      0  HA  LYS A 250      11.624 -16.420 -30.435  1.00  0.95           H   new
ATOM      0  HB2 LYS A 250       9.701 -15.466 -29.463  1.00  0.95           H   new
ATOM      0  HB3 LYS A 250      10.355 -14.052 -29.545  1.00  0.95           H   new
ATOM      0  HG2 LYS A 250      10.233 -14.112 -31.897  1.00  0.95           H   new
ATOM      0  HG3 LYS A 250       9.631 -15.550 -31.842  1.00  0.95           H   new
ATOM      0  HD2 LYS A 250       7.690 -14.713 -30.774  1.00  0.95           H   new
ATOM      0  HD3 LYS A 250       8.295 -13.276 -30.775  1.00  0.95           H   new
ATOM      0  HE2 LYS A 250       8.229 -13.235 -33.143  1.00  0.95           H   new
ATOM      0  HE3 LYS A 250       7.664 -14.688 -33.162  1.00  0.95           H   new
ATOM      0  HZ1 LYS A 250       5.962 -13.186 -33.405  1.00  0.95           H   new
ATOM      0  HZ2 LYS A 250       5.753 -13.900 -32.157  1.00  0.95           H   new
ATOM      0  HZ3 LYS A 250       6.280 -12.546 -32.139  1.00  0.95           H   new
ATOM   3989  N   GLY A 251      13.036 -15.043 -32.003  1.00  0.96           N
ATOM   3990  CA  GLY A 251      13.978 -14.159 -32.683  1.00  0.96           C
ATOM   3991  C   GLY A 251      13.276 -12.901 -33.198  1.00  0.96           C
ATOM   3992  O   GLY A 251      12.053 -12.918 -33.391  1.00  0.96           O
ATOM      0  H   GLY A 251      12.773 -15.740 -32.433  1.00  0.96           H   new
ATOM      0  HA2 GLY A 251      14.690 -13.909 -32.073  1.00  0.96           H   new
ATOM      0  HA3 GLY A 251      14.391 -14.629 -33.424  1.00  0.96           H   new
ATOM   3996  N   PRO A 252      14.038 -11.843 -33.538  1.00  0.99           N
ATOM   3997  CA  PRO A 252      13.552 -10.577 -34.059  1.00  0.99           C
ATOM   3998  C   PRO A 252      12.951 -10.786 -35.432  1.00  0.99           C
ATOM   3999  O   PRO A 252      13.413 -11.635 -36.203  1.00  0.99           O
ATOM   4000  CB  PRO A 252      14.814  -9.717 -34.106  1.00  0.99           C
ATOM   4001  CG  PRO A 252      15.954 -10.718 -34.199  1.00  0.99           C
ATOM   4002  CD  PRO A 252      15.497 -11.921 -33.403  1.00  0.99           C
ATOM      0  HA  PRO A 252      12.852 -10.167 -33.527  1.00  0.99           H   new
ATOM      0  HB2 PRO A 252      14.806  -9.119 -34.870  1.00  0.99           H   new
ATOM      0  HB3 PRO A 252      14.894  -9.163 -33.313  1.00  0.99           H   new
ATOM      0  HG2 PRO A 252      16.135 -10.957 -35.121  1.00  0.99           H   new
ATOM      0  HG3 PRO A 252      16.774 -10.349 -33.835  1.00  0.99           H   new
ATOM      0  HD2 PRO A 252      15.851 -12.750 -33.763  1.00  0.99           H   new
ATOM      0  HD3 PRO A 252      15.779 -11.871 -32.476  1.00  0.99           H   new
ATOM   4010  N   GLN A 253      11.922 -10.013 -35.732  1.00  1.02           N
ATOM   4011  CA  GLN A 253      11.241 -10.093 -37.017  1.00  1.02           C
ATOM   4012  C   GLN A 253      11.706  -8.998 -37.972  1.00  1.02           C
ATOM   4013  O   GLN A 253      10.947  -8.075 -38.251  1.00  1.02           O
ATOM   4014  CB  GLN A 253       9.741 -10.021 -36.765  1.00  1.02           C
ATOM   4015  CG  GLN A 253       9.243 -11.141 -35.820  1.00  1.02           C
ATOM   4016  CD  GLN A 253       9.388 -12.550 -36.398  1.00  1.02           C
ATOM   4017  NE2 GLN A 253      10.211 -13.394 -35.758  1.00  1.02           N
ATOM   4018  OE1 GLN A 253       8.757 -12.876 -37.410  1.00  1.02           O
ATOM      0  H   GLN A 253      11.596  -9.424 -35.197  1.00  1.02           H   new
ATOM      0  HA  GLN A 253      11.459 -10.934 -37.449  1.00  1.02           H   new
ATOM      0  HB2 GLN A 253       9.522  -9.157 -36.381  1.00  1.02           H   new
ATOM      0  HB3 GLN A 253       9.271 -10.083 -37.611  1.00  1.02           H   new
ATOM      0  HG2 GLN A 253       9.736 -11.091 -34.986  1.00  1.02           H   new
ATOM      0  HG3 GLN A 253       8.310 -10.982 -35.608  1.00  1.02           H   new
ATOM      0 HE21 GLN A 253      10.634 -13.133 -35.056  1.00  1.02           H   new
ATOM      0 HE22 GLN A 253      10.315 -14.196 -36.049  1.00  1.02           H   new
ATOM   4027  N   PHE A 254      12.915  -9.121 -38.512  1.00  1.05           N
ATOM   4028  CA  PHE A 254      13.503  -7.998 -39.244  1.00  1.05           C
ATOM   4029  C   PHE A 254      12.719  -7.494 -40.442  1.00  1.05           C
ATOM   4030  O   PHE A 254      12.313  -8.260 -41.323  1.00  1.05           O
ATOM   4031  CB  PHE A 254      14.893  -8.372 -39.745  1.00  1.05           C
ATOM   4032  CG  PHE A 254      15.943  -8.418 -38.693  1.00  1.05           C
ATOM   4033  CD1 PHE A 254      16.445  -9.622 -38.230  1.00  1.05           C
ATOM   4034  CD2 PHE A 254      16.445  -7.250 -38.173  1.00  1.05           C
ATOM   4035  CE1 PHE A 254      17.432  -9.640 -37.266  1.00  1.05           C
ATOM   4036  CE2 PHE A 254      17.426  -7.264 -37.212  1.00  1.05           C
ATOM   4037  CZ  PHE A 254      17.920  -8.459 -36.755  1.00  1.05           C
ATOM      0  H   PHE A 254      13.403  -9.828 -38.469  1.00  1.05           H   new
ATOM      0  HA  PHE A 254      13.510  -7.280 -38.592  1.00  1.05           H   new
ATOM      0  HB2 PHE A 254      14.845  -9.240 -40.175  1.00  1.05           H   new
ATOM      0  HB3 PHE A 254      15.161  -7.733 -40.424  1.00  1.05           H   new
ATOM      0  HD1 PHE A 254      16.116 -10.422 -38.570  1.00  1.05           H   new
ATOM      0  HD2 PHE A 254      16.115  -6.435 -38.477  1.00  1.05           H   new
ATOM      0  HE1 PHE A 254      17.768 -10.452 -36.961  1.00  1.05           H   new
ATOM      0  HE2 PHE A 254      17.755  -6.464 -36.871  1.00  1.05           H   new
ATOM      0  HZ  PHE A 254      18.582  -8.471 -36.102  1.00  1.05           H   new
ATOM   4047  N   GLU A 255      12.599  -6.170 -40.486  1.00  1.07           N
ATOM   4048  CA  GLU A 255      11.965  -5.417 -41.552  1.00  1.07           C
ATOM   4049  C   GLU A 255      13.013  -4.957 -42.555  1.00  1.07           C
ATOM   4050  O   GLU A 255      14.113  -4.569 -42.175  1.00  1.07           O
ATOM   4051  CB  GLU A 255      11.200  -4.232 -40.949  1.00  1.07           C
ATOM   4052  CG  GLU A 255      10.488  -3.323 -41.929  1.00  1.07           C
ATOM   4053  CD  GLU A 255       9.701  -2.232 -41.232  1.00  1.07           C
ATOM   4054  OE1 GLU A 255       9.540  -2.315 -40.040  1.00  1.07           O
ATOM   4055  OE2 GLU A 255       9.259  -1.328 -41.893  1.00  1.07           O1-
ATOM      0  H   GLU A 255      12.903  -5.664 -39.860  1.00  1.07           H   new
ATOM      0  HA  GLU A 255      11.332  -5.979 -42.026  1.00  1.07           H   new
ATOM      0  HB2 GLU A 255      10.544  -4.579 -40.324  1.00  1.07           H   new
ATOM      0  HB3 GLU A 255      11.825  -3.696 -40.436  1.00  1.07           H   new
ATOM      0  HG2 GLU A 255      11.139  -2.920 -42.525  1.00  1.07           H   new
ATOM      0  HG3 GLU A 255       9.888  -3.850 -42.480  1.00  1.07           H   new
ATOM   4062  N   GLU A 256      12.735  -5.078 -43.839  1.00  1.07           N
ATOM   4063  CA  GLU A 256      13.702  -4.600 -44.821  1.00  1.07           C
ATOM   4064  C   GLU A 256      13.896  -3.095 -44.658  1.00  1.07           C
ATOM   4065  O   GLU A 256      12.919  -2.359 -44.546  1.00  1.07           O
ATOM   4066  CB  GLU A 256      13.240  -4.939 -46.241  1.00  1.07           C
ATOM   4067  CG  GLU A 256      14.239  -4.581 -47.347  1.00  1.07           C
ATOM   4068  CD  GLU A 256      13.787  -5.010 -48.734  1.00  1.07           C
ATOM   4069  OE1 GLU A 256      12.698  -5.523 -48.856  1.00  1.07           O
ATOM   4070  OE2 GLU A 256      14.540  -4.832 -49.667  1.00  1.07           O1-
ATOM      0  H   GLU A 256      12.016  -5.422 -44.162  1.00  1.07           H   new
ATOM      0  HA  GLU A 256      14.552  -5.043 -44.672  1.00  1.07           H   new
ATOM      0  HB2 GLU A 256      13.052  -5.890 -46.288  1.00  1.07           H   new
ATOM      0  HB3 GLU A 256      12.405  -4.476 -46.415  1.00  1.07           H   new
ATOM      0  HG2 GLU A 256      14.384  -3.622 -47.344  1.00  1.07           H   new
ATOM      0  HG3 GLU A 256      15.092  -4.998 -47.149  1.00  1.07           H   new
ATOM   4077  N   ASP A 257      15.138  -2.624 -44.675  1.00  1.05           N
ATOM   4078  CA  ASP A 257      15.395  -1.193 -44.561  1.00  1.05           C
ATOM   4079  C   ASP A 257      14.621  -0.447 -45.650  1.00  1.05           C
ATOM   4080  O   ASP A 257      14.614  -0.836 -46.823  1.00  1.05           O
ATOM   4081  CB  ASP A 257      16.892  -0.941 -44.602  1.00  1.05           C
ATOM   4082  CG  ASP A 257      17.330   0.393 -44.135  1.00  1.05           C
ATOM   4083  OD1 ASP A 257      16.703   0.958 -43.259  1.00  1.05           O
ATOM   4084  OD2 ASP A 257      18.323   0.832 -44.637  1.00  1.05           O1-
ATOM      0  H   ASP A 257      15.842  -3.112 -44.751  1.00  1.05           H   new
ATOM      0  HA  ASP A 257      15.079  -0.852 -43.710  1.00  1.05           H   new
ATOM      0  HB2 ASP A 257      17.332  -1.616 -44.061  1.00  1.05           H   new
ATOM      0  HB3 ASP A 257      17.199  -1.063 -45.514  1.00  1.05           H   new
ATOM   4089  N   VAL A 258      13.949   0.627 -45.254  1.00  1.03           N
ATOM   4090  CA  VAL A 258      13.063   1.350 -46.156  1.00  1.03           C
ATOM   4091  C   VAL A 258      13.777   2.104 -47.257  1.00  1.03           C
ATOM   4092  O   VAL A 258      13.960   3.309 -47.173  1.00  1.03           O
ATOM   4093  CB  VAL A 258      12.281   2.396 -45.331  1.00  1.03           C
ATOM   4094  CG1 VAL A 258      11.351   3.209 -46.229  1.00  1.03           C
ATOM   4095  CG2 VAL A 258      11.515   1.689 -44.223  1.00  1.03           C
ATOM      0  H   VAL A 258      13.993   0.955 -44.460  1.00  1.03           H   new
ATOM      0  HA  VAL A 258      12.498   0.682 -46.575  1.00  1.03           H   new
ATOM      0  HB  VAL A 258      12.903   3.021 -44.927  1.00  1.03           H   new
ATOM      0 HG11 VAL A 258      10.870   3.859 -45.693  1.00  1.03           H   new
ATOM      0 HG12 VAL A 258      11.874   3.670 -46.904  1.00  1.03           H   new
ATOM      0 HG13 VAL A 258      10.718   2.615 -46.662  1.00  1.03           H   new
ATOM      0 HG21 VAL A 258      11.022   2.342 -43.702  1.00  1.03           H   new
ATOM      0 HG22 VAL A 258      10.895   1.053 -44.613  1.00  1.03           H   new
ATOM      0 HG23 VAL A 258      12.139   1.220 -43.646  1.00  1.03           H   new
ATOM   4105  N   ASN A 259      14.083   1.396 -48.336  1.00  1.01           N
ATOM   4106  CA  ASN A 259      14.795   1.964 -49.482  1.00  1.01           C
ATOM   4107  C   ASN A 259      14.080   3.232 -49.926  1.00  1.01           C
ATOM   4108  O   ASN A 259      12.886   3.205 -50.232  1.00  1.01           O
ATOM   4109  CB  ASN A 259      14.903   0.947 -50.604  1.00  1.01           C
ATOM   4110  CG  ASN A 259      15.840   1.347 -51.750  1.00  1.01           C
ATOM   4111  ND2 ASN A 259      16.409   0.334 -52.365  1.00  1.01           N
ATOM   4112  OD1 ASN A 259      16.057   2.519 -52.094  1.00  1.01           O
ATOM      0  H   ASN A 259      13.883   0.565 -48.428  1.00  1.01           H   new
ATOM      0  HA  ASN A 259      15.702   2.194 -49.228  1.00  1.01           H   new
ATOM      0  HB2 ASN A 259      15.210   0.105 -50.232  1.00  1.01           H   new
ATOM      0  HB3 ASN A 259      14.017   0.790 -50.967  1.00  1.01           H   new
ATOM      0 HD21 ASN A 259      16.946   0.476 -53.022  1.00  1.01           H   new
ATOM      0 HD22 ASN A 259      16.245  -0.471 -52.110  1.00  1.01           H   new
ATOM   4119  N   LEU A 260      14.800   4.353 -49.903  1.00  1.01           N
ATOM   4120  CA  LEU A 260      14.242   5.654 -50.220  1.00  1.01           C
ATOM   4121  C   LEU A 260      14.401   6.012 -51.693  1.00  1.01           C
ATOM   4122  O   LEU A 260      13.927   7.056 -52.145  1.00  1.01           O
ATOM   4123  CB  LEU A 260      14.948   6.709 -49.358  1.00  1.01           C
ATOM   4124  CG  LEU A 260      14.779   6.557 -47.829  1.00  1.01           C
ATOM   4125  CD1 LEU A 260      15.574   7.646 -47.112  1.00  1.01           C
ATOM   4126  CD2 LEU A 260      13.309   6.617 -47.453  1.00  1.01           C
ATOM      0  H   LEU A 260      15.635   4.374 -49.700  1.00  1.01           H   new
ATOM      0  HA  LEU A 260      13.290   5.628 -50.033  1.00  1.01           H   new
ATOM      0  HB2 LEU A 260      15.896   6.689 -49.565  1.00  1.01           H   new
ATOM      0  HB3 LEU A 260      14.620   7.585 -49.616  1.00  1.01           H   new
ATOM      0  HG  LEU A 260      15.122   5.693 -47.553  1.00  1.01           H   new
ATOM      0 HD11 LEU A 260      15.466   7.548 -46.153  1.00  1.01           H   new
ATOM      0 HD12 LEU A 260      16.513   7.565 -47.341  1.00  1.01           H   new
ATOM      0 HD13 LEU A 260      15.249   8.518 -47.386  1.00  1.01           H   new
ATOM      0 HD21 LEU A 260      13.216   6.521 -46.492  1.00  1.01           H   new
ATOM      0 HD22 LEU A 260      12.939   7.470 -47.729  1.00  1.01           H   new
ATOM      0 HD23 LEU A 260      12.832   5.899 -47.897  1.00  1.01           H   new
ATOM   4138  N   GLY A 261      15.094   5.156 -52.437  1.00  1.02           N
ATOM   4139  CA  GLY A 261      15.381   5.407 -53.842  1.00  1.02           C
ATOM   4140  C   GLY A 261      16.416   6.513 -53.941  1.00  1.02           C
ATOM   4141  O   GLY A 261      16.905   6.990 -52.914  1.00  1.02           O
ATOM      0  H   GLY A 261      15.411   4.414 -52.140  1.00  1.02           H   new
ATOM      0  HA2 GLY A 261      15.711   4.600 -54.267  1.00  1.02           H   new
ATOM      0  HA3 GLY A 261      14.571   5.663 -54.310  1.00  1.02           H   new
ATOM   4145  N   SER A 262      16.695   6.979 -55.155  1.00  1.02           N
ATOM   4146  CA  SER A 262      17.681   8.043 -55.342  1.00  1.02           C
ATOM   4147  C   SER A 262      17.126   9.078 -56.305  1.00  1.02           C
ATOM   4148  O   SER A 262      15.953   9.028 -56.665  1.00  1.02           O
ATOM   4149  CB  SER A 262      19.019   7.517 -55.854  1.00  1.02           C
ATOM   4150  OG  SER A 262      19.980   8.540 -55.762  1.00  1.02           O
ATOM      0  H   SER A 262      16.328   6.696 -55.880  1.00  1.02           H   new
ATOM      0  HA  SER A 262      17.849   8.445 -54.475  1.00  1.02           H   new
ATOM      0  HB2 SER A 262      19.298   6.748 -55.333  1.00  1.02           H   new
ATOM      0  HB3 SER A 262      18.933   7.221 -56.774  1.00  1.02           H   new
ATOM      0  HG  SER A 262      20.161   8.682 -54.954  1.00  1.02           H   new
ATOM   4156  N   GLY A 263      17.963  10.008 -56.724  1.00  1.03           N
ATOM   4157  CA  GLY A 263      17.535  11.099 -57.594  1.00  1.03           C
ATOM   4158  C   GLY A 263      17.060  12.291 -56.767  1.00  1.03           C
ATOM   4159  O   GLY A 263      17.338  12.380 -55.573  1.00  1.03           O
ATOM      0  H   GLY A 263      18.797  10.030 -56.515  1.00  1.03           H   new
ATOM      0  HA2 GLY A 263      18.269  11.369 -58.168  1.00  1.03           H   new
ATOM      0  HA3 GLY A 263      16.819  10.795 -58.174  1.00  1.03           H   new
ATOM   4163  N   THR A 264      16.378  13.221 -57.403  1.00  1.05           N
ATOM   4164  CA  THR A 264      16.049  14.490 -56.766  1.00  1.05           C
ATOM   4165  C   THR A 264      14.570  14.813 -56.665  1.00  1.05           C
ATOM   4166  O   THR A 264      13.747  14.189 -57.320  1.00  1.05           O
ATOM   4167  CB  THR A 264      16.724  15.609 -57.533  1.00  1.05           C
ATOM   4168  CG2 THR A 264      18.248  15.484 -57.491  1.00  1.05           C
ATOM   4169  OG1 THR A 264      16.231  15.612 -58.894  1.00  1.05           O
ATOM      0  H   THR A 264      16.092  13.142 -58.210  1.00  1.05           H   new
ATOM      0  HA  THR A 264      16.365  14.406 -55.853  1.00  1.05           H   new
ATOM      0  HB  THR A 264      16.506  16.456 -57.112  1.00  1.05           H   new
ATOM      0  HG1 THR A 264      15.485  15.997 -58.921  1.00  1.05           H   new
ATOM      0 HG21 THR A 264      18.647  16.214 -57.990  1.00  1.05           H   new
ATOM      0 HG22 THR A 264      18.551  15.519 -56.570  1.00  1.05           H   new
ATOM      0 HG23 THR A 264      18.515  14.639 -57.886  1.00  1.05           H   new
ATOM   4177  N   ARG A 265      14.245  15.825 -55.858  1.00  1.09           N
ATOM   4178  CA  ARG A 265      12.866  16.280 -55.709  1.00  1.09           C
ATOM   4179  C   ARG A 265      12.700  17.763 -56.073  1.00  1.09           C
ATOM   4180  O   ARG A 265      13.373  18.649 -55.537  1.00  1.09           O
ATOM   4181  CB  ARG A 265      12.378  16.036 -54.280  1.00  1.09           C
ATOM   4182  CG  ARG A 265      10.936  16.432 -54.008  1.00  1.09           C
ATOM   4183  CD  ARG A 265       9.992  15.505 -54.684  1.00  1.09           C
ATOM   4184  NE  ARG A 265       8.596  15.885 -54.508  1.00  1.09           N
ATOM   4185  CZ  ARG A 265       7.581  15.369 -55.230  1.00  1.09           C
ATOM   4186  NH1 ARG A 265       7.828  14.446 -56.141  1.00  1.09           N1+
ATOM   4187  NH2 ARG A 265       6.328  15.774 -55.032  1.00  1.09           N
ATOM      0  H   ARG A 265      14.815  16.263 -55.386  1.00  1.09           H   new
ATOM      0  HA  ARG A 265      12.327  15.765 -56.329  1.00  1.09           H   new
ATOM      0  HB2 ARG A 265      12.483  15.094 -54.075  1.00  1.09           H   new
ATOM      0  HB3 ARG A 265      12.952  16.525 -53.670  1.00  1.09           H   new
ATOM      0  HG2 ARG A 265      10.771  16.427 -53.052  1.00  1.09           H   new
ATOM      0  HG3 ARG A 265      10.782  17.338 -54.318  1.00  1.09           H   new
ATOM      0  HD2 ARG A 265      10.197  15.477 -55.632  1.00  1.09           H   new
ATOM      0  HD3 ARG A 265      10.124  14.608 -54.338  1.00  1.09           H   new
ATOM      0  HE  ARG A 265       8.409  16.473 -53.909  1.00  1.09           H   new
ATOM      0 HH11 ARG A 265       8.634  14.176 -56.272  1.00  1.09           H   new
ATOM      0 HH12 ARG A 265       7.183  14.115 -56.603  1.00  1.09           H   new
ATOM      0 HH21 ARG A 265       6.158  16.372 -54.438  1.00  1.09           H   new
ATOM      0 HH22 ARG A 265       5.689  15.438 -55.499  1.00  1.09           H   new
ATOM   4201  N   ALA A 266      11.817  18.019 -57.031  1.00  1.16           N
ATOM   4202  CA  ALA A 266      11.507  19.366 -57.505  1.00  1.16           C
ATOM   4203  C   ALA A 266      10.746  20.116 -56.428  1.00  1.16           C
ATOM   4204  O   ALA A 266      10.057  19.481 -55.629  1.00  1.16           O
ATOM   4205  CB  ALA A 266      10.693  19.294 -58.777  1.00  1.16           C
ATOM      0  H   ALA A 266      11.371  17.403 -57.433  1.00  1.16           H   new
ATOM      0  HA  ALA A 266      12.332  19.839 -57.697  1.00  1.16           H   new
ATOM      0  HB1 ALA A 266      10.492  20.192 -59.084  1.00  1.16           H   new
ATOM      0  HB2 ALA A 266      11.199  18.825 -59.459  1.00  1.16           H   new
ATOM      0  HB3 ALA A 266       9.865  18.819 -58.605  1.00  1.16           H   new
ATOM   4211  N   VAL A 267      10.822  21.448 -56.411  1.00  1.25           N
ATOM   4212  CA  VAL A 267      10.072  22.212 -55.412  1.00  1.25           C
ATOM   4213  C   VAL A 267       9.134  23.220 -56.068  1.00  1.25           C
ATOM   4214  O   VAL A 267       9.198  23.451 -57.274  1.00  1.25           O
ATOM   4215  CB  VAL A 267      11.023  22.909 -54.417  1.00  1.25           C
ATOM   4216  CG1 VAL A 267      11.846  21.869 -53.651  1.00  1.25           C
ATOM   4217  CG2 VAL A 267      11.930  23.848 -55.173  1.00  1.25           C
ATOM      0  H   VAL A 267      11.291  21.920 -56.956  1.00  1.25           H   new
ATOM      0  HA  VAL A 267       9.526  21.583 -54.915  1.00  1.25           H   new
ATOM      0  HB  VAL A 267      10.503  23.415 -53.774  1.00  1.25           H   new
ATOM      0 HG11 VAL A 267      12.439  22.319 -53.030  1.00  1.25           H   new
ATOM      0 HG12 VAL A 267      11.250  21.282 -53.160  1.00  1.25           H   new
ATOM      0 HG13 VAL A 267      12.371  21.346 -54.277  1.00  1.25           H   new
ATOM      0 HG21 VAL A 267      12.530  24.289 -54.551  1.00  1.25           H   new
ATOM      0 HG22 VAL A 267      12.448  23.346 -55.821  1.00  1.25           H   new
ATOM      0 HG23 VAL A 267      11.396  24.514 -55.633  1.00  1.25           H   new
ATOM   4227  N   GLY A 268       8.225  23.777 -55.272  1.00  1.35           N
ATOM   4228  CA  GLY A 268       7.244  24.750 -55.742  1.00  1.35           C
ATOM   4229  C   GLY A 268       7.727  26.196 -55.670  1.00  1.35           C
ATOM   4230  O   GLY A 268       8.936  26.456 -55.719  1.00  1.35           O
ATOM      0  H   GLY A 268       8.160  23.598 -54.433  1.00  1.35           H   new
ATOM      0  HA2 GLY A 268       7.009  24.542 -56.660  1.00  1.35           H   new
ATOM      0  HA3 GLY A 268       6.435  24.662 -55.214  1.00  1.35           H   new
ATOM   4234  N   LYS A 269       6.747  27.111 -55.519  1.00  1.44           N
ATOM   4235  CA  LYS A 269       6.900  28.573 -55.568  1.00  1.44           C
ATOM   4236  C   LYS A 269       6.946  28.911 -57.062  1.00  1.44           C
ATOM   4237  O   LYS A 269       6.990  27.988 -57.872  1.00  1.44           O
ATOM   4238  CB  LYS A 269       8.152  29.060 -54.809  1.00  1.44           C
ATOM   4239  CG  LYS A 269       8.183  28.714 -53.317  1.00  1.44           C
ATOM   4240  CD  LYS A 269       7.085  29.443 -52.558  1.00  1.44           C
ATOM   4241  CE  LYS A 269       7.181  29.179 -51.058  1.00  1.44           C
ATOM   4242  NZ  LYS A 269       6.088  29.854 -50.302  1.00  1.44           N1+
ATOM      0  H   LYS A 269       5.932  26.876 -55.378  1.00  1.44           H   new
ATOM      0  HA  LYS A 269       6.168  29.027 -55.122  1.00  1.44           H   new
ATOM      0  HB2 LYS A 269       8.938  28.679 -55.231  1.00  1.44           H   new
ATOM      0  HB3 LYS A 269       8.217  30.023 -54.905  1.00  1.44           H   new
ATOM      0  HG2 LYS A 269       8.077  27.757 -53.203  1.00  1.44           H   new
ATOM      0  HG3 LYS A 269       9.047  28.950 -52.946  1.00  1.44           H   new
ATOM      0  HD2 LYS A 269       7.150  30.396 -52.726  1.00  1.44           H   new
ATOM      0  HD3 LYS A 269       6.218  29.156 -52.884  1.00  1.44           H   new
ATOM      0  HE2 LYS A 269       7.144  28.223 -50.895  1.00  1.44           H   new
ATOM      0  HE3 LYS A 269       8.040  29.489 -50.730  1.00  1.44           H   new
ATOM      0  HZ1 LYS A 269       6.175  29.679 -49.434  1.00  1.44           H   new
ATOM      0  HZ2 LYS A 269       6.135  30.733 -50.433  1.00  1.44           H   new
ATOM      0  HZ3 LYS A 269       5.300  29.554 -50.587  1.00  1.44           H   new
ATOM   4256  N   PRO A 270       6.797  30.168 -57.500  1.00  1.48           N
ATOM   4257  CA  PRO A 270       6.838  30.503 -58.904  1.00  1.48           C
ATOM   4258  C   PRO A 270       8.106  29.953 -59.515  1.00  1.48           C
ATOM   4259  O   PRO A 270       9.193  30.123 -58.950  1.00  1.48           O
ATOM   4260  CB  PRO A 270       6.783  32.028 -58.888  1.00  1.48           C
ATOM   4261  CG  PRO A 270       6.047  32.356 -57.593  1.00  1.48           C
ATOM   4262  CD  PRO A 270       6.534  31.314 -56.604  1.00  1.48           C
ATOM      0  HA  PRO A 270       6.121  30.130 -59.440  1.00  1.48           H   new
ATOM      0  HB2 PRO A 270       7.672  32.416 -58.899  1.00  1.48           H   new
ATOM      0  HB3 PRO A 270       6.312  32.375 -59.662  1.00  1.48           H   new
ATOM      0  HG2 PRO A 270       6.251  33.254 -57.289  1.00  1.48           H   new
ATOM      0  HG3 PRO A 270       5.085  32.308 -57.711  1.00  1.48           H   new
ATOM      0  HD2 PRO A 270       7.332  31.601 -56.133  1.00  1.48           H   new
ATOM      0  HD3 PRO A 270       5.866  31.107 -55.931  1.00  1.48           H   new
ATOM   4270  N   LEU A 271       7.987  29.364 -60.696  1.00  1.44           N
ATOM   4271  CA  LEU A 271       9.136  28.767 -61.362  1.00  1.44           C
ATOM   4272  C   LEU A 271       9.733  29.703 -62.407  1.00  1.44           C
ATOM   4273  O   LEU A 271      10.648  29.338 -63.137  1.00  1.44           O
ATOM   4274  CB  LEU A 271       8.724  27.441 -61.989  1.00  1.44           C
ATOM   4275  CG  LEU A 271       8.169  26.392 -60.976  1.00  1.44           C
ATOM   4276  CD1 LEU A 271       7.751  25.141 -61.734  1.00  1.44           C
ATOM   4277  CD2 LEU A 271       9.223  26.075 -59.909  1.00  1.44           C
ATOM      0  H   LEU A 271       7.248  29.299 -61.131  1.00  1.44           H   new
ATOM      0  HA  LEU A 271       9.827  28.608 -60.700  1.00  1.44           H   new
ATOM      0  HB2 LEU A 271       8.048  27.611 -62.664  1.00  1.44           H   new
ATOM      0  HB3 LEU A 271       9.491  27.060 -62.445  1.00  1.44           H   new
ATOM      0  HG  LEU A 271       7.393  26.753 -60.520  1.00  1.44           H   new
ATOM      0 HD11 LEU A 271       7.405  24.484 -61.109  1.00  1.44           H   new
ATOM      0 HD12 LEU A 271       7.063  25.368 -62.379  1.00  1.44           H   new
ATOM      0 HD13 LEU A 271       8.519  24.772 -62.198  1.00  1.44           H   new
ATOM      0 HD21 LEU A 271       8.867  25.423 -59.286  1.00  1.44           H   new
ATOM      0 HD22 LEU A 271      10.017  25.715 -60.335  1.00  1.44           H   new
ATOM      0 HD23 LEU A 271       9.453  26.887 -59.430  1.00  1.44           H   new
ATOM   4289  N   LEU A 272       9.178  30.913 -62.451  1.00  1.34           N
ATOM   4290  CA  LEU A 272       9.582  32.011 -63.324  1.00  1.34           C
ATOM   4291  C   LEU A 272       9.452  31.747 -64.831  1.00  1.34           C
ATOM   4292  O   LEU A 272       9.677  30.647 -65.329  1.00  1.34           O
ATOM   4293  CB  LEU A 272      11.025  32.407 -62.973  1.00  1.34           C
ATOM   4294  CG  LEU A 272      11.190  32.914 -61.521  1.00  1.34           C
ATOM   4295  CD1 LEU A 272      12.658  33.179 -61.227  1.00  1.34           C
ATOM   4296  CD2 LEU A 272      10.343  34.152 -61.334  1.00  1.34           C
ATOM      0  H   LEU A 272       8.518  31.126 -61.943  1.00  1.34           H   new
ATOM      0  HA  LEU A 272       8.956  32.733 -63.156  1.00  1.34           H   new
ATOM      0  HB2 LEU A 272      11.605  31.641 -63.108  1.00  1.34           H   new
ATOM      0  HB3 LEU A 272      11.321  33.099 -63.585  1.00  1.34           H   new
ATOM      0  HG  LEU A 272      10.888  32.240 -60.892  1.00  1.34           H   new
ATOM      0 HD11 LEU A 272      12.753  33.496 -60.315  1.00  1.34           H   new
ATOM      0 HD12 LEU A 272      13.164  32.359 -61.338  1.00  1.34           H   new
ATOM      0 HD13 LEU A 272      12.995  33.851 -61.840  1.00  1.34           H   new
ATOM      0 HD21 LEU A 272      10.441  34.477 -60.425  1.00  1.34           H   new
ATOM      0 HD22 LEU A 272      10.632  34.839 -61.955  1.00  1.34           H   new
ATOM      0 HD23 LEU A 272       9.412  33.936 -61.501  1.00  1.34           H   new
ATOM   4308  N   ASN A 273       9.048  32.787 -65.549  1.00  1.20           N
ATOM   4309  CA  ASN A 273       8.885  32.736 -66.996  1.00  1.20           C
ATOM   4310  C   ASN A 273      10.169  33.175 -67.680  1.00  1.20           C
ATOM   4311  O   ASN A 273      11.012  33.817 -67.050  1.00  1.20           O
ATOM   4312  CB  ASN A 273       7.729  33.612 -67.433  1.00  1.20           C
ATOM   4313  CG  ASN A 273       6.402  33.111 -66.934  1.00  1.20           C
ATOM   4314  ND2 ASN A 273       5.579  34.014 -66.469  1.00  1.20           N
ATOM   4315  OD1 ASN A 273       6.120  31.907 -66.968  1.00  1.20           O
ATOM      0  H   ASN A 273       8.858  33.552 -65.205  1.00  1.20           H   new
ATOM      0  HA  ASN A 273       8.689  31.822 -67.254  1.00  1.20           H   new
ATOM      0  HB2 ASN A 273       7.872  34.515 -67.110  1.00  1.20           H   new
ATOM      0  HB3 ASN A 273       7.710  33.657 -68.402  1.00  1.20           H   new
ATOM      0 HD21 ASN A 273       4.807  33.780 -66.171  1.00  1.20           H   new
ATOM      0 HD22 ASN A 273       5.810  34.842 -66.461  1.00  1.20           H   new
ATOM   4322  N   SER A 274      10.315  32.844 -68.962  1.00  1.07           N
ATOM   4323  CA  SER A 274      11.467  33.311 -69.728  1.00  1.07           C
ATOM   4324  C   SER A 274      11.129  33.406 -71.217  1.00  1.07           C
ATOM   4325  O   SER A 274      10.228  32.717 -71.720  1.00  1.07           O
ATOM   4326  CB  SER A 274      12.650  32.381 -69.519  1.00  1.07           C
ATOM   4327  OG  SER A 274      12.399  31.117 -70.074  1.00  1.07           O
ATOM      0  H   SER A 274       9.763  32.354 -69.403  1.00  1.07           H   new
ATOM      0  HA  SER A 274      11.703  34.197 -69.411  1.00  1.07           H   new
ATOM      0  HB2 SER A 274      13.443  32.765 -69.925  1.00  1.07           H   new
ATOM      0  HB3 SER A 274      12.832  32.291 -68.570  1.00  1.07           H   new
ATOM      0  HG  SER A 274      13.064  30.619 -69.949  1.00  1.07           H   new
ATOM   4333  N   ASP A 275      11.909  34.186 -71.958  1.00  0.97           N
ATOM   4334  CA  ASP A 275      11.632  34.327 -73.381  1.00  0.97           C
ATOM   4335  C   ASP A 275      12.149  33.146 -74.192  1.00  0.97           C
ATOM   4336  O   ASP A 275      13.247  33.151 -74.771  1.00  0.97           O
ATOM   4337  CB  ASP A 275      12.187  35.648 -73.917  1.00  0.97           C
ATOM   4338  CG  ASP A 275      11.803  35.926 -75.392  1.00  0.97           C
ATOM   4339  OD1 ASP A 275      11.384  34.994 -76.065  1.00  0.97           O
ATOM   4340  OD2 ASP A 275      11.921  37.072 -75.839  1.00  0.97           O1-
ATOM      0  H   ASP A 275      12.585  34.630 -71.666  1.00  0.97           H   new
ATOM      0  HA  ASP A 275      10.667  34.336 -73.483  1.00  0.97           H   new
ATOM      0  HB2 ASP A 275      11.863  36.375 -73.363  1.00  0.97           H   new
ATOM      0  HB3 ASP A 275      13.154  35.640 -73.838  1.00  0.97           H   new
ATOM   4345  N   THR A 276      11.266  32.164 -74.283  1.00  0.89           N
ATOM   4346  CA  THR A 276      11.509  30.912 -74.961  1.00  0.89           C
ATOM   4347  C   THR A 276      12.001  31.109 -76.389  1.00  0.89           C
ATOM   4348  O   THR A 276      12.869  30.365 -76.844  1.00  0.89           O
ATOM   4349  CB  THR A 276      10.255  30.033 -74.985  1.00  0.89           C
ATOM   4350  CG2 THR A 276      10.564  28.731 -75.717  1.00  0.89           C
ATOM   4351  OG1 THR A 276       9.842  29.747 -73.636  1.00  0.89           O
ATOM      0  H   THR A 276      10.480  32.214 -73.937  1.00  0.89           H   new
ATOM      0  HA  THR A 276      12.206  30.469 -74.453  1.00  0.89           H   new
ATOM      0  HB  THR A 276       9.540  30.499 -75.446  1.00  0.89           H   new
ATOM      0  HG1 THR A 276       9.153  29.266 -73.650  1.00  0.89           H   new
ATOM      0 HG21 THR A 276       9.771  28.173 -75.733  1.00  0.89           H   new
ATOM      0 HG22 THR A 276      10.839  28.928 -76.626  1.00  0.89           H   new
ATOM      0 HG23 THR A 276      11.279  28.263 -75.258  1.00  0.89           H   new
ATOM   4359  N   SER A 277      11.433  32.078 -77.113  1.00  0.83           N
ATOM   4360  CA  SER A 277      11.775  32.262 -78.521  1.00  0.83           C
ATOM   4361  C   SER A 277      13.228  32.692 -78.753  1.00  0.83           C
ATOM   4362  O   SER A 277      13.739  32.541 -79.865  1.00  0.83           O
ATOM   4363  CB  SER A 277      10.836  33.267 -79.182  1.00  0.83           C
ATOM   4364  OG  SER A 277      11.061  34.597 -78.757  1.00  0.83           O
ATOM      0  H   SER A 277      10.852  32.634 -76.808  1.00  0.83           H   new
ATOM      0  HA  SER A 277      11.669  31.388 -78.929  1.00  0.83           H   new
ATOM      0  HB2 SER A 277      10.944  33.218 -80.145  1.00  0.83           H   new
ATOM      0  HB3 SER A 277       9.918  33.021 -78.987  1.00  0.83           H   new
ATOM      0  HG  SER A 277      11.146  34.614 -77.921  1.00  0.83           H   new
ATOM   4370  N   LYS A 278      13.903  33.220 -77.723  1.00  0.79           N
ATOM   4371  CA  LYS A 278      15.293  33.637 -77.878  1.00  0.79           C
ATOM   4372  C   LYS A 278      16.247  32.533 -77.441  1.00  0.79           C
ATOM   4373  O   LYS A 278      17.389  32.479 -77.894  1.00  0.79           O
ATOM   4374  CB  LYS A 278      15.554  34.936 -77.128  1.00  0.79           C
ATOM   4375  CG  LYS A 278      14.814  36.128 -77.733  1.00  0.79           C
ATOM   4376  CD  LYS A 278      15.112  37.412 -76.994  1.00  0.79           C
ATOM   4377  CE  LYS A 278      14.424  38.604 -77.640  1.00  0.79           C
ATOM   4378  NZ  LYS A 278      12.932  38.490 -77.557  1.00  0.79           N1+
ATOM      0  H   LYS A 278      13.574  33.342 -76.938  1.00  0.79           H   new
ATOM      0  HA  LYS A 278      15.457  33.804 -78.819  1.00  0.79           H   new
ATOM      0  HB2 LYS A 278      15.285  34.830 -76.202  1.00  0.79           H   new
ATOM      0  HB3 LYS A 278      16.507  35.118 -77.127  1.00  0.79           H   new
ATOM      0  HG2 LYS A 278      15.066  36.226 -78.665  1.00  0.79           H   new
ATOM      0  HG3 LYS A 278      13.859  35.959 -77.714  1.00  0.79           H   new
ATOM      0  HD2 LYS A 278      14.821  37.330 -76.072  1.00  0.79           H   new
ATOM      0  HD3 LYS A 278      16.070  37.561 -76.977  1.00  0.79           H   new
ATOM      0  HE2 LYS A 278      14.712  39.421 -77.203  1.00  0.79           H   new
ATOM      0  HE3 LYS A 278      14.693  38.670 -78.570  1.00  0.79           H   new
ATOM      0  HZ1 LYS A 278      12.589  39.267 -77.291  1.00  0.79           H   new
ATOM      0  HZ2 LYS A 278      12.605  38.281 -78.358  1.00  0.79           H   new
ATOM      0  HZ3 LYS A 278      12.715  37.855 -76.973  1.00  0.79           H   new
ATOM   4392  N   ILE A 279      15.764  31.623 -76.597  1.00  0.77           N
ATOM   4393  CA  ILE A 279      16.604  30.521 -76.118  1.00  0.77           C
ATOM   4394  C   ILE A 279      16.306  29.197 -76.818  1.00  0.77           C
ATOM   4395  O   ILE A 279      17.111  28.260 -76.753  1.00  0.77           O
ATOM   4396  CB  ILE A 279      16.413  30.335 -74.606  1.00  0.77           C
ATOM   4397  CG1 ILE A 279      15.003  29.973 -74.323  1.00  0.77           C
ATOM   4398  CG2 ILE A 279      16.759  31.567 -73.853  1.00  0.77           C
ATOM   4399  CD1 ILE A 279      14.739  29.603 -72.911  1.00  0.77           C
ATOM      0  H   ILE A 279      14.960  31.623 -76.291  1.00  0.77           H   new
ATOM      0  HA  ILE A 279      17.520  30.764 -76.323  1.00  0.77           H   new
ATOM      0  HB  ILE A 279      17.009  29.626 -74.318  1.00  0.77           H   new
ATOM      0 HG12 ILE A 279      14.434  30.721 -74.562  1.00  0.77           H   new
ATOM      0 HG13 ILE A 279      14.750  29.230 -74.894  1.00  0.77           H   new
ATOM      0 HG21 ILE A 279      16.627  31.414 -72.904  1.00  0.77           H   new
ATOM      0 HG22 ILE A 279      17.687  31.797 -74.017  1.00  0.77           H   new
ATOM      0 HG23 ILE A 279      16.189  32.296 -74.145  1.00  0.77           H   new
ATOM      0 HD11 ILE A 279      13.801  29.380 -72.805  1.00  0.77           H   new
ATOM      0 HD12 ILE A 279      15.282  28.836 -72.670  1.00  0.77           H   new
ATOM      0 HD13 ILE A 279      14.961  30.350 -72.334  1.00  0.77           H   new
ATOM   4411  N   LYS A 280      15.192  29.144 -77.548  1.00  0.75           N
ATOM   4412  CA  LYS A 280      14.775  27.936 -78.237  1.00  0.75           C
ATOM   4413  C   LYS A 280      15.819  27.359 -79.165  1.00  0.75           C
ATOM   4414  O   LYS A 280      16.118  26.180 -79.066  1.00  0.75           O
ATOM   4415  CB  LYS A 280      13.496  28.193 -79.036  1.00  0.75           C
ATOM   4416  CG  LYS A 280      12.985  26.979 -79.791  1.00  0.75           C
ATOM   4417  CD  LYS A 280      11.689  27.279 -80.525  1.00  0.75           C
ATOM   4418  CE  LYS A 280      11.213  26.064 -81.316  1.00  0.75           C
ATOM   4419  NZ  LYS A 280       9.940  26.342 -82.044  1.00  0.75           N1+
ATOM      0  H   LYS A 280      14.660  29.811 -77.654  1.00  0.75           H   new
ATOM      0  HA  LYS A 280      14.625  27.282 -77.537  1.00  0.75           H   new
ATOM      0  HB2 LYS A 280      12.804  28.501 -78.430  1.00  0.75           H   new
ATOM      0  HB3 LYS A 280      13.659  28.910 -79.668  1.00  0.75           H   new
ATOM      0  HG2 LYS A 280      13.657  26.686 -80.426  1.00  0.75           H   new
ATOM      0  HG3 LYS A 280      12.844  26.247 -79.170  1.00  0.75           H   new
ATOM      0  HD2 LYS A 280      11.006  27.542 -79.888  1.00  0.75           H   new
ATOM      0  HD3 LYS A 280      11.820  28.029 -81.126  1.00  0.75           H   new
ATOM      0  HE2 LYS A 280      11.898  25.802 -81.951  1.00  0.75           H   new
ATOM      0  HE3 LYS A 280      11.084  25.315 -80.713  1.00  0.75           H   new
ATOM      0  HZ1 LYS A 280       9.690  25.616 -82.494  1.00  0.75           H   new
ATOM      0  HZ2 LYS A 280       9.305  26.561 -81.460  1.00  0.75           H   new
ATOM      0  HZ3 LYS A 280      10.064  27.015 -82.613  1.00  0.75           H   new
ATOM   4433  N   ASN A 281      16.421  28.163 -80.037  1.00  0.74           N
ATOM   4434  CA  ASN A 281      17.391  27.598 -80.974  1.00  0.74           C
ATOM   4435  C   ASN A 281      18.606  27.006 -80.262  1.00  0.74           C
ATOM   4436  O   ASN A 281      19.189  26.013 -80.701  1.00  0.74           O
ATOM   4437  CB  ASN A 281      17.833  28.647 -81.972  1.00  0.74           C
ATOM   4438  CG  ASN A 281      16.774  28.972 -82.987  1.00  0.74           C
ATOM   4439  ND2 ASN A 281      16.900  30.124 -83.586  1.00  0.74           N
ATOM   4440  OD1 ASN A 281      15.844  28.193 -83.233  1.00  0.74           O
ATOM      0  H   ASN A 281      16.289  29.010 -80.104  1.00  0.74           H   new
ATOM      0  HA  ASN A 281      16.947  26.874 -81.443  1.00  0.74           H   new
ATOM      0  HB2 ASN A 281      18.078  29.456 -81.497  1.00  0.74           H   new
ATOM      0  HB3 ASN A 281      18.629  28.335 -82.430  1.00  0.74           H   new
ATOM      0 HD21 ASN A 281      16.324  30.367 -84.177  1.00  0.74           H   new
ATOM      0 HD22 ASN A 281      17.559  30.641 -83.390  1.00  0.74           H   new
ATOM   4447  N   ARG A 282      18.995  27.619 -79.150  1.00  0.73           N
ATOM   4448  CA  ARG A 282      20.155  27.158 -78.409  1.00  0.73           C
ATOM   4449  C   ARG A 282      19.870  25.797 -77.781  1.00  0.73           C
ATOM   4450  O   ARG A 282      20.703  24.879 -77.790  1.00  0.73           O
ATOM   4451  CB  ARG A 282      20.503  28.202 -77.371  1.00  0.73           C
ATOM   4452  CG  ARG A 282      20.987  29.430 -78.013  1.00  0.73           C
ATOM   4453  CD  ARG A 282      21.650  30.353 -77.130  1.00  0.73           C
ATOM   4454  NE  ARG A 282      20.866  31.090 -76.169  1.00  0.73           N
ATOM   4455  CZ  ARG A 282      20.232  32.237 -76.490  1.00  0.73           C
ATOM   4456  NH1 ARG A 282      20.201  32.617 -77.743  1.00  0.73           N1+
ATOM   4457  NH2 ARG A 282      19.658  32.984 -75.574  1.00  0.73           N
ATOM      0  H   ARG A 282      18.600  28.303 -78.810  1.00  0.73           H   new
ATOM      0  HA  ARG A 282      20.915  27.042 -79.000  1.00  0.73           H   new
ATOM      0  HB2 ARG A 282      19.722  28.400 -76.830  1.00  0.73           H   new
ATOM      0  HB3 ARG A 282      21.182  27.855 -76.772  1.00  0.73           H   new
ATOM      0  HG2 ARG A 282      21.599  29.188 -78.725  1.00  0.73           H   new
ATOM      0  HG3 ARG A 282      20.235  29.882 -78.427  1.00  0.73           H   new
ATOM      0  HD2 ARG A 282      22.323  29.856 -76.639  1.00  0.73           H   new
ATOM      0  HD3 ARG A 282      22.120  30.999 -77.681  1.00  0.73           H   new
ATOM      0  HE  ARG A 282      20.801  30.789 -75.366  1.00  0.73           H   new
ATOM      0 HH11 ARG A 282      20.581  32.138 -78.347  1.00  0.73           H   new
ATOM      0 HH12 ARG A 282      19.800  33.346 -77.961  1.00  0.73           H   new
ATOM      0 HH21 ARG A 282      19.681  32.745 -74.748  1.00  0.73           H   new
ATOM      0 HH22 ARG A 282      19.259  33.712 -75.800  1.00  0.73           H   new
ATOM   4471  N   ILE A 283      18.659  25.668 -77.272  1.00  0.73           N
ATOM   4472  CA  ILE A 283      18.207  24.457 -76.627  1.00  0.73           C
ATOM   4473  C   ILE A 283      17.953  23.357 -77.650  1.00  0.73           C
ATOM   4474  O   ILE A 283      18.325  22.204 -77.424  1.00  0.73           O
ATOM   4475  CB  ILE A 283      16.986  24.755 -75.782  1.00  0.73           C
ATOM   4476  CG1 ILE A 283      17.425  25.688 -74.657  1.00  0.73           C
ATOM   4477  CG2 ILE A 283      16.424  23.452 -75.223  1.00  0.73           C
ATOM   4478  CD1 ILE A 283      16.325  26.296 -73.922  1.00  0.73           C
ATOM      0  H   ILE A 283      18.068  26.293 -77.293  1.00  0.73           H   new
ATOM      0  HA  ILE A 283      18.903  24.127 -76.037  1.00  0.73           H   new
ATOM      0  HB  ILE A 283      16.288  25.178 -76.307  1.00  0.73           H   new
ATOM      0 HG12 ILE A 283      17.980  25.191 -74.036  1.00  0.73           H   new
ATOM      0 HG13 ILE A 283      17.978  26.391 -75.031  1.00  0.73           H   new
ATOM      0 HG21 ILE A 283      15.642  23.643 -74.682  1.00  0.73           H   new
ATOM      0 HG22 ILE A 283      16.175  22.866 -75.955  1.00  0.73           H   new
ATOM      0 HG23 ILE A 283      17.097  23.017 -74.676  1.00  0.73           H   new
ATOM      0 HD11 ILE A 283      16.679  26.872 -73.227  1.00  0.73           H   new
ATOM      0 HD12 ILE A 283      15.780  26.820 -74.530  1.00  0.73           H   new
ATOM      0 HD13 ILE A 283      15.782  25.601 -73.519  1.00  0.73           H   new
ATOM   4490  N   GLU A 284      17.326  23.705 -78.777  1.00  0.73           N
ATOM   4491  CA  GLU A 284      17.058  22.732 -79.825  1.00  0.73           C
ATOM   4492  C   GLU A 284      18.388  22.206 -80.366  1.00  0.73           C
ATOM   4493  O   GLU A 284      18.504  21.026 -80.695  1.00  0.73           O
ATOM   4494  CB  GLU A 284      16.213  23.346 -80.953  1.00  0.73           C
ATOM   4495  CG  GLU A 284      14.730  23.684 -80.582  1.00  0.73           C
ATOM   4496  CD  GLU A 284      13.832  22.497 -80.284  1.00  0.73           C
ATOM   4497  OE1 GLU A 284      13.762  21.600 -81.085  1.00  0.73           O
ATOM   4498  OE2 GLU A 284      13.204  22.498 -79.233  1.00  0.73           O1-
ATOM      0  H   GLU A 284      17.050  24.501 -78.949  1.00  0.73           H   new
ATOM      0  HA  GLU A 284      16.546  21.997 -79.452  1.00  0.73           H   new
ATOM      0  HB2 GLU A 284      16.647  24.159 -81.254  1.00  0.73           H   new
ATOM      0  HB3 GLU A 284      16.210  22.732 -81.704  1.00  0.73           H   new
ATOM      0  HG2 GLU A 284      14.734  24.267 -79.807  1.00  0.73           H   new
ATOM      0  HG3 GLU A 284      14.339  24.187 -81.313  1.00  0.73           H   new
ATOM   4505  N   ARG A 285      19.413  23.065 -80.449  1.00  0.74           N
ATOM   4506  CA  ARG A 285      20.715  22.590 -80.894  1.00  0.74           C
ATOM   4507  C   ARG A 285      21.194  21.481 -79.956  1.00  0.74           C
ATOM   4508  O   ARG A 285      21.632  20.423 -80.417  1.00  0.74           O
ATOM   4509  CB  ARG A 285      21.724  23.724 -80.940  1.00  0.74           C
ATOM   4510  CG  ARG A 285      23.096  23.361 -81.481  1.00  0.74           C
ATOM   4511  CD  ARG A 285      23.972  24.565 -81.559  1.00  0.74           C
ATOM   4512  NE  ARG A 285      25.334  24.234 -81.959  1.00  0.74           N
ATOM   4513  CZ  ARG A 285      25.758  24.141 -83.231  1.00  0.74           C
ATOM   4514  NH1 ARG A 285      24.917  24.352 -84.218  1.00  0.74           N1+
ATOM   4515  NH2 ARG A 285      27.018  23.841 -83.500  1.00  0.74           N
ATOM      0  H   ARG A 285      19.372  23.902 -80.257  1.00  0.74           H   new
ATOM      0  HA  ARG A 285      20.631  22.238 -81.794  1.00  0.74           H   new
ATOM      0  HB2 ARG A 285      21.358  24.439 -81.484  1.00  0.74           H   new
ATOM      0  HB3 ARG A 285      21.831  24.077 -80.043  1.00  0.74           H   new
ATOM      0  HG2 ARG A 285      23.507  22.694 -80.910  1.00  0.74           H   new
ATOM      0  HG3 ARG A 285      23.006  22.964 -82.361  1.00  0.74           H   new
ATOM      0  HD2 ARG A 285      23.595  25.196 -82.192  1.00  0.74           H   new
ATOM      0  HD3 ARG A 285      23.989  25.006 -80.695  1.00  0.74           H   new
ATOM      0  HE  ARG A 285      25.908  24.088 -81.336  1.00  0.74           H   new
ATOM      0 HH11 ARG A 285      24.097  24.549 -84.050  1.00  0.74           H   new
ATOM      0 HH12 ARG A 285      25.186  24.293 -85.033  1.00  0.74           H   new
ATOM      0 HH21 ARG A 285      27.574  23.704 -82.858  1.00  0.74           H   new
ATOM      0 HH22 ARG A 285      27.281  23.783 -84.317  1.00  0.74           H   new
ATOM   4529  N   LEU A 286      21.060  21.691 -78.636  1.00  0.76           N
ATOM   4530  CA  LEU A 286      21.457  20.647 -77.691  1.00  0.76           C
ATOM   4531  C   LEU A 286      20.597  19.395 -77.862  1.00  0.76           C
ATOM   4532  O   LEU A 286      21.098  18.270 -77.810  1.00  0.76           O
ATOM   4533  CB  LEU A 286      21.338  21.141 -76.247  1.00  0.76           C
ATOM   4534  CG  LEU A 286      22.316  22.190 -75.847  1.00  0.76           C
ATOM   4535  CD1 LEU A 286      21.965  22.640 -74.469  1.00  0.76           C
ATOM   4536  CD2 LEU A 286      23.729  21.614 -75.916  1.00  0.76           C
ATOM      0  H   LEU A 286      20.750  22.410 -78.281  1.00  0.76           H   new
ATOM      0  HA  LEU A 286      22.383  20.427 -77.879  1.00  0.76           H   new
ATOM      0  HB2 LEU A 286      20.442  21.488 -76.113  1.00  0.76           H   new
ATOM      0  HB3 LEU A 286      21.440  20.382 -75.652  1.00  0.76           H   new
ATOM      0  HG  LEU A 286      22.284  22.954 -76.444  1.00  0.76           H   new
ATOM      0 HD11 LEU A 286      22.589  23.326 -74.184  1.00  0.76           H   new
ATOM      0 HD12 LEU A 286      21.065  23.001 -74.466  1.00  0.76           H   new
ATOM      0 HD13 LEU A 286      22.013  21.886 -73.860  1.00  0.76           H   new
ATOM      0 HD21 LEU A 286      24.369  22.295 -75.656  1.00  0.76           H   new
ATOM      0 HD22 LEU A 286      23.800  20.857 -75.314  1.00  0.76           H   new
ATOM      0 HD23 LEU A 286      23.916  21.324 -76.822  1.00  0.76           H   new
ATOM   4548  N   LYS A 287      19.303  19.575 -78.123  1.00  0.78           N
ATOM   4549  CA  LYS A 287      18.457  18.404 -78.302  1.00  0.78           C
ATOM   4550  C   LYS A 287      18.929  17.575 -79.479  1.00  0.78           C
ATOM   4551  O   LYS A 287      18.914  16.349 -79.413  1.00  0.78           O
ATOM   4552  CB  LYS A 287      17.001  18.776 -78.554  1.00  0.78           C
ATOM   4553  CG  LYS A 287      16.246  19.334 -77.398  1.00  0.78           C
ATOM   4554  CD  LYS A 287      14.836  19.667 -77.803  1.00  0.78           C
ATOM   4555  CE  LYS A 287      14.030  20.254 -76.670  1.00  0.78           C
ATOM   4556  NZ  LYS A 287      12.665  20.630 -77.137  1.00  0.78           N1+
ATOM      0  H   LYS A 287      18.910  20.336 -78.198  1.00  0.78           H   new
ATOM      0  HA  LYS A 287      18.520  17.899 -77.476  1.00  0.78           H   new
ATOM      0  HB2 LYS A 287      16.974  19.424 -79.275  1.00  0.78           H   new
ATOM      0  HB3 LYS A 287      16.536  17.984 -78.867  1.00  0.78           H   new
ATOM      0  HG2 LYS A 287      16.237  18.693 -76.670  1.00  0.78           H   new
ATOM      0  HG3 LYS A 287      16.691  20.131 -77.068  1.00  0.78           H   new
ATOM      0  HD2 LYS A 287      14.855  20.296 -78.541  1.00  0.78           H   new
ATOM      0  HD3 LYS A 287      14.397  18.864 -78.125  1.00  0.78           H   new
ATOM      0  HE2 LYS A 287      13.964  19.611 -75.946  1.00  0.78           H   new
ATOM      0  HE3 LYS A 287      14.483  21.035 -76.315  1.00  0.78           H   new
ATOM      0  HZ1 LYS A 287      12.208  20.987 -76.462  1.00  0.78           H   new
ATOM      0  HZ2 LYS A 287      12.730  21.223 -77.798  1.00  0.78           H   new
ATOM      0  HZ3 LYS A 287      12.241  19.905 -77.430  1.00  0.78           H   new
ATOM   4570  N   LYS A 288      19.368  18.237 -80.551  1.00  0.81           N
ATOM   4571  CA  LYS A 288      19.841  17.528 -81.732  1.00  0.81           C
ATOM   4572  C   LYS A 288      21.162  16.807 -81.465  1.00  0.81           C
ATOM   4573  O   LYS A 288      21.297  15.614 -81.761  1.00  0.81           O
ATOM   4574  CB  LYS A 288      19.983  18.503 -82.899  1.00  0.81           C
ATOM   4575  CG  LYS A 288      18.643  19.006 -83.447  1.00  0.81           C
ATOM   4576  CD  LYS A 288      18.839  20.007 -84.570  1.00  0.81           C
ATOM   4577  CE  LYS A 288      17.506  20.528 -85.084  1.00  0.81           C
ATOM   4578  NZ  LYS A 288      17.686  21.539 -86.159  1.00  0.81           N1+
ATOM      0  H   LYS A 288      19.399  19.094 -80.611  1.00  0.81           H   new
ATOM      0  HA  LYS A 288      19.186  16.851 -81.962  1.00  0.81           H   new
ATOM      0  HB2 LYS A 288      20.512  19.264 -82.612  1.00  0.81           H   new
ATOM      0  HB3 LYS A 288      20.474  18.070 -83.615  1.00  0.81           H   new
ATOM      0  HG2 LYS A 288      18.122  18.254 -83.770  1.00  0.81           H   new
ATOM      0  HG3 LYS A 288      18.134  19.417 -82.731  1.00  0.81           H   new
ATOM      0  HD2 LYS A 288      19.379  20.749 -84.255  1.00  0.81           H   new
ATOM      0  HD3 LYS A 288      19.328  19.590 -85.297  1.00  0.81           H   new
ATOM      0  HE2 LYS A 288      16.978  19.788 -85.421  1.00  0.81           H   new
ATOM      0  HE3 LYS A 288      17.008  20.921 -84.350  1.00  0.81           H   new
ATOM      0  HZ1 LYS A 288      16.889  21.822 -86.437  1.00  0.81           H   new
ATOM      0  HZ2 LYS A 288      18.152  22.228 -85.844  1.00  0.81           H   new
ATOM      0  HZ3 LYS A 288      18.124  21.172 -86.841  1.00  0.81           H   new
ATOM   4592  N   GLU A 289      22.085  17.479 -80.771  1.00  0.84           N
ATOM   4593  CA  GLU A 289      23.398  16.905 -80.466  1.00  0.84           C
ATOM   4594  C   GLU A 289      23.266  15.639 -79.636  1.00  0.84           C
ATOM   4595  O   GLU A 289      24.016  14.676 -79.819  1.00  0.84           O
ATOM   4596  CB  GLU A 289      24.227  17.925 -79.670  1.00  0.84           C
ATOM   4597  CG  GLU A 289      24.742  19.131 -80.435  1.00  0.84           C
ATOM   4598  CD  GLU A 289      26.014  18.900 -81.262  1.00  0.84           C
ATOM   4599  OE1 GLU A 289      27.012  18.467 -80.696  1.00  0.84           O
ATOM   4600  OE2 GLU A 289      25.995  19.167 -82.443  1.00  0.84           O1-
ATOM      0  H   GLU A 289      21.968  18.275 -80.466  1.00  0.84           H   new
ATOM      0  HA  GLU A 289      23.833  16.687 -81.305  1.00  0.84           H   new
ATOM      0  HB2 GLU A 289      23.686  18.244 -78.931  1.00  0.84           H   new
ATOM      0  HB3 GLU A 289      24.988  17.463 -79.286  1.00  0.84           H   new
ATOM      0  HG2 GLU A 289      24.041  19.440 -81.030  1.00  0.84           H   new
ATOM      0  HG3 GLU A 289      24.913  19.846 -79.802  1.00  0.84           H   new
ATOM   4607  N   TYR A 290      22.295  15.638 -78.734  1.00  0.87           N
ATOM   4608  CA  TYR A 290      22.082  14.527 -77.837  1.00  0.87           C
ATOM   4609  C   TYR A 290      20.732  13.828 -78.029  1.00  0.87           C
ATOM   4610  O   TYR A 290      20.239  13.191 -77.091  1.00  0.87           O
ATOM   4611  CB  TYR A 290      22.251  15.046 -76.422  1.00  0.87           C
ATOM   4612  CG  TYR A 290      23.577  15.704 -76.259  1.00  0.87           C
ATOM   4613  CD1 TYR A 290      23.644  17.083 -76.179  1.00  0.87           C
ATOM   4614  CD2 TYR A 290      24.731  14.949 -76.246  1.00  0.87           C
ATOM   4615  CE1 TYR A 290      24.859  17.709 -76.081  1.00  0.87           C
ATOM   4616  CE2 TYR A 290      25.953  15.572 -76.145  1.00  0.87           C
ATOM   4617  CZ  TYR A 290      26.021  16.953 -76.065  1.00  0.87           C
ATOM   4618  OH  TYR A 290      27.250  17.577 -75.970  1.00  0.87           O
ATOM      0  H   TYR A 290      21.741  16.287 -78.628  1.00  0.87           H   new
ATOM      0  HA  TYR A 290      22.736  13.838 -78.033  1.00  0.87           H   new
ATOM      0  HB2 TYR A 290      21.544  15.678 -76.217  1.00  0.87           H   new
ATOM      0  HB3 TYR A 290      22.168  14.313 -75.792  1.00  0.87           H   new
ATOM      0  HD1 TYR A 290      22.862  17.587 -76.192  1.00  0.87           H   new
ATOM      0  HD2 TYR A 290      24.683  14.022 -76.305  1.00  0.87           H   new
ATOM      0  HE1 TYR A 290      24.904  18.636 -76.026  1.00  0.87           H   new
ATOM      0  HE2 TYR A 290      26.733  15.066 -76.130  1.00  0.87           H   new
ATOM      0  HH  TYR A 290      27.138  18.406 -75.889  1.00  0.87           H   new
ATOM   4628  N   SER A 291      20.147  13.876 -79.240  1.00  0.89           N
ATOM   4629  CA  SER A 291      18.821  13.263 -79.444  1.00  0.89           C
ATOM   4630  C   SER A 291      18.715  11.800 -79.035  1.00  0.89           C
ATOM   4631  O   SER A 291      17.742  11.403 -78.393  1.00  0.89           O
ATOM   4632  CB  SER A 291      18.389  13.360 -80.900  1.00  0.89           C
ATOM   4633  OG  SER A 291      18.082  14.665 -81.263  1.00  0.89           O
ATOM      0  H   SER A 291      20.490  14.247 -79.936  1.00  0.89           H   new
ATOM      0  HA  SER A 291      18.241  13.775 -78.859  1.00  0.89           H   new
ATOM      0  HB2 SER A 291      19.098  13.024 -81.470  1.00  0.89           H   new
ATOM      0  HB3 SER A 291      17.615  12.793 -81.046  1.00  0.89           H   new
[truncated: 802,084 more chars]
