# Supplementary material for: Integrative proteome-wide structural analysis and high-throughput docking identify broad-spectrum antiviral scaffolds against Zika, Yellow Fever, West Nile, Saint Louis encephalitis, and Usutu viruses
Source: Front Cell Infect Microbiol. 2026 Apr 30;16:1723132. doi: 10.3389/fcimb.2026.1723132 (PMC13171538; doi:10.3389/fcimb.2026.1723132)
Supplement: Supplementary file 5 [file DataSheet5.zip › WNV/WNV_NS5/WNV_NS5.pdb]

ATOM      1  N   GLY A   1      -3.256  -0.448  -5.496  1.00  7.39           N  
ATOM      2  CA  GLY A   1      -2.036   0.243  -5.097  1.00  7.39           C  
ATOM      3  C   GLY A   1      -2.355   1.535  -4.353  1.00  7.39           C  
ATOM      4  O   GLY A   1      -3.312   2.234  -4.687  1.00  7.39           O  
ATOM      5  H   GLY A   1      -4.130  -0.162  -5.079  1.00  7.39           H  
ATOM      6 1HA  GLY A   1      -1.440  -0.412  -4.461  1.00  7.39           H  
ATOM      7 2HA  GLY A   1      -1.439   0.467  -5.980  1.00  7.39           H  
ATOM      8  N   GLY A   2      -1.559   1.841  -3.333  1.00  6.45           N  
ATOM      9  CA  GLY A   2      -1.759   3.053  -2.548  1.00  6.45           C  
ATOM     10  C   GLY A   2      -0.956   4.213  -3.118  1.00  6.45           C  
ATOM     11  O   GLY A   2      -0.424   4.124  -4.226  1.00  6.45           O  
ATOM     12  H   GLY A   2      -0.797   1.222  -3.101  1.00  6.45           H  
ATOM     13 1HA  GLY A   2      -2.818   3.311  -2.530  1.00  6.45           H  
ATOM     14 2HA  GLY A   2      -1.457   2.871  -1.517  1.00  6.45           H  
ATOM     15  N   ALA A   3      -0.810   5.273  -2.323  1.00  5.20           N  
ATOM     16  CA  ALA A   3      -0.115   6.501  -2.726  1.00  5.20           C  
ATOM     17  C   ALA A   3       1.333   6.264  -3.135  1.00  5.20           C  
ATOM     18  O   ALA A   3       1.882   6.999  -3.953  1.00  5.20           O  
ATOM     19  CB  ALA A   3      -0.141   7.505  -1.588  1.00  5.20           C  
ATOM     20  H   ALA A   3      -1.248   5.249  -1.413  1.00  5.20           H  
ATOM     21  HA  ALA A   3      -0.644   6.916  -3.584  1.00  5.20           H  
ATOM     22 1HB  ALA A   3       0.345   8.426  -1.908  1.00  5.20           H  
ATOM     23 2HB  ALA A   3      -1.173   7.716  -1.310  1.00  5.20           H  
ATOM     24 3HB  ALA A   3       0.390   7.095  -0.731  1.00  5.20           H  
ATOM     25  N   LYS A   4       1.960   5.262  -2.533  1.00  3.88           N  
ATOM     26  CA  LYS A   4       3.354   4.949  -2.799  1.00  3.88           C  
ATOM     27  C   LYS A   4       3.526   3.828  -3.824  1.00  3.88           C  
ATOM     28  O   LYS A   4       4.632   3.308  -3.992  1.00  3.88           O  
ATOM     29  CB  LYS A   4       4.070   4.589  -1.501  1.00  3.88           C  
ATOM     30  CG  LYS A   4       4.171   5.746  -0.507  1.00  3.88           C  
ATOM     31  CD  LYS A   4       4.941   5.341   0.743  1.00  3.88           C  
ATOM     32  CE  LYS A   4       5.057   6.499   1.727  1.00  3.88           C  
ATOM     33  NZ  LYS A   4       5.791   6.106   2.961  1.00  3.88           N1+
ATOM     34  H   LYS A   4       1.447   4.695  -1.877  1.00  3.88           H  
ATOM     35  HA  LYS A   4       3.829   5.840  -3.210  1.00  3.88           H  
ATOM     36 1HB  LYS A   4       3.547   3.767  -1.013  1.00  3.88           H  
ATOM     37 2HB  LYS A   4       5.080   4.248  -1.726  1.00  3.88           H  
ATOM     38 1HG  LYS A   4       4.678   6.586  -0.982  1.00  3.88           H  
ATOM     39 2HG  LYS A   4       3.171   6.066  -0.219  1.00  3.88           H  
ATOM     40 1HD  LYS A   4       4.432   4.509   1.231  1.00  3.88           H  
ATOM     41 2HD  LYS A   4       5.943   5.015   0.463  1.00  3.88           H  
ATOM     42 1HE  LYS A   4       5.585   7.322   1.248  1.00  3.88           H  
ATOM     43 2HE  LYS A   4       4.057   6.834   2.003  1.00  3.88           H  
ATOM     44 1HZ  LYS A   4       5.847   6.897   3.587  1.00  3.88           H  
ATOM     45 2HZ  LYS A   4       5.302   5.349   3.418  1.00  3.88           H  
ATOM     46 3HZ  LYS A   4       6.723   5.804   2.716  1.00  3.88           H  
ATOM     47  N   GLY A   5       2.440   3.415  -4.483  1.00  2.74           N  
ATOM     48  CA  GLY A   5       2.546   2.344  -5.463  1.00  2.74           C  
ATOM     49  C   GLY A   5       3.432   2.775  -6.628  1.00  2.74           C  
ATOM     50  O   GLY A   5       3.476   3.951  -6.990  1.00  2.74           O  
ATOM     51  H   GLY A   5       1.531   3.851  -4.328  1.00  2.74           H  
ATOM     52 1HA  GLY A   5       2.958   1.452  -4.992  1.00  2.74           H  
ATOM     53 2HA  GLY A   5       1.550   2.091  -5.828  1.00  2.74           H  
ATOM     54  N   ARG A   6       4.134   1.818  -7.229  1.00  1.91           N  
ATOM     55  CA  ARG A   6       5.014   2.119  -8.357  1.00  1.91           C  
ATOM     56  C   ARG A   6       4.314   2.072  -9.703  1.00  1.91           C  
ATOM     57  O   ARG A   6       3.350   1.327  -9.892  1.00  1.91           O  
ATOM     58  CB  ARG A   6       6.206   1.181  -8.392  1.00  1.91           C  
ATOM     59  CG  ARG A   6       7.140   1.320  -7.214  1.00  1.91           C  
ATOM     60  CD  ARG A   6       8.320   0.436  -7.336  1.00  1.91           C  
ATOM     61  NE  ARG A   6       7.979  -0.977  -7.251  1.00  1.91           N  
ATOM     62  CZ  ARG A   6       8.859  -1.972  -7.464  1.00  1.91           C  
ATOM     63  NH1 ARG A   6      10.095  -1.678  -7.762  1.00  1.91           N1+
ATOM     64  NH2 ARG A   6       8.485  -3.235  -7.380  1.00  1.91           N  
ATOM     65  H   ARG A   6       4.062   0.869  -6.894  1.00  1.91           H  
ATOM     66  HA  ARG A   6       5.405   3.130  -8.220  1.00  1.91           H  
ATOM     67 1HB  ARG A   6       5.864   0.149  -8.438  1.00  1.91           H  
ATOM     68 2HB  ARG A   6       6.790   1.375  -9.299  1.00  1.91           H  
ATOM     69 1HG  ARG A   6       7.498   2.353  -7.171  1.00  1.91           H  
ATOM     70 2HG  ARG A   6       6.611   1.081  -6.291  1.00  1.91           H  
ATOM     71 1HD  ARG A   6       8.795   0.615  -8.306  1.00  1.91           H  
ATOM     72 2HD  ARG A   6       9.028   0.667  -6.542  1.00  1.91           H  
ATOM     73  HE  ARG A   6       7.026  -1.226  -7.023  1.00  1.91           H  
ATOM     74 1HH1 ARG A   6      10.391  -0.716  -7.834  1.00  1.91           H  
ATOM     75 2HH1 ARG A   6      10.780  -2.424  -7.938  1.00  1.91           H  
ATOM     76 1HH2 ARG A   6       7.530  -3.467  -7.152  1.00  1.91           H  
ATOM     77 2HH2 ARG A   6       9.163  -3.969  -7.546  1.00  1.91           H  
ATOM     78  N   THR A   7       4.834   2.853 -10.640  1.00  1.37           N  
ATOM     79  CA  THR A   7       4.364   2.864 -12.017  1.00  1.37           C  
ATOM     80  C   THR A   7       4.988   1.661 -12.723  1.00  1.37           C  
ATOM     81  O   THR A   7       6.167   1.366 -12.528  1.00  1.37           O  
ATOM     82  CB  THR A   7       4.701   4.195 -12.725  1.00  1.37           C  
ATOM     83  CG2 THR A   7       4.145   4.200 -14.138  1.00  1.37           C  
ATOM     84  OG1 THR A   7       4.095   5.278 -12.016  1.00  1.37           O  
ATOM     85  H   THR A   7       5.616   3.451 -10.386  1.00  1.37           H  
ATOM     86  HA  THR A   7       3.280   2.739 -12.025  1.00  1.37           H  
ATOM     87  HB  THR A   7       5.782   4.340 -12.752  1.00  1.37           H  
ATOM     88  HG1 THR A   7       4.296   6.107 -12.474  1.00  1.37           H  
ATOM     89 1HG2 THR A   7       4.371   5.156 -14.597  1.00  1.37           H  
ATOM     90 2HG2 THR A   7       4.584   3.408 -14.716  1.00  1.37           H  
ATOM     91 3HG2 THR A   7       3.064   4.066 -14.105  1.00  1.37           H  
ATOM     92  N   LEU A   8       4.231   0.976 -13.563  1.00  1.05           N  
ATOM     93  CA  LEU A   8       4.759  -0.222 -14.209  1.00  1.05           C  
ATOM     94  C   LEU A   8       6.039   0.023 -15.007  1.00  1.05           C  
ATOM     95  O   LEU A   8       6.904  -0.851 -15.078  1.00  1.05           O  
ATOM     96  CB  LEU A   8       3.714  -0.783 -15.154  1.00  1.05           C  
ATOM     97  CG  LEU A   8       2.511  -1.376 -14.534  1.00  1.05           C  
ATOM     98  CD1 LEU A   8       1.544  -1.709 -15.641  1.00  1.05           C  
ATOM     99  CD2 LEU A   8       2.926  -2.620 -13.745  1.00  1.05           C  
ATOM    100  H   LEU A   8       3.272   1.261 -13.723  1.00  1.05           H  
ATOM    101  HA  LEU A   8       4.971  -0.957 -13.433  1.00  1.05           H  
ATOM    102 1HB  LEU A   8       3.377   0.018 -15.814  1.00  1.05           H  
ATOM    103 2HB  LEU A   8       4.178  -1.558 -15.763  1.00  1.05           H  
ATOM    104  HG  LEU A   8       2.036  -0.656 -13.864  1.00  1.05           H  
ATOM    105 1HD1 LEU A   8       0.642  -2.152 -15.226  1.00  1.05           H  
ATOM    106 2HD1 LEU A   8       1.285  -0.801 -16.189  1.00  1.05           H  
ATOM    107 3HD1 LEU A   8       2.027  -2.410 -16.311  1.00  1.05           H  
ATOM    108 1HD2 LEU A   8       2.047  -3.076 -13.290  1.00  1.05           H  
ATOM    109 2HD2 LEU A   8       3.402  -3.337 -14.417  1.00  1.05           H  
ATOM    110 3HD2 LEU A   8       3.632  -2.334 -12.962  1.00  1.05           H  
ATOM    111  N   GLY A   9       6.165   1.189 -15.626  1.00  0.87           N  
ATOM    112  CA  GLY A   9       7.365   1.502 -16.394  1.00  0.87           C  
ATOM    113  C   GLY A   9       8.629   1.497 -15.517  1.00  0.87           C  
ATOM    114  O   GLY A   9       9.732   1.228 -16.003  1.00  0.87           O  
ATOM    115  H   GLY A   9       5.425   1.868 -15.560  1.00  0.87           H  
ATOM    116 1HA  GLY A   9       7.474   0.768 -17.191  1.00  0.87           H  
ATOM    117 2HA  GLY A   9       7.241   2.459 -16.881  1.00  0.87           H  
ATOM    118  N   GLU A  10       8.460   1.824 -14.225  1.00  0.79           N  
ATOM    119  CA  GLU A  10       9.544   1.885 -13.249  1.00  0.79           C  
ATOM    120  C   GLU A  10       9.970   0.476 -12.949  1.00  0.79           C  
ATOM    121  O   GLU A  10      11.161   0.157 -12.910  1.00  0.79           O  
ATOM    122  CB  GLU A  10       9.063   2.566 -11.960  1.00  0.79           C  
ATOM    123  CG  GLU A  10      10.085   2.781 -10.885  1.00  0.79           C  
ATOM    124  CD  GLU A  10       9.474   3.463  -9.670  1.00  0.79           C  
ATOM    125  OE1 GLU A  10       8.291   3.744  -9.693  1.00  0.79           O  
ATOM    126  OE2 GLU A  10      10.180   3.678  -8.717  1.00  0.79           O1-
ATOM    127  H   GLU A  10       7.522   1.988 -13.879  1.00  0.79           H  
ATOM    128  HA  GLU A  10      10.391   2.423 -13.671  1.00  0.79           H  
ATOM    129 1HB  GLU A  10       8.606   3.524 -12.197  1.00  0.79           H  
ATOM    130 2HB  GLU A  10       8.294   1.954 -11.505  1.00  0.79           H  
ATOM    131 1HG  GLU A  10      10.497   1.815 -10.588  1.00  0.79           H  
ATOM    132 2HG  GLU A  10      10.895   3.394 -11.281  1.00  0.79           H  
ATOM    133  N   VAL A  11       8.963  -0.371 -12.771  1.00  0.76           N  
ATOM    134  CA  VAL A  11       9.157  -1.774 -12.467  1.00  0.76           C  
ATOM    135  C   VAL A  11       9.911  -2.424 -13.626  1.00  0.76           C  
ATOM    136  O   VAL A  11      10.846  -3.201 -13.420  1.00  0.76           O  
ATOM    137  CB  VAL A  11       7.792  -2.448 -12.237  1.00  0.76           C  
ATOM    138  CG1 VAL A  11       7.959  -3.948 -12.109  1.00  0.76           C  
ATOM    139  CG2 VAL A  11       7.138  -1.824 -10.994  1.00  0.76           C  
ATOM    140  H   VAL A  11       8.015   0.007 -12.829  1.00  0.76           H  
ATOM    141  HA  VAL A  11       9.755  -1.861 -11.558  1.00  0.76           H  
ATOM    142  HB  VAL A  11       7.160  -2.277 -13.097  1.00  0.76           H  
ATOM    143 1HG1 VAL A  11       6.983  -4.412 -11.965  1.00  0.76           H  
ATOM    144 2HG1 VAL A  11       8.416  -4.341 -13.019  1.00  0.76           H  
ATOM    145 3HG1 VAL A  11       8.598  -4.171 -11.254  1.00  0.76           H  
ATOM    146 1HG2 VAL A  11       6.160  -2.273 -10.826  1.00  0.76           H  
ATOM    147 2HG2 VAL A  11       7.771  -1.998 -10.137  1.00  0.76           H  
ATOM    148 3HG2 VAL A  11       7.021  -0.748 -11.151  1.00  0.76           H  
ATOM    149  N   TRP A  12       9.524  -2.075 -14.851  1.00  0.77           N  
ATOM    150  CA  TRP A  12      10.212  -2.590 -16.022  1.00  0.77           C  
ATOM    151  C   TRP A  12      11.677  -2.165 -16.018  1.00  0.77           C  
ATOM    152  O   TRP A  12      12.560  -3.012 -16.192  1.00  0.77           O  
ATOM    153  CB  TRP A  12       9.536  -2.123 -17.299  1.00  0.77           C  
ATOM    154  CG  TRP A  12      10.175  -2.690 -18.527  1.00  0.77           C  
ATOM    155  CD1 TRP A  12      10.274  -3.992 -18.803  1.00  0.77           C  
ATOM    156  CD2 TRP A  12      10.752  -2.015 -19.656  1.00  0.77           C  
ATOM    157  CE2 TRP A  12      11.152  -3.004 -20.550  1.00  0.77           C  
ATOM    158  CE3 TRP A  12      10.951  -0.697 -19.984  1.00  0.77           C  
ATOM    159  NE1 TRP A  12      10.864  -4.177 -20.013  1.00  0.77           N  
ATOM    160  CZ2 TRP A  12      11.720  -2.717 -21.757  1.00  0.77           C  
ATOM    161  CZ3 TRP A  12      11.537  -0.420 -21.199  1.00  0.77           C  
ATOM    162  CH2 TRP A  12      11.901  -1.394 -22.064  1.00  0.77           C  
ATOM    163  H   TRP A  12       8.722  -1.455 -14.964  1.00  0.77           H  
ATOM    164  HA  TRP A  12      10.175  -3.677 -15.990  1.00  0.77           H  
ATOM    165 1HB  TRP A  12       8.483  -2.410 -17.282  1.00  0.77           H  
ATOM    166 2HB  TRP A  12       9.576  -1.035 -17.358  1.00  0.77           H  
ATOM    167  HD1 TRP A  12       9.934  -4.778 -18.154  1.00  0.77           H  
ATOM    168  HE1 TRP A  12      11.058  -5.062 -20.461  1.00  0.77           H  
ATOM    169  HE3 TRP A  12      10.655   0.101 -19.303  1.00  0.77           H  
ATOM    170  HZ2 TRP A  12      12.013  -3.499 -22.447  1.00  0.77           H  
ATOM    171  HZ3 TRP A  12      11.692   0.581 -21.450  1.00  0.77           H  
ATOM    172  HH2 TRP A  12      12.344  -1.118 -23.015  1.00  0.77           H  
ATOM    173  N   LYS A  13      11.954  -0.870 -15.808  1.00  0.79           N  
ATOM    174  CA  LYS A  13      13.341  -0.411 -15.778  1.00  0.79           C  
ATOM    175  C   LYS A  13      14.147  -1.105 -14.684  1.00  0.79           C  
ATOM    176  O   LYS A  13      15.310  -1.459 -14.887  1.00  0.79           O  
ATOM    177  CB  LYS A  13      13.417   1.112 -15.667  1.00  0.79           C  
ATOM    178  CG  LYS A  13      12.998   1.876 -16.955  1.00  0.79           C  
ATOM    179  CD  LYS A  13      14.073   1.819 -18.061  1.00  0.79           C  
ATOM    180  CE  LYS A  13      15.260   2.791 -17.780  1.00  0.79           C  
ATOM    181  NZ  LYS A  13      16.267   2.786 -18.903  1.00  0.79           N1+
ATOM    182  H   LYS A  13      11.196  -0.192 -15.677  1.00  0.79           H  
ATOM    183  HA  LYS A  13      13.799  -0.680 -16.720  1.00  0.79           H  
ATOM    184 1HB  LYS A  13      12.753   1.443 -14.861  1.00  0.79           H  
ATOM    185 2HB  LYS A  13      14.429   1.413 -15.404  1.00  0.79           H  
ATOM    186 1HG  LYS A  13      12.063   1.458 -17.336  1.00  0.79           H  
ATOM    187 2HG  LYS A  13      12.834   2.909 -16.720  1.00  0.79           H  
ATOM    188 1HD  LYS A  13      14.465   0.814 -18.132  1.00  0.79           H  
ATOM    189 2HD  LYS A  13      13.622   2.080 -19.017  1.00  0.79           H  
ATOM    190 1HE  LYS A  13      14.871   3.806 -17.662  1.00  0.79           H  
ATOM    191 2HE  LYS A  13      15.763   2.497 -16.857  1.00  0.79           H  
ATOM    192 1HZ  LYS A  13      17.054   3.445 -18.711  1.00  0.79           H  
ATOM    193 2HZ  LYS A  13      16.644   1.859 -19.017  1.00  0.79           H  
ATOM    194 3HZ  LYS A  13      15.822   3.070 -19.762  1.00  0.79           H  
ATOM    195  N   GLU A  14      13.531  -1.336 -13.524  1.00  0.82           N  
ATOM    196  CA  GLU A  14      14.246  -2.031 -12.466  1.00  0.82           C  
ATOM    197  C   GLU A  14      14.609  -3.440 -12.930  1.00  0.82           C  
ATOM    198  O   GLU A  14      15.765  -3.866 -12.808  1.00  0.82           O  
ATOM    199  CB  GLU A  14      13.406  -2.086 -11.184  1.00  0.82           C  
ATOM    200  CG  GLU A  14      14.109  -2.753 -10.001  1.00  0.82           C  
ATOM    201  CD  GLU A  14      13.288  -2.726  -8.733  1.00  0.82           C  
ATOM    202  OE1 GLU A  14      12.194  -3.253  -8.733  1.00  0.82           O  
ATOM    203  OE2 GLU A  14      13.746  -2.169  -7.764  1.00  0.82           O1-
ATOM    204  H   GLU A  14      12.578  -1.008 -13.371  1.00  0.82           H  
ATOM    205  HA  GLU A  14      15.167  -1.491 -12.253  1.00  0.82           H  
ATOM    206 1HB  GLU A  14      13.119  -1.075 -10.893  1.00  0.82           H  
ATOM    207 2HB  GLU A  14      12.487  -2.637 -11.382  1.00  0.82           H  
ATOM    208 1HG  GLU A  14      14.300  -3.790 -10.272  1.00  0.82           H  
ATOM    209 2HG  GLU A  14      15.067  -2.266  -9.831  1.00  0.82           H  
ATOM    210  N   ARG A  15      13.630  -4.147 -13.515  1.00  0.84           N  
ATOM    211  CA  ARG A  15      13.869  -5.503 -13.975  1.00  0.84           C  
ATOM    212  C   ARG A  15      14.992  -5.537 -14.999  1.00  0.84           C  
ATOM    213  O   ARG A  15      15.890  -6.368 -14.888  1.00  0.84           O  
ATOM    214  CB  ARG A  15      12.601  -6.123 -14.551  1.00  0.84           C  
ATOM    215  CG  ARG A  15      12.747  -7.596 -14.958  1.00  0.84           C  
ATOM    216  CD  ARG A  15      11.452  -8.204 -15.341  1.00  0.84           C  
ATOM    217  NE  ARG A  15      11.586  -9.618 -15.727  1.00  0.84           N  
ATOM    218  CZ  ARG A  15      11.606 -10.654 -14.885  1.00  0.84           C  
ATOM    219  NH1 ARG A  15      11.526 -10.478 -13.583  1.00  0.84           N1+
ATOM    220  NH2 ARG A  15      11.704 -11.860 -15.400  1.00  0.84           N  
ATOM    221  H   ARG A  15      12.697  -3.741 -13.603  1.00  0.84           H  
ATOM    222  HA  ARG A  15      14.170  -6.101 -13.116  1.00  0.84           H  
ATOM    223 1HB  ARG A  15      11.790  -6.038 -13.828  1.00  0.84           H  
ATOM    224 2HB  ARG A  15      12.300  -5.563 -15.441  1.00  0.84           H  
ATOM    225 1HG  ARG A  15      13.401  -7.650 -15.825  1.00  0.84           H  
ATOM    226 2HG  ARG A  15      13.176  -8.170 -14.136  1.00  0.84           H  
ATOM    227 1HD  ARG A  15      10.757  -8.145 -14.505  1.00  0.84           H  
ATOM    228 2HD  ARG A  15      11.045  -7.657 -16.181  1.00  0.84           H  
ATOM    229  HE  ARG A  15      11.646  -9.866 -16.722  1.00  0.84           H  
ATOM    230 1HH1 ARG A  15      11.450  -9.546 -13.203  1.00  0.84           H  
ATOM    231 2HH1 ARG A  15      11.541 -11.276 -12.965  1.00  0.84           H  
ATOM    232 1HH2 ARG A  15      11.749 -11.945 -16.429  1.00  0.84           H  
ATOM    233 2HH2 ARG A  15      11.719 -12.674 -14.810  1.00  0.84           H  
ATOM    234  N   LEU A  16      15.003  -4.580 -15.932  1.00  0.88           N  
ATOM    235  CA  LEU A  16      16.064  -4.511 -16.930  1.00  0.88           C  
ATOM    236  C   LEU A  16      17.429  -4.318 -16.290  1.00  0.88           C  
ATOM    237  O   LEU A  16      18.393  -4.999 -16.644  1.00  0.88           O  
ATOM    238  CB  LEU A  16      15.828  -3.318 -17.853  1.00  0.88           C  
ATOM    239  CG  LEU A  16      14.721  -3.405 -18.838  1.00  0.88           C  
ATOM    240  CD1 LEU A  16      14.531  -2.057 -19.401  1.00  0.88           C  
ATOM    241  CD2 LEU A  16      15.104  -4.368 -19.936  1.00  0.88           C  
ATOM    242  H   LEU A  16      14.235  -3.907 -15.963  1.00  0.88           H  
ATOM    243  HA  LEU A  16      16.064  -5.433 -17.505  1.00  0.88           H  
ATOM    244 1HB  LEU A  16      15.627  -2.451 -17.231  1.00  0.88           H  
ATOM    245 2HB  LEU A  16      16.739  -3.125 -18.399  1.00  0.88           H  
ATOM    246  HG  LEU A  16      13.796  -3.735 -18.358  1.00  0.88           H  
ATOM    247 1HD1 LEU A  16      13.772  -2.078 -20.116  1.00  0.88           H  
ATOM    248 2HD1 LEU A  16      14.265  -1.392 -18.640  1.00  0.88           H  
ATOM    249 3HD1 LEU A  16      15.452  -1.724 -19.857  1.00  0.88           H  
ATOM    250 1HD2 LEU A  16      14.301  -4.420 -20.676  1.00  0.88           H  
ATOM    251 2HD2 LEU A  16      16.017  -4.031 -20.422  1.00  0.88           H  
ATOM    252 3HD2 LEU A  16      15.271  -5.340 -19.513  1.00  0.88           H  
ATOM    253  N   ASN A  17      17.503  -3.446 -15.288  1.00  0.91           N  
ATOM    254  CA  ASN A  17      18.760  -3.172 -14.607  1.00  0.91           C  
ATOM    255  C   ASN A  17      19.279  -4.380 -13.829  1.00  0.91           C  
ATOM    256  O   ASN A  17      20.482  -4.495 -13.582  1.00  0.91           O  
ATOM    257  CB  ASN A  17      18.636  -1.937 -13.739  1.00  0.91           C  
ATOM    258  CG  ASN A  17      18.631  -0.659 -14.569  1.00  0.91           C  
ATOM    259  ND2 ASN A  17      18.193   0.421 -13.979  1.00  0.91           N  
ATOM    260  OD1 ASN A  17      19.053  -0.658 -15.737  1.00  0.91           O  
ATOM    261  H   ASN A  17      16.672  -2.916 -15.017  1.00  0.91           H  
ATOM    262  HA  ASN A  17      19.508  -2.953 -15.369  1.00  0.91           H  
ATOM    263 1HB  ASN A  17      17.702  -1.992 -13.172  1.00  0.91           H  
ATOM    264 2HB  ASN A  17      19.455  -1.904 -13.023  1.00  0.91           H  
ATOM    265 1HD2 ASN A  17      18.199   1.314 -14.468  1.00  0.91           H  
ATOM    266 2HD2 ASN A  17      17.870   0.374 -13.036  1.00  0.91           H  
ATOM    267  N   HIS A  18      18.387  -5.302 -13.468  1.00  0.94           N  
ATOM    268  CA  HIS A  18      18.793  -6.502 -12.748  1.00  0.94           C  
ATOM    269  C   HIS A  18      19.144  -7.682 -13.673  1.00  0.94           C  
ATOM    270  O   HIS A  18      19.419  -8.783 -13.190  1.00  0.94           O  
ATOM    271  CB  HIS A  18      17.700  -6.941 -11.773  1.00  0.94           C  
ATOM    272  CG  HIS A  18      17.474  -5.978 -10.646  1.00  0.94           C  
ATOM    273  CD2 HIS A  18      18.142  -4.859 -10.282  1.00  0.94           C  
ATOM    274  ND1 HIS A  18      16.438  -6.117  -9.745  1.00  0.94           N  
ATOM    275  CE1 HIS A  18      16.481  -5.123  -8.875  1.00  0.94           C  
ATOM    276  NE2 HIS A  18      17.506  -4.348  -9.178  1.00  0.94           N  
ATOM    277  H   HIS A  18      17.396  -5.138 -13.659  1.00  0.94           H  
ATOM    278  HA  HIS A  18      19.683  -6.278 -12.164  1.00  0.94           H  
ATOM    279 1HB  HIS A  18      16.760  -7.047 -12.320  1.00  0.94           H  
ATOM    280 2HB  HIS A  18      17.951  -7.914 -11.356  1.00  0.94           H  
ATOM    281  HD2 HIS A  18      19.020  -4.440 -10.775  1.00  0.94           H  
ATOM    282  HE1 HIS A  18      15.785  -4.965  -8.050  1.00  0.94           H  
ATOM    283  HE2 HIS A  18      17.776  -3.511  -8.684  1.00  0.94           H  
ATOM    284  N   MET A  19      19.150  -7.461 -14.989  1.00  0.97           N  
ATOM    285  CA  MET A  19      19.492  -8.509 -15.955  1.00  0.97           C  
ATOM    286  C   MET A  19      20.995  -8.653 -16.145  1.00  0.97           C  
ATOM    287  O   MET A  19      21.748  -7.692 -15.974  1.00  0.97           O  
ATOM    288  CB  MET A  19      18.911  -8.188 -17.321  1.00  0.97           C  
ATOM    289  CG  MET A  19      17.451  -8.178 -17.457  1.00  0.97           C  
ATOM    290  SD  MET A  19      16.718  -9.793 -17.272  1.00  0.97           S  
ATOM    291  CE  MET A  19      16.096  -9.680 -15.620  1.00  0.97           C  
ATOM    292  H   MET A  19      18.908  -6.538 -15.354  1.00  0.97           H  
ATOM    293  HA  MET A  19      19.102  -9.463 -15.598  1.00  0.97           H  
ATOM    294 1HB  MET A  19      19.261  -7.205 -17.623  1.00  0.97           H  
ATOM    295 2HB  MET A  19      19.304  -8.900 -18.048  1.00  0.97           H  
ATOM    296 1HG  MET A  19      17.030  -7.526 -16.713  1.00  0.97           H  
ATOM    297 2HG  MET A  19      17.217  -7.784 -18.435  1.00  0.97           H  
ATOM    298 1HE  MET A  19      15.600 -10.612 -15.352  1.00  0.97           H  
ATOM    299 2HE  MET A  19      16.924  -9.494 -14.932  1.00  0.97           H  
ATOM    300 3HE  MET A  19      15.392  -8.864 -15.556  1.00  0.97           H  
ATOM    301  N   THR A  20      21.441  -9.836 -16.564  1.00  0.99           N  
ATOM    302  CA  THR A  20      22.842  -9.973 -16.936  1.00  0.99           C  
ATOM    303  C   THR A  20      23.016  -9.396 -18.326  1.00  0.99           C  
ATOM    304  O   THR A  20      22.032  -9.206 -19.035  1.00  0.99           O  
ATOM    305  CB  THR A  20      23.277 -11.441 -16.921  1.00  0.99           C  
ATOM    306  CG2 THR A  20      23.090 -12.032 -15.538  1.00  0.99           C  
ATOM    307  OG1 THR A  20      22.473 -12.177 -17.872  1.00  0.99           O  
ATOM    308  H   THR A  20      20.812 -10.647 -16.651  1.00  0.99           H  
ATOM    309  HA  THR A  20      23.458  -9.406 -16.237  1.00  0.99           H  
ATOM    310  HB  THR A  20      24.323 -11.512 -17.210  1.00  0.99           H  
ATOM    311  HG1 THR A  20      21.558 -12.267 -17.487  1.00  0.99           H  
ATOM    312 1HG2 THR A  20      23.395 -13.078 -15.543  1.00  0.99           H  
ATOM    313 2HG2 THR A  20      23.693 -11.479 -14.821  1.00  0.99           H  
ATOM    314 3HG2 THR A  20      22.036 -11.964 -15.257  1.00  0.99           H  
ATOM    315  N   LYS A  21      24.250  -9.165 -18.765  1.00  0.99           N  
ATOM    316  CA  LYS A  21      24.443  -8.621 -20.111  1.00  0.99           C  
ATOM    317  C   LYS A  21      23.902  -9.554 -21.195  1.00  0.99           C  
ATOM    318  O   LYS A  21      23.389  -9.102 -22.230  1.00  0.99           O  
ATOM    319  CB  LYS A  21      25.919  -8.323 -20.357  1.00  0.99           C  
ATOM    320  CG  LYS A  21      26.457  -7.134 -19.561  1.00  0.99           C  
ATOM    321  CD  LYS A  21      27.938  -6.890 -19.846  1.00  0.99           C  
ATOM    322  CE  LYS A  21      28.471  -5.704 -19.049  1.00  0.99           C  
ATOM    323  NZ  LYS A  21      29.924  -5.480 -19.290  1.00  0.99           N1+
ATOM    324  H   LYS A  21      25.044  -9.337 -18.165  1.00  0.99           H  
ATOM    325  HA  LYS A  21      23.892  -7.682 -20.179  1.00  0.99           H  
ATOM    326 1HB  LYS A  21      26.516  -9.198 -20.102  1.00  0.99           H  
ATOM    327 2HB  LYS A  21      26.076  -8.118 -21.416  1.00  0.99           H  
ATOM    328 1HG  LYS A  21      25.893  -6.239 -19.826  1.00  0.99           H  
ATOM    329 2HG  LYS A  21      26.325  -7.321 -18.496  1.00  0.99           H  
ATOM    330 1HD  LYS A  21      28.512  -7.780 -19.585  1.00  0.99           H  
ATOM    331 2HD  LYS A  21      28.074  -6.690 -20.908  1.00  0.99           H  
ATOM    332 1HE  LYS A  21      27.924  -4.807 -19.335  1.00  0.99           H  
ATOM    333 2HE  LYS A  21      28.314  -5.889 -17.986  1.00  0.99           H  
ATOM    334 1HZ  LYS A  21      30.238  -4.689 -18.746  1.00  0.99           H  
ATOM    335 2HZ  LYS A  21      30.442  -6.304 -19.015  1.00  0.99           H  
ATOM    336 3HZ  LYS A  21      30.080  -5.297 -20.270  1.00  0.99           H  
ATOM    337  N   GLU A  22      24.017 -10.863 -20.963  1.00  0.98           N  
ATOM    338  CA  GLU A  22      23.521 -11.832 -21.927  1.00  0.98           C  
ATOM    339  C   GLU A  22      22.001 -11.774 -21.979  1.00  0.98           C  
ATOM    340  O   GLU A  22      21.414 -11.687 -23.062  1.00  0.98           O  
ATOM    341  CB  GLU A  22      23.991 -13.247 -21.571  1.00  0.98           C  
ATOM    342  CG  GLU A  22      23.558 -14.332 -22.562  1.00  0.98           C  
ATOM    343  CD  GLU A  22      24.117 -15.708 -22.223  1.00  0.98           C  
ATOM    344  OE1 GLU A  22      24.800 -15.819 -21.232  1.00  0.98           O  
ATOM    345  OE2 GLU A  22      23.867 -16.644 -22.965  1.00  0.98           O1-
ATOM    346  H   GLU A  22      24.439 -11.181 -20.103  1.00  0.98           H  
ATOM    347  HA  GLU A  22      23.906 -11.574 -22.914  1.00  0.98           H  
ATOM    348 1HB  GLU A  22      25.078 -13.263 -21.503  1.00  0.98           H  
ATOM    349 2HB  GLU A  22      23.597 -13.518 -20.588  1.00  0.98           H  
ATOM    350 1HG  GLU A  22      22.472 -14.379 -22.548  1.00  0.98           H  
ATOM    351 2HG  GLU A  22      23.870 -14.047 -23.566  1.00  0.98           H  
ATOM    352  N   GLU A  23      21.351 -11.803 -20.808  1.00  0.95           N  
ATOM    353  CA  GLU A  23      19.890 -11.780 -20.792  1.00  0.95           C  
ATOM    354  C   GLU A  23      19.350 -10.476 -21.344  1.00  0.95           C  
ATOM    355  O   GLU A  23      18.400 -10.474 -22.127  1.00  0.95           O  
ATOM    356  CB  GLU A  23      19.386 -11.953 -19.366  1.00  0.95           C  
ATOM    357  CG  GLU A  23      19.567 -13.320 -18.772  1.00  0.95           C  
ATOM    358  CD  GLU A  23      19.364 -13.298 -17.294  1.00  0.95           C  
ATOM    359  OE1 GLU A  23      19.889 -12.382 -16.678  1.00  0.95           O  
ATOM    360  OE2 GLU A  23      18.702 -14.162 -16.770  1.00  0.95           O1-
ATOM    361  H   GLU A  23      21.867 -11.853 -19.924  1.00  0.95           H  
ATOM    362  HA  GLU A  23      19.522 -12.598 -21.409  1.00  0.95           H  
ATOM    363 1HB  GLU A  23      19.897 -11.240 -18.722  1.00  0.95           H  
ATOM    364 2HB  GLU A  23      18.329 -11.711 -19.330  1.00  0.95           H  
ATOM    365 1HG  GLU A  23      18.844 -14.000 -19.222  1.00  0.95           H  
ATOM    366 2HG  GLU A  23      20.567 -13.684 -19.005  1.00  0.95           H  
ATOM    367  N   PHE A  24      20.007  -9.376 -20.989  1.00  0.92           N  
ATOM    368  CA  PHE A  24      19.621  -8.045 -21.407  1.00  0.92           C  
ATOM    369  C   PHE A  24      19.629  -7.985 -22.922  1.00  0.92           C  
ATOM    370  O   PHE A  24      18.652  -7.559 -23.540  1.00  0.92           O  
ATOM    371  CB  PHE A  24      20.590  -7.034 -20.791  1.00  0.92           C  
ATOM    372  CG  PHE A  24      20.339  -5.596 -21.047  1.00  0.92           C  
ATOM    373  CD1 PHE A  24      19.336  -4.920 -20.347  1.00  0.92           C  
ATOM    374  CD2 PHE A  24      21.129  -4.890 -21.925  1.00  0.92           C  
ATOM    375  CE1 PHE A  24      19.136  -3.575 -20.543  1.00  0.92           C  
ATOM    376  CE2 PHE A  24      20.931  -3.542 -22.115  1.00  0.92           C  
ATOM    377  CZ  PHE A  24      19.936  -2.887 -21.427  1.00  0.92           C  
ATOM    378  H   PHE A  24      20.797  -9.458 -20.354  1.00  0.92           H  
ATOM    379  HA  PHE A  24      18.612  -7.840 -21.048  1.00  0.92           H  
ATOM    380 1HB  PHE A  24      20.607  -7.177 -19.714  1.00  0.92           H  
ATOM    381 2HB  PHE A  24      21.592  -7.260 -21.145  1.00  0.92           H  
ATOM    382  HD1 PHE A  24      18.715  -5.468 -19.632  1.00  0.92           H  
ATOM    383  HD2 PHE A  24      21.923  -5.412 -22.461  1.00  0.92           H  
ATOM    384  HE1 PHE A  24      18.359  -3.053 -19.996  1.00  0.92           H  
ATOM    385  HE2 PHE A  24      21.564  -2.990 -22.808  1.00  0.92           H  
ATOM    386  HZ  PHE A  24      19.787  -1.818 -21.581  1.00  0.92           H  
ATOM    387  N   THR A  25      20.719  -8.457 -23.532  1.00  0.88           N  
ATOM    388  CA  THR A  25      20.832  -8.449 -24.977  1.00  0.88           C  
ATOM    389  C   THR A  25      19.755  -9.306 -25.617  1.00  0.88           C  
ATOM    390  O   THR A  25      19.111  -8.897 -26.592  1.00  0.88           O  
ATOM    391  CB  THR A  25      22.203  -8.954 -25.415  1.00  0.88           C  
ATOM    392  CG2 THR A  25      22.286  -8.913 -26.929  1.00  0.88           C  
ATOM    393  OG1 THR A  25      23.211  -8.104 -24.853  1.00  0.88           O  
ATOM    394  H   THR A  25      21.508  -8.807 -22.983  1.00  0.88           H  
ATOM    395  HA  THR A  25      20.704  -7.442 -25.336  1.00  0.88           H  
ATOM    396  HB  THR A  25      22.355  -9.976 -25.058  1.00  0.88           H  
ATOM    397  HG1 THR A  25      23.323  -8.349 -23.894  1.00  0.88           H  
ATOM    398 1HG2 THR A  25      23.265  -9.265 -27.247  1.00  0.88           H  
ATOM    399 2HG2 THR A  25      21.512  -9.557 -27.348  1.00  0.88           H  
ATOM    400 3HG2 THR A  25      22.135  -7.891 -27.272  1.00  0.88           H  
ATOM    401  N   ARG A  26      19.532 -10.497 -25.064  1.00  0.85           N  
ATOM    402  CA  ARG A  26      18.518 -11.364 -25.627  1.00  0.85           C  
ATOM    403  C   ARG A  26      17.148 -10.709 -25.572  1.00  0.85           C  
ATOM    404  O   ARG A  26      16.395 -10.782 -26.543  1.00  0.85           O  
ATOM    405  CB  ARG A  26      18.477 -12.694 -24.892  1.00  0.85           C  
ATOM    406  CG  ARG A  26      19.661 -13.599 -25.158  1.00  0.85           C  
ATOM    407  CD  ARG A  26      19.559 -14.860 -24.399  1.00  0.85           C  
ATOM    408  NE  ARG A  26      20.770 -15.654 -24.513  1.00  0.85           N  
ATOM    409  CZ  ARG A  26      21.075 -16.484 -25.522  1.00  0.85           C  
ATOM    410  NH1 ARG A  26      20.247 -16.647 -26.536  1.00  0.85           N1+
ATOM    411  NH2 ARG A  26      22.222 -17.131 -25.477  1.00  0.85           N  
ATOM    412  H   ARG A  26      20.084 -10.809 -24.262  1.00  0.85           H  
ATOM    413  HA  ARG A  26      18.769 -11.555 -26.670  1.00  0.85           H  
ATOM    414 1HB  ARG A  26      18.449 -12.504 -23.822  1.00  0.85           H  
ATOM    415 2HB  ARG A  26      17.575 -13.229 -25.148  1.00  0.85           H  
ATOM    416 1HG  ARG A  26      19.683 -13.845 -26.220  1.00  0.85           H  
ATOM    417 2HG  ARG A  26      20.584 -13.098 -24.887  1.00  0.85           H  
ATOM    418 1HD  ARG A  26      19.405 -14.628 -23.344  1.00  0.85           H  
ATOM    419 2HD  ARG A  26      18.722 -15.448 -24.773  1.00  0.85           H  
ATOM    420  HE  ARG A  26      21.455 -15.574 -23.764  1.00  0.85           H  
ATOM    421 1HH1 ARG A  26      19.372 -16.143 -26.558  1.00  0.85           H  
ATOM    422 2HH1 ARG A  26      20.490 -17.274 -27.290  1.00  0.85           H  
ATOM    423 1HH2 ARG A  26      22.851 -16.980 -24.668  1.00  0.85           H  
ATOM    424 2HH2 ARG A  26      22.483 -17.761 -26.217  1.00  0.85           H  
ATOM    425  N   TYR A  27      16.836  -9.992 -24.489  1.00  0.84           N  
ATOM    426  CA  TYR A  27      15.524  -9.371 -24.423  1.00  0.84           C  
ATOM    427  C   TYR A  27      15.441  -8.157 -25.344  1.00  0.84           C  
ATOM    428  O   TYR A  27      14.434  -7.971 -26.037  1.00  0.84           O  
ATOM    429  CB  TYR A  27      15.164  -8.986 -22.987  1.00  0.84           C  
ATOM    430  CG  TYR A  27      14.841 -10.186 -22.093  1.00  0.84           C  
ATOM    431  CD1 TYR A  27      15.625 -10.491 -20.988  1.00  0.84           C  
ATOM    432  CD2 TYR A  27      13.759 -10.991 -22.406  1.00  0.84           C  
ATOM    433  CE1 TYR A  27      15.326 -11.595 -20.210  1.00  0.84           C  
ATOM    434  CE2 TYR A  27      13.459 -12.091 -21.627  1.00  0.84           C  
ATOM    435  CZ  TYR A  27      14.238 -12.396 -20.537  1.00  0.84           C  
ATOM    436  OH  TYR A  27      13.947 -13.509 -19.773  1.00  0.84           O  
ATOM    437  H   TYR A  27      17.482  -9.936 -23.700  1.00  0.84           H  
ATOM    438  HA  TYR A  27      14.785 -10.095 -24.767  1.00  0.84           H  
ATOM    439 1HB  TYR A  27      15.998  -8.438 -22.538  1.00  0.84           H  
ATOM    440 2HB  TYR A  27      14.303  -8.326 -23.005  1.00  0.84           H  
ATOM    441  HD1 TYR A  27      16.477  -9.862 -20.733  1.00  0.84           H  
ATOM    442  HD2 TYR A  27      13.136 -10.762 -23.277  1.00  0.84           H  
ATOM    443  HE1 TYR A  27      15.944 -11.838 -19.348  1.00  0.84           H  
ATOM    444  HE2 TYR A  27      12.600 -12.723 -21.885  1.00  0.84           H  
ATOM    445  HH  TYR A  27      13.141 -13.934 -20.117  1.00  0.84           H  
ATOM    446  N   ARG A  28      16.528  -7.384 -25.460  1.00  0.83           N  
ATOM    447  CA  ARG A  28      16.506  -6.207 -26.328  1.00  0.83           C  
ATOM    448  C   ARG A  28      16.143  -6.552 -27.752  1.00  0.83           C  
ATOM    449  O   ARG A  28      15.419  -5.796 -28.414  1.00  0.83           O  
ATOM    450  CB  ARG A  28      17.865  -5.515 -26.390  1.00  0.83           C  
ATOM    451  CG  ARG A  28      18.211  -4.679 -25.212  1.00  0.83           C  
ATOM    452  CD  ARG A  28      19.494  -3.913 -25.390  1.00  0.83           C  
ATOM    453  NE  ARG A  28      20.686  -4.756 -25.329  1.00  0.83           N  
ATOM    454  CZ  ARG A  28      21.939  -4.346 -25.641  1.00  0.83           C  
ATOM    455  NH1 ARG A  28      22.139  -3.106 -26.029  1.00  0.83           N1+
ATOM    456  NH2 ARG A  28      22.979  -5.171 -25.559  1.00  0.83           N  
ATOM    457  H   ARG A  28      17.352  -7.579 -24.893  1.00  0.83           H  
ATOM    458  HA  ARG A  28      15.778  -5.505 -25.930  1.00  0.83           H  
ATOM    459 1HB  ARG A  28      18.646  -6.269 -26.494  1.00  0.83           H  
ATOM    460 2HB  ARG A  28      17.908  -4.878 -27.272  1.00  0.83           H  
ATOM    461 1HG  ARG A  28      17.413  -3.963 -25.142  1.00  0.83           H  
ATOM    462 2HG  ARG A  28      18.257  -5.268 -24.304  1.00  0.83           H  
ATOM    463 1HD  ARG A  28      19.478  -3.423 -26.360  1.00  0.83           H  
ATOM    464 2HD  ARG A  28      19.565  -3.158 -24.615  1.00  0.83           H  
ATOM    465  HE  ARG A  28      20.563  -5.703 -25.018  1.00  0.83           H  
ATOM    466 1HH1 ARG A  28      21.362  -2.465 -26.087  1.00  0.83           H  
ATOM    467 2HH1 ARG A  28      23.072  -2.794 -26.259  1.00  0.83           H  
ATOM    468 1HH2 ARG A  28      22.874  -6.147 -25.265  1.00  0.83           H  
ATOM    469 2HH2 ARG A  28      23.899  -4.836 -25.797  1.00  0.83           H  
ATOM    470  N   LYS A  29      16.635  -7.713 -28.184  1.00  0.83           N  
ATOM    471  CA  LYS A  29      16.482  -8.241 -29.523  1.00  0.83           C  
ATOM    472  C   LYS A  29      15.410  -9.317 -29.679  1.00  0.83           C  
ATOM    473  O   LYS A  29      15.410  -9.998 -30.699  1.00  0.83           O  
ATOM    474  CB  LYS A  29      17.806  -8.844 -29.970  1.00  0.83           C  
ATOM    475  CG  LYS A  29      18.946  -7.853 -30.080  1.00  0.83           C  
ATOM    476  CD  LYS A  29      20.211  -8.525 -30.598  1.00  0.83           C  
ATOM    477  CE  LYS A  29      21.363  -7.537 -30.703  1.00  0.83           C  
ATOM    478  NZ  LYS A  29      22.588  -8.165 -31.289  1.00  0.83           N1+
ATOM    479  H   LYS A  29      17.222  -8.249 -27.538  1.00  0.83           H  
ATOM    480  HA  LYS A  29      16.234  -7.414 -30.184  1.00  0.83           H  
ATOM    481 1HB  LYS A  29      18.104  -9.616 -29.252  1.00  0.83           H  
ATOM    482 2HB  LYS A  29      17.677  -9.324 -30.941  1.00  0.83           H  
ATOM    483 1HG  LYS A  29      18.657  -7.045 -30.761  1.00  0.83           H  
ATOM    484 2HG  LYS A  29      19.148  -7.428 -29.095  1.00  0.83           H  
ATOM    485 1HD  LYS A  29      20.493  -9.332 -29.919  1.00  0.83           H  
ATOM    486 2HD  LYS A  29      20.016  -8.949 -31.583  1.00  0.83           H  
ATOM    487 1HE  LYS A  29      21.059  -6.697 -31.329  1.00  0.83           H  
ATOM    488 2HE  LYS A  29      21.599  -7.165 -29.706  1.00  0.83           H  
ATOM    489 1HZ  LYS A  29      23.326  -7.477 -31.339  1.00  0.83           H  
ATOM    490 2HZ  LYS A  29      22.895  -8.944 -30.725  1.00  0.83           H  
ATOM    491 3HZ  LYS A  29      22.376  -8.497 -32.219  1.00  0.83           H  
ATOM    492  N   GLU A  30      14.539  -9.536 -28.685  1.00  0.84           N  
ATOM    493  CA  GLU A  30      13.592 -10.644 -28.853  1.00  0.84           C  
ATOM    494  C   GLU A  30      12.265 -10.283 -29.516  1.00  0.84           C  
ATOM    495  O   GLU A  30      12.079 -10.403 -30.727  1.00  0.84           O  
ATOM    496  CB  GLU A  30      13.213 -11.209 -27.468  1.00  0.84           C  
ATOM    497  CG  GLU A  30      12.333 -12.412 -27.545  1.00  0.84           C  
ATOM    498  CD  GLU A  30      11.821 -12.914 -26.298  1.00  0.84           C  
ATOM    499  OE1 GLU A  30      11.837 -12.249 -25.301  1.00  0.84           O  
ATOM    500  OE2 GLU A  30      11.399 -14.030 -26.343  1.00  0.84           O1-
ATOM    501  H   GLU A  30      14.546  -8.967 -27.838  1.00  0.84           H  
ATOM    502  HA  GLU A  30      14.073 -11.422 -29.450  1.00  0.84           H  
ATOM    503 1HB  GLU A  30      14.101 -11.516 -26.959  1.00  0.84           H  
ATOM    504 2HB  GLU A  30      12.758 -10.455 -26.838  1.00  0.84           H  
ATOM    505 1HG  GLU A  30      11.515 -12.268 -28.235  1.00  0.84           H  
ATOM    506 2HG  GLU A  30      12.952 -13.184 -27.946  1.00  0.84           H  
ATOM    507  N   ALA A  31      11.352  -9.719 -28.740  1.00  0.85           N  
ATOM    508  CA  ALA A  31      10.037  -9.381 -29.250  1.00  0.85           C  
ATOM    509  C   ALA A  31      10.072  -7.995 -29.818  1.00  0.85           C  
ATOM    510  O   ALA A  31       9.618  -7.030 -29.204  1.00  0.85           O  
ATOM    511  CB  ALA A  31       9.009  -9.533 -28.167  1.00  0.85           C  
ATOM    512  H   ALA A  31      11.555  -9.587 -27.763  1.00  0.85           H  
ATOM    513  HA  ALA A  31       9.793 -10.065 -30.065  1.00  0.85           H  
ATOM    514 1HB  ALA A  31       8.023  -9.287 -28.554  1.00  0.85           H  
ATOM    515 2HB  ALA A  31       9.016 -10.562 -27.804  1.00  0.85           H  
ATOM    516 3HB  ALA A  31       9.269  -8.877 -27.377  1.00  0.85           H  
ATOM    517  N   ILE A  32      10.721  -7.911 -30.947  1.00  0.86           N  
ATOM    518  CA  ILE A  32      11.001  -6.671 -31.620  1.00  0.86           C  
ATOM    519  C   ILE A  32      11.034  -6.894 -33.114  1.00  0.86           C  
ATOM    520  O   ILE A  32      11.391  -7.984 -33.572  1.00  0.86           O  
ATOM    521  CB  ILE A  32      12.338  -6.126 -31.138  1.00  0.86           C  
ATOM    522  CG1 ILE A  32      12.557  -4.721 -31.648  1.00  0.86           C  
ATOM    523  CG2 ILE A  32      13.417  -7.060 -31.593  1.00  0.86           C  
ATOM    524  CD1 ILE A  32      13.650  -4.056 -30.967  1.00  0.86           C  
ATOM    525  H   ILE A  32      11.071  -8.791 -31.326  1.00  0.86           H  
ATOM    526  HA  ILE A  32      10.215  -5.952 -31.390  1.00  0.86           H  
ATOM    527  HB  ILE A  32      12.347  -6.075 -30.047  1.00  0.86           H  
ATOM    528 1HG1 ILE A  32      12.777  -4.739 -32.691  1.00  0.86           H  
ATOM    529 2HG1 ILE A  32      11.655  -4.130 -31.486  1.00  0.86           H  
ATOM    530 1HG2 ILE A  32      14.374  -6.691 -31.253  1.00  0.86           H  
ATOM    531 2HG2 ILE A  32      13.241  -8.048 -31.187  1.00  0.86           H  
ATOM    532 3HG2 ILE A  32      13.413  -7.116 -32.678  1.00  0.86           H  
ATOM    533 1HD1 ILE A  32      13.765  -3.046 -31.356  1.00  0.86           H  
ATOM    534 2HD1 ILE A  32      13.396  -4.030 -29.914  1.00  0.86           H  
ATOM    535 3HD1 ILE A  32      14.575  -4.611 -31.110  1.00  0.86           H  
ATOM    536  N   THR A  33      10.643  -5.889 -33.873  1.00  0.87           N  
ATOM    537  CA  THR A  33      10.750  -6.011 -35.311  1.00  0.87           C  
ATOM    538  C   THR A  33      12.198  -5.778 -35.801  1.00  0.87           C  
ATOM    539  O   THR A  33      12.777  -6.646 -36.434  1.00  0.87           O  
ATOM    540  CB  THR A  33       9.736  -5.059 -35.974  1.00  0.87           C  
ATOM    541  CG2 THR A  33       9.864  -5.048 -37.471  1.00  0.87           C  
ATOM    542  OG1 THR A  33       8.403  -5.447 -35.599  1.00  0.87           O  
ATOM    543  H   THR A  33      10.316  -5.013 -33.456  1.00  0.87           H  
ATOM    544  HA  THR A  33      10.472  -7.024 -35.593  1.00  0.87           H  
ATOM    545  HB  THR A  33       9.901  -4.078 -35.592  1.00  0.87           H  
ATOM    546  HG1 THR A  33       8.233  -6.339 -35.915  1.00  0.87           H  
ATOM    547 1HG2 THR A  33       9.143  -4.351 -37.899  1.00  0.87           H  
ATOM    548 2HG2 THR A  33      10.863  -4.739 -37.748  1.00  0.87           H  
ATOM    549 3HG2 THR A  33       9.676  -6.037 -37.863  1.00  0.87           H  
ATOM    550  N   GLU A  34      12.813  -4.663 -35.416  1.00  0.90           N  
ATOM    551  CA  GLU A  34      14.142  -4.246 -35.909  1.00  0.90           C  
ATOM    552  C   GLU A  34      14.225  -4.177 -37.437  1.00  0.90           C  
ATOM    553  O   GLU A  34      13.292  -4.552 -38.143  1.00  0.90           O  
ATOM    554  CB  GLU A  34      15.296  -5.127 -35.414  1.00  0.90           C  
ATOM    555  CG  GLU A  34      15.592  -5.032 -33.952  1.00  0.90           C  
ATOM    556  CD  GLU A  34      16.899  -5.704 -33.559  1.00  0.90           C  
ATOM    557  OE1 GLU A  34      16.983  -6.906 -33.580  1.00  0.90           O  
ATOM    558  OE2 GLU A  34      17.839  -4.974 -33.274  1.00  0.90           O1-
ATOM    559  H   GLU A  34      12.305  -4.033 -34.815  1.00  0.90           H  
ATOM    560  HA  GLU A  34      14.329  -3.239 -35.531  1.00  0.90           H  
ATOM    561 1HB  GLU A  34      15.092  -6.171 -35.636  1.00  0.90           H  
ATOM    562 2HB  GLU A  34      16.204  -4.857 -35.937  1.00  0.90           H  
ATOM    563 1HG  GLU A  34      15.592  -3.995 -33.637  1.00  0.90           H  
ATOM    564 2HG  GLU A  34      14.804  -5.520 -33.452  1.00  0.90           H  
ATOM    565  N   VAL A  35      15.333  -3.625 -37.932  1.00  0.94           N  
ATOM    566  CA  VAL A  35      15.513  -3.404 -39.366  1.00  0.94           C  
ATOM    567  C   VAL A  35      16.790  -3.996 -39.955  1.00  0.94           C  
ATOM    568  O   VAL A  35      17.898  -3.792 -39.435  1.00  0.94           O  
ATOM    569  CB  VAL A  35      15.534  -1.896 -39.664  1.00  0.94           C  
ATOM    570  CG1 VAL A  35      15.725  -1.656 -41.114  1.00  0.94           C  
ATOM    571  CG2 VAL A  35      14.293  -1.294 -39.215  1.00  0.94           C  
ATOM    572  H   VAL A  35      16.062  -3.353 -37.292  1.00  0.94           H  
ATOM    573  HA  VAL A  35      14.663  -3.846 -39.881  1.00  0.94           H  
ATOM    574  HB  VAL A  35      16.369  -1.436 -39.151  1.00  0.94           H  
ATOM    575 1HG1 VAL A  35      15.744  -0.583 -41.305  1.00  0.94           H  
ATOM    576 2HG1 VAL A  35      16.652  -2.081 -41.456  1.00  0.94           H  
ATOM    577 3HG1 VAL A  35      14.897  -2.113 -41.655  1.00  0.94           H  
ATOM    578 1HG2 VAL A  35      14.331  -0.251 -39.424  1.00  0.94           H  
ATOM    579 2HG2 VAL A  35      13.440  -1.747 -39.732  1.00  0.94           H  
ATOM    580 3HG2 VAL A  35      14.212  -1.443 -38.171  1.00  0.94           H  
ATOM    581  N   ASP A  36      16.660  -4.686 -41.081  1.00  0.98           N  
ATOM    582  CA  ASP A  36      17.848  -5.205 -41.735  1.00  0.98           C  
ATOM    583  C   ASP A  36      18.473  -4.114 -42.574  1.00  0.98           C  
ATOM    584  O   ASP A  36      18.131  -3.918 -43.748  1.00  0.98           O  
ATOM    585  CB  ASP A  36      17.576  -6.411 -42.623  1.00  0.98           C  
ATOM    586  CG  ASP A  36      18.897  -7.000 -43.282  1.00  0.98           C  
ATOM    587  OD1 ASP A  36      19.950  -6.328 -43.302  1.00  0.98           O  
ATOM    588  OD2 ASP A  36      18.827  -8.112 -43.751  1.00  0.98           O1-
ATOM    589  H   ASP A  36      15.736  -4.811 -41.482  1.00  0.98           H  
ATOM    590  HA  ASP A  36      18.564  -5.506 -40.970  1.00  0.98           H  
ATOM    591 1HB  ASP A  36      17.102  -7.196 -42.033  1.00  0.98           H  
ATOM    592 2HB  ASP A  36      16.877  -6.129 -43.413  1.00  0.98           H  
ATOM    593  N   ARG A  37      19.415  -3.432 -41.930  1.00  1.03           N  
ATOM    594  CA  ARG A  37      20.161  -2.287 -42.441  1.00  1.03           C  
ATOM    595  C   ARG A  37      21.477  -2.677 -43.088  1.00  1.03           C  
ATOM    596  O   ARG A  37      22.300  -1.798 -43.368  1.00  1.03           O  
ATOM    597  CB  ARG A  37      20.504  -1.323 -41.312  1.00  1.03           C  
ATOM    598  CG  ARG A  37      19.344  -0.623 -40.665  1.00  1.03           C  
ATOM    599  CD  ARG A  37      19.788   0.160 -39.485  1.00  1.03           C  
ATOM    600  NE  ARG A  37      20.647   1.307 -39.817  1.00  1.03           N  
ATOM    601  CZ  ARG A  37      21.505   1.886 -38.937  1.00  1.03           C  
ATOM    602  NH1 ARG A  37      21.621   1.386 -37.726  1.00  1.03           N1+
ATOM    603  NH2 ARG A  37      22.229   2.953 -39.266  1.00  1.03           N  
ATOM    604  H   ARG A  37      19.546  -3.708 -40.958  1.00  1.03           H  
ATOM    605  HA  ARG A  37      19.547  -1.772 -43.178  1.00  1.03           H  
ATOM    606 1HB  ARG A  37      21.032  -1.866 -40.531  1.00  1.03           H  
ATOM    607 2HB  ARG A  37      21.177  -0.555 -41.690  1.00  1.03           H  
ATOM    608 1HG  ARG A  37      18.860   0.049 -41.384  1.00  1.03           H  
ATOM    609 2HG  ARG A  37      18.630  -1.362 -40.323  1.00  1.03           H  
ATOM    610 1HD  ARG A  37      18.908   0.536 -38.989  1.00  1.03           H  
ATOM    611 2HD  ARG A  37      20.335  -0.491 -38.805  1.00  1.03           H  
ATOM    612  HE  ARG A  37      20.570   1.708 -40.749  1.00  1.03           H  
ATOM    613 1HH1 ARG A  37      21.082   0.577 -37.458  1.00  1.03           H  
ATOM    614 2HH1 ARG A  37      22.252   1.814 -37.064  1.00  1.03           H  
ATOM    615 1HH2 ARG A  37      22.141   3.408 -40.187  1.00  1.03           H  
ATOM    616 2HH2 ARG A  37      22.854   3.358 -38.589  1.00  1.03           H  
ATOM    617  N   SER A  38      21.737  -3.975 -43.279  1.00  1.08           N  
ATOM    618  CA  SER A  38      23.054  -4.312 -43.806  1.00  1.08           C  
ATOM    619  C   SER A  38      23.316  -3.706 -45.182  1.00  1.08           C  
ATOM    620  O   SER A  38      24.437  -3.295 -45.481  1.00  1.08           O  
ATOM    621  CB  SER A  38      23.227  -5.823 -43.856  1.00  1.08           C  
ATOM    622  OG  SER A  38      22.326  -6.421 -44.752  1.00  1.08           O  
ATOM    623  H   SER A  38      21.037  -4.712 -43.092  1.00  1.08           H  
ATOM    624  HA  SER A  38      23.801  -3.916 -43.118  1.00  1.08           H  
ATOM    625 1HB  SER A  38      24.247  -6.052 -44.160  1.00  1.08           H  
ATOM    626 2HB  SER A  38      23.078  -6.241 -42.861  1.00  1.08           H  
ATOM    627  HG  SER A  38      21.453  -6.463 -44.274  1.00  1.08           H  
ATOM    628  N   ALA A  39      22.284  -3.557 -46.008  1.00  1.12           N  
ATOM    629  CA  ALA A  39      22.517  -2.959 -47.314  1.00  1.12           C  
ATOM    630  C   ALA A  39      22.989  -1.520 -47.163  1.00  1.12           C  
ATOM    631  O   ALA A  39      23.901  -1.074 -47.867  1.00  1.12           O  
ATOM    632  CB  ALA A  39      21.261  -3.010 -48.152  1.00  1.12           C  
ATOM    633  H   ALA A  39      21.370  -3.895 -45.738  1.00  1.12           H  
ATOM    634  HA  ALA A  39      23.304  -3.525 -47.813  1.00  1.12           H  
ATOM    635 1HB  ALA A  39      21.468  -2.580 -49.127  1.00  1.12           H  
ATOM    636 2HB  ALA A  39      20.943  -4.044 -48.273  1.00  1.12           H  
ATOM    637 3HB  ALA A  39      20.471  -2.441 -47.663  1.00  1.12           H  
ATOM    638  N   ALA A  40      22.373  -0.796 -46.220  1.00  1.16           N  
ATOM    639  CA  ALA A  40      22.717   0.596 -45.985  1.00  1.16           C  
ATOM    640  C   ALA A  40      24.131   0.722 -45.485  1.00  1.16           C  
ATOM    641  O   ALA A  40      24.855   1.629 -45.898  1.00  1.16           O  
ATOM    642  CB  ALA A  40      21.787   1.231 -44.978  1.00  1.16           C  
ATOM    643  H   ALA A  40      21.659  -1.229 -45.650  1.00  1.16           H  
ATOM    644  HA  ALA A  40      22.639   1.128 -46.928  1.00  1.16           H  
ATOM    645 1HB  ALA A  40      22.071   2.270 -44.843  1.00  1.16           H  
ATOM    646 2HB  ALA A  40      20.757   1.184 -45.317  1.00  1.16           H  
ATOM    647 3HB  ALA A  40      21.869   0.710 -44.027  1.00  1.16           H  
ATOM    648  N   LYS A  41      24.531  -0.205 -44.612  1.00  1.20           N  
ATOM    649  CA  LYS A  41      25.864  -0.168 -44.038  1.00  1.20           C  
ATOM    650  C   LYS A  41      26.908  -0.363 -45.118  1.00  1.20           C  
ATOM    651  O   LYS A  41      27.927   0.328 -45.130  1.00  1.20           O  
ATOM    652  CB  LYS A  41      26.011  -1.232 -42.954  1.00  1.20           C  
ATOM    653  CG  LYS A  41      25.218  -0.947 -41.678  1.00  1.20           C  
ATOM    654  CD  LYS A  41      25.393  -2.063 -40.656  1.00  1.20           C  
ATOM    655  CE  LYS A  41      24.584  -1.796 -39.389  1.00  1.20           C  
ATOM    656  NZ  LYS A  41      24.738  -2.900 -38.388  1.00  1.20           N1+
ATOM    657  H   LYS A  41      23.871  -0.926 -44.314  1.00  1.20           H  
ATOM    658  HA  LYS A  41      26.023   0.812 -43.590  1.00  1.20           H  
ATOM    659 1HB  LYS A  41      25.682  -2.193 -43.350  1.00  1.20           H  
ATOM    660 2HB  LYS A  41      27.062  -1.334 -42.687  1.00  1.20           H  
ATOM    661 1HG  LYS A  41      25.553  -0.006 -41.245  1.00  1.20           H  
ATOM    662 2HG  LYS A  41      24.163  -0.855 -41.928  1.00  1.20           H  
ATOM    663 1HD  LYS A  41      25.063  -3.004 -41.094  1.00  1.20           H  
ATOM    664 2HD  LYS A  41      26.446  -2.154 -40.393  1.00  1.20           H  
ATOM    665 1HE  LYS A  41      24.919  -0.862 -38.941  1.00  1.20           H  
ATOM    666 2HE  LYS A  41      23.529  -1.701 -39.653  1.00  1.20           H  
ATOM    667 1HZ  LYS A  41      24.190  -2.691 -37.566  1.00  1.20           H  
ATOM    668 2HZ  LYS A  41      24.418  -3.770 -38.791  1.00  1.20           H  
ATOM    669 3HZ  LYS A  41      25.709  -2.987 -38.130  1.00  1.20           H  
ATOM    670  N   HIS A  42      26.637  -1.253 -46.068  1.00  1.25           N  
ATOM    671  CA  HIS A  42      27.598  -1.479 -47.135  1.00  1.25           C  
ATOM    672  C   HIS A  42      27.655  -0.256 -48.048  1.00  1.25           C  
ATOM    673  O   HIS A  42      28.728   0.165 -48.488  1.00  1.25           O  
ATOM    674  CB  HIS A  42      27.225  -2.724 -47.945  1.00  1.25           C  
ATOM    675  CG  HIS A  42      27.426  -4.030 -47.207  1.00  1.25           C  
ATOM    676  CD2 HIS A  42      26.553  -5.014 -46.876  1.00  1.25           C  
ATOM    677  ND1 HIS A  42      28.664  -4.449 -46.751  1.00  1.25           N  
ATOM    678  CE1 HIS A  42      28.535  -5.628 -46.163  1.00  1.25           C  
ATOM    679  NE2 HIS A  42      27.267  -5.991 -46.226  1.00  1.25           N  
ATOM    680  H   HIS A  42      25.778  -1.808 -46.020  1.00  1.25           H  
ATOM    681  HA  HIS A  42      28.587  -1.634 -46.714  1.00  1.25           H  
ATOM    682 1HB  HIS A  42      26.170  -2.657 -48.227  1.00  1.25           H  
ATOM    683 2HB  HIS A  42      27.809  -2.749 -48.866  1.00  1.25           H  
ATOM    684  HD2 HIS A  42      25.483  -5.030 -47.088  1.00  1.25           H  
ATOM    685  HE1 HIS A  42      29.340  -6.205 -45.707  1.00  1.25           H  
ATOM    686  HE2 HIS A  42      26.878  -6.850 -45.861  1.00  1.25           H  
ATOM    687  N   ALA A  43      26.491   0.336 -48.306  1.00  1.32           N  
ATOM    688  CA  ALA A  43      26.350   1.500 -49.175  1.00  1.32           C  
ATOM    689  C   ALA A  43      26.800   2.823 -48.540  1.00  1.32           C  
ATOM    690  O   ALA A  43      26.058   3.763 -48.831  1.00  1.32           O  
ATOM    691  CB  ALA A  43      24.893   1.636 -49.580  1.00  1.32           C  
ATOM    692  H   ALA A  43      25.639  -0.064 -47.913  1.00  1.32           H  
ATOM    693  HA  ALA A  43      26.959   1.328 -50.061  1.00  1.32           H  
ATOM    694 1HB  ALA A  43      24.779   2.472 -50.262  1.00  1.32           H  
ATOM    695 2HB  ALA A  43      24.566   0.719 -50.067  1.00  1.32           H  
ATOM    696 3HB  ALA A  43      24.292   1.804 -48.691  1.00  1.32           H  
ATOM    697  N   ARG A  44      27.142   2.683 -47.254  1.00  1.40           N  
ATOM    698  CA  ARG A  44      28.019   3.715 -46.711  1.00  1.40           C  
ATOM    699  C   ARG A  44      29.501   3.344 -46.701  1.00  1.40           C  
ATOM    700  O   ARG A  44      30.336   4.164 -47.082  1.00  1.40           O  
ATOM    701  CB  ARG A  44      27.595   4.079 -45.289  1.00  1.40           C  
ATOM    702  CG  ARG A  44      26.484   5.136 -45.194  1.00  1.40           C  
ATOM    703  CD  ARG A  44      25.202   4.553 -45.607  1.00  1.40           C  
ATOM    704  NE  ARG A  44      24.113   5.454 -45.592  1.00  1.40           N  
ATOM    705  CZ  ARG A  44      23.006   5.265 -46.331  1.00  1.40           C  
ATOM    706  NH1 ARG A  44      22.907   4.280 -47.160  1.00  1.40           N1+
ATOM    707  NH2 ARG A  44      21.999   6.058 -46.247  1.00  1.40           N  
ATOM    708  H   ARG A  44      26.345   2.506 -46.643  1.00  1.40           H  
ATOM    709  HA  ARG A  44      27.901   4.604 -47.330  1.00  1.40           H  
ATOM    710 1HB  ARG A  44      27.233   3.178 -44.786  1.00  1.40           H  
ATOM    711 2HB  ARG A  44      28.458   4.440 -44.731  1.00  1.40           H  
ATOM    712 1HG  ARG A  44      26.396   5.493 -44.168  1.00  1.40           H  
ATOM    713 2HG  ARG A  44      26.712   5.971 -45.858  1.00  1.40           H  
ATOM    714 1HD  ARG A  44      25.266   4.126 -46.582  1.00  1.40           H  
ATOM    715 2HD  ARG A  44      24.968   3.775 -44.890  1.00  1.40           H  
ATOM    716  HE  ARG A  44      24.143   6.234 -44.959  1.00  1.40           H  
ATOM    717 1HH1 ARG A  44      23.684   3.630 -47.291  1.00  1.40           H  
ATOM    718 2HH1 ARG A  44      22.024   4.202 -47.682  1.00  1.40           H  
ATOM    719 1HH2 ARG A  44      22.000   6.822 -45.604  1.00  1.40           H  
ATOM    720 2HH2 ARG A  44      21.175   5.859 -46.827  1.00  1.40           H  
ATOM    721  N   ARG A  45      29.838   2.113 -46.328  1.00  1.49           N  
ATOM    722  CA  ARG A  45      31.241   1.704 -46.206  1.00  1.49           C  
ATOM    723  C   ARG A  45      32.009   1.797 -47.518  1.00  1.49           C  
ATOM    724  O   ARG A  45      33.186   2.159 -47.531  1.00  1.49           O  
ATOM    725  CB  ARG A  45      31.322   0.286 -45.675  1.00  1.49           C  
ATOM    726  CG  ARG A  45      30.958   0.137 -44.200  1.00  1.49           C  
ATOM    727  CD  ARG A  45      30.871  -1.285 -43.808  1.00  1.49           C  
ATOM    728  NE  ARG A  45      30.480  -1.449 -42.416  1.00  1.49           N  
ATOM    729  CZ  ARG A  45      30.129  -2.625 -41.869  1.00  1.49           C  
ATOM    730  NH1 ARG A  45      30.139  -3.707 -42.612  1.00  1.49           N1+
ATOM    731  NH2 ARG A  45      29.781  -2.693 -40.596  1.00  1.49           N  
ATOM    732  H   ARG A  45      29.109   1.451 -46.061  1.00  1.49           H  
ATOM    733  HA  ARG A  45      31.720   2.364 -45.484  1.00  1.49           H  
ATOM    734 1HB  ARG A  45      30.638  -0.340 -46.246  1.00  1.49           H  
ATOM    735 2HB  ARG A  45      32.327  -0.105 -45.822  1.00  1.49           H  
ATOM    736 1HG  ARG A  45      31.738   0.600 -43.598  1.00  1.49           H  
ATOM    737 2HG  ARG A  45      30.017   0.627 -43.990  1.00  1.49           H  
ATOM    738 1HD  ARG A  45      30.123  -1.781 -44.433  1.00  1.49           H  
ATOM    739 2HD  ARG A  45      31.838  -1.763 -43.951  1.00  1.49           H  
ATOM    740  HE  ARG A  45      30.468  -0.627 -41.827  1.00  1.49           H  
ATOM    741 1HH1 ARG A  45      30.420  -3.637 -43.582  1.00  1.49           H  
ATOM    742 2HH1 ARG A  45      29.879  -4.598 -42.218  1.00  1.49           H  
ATOM    743 1HH2 ARG A  45      29.779  -1.856 -40.028  1.00  1.49           H  
ATOM    744 2HH2 ARG A  45      29.523  -3.580 -40.191  1.00  1.49           H  
ATOM    745  N   GLU A  46      31.338   1.515 -48.631  1.00  1.55           N  
ATOM    746  CA  GLU A  46      31.977   1.589 -49.938  1.00  1.55           C  
ATOM    747  C   GLU A  46      31.929   3.000 -50.535  1.00  1.55           C  
ATOM    748  O   GLU A  46      32.380   3.214 -51.660  1.00  1.55           O  
ATOM    749  CB  GLU A  46      31.329   0.604 -50.921  1.00  1.55           C  
ATOM    750  CG  GLU A  46      31.530  -0.873 -50.574  1.00  1.55           C  
ATOM    751  CD  GLU A  46      30.913  -1.822 -51.594  1.00  1.55           C  
ATOM    752  OE1 GLU A  46      30.320  -1.351 -52.538  1.00  1.55           O  
ATOM    753  OE2 GLU A  46      31.059  -3.015 -51.434  1.00  1.55           O1-
ATOM    754  H   GLU A  46      30.370   1.196 -48.559  1.00  1.55           H  
ATOM    755  HA  GLU A  46      33.024   1.312 -49.820  1.00  1.55           H  
ATOM    756 1HB  GLU A  46      30.252   0.793 -50.960  1.00  1.55           H  
ATOM    757 2HB  GLU A  46      31.727   0.773 -51.920  1.00  1.55           H  
ATOM    758 1HG  GLU A  46      32.597  -1.075 -50.501  1.00  1.55           H  
ATOM    759 2HG  GLU A  46      31.084  -1.061 -49.595  1.00  1.55           H  
ATOM    760  N   GLY A  47      31.303   3.948 -49.829  1.00  1.58           N  
ATOM    761  CA  GLY A  47      31.139   5.315 -50.313  1.00  1.58           C  
ATOM    762  C   GLY A  47      29.951   5.442 -51.267  1.00  1.58           C  
ATOM    763  O   GLY A  47      29.620   6.530 -51.748  1.00  1.58           O  
ATOM    764  H   GLY A  47      30.971   3.748 -48.888  1.00  1.58           H  
ATOM    765 1HA  GLY A  47      30.997   5.978 -49.459  1.00  1.58           H  
ATOM    766 2HA  GLY A  47      32.052   5.632 -50.816  1.00  1.58           H  
ATOM    767  N   ASN A  48      29.261   4.333 -51.511  1.00  1.57           N  
ATOM    768  CA  ASN A  48      28.155   4.343 -52.455  1.00  1.57           C  
ATOM    769  C   ASN A  48      26.852   4.838 -51.885  1.00  1.57           C  
ATOM    770  O   ASN A  48      25.855   4.112 -51.824  1.00  1.57           O  
ATOM    771  CB  ASN A  48      27.936   2.981 -53.044  1.00  1.57           C  
ATOM    772  CG  ASN A  48      26.933   3.046 -54.134  1.00  1.57           C  
ATOM    773  ND2 ASN A  48      26.880   2.020 -54.953  1.00  1.57           N  
ATOM    774  OD1 ASN A  48      26.192   4.045 -54.242  1.00  1.57           O  
ATOM    775  H   ASN A  48      29.547   3.470 -51.072  1.00  1.57           H  
ATOM    776  HA  ASN A  48      28.419   5.022 -53.267  1.00  1.57           H  
ATOM    777 1HB  ASN A  48      28.878   2.588 -53.435  1.00  1.57           H  
ATOM    778 2HB  ASN A  48      27.586   2.298 -52.272  1.00  1.57           H  
ATOM    779 1HD2 ASN A  48      26.224   2.012 -55.709  1.00  1.57           H  
ATOM    780 2HD2 ASN A  48      27.499   1.242 -54.822  1.00  1.57           H  
ATOM    781  N   ILE A  49      26.794   6.137 -51.707  1.00  1.52           N  
ATOM    782  CA  ILE A  49      25.643   6.782 -51.116  1.00  1.52           C  
ATOM    783  C   ILE A  49      24.514   6.970 -52.118  1.00  1.52           C  
ATOM    784  O   ILE A  49      23.621   7.777 -51.883  1.00  1.52           O  
ATOM    785  CB  ILE A  49      25.989   8.172 -50.579  1.00  1.52           C  
ATOM    786  CG1 ILE A  49      26.401   9.097 -51.764  1.00  1.52           C  
ATOM    787  CG2 ILE A  49      27.073   8.079 -49.518  1.00  1.52           C  
ATOM    788  CD1 ILE A  49      26.516  10.588 -51.419  1.00  1.52           C  
ATOM    789  H   ILE A  49      27.658   6.656 -51.867  1.00  1.52           H  
ATOM    790  HA  ILE A  49      25.283   6.160 -50.293  1.00  1.52           H  
ATOM    791  HB  ILE A  49      25.123   8.581 -50.147  1.00  1.52           H  
ATOM    792 1HG1 ILE A  49      27.369   8.756 -52.136  1.00  1.52           H  
ATOM    793 2HG1 ILE A  49      25.669   8.988 -52.563  1.00  1.52           H  
ATOM    794 1HG2 ILE A  49      27.286   9.082 -49.132  1.00  1.52           H  
ATOM    795 2HG2 ILE A  49      26.731   7.441 -48.705  1.00  1.52           H  
ATOM    796 3HG2 ILE A  49      27.978   7.658 -49.957  1.00  1.52           H  
ATOM    797 1HD1 ILE A  49      26.813  11.143 -52.311  1.00  1.52           H  
ATOM    798 2HD1 ILE A  49      25.570  10.971 -51.072  1.00  1.52           H  
ATOM    799 3HD1 ILE A  49      27.263  10.726 -50.640  1.00  1.52           H  
ATOM    800  N   THR A  50      24.595   6.287 -53.273  1.00  1.42           N  
ATOM    801  CA  THR A  50      23.581   6.408 -54.307  1.00  1.42           C  
ATOM    802  C   THR A  50      22.656   5.202 -54.252  1.00  1.42           C  
ATOM    803  O   THR A  50      21.689   5.107 -55.009  1.00  1.42           O  
ATOM    804  CB  THR A  50      24.219   6.492 -55.701  1.00  1.42           C  
ATOM    805  CG2 THR A  50      25.355   7.509 -55.623  1.00  1.42           C  
ATOM    806  OG1 THR A  50      24.803   5.235 -56.079  1.00  1.42           O  
ATOM    807  H   THR A  50      25.356   5.623 -53.426  1.00  1.42           H  
ATOM    808  HA  THR A  50      22.982   7.300 -54.130  1.00  1.42           H  
ATOM    809  HB  THR A  50      23.480   6.795 -56.438  1.00  1.42           H  
ATOM    810  HG1 THR A  50      25.266   4.837 -55.331  1.00  1.42           H  
ATOM    811 1HG2 THR A  50      25.837   7.592 -56.595  1.00  1.42           H  
ATOM    812 2HG2 THR A  50      24.976   8.472 -55.324  1.00  1.42           H  
ATOM    813 3HG2 THR A  50      26.086   7.170 -54.885  1.00  1.42           H  
ATOM    814  N   GLY A  51      22.953   4.263 -53.341  1.00  1.29           N  
ATOM    815  CA  GLY A  51      22.153   3.047 -53.193  1.00  1.29           C  
ATOM    816  C   GLY A  51      20.674   3.343 -52.895  1.00  1.29           C  
ATOM    817  O   GLY A  51      19.793   2.565 -53.247  1.00  1.29           O  
ATOM    818  H   GLY A  51      23.783   4.378 -52.756  1.00  1.29           H  
ATOM    819 1HA  GLY A  51      22.228   2.459 -54.109  1.00  1.29           H  
ATOM    820 2HA  GLY A  51      22.577   2.438 -52.395  1.00  1.29           H  
ATOM    821  N   GLY A  52      20.415   4.455 -52.206  1.00  1.16           N  
ATOM    822  CA  GLY A  52      19.058   4.877 -51.853  1.00  1.16           C  
ATOM    823  C   GLY A  52      18.611   4.337 -50.503  1.00  1.16           C  
ATOM    824  O   GLY A  52      17.597   4.756 -49.948  1.00  1.16           O  
ATOM    825  H   GLY A  52      21.188   5.049 -51.944  1.00  1.16           H  
ATOM    826 1HA  GLY A  52      19.012   5.966 -51.844  1.00  1.16           H  
ATOM    827 2HA  GLY A  52      18.365   4.541 -52.623  1.00  1.16           H  
ATOM    828  N   HIS A  53      19.393   3.446 -49.942  1.00  1.04           N  
ATOM    829  CA  HIS A  53      19.054   2.860 -48.668  1.00  1.04           C  
ATOM    830  C   HIS A  53      19.153   3.962 -47.592  1.00  1.04           C  
ATOM    831  O   HIS A  53      20.015   4.839 -47.727  1.00  1.04           O  
ATOM    832  CB  HIS A  53      20.026   1.732 -48.376  1.00  1.04           C  
ATOM    833  CG  HIS A  53      19.952   0.619 -49.371  1.00  1.04           C  
ATOM    834  CD2 HIS A  53      20.825   0.229 -50.329  1.00  1.04           C  
ATOM    835  ND1 HIS A  53      18.873  -0.229 -49.467  1.00  1.04           N  
ATOM    836  CE1 HIS A  53      19.082  -1.095 -50.442  1.00  1.04           C  
ATOM    837  NE2 HIS A  53      20.259  -0.839 -50.983  1.00  1.04           N  
ATOM    838  H   HIS A  53      20.217   3.143 -50.439  1.00  1.04           H  
ATOM    839  HA  HIS A  53      18.063   2.439 -48.728  1.00  1.04           H  
ATOM    840 1HB  HIS A  53      21.041   2.118 -48.359  1.00  1.04           H  
ATOM    841 2HB  HIS A  53      19.807   1.319 -47.396  1.00  1.04           H  
ATOM    842  HD1 HIS A  53      18.056  -0.213 -48.895  1.00  1.04           H  
ATOM    843  HD2 HIS A  53      21.805   0.598 -50.631  1.00  1.04           H  
ATOM    844  HE1 HIS A  53      18.336  -1.855 -50.677  1.00  1.04           H  
ATOM    845  N   PRO A  54      18.300   3.948 -46.548  1.00  0.93           N  
ATOM    846  CA  PRO A  54      18.274   4.817 -45.385  1.00  0.93           C  
ATOM    847  C   PRO A  54      19.521   4.887 -44.559  1.00  0.93           C  
ATOM    848  O   PRO A  54      20.314   3.953 -44.478  1.00  0.93           O  
ATOM    849  CB  PRO A  54      17.194   4.203 -44.523  1.00  0.93           C  
ATOM    850  CG  PRO A  54      16.303   3.562 -45.448  1.00  0.93           C  
ATOM    851  CD  PRO A  54      17.158   3.063 -46.585  1.00  0.93           C  
ATOM    852  HA  PRO A  54      17.974   5.825 -45.710  1.00  0.93           H  
ATOM    853 1HB  PRO A  54      17.647   3.469 -43.827  1.00  0.93           H  
ATOM    854 2HB  PRO A  54      16.743   4.966 -43.913  1.00  0.93           H  
ATOM    855 1HG  PRO A  54      15.765   2.760 -44.936  1.00  0.93           H  
ATOM    856 2HG  PRO A  54      15.564   4.287 -45.751  1.00  0.93           H  
ATOM    857 1HD  PRO A  54      17.433   2.013 -46.485  1.00  0.93           H  
ATOM    858 2HD  PRO A  54      16.581   3.271 -47.464  1.00  0.93           H  
ATOM    859  N   VAL A  55      19.685   6.035 -43.947  1.00  0.85           N  
ATOM    860  CA  VAL A  55      20.791   6.325 -43.064  1.00  0.85           C  
ATOM    861  C   VAL A  55      20.698   5.612 -41.719  1.00  0.85           C  
ATOM    862  O   VAL A  55      21.707   5.129 -41.192  1.00  0.85           O  
ATOM    863  CB  VAL A  55      20.849   7.832 -42.836  1.00  0.85           C  
ATOM    864  CG1 VAL A  55      21.831   8.147 -41.832  1.00  0.85           C  
ATOM    865  CG2 VAL A  55      21.220   8.543 -44.082  1.00  0.85           C  
ATOM    866  H   VAL A  55      18.984   6.754 -44.086  1.00  0.85           H  
ATOM    867  HA  VAL A  55      21.713   6.003 -43.544  1.00  0.85           H  
ATOM    868  HB  VAL A  55      19.893   8.172 -42.491  1.00  0.85           H  
ATOM    869 1HG1 VAL A  55      21.817   9.216 -41.711  1.00  0.85           H  
ATOM    870 2HG1 VAL A  55      21.577   7.657 -40.896  1.00  0.85           H  
ATOM    871 3HG1 VAL A  55      22.818   7.821 -42.159  1.00  0.85           H  
ATOM    872 1HG2 VAL A  55      21.263   9.607 -43.875  1.00  0.85           H  
ATOM    873 2HG2 VAL A  55      22.191   8.205 -44.382  1.00  0.85           H  
ATOM    874 3HG2 VAL A  55      20.490   8.348 -44.867  1.00  0.85           H  
ATOM    875  N   SER A  56      19.490   5.585 -41.159  1.00  0.78           N  
ATOM    876  CA  SER A  56      19.259   5.079 -39.814  1.00  0.78           C  
ATOM    877  C   SER A  56      17.936   4.370 -39.601  1.00  0.78           C  
ATOM    878  O   SER A  56      16.934   4.629 -40.268  1.00  0.78           O  
ATOM    879  CB  SER A  56      19.350   6.221 -38.815  1.00  0.78           C  
ATOM    880  OG  SER A  56      19.038   5.783 -37.504  1.00  0.78           O  
ATOM    881  H   SER A  56      18.713   5.959 -41.683  1.00  0.78           H  
ATOM    882  HA  SER A  56      20.045   4.373 -39.590  1.00  0.78           H  
ATOM    883 1HB  SER A  56      20.363   6.624 -38.830  1.00  0.78           H  
ATOM    884 2HB  SER A  56      18.680   7.018 -39.101  1.00  0.78           H  
ATOM    885  HG  SER A  56      19.472   6.410 -36.903  1.00  0.78           H  
ATOM    886  N   ARG A  57      17.917   3.526 -38.577  1.00  0.74           N  
ATOM    887  CA  ARG A  57      16.696   2.856 -38.150  1.00  0.74           C  
ATOM    888  C   ARG A  57      15.637   3.910 -37.831  1.00  0.74           C  
ATOM    889  O   ARG A  57      14.440   3.645 -37.930  1.00  0.74           O  
ATOM    890  CB  ARG A  57      16.948   1.949 -36.960  1.00  0.74           C  
ATOM    891  CG  ARG A  57      15.757   1.091 -36.571  1.00  0.74           C  
ATOM    892  CD  ARG A  57      16.138  -0.007 -35.629  1.00  0.74           C  
ATOM    893  NE  ARG A  57      17.026  -0.993 -36.285  1.00  0.74           N  
ATOM    894  CZ  ARG A  57      17.665  -2.007 -35.653  1.00  0.74           C  
ATOM    895  NH1 ARG A  57      17.522  -2.163 -34.358  1.00  0.74           N1+
ATOM    896  NH2 ARG A  57      18.428  -2.857 -36.336  1.00  0.74           N  
ATOM    897  H   ARG A  57      18.774   3.369 -38.066  1.00  0.74           H  
ATOM    898  HA  ARG A  57      16.333   2.236 -38.972  1.00  0.74           H  
ATOM    899 1HB  ARG A  57      17.786   1.296 -37.153  1.00  0.74           H  
ATOM    900 2HB  ARG A  57      17.205   2.560 -36.095  1.00  0.74           H  
ATOM    901 1HG  ARG A  57      15.003   1.711 -36.087  1.00  0.74           H  
ATOM    902 2HG  ARG A  57      15.332   0.657 -37.457  1.00  0.74           H  
ATOM    903 1HD  ARG A  57      16.661   0.410 -34.770  1.00  0.74           H  
ATOM    904 2HD  ARG A  57      15.239  -0.529 -35.290  1.00  0.74           H  
ATOM    905  HE  ARG A  57      17.165  -0.903 -37.282  1.00  0.74           H  
ATOM    906 1HH1 ARG A  57      16.946  -1.526 -33.830  1.00  0.74           H  
ATOM    907 2HH1 ARG A  57      17.971  -2.960 -33.881  1.00  0.74           H  
ATOM    908 1HH2 ARG A  57      18.548  -2.766 -37.346  1.00  0.74           H  
ATOM    909 2HH2 ARG A  57      18.907  -3.612 -35.850  1.00  0.74           H  
ATOM    910  N   GLY A  58      16.075   5.115 -37.443  1.00  0.71           N  
ATOM    911  CA  GLY A  58      15.144   6.195 -37.166  1.00  0.71           C  
ATOM    912  C   GLY A  58      14.262   6.465 -38.399  1.00  0.71           C  
ATOM    913  O   GLY A  58      13.086   6.802 -38.246  1.00  0.71           O  
ATOM    914  H   GLY A  58      17.078   5.283 -37.376  1.00  0.71           H  
ATOM    915 1HA  GLY A  58      14.523   5.935 -36.313  1.00  0.71           H  
ATOM    916 2HA  GLY A  58      15.699   7.095 -36.903  1.00  0.71           H  
ATOM    917  N   THR A  59      14.813   6.291 -39.616  1.00  0.70           N  
ATOM    918  CA  THR A  59      14.056   6.483 -40.852  1.00  0.70           C  
ATOM    919  C   THR A  59      12.914   5.518 -40.860  1.00  0.70           C  
ATOM    920  O   THR A  59      11.764   5.880 -41.122  1.00  0.70           O  
ATOM    921  CB  THR A  59      14.912   6.159 -42.093  1.00  0.70           C  
ATOM    922  CG2 THR A  59      14.074   6.119 -43.371  1.00  0.70           C  
ATOM    923  OG1 THR A  59      15.996   7.083 -42.213  1.00  0.70           O  
ATOM    924  H   THR A  59      15.767   5.965 -39.692  1.00  0.70           H  
ATOM    925  HA  THR A  59      13.673   7.502 -40.903  1.00  0.70           H  
ATOM    926  HB  THR A  59      15.327   5.170 -41.964  1.00  0.70           H  
ATOM    927  HG1 THR A  59      15.654   7.944 -42.541  1.00  0.70           H  
ATOM    928 1HG2 THR A  59      14.686   5.859 -44.216  1.00  0.70           H  
ATOM    929 2HG2 THR A  59      13.277   5.383 -43.267  1.00  0.70           H  
ATOM    930 3HG2 THR A  59      13.664   7.048 -43.542  1.00  0.70           H  
ATOM    931  N   ALA A  60      13.247   4.272 -40.553  1.00  0.69           N  
ATOM    932  CA  ALA A  60      12.243   3.221 -40.512  1.00  0.69           C  
ATOM    933  C   ALA A  60      11.181   3.529 -39.452  1.00  0.69           C  
ATOM    934  O   ALA A  60       9.990   3.273 -39.662  1.00  0.69           O  
ATOM    935  CB  ALA A  60      12.895   1.888 -40.254  1.00  0.69           C  
ATOM    936  H   ALA A  60      14.237   4.088 -40.341  1.00  0.69           H  
ATOM    937  HA  ALA A  60      11.751   3.188 -41.481  1.00  0.69           H  
ATOM    938 1HB  ALA A  60      12.140   1.104 -40.261  1.00  0.69           H  
ATOM    939 2HB  ALA A  60      13.630   1.688 -41.034  1.00  0.69           H  
ATOM    940 3HB  ALA A  60      13.387   1.913 -39.295  1.00  0.69           H  
ATOM    941  N   LYS A  61      11.599   4.116 -38.322  1.00  0.69           N  
ATOM    942  CA  LYS A  61      10.631   4.437 -37.277  1.00  0.69           C  
ATOM    943  C   LYS A  61       9.656   5.503 -37.776  1.00  0.69           C  
ATOM    944  O   LYS A  61       8.445   5.405 -37.539  1.00  0.69           O  
ATOM    945  CB  LYS A  61      11.327   4.921 -35.993  1.00  0.69           C  
ATOM    946  CG  LYS A  61      12.117   3.835 -35.245  1.00  0.69           C  
ATOM    947  CD  LYS A  61      12.802   4.376 -33.976  1.00  0.69           C  
ATOM    948  CE  LYS A  61      13.746   3.337 -33.350  1.00  0.69           C  
ATOM    949  NZ  LYS A  61      14.477   3.863 -32.110  1.00  0.69           N1+
ATOM    950  H   LYS A  61      12.595   4.288 -38.184  1.00  0.69           H  
ATOM    951  HA  LYS A  61      10.065   3.542 -37.054  1.00  0.69           H  
ATOM    952 1HB  LYS A  61      12.014   5.721 -36.234  1.00  0.69           H  
ATOM    953 2HB  LYS A  61      10.588   5.332 -35.306  1.00  0.69           H  
ATOM    954 1HG  LYS A  61      11.424   3.065 -34.947  1.00  0.69           H  
ATOM    955 2HG  LYS A  61      12.860   3.399 -35.909  1.00  0.69           H  
ATOM    956 1HD  LYS A  61      13.354   5.287 -34.204  1.00  0.69           H  
ATOM    957 2HD  LYS A  61      12.034   4.611 -33.239  1.00  0.69           H  
ATOM    958 1HE  LYS A  61      13.179   2.444 -33.080  1.00  0.69           H  
ATOM    959 2HE  LYS A  61      14.488   3.069 -34.100  1.00  0.69           H  
ATOM    960 1HZ  LYS A  61      15.094   3.150 -31.768  1.00  0.69           H  
ATOM    961 2HZ  LYS A  61      15.014   4.677 -32.354  1.00  0.69           H  
ATOM    962 3HZ  LYS A  61      13.826   4.108 -31.335  1.00  0.69           H  
ATOM    963  N   LEU A  62      10.169   6.488 -38.514  1.00  0.69           N  
ATOM    964  CA  LEU A  62       9.317   7.540 -39.045  1.00  0.69           C  
ATOM    965  C   LEU A  62       8.387   6.924 -40.079  1.00  0.69           C  
ATOM    966  O   LEU A  62       7.206   7.265 -40.136  1.00  0.69           O  
ATOM    967  CB  LEU A  62      10.138   8.692 -39.606  1.00  0.69           C  
ATOM    968  CG  LEU A  62       9.357   9.939 -40.046  1.00  0.69           C  
ATOM    969  CD1 LEU A  62       8.582  10.464 -38.872  1.00  0.69           C  
ATOM    970  CD2 LEU A  62      10.312  11.017 -40.499  1.00  0.69           C  
ATOM    971  H   LEU A  62      11.177   6.520 -38.676  1.00  0.69           H  
ATOM    972  HA  LEU A  62       8.711   7.934 -38.236  1.00  0.69           H  
ATOM    973 1HB  LEU A  62      10.795   9.004 -38.850  1.00  0.69           H  
ATOM    974 2HB  LEU A  62      10.729   8.331 -40.453  1.00  0.69           H  
ATOM    975  HG  LEU A  62       8.671   9.678 -40.852  1.00  0.69           H  
ATOM    976 1HD1 LEU A  62       8.034  11.349 -39.180  1.00  0.69           H  
ATOM    977 2HD1 LEU A  62       7.895   9.699 -38.532  1.00  0.69           H  
ATOM    978 3HD1 LEU A  62       9.270  10.726 -38.062  1.00  0.69           H  
ATOM    979 1HD2 LEU A  62       9.745  11.894 -40.794  1.00  0.69           H  
ATOM    980 2HD2 LEU A  62      10.971  11.275 -39.684  1.00  0.69           H  
ATOM    981 3HD2 LEU A  62      10.891  10.667 -41.321  1.00  0.69           H  
ATOM    982  N   ARG A  63       8.897   5.982 -40.881  1.00  0.71           N  
ATOM    983  CA  ARG A  63       8.048   5.338 -41.869  1.00  0.71           C  
ATOM    984  C   ARG A  63       6.860   4.686 -41.180  1.00  0.71           C  
ATOM    985  O   ARG A  63       5.734   4.854 -41.631  1.00  0.71           O  
ATOM    986  CB  ARG A  63       8.813   4.279 -42.651  1.00  0.71           C  
ATOM    987  CG  ARG A  63       7.964   3.452 -43.640  1.00  0.71           C  
ATOM    988  CD  ARG A  63       7.431   4.257 -44.749  1.00  0.71           C  
ATOM    989  NE  ARG A  63       6.632   3.490 -45.671  1.00  0.71           N  
ATOM    990  CZ  ARG A  63       6.138   3.972 -46.822  1.00  0.71           C  
ATOM    991  NH1 ARG A  63       6.375   5.225 -47.171  1.00  0.71           N1+
ATOM    992  NH2 ARG A  63       5.408   3.193 -47.605  1.00  0.71           N  
ATOM    993  H   ARG A  63       9.885   5.740 -40.820  1.00  0.71           H  
ATOM    994  HA  ARG A  63       7.682   6.094 -42.561  1.00  0.71           H  
ATOM    995 1HB  ARG A  63       9.631   4.745 -43.195  1.00  0.71           H  
ATOM    996 2HB  ARG A  63       9.251   3.573 -41.966  1.00  0.71           H  
ATOM    997 1HG  ARG A  63       8.568   2.656 -44.064  1.00  0.71           H  
ATOM    998 2HG  ARG A  63       7.127   3.010 -43.103  1.00  0.71           H  
ATOM    999 1HD  ARG A  63       6.811   5.050 -44.342  1.00  0.71           H  
ATOM   1000 2HD  ARG A  63       8.238   4.666 -45.305  1.00  0.71           H  
ATOM   1001  HE  ARG A  63       6.386   2.527 -45.410  1.00  0.71           H  
ATOM   1002 1HH1 ARG A  63       6.904   5.845 -46.545  1.00  0.71           H  
ATOM   1003 2HH1 ARG A  63       5.998   5.583 -48.035  1.00  0.71           H  
ATOM   1004 1HH2 ARG A  63       5.224   2.231 -47.332  1.00  0.71           H  
ATOM   1005 2HH2 ARG A  63       5.033   3.553 -48.467  1.00  0.71           H  
ATOM   1006  N   TRP A  64       7.082   4.013 -40.046  1.00  0.73           N  
ATOM   1007  CA  TRP A  64       5.975   3.396 -39.306  1.00  0.73           C  
ATOM   1008  C   TRP A  64       4.958   4.450 -38.865  1.00  0.73           C  
ATOM   1009  O   TRP A  64       3.748   4.275 -39.041  1.00  0.73           O  
ATOM   1010  CB  TRP A  64       6.488   2.611 -38.093  1.00  0.73           C  
ATOM   1011  CG  TRP A  64       5.385   1.980 -37.232  1.00  0.73           C  
ATOM   1012  CD1 TRP A  64       4.786   0.778 -37.455  1.00  0.73           C  
ATOM   1013  CD2 TRP A  64       4.786   2.499 -35.995  1.00  0.73           C  
ATOM   1014  CE2 TRP A  64       3.858   1.559 -35.565  1.00  0.73           C  
ATOM   1015  CE3 TRP A  64       4.974   3.653 -35.236  1.00  0.73           C  
ATOM   1016  NE1 TRP A  64       3.860   0.515 -36.468  1.00  0.73           N  
ATOM   1017  CZ2 TRP A  64       3.117   1.738 -34.400  1.00  0.73           C  
ATOM   1018  CZ3 TRP A  64       4.237   3.825 -34.067  1.00  0.73           C  
ATOM   1019  CH2 TRP A  64       3.337   2.893 -33.664  1.00  0.73           C  
ATOM   1020  H   TRP A  64       8.044   3.901 -39.716  1.00  0.73           H  
ATOM   1021  HA  TRP A  64       5.470   2.696 -39.973  1.00  0.73           H  
ATOM   1022 1HB  TRP A  64       7.163   1.821 -38.431  1.00  0.73           H  
ATOM   1023 2HB  TRP A  64       7.063   3.273 -37.474  1.00  0.73           H  
ATOM   1024  HD1 TRP A  64       5.009   0.118 -38.292  1.00  0.73           H  
ATOM   1025  HE1 TRP A  64       3.294  -0.317 -36.412  1.00  0.73           H  
ATOM   1026  HE3 TRP A  64       5.691   4.397 -35.551  1.00  0.73           H  
ATOM   1027  HZ2 TRP A  64       2.398   1.003 -34.053  1.00  0.73           H  
ATOM   1028  HZ3 TRP A  64       4.401   4.723 -33.478  1.00  0.73           H  
ATOM   1029  HH2 TRP A  64       2.780   3.053 -32.742  1.00  0.73           H  
ATOM   1030  N   LEU A  65       5.447   5.565 -38.321  1.00  0.76           N  
ATOM   1031  CA  LEU A  65       4.560   6.628 -37.859  1.00  0.76           C  
ATOM   1032  C   LEU A  65       3.718   7.200 -39.012  1.00  0.76           C  
ATOM   1033  O   LEU A  65       2.552   7.591 -38.834  1.00  0.76           O  
ATOM   1034  CB  LEU A  65       5.385   7.739 -37.207  1.00  0.76           C  
ATOM   1035  CG  LEU A  65       6.046   7.408 -35.872  1.00  0.76           C  
ATOM   1036  CD1 LEU A  65       6.978   8.521 -35.455  1.00  0.76           C  
ATOM   1037  CD2 LEU A  65       4.978   7.258 -34.856  1.00  0.76           C  
ATOM   1038  H   LEU A  65       6.459   5.659 -38.206  1.00  0.76           H  
ATOM   1039  HA  LEU A  65       3.895   6.201 -37.118  1.00  0.76           H  
ATOM   1040 1HB  LEU A  65       6.166   8.031 -37.898  1.00  0.76           H  
ATOM   1041 2HB  LEU A  65       4.732   8.590 -37.044  1.00  0.76           H  
ATOM   1042  HG  LEU A  65       6.622   6.489 -35.963  1.00  0.76           H  
ATOM   1043 1HD1 LEU A  65       7.433   8.280 -34.494  1.00  0.76           H  
ATOM   1044 2HD1 LEU A  65       7.758   8.650 -36.196  1.00  0.76           H  
ATOM   1045 3HD1 LEU A  65       6.402   9.427 -35.370  1.00  0.76           H  
ATOM   1046 1HD2 LEU A  65       5.434   7.023 -33.895  1.00  0.76           H  
ATOM   1047 2HD2 LEU A  65       4.422   8.184 -34.785  1.00  0.76           H  
ATOM   1048 3HD2 LEU A  65       4.310   6.467 -35.151  1.00  0.76           H  
ATOM   1049  N   VAL A  66       4.308   7.237 -40.202  1.00  0.79           N  
ATOM   1050  CA  VAL A  66       3.614   7.713 -41.388  1.00  0.79           C  
ATOM   1051  C   VAL A  66       2.634   6.642 -41.941  1.00  0.79           C  
ATOM   1052  O   VAL A  66       1.478   6.945 -42.243  1.00  0.79           O  
ATOM   1053  CB  VAL A  66       4.655   8.192 -42.428  1.00  0.79           C  
ATOM   1054  CG1 VAL A  66       3.991   8.563 -43.735  1.00  0.79           C  
ATOM   1055  CG2 VAL A  66       5.385   9.424 -41.835  1.00  0.79           C  
ATOM   1056  H   VAL A  66       5.283   6.945 -40.282  1.00  0.79           H  
ATOM   1057  HA  VAL A  66       3.032   8.582 -41.102  1.00  0.79           H  
ATOM   1058  HB  VAL A  66       5.370   7.389 -42.622  1.00  0.79           H  
ATOM   1059 1HG1 VAL A  66       4.744   8.902 -44.445  1.00  0.79           H  
ATOM   1060 2HG1 VAL A  66       3.478   7.690 -44.138  1.00  0.79           H  
ATOM   1061 3HG1 VAL A  66       3.270   9.365 -43.557  1.00  0.79           H  
ATOM   1062 1HG2 VAL A  66       6.125   9.784 -42.520  1.00  0.79           H  
ATOM   1063 2HG2 VAL A  66       4.657  10.201 -41.653  1.00  0.79           H  
ATOM   1064 3HG2 VAL A  66       5.863   9.155 -40.900  1.00  0.79           H  
ATOM   1065  N   GLU A  67       3.054   5.370 -42.020  1.00  0.81           N  
ATOM   1066  CA  GLU A  67       2.190   4.288 -42.530  1.00  0.81           C  
ATOM   1067  C   GLU A  67       0.934   4.118 -41.683  1.00  0.81           C  
ATOM   1068  O   GLU A  67      -0.148   3.843 -42.204  1.00  0.81           O  
ATOM   1069  CB  GLU A  67       2.913   2.930 -42.583  1.00  0.81           C  
ATOM   1070  CG  GLU A  67       3.980   2.781 -43.660  1.00  0.81           C  
ATOM   1071  CD  GLU A  67       4.637   1.394 -43.660  1.00  0.81           C  
ATOM   1072  OE1 GLU A  67       4.325   0.603 -42.801  1.00  0.81           O  
ATOM   1073  OE2 GLU A  67       5.458   1.142 -44.525  1.00  0.81           O1-
ATOM   1074  H   GLU A  67       4.003   5.151 -41.744  1.00  0.81           H  
ATOM   1075  HA  GLU A  67       1.882   4.550 -43.542  1.00  0.81           H  
ATOM   1076 1HB  GLU A  67       3.398   2.753 -41.620  1.00  0.81           H  
ATOM   1077 2HB  GLU A  67       2.181   2.137 -42.727  1.00  0.81           H  
ATOM   1078 1HG  GLU A  67       3.528   2.957 -44.635  1.00  0.81           H  
ATOM   1079 2HG  GLU A  67       4.729   3.540 -43.503  1.00  0.81           H  
ATOM   1080  N   ARG A  68       1.066   4.337 -40.377  1.00  0.82           N  
ATOM   1081  CA  ARG A  68      -0.047   4.224 -39.440  1.00  0.82           C  
ATOM   1082  C   ARG A  68      -0.918   5.477 -39.418  1.00  0.82           C  
ATOM   1083  O   ARG A  68      -1.877   5.565 -38.650  1.00  0.82           O  
ATOM   1084  CB  ARG A  68       0.453   3.943 -38.039  1.00  0.82           C  
ATOM   1085  CG  ARG A  68       1.110   2.603 -37.845  1.00  0.82           C  
ATOM   1086  CD  ARG A  68       0.119   1.513 -38.010  1.00  0.82           C  
ATOM   1087  NE  ARG A  68      -0.973   1.615 -37.037  1.00  0.82           N  
ATOM   1088  CZ  ARG A  68      -0.966   1.072 -35.804  1.00  0.82           C  
ATOM   1089  NH1 ARG A  68       0.056   0.355 -35.413  1.00  0.82           N1+
ATOM   1090  NH2 ARG A  68      -1.994   1.252 -34.993  1.00  0.82           N  
ATOM   1091  H   ARG A  68       1.997   4.536 -40.004  1.00  0.82           H  
ATOM   1092  HA  ARG A  68      -0.666   3.385 -39.753  1.00  0.82           H  
ATOM   1093 1HB  ARG A  68       1.203   4.692 -37.791  1.00  0.82           H  
ATOM   1094 2HB  ARG A  68      -0.365   4.036 -37.331  1.00  0.82           H  
ATOM   1095 1HG  ARG A  68       1.913   2.472 -38.572  1.00  0.82           H  
ATOM   1096 2HG  ARG A  68       1.516   2.552 -36.844  1.00  0.82           H  
ATOM   1097 1HD  ARG A  68      -0.307   1.559 -39.012  1.00  0.82           H  
ATOM   1098 2HD  ARG A  68       0.616   0.555 -37.868  1.00  0.82           H  
ATOM   1099  HE  ARG A  68      -1.784   2.160 -37.304  1.00  0.82           H  
ATOM   1100 1HH1 ARG A  68       0.829   0.206 -36.046  1.00  0.82           H  
ATOM   1101 2HH1 ARG A  68       0.061  -0.060 -34.492  1.00  0.82           H  
ATOM   1102 1HH2 ARG A  68      -2.787   1.801 -35.297  1.00  0.82           H  
ATOM   1103 2HH2 ARG A  68      -1.990   0.839 -34.072  1.00  0.82           H  
ATOM   1104  N   ARG A  69      -0.581   6.443 -40.272  1.00  0.81           N  
ATOM   1105  CA  ARG A  69      -1.266   7.710 -40.419  1.00  0.81           C  
ATOM   1106  C   ARG A  69      -1.304   8.533 -39.151  1.00  0.81           C  
ATOM   1107  O   ARG A  69      -2.323   9.151 -38.838  1.00  0.81           O  
ATOM   1108  CB  ARG A  69      -2.687   7.499 -40.919  1.00  0.81           C  
ATOM   1109  CG  ARG A  69      -2.793   6.693 -42.222  1.00  0.81           C  
ATOM   1110  CD  ARG A  69      -2.288   7.439 -43.429  1.00  0.81           C  
ATOM   1111  NE  ARG A  69      -3.077   8.643 -43.739  1.00  0.81           N  
ATOM   1112  CZ  ARG A  69      -4.234   8.649 -44.437  1.00  0.81           C  
ATOM   1113  NH1 ARG A  69      -4.760   7.524 -44.876  1.00  0.81           N1+
ATOM   1114  NH2 ARG A  69      -4.830   9.802 -44.676  1.00  0.81           N  
ATOM   1115  H   ARG A  69       0.213   6.311 -40.893  1.00  0.81           H  
ATOM   1116  HA  ARG A  69      -0.728   8.287 -41.174  1.00  0.81           H  
ATOM   1117 1HB  ARG A  69      -3.282   6.993 -40.164  1.00  0.81           H  
ATOM   1118 2HB  ARG A  69      -3.149   8.470 -41.099  1.00  0.81           H  
ATOM   1119 1HG  ARG A  69      -2.202   5.779 -42.128  1.00  0.81           H  
ATOM   1120 2HG  ARG A  69      -3.834   6.429 -42.399  1.00  0.81           H  
ATOM   1121 1HD  ARG A  69      -1.253   7.748 -43.246  1.00  0.81           H  
ATOM   1122 2HD  ARG A  69      -2.315   6.782 -44.297  1.00  0.81           H  
ATOM   1123  HE  ARG A  69      -2.720   9.566 -43.445  1.00  0.81           H  
ATOM   1124 1HH1 ARG A  69      -4.298   6.646 -44.691  1.00  0.81           H  
ATOM   1125 2HH1 ARG A  69      -5.624   7.542 -45.397  1.00  0.81           H  
ATOM   1126 1HH2 ARG A  69      -4.383  10.665 -44.329  1.00  0.81           H  
ATOM   1127 2HH2 ARG A  69      -5.691   9.839 -45.193  1.00  0.81           H  
ATOM   1128  N   PHE A  70      -0.188   8.574 -38.426  1.00  0.79           N  
ATOM   1129  CA  PHE A  70      -0.134   9.443 -37.273  1.00  0.79           C  
ATOM   1130  C   PHE A  70       0.450  10.743 -37.822  1.00  0.79           C  
ATOM   1131  O   PHE A  70      -0.060  11.831 -37.571  1.00  0.79           O  
ATOM   1132  CB  PHE A  70       0.743   8.890 -36.153  1.00  0.79           C  
ATOM   1133  CG  PHE A  70       0.310   7.606 -35.532  1.00  0.79           C  
ATOM   1134  CD1 PHE A  70       1.159   6.527 -35.542  1.00  0.79           C  
ATOM   1135  CD2 PHE A  70      -0.933   7.464 -34.948  1.00  0.79           C  
ATOM   1136  CE1 PHE A  70       0.805   5.326 -34.980  1.00  0.79           C  
ATOM   1137  CE2 PHE A  70      -1.306   6.254 -34.383  1.00  0.79           C  
ATOM   1138  CZ  PHE A  70      -0.427   5.182 -34.399  1.00  0.79           C  
ATOM   1139  H   PHE A  70       0.639   8.041 -38.692  1.00  0.79           H  
ATOM   1140  HA  PHE A  70      -1.138   9.633 -36.890  1.00  0.79           H  
ATOM   1141 1HB  PHE A  70       1.772   8.780 -36.504  1.00  0.79           H  
ATOM   1142 2HB  PHE A  70       0.735   9.615 -35.369  1.00  0.79           H  
ATOM   1143  HD1 PHE A  70       2.119   6.643 -36.002  1.00  0.79           H  
ATOM   1144  HD2 PHE A  70      -1.622   8.312 -34.939  1.00  0.79           H  
ATOM   1145  HE1 PHE A  70       1.498   4.494 -35.004  1.00  0.79           H  
ATOM   1146  HE2 PHE A  70      -2.288   6.144 -33.926  1.00  0.79           H  
ATOM   1147  HZ  PHE A  70      -0.715   4.231 -33.958  1.00  0.79           H  
ATOM   1148  N   LEU A  71       1.495  10.591 -38.642  1.00  0.76           N  
ATOM   1149  CA  LEU A  71       2.164  11.721 -39.285  1.00  0.76           C  
ATOM   1150  C   LEU A  71       1.949  11.740 -40.805  1.00  0.76           C  
ATOM   1151  O   LEU A  71       1.965  10.700 -41.462  1.00  0.76           O  
ATOM   1152  CB  LEU A  71       3.668  11.661 -39.024  1.00  0.76           C  
ATOM   1153  CG  LEU A  71       4.125  11.730 -37.603  1.00  0.76           C  
ATOM   1154  CD1 LEU A  71       5.582  11.474 -37.576  1.00  0.76           C  
ATOM   1155  CD2 LEU A  71       3.839  13.106 -37.078  1.00  0.76           C  
ATOM   1156  H   LEU A  71       1.847   9.650 -38.802  1.00  0.76           H  
ATOM   1157  HA  LEU A  71       1.763  12.646 -38.870  1.00  0.76           H  
ATOM   1158 1HB  LEU A  71       4.043  10.727 -39.428  1.00  0.76           H  
ATOM   1159 2HB  LEU A  71       4.140  12.485 -39.563  1.00  0.76           H  
ATOM   1160  HG  LEU A  71       3.620  10.975 -37.005  1.00  0.76           H  
ATOM   1161 1HD1 LEU A  71       5.948  11.508 -36.576  1.00  0.76           H  
ATOM   1162 2HD1 LEU A  71       5.768  10.498 -37.990  1.00  0.76           H  
ATOM   1163 3HD1 LEU A  71       6.086  12.227 -38.176  1.00  0.76           H  
ATOM   1164 1HD2 LEU A  71       4.168  13.218 -36.087  1.00  0.76           H  
ATOM   1165 2HD2 LEU A  71       4.361  13.826 -37.696  1.00  0.76           H  
ATOM   1166 3HD2 LEU A  71       2.763  13.294 -37.119  1.00  0.76           H  
ATOM   1167  N   GLU A  72       1.805  12.936 -41.354  1.00  0.72           N  
ATOM   1168  CA  GLU A  72       1.730  13.210 -42.781  1.00  0.72           C  
ATOM   1169  C   GLU A  72       2.566  14.464 -43.099  1.00  0.72           C  
ATOM   1170  O   GLU A  72       1.984  15.517 -43.362  1.00  0.72           O  
ATOM   1171  CB  GLU A  72       0.276  13.434 -43.220  1.00  0.72           C  
ATOM   1172  CG  GLU A  72      -0.649  12.214 -43.085  1.00  0.72           C  
ATOM   1173  CD  GLU A  72      -2.050  12.483 -43.582  1.00  0.72           C  
ATOM   1174  OE1 GLU A  72      -2.330  13.602 -43.941  1.00  0.72           O  
ATOM   1175  OE2 GLU A  72      -2.838  11.558 -43.611  1.00  0.72           O1-
ATOM   1176  H   GLU A  72       1.759  13.739 -40.733  1.00  0.72           H  
ATOM   1177  HA  GLU A  72       2.131  12.361 -43.331  1.00  0.72           H  
ATOM   1178 1HB  GLU A  72      -0.155  14.246 -42.632  1.00  0.72           H  
ATOM   1179 2HB  GLU A  72       0.264  13.743 -44.261  1.00  0.72           H  
ATOM   1180 1HG  GLU A  72      -0.224  11.380 -43.648  1.00  0.72           H  
ATOM   1181 2HG  GLU A  72      -0.700  11.917 -42.039  1.00  0.72           H  
ATOM   1182  N   PRO A  73       3.915  14.379 -43.096  1.00  0.69           N  
ATOM   1183  CA  PRO A  73       4.838  15.503 -43.192  1.00  0.69           C  
ATOM   1184  C   PRO A  73       4.519  16.378 -44.381  1.00  0.69           C  
ATOM   1185  O   PRO A  73       4.247  15.865 -45.471  1.00  0.69           O  
ATOM   1186  CB  PRO A  73       6.188  14.813 -43.376  1.00  0.69           C  
ATOM   1187  CG  PRO A  73       6.023  13.466 -42.699  1.00  0.69           C  
ATOM   1188  CD  PRO A  73       4.594  13.061 -43.015  1.00  0.69           C  
ATOM   1189  HA  PRO A  73       4.801  16.084 -42.250  1.00  0.69           H  
ATOM   1190 1HB  PRO A  73       6.416  14.722 -44.447  1.00  0.69           H  
ATOM   1191 2HB  PRO A  73       6.986  15.426 -42.930  1.00  0.69           H  
ATOM   1192 1HG  PRO A  73       6.765  12.746 -43.078  1.00  0.69           H  
ATOM   1193 2HG  PRO A  73       6.199  13.566 -41.613  1.00  0.69           H  
ATOM   1194 1HD  PRO A  73       4.533  12.526 -43.978  1.00  0.69           H  
ATOM   1195 2HD  PRO A  73       4.232  12.465 -42.195  1.00  0.69           H  
ATOM   1196  N   VAL A  74       4.592  17.690 -44.184  1.00  0.67           N  
ATOM   1197  CA  VAL A  74       4.235  18.624 -45.253  1.00  0.67           C  
ATOM   1198  C   VAL A  74       5.031  19.926 -45.228  1.00  0.67           C  
ATOM   1199  O   VAL A  74       5.430  20.386 -44.169  1.00  0.67           O  
ATOM   1200  CB  VAL A  74       2.703  18.900 -45.157  1.00  0.67           C  
ATOM   1201  CG1 VAL A  74       2.378  19.514 -43.814  1.00  0.67           C  
ATOM   1202  CG2 VAL A  74       2.239  19.862 -46.257  1.00  0.67           C  
ATOM   1203  H   VAL A  74       4.835  18.042 -43.249  1.00  0.67           H  
ATOM   1204  HA  VAL A  74       4.429  18.130 -46.203  1.00  0.67           H  
ATOM   1205  HB  VAL A  74       2.171  17.947 -45.246  1.00  0.67           H  
ATOM   1206 1HG1 VAL A  74       1.307  19.691 -43.739  1.00  0.67           H  
ATOM   1207 2HG1 VAL A  74       2.690  18.835 -43.014  1.00  0.67           H  
ATOM   1208 3HG1 VAL A  74       2.906  20.446 -43.725  1.00  0.67           H  
ATOM   1209 1HG2 VAL A  74       1.171  20.019 -46.165  1.00  0.67           H  
ATOM   1210 2HG2 VAL A  74       2.735  20.818 -46.154  1.00  0.67           H  
ATOM   1211 3HG2 VAL A  74       2.458  19.450 -47.229  1.00  0.67           H  
ATOM   1212  N   GLY A  75       5.268  20.512 -46.402  1.00  0.64           N  
ATOM   1213  CA  GLY A  75       5.868  21.838 -46.512  1.00  0.64           C  
ATOM   1214  C   GLY A  75       7.253  21.919 -45.919  1.00  0.64           C  
ATOM   1215  O   GLY A  75       8.176  21.232 -46.383  1.00  0.64           O  
ATOM   1216  H   GLY A  75       4.983  20.031 -47.246  1.00  0.64           H  
ATOM   1217 1HA  GLY A  75       5.902  22.127 -47.562  1.00  0.64           H  
ATOM   1218 2HA  GLY A  75       5.222  22.560 -46.011  1.00  0.64           H  
ATOM   1219  N   LYS A  76       7.423  22.843 -44.971  1.00  0.62           N  
ATOM   1220  CA  LYS A  76       8.723  23.015 -44.337  1.00  0.62           C  
ATOM   1221  C   LYS A  76       8.789  22.223 -43.048  1.00  0.62           C  
ATOM   1222  O   LYS A  76       7.959  22.415 -42.135  1.00  0.62           O  
ATOM   1223  CB  LYS A  76       9.031  24.464 -44.021  1.00  0.62           C  
ATOM   1224  CG  LYS A  76      10.451  24.666 -43.457  1.00  0.62           C  
ATOM   1225  CD  LYS A  76      10.770  26.135 -43.285  1.00  0.62           C  
ATOM   1226  CE  LYS A  76       9.983  26.673 -42.125  1.00  0.62           C  
ATOM   1227  NZ  LYS A  76      10.285  28.073 -41.794  1.00  0.62           N1+
ATOM   1228  H   LYS A  76       6.611  23.394 -44.656  1.00  0.62           H  
ATOM   1229  HA  LYS A  76       9.491  22.639 -45.007  1.00  0.62           H  
ATOM   1230 1HB  LYS A  76       8.942  25.060 -44.930  1.00  0.62           H  
ATOM   1231 2HB  LYS A  76       8.307  24.846 -43.299  1.00  0.62           H  
ATOM   1232 1HG  LYS A  76      10.534  24.171 -42.487  1.00  0.62           H  
ATOM   1233 2HG  LYS A  76      11.181  24.212 -44.139  1.00  0.62           H  
ATOM   1234 1HD  LYS A  76      11.834  26.263 -43.082  1.00  0.62           H  
ATOM   1235 2HD  LYS A  76      10.516  26.684 -44.191  1.00  0.62           H  
ATOM   1236 1HE  LYS A  76       8.924  26.592 -42.355  1.00  0.62           H  
ATOM   1237 2HE  LYS A  76      10.203  26.060 -41.247  1.00  0.62           H  
ATOM   1238 1HZ  LYS A  76       9.699  28.287 -40.981  1.00  0.62           H  
ATOM   1239 2HZ  LYS A  76      11.272  28.188 -41.523  1.00  0.62           H  
ATOM   1240 3HZ  LYS A  76      10.070  28.683 -42.559  1.00  0.62           H  
ATOM   1241  N   VAL A  77       9.807  21.378 -42.953  1.00  0.61           N  
ATOM   1242  CA  VAL A  77       9.939  20.563 -41.776  1.00  0.61           C  
ATOM   1243  C   VAL A  77      11.227  20.877 -41.041  1.00  0.61           C  
ATOM   1244  O   VAL A  77      12.289  20.966 -41.657  1.00  0.61           O  
ATOM   1245  CB  VAL A  77       9.987  19.065 -42.110  1.00  0.61           C  
ATOM   1246  CG1 VAL A  77      10.027  18.337 -40.748  1.00  0.61           C  
ATOM   1247  CG2 VAL A  77       8.834  18.668 -43.090  1.00  0.61           C  
ATOM   1248  H   VAL A  77      10.454  21.281 -43.733  1.00  0.61           H  
ATOM   1249  HA  VAL A  77       9.096  20.753 -41.120  1.00  0.61           H  
ATOM   1250  HB  VAL A  77      10.921  18.825 -42.606  1.00  0.61           H  
ATOM   1251 1HG1 VAL A  77      10.071  17.365 -40.860  1.00  0.61           H  
ATOM   1252 2HG1 VAL A  77      10.881  18.623 -40.179  1.00  0.61           H  
ATOM   1253 3HG1 VAL A  77       9.139  18.566 -40.190  1.00  0.61           H  
ATOM   1254 1HG2 VAL A  77       8.900  17.606 -43.319  1.00  0.61           H  
ATOM   1255 2HG2 VAL A  77       7.877  18.880 -42.693  1.00  0.61           H  
ATOM   1256 3HG2 VAL A  77       8.951  19.241 -44.011  1.00  0.61           H  
ATOM   1257  N   VAL A  78      11.129  21.042 -39.735  1.00  0.60           N  
ATOM   1258  CA  VAL A  78      12.312  21.226 -38.913  1.00  0.60           C  
ATOM   1259  C   VAL A  78      12.526  19.978 -38.083  1.00  0.60           C  
ATOM   1260  O   VAL A  78      11.565  19.432 -37.536  1.00  0.60           O  
ATOM   1261  CB  VAL A  78      12.215  22.460 -38.020  1.00  0.60           C  
ATOM   1262  CG1 VAL A  78      13.444  22.513 -37.119  1.00  0.60           C  
ATOM   1263  CG2 VAL A  78      12.155  23.712 -38.912  1.00  0.60           C  
ATOM   1264  H   VAL A  78      10.201  20.983 -39.309  1.00  0.60           H  
ATOM   1265  HA  VAL A  78      13.177  21.358 -39.562  1.00  0.60           H  
ATOM   1266  HB  VAL A  78      11.325  22.406 -37.394  1.00  0.60           H  
ATOM   1267 1HG1 VAL A  78      13.409  23.370 -36.503  1.00  0.60           H  
ATOM   1268 2HG1 VAL A  78      13.483  21.628 -36.488  1.00  0.60           H  
ATOM   1269 3HG1 VAL A  78      14.330  22.551 -37.737  1.00  0.60           H  
ATOM   1270 1HG2 VAL A  78      12.097  24.606 -38.298  1.00  0.60           H  
ATOM   1271 2HG2 VAL A  78      13.051  23.758 -39.528  1.00  0.60           H  
ATOM   1272 3HG2 VAL A  78      11.278  23.662 -39.556  1.00  0.60           H  
ATOM   1273  N   ASP A  79      13.764  19.492 -38.064  1.00  0.60           N  
ATOM   1274  CA  ASP A  79      14.103  18.287 -37.320  1.00  0.60           C  
ATOM   1275  C   ASP A  79      15.204  18.548 -36.284  1.00  0.60           C  
ATOM   1276  O   ASP A  79      16.378  18.728 -36.625  1.00  0.60           O  
ATOM   1277  CB  ASP A  79      14.516  17.177 -38.291  1.00  0.60           C  
ATOM   1278  CG  ASP A  79      14.790  15.826 -37.634  1.00  0.60           C  
ATOM   1279  OD1 ASP A  79      14.736  15.729 -36.444  1.00  0.60           O  
ATOM   1280  OD2 ASP A  79      15.071  14.910 -38.349  1.00  0.60           O1-
ATOM   1281  H   ASP A  79      14.491  19.996 -38.577  1.00  0.60           H  
ATOM   1282  HA  ASP A  79      13.217  17.952 -36.785  1.00  0.60           H  
ATOM   1283 1HB  ASP A  79      13.732  17.042 -39.037  1.00  0.60           H  
ATOM   1284 2HB  ASP A  79      15.405  17.478 -38.819  1.00  0.60           H  
ATOM   1285  N   LEU A  80      14.816  18.588 -35.013  1.00  0.61           N  
ATOM   1286  CA  LEU A  80      15.763  18.864 -33.938  1.00  0.61           C  
ATOM   1287  C   LEU A  80      16.228  17.512 -33.431  1.00  0.61           C  
ATOM   1288  O   LEU A  80      15.472  16.828 -32.738  1.00  0.61           O  
ATOM   1289  CB  LEU A  80      15.073  19.634 -32.812  1.00  0.61           C  
ATOM   1290  CG  LEU A  80      14.407  20.938 -33.218  1.00  0.61           C  
ATOM   1291  CD1 LEU A  80      13.705  21.527 -31.998  1.00  0.61           C  
ATOM   1292  CD2 LEU A  80      15.453  21.898 -33.804  1.00  0.61           C  
ATOM   1293  H   LEU A  80      13.835  18.390 -34.800  1.00  0.61           H  
ATOM   1294  HA  LEU A  80      16.616  19.423 -34.322  1.00  0.61           H  
ATOM   1295 1HB  LEU A  80      14.307  18.997 -32.384  1.00  0.61           H  
ATOM   1296 2HB  LEU A  80      15.811  19.856 -32.037  1.00  0.61           H  
ATOM   1297  HG  LEU A  80      13.648  20.733 -33.976  1.00  0.61           H  
ATOM   1298 1HD1 LEU A  80      13.207  22.434 -32.281  1.00  0.61           H  
ATOM   1299 2HD1 LEU A  80      12.968  20.815 -31.622  1.00  0.61           H  
ATOM   1300 3HD1 LEU A  80      14.437  21.739 -31.219  1.00  0.61           H  
ATOM   1301 1HD2 LEU A  80      14.972  22.824 -34.104  1.00  0.61           H  
ATOM   1302 2HD2 LEU A  80      16.212  22.111 -33.059  1.00  0.61           H  
ATOM   1303 3HD2 LEU A  80      15.919  21.437 -34.675  1.00  0.61           H  
ATOM   1304  N   GLY A  81      17.454  17.121 -33.766  1.00  0.62           N  
ATOM   1305  CA  GLY A  81      17.909  15.769 -33.455  1.00  0.62           C  
ATOM   1306  C   GLY A  81      17.990  14.949 -34.725  1.00  0.62           C  
ATOM   1307  O   GLY A  81      17.798  13.738 -34.714  1.00  0.62           O  
ATOM   1308  H   GLY A  81      18.071  17.745 -34.288  1.00  0.62           H  
ATOM   1309 1HA  GLY A  81      18.893  15.810 -32.993  1.00  0.62           H  
ATOM   1310 2HA  GLY A  81      17.229  15.293 -32.750  1.00  0.62           H  
ATOM   1311  N   CYS A  82      18.322  15.619 -35.816  1.00  0.63           N  
ATOM   1312  CA  CYS A  82      18.435  14.995 -37.137  1.00  0.63           C  
ATOM   1313  C   CYS A  82      19.459  13.862 -37.121  1.00  0.63           C  
ATOM   1314  O   CYS A  82      19.322  12.860 -37.832  1.00  0.63           O  
ATOM   1315  CB  CYS A  82      18.818  16.039 -38.182  1.00  0.63           C  
ATOM   1316  SG  CYS A  82      18.802  15.439 -39.903  1.00  0.63           S  
ATOM   1317  H   CYS A  82      18.509  16.612 -35.728  1.00  0.63           H  
ATOM   1318  HA  CYS A  82      17.456  14.579 -37.401  1.00  0.63           H  
ATOM   1319 1HB  CYS A  82      18.129  16.878 -38.111  1.00  0.63           H  
ATOM   1320 2HB  CYS A  82      19.814  16.421 -37.971  1.00  0.63           H  
ATOM   1321  N   GLY A  83      20.511  14.045 -36.332  1.00  0.64           N  
ATOM   1322  CA  GLY A  83      21.599  13.095 -36.216  1.00  0.64           C  
ATOM   1323  C   GLY A  83      22.225  12.903 -37.567  1.00  0.64           C  
ATOM   1324  O   GLY A  83      22.521  13.867 -38.260  1.00  0.64           O  
ATOM   1325  H   GLY A  83      20.535  14.882 -35.775  1.00  0.64           H  
ATOM   1326 1HA  GLY A  83      22.345  13.466 -35.510  1.00  0.64           H  
ATOM   1327 2HA  GLY A  83      21.227  12.144 -35.832  1.00  0.64           H  
ATOM   1328  N   ARG A  84      22.353  11.653 -37.972  1.00  0.64           N  
ATOM   1329  CA  ARG A  84      22.953  11.287 -39.247  1.00  0.64           C  
ATOM   1330  C   ARG A  84      22.127  11.718 -40.472  1.00  0.64           C  
ATOM   1331  O   ARG A  84      22.653  11.778 -41.587  1.00  0.64           O  
ATOM   1332  CB  ARG A  84      23.147   9.791 -39.285  1.00  0.64           C  
ATOM   1333  CG  ARG A  84      24.157   9.254 -38.358  1.00  0.64           C  
ATOM   1334  CD  ARG A  84      24.160   7.770 -38.388  1.00  0.64           C  
ATOM   1335  NE  ARG A  84      25.070   7.228 -37.418  1.00  0.64           N  
ATOM   1336  CZ  ARG A  84      26.352   6.915 -37.652  1.00  0.64           C  
ATOM   1337  NH1 ARG A  84      26.857   7.035 -38.863  1.00  0.64           N1+
ATOM   1338  NH2 ARG A  84      27.111   6.475 -36.663  1.00  0.64           N  
ATOM   1339  H   ARG A  84      22.061  10.914 -37.341  1.00  0.64           H  
ATOM   1340  HA  ARG A  84      23.932  11.748 -39.306  1.00  0.64           H  
ATOM   1341 1HB  ARG A  84      22.203   9.277 -39.113  1.00  0.64           H  
ATOM   1342 2HB  ARG A  84      23.527   9.526 -40.262  1.00  0.64           H  
ATOM   1343 1HG  ARG A  84      25.146   9.619 -38.640  1.00  0.64           H  
ATOM   1344 2HG  ARG A  84      23.921   9.583 -37.363  1.00  0.64           H  
ATOM   1345 1HD  ARG A  84      23.160   7.402 -38.158  1.00  0.64           H  
ATOM   1346 2HD  ARG A  84      24.459   7.419 -39.377  1.00  0.64           H  
ATOM   1347  HE  ARG A  84      24.715   7.147 -36.457  1.00  0.64           H  
ATOM   1348 1HH1 ARG A  84      26.272   7.371 -39.646  1.00  0.64           H  
ATOM   1349 2HH1 ARG A  84      27.819   6.794 -39.028  1.00  0.64           H  
ATOM   1350 1HH2 ARG A  84      26.720   6.380 -35.731  1.00  0.64           H  
ATOM   1351 2HH2 ARG A  84      28.074   6.236 -36.833  1.00  0.64           H  
ATOM   1352  N   GLY A  85      20.832  11.998 -40.285  1.00  0.64           N  
ATOM   1353  CA  GLY A  85      19.986  12.335 -41.424  1.00  0.64           C  
ATOM   1354  C   GLY A  85      18.823  11.376 -41.660  1.00  0.64           C  
ATOM   1355  O   GLY A  85      18.036  11.586 -42.578  1.00  0.64           O  
ATOM   1356  H   GLY A  85      20.433  12.026 -39.345  1.00  0.64           H  
ATOM   1357 1HA  GLY A  85      19.604  13.330 -41.308  1.00  0.64           H  
ATOM   1358 2HA  GLY A  85      20.601  12.371 -42.320  1.00  0.64           H  
ATOM   1359  N   GLY A  86      18.649  10.371 -40.807  1.00  0.63           N  
ATOM   1360  CA  GLY A  86      17.568   9.390 -40.994  1.00  0.63           C  
ATOM   1361  C   GLY A  86      16.177   9.992 -41.238  1.00  0.63           C  
ATOM   1362  O   GLY A  86      15.564   9.727 -42.282  1.00  0.63           O  
ATOM   1363  H   GLY A  86      19.300  10.262 -40.046  1.00  0.63           H  
ATOM   1364 1HA  GLY A  86      17.823   8.748 -41.831  1.00  0.63           H  
ATOM   1365 2HA  GLY A  86      17.519   8.747 -40.118  1.00  0.63           H  
ATOM   1366  N   TRP A  87      15.681  10.797 -40.297  1.00  0.62           N  
ATOM   1367  CA  TRP A  87      14.358  11.397 -40.461  1.00  0.62           C  
ATOM   1368  C   TRP A  87      14.351  12.427 -41.572  1.00  0.62           C  
ATOM   1369  O   TRP A  87      13.407  12.504 -42.365  1.00  0.62           O  
ATOM   1370  CB  TRP A  87      13.893  12.060 -39.161  1.00  0.62           C  
ATOM   1371  CG  TRP A  87      13.367  11.097 -38.168  1.00  0.62           C  
ATOM   1372  CD1 TRP A  87      13.381   9.778 -38.306  1.00  0.62           C  
ATOM   1373  CD2 TRP A  87      12.705  11.359 -36.899  1.00  0.62           C  
ATOM   1374  CE2 TRP A  87      12.343  10.129 -36.373  1.00  0.62           C  
ATOM   1375  CE3 TRP A  87      12.391  12.510 -36.196  1.00  0.62           C  
ATOM   1376  NE1 TRP A  87      12.777   9.176 -37.230  1.00  0.62           N  
ATOM   1377  CZ2 TRP A  87      11.654  10.011 -35.175  1.00  0.62           C  
ATOM   1378  CZ3 TRP A  87      11.701  12.394 -34.985  1.00  0.62           C  
ATOM   1379  CH2 TRP A  87      11.340  11.193 -34.498  1.00  0.62           C  
ATOM   1380  H   TRP A  87      16.224  10.993 -39.468  1.00  0.62           H  
ATOM   1381  HA  TRP A  87      13.650  10.610 -40.720  1.00  0.62           H  
ATOM   1382 1HB  TRP A  87      14.733  12.583 -38.710  1.00  0.62           H  
ATOM   1383 2HB  TRP A  87      13.127  12.804 -39.377  1.00  0.62           H  
ATOM   1384  HD1 TRP A  87      13.801   9.250 -39.157  1.00  0.62           H  
ATOM   1385  HE1 TRP A  87      12.672   8.159 -37.133  1.00  0.62           H  
ATOM   1386  HE3 TRP A  87      12.681  13.489 -36.591  1.00  0.62           H  
ATOM   1387  HZ2 TRP A  87      11.363   9.041 -34.771  1.00  0.62           H  
ATOM   1388  HZ3 TRP A  87      11.454  13.299 -34.433  1.00  0.62           H  
ATOM   1389  HH2 TRP A  87      10.800  11.164 -33.557  1.00  0.62           H  
ATOM   1390  N   CYS A  88      15.433  13.183 -41.670  1.00  0.62           N  
ATOM   1391  CA  CYS A  88      15.506  14.257 -42.638  1.00  0.62           C  
ATOM   1392  C   CYS A  88      15.405  13.736 -44.071  1.00  0.62           C  
ATOM   1393  O   CYS A  88      14.690  14.303 -44.911  1.00  0.62           O  
ATOM   1394  CB  CYS A  88      16.821  15.003 -42.456  1.00  0.62           C  
ATOM   1395  SG  CYS A  88      16.950  15.998 -40.873  1.00  0.62           S  
ATOM   1396  H   CYS A  88      16.198  13.040 -41.026  1.00  0.62           H  
ATOM   1397  HA  CYS A  88      14.683  14.928 -42.441  1.00  0.62           H  
ATOM   1398 1HB  CYS A  88      17.644  14.296 -42.485  1.00  0.62           H  
ATOM   1399 2HB  CYS A  88      16.949  15.676 -43.280  1.00  0.62           H  
ATOM   1400  N   TYR A  89      16.088  12.622 -44.338  1.00  0.63           N  
ATOM   1401  CA  TYR A  89      16.055  12.044 -45.665  1.00  0.63           C  
ATOM   1402  C   TYR A  89      14.735  11.349 -45.905  1.00  0.63           C  
ATOM   1403  O   TYR A  89      14.212  11.381 -47.013  1.00  0.63           O  
ATOM   1404  CB  TYR A  89      17.221  11.082 -45.892  1.00  0.63           C  
ATOM   1405  CG  TYR A  89      18.565  11.795 -46.072  1.00  0.63           C  
ATOM   1406  CD1 TYR A  89      19.595  11.567 -45.191  1.00  0.63           C  
ATOM   1407  CD2 TYR A  89      18.746  12.694 -47.119  1.00  0.63           C  
ATOM   1408  CE1 TYR A  89      20.804  12.206 -45.339  1.00  0.63           C  
ATOM   1409  CE2 TYR A  89      19.958  13.337 -47.269  1.00  0.63           C  
ATOM   1410  CZ  TYR A  89      20.981  13.089 -46.382  1.00  0.63           C  
ATOM   1411  OH  TYR A  89      22.184  13.712 -46.537  1.00  0.63           O  
ATOM   1412  H   TYR A  89      16.664  12.193 -43.619  1.00  0.63           H  
ATOM   1413  HA  TYR A  89      16.139  12.848 -46.394  1.00  0.63           H  
ATOM   1414 1HB  TYR A  89      17.302  10.404 -45.034  1.00  0.63           H  
ATOM   1415 2HB  TYR A  89      17.030  10.478 -46.775  1.00  0.63           H  
ATOM   1416  HD1 TYR A  89      19.450  10.869 -44.381  1.00  0.63           H  
ATOM   1417  HD2 TYR A  89      17.932  12.886 -47.823  1.00  0.63           H  
ATOM   1418  HE1 TYR A  89      21.621  12.012 -44.635  1.00  0.63           H  
ATOM   1419  HE2 TYR A  89      20.108  14.037 -48.090  1.00  0.63           H  
ATOM   1420  HH  TYR A  89      22.781  13.465 -45.789  1.00  0.63           H  
ATOM   1421  N   TYR A  90      14.142  10.762 -44.869  1.00  0.65           N  
ATOM   1422  CA  TYR A  90      12.850  10.135 -45.078  1.00  0.65           C  
ATOM   1423  C   TYR A  90      11.855  11.149 -45.601  1.00  0.65           C  
ATOM   1424  O   TYR A  90      11.185  10.947 -46.612  1.00  0.65           O  
ATOM   1425  CB  TYR A  90      12.237   9.603 -43.800  1.00  0.65           C  
ATOM   1426  CG  TYR A  90      10.898   8.998 -44.090  1.00  0.65           C  
ATOM   1427  CD1 TYR A  90      10.833   7.738 -44.620  1.00  0.65           C  
ATOM   1428  CD2 TYR A  90       9.733   9.729 -43.889  1.00  0.65           C  
ATOM   1429  CE1 TYR A  90       9.640   7.201 -44.954  1.00  0.65           C  
ATOM   1430  CE2 TYR A  90       8.526   9.188 -44.225  1.00  0.65           C  
ATOM   1431  CZ  TYR A  90       8.468   7.925 -44.760  1.00  0.65           C  
ATOM   1432  OH  TYR A  90       7.249   7.396 -45.122  1.00  0.65           O  
ATOM   1433  H   TYR A  90      14.588  10.716 -43.952  1.00  0.65           H  
ATOM   1434  HA  TYR A  90      12.955   9.338 -45.811  1.00  0.65           H  
ATOM   1435 1HB  TYR A  90      12.862   8.919 -43.304  1.00  0.65           H  
ATOM   1436 2HB  TYR A  90      12.093  10.428 -43.130  1.00  0.65           H  
ATOM   1437  HD1 TYR A  90      11.736   7.171 -44.792  1.00  0.65           H  
ATOM   1438  HD2 TYR A  90       9.781  10.738 -43.484  1.00  0.65           H  
ATOM   1439  HE1 TYR A  90       9.631   6.221 -45.384  1.00  0.65           H  
ATOM   1440  HE2 TYR A  90       7.621   9.762 -44.086  1.00  0.65           H  
ATOM   1441  HH  TYR A  90       6.595   8.107 -45.156  1.00  0.65           H  
ATOM   1442  N   MET A  91      11.764  12.271 -44.904  1.00  0.69           N  
ATOM   1443  CA  MET A  91      10.782  13.285 -45.233  1.00  0.69           C  
ATOM   1444  C   MET A  91      11.001  13.895 -46.580  1.00  0.69           C  
ATOM   1445  O   MET A  91      10.048  14.231 -47.277  1.00  0.69           O  
ATOM   1446  CB  MET A  91      10.809  14.326 -44.184  1.00  0.69           C  
ATOM   1447  CG  MET A  91      10.288  13.821 -42.973  1.00  0.69           C  
ATOM   1448  SD  MET A  91      10.136  15.018 -41.920  1.00  0.69           S  
ATOM   1449  CE  MET A  91      11.885  15.307 -41.571  1.00  0.69           C  
ATOM   1450  H   MET A  91      12.372  12.401 -44.092  1.00  0.69           H  
ATOM   1451  HA  MET A  91       9.801  12.818 -45.232  1.00  0.69           H  
ATOM   1452 1HB  MET A  91      11.840  14.643 -44.012  1.00  0.69           H  
ATOM   1453 2HB  MET A  91      10.231  15.197 -44.492  1.00  0.69           H  
ATOM   1454 1HG  MET A  91       9.315  13.360 -43.134  1.00  0.69           H  
ATOM   1455 2HG  MET A  91      10.966  13.082 -42.565  1.00  0.69           H  
ATOM   1456 1HE  MET A  91      12.011  16.116 -40.856  1.00  0.69           H  
ATOM   1457 2HE  MET A  91      12.316  14.408 -41.158  1.00  0.69           H  
ATOM   1458 3HE  MET A  91      12.396  15.565 -42.495  1.00  0.69           H  
ATOM   1459  N   ALA A  92      12.250  13.982 -46.987  1.00  0.72           N  
ATOM   1460  CA  ALA A  92      12.591  14.526 -48.277  1.00  0.72           C  
ATOM   1461  C   ALA A  92      11.977  13.724 -49.433  1.00  0.72           C  
ATOM   1462  O   ALA A  92      11.846  14.236 -50.548  1.00  0.72           O  
ATOM   1463  CB  ALA A  92      14.070  14.574 -48.407  1.00  0.72           C  
ATOM   1464  H   ALA A  92      13.010  13.711 -46.359  1.00  0.72           H  
ATOM   1465  HA  ALA A  92      12.200  15.538 -48.313  1.00  0.72           H  
ATOM   1466 1HB  ALA A  92      14.324  15.031 -49.335  1.00  0.72           H  
ATOM   1467 2HB  ALA A  92      14.427  15.150 -47.593  1.00  0.72           H  
ATOM   1468 3HB  ALA A  92      14.485  13.569 -48.364  1.00  0.72           H  
ATOM   1469  N   THR A  93      11.608  12.460 -49.175  1.00  0.76           N  
ATOM   1470  CA  THR A  93      11.024  11.609 -50.197  1.00  0.76           C  
ATOM   1471  C   THR A  93       9.515  11.733 -50.238  1.00  0.76           C  
ATOM   1472  O   THR A  93       8.857  11.090 -51.060  1.00  0.76           O  
ATOM   1473  CB  THR A  93      11.317  10.111 -49.964  1.00  0.76           C  
ATOM   1474  CG2 THR A  93      12.750   9.872 -49.890  1.00  0.76           C  
ATOM   1475  OG1 THR A  93      10.717   9.651 -48.732  1.00  0.76           O  
ATOM   1476  H   THR A  93      11.710  12.071 -48.237  1.00  0.76           H  
ATOM   1477  HA  THR A  93      11.425  11.920 -51.154  1.00  0.76           H  
ATOM   1478  HB  THR A  93      10.911   9.534 -50.791  1.00  0.76           H  
ATOM   1479  HG1 THR A  93      10.925  10.284 -48.025  1.00  0.76           H  
ATOM   1480 1HG2 THR A  93      12.887   8.830 -49.746  1.00  0.76           H  
ATOM   1481 2HG2 THR A  93      13.203  10.174 -50.801  1.00  0.76           H  
ATOM   1482 3HG2 THR A  93      13.180  10.426 -49.063  1.00  0.76           H  
ATOM   1483  N   GLN A  94       8.947  12.504 -49.320  1.00  0.79           N  
ATOM   1484  CA  GLN A  94       7.510  12.602 -49.251  1.00  0.79           C  
ATOM   1485  C   GLN A  94       7.068  13.700 -50.203  1.00  0.79           C  
ATOM   1486  O   GLN A  94       7.622  14.800 -50.227  1.00  0.79           O  
ATOM   1487  CB  GLN A  94       7.091  12.824 -47.798  1.00  0.79           C  
ATOM   1488  CG  GLN A  94       7.580  11.697 -46.893  1.00  0.79           C  
ATOM   1489  CD  GLN A  94       6.949  10.364 -47.205  1.00  0.79           C  
ATOM   1490  NE2 GLN A  94       7.731   9.434 -47.763  1.00  0.79           N  
ATOM   1491  OE1 GLN A  94       5.749  10.173 -46.978  1.00  0.79           O  
ATOM   1492  H   GLN A  94       9.512  13.035 -48.661  1.00  0.79           H  
ATOM   1493  HA  GLN A  94       7.075  11.663 -49.589  1.00  0.79           H  
ATOM   1494 1HB  GLN A  94       7.520  13.752 -47.433  1.00  0.79           H  
ATOM   1495 2HB  GLN A  94       6.007  12.903 -47.722  1.00  0.79           H  
ATOM   1496 1HG  GLN A  94       8.657  11.591 -47.024  1.00  0.79           H  
ATOM   1497 2HG  GLN A  94       7.354  11.954 -45.856  1.00  0.79           H  
ATOM   1498 1HE2 GLN A  94       7.355   8.545 -48.001  1.00  0.79           H  
ATOM   1499 2HE2 GLN A  94       8.713   9.616 -47.977  1.00  0.79           H  
ATOM   1500  N   LYS A  95       6.043  13.398 -50.984  1.00  0.79           N  
ATOM   1501  CA  LYS A  95       5.572  14.286 -52.040  1.00  0.79           C  
ATOM   1502  C   LYS A  95       5.089  15.654 -51.585  1.00  0.79           C  
ATOM   1503  O   LYS A  95       5.109  16.615 -52.362  1.00  0.79           O  
ATOM   1504  CB  LYS A  95       4.455  13.598 -52.821  1.00  0.79           C  
ATOM   1505  CG  LYS A  95       4.922  12.414 -53.671  1.00  0.79           C  
ATOM   1506  CD  LYS A  95       3.760  11.765 -54.421  1.00  0.79           C  
ATOM   1507  CE  LYS A  95       4.231  10.583 -55.266  1.00  0.79           C  
ATOM   1508  NZ  LYS A  95       3.100   9.926 -55.978  1.00  0.79           N1+
ATOM   1509  H   LYS A  95       5.616  12.488 -50.885  1.00  0.79           H  
ATOM   1510  HA  LYS A  95       6.411  14.442 -52.709  1.00  0.79           H  
ATOM   1511 1HB  LYS A  95       3.696  13.235 -52.127  1.00  0.79           H  
ATOM   1512 2HB  LYS A  95       3.974  14.319 -53.479  1.00  0.79           H  
ATOM   1513 1HG  LYS A  95       5.666  12.755 -54.390  1.00  0.79           H  
ATOM   1514 2HG  LYS A  95       5.389  11.670 -53.025  1.00  0.79           H  
ATOM   1515 1HD  LYS A  95       3.017  11.412 -53.704  1.00  0.79           H  
ATOM   1516 2HD  LYS A  95       3.290  12.501 -55.073  1.00  0.79           H  
ATOM   1517 1HE  LYS A  95       4.954  10.935 -56.001  1.00  0.79           H  
ATOM   1518 2HE  LYS A  95       4.713   9.851 -54.619  1.00  0.79           H  
ATOM   1519 1HZ  LYS A  95       3.450   9.151 -56.524  1.00  0.79           H  
ATOM   1520 2HZ  LYS A  95       2.429   9.585 -55.303  1.00  0.79           H  
ATOM   1521 3HZ  LYS A  95       2.653  10.593 -56.589  1.00  0.79           H  
ATOM   1522  N   ARG A  96       4.650  15.736 -50.336  1.00  0.77           N  
ATOM   1523  CA  ARG A  96       4.109  16.965 -49.791  1.00  0.77           C  
ATOM   1524  C   ARG A  96       5.147  17.856 -49.104  1.00  0.77           C  
ATOM   1525  O   ARG A  96       4.786  18.938 -48.632  1.00  0.77           O  
ATOM   1526  CB  ARG A  96       3.026  16.637 -48.783  1.00  0.77           C  
ATOM   1527  CG  ARG A  96       1.793  15.942 -49.333  1.00  0.77           C  
ATOM   1528  CD  ARG A  96       0.790  15.662 -48.248  1.00  0.77           C  
ATOM   1529  NE  ARG A  96       0.166  16.883 -47.732  1.00  0.77           N  
ATOM   1530  CZ  ARG A  96      -0.567  16.948 -46.597  1.00  0.77           C  
ATOM   1531  NH1 ARG A  96      -0.752  15.872 -45.867  1.00  0.77           N1+
ATOM   1532  NH2 ARG A  96      -1.108  18.095 -46.218  1.00  0.77           N  
ATOM   1533  H   ARG A  96       4.686  14.916 -49.751  1.00  0.77           H  
ATOM   1534  HA  ARG A  96       3.663  17.530 -50.609  1.00  0.77           H  
ATOM   1535 1HB  ARG A  96       3.444  16.003 -47.998  1.00  0.77           H  
ATOM   1536 2HB  ARG A  96       2.692  17.540 -48.314  1.00  0.77           H  
ATOM   1537 1HG  ARG A  96       1.324  16.577 -50.085  1.00  0.77           H  
ATOM   1538 2HG  ARG A  96       2.084  14.994 -49.787  1.00  0.77           H  
ATOM   1539 1HD  ARG A  96       0.005  15.015 -48.636  1.00  0.77           H  
ATOM   1540 2HD  ARG A  96       1.293  15.164 -47.414  1.00  0.77           H  
ATOM   1541  HE  ARG A  96       0.281  17.732 -48.267  1.00  0.77           H  
ATOM   1542 1HH1 ARG A  96      -0.346  14.991 -46.150  1.00  0.77           H  
ATOM   1543 2HH1 ARG A  96      -1.304  15.922 -45.014  1.00  0.77           H  
ATOM   1544 1HH2 ARG A  96      -0.988  18.926 -46.780  1.00  0.77           H  
ATOM   1545 2HH2 ARG A  96      -1.654  18.131 -45.369  1.00  0.77           H  
ATOM   1546  N   VAL A  97       6.412  17.415 -49.045  1.00  0.74           N  
ATOM   1547  CA  VAL A  97       7.483  18.176 -48.389  1.00  0.74           C  
ATOM   1548  C   VAL A  97       8.290  18.993 -49.397  1.00  0.74           C  
ATOM   1549  O   VAL A  97       8.658  18.511 -50.468  1.00  0.74           O  
ATOM   1550  CB  VAL A  97       8.404  17.245 -47.571  1.00  0.74           C  
ATOM   1551  CG1 VAL A  97       9.567  18.014 -46.971  1.00  0.74           C  
ATOM   1552  CG2 VAL A  97       7.581  16.600 -46.447  1.00  0.74           C  
ATOM   1553  H   VAL A  97       6.660  16.519 -49.469  1.00  0.74           H  
ATOM   1554  HA  VAL A  97       7.031  18.869 -47.684  1.00  0.74           H  
ATOM   1555  HB  VAL A  97       8.810  16.465 -48.228  1.00  0.74           H  
ATOM   1556 1HG1 VAL A  97      10.179  17.323 -46.405  1.00  0.74           H  
ATOM   1557 2HG1 VAL A  97      10.160  18.460 -47.756  1.00  0.74           H  
ATOM   1558 3HG1 VAL A  97       9.192  18.795 -46.315  1.00  0.74           H  
ATOM   1559 1HG2 VAL A  97       8.221  15.928 -45.873  1.00  0.74           H  
ATOM   1560 2HG2 VAL A  97       7.187  17.377 -45.793  1.00  0.74           H  
ATOM   1561 3HG2 VAL A  97       6.753  16.034 -46.876  1.00  0.74           H  
ATOM   1562  N   GLN A  98       8.520  20.257 -49.053  1.00  0.69           N  
ATOM   1563  CA  GLN A  98       9.257  21.205 -49.887  1.00  0.69           C  
ATOM   1564  C   GLN A  98      10.680  21.441 -49.404  1.00  0.69           C  
ATOM   1565  O   GLN A  98      11.596  21.626 -50.209  1.00  0.69           O  
ATOM   1566  CB  GLN A  98       8.535  22.558 -49.864  1.00  0.69           C  
ATOM   1567  CG  GLN A  98       7.156  22.591 -50.482  1.00  0.69           C  
ATOM   1568  CD  GLN A  98       7.226  22.416 -51.974  1.00  0.69           C  
ATOM   1569  NE2 GLN A  98       6.524  21.448 -52.546  1.00  0.69           N  
ATOM   1570  OE1 GLN A  98       7.939  23.209 -52.603  1.00  0.69           O  
ATOM   1571  H   GLN A  98       8.193  20.568 -48.142  1.00  0.69           H  
ATOM   1572  HA  GLN A  98       9.299  20.818 -50.904  1.00  0.69           H  
ATOM   1573 1HB  GLN A  98       8.441  22.889 -48.828  1.00  0.69           H  
ATOM   1574 2HB  GLN A  98       9.148  23.295 -50.381  1.00  0.69           H  
ATOM   1575 1HG  GLN A  98       6.562  21.775 -50.066  1.00  0.69           H  
ATOM   1576 2HG  GLN A  98       6.686  23.550 -50.263  1.00  0.69           H  
ATOM   1577 1HE2 GLN A  98       6.552  21.309 -53.537  1.00  0.69           H  
ATOM   1578 2HE2 GLN A  98       5.960  20.843 -51.986  1.00  0.69           H  
ATOM   1579  N   GLU A  99      10.851  21.461 -48.087  1.00  0.64           N  
ATOM   1580  CA  GLU A  99      12.154  21.748 -47.497  1.00  0.64           C  
ATOM   1581  C   GLU A  99      12.314  21.123 -46.121  1.00  0.64           C  
ATOM   1582  O   GLU A  99      11.424  21.236 -45.279  1.00  0.64           O  
ATOM   1583  CB  GLU A  99      12.345  23.276 -47.403  1.00  0.64           C  
ATOM   1584  CG  GLU A  99      13.687  23.751 -46.820  1.00  0.64           C  
ATOM   1585  CD  GLU A  99      13.841  25.274 -46.836  1.00  0.64           C  
ATOM   1586  OE1 GLU A  99      12.954  25.942 -47.314  1.00  0.64           O  
ATOM   1587  OE2 GLU A  99      14.848  25.757 -46.366  1.00  0.64           O1-
ATOM   1588  H   GLU A  99      10.048  21.297 -47.480  1.00  0.64           H  
ATOM   1589  HA  GLU A  99      12.928  21.332 -48.141  1.00  0.64           H  
ATOM   1590 1HB  GLU A  99      12.248  23.710 -48.397  1.00  0.64           H  
ATOM   1591 2HB  GLU A  99      11.549  23.698 -46.786  1.00  0.64           H  
ATOM   1592 1HG  GLU A  99      13.762  23.405 -45.788  1.00  0.64           H  
ATOM   1593 2HG  GLU A  99      14.501  23.295 -47.385  1.00  0.64           H  
ATOM   1594  N   VAL A 100      13.465  20.515 -45.876  1.00  0.61           N  
ATOM   1595  CA  VAL A 100      13.755  19.957 -44.566  1.00  0.61           C  
ATOM   1596  C   VAL A 100      15.009  20.596 -43.957  1.00  0.61           C  
ATOM   1597  O   VAL A 100      16.076  20.594 -44.579  1.00  0.61           O  
ATOM   1598  CB  VAL A 100      13.982  18.441 -44.673  1.00  0.61           C  
ATOM   1599  CG1 VAL A 100      14.304  17.892 -43.304  1.00  0.61           C  
ATOM   1600  CG2 VAL A 100      12.768  17.731 -45.271  1.00  0.61           C  
ATOM   1601  H   VAL A 100      14.150  20.418 -46.623  1.00  0.61           H  
ATOM   1602  HA  VAL A 100      12.909  20.144 -43.908  1.00  0.61           H  
ATOM   1603  HB  VAL A 100      14.835  18.264 -45.302  1.00  0.61           H  
ATOM   1604 1HG1 VAL A 100      14.486  16.851 -43.407  1.00  0.61           H  
ATOM   1605 2HG1 VAL A 100      15.194  18.379 -42.902  1.00  0.61           H  
ATOM   1606 3HG1 VAL A 100      13.462  18.059 -42.626  1.00  0.61           H  
ATOM   1607 1HG2 VAL A 100      12.972  16.658 -45.340  1.00  0.61           H  
ATOM   1608 2HG2 VAL A 100      11.897  17.894 -44.639  1.00  0.61           H  
ATOM   1609 3HG2 VAL A 100      12.575  18.123 -46.269  1.00  0.61           H  
ATOM   1610  N   LYS A 101      14.881  21.140 -42.744  1.00  0.59           N  
ATOM   1611  CA  LYS A 101      16.015  21.745 -42.044  1.00  0.59           C  
ATOM   1612  C   LYS A 101      16.366  20.950 -40.794  1.00  0.59           C  
ATOM   1613  O   LYS A 101      15.660  21.016 -39.779  1.00  0.59           O  
ATOM   1614  CB  LYS A 101      15.737  23.188 -41.645  1.00  0.59           C  
ATOM   1615  CG  LYS A 101      15.534  24.160 -42.794  1.00  0.59           C  
ATOM   1616  CD  LYS A 101      15.402  25.583 -42.263  1.00  0.59           C  
ATOM   1617  CE  LYS A 101      15.176  26.589 -43.377  1.00  0.59           C  
ATOM   1618  NZ  LYS A 101      15.154  27.989 -42.854  1.00  0.59           N1+
ATOM   1619  H   LYS A 101      13.969  21.117 -42.298  1.00  0.59           H  
ATOM   1620  HA  LYS A 101      16.884  21.730 -42.702  1.00  0.59           H  
ATOM   1621 1HB  LYS A 101      14.850  23.220 -41.018  1.00  0.59           H  
ATOM   1622 2HB  LYS A 101      16.571  23.555 -41.054  1.00  0.59           H  
ATOM   1623 1HG  LYS A 101      16.382  24.103 -43.483  1.00  0.59           H  
ATOM   1624 2HG  LYS A 101      14.625  23.903 -43.344  1.00  0.59           H  
ATOM   1625 1HD  LYS A 101      14.559  25.643 -41.567  1.00  0.59           H  
ATOM   1626 2HD  LYS A 101      16.309  25.858 -41.728  1.00  0.59           H  
ATOM   1627 1HE  LYS A 101      15.967  26.497 -44.119  1.00  0.59           H  
ATOM   1628 2HE  LYS A 101      14.220  26.377 -43.855  1.00  0.59           H  
ATOM   1629 1HZ  LYS A 101      14.993  28.627 -43.615  1.00  0.59           H  
ATOM   1630 2HZ  LYS A 101      14.401  28.101 -42.143  1.00  0.59           H  
ATOM   1631 3HZ  LYS A 101      16.037  28.196 -42.421  1.00  0.59           H  
ATOM   1632  N   GLY A 102      17.451  20.198 -40.872  1.00  0.59           N  
ATOM   1633  CA  GLY A 102      17.853  19.364 -39.762  1.00  0.59           C  
ATOM   1634  C   GLY A 102      18.887  20.046 -38.894  1.00  0.59           C  
ATOM   1635  O   GLY A 102      19.781  20.737 -39.395  1.00  0.59           O  
ATOM   1636  H   GLY A 102      18.006  20.210 -41.725  1.00  0.59           H  
ATOM   1637 1HA  GLY A 102      16.987  19.096 -39.162  1.00  0.59           H  
ATOM   1638 2HA  GLY A 102      18.274  18.445 -40.151  1.00  0.59           H  
ATOM   1639  N   TYR A 103      18.807  19.802 -37.597  1.00  0.61           N  
ATOM   1640  CA  TYR A 103      19.791  20.352 -36.687  1.00  0.61           C  
ATOM   1641  C   TYR A 103      20.370  19.298 -35.774  1.00  0.61           C  
ATOM   1642  O   TYR A 103      19.652  18.474 -35.170  1.00  0.61           O  
ATOM   1643  CB  TYR A 103      19.180  21.487 -35.862  1.00  0.61           C  
ATOM   1644  CG  TYR A 103      18.736  22.612 -36.722  1.00  0.61           C  
ATOM   1645  CD1 TYR A 103      17.462  22.627 -37.276  1.00  0.61           C  
ATOM   1646  CD2 TYR A 103      19.625  23.610 -37.000  1.00  0.61           C  
ATOM   1647  CE1 TYR A 103      17.102  23.658 -38.107  1.00  0.61           C  
ATOM   1648  CE2 TYR A 103      19.274  24.634 -37.824  1.00  0.61           C  
ATOM   1649  CZ  TYR A 103      18.021  24.662 -38.383  1.00  0.61           C  
ATOM   1650  OH  TYR A 103      17.676  25.697 -39.212  1.00  0.61           O  
ATOM   1651  H   TYR A 103      18.018  19.264 -37.245  1.00  0.61           H  
ATOM   1652  HA  TYR A 103      20.620  20.758 -37.269  1.00  0.61           H  
ATOM   1653 1HB  TYR A 103      18.323  21.118 -35.302  1.00  0.61           H  
ATOM   1654 2HB  TYR A 103      19.918  21.863 -35.154  1.00  0.61           H  
ATOM   1655  HD1 TYR A 103      16.755  21.820 -37.061  1.00  0.61           H  
ATOM   1656  HD2 TYR A 103      20.616  23.576 -36.566  1.00  0.61           H  
ATOM   1657  HE1 TYR A 103      16.111  23.684 -38.554  1.00  0.61           H  
ATOM   1658  HE2 TYR A 103      19.989  25.425 -38.044  1.00  0.61           H  
ATOM   1659  HH  TYR A 103      16.729  25.653 -39.400  1.00  0.61           H  
ATOM   1660  N   THR A 104      21.693  19.347 -35.662  1.00  0.65           N  
ATOM   1661  CA  THR A 104      22.427  18.466 -34.786  1.00  0.65           C  
ATOM   1662  C   THR A 104      23.422  19.256 -33.945  1.00  0.65           C  
ATOM   1663  O   THR A 104      23.921  20.298 -34.388  1.00  0.65           O  
ATOM   1664  CB  THR A 104      23.215  17.460 -35.625  1.00  0.65           C  
ATOM   1665  CG2 THR A 104      22.329  16.809 -36.614  1.00  0.65           C  
ATOM   1666  OG1 THR A 104      24.213  18.162 -36.355  1.00  0.65           O  
ATOM   1667  H   THR A 104      22.222  19.992 -36.249  1.00  0.65           H  
ATOM   1668  HA  THR A 104      21.733  17.952 -34.123  1.00  0.65           H  
ATOM   1669  HB  THR A 104      23.675  16.714 -34.972  1.00  0.65           H  
ATOM   1670  HG1 THR A 104      23.781  18.706 -37.060  1.00  0.65           H  
ATOM   1671 1HG2 THR A 104      22.901  16.099 -37.207  1.00  0.65           H  
ATOM   1672 2HG2 THR A 104      21.566  16.320 -36.084  1.00  0.65           H  
ATOM   1673 3HG2 THR A 104      21.899  17.554 -37.277  1.00  0.65           H  
ATOM   1674  N   LYS A 105      23.784  18.703 -32.785  1.00  0.71           N  
ATOM   1675  CA  LYS A 105      24.817  19.313 -31.958  1.00  0.71           C  
ATOM   1676  C   LYS A 105      26.199  18.809 -32.370  1.00  0.71           C  
ATOM   1677  O   LYS A 105      27.146  19.590 -32.471  1.00  0.71           O  
ATOM   1678  CB  LYS A 105      24.523  19.085 -30.472  1.00  0.71           C  
ATOM   1679  CG  LYS A 105      25.526  19.733 -29.528  1.00  0.71           C  
ATOM   1680  CD  LYS A 105      25.015  19.727 -28.076  1.00  0.71           C  
ATOM   1681  CE  LYS A 105      26.030  20.352 -27.124  1.00  0.71           C  
ATOM   1682  NZ  LYS A 105      25.467  20.567 -25.755  1.00  0.71           N1+
ATOM   1683  H   LYS A 105      23.333  17.854 -32.478  1.00  0.71           H  
ATOM   1684  HA  LYS A 105      24.800  20.389 -32.123  1.00  0.71           H  
ATOM   1685 1HB  LYS A 105      23.535  19.480 -30.232  1.00  0.71           H  
ATOM   1686 2HB  LYS A 105      24.515  18.015 -30.261  1.00  0.71           H  
ATOM   1687 1HG  LYS A 105      26.472  19.182 -29.580  1.00  0.71           H  
ATOM   1688 2HG  LYS A 105      25.704  20.763 -29.842  1.00  0.71           H  
ATOM   1689 1HD  LYS A 105      24.079  20.282 -28.010  1.00  0.71           H  
ATOM   1690 2HD  LYS A 105      24.828  18.701 -27.763  1.00  0.71           H  
ATOM   1691 1HE  LYS A 105      26.882  19.678 -27.049  1.00  0.71           H  
ATOM   1692 2HE  LYS A 105      26.366  21.309 -27.520  1.00  0.71           H  
ATOM   1693 1HZ  LYS A 105      26.167  20.968 -25.161  1.00  0.71           H  
ATOM   1694 2HZ  LYS A 105      24.677  21.233 -25.827  1.00  0.71           H  
ATOM   1695 3HZ  LYS A 105      25.148  19.698 -25.365  1.00  0.71           H  
ATOM   1696  N   GLY A 106      26.307  17.506 -32.618  1.00  0.78           N  
ATOM   1697  CA  GLY A 106      27.581  16.895 -32.994  1.00  0.78           C  
ATOM   1698  C   GLY A 106      28.554  16.861 -31.821  1.00  0.78           C  
ATOM   1699  O   GLY A 106      28.158  17.045 -30.666  1.00  0.78           O  
ATOM   1700  H   GLY A 106      25.494  16.918 -32.541  1.00  0.78           H  
ATOM   1701 1HA  GLY A 106      27.407  15.878 -33.355  1.00  0.78           H  
ATOM   1702 2HA  GLY A 106      28.023  17.447 -33.823  1.00  0.78           H  
ATOM   1703  N   GLY A 107      29.829  16.662 -32.126  1.00  0.84           N  
ATOM   1704  CA  GLY A 107      30.872  16.554 -31.113  1.00  0.84           C  
ATOM   1705  C   GLY A 107      30.987  15.108 -30.636  1.00  0.84           C  
ATOM   1706  O   GLY A 107      30.177  14.278 -31.031  1.00  0.84           O  
ATOM   1707  H   GLY A 107      30.078  16.546 -33.114  1.00  0.84           H  
ATOM   1708 1HA  GLY A 107      31.808  16.888 -31.557  1.00  0.84           H  
ATOM   1709 2HA  GLY A 107      30.639  17.213 -30.277  1.00  0.84           H  
ATOM   1710  N   PRO A 108      31.949  14.793 -29.757  1.00  0.88           N  
ATOM   1711  CA  PRO A 108      32.265  13.463 -29.236  1.00  0.88           C  
ATOM   1712  C   PRO A 108      31.084  12.662 -28.671  1.00  0.88           C  
ATOM   1713  O   PRO A 108      31.111  11.431 -28.698  1.00  0.88           O  
ATOM   1714  CB  PRO A 108      33.251  13.800 -28.111  1.00  0.88           C  
ATOM   1715  CG  PRO A 108      33.922  15.070 -28.563  1.00  0.88           C  
ATOM   1716  CD  PRO A 108      32.824  15.864 -29.225  1.00  0.88           C  
ATOM   1717  HA  PRO A 108      32.768  12.886 -30.022  1.00  0.88           H  
ATOM   1718 1HB  PRO A 108      32.715  13.910 -27.157  1.00  0.88           H  
ATOM   1719 2HB  PRO A 108      33.961  12.970 -27.984  1.00  0.88           H  
ATOM   1720 1HG  PRO A 108      34.365  15.591 -27.700  1.00  0.88           H  
ATOM   1721 2HG  PRO A 108      34.749  14.837 -29.251  1.00  0.88           H  
ATOM   1722 1HD  PRO A 108      32.284  16.478 -28.489  1.00  0.88           H  
ATOM   1723 2HD  PRO A 108      33.277  16.463 -30.017  1.00  0.88           H  
ATOM   1724  N   GLY A 109      30.075  13.338 -28.121  1.00  0.89           N  
ATOM   1725  CA  GLY A 109      28.932  12.638 -27.538  1.00  0.89           C  
ATOM   1726  C   GLY A 109      27.709  12.488 -28.450  1.00  0.89           C  
ATOM   1727  O   GLY A 109      26.689  11.955 -28.008  1.00  0.89           O  
ATOM   1728  H   GLY A 109      30.080  14.346 -28.116  1.00  0.89           H  
ATOM   1729 1HA  GLY A 109      29.254  11.647 -27.215  1.00  0.89           H  
ATOM   1730 2HA  GLY A 109      28.628  13.164 -26.634  1.00  0.89           H  
ATOM   1731  N   HIS A 110      27.783  12.956 -29.698  1.00  0.88           N  
ATOM   1732  CA  HIS A 110      26.603  12.920 -30.567  1.00  0.88           C  
ATOM   1733  C   HIS A 110      26.909  12.512 -32.003  1.00  0.88           C  
ATOM   1734  O   HIS A 110      28.052  12.519 -32.448  1.00  0.88           O  
ATOM   1735  CB  HIS A 110      25.905  14.281 -30.588  1.00  0.88           C  
ATOM   1736  CG  HIS A 110      25.415  14.751 -29.251  1.00  0.88           C  
ATOM   1737  CD2 HIS A 110      25.881  15.713 -28.422  1.00  0.88           C  
ATOM   1738  ND1 HIS A 110      24.308  14.208 -28.628  1.00  0.88           N  
ATOM   1739  CE1 HIS A 110      24.118  14.811 -27.469  1.00  0.88           C  
ATOM   1740  NE2 HIS A 110      25.056  15.732 -27.317  1.00  0.88           N  
ATOM   1741  H   HIS A 110      28.653  13.360 -30.050  1.00  0.88           H  
ATOM   1742  HA  HIS A 110      25.893  12.192 -30.178  1.00  0.88           H  
ATOM   1743 1HB  HIS A 110      26.592  15.015 -30.961  1.00  0.88           H  
ATOM   1744 2HB  HIS A 110      25.063  14.250 -31.274  1.00  0.88           H  
ATOM   1745  HD1 HIS A 110      23.736  13.458 -28.976  1.00  0.88           H  
ATOM   1746  HD2 HIS A 110      26.725  16.403 -28.494  1.00  0.88           H  
ATOM   1747  HE1 HIS A 110      23.291  14.518 -26.823  1.00  0.88           H  
ATOM   1748  N   GLU A 111      25.875  12.149 -32.746  1.00  0.85           N  
ATOM   1749  CA  GLU A 111      26.080  11.844 -34.153  1.00  0.85           C  
ATOM   1750  C   GLU A 111      26.230  13.131 -34.967  1.00  0.85           C  
ATOM   1751  O   GLU A 111      25.624  14.153 -34.633  1.00  0.85           O  
ATOM   1752  CB  GLU A 111      24.909  11.028 -34.705  1.00  0.85           C  
ATOM   1753  CG  GLU A 111      24.749   9.631 -34.095  1.00  0.85           C  
ATOM   1754  CD  GLU A 111      23.615   8.839 -34.721  1.00  0.85           C  
ATOM   1755  OE1 GLU A 111      22.611   9.429 -35.060  1.00  0.85           O  
ATOM   1756  OE2 GLU A 111      23.769   7.646 -34.891  1.00  0.85           O1-
ATOM   1757  H   GLU A 111      24.948  12.109 -32.346  1.00  0.85           H  
ATOM   1758  HA  GLU A 111      26.998  11.265 -34.258  1.00  0.85           H  
ATOM   1759 1HB  GLU A 111      23.980  11.572 -34.544  1.00  0.85           H  
ATOM   1760 2HB  GLU A 111      25.035  10.918 -35.781  1.00  0.85           H  
ATOM   1761 1HG  GLU A 111      25.680   9.081 -34.236  1.00  0.85           H  
ATOM   1762 2HG  GLU A 111      24.575   9.730 -33.025  1.00  0.85           H  
ATOM   1763  N   GLU A 112      27.022  13.060 -36.035  1.00  0.83           N  
ATOM   1764  CA  GLU A 112      27.165  14.151 -36.995  1.00  0.83           C  
ATOM   1765  C   GLU A 112      26.246  13.805 -38.176  1.00  0.83           C  
ATOM   1766  O   GLU A 112      26.012  12.619 -38.407  1.00  0.83           O  
ATOM   1767  CB  GLU A 112      28.626  14.248 -37.483  1.00  0.83           C  
ATOM   1768  CG  GLU A 112      29.714  14.499 -36.407  1.00  0.83           C  
ATOM   1769  CD  GLU A 112      29.727  15.876 -35.773  1.00  0.83           C  
ATOM   1770  OE1 GLU A 112      29.060  16.755 -36.247  1.00  0.83           O  
ATOM   1771  OE2 GLU A 112      30.454  16.051 -34.815  1.00  0.83           O1-
ATOM   1772  H   GLU A 112      27.519  12.196 -36.203  1.00  0.83           H  
ATOM   1773  HA  GLU A 112      26.851  15.082 -36.525  1.00  0.83           H  
ATOM   1774 1HB  GLU A 112      28.887  13.318 -37.984  1.00  0.83           H  
ATOM   1775 2HB  GLU A 112      28.726  15.034 -38.224  1.00  0.83           H  
ATOM   1776 1HG  GLU A 112      29.582  13.762 -35.612  1.00  0.83           H  
ATOM   1777 2HG  GLU A 112      30.688  14.319 -36.863  1.00  0.83           H  
ATOM   1778  N   PRO A 113      25.737  14.777 -38.948  1.00  0.82           N  
ATOM   1779  CA  PRO A 113      24.950  14.560 -40.153  1.00  0.82           C  
ATOM   1780  C   PRO A 113      25.804  13.969 -41.260  1.00  0.82           C  
ATOM   1781  O   PRO A 113      26.995  14.268 -41.356  1.00  0.82           O  
ATOM   1782  CB  PRO A 113      24.443  15.965 -40.476  1.00  0.82           C  
ATOM   1783  CG  PRO A 113      25.447  16.905 -39.852  1.00  0.82           C  
ATOM   1784  CD  PRO A 113      25.938  16.189 -38.599  1.00  0.82           C  
ATOM   1785  HA  PRO A 113      24.111  13.901 -39.944  1.00  0.82           H  
ATOM   1786 1HB  PRO A 113      24.363  16.085 -41.566  1.00  0.82           H  
ATOM   1787 2HB  PRO A 113      23.426  16.087 -40.063  1.00  0.82           H  
ATOM   1788 1HG  PRO A 113      26.261  17.130 -40.559  1.00  0.82           H  
ATOM   1789 2HG  PRO A 113      24.954  17.865 -39.619  1.00  0.82           H  
ATOM   1790 1HD  PRO A 113      26.991  16.435 -38.436  1.00  0.82           H  
ATOM   1791 2HD  PRO A 113      25.325  16.451 -37.738  1.00  0.82           H  
ATOM   1792  N   GLN A 114      25.192  13.174 -42.136  1.00  0.83           N  
ATOM   1793  CA  GLN A 114      25.920  12.601 -43.253  1.00  0.83           C  
ATOM   1794  C   GLN A 114      25.258  12.960 -44.573  1.00  0.83           C  
ATOM   1795  O   GLN A 114      24.038  13.098 -44.656  1.00  0.83           O  
ATOM   1796  CB  GLN A 114      26.013  11.087 -43.057  1.00  0.83           C  
ATOM   1797  CG  GLN A 114      26.749  10.728 -41.763  1.00  0.83           C  
ATOM   1798  CD  GLN A 114      26.939   9.250 -41.523  1.00  0.83           C  
ATOM   1799  NE2 GLN A 114      28.211   8.848 -41.535  1.00  0.83           N  
ATOM   1800  OE1 GLN A 114      25.996   8.458 -41.337  1.00  0.83           O  
ATOM   1801  H   GLN A 114      24.218  12.907 -42.000  1.00  0.83           H  
ATOM   1802  HA  GLN A 114      26.926  13.014 -43.263  1.00  0.83           H  
ATOM   1803 1HB  GLN A 114      25.006  10.662 -43.009  1.00  0.83           H  
ATOM   1804 2HB  GLN A 114      26.531  10.634 -43.899  1.00  0.83           H  
ATOM   1805 1HG  GLN A 114      27.730  11.202 -41.782  1.00  0.83           H  
ATOM   1806 2HG  GLN A 114      26.172  11.119 -40.919  1.00  0.83           H  
ATOM   1807 1HE2 GLN A 114      28.446   7.883 -41.407  1.00  0.83           H  
ATOM   1808 2HE2 GLN A 114      28.940   9.516 -41.681  1.00  0.83           H  
ATOM   1809  N   LEU A 115      26.065  13.076 -45.616  1.00  0.85           N  
ATOM   1810  CA  LEU A 115      25.560  13.457 -46.925  1.00  0.85           C  
ATOM   1811  C   LEU A 115      25.299  12.248 -47.809  1.00  0.85           C  
ATOM   1812  O   LEU A 115      26.225  11.574 -48.258  1.00  0.85           O  
ATOM   1813  CB  LEU A 115      26.573  14.388 -47.568  1.00  0.85           C  
ATOM   1814  CG  LEU A 115      26.912  15.630 -46.732  1.00  0.85           C  
ATOM   1815  CD1 LEU A 115      27.984  16.430 -47.443  1.00  0.85           C  
ATOM   1816  CD2 LEU A 115      25.638  16.453 -46.515  1.00  0.85           C  
ATOM   1817  H   LEU A 115      27.055  12.929 -45.494  1.00  0.85           H  
ATOM   1818  HA  LEU A 115      24.628  13.999 -46.794  1.00  0.85           H  
ATOM   1819 1HB  LEU A 115      27.493  13.838 -47.757  1.00  0.85           H  
ATOM   1820 2HB  LEU A 115      26.175  14.728 -48.509  1.00  0.85           H  
ATOM   1821  HG  LEU A 115      27.311  15.325 -45.763  1.00  0.85           H  
ATOM   1822 1HD1 LEU A 115      28.236  17.306 -46.845  1.00  0.85           H  
ATOM   1823 2HD1 LEU A 115      28.877  15.814 -47.572  1.00  0.85           H  
ATOM   1824 3HD1 LEU A 115      27.617  16.745 -48.418  1.00  0.85           H  
ATOM   1825 1HD2 LEU A 115      25.867  17.336 -45.917  1.00  0.85           H  
ATOM   1826 2HD2 LEU A 115      25.234  16.763 -47.478  1.00  0.85           H  
ATOM   1827 3HD2 LEU A 115      24.893  15.847 -45.990  1.00  0.85           H  
ATOM   1828  N   VAL A 116      24.015  11.970 -48.005  1.00  0.87           N  
ATOM   1829  CA  VAL A 116      23.539  10.801 -48.733  1.00  0.87           C  
ATOM   1830  C   VAL A 116      22.613  11.128 -49.897  1.00  0.87           C  
ATOM   1831  O   VAL A 116      21.700  11.942 -49.778  1.00  0.87           O  
ATOM   1832  CB  VAL A 116      22.865   9.820 -47.773  1.00  0.87           C  
ATOM   1833  CG1 VAL A 116      22.274   8.668 -48.548  1.00  0.87           C  
ATOM   1834  CG2 VAL A 116      23.924   9.323 -46.791  1.00  0.87           C  
ATOM   1835  H   VAL A 116      23.335  12.597 -47.589  1.00  0.87           H  
ATOM   1836  HA  VAL A 116      24.413  10.306 -49.128  1.00  0.87           H  
ATOM   1837  HB  VAL A 116      22.054  10.313 -47.242  1.00  0.87           H  
ATOM   1838 1HG1 VAL A 116      21.801   7.999 -47.875  1.00  0.87           H  
ATOM   1839 2HG1 VAL A 116      21.528   9.037 -49.240  1.00  0.87           H  
ATOM   1840 3HG1 VAL A 116      23.052   8.144 -49.098  1.00  0.87           H  
ATOM   1841 1HG2 VAL A 116      23.486   8.624 -46.113  1.00  0.87           H  
ATOM   1842 2HG2 VAL A 116      24.726   8.833 -47.346  1.00  0.87           H  
ATOM   1843 3HG2 VAL A 116      24.331  10.157 -46.225  1.00  0.87           H  
ATOM   1844  N   GLN A 117      22.831  10.489 -51.044  1.00  0.89           N  
ATOM   1845  CA  GLN A 117      22.034  10.792 -52.222  1.00  0.89           C  
ATOM   1846  C   GLN A 117      20.744   9.980 -52.291  1.00  0.89           C  
ATOM   1847  O   GLN A 117      20.549   9.171 -53.204  1.00  0.89           O  
ATOM   1848  CB  GLN A 117      22.881  10.520 -53.461  1.00  0.89           C  
ATOM   1849  CG  GLN A 117      22.279  10.895 -54.747  1.00  0.89           C  
ATOM   1850  CD  GLN A 117      23.160  10.503 -55.881  1.00  0.89           C  
ATOM   1851  NE2 GLN A 117      22.715   9.509 -56.649  1.00  0.89           N  
ATOM   1852  OE1 GLN A 117      24.247  11.056 -56.073  1.00  0.89           O  
ATOM   1853  H   GLN A 117      23.535   9.756 -51.116  1.00  0.89           H  
ATOM   1854  HA  GLN A 117      21.761  11.839 -52.195  1.00  0.89           H  
ATOM   1855 1HB  GLN A 117      23.836  11.021 -53.366  1.00  0.89           H  
ATOM   1856 2HB  GLN A 117      23.091   9.477 -53.520  1.00  0.89           H  
ATOM   1857 1HG  GLN A 117      21.320  10.422 -54.853  1.00  0.89           H  
ATOM   1858 2HG  GLN A 117      22.165  11.959 -54.770  1.00  0.89           H  
ATOM   1859 1HE2 GLN A 117      23.264   9.183 -57.422  1.00  0.89           H  
ATOM   1860 2HE2 GLN A 117      21.827   9.062 -56.444  1.00  0.89           H  
ATOM   1861  N   SER A 118      19.861  10.215 -51.328  1.00  0.88           N  
ATOM   1862  CA  SER A 118      18.566   9.536 -51.302  1.00  0.88           C  
ATOM   1863  C   SER A 118      17.611  10.336 -52.165  1.00  0.88           C  
ATOM   1864  O   SER A 118      17.851  11.519 -52.401  1.00  0.88           O  
ATOM   1865  CB  SER A 118      18.021   9.449 -49.896  1.00  0.88           C  
ATOM   1866  OG  SER A 118      17.654  10.719 -49.433  1.00  0.88           O  
ATOM   1867  H   SER A 118      20.131  10.897 -50.618  1.00  0.88           H  
ATOM   1868  HA  SER A 118      18.668   8.532 -51.718  1.00  0.88           H  
ATOM   1869 1HB  SER A 118      17.155   8.789 -49.881  1.00  0.88           H  
ATOM   1870 2HB  SER A 118      18.772   9.021 -49.236  1.00  0.88           H  
ATOM   1871  HG  SER A 118      16.882  10.977 -49.968  1.00  0.88           H  
ATOM   1872  N   TYR A 119      16.486   9.773 -52.561  1.00  0.85           N  
ATOM   1873  CA  TYR A 119      15.570  10.606 -53.324  1.00  0.85           C  
ATOM   1874  C   TYR A 119      15.222  11.841 -52.521  1.00  0.85           C  
ATOM   1875  O   TYR A 119      14.853  11.758 -51.352  1.00  0.85           O  
ATOM   1876  CB  TYR A 119      14.306   9.845 -53.734  1.00  0.85           C  
ATOM   1877  CG  TYR A 119      13.254  10.670 -54.516  1.00  0.85           C  
ATOM   1878  CD1 TYR A 119      13.456  11.010 -55.837  1.00  0.85           C  
ATOM   1879  CD2 TYR A 119      12.067  11.041 -53.903  1.00  0.85           C  
ATOM   1880  CE1 TYR A 119      12.496  11.710 -56.531  1.00  0.85           C  
ATOM   1881  CE2 TYR A 119      11.097  11.760 -54.599  1.00  0.85           C  
ATOM   1882  CZ  TYR A 119      11.319  12.095 -55.923  1.00  0.85           C  
ATOM   1883  OH  TYR A 119      10.380  12.798 -56.677  1.00  0.85           O  
ATOM   1884  H   TYR A 119      16.320   8.780 -52.406  1.00  0.85           H  
ATOM   1885  HA  TYR A 119      16.068  10.923 -54.230  1.00  0.85           H  
ATOM   1886 1HB  TYR A 119      14.587   8.994 -54.349  1.00  0.85           H  
ATOM   1887 2HB  TYR A 119      13.828   9.446 -52.855  1.00  0.85           H  
ATOM   1888  HD1 TYR A 119      14.369  10.728 -56.337  1.00  0.85           H  
ATOM   1889  HD2 TYR A 119      11.900  10.758 -52.881  1.00  0.85           H  
ATOM   1890  HE1 TYR A 119      12.672  11.967 -57.576  1.00  0.85           H  
ATOM   1891  HE2 TYR A 119      10.166  12.043 -54.102  1.00  0.85           H  
ATOM   1892  HH  TYR A 119      10.765  13.017 -57.539  1.00  0.85           H  
ATOM   1893  N   GLY A 120      15.353  12.997 -53.146  1.00  0.81           N  
ATOM   1894  CA  GLY A 120      15.000  14.243 -52.479  1.00  0.81           C  
ATOM   1895  C   GLY A 120      16.104  14.829 -51.604  1.00  0.81           C  
ATOM   1896  O   GLY A 120      15.904  15.842 -50.945  1.00  0.81           O  
ATOM   1897  H   GLY A 120      15.745  12.988 -54.088  1.00  0.81           H  
ATOM   1898 1HA  GLY A 120      14.747  14.972 -53.236  1.00  0.81           H  
ATOM   1899 2HA  GLY A 120      14.103  14.088 -51.881  1.00  0.81           H  
ATOM   1900  N   TRP A 121      17.299  14.253 -51.623  1.00  0.76           N  
ATOM   1901  CA  TRP A 121      18.410  14.773 -50.819  1.00  0.76           C  
ATOM   1902  C   TRP A 121      18.634  16.278 -51.007  1.00  0.76           C  
ATOM   1903  O   TRP A 121      19.075  16.975 -50.097  1.00  0.76           O  
ATOM   1904  CB  TRP A 121      19.693  14.039 -51.193  1.00  0.76           C  
ATOM   1905  CG  TRP A 121      20.175  14.284 -52.612  1.00  0.76           C  
ATOM   1906  CD1 TRP A 121      19.885  13.554 -53.729  1.00  0.76           C  
ATOM   1907  CD2 TRP A 121      21.057  15.321 -53.048  1.00  0.76           C  
ATOM   1908  CE2 TRP A 121      21.250  15.142 -54.420  1.00  0.76           C  
ATOM   1909  CE3 TRP A 121      21.699  16.371 -52.396  1.00  0.76           C  
ATOM   1910  NE1 TRP A 121      20.531  14.067 -54.809  1.00  0.76           N  
ATOM   1911  CZ2 TRP A 121      22.053  15.961 -55.141  1.00  0.76           C  
ATOM   1912  CZ3 TRP A 121      22.506  17.197 -53.128  1.00  0.76           C  
ATOM   1913  CH2 TRP A 121      22.676  16.992 -54.460  1.00  0.76           C  
ATOM   1914  H   TRP A 121      17.436  13.390 -52.151  1.00  0.76           H  
ATOM   1915  HA  TRP A 121      18.188  14.584 -49.768  1.00  0.76           H  
ATOM   1916 1HB  TRP A 121      20.492  14.321 -50.508  1.00  0.76           H  
ATOM   1917 2HB  TRP A 121      19.534  12.975 -51.070  1.00  0.76           H  
ATOM   1918  HD1 TRP A 121      19.252  12.687 -53.769  1.00  0.76           H  
ATOM   1919  HE1 TRP A 121      20.479  13.682 -55.744  1.00  0.76           H  
ATOM   1920  HE3 TRP A 121      21.562  16.525 -51.325  1.00  0.76           H  
ATOM   1921  HZ2 TRP A 121      22.212  15.819 -56.208  1.00  0.76           H  
ATOM   1922  HZ3 TRP A 121      23.007  18.012 -52.616  1.00  0.76           H  
ATOM   1923  HH2 TRP A 121      23.316  17.648 -54.997  1.00  0.76           H  
ATOM   1924  N   ASN A 122      18.291  16.788 -52.183  1.00  0.71           N  
ATOM   1925  CA  ASN A 122      18.477  18.185 -52.526  1.00  0.71           C  
ATOM   1926  C   ASN A 122      17.582  19.138 -51.723  1.00  0.71           C  
ATOM   1927  O   ASN A 122      17.872  20.341 -51.638  1.00  0.71           O  
ATOM   1928  CB  ASN A 122      18.229  18.380 -54.000  1.00  0.71           C  
ATOM   1929  CG  ASN A 122      16.816  18.013 -54.363  1.00  0.71           C  
ATOM   1930  ND2 ASN A 122      16.043  18.999 -54.683  1.00  0.71           N  
ATOM   1931  OD1 ASN A 122      16.417  16.843 -54.326  1.00  0.71           O  
ATOM   1932  H   ASN A 122      17.919  16.157 -52.874  1.00  0.71           H  
ATOM   1933  HA  ASN A 122      19.511  18.454 -52.306  1.00  0.71           H  
ATOM   1934 1HB  ASN A 122      18.424  19.406 -54.287  1.00  0.71           H  
ATOM   1935 2HB  ASN A 122      18.913  17.746 -54.568  1.00  0.71           H  
ATOM   1936 1HD2 ASN A 122      15.069  18.850 -54.930  1.00  0.71           H  
ATOM   1937 2HD2 ASN A 122      16.404  19.924 -54.698  1.00  0.71           H  
ATOM   1938  N   ILE A 123      16.520  18.617 -51.100  1.00  0.66           N  
ATOM   1939  CA  ILE A 123      15.651  19.480 -50.322  1.00  0.66           C  
ATOM   1940  C   ILE A 123      15.972  19.340 -48.839  1.00  0.66           C  
ATOM   1941  O   ILE A 123      15.211  19.826 -47.997  1.00  0.66           O  
ATOM   1942  CB  ILE A 123      14.131  19.265 -50.577  1.00  0.66           C  
ATOM   1943  CG1 ILE A 123      13.613  17.925 -50.174  1.00  0.66           C  
ATOM   1944  CG2 ILE A 123      13.844  19.421 -52.047  1.00  0.66           C  
ATOM   1945  CD1 ILE A 123      12.087  17.912 -50.193  1.00  0.66           C  
ATOM   1946  H   ILE A 123      16.321  17.620 -51.156  1.00  0.66           H  
ATOM   1947  HA  ILE A 123      15.853  20.507 -50.595  1.00  0.66           H  
ATOM   1948  HB  ILE A 123      13.573  20.014 -50.029  1.00  0.66           H  
ATOM   1949 1HG1 ILE A 123      13.953  17.184 -50.878  1.00  0.66           H  
ATOM   1950 2HG1 ILE A 123      13.975  17.665 -49.178  1.00  0.66           H  
ATOM   1951 1HG2 ILE A 123      12.775  19.308 -52.226  1.00  0.66           H  
ATOM   1952 2HG2 ILE A 123      14.159  20.394 -52.374  1.00  0.66           H  
ATOM   1953 3HG2 ILE A 123      14.377  18.658 -52.596  1.00  0.66           H  
ATOM   1954 1HD1 ILE A 123      11.706  16.941 -49.927  1.00  0.66           H  
ATOM   1955 2HD1 ILE A 123      11.717  18.649 -49.489  1.00  0.66           H  
ATOM   1956 3HD1 ILE A 123      11.732  18.163 -51.192  1.00  0.66           H  
ATOM   1957  N   VAL A 124      17.113  18.700 -48.526  1.00  0.63           N  
ATOM   1958  CA  VAL A 124      17.554  18.562 -47.149  1.00  0.63           C  
ATOM   1959  C   VAL A 124      18.804  19.372 -46.842  1.00  0.63           C  
ATOM   1960  O   VAL A 124      19.863  19.183 -47.447  1.00  0.63           O  
ATOM   1961  CB  VAL A 124      17.895  17.098 -46.825  1.00  0.63           C  
ATOM   1962  CG1 VAL A 124      18.381  16.984 -45.401  1.00  0.63           C  
ATOM   1963  CG2 VAL A 124      16.711  16.249 -47.035  1.00  0.63           C  
ATOM   1964  H   VAL A 124      17.700  18.292 -49.254  1.00  0.63           H  
ATOM   1965  HA  VAL A 124      16.756  18.901 -46.491  1.00  0.63           H  
ATOM   1966  HB  VAL A 124      18.701  16.761 -47.480  1.00  0.63           H  
ATOM   1967 1HG1 VAL A 124      18.635  15.946 -45.176  1.00  0.63           H  
ATOM   1968 2HG1 VAL A 124      19.257  17.600 -45.294  1.00  0.63           H  
ATOM   1969 3HG1 VAL A 124      17.604  17.332 -44.720  1.00  0.63           H  
ATOM   1970 1HG2 VAL A 124      16.958  15.214 -46.814  1.00  0.63           H  
ATOM   1971 2HG2 VAL A 124      15.908  16.571 -46.385  1.00  0.63           H  
ATOM   1972 3HG2 VAL A 124      16.403  16.338 -48.078  1.00  0.63           H  
ATOM   1973  N   THR A 125      18.682  20.238 -45.854  1.00  0.61           N  
ATOM   1974  CA  THR A 125      19.793  21.027 -45.362  1.00  0.61           C  
ATOM   1975  C   THR A 125      20.033  20.616 -43.930  1.00  0.61           C  
ATOM   1976  O   THR A 125      19.077  20.522 -43.159  1.00  0.61           O  
ATOM   1977  CB  THR A 125      19.515  22.545 -45.436  1.00  0.61           C  
ATOM   1978  CG2 THR A 125      20.677  23.334 -44.835  1.00  0.61           C  
ATOM   1979  OG1 THR A 125      19.319  22.929 -46.804  1.00  0.61           O  
ATOM   1980  H   THR A 125      17.765  20.350 -45.418  1.00  0.61           H  
ATOM   1981  HA  THR A 125      20.687  20.800 -45.942  1.00  0.61           H  
ATOM   1982  HB  THR A 125      18.604  22.770 -44.875  1.00  0.61           H  
ATOM   1983  HG1 THR A 125      20.056  22.606 -47.335  1.00  0.61           H  
ATOM   1984 1HG2 THR A 125      20.458  24.398 -44.894  1.00  0.61           H  
ATOM   1985 2HG2 THR A 125      20.813  23.052 -43.789  1.00  0.61           H  
ATOM   1986 3HG2 THR A 125      21.588  23.118 -45.390  1.00  0.61           H  
ATOM   1987  N   MET A 126      21.281  20.337 -43.583  1.00  0.60           N  
ATOM   1988  CA  MET A 126      21.585  19.958 -42.215  1.00  0.60           C  
ATOM   1989  C   MET A 126      22.697  20.798 -41.640  1.00  0.60           C  
ATOM   1990  O   MET A 126      23.713  21.052 -42.294  1.00  0.60           O  
ATOM   1991  CB  MET A 126      21.950  18.479 -42.133  1.00  0.60           C  
ATOM   1992  CG  MET A 126      20.801  17.538 -42.462  1.00  0.60           C  
ATOM   1993  SD  MET A 126      21.274  15.817 -42.505  1.00  0.60           S  
ATOM   1994  CE  MET A 126      22.126  15.788 -44.044  1.00  0.60           C  
ATOM   1995  H   MET A 126      22.021  20.408 -44.266  1.00  0.60           H  
ATOM   1996  HA  MET A 126      20.704  20.129 -41.603  1.00  0.60           H  
ATOM   1997 1HB  MET A 126      22.773  18.264 -42.810  1.00  0.60           H  
ATOM   1998 2HB  MET A 126      22.289  18.251 -41.119  1.00  0.60           H  
ATOM   1999 1HG  MET A 126      20.011  17.663 -41.726  1.00  0.60           H  
ATOM   2000 2HG  MET A 126      20.403  17.798 -43.416  1.00  0.60           H  
ATOM   2001 1HE  MET A 126      22.478  14.796 -44.217  1.00  0.60           H  
ATOM   2002 2HE  MET A 126      21.447  16.079 -44.846  1.00  0.60           H  
ATOM   2003 3HE  MET A 126      22.969  16.475 -44.013  1.00  0.60           H  
ATOM   2004  N   LYS A 127      22.505  21.200 -40.397  1.00  0.60           N  
ATOM   2005  CA  LYS A 127      23.489  21.975 -39.671  1.00  0.60           C  
ATOM   2006  C   LYS A 127      24.140  21.146 -38.572  1.00  0.60           C  
ATOM   2007  O   LYS A 127      23.556  20.178 -38.062  1.00  0.60           O  
ATOM   2008  CB  LYS A 127      22.846  23.231 -39.092  1.00  0.60           C  
ATOM   2009  CG  LYS A 127      22.168  24.148 -40.121  1.00  0.60           C  
ATOM   2010  CD  LYS A 127      23.170  24.723 -41.119  1.00  0.60           C  
ATOM   2011  CE  LYS A 127      22.510  25.726 -42.066  1.00  0.60           C  
ATOM   2012  NZ  LYS A 127      23.477  26.269 -43.070  1.00  0.60           N1+
ATOM   2013  H   LYS A 127      21.614  20.976 -39.951  1.00  0.60           H  
ATOM   2014  HA  LYS A 127      24.274  22.278 -40.364  1.00  0.60           H  
ATOM   2015 1HB  LYS A 127      22.100  22.938 -38.364  1.00  0.60           H  
ATOM   2016 2HB  LYS A 127      23.602  23.816 -38.570  1.00  0.60           H  
ATOM   2017 1HG  LYS A 127      21.397  23.587 -40.657  1.00  0.60           H  
ATOM   2018 2HG  LYS A 127      21.692  24.973 -39.605  1.00  0.60           H  
ATOM   2019 1HD  LYS A 127      23.977  25.219 -40.578  1.00  0.60           H  
ATOM   2020 2HD  LYS A 127      23.599  23.910 -41.710  1.00  0.60           H  
ATOM   2021 1HE  LYS A 127      21.695  25.234 -42.591  1.00  0.60           H  
ATOM   2022 2HE  LYS A 127      22.104  26.553 -41.483  1.00  0.60           H  
ATOM   2023 1HZ  LYS A 127      23.004  26.925 -43.675  1.00  0.60           H  
ATOM   2024 2HZ  LYS A 127      24.233  26.740 -42.590  1.00  0.60           H  
ATOM   2025 3HZ  LYS A 127      23.850  25.509 -43.622  1.00  0.60           H  
ATOM   2026  N   SER A 128      25.333  21.559 -38.171  1.00  0.61           N  
ATOM   2027  CA  SER A 128      26.046  20.888 -37.097  1.00  0.61           C  
ATOM   2028  C   SER A 128      26.684  21.931 -36.209  1.00  0.61           C  
ATOM   2029  O   SER A 128      26.892  23.070 -36.631  1.00  0.61           O  
ATOM   2030  CB  SER A 128      27.086  19.943 -37.680  1.00  0.61           C  
ATOM   2031  OG  SER A 128      28.065  20.651 -38.398  1.00  0.61           O  
ATOM   2032  H   SER A 128      25.763  22.352 -38.625  1.00  0.61           H  
ATOM   2033  HA  SER A 128      25.344  20.322 -36.494  1.00  0.61           H  
ATOM   2034 1HB  SER A 128      27.557  19.367 -36.878  1.00  0.61           H  
ATOM   2035 2HB  SER A 128      26.594  19.238 -38.337  1.00  0.61           H  
ATOM   2036  HG  SER A 128      28.597  21.110 -37.740  1.00  0.61           H  
ATOM   2037  N   GLY A 129      26.982  21.549 -34.972  1.00  0.62           N  
ATOM   2038  CA  GLY A 129      27.536  22.480 -34.005  1.00  0.62           C  
ATOM   2039  C   GLY A 129      26.417  23.355 -33.431  1.00  0.62           C  
ATOM   2040  O   GLY A 129      26.674  24.449 -32.918  1.00  0.62           O  
ATOM   2041  H   GLY A 129      26.802  20.595 -34.682  1.00  0.62           H  
ATOM   2042 1HA  GLY A 129      28.022  21.925 -33.201  1.00  0.62           H  
ATOM   2043 2HA  GLY A 129      28.292  23.103 -34.480  1.00  0.62           H  
ATOM   2044  N   VAL A 130      25.167  22.884 -33.545  1.00  0.64           N  
ATOM   2045  CA  VAL A 130      24.025  23.645 -33.081  1.00  0.64           C  
ATOM   2046  C   VAL A 130      23.397  23.049 -31.843  1.00  0.64           C  
ATOM   2047  O   VAL A 130      22.731  22.010 -31.886  1.00  0.64           O  
ATOM   2048  CB  VAL A 130      22.939  23.683 -34.177  1.00  0.64           C  
ATOM   2049  CG1 VAL A 130      21.711  24.471 -33.676  1.00  0.64           C  
ATOM   2050  CG2 VAL A 130      23.519  24.293 -35.448  1.00  0.64           C  
ATOM   2051  H   VAL A 130      24.991  21.965 -33.949  1.00  0.64           H  
ATOM   2052  HA  VAL A 130      24.347  24.661 -32.857  1.00  0.64           H  
ATOM   2053  HB  VAL A 130      22.608  22.663 -34.388  1.00  0.64           H  
ATOM   2054 1HG1 VAL A 130      20.942  24.481 -34.437  1.00  0.64           H  
ATOM   2055 2HG1 VAL A 130      21.321  23.995 -32.778  1.00  0.64           H  
ATOM   2056 3HG1 VAL A 130      22.004  25.494 -33.445  1.00  0.64           H  
ATOM   2057 1HG2 VAL A 130      22.765  24.309 -36.220  1.00  0.64           H  
ATOM   2058 2HG2 VAL A 130      23.851  25.308 -35.244  1.00  0.64           H  
ATOM   2059 3HG2 VAL A 130      24.364  23.698 -35.785  1.00  0.64           H  
ATOM   2060  N   ASP A 131      23.522  23.741 -30.728  1.00  0.66           N  
ATOM   2061  CA  ASP A 131      22.912  23.176 -29.555  1.00  0.66           C  
ATOM   2062  C   ASP A 131      21.483  23.615 -29.575  1.00  0.66           C  
ATOM   2063  O   ASP A 131      21.150  24.725 -29.156  1.00  0.66           O  
ATOM   2064  CB  ASP A 131      23.605  23.568 -28.259  1.00  0.66           C  
ATOM   2065  CG  ASP A 131      22.969  22.859 -27.038  1.00  0.66           C  
ATOM   2066  OD1 ASP A 131      21.836  22.407 -27.125  1.00  0.66           O  
ATOM   2067  OD2 ASP A 131      23.661  22.718 -26.038  1.00  0.66           O1-
ATOM   2068  H   ASP A 131      24.051  24.603 -30.701  1.00  0.66           H  
ATOM   2069  HA  ASP A 131      22.936  22.088 -29.624  1.00  0.66           H  
ATOM   2070 1HB  ASP A 131      24.662  23.308 -28.316  1.00  0.66           H  
ATOM   2071 2HB  ASP A 131      23.536  24.646 -28.118  1.00  0.66           H  
ATOM   2072  N   VAL A 132      20.646  22.720 -30.069  1.00  0.68           N  
ATOM   2073  CA  VAL A 132      19.239  22.983 -30.307  1.00  0.68           C  
ATOM   2074  C   VAL A 132      18.483  23.476 -29.078  1.00  0.68           C  
ATOM   2075  O   VAL A 132      17.468  24.156 -29.215  1.00  0.68           O  
ATOM   2076  CB  VAL A 132      18.556  21.708 -30.847  1.00  0.68           C  
ATOM   2077  CG1 VAL A 132      19.157  21.323 -32.206  1.00  0.68           C  
ATOM   2078  CG2 VAL A 132      18.732  20.568 -29.856  1.00  0.68           C  
ATOM   2079  H   VAL A 132      21.071  21.854 -30.391  1.00  0.68           H  
ATOM   2080  HA  VAL A 132      19.175  23.744 -31.079  1.00  0.68           H  
ATOM   2081  HB  VAL A 132      17.495  21.905 -30.989  1.00  0.68           H  
ATOM   2082 1HG1 VAL A 132      18.658  20.429 -32.593  1.00  0.68           H  
ATOM   2083 2HG1 VAL A 132      19.014  22.148 -32.900  1.00  0.68           H  
ATOM   2084 3HG1 VAL A 132      20.225  21.124 -32.094  1.00  0.68           H  
ATOM   2085 1HG2 VAL A 132      18.244  19.702 -30.252  1.00  0.68           H  
ATOM   2086 2HG2 VAL A 132      19.793  20.362 -29.719  1.00  0.68           H  
ATOM   2087 3HG2 VAL A 132      18.296  20.822 -28.899  1.00  0.68           H  
ATOM   2088  N   PHE A 133      19.018  23.257 -27.876  1.00  0.69           N  
ATOM   2089  CA  PHE A 133      18.333  23.695 -26.668  1.00  0.69           C  
ATOM   2090  C   PHE A 133      18.320  25.203 -26.525  1.00  0.69           C  
ATOM   2091  O   PHE A 133      17.527  25.755 -25.758  1.00  0.69           O  
ATOM   2092  CB  PHE A 133      18.962  23.065 -25.440  1.00  0.69           C  
ATOM   2093  CG  PHE A 133      18.609  21.635 -25.292  1.00  0.69           C  
ATOM   2094  CD1 PHE A 133      19.534  20.650 -25.534  1.00  0.69           C  
ATOM   2095  CD2 PHE A 133      17.339  21.273 -24.913  1.00  0.69           C  
ATOM   2096  CE1 PHE A 133      19.197  19.332 -25.391  1.00  0.69           C  
ATOM   2097  CE2 PHE A 133      17.000  19.963 -24.776  1.00  0.69           C  
ATOM   2098  CZ  PHE A 133      17.925  18.993 -25.006  1.00  0.69           C  
ATOM   2099  H   PHE A 133      19.926  22.774 -27.785  1.00  0.69           H  
ATOM   2100  HA  PHE A 133      17.303  23.362 -26.723  1.00  0.69           H  
ATOM   2101 1HB  PHE A 133      20.048  23.143 -25.508  1.00  0.69           H  
ATOM   2102 2HB  PHE A 133      18.648  23.599 -24.546  1.00  0.69           H  
ATOM   2103  HD1 PHE A 133      20.546  20.931 -25.837  1.00  0.69           H  
ATOM   2104  HD2 PHE A 133      16.602  22.051 -24.721  1.00  0.69           H  
ATOM   2105  HE1 PHE A 133      19.940  18.558 -25.581  1.00  0.69           H  
ATOM   2106  HE2 PHE A 133      16.003  19.701 -24.472  1.00  0.69           H  
ATOM   2107  HZ  PHE A 133      17.658  17.951 -24.882  1.00  0.69           H  
ATOM   2108  N   TYR A 134      19.231  25.868 -27.222  1.00  0.70           N  
ATOM   2109  CA  TYR A 134      19.347  27.307 -27.145  1.00  0.70           C  
ATOM   2110  C   TYR A 134      19.031  27.969 -28.485  1.00  0.70           C  
ATOM   2111  O   TYR A 134      19.262  29.167 -28.664  1.00  0.70           O  
ATOM   2112  CB  TYR A 134      20.752  27.637 -26.678  1.00  0.70           C  
ATOM   2113  CG  TYR A 134      21.035  26.988 -25.350  1.00  0.70           C  
ATOM   2114  CD1 TYR A 134      21.761  25.817 -25.327  1.00  0.70           C  
ATOM   2115  CD2 TYR A 134      20.559  27.534 -24.171  1.00  0.70           C  
ATOM   2116  CE1 TYR A 134      22.022  25.180 -24.138  1.00  0.70           C  
ATOM   2117  CE2 TYR A 134      20.819  26.898 -22.969  1.00  0.70           C  
ATOM   2118  CZ  TYR A 134      21.549  25.724 -22.952  1.00  0.70           C  
ATOM   2119  OH  TYR A 134      21.810  25.086 -21.761  1.00  0.70           O  
ATOM   2120  H   TYR A 134      19.861  25.360 -27.845  1.00  0.70           H  
ATOM   2121  HA  TYR A 134      18.631  27.681 -26.413  1.00  0.70           H  
ATOM   2122 1HB  TYR A 134      21.480  27.272 -27.408  1.00  0.70           H  
ATOM   2123 2HB  TYR A 134      20.876  28.714 -26.579  1.00  0.70           H  
ATOM   2124  HD1 TYR A 134      22.122  25.395 -26.260  1.00  0.70           H  
ATOM   2125  HD2 TYR A 134      19.978  28.457 -24.187  1.00  0.70           H  
ATOM   2126  HE1 TYR A 134      22.596  24.250 -24.135  1.00  0.70           H  
ATOM   2127  HE2 TYR A 134      20.445  27.321 -22.036  1.00  0.70           H  
ATOM   2128  HH  TYR A 134      22.348  24.306 -21.931  1.00  0.70           H  
ATOM   2129  N   ARG A 135      18.541  27.186 -29.448  1.00  0.69           N  
ATOM   2130  CA  ARG A 135      18.235  27.732 -30.761  1.00  0.69           C  
ATOM   2131  C   ARG A 135      16.916  28.510 -30.658  1.00  0.69           C  
ATOM   2132  O   ARG A 135      16.008  28.051 -29.966  1.00  0.69           O  
ATOM   2133  CB  ARG A 135      18.066  26.634 -31.804  1.00  0.69           C  
ATOM   2134  CG  ARG A 135      17.947  27.123 -33.251  1.00  0.69           C  
ATOM   2135  CD  ARG A 135      17.522  26.057 -34.155  1.00  0.69           C  
ATOM   2136  NE  ARG A 135      17.473  26.484 -35.545  1.00  0.69           N  
ATOM   2137  CZ  ARG A 135      16.512  27.276 -36.093  1.00  0.69           C  
ATOM   2138  NH1 ARG A 135      15.590  27.845 -35.373  1.00  0.69           N1+
ATOM   2139  NH2 ARG A 135      16.493  27.508 -37.387  1.00  0.69           N  
ATOM   2140  H   ARG A 135      18.330  26.206 -29.256  1.00  0.69           H  
ATOM   2141  HA  ARG A 135      19.059  28.364 -31.066  1.00  0.69           H  
ATOM   2142 1HB  ARG A 135      18.922  25.969 -31.758  1.00  0.69           H  
ATOM   2143 2HB  ARG A 135      17.177  26.038 -31.572  1.00  0.69           H  
ATOM   2144 1HG  ARG A 135      17.222  27.915 -33.324  1.00  0.69           H  
ATOM   2145 2HG  ARG A 135      18.916  27.485 -33.588  1.00  0.69           H  
ATOM   2146 1HD  ARG A 135      18.219  25.220 -34.082  1.00  0.69           H  
ATOM   2147 2HD  ARG A 135      16.537  25.723 -33.872  1.00  0.69           H  
ATOM   2148  HE  ARG A 135      18.156  26.089 -36.174  1.00  0.69           H  
ATOM   2149 1HH1 ARG A 135      15.564  27.768 -34.354  1.00  0.69           H  
ATOM   2150 2HH1 ARG A 135      14.922  28.444 -35.833  1.00  0.69           H  
ATOM   2151 1HH2 ARG A 135      17.167  27.087 -38.002  1.00  0.69           H  
ATOM   2152 2HH2 ARG A 135      15.741  28.076 -37.796  1.00  0.69           H  
ATOM   2153  N   PRO A 136      16.778  29.695 -31.263  1.00  0.68           N  
ATOM   2154  CA  PRO A 136      15.518  30.407 -31.385  1.00  0.68           C  
ATOM   2155  C   PRO A 136      14.525  29.524 -32.121  1.00  0.68           C  
ATOM   2156  O   PRO A 136      14.934  28.694 -32.938  1.00  0.68           O  
ATOM   2157  CB  PRO A 136      15.895  31.644 -32.201  1.00  0.68           C  
ATOM   2158  CG  PRO A 136      17.381  31.842 -31.933  1.00  0.68           C  
ATOM   2159  CD  PRO A 136      17.949  30.443 -31.771  1.00  0.68           C  
ATOM   2160  HA  PRO A 136      15.146  30.677 -30.383  1.00  0.68           H  
ATOM   2161 1HB  PRO A 136      15.659  31.467 -33.263  1.00  0.68           H  
ATOM   2162 2HB  PRO A 136      15.289  32.501 -31.881  1.00  0.68           H  
ATOM   2163 1HG  PRO A 136      17.841  32.395 -32.765  1.00  0.68           H  
ATOM   2164 2HG  PRO A 136      17.525  32.456 -31.027  1.00  0.68           H  
ATOM   2165 1HD  PRO A 136      18.295  30.054 -32.739  1.00  0.68           H  
ATOM   2166 2HD  PRO A 136      18.753  30.489 -31.016  1.00  0.68           H  
ATOM   2167  N   SER A 137      13.241  29.668 -31.834  1.00  0.66           N  
ATOM   2168  CA  SER A 137      12.249  28.871 -32.545  1.00  0.66           C  
ATOM   2169  C   SER A 137      12.092  29.388 -33.965  1.00  0.66           C  
ATOM   2170  O   SER A 137      12.501  30.510 -34.266  1.00  0.66           O  
ATOM   2171  CB  SER A 137      10.915  28.944 -31.851  1.00  0.66           C  
ATOM   2172  OG  SER A 137      10.410  30.239 -31.969  1.00  0.66           O  
ATOM   2173  H   SER A 137      12.946  30.341 -31.141  1.00  0.66           H  
ATOM   2174  HA  SER A 137      12.587  27.841 -32.581  1.00  0.66           H  
ATOM   2175 1HB  SER A 137      10.228  28.234 -32.311  1.00  0.66           H  
ATOM   2176 2HB  SER A 137      11.020  28.671 -30.801  1.00  0.66           H  
ATOM   2177  HG  SER A 137      10.496  30.458 -32.906  1.00  0.66           H  
ATOM   2178  N   GLU A 138      11.463  28.587 -34.816  1.00  0.63           N  
ATOM   2179  CA  GLU A 138      11.167  28.960 -36.195  1.00  0.63           C  
ATOM   2180  C   GLU A 138       9.820  28.379 -36.599  1.00  0.63           C  
ATOM   2181  O   GLU A 138       9.526  27.219 -36.321  1.00  0.63           O  
ATOM   2182  CB  GLU A 138      12.286  28.475 -37.154  1.00  0.63           C  
ATOM   2183  CG  GLU A 138      12.076  28.836 -38.644  1.00  0.63           C  
ATOM   2184  CD  GLU A 138      13.257  28.477 -39.597  1.00  0.63           C  
ATOM   2185  OE1 GLU A 138      14.360  28.275 -39.136  1.00  0.63           O  
ATOM   2186  OE2 GLU A 138      13.025  28.401 -40.810  1.00  0.63           O1-
ATOM   2187  H   GLU A 138      11.178  27.673 -34.492  1.00  0.63           H  
ATOM   2188  HA  GLU A 138      11.100  30.046 -36.260  1.00  0.63           H  
ATOM   2189 1HB  GLU A 138      13.231  28.912 -36.845  1.00  0.63           H  
ATOM   2190 2HB  GLU A 138      12.390  27.400 -37.089  1.00  0.63           H  
ATOM   2191 1HG  GLU A 138      11.199  28.303 -38.986  1.00  0.63           H  
ATOM   2192 2HG  GLU A 138      11.865  29.900 -38.717  1.00  0.63           H  
ATOM   2193  N   ALA A 139       8.981  29.190 -37.232  1.00  0.61           N  
ATOM   2194  CA  ALA A 139       7.695  28.683 -37.688  1.00  0.61           C  
ATOM   2195  C   ALA A 139       7.933  27.572 -38.694  1.00  0.61           C  
ATOM   2196  O   ALA A 139       8.811  27.690 -39.555  1.00  0.61           O  
ATOM   2197  CB  ALA A 139       6.860  29.787 -38.304  1.00  0.61           C  
ATOM   2198  H   ALA A 139       9.246  30.147 -37.421  1.00  0.61           H  
ATOM   2199  HA  ALA A 139       7.164  28.262 -36.833  1.00  0.61           H  
ATOM   2200 1HB  ALA A 139       5.903  29.376 -38.629  1.00  0.61           H  
ATOM   2201 2HB  ALA A 139       6.687  30.569 -37.566  1.00  0.61           H  
ATOM   2202 3HB  ALA A 139       7.384  30.205 -39.161  1.00  0.61           H  
ATOM   2203  N   SER A 140       7.114  26.535 -38.634  1.00  0.59           N  
ATOM   2204  CA  SER A 140       7.237  25.395 -39.532  1.00  0.59           C  
ATOM   2205  C   SER A 140       5.893  24.746 -39.730  1.00  0.59           C  
ATOM   2206  O   SER A 140       4.951  25.037 -38.996  1.00  0.59           O  
ATOM   2207  CB  SER A 140       8.229  24.396 -38.960  1.00  0.59           C  
ATOM   2208  OG  SER A 140       7.764  23.848 -37.755  1.00  0.59           O  
ATOM   2209  H   SER A 140       6.403  26.515 -37.917  1.00  0.59           H  
ATOM   2210  HA  SER A 140       7.592  25.740 -40.501  1.00  0.59           H  
ATOM   2211 1HB  SER A 140       8.411  23.595 -39.682  1.00  0.59           H  
ATOM   2212 2HB  SER A 140       9.180  24.901 -38.784  1.00  0.59           H  
ATOM   2213  HG  SER A 140       8.513  23.368 -37.393  1.00  0.59           H  
ATOM   2214  N   ASP A 141       5.788  23.875 -40.724  1.00  0.58           N  
ATOM   2215  CA  ASP A 141       4.545  23.161 -40.917  1.00  0.58           C  
ATOM   2216  C   ASP A 141       4.600  21.879 -40.088  1.00  0.58           C  
ATOM   2217  O   ASP A 141       3.631  21.528 -39.401  1.00  0.58           O  
ATOM   2218  CB  ASP A 141       4.366  22.846 -42.400  1.00  0.58           C  
ATOM   2219  CG  ASP A 141       4.211  24.097 -43.308  1.00  0.58           C  
ATOM   2220  OD1 ASP A 141       3.242  24.839 -43.143  1.00  0.58           O  
ATOM   2221  OD2 ASP A 141       5.072  24.312 -44.164  1.00  0.58           O1-
ATOM   2222  H   ASP A 141       6.583  23.651 -41.320  1.00  0.58           H  
ATOM   2223  HA  ASP A 141       3.715  23.772 -40.568  1.00  0.58           H  
ATOM   2224 1HB  ASP A 141       5.235  22.286 -42.734  1.00  0.58           H  
ATOM   2225 2HB  ASP A 141       3.506  22.211 -42.523  1.00  0.58           H  
ATOM   2226  N   THR A 142       5.780  21.253 -40.070  1.00  0.58           N  
ATOM   2227  CA  THR A 142       5.983  20.029 -39.308  1.00  0.58           C  
ATOM   2228  C   THR A 142       7.231  20.154 -38.415  1.00  0.58           C  
ATOM   2229  O   THR A 142       8.268  20.658 -38.864  1.00  0.58           O  
ATOM   2230  CB  THR A 142       6.126  18.798 -40.236  1.00  0.58           C  
ATOM   2231  CG2 THR A 142       6.350  17.510 -39.433  1.00  0.58           C  
ATOM   2232  OG1 THR A 142       4.939  18.646 -41.072  1.00  0.58           O  
ATOM   2233  H   THR A 142       6.540  21.618 -40.648  1.00  0.58           H  
ATOM   2234  HA  THR A 142       5.120  19.874 -38.678  1.00  0.58           H  
ATOM   2235  HB  THR A 142       6.948  18.959 -40.848  1.00  0.58           H  
ATOM   2236  HG1 THR A 142       4.204  18.342 -40.518  1.00  0.58           H  
ATOM   2237 1HG2 THR A 142       6.461  16.668 -40.116  1.00  0.58           H  
ATOM   2238 2HG2 THR A 142       7.248  17.597 -38.826  1.00  0.58           H  
ATOM   2239 3HG2 THR A 142       5.496  17.341 -38.787  1.00  0.58           H  
ATOM   2240  N   LEU A 143       7.122  19.722 -37.158  1.00  0.59           N  
ATOM   2241  CA  LEU A 143       8.284  19.705 -36.263  1.00  0.59           C  
ATOM   2242  C   LEU A 143       8.555  18.328 -35.693  1.00  0.59           C  
ATOM   2243  O   LEU A 143       7.739  17.780 -34.940  1.00  0.59           O  
ATOM   2244  CB  LEU A 143       8.084  20.639 -35.070  1.00  0.59           C  
ATOM   2245  CG  LEU A 143       9.219  20.640 -34.010  1.00  0.59           C  
ATOM   2246  CD1 LEU A 143      10.516  21.217 -34.606  1.00  0.59           C  
ATOM   2247  CD2 LEU A 143       8.760  21.416 -32.848  1.00  0.59           C  
ATOM   2248  H   LEU A 143       6.213  19.379 -36.843  1.00  0.59           H  
ATOM   2249  HA  LEU A 143       9.164  20.020 -36.822  1.00  0.59           H  
ATOM   2250 1HB  LEU A 143       7.980  21.656 -35.445  1.00  0.59           H  
ATOM   2251 2HB  LEU A 143       7.156  20.363 -34.566  1.00  0.59           H  
ATOM   2252  HG  LEU A 143       9.434  19.615 -33.695  1.00  0.59           H  
ATOM   2253 1HD1 LEU A 143      11.294  21.205 -33.851  1.00  0.59           H  
ATOM   2254 2HD1 LEU A 143      10.824  20.609 -35.449  1.00  0.59           H  
ATOM   2255 3HD1 LEU A 143      10.350  22.237 -34.935  1.00  0.59           H  
ATOM   2256 1HD2 LEU A 143       9.539  21.435 -32.086  1.00  0.59           H  
ATOM   2257 2HD2 LEU A 143       8.552  22.395 -33.194  1.00  0.59           H  
ATOM   2258 3HD2 LEU A 143       7.852  20.970 -32.440  1.00  0.59           H  
ATOM   2259  N   LEU A 144       9.719  17.801 -35.998  1.00  0.62           N  
ATOM   2260  CA  LEU A 144      10.094  16.520 -35.460  1.00  0.62           C  
ATOM   2261  C   LEU A 144      11.202  16.739 -34.436  1.00  0.62           C  
ATOM   2262  O   LEU A 144      12.032  17.639 -34.612  1.00  0.62           O  
ATOM   2263  CB  LEU A 144      10.579  15.561 -36.545  1.00  0.62           C  
ATOM   2264  CG  LEU A 144       9.656  15.245 -37.724  1.00  0.62           C  
ATOM   2265  CD1 LEU A 144      10.360  14.277 -38.589  1.00  0.62           C  
ATOM   2266  CD2 LEU A 144       8.378  14.641 -37.280  1.00  0.62           C  
ATOM   2267  H   LEU A 144      10.361  18.310 -36.608  1.00  0.62           H  
ATOM   2268  HA  LEU A 144       9.242  16.073 -34.958  1.00  0.62           H  
ATOM   2269 1HB  LEU A 144      11.531  15.922 -36.941  1.00  0.62           H  
ATOM   2270 2HB  LEU A 144      10.741  14.651 -36.067  1.00  0.62           H  
ATOM   2271  HG  LEU A 144       9.464  16.160 -38.287  1.00  0.62           H  
ATOM   2272 1HD1 LEU A 144       9.735  14.035 -39.418  1.00  0.62           H  
ATOM   2273 2HD1 LEU A 144      11.299  14.702 -38.920  1.00  0.62           H  
ATOM   2274 3HD1 LEU A 144      10.552  13.372 -38.037  1.00  0.62           H  
ATOM   2275 1HD2 LEU A 144       7.754  14.414 -38.147  1.00  0.62           H  
ATOM   2276 2HD2 LEU A 144       8.627  13.728 -36.766  1.00  0.62           H  
ATOM   2277 3HD2 LEU A 144       7.841  15.327 -36.618  1.00  0.62           H  
ATOM   2278  N   CYS A 145      11.247  15.900 -33.403  1.00  0.68           N  
ATOM   2279  CA  CYS A 145      12.336  15.983 -32.442  1.00  0.68           C  
ATOM   2280  C   CYS A 145      12.782  14.607 -31.926  1.00  0.68           C  
ATOM   2281  O   CYS A 145      11.964  13.769 -31.534  1.00  0.68           O  
ATOM   2282  CB  CYS A 145      11.955  16.886 -31.271  1.00  0.68           C  
ATOM   2283  SG  CYS A 145      13.266  17.092 -30.073  1.00  0.68           S  
ATOM   2284  H   CYS A 145      10.503  15.218 -33.282  1.00  0.68           H  
ATOM   2285  HA  CYS A 145      13.178  16.438 -32.949  1.00  0.68           H  
ATOM   2286 1HB  CYS A 145      11.679  17.874 -31.648  1.00  0.68           H  
ATOM   2287 2HB  CYS A 145      11.106  16.482 -30.768  1.00  0.68           H  
ATOM   2288  HG  CYS A 145      14.225  17.339 -30.989  1.00  0.68           H  
ATOM   2289  N   ASP A 146      14.099  14.401 -31.918  1.00  0.75           N  
ATOM   2290  CA  ASP A 146      14.724  13.150 -31.482  1.00  0.75           C  
ATOM   2291  C   ASP A 146      15.951  13.420 -30.610  1.00  0.75           C  
ATOM   2292  O   ASP A 146      16.990  12.767 -30.728  1.00  0.75           O  
ATOM   2293  CB  ASP A 146      15.078  12.275 -32.705  1.00  0.75           C  
ATOM   2294  CG  ASP A 146      15.473  10.835 -32.332  1.00  0.75           C  
ATOM   2295  OD1 ASP A 146      15.075  10.418 -31.279  1.00  0.75           O  
ATOM   2296  OD2 ASP A 146      16.129  10.160 -33.086  1.00  0.75           O1-
ATOM   2297  H   ASP A 146      14.700  15.159 -32.251  1.00  0.75           H  
ATOM   2298  HA  ASP A 146      14.003  12.602 -30.877  1.00  0.75           H  
ATOM   2299 1HB  ASP A 146      14.230  12.243 -33.387  1.00  0.75           H  
ATOM   2300 2HB  ASP A 146      15.906  12.735 -33.248  1.00  0.75           H  
ATOM   2301  N   ILE A 147      15.787  14.380 -29.713  1.00  0.82           N  
ATOM   2302  CA  ILE A 147      16.799  14.805 -28.756  1.00  0.82           C  
ATOM   2303  C   ILE A 147      16.682  14.059 -27.431  1.00  0.82           C  
ATOM   2304  O   ILE A 147      15.588  13.873 -26.903  1.00  0.82           O  
ATOM   2305  CB  ILE A 147      16.714  16.321 -28.522  1.00  0.82           C  
ATOM   2306  CG1 ILE A 147      16.925  17.053 -29.763  1.00  0.82           C  
ATOM   2307  CG2 ILE A 147      17.733  16.777 -27.554  1.00  0.82           C  
ATOM   2308  CD1 ILE A 147      18.268  16.823 -30.326  1.00  0.82           C  
ATOM   2309  H   ILE A 147      14.889  14.845 -29.695  1.00  0.82           H  
ATOM   2310  HA  ILE A 147      17.778  14.587 -29.178  1.00  0.82           H  
ATOM   2311  HB  ILE A 147      15.726  16.573 -28.152  1.00  0.82           H  
ATOM   2312 1HG1 ILE A 147      16.194  16.747 -30.475  1.00  0.82           H  
ATOM   2313 2HG1 ILE A 147      16.809  18.101 -29.578  1.00  0.82           H  
ATOM   2314 1HG2 ILE A 147      17.623  17.847 -27.447  1.00  0.82           H  
ATOM   2315 2HG2 ILE A 147      17.590  16.290 -26.600  1.00  0.82           H  
ATOM   2316 3HG2 ILE A 147      18.728  16.550 -27.929  1.00  0.82           H  
ATOM   2317 1HD1 ILE A 147      18.378  17.399 -31.230  1.00  0.82           H  
ATOM   2318 2HD1 ILE A 147      19.021  17.144 -29.607  1.00  0.82           H  
ATOM   2319 3HD1 ILE A 147      18.398  15.763 -30.536  1.00  0.82           H  
ATOM   2320  N   GLY A 148      17.818  13.604 -26.918  1.00  0.89           N  
ATOM   2321  CA  GLY A 148      17.890  12.889 -25.649  1.00  0.89           C  
ATOM   2322  C   GLY A 148      18.336  11.446 -25.834  1.00  0.89           C  
ATOM   2323  O   GLY A 148      17.769  10.695 -26.637  1.00  0.89           O  
ATOM   2324  H   GLY A 148      18.675  13.772 -27.426  1.00  0.89           H  
ATOM   2325 1HA  GLY A 148      18.585  13.402 -24.984  1.00  0.89           H  
ATOM   2326 2HA  GLY A 148      16.915  12.910 -25.162  1.00  0.89           H  
ATOM   2327  N   GLU A 149      19.362  11.076 -25.072  1.00  0.93           N  
ATOM   2328  CA  GLU A 149      19.939   9.741 -25.101  1.00  0.93           C  
ATOM   2329  C   GLU A 149      19.419   8.921 -23.925  1.00  0.93           C  
ATOM   2330  O   GLU A 149      19.005   9.484 -22.903  1.00  0.93           O  
ATOM   2331  CB  GLU A 149      21.465   9.838 -25.056  1.00  0.93           C  
ATOM   2332  CG  GLU A 149      22.090  10.642 -26.213  1.00  0.93           C  
ATOM   2333  CD  GLU A 149      21.966   9.981 -27.573  1.00  0.93           C  
ATOM   2334  OE1 GLU A 149      21.934   8.775 -27.636  1.00  0.93           O  
ATOM   2335  OE2 GLU A 149      21.900  10.697 -28.550  1.00  0.93           O1-
ATOM   2336  H   GLU A 149      19.764  11.758 -24.448  1.00  0.93           H  
ATOM   2337  HA  GLU A 149      19.642   9.243 -26.024  1.00  0.93           H  
ATOM   2338 1HB  GLU A 149      21.768  10.311 -24.123  1.00  0.93           H  
ATOM   2339 2HB  GLU A 149      21.894   8.835 -25.066  1.00  0.93           H  
ATOM   2340 1HG  GLU A 149      21.609  11.619 -26.257  1.00  0.93           H  
ATOM   2341 2HG  GLU A 149      23.146  10.802 -25.994  1.00  0.93           H  
ATOM   2342  N   SER A 150      19.479   7.602 -24.060  1.00  0.94           N  
ATOM   2343  CA  SER A 150      19.049   6.687 -23.009  1.00  0.94           C  
ATOM   2344  C   SER A 150      20.071   6.549 -21.875  1.00  0.94           C  
ATOM   2345  O   SER A 150      21.236   6.934 -22.020  1.00  0.94           O  
ATOM   2346  CB  SER A 150      18.759   5.331 -23.621  1.00  0.94           C  
ATOM   2347  OG  SER A 150      19.934   4.736 -24.102  1.00  0.94           O  
ATOM   2348  H   SER A 150      19.835   7.223 -24.927  1.00  0.94           H  
ATOM   2349  HA  SER A 150      18.125   7.073 -22.579  1.00  0.94           H  
ATOM   2350 1HB  SER A 150      18.298   4.685 -22.872  1.00  0.94           H  
ATOM   2351 2HB  SER A 150      18.044   5.446 -24.434  1.00  0.94           H  
ATOM   2352  HG  SER A 150      20.480   4.578 -23.327  1.00  0.94           H  
ATOM   2353  N   SER A 151      19.619   5.970 -20.763  1.00  0.92           N  
ATOM   2354  CA  SER A 151      20.426   5.691 -19.570  1.00  0.92           C  
ATOM   2355  C   SER A 151      19.805   4.631 -18.655  1.00  0.92           C  
ATOM   2356  O   SER A 151      18.585   4.441 -18.623  1.00  0.92           O  
ATOM   2357  CB  SER A 151      20.672   6.943 -18.750  1.00  0.92           C  
ATOM   2358  OG  SER A 151      21.411   6.625 -17.583  1.00  0.92           O  
ATOM   2359  H   SER A 151      18.630   5.735 -20.746  1.00  0.92           H  
ATOM   2360  HA  SER A 151      21.394   5.314 -19.903  1.00  0.92           H  
ATOM   2361 1HB  SER A 151      21.226   7.663 -19.348  1.00  0.92           H  
ATOM   2362 2HB  SER A 151      19.729   7.406 -18.471  1.00  0.92           H  
ATOM   2363  HG  SER A 151      21.906   7.422 -17.357  1.00  0.92           H  
ATOM   2364  N   SER A 152      20.656   3.936 -17.896  1.00  0.88           N  
ATOM   2365  CA  SER A 152      20.177   3.001 -16.873  1.00  0.88           C  
ATOM   2366  C   SER A 152      19.422   3.738 -15.746  1.00  0.88           C  
ATOM   2367  O   SER A 152      18.631   3.139 -15.007  1.00  0.88           O  
ATOM   2368  CB  SER A 152      21.341   2.224 -16.294  1.00  0.88           C  
ATOM   2369  OG  SER A 152      22.198   3.067 -15.572  1.00  0.88           O  
ATOM   2370  H   SER A 152      21.648   4.106 -17.994  1.00  0.88           H  
ATOM   2371  HA  SER A 152      19.491   2.295 -17.341  1.00  0.88           H  
ATOM   2372 1HB  SER A 152      20.959   1.443 -15.637  1.00  0.88           H  
ATOM   2373 2HB  SER A 152      21.892   1.736 -17.095  1.00  0.88           H  
ATOM   2374  HG  SER A 152      21.634   3.536 -14.948  1.00  0.88           H  
ATOM   2375  N   SER A 153      19.665   5.047 -15.619  1.00  0.83           N  
ATOM   2376  CA  SER A 153      18.994   5.847 -14.606  1.00  0.83           C  
ATOM   2377  C   SER A 153      17.735   6.526 -15.108  1.00  0.83           C  
ATOM   2378  O   SER A 153      17.796   7.463 -15.911  1.00  0.83           O  
ATOM   2379  CB  SER A 153      19.928   6.902 -14.072  1.00  0.83           C  
ATOM   2380  OG  SER A 153      19.231   7.822 -13.257  1.00  0.83           O  
ATOM   2381  H   SER A 153      20.320   5.498 -16.260  1.00  0.83           H  
ATOM   2382  HA  SER A 153      18.715   5.186 -13.785  1.00  0.83           H  
ATOM   2383 1HB  SER A 153      20.711   6.420 -13.490  1.00  0.83           H  
ATOM   2384 2HB  SER A 153      20.409   7.423 -14.897  1.00  0.83           H  
ATOM   2385  HG  SER A 153      19.893   8.197 -12.658  1.00  0.83           H  
ATOM   2386  N   ALA A 154      16.587   6.081 -14.594  1.00  0.79           N  
ATOM   2387  CA  ALA A 154      15.313   6.644 -15.023  1.00  0.79           C  
ATOM   2388  C   ALA A 154      15.263   8.125 -14.711  1.00  0.79           C  
ATOM   2389  O   ALA A 154      14.695   8.900 -15.474  1.00  0.79           O  
ATOM   2390  CB  ALA A 154      14.156   5.944 -14.357  1.00  0.79           C  
ATOM   2391  H   ALA A 154      16.609   5.319 -13.931  1.00  0.79           H  
ATOM   2392  HA  ALA A 154      15.233   6.517 -16.103  1.00  0.79           H  
ATOM   2393 1HB  ALA A 154      13.233   6.388 -14.720  1.00  0.79           H  
ATOM   2394 2HB  ALA A 154      14.184   4.885 -14.607  1.00  0.79           H  
ATOM   2395 3HB  ALA A 154      14.219   6.069 -13.278  1.00  0.79           H  
ATOM   2396  N   GLU A 155      15.858   8.523 -13.581  1.00  0.75           N  
ATOM   2397  CA  GLU A 155      15.882   9.930 -13.212  1.00  0.75           C  
ATOM   2398  C   GLU A 155      16.619  10.745 -14.263  1.00  0.75           C  
ATOM   2399  O   GLU A 155      16.154  11.806 -14.687  1.00  0.75           O  
ATOM   2400  CB  GLU A 155      16.532  10.153 -11.847  1.00  0.75           C  
ATOM   2401  CG  GLU A 155      16.570  11.619 -11.498  1.00  0.75           C  
ATOM   2402  CD  GLU A 155      17.112  11.992 -10.154  1.00  0.75           C  
ATOM   2403  OE1 GLU A 155      17.468  11.127  -9.387  1.00  0.75           O  
ATOM   2404  OE2 GLU A 155      17.186  13.187  -9.909  1.00  0.75           O1-
ATOM   2405  H   GLU A 155      16.312   7.839 -12.994  1.00  0.75           H  
ATOM   2406  HA  GLU A 155      14.855  10.292 -13.163  1.00  0.75           H  
ATOM   2407 1HB  GLU A 155      15.976   9.620 -11.077  1.00  0.75           H  
ATOM   2408 2HB  GLU A 155      17.553   9.770 -11.856  1.00  0.75           H  
ATOM   2409 1HG  GLU A 155      17.206  12.071 -12.235  1.00  0.75           H  
ATOM   2410 2HG  GLU A 155      15.570  12.037 -11.619  1.00  0.75           H  
ATOM   2411  N   VAL A 156      17.768  10.258 -14.724  1.00  0.71           N  
ATOM   2412  CA  VAL A 156      18.461  11.037 -15.740  1.00  0.71           C  
ATOM   2413  C   VAL A 156      17.610  11.154 -16.992  1.00  0.71           C  
ATOM   2414  O   VAL A 156      17.486  12.245 -17.565  1.00  0.71           O  
ATOM   2415  CB  VAL A 156      19.819  10.435 -16.085  1.00  0.71           C  
ATOM   2416  CG1 VAL A 156      20.402  11.137 -17.288  1.00  0.71           C  
ATOM   2417  CG2 VAL A 156      20.734  10.577 -14.890  1.00  0.71           C  
ATOM   2418  H   VAL A 156      18.157   9.380 -14.362  1.00  0.71           H  
ATOM   2419  HA  VAL A 156      18.631  12.038 -15.346  1.00  0.71           H  
ATOM   2420  HB  VAL A 156      19.694   9.380 -16.338  1.00  0.71           H  
ATOM   2421 1HG1 VAL A 156      21.366  10.697 -17.531  1.00  0.71           H  
ATOM   2422 2HG1 VAL A 156      19.721  11.013 -18.127  1.00  0.71           H  
ATOM   2423 3HG1 VAL A 156      20.528  12.197 -17.071  1.00  0.71           H  
ATOM   2424 1HG2 VAL A 156      21.706  10.144 -15.120  1.00  0.71           H  
ATOM   2425 2HG2 VAL A 156      20.852  11.633 -14.650  1.00  0.71           H  
ATOM   2426 3HG2 VAL A 156      20.297  10.061 -14.042  1.00  0.71           H  
ATOM   2427  N   GLU A 157      17.000  10.046 -17.418  1.00  0.68           N  
ATOM   2428  CA  GLU A 157      16.155  10.125 -18.597  1.00  0.68           C  
ATOM   2429  C   GLU A 157      14.952  11.059 -18.365  1.00  0.68           C  
ATOM   2430  O   GLU A 157      14.562  11.794 -19.277  1.00  0.68           O  
ATOM   2431  CB  GLU A 157      15.687   8.744 -19.061  1.00  0.68           C  
ATOM   2432  CG  GLU A 157      16.756   7.827 -19.698  1.00  0.68           C  
ATOM   2433  CD  GLU A 157      16.154   6.537 -20.297  1.00  0.68           C  
ATOM   2434  OE1 GLU A 157      14.985   6.357 -20.177  1.00  0.68           O  
ATOM   2435  OE2 GLU A 157      16.874   5.732 -20.844  1.00  0.68           O1-
ATOM   2436  H   GLU A 157      17.129   9.164 -16.913  1.00  0.68           H  
ATOM   2437  HA  GLU A 157      16.748  10.548 -19.406  1.00  0.68           H  
ATOM   2438 1HB  GLU A 157      15.314   8.218 -18.192  1.00  0.68           H  
ATOM   2439 2HB  GLU A 157      14.860   8.853 -19.765  1.00  0.68           H  
ATOM   2440 1HG  GLU A 157      17.289   8.376 -20.478  1.00  0.68           H  
ATOM   2441 2HG  GLU A 157      17.469   7.555 -18.925  1.00  0.68           H  
ATOM   2442  N   GLU A 158      14.386  11.078 -17.142  1.00  0.65           N  
ATOM   2443  CA  GLU A 158      13.252  11.956 -16.833  1.00  0.65           C  
ATOM   2444  C   GLU A 158      13.643  13.404 -17.085  1.00  0.65           C  
ATOM   2445  O   GLU A 158      12.905  14.145 -17.741  1.00  0.65           O  
ATOM   2446  CB  GLU A 158      12.814  11.814 -15.351  1.00  0.65           C  
ATOM   2447  CG  GLU A 158      11.539  12.641 -14.907  1.00  0.65           C  
ATOM   2448  CD  GLU A 158      11.125  12.476 -13.422  1.00  0.65           C  
ATOM   2449  OE1 GLU A 158      11.987  12.384 -12.592  1.00  0.65           O  
ATOM   2450  OE2 GLU A 158       9.921  12.460 -13.133  1.00  0.65           O1-
ATOM   2451  H   GLU A 158      14.727  10.444 -16.424  1.00  0.65           H  
ATOM   2452  HA  GLU A 158      12.418  11.697 -17.486  1.00  0.65           H  
ATOM   2453 1HB  GLU A 158      12.643  10.775 -15.128  1.00  0.65           H  
ATOM   2454 2HB  GLU A 158      13.629  12.138 -14.711  1.00  0.65           H  
ATOM   2455 1HG  GLU A 158      11.700  13.698 -15.129  1.00  0.65           H  
ATOM   2456 2HG  GLU A 158      10.719  12.300 -15.482  1.00  0.65           H  
ATOM   2457  N   HIS A 159      14.831  13.790 -16.607  1.00  0.64           N  
ATOM   2458  CA  HIS A 159      15.291  15.164 -16.749  1.00  0.64           C  
ATOM   2459  C   HIS A 159      15.596  15.502 -18.204  1.00  0.64           C  
ATOM   2460  O   HIS A 159      15.246  16.588 -18.685  1.00  0.64           O  
ATOM   2461  CB  HIS A 159      16.568  15.404 -15.925  1.00  0.64           C  
ATOM   2462  CG  HIS A 159      16.392  15.370 -14.426  1.00  0.64           C  
ATOM   2463  CD2 HIS A 159      16.956  14.569 -13.502  1.00  0.64           C  
ATOM   2464  ND1 HIS A 159      15.581  16.252 -13.732  1.00  0.64           N  
ATOM   2465  CE1 HIS A 159      15.649  15.967 -12.429  1.00  0.64           C  
ATOM   2466  NE2 HIS A 159      16.476  14.949 -12.269  1.00  0.64           N  
ATOM   2467  H   HIS A 159      15.395  13.111 -16.086  1.00  0.64           H  
ATOM   2468  HA  HIS A 159      14.516  15.844 -16.400  1.00  0.64           H  
ATOM   2469 1HB  HIS A 159      17.300  14.633 -16.187  1.00  0.64           H  
ATOM   2470 2HB  HIS A 159      17.000  16.364 -16.198  1.00  0.64           H  
ATOM   2471  HD2 HIS A 159      17.659  13.765 -13.704  1.00  0.64           H  
ATOM   2472  HE1 HIS A 159      15.115  16.480 -11.632  1.00  0.64           H  
ATOM   2473  HE2 HIS A 159      16.735  14.484 -11.370  1.00  0.68           H  
ATOM   2474  N   ARG A 160      16.225  14.570 -18.932  1.00  0.63           N  
ATOM   2475  CA  ARG A 160      16.553  14.843 -20.327  1.00  0.63           C  
ATOM   2476  C   ARG A 160      15.284  15.034 -21.147  1.00  0.63           C  
ATOM   2477  O   ARG A 160      15.183  15.986 -21.927  1.00  0.63           O  
ATOM   2478  CB  ARG A 160      17.372  13.700 -20.917  1.00  0.63           C  
ATOM   2479  CG  ARG A 160      18.805  13.587 -20.408  1.00  0.63           C  
ATOM   2480  CD  ARG A 160      19.489  12.365 -20.947  1.00  0.63           C  
ATOM   2481  NE  ARG A 160      20.872  12.279 -20.495  1.00  0.63           N  
ATOM   2482  CZ  ARG A 160      21.674  11.204 -20.646  1.00  0.63           C  
ATOM   2483  NH1 ARG A 160      21.237  10.113 -21.233  1.00  0.63           N1+
ATOM   2484  NH2 ARG A 160      22.917  11.247 -20.195  1.00  0.63           N  
ATOM   2485  H   ARG A 160      16.501  13.683 -18.505  1.00  0.63           H  
ATOM   2486  HA  ARG A 160      17.141  15.759 -20.373  1.00  0.63           H  
ATOM   2487 1HB  ARG A 160      16.876  12.756 -20.684  1.00  0.63           H  
ATOM   2488 2HB  ARG A 160      17.402  13.791 -22.003  1.00  0.63           H  
ATOM   2489 1HG  ARG A 160      19.371  14.465 -20.714  1.00  0.63           H  
ATOM   2490 2HG  ARG A 160      18.797  13.523 -19.321  1.00  0.63           H  
ATOM   2491 1HD  ARG A 160      18.962  11.472 -20.602  1.00  0.63           H  
ATOM   2492 2HD  ARG A 160      19.483  12.383 -22.036  1.00  0.63           H  
ATOM   2493  HE  ARG A 160      21.260  13.089 -20.032  1.00  0.63           H  
ATOM   2494 1HH1 ARG A 160      20.276  10.055 -21.595  1.00  0.63           H  
ATOM   2495 2HH1 ARG A 160      21.857   9.317 -21.344  1.00  0.63           H  
ATOM   2496 1HH2 ARG A 160      23.264  12.082 -19.741  1.00  0.63           H  
ATOM   2497 2HH2 ARG A 160      23.519  10.444 -20.308  1.00  0.63           H  
ATOM   2498  N   THR A 161      14.290  14.173 -20.919  1.00  0.63           N  
ATOM   2499  CA  THR A 161      13.025  14.267 -21.623  1.00  0.63           C  
ATOM   2500  C   THR A 161      12.267  15.530 -21.325  1.00  0.63           C  
ATOM   2501  O   THR A 161      11.761  16.168 -22.247  1.00  0.63           O  
ATOM   2502  CB  THR A 161      12.124  13.089 -21.310  1.00  0.63           C  
ATOM   2503  CG2 THR A 161      10.791  13.278 -21.875  1.00  0.63           C  
ATOM   2504  OG1 THR A 161      12.693  11.890 -21.800  1.00  0.63           O  
ATOM   2505  H   THR A 161      14.419  13.411 -20.251  1.00  0.63           H  
ATOM   2506  HA  THR A 161      13.235  14.249 -22.692  1.00  0.63           H  
ATOM   2507  HB  THR A 161      12.039  13.002 -20.225  1.00  0.63           H  
ATOM   2508  HG1 THR A 161      12.296  11.147 -21.285  1.00  0.63           H  
ATOM   2509 1HG2 THR A 161      10.227  12.422 -21.577  1.00  0.63           H  
ATOM   2510 2HG2 THR A 161      10.342  14.177 -21.470  1.00  0.63           H  
ATOM   2511 3HG2 THR A 161      10.840  13.352 -22.959  1.00  0.63           H  
ATOM   2512  N   VAL A 162      12.171  15.915 -20.058  1.00  0.63           N  
ATOM   2513  CA  VAL A 162      11.419  17.116 -19.776  1.00  0.63           C  
ATOM   2514  C   VAL A 162      12.096  18.313 -20.414  1.00  0.63           C  
ATOM   2515  O   VAL A 162      11.421  19.147 -21.013  1.00  0.63           O  
ATOM   2516  CB  VAL A 162      11.217  17.326 -18.283  1.00  0.63           C  
ATOM   2517  CG1 VAL A 162      10.587  18.699 -18.049  1.00  0.63           C  
ATOM   2518  CG2 VAL A 162      10.318  16.229 -17.774  1.00  0.63           C  
ATOM   2519  H   VAL A 162      12.592  15.368 -19.302  1.00  0.63           H  
ATOM   2520  HA  VAL A 162      10.429  17.007 -20.217  1.00  0.63           H  
ATOM   2521  HB  VAL A 162      12.182  17.289 -17.767  1.00  0.63           H  
ATOM   2522 1HG1 VAL A 162      10.428  18.860 -16.998  1.00  0.63           H  
ATOM   2523 2HG1 VAL A 162      11.252  19.478 -18.435  1.00  0.63           H  
ATOM   2524 3HG1 VAL A 162       9.630  18.755 -18.567  1.00  0.63           H  
ATOM   2525 1HG2 VAL A 162      10.175  16.348 -16.739  1.00  0.63           H  
ATOM   2526 2HG2 VAL A 162       9.359  16.267 -18.287  1.00  0.63           H  
ATOM   2527 3HG2 VAL A 162      10.788  15.284 -17.957  1.00  0.63           H  
ATOM   2528  N   ARG A 163      13.427  18.398 -20.315  1.00  0.64           N  
ATOM   2529  CA  ARG A 163      14.148  19.508 -20.929  1.00  0.64           C  
ATOM   2530  C   ARG A 163      13.802  19.591 -22.428  1.00  0.64           C  
ATOM   2531  O   ARG A 163      13.539  20.678 -22.956  1.00  0.64           O  
ATOM   2532  CB  ARG A 163      15.649  19.337 -20.710  1.00  0.64           C  
ATOM   2533  CG  ARG A 163      16.520  20.468 -21.204  1.00  0.64           C  
ATOM   2534  CD  ARG A 163      17.982  20.179 -20.989  1.00  0.64           C  
ATOM   2535  NE  ARG A 163      18.436  19.012 -21.736  1.00  0.64           N  
ATOM   2536  CZ  ARG A 163      19.634  18.414 -21.576  1.00  0.64           C  
ATOM   2537  NH1 ARG A 163      20.489  18.888 -20.697  1.00  0.64           N1+
ATOM   2538  NH2 ARG A 163      19.958  17.351 -22.299  1.00  0.64           N  
ATOM   2539  H   ARG A 163      13.958  17.688 -19.805  1.00  0.64           H  
ATOM   2540  HA  ARG A 163      13.831  20.435 -20.447  1.00  0.64           H  
ATOM   2541 1HB  ARG A 163      15.846  19.200 -19.649  1.00  0.64           H  
ATOM   2542 2HB  ARG A 163      15.979  18.429 -21.216  1.00  0.64           H  
ATOM   2543 1HG  ARG A 163      16.329  20.644 -22.240  1.00  0.64           H  
ATOM   2544 2HG  ARG A 163      16.274  21.368 -20.642  1.00  0.64           H  
ATOM   2545 1HD  ARG A 163      18.570  21.037 -21.315  1.00  0.64           H  
ATOM   2546 2HD  ARG A 163      18.161  19.995 -19.931  1.00  0.64           H  
ATOM   2547  HE  ARG A 163      17.801  18.621 -22.420  1.00  0.64           H  
ATOM   2548 1HH1 ARG A 163      20.247  19.698 -20.145  1.00  0.64           H  
ATOM   2549 2HH1 ARG A 163      21.389  18.445 -20.575  1.00  0.64           H  
ATOM   2550 1HH2 ARG A 163      19.304  16.980 -22.974  1.00  0.64           H  
ATOM   2551 2HH2 ARG A 163      20.859  16.913 -22.174  1.00  0.64           H  
ATOM   2552  N   VAL A 164      13.762  18.437 -23.107  1.00  0.65           N  
ATOM   2553  CA  VAL A 164      13.381  18.376 -24.518  1.00  0.65           C  
ATOM   2554  C   VAL A 164      11.942  18.797 -24.743  1.00  0.65           C  
ATOM   2555  O   VAL A 164      11.648  19.559 -25.663  1.00  0.65           O  
ATOM   2556  CB  VAL A 164      13.601  16.969 -25.066  1.00  0.65           C  
ATOM   2557  CG1 VAL A 164      13.009  16.829 -26.462  1.00  0.65           C  
ATOM   2558  CG2 VAL A 164      15.057  16.731 -25.121  1.00  0.65           C  
ATOM   2559  H   VAL A 164      14.017  17.569 -22.630  1.00  0.65           H  
ATOM   2560  HA  VAL A 164      14.017  19.055 -25.076  1.00  0.65           H  
ATOM   2561  HB  VAL A 164      13.121  16.243 -24.412  1.00  0.65           H  
ATOM   2562 1HG1 VAL A 164      13.191  15.817 -26.832  1.00  0.65           H  
ATOM   2563 2HG1 VAL A 164      11.935  17.013 -26.428  1.00  0.65           H  
ATOM   2564 3HG1 VAL A 164      13.473  17.536 -27.122  1.00  0.65           H  
ATOM   2565 1HG2 VAL A 164      15.237  15.745 -25.487  1.00  0.65           H  
ATOM   2566 2HG2 VAL A 164      15.497  17.461 -25.785  1.00  0.65           H  
ATOM   2567 3HG2 VAL A 164      15.486  16.831 -24.138  1.00  0.65           H  
ATOM   2568  N   LEU A 165      11.028  18.331 -23.907  1.00  0.66           N  
ATOM   2569  CA  LEU A 165       9.645  18.722 -24.088  1.00  0.66           C  
ATOM   2570  C   LEU A 165       9.500  20.243 -23.929  1.00  0.66           C  
ATOM   2571  O   LEU A 165       8.760  20.868 -24.692  1.00  0.66           O  
ATOM   2572  CB  LEU A 165       8.752  17.962 -23.094  1.00  0.66           C  
ATOM   2573  CG  LEU A 165       8.586  16.418 -23.350  1.00  0.66           C  
ATOM   2574  CD1 LEU A 165       7.828  15.761 -22.166  1.00  0.66           C  
ATOM   2575  CD2 LEU A 165       7.831  16.206 -24.665  1.00  0.66           C  
ATOM   2576  H   LEU A 165      11.294  17.697 -23.156  1.00  0.66           H  
ATOM   2577  HA  LEU A 165       9.341  18.452 -25.099  1.00  0.66           H  
ATOM   2578 1HB  LEU A 165       9.187  18.080 -22.105  1.00  0.66           H  
ATOM   2579 2HB  LEU A 165       7.778  18.410 -23.086  1.00  0.66           H  
ATOM   2580  HG  LEU A 165       9.569  15.957 -23.424  1.00  0.66           H  
ATOM   2581 1HD1 LEU A 165       7.729  14.692 -22.352  1.00  0.66           H  
ATOM   2582 2HD1 LEU A 165       8.387  15.918 -21.243  1.00  0.66           H  
ATOM   2583 3HD1 LEU A 165       6.837  16.202 -22.071  1.00  0.66           H  
ATOM   2584 1HD2 LEU A 165       7.723  15.147 -24.859  1.00  0.66           H  
ATOM   2585 2HD2 LEU A 165       6.846  16.660 -24.601  1.00  0.66           H  
ATOM   2586 3HD2 LEU A 165       8.389  16.668 -25.473  1.00  0.66           H  
ATOM   2587  N   GLU A 166      10.231  20.845 -22.971  1.00  0.67           N  
ATOM   2588  CA  GLU A 166      10.188  22.300 -22.778  1.00  0.67           C  
ATOM   2589  C   GLU A 166      10.779  23.031 -23.999  1.00  0.67           C  
ATOM   2590  O   GLU A 166      10.218  24.026 -24.476  1.00  0.67           O  
ATOM   2591  CB  GLU A 166      10.944  22.705 -21.494  1.00  0.67           C  
ATOM   2592  CG  GLU A 166      10.268  22.284 -20.164  1.00  0.67           C  
ATOM   2593  CD  GLU A 166      11.091  22.638 -18.925  1.00  0.67           C  
ATOM   2594  OE1 GLU A 166      12.198  23.102 -19.072  1.00  0.67           O  
ATOM   2595  OE2 GLU A 166      10.600  22.441 -17.833  1.00  0.67           O1-
ATOM   2596  H   GLU A 166      10.816  20.275 -22.359  1.00  0.67           H  
ATOM   2597  HA  GLU A 166       9.148  22.604 -22.673  1.00  0.67           H  
ATOM   2598 1HB  GLU A 166      11.937  22.254 -21.507  1.00  0.67           H  
ATOM   2599 2HB  GLU A 166      11.077  23.785 -21.476  1.00  0.67           H  
ATOM   2600 1HG  GLU A 166       9.304  22.780 -20.093  1.00  0.67           H  
ATOM   2601 2HG  GLU A 166      10.092  21.210 -20.183  1.00  0.67           H  
ATOM   2602  N   MET A 167      11.874  22.492 -24.555  1.00  0.68           N  
ATOM   2603  CA  MET A 167      12.497  23.064 -25.749  1.00  0.68           C  
ATOM   2604  C   MET A 167      11.484  23.138 -26.865  1.00  0.68           C  
ATOM   2605  O   MET A 167      11.317  24.173 -27.507  1.00  0.68           O  
ATOM   2606  CB  MET A 167      13.671  22.193 -26.197  1.00  0.68           C  
ATOM   2607  CG  MET A 167      14.348  22.589 -27.501  1.00  0.68           C  
ATOM   2608  SD  MET A 167      15.583  21.364 -27.992  1.00  0.68           S  
ATOM   2609  CE  MET A 167      14.544  19.986 -28.327  1.00  0.68           C  
ATOM   2610  H   MET A 167      12.309  21.684 -24.108  1.00  0.68           H  
ATOM   2611  HA  MET A 167      12.841  24.073 -25.524  1.00  0.68           H  
ATOM   2612 1HB  MET A 167      14.415  22.174 -25.414  1.00  0.68           H  
ATOM   2613 2HB  MET A 167      13.331  21.178 -26.327  1.00  0.68           H  
ATOM   2614 1HG  MET A 167      13.601  22.667 -28.294  1.00  0.68           H  
ATOM   2615 2HG  MET A 167      14.842  23.557 -27.393  1.00  0.68           H  
ATOM   2616 1HE  MET A 167      15.139  19.144 -28.616  1.00  0.68           H  
ATOM   2617 2HE  MET A 167      13.982  19.743 -27.432  1.00  0.68           H  
ATOM   2618 3HE  MET A 167      13.852  20.234 -29.129  1.00  0.68           H  
ATOM   2619  N   VAL A 168      10.801  22.025 -27.072  1.00  0.69           N  
ATOM   2620  CA  VAL A 168       9.773  21.887 -28.077  1.00  0.69           C  
ATOM   2621  C   VAL A 168       8.539  22.747 -27.820  1.00  0.69           C  
ATOM   2622  O   VAL A 168       8.006  23.334 -28.761  1.00  0.69           O  
ATOM   2623  CB  VAL A 168       9.395  20.428 -28.229  1.00  0.69           C  
ATOM   2624  CG1 VAL A 168       8.210  20.329 -29.088  1.00  0.69           C  
ATOM   2625  CG2 VAL A 168      10.613  19.667 -28.829  1.00  0.69           C  
ATOM   2626  H   VAL A 168      11.014  21.212 -26.490  1.00  0.69           H  
ATOM   2627  HA  VAL A 168      10.204  22.200 -29.027  1.00  0.69           H  
ATOM   2628  HB  VAL A 168       9.142  20.011 -27.252  1.00  0.69           H  
ATOM   2629 1HG1 VAL A 168       7.912  19.323 -29.191  1.00  0.69           H  
ATOM   2630 2HG1 VAL A 168       7.431  20.877 -28.606  1.00  0.69           H  
ATOM   2631 3HG1 VAL A 168       8.419  20.751 -30.057  1.00  0.69           H  
ATOM   2632 1HG2 VAL A 168      10.392  18.624 -28.936  1.00  0.69           H  
ATOM   2633 2HG2 VAL A 168      10.866  20.088 -29.801  1.00  0.69           H  
ATOM   2634 3HG2 VAL A 168      11.461  19.776 -28.159  1.00  0.69           H  
ATOM   2635  N   GLU A 169       8.084  22.861 -26.568  1.00  0.69           N  
ATOM   2636  CA  GLU A 169       6.917  23.698 -26.285  1.00  0.69           C  
ATOM   2637  C   GLU A 169       7.070  25.087 -26.920  1.00  0.69           C  
ATOM   2638  O   GLU A 169       6.134  25.595 -27.549  1.00  0.69           O  
ATOM   2639  CB  GLU A 169       6.688  23.850 -24.777  1.00  0.69           C  
ATOM   2640  CG  GLU A 169       5.461  24.685 -24.441  1.00  0.69           C  
ATOM   2641  CD  GLU A 169       5.162  24.874 -22.965  1.00  0.69           C  
ATOM   2642  OE1 GLU A 169       5.653  24.116 -22.142  1.00  0.69           O  
ATOM   2643  OE2 GLU A 169       4.437  25.806 -22.659  1.00  0.69           O1-
ATOM   2644  H   GLU A 169       8.530  22.341 -25.814  1.00  0.69           H  
ATOM   2645  HA  GLU A 169       6.041  23.224 -26.712  1.00  0.69           H  
ATOM   2646 1HB  GLU A 169       6.591  22.867 -24.320  1.00  0.69           H  
ATOM   2647 2HB  GLU A 169       7.556  24.332 -24.328  1.00  0.69           H  
ATOM   2648 1HG  GLU A 169       5.652  25.650 -24.858  1.00  0.69           H  
ATOM   2649 2HG  GLU A 169       4.588  24.266 -24.945  1.00  0.69           H  
ATOM   2650  N   ASP A 170       8.260  25.695 -26.826  1.00  0.69           N  
ATOM   2651  CA  ASP A 170       8.424  27.015 -27.458  1.00  0.69           C  
ATOM   2652  C   ASP A 170       8.153  26.998 -28.972  1.00  0.69           C  
ATOM   2653  O   ASP A 170       7.754  28.014 -29.540  1.00  0.69           O  
ATOM   2654  CB  ASP A 170       9.806  27.627 -27.214  1.00  0.69           C  
ATOM   2655  CG  ASP A 170      10.017  28.215 -25.790  1.00  0.69           C  
ATOM   2656  OD1 ASP A 170       9.055  28.369 -25.068  1.00  0.69           O  
ATOM   2657  OD2 ASP A 170      11.139  28.556 -25.469  1.00  0.69           O1-
ATOM   2658  H   ASP A 170       9.014  25.245 -26.292  1.00  0.69           H  
ATOM   2659  HA  ASP A 170       7.696  27.686 -27.005  1.00  0.69           H  
ATOM   2660 1HB  ASP A 170      10.562  26.850 -27.377  1.00  0.69           H  
ATOM   2661 2HB  ASP A 170       9.988  28.410 -27.949  1.00  0.69           H  
ATOM   2662  N   TRP A 171       8.387  25.865 -29.639  1.00  0.69           N  
ATOM   2663  CA  TRP A 171       8.128  25.759 -31.069  1.00  0.69           C  
ATOM   2664  C   TRP A 171       6.657  25.474 -31.316  1.00  0.69           C  
ATOM   2665  O   TRP A 171       6.067  25.945 -32.287  1.00  0.69           O  
ATOM   2666  CB  TRP A 171       8.896  24.607 -31.675  1.00  0.69           C  
ATOM   2667  CG  TRP A 171      10.331  24.783 -31.746  1.00  0.69           C  
ATOM   2668  CD1 TRP A 171      11.184  24.742 -30.717  1.00  0.69           C  
ATOM   2669  CD2 TRP A 171      11.123  24.982 -32.920  1.00  0.69           C  
ATOM   2670  CE2 TRP A 171      12.441  25.073 -32.505  1.00  0.69           C  
ATOM   2671  CE3 TRP A 171      10.825  25.087 -34.266  1.00  0.69           C  
ATOM   2672  NE1 TRP A 171      12.461  24.928 -31.155  1.00  0.69           N  
ATOM   2673  CZ2 TRP A 171      13.468  25.272 -33.384  1.00  0.69           C  
ATOM   2674  CZ3 TRP A 171      11.850  25.284 -35.148  1.00  0.69           C  
ATOM   2675  CH2 TRP A 171      13.146  25.380 -34.720  1.00  0.69           C  
ATOM   2676  H   TRP A 171       8.686  25.036 -29.137  1.00  0.69           H  
ATOM   2677  HA  TRP A 171       8.400  26.694 -31.554  1.00  0.69           H  
ATOM   2678 1HB  TRP A 171       8.683  23.699 -31.121  1.00  0.69           H  
ATOM   2679 2HB  TRP A 171       8.536  24.482 -32.687  1.00  0.69           H  
ATOM   2680  HD1 TRP A 171      10.885  24.593 -29.702  1.00  0.69           H  
ATOM   2681  HE1 TRP A 171      13.291  24.949 -30.572  1.00  0.69           H  
ATOM   2682  HE3 TRP A 171       9.794  25.017 -34.620  1.00  0.69           H  
ATOM   2683  HZ2 TRP A 171      14.497  25.345 -33.047  1.00  0.69           H  
ATOM   2684  HZ3 TRP A 171      11.595  25.367 -36.203  1.00  0.69           H  
ATOM   2685  HH2 TRP A 171      13.936  25.540 -35.455  1.00  0.69           H  
ATOM   2686  N   LEU A 172       6.039  24.724 -30.410  1.00  0.68           N  
ATOM   2687  CA  LEU A 172       4.643  24.337 -30.582  1.00  0.68           C  
ATOM   2688  C   LEU A 172       3.753  25.575 -30.507  1.00  0.68           C  
ATOM   2689  O   LEU A 172       2.749  25.687 -31.217  1.00  0.68           O  
ATOM   2690  CB  LEU A 172       4.244  23.292 -29.552  1.00  0.68           C  
ATOM   2691  CG  LEU A 172       4.940  21.970 -29.694  1.00  0.68           C  
ATOM   2692  CD1 LEU A 172       4.568  21.080 -28.560  1.00  0.68           C  
ATOM   2693  CD2 LEU A 172       4.574  21.331 -30.977  1.00  0.68           C  
ATOM   2694  H   LEU A 172       6.575  24.375 -29.614  1.00  0.68           H  
ATOM   2695  HA  LEU A 172       4.530  23.892 -31.564  1.00  0.68           H  
ATOM   2696 1HB  LEU A 172       4.426  23.685 -28.553  1.00  0.68           H  
ATOM   2697 2HB  LEU A 172       3.198  23.095 -29.668  1.00  0.68           H  
ATOM   2698  HG  LEU A 172       5.995  22.142 -29.678  1.00  0.68           H  
ATOM   2699 1HD1 LEU A 172       5.095  20.159 -28.687  1.00  0.68           H  
ATOM   2700 2HD1 LEU A 172       4.838  21.529 -27.612  1.00  0.68           H  
ATOM   2701 3HD1 LEU A 172       3.507  20.905 -28.590  1.00  0.68           H  
ATOM   2702 1HD2 LEU A 172       5.095  20.376 -31.074  1.00  0.68           H  
ATOM   2703 2HD2 LEU A 172       3.500  21.168 -30.993  1.00  0.68           H  
ATOM   2704 3HD2 LEU A 172       4.858  21.980 -31.786  1.00  0.68           H  
ATOM   2705  N   HIS A 173       4.205  26.581 -29.759  1.00  0.68           N  
ATOM   2706  CA  HIS A 173       3.457  27.827 -29.641  1.00  0.68           C  
ATOM   2707  C   HIS A 173       3.599  28.701 -30.891  1.00  0.68           C  
ATOM   2708  O   HIS A 173       3.000  29.776 -30.966  1.00  0.68           O  
ATOM   2709  CB  HIS A 173       3.926  28.668 -28.442  1.00  0.68           C  
ATOM   2710  CG  HIS A 173       3.544  28.171 -27.078  1.00  0.68           C  
ATOM   2711  CD2 HIS A 173       4.300  27.731 -26.058  1.00  0.68           C  
ATOM   2712  ND1 HIS A 173       2.231  28.132 -26.632  1.00  0.68           N  
ATOM   2713  CE1 HIS A 173       2.211  27.675 -25.383  1.00  0.68           C  
ATOM   2714  NE2 HIS A 173       3.453  27.416 -25.017  1.00  0.68           N  
ATOM   2715  H   HIS A 173       5.043  26.429 -29.192  1.00  0.68           H  
ATOM   2716  HA  HIS A 173       2.400  27.604 -29.508  1.00  0.68           H  
ATOM   2717 1HB  HIS A 173       5.020  28.730 -28.471  1.00  0.68           H  
ATOM   2718 2HB  HIS A 173       3.546  29.681 -28.547  1.00  0.68           H  
ATOM   2719  HD2 HIS A 173       5.384  27.636 -26.060  1.00  0.68           H  
ATOM   2720  HE1 HIS A 173       1.324  27.524 -24.770  1.00  0.68           H  
ATOM   2721  HE2 HIS A 173       3.764  27.026 -24.102  1.00  0.68           H  
ATOM   2722  N   ARG A 174       4.365  28.244 -31.889  1.00  0.67           N  
ATOM   2723  CA  ARG A 174       4.492  28.983 -33.129  1.00  0.67           C  
ATOM   2724  C   ARG A 174       3.473  28.468 -34.152  1.00  0.67           C  
ATOM   2725  O   ARG A 174       3.355  29.017 -35.249  1.00  0.67           O  
ATOM   2726  CB  ARG A 174       5.903  28.890 -33.687  1.00  0.67           C  
ATOM   2727  CG  ARG A 174       6.979  29.435 -32.765  1.00  0.67           C  
ATOM   2728  CD  ARG A 174       6.802  30.892 -32.513  1.00  0.67           C  
ATOM   2729  NE  ARG A 174       7.875  31.446 -31.698  1.00  0.67           N  
ATOM   2730  CZ  ARG A 174       7.851  32.676 -31.131  1.00  0.67           C  
ATOM   2731  NH1 ARG A 174       6.798  33.453 -31.286  1.00  0.67           N1+
ATOM   2732  NH2 ARG A 174       8.881  33.110 -30.421  1.00  0.67           N  
ATOM   2733  H   ARG A 174       4.868  27.365 -31.808  1.00  0.67           H  
ATOM   2734  HA  ARG A 174       4.279  30.032 -32.932  1.00  0.67           H  
ATOM   2735 1HB  ARG A 174       6.145  27.853 -33.904  1.00  0.67           H  
ATOM   2736 2HB  ARG A 174       5.960  29.441 -34.625  1.00  0.67           H  
ATOM   2737 1HG  ARG A 174       6.928  28.913 -31.810  1.00  0.67           H  
ATOM   2738 2HG  ARG A 174       7.959  29.271 -33.215  1.00  0.67           H  
ATOM   2739 1HD  ARG A 174       6.785  31.426 -33.462  1.00  0.67           H  
ATOM   2740 2HD  ARG A 174       5.859  31.048 -31.988  1.00  0.67           H  
ATOM   2741  HE  ARG A 174       8.711  30.884 -31.577  1.00  0.67           H  
ATOM   2742 1HH1 ARG A 174       6.006  33.129 -31.826  1.00  0.67           H  
ATOM   2743 2HH1 ARG A 174       6.780  34.370 -30.865  1.00  0.67           H  
ATOM   2744 1HH2 ARG A 174       9.697  32.524 -30.288  1.00  0.67           H  
ATOM   2745 2HH2 ARG A 174       8.853  34.028 -30.005  1.00  0.67           H  
ATOM   2746  N   GLY A 175       2.737  27.406 -33.792  1.00  0.67           N  
ATOM   2747  CA  GLY A 175       1.673  26.880 -34.643  1.00  0.67           C  
ATOM   2748  C   GLY A 175       2.009  25.868 -35.757  1.00  0.67           C  
ATOM   2749  O   GLY A 175       1.580  26.083 -36.890  1.00  0.67           O  
ATOM   2750  H   GLY A 175       2.880  26.970 -32.881  1.00  0.67           H  
ATOM   2751 1HA  GLY A 175       0.928  26.423 -33.989  1.00  0.67           H  
ATOM   2752 2HA  GLY A 175       1.164  27.727 -35.100  1.00  0.67           H  
ATOM   2753  N   PRO A 176       2.756  24.776 -35.512  1.00  0.66           N  
ATOM   2754  CA  PRO A 176       3.010  23.743 -36.496  1.00  0.66           C  
ATOM   2755  C   PRO A 176       1.695  23.020 -36.741  1.00  0.66           C  
ATOM   2756  O   PRO A 176       0.822  22.998 -35.869  1.00  0.66           O  
ATOM   2757  CB  PRO A 176       4.080  22.866 -35.837  1.00  0.66           C  
ATOM   2758  CG  PRO A 176       3.874  23.078 -34.356  1.00  0.66           C  
ATOM   2759  CD  PRO A 176       3.373  24.534 -34.216  1.00  0.66           C  
ATOM   2760  HA  PRO A 176       3.377  24.198 -37.423  1.00  0.66           H  
ATOM   2761 1HB  PRO A 176       3.945  21.814 -36.146  1.00  0.66           H  
ATOM   2762 2HB  PRO A 176       5.081  23.173 -36.191  1.00  0.66           H  
ATOM   2763 1HG  PRO A 176       3.173  22.337 -33.949  1.00  0.66           H  
ATOM   2764 2HG  PRO A 176       4.836  22.922 -33.855  1.00  0.66           H  
ATOM   2765 1HD  PRO A 176       2.626  24.590 -33.421  1.00  0.66           H  
ATOM   2766 2HD  PRO A 176       4.228  25.207 -34.050  1.00  0.66           H  
ATOM   2767  N   LYS A 177       1.556  22.427 -37.917  1.00  0.65           N  
ATOM   2768  CA  LYS A 177       0.370  21.675 -38.298  1.00  0.65           C  
ATOM   2769  C   LYS A 177       0.470  20.238 -37.814  1.00  0.65           C  
ATOM   2770  O   LYS A 177      -0.542  19.545 -37.649  1.00  0.65           O  
ATOM   2771  CB  LYS A 177       0.264  21.676 -39.817  1.00  0.65           C  
ATOM   2772  CG  LYS A 177       0.016  23.052 -40.428  1.00  0.65           C  
ATOM   2773  CD  LYS A 177      -0.015  22.994 -41.955  1.00  0.65           C  
ATOM   2774  CE  LYS A 177      -0.376  24.353 -42.557  1.00  0.65           C  
ATOM   2775  NZ  LYS A 177       0.655  25.399 -42.249  1.00  0.65           N1+
ATOM   2776  H   LYS A 177       2.315  22.470 -38.588  1.00  0.65           H  
ATOM   2777  HA  LYS A 177      -0.508  22.140 -37.850  1.00  0.65           H  
ATOM   2778 1HB  LYS A 177       1.187  21.281 -40.245  1.00  0.65           H  
ATOM   2779 2HB  LYS A 177      -0.546  21.017 -40.122  1.00  0.65           H  
ATOM   2780 1HG  LYS A 177      -0.930  23.452 -40.061  1.00  0.65           H  
ATOM   2781 2HG  LYS A 177       0.819  23.726 -40.118  1.00  0.65           H  
ATOM   2782 1HD  LYS A 177       0.974  22.704 -42.326  1.00  0.65           H  
ATOM   2783 2HD  LYS A 177      -0.739  22.251 -42.282  1.00  0.65           H  
ATOM   2784 1HE  LYS A 177      -0.458  24.250 -43.638  1.00  0.65           H  
ATOM   2785 2HE  LYS A 177      -1.337  24.675 -42.159  1.00  0.65           H  
ATOM   2786 1HZ  LYS A 177       0.388  26.273 -42.664  1.00  0.65           H  
ATOM   2787 2HZ  LYS A 177       0.743  25.515 -41.252  1.00  0.65           H  
ATOM   2788 3HZ  LYS A 177       1.575  25.123 -42.626  1.00  0.65           H  
ATOM   2789  N   GLU A 178       1.714  19.822 -37.595  1.00  0.64           N  
ATOM   2790  CA  GLU A 178       2.072  18.472 -37.192  1.00  0.64           C  
ATOM   2791  C   GLU A 178       3.381  18.381 -36.411  1.00  0.64           C  
ATOM   2792  O   GLU A 178       4.326  19.132 -36.660  1.00  0.64           O  
ATOM   2793  CB  GLU A 178       2.158  17.584 -38.423  1.00  0.64           C  
ATOM   2794  CG  GLU A 178       2.658  16.217 -38.170  1.00  0.64           C  
ATOM   2795  CD  GLU A 178       2.643  15.418 -39.338  1.00  0.64           C  
ATOM   2796  OE1 GLU A 178       1.587  15.089 -39.771  1.00  0.64           O  
ATOM   2797  OE2 GLU A 178       3.687  15.103 -39.847  1.00  0.64           O1-
ATOM   2798  H   GLU A 178       2.459  20.482 -37.804  1.00  0.64           H  
ATOM   2799  HA  GLU A 178       1.278  18.098 -36.549  1.00  0.64           H  
ATOM   2800 1HB  GLU A 178       1.168  17.496 -38.870  1.00  0.64           H  
ATOM   2801 2HB  GLU A 178       2.807  18.051 -39.159  1.00  0.64           H  
ATOM   2802 1HG  GLU A 178       3.677  16.257 -37.810  1.00  0.64           H  
ATOM   2803 2HG  GLU A 178       2.044  15.744 -37.407  1.00  0.64           H  
ATOM   2804  N   PHE A 179       3.426  17.452 -35.471  1.00  0.63           N  
ATOM   2805  CA  PHE A 179       4.655  17.197 -34.734  1.00  0.63           C  
ATOM   2806  C   PHE A 179       4.843  15.762 -34.226  1.00  0.63           C  
ATOM   2807  O   PHE A 179       3.890  14.991 -34.065  1.00  0.63           O  
ATOM   2808  CB  PHE A 179       4.789  18.160 -33.545  1.00  0.63           C  
ATOM   2809  CG  PHE A 179       3.632  18.112 -32.608  1.00  0.63           C  
ATOM   2810  CD1 PHE A 179       3.567  17.190 -31.590  1.00  0.63           C  
ATOM   2811  CD2 PHE A 179       2.614  19.051 -32.720  1.00  0.63           C  
ATOM   2812  CE1 PHE A 179       2.513  17.165 -30.732  1.00  0.63           C  
ATOM   2813  CE2 PHE A 179       1.555  19.042 -31.842  1.00  0.63           C  
ATOM   2814  CZ  PHE A 179       1.503  18.085 -30.843  1.00  0.63           C  
ATOM   2815  H   PHE A 179       2.591  16.896 -35.310  1.00  0.63           H  
ATOM   2816  HA  PHE A 179       5.473  17.397 -35.418  1.00  0.63           H  
ATOM   2817 1HB  PHE A 179       5.693  17.922 -32.994  1.00  0.63           H  
ATOM   2818 2HB  PHE A 179       4.895  19.181 -33.911  1.00  0.63           H  
ATOM   2819  HD1 PHE A 179       4.349  16.453 -31.490  1.00  0.63           H  
ATOM   2820  HD2 PHE A 179       2.660  19.799 -33.513  1.00  0.63           H  
ATOM   2821  HE1 PHE A 179       2.478  16.409 -29.963  1.00  0.63           H  
ATOM   2822  HE2 PHE A 179       0.757  19.776 -31.948  1.00  0.63           H  
ATOM   2823  HZ  PHE A 179       0.662  18.054 -30.152  1.00  0.63           H  
ATOM   2824  N   CYS A 180       6.105  15.444 -33.920  1.00  0.62           N  
ATOM   2825  CA  CYS A 180       6.511  14.166 -33.319  1.00  0.62           C  
ATOM   2826  C   CYS A 180       7.756  14.269 -32.481  1.00  0.62           C  
ATOM   2827  O   CYS A 180       8.838  14.529 -33.014  1.00  0.62           O  
ATOM   2828  CB  CYS A 180       6.827  13.135 -34.361  1.00  0.62           C  
ATOM   2829  SG  CYS A 180       7.354  11.567 -33.708  1.00  0.62           S  
ATOM   2830  H   CYS A 180       6.816  16.150 -34.125  1.00  0.62           H  
ATOM   2831  HA  CYS A 180       5.698  13.808 -32.704  1.00  0.62           H  
ATOM   2832 1HB  CYS A 180       5.977  12.982 -34.959  1.00  0.62           H  
ATOM   2833 2HB  CYS A 180       7.600  13.494 -34.952  1.00  0.62           H  
ATOM   2834  HG  CYS A 180       6.338  11.428 -32.857  1.00  0.62           H  
ATOM   2835  N   ILE A 181       7.599  14.025 -31.186  1.00  0.62           N  
ATOM   2836  CA  ILE A 181       8.696  14.118 -30.239  1.00  0.62           C  
ATOM   2837  C   ILE A 181       8.994  12.829 -29.491  1.00  0.62           C  
ATOM   2838  O   ILE A 181       8.119  12.226 -28.865  1.00  0.62           O  
ATOM   2839  CB  ILE A 181       8.428  15.266 -29.251  1.00  0.62           C  
ATOM   2840  CG1 ILE A 181       8.273  16.566 -30.044  1.00  0.62           C  
ATOM   2841  CG2 ILE A 181       9.557  15.400 -28.231  1.00  0.62           C  
ATOM   2842  CD1 ILE A 181       6.871  16.969 -30.358  1.00  0.62           C  
ATOM   2843  H   ILE A 181       6.664  13.789 -30.850  1.00  0.62           H  
ATOM   2844  HA  ILE A 181       9.594  14.376 -30.796  1.00  0.62           H  
ATOM   2845  HB  ILE A 181       7.491  15.081 -28.731  1.00  0.62           H  
ATOM   2846 1HG1 ILE A 181       8.737  17.331 -29.487  1.00  0.62           H  
ATOM   2847 2HG1 ILE A 181       8.802  16.462 -30.986  1.00  0.62           H  
ATOM   2848 1HG2 ILE A 181       9.342  16.222 -27.559  1.00  0.62           H  
ATOM   2849 2HG2 ILE A 181       9.646  14.480 -27.658  1.00  0.62           H  
ATOM   2850 3HG2 ILE A 181      10.496  15.592 -28.737  1.00  0.62           H  
ATOM   2851 1HD1 ILE A 181       6.878  17.899 -30.924  1.00  0.62           H  
ATOM   2852 2HD1 ILE A 181       6.406  16.195 -30.938  1.00  0.62           H  
ATOM   2853 3HD1 ILE A 181       6.329  17.115 -29.455  1.00  0.62           H  
ATOM   2854  N   LYS A 182      10.241  12.382 -29.563  1.00  0.62           N  
ATOM   2855  CA  LYS A 182      10.614  11.202 -28.793  1.00  0.62           C  
ATOM   2856  C   LYS A 182      10.579  11.525 -27.307  1.00  0.62           C  
ATOM   2857  O   LYS A 182      11.167  12.515 -26.867  1.00  0.62           O  
ATOM   2858  CB  LYS A 182      11.999  10.692 -29.156  1.00  0.62           C  
ATOM   2859  CG  LYS A 182      12.382   9.392 -28.430  1.00  0.62           C  
ATOM   2860  CD  LYS A 182      13.693   8.892 -28.935  1.00  0.62           C  
ATOM   2861  CE  LYS A 182      14.868   9.734 -28.415  1.00  0.62           C  
ATOM   2862  NZ  LYS A 182      16.124   9.319 -29.044  1.00  0.62           N1+
ATOM   2863  H   LYS A 182      10.925  12.872 -30.145  1.00  0.62           H  
ATOM   2864  HA  LYS A 182       9.887  10.411 -28.973  1.00  0.62           H  
ATOM   2865 1HB  LYS A 182      12.074  10.529 -30.226  1.00  0.62           H  
ATOM   2866 2HB  LYS A 182      12.741  11.449 -28.896  1.00  0.62           H  
ATOM   2867 1HG  LYS A 182      12.459   9.567 -27.355  1.00  0.62           H  
ATOM   2868 2HG  LYS A 182      11.616   8.633 -28.604  1.00  0.62           H  
ATOM   2869 1HD  LYS A 182      13.830   7.867 -28.604  1.00  0.62           H  
ATOM   2870 2HD  LYS A 182      13.691   8.904 -30.022  1.00  0.62           H  
ATOM   2871 1HE  LYS A 182      14.698  10.791 -28.632  1.00  0.62           H  
ATOM   2872 2HE  LYS A 182      14.957   9.607 -27.342  1.00  0.62           H  
ATOM   2873 1HZ  LYS A 182      16.894   9.890 -28.692  1.00  0.62           H  
ATOM   2874 2HZ  LYS A 182      16.309   8.352 -28.872  1.00  0.62           H  
ATOM   2875 3HZ  LYS A 182      15.985   9.493 -30.048  1.00  0.62           H  
ATOM   2876  N   VAL A 183       9.948  10.662 -26.532  1.00  0.62           N  
ATOM   2877  CA  VAL A 183       9.868  10.802 -25.090  1.00  0.62           C  
ATOM   2878  C   VAL A 183      10.540   9.617 -24.403  1.00  0.62           C  
ATOM   2879  O   VAL A 183      10.187   8.469 -24.688  1.00  0.62           O  
ATOM   2880  CB  VAL A 183       8.386  10.820 -24.667  1.00  0.62           C  
ATOM   2881  CG1 VAL A 183       8.274  10.908 -23.192  1.00  0.62           C  
ATOM   2882  CG2 VAL A 183       7.656  11.982 -25.321  1.00  0.62           C  
ATOM   2883  H   VAL A 183       9.463   9.879 -26.963  1.00  0.62           H  
ATOM   2884  HA  VAL A 183      10.363  11.725 -24.788  1.00  0.62           H  
ATOM   2885  HB  VAL A 183       7.926   9.879 -24.975  1.00  0.62           H  
ATOM   2886 1HG1 VAL A 183       7.262  10.888 -22.909  1.00  0.62           H  
ATOM   2887 2HG1 VAL A 183       8.796  10.072 -22.723  1.00  0.62           H  
ATOM   2888 3HG1 VAL A 183       8.695  11.819 -22.888  1.00  0.62           H  
ATOM   2889 1HG2 VAL A 183       6.611  11.971 -25.019  1.00  0.62           H  
ATOM   2890 2HG2 VAL A 183       8.118  12.907 -25.009  1.00  0.62           H  
ATOM   2891 3HG2 VAL A 183       7.720  11.888 -26.401  1.00  0.62           H  
ATOM   2892  N   LEU A 184      11.507   9.856 -23.506  1.00  0.64           N  
ATOM   2893  CA  LEU A 184      12.121   8.728 -22.819  1.00  0.64           C  
ATOM   2894  C   LEU A 184      11.553   8.715 -21.410  1.00  0.64           C  
ATOM   2895  O   LEU A 184      11.400   9.770 -20.794  1.00  0.64           O  
ATOM   2896  CB  LEU A 184      13.655   8.851 -22.807  1.00  0.64           C  
ATOM   2897  CG  LEU A 184      14.339   8.954 -24.175  1.00  0.64           C  
ATOM   2898  CD1 LEU A 184      15.849   9.118 -23.979  1.00  0.64           C  
ATOM   2899  CD2 LEU A 184      14.013   7.723 -24.963  1.00  0.64           C  
ATOM   2900  H   LEU A 184      11.815  10.793 -23.254  1.00  0.64           H  
ATOM   2901  HA  LEU A 184      11.847   7.797 -23.310  1.00  0.64           H  
ATOM   2902 1HB  LEU A 184      13.940   9.722 -22.222  1.00  0.64           H  
ATOM   2903 2HB  LEU A 184      14.061   7.969 -22.302  1.00  0.64           H  
ATOM   2904  HG  LEU A 184      13.973   9.835 -24.709  1.00  0.64           H  
ATOM   2905 1HD1 LEU A 184      16.342   9.195 -24.947  1.00  0.64           H  
ATOM   2906 2HD1 LEU A 184      16.052  10.022 -23.401  1.00  0.64           H  
ATOM   2907 3HD1 LEU A 184      16.237   8.256 -23.442  1.00  0.64           H  
ATOM   2908 1HD2 LEU A 184      14.478   7.759 -25.942  1.00  0.64           H  
ATOM   2909 2HD2 LEU A 184      14.374   6.850 -24.427  1.00  0.64           H  
ATOM   2910 3HD2 LEU A 184      12.935   7.661 -25.078  1.00  0.64           H  
ATOM   2911  N   CYS A 185      11.248   7.531 -20.893  1.00  0.66           N  
ATOM   2912  CA  CYS A 185      10.660   7.422 -19.564  1.00  0.66           C  
ATOM   2913  C   CYS A 185       9.362   8.217 -19.384  1.00  0.66           C  
ATOM   2914  O   CYS A 185       9.216   8.953 -18.405  1.00  0.66           O  
ATOM   2915  CB  CYS A 185      11.632   7.810 -18.462  1.00  0.66           C  
ATOM   2916  SG  CYS A 185      12.917   6.628 -18.130  1.00  0.66           S  
ATOM   2917  H   CYS A 185      11.368   6.690 -21.454  1.00  0.66           H  
ATOM   2918  HA  CYS A 185      10.446   6.371 -19.399  1.00  0.66           H  
ATOM   2919 1HB  CYS A 185      12.115   8.761 -18.683  1.00  0.66           H  
ATOM   2920 2HB  CYS A 185      11.090   7.950 -17.579  1.00  0.66           H  
ATOM   2921  HG  CYS A 185      13.635   6.822 -19.260  1.00  0.66           H  
ATOM   2922  N   PRO A 186       8.337   7.975 -20.228  1.00  0.69           N  
ATOM   2923  CA  PRO A 186       7.024   8.593 -20.229  1.00  0.69           C  
ATOM   2924  C   PRO A 186       6.235   8.218 -18.999  1.00  0.69           C  
ATOM   2925  O   PRO A 186       5.166   8.756 -18.765  1.00  0.69           O  
ATOM   2926  CB  PRO A 186       6.374   8.022 -21.474  1.00  0.69           C  
ATOM   2927  CG  PRO A 186       7.052   6.728 -21.694  1.00  0.69           C  
ATOM   2928  CD  PRO A 186       8.471   6.964 -21.289  1.00  0.69           C  
ATOM   2929  HA  PRO A 186       7.117   9.671 -20.310  1.00  0.69           H  
ATOM   2930 1HB  PRO A 186       5.315   7.910 -21.316  1.00  0.69           H  
ATOM   2931 2HB  PRO A 186       6.492   8.706 -22.318  1.00  0.69           H  
ATOM   2932 1HG  PRO A 186       6.561   5.951 -21.097  1.00  0.69           H  
ATOM   2933 2HG  PRO A 186       6.961   6.436 -22.738  1.00  0.69           H  
ATOM   2934 1HD  PRO A 186       8.895   6.036 -20.922  1.00  0.69           H  
ATOM   2935 2HD  PRO A 186       9.004   7.365 -22.165  1.00  0.69           H  
ATOM   2936  N   TYR A 187       6.729   7.230 -18.263  1.00  0.71           N  
ATOM   2937  CA  TYR A 187       6.098   6.730 -17.068  1.00  0.71           C  
ATOM   2938  C   TYR A 187       6.508   7.490 -15.812  1.00  0.71           C  
ATOM   2939  O   TYR A 187       5.882   7.333 -14.761  1.00  0.71           O  
ATOM   2940  CB  TYR A 187       6.474   5.272 -16.918  1.00  0.71           C  
ATOM   2941  CG  TYR A 187       7.862   5.080 -16.538  1.00  0.71           C  
ATOM   2942  CD1 TYR A 187       8.178   5.110 -15.209  1.00  0.71           C  
ATOM   2943  CD2 TYR A 187       8.826   4.858 -17.485  1.00  0.71           C  
ATOM   2944  CE1 TYR A 187       9.450   4.921 -14.819  1.00  0.71           C  
ATOM   2945  CE2 TYR A 187      10.120   4.655 -17.085  1.00  0.71           C  
ATOM   2946  CZ  TYR A 187      10.424   4.693 -15.747  1.00  0.71           C  
ATOM   2947  OH  TYR A 187      11.687   4.499 -15.319  1.00  0.71           O  
ATOM   2948  H   TYR A 187       7.603   6.810 -18.530  1.00  0.71           H  
ATOM   2949  HA  TYR A 187       5.026   6.845 -17.160  1.00  0.71           H  
ATOM   2950 1HB  TYR A 187       5.861   4.794 -16.201  1.00  0.71           H  
ATOM   2951 2HB  TYR A 187       6.319   4.759 -17.865  1.00  0.71           H  
ATOM   2952  HD1 TYR A 187       7.403   5.284 -14.466  1.00  0.71           H  
ATOM   2953  HD2 TYR A 187       8.558   4.836 -18.540  1.00  0.71           H  
ATOM   2954  HE1 TYR A 187       9.698   4.945 -13.761  1.00  0.71           H  
ATOM   2955  HE2 TYR A 187      10.899   4.467 -17.823  1.00  0.71           H  
ATOM   2956  HH  TYR A 187      11.715   4.567 -14.362  1.00  0.71           H  
ATOM   2957  N   MET A 188       7.558   8.298 -15.894  1.00  0.74           N  
ATOM   2958  CA  MET A 188       7.975   9.041 -14.721  1.00  0.74           C  
ATOM   2959  C   MET A 188       6.961  10.165 -14.537  1.00  0.74           C  
ATOM   2960  O   MET A 188       6.587  10.794 -15.527  1.00  0.74           O  
ATOM   2961  CB  MET A 188       9.375   9.572 -14.911  1.00  0.74           C  
ATOM   2962  CG  MET A 188      10.459   8.509 -14.973  1.00  0.74           C  
ATOM   2963  SD  MET A 188      10.764   7.683 -13.423  1.00  0.74           S  
ATOM   2964  CE  MET A 188      11.601   8.980 -12.540  1.00  0.74           C  
ATOM   2965  H   MET A 188       8.056   8.425 -16.778  1.00  0.74           H  
ATOM   2966  HA  MET A 188       7.989   8.362 -13.882  1.00  0.74           H  
ATOM   2967 1HB  MET A 188       9.428  10.152 -15.835  1.00  0.74           H  
ATOM   2968 2HB  MET A 188       9.617  10.228 -14.096  1.00  0.74           H  
ATOM   2969 1HG  MET A 188      10.123   7.754 -15.667  1.00  0.74           H  
ATOM   2970 2HG  MET A 188      11.391   8.922 -15.341  1.00  0.74           H  
ATOM   2971 1HE  MET A 188      11.870   8.636 -11.544  1.00  0.74           H  
ATOM   2972 2HE  MET A 188      12.506   9.269 -13.083  1.00  0.74           H  
ATOM   2973 3HE  MET A 188      10.942   9.840 -12.455  1.00  0.74           H  
ATOM   2974  N   PRO A 189       6.484  10.452 -13.319  1.00  0.76           N  
ATOM   2975  CA  PRO A 189       5.532  11.505 -13.018  1.00  0.76           C  
ATOM   2976  C   PRO A 189       5.846  12.889 -13.581  1.00  0.76           C  
ATOM   2977  O   PRO A 189       4.921  13.604 -13.954  1.00  0.76           O  
ATOM   2978  CB  PRO A 189       5.558  11.538 -11.492  1.00  0.76           C  
ATOM   2979  CG  PRO A 189       5.892  10.126 -11.094  1.00  0.76           C  
ATOM   2980  CD  PRO A 189       6.891   9.657 -12.133  1.00  0.76           C  
ATOM   2981  HA  PRO A 189       4.538  11.180 -13.365  1.00  0.76           H  
ATOM   2982 1HB  PRO A 189       6.310  12.268 -11.149  1.00  0.76           H  
ATOM   2983 2HB  PRO A 189       4.586  11.874 -11.105  1.00  0.76           H  
ATOM   2984 1HG  PRO A 189       6.298  10.105 -10.071  1.00  0.76           H  
ATOM   2985 2HG  PRO A 189       4.977   9.512 -11.086  1.00  0.76           H  
ATOM   2986 1HD  PRO A 189       7.935   9.879 -11.841  1.00  0.76           H  
ATOM   2987 2HD  PRO A 189       6.699   8.583 -12.273  1.00  0.76           H  
ATOM   2988  N   ARG A 190       7.125  13.294 -13.706  1.00  0.77           N  
ATOM   2989  CA  ARG A 190       7.336  14.646 -14.213  1.00  0.77           C  
ATOM   2990  C   ARG A 190       7.100  14.661 -15.717  1.00  0.77           C  
ATOM   2991  O   ARG A 190       6.553  15.623 -16.270  1.00  0.77           O  
ATOM   2992  CB  ARG A 190       8.729  15.139 -13.914  1.00  0.77           C  
ATOM   2993  CG  ARG A 190       8.959  16.600 -14.205  1.00  0.77           C  
ATOM   2994  CD  ARG A 190      10.367  16.998 -13.903  1.00  0.77           C  
ATOM   2995  NE  ARG A 190      10.637  18.379 -14.273  1.00  0.77           N  
ATOM   2996  CZ  ARG A 190      11.871  18.906 -14.383  1.00  0.77           C  
ATOM   2997  NH1 ARG A 190      12.917  18.149 -14.160  1.00  0.77           N1+
ATOM   2998  NH2 ARG A 190      12.026  20.174 -14.721  1.00  0.77           N  
ATOM   2999  H   ARG A 190       7.950  12.744 -13.443  1.00  0.77           H  
ATOM   3000  HA  ARG A 190       6.619  15.319 -13.739  1.00  0.77           H  
ATOM   3001 1HB  ARG A 190       8.978  14.945 -12.872  1.00  0.77           H  
ATOM   3002 2HB  ARG A 190       9.431  14.590 -14.527  1.00  0.77           H  
ATOM   3003 1HG  ARG A 190       8.702  16.829 -15.227  1.00  0.77           H  
ATOM   3004 2HG  ARG A 190       8.310  17.179 -13.548  1.00  0.77           H  
ATOM   3005 1HD  ARG A 190      10.552  16.888 -12.834  1.00  0.77           H  
ATOM   3006 2HD  ARG A 190      11.056  16.352 -14.452  1.00  0.77           H  
ATOM   3007  HE  ARG A 190       9.847  18.985 -14.454  1.00  0.77           H  
ATOM   3008 1HH1 ARG A 190      12.781  17.175 -13.916  1.00  0.77           H  
ATOM   3009 2HH1 ARG A 190      13.851  18.534 -14.244  1.00  0.77           H  
ATOM   3010 1HH2 ARG A 190      11.216  20.757 -14.900  1.00  0.77           H  
ATOM   3011 2HH2 ARG A 190      12.953  20.563 -14.809  1.00  0.77           H  
ATOM   3012  N   VAL A 191       7.528  13.591 -16.390  1.00  0.77           N  
ATOM   3013  CA  VAL A 191       7.348  13.511 -17.827  1.00  0.77           C  
ATOM   3014  C   VAL A 191       5.854  13.374 -18.090  1.00  0.77           C  
ATOM   3015  O   VAL A 191       5.331  14.037 -18.979  1.00  0.77           O  
ATOM   3016  CB  VAL A 191       8.128  12.346 -18.470  1.00  0.77           C  
ATOM   3017  CG1 VAL A 191       7.792  12.255 -19.903  1.00  0.77           C  
ATOM   3018  CG2 VAL A 191       9.590  12.575 -18.370  1.00  0.77           C  
ATOM   3019  H   VAL A 191       7.958  12.820 -15.893  1.00  0.77           H  
ATOM   3020  HA  VAL A 191       7.698  14.437 -18.279  1.00  0.77           H  
ATOM   3021  HB  VAL A 191       7.854  11.407 -17.974  1.00  0.77           H  
ATOM   3022 1HG1 VAL A 191       8.356  11.440 -20.337  1.00  0.77           H  
ATOM   3023 2HG1 VAL A 191       6.763  12.089 -20.011  1.00  0.77           H  
ATOM   3024 3HG1 VAL A 191       8.059  13.180 -20.398  1.00  0.77           H  
ATOM   3025 1HG2 VAL A 191      10.124  11.736 -18.829  1.00  0.77           H  
ATOM   3026 2HG2 VAL A 191       9.843  13.487 -18.887  1.00  0.77           H  
ATOM   3027 3HG2 VAL A 191       9.862  12.656 -17.357  1.00  0.77           H  
ATOM   3028  N   ILE A 192       5.149  12.558 -17.287  1.00  0.76           N  
ATOM   3029  CA  ILE A 192       3.712  12.387 -17.499  1.00  0.76           C  
ATOM   3030  C   ILE A 192       2.964  13.701 -17.360  1.00  0.76           C  
ATOM   3031  O   ILE A 192       2.158  14.044 -18.227  1.00  0.76           O  
ATOM   3032  CB  ILE A 192       3.061  11.404 -16.507  1.00  0.76           C  
ATOM   3033  CG1 ILE A 192       3.523  10.000 -16.730  1.00  0.76           C  
ATOM   3034  CG2 ILE A 192       1.549  11.479 -16.665  1.00  0.76           C  
ATOM   3035  CD1 ILE A 192       3.141   9.044 -15.625  1.00  0.76           C  
ATOM   3036  H   ILE A 192       5.623  12.027 -16.556  1.00  0.76           H  
ATOM   3037  HA  ILE A 192       3.552  12.016 -18.496  1.00  0.76           H  
ATOM   3038  HB  ILE A 192       3.338  11.684 -15.492  1.00  0.76           H  
ATOM   3039 1HG1 ILE A 192       3.100   9.636 -17.666  1.00  0.76           H  
ATOM   3040 2HG1 ILE A 192       4.604  10.004 -16.809  1.00  0.76           H  
ATOM   3041 1HG2 ILE A 192       1.083  10.809 -15.954  1.00  0.76           H  
ATOM   3042 2HG2 ILE A 192       1.207  12.497 -16.475  1.00  0.76           H  
ATOM   3043 3HG2 ILE A 192       1.273  11.190 -17.678  1.00  0.76           H  
ATOM   3044 1HD1 ILE A 192       3.510   8.054 -15.857  1.00  0.76           H  
ATOM   3045 2HD1 ILE A 192       3.580   9.379 -14.687  1.00  0.76           H  
ATOM   3046 3HD1 ILE A 192       2.060   9.010 -15.531  1.00  0.76           H  
ATOM   3047  N   GLU A 193       3.233  14.469 -16.300  1.00  0.74           N  
ATOM   3048  CA  GLU A 193       2.540  15.744 -16.148  1.00  0.74           C  
ATOM   3049  C   GLU A 193       2.859  16.695 -17.304  1.00  0.74           C  
ATOM   3050  O   GLU A 193       1.983  17.436 -17.783  1.00  0.74           O  
ATOM   3051  CB  GLU A 193       2.878  16.397 -14.802  1.00  0.74           C  
ATOM   3052  CG  GLU A 193       2.255  15.704 -13.581  1.00  0.74           C  
ATOM   3053  CD  GLU A 193       2.610  16.365 -12.253  1.00  0.74           C  
ATOM   3054  OE1 GLU A 193       3.436  17.250 -12.243  1.00  0.74           O  
ATOM   3055  OE2 GLU A 193       2.038  15.985 -11.254  1.00  0.74           O1-
ATOM   3056  H   GLU A 193       3.901  14.165 -15.588  1.00  0.74           H  
ATOM   3057  HA  GLU A 193       1.468  15.549 -16.165  1.00  0.74           H  
ATOM   3058 1HB  GLU A 193       3.964  16.393 -14.667  1.00  0.74           H  
ATOM   3059 2HB  GLU A 193       2.551  17.436 -14.808  1.00  0.74           H  
ATOM   3060 1HG  GLU A 193       1.173  15.706 -13.696  1.00  0.74           H  
ATOM   3061 2HG  GLU A 193       2.585  14.667 -13.565  1.00  0.74           H  
ATOM   3062  N   LYS A 194       4.104  16.676 -17.789  1.00  0.72           N  
ATOM   3063  CA  LYS A 194       4.444  17.556 -18.890  1.00  0.72           C  
ATOM   3064  C   LYS A 194       3.735  17.104 -20.167  1.00  0.72           C  
ATOM   3065  O   LYS A 194       3.169  17.926 -20.892  1.00  0.72           O  
ATOM   3066  CB  LYS A 194       5.956  17.602 -19.108  1.00  0.72           C  
ATOM   3067  CG  LYS A 194       6.396  18.592 -20.199  1.00  0.72           C  
ATOM   3068  CD  LYS A 194       6.103  20.036 -19.779  1.00  0.72           C  
ATOM   3069  CE  LYS A 194       6.587  21.052 -20.812  1.00  0.72           C  
ATOM   3070  NZ  LYS A 194       6.271  22.459 -20.393  1.00  0.72           N1+
ATOM   3071  H   LYS A 194       4.824  16.082 -17.371  1.00  0.72           H  
ATOM   3072  HA  LYS A 194       4.098  18.561 -18.650  1.00  0.72           H  
ATOM   3073 1HB  LYS A 194       6.452  17.871 -18.174  1.00  0.72           H  
ATOM   3074 2HB  LYS A 194       6.310  16.607 -19.384  1.00  0.72           H  
ATOM   3075 1HG  LYS A 194       7.465  18.482 -20.377  1.00  0.72           H  
ATOM   3076 2HG  LYS A 194       5.861  18.372 -21.121  1.00  0.72           H  
ATOM   3077 1HD  LYS A 194       5.026  20.164 -19.645  1.00  0.72           H  
ATOM   3078 2HD  LYS A 194       6.599  20.243 -18.830  1.00  0.72           H  
ATOM   3079 1HE  LYS A 194       7.661  20.949 -20.948  1.00  0.72           H  
ATOM   3080 2HE  LYS A 194       6.097  20.860 -21.758  1.00  0.72           H  
ATOM   3081 1HZ  LYS A 194       6.586  23.121 -21.119  1.00  0.72           H  
ATOM   3082 2HZ  LYS A 194       5.278  22.573 -20.290  1.00  0.72           H  
ATOM   3083 3HZ  LYS A 194       6.727  22.676 -19.524  1.00  0.72           H  
ATOM   3084  N   MET A 195       3.715  15.793 -20.430  1.00  0.71           N  
ATOM   3085  CA  MET A 195       3.080  15.292 -21.640  1.00  0.71           C  
ATOM   3086  C   MET A 195       1.583  15.548 -21.614  1.00  0.71           C  
ATOM   3087  O   MET A 195       1.015  15.942 -22.629  1.00  0.71           O  
ATOM   3088  CB  MET A 195       3.301  13.795 -21.795  1.00  0.71           C  
ATOM   3089  CG  MET A 195       4.689  13.346 -22.113  1.00  0.71           C  
ATOM   3090  SD  MET A 195       4.677  11.621 -22.466  1.00  0.71           S  
ATOM   3091  CE  MET A 195       4.198  10.903 -20.913  1.00  0.71           C  
ATOM   3092  H   MET A 195       4.178  15.144 -19.800  1.00  0.71           H  
ATOM   3093  HA  MET A 195       3.502  15.813 -22.498  1.00  0.71           H  
ATOM   3094 1HB  MET A 195       2.985  13.290 -20.878  1.00  0.71           H  
ATOM   3095 2HB  MET A 195       2.682  13.433 -22.604  1.00  0.71           H  
ATOM   3096 1HG  MET A 195       5.052  13.875 -22.992  1.00  0.71           H  
ATOM   3097 2HG  MET A 195       5.365  13.543 -21.303  1.00  0.71           H  
ATOM   3098 1HE  MET A 195       4.112   9.834 -21.011  1.00  0.71           H  
ATOM   3099 2HE  MET A 195       4.905  11.123 -20.147  1.00  0.71           H  
ATOM   3100 3HE  MET A 195       3.254  11.306 -20.630  1.00  0.71           H  
ATOM   3101  N   GLU A 196       0.938  15.365 -20.452  1.00  0.70           N  
ATOM   3102  CA  GLU A 196      -0.496  15.630 -20.347  1.00  0.70           C  
ATOM   3103  C   GLU A 196      -0.797  17.087 -20.621  1.00  0.70           C  
ATOM   3104  O   GLU A 196      -1.730  17.416 -21.362  1.00  0.70           O  
ATOM   3105  CB  GLU A 196      -1.061  15.237 -18.981  1.00  0.70           C  
ATOM   3106  CG  GLU A 196      -2.573  15.521 -18.865  1.00  0.70           C  
ATOM   3107  CD  GLU A 196      -3.217  15.096 -17.556  1.00  0.70           C  
ATOM   3108  OE1 GLU A 196      -2.555  14.521 -16.726  1.00  0.70           O  
ATOM   3109  OE2 GLU A 196      -4.388  15.383 -17.391  1.00  0.70           O1-
ATOM   3110  H   GLU A 196       1.445  15.021 -19.636  1.00  0.70           H  
ATOM   3111  HA  GLU A 196      -1.012  15.053 -21.102  1.00  0.70           H  
ATOM   3112 1HB  GLU A 196      -0.890  14.173 -18.806  1.00  0.70           H  
ATOM   3113 2HB  GLU A 196      -0.539  15.788 -18.195  1.00  0.70           H  
ATOM   3114 1HG  GLU A 196      -2.722  16.595 -18.989  1.00  0.70           H  
ATOM   3115 2HG  GLU A 196      -3.083  15.023 -19.691  1.00  0.70           H  
ATOM   3116  N   THR A 197       0.012  17.977 -20.055  1.00  0.69           N  
ATOM   3117  CA  THR A 197      -0.200  19.390 -20.273  1.00  0.69           C  
ATOM   3118  C   THR A 197      -0.103  19.694 -21.762  1.00  0.69           C  
ATOM   3119  O   THR A 197      -0.974  20.359 -22.341  1.00  0.69           O  
ATOM   3120  CB  THR A 197       0.860  20.207 -19.517  1.00  0.69           C  
ATOM   3121  CG2 THR A 197       0.684  21.682 -19.797  1.00  0.69           C  
ATOM   3122  OG1 THR A 197       0.744  19.949 -18.103  1.00  0.69           O  
ATOM   3123  H   THR A 197       0.769  17.676 -19.437  1.00  0.69           H  
ATOM   3124  HA  THR A 197      -1.195  19.660 -19.923  1.00  0.69           H  
ATOM   3125  HB  THR A 197       1.852  19.900 -19.846  1.00  0.69           H  
ATOM   3126  HG1 THR A 197       1.029  19.014 -17.923  1.00  0.69           H  
ATOM   3127 1HG2 THR A 197       1.446  22.246 -19.262  1.00  0.69           H  
ATOM   3128 2HG2 THR A 197       0.788  21.854 -20.866  1.00  0.69           H  
ATOM   3129 3HG2 THR A 197      -0.303  22.001 -19.470  1.00  0.69           H  
ATOM   3130  N   LEU A 198       0.944  19.177 -22.396  1.00  0.69           N  
ATOM   3131  CA  LEU A 198       1.139  19.436 -23.802  1.00  0.69           C  
ATOM   3132  C   LEU A 198       0.040  18.798 -24.662  1.00  0.69           C  
ATOM   3133  O   LEU A 198      -0.419  19.416 -25.620  1.00  0.69           O  
ATOM   3134  CB  LEU A 198       2.509  18.932 -24.225  1.00  0.69           C  
ATOM   3135  CG  LEU A 198       3.721  19.657 -23.641  1.00  0.69           C  
ATOM   3136  CD1 LEU A 198       4.978  18.916 -24.042  1.00  0.69           C  
ATOM   3137  CD2 LEU A 198       3.756  21.065 -24.141  1.00  0.69           C  
ATOM   3138  H   LEU A 198       1.630  18.621 -21.882  1.00  0.69           H  
ATOM   3139  HA  LEU A 198       1.110  20.513 -23.954  1.00  0.69           H  
ATOM   3140 1HB  LEU A 198       2.587  17.862 -24.013  1.00  0.69           H  
ATOM   3141 2HB  LEU A 198       2.571  19.094 -25.239  1.00  0.69           H  
ATOM   3142  HG  LEU A 198       3.655  19.666 -22.558  1.00  0.69           H  
ATOM   3143 1HD1 LEU A 198       5.837  19.426 -23.631  1.00  0.69           H  
ATOM   3144 2HD1 LEU A 198       4.933  17.897 -23.657  1.00  0.69           H  
ATOM   3145 3HD1 LEU A 198       5.059  18.894 -25.123  1.00  0.69           H  
ATOM   3146 1HD2 LEU A 198       4.617  21.583 -23.722  1.00  0.69           H  
ATOM   3147 2HD2 LEU A 198       3.833  21.059 -25.226  1.00  0.69           H  
ATOM   3148 3HD2 LEU A 198       2.846  21.577 -23.834  1.00  0.69           H  
ATOM   3149  N   GLN A 199      -0.421  17.593 -24.310  1.00  0.69           N  
ATOM   3150  CA  GLN A 199      -1.481  16.927 -25.063  1.00  0.69           C  
ATOM   3151  C   GLN A 199      -2.741  17.763 -25.081  1.00  0.69           C  
ATOM   3152  O   GLN A 199      -3.323  18.032 -26.139  1.00  0.69           O  
ATOM   3153  CB  GLN A 199      -1.806  15.555 -24.459  1.00  0.69           C  
ATOM   3154  CG  GLN A 199      -2.930  14.830 -25.166  1.00  0.69           C  
ATOM   3155  CD  GLN A 199      -3.287  13.424 -24.595  1.00  0.69           C  
ATOM   3156  NE2 GLN A 199      -3.362  12.445 -25.491  1.00  0.69           N  
ATOM   3157  OE1 GLN A 199      -3.507  13.243 -23.386  1.00  0.69           O  
ATOM   3158  H   GLN A 199      -0.009  17.111 -23.518  1.00  0.69           H  
ATOM   3159  HA  GLN A 199      -1.148  16.788 -26.088  1.00  0.69           H  
ATOM   3160 1HB  GLN A 199      -0.917  14.941 -24.509  1.00  0.69           H  
ATOM   3161 2HB  GLN A 199      -2.069  15.668 -23.407  1.00  0.69           H  
ATOM   3162 1HG  GLN A 199      -3.823  15.450 -25.108  1.00  0.69           H  
ATOM   3163 2HG  GLN A 199      -2.634  14.726 -26.181  1.00  0.69           H  
ATOM   3164 1HE2 GLN A 199      -3.618  11.495 -25.202  1.00  0.69           H  
ATOM   3165 2HE2 GLN A 199      -3.183  12.659 -26.475  1.00  0.69           H  
ATOM   3166  N   ARG A 200      -3.135  18.242 -23.905  1.00  0.69           N  
ATOM   3167  CA  ARG A 200      -4.332  19.056 -23.789  1.00  0.69           C  
ATOM   3168  C   ARG A 200      -4.221  20.340 -24.610  1.00  0.69           C  
ATOM   3169  O   ARG A 200      -5.209  20.806 -25.182  1.00  0.69           O  
ATOM   3170  CB  ARG A 200      -4.597  19.377 -22.327  1.00  0.69           C  
ATOM   3171  CG  ARG A 200      -5.081  18.177 -21.497  1.00  0.69           C  
ATOM   3172  CD  ARG A 200      -5.324  18.536 -20.073  1.00  0.69           C  
ATOM   3173  NE  ARG A 200      -5.748  17.382 -19.274  1.00  0.69           N  
ATOM   3174  CZ  ARG A 200      -7.002  16.922 -19.180  1.00  0.69           C  
ATOM   3175  NH1 ARG A 200      -7.994  17.495 -19.832  1.00  0.69           N1+
ATOM   3176  NH2 ARG A 200      -7.209  15.879 -18.412  1.00  0.69           N  
ATOM   3177  H   ARG A 200      -2.604  18.010 -23.061  1.00  0.69           H  
ATOM   3178  HA  ARG A 200      -5.173  18.477 -24.167  1.00  0.69           H  
ATOM   3179 1HB  ARG A 200      -3.674  19.742 -21.869  1.00  0.69           H  
ATOM   3180 2HB  ARG A 200      -5.340  20.167 -22.253  1.00  0.69           H  
ATOM   3181 1HG  ARG A 200      -6.008  17.794 -21.919  1.00  0.69           H  
ATOM   3182 2HG  ARG A 200      -4.320  17.393 -21.525  1.00  0.69           H  
ATOM   3183 1HD  ARG A 200      -4.398  18.921 -19.643  1.00  0.69           H  
ATOM   3184 2HD  ARG A 200      -6.099  19.296 -20.012  1.00  0.69           H  
ATOM   3185  HE  ARG A 200      -5.047  16.863 -18.724  1.00  0.69           H  
ATOM   3186 1HH1 ARG A 200      -7.815  18.298 -20.419  1.00  0.69           H  
ATOM   3187 2HH1 ARG A 200      -8.931  17.131 -19.746  1.00  0.69           H  
ATOM   3188 1HH2 ARG A 200      -6.396  15.476 -17.922  1.00  0.69           H  
ATOM   3189 2HH2 ARG A 200      -8.132  15.492 -18.304  1.00  0.69           H  
ATOM   3190  N   ARG A 201      -3.016  20.907 -24.677  1.00  0.68           N  
ATOM   3191  CA  ARG A 201      -2.776  22.128 -25.432  1.00  0.68           C  
ATOM   3192  C   ARG A 201      -2.603  21.942 -26.946  1.00  0.68           C  
ATOM   3193  O   ARG A 201      -2.989  22.826 -27.717  1.00  0.68           O  
ATOM   3194  CB  ARG A 201      -1.533  22.815 -24.900  1.00  0.68           C  
ATOM   3195  CG  ARG A 201      -1.681  23.401 -23.522  1.00  0.68           C  
ATOM   3196  CD  ARG A 201      -0.411  23.964 -23.034  1.00  0.68           C  
ATOM   3197  NE  ARG A 201      -0.560  24.529 -21.704  1.00  0.68           N  
ATOM   3198  CZ  ARG A 201       0.446  25.031 -20.970  1.00  0.68           C  
ATOM   3199  NH1 ARG A 201       1.665  25.033 -21.448  1.00  0.68           N1+
ATOM   3200  NH2 ARG A 201       0.208  25.522 -19.767  1.00  0.68           N  
ATOM   3201  H   ARG A 201      -2.241  20.497 -24.151  1.00  0.68           H  
ATOM   3202  HA  ARG A 201      -3.627  22.787 -25.269  1.00  0.68           H  
ATOM   3203 1HB  ARG A 201      -0.722  22.089 -24.854  1.00  0.68           H  
ATOM   3204 2HB  ARG A 201      -1.227  23.607 -25.582  1.00  0.68           H  
ATOM   3205 1HG  ARG A 201      -2.426  24.193 -23.544  1.00  0.68           H  
ATOM   3206 2HG  ARG A 201      -2.000  22.623 -22.829  1.00  0.68           H  
ATOM   3207 1HD  ARG A 201       0.338  23.171 -22.991  1.00  0.68           H  
ATOM   3208 2HD  ARG A 201      -0.069  24.750 -23.709  1.00  0.68           H  
ATOM   3209  HE  ARG A 201      -1.488  24.543 -21.303  1.00  0.68           H  
ATOM   3210 1HH1 ARG A 201       1.848  24.660 -22.370  1.00  0.68           H  
ATOM   3211 2HH1 ARG A 201       2.427  25.413 -20.895  1.00  0.68           H  
ATOM   3212 1HH2 ARG A 201      -0.732  25.521 -19.396  1.00  0.68           H  
ATOM   3213 2HH2 ARG A 201       0.968  25.898 -19.219  1.00  0.68           H  
ATOM   3214  N   TYR A 202      -2.005  20.824 -27.377  1.00  0.67           N  
ATOM   3215  CA  TYR A 202      -1.677  20.676 -28.793  1.00  0.67           C  
ATOM   3216  C   TYR A 202      -2.428  19.597 -29.599  1.00  0.67           C  
ATOM   3217  O   TYR A 202      -2.380  19.628 -30.830  1.00  0.67           O  
ATOM   3218  CB  TYR A 202      -0.167  20.540 -28.913  1.00  0.67           C  
ATOM   3219  CG  TYR A 202       0.508  21.758 -28.345  1.00  0.67           C  
ATOM   3220  CD1 TYR A 202       1.216  21.676 -27.170  1.00  0.67           C  
ATOM   3221  CD2 TYR A 202       0.370  22.982 -28.982  1.00  0.67           C  
ATOM   3222  CE1 TYR A 202       1.782  22.794 -26.639  1.00  0.67           C  
ATOM   3223  CE2 TYR A 202       0.947  24.107 -28.431  1.00  0.67           C  
ATOM   3224  CZ  TYR A 202       1.650  23.993 -27.260  1.00  0.67           C  
ATOM   3225  OH  TYR A 202       2.222  25.061 -26.688  1.00  0.67           O  
ATOM   3226  H   TYR A 202      -1.711  20.118 -26.709  1.00  0.67           H  
ATOM   3227  HA  TYR A 202      -1.926  21.619 -29.274  1.00  0.67           H  
ATOM   3228 1HB  TYR A 202       0.182  19.658 -28.379  1.00  0.67           H  
ATOM   3229 2HB  TYR A 202       0.104  20.461 -29.938  1.00  0.67           H  
ATOM   3230  HD1 TYR A 202       1.321  20.729 -26.662  1.00  0.67           H  
ATOM   3231  HD2 TYR A 202      -0.199  23.056 -29.909  1.00  0.67           H  
ATOM   3232  HE1 TYR A 202       2.334  22.747 -25.719  1.00  0.67           H  
ATOM   3233  HE2 TYR A 202       0.845  25.079 -28.918  1.00  0.67           H  
ATOM   3234  HH  TYR A 202       2.034  25.853 -27.209  1.00  0.67           H  
ATOM   3235  N   GLY A 203      -3.118  18.648 -28.956  1.00  0.66           N  
ATOM   3236  CA  GLY A 203      -3.893  17.668 -29.731  1.00  0.66           C  
ATOM   3237  C   GLY A 203      -3.163  16.432 -30.271  1.00  0.66           C  
ATOM   3238  O   GLY A 203      -3.334  16.087 -31.447  1.00  0.66           O  
ATOM   3239  H   GLY A 203      -3.136  18.599 -27.939  1.00  0.66           H  
ATOM   3240 1HA  GLY A 203      -4.716  17.328 -29.100  1.00  0.66           H  
ATOM   3241 2HA  GLY A 203      -4.360  18.186 -30.566  1.00  0.66           H  
ATOM   3242  N   GLY A 204      -2.326  15.809 -29.446  1.00  0.64           N  
ATOM   3243  CA  GLY A 204      -1.627  14.581 -29.843  1.00  0.64           C  
ATOM   3244  C   GLY A 204      -1.868  13.433 -28.869  1.00  0.64           C  
ATOM   3245  O   GLY A 204      -2.835  13.444 -28.104  1.00  0.64           O  
ATOM   3246  H   GLY A 204      -2.210  16.171 -28.512  1.00  0.64           H  
ATOM   3247 1HA  GLY A 204      -1.962  14.271 -30.830  1.00  0.64           H  
ATOM   3248 2HA  GLY A 204      -0.557  14.777 -29.907  1.00  0.64           H  
ATOM   3249  N   GLY A 205      -0.952  12.473 -28.868  1.00  0.63           N  
ATOM   3250  CA  GLY A 205      -1.032  11.314 -27.981  1.00  0.63           C  
ATOM   3251  C   GLY A 205       0.200  10.435 -28.115  1.00  0.63           C  
ATOM   3252  O   GLY A 205       1.058  10.679 -28.962  1.00  0.63           O  
ATOM   3253  H   GLY A 205      -0.224  12.538 -29.574  1.00  0.63           H  
ATOM   3254 1HA  GLY A 205      -1.124  11.651 -26.950  1.00  0.63           H  
ATOM   3255 2HA  GLY A 205      -1.925  10.735 -28.216  1.00  0.63           H  
ATOM   3256  N   LEU A 206       0.315   9.421 -27.266  1.00  0.63           N  
ATOM   3257  CA  LEU A 206       1.510   8.583 -27.301  1.00  0.63           C  
ATOM   3258  C   LEU A 206       1.372   7.301 -28.097  1.00  0.63           C  
ATOM   3259  O   LEU A 206       0.354   6.611 -28.010  1.00  0.63           O  
ATOM   3260  CB  LEU A 206       1.923   8.217 -25.879  1.00  0.63           C  
ATOM   3261  CG  LEU A 206       2.309   9.306 -25.007  1.00  0.63           C  
ATOM   3262  CD1 LEU A 206       2.528   8.747 -23.648  1.00  0.63           C  
ATOM   3263  CD2 LEU A 206       3.570   9.917 -25.556  1.00  0.63           C  
ATOM   3264  H   LEU A 206      -0.416   9.236 -26.593  1.00  0.63           H  
ATOM   3265  HA  LEU A 206       2.306   9.167 -27.741  1.00  0.63           H  
ATOM   3266 1HB  LEU A 206       1.125   7.654 -25.402  1.00  0.63           H  
ATOM   3267 2HB  LEU A 206       2.789   7.594 -25.951  1.00  0.63           H  
ATOM   3268  HG  LEU A 206       1.527  10.057 -24.968  1.00  0.63           H  
ATOM   3269 1HD1 LEU A 206       2.820   9.526 -22.991  1.00  0.63           H  
ATOM   3270 2HD1 LEU A 206       1.600   8.297 -23.292  1.00  0.63           H  
ATOM   3271 3HD1 LEU A 206       3.308   7.992 -23.682  1.00  0.63           H  
ATOM   3272 1HD2 LEU A 206       3.891  10.732 -24.950  1.00  0.63           H  
ATOM   3273 2HD2 LEU A 206       4.357   9.163 -25.603  1.00  0.63           H  
ATOM   3274 3HD2 LEU A 206       3.364  10.269 -26.534  1.00  0.63           H  
ATOM   3275  N   VAL A 207       2.432   6.971 -28.835  1.00  0.64           N  
ATOM   3276  CA  VAL A 207       2.472   5.737 -29.603  1.00  0.64           C  
ATOM   3277  C   VAL A 207       3.782   4.974 -29.328  1.00  0.64           C  
ATOM   3278  O   VAL A 207       4.816   5.586 -29.052  1.00  0.64           O  
ATOM   3279  CB  VAL A 207       2.366   6.075 -31.112  1.00  0.64           C  
ATOM   3280  CG1 VAL A 207       1.058   6.815 -31.418  1.00  0.64           C  
ATOM   3281  CG2 VAL A 207       3.518   6.902 -31.532  1.00  0.64           C  
ATOM   3282  H   VAL A 207       3.211   7.629 -28.878  1.00  0.64           H  
ATOM   3283  HA  VAL A 207       1.629   5.111 -29.312  1.00  0.64           H  
ATOM   3284  HB  VAL A 207       2.355   5.150 -31.679  1.00  0.64           H  
ATOM   3285 1HG1 VAL A 207       1.001   7.024 -32.477  1.00  0.64           H  
ATOM   3286 2HG1 VAL A 207       0.211   6.196 -31.122  1.00  0.64           H  
ATOM   3287 3HG1 VAL A 207       1.026   7.758 -30.873  1.00  0.64           H  
ATOM   3288 1HG2 VAL A 207       3.419   7.115 -32.583  1.00  0.64           H  
ATOM   3289 2HG2 VAL A 207       3.514   7.833 -30.972  1.00  0.64           H  
ATOM   3290 3HG2 VAL A 207       4.444   6.361 -31.346  1.00  0.64           H  
ATOM   3291  N   ARG A 208       3.759   3.645 -29.467  1.00  0.66           N  
ATOM   3292  CA  ARG A 208       4.973   2.827 -29.299  1.00  0.66           C  
ATOM   3293  C   ARG A 208       5.340   2.097 -30.576  1.00  0.66           C  
ATOM   3294  O   ARG A 208       4.601   1.250 -31.074  1.00  0.66           O  
ATOM   3295  CB  ARG A 208       4.829   1.803 -28.178  1.00  0.66           C  
ATOM   3296  CG  ARG A 208       6.002   0.774 -28.039  1.00  0.66           C  
ATOM   3297  CD  ARG A 208       7.272   1.313 -27.413  1.00  0.66           C  
ATOM   3298  NE  ARG A 208       8.289   0.237 -27.312  1.00  0.66           N  
ATOM   3299  CZ  ARG A 208       9.527   0.341 -26.758  1.00  0.66           C  
ATOM   3300  NH1 ARG A 208       9.943   1.448 -26.227  1.00  0.66           N1+
ATOM   3301  NH2 ARG A 208      10.349  -0.695 -26.765  1.00  0.66           N  
ATOM   3302  H   ARG A 208       2.885   3.189 -29.691  1.00  0.66           H  
ATOM   3303  HA  ARG A 208       5.802   3.486 -29.037  1.00  0.66           H  
ATOM   3304 1HB  ARG A 208       4.757   2.323 -27.227  1.00  0.66           H  
ATOM   3305 2HB  ARG A 208       3.906   1.239 -28.310  1.00  0.66           H  
ATOM   3306 1HG  ARG A 208       5.666  -0.063 -27.428  1.00  0.66           H  
ATOM   3307 2HG  ARG A 208       6.262   0.404 -29.034  1.00  0.66           H  
ATOM   3308 1HD  ARG A 208       7.681   2.112 -28.036  1.00  0.66           H  
ATOM   3309 2HD  ARG A 208       7.073   1.699 -26.414  1.00  0.66           H  
ATOM   3310  HE  ARG A 208       8.046  -0.653 -27.716  1.00  0.66           H  
ATOM   3311 1HH1 ARG A 208       9.348   2.289 -26.235  1.00  0.66           H  
ATOM   3312 2HH1 ARG A 208      10.893   1.475 -25.836  1.00  0.66           H  
ATOM   3313 1HH2 ARG A 208      10.067  -1.566 -27.194  1.00  0.66           H  
ATOM   3314 2HH2 ARG A 208      11.284  -0.598 -26.371  1.00  0.66           H  
ATOM   3315  N   ASN A 209       6.487   2.469 -31.103  1.00  0.67           N  
ATOM   3316  CA  ASN A 209       7.029   1.960 -32.346  1.00  0.67           C  
ATOM   3317  C   ASN A 209       7.660   0.551 -32.182  1.00  0.67           C  
ATOM   3318  O   ASN A 209       8.556   0.393 -31.354  1.00  0.67           O  
ATOM   3319  CB  ASN A 209       8.011   2.952 -32.907  1.00  0.67           C  
ATOM   3320  CG  ASN A 209       8.406   2.636 -34.255  1.00  0.67           C  
ATOM   3321  ND2 ASN A 209       8.233   3.619 -35.050  1.00  0.67           N  
ATOM   3322  OD1 ASN A 209       8.848   1.547 -34.647  1.00  0.67           O  
ATOM   3323  H   ASN A 209       7.020   3.175 -30.611  1.00  0.67           H  
ATOM   3324  HA  ASN A 209       6.218   1.928 -33.053  1.00  0.67           H  
ATOM   3325 1HB  ASN A 209       7.568   3.952 -32.895  1.00  0.67           H  
ATOM   3326 2HB  ASN A 209       8.904   2.979 -32.280  1.00  0.67           H  
ATOM   3327 1HD2 ASN A 209       8.443   3.521 -36.017  1.00  0.67           H  
ATOM   3328 2HD2 ASN A 209       7.863   4.486 -34.716  1.00  0.67           H  
ATOM   3329  N   PRO A 210       7.224  -0.488 -32.932  1.00  0.69           N  
ATOM   3330  CA  PRO A 210       7.713  -1.873 -32.919  1.00  0.69           C  
ATOM   3331  C   PRO A 210       9.226  -2.034 -33.152  1.00  0.69           C  
ATOM   3332  O   PRO A 210       9.788  -3.107 -32.896  1.00  0.69           O  
ATOM   3333  CB  PRO A 210       6.944  -2.497 -34.086  1.00  0.69           C  
ATOM   3334  CG  PRO A 210       5.695  -1.696 -34.198  1.00  0.69           C  
ATOM   3335  CD  PRO A 210       6.085  -0.300 -33.840  1.00  0.69           C  
ATOM   3336  HA  PRO A 210       7.423  -2.341 -31.967  1.00  0.69           H  
ATOM   3337 1HB  PRO A 210       7.561  -2.455 -35.000  1.00  0.69           H  
ATOM   3338 2HB  PRO A 210       6.756  -3.563 -33.886  1.00  0.69           H  
ATOM   3339 1HG  PRO A 210       5.298  -1.768 -35.219  1.00  0.69           H  
ATOM   3340 2HG  PRO A 210       4.924  -2.100 -33.528  1.00  0.69           H  
ATOM   3341 1HD  PRO A 210       6.380   0.273 -34.730  1.00  0.69           H  
ATOM   3342 2HD  PRO A 210       5.225   0.117 -33.311  1.00  0.69           H  
ATOM   3343  N   LEU A 211       9.879  -1.000 -33.686  1.00  0.71           N  
ATOM   3344  CA  LEU A 211      11.310  -1.057 -33.944  1.00  0.71           C  
ATOM   3345  C   LEU A 211      12.142  -0.616 -32.731  1.00  0.71           C  
ATOM   3346  O   LEU A 211      13.374  -0.636 -32.781  1.00  0.71           O  
ATOM   3347  CB  LEU A 211      11.648  -0.147 -35.120  1.00  0.71           C  
ATOM   3348  CG  LEU A 211      11.009  -0.510 -36.431  1.00  0.71           C  
ATOM   3349  CD1 LEU A 211      11.338   0.525 -37.439  1.00  0.71           C  
ATOM   3350  CD2 LEU A 211      11.507  -1.824 -36.838  1.00  0.71           C  
ATOM   3351  H   LEU A 211       9.394  -0.131 -33.907  1.00  0.71           H  
ATOM   3352  HA  LEU A 211      11.576  -2.082 -34.191  1.00  0.71           H  
ATOM   3353 1HB  LEU A 211      11.337   0.848 -34.868  1.00  0.71           H  
ATOM   3354 2HB  LEU A 211      12.725  -0.141 -35.266  1.00  0.71           H  
ATOM   3355  HG  LEU A 211       9.922  -0.546 -36.322  1.00  0.71           H  
ATOM   3356 1HD1 LEU A 211      10.875   0.262 -38.393  1.00  0.71           H  
ATOM   3357 2HD1 LEU A 211      10.958   1.470 -37.104  1.00  0.71           H  
ATOM   3358 3HD1 LEU A 211      12.413   0.586 -37.558  1.00  0.71           H  
ATOM   3359 1HD2 LEU A 211      11.063  -2.126 -37.795  1.00  0.71           H  
ATOM   3360 2HD2 LEU A 211      12.555  -1.787 -36.927  1.00  0.71           H  
ATOM   3361 3HD2 LEU A 211      11.251  -2.516 -36.087  1.00  0.71           H  
ATOM   3362  N   SER A 212      11.481  -0.192 -31.654  1.00  0.72           N  
ATOM   3363  CA  SER A 212      12.190   0.283 -30.468  1.00  0.72           C  
ATOM   3364  C   SER A 212      12.726  -0.850 -29.594  1.00  0.72           C  
ATOM   3365  O   SER A 212      12.016  -1.797 -29.259  1.00  0.72           O  
ATOM   3366  CB  SER A 212      11.278   1.177 -29.659  1.00  0.72           C  
ATOM   3367  OG  SER A 212      10.976   2.344 -30.360  1.00  0.72           O  
ATOM   3368  H   SER A 212      10.461  -0.181 -31.645  1.00  0.72           H  
ATOM   3369  HA  SER A 212      13.039   0.880 -30.797  1.00  0.72           H  
ATOM   3370 1HB  SER A 212      10.361   0.640 -29.461  1.00  0.72           H  
ATOM   3371 2HB  SER A 212      11.740   1.423 -28.705  1.00  0.72           H  
ATOM   3372  HG  SER A 212      11.680   2.974 -30.122  1.00  0.72           H  
ATOM   3373  N   ARG A 213      13.989  -0.718 -29.183  1.00  0.73           N  
ATOM   3374  CA  ARG A 213      14.671  -1.722 -28.360  1.00  0.73           C  
ATOM   3375  C   ARG A 213      13.979  -1.983 -27.039  1.00  0.73           C  
ATOM   3376  O   ARG A 213      13.607  -1.052 -26.313  1.00  0.73           O  
ATOM   3377  CB  ARG A 213      16.098  -1.307 -28.080  1.00  0.73           C  
ATOM   3378  CG  ARG A 213      17.040  -1.377 -29.271  1.00  0.73           C  
ATOM   3379  CD  ARG A 213      18.413  -0.918 -28.901  1.00  0.73           C  
ATOM   3380  NE  ARG A 213      19.351  -1.031 -30.009  1.00  0.73           N  
ATOM   3381  CZ  ARG A 213      20.623  -0.577 -29.991  1.00  0.73           C  
ATOM   3382  NH1 ARG A 213      21.091   0.035 -28.925  1.00  0.73           N1+
ATOM   3383  NH2 ARG A 213      21.399  -0.746 -31.046  1.00  0.73           N  
ATOM   3384  H   ARG A 213      14.506   0.093 -29.488  1.00  0.73           H  
ATOM   3385  HA  ARG A 213      14.718  -2.652 -28.908  1.00  0.73           H  
ATOM   3386 1HB  ARG A 213      16.114  -0.286 -27.697  1.00  0.73           H  
ATOM   3387 2HB  ARG A 213      16.509  -1.951 -27.297  1.00  0.73           H  
ATOM   3388 1HG  ARG A 213      17.100  -2.408 -29.626  1.00  0.73           H  
ATOM   3389 2HG  ARG A 213      16.664  -0.740 -30.074  1.00  0.73           H  
ATOM   3390 1HD  ARG A 213      18.374   0.126 -28.593  1.00  0.73           H  
ATOM   3391 2HD  ARG A 213      18.785  -1.525 -28.076  1.00  0.73           H  
ATOM   3392  HE  ARG A 213      19.032  -1.497 -30.847  1.00  0.73           H  
ATOM   3393 1HH1 ARG A 213      20.499   0.170 -28.120  1.00  0.73           H  
ATOM   3394 2HH1 ARG A 213      22.042   0.375 -28.917  1.00  0.73           H  
ATOM   3395 1HH2 ARG A 213      21.043  -1.217 -31.865  1.00  0.73           H  
ATOM   3396 2HH2 ARG A 213      22.350  -0.406 -31.034  1.00  0.73           H  
ATOM   3397  N   ASN A 214      13.889  -3.256 -26.653  1.00  0.74           N  
ATOM   3398  CA  ASN A 214      13.226  -3.587 -25.388  1.00  0.74           C  
ATOM   3399  C   ASN A 214      14.161  -3.428 -24.187  1.00  0.74           C  
ATOM   3400  O   ASN A 214      14.402  -4.371 -23.438  1.00  0.74           O  
ATOM   3401  CB  ASN A 214      12.651  -4.994 -25.429  1.00  0.74           C  
ATOM   3402  CG  ASN A 214      11.518  -5.155 -26.423  1.00  0.74           C  
ATOM   3403  ND2 ASN A 214      11.577  -6.231 -27.156  1.00  0.74           N  
ATOM   3404  OD1 ASN A 214      10.614  -4.311 -26.532  1.00  0.74           O  
ATOM   3405  H   ASN A 214      14.249  -4.003 -27.256  1.00  0.74           H  
ATOM   3406  HA  ASN A 214      12.400  -2.891 -25.244  1.00  0.74           H  
ATOM   3407 1HB  ASN A 214      13.432  -5.690 -25.696  1.00  0.74           H  
ATOM   3408 2HB  ASN A 214      12.292  -5.273 -24.436  1.00  0.74           H  
ATOM   3409 1HD2 ASN A 214      10.882  -6.418 -27.873  1.00  0.74           H  
ATOM   3410 2HD2 ASN A 214      12.334  -6.875 -27.022  1.00  0.74           H  
ATOM   3411  N   SER A 215      14.667  -2.209 -24.026  1.00  0.74           N  
ATOM   3412  CA  SER A 215      15.482  -1.789 -22.903  1.00  0.74           C  
ATOM   3413  C   SER A 215      15.309  -0.307 -22.701  1.00  0.74           C  
ATOM   3414  O   SER A 215      15.724   0.263 -21.684  1.00  0.74           O  
ATOM   3415  CB  SER A 215      16.929  -2.070 -23.116  1.00  0.74           C  
ATOM   3416  OG  SER A 215      17.398  -1.378 -24.245  1.00  0.74           O  
ATOM   3417  H   SER A 215      14.400  -1.504 -24.711  1.00  0.74           H  
ATOM   3418  HA  SER A 215      15.146  -2.319 -22.025  1.00  0.74           H  
ATOM   3419 1HB  SER A 215      17.460  -1.716 -22.243  1.00  0.74           H  
ATOM   3420 2HB  SER A 215      17.097  -3.128 -23.185  1.00  0.74           H  
ATOM   3421  HG  SER A 215      17.172  -0.445 -24.091  1.00  0.74           H  
ATOM   3422  N   THR A 216      14.699   0.320 -23.697  1.00  0.73           N  
ATOM   3423  CA  THR A 216      14.511   1.755 -23.639  1.00  0.73           C  
ATOM   3424  C   THR A 216      13.036   2.063 -23.605  1.00  0.73           C  
ATOM   3425  O   THR A 216      12.281   1.738 -24.529  1.00  0.73           O  
ATOM   3426  CB  THR A 216      15.157   2.466 -24.834  1.00  0.73           C  
ATOM   3427  CG2 THR A 216      14.953   3.962 -24.701  1.00  0.73           C  
ATOM   3428  OG1 THR A 216      16.565   2.190 -24.859  1.00  0.73           O  
ATOM   3429  H   THR A 216      14.370  -0.216 -24.505  1.00  0.73           H  
ATOM   3430  HA  THR A 216      14.958   2.142 -22.724  1.00  0.73           H  
ATOM   3431  HB  THR A 216      14.699   2.116 -25.764  1.00  0.73           H  
ATOM   3432  HG1 THR A 216      16.996   2.805 -25.460  1.00  0.73           H  
ATOM   3433 1HG2 THR A 216      15.406   4.475 -25.550  1.00  0.73           H  
ATOM   3434 2HG2 THR A 216      13.896   4.171 -24.676  1.00  0.73           H  
ATOM   3435 3HG2 THR A 216      15.410   4.317 -23.776  1.00  0.73           H  
ATOM   3436  N   HIS A 217      12.603   2.731 -22.549  1.00  0.71           N  
ATOM   3437  CA  HIS A 217      11.188   2.997 -22.433  1.00  0.71           C  
ATOM   3438  C   HIS A 217      10.882   4.239 -23.218  1.00  0.71           C  
ATOM   3439  O   HIS A 217      10.760   5.330 -22.657  1.00  0.71           O  
ATOM   3440  CB  HIS A 217      10.736   3.183 -20.986  1.00  0.71           C  
ATOM   3441  CG  HIS A 217       9.260   2.984 -20.841  1.00  0.71           C  
ATOM   3442  CD2 HIS A 217       8.541   2.345 -19.895  1.00  0.71           C  
ATOM   3443  ND1 HIS A 217       8.351   3.453 -21.760  1.00  0.71           N  
ATOM   3444  CE1 HIS A 217       7.130   3.119 -21.381  1.00  0.71           C  
ATOM   3445  NE2 HIS A 217       7.221   2.454 -20.251  1.00  0.71           N  
ATOM   3446  H   HIS A 217      13.246   3.019 -21.826  1.00  0.71           H  
ATOM   3447  HA  HIS A 217      10.611   2.180 -22.868  1.00  0.71           H  
ATOM   3448 1HB  HIS A 217      11.253   2.495 -20.324  1.00  0.71           H  
ATOM   3449 2HB  HIS A 217      10.978   4.190 -20.656  1.00  0.71           H  
ATOM   3450  HD1 HIS A 217       8.580   3.955 -22.599  1.00  0.66           H  
ATOM   3451  HD2 HIS A 217       8.828   1.817 -18.985  1.00  0.71           H  
ATOM   3452  HE1 HIS A 217       6.264   3.403 -21.981  1.00  0.71           H  
ATOM   3453  N   GLU A 218      10.842   4.087 -24.526  1.00  0.68           N  
ATOM   3454  CA  GLU A 218      10.595   5.229 -25.370  1.00  0.68           C  
ATOM   3455  C   GLU A 218       9.243   5.112 -26.030  1.00  0.68           C  
ATOM   3456  O   GLU A 218       8.770   4.019 -26.372  1.00  0.68           O  
ATOM   3457  CB  GLU A 218      11.695   5.404 -26.443  1.00  0.68           C  
ATOM   3458  CG  GLU A 218      11.842   4.307 -27.492  1.00  0.68           C  
ATOM   3459  CD  GLU A 218      12.976   4.616 -28.517  1.00  0.68           C  
ATOM   3460  OE1 GLU A 218      13.796   5.461 -28.241  1.00  0.68           O  
ATOM   3461  OE2 GLU A 218      12.976   4.023 -29.595  1.00  0.68           O1-
ATOM   3462  H   GLU A 218      11.013   3.159 -24.899  1.00  0.68           H  
ATOM   3463  HA  GLU A 218      10.587   6.121 -24.753  1.00  0.68           H  
ATOM   3464 1HB  GLU A 218      11.520   6.342 -26.974  1.00  0.68           H  
ATOM   3465 2HB  GLU A 218      12.644   5.494 -25.963  1.00  0.68           H  
ATOM   3466 1HG  GLU A 218      12.077   3.370 -26.983  1.00  0.68           H  
ATOM   3467 2HG  GLU A 218      10.895   4.183 -28.016  1.00  0.68           H  
ATOM   3468  N   MET A 219       8.635   6.262 -26.221  1.00  0.66           N  
ATOM   3469  CA  MET A 219       7.385   6.400 -26.944  1.00  0.66           C  
ATOM   3470  C   MET A 219       7.459   7.682 -27.726  1.00  0.66           C  
ATOM   3471  O   MET A 219       8.295   8.535 -27.423  1.00  0.66           O  
ATOM   3472  CB  MET A 219       6.170   6.398 -26.015  1.00  0.66           C  
ATOM   3473  CG  MET A 219       5.962   5.112 -25.198  1.00  0.66           C  
ATOM   3474  SD  MET A 219       4.447   5.151 -24.219  1.00  0.66           S  
ATOM   3475  CE  MET A 219       3.245   4.782 -25.490  1.00  0.66           C  
ATOM   3476  H   MET A 219       9.089   7.098 -25.845  1.00  0.66           H  
ATOM   3477  HA  MET A 219       7.286   5.581 -27.656  1.00  0.66           H  
ATOM   3478 1HB  MET A 219       6.250   7.231 -25.318  1.00  0.66           H  
ATOM   3479 2HB  MET A 219       5.267   6.561 -26.610  1.00  0.66           H  
ATOM   3480 1HG  MET A 219       5.910   4.265 -25.884  1.00  0.66           H  
ATOM   3481 2HG  MET A 219       6.798   4.946 -24.529  1.00  0.66           H  
ATOM   3482 1HE  MET A 219       2.242   4.784 -25.061  1.00  0.66           H  
ATOM   3483 2HE  MET A 219       3.310   5.510 -26.283  1.00  0.66           H  
ATOM   3484 3HE  MET A 219       3.452   3.804 -25.908  1.00  0.66           H  
ATOM   3485  N   TYR A 220       6.627   7.828 -28.735  1.00  0.64           N  
ATOM   3486  CA  TYR A 220       6.618   9.110 -29.407  1.00  0.64           C  
ATOM   3487  C   TYR A 220       5.353   9.852 -29.058  1.00  0.64           C  
ATOM   3488  O   TYR A 220       4.274   9.261 -29.016  1.00  0.64           O  
ATOM   3489  CB  TYR A 220       6.738   8.952 -30.928  1.00  0.64           C  
ATOM   3490  CG  TYR A 220       8.046   8.426 -31.381  1.00  0.64           C  
ATOM   3491  CD1 TYR A 220       8.220   7.069 -31.593  1.00  0.64           C  
ATOM   3492  CD2 TYR A 220       9.095   9.299 -31.565  1.00  0.64           C  
ATOM   3493  CE1 TYR A 220       9.456   6.599 -32.001  1.00  0.64           C  
ATOM   3494  CE2 TYR A 220      10.315   8.829 -31.961  1.00  0.64           C  
ATOM   3495  CZ  TYR A 220      10.502   7.499 -32.182  1.00  0.64           C  
ATOM   3496  OH  TYR A 220      11.732   7.053 -32.574  1.00  0.64           O  
ATOM   3497  H   TYR A 220       5.975   7.082 -28.979  1.00  0.64           H  
ATOM   3498  HA  TYR A 220       7.455   9.714 -29.059  1.00  0.64           H  
ATOM   3499 1HB  TYR A 220       5.964   8.298 -31.296  1.00  0.64           H  
ATOM   3500 2HB  TYR A 220       6.591   9.919 -31.384  1.00  0.64           H  
ATOM   3501  HD1 TYR A 220       7.388   6.378 -31.440  1.00  0.64           H  
ATOM   3502  HD2 TYR A 220       8.954  10.366 -31.387  1.00  0.64           H  
ATOM   3503  HE1 TYR A 220       9.611   5.533 -32.174  1.00  0.64           H  
ATOM   3504  HE2 TYR A 220      11.145   9.514 -32.099  1.00  0.64           H  
ATOM   3505  HH  TYR A 220      12.358   7.787 -32.564  1.00  0.64           H  
ATOM   3506  N   TRP A 221       5.475  11.152 -28.839  1.00  0.63           N  
ATOM   3507  CA  TRP A 221       4.310  11.993 -28.643  1.00  0.63           C  
ATOM   3508  C   TRP A 221       4.018  12.573 -29.997  1.00  0.63           C  
ATOM   3509  O   TRP A 221       4.853  13.282 -30.565  1.00  0.63           O  
ATOM   3510  CB  TRP A 221       4.570  13.083 -27.623  1.00  0.63           C  
ATOM   3511  CG  TRP A 221       3.403  13.941 -27.401  1.00  0.63           C  
ATOM   3512  CD1 TRP A 221       2.106  13.578 -27.204  1.00  0.63           C  
ATOM   3513  CD2 TRP A 221       3.423  15.355 -27.435  1.00  0.63           C  
ATOM   3514  CE2 TRP A 221       2.110  15.791 -27.264  1.00  0.63           C  
ATOM   3515  CE3 TRP A 221       4.427  16.271 -27.610  1.00  0.63           C  
ATOM   3516  NE1 TRP A 221       1.321  14.694 -27.102  1.00  0.63           N  
ATOM   3517  CZ2 TRP A 221       1.789  17.125 -27.290  1.00  0.63           C  
ATOM   3518  CZ3 TRP A 221       4.117  17.591 -27.634  1.00  0.63           C  
ATOM   3519  CH2 TRP A 221       2.833  18.013 -27.495  1.00  0.63           C  
ATOM   3520  H   TRP A 221       6.403  11.572 -28.837  1.00  0.63           H  
ATOM   3521  HA  TRP A 221       3.455  11.400 -28.347  1.00  0.63           H  
ATOM   3522 1HB  TRP A 221       4.847  12.632 -26.673  1.00  0.63           H  
ATOM   3523 2HB  TRP A 221       5.408  13.699 -27.952  1.00  0.63           H  
ATOM   3524  HD1 TRP A 221       1.752  12.557 -27.139  1.00  0.63           H  
ATOM   3525  HE1 TRP A 221       0.328  14.703 -26.946  1.00  0.63           H  
ATOM   3526  HE3 TRP A 221       5.453  15.934 -27.734  1.00  0.63           H  
ATOM   3527  HZ2 TRP A 221       0.774  17.488 -27.174  1.00  0.63           H  
ATOM   3528  HZ3 TRP A 221       4.928  18.279 -27.774  1.00  0.63           H  
ATOM   3529  HH2 TRP A 221       2.620  19.071 -27.531  1.00  0.63           H  
ATOM   3530  N   VAL A 222       2.882  12.192 -30.557  1.00  0.65           N  
ATOM   3531  CA  VAL A 222       2.603  12.543 -31.932  1.00  0.65           C  
ATOM   3532  C   VAL A 222       1.279  13.269 -32.113  1.00  0.65           C  
ATOM   3533  O   VAL A 222       0.247  12.894 -31.540  1.00  0.65           O  
ATOM   3534  CB  VAL A 222       2.654  11.249 -32.780  1.00  0.65           C  
ATOM   3535  CG1 VAL A 222       2.428  11.538 -34.179  1.00  0.65           C  
ATOM   3536  CG2 VAL A 222       3.979  10.603 -32.617  1.00  0.65           C  
ATOM   3537  H   VAL A 222       2.226  11.622 -30.025  1.00  0.65           H  
ATOM   3538  HA  VAL A 222       3.390  13.206 -32.284  1.00  0.65           H  
ATOM   3539  HB  VAL A 222       1.873  10.559 -32.449  1.00  0.65           H  
ATOM   3540 1HG1 VAL A 222       2.508  10.635 -34.745  1.00  0.65           H  
ATOM   3541 2HG1 VAL A 222       1.463  11.983 -34.329  1.00  0.65           H  
ATOM   3542 3HG1 VAL A 222       3.187  12.211 -34.482  1.00  0.65           H  
ATOM   3543 1HG2 VAL A 222       4.020   9.706 -33.205  1.00  0.65           H  
ATOM   3544 2HG2 VAL A 222       4.715  11.290 -32.947  1.00  0.65           H  
ATOM   3545 3HG2 VAL A 222       4.139  10.352 -31.587  1.00  0.65           H  
ATOM   3546  N   SER A 223       1.309  14.354 -32.873  1.00  0.67           N  
ATOM   3547  CA  SER A 223       0.085  15.096 -33.090  1.00  0.67           C  
ATOM   3548  C   SER A 223      -0.879  14.236 -33.855  1.00  0.67           C  
ATOM   3549  O   SER A 223      -0.466  13.358 -34.602  1.00  0.67           O  
ATOM   3550  CB  SER A 223       0.358  16.361 -33.838  1.00  0.67           C  
ATOM   3551  OG  SER A 223       0.815  16.099 -35.110  1.00  0.67           O  
ATOM   3552  H   SER A 223       2.184  14.642 -33.315  1.00  0.67           H  
ATOM   3553  HA  SER A 223      -0.349  15.363 -32.135  1.00  0.67           H  
ATOM   3554 1HB  SER A 223      -0.544  16.971 -33.881  1.00  0.67           H  
ATOM   3555 2HB  SER A 223       1.082  16.890 -33.335  1.00  0.67           H  
ATOM   3556  HG  SER A 223       0.180  15.481 -35.492  1.00  0.67           H  
ATOM   3557  N   HIS A 224      -2.165  14.498 -33.691  1.00  0.70           N  
ATOM   3558  CA  HIS A 224      -3.233  13.774 -34.380  1.00  0.70           C  
ATOM   3559  C   HIS A 224      -3.366  12.312 -33.911  1.00  0.70           C  
ATOM   3560  O   HIS A 224      -4.241  11.583 -34.381  1.00  0.70           O  
ATOM   3561  CB  HIS A 224      -3.026  13.842 -35.913  1.00  0.70           C  
ATOM   3562  CG  HIS A 224      -2.877  15.271 -36.401  1.00  0.70           C  
ATOM   3563  CD2 HIS A 224      -1.817  15.936 -36.933  1.00  0.70           C  
ATOM   3564  ND1 HIS A 224      -3.903  16.194 -36.318  1.00  0.70           N  
ATOM   3565  CE1 HIS A 224      -3.477  17.365 -36.771  1.00  0.70           C  
ATOM   3566  NE2 HIS A 224      -2.216  17.237 -37.140  1.00  0.70           N  
ATOM   3567  H   HIS A 224      -2.449  15.211 -33.014  1.00  0.70           H  
ATOM   3568  HA  HIS A 224      -4.183  14.262 -34.158  1.00  0.70           H  
ATOM   3569 1HB  HIS A 224      -2.167  13.252 -36.236  1.00  0.70           H  
ATOM   3570 2HB  HIS A 224      -3.899  13.416 -36.404  1.00  0.70           H  
ATOM   3571  HD2 HIS A 224      -0.826  15.525 -37.137  1.00  0.70           H  
ATOM   3572  HE1 HIS A 224      -4.061  18.284 -36.818  1.00  0.70           H  
ATOM   3573  HE2 HIS A 224      -1.626  18.000 -37.510  1.00  0.70           H  
ATOM   3574  N   ALA A 225      -2.576  11.916 -32.906  1.00  0.74           N  
ATOM   3575  CA  ALA A 225      -2.764  10.661 -32.209  1.00  0.74           C  
ATOM   3576  C   ALA A 225      -3.656  11.031 -31.046  1.00  0.74           C  
ATOM   3577  O   ALA A 225      -3.845  12.219 -30.798  1.00  0.74           O  
ATOM   3578  CB  ALA A 225      -1.451  10.031 -31.775  1.00  0.74           C  
ATOM   3579  H   ALA A 225      -1.813  12.510 -32.582  1.00  0.74           H  
ATOM   3580  HA  ALA A 225      -3.299   9.964 -32.853  1.00  0.74           H  
ATOM   3581 1HB  ALA A 225      -1.645   9.106 -31.233  1.00  0.74           H  
ATOM   3582 2HB  ALA A 225      -0.839   9.815 -32.653  1.00  0.74           H  
ATOM   3583 3HB  ALA A 225      -0.915  10.714 -31.131  1.00  0.74           H  
ATOM   3584  N   SER A 226      -4.233  10.070 -30.351  1.00  0.77           N  
ATOM   3585  CA  SER A 226      -5.074  10.434 -29.219  1.00  0.77           C  
ATOM   3586  C   SER A 226      -5.188   9.301 -28.218  1.00  0.77           C  
ATOM   3587  O   SER A 226      -4.800   8.170 -28.505  1.00  0.77           O  
ATOM   3588  CB  SER A 226      -6.455  10.828 -29.703  1.00  0.77           C  
ATOM   3589  OG  SER A 226      -7.128   9.723 -30.239  1.00  0.77           O  
ATOM   3590  H   SER A 226      -4.090   9.100 -30.586  1.00  0.77           H  
ATOM   3591  HA  SER A 226      -4.622  11.291 -28.714  1.00  0.77           H  
ATOM   3592 1HB  SER A 226      -7.027  11.237 -28.873  1.00  0.77           H  
ATOM   3593 2HB  SER A 226      -6.373  11.610 -30.458  1.00  0.77           H  
ATOM   3594  HG  SER A 226      -7.171   9.075 -29.529  1.00  0.77           H  
ATOM   3595  N   GLY A 227      -5.738   9.610 -27.049  1.00  0.79           N  
ATOM   3596  CA  GLY A 227      -5.966   8.622 -26.000  1.00  0.79           C  
ATOM   3597  C   GLY A 227      -5.301   9.048 -24.699  1.00  0.79           C  
ATOM   3598  O   GLY A 227      -4.406   9.896 -24.687  1.00  0.79           O  
ATOM   3599  H   GLY A 227      -6.017  10.566 -26.882  1.00  0.79           H  
ATOM   3600 1HA  GLY A 227      -7.038   8.500 -25.843  1.00  0.79           H  
ATOM   3601 2HA  GLY A 227      -5.575   7.654 -26.313  1.00  0.79           H  
ATOM   3602  N   ASN A 228      -5.749   8.473 -23.590  1.00  0.80           N  
ATOM   3603  CA  ASN A 228      -5.189   8.835 -22.293  1.00  0.80           C  
ATOM   3604  C   ASN A 228      -3.744   8.392 -22.137  1.00  0.80           C  
ATOM   3605  O   ASN A 228      -3.420   7.215 -22.341  1.00  0.80           O  
ATOM   3606  CB  ASN A 228      -6.041   8.273 -21.171  1.00  0.80           C  
ATOM   3607  CG  ASN A 228      -5.569   8.702 -19.793  1.00  0.80           C  
ATOM   3608  ND2 ASN A 228      -6.165   9.756 -19.287  1.00  0.80           N  
ATOM   3609  OD1 ASN A 228      -4.672   8.088 -19.178  1.00  0.80           O  
ATOM   3610  H   ASN A 228      -6.483   7.782 -23.646  1.00  0.80           H  
ATOM   3611  HA  ASN A 228      -5.198   9.924 -22.212  1.00  0.80           H  
ATOM   3612 1HB  ASN A 228      -7.074   8.599 -21.303  1.00  0.80           H  
ATOM   3613 2HB  ASN A 228      -6.037   7.187 -21.221  1.00  0.80           H  
ATOM   3614 1HD2 ASN A 228      -5.903  10.093 -18.382  1.00  0.80           H  
ATOM   3615 2HD2 ASN A 228      -6.883  10.224 -19.805  1.00  0.80           H  
ATOM   3616  N   ILE A 229      -2.889   9.339 -21.760  1.00  0.81           N  
ATOM   3617  CA  ILE A 229      -1.466   9.098 -21.563  1.00  0.81           C  
ATOM   3618  C   ILE A 229      -1.092   8.143 -20.462  1.00  0.81           C  
ATOM   3619  O   ILE A 229      -0.296   7.242 -20.695  1.00  0.81           O  
ATOM   3620  CB  ILE A 229      -0.743  10.427 -21.360  1.00  0.81           C  
ATOM   3621  CG1 ILE A 229      -0.740  11.151 -22.683  1.00  0.81           C  
ATOM   3622  CG2 ILE A 229       0.628  10.263 -20.738  1.00  0.81           C  
ATOM   3623  CD1 ILE A 229      -0.314  12.537 -22.592  1.00  0.81           C  
ATOM   3624  H   ILE A 229      -3.242  10.278 -21.630  1.00  0.81           H  
ATOM   3625  HA  ILE A 229      -1.086   8.678 -22.492  1.00  0.81           H  
ATOM   3626  HB  ILE A 229      -1.339  11.040 -20.683  1.00  0.81           H  
ATOM   3627 1HG1 ILE A 229      -0.069  10.633 -23.350  1.00  0.81           H  
ATOM   3628 2HG1 ILE A 229      -1.744  11.122 -23.112  1.00  0.81           H  
ATOM   3629 1HG2 ILE A 229       1.053  11.251 -20.604  1.00  0.81           H  
ATOM   3630 2HG2 ILE A 229       0.551   9.774 -19.771  1.00  0.81           H  
ATOM   3631 3HG2 ILE A 229       1.253   9.678 -21.370  1.00  0.81           H  
ATOM   3632 1HD1 ILE A 229      -0.321  12.981 -23.577  1.00  0.81           H  
ATOM   3633 2HD1 ILE A 229      -0.999  13.058 -21.947  1.00  0.81           H  
ATOM   3634 3HD1 ILE A 229       0.676  12.572 -22.182  1.00  0.81           H  
ATOM   3635  N   VAL A 230      -1.681   8.273 -19.288  1.00  0.81           N  
ATOM   3636  CA  VAL A 230      -1.297   7.365 -18.223  1.00  0.81           C  
ATOM   3637  C   VAL A 230      -1.643   5.941 -18.615  1.00  0.81           C  
ATOM   3638  O   VAL A 230      -0.842   5.022 -18.427  1.00  0.81           O  
ATOM   3639  CB  VAL A 230      -1.987   7.744 -16.913  1.00  0.81           C  
ATOM   3640  CG1 VAL A 230      -1.726   6.671 -15.872  1.00  0.81           C  
ATOM   3641  CG2 VAL A 230      -1.457   9.089 -16.460  1.00  0.81           C  
ATOM   3642  H   VAL A 230      -2.365   8.999 -19.127  1.00  0.81           H  
ATOM   3643  HA  VAL A 230      -0.218   7.435 -18.078  1.00  0.81           H  
ATOM   3644  HB  VAL A 230      -3.064   7.803 -17.068  1.00  0.81           H  
ATOM   3645 1HG1 VAL A 230      -2.222   6.939 -14.940  1.00  0.81           H  
ATOM   3646 2HG1 VAL A 230      -2.117   5.720 -16.232  1.00  0.81           H  
ATOM   3647 3HG1 VAL A 230      -0.652   6.582 -15.701  1.00  0.81           H  
ATOM   3648 1HG2 VAL A 230      -1.938   9.380 -15.527  1.00  0.81           H  
ATOM   3649 2HG2 VAL A 230      -0.386   9.009 -16.309  1.00  0.81           H  
ATOM   3650 3HG2 VAL A 230      -1.662   9.840 -17.225  1.00  0.81           H  
ATOM   3651  N   HIS A 231      -2.838   5.755 -19.179  1.00  0.80           N  
ATOM   3652  CA  HIS A 231      -3.258   4.434 -19.612  1.00  0.80           C  
ATOM   3653  C   HIS A 231      -2.323   3.909 -20.699  1.00  0.80           C  
ATOM   3654  O   HIS A 231      -1.830   2.786 -20.591  1.00  0.80           O  
ATOM   3655  CB  HIS A 231      -4.699   4.451 -20.118  1.00  0.80           C  
ATOM   3656  CG  HIS A 231      -5.244   3.104 -20.519  1.00  0.80           C  
ATOM   3657  CD2 HIS A 231      -5.491   2.566 -21.736  1.00  0.80           C  
ATOM   3658  ND1 HIS A 231      -5.611   2.143 -19.594  1.00  0.80           N  
ATOM   3659  CE1 HIS A 231      -6.064   1.075 -20.230  1.00  0.80           C  
ATOM   3660  NE2 HIS A 231      -6.003   1.306 -21.528  1.00  0.80           N  
ATOM   3661  H   HIS A 231      -3.463   6.552 -19.307  1.00  0.80           H  
ATOM   3662  HA  HIS A 231      -3.208   3.743 -18.773  1.00  0.80           H  
ATOM   3663 1HB  HIS A 231      -5.348   4.873 -19.350  1.00  0.80           H  
ATOM   3664 2HB  HIS A 231      -4.759   5.108 -20.986  1.00  0.80           H  
ATOM   3665  HD2 HIS A 231      -5.319   3.046 -22.701  1.00  0.80           H  
ATOM   3666  HE1 HIS A 231      -6.422   0.159 -19.762  1.00  0.80           H  
ATOM   3667  HE2 HIS A 231      -6.283   0.662 -22.254  1.00  0.80           H  
ATOM   3668  N   SER A 232      -2.056   4.721 -21.733  1.00  0.79           N  
ATOM   3669  CA  SER A 232      -1.224   4.292 -22.851  1.00  0.79           C  
ATOM   3670  C   SER A 232       0.162   3.878 -22.377  1.00  0.79           C  
ATOM   3671  O   SER A 232       0.714   2.866 -22.832  1.00  0.79           O  
ATOM   3672  CB  SER A 232      -1.098   5.431 -23.843  1.00  0.79           C  
ATOM   3673  OG  SER A 232      -2.349   5.738 -24.396  1.00  0.79           O  
ATOM   3674  H   SER A 232      -2.469   5.652 -21.773  1.00  0.79           H  
ATOM   3675  HA  SER A 232      -1.701   3.439 -23.331  1.00  0.79           H  
ATOM   3676 1HB  SER A 232      -0.691   6.310 -23.342  1.00  0.79           H  
ATOM   3677 2HB  SER A 232      -0.402   5.153 -24.634  1.00  0.79           H  
ATOM   3678  HG  SER A 232      -2.870   6.130 -23.657  1.00  0.79           H  
ATOM   3679  N   VAL A 233       0.723   4.639 -21.442  1.00  0.78           N  
ATOM   3680  CA  VAL A 233       2.024   4.304 -20.911  1.00  0.78           C  
ATOM   3681  C   VAL A 233       1.967   3.004 -20.131  1.00  0.78           C  
ATOM   3682  O   VAL A 233       2.823   2.132 -20.313  1.00  0.78           O  
ATOM   3683  CB  VAL A 233       2.545   5.411 -20.002  1.00  0.78           C  
ATOM   3684  CG1 VAL A 233       3.792   4.947 -19.324  1.00  0.78           C  
ATOM   3685  CG2 VAL A 233       2.860   6.647 -20.814  1.00  0.78           C  
ATOM   3686  H   VAL A 233       0.243   5.474 -21.102  1.00  0.78           H  
ATOM   3687  HA  VAL A 233       2.717   4.184 -21.743  1.00  0.78           H  
ATOM   3688  HB  VAL A 233       1.792   5.640 -19.242  1.00  0.78           H  
ATOM   3689 1HG1 VAL A 233       4.118   5.726 -18.710  1.00  0.78           H  
ATOM   3690 2HG1 VAL A 233       3.581   4.060 -18.721  1.00  0.78           H  
ATOM   3691 3HG1 VAL A 233       4.558   4.715 -20.064  1.00  0.78           H  
ATOM   3692 1HG2 VAL A 233       3.232   7.433 -20.155  1.00  0.78           H  
ATOM   3693 2HG2 VAL A 233       3.609   6.402 -21.554  1.00  0.78           H  
ATOM   3694 3HG2 VAL A 233       1.974   6.989 -21.311  1.00  0.78           H  
ATOM   3695  N   ASN A 234       0.956   2.847 -19.271  1.00  0.76           N  
ATOM   3696  CA  ASN A 234       0.846   1.622 -18.499  1.00  0.76           C  
ATOM   3697  C   ASN A 234       0.645   0.405 -19.388  1.00  0.76           C  
ATOM   3698  O   ASN A 234       1.245  -0.637 -19.134  1.00  0.76           O  
ATOM   3699  CB  ASN A 234      -0.269   1.729 -17.478  1.00  0.76           C  
ATOM   3700  CG  ASN A 234       0.108   2.601 -16.297  1.00  0.76           C  
ATOM   3701  ND2 ASN A 234      -0.886   3.084 -15.600  1.00  0.76           N  
ATOM   3702  OD1 ASN A 234       1.292   2.833 -16.009  1.00  0.76           O  
ATOM   3703  H   ASN A 234       0.264   3.588 -19.136  1.00  0.76           H  
ATOM   3704  HA  ASN A 234       1.781   1.478 -17.959  1.00  0.76           H  
ATOM   3705 1HB  ASN A 234      -1.154   2.154 -17.962  1.00  0.76           H  
ATOM   3706 2HB  ASN A 234      -0.537   0.736 -17.122  1.00  0.76           H  
ATOM   3707 1HD2 ASN A 234      -0.706   3.664 -14.807  1.00  0.76           H  
ATOM   3708 2HD2 ASN A 234      -1.826   2.875 -15.865  1.00  0.76           H  
ATOM   3709  N   MET A 235      -0.132   0.532 -20.469  1.00  0.75           N  
ATOM   3710  CA  MET A 235      -0.345  -0.625 -21.334  1.00  0.75           C  
ATOM   3711  C   MET A 235       0.947  -0.966 -22.056  1.00  0.75           C  
ATOM   3712  O   MET A 235       1.294  -2.141 -22.214  1.00  0.75           O  
ATOM   3713  CB  MET A 235      -1.448  -0.356 -22.353  1.00  0.75           C  
ATOM   3714  CG  MET A 235      -2.828  -0.161 -21.757  1.00  0.75           C  
ATOM   3715  SD  MET A 235      -3.400  -1.545 -20.800  1.00  0.75           S  
ATOM   3716  CE  MET A 235      -2.973  -0.941 -19.165  1.00  0.75           C  
ATOM   3717  H   MET A 235      -0.614   1.411 -20.652  1.00  0.75           H  
ATOM   3718  HA  MET A 235      -0.628  -1.479 -20.718  1.00  0.75           H  
ATOM   3719 1HB  MET A 235      -1.203   0.551 -22.909  1.00  0.75           H  
ATOM   3720 2HB  MET A 235      -1.497  -1.178 -23.064  1.00  0.75           H  
ATOM   3721 1HG  MET A 235      -2.831   0.700 -21.115  1.00  0.75           H  
ATOM   3722 2HG  MET A 235      -3.538   0.020 -22.560  1.00  0.75           H  
ATOM   3723 1HE  MET A 235      -3.273  -1.672 -18.421  1.00  0.75           H  
ATOM   3724 2HE  MET A 235      -1.905  -0.789 -19.108  1.00  0.75           H  
ATOM   3725 3HE  MET A 235      -3.486   0.002 -18.978  1.00  0.75           H  
ATOM   3726  N   THR A 236       1.703   0.066 -22.437  1.00  0.75           N  
ATOM   3727  CA  THR A 236       2.974  -0.132 -23.105  1.00  0.75           C  
ATOM   3728  C   THR A 236       3.904  -0.861 -22.151  1.00  0.75           C  
ATOM   3729  O   THR A 236       4.573  -1.825 -22.530  1.00  0.75           O  
ATOM   3730  CB  THR A 236       3.569   1.219 -23.546  1.00  0.75           C  
ATOM   3731  CG2 THR A 236       4.924   1.030 -24.201  1.00  0.75           C  
ATOM   3732  OG1 THR A 236       2.664   1.841 -24.468  1.00  0.75           O  
ATOM   3733  H   THR A 236       1.373   1.023 -22.300  1.00  0.75           H  
ATOM   3734  HA  THR A 236       2.822  -0.757 -23.984  1.00  0.75           H  
ATOM   3735  HB  THR A 236       3.685   1.865 -22.680  1.00  0.75           H  
ATOM   3736  HG1 THR A 236       1.845   2.102 -23.981  1.00  0.75           H  
ATOM   3737 1HG2 THR A 236       5.320   1.997 -24.502  1.00  0.75           H  
ATOM   3738 2HG2 THR A 236       5.596   0.569 -23.488  1.00  0.75           H  
ATOM   3739 3HG2 THR A 236       4.820   0.391 -25.072  1.00  0.75           H  
ATOM   3740  N   SER A 237       3.914  -0.416 -20.895  1.00  0.75           N  
ATOM   3741  CA  SER A 237       4.737  -1.015 -19.865  1.00  0.75           C  
ATOM   3742  C   SER A 237       4.334  -2.467 -19.612  1.00  0.75           C  
ATOM   3743  O   SER A 237       5.203  -3.317 -19.436  1.00  0.75           O  
ATOM   3744  CB  SER A 237       4.633  -0.226 -18.590  1.00  0.75           C  
ATOM   3745  OG  SER A 237       5.156   1.059 -18.741  1.00  0.75           O  
ATOM   3746  H   SER A 237       3.346   0.395 -20.654  1.00  0.75           H  
ATOM   3747  HA  SER A 237       5.774  -0.993 -20.198  1.00  0.75           H  
ATOM   3748 1HB  SER A 237       3.598  -0.166 -18.286  1.00  0.75           H  
ATOM   3749 2HB  SER A 237       5.173  -0.748 -17.810  1.00  0.75           H  
ATOM   3750  HG  SER A 237       4.710   1.432 -19.525  1.00  0.75           H  
ATOM   3751  N   GLN A 238       3.026  -2.781 -19.623  1.00  0.75           N  
ATOM   3752  CA  GLN A 238       2.609  -4.168 -19.405  1.00  0.75           C  
ATOM   3753  C   GLN A 238       3.162  -5.064 -20.503  1.00  0.75           C  
ATOM   3754  O   GLN A 238       3.618  -6.182 -20.232  1.00  0.75           O  
ATOM   3755  CB  GLN A 238       1.079  -4.327 -19.393  1.00  0.75           C  
ATOM   3756  CG  GLN A 238       0.368  -3.754 -18.198  1.00  0.75           C  
ATOM   3757  CD  GLN A 238      -1.127  -3.930 -18.259  1.00  0.75           C  
ATOM   3758  NE2 GLN A 238      -1.772  -3.829 -17.100  1.00  0.75           N  
ATOM   3759  OE1 GLN A 238      -1.709  -4.157 -19.322  1.00  0.75           O  
ATOM   3760  H   GLN A 238       2.328  -2.048 -19.743  1.00  0.75           H  
ATOM   3761  HA  GLN A 238       3.010  -4.506 -18.451  1.00  0.75           H  
ATOM   3762 1HB  GLN A 238       0.667  -3.838 -20.277  1.00  0.75           H  
ATOM   3763 2HB  GLN A 238       0.825  -5.382 -19.461  1.00  0.75           H  
ATOM   3764 1HG  GLN A 238       0.736  -4.242 -17.298  1.00  0.75           H  
ATOM   3765 2HG  GLN A 238       0.564  -2.702 -18.161  1.00  0.75           H  
ATOM   3766 1HE2 GLN A 238      -2.766  -3.940 -17.067  1.00  0.75           H  
ATOM   3767 2HE2 GLN A 238      -1.259  -3.644 -16.261  1.00  0.75           H  
ATOM   3768  N   VAL A 239       3.160  -4.563 -21.739  1.00  0.75           N  
ATOM   3769  CA  VAL A 239       3.694  -5.332 -22.849  1.00  0.75           C  
ATOM   3770  C   VAL A 239       5.190  -5.527 -22.700  1.00  0.75           C  
ATOM   3771  O   VAL A 239       5.691  -6.652 -22.802  1.00  0.75           O  
ATOM   3772  CB  VAL A 239       3.403  -4.632 -24.186  1.00  0.75           C  
ATOM   3773  CG1 VAL A 239       4.140  -5.339 -25.308  1.00  0.75           C  
ATOM   3774  CG2 VAL A 239       1.906  -4.645 -24.438  1.00  0.75           C  
ATOM   3775  H   VAL A 239       2.748  -3.642 -21.909  1.00  0.75           H  
ATOM   3776  HA  VAL A 239       3.211  -6.308 -22.855  1.00  0.75           H  
ATOM   3777  HB  VAL A 239       3.760  -3.604 -24.144  1.00  0.75           H  
ATOM   3778 1HG1 VAL A 239       3.936  -4.832 -26.249  1.00  0.75           H  
ATOM   3779 2HG1 VAL A 239       5.206  -5.306 -25.100  1.00  0.75           H  
ATOM   3780 3HG1 VAL A 239       3.809  -6.373 -25.372  1.00  0.75           H  
ATOM   3781 1HG2 VAL A 239       1.691  -4.144 -25.378  1.00  0.75           H  
ATOM   3782 2HG2 VAL A 239       1.555  -5.674 -24.484  1.00  0.75           H  
ATOM   3783 3HG2 VAL A 239       1.400  -4.129 -23.629  1.00  0.75           H  
ATOM   3784  N   LEU A 240       5.899  -4.443 -22.408  1.00  0.76           N  
ATOM   3785  CA  LEU A 240       7.341  -4.508 -22.276  1.00  0.76           C  
ATOM   3786  C   LEU A 240       7.740  -5.420 -21.117  1.00  0.76           C  
ATOM   3787  O   LEU A 240       8.710  -6.181 -21.213  1.00  0.76           O  
ATOM   3788  CB  LEU A 240       7.882  -3.095 -22.083  1.00  0.76           C  
ATOM   3789  CG  LEU A 240       7.744  -2.164 -23.303  1.00  0.76           C  
ATOM   3790  CD1 LEU A 240       8.137  -0.730 -22.915  1.00  0.76           C  
ATOM   3791  CD2 LEU A 240       8.610  -2.684 -24.415  1.00  0.76           C  
ATOM   3792  H   LEU A 240       5.423  -3.544 -22.313  1.00  0.76           H  
ATOM   3793  HA  LEU A 240       7.753  -4.914 -23.191  1.00  0.76           H  
ATOM   3794 1HB  LEU A 240       7.382  -2.635 -21.234  1.00  0.76           H  
ATOM   3795 2HB  LEU A 240       8.903  -3.172 -21.873  1.00  0.76           H  
ATOM   3796  HG  LEU A 240       6.715  -2.156 -23.635  1.00  0.76           H  
ATOM   3797 1HD1 LEU A 240       8.031  -0.074 -23.778  1.00  0.76           H  
ATOM   3798 2HD1 LEU A 240       7.490  -0.378 -22.109  1.00  0.76           H  
ATOM   3799 3HD1 LEU A 240       9.153  -0.716 -22.584  1.00  0.76           H  
ATOM   3800 1HD2 LEU A 240       8.498  -2.046 -25.274  1.00  0.76           H  
ATOM   3801 2HD2 LEU A 240       9.655  -2.697 -24.101  1.00  0.76           H  
ATOM   3802 3HD2 LEU A 240       8.299  -3.687 -24.673  1.00  0.76           H  
ATOM   3803  N   LEU A 241       6.975  -5.382 -20.033  1.00  0.77           N  
ATOM   3804  CA  LEU A 241       7.289  -6.214 -18.897  1.00  0.77           C  
ATOM   3805  C   LEU A 241       7.062  -7.665 -19.278  1.00  0.77           C  
ATOM   3806  O   LEU A 241       7.933  -8.496 -19.054  1.00  0.77           O  
ATOM   3807  CB  LEU A 241       6.449  -5.812 -17.685  1.00  0.77           C  
ATOM   3808  CG  LEU A 241       6.751  -6.525 -16.367  1.00  0.77           C  
ATOM   3809  CD1 LEU A 241       8.216  -6.247 -15.983  1.00  0.77           C  
ATOM   3810  CD2 LEU A 241       5.805  -5.997 -15.282  1.00  0.77           C  
ATOM   3811  H   LEU A 241       6.190  -4.741 -19.979  1.00  0.77           H  
ATOM   3812  HA  LEU A 241       8.333  -6.099 -18.650  1.00  0.77           H  
ATOM   3813 1HB  LEU A 241       6.573  -4.740 -17.522  1.00  0.77           H  
ATOM   3814 2HB  LEU A 241       5.400  -5.996 -17.927  1.00  0.77           H  
ATOM   3815  HG  LEU A 241       6.616  -7.607 -16.485  1.00  0.77           H  
ATOM   3816 1HD1 LEU A 241       8.448  -6.748 -15.043  1.00  0.77           H  
ATOM   3817 2HD1 LEU A 241       8.871  -6.620 -16.766  1.00  0.77           H  
ATOM   3818 3HD1 LEU A 241       8.355  -5.175 -15.868  1.00  0.77           H  
ATOM   3819 1HD2 LEU A 241       6.020  -6.497 -14.337  1.00  0.77           H  
ATOM   3820 2HD2 LEU A 241       5.946  -4.920 -15.166  1.00  0.77           H  
ATOM   3821 3HD2 LEU A 241       4.774  -6.199 -15.575  1.00  0.77           H  
ATOM   3822  N   GLY A 242       5.950  -7.979 -19.953  1.00  0.78           N  
ATOM   3823  CA  GLY A 242       5.714  -9.366 -20.352  1.00  0.78           C  
ATOM   3824  C   GLY A 242       6.868  -9.893 -21.217  1.00  0.78           C  
ATOM   3825  O   GLY A 242       7.297 -11.046 -21.078  1.00  0.78           O  
ATOM   3826  H   GLY A 242       5.242  -7.271 -20.155  1.00  0.78           H  
ATOM   3827 1HA  GLY A 242       5.601  -9.984 -19.461  1.00  0.78           H  
ATOM   3828 2HA  GLY A 242       4.780  -9.423 -20.910  1.00  0.78           H  
ATOM   3829  N   ARG A 243       7.439  -9.024 -22.054  1.00  0.81           N  
ATOM   3830  CA  ARG A 243       8.553  -9.416 -22.911  1.00  0.81           C  
ATOM   3831  C   ARG A 243       9.760  -9.841 -22.065  1.00  0.81           C  
ATOM   3832  O   ARG A 243      10.536 -10.697 -22.474  1.00  0.81           O  
ATOM   3833  CB  ARG A 243       8.914  -8.275 -23.858  1.00  0.81           C  
ATOM   3834  CG  ARG A 243       7.848  -8.020 -24.928  1.00  0.81           C  
ATOM   3835  CD  ARG A 243       8.127  -6.828 -25.797  1.00  0.81           C  
ATOM   3836  NE  ARG A 243       7.064  -6.636 -26.765  1.00  0.81           N  
ATOM   3837  CZ  ARG A 243       7.004  -5.671 -27.711  1.00  0.81           C  
ATOM   3838  NH1 ARG A 243       7.969  -4.783 -27.873  1.00  0.81           N1+
ATOM   3839  NH2 ARG A 243       5.947  -5.620 -28.500  1.00  0.81           N  
ATOM   3840  H   ARG A 243       7.043  -8.085 -22.139  1.00  0.81           H  
ATOM   3841  HA  ARG A 243       8.240 -10.268 -23.514  1.00  0.81           H  
ATOM   3842 1HB  ARG A 243       9.054  -7.359 -23.307  1.00  0.81           H  
ATOM   3843 2HB  ARG A 243       9.853  -8.499 -24.366  1.00  0.81           H  
ATOM   3844 1HG  ARG A 243       7.774  -8.896 -25.558  1.00  0.81           H  
ATOM   3845 2HG  ARG A 243       6.898  -7.868 -24.452  1.00  0.81           H  
ATOM   3846 1HD  ARG A 243       8.183  -5.948 -25.186  1.00  0.81           H  
ATOM   3847 2HD  ARG A 243       9.053  -6.942 -26.324  1.00  0.81           H  
ATOM   3848  HE  ARG A 243       6.281  -7.271 -26.709  1.00  0.81           H  
ATOM   3849 1HH1 ARG A 243       8.825  -4.808 -27.311  1.00  0.81           H  
ATOM   3850 2HH1 ARG A 243       7.890  -4.089 -28.598  1.00  0.81           H  
ATOM   3851 1HH2 ARG A 243       5.204  -6.295 -28.391  1.00  0.81           H  
ATOM   3852 2HH2 ARG A 243       5.885  -4.912 -29.213  1.00  0.81           H  
ATOM   3853  N   MET A 244       9.891  -9.277 -20.862  1.00  0.85           N  
ATOM   3854  CA  MET A 244      10.982  -9.605 -19.946  1.00  0.85           C  
ATOM   3855  C   MET A 244      10.713 -10.828 -19.068  1.00  0.85           C  
ATOM   3856  O   MET A 244      11.549 -11.167 -18.219  1.00  0.85           O  
ATOM   3857  CB  MET A 244      11.239  -8.458 -19.003  1.00  0.85           C  
ATOM   3858  CG  MET A 244      11.714  -7.247 -19.601  1.00  0.85           C  
ATOM   3859  SD  MET A 244      13.220  -7.478 -20.398  1.00  0.85           S  
ATOM   3860  CE  MET A 244      14.199  -7.864 -18.971  1.00  0.85           C  
ATOM   3861  H   MET A 244       9.212  -8.572 -20.565  1.00  0.85           H  
ATOM   3862  HA  MET A 244      11.874  -9.801 -20.534  1.00  0.85           H  
ATOM   3863 1HB  MET A 244      10.331  -8.232 -18.452  1.00  0.85           H  
ATOM   3864 2HB  MET A 244      11.994  -8.758 -18.297  1.00  0.85           H  
ATOM   3865 1HG  MET A 244      10.980  -6.919 -20.328  1.00  0.85           H  
ATOM   3866 2HG  MET A 244      11.839  -6.489 -18.832  1.00  0.85           H  
ATOM   3867 1HE  MET A 244      15.205  -8.038 -19.296  1.00  0.85           H  
ATOM   3868 2HE  MET A 244      14.174  -7.035 -18.262  1.00  0.85           H  
ATOM   3869 3HE  MET A 244      13.814  -8.764 -18.489  1.00  0.85           H  
ATOM   3870  N   GLU A 245       9.524 -11.419 -19.190  1.00  0.90           N  
ATOM   3871  CA  GLU A 245       9.136 -12.572 -18.386  1.00  0.90           C  
ATOM   3872  C   GLU A 245       9.148 -13.865 -19.198  1.00  0.90           C  
ATOM   3873  O   GLU A 245       9.297 -14.954 -18.639  1.00  0.90           O  
ATOM   3874  CB  GLU A 245       7.760 -12.358 -17.739  1.00  0.90           C  
ATOM   3875  CG  GLU A 245       7.698 -11.207 -16.705  1.00  0.90           C  
ATOM   3876  CD  GLU A 245       6.317 -11.029 -16.075  1.00  0.90           C  
ATOM   3877  OE1 GLU A 245       5.383 -11.653 -16.528  1.00  0.90           O  
ATOM   3878  OE2 GLU A 245       6.212 -10.290 -15.121  1.00  0.90           O1-
ATOM   3879  H   GLU A 245       8.862 -11.082 -19.885  1.00  0.90           H  
ATOM   3880  HA  GLU A 245       9.861 -12.684 -17.583  1.00  0.90           H  
ATOM   3881 1HB  GLU A 245       7.030 -12.139 -18.520  1.00  0.90           H  
ATOM   3882 2HB  GLU A 245       7.445 -13.274 -17.244  1.00  0.90           H  
ATOM   3883 1HG  GLU A 245       8.426 -11.401 -15.917  1.00  0.90           H  
ATOM   3884 2HG  GLU A 245       7.986 -10.279 -17.198  1.00  0.90           H  
ATOM   3885  N   LYS A 246       8.995 -13.751 -20.516  1.00  0.93           N  
ATOM   3886  CA  LYS A 246       8.942 -14.940 -21.367  1.00  0.93           C  
ATOM   3887  C   LYS A 246      10.180 -15.825 -21.182  1.00  0.93           C  
ATOM   3888  O   LYS A 246      11.312 -15.340 -21.141  1.00  0.93           O  
ATOM   3889  CB  LYS A 246       8.788 -14.548 -22.838  1.00  0.93           C  
ATOM   3890  CG  LYS A 246       7.434 -13.933 -23.168  1.00  0.93           C  
ATOM   3891  CD  LYS A 246       7.287 -13.633 -24.650  1.00  0.93           C  
ATOM   3892  CE  LYS A 246       5.922 -13.020 -24.940  1.00  0.93           C  
ATOM   3893  NZ  LYS A 246       5.712 -12.788 -26.390  1.00  0.93           N1+
ATOM   3894  H   LYS A 246       8.842 -12.823 -20.913  1.00  0.93           H  
ATOM   3895  HA  LYS A 246       8.070 -15.526 -21.076  1.00  0.93           H  
ATOM   3896 1HB  LYS A 246       9.561 -13.815 -23.104  1.00  0.93           H  
ATOM   3897 2HB  LYS A 246       8.938 -15.422 -23.474  1.00  0.93           H  
ATOM   3898 1HG  LYS A 246       6.639 -14.613 -22.861  1.00  0.93           H  
ATOM   3899 2HG  LYS A 246       7.326 -13.007 -22.615  1.00  0.93           H  
ATOM   3900 1HD  LYS A 246       8.073 -12.933 -24.955  1.00  0.93           H  
ATOM   3901 2HD  LYS A 246       7.402 -14.552 -25.225  1.00  0.93           H  
ATOM   3902 1HE  LYS A 246       5.146 -13.688 -24.572  1.00  0.93           H  
ATOM   3903 2HE  LYS A 246       5.846 -12.065 -24.415  1.00  0.93           H  
ATOM   3904 1HZ  LYS A 246       4.800 -12.381 -26.539  1.00  0.93           H  
ATOM   3905 2HZ  LYS A 246       6.422 -12.162 -26.738  1.00  0.93           H  
ATOM   3906 3HZ  LYS A 246       5.771 -13.668 -26.880  1.00  0.93           H  
ATOM   3907  N   LYS A 247       9.943 -17.135 -21.066  1.00  0.95           N  
ATOM   3908  CA  LYS A 247      11.002 -18.121 -20.846  1.00  0.95           C  
ATOM   3909  C   LYS A 247      11.614 -18.727 -22.117  1.00  0.95           C  
ATOM   3910  O   LYS A 247      12.677 -19.349 -22.059  1.00  0.95           O  
ATOM   3911  CB  LYS A 247      10.452 -19.235 -19.964  1.00  0.95           C  
ATOM   3912  CG  LYS A 247      10.080 -18.773 -18.560  1.00  0.95           C  
ATOM   3913  CD  LYS A 247       9.506 -19.909 -17.729  1.00  0.95           C  
ATOM   3914  CE  LYS A 247       9.131 -19.433 -16.334  1.00  0.95           C  
ATOM   3915  NZ  LYS A 247       8.524 -20.524 -15.522  1.00  0.95           N1+
ATOM   3916  H   LYS A 247       8.987 -17.456 -21.104  1.00  0.95           H  
ATOM   3917  HA  LYS A 247      11.807 -17.624 -20.303  1.00  0.95           H  
ATOM   3918 1HB  LYS A 247       9.564 -19.662 -20.429  1.00  0.95           H  
ATOM   3919 2HB  LYS A 247      11.192 -20.030 -19.876  1.00  0.95           H  
ATOM   3920 1HG  LYS A 247      10.969 -18.385 -18.062  1.00  0.95           H  
ATOM   3921 2HG  LYS A 247       9.346 -17.965 -18.624  1.00  0.95           H  
ATOM   3922 1HD  LYS A 247       8.615 -20.304 -18.221  1.00  0.95           H  
ATOM   3923 2HD  LYS A 247      10.241 -20.709 -17.647  1.00  0.95           H  
ATOM   3924 1HE  LYS A 247      10.025 -19.071 -15.829  1.00  0.95           H  
ATOM   3925 2HE  LYS A 247       8.416 -18.614 -16.417  1.00  0.95           H  
ATOM   3926 1HZ  LYS A 247       8.289 -20.171 -14.605  1.00  0.95           H  
ATOM   3927 2HZ  LYS A 247       7.687 -20.857 -15.979  1.00  0.95           H  
ATOM   3928 3HZ  LYS A 247       9.183 -21.283 -15.431  1.00  0.95           H  
ATOM   3929  N   THR A 248      10.943 -18.570 -23.254  1.00  0.96           N  
ATOM   3930  CA  THR A 248      11.443 -19.123 -24.512  1.00  0.96           C  
ATOM   3931  C   THR A 248      11.696 -17.993 -25.482  1.00  0.96           C  
ATOM   3932  O   THR A 248      10.769 -17.278 -25.853  1.00  0.96           O  
ATOM   3933  CB  THR A 248      10.456 -20.118 -25.136  1.00  0.96           C  
ATOM   3934  CG2 THR A 248      11.018 -20.652 -26.448  1.00  0.96           C  
ATOM   3935  OG1 THR A 248      10.231 -21.207 -24.228  1.00  0.96           O  
ATOM   3936  H   THR A 248      10.083 -18.045 -23.248  1.00  0.96           H  
ATOM   3937  HA  THR A 248      12.389 -19.634 -24.332  1.00  0.96           H  
ATOM   3938  HB  THR A 248       9.509 -19.617 -25.331  1.00  0.96           H  
ATOM   3939  HG1 THR A 248      11.080 -21.556 -23.935  1.00  0.96           H  
ATOM   3940 1HG2 THR A 248      10.312 -21.356 -26.887  1.00  0.96           H  
ATOM   3941 2HG2 THR A 248      11.182 -19.823 -27.141  1.00  0.96           H  
ATOM   3942 3HG2 THR A 248      11.964 -21.157 -26.259  1.00  0.96           H  
ATOM   3943  N   TRP A 249      12.947 -17.832 -25.893  1.00  0.95           N  
ATOM   3944  CA  TRP A 249      13.302 -16.709 -26.745  1.00  0.95           C  
ATOM   3945  C   TRP A 249      12.772 -16.827 -28.172  1.00  0.95           C  
ATOM   3946  O   TRP A 249      12.971 -17.840 -28.848  1.00  0.95           O  
ATOM   3947  CB  TRP A 249      14.831 -16.563 -26.749  1.00  0.95           C  
ATOM   3948  CG  TRP A 249      15.394 -15.339 -27.444  1.00  0.95           C  
ATOM   3949  CD1 TRP A 249      15.492 -14.117 -26.894  1.00  0.95           C  
ATOM   3950  CD2 TRP A 249      15.990 -15.222 -28.767  1.00  0.95           C  
ATOM   3951  CE2 TRP A 249      16.407 -13.893 -28.904  1.00  0.95           C  
ATOM   3952  CE3 TRP A 249      16.211 -16.119 -29.815  1.00  0.95           C  
ATOM   3953  NE1 TRP A 249      16.095 -13.245 -27.765  1.00  0.95           N  
ATOM   3954  CZ2 TRP A 249      17.032 -13.429 -30.044  1.00  0.95           C  
ATOM   3955  CZ3 TRP A 249      16.846 -15.656 -30.965  1.00  0.95           C  
ATOM   3956  CH2 TRP A 249      17.249 -14.344 -31.074  1.00  0.95           C  
ATOM   3957  H   TRP A 249      13.660 -18.471 -25.576  1.00  0.95           H  
ATOM   3958  HA  TRP A 249      12.883 -15.811 -26.300  1.00  0.95           H  
ATOM   3959 1HB  TRP A 249      15.186 -16.549 -25.720  1.00  0.95           H  
ATOM   3960 2HB  TRP A 249      15.267 -17.440 -27.225  1.00  0.95           H  
ATOM   3961  HD1 TRP A 249      15.146 -13.851 -25.896  1.00  0.95           H  
ATOM   3962  HE1 TRP A 249      16.276 -12.259 -27.549  1.00  0.95           H  
ATOM   3963  HE3 TRP A 249      15.896 -17.158 -29.732  1.00  0.95           H  
ATOM   3964  HZ2 TRP A 249      17.354 -12.388 -30.146  1.00  0.95           H  
ATOM   3965  HZ3 TRP A 249      17.018 -16.360 -31.779  1.00  0.95           H  
ATOM   3966  HH2 TRP A 249      17.743 -14.014 -31.988  1.00  0.95           H  
ATOM   3967  N   LYS A 250      12.165 -15.742 -28.630  1.00  0.95           N  
ATOM   3968  CA  LYS A 250      11.688 -15.555 -30.000  1.00  0.95           C  
ATOM   3969  C   LYS A 250      12.676 -14.681 -30.779  1.00  0.95           C  
ATOM   3970  O   LYS A 250      13.135 -13.673 -30.265  1.00  0.95           O  
ATOM   3971  CB  LYS A 250      10.296 -14.911 -29.992  1.00  0.95           C  
ATOM   3972  CG  LYS A 250       9.670 -14.702 -31.372  1.00  0.95           C  
ATOM   3973  CD  LYS A 250       8.263 -14.109 -31.271  1.00  0.95           C  
ATOM   3974  CE  LYS A 250       7.667 -13.859 -32.658  1.00  0.95           C  
ATOM   3975  NZ  LYS A 250       6.275 -13.318 -32.582  1.00  0.95           N1+
ATOM   3976  H   LYS A 250      11.990 -15.003 -27.941  1.00  0.95           H  
ATOM   3977  HA  LYS A 250      11.631 -16.526 -30.490  1.00  0.95           H  
ATOM   3978 1HB  LYS A 250       9.618 -15.531 -29.407  1.00  0.95           H  
ATOM   3979 2HB  LYS A 250      10.351 -13.941 -29.502  1.00  0.95           H  
ATOM   3980 1HG  LYS A 250      10.292 -14.016 -31.945  1.00  0.95           H  
ATOM   3981 2HG  LYS A 250       9.624 -15.649 -31.904  1.00  0.95           H  
ATOM   3982 1HD  LYS A 250       7.615 -14.791 -30.719  1.00  0.95           H  
ATOM   3983 2HD  LYS A 250       8.315 -13.162 -30.732  1.00  0.95           H  
ATOM   3984 1HE  LYS A 250       8.297 -13.144 -33.190  1.00  0.95           H  
ATOM   3985 2HE  LYS A 250       7.653 -14.796 -33.213  1.00  0.95           H  
ATOM   3986 1HZ  LYS A 250       5.923 -13.169 -33.518  1.00  0.95           H  
ATOM   3987 2HZ  LYS A 250       5.682 -13.980 -32.101  1.00  0.95           H  
ATOM   3988 3HZ  LYS A 250       6.276 -12.443 -32.080  1.00  0.95           H  
ATOM   3989  N   GLY A 251      13.036 -15.043 -32.003  1.00  0.96           N  
ATOM   3990  CA  GLY A 251      13.978 -14.159 -32.683  1.00  0.96           C  
ATOM   3991  C   GLY A 251      13.276 -12.901 -33.198  1.00  0.96           C  
ATOM   3992  O   GLY A 251      12.053 -12.918 -33.391  1.00  0.96           O  
ATOM   3993  H   GLY A 251      12.677 -15.881 -32.438  1.00  0.96           H  
ATOM   3994 1HA  GLY A 251      14.748 -13.878 -31.978  1.00  0.96           H  
ATOM   3995 2HA  GLY A 251      14.454 -14.692 -33.505  1.00  0.96           H  
ATOM   3996  N   PRO A 252      14.038 -11.843 -33.538  1.00  0.99           N  
ATOM   3997  CA  PRO A 252      13.552 -10.577 -34.059  1.00  0.99           C  
ATOM   3998  C   PRO A 252      12.951 -10.786 -35.432  1.00  0.99           C  
ATOM   3999  O   PRO A 252      13.413 -11.635 -36.203  1.00  0.99           O  
ATOM   4000  CB  PRO A 252      14.814  -9.717 -34.106  1.00  0.99           C  
ATOM   4001  CG  PRO A 252      15.954 -10.718 -34.199  1.00  0.99           C  
ATOM   4002  CD  PRO A 252      15.497 -11.921 -33.403  1.00  0.99           C  
ATOM   4003  HA  PRO A 252      12.810 -10.157 -33.360  1.00  0.99           H  
ATOM   4004 1HB  PRO A 252      14.770  -9.023 -34.966  1.00  0.99           H  
ATOM   4005 2HB  PRO A 252      14.879  -9.092 -33.203  1.00  0.99           H  
ATOM   4006 1HG  PRO A 252      16.130 -10.974 -35.238  1.00  0.99           H  
ATOM   4007 2HG  PRO A 252      16.881 -10.265 -33.811  1.00  0.99           H  
ATOM   4008 1HD  PRO A 252      15.898 -12.834 -33.856  1.00  0.99           H  
ATOM   4009 2HD  PRO A 252      15.790 -11.812 -32.349  1.00  0.99           H  
ATOM   4010  N   GLN A 253      11.922 -10.013 -35.732  1.00  1.02           N  
ATOM   4011  CA  GLN A 253      11.241 -10.093 -37.017  1.00  1.02           C  
ATOM   4012  C   GLN A 253      11.706  -8.998 -37.972  1.00  1.02           C  
ATOM   4013  O   GLN A 253      10.947  -8.075 -38.251  1.00  1.02           O  
ATOM   4014  CB  GLN A 253       9.741 -10.021 -36.765  1.00  1.02           C  
ATOM   4015  CG  GLN A 253       9.243 -11.141 -35.820  1.00  1.02           C  
ATOM   4016  CD  GLN A 253       9.388 -12.550 -36.398  1.00  1.02           C  
ATOM   4017  NE2 GLN A 253      10.211 -13.394 -35.758  1.00  1.02           N  
ATOM   4018  OE1 GLN A 253       8.757 -12.876 -37.410  1.00  1.02           O  
ATOM   4019  H   GLN A 253      11.620  -9.321 -35.042  1.00  1.02           H  
ATOM   4020  HA  GLN A 253      11.472 -11.054 -37.472  1.00  1.02           H  
ATOM   4021 1HB  GLN A 253       9.488  -9.063 -36.322  1.00  1.02           H  
ATOM   4022 2HB  GLN A 253       9.207 -10.101 -37.711  1.00  1.02           H  
ATOM   4023 1HG  GLN A 253       9.828 -11.099 -34.894  1.00  1.02           H  
ATOM   4024 2HG  GLN A 253       8.191 -10.970 -35.599  1.00  1.02           H  
ATOM   4025 1HE2 GLN A 253      10.340 -14.322 -36.103  1.00  1.02           H  
ATOM   4026 2HE2 GLN A 253      10.728 -13.109 -34.913  1.00  1.02           H  
ATOM   4027  N   PHE A 254      12.915  -9.121 -38.512  1.00  1.05           N  
ATOM   4028  CA  PHE A 254      13.503  -7.998 -39.244  1.00  1.05           C  
ATOM   4029  C   PHE A 254      12.719  -7.494 -40.442  1.00  1.05           C  
ATOM   4030  O   PHE A 254      12.313  -8.260 -41.323  1.00  1.05           O  
ATOM   4031  CB  PHE A 254      14.893  -8.372 -39.745  1.00  1.05           C  
ATOM   4032  CG  PHE A 254      15.943  -8.418 -38.693  1.00  1.05           C  
ATOM   4033  CD1 PHE A 254      16.445  -9.622 -38.230  1.00  1.05           C  
ATOM   4034  CD2 PHE A 254      16.445  -7.250 -38.173  1.00  1.05           C  
ATOM   4035  CE1 PHE A 254      17.432  -9.640 -37.266  1.00  1.05           C  
ATOM   4036  CE2 PHE A 254      17.426  -7.264 -37.212  1.00  1.05           C  
ATOM   4037  CZ  PHE A 254      17.920  -8.459 -36.755  1.00  1.05           C  
ATOM   4038  H   PHE A 254      13.463  -9.949 -38.312  1.00  1.05           H  
ATOM   4039  HA  PHE A 254      13.610  -7.164 -38.557  1.00  1.05           H  
ATOM   4040 1HB  PHE A 254      14.855  -9.344 -40.229  1.00  1.05           H  
ATOM   4041 2HB  PHE A 254      15.200  -7.644 -40.495  1.00  1.05           H  
ATOM   4042  HD1 PHE A 254      16.056 -10.558 -38.633  1.00  1.05           H  
ATOM   4043  HD2 PHE A 254      16.050  -6.310 -38.531  1.00  1.05           H  
ATOM   4044  HE1 PHE A 254      17.824 -10.589 -36.906  1.00  1.05           H  
ATOM   4045  HE2 PHE A 254      17.810  -6.328 -36.808  1.00  1.05           H  
ATOM   4046  HZ  PHE A 254      18.693  -8.469 -35.990  1.00  1.05           H  
ATOM   4047  N   GLU A 255      12.599  -6.170 -40.486  1.00  1.07           N  
ATOM   4048  CA  GLU A 255      11.965  -5.417 -41.552  1.00  1.07           C  
ATOM   4049  C   GLU A 255      13.013  -4.957 -42.555  1.00  1.07           C  
ATOM   4050  O   GLU A 255      14.113  -4.569 -42.175  1.00  1.07           O  
ATOM   4051  CB  GLU A 255      11.200  -4.232 -40.949  1.00  1.07           C  
ATOM   4052  CG  GLU A 255      10.488  -3.323 -41.929  1.00  1.07           C  
ATOM   4053  CD  GLU A 255       9.701  -2.232 -41.232  1.00  1.07           C  
ATOM   4054  OE1 GLU A 255       9.540  -2.315 -40.040  1.00  1.07           O  
ATOM   4055  OE2 GLU A 255       9.259  -1.328 -41.893  1.00  1.07           O1-
ATOM   4056  H   GLU A 255      12.946  -5.637 -39.687  1.00  1.07           H  
ATOM   4057  HA  GLU A 255      11.257  -6.067 -42.065  1.00  1.07           H  
ATOM   4058 1HB  GLU A 255      10.448  -4.612 -40.268  1.00  1.07           H  
ATOM   4059 2HB  GLU A 255      11.887  -3.621 -40.361  1.00  1.07           H  
ATOM   4060 1HG  GLU A 255      11.230  -2.856 -42.575  1.00  1.07           H  
ATOM   4061 2HG  GLU A 255       9.823  -3.917 -42.552  1.00  1.07           H  
ATOM   4062  N   GLU A 256      12.735  -5.078 -43.839  1.00  1.07           N  
ATOM   4063  CA  GLU A 256      13.702  -4.600 -44.821  1.00  1.07           C  
ATOM   4064  C   GLU A 256      13.896  -3.095 -44.658  1.00  1.07           C  
ATOM   4065  O   GLU A 256      12.919  -2.359 -44.546  1.00  1.07           O  
ATOM   4066  CB  GLU A 256      13.240  -4.939 -46.241  1.00  1.07           C  
ATOM   4067  CG  GLU A 256      14.239  -4.581 -47.347  1.00  1.07           C  
ATOM   4068  CD  GLU A 256      13.787  -5.010 -48.734  1.00  1.07           C  
ATOM   4069  OE1 GLU A 256      12.698  -5.523 -48.856  1.00  1.07           O  
ATOM   4070  OE2 GLU A 256      14.540  -4.832 -49.667  1.00  1.07           O1-
ATOM   4071  H   GLU A 256      11.841  -5.447 -44.134  1.00  1.07           H  
ATOM   4072  HA  GLU A 256      14.660  -5.087 -44.639  1.00  1.07           H  
ATOM   4073 1HB  GLU A 256      13.032  -6.006 -46.310  1.00  1.07           H  
ATOM   4074 2HB  GLU A 256      12.311  -4.410 -46.452  1.00  1.07           H  
ATOM   4075 1HG  GLU A 256      14.380  -3.500 -47.352  1.00  1.07           H  
ATOM   4076 2HG  GLU A 256      15.199  -5.041 -47.119  1.00  1.07           H  
ATOM   4077  N   ASP A 257      15.138  -2.624 -44.675  1.00  1.05           N  
ATOM   4078  CA  ASP A 257      15.395  -1.193 -44.561  1.00  1.05           C  
ATOM   4079  C   ASP A 257      14.621  -0.447 -45.650  1.00  1.05           C  
ATOM   4080  O   ASP A 257      14.614  -0.836 -46.823  1.00  1.05           O  
ATOM   4081  CB  ASP A 257      16.892  -0.941 -44.602  1.00  1.05           C  
ATOM   4082  CG  ASP A 257      17.330   0.393 -44.135  1.00  1.05           C  
ATOM   4083  OD1 ASP A 257      16.703   0.958 -43.259  1.00  1.05           O  
ATOM   4084  OD2 ASP A 257      18.323   0.832 -44.637  1.00  1.05           O1-
ATOM   4085  H   ASP A 257      15.940  -3.255 -44.718  1.00  1.05           H  
ATOM   4086  HA  ASP A 257      15.012  -0.839 -43.612  1.00  1.05           H  
ATOM   4087 1HB  ASP A 257      17.367  -1.668 -43.978  1.00  1.05           H  
ATOM   4088 2HB  ASP A 257      17.259  -1.095 -45.614  1.00  1.05           H  
ATOM   4089  N   VAL A 258      13.949   0.627 -45.254  1.00  1.03           N  
ATOM   4090  CA  VAL A 258      13.063   1.350 -46.156  1.00  1.03           C  
ATOM   4091  C   VAL A 258      13.777   2.104 -47.257  1.00  1.03           C  
ATOM   4092  O   VAL A 258      13.960   3.309 -47.173  1.00  1.03           O  
ATOM   4093  CB  VAL A 258      12.281   2.396 -45.331  1.00  1.03           C  
ATOM   4094  CG1 VAL A 258      11.351   3.209 -46.229  1.00  1.03           C  
ATOM   4095  CG2 VAL A 258      11.515   1.689 -44.223  1.00  1.03           C  
ATOM   4096  H   VAL A 258      14.034   0.918 -44.290  1.00  1.03           H  
ATOM   4097  HA  VAL A 258      12.374   0.633 -46.604  1.00  1.03           H  
ATOM   4098  HB  VAL A 258      12.991   3.095 -44.886  1.00  1.03           H  
ATOM   4099 1HG1 VAL A 258      10.828   3.955 -45.634  1.00  1.03           H  
ATOM   4100 2HG1 VAL A 258      11.937   3.707 -47.002  1.00  1.03           H  
ATOM   4101 3HG1 VAL A 258      10.626   2.545 -46.698  1.00  1.03           H  
ATOM   4102 1HG2 VAL A 258      10.986   2.419 -43.627  1.00  1.03           H  
ATOM   4103 2HG2 VAL A 258      10.800   0.990 -44.660  1.00  1.03           H  
ATOM   4104 3HG2 VAL A 258      12.213   1.140 -43.588  1.00  1.03           H  
ATOM   4105  N   ASN A 259      14.083   1.396 -48.336  1.00  1.01           N  
ATOM   4106  CA  ASN A 259      14.795   1.964 -49.482  1.00  1.01           C  
ATOM   4107  C   ASN A 259      14.080   3.232 -49.926  1.00  1.01           C  
ATOM   4108  O   ASN A 259      12.886   3.205 -50.232  1.00  1.01           O  
ATOM   4109  CB  ASN A 259      14.903   0.947 -50.604  1.00  1.01           C  
ATOM   4110  CG  ASN A 259      15.840   1.347 -51.750  1.00  1.01           C  
ATOM   4111  ND2 ASN A 259      16.409   0.334 -52.365  1.00  1.01           N  
ATOM   4112  OD1 ASN A 259      16.057   2.519 -52.094  1.00  1.01           O  
ATOM   4113  H   ASN A 259      13.899   0.395 -48.281  1.00  1.01           H  
ATOM   4114  HA  ASN A 259      15.799   2.241 -49.185  1.00  1.01           H  
ATOM   4115 1HB  ASN A 259      15.253  -0.002 -50.187  1.00  1.01           H  
ATOM   4116 2HB  ASN A 259      13.912   0.769 -51.017  1.00  1.01           H  
ATOM   4117 1HD2 ASN A 259      17.034   0.496 -53.133  1.00  1.01           H  
ATOM   4118 2HD2 ASN A 259      16.216  -0.601 -52.072  1.00  1.01           H  
ATOM   4119  N   LEU A 260      14.800   4.353 -49.903  1.00  1.01           N  
ATOM   4120  CA  LEU A 260      14.242   5.654 -50.220  1.00  1.01           C  
ATOM   4121  C   LEU A 260      14.401   6.012 -51.693  1.00  1.01           C  
ATOM   4122  O   LEU A 260      13.927   7.056 -52.145  1.00  1.01           O  
ATOM   4123  CB  LEU A 260      14.948   6.709 -49.358  1.00  1.01           C  
ATOM   4124  CG  LEU A 260      14.779   6.557 -47.829  1.00  1.01           C  
ATOM   4125  CD1 LEU A 260      15.574   7.646 -47.112  1.00  1.01           C  
ATOM   4126  CD2 LEU A 260      13.309   6.617 -47.453  1.00  1.01           C  
ATOM   4127  H   LEU A 260      15.791   4.322 -49.673  1.00  1.01           H  
ATOM   4128  HA  LEU A 260      13.181   5.641 -49.976  1.00  1.01           H  
ATOM   4129 1HB  LEU A 260      16.011   6.620 -49.555  1.00  1.01           H  
ATOM   4130 2HB  LEU A 260      14.658   7.683 -49.657  1.00  1.01           H  
ATOM   4131  HG  LEU A 260      15.180   5.599 -47.534  1.00  1.01           H  
ATOM   4132 1HD1 LEU A 260      15.474   7.525 -46.033  1.00  1.01           H  
ATOM   4133 2HD1 LEU A 260      16.624   7.566 -47.389  1.00  1.01           H  
ATOM   4134 3HD1 LEU A 260      15.191   8.627 -47.404  1.00  1.01           H  
ATOM   4135 1HD2 LEU A 260      13.214   6.483 -46.382  1.00  1.01           H  
ATOM   4136 2HD2 LEU A 260      12.886   7.577 -47.737  1.00  1.01           H  
ATOM   4137 3HD2 LEU A 260      12.775   5.817 -47.966  1.00  1.01           H  
ATOM   4138  N   GLY A 261      15.094   5.156 -52.437  1.00  1.02           N  
ATOM   4139  CA  GLY A 261      15.381   5.407 -53.842  1.00  1.02           C  
ATOM   4140  C   GLY A 261      16.416   6.513 -53.941  1.00  1.02           C  
ATOM   4141  O   GLY A 261      16.905   6.990 -52.914  1.00  1.02           O  
ATOM   4142  H   GLY A 261      15.432   4.288 -52.023  1.00  1.02           H  
ATOM   4143 1HA  GLY A 261      15.758   4.495 -54.309  1.00  1.02           H  
ATOM   4144 2HA  GLY A 261      14.470   5.697 -54.364  1.00  1.02           H  
ATOM   4145  N   SER A 262      16.695   6.979 -55.155  1.00  1.02           N  
ATOM   4146  CA  SER A 262      17.681   8.043 -55.342  1.00  1.02           C  
ATOM   4147  C   SER A 262      17.126   9.078 -56.305  1.00  1.02           C  
ATOM   4148  O   SER A 262      15.953   9.028 -56.665  1.00  1.02           O  
ATOM   4149  CB  SER A 262      19.019   7.517 -55.854  1.00  1.02           C  
ATOM   4150  OG  SER A 262      19.980   8.540 -55.762  1.00  1.02           O  
ATOM   4151  H   SER A 262      16.245   6.572 -55.963  1.00  1.02           H  
ATOM   4152  HA  SER A 262      17.874   8.526 -54.393  1.00  1.02           H  
ATOM   4153 1HB  SER A 262      19.337   6.655 -55.260  1.00  1.02           H  
ATOM   4154 2HB  SER A 262      18.919   7.192 -56.892  1.00  1.02           H  
ATOM   4155  HG  SER A 262      20.129   8.661 -54.789  1.00  1.02           H  
ATOM   4156  N   GLY A 263      17.963  10.008 -56.724  1.00  1.03           N  
ATOM   4157  CA  GLY A 263      17.535  11.099 -57.594  1.00  1.03           C  
ATOM   4158  C   GLY A 263      17.060  12.291 -56.767  1.00  1.03           C  
ATOM   4159  O   GLY A 263      17.338  12.380 -55.573  1.00  1.03           O  
ATOM   4160  H   GLY A 263      18.922   9.931 -56.413  1.00  1.03           H  
ATOM   4161 1HA  GLY A 263      18.364  11.403 -58.237  1.00  1.03           H  
ATOM   4162 2HA  GLY A 263      16.730  10.759 -58.244  1.00  1.03           H  
ATOM   4163  N   THR A 264      16.378  13.221 -57.403  1.00  1.05           N  
ATOM   4164  CA  THR A 264      16.049  14.490 -56.766  1.00  1.05           C  
ATOM   4165  C   THR A 264      14.570  14.813 -56.665  1.00  1.05           C  
ATOM   4166  O   THR A 264      13.747  14.189 -57.320  1.00  1.05           O  
ATOM   4167  CB  THR A 264      16.724  15.609 -57.533  1.00  1.05           C  
ATOM   4168  CG2 THR A 264      18.248  15.484 -57.491  1.00  1.05           C  
ATOM   4169  OG1 THR A 264      16.231  15.612 -58.894  1.00  1.05           O  
ATOM   4170  H   THR A 264      16.124  13.072 -58.369  1.00  1.05           H  
ATOM   4171  HA  THR A 264      16.453  14.481 -55.751  1.00  1.05           H  
ATOM   4172  HB  THR A 264      16.434  16.523 -57.075  1.00  1.05           H  
ATOM   4173  HG1 THR A 264      15.285  15.922 -58.910  1.00  1.05           H  
ATOM   4174 1HG2 THR A 264      18.700  16.313 -58.019  1.00  1.05           H  
ATOM   4175 2HG2 THR A 264      18.575  15.500 -56.449  1.00  1.05           H  
ATOM   4176 3HG2 THR A 264      18.562  14.552 -57.956  1.00  1.05           H  
ATOM   4177  N   ARG A 265      14.245  15.825 -55.858  1.00  1.09           N  
ATOM   4178  CA  ARG A 265      12.866  16.280 -55.709  1.00  1.09           C  
ATOM   4179  C   ARG A 265      12.700  17.763 -56.073  1.00  1.09           C  
ATOM   4180  O   ARG A 265      13.373  18.649 -55.537  1.00  1.09           O  
ATOM   4181  CB  ARG A 265      12.378  16.036 -54.280  1.00  1.09           C  
ATOM   4182  CG  ARG A 265      10.936  16.432 -54.008  1.00  1.09           C  
ATOM   4183  CD  ARG A 265       9.992  15.505 -54.684  1.00  1.09           C  
ATOM   4184  NE  ARG A 265       8.596  15.885 -54.508  1.00  1.09           N  
ATOM   4185  CZ  ARG A 265       7.581  15.369 -55.230  1.00  1.09           C  
ATOM   4186  NH1 ARG A 265       7.828  14.446 -56.141  1.00  1.09           N1+
ATOM   4187  NH2 ARG A 265       6.328  15.774 -55.032  1.00  1.09           N  
ATOM   4188  H   ARG A 265      14.979  16.286 -55.332  1.00  1.09           H  
ATOM   4189  HA  ARG A 265      12.239  15.695 -56.382  1.00  1.09           H  
ATOM   4190 1HB  ARG A 265      12.466  14.976 -54.038  1.00  1.09           H  
ATOM   4191 2HB  ARG A 265      13.001  16.594 -53.578  1.00  1.09           H  
ATOM   4192 1HG  ARG A 265      10.746  16.384 -52.933  1.00  1.09           H  
ATOM   4193 2HG  ARG A 265      10.755  17.444 -54.357  1.00  1.09           H  
ATOM   4194 1HD  ARG A 265      10.209  15.480 -55.751  1.00  1.09           H  
ATOM   4195 2HD  ARG A 265      10.121  14.515 -54.266  1.00  1.09           H  
ATOM   4196  HE  ARG A 265       8.376  16.591 -53.811  1.00  1.09           H  
ATOM   4197 1HH1 ARG A 265       8.780  14.090 -56.284  1.00  1.09           H  
ATOM   4198 2HH1 ARG A 265       7.070  14.059 -56.683  1.00  1.09           H  
ATOM   4199 1HH2 ARG A 265       6.099  16.453 -54.286  1.00  1.09           H  
ATOM   4200 2HH2 ARG A 265       5.580  15.378 -55.578  1.00  1.09           H  
ATOM   4201  N   ALA A 266      11.817  18.019 -57.031  1.00  1.16           N  
ATOM   4202  CA  ALA A 266      11.507  19.366 -57.505  1.00  1.16           C  
ATOM   4203  C   ALA A 266      10.746  20.116 -56.428  1.00  1.16           C  
ATOM   4204  O   ALA A 266      10.057  19.481 -55.629  1.00  1.16           O  
ATOM   4205  CB  ALA A 266      10.693  19.294 -58.777  1.00  1.16           C  
ATOM   4206  H   ALA A 266      11.329  17.243 -57.455  1.00  1.16           H  
ATOM   4207  HA  ALA A 266      12.438  19.894 -57.702  1.00  1.16           H  
ATOM   4208 1HB  ALA A 266      10.478  20.305 -59.125  1.00  1.16           H  
ATOM   4209 2HB  ALA A 266      11.253  18.764 -59.543  1.00  1.16           H  
ATOM   4210 3HB  ALA A 266       9.761  18.768 -58.590  1.00  1.16           H  
ATOM   4211  N   VAL A 267      10.822  21.448 -56.411  1.00  1.25           N  
ATOM   4212  CA  VAL A 267      10.072  22.212 -55.412  1.00  1.25           C  
ATOM   4213  C   VAL A 267       9.134  23.220 -56.068  1.00  1.25           C  
ATOM   4214  O   VAL A 267       9.198  23.451 -57.274  1.00  1.25           O  
ATOM   4215  CB  VAL A 267      11.023  22.909 -54.417  1.00  1.25           C  
ATOM   4216  CG1 VAL A 267      11.846  21.869 -53.651  1.00  1.25           C  
ATOM   4217  CG2 VAL A 267      11.930  23.848 -55.173  1.00  1.25           C  
ATOM   4218  H   VAL A 267      11.394  21.960 -57.091  1.00  1.25           H  
ATOM   4219  HA  VAL A 267       9.461  21.518 -54.833  1.00  1.25           H  
ATOM   4220  HB  VAL A 267      10.436  23.470 -53.692  1.00  1.25           H  
ATOM   4221 1HG1 VAL A 267      12.502  22.370 -52.941  1.00  1.25           H  
ATOM   4222 2HG1 VAL A 267      11.169  21.204 -53.103  1.00  1.25           H  
ATOM   4223 3HG1 VAL A 267      12.448  21.281 -54.344  1.00  1.25           H  
ATOM   4224 1HG2 VAL A 267      12.595  24.357 -54.482  1.00  1.25           H  
ATOM   4225 2HG2 VAL A 267      12.518  23.284 -55.895  1.00  1.25           H  
ATOM   4226 3HG2 VAL A 267      11.312  24.581 -55.699  1.00  1.25           H  
ATOM   4227  N   GLY A 268       8.225  23.777 -55.272  1.00  1.35           N  
ATOM   4228  CA  GLY A 268       7.244  24.750 -55.742  1.00  1.35           C  
ATOM   4229  C   GLY A 268       7.727  26.196 -55.670  1.00  1.35           C  
ATOM   4230  O   GLY A 268       8.936  26.456 -55.719  1.00  1.35           O  
ATOM   4231  H   GLY A 268       8.207  23.520 -54.292  1.00  1.35           H  
ATOM   4232 1HA  GLY A 268       6.972  24.516 -56.772  1.00  1.35           H  
ATOM   4233 2HA  GLY A 268       6.335  24.646 -55.150  1.00  1.35           H  
ATOM   4234  N   LYS A 269       6.747  27.111 -55.519  1.00  1.44           N  
ATOM   4235  CA  LYS A 269       6.900  28.573 -55.568  1.00  1.44           C  
ATOM   4236  C   LYS A 269       6.946  28.911 -57.062  1.00  1.44           C  
ATOM   4237  O   LYS A 269       6.990  27.988 -57.872  1.00  1.44           O  
ATOM   4238  CB  LYS A 269       8.152  29.060 -54.809  1.00  1.44           C  
ATOM   4239  CG  LYS A 269       8.183  28.714 -53.317  1.00  1.44           C  
ATOM   4240  CD  LYS A 269       7.085  29.443 -52.558  1.00  1.44           C  
ATOM   4241  CE  LYS A 269       7.181  29.179 -51.058  1.00  1.44           C  
ATOM   4242  NZ  LYS A 269       6.088  29.854 -50.302  1.00  1.44           N1+
ATOM   4243  H   LYS A 269       5.806  26.754 -55.422  1.00  1.44           H  
ATOM   4244  HA  LYS A 269       6.020  29.032 -55.124  1.00  1.44           H  
ATOM   4245 1HB  LYS A 269       9.041  28.739 -55.295  1.00  1.44           H  
ATOM   4246 2HB  LYS A 269       8.199  30.123 -54.812  1.00  1.44           H  
ATOM   4247 1HG  LYS A 269       8.066  27.643 -53.174  1.00  1.44           H  
ATOM   4248 2HG  LYS A 269       9.145  29.010 -52.905  1.00  1.44           H  
ATOM   4249 1HD  LYS A 269       7.168  30.515 -52.739  1.00  1.44           H  
ATOM   4250 2HD  LYS A 269       6.112  29.107 -52.915  1.00  1.44           H  
ATOM   4251 1HE  LYS A 269       7.122  28.105 -50.881  1.00  1.44           H  
ATOM   4252 2HE  LYS A 269       8.141  29.545 -50.695  1.00  1.44           H  
ATOM   4253 1HZ  LYS A 269       6.188  29.656 -49.317  1.00  1.44           H  
ATOM   4254 2HZ  LYS A 269       6.142  30.852 -50.453  1.00  1.44           H  
ATOM   4255 3HZ  LYS A 269       5.194  29.513 -50.625  1.00  1.44           H  
ATOM   4256  N   PRO A 270       6.797  30.168 -57.500  1.00  1.48           N  
ATOM   4257  CA  PRO A 270       6.838  30.503 -58.904  1.00  1.48           C  
ATOM   4258  C   PRO A 270       8.106  29.953 -59.515  1.00  1.48           C  
ATOM   4259  O   PRO A 270       9.193  30.123 -58.950  1.00  1.48           O  
ATOM   4260  CB  PRO A 270       6.783  32.028 -58.888  1.00  1.48           C  
ATOM   4261  CG  PRO A 270       6.047  32.356 -57.593  1.00  1.48           C  
ATOM   4262  CD  PRO A 270       6.534  31.314 -56.604  1.00  1.48           C  
ATOM   4263  HA  PRO A 270       5.947  30.073 -59.402  1.00  1.48           H  
ATOM   4264 1HB  PRO A 270       7.808  32.435 -58.917  1.00  1.48           H  
ATOM   4265 2HB  PRO A 270       6.266  32.401 -59.781  1.00  1.48           H  
ATOM   4266 1HG  PRO A 270       6.272  33.384 -57.275  1.00  1.48           H  
ATOM   4267 2HG  PRO A 270       4.958  32.308 -57.755  1.00  1.48           H  
ATOM   4268 1HD  PRO A 270       7.454  31.676 -56.141  1.00  1.48           H  
ATOM   4269 2HD  PRO A 270       5.746  31.096 -55.877  1.00  1.48           H  
ATOM   4270  N   LEU A 271       7.987  29.364 -60.696  1.00  1.44           N  
ATOM   4271  CA  LEU A 271       9.136  28.767 -61.362  1.00  1.44           C  
ATOM   4272  C   LEU A 271       9.733  29.703 -62.407  1.00  1.44           C  
ATOM   4273  O   LEU A 271      10.648  29.338 -63.137  1.00  1.44           O  
ATOM   4274  CB  LEU A 271       8.724  27.441 -61.989  1.00  1.44           C  
ATOM   4275  CG  LEU A 271       8.169  26.392 -60.976  1.00  1.44           C  
ATOM   4276  CD1 LEU A 271       7.751  25.141 -61.734  1.00  1.44           C  
ATOM   4277  CD2 LEU A 271       9.223  26.075 -59.909  1.00  1.44           C  
ATOM   4278  H   LEU A 271       7.072  29.272 -61.117  1.00  1.44           H  
ATOM   4279  HA  LEU A 271       9.897  28.570 -60.613  1.00  1.44           H  
ATOM   4280 1HB  LEU A 271       7.966  27.626 -62.743  1.00  1.44           H  
ATOM   4281 2HB  LEU A 271       9.599  27.010 -62.472  1.00  1.44           H  
ATOM   4282  HG  LEU A 271       7.286  26.801 -60.480  1.00  1.44           H  
ATOM   4283 1HD1 LEU A 271       7.347  24.413 -61.031  1.00  1.44           H  
ATOM   4284 2HD1 LEU A 271       6.992  25.398 -62.470  1.00  1.44           H  
ATOM   4285 3HD1 LEU A 271       8.616  24.717 -62.237  1.00  1.44           H  
ATOM   4286 1HD2 LEU A 271       8.826  25.349 -59.195  1.00  1.44           H  
ATOM   4287 2HD2 LEU A 271      10.109  25.661 -60.381  1.00  1.44           H  
ATOM   4288 3HD2 LEU A 271       9.487  26.991 -59.376  1.00  1.44           H  
ATOM   4289  N   LEU A 272       9.178  30.913 -62.451  1.00  1.34           N  
ATOM   4290  CA  LEU A 272       9.582  32.011 -63.324  1.00  1.34           C  
ATOM   4291  C   LEU A 272       9.452  31.747 -64.831  1.00  1.34           C  
ATOM   4292  O   LEU A 272       9.677  30.647 -65.329  1.00  1.34           O  
ATOM   4293  CB  LEU A 272      11.025  32.407 -62.973  1.00  1.34           C  
ATOM   4294  CG  LEU A 272      11.190  32.914 -61.521  1.00  1.34           C  
ATOM   4295  CD1 LEU A 272      12.658  33.179 -61.227  1.00  1.34           C  
ATOM   4296  CD2 LEU A 272      10.343  34.152 -61.334  1.00  1.34           C  
ATOM   4297  H   LEU A 272       8.430  31.085 -61.798  1.00  1.34           H  
ATOM   4298  HA  LEU A 272       8.942  32.861 -63.091  1.00  1.34           H  
ATOM   4299 1HB  LEU A 272      11.692  31.556 -63.115  1.00  1.34           H  
ATOM   4300 2HB  LEU A 272      11.340  33.201 -63.650  1.00  1.34           H  
ATOM   4301  HG  LEU A 272      10.850  32.139 -60.826  1.00  1.34           H  
ATOM   4302 1HD1 LEU A 272      12.772  33.517 -60.202  1.00  1.34           H  
ATOM   4303 2HD1 LEU A 272      13.223  32.262 -61.369  1.00  1.34           H  
ATOM   4304 3HD1 LEU A 272      13.037  33.943 -61.905  1.00  1.34           H  
ATOM   4305 1HD2 LEU A 272      10.436  34.504 -60.319  1.00  1.34           H  
ATOM   4306 2HD2 LEU A 272      10.679  34.929 -62.023  1.00  1.34           H  
ATOM   4307 3HD2 LEU A 272       9.300  33.911 -61.537  1.00  1.34           H  
ATOM   4308  N   ASN A 273       9.048  32.787 -65.549  1.00  1.20           N  
ATOM   4309  CA  ASN A 273       8.885  32.736 -66.996  1.00  1.20           C  
ATOM   4310  C   ASN A 273      10.169  33.175 -67.680  1.00  1.20           C  
ATOM   4311  O   ASN A 273      11.012  33.817 -67.050  1.00  1.20           O  
ATOM   4312  CB  ASN A 273       7.729  33.612 -67.433  1.00  1.20           C  
ATOM   4313  CG  ASN A 273       6.402  33.111 -66.934  1.00  1.20           C  
ATOM   4314  ND2 ASN A 273       5.579  34.014 -66.469  1.00  1.20           N  
ATOM   4315  OD1 ASN A 273       6.120  31.907 -66.968  1.00  1.20           O  
ATOM   4316  H   ASN A 273       8.861  33.658 -65.075  1.00  1.20           H  
ATOM   4317  HA  ASN A 273       8.690  31.705 -67.295  1.00  1.20           H  
ATOM   4318 1HB  ASN A 273       7.884  34.627 -67.063  1.00  1.20           H  
ATOM   4319 2HB  ASN A 273       7.701  33.663 -68.522  1.00  1.20           H  
ATOM   4320 1HD2 ASN A 273       4.680  33.742 -66.123  1.00  1.20           H  
ATOM   4321 2HD2 ASN A 273       5.845  34.978 -66.462  1.00  1.20           H  
ATOM   4322  N   SER A 274      10.315  32.844 -68.962  1.00  1.07           N  
ATOM   4323  CA  SER A 274      11.467  33.311 -69.728  1.00  1.07           C  
ATOM   4324  C   SER A 274      11.129  33.406 -71.217  1.00  1.07           C  
ATOM   4325  O   SER A 274      10.228  32.717 -71.720  1.00  1.07           O  
ATOM   4326  CB  SER A 274      12.650  32.381 -69.519  1.00  1.07           C  
ATOM   4327  OG  SER A 274      12.399  31.117 -70.074  1.00  1.07           O  
ATOM   4328  H   SER A 274       9.607  32.289 -69.417  1.00  1.07           H  
ATOM   4329  HA  SER A 274      11.738  34.309 -69.376  1.00  1.07           H  
ATOM   4330 1HB  SER A 274      13.535  32.817 -69.985  1.00  1.07           H  
ATOM   4331 2HB  SER A 274      12.857  32.283 -68.453  1.00  1.07           H  
ATOM   4332  HG  SER A 274      12.280  31.278 -71.018  1.00  1.07           H  
ATOM   4333  N   ASP A 275      11.909  34.186 -71.958  1.00  0.97           N  
ATOM   4334  CA  ASP A 275      11.632  34.327 -73.381  1.00  0.97           C  
ATOM   4335  C   ASP A 275      12.149  33.146 -74.192  1.00  0.97           C  
ATOM   4336  O   ASP A 275      13.247  33.151 -74.771  1.00  0.97           O  
ATOM   4337  CB  ASP A 275      12.187  35.648 -73.917  1.00  0.97           C  
ATOM   4338  CG  ASP A 275      11.803  35.926 -75.392  1.00  0.97           C  
ATOM   4339  OD1 ASP A 275      11.384  34.994 -76.065  1.00  0.97           O  
ATOM   4340  OD2 ASP A 275      11.921  37.072 -75.839  1.00  0.97           O1-
ATOM   4341  H   ASP A 275      12.629  34.749 -71.502  1.00  0.97           H  
ATOM   4342  HA  ASP A 275      10.549  34.365 -73.507  1.00  0.97           H  
ATOM   4343 1HB  ASP A 275      11.845  36.474 -73.289  1.00  0.97           H  
ATOM   4344 2HB  ASP A 275      13.269  35.618 -73.852  1.00  0.97           H  
ATOM   4345  N   THR A 276      11.266  32.164 -74.283  1.00  0.89           N  
ATOM   4346  CA  THR A 276      11.509  30.912 -74.961  1.00  0.89           C  
ATOM   4347  C   THR A 276      12.001  31.109 -76.389  1.00  0.89           C  
ATOM   4348  O   THR A 276      12.869  30.365 -76.844  1.00  0.89           O  
ATOM   4349  CB  THR A 276      10.255  30.033 -74.985  1.00  0.89           C  
ATOM   4350  CG2 THR A 276      10.564  28.731 -75.717  1.00  0.89           C  
ATOM   4351  OG1 THR A 276       9.842  29.747 -73.636  1.00  0.89           O  
ATOM   4352  H   THR A 276      10.411  32.289 -73.741  1.00  0.89           H  
ATOM   4353  HA  THR A 276      12.256  30.369 -74.404  1.00  0.89           H  
ATOM   4354  HB  THR A 276       9.451  30.560 -75.499  1.00  0.89           H  
ATOM   4355  HG1 THR A 276       9.730  30.578 -73.145  1.00  0.89           H  
ATOM   4356 1HG2 THR A 276       9.675  28.104 -75.737  1.00  0.89           H  
ATOM   4357 2HG2 THR A 276      10.872  28.955 -76.737  1.00  0.89           H  
ATOM   4358 3HG2 THR A 276      11.369  28.205 -75.202  1.00  0.89           H  
ATOM   4359  N   SER A 277      11.433  32.078 -77.113  1.00  0.83           N  
ATOM   4360  CA  SER A 277      11.775  32.262 -78.521  1.00  0.83           C  
ATOM   4361  C   SER A 277      13.228  32.692 -78.753  1.00  0.83           C  
ATOM   4362  O   SER A 277      13.739  32.541 -79.865  1.00  0.83           O  
ATOM   4363  CB  SER A 277      10.836  33.267 -79.182  1.00  0.83           C  
ATOM   4364  OG  SER A 277      11.061  34.597 -78.757  1.00  0.83           O  
ATOM   4365  H   SER A 277      10.769  32.709 -76.671  1.00  0.83           H  
ATOM   4366  HA  SER A 277      11.634  31.303 -79.020  1.00  0.83           H  
ATOM   4367 1HB  SER A 277      10.950  33.209 -80.262  1.00  0.83           H  
ATOM   4368 2HB  SER A 277       9.810  32.988 -78.952  1.00  0.83           H  
ATOM   4369  HG  SER A 277      11.119  34.593 -77.773  1.00  0.83           H  
ATOM   4370  N   LYS A 278      13.903  33.220 -77.723  1.00  0.79           N  
ATOM   4371  CA  LYS A 278      15.293  33.637 -77.878  1.00  0.79           C  
ATOM   4372  C   LYS A 278      16.247  32.533 -77.441  1.00  0.79           C  
ATOM   4373  O   LYS A 278      17.389  32.479 -77.894  1.00  0.79           O  
ATOM   4374  CB  LYS A 278      15.554  34.936 -77.128  1.00  0.79           C  
ATOM   4375  CG  LYS A 278      14.814  36.128 -77.733  1.00  0.79           C  
ATOM   4376  CD  LYS A 278      15.112  37.412 -76.994  1.00  0.79           C  
ATOM   4377  CE  LYS A 278      14.424  38.604 -77.640  1.00  0.79           C  
ATOM   4378  NZ  LYS A 278      12.932  38.490 -77.557  1.00  0.79           N1+
ATOM   4379  H   LYS A 278      13.455  33.324 -76.810  1.00  0.79           H  
ATOM   4380  HA  LYS A 278      15.479  33.828 -78.934  1.00  0.79           H  
ATOM   4381 1HB  LYS A 278      15.224  34.828 -76.088  1.00  0.79           H  
ATOM   4382 2HB  LYS A 278      16.618  35.156 -77.121  1.00  0.79           H  
ATOM   4383 1HG  LYS A 278      15.097  36.240 -78.779  1.00  0.79           H  
ATOM   4384 2HG  LYS A 278      13.737  35.939 -77.684  1.00  0.79           H  
ATOM   4385 1HD  LYS A 278      14.729  37.314 -75.979  1.00  0.79           H  
ATOM   4386 2HD  LYS A 278      16.187  37.585 -76.952  1.00  0.79           H  
ATOM   4387 1HE  LYS A 278      14.736  39.512 -77.126  1.00  0.79           H  
ATOM   4388 2HE  LYS A 278      14.719  38.671 -78.687  1.00  0.79           H  
ATOM   4389 1HZ  LYS A 278      12.489  39.280 -77.974  1.00  0.79           H  
ATOM   4390 2HZ  LYS A 278      12.619  37.649 -78.018  1.00  0.79           H  
ATOM   4391 3HZ  LYS A 278      12.639  38.416 -76.571  1.00  0.79           H  
ATOM   4392  N   ILE A 279      15.764  31.623 -76.597  1.00  0.77           N  
ATOM   4393  CA  ILE A 279      16.604  30.521 -76.118  1.00  0.77           C  
ATOM   4394  C   ILE A 279      16.306  29.197 -76.818  1.00  0.77           C  
ATOM   4395  O   ILE A 279      17.111  28.260 -76.753  1.00  0.77           O  
ATOM   4396  CB  ILE A 279      16.413  30.335 -74.606  1.00  0.77           C  
ATOM   4397  CG1 ILE A 279      15.003  29.973 -74.323  1.00  0.77           C  
ATOM   4398  CG2 ILE A 279      16.759  31.567 -73.853  1.00  0.77           C  
ATOM   4399  CD1 ILE A 279      14.739  29.603 -72.911  1.00  0.77           C  
ATOM   4400  H   ILE A 279      14.815  31.747 -76.234  1.00  0.77           H  
ATOM   4401  HA  ILE A 279      17.644  30.772 -76.304  1.00  0.77           H  
ATOM   4402  HB  ILE A 279      17.026  29.517 -74.274  1.00  0.77           H  
ATOM   4403 1HG1 ILE A 279      14.400  30.824 -74.583  1.00  0.77           H  
ATOM   4404 2HG1 ILE A 279      14.710  29.135 -74.942  1.00  0.77           H  
ATOM   4405 1HG2 ILE A 279      16.614  31.396 -72.786  1.00  0.77           H  
ATOM   4406 2HG2 ILE A 279      17.791  31.817 -74.033  1.00  0.77           H  
ATOM   4407 3HG2 ILE A 279      16.113  32.385 -74.183  1.00  0.77           H  
ATOM   4408 1HD1 ILE A 279      13.687  29.363 -72.784  1.00  0.77           H  
ATOM   4409 2HD1 ILE A 279      15.335  28.745 -72.641  1.00  0.77           H  
ATOM   4410 3HD1 ILE A 279      14.997  30.437 -72.263  1.00  0.77           H  
ATOM   4411  N   LYS A 280      15.192  29.144 -77.548  1.00  0.75           N  
ATOM   4412  CA  LYS A 280      14.775  27.936 -78.237  1.00  0.75           C  
ATOM   4413  C   LYS A 280      15.819  27.359 -79.165  1.00  0.75           C  
ATOM   4414  O   LYS A 280      16.118  26.180 -79.066  1.00  0.75           O  
ATOM   4415  CB  LYS A 280      13.496  28.193 -79.036  1.00  0.75           C  
ATOM   4416  CG  LYS A 280      12.985  26.979 -79.791  1.00  0.75           C  
ATOM   4417  CD  LYS A 280      11.689  27.279 -80.525  1.00  0.75           C  
ATOM   4418  CE  LYS A 280      11.213  26.064 -81.316  1.00  0.75           C  
ATOM   4419  NZ  LYS A 280       9.940  26.342 -82.044  1.00  0.75           N1+
ATOM   4420  H   LYS A 280      14.562  29.940 -77.556  1.00  0.75           H  
ATOM   4421  HA  LYS A 280      14.556  27.182 -77.480  1.00  0.75           H  
ATOM   4422 1HB  LYS A 280      12.705  28.500 -78.370  1.00  0.75           H  
ATOM   4423 2HB  LYS A 280      13.660  29.005 -79.746  1.00  0.75           H  
ATOM   4424 1HG  LYS A 280      13.738  26.669 -80.519  1.00  0.75           H  
ATOM   4425 2HG  LYS A 280      12.823  26.156 -79.094  1.00  0.75           H  
ATOM   4426 1HD  LYS A 280      10.921  27.565 -79.805  1.00  0.75           H  
ATOM   4427 2HD  LYS A 280      11.849  28.112 -81.211  1.00  0.75           H  
ATOM   4428 1HE  LYS A 280      11.981  25.785 -82.037  1.00  0.75           H  
ATOM   4429 2HE  LYS A 280      11.055  25.230 -80.631  1.00  0.75           H  
ATOM   4430 1HZ  LYS A 280       9.655  25.519 -82.556  1.00  0.75           H  
ATOM   4431 2HZ  LYS A 280       9.220  26.591 -81.380  1.00  0.75           H  
ATOM   4432 3HZ  LYS A 280      10.081  27.107 -82.689  1.00  0.75           H  
ATOM   4433  N   ASN A 281      16.421  28.163 -80.037  1.00  0.74           N  
ATOM   4434  CA  ASN A 281      17.391  27.598 -80.974  1.00  0.74           C  
ATOM   4435  C   ASN A 281      18.606  27.006 -80.262  1.00  0.74           C  
ATOM   4436  O   ASN A 281      19.189  26.013 -80.701  1.00  0.74           O  
ATOM   4437  CB  ASN A 281      17.833  28.647 -81.972  1.00  0.74           C  
ATOM   4438  CG  ASN A 281      16.774  28.972 -82.987  1.00  0.74           C  
ATOM   4439  ND2 ASN A 281      16.900  30.124 -83.586  1.00  0.74           N  
ATOM   4440  OD1 ASN A 281      15.844  28.193 -83.233  1.00  0.74           O  
ATOM   4441  H   ASN A 281      16.179  29.144 -80.071  1.00  0.74           H  
ATOM   4442  HA  ASN A 281      16.907  26.785 -81.516  1.00  0.74           H  
ATOM   4443 1HB  ASN A 281      18.107  29.561 -81.441  1.00  0.74           H  
ATOM   4444 2HB  ASN A 281      18.727  28.298 -82.492  1.00  0.74           H  
ATOM   4445 1HD2 ASN A 281      16.235  30.410 -84.277  1.00  0.74           H  
ATOM   4446 2HD2 ASN A 281      17.666  30.726 -83.354  1.00  0.74           H  
ATOM   4447  N   ARG A 282      18.995  27.619 -79.150  1.00  0.73           N  
ATOM   4448  CA  ARG A 282      20.155  27.158 -78.409  1.00  0.73           C  
ATOM   4449  C   ARG A 282      19.870  25.797 -77.781  1.00  0.73           C  
ATOM   4450  O   ARG A 282      20.703  24.879 -77.790  1.00  0.73           O  
ATOM   4451  CB  ARG A 282      20.503  28.202 -77.371  1.00  0.73           C  
ATOM   4452  CG  ARG A 282      20.987  29.430 -78.013  1.00  0.73           C  
ATOM   4453  CD  ARG A 282      21.650  30.353 -77.130  1.00  0.73           C  
ATOM   4454  NE  ARG A 282      20.866  31.090 -76.169  1.00  0.73           N  
ATOM   4455  CZ  ARG A 282      20.232  32.237 -76.490  1.00  0.73           C  
ATOM   4456  NH1 ARG A 282      20.201  32.617 -77.743  1.00  0.73           N1+
ATOM   4457  NH2 ARG A 282      19.658  32.984 -75.574  1.00  0.73           N  
ATOM   4458  H   ARG A 282      18.472  28.417 -78.813  1.00  0.73           H  
ATOM   4459  HA  ARG A 282      20.995  27.061 -79.101  1.00  0.73           H  
ATOM   4460 1HB  ARG A 282      19.648  28.436 -76.746  1.00  0.73           H  
ATOM   4461 2HB  ARG A 282      21.293  27.881 -76.753  1.00  0.73           H  
ATOM   4462 1HG  ARG A 282      21.698  29.162 -78.785  1.00  0.73           H  
ATOM   4463 2HG  ARG A 282      20.147  29.955 -78.474  1.00  0.73           H  
ATOM   4464 1HD  ARG A 282      22.366  29.770 -76.576  1.00  0.73           H  
ATOM   4465 2HD  ARG A 282      22.162  31.074 -77.715  1.00  0.73           H  
ATOM   4466  HE  ARG A 282      20.898  30.810 -75.197  1.00  0.73           H  
ATOM   4467 1HH1 ARG A 282      20.641  32.045 -78.460  1.00  0.73           H  
ATOM   4468 2HH1 ARG A 282      19.705  33.454 -78.012  1.00  0.73           H  
ATOM   4469 1HH2 ARG A 282      19.744  32.741 -74.572  1.00  0.73           H  
ATOM   4470 2HH2 ARG A 282      19.206  33.836 -75.852  1.00  0.73           H  
ATOM   4471  N   ILE A 283      18.659  25.668 -77.272  1.00  0.73           N  
ATOM   4472  CA  ILE A 283      18.207  24.457 -76.627  1.00  0.73           C  
ATOM   4473  C   ILE A 283      17.953  23.357 -77.650  1.00  0.73           C  
ATOM   4474  O   ILE A 283      18.325  22.204 -77.424  1.00  0.73           O  
ATOM   4475  CB  ILE A 283      16.986  24.755 -75.782  1.00  0.73           C  
ATOM   4476  CG1 ILE A 283      17.425  25.688 -74.657  1.00  0.73           C  
ATOM   4477  CG2 ILE A 283      16.424  23.452 -75.223  1.00  0.73           C  
ATOM   4478  CD1 ILE A 283      16.325  26.296 -73.922  1.00  0.73           C  
ATOM   4479  H   ILE A 283      18.027  26.471 -77.299  1.00  0.73           H  
ATOM   4480  HA  ILE A 283      18.993  24.115 -75.957  1.00  0.73           H  
ATOM   4481  HB  ILE A 283      16.231  25.271 -76.383  1.00  0.73           H  
ATOM   4482 1HG1 ILE A 283      18.023  25.123 -73.960  1.00  0.73           H  
ATOM   4483 2HG1 ILE A 283      18.036  26.487 -75.074  1.00  0.73           H  
ATOM   4484 1HG2 ILE A 283      15.556  23.667 -74.604  1.00  0.73           H  
ATOM   4485 2HG2 ILE A 283      16.134  22.814 -76.052  1.00  0.73           H  
ATOM   4486 3HG2 ILE A 283      17.183  22.949 -74.626  1.00  0.73           H  
ATOM   4487 1HD1 ILE A 283      16.727  26.932 -73.136  1.00  0.73           H  
ATOM   4488 2HD1 ILE A 283      15.720  26.892 -74.603  1.00  0.73           H  
ATOM   4489 3HD1 ILE A 283      15.724  25.521 -73.494  1.00  0.73           H  
ATOM   4490  N   GLU A 284      17.326  23.705 -78.777  1.00  0.73           N  
ATOM   4491  CA  GLU A 284      17.058  22.732 -79.825  1.00  0.73           C  
ATOM   4492  C   GLU A 284      18.388  22.206 -80.366  1.00  0.73           C  
ATOM   4493  O   GLU A 284      18.504  21.026 -80.695  1.00  0.73           O  
ATOM   4494  CB  GLU A 284      16.213  23.346 -80.953  1.00  0.73           C  
ATOM   4495  CG  GLU A 284      14.730  23.684 -80.582  1.00  0.73           C  
ATOM   4496  CD  GLU A 284      13.832  22.497 -80.284  1.00  0.73           C  
ATOM   4497  OE1 GLU A 284      13.762  21.600 -81.085  1.00  0.73           O  
ATOM   4498  OE2 GLU A 284      13.204  22.498 -79.233  1.00  0.73           O1-
ATOM   4499  H   GLU A 284      17.026  24.665 -78.906  1.00  0.73           H  
ATOM   4500  HA  GLU A 284      16.506  21.902 -79.394  1.00  0.73           H  
ATOM   4501 1HB  GLU A 284      16.686  24.273 -81.281  1.00  0.73           H  
ATOM   4502 2HB  GLU A 284      16.201  22.668 -81.805  1.00  0.73           H  
ATOM   4503 1HG  GLU A 284      14.736  24.299 -79.695  1.00  0.73           H  
ATOM   4504 2HG  GLU A 284      14.296  24.273 -81.388  1.00  0.73           H  
ATOM   4505  N   ARG A 285      19.413  23.065 -80.449  1.00  0.74           N  
ATOM   4506  CA  ARG A 285      20.715  22.590 -80.894  1.00  0.74           C  
ATOM   4507  C   ARG A 285      21.194  21.481 -79.956  1.00  0.74           C  
ATOM   4508  O   ARG A 285      21.632  20.423 -80.417  1.00  0.74           O  
ATOM   4509  CB  ARG A 285      21.724  23.724 -80.940  1.00  0.74           C  
ATOM   4510  CG  ARG A 285      23.096  23.361 -81.481  1.00  0.74           C  
ATOM   4511  CD  ARG A 285      23.972  24.565 -81.559  1.00  0.74           C  
ATOM   4512  NE  ARG A 285      25.334  24.234 -81.959  1.00  0.74           N  
ATOM   4513  CZ  ARG A 285      25.758  24.141 -83.231  1.00  0.74           C  
ATOM   4514  NH1 ARG A 285      24.917  24.352 -84.218  1.00  0.74           N1+
ATOM   4515  NH2 ARG A 285      27.018  23.841 -83.500  1.00  0.74           N  
ATOM   4516  H   ARG A 285      19.291  24.054 -80.230  1.00  0.74           H  
ATOM   4517  HA  ARG A 285      20.612  22.180 -81.897  1.00  0.74           H  
ATOM   4518 1HB  ARG A 285      21.329  24.541 -81.543  1.00  0.74           H  
ATOM   4519 2HB  ARG A 285      21.872  24.116 -79.934  1.00  0.74           H  
ATOM   4520 1HG  ARG A 285      23.563  22.621 -80.834  1.00  0.74           H  
ATOM   4521 2HG  ARG A 285      22.992  22.948 -82.484  1.00  0.74           H  
ATOM   4522 1HD  ARG A 285      23.563  25.262 -82.289  1.00  0.74           H  
ATOM   4523 2HD  ARG A 285      24.004  25.057 -80.594  1.00  0.74           H  
ATOM   4524  HE  ARG A 285      26.008  24.062 -81.221  1.00  0.74           H  
ATOM   4525 1HH1 ARG A 285      23.954  24.581 -84.017  1.00  0.74           H  
ATOM   4526 2HH1 ARG A 285      25.233  24.283 -85.175  1.00  0.74           H  
ATOM   4527 1HH2 ARG A 285      27.675  23.677 -82.752  1.00  0.74           H  
ATOM   4528 2HH2 ARG A 285      27.324  23.772 -84.458  1.00  0.74           H  
ATOM   4529  N   LEU A 286      21.060  21.691 -78.636  1.00  0.76           N  
ATOM   4530  CA  LEU A 286      21.457  20.647 -77.691  1.00  0.76           C  
ATOM   4531  C   LEU A 286      20.597  19.395 -77.862  1.00  0.76           C  
ATOM   4532  O   LEU A 286      21.098  18.270 -77.810  1.00  0.76           O  
ATOM   4533  CB  LEU A 286      21.338  21.141 -76.247  1.00  0.76           C  
ATOM   4534  CG  LEU A 286      22.316  22.190 -75.847  1.00  0.76           C  
ATOM   4535  CD1 LEU A 286      21.965  22.640 -74.469  1.00  0.76           C  
ATOM   4536  CD2 LEU A 286      23.729  21.614 -75.916  1.00  0.76           C  
ATOM   4537  H   LEU A 286      20.709  22.590 -78.295  1.00  0.76           H  
ATOM   4538  HA  LEU A 286      22.495  20.383 -77.886  1.00  0.76           H  
ATOM   4539 1HB  LEU A 286      20.340  21.544 -76.097  1.00  0.76           H  
ATOM   4540 2HB  LEU A 286      21.465  20.291 -75.577  1.00  0.76           H  
ATOM   4541  HG  LEU A 286      22.237  23.046 -76.524  1.00  0.76           H  
ATOM   4542 1HD1 LEU A 286      22.638  23.383 -74.145  1.00  0.76           H  
ATOM   4543 2HD1 LEU A 286      20.951  23.039 -74.464  1.00  0.76           H  
ATOM   4544 3HD1 LEU A 286      22.035  21.797 -73.810  1.00  0.76           H  
ATOM   4545 1HD2 LEU A 286      24.455  22.367 -75.634  1.00  0.76           H  
ATOM   4546 2HD2 LEU A 286      23.805  20.767 -75.244  1.00  0.76           H  
ATOM   4547 3HD2 LEU A 286      23.939  21.282 -76.931  1.00  0.76           H  
ATOM   4548  N   LYS A 287      19.303  19.575 -78.123  1.00  0.78           N  
ATOM   4549  CA  LYS A 287      18.457  18.404 -78.302  1.00  0.78           C  
ATOM   4550  C   LYS A 287      18.929  17.575 -79.479  1.00  0.78           C  
ATOM   4551  O   LYS A 287      18.914  16.349 -79.413  1.00  0.78           O  
ATOM   4552  CB  LYS A 287      17.001  18.776 -78.554  1.00  0.78           C  
ATOM   4553  CG  LYS A 287      16.246  19.334 -77.398  1.00  0.78           C  
ATOM   4554  CD  LYS A 287      14.836  19.667 -77.803  1.00  0.78           C  
ATOM   4555  CE  LYS A 287      14.030  20.254 -76.670  1.00  0.78           C  
ATOM   4556  NZ  LYS A 287      12.665  20.630 -77.137  1.00  0.78           N1+
ATOM   4557  H   LYS A 287      18.913  20.517 -78.148  1.00  0.78           H  
ATOM   4558  HA  LYS A 287      18.516  17.789 -77.414  1.00  0.78           H  
ATOM   4559 1HB  LYS A 287      16.951  19.499 -79.362  1.00  0.78           H  
ATOM   4560 2HB  LYS A 287      16.467  17.890 -78.888  1.00  0.78           H  
ATOM   4561 1HG  LYS A 287      16.195  18.593 -76.659  1.00  0.78           H  
ATOM   4562 2HG  LYS A 287      16.748  20.211 -76.997  1.00  0.78           H  
ATOM   4563 1HD  LYS A 287      14.854  20.380 -78.622  1.00  0.78           H  
ATOM   4564 2HD  LYS A 287      14.340  18.765 -78.154  1.00  0.78           H  
ATOM   4565 1HE  LYS A 287      13.949  19.529 -75.860  1.00  0.78           H  
ATOM   4566 2HE  LYS A 287      14.529  21.140 -76.301  1.00  0.78           H  
ATOM   4567 1HZ  LYS A 287      12.139  21.037 -76.383  1.00  0.78           H  
ATOM   4568 2HZ  LYS A 287      12.769  21.320 -77.903  1.00  0.78           H  
ATOM   4569 3HZ  LYS A 287      12.183  19.820 -77.488  1.00  0.78           H  
ATOM   4570  N   LYS A 288      19.368  18.237 -80.551  1.00  0.81           N  
ATOM   4571  CA  LYS A 288      19.841  17.528 -81.732  1.00  0.81           C  
ATOM   4572  C   LYS A 288      21.162  16.807 -81.465  1.00  0.81           C  
ATOM   4573  O   LYS A 288      21.297  15.614 -81.761  1.00  0.81           O  
ATOM   4574  CB  LYS A 288      19.983  18.503 -82.899  1.00  0.81           C  
ATOM   4575  CG  LYS A 288      18.643  19.006 -83.447  1.00  0.81           C  
ATOM   4576  CD  LYS A 288      18.839  20.007 -84.570  1.00  0.81           C  
ATOM   4577  CE  LYS A 288      17.506  20.528 -85.084  1.00  0.81           C  
ATOM   4578  NZ  LYS A 288      17.686  21.539 -86.159  1.00  0.81           N1+
ATOM   4579  H   LYS A 288      19.336  19.257 -80.551  1.00  0.81           H  
ATOM   4580  HA  LYS A 288      19.098  16.788 -82.008  1.00  0.81           H  
ATOM   4581 1HB  LYS A 288      20.556  19.374 -82.572  1.00  0.81           H  
ATOM   4582 2HB  LYS A 288      20.534  18.029 -83.708  1.00  0.81           H  
ATOM   4583 1HG  LYS A 288      18.068  18.159 -83.819  1.00  0.81           H  
ATOM   4584 2HG  LYS A 288      18.079  19.476 -82.644  1.00  0.81           H  
ATOM   4585 1HD  LYS A 288      19.429  20.847 -84.200  1.00  0.81           H  
ATOM   4586 2HD  LYS A 288      19.379  19.536 -85.390  1.00  0.81           H  
ATOM   4587 1HE  LYS A 288      16.923  19.695 -85.474  1.00  0.81           H  
ATOM   4588 2HE  LYS A 288      16.959  20.985 -84.255  1.00  0.81           H  
ATOM   4589 1HZ  LYS A 288      16.783  21.863 -86.474  1.00  0.81           H  
ATOM   4590 2HZ  LYS A 288      18.217  22.320 -85.799  1.00  0.81           H  
ATOM   4591 3HZ  LYS A 288      18.183  21.123 -86.933  1.00  0.81           H  
ATOM   4592  N   GLU A 289      22.085  17.479 -80.771  1.00  0.84           N  
ATOM   4593  CA  GLU A 289      23.398  16.905 -80.466  1.00  0.84           C  
ATOM   4594  C   GLU A 289      23.266  15.639 -79.636  1.00  0.84           C  
ATOM   4595  O   GLU A 289      24.016  14.676 -79.819  1.00  0.84           O  
ATOM   4596  CB  GLU A 289      24.227  17.925 -79.670  1.00  0.84           C  
ATOM   4597  CG  GLU A 289      24.742  19.131 -80.435  1.00  0.84           C  
ATOM   4598  CD  GLU A 289      26.014  18.900 -81.262  1.00  0.84           C  
ATOM   4599  OE1 GLU A 289      27.012  18.467 -80.696  1.00  0.84           O  
ATOM   4600  OE2 GLU A 289      25.995  19.167 -82.443  1.00  0.84           O1-
ATOM   4601  H   GLU A 289      21.895  18.448 -80.509  1.00  0.84           H  
ATOM   4602  HA  GLU A 289      23.901  16.663 -81.400  1.00  0.84           H  
ATOM   4603 1HB  GLU A 289      23.614  18.315 -78.863  1.00  0.84           H  
ATOM   4604 2HB  GLU A 289      25.081  17.423 -79.215  1.00  0.84           H  
ATOM   4605 1HG  GLU A 289      23.953  19.449 -81.115  1.00  0.84           H  
ATOM   4606 2HG  GLU A 289      24.880  19.911 -79.734  1.00  0.84           H  
ATOM   4607  N   TYR A 290      22.295  15.638 -78.734  1.00  0.87           N  
ATOM   4608  CA  TYR A 290      22.082  14.527 -77.837  1.00  0.87           C  
ATOM   4609  C   TYR A 290      20.732  13.828 -78.029  1.00  0.87           C  
ATOM   4610  O   TYR A 290      20.239  13.191 -77.091  1.00  0.87           O  
ATOM   4611  CB  TYR A 290      22.251  15.046 -76.422  1.00  0.87           C  
ATOM   4612  CG  TYR A 290      23.577  15.704 -76.259  1.00  0.87           C  
ATOM   4613  CD1 TYR A 290      23.644  17.083 -76.179  1.00  0.87           C  
ATOM   4614  CD2 TYR A 290      24.731  14.949 -76.246  1.00  0.87           C  
ATOM   4615  CE1 TYR A 290      24.859  17.709 -76.081  1.00  0.87           C  
ATOM   4616  CE2 TYR A 290      25.953  15.572 -76.145  1.00  0.87           C  
ATOM   4617  CZ  TYR A 290      26.021  16.953 -76.065  1.00  0.87           C  
ATOM   4618  OH  TYR A 290      27.250  17.577 -75.970  1.00  0.87           O  
ATOM   4619  H   TYR A 290      21.715  16.473 -78.628  1.00  0.87           H  
ATOM   4620  HA  TYR A 290      22.858  13.785 -78.024  1.00  0.87           H  
ATOM   4621 1HB  TYR A 290      21.488  15.780 -76.211  1.00  0.87           H  
ATOM   4622 2HB  TYR A 290      22.164  14.236 -75.707  1.00  0.87           H  
ATOM   4623  HD1 TYR A 290      22.735  17.672 -76.196  1.00  0.87           H  
ATOM   4624  HD2 TYR A 290      24.672  13.863 -76.320  1.00  0.87           H  
ATOM   4625  HE1 TYR A 290      24.913  18.795 -76.022  1.00  0.87           H  
ATOM   4626  HE2 TYR A 290      26.867  14.978 -76.136  1.00  0.87           H  
ATOM   4627  HH  TYR A 290      27.137  18.554 -76.008  1.00  0.87           H  
ATOM   4628  N   SER A 291      20.147  13.876 -79.240  1.00  0.89           N  
ATOM   4629  CA  SER A 291      18.821  13.263 -79.444  1.00  0.89           C  
ATOM   4630  C   SER A 291      18.715  11.800 -79.035  1.00  0.89           C  
ATOM   4631  O   SER A 291      17.742  11.403 -78.393  1.00  0.89           O  
ATOM   4632  CB  SER A 291      18.389  13.360 -80.900  1.00  0.89           C  
ATOM   4633  OG  SER A 291      18.082  14.665 -81.263  1.00  0.89           O  
ATOM   4634  H   SER A 291      20.587  14.394 -80.007  1.00  0.89           H  
ATOM   4635  HA  SER A 291      18.106  13.834 -78.851  1.00  0.89           H  
ATOM   4636 1HB  SER A 291      19.208  13.004 -81.522  1.00  0.89           H  
ATOM   4637 2HB  SER A 291      17.535  12.714 -81.082  1.00  0.89           H  
ATOM   4638  HG  SER A 291      18.575  15.237 -80.647  1.00  0.89           H  
ATOM   4639  N   SER A 292      19.740  11.004 -79.323  1.00  0.92           N  
ATOM   4640  CA  SER A 292      19.708   9.570 -79.014  1.00  0.92           C  
ATOM   4641  C   SER A 292      19.637   9.254 -77.510  1.00  0.92           C  
ATOM   4642  O   SER A 292      19.351   8.118 -77.124  1.00  0.92           O  
ATOM   4643  CB  SER A 292      20.911   8.881 -79.628  1.00  0.92           C  
ATOM   4644  OG  SER A 292      22.100   9.309 -79.033  1.00  0.92           O  
ATOM   4645  H   SER A 292      20.536  11.399 -79.806  1.00  0.92           H  
ATOM   4646  HA  SER A 292      18.814   9.153 -79.477  1.00  0.92           H  
ATOM   4647 1HB  SER A 292      20.808   7.804 -79.498  1.00  0.92           H  
ATOM   4648 2HB  SER A 292      20.941   9.081 -80.698  1.00  0.92           H  
ATOM   4649  HG  SER A 292      21.964   9.211 -78.087  1.00  0.92           H  
ATOM   4650  N   THR A 293      19.945  10.244 -76.676  1.00  0.95           N  
ATOM   4651  CA  THR A 293      19.934  10.127 -75.230  1.00  0.95           C  
ATOM   4652  C   THR A 293      19.003  11.138 -74.549  1.00  0.95           C  
ATOM   4653  O   THR A 293      19.073  11.306 -73.324  1.00  0.95           O  
ATOM   4654  CB  THR A 293      21.360  10.309 -74.694  1.00  0.95           C  
ATOM   4655  CG2 THR A 293      22.287   9.193 -75.122  1.00  0.95           C  
ATOM   4656  OG1 THR A 293      21.858  11.577 -75.144  1.00  0.95           O  
ATOM   4657  H   THR A 293      20.153  11.166 -77.052  1.00  0.95           H  
ATOM   4658  HA  THR A 293      19.591   9.126 -74.968  1.00  0.95           H  
ATOM   4659  HB  THR A 293      21.314  10.326 -73.613  1.00  0.95           H  
ATOM   4660  HG1 THR A 293      21.101  12.164 -75.337  1.00  0.95           H  
ATOM   4661 1HG2 THR A 293      23.278   9.367 -74.699  1.00  0.95           H  
ATOM   4662 2HG2 THR A 293      21.897   8.243 -74.753  1.00  0.95           H  
ATOM   4663 3HG2 THR A 293      22.358   9.160 -76.199  1.00  0.95           H  
ATOM   4664  N   TRP A 294      18.191  11.862 -75.334  1.00  1.01           N  
ATOM   4665  CA  TRP A 294      17.362  12.948 -74.783  1.00  1.01           C  
ATOM   4666  C   TRP A 294      16.061  12.478 -74.114  1.00  1.01           C  
ATOM   4667  O   TRP A 294      15.370  11.584 -74.607  1.00  1.01           O  
ATOM   4668  CB  TRP A 294      17.016  13.984 -75.859  1.00  1.01           C  
ATOM   4669  CG  TRP A 294      16.577  15.279 -75.267  1.00  1.01           C  
ATOM   4670  CD1 TRP A 294      15.317  15.704 -74.961  1.00  1.01           C  
ATOM   4671  CD2 TRP A 294      17.460  16.355 -74.916  1.00  1.01           C  
ATOM   4672  CE2 TRP A 294      16.678  17.381 -74.408  1.00  1.01           C  
ATOM   4673  CE3 TRP A 294      18.834  16.523 -75.004  1.00  1.01           C  
ATOM   4674  NE1 TRP A 294      15.367  16.969 -74.437  1.00  1.01           N  
ATOM   4675  CZ2 TRP A 294      17.232  18.577 -73.992  1.00  1.01           C  
ATOM   4676  CZ3 TRP A 294      19.389  17.715 -74.599  1.00  1.01           C  
ATOM   4677  CH2 TRP A 294      18.600  18.711 -74.110  1.00  1.01           C  
ATOM   4678  H   TRP A 294      18.136  11.665 -76.335  1.00  1.01           H  
ATOM   4679  HA  TRP A 294      17.955  13.459 -74.030  1.00  1.01           H  
ATOM   4680 1HB  TRP A 294      17.888  14.171 -76.478  1.00  1.01           H  
ATOM   4681 2HB  TRP A 294      16.229  13.598 -76.502  1.00  1.01           H  
ATOM   4682  HD1 TRP A 294      14.411  15.125 -75.107  1.00  1.01           H  
ATOM   4683  HE1 TRP A 294      14.572  17.505 -74.135  1.00  1.01           H  
ATOM   4684  HE3 TRP A 294      19.447  15.726 -75.405  1.00  1.01           H  
ATOM   4685  HZ2 TRP A 294      16.633  19.398 -73.605  1.00  1.01           H  
ATOM   4686  HZ3 TRP A 294      20.469  17.842 -74.691  1.00  1.01           H  
ATOM   4687  HH2 TRP A 294      19.046  19.624 -73.819  1.00  1.01           H  
ATOM   4688  N   HIS A 295      15.731  13.109 -72.987  1.00  1.09           N  
ATOM   4689  CA  HIS A 295      14.507  12.845 -72.229  1.00  1.09           C  
ATOM   4690  C   HIS A 295      14.103  14.040 -71.358  1.00  1.09           C  
ATOM   4691  O   HIS A 295      14.861  14.990 -71.210  1.00  1.09           O  
ATOM   4692  CB  HIS A 295      14.678  11.615 -71.328  1.00  1.09           C  
ATOM   4693  CG  HIS A 295      15.715  11.756 -70.224  1.00  1.09           C  
ATOM   4694  CD2 HIS A 295      15.572  12.082 -68.917  1.00  1.09           C  
ATOM   4695  ND1 HIS A 295      17.072  11.529 -70.419  1.00  1.09           N  
ATOM   4696  CE1 HIS A 295      17.713  11.712 -69.274  1.00  1.09           C  
ATOM   4697  NE2 HIS A 295      16.825  12.045 -68.352  1.00  1.09           N  
ATOM   4698  H   HIS A 295      16.379  13.811 -72.639  1.00  1.09           H  
ATOM   4699  HA  HIS A 295      13.689  12.650 -72.921  1.00  1.09           H  
ATOM   4700 1HB  HIS A 295      13.724  11.376 -70.859  1.00  1.09           H  
ATOM   4701 2HB  HIS A 295      14.961  10.761 -71.941  1.00  1.09           H  
ATOM   4702  HD1 HIS A 295      17.527  11.237 -71.270  1.00  1.09           H  
ATOM   4703  HD2 HIS A 295      14.702  12.336 -68.310  1.00  1.09           H  
ATOM   4704  HE1 HIS A 295      18.792  11.581 -69.221  1.00  1.09           H  
ATOM   4705  N   GLN A 296      12.907  14.002 -70.774  1.00  1.18           N  
ATOM   4706  CA  GLN A 296      12.528  15.047 -69.816  1.00  1.18           C  
ATOM   4707  C   GLN A 296      12.318  14.430 -68.437  1.00  1.18           C  
ATOM   4708  O   GLN A 296      11.882  13.284 -68.330  1.00  1.18           O  
ATOM   4709  CB  GLN A 296      11.278  15.818 -70.264  1.00  1.18           C  
ATOM   4710  CG  GLN A 296      11.474  16.659 -71.528  1.00  1.18           C  
ATOM   4711  CD  GLN A 296      10.240  17.478 -71.891  1.00  1.18           C  
ATOM   4712  NE2 GLN A 296      10.414  18.798 -72.024  1.00  1.18           N  
ATOM   4713  OE1 GLN A 296       9.139  16.934 -72.040  1.00  1.18           O  
ATOM   4714  H   GLN A 296      12.278  13.230 -70.951  1.00  1.18           H  
ATOM   4715  HA  GLN A 296      13.344  15.763 -69.732  1.00  1.18           H  
ATOM   4716 1HB  GLN A 296      10.465  15.116 -70.446  1.00  1.18           H  
ATOM   4717 2HB  GLN A 296      10.962  16.486 -69.462  1.00  1.18           H  
ATOM   4718 1HG  GLN A 296      12.296  17.353 -71.363  1.00  1.18           H  
ATOM   4719 2HG  GLN A 296      11.709  16.002 -72.364  1.00  1.18           H  
ATOM   4720 1HE2 GLN A 296       9.636  19.381 -72.254  1.00  1.18           H  
ATOM   4721 2HE2 GLN A 296      11.339  19.231 -71.885  1.00  1.18           H  
ATOM   4722  N   ASP A 297      12.610  15.200 -67.389  1.00  1.26           N  
ATOM   4723  CA  ASP A 297      12.466  14.737 -66.014  1.00  1.26           C  
ATOM   4724  C   ASP A 297      11.851  15.788 -65.082  1.00  1.26           C  
ATOM   4725  O   ASP A 297      12.505  16.745 -64.653  1.00  1.26           O  
ATOM   4726  CB  ASP A 297      13.825  14.330 -65.454  1.00  1.26           C  
ATOM   4727  CG  ASP A 297      13.748  13.708 -64.056  1.00  1.26           C  
ATOM   4728  OD1 ASP A 297      12.659  13.613 -63.517  1.00  1.26           O  
ATOM   4729  OD2 ASP A 297      14.799  13.371 -63.524  1.00  1.26           O1-
ATOM   4730  H   ASP A 297      13.006  16.112 -67.556  1.00  1.26           H  
ATOM   4731  HA  ASP A 297      11.811  13.864 -66.018  1.00  1.26           H  
ATOM   4732 1HB  ASP A 297      14.291  13.612 -66.130  1.00  1.26           H  
ATOM   4733 2HB  ASP A 297      14.474  15.209 -65.417  1.00  1.26           H  
ATOM   4734  N   ALA A 298      10.596  15.550 -64.723  1.00  1.31           N  
ATOM   4735  CA  ALA A 298       9.786  16.418 -63.872  1.00  1.31           C  
ATOM   4736  C   ALA A 298      10.377  16.596 -62.468  1.00  1.31           C  
ATOM   4737  O   ALA A 298       9.986  17.511 -61.746  1.00  1.31           O  
ATOM   4738  CB  ALA A 298       8.379  15.855 -63.749  1.00  1.31           C  
ATOM   4739  H   ALA A 298      10.166  14.715 -65.093  1.00  1.31           H  
ATOM   4740  HA  ALA A 298       9.741  17.398 -64.346  1.00  1.31           H  
ATOM   4741 1HB  ALA A 298       7.770  16.527 -63.144  1.00  1.31           H  
ATOM   4742 2HB  ALA A 298       7.937  15.760 -64.739  1.00  1.31           H  
ATOM   4743 3HB  ALA A 298       8.425  14.876 -63.272  1.00  1.31           H  
ATOM   4744  N   ASN A 299      11.291  15.706 -62.069  1.00  1.31           N  
ATOM   4745  CA  ASN A 299      11.871  15.730 -60.738  1.00  1.31           C  
ATOM   4746  C   ASN A 299      13.154  16.571 -60.628  1.00  1.31           C  
ATOM   4747  O   ASN A 299      13.804  16.577 -59.574  1.00  1.31           O  
ATOM   4748  CB  ASN A 299      12.133  14.307 -60.302  1.00  1.31           C  
ATOM   4749  CG  ASN A 299      10.869  13.525 -60.019  1.00  1.31           C  
ATOM   4750  ND2 ASN A 299      10.842  12.298 -60.468  1.00  1.31           N  
ATOM   4751  OD1 ASN A 299       9.914  14.029 -59.406  1.00  1.31           O  
ATOM   4752  H   ASN A 299      11.615  14.973 -62.714  1.00  1.31           H  
ATOM   4753  HA  ASN A 299      11.143  16.172 -60.060  1.00  1.31           H  
ATOM   4754 1HB  ASN A 299      12.702  13.792 -61.073  1.00  1.31           H  
ATOM   4755 2HB  ASN A 299      12.736  14.317 -59.429  1.00  1.31           H  
ATOM   4756 1HD2 ASN A 299      10.035  11.726 -60.326  1.00  1.31           H  
ATOM   4757 2HD2 ASN A 299      11.633  11.936 -60.967  1.00  1.31           H  
ATOM   4758  N   HIS A 300      13.514  17.304 -61.687  1.00  1.25           N  
ATOM   4759  CA  HIS A 300      14.692  18.172 -61.632  1.00  1.25           C  
ATOM   4760  C   HIS A 300      14.563  19.069 -60.368  1.00  1.25           C  
ATOM   4761  O   HIS A 300      13.511  19.669 -60.152  1.00  1.25           O  
ATOM   4762  CB  HIS A 300      14.812  18.989 -62.951  1.00  1.25           C  
ATOM   4763  CG  HIS A 300      16.070  19.901 -63.078  1.00  1.25           C  
ATOM   4764  CD2 HIS A 300      16.213  21.246 -63.157  1.00  1.25           C  
ATOM   4765  ND1 HIS A 300      17.341  19.402 -63.167  1.00  1.25           N  
ATOM   4766  CE1 HIS A 300      18.199  20.397 -63.239  1.00  1.25           C  
ATOM   4767  NE2 HIS A 300      17.537  21.509 -63.250  1.00  1.25           N  
ATOM   4768  H   HIS A 300      12.979  17.238 -62.558  1.00  1.25           H  
ATOM   4769  HA  HIS A 300      15.576  17.548 -61.564  1.00  1.25           H  
ATOM   4770 1HB  HIS A 300      14.833  18.285 -63.794  1.00  1.25           H  
ATOM   4771 2HB  HIS A 300      13.931  19.596 -63.085  1.00  1.25           H  
ATOM   4772  HD1 HIS A 300      17.626  18.436 -63.170  1.00  0.98           H  
ATOM   4773  HD2 HIS A 300      15.543  22.076 -63.159  1.00  1.25           H  
ATOM   4774  HE1 HIS A 300      19.264  20.198 -63.278  1.00  1.25           H  
ATOM   4775  N   PRO A 301      15.610  19.208 -59.524  1.00  1.16           N  
ATOM   4776  CA  PRO A 301      15.632  19.915 -58.261  1.00  1.16           C  
ATOM   4777  C   PRO A 301      15.677  21.402 -58.406  1.00  1.16           C  
ATOM   4778  O   PRO A 301      16.686  22.014 -58.058  1.00  1.16           O  
ATOM   4779  CB  PRO A 301      16.958  19.470 -57.673  1.00  1.16           C  
ATOM   4780  CG  PRO A 301      17.813  19.270 -58.825  1.00  1.16           C  
ATOM   4781  CD  PRO A 301      16.912  18.686 -59.862  1.00  1.16           C  
ATOM   4782  HA  PRO A 301      14.784  19.594 -57.638  1.00  1.16           H  
ATOM   4783 1HB  PRO A 301      17.346  20.229 -56.982  1.00  1.16           H  
ATOM   4784 2HB  PRO A 301      16.833  18.585 -57.126  1.00  1.16           H  
ATOM   4785 1HG  PRO A 301      18.250  20.231 -59.143  1.00  1.16           H  
ATOM   4786 2HG  PRO A 301      18.654  18.616 -58.568  1.00  1.16           H  
ATOM   4787 1HD  PRO A 301      17.248  19.042 -60.766  1.00  1.16           H  
ATOM   4788 2HD  PRO A 301      16.913  17.637 -59.802  1.00  1.16           H  
ATOM   4789  N   TYR A 302      14.611  21.995 -58.901  1.00  1.05           N  
ATOM   4790  CA  TYR A 302      14.705  23.418 -59.134  1.00  1.05           C  
ATOM   4791  C   TYR A 302      13.483  24.185 -58.708  1.00  1.05           C  
ATOM   4792  O   TYR A 302      12.404  23.624 -58.469  1.00  1.05           O  
ATOM   4793  CB  TYR A 302      14.916  23.708 -60.632  1.00  1.05           C  
ATOM   4794  CG  TYR A 302      13.624  23.460 -61.479  1.00  1.05           C  
ATOM   4795  CD1 TYR A 302      12.793  24.509 -61.823  1.00  1.05           C  
ATOM   4796  CD2 TYR A 302      13.265  22.206 -61.842  1.00  1.05           C  
ATOM   4797  CE1 TYR A 302      11.638  24.286 -62.547  1.00  1.05           C  
ATOM   4798  CE2 TYR A 302      12.114  21.958 -62.557  1.00  1.05           C  
ATOM   4799  CZ  TYR A 302      11.300  22.996 -62.914  1.00  1.05           C  
ATOM   4800  OH  TYR A 302      10.150  22.755 -63.635  1.00  1.05           O  
ATOM   4801  H   TYR A 302      13.805  21.439 -59.179  1.00  1.05           H  
ATOM   4802  HA  TYR A 302      15.544  23.793 -58.563  1.00  1.05           H  
ATOM   4803 1HB  TYR A 302      15.227  24.750 -60.769  1.00  1.05           H  
ATOM   4804 2HB  TYR A 302      15.714  23.081 -61.009  1.00  1.05           H  
ATOM   4805  HD1 TYR A 302      13.058  25.516 -61.534  1.00  1.05           H  
ATOM   4806  HD2 TYR A 302      13.898  21.409 -61.565  1.00  1.05           H  
ATOM   4807  HE1 TYR A 302      11.003  25.125 -62.819  1.00  1.05           H  
ATOM   4808  HE2 TYR A 302      11.855  20.934 -62.837  1.00  1.05           H  
ATOM   4809  HH  TYR A 302      10.087  21.816 -63.834  1.00  1.05           H  
ATOM   4810  N   ARG A 303      13.701  25.491 -58.641  1.00  0.96           N  
ATOM   4811  CA  ARG A 303      12.687  26.504 -58.382  1.00  0.96           C  
ATOM   4812  C   ARG A 303      12.754  27.577 -59.467  1.00  0.96           C  
ATOM   4813  O   ARG A 303      11.995  27.377 -60.406  1.00  0.96           O  
ATOM   4814  CB  ARG A 303      12.855  27.121 -57.018  1.00  0.96           C  
ATOM   4815  CG  ARG A 303      11.842  28.194 -56.688  1.00  0.96           C  
ATOM   4816  CD  ARG A 303      11.931  28.575 -55.267  1.00  0.96           C  
ATOM   4817  NE  ARG A 303      11.375  27.533 -54.409  1.00  0.96           N  
ATOM   4818  CZ  ARG A 303      11.789  27.262 -53.149  1.00  0.96           C  
ATOM   4819  NH1 ARG A 303      12.784  27.945 -52.618  1.00  0.96           N1+
ATOM   4820  NH2 ARG A 303      11.202  26.316 -52.437  1.00  0.96           N  
ATOM   4821  H   ARG A 303      14.678  25.783 -58.784  1.00  0.96           H  
ATOM   4822  HA  ARG A 303      11.706  26.030 -58.415  1.00  0.96           H  
ATOM   4823 1HB  ARG A 303      12.799  26.362 -56.258  1.00  0.96           H  
ATOM   4824 2HB  ARG A 303      13.847  27.576 -56.954  1.00  0.96           H  
ATOM   4825 1HG  ARG A 303      12.034  29.078 -57.300  1.00  0.96           H  
ATOM   4826 2HG  ARG A 303      10.833  27.823 -56.894  1.00  0.96           H  
ATOM   4827 1HD  ARG A 303      12.976  28.723 -54.999  1.00  0.96           H  
ATOM   4828 2HD  ARG A 303      11.376  29.496 -55.098  1.00  0.96           H  
ATOM   4829  HE  ARG A 303      10.574  26.997 -54.795  1.00  0.96           H  
ATOM   4830 1HH1 ARG A 303      13.240  28.671 -53.152  1.00  0.96           H  
ATOM   4831 2HH1 ARG A 303      13.090  27.741 -51.675  1.00  0.96           H  
ATOM   4832 1HH2 ARG A 303      10.433  25.781 -52.822  1.00  0.96           H  
ATOM   4833 2HH2 ARG A 303      11.519  26.121 -51.499  1.00  0.96           H  
ATOM   4834  N   THR A 304      14.000  27.942 -59.739  1.00  0.88           N  
ATOM   4835  CA  THR A 304      14.285  29.327 -60.092  1.00  0.88           C  
ATOM   4836  C   THR A 304      14.671  29.323 -61.560  1.00  0.88           C  
ATOM   4837  O   THR A 304      14.131  30.091 -62.353  1.00  0.88           O  
ATOM   4838  CB  THR A 304      15.399  29.905 -59.240  1.00  0.88           C  
ATOM   4839  CG2 THR A 304      15.743  31.333 -59.616  1.00  0.88           C  
ATOM   4840  OG1 THR A 304      15.006  29.844 -57.866  1.00  0.88           O  
ATOM   4841  H   THR A 304      14.459  27.314 -60.388  1.00  0.88           H  
ATOM   4842  HA  THR A 304      13.383  29.930 -59.969  1.00  0.88           H  
ATOM   4843  HB  THR A 304      16.271  29.307 -59.383  1.00  0.88           H  
ATOM   4844  HG1 THR A 304      15.787  30.056 -57.316  1.00  0.88           H  
ATOM   4845 1HG2 THR A 304      16.557  31.670 -58.980  1.00  0.88           H  
ATOM   4846 2HG2 THR A 304      16.060  31.372 -60.660  1.00  0.88           H  
ATOM   4847 3HG2 THR A 304      14.881  31.975 -59.473  1.00  0.88           H  
ATOM   4848  N   TRP A 305      15.584  28.429 -61.939  1.00  0.82           N  
ATOM   4849  CA  TRP A 305      15.890  28.289 -63.359  1.00  0.82           C  
ATOM   4850  C   TRP A 305      14.779  27.498 -64.049  1.00  0.82           C  
ATOM   4851  O   TRP A 305      14.237  26.552 -63.487  1.00  0.82           O  
ATOM   4852  CB  TRP A 305      17.194  27.558 -63.569  1.00  0.82           C  
ATOM   4853  CG  TRP A 305      18.430  28.308 -63.287  1.00  0.82           C  
ATOM   4854  CD1 TRP A 305      18.943  28.677 -62.118  1.00  0.82           C  
ATOM   4855  CD2 TRP A 305      19.364  28.731 -64.277  1.00  0.82           C  
ATOM   4856  CE2 TRP A 305      20.398  29.324 -63.631  1.00  0.82           C  
ATOM   4857  CE3 TRP A 305      19.398  28.632 -65.617  1.00  0.82           C  
ATOM   4858  NE1 TRP A 305      20.118  29.306 -62.306  1.00  0.82           N  
ATOM   4859  CZ2 TRP A 305      21.471  29.825 -64.309  1.00  0.82           C  
ATOM   4860  CZ3 TRP A 305      20.453  29.146 -66.309  1.00  0.82           C  
ATOM   4861  CH2 TRP A 305      21.458  29.730 -65.656  1.00  0.82           C  
ATOM   4862  H   TRP A 305      16.087  27.850 -61.250  1.00  0.82           H  
ATOM   4863  HA  TRP A 305      15.951  29.278 -63.814  1.00  0.82           H  
ATOM   4864 1HB  TRP A 305      17.202  26.640 -62.979  1.00  0.82           H  
ATOM   4865 2HB  TRP A 305      17.230  27.287 -64.600  1.00  0.82           H  
ATOM   4866  HD1 TRP A 305      18.506  28.515 -61.171  1.00  0.82           H  
ATOM   4867  HE1 TRP A 305      20.686  29.677 -61.523  1.00  0.82           H  
ATOM   4868  HE3 TRP A 305      18.591  28.154 -66.106  1.00  0.82           H  
ATOM   4869  HZ2 TRP A 305      22.293  30.283 -63.829  1.00  0.82           H  
ATOM   4870  HZ3 TRP A 305      20.464  29.065 -67.394  1.00  0.82           H  
ATOM   4871  HH2 TRP A 305      22.277  30.130 -66.211  1.00  0.82           H  
ATOM   4872  N   ASN A 306      14.475  27.863 -65.282  1.00  0.77           N  
ATOM   4873  CA  ASN A 306      13.436  27.224 -66.085  1.00  0.77           C  
ATOM   4874  C   ASN A 306      13.962  25.944 -66.731  1.00  0.77           C  
ATOM   4875  O   ASN A 306      14.912  25.996 -67.500  1.00  0.77           O  
ATOM   4876  CB  ASN A 306      12.927  28.204 -67.133  1.00  0.77           C  
ATOM   4877  CG  ASN A 306      11.745  27.720 -67.921  1.00  0.77           C  
ATOM   4878  ND2 ASN A 306      11.295  28.527 -68.862  1.00  0.77           N  
ATOM   4879  OD1 ASN A 306      11.234  26.618 -67.696  1.00  0.77           O  
ATOM   4880  H   ASN A 306      14.984  28.636 -65.698  1.00  0.77           H  
ATOM   4881  HA  ASN A 306      12.608  26.949 -65.426  1.00  0.77           H  
ATOM   4882 1HB  ASN A 306      12.653  29.143 -66.641  1.00  0.77           H  
ATOM   4883 2HB  ASN A 306      13.735  28.433 -67.829  1.00  0.77           H  
ATOM   4884 1HD2 ASN A 306      10.510  28.253 -69.417  1.00  0.77           H  
ATOM   4885 2HD2 ASN A 306      11.744  29.418 -69.049  1.00  0.77           H  
ATOM   4886  N   TYR A 307      13.431  24.790 -66.344  1.00  0.74           N  
ATOM   4887  CA  TYR A 307      13.899  23.500 -66.875  1.00  0.74           C  
ATOM   4888  C   TYR A 307      13.285  23.130 -68.230  1.00  0.74           C  
ATOM   4889  O   TYR A 307      12.064  23.164 -68.393  1.00  0.74           O  
ATOM   4890  CB  TYR A 307      13.631  22.403 -65.859  1.00  0.74           C  
ATOM   4891  CG  TYR A 307      13.915  21.042 -66.373  1.00  0.74           C  
ATOM   4892  CD1 TYR A 307      15.212  20.566 -66.534  1.00  0.74           C  
ATOM   4893  CD2 TYR A 307      12.835  20.254 -66.704  1.00  0.74           C  
ATOM   4894  CE1 TYR A 307      15.396  19.297 -67.036  1.00  0.74           C  
ATOM   4895  CE2 TYR A 307      13.019  19.006 -67.202  1.00  0.74           C  
ATOM   4896  CZ  TYR A 307      14.279  18.525 -67.371  1.00  0.74           C  
ATOM   4897  OH  TYR A 307      14.426  17.280 -67.879  1.00  0.74           O  
ATOM   4898  H   TYR A 307      12.663  24.805 -65.685  1.00  0.74           H  
ATOM   4899  HA  TYR A 307      14.970  23.567 -67.031  1.00  0.74           H  
ATOM   4900 1HB  TYR A 307      14.233  22.574 -64.979  1.00  0.74           H  
ATOM   4901 2HB  TYR A 307      12.589  22.441 -65.558  1.00  0.74           H  
ATOM   4902  HD1 TYR A 307      16.070  21.184 -66.276  1.00  0.74           H  
ATOM   4903  HD2 TYR A 307      11.824  20.643 -66.573  1.00  0.74           H  
ATOM   4904  HE1 TYR A 307      16.401  18.901 -67.178  1.00  0.74           H  
ATOM   4905  HE2 TYR A 307      12.157  18.393 -67.468  1.00  0.74           H  
ATOM   4906  HH  TYR A 307      15.367  17.034 -67.883  1.00  0.74           H  
ATOM   4907  N   HIS A 308      14.143  22.768 -69.199  1.00  0.73           N  
ATOM   4908  CA  HIS A 308      13.708  22.431 -70.556  1.00  0.73           C  
ATOM   4909  C   HIS A 308      13.860  20.952 -70.957  1.00  0.73           C  
ATOM   4910  O   HIS A 308      12.989  20.396 -71.642  1.00  0.73           O  
ATOM   4911  CB  HIS A 308      14.505  23.293 -71.526  1.00  0.73           C  
ATOM   4912  CG  HIS A 308      14.257  24.727 -71.304  1.00  0.73           C  
ATOM   4913  CD2 HIS A 308      15.019  25.667 -70.724  1.00  0.73           C  
ATOM   4914  ND1 HIS A 308      13.080  25.351 -71.666  1.00  0.73           N  
ATOM   4915  CE1 HIS A 308      13.143  26.621 -71.314  1.00  0.73           C  
ATOM   4916  NE2 HIS A 308      14.311  26.830 -70.740  1.00  0.73           N  
ATOM   4917  H   HIS A 308      15.141  22.756 -69.001  1.00  0.73           H  
ATOM   4918  HA  HIS A 308      12.654  22.688 -70.659  1.00  0.73           H  
ATOM   4919 1HB  HIS A 308      15.574  23.100 -71.400  1.00  0.73           H  
ATOM   4920 2HB  HIS A 308      14.240  23.044 -72.549  1.00  0.73           H  
ATOM   4921  HD2 HIS A 308      16.013  25.523 -70.312  1.00  0.73           H  
ATOM   4922  HE1 HIS A 308      12.367  27.368 -71.466  1.00  0.73           H  
ATOM   4923  HE2 HIS A 308      14.656  27.703 -70.354  1.00  0.73           H  
ATOM   4924  N   GLY A 309      14.948  20.305 -70.541  1.00  0.74           N  
ATOM   4925  CA  GLY A 309      15.141  18.890 -70.925  1.00  0.74           C  
ATOM   4926  C   GLY A 309      16.471  18.305 -70.465  1.00  0.74           C  
ATOM   4927  O   GLY A 309      17.336  19.033 -70.000  1.00  0.74           O  
ATOM   4928  H   GLY A 309      15.640  20.809 -69.987  1.00  0.74           H  
ATOM   4929 1HA  GLY A 309      14.335  18.297 -70.496  1.00  0.74           H  
ATOM   4930 2HA  GLY A 309      15.051  18.792 -72.003  1.00  0.74           H  
ATOM   4931  N   SER A 310      16.639  16.992 -70.612  1.00  0.78           N  
ATOM   4932  CA  SER A 310      17.834  16.300 -70.126  1.00  0.78           C  
ATOM   4933  C   SER A 310      18.440  15.236 -71.042  1.00  0.78           C  
ATOM   4934  O   SER A 310      17.797  14.738 -71.963  1.00  0.78           O  
ATOM   4935  CB  SER A 310      17.463  15.593 -68.840  1.00  0.78           C  
ATOM   4936  OG  SER A 310      16.966  16.484 -67.897  1.00  0.78           O  
ATOM   4937  H   SER A 310      15.904  16.426 -71.021  1.00  0.78           H  
ATOM   4938  HA  SER A 310      18.587  17.059 -69.950  1.00  0.78           H
[truncated: 767,892 more chars]
