# Supplementary material for: Integrative proteome-wide structural analysis and high-throughput docking identify broad-spectrum antiviral scaffolds against Zika, Yellow Fever, West Nile, Saint Louis encephalitis, and Usutu viruses
Source: Front Cell Infect Microbiol. 2026 Apr 30;16:1723132. doi: 10.3389/fcimb.2026.1723132 (PMC13171538; doi:10.3389/fcimb.2026.1723132)
Supplement: Supplementary file 6 [file DataSheet6.zip]

Archive with 104 entries (74 files):
- YFV/
- YFV/YF_C/
- YFV/YF_C/Mol_probity_Files/
- YFV/YF_C/Mol_probity_Files/Chiral_volume_YF_C.txt
- YFV/YF_C/Mol_probity_Files/Clash_log_YF_C.txt
- YFV/YF_E/
- YFV/YF_E/Mol_probity_Files/
- YFV/YF_E/Mol_probity_Files/Chiral_volume_YF_E.txt
- YFV/YF_E/Mol_probity_Files/Clash_log_YF_E.txt
- YFV/YF_E/Mol_probity_Files/YF_E1FH.pdb
- YFV/YF_E/Mol_probity_Files/YF_E_1FH-multi.table.pdf
- YFV/YF_E/Mol_probity_Files/YF_E_1FH-rama.pdf
- YFV/YF_E/ProSA_global_analysis/
- YFV/YF_E/ProSA_global_analysis/YF_E_Global_z_score.png
- YFV/YF_E/ProSA_global_analysis/YF_E_Local_model.png
- YFV/YF_E/YF_E.pdb
- YFV/YF_M/
- YFV/YF_M/Mol_probity_Files/
- YFV/YF_M/Mol_probity_Files/Chiral_volume_YF_M.txt
- YFV/YF_M/Mol_probity_Files/Clash_log_YF_M.txt
- YFV/YF_M/Mol_probity_Files/YF_M_1FH-multi.table.pdf
- YFV/YF_M/Mol_probity_Files/YF_M_1FH-rama.pdf
- YFV/YF_M/Mol_probity_Files/YF_M_1FH.pdb
- YFV/YF_M/ProSA_global_analysis/
- YFV/YF_M/ProSA_global_analysis/YF_M_Global_z_score.png
- YFV/YF_M/ProSA_global_analysis/YF_M_Local_model.png
- YFV/YF_M/YF_M.pdb
- YFV/YF_NS1/
- YFV/YF_NS1/Mol_probity_Files/
- YFV/YF_NS1/Mol_probity_Files/Chiral_volume_YF_NS1.txt
- YFV/YF_NS1/Mol_probity_Files/Clash_log_YF_NS1.txt
- YFV/YF_NS1/Mol_probity_Files/YF_NS1_1FH-multi.table.pdf
- YFV/YF_NS1/Mol_probity_Files/YF_NS1_1FH-rama.pdf
- YFV/YF_NS1/Mol_probity_Files/YF_NS1_1FH.pdb
- YFV/YF_NS1/ProSA_global_analysis/
- YFV/YF_NS1/ProSA_global_analysis/YF_NS1_Global_z_score.png
- YFV/YF_NS1/ProSA_global_analysis/YF_NS1_Local_model.png
- YFV/YF_NS1/YF_NS1.pdb
- YFV/YF_NS2a/
- YFV/YF_NS2a/Mol_probity_Files/
- YFV/YF_NS2a/Mol_probity_Files/Chiral_volume_YF_NS2a.txt
- YFV/YF_NS2a/Mol_probity_Files/Clash_log_YF_NS2a.txt
- YFV/YF_NS2a/Mol_probity_Files/YF_NS2a_1FH-multi.table.pdf
- YFV/YF_NS2a/Mol_probity_Files/YF_NS2a_1FH-rama.pdf
- YFV/YF_NS2a/Mol_probity_Files/YF_NS2a_1FH.pdb
- YFV/YF_NS2a/ProSA_global_analysis/
- YFV/YF_NS2a/ProSA_global_analysis/YF_NS2a_Global_z_score.png
- YFV/YF_NS2a/ProSA_global_analysis/YF_NS2a_Local_model.png
- YFV/YF_NS2a/YF_NS2a.pdb
- YFV/YF_NS2b/
- YFV/YF_NS2b/Mol_probity_Files/
- YFV/YF_NS2b/Mol_probity_Files/Chiral_volume_YF_NS2b.txt
- YFV/YF_NS2b/Mol_probity_Files/Clash_log_YF_NS2b.txt
- YFV/YF_NS2b/Mol_probity_Files/YF_NS2b_1FH-multi.table.pdf
- YFV/YF_NS2b/Mol_probity_Files/YF_NS2b_1FH-rama.pdf
- YFV/YF_NS2b/Mol_probity_Files/YF_NS2b_1FH.pdb
- YFV/YF_NS2b/ProSA_global_analysis/
- YFV/YF_NS2b/ProSA_global_analysis/YF_NS2b_Global_z_score.png
- YFV/YF_NS2b/ProSA_global_analysis/YF_NS2b_Local_model.png
- YFV/YF_NS2b/YF_NS2b.pdb
- YFV/YF_NS3/
- YFV/YF_NS3/Mol_probity_Files/
- YFV/YF_NS3/Mol_probity_Files/Chiral_volume_YF_NS3.txt
- YFV/YF_NS3/Mol_probity_Files/Clash_log_YF_NS3.txt
- YFV/YF_NS3/Mol_probity_Files/YF_NS3_1FH-multi.table.pdf
- YFV/YF_NS3/Mol_probity_Files/YF_NS3_1FH-rama.pdf
- YFV/YF_NS3/Mol_probity_Files/YF_NS3_1FH.pdb
- YFV/YF_NS3/ProSA_global_analysis/
- YFV/YF_NS3/ProSA_global_analysis/YF_NS3_Global_z_score.png
- YFV/YF_NS3/ProSA_global_analysis/YF_NS3_Local_model.png
- YFV/YF_NS3/YF_NS3.pdb
- YFV/YF_NS4a/
- YFV/YF_NS4a/Mol_probity_Files/
- YFV/YF_NS4a/Mol_probity_Files/Chiral_volume_YF_NS4a.txt
- YFV/YF_NS4a/Mol_probity_Files/Clash_log_YF_NS4a.txt
- YFV/YF_NS4a/Mol_probity_Files/YF_NS4a_1FH-multi.table.pdf
- YFV/YF_NS4a/Mol_probity_Files/YF_NS4a_1FH-rama.pdf
- YFV/YF_NS4a/Mol_probity_Files/YF_NS4a_1FH.pdb
- YFV/YF_NS4a/ProSA_global_analysis/
- YFV/YF_NS4a/ProSA_global_analysis/YF_NS4a_Global_z_score.png
- YFV/YF_NS4a/ProSA_global_analysis/YF_NS4a_Local_model.png
- YFV/YF_NS4a/YF_NS4a.pdb
- YFV/YF_NS4b/
- YFV/YF_NS4b/Mol_probity_Files/
- YFV/YF_NS4b/Mol_probity_Files/Chiral_volume_YF_NS4b.txt
- YFV/YF_NS4b/Mol_probity_Files/Clash_log_YF_NS4b.txt
- YFV/YF_NS4b/Mol_probity_Files/YF_NS4b_1FH-multi.table.pdf
- YFV/YF_NS4b/Mol_probity_Files/YF_NS4b_1FH-rama.pdf
- YFV/YF_NS4b/Mol_probity_Files/YF_NS4b_1FH.pdb
- YFV/YF_NS4b/ProSA_global_analysis/
- YFV/YF_NS4b/ProSA_global_analysis/YF_NS4b_Global_z_score.png
- YFV/YF_NS4b/ProSA_global_analysis/YF_NS4b_Local_model.png
- YFV/YF_NS4b/YF_NS4b.pdb
- YFV/YF_NS5/
- YFV/YF_NS5/Mol_probity_Files/
- YFV/YF_NS5/Mol_probity_Files/Chiral_volume_YF_NS5.txt
- YFV/YF_NS5/Mol_probity_Files/Clash_log_YF_NS5.txt
- YFV/YF_NS5/Mol_probity_Files/YF_NS5_1FH-multi.table.pdf
- YFV/YF_NS5/Mol_probity_Files/YF_NS5_1FH-rama.pdf
- YFV/YF_NS5/Mol_probity_Files/YF_NS5_1FH.pdb
- YFV/YF_NS5/ProSA_global_analysis/
- YFV/YF_NS5/ProSA_global_analysis/YF_NS5_Global_z_score.png
- YFV/YF_NS5/ProSA_global_analysis/YF_NS5_Local_model.png
- YFV/YF_NS5/YF_NS5.pdb
