# Supplementary material for: Integrative proteome-wide structural analysis and high-throughput docking identify broad-spectrum antiviral scaffolds against Zika, Yellow Fever, West Nile, Saint Louis encephalitis, and Usutu viruses
Source: Front Cell Infect Microbiol. 2026 Apr 30;16:1723132. doi: 10.3389/fcimb.2026.1723132 (PMC13171538; doi:10.3389/fcimb.2026.1723132)
Supplement: Supplementary file 6 [file DataSheet6.zip › YFV/YF_E/Mol_probity_Files/Clash_log_YF_E.txt]

Using electron cloud x-H distances and vdW radii

Using input model H/D atoms...

Bad Clashes >= 0.4 Angstrom:
 A 152  TRP  CD1  A 152  TRP  H   :0.639
 A  26  GLU  OE2  A  29  LYS  NZ  :0.478
 A 152  TRP  CD1  A 152  TRP  N   :0.432
 A 315  HIS  CD2  A 315  HIS  O   :0.429
 A 127  LEU  N    A 127  LEU HD12 :0.415
 A 237  PRO  O    A 238  HIS  C   :0.400
clashscore = 0.81
clashscore (B factor cutoff = 40) = 0.808299
