# Supplementary material for: Integrative proteome-wide structural analysis and high-throughput docking identify broad-spectrum antiviral scaffolds against Zika, Yellow Fever, West Nile, Saint Louis encephalitis, and Usutu viruses
Source: Front Cell Infect Microbiol. 2026 Apr 30;16:1723132. doi: 10.3389/fcimb.2026.1723132 (PMC13171538; doi:10.3389/fcimb.2026.1723132)
Supplement: Supplementary file 6 [file DataSheet6.zip › YFV/YF_E/Mol_probity_Files/YF_E1FH.pdb]

USER  MOD reduce.3.7.201124 H: found=0, std=0, add=3707, rem=0, adj=97
USER  MOD -----------------------------------------------------------------
USER  MOD scores for adjustable sidechains, with "set" totals for H,N and Q
USER  MOD "o" means original, "f" means flipped, "180deg" is methyl default
USER  MOD "!" flags a clash with an overlap of 0.40A or greater
USER  MOD flip categories: "K"=keep, "C"=clashes, "X"=uncertain, "F"=flip
USER  MOD Limit  : A   2 HIS     :           : (o, 3 states)
USER  MOD Limit  : A  16 HIS     :           : (o, 3 states)
USER  MOD Fix    : A  27 GLN     :      amide: (o)
USER  MOD Fix    : A  67 ASN     :      amide: (o)
USER  MOD Fix    : A  71 ASN     :      amide: (o)
USER  MOD Limit  : A  81 HIS     :           : (o, 3 states)
USER  MOD Fix    : A  86 ASN     :      amide: (o)
USER  MOD Fix    : A  90 ASN     :      amide: (o)
USER  MOD Fix    : A 103 ASN     :      amide: (o)
USER  MOD Fix    : A 132 GLN     :      amide: (o)
USER  MOD Fix    : A 136 GLN     :      amide: (o)
USER  MOD Fix    : A 142 GLN     :      amide: (o)
USER  MOD Limit  : A 144 HIS     :           : (o, 3 states)
USER  MOD Fix    : A 149 GLN     :      amide: (o)
USER  MOD Fix    : A 151 ASN     :      amide: (o)
USER  MOD Fix    : A 153 ASN     :      amide: (o)
USER  MOD Fix    : A 168 GLN     :      amide: (o)
USER  MOD Fix    : A 183 GLN     :      amide: (o)
USER  MOD Fix    : A 185 GLN     :      amide: (o)
USER  MOD Fix    : A 192 ASN     :      amide: (o)
USER  MOD Fix    : A 208 GLN     :      amide: (o)
USER  MOD Fix    : A 211 GLN     :      amide: (o)
USER  MOD Fix    : A 218 GLN     :      amide: (o)
USER  MOD Limit  : A 229 HIS     :           : (o, 3 states)
USER  MOD Limit  : A 230 HIS     :           : (o, 3 states)
USER  MOD Limit  : A 238 HIS     :           : (o, 3 states)
USER  MOD Fix    : A 249 ASN     :      amide: (o)
USER  MOD Fix    : A 250 GLN     :      amide: (o)
USER  MOD Fix    : A 269 ASN     :      amide: (o)
USER  MOD Fix    : A 270 ASN     :      amide: (o)
USER  MOD Limit  : A 277 HIS     :           : (o, 3 states)
USER  MOD Limit  : A 280 HIS     :           : (o, 3 states)
USER  MOD Fix    : A 309 ASN     :      amide: (o)
USER  MOD Limit  : A 315 HIS     :           : (o, 3 states)
USER  MOD Fix    : A 321 GLN     :      amide: (o)
USER  MOD Fix    : A 345 ASN     :      amide: (o)
USER  MOD Fix    : A 353 ASN     :      amide: (o)
USER  MOD Fix    : A 359 ASN     :      amide: (o)
USER  MOD Fix    : A 368 ASN     :      amide: (o)
USER  MOD Fix    : A 388 GLN     :      amide: (o)
USER  MOD Limit  : A 390 HIS     :           : (o, 3 states)
USER  MOD Fix    : A 402 GLN     :      amide: (o)
USER  MOD Limit  : A 435 HIS     :           : (o, 3 states)
USER  MOD Fix    : A 443 GLN     :      amide: (o)
USER  MOD Fix    : A 467 ASN     :      amide: (o)
USER  MOD Fix    : A 470 ASN     :      amide: (o)
USER  MOD Set 1.1: A 450 SER OG  :   rot  180:sc=   0.626
USER  MOD Set 1.2: A 453 THR OG1 :   rot   76:sc=    0.57
USER  MOD Set 2.1: A   1 ALA N   :NH3+   -144:sc=    1.86   (180deg=-0.378)
USER  MOD Set 2.2: A 144 HIS     :     no HD1:sc=   0.599  K(o=3.2,f=-9.9e+99)
USER  MOD Set 2.3: A 351 THR OG1 :   rot -144:sc=    0.76
USER  MOD Set 3.1: A 313 THR OG1 :   rot -131:sc=   0.979
USER  MOD Set 3.2: A 317 THR OG1 :   rot  174:sc=    2.04
USER  MOD Set 4.1: A 265 THR OG1 :   rot -150:sc=   0.872
USER  MOD Set 4.2: A 277 HIS     :     no HD1:sc=     1.6  K(o=2.5,f=-9.9e+99)
USER  MOD Set 5.1: A 266 LYS NZ  :NH3+    159:sc=    1.03   (180deg=0.175)
USER  MOD Set 5.2: A 274 TYR OH  :   rot -154:sc=    1.02
USER  MOD Set 6.1: A 137 TYR OH  :   rot   25:sc=    1.15
USER  MOD Set 6.2: A 186 THR OG1 :   rot   66:sc=    2.01
USER  MOD Single : A   2 HIS     :     no HD1:sc=       0  K(o=0,f=-9.9e+99)
USER  MOD Single : A   7 THR OG1 :   rot  180:sc=       0
USER  MOD Single : A  16 HIS     :     no HD1:sc=    0.33  K(o=0.33,f=-9.9e+99)
USER  MOD Single : A  19 THR OG1 :   rot  180:sc=       0
USER  MOD Single : A  22 SER OG  :   rot  100:sc=     1.4
USER  MOD Single : A  24 THR OG1 :   rot  120:sc=       0
USER  MOD Single : A  29 LYS NZ  :NH3+   -149:sc=   0.581   (180deg=-1.03!)
USER  MOD Single : A  32 THR OG1 :   rot  -83:sc=     2.1
USER  MOD Single : A  38 LYS NZ  :NH3+    180:sc=   0.148   (180deg=0.148)
USER  MOD Single : A  40 SER OG  :   rot -161:sc=     1.3
USER  MOD Single : A  44 SER OG  :   rot  180:sc=       0
USER  MOD Single : A  47 THR OG1 :   rot  -18:sc=   0.447
USER  MOD Single : A  58 LYS NZ  :NH3+    180:sc=       0   (180deg=0)
USER  MOD Single : A  61 TYR OH  :   rot -149:sc=-0.00974
USER  MOD Single : A  62 SER OG  :   rot   55:sc=    1.01
USER  MOD Single : A  66 THR OG1 :   rot  -54:sc=    0.99
USER  MOD Single : A  69 LYS NZ  :NH3+    179:sc=   0.743   (180deg=0.742)
USER  MOD Single : A  73 LYS NZ  :NH3+    180:sc=       0   (180deg=0)
USER  MOD Single : A  76 SER OG  :   rot  -50:sc=    1.31
USER  MOD Single : A  77 THR OG1 :   rot  -82:sc=    1.36
USER  MOD Single : A  81 HIS     :     no HD1:sc=       0  K(o=0,f=-9.9e+99)
USER  MOD Single : A  93 LYS NZ  :NH3+    180:sc=       0   (180deg=0)
USER  MOD Single : A  95 THR OG1 :   rot  180:sc=   0.192
USER  MOD Single : A  96 TYR OH  :   rot -171:sc=    1.19
USER  MOD Single : A  97 SER OG  :   rot  142:sc=    1.18
USER  MOD Single : A 110 LYS NZ  :NH3+    176:sc=    1.04   (180deg=1.04)
USER  MOD Single : A 112 SER OG  :   rot  150:sc=   0.377
USER  MOD Single : A 118 LYS NZ  :NH3+    180:sc=       0   (180deg=0)
USER  MOD Single : A 120 THR OG1 :   rot  180:sc=       0
USER  MOD Single : A 123 LYS NZ  :NH3+   -168:sc=   0.855   (180deg=0.699)
USER  MOD Single : A 124 SER OG  :   rot  180:sc=       0
USER  MOD Single : A 126 SER OG  :   rot -105:sc=   0.727
USER  MOD Single : A 133 THR OG1 :   rot  -56:sc=    1.05
USER  MOD Single : A 134 LYS NZ  :NH3+    180:sc=       0   (180deg=0)
USER  MOD Single : A 148 LYS NZ  :NH3+    180:sc=       0   (180deg=0)
USER  MOD Single : A 154 THR OG1 :   rot   83:sc=    1.19
USER  MOD Single : A 157 LYS NZ  :NH3+    180:sc=       0   (180deg=0)
USER  MOD Single : A 158 THR OG1 :   rot  180:sc=       0
USER  MOD Single : A 160 LYS NZ  :NH3+    180:sc=       0   (180deg=0)
USER  MOD Single : A 165 SER OG  :   rot   79:sc=   0.778
USER  MOD Single : A 167 SER OG  :   rot  180:sc=       0
USER  MOD Single : A 173 THR OG1 :   rot  180:sc=       0
USER  MOD Single : A 175 TYR OH  :   rot  180:sc=       0
USER  MOD Single : A 179 THR OG1 :   rot  180:sc=       0
USER  MOD Single : A 191 SER OG  :   rot  -49:sc=   0.937
USER  MOD Single : A 193 SER OG  :   rot   79:sc=   0.818
USER  MOD Single : A 194 TYR OH  :   rot  178:sc=   0.298
USER  MOD Single : A 200 LYS NZ  :NH3+    180:sc=       0   (180deg=0)
USER  MOD Single : A 202 SER OG  :   rot  180:sc=       0
USER  MOD Single : A 207 LYS NZ  :NH3+    164:sc=    1.44   (180deg=1.21)
USER  MOD Single : A 214 THR OG1 :   rot  180:sc=       0
USER  MOD Single : A 219 SER OG  :   rot  180:sc=       0
USER  MOD Single : A 221 SER OG  :   rot  180:sc=       0
USER  MOD Single : A 229 HIS     :     no HD1:sc=    1.14  K(o=1.1,f=-9.9e+99)
USER  MOD Single : A 230 HIS     :     no HD1:sc=  -0.862  K(o=-0.86,f=-9.9e+99)
USER  MOD Single : A 238 HIS     :     no HD1:sc=       0  K(o=0,f=-9.9e+99)
USER  MOD Single : A 241 THR OG1 :   rot  -24:sc=   0.766
USER  MOD Single : A 243 LYS NZ  :NH3+    180:sc=       0   (180deg=0)
USER  MOD Single : A 253 SER OG  :   rot  180:sc=       0
USER  MOD Single : A 255 LYS NZ  :NH3+   -116:sc=    1.23   (180deg=-0.25)
USER  MOD Single : A 256 THR OG1 :   rot   81:sc=   0.753
USER  MOD Single : A 259 THR OG1 :   rot   83:sc=    1.12
USER  MOD Single : A 268 THR OG1 :   rot  180:sc=       0
USER  MOD Single : A 271 SER OG  :   rot  180:sc=       0
USER  MOD Single : A 272 LYS NZ  :NH3+    180:sc=       0   (180deg=0)
USER  MOD Single : A 275 LYS NZ  :NH3+   -128:sc=     1.2   (180deg=-1.72!)
USER  MOD Single : A 280 HIS     :     no HD1:sc=   0.776  K(o=0.78,f=-9.9e+99)
USER  MOD Single : A 286 LYS NZ  :NH3+   -127:sc=    1.16   (180deg=-1.45!)
USER  MOD Single : A 288 SER OG  :   rot  180:sc=       0
USER  MOD Single : A 291 THR OG1 :   rot  180:sc=       0
USER  MOD Single : A 293 LYS NZ  :NH3+    180:sc=       0   (180deg=0)
USER  MOD Single : A 295 THR OG1 :   rot  180:sc=       0
USER  MOD Single : A 296 SER OG  :   rot  180:sc=       0
USER  MOD Single : A 297 TYR OH  :   rot  180:sc=-6.26e-05
USER  MOD Single : A 298 LYS NZ  :NH3+    180:sc=       0   (180deg=0)
USER  MOD Single : A 301 THR OG1 :   rot  180:sc=       0
USER  MOD Single : A 303 LYS NZ  :NH3+    180:sc=       0   (180deg=0)
USER  MOD Single : A 305 SER OG  :   rot  180:sc=       0
USER  MOD Single : A 308 LYS NZ  :NH3+   -176:sc=    0.67   (180deg=0.656)
USER  MOD Single : A 311 THR OG1 :   rot  180:sc=       0
USER  MOD Single : A 315 HIS     :     no HD1:sc=   -1.64  K(o=-1.6,f=-9.9e+99)
USER  MOD Single : A 323 LYS NZ  :NH3+    180:sc=       0   (180deg=0)
USER  MOD Single : A 326 LYS NZ  :NH3+    180:sc=       0   (180deg=0)
USER  MOD Single : A 341 THR OG1 :   rot  -57:sc=   0.778
USER  MOD Single : A 346 LYS NZ  :NH3+    172:sc=    1.15   (180deg=1.1)
USER  MOD Single : A 357 SER OG  :   rot  -54:sc=   0.906
USER  MOD Single : A 358 THR OG1 :   rot  180:sc=  -0.162
USER  MOD Single : A 374 SER OG  :   rot  180:sc=       0
USER  MOD Single : A 375 TYR OH  :   rot  180:sc=       0
USER  MOD Single : A 380 THR OG1 :   rot  180:sc=       0
USER  MOD Single : A 383 SER OG  :   rot  180:sc=       0
USER  MOD Single : A 386 THR OG1 :   rot  180:sc=       0
USER  MOD Single : A 387 TYR OH  :   rot  180:sc=       0
USER  MOD Single : A 390 HIS     :     no HE2:sc=   0.668  K(o=0.67,f=-9.9e+99)
USER  MOD Single : A 391 LYS NZ  :NH3+   -101:sc=   0.862   (180deg=0.343)
USER  MOD Single : A 394 SER OG  :   rot  180:sc=    0.18
USER  MOD Single : A 395 SER OG  :   rot  -11:sc=   0.139
USER  MOD Single : A 398 LYS NZ  :NH3+    180:sc=       0   (180deg=0)
USER  MOD Single : A 401 THR OG1 :   rot   77:sc=    1.04
USER  MOD Single : A 403 THR OG1 :   rot   72:sc=    0.97
USER  MOD Single : A 405 LYS NZ  :NH3+    166:sc=     1.1   (180deg=1)
USER  MOD Single : A 422 SER OG  :   rot  180:sc=   0.367
USER  MOD Single : A 428 THR OG1 :   rot  180:sc=       0
USER  MOD Single : A 429 SER OG  :   rot   77:sc= 0.00319
USER  MOD Single : A 432 LYS NZ  :NH3+    174:sc=    1.11   (180deg=1.09)
USER  MOD Single : A 435 HIS     :     no HD1:sc=  0.0665  K(o=0.067,f=-9.9e+99)
USER  MOD Single : A 436 THR OG1 :   rot   82:sc=    1.39
USER  MOD Single : A 440 SER OG  :   rot   79:sc=    1.08
USER  MOD Single : A 454 LYS NZ  :NH3+    180:sc=       0   (180deg=0)
USER  MOD Single : A 468 THR OG1 :   rot   58:sc=    1.24
USER  MOD Single : A 472 THR OG1 :   rot  180:sc=       0
USER  MOD Single : A 474 SER OG  :   rot   68:sc=     1.3
USER  MOD Single : A 476 SER OG  :   rot   79:sc=   0.399
USER  MOD Single : A 488 SER OG  :   rot   85:sc=   0.149
USER  MOD -----------------------------------------------------------------
ATOM      1  N   ALA A   1      -0.146  -0.381   1.030  1.00  1.67           N
ATOM      2  CA  ALA A   1       1.294  -0.260   1.224  1.00  1.67           C
ATOM      3  C   ALA A   1       1.736   1.181   1.055  1.00  1.67           C
ATOM      4  O   ALA A   1       2.336   1.753   1.957  1.00  1.67           O
ATOM      5  CB  ALA A   1       2.045  -1.171   0.265  1.00  1.67           C
ATOM      0  H1  ALA A   1      -0.470  -0.995   1.587  1.00  1.67           H   new
ATOM      0  H2  ALA A   1      -0.535   0.403   1.194  1.00  1.67           H   new
ATOM      0  H3  ALA A   1      -0.313  -0.625   0.191  1.00  1.67           H   new
ATOM      0  HA  ALA A   1       1.504  -0.538   2.130  1.00  1.67           H   new
ATOM      0  HB1 ALA A   1       3.000  -1.076   0.409  1.00  1.67           H   new
ATOM      0  HB2 ALA A   1       1.784  -2.092   0.422  1.00  1.67           H   new
ATOM      0  HB3 ALA A   1       1.831  -0.926  -0.649  1.00  1.67           H   new
ATOM     13  N   HIS A   2       1.410   1.810  -0.064  1.00  1.60           N
ATOM     14  CA  HIS A   2       1.761   3.212  -0.259  1.00  1.60           C
ATOM     15  C   HIS A   2       1.316   4.101   0.888  1.00  1.60           C
ATOM     16  O   HIS A   2       2.082   4.948   1.374  1.00  1.60           O
ATOM     17  CB  HIS A   2       1.158   3.755  -1.559  1.00  1.60           C
ATOM     18  CG  HIS A   2       1.317   5.241  -1.710  1.00  1.60           C
ATOM     19  CD2 HIS A   2       0.394   6.234  -1.725  1.00  1.60           C
ATOM     20  ND1 HIS A   2       2.542   5.853  -1.871  1.00  1.60           N
ATOM     21  CE1 HIS A   2       2.369   7.159  -1.980  1.00  1.60           C
ATOM     22  NE2 HIS A   2       1.074   7.418  -1.901  1.00  1.60           N
ATOM      0  H   HIS A   2       0.988   1.448  -0.720  1.00  1.60           H   new
ATOM      0  HA  HIS A   2       2.730   3.234  -0.302  1.00  1.60           H   new
ATOM      0  HB2 HIS A   2       1.578   3.312  -2.313  1.00  1.60           H   new
ATOM      0  HB3 HIS A   2       0.214   3.532  -1.589  1.00  1.60           H   new
ATOM      0  HD2 HIS A   2      -0.526   6.134  -1.634  1.00  1.60           H   new
ATOM      0  HE1 HIS A   2       3.044   7.789  -2.093  1.00  1.60           H   new
ATOM      0  HE2 HIS A   2       0.716   8.198  -1.951  1.00  1.60           H   new
ATOM     30  N   CYS A   3       0.094   3.905   1.352  1.00  1.54           N
ATOM     31  CA  CYS A   3      -0.466   4.807   2.345  1.00  1.54           C
ATOM     32  C   CYS A   3       0.109   4.621   3.741  1.00  1.54           C
ATOM     33  O   CYS A   3      -0.298   5.316   4.678  1.00  1.54           O
ATOM     34  CB  CYS A   3      -1.971   4.684   2.358  1.00  1.54           C
ATOM     35  SG  CYS A   3      -2.738   5.244   0.821  1.00  1.54           S
ATOM      0  H   CYS A   3      -0.424   3.263   1.109  1.00  1.54           H   new
ATOM      0  HA  CYS A   3      -0.212   5.705   2.080  1.00  1.54           H   new
ATOM      0  HB2 CYS A   3      -2.214   3.758   2.516  1.00  1.54           H   new
ATOM      0  HB3 CYS A   3      -2.326   5.201   3.098  1.00  1.54           H   new
ATOM     40  N   ILE A   4       1.092   3.733   3.931  1.00  1.49           N
ATOM     41  CA  ILE A   4       1.702   3.581   5.249  1.00  1.49           C
ATOM     42  C   ILE A   4       2.490   4.838   5.613  1.00  1.49           C
ATOM     43  O   ILE A   4       2.801   5.065   6.780  1.00  1.49           O
ATOM     44  CB  ILE A   4       2.581   2.315   5.361  1.00  1.49           C
ATOM     45  CG1 ILE A   4       3.802   2.352   4.438  1.00  1.49           C
ATOM     46  CG2 ILE A   4       1.748   1.091   5.123  1.00  1.49           C
ATOM     47  CD1 ILE A   4       5.059   2.827   5.111  1.00  1.49           C
ATOM      0  H   ILE A   4       1.412   3.220   3.320  1.00  1.49           H   new
ATOM      0  HA  ILE A   4       0.982   3.465   5.888  1.00  1.49           H   new
ATOM      0  HB  ILE A   4       2.935   2.286   6.264  1.00  1.49           H   new
ATOM      0 HG12 ILE A   4       3.953   1.463   4.080  1.00  1.49           H   new
ATOM      0 HG13 ILE A   4       3.610   2.932   3.685  1.00  1.49           H   new
ATOM      0 HG21 ILE A   4       2.306   0.301   5.195  1.00  1.49           H   new
ATOM      0 HG22 ILE A   4       1.040   1.048   5.785  1.00  1.49           H   new
ATOM      0 HG23 ILE A   4       1.359   1.132   4.236  1.00  1.49           H   new
ATOM      0 HD11 ILE A   4       5.789   2.826   4.472  1.00  1.49           H   new
ATOM      0 HD12 ILE A   4       4.926   3.727   5.447  1.00  1.49           H   new
ATOM      0 HD13 ILE A   4       5.275   2.235   5.849  1.00  1.49           H   new
ATOM     59  N   GLY A   5       2.821   5.653   4.604  1.00  1.44           N
ATOM     60  CA  GLY A   5       3.529   6.905   4.823  1.00  1.44           C
ATOM     61  C   GLY A   5       2.587   8.095   5.102  1.00  1.44           C
ATOM     62  O   GLY A   5       3.055   9.230   5.218  1.00  1.44           O
ATOM      0  H   GLY A   5       2.639   5.490   3.779  1.00  1.44           H   new
ATOM      0  HA2 GLY A   5       4.137   6.799   5.571  1.00  1.44           H   new
ATOM      0  HA3 GLY A   5       4.070   7.104   4.043  1.00  1.44           H   new
ATOM     66  N   ILE A   6       1.271   7.850   5.182  1.00  1.39           N
ATOM     67  CA  ILE A   6       0.292   8.915   5.406  1.00  1.39           C
ATOM     68  C   ILE A   6      -0.372   8.810   6.784  1.00  1.39           C
ATOM     69  O   ILE A   6      -1.007   7.804   7.099  1.00  1.39           O
ATOM     70  CB  ILE A   6      -0.798   8.865   4.311  1.00  1.39           C
ATOM     71  CG1 ILE A   6      -0.170   9.080   2.925  1.00  1.39           C
ATOM     72  CG2 ILE A   6      -1.927   9.869   4.583  1.00  1.39           C
ATOM     73  CD1 ILE A   6      -1.133   8.824   1.782  1.00  1.39           C
ATOM      0  H   ILE A   6       0.927   7.065   5.108  1.00  1.39           H   new
ATOM      0  HA  ILE A   6       0.770   9.758   5.368  1.00  1.39           H   new
ATOM      0  HB  ILE A   6      -1.202   7.983   4.328  1.00  1.39           H   new
ATOM      0 HG12 ILE A   6       0.159   9.990   2.864  1.00  1.39           H   new
ATOM      0 HG13 ILE A   6       0.597   8.494   2.830  1.00  1.39           H   new
ATOM      0 HG21 ILE A   6      -2.590   9.809   3.878  1.00  1.39           H   new
ATOM      0 HG22 ILE A   6      -2.343   9.666   5.435  1.00  1.39           H   new
ATOM      0 HG23 ILE A   6      -1.562  10.767   4.608  1.00  1.39           H   new
ATOM      0 HD11 ILE A   6      -0.681   8.975   0.937  1.00  1.39           H   new
ATOM      0 HD12 ILE A   6      -1.445   7.906   1.821  1.00  1.39           H   new
ATOM      0 HD13 ILE A   6      -1.890   9.426   1.855  1.00  1.39           H   new
ATOM     85  N   THR A   7      -0.238   9.868   7.596  1.00  1.32           N
ATOM     86  CA  THR A   7      -0.815   9.893   8.947  1.00  1.32           C
ATOM     87  C   THR A   7      -2.344   9.882   8.904  1.00  1.32           C
ATOM     88  O   THR A   7      -3.013   9.100   9.585  1.00  1.32           O
ATOM     89  CB  THR A   7      -0.356  11.147   9.713  1.00  1.32           C
ATOM     90  CG2 THR A   7      -0.988  11.169  11.088  1.00  1.32           C
ATOM     91  OG1 THR A   7       1.073  11.139   9.837  1.00  1.32           O
ATOM      0  H   THR A   7       0.186  10.584   7.381  1.00  1.32           H   new
ATOM      0  HA  THR A   7      -0.503   9.095   9.402  1.00  1.32           H   new
ATOM      0  HB  THR A   7      -0.632  11.938   9.224  1.00  1.32           H   new
ATOM      0  HG1 THR A   7       1.322  11.824  10.254  1.00  1.32           H   new
ATOM      0 HG21 THR A   7      -0.696  11.961  11.566  1.00  1.32           H   new
ATOM      0 HG22 THR A   7      -1.954  11.183  11.000  1.00  1.32           H   new
ATOM      0 HG23 THR A   7      -0.720  10.377  11.580  1.00  1.32           H   new
ATOM     99  N   ASP A   8      -2.914  10.724   8.050  1.00  1.25           N
ATOM    100  CA  ASP A   8      -4.363  10.803   7.922  1.00  1.25           C
ATOM    101  C   ASP A   8      -4.908   9.739   6.989  1.00  1.25           C
ATOM    102  O   ASP A   8      -5.340  10.017   5.859  1.00  1.25           O
ATOM    103  CB  ASP A   8      -4.814  12.182   7.490  1.00  1.25           C
ATOM    104  CG  ASP A   8      -4.727  13.225   8.605  1.00  1.25           C
ATOM    105  OD1 ASP A   8      -5.061  12.898   9.731  1.00  1.25           O
ATOM    106  OD2 ASP A   8      -4.348  14.328   8.335  1.00  1.25           O1-
ATOM      0  H   ASP A   8      -2.479  11.258   7.535  1.00  1.25           H   new
ATOM      0  HA  ASP A   8      -4.729  10.635   8.804  1.00  1.25           H   new
ATOM      0  HB2 ASP A   8      -4.271  12.473   6.741  1.00  1.25           H   new
ATOM      0  HB3 ASP A   8      -5.730  12.132   7.174  1.00  1.25           H   new
ATOM    111  N   ARG A   9      -4.824   8.519   7.480  1.00  1.20           N
ATOM    112  CA  ARG A   9      -5.272   7.353   6.768  1.00  1.20           C
ATOM    113  C   ARG A   9      -6.484   6.789   7.470  1.00  1.20           C
ATOM    114  O   ARG A   9      -6.424   6.409   8.636  1.00  1.20           O
ATOM    115  CB  ARG A   9      -4.189   6.325   6.701  1.00  1.20           C
ATOM    116  CG  ARG A   9      -4.516   5.130   5.897  1.00  1.20           C
ATOM    117  CD  ARG A   9      -3.381   4.289   5.883  1.00  1.20           C
ATOM    118  NE  ARG A   9      -3.563   3.115   5.105  1.00  1.20           N
ATOM    119  CZ  ARG A   9      -2.719   2.108   5.128  1.00  1.20           C
ATOM    120  NH1 ARG A   9      -1.693   2.164   5.895  1.00  1.20           N1+
ATOM    121  NH2 ARG A   9      -2.929   1.059   4.384  1.00  1.20           N
ATOM      0  H   ARG A   9      -4.496   8.345   8.256  1.00  1.20           H   new
ATOM      0  HA  ARG A   9      -5.504   7.601   5.859  1.00  1.20           H   new
ATOM      0  HB2 ARG A   9      -3.391   6.738   6.334  1.00  1.20           H   new
ATOM      0  HB3 ARG A   9      -3.973   6.043   7.603  1.00  1.20           H   new
ATOM      0  HG2 ARG A   9      -5.278   4.665   6.276  1.00  1.20           H   new
ATOM      0  HG3 ARG A   9      -4.760   5.385   4.994  1.00  1.20           H   new
ATOM      0  HD2 ARG A   9      -2.623   4.785   5.537  1.00  1.20           H   new
ATOM      0  HD3 ARG A   9      -3.162   4.036   6.793  1.00  1.20           H   new
ATOM      0  HE  ARG A   9      -4.255   3.061   4.597  1.00  1.20           H   new
ATOM      0 HH11 ARG A   9      -1.562   2.856   6.388  1.00  1.20           H   new
ATOM      0 HH12 ARG A   9      -1.136   1.509   5.916  1.00  1.20           H   new
ATOM      0 HH21 ARG A   9      -3.622   1.024   3.876  1.00  1.20           H   new
ATOM      0 HH22 ARG A   9      -2.375   0.402   4.401  1.00  1.20           H   new
ATOM    135  N   ASP A  10      -7.583   6.752   6.759  1.00  1.19           N
ATOM    136  CA  ASP A  10      -8.836   6.316   7.326  1.00  1.19           C
ATOM    137  C   ASP A  10      -9.134   4.879   6.915  1.00  1.19           C
ATOM    138  O   ASP A  10      -9.137   4.558   5.728  1.00  1.19           O
ATOM    139  CB  ASP A  10      -9.934   7.277   6.905  1.00  1.19           C
ATOM    140  CG  ASP A  10      -9.789   8.703   7.495  1.00  1.19           C
ATOM    141  OD1 ASP A  10      -9.040   8.873   8.430  1.00  1.19           O
ATOM    142  OD2 ASP A  10     -10.466   9.607   7.016  1.00  1.19           O1-
ATOM      0  H   ASP A  10      -7.627   6.979   5.931  1.00  1.19           H   new
ATOM      0  HA  ASP A  10      -8.784   6.324   8.295  1.00  1.19           H   new
ATOM      0  HB2 ASP A  10      -9.944   7.338   5.937  1.00  1.19           H   new
ATOM      0  HB3 ASP A  10     -10.791   6.912   7.175  1.00  1.19           H   new
ATOM    147  N   PHE A  11      -9.318   4.008   7.896  1.00  1.27           N
ATOM    148  CA  PHE A  11      -9.535   2.601   7.596  1.00  1.27           C
ATOM    149  C   PHE A  11     -10.999   2.199   7.574  1.00  1.27           C
ATOM    150  O   PHE A  11     -11.782   2.599   8.438  1.00  1.27           O
ATOM    151  CB  PHE A  11      -8.799   1.750   8.615  1.00  1.27           C
ATOM    152  CG  PHE A  11      -7.332   1.829   8.495  1.00  1.27           C
ATOM    153  CD1 PHE A  11      -6.584   2.710   9.266  1.00  1.27           C
ATOM    154  CD2 PHE A  11      -6.689   1.043   7.596  1.00  1.27           C
ATOM    155  CE1 PHE A  11      -5.218   2.759   9.127  1.00  1.27           C
ATOM    156  CE2 PHE A  11      -5.347   1.112   7.459  1.00  1.27           C
ATOM    157  CZ  PHE A  11      -4.607   1.954   8.230  1.00  1.27           C
ATOM      0  H   PHE A  11      -9.321   4.207   8.733  1.00  1.27           H   new
ATOM      0  HA  PHE A  11      -9.192   2.454   6.701  1.00  1.27           H   new
ATOM      0  HB2 PHE A  11      -9.059   2.028   9.507  1.00  1.27           H   new
ATOM      0  HB3 PHE A  11      -9.076   0.826   8.514  1.00  1.27           H   new
ATOM      0  HD1 PHE A  11      -7.009   3.268   9.877  1.00  1.27           H   new
ATOM      0  HD2 PHE A  11      -7.176   0.451   7.069  1.00  1.27           H   new
ATOM      0  HE1 PHE A  11      -4.716   3.344   9.648  1.00  1.27           H   new
ATOM      0  HE2 PHE A  11      -4.923   0.576   6.828  1.00  1.27           H   new
ATOM      0  HZ  PHE A  11      -3.682   1.976   8.140  1.00  1.27           H   new
ATOM    167  N   ILE A  12     -11.342   1.371   6.595  1.00  1.43           N
ATOM    168  CA  ILE A  12     -12.669   0.808   6.436  1.00  1.43           C
ATOM    169  C   ILE A  12     -12.633  -0.709   6.358  1.00  1.43           C
ATOM    170  O   ILE A  12     -11.935  -1.267   5.510  1.00  1.43           O
ATOM    171  CB  ILE A  12     -13.323   1.315   5.128  1.00  1.43           C
ATOM    172  CG1 ILE A  12     -13.466   2.779   5.122  1.00  1.43           C
ATOM    173  CG2 ILE A  12     -14.627   0.676   4.867  1.00  1.43           C
ATOM    174  CD1 ILE A  12     -14.004   3.278   3.803  1.00  1.43           C
ATOM      0  H   ILE A  12     -10.789   1.115   5.988  1.00  1.43           H   new
ATOM      0  HA  ILE A  12     -13.179   1.087   7.213  1.00  1.43           H   new
ATOM      0  HB  ILE A  12     -12.720   1.062   4.411  1.00  1.43           H   new
ATOM      0 HG12 ILE A  12     -14.061   3.050   5.839  1.00  1.43           H   new
ATOM      0 HG13 ILE A  12     -12.605   3.190   5.298  1.00  1.43           H   new
ATOM      0 HG21 ILE A  12     -14.998   1.023   4.041  1.00  1.43           H   new
ATOM      0 HG22 ILE A  12     -14.508  -0.284   4.790  1.00  1.43           H   new
ATOM      0 HG23 ILE A  12     -15.234   0.868   5.599  1.00  1.43           H   new
ATOM      0 HD11 ILE A  12     -14.086   4.244   3.832  1.00  1.43           H   new
ATOM      0 HD12 ILE A  12     -13.397   3.027   3.090  1.00  1.43           H   new
ATOM      0 HD13 ILE A  12     -14.875   2.884   3.639  1.00  1.43           H   new
ATOM    186  N   GLU A  13     -13.380  -1.393   7.213  1.00  1.70           N
ATOM    187  CA  GLU A  13     -13.436  -2.837   7.038  1.00  1.70           C
ATOM    188  C   GLU A  13     -14.368  -3.001   5.862  1.00  1.70           C
ATOM    189  O   GLU A  13     -15.393  -2.318   5.807  1.00  1.70           O
ATOM    190  CB  GLU A  13     -13.937  -3.561   8.269  1.00  1.70           C
ATOM    191  CG  GLU A  13     -13.031  -3.442   9.474  1.00  1.70           C
ATOM    192  CD  GLU A  13     -13.507  -4.255  10.651  1.00  1.70           C
ATOM    193  OE1 GLU A  13     -14.387  -5.084  10.483  1.00  1.70           O
ATOM    194  OE2 GLU A  13     -12.987  -4.052  11.724  1.00  1.70           O1-
ATOM      0  H   GLU A  13     -13.837  -1.066   7.864  1.00  1.70           H   new
ATOM      0  HA  GLU A  13     -12.560  -3.227   6.889  1.00  1.70           H   new
ATOM      0  HB2 GLU A  13     -14.813  -3.215   8.501  1.00  1.70           H   new
ATOM      0  HB3 GLU A  13     -14.051  -4.500   8.055  1.00  1.70           H   new
ATOM      0  HG2 GLU A  13     -12.137  -3.728   9.230  1.00  1.70           H   new
ATOM      0  HG3 GLU A  13     -12.969  -2.510   9.735  1.00  1.70           H   new
ATOM    201  N   GLY A  14     -14.056  -3.870   4.920  1.00  2.01           N
ATOM    202  CA  GLY A  14     -14.847  -3.905   3.690  1.00  2.01           C
ATOM    203  C   GLY A  14     -16.232  -4.541   3.752  1.00  2.01           C
ATOM    204  O   GLY A  14     -16.486  -5.571   3.126  1.00  2.01           O
ATOM      0  H   GLY A  14     -13.410  -4.436   4.962  1.00  2.01           H   new
ATOM      0  HA2 GLY A  14     -14.952  -2.993   3.377  1.00  2.01           H   new
ATOM      0  HA3 GLY A  14     -14.332  -4.378   3.018  1.00  2.01           H   new
ATOM    208  N   VAL A  15     -17.132  -3.890   4.489  1.00  2.29           N
ATOM    209  CA  VAL A  15     -18.565  -4.191   4.618  1.00  2.29           C
ATOM    210  C   VAL A  15     -18.982  -5.558   5.188  1.00  2.29           C
ATOM    211  O   VAL A  15     -19.868  -5.616   6.039  1.00  2.29           O
ATOM    212  CB  VAL A  15     -19.238  -3.895   3.261  1.00  2.29           C
ATOM    213  CG1 VAL A  15     -20.679  -4.323   3.223  1.00  2.29           C
ATOM    214  CG2 VAL A  15     -19.174  -2.411   3.072  1.00  2.29           C
ATOM      0  H   VAL A  15     -16.907  -3.209   4.963  1.00  2.29           H   new
ATOM      0  HA  VAL A  15     -18.882  -3.608   5.325  1.00  2.29           H   new
ATOM      0  HB  VAL A  15     -18.778  -4.388   2.564  1.00  2.29           H   new
ATOM      0 HG11 VAL A  15     -21.055  -4.116   2.353  1.00  2.29           H   new
ATOM      0 HG12 VAL A  15     -20.737  -5.278   3.381  1.00  2.29           H   new
ATOM      0 HG13 VAL A  15     -21.175  -3.851   3.910  1.00  2.29           H   new
ATOM      0 HG21 VAL A  15     -19.587  -2.174   2.227  1.00  2.29           H   new
ATOM      0 HG22 VAL A  15     -19.646  -1.972   3.797  1.00  2.29           H   new
ATOM      0 HG23 VAL A  15     -18.247  -2.125   3.070  1.00  2.29           H   new
ATOM    224  N   HIS A  16     -18.436  -6.653   4.663  1.00  2.40           N
ATOM    225  CA  HIS A  16     -18.686  -8.052   5.080  1.00  2.40           C
ATOM    226  C   HIS A  16     -20.069  -8.606   4.683  1.00  2.40           C
ATOM    227  O   HIS A  16     -20.239  -9.813   4.522  1.00  2.40           O
ATOM    228  CB  HIS A  16     -18.572  -8.201   6.616  1.00  2.40           C
ATOM    229  CG  HIS A  16     -17.274  -7.733   7.251  1.00  2.40           C
ATOM    230  CD2 HIS A  16     -17.010  -6.667   8.050  1.00  2.40           C
ATOM    231  ND1 HIS A  16     -16.078  -8.400   7.094  1.00  2.40           N
ATOM    232  CE1 HIS A  16     -15.128  -7.759   7.765  1.00  2.40           C
ATOM    233  NE2 HIS A  16     -15.674  -6.712   8.363  1.00  2.40           N
ATOM      0  H   HIS A  16     -17.874  -6.606   4.014  1.00  2.40           H   new
ATOM      0  HA  HIS A  16     -18.007  -8.560   4.609  1.00  2.40           H   new
ATOM      0  HB2 HIS A  16     -19.303  -7.710   7.023  1.00  2.40           H   new
ATOM      0  HB3 HIS A  16     -18.699  -9.136   6.840  1.00  2.40           H   new
ATOM      0  HD2 HIS A  16     -17.621  -6.025   8.333  1.00  2.40           H   new
ATOM      0  HE1 HIS A  16     -14.232  -8.004   7.807  1.00  2.40           H   new
ATOM      0  HE2 HIS A  16     -15.259  -6.151   8.866  1.00  2.40           H   new
ATOM    241  N   GLY A  17     -21.034  -7.714   4.494  1.00  2.29           N
ATOM    242  CA  GLY A  17     -22.411  -8.019   4.119  1.00  2.29           C
ATOM    243  C   GLY A  17     -22.724  -7.747   2.643  1.00  2.29           C
ATOM    244  O   GLY A  17     -23.888  -7.583   2.279  1.00  2.29           O
ATOM      0  H   GLY A  17     -20.897  -6.870   4.586  1.00  2.29           H   new
ATOM      0  HA2 GLY A  17     -22.591  -8.952   4.313  1.00  2.29           H   new
ATOM      0  HA3 GLY A  17     -23.012  -7.494   4.671  1.00  2.29           H   new
ATOM    248  N   GLY A  18     -21.699  -7.656   1.797  1.00  2.01           N
ATOM    249  CA  GLY A  18     -21.929  -7.332   0.389  1.00  2.01           C
ATOM    250  C   GLY A  18     -20.666  -7.401  -0.462  1.00  2.01           C
ATOM    251  O   GLY A  18     -19.651  -7.958  -0.046  1.00  2.01           O
ATOM      0  H   GLY A  18     -20.875  -7.776   2.013  1.00  2.01           H   new
ATOM      0  HA2 GLY A  18     -22.589  -7.944   0.027  1.00  2.01           H   new
ATOM      0  HA3 GLY A  18     -22.305  -6.440   0.326  1.00  2.01           H   new
ATOM    255  N   THR A  19     -20.756  -6.862  -1.679  1.00  1.68           N
ATOM    256  CA  THR A  19     -19.656  -6.906  -2.646  1.00  1.68           C
ATOM    257  C   THR A  19     -19.068  -5.530  -2.947  1.00  1.68           C
ATOM    258  O   THR A  19     -18.199  -5.394  -3.820  1.00  1.68           O
ATOM    259  CB  THR A  19     -20.114  -7.557  -3.961  1.00  1.68           C
ATOM    260  CG2 THR A  19     -20.570  -8.983  -3.710  1.00  1.68           C
ATOM    261  OG1 THR A  19     -21.198  -6.805  -4.526  1.00  1.68           O
ATOM      0  H   THR A  19     -21.459  -6.459  -1.968  1.00  1.68           H   new
ATOM      0  HA  THR A  19     -18.959  -7.440  -2.233  1.00  1.68           H   new
ATOM      0  HB  THR A  19     -19.367  -7.565  -4.579  1.00  1.68           H   new
ATOM      0  HG1 THR A  19     -21.444  -7.164  -5.245  1.00  1.68           H   new
ATOM      0 HG21 THR A  19     -20.856  -9.383  -4.546  1.00  1.68           H   new
ATOM      0 HG22 THR A  19     -19.835  -9.498  -3.341  1.00  1.68           H   new
ATOM      0 HG23 THR A  19     -21.310  -8.981  -3.083  1.00  1.68           H   new
ATOM    269  N   TRP A  20     -19.551  -4.518  -2.236  1.00  1.38           N
ATOM    270  CA  TRP A  20     -19.095  -3.155  -2.457  1.00  1.38           C
ATOM    271  C   TRP A  20     -18.867  -2.426  -1.159  1.00  1.38           C
ATOM    272  O   TRP A  20     -19.497  -2.736  -0.150  1.00  1.38           O
ATOM    273  CB  TRP A  20     -20.127  -2.374  -3.267  1.00  1.38           C
ATOM    274  CG  TRP A  20     -21.486  -2.319  -2.612  1.00  1.38           C
ATOM    275  CD1 TRP A  20     -22.527  -3.167  -2.849  1.00  1.38           C
ATOM    276  CD2 TRP A  20     -21.952  -1.393  -1.592  1.00  1.38           C
ATOM    277  CE2 TRP A  20     -23.270  -1.745  -1.293  1.00  1.38           C
ATOM    278  CE3 TRP A  20     -21.368  -0.319  -0.924  1.00  1.38           C
ATOM    279  NE1 TRP A  20     -23.607  -2.825  -2.068  1.00  1.38           N
ATOM    280  CZ2 TRP A  20     -24.016  -1.053  -0.354  1.00  1.38           C
ATOM    281  CZ3 TRP A  20     -22.113   0.368   0.012  1.00  1.38           C
ATOM    282  CH2 TRP A  20     -23.404   0.012   0.288  1.00  1.38           C
ATOM      0  H   TRP A  20     -20.145  -4.601  -1.620  1.00  1.38           H   new
ATOM      0  HA  TRP A  20     -18.256  -3.213  -2.941  1.00  1.38           H   new
ATOM      0  HB2 TRP A  20     -19.804  -1.470  -3.403  1.00  1.38           H   new
ATOM      0  HB3 TRP A  20     -20.214  -2.779  -4.144  1.00  1.38           H   new
ATOM      0  HD1 TRP A  20     -22.510  -3.875  -3.452  1.00  1.38           H   new
ATOM      0  HE1 TRP A  20     -24.369  -3.224  -2.066  1.00  1.38           H   new
ATOM      0  HE3 TRP A  20     -20.491  -0.069  -1.106  1.00  1.38           H   new
ATOM      0  HZ2 TRP A  20     -24.894  -1.293  -0.162  1.00  1.38           H   new
ATOM      0  HZ3 TRP A  20     -21.731   1.086   0.463  1.00  1.38           H   new
ATOM      0  HH2 TRP A  20     -23.883   0.496   0.922  1.00  1.38           H   new
ATOM    293  N   VAL A  21     -17.984  -1.430  -1.211  1.00  1.16           N
ATOM    294  CA  VAL A  21     -17.658  -0.620  -0.051  1.00  1.16           C
ATOM    295  C   VAL A  21     -17.740   0.882  -0.339  1.00  1.16           C
ATOM    296  O   VAL A  21     -17.231   1.356  -1.355  1.00  1.16           O
ATOM    297  CB  VAL A  21     -16.235  -0.979   0.411  1.00  1.16           C
ATOM    298  CG1 VAL A  21     -15.874  -0.183   1.625  1.00  1.16           C
ATOM    299  CG2 VAL A  21     -16.136  -2.501   0.641  1.00  1.16           C
ATOM      0  H   VAL A  21     -17.558  -1.208  -1.925  1.00  1.16           H   new
ATOM      0  HA  VAL A  21     -18.310  -0.811   0.641  1.00  1.16           H   new
ATOM      0  HB  VAL A  21     -15.590  -0.749  -0.276  1.00  1.16           H   new
ATOM      0 HG11 VAL A  21     -14.976  -0.415   1.909  1.00  1.16           H   new
ATOM      0 HG12 VAL A  21     -15.911   0.763   1.415  1.00  1.16           H   new
ATOM      0 HG13 VAL A  21     -16.500  -0.380   2.339  1.00  1.16           H   new
ATOM      0 HG21 VAL A  21     -15.239  -2.727   0.932  1.00  1.16           H   new
ATOM      0 HG22 VAL A  21     -16.773  -2.768   1.322  1.00  1.16           H   new
ATOM      0 HG23 VAL A  21     -16.334  -2.967  -0.186  1.00  1.16           H   new
ATOM    309  N   SER A  22     -18.415   1.641   0.522  1.00  1.02           N
ATOM    310  CA  SER A  22     -18.465   3.093   0.318  1.00  1.02           C
ATOM    311  C   SER A  22     -17.207   3.740   0.908  1.00  1.02           C
ATOM    312  O   SER A  22     -16.621   3.190   1.835  1.00  1.02           O
ATOM    313  CB  SER A  22     -19.735   3.656   0.934  1.00  1.02           C
ATOM    314  OG  SER A  22     -19.749   3.490   2.344  1.00  1.02           O
ATOM      0  H   SER A  22     -18.839   1.350   1.211  1.00  1.02           H   new
ATOM      0  HA  SER A  22     -18.485   3.294  -0.631  1.00  1.02           H   new
ATOM      0  HB2 SER A  22     -19.810   4.599   0.718  1.00  1.02           H   new
ATOM      0  HB3 SER A  22     -20.507   3.214   0.548  1.00  1.02           H   new
ATOM      0  HG  SER A  22     -19.527   4.211   2.713  1.00  1.02           H   new
ATOM    320  N   ALA A  23     -16.825   4.922   0.417  1.00  0.94           N
ATOM    321  CA  ALA A  23     -15.674   5.653   0.956  1.00  0.94           C
ATOM    322  C   ALA A  23     -15.671   7.124   0.554  1.00  0.94           C
ATOM    323  O   ALA A  23     -16.285   7.502  -0.443  1.00  0.94           O
ATOM    324  CB  ALA A  23     -14.384   5.041   0.458  1.00  0.94           C
ATOM      0  H   ALA A  23     -17.223   5.320  -0.233  1.00  0.94           H   new
ATOM      0  HA  ALA A  23     -15.744   5.591   1.921  1.00  0.94           H   new
ATOM      0  HB1 ALA A  23     -13.631   5.533   0.821  1.00  0.94           H   new
ATOM      0  HB2 ALA A  23     -14.333   4.115   0.744  1.00  0.94           H   new
ATOM      0  HB3 ALA A  23     -14.359   5.082  -0.511  1.00  0.94           H   new
ATOM    330  N   THR A  24     -14.933   7.952   1.283  1.00  0.91           N
ATOM    331  CA  THR A  24     -14.740   9.318   0.809  1.00  0.91           C
ATOM    332  C   THR A  24     -13.264   9.583   0.663  1.00  0.91           C
ATOM    333  O   THR A  24     -12.473   9.136   1.490  1.00  0.91           O
ATOM    334  CB  THR A  24     -15.283  10.339   1.801  1.00  0.91           C
ATOM    335  CG2 THR A  24     -16.760  10.144   2.027  1.00  0.91           C
ATOM    336  OG1 THR A  24     -14.573  10.186   3.029  1.00  0.91           O
ATOM      0  H   THR A  24     -14.548   7.755   2.027  1.00  0.91           H   new
ATOM      0  HA  THR A  24     -15.211   9.405  -0.035  1.00  0.91           H   new
ATOM      0  HB  THR A  24     -15.159  11.233   1.446  1.00  0.91           H   new
ATOM      0  HG1 THR A  24     -14.179  10.904   3.216  1.00  0.91           H   new
ATOM      0 HG21 THR A  24     -17.081  10.805   2.661  1.00  0.91           H   new
ATOM      0 HG22 THR A  24     -17.233  10.247   1.186  1.00  0.91           H   new
ATOM      0 HG23 THR A  24     -16.919   9.254   2.380  1.00  0.91           H   new
ATOM    344  N   LEU A  25     -12.902  10.378  -0.328  1.00  0.91           N
ATOM    345  CA  LEU A  25     -11.510  10.726  -0.515  1.00  0.91           C
ATOM    346  C   LEU A  25     -11.314  12.236  -0.422  1.00  0.91           C
ATOM    347  O   LEU A  25     -12.203  13.013  -0.773  1.00  0.91           O
ATOM    348  CB  LEU A  25     -11.023  10.224  -1.872  1.00  0.91           C
ATOM    349  CG  LEU A  25     -11.201   8.735  -2.192  1.00  0.91           C
ATOM    350  CD1 LEU A  25     -10.801   8.530  -3.628  1.00  0.91           C
ATOM    351  CD2 LEU A  25     -10.356   7.872  -1.252  1.00  0.91           C
ATOM      0  H   LEU A  25     -13.444  10.724  -0.899  1.00  0.91           H   new
ATOM      0  HA  LEU A  25     -10.992  10.303   0.188  1.00  0.91           H   new
ATOM      0  HB2 LEU A  25     -11.481  10.733  -2.559  1.00  0.91           H   new
ATOM      0  HB3 LEU A  25     -10.079  10.433  -1.945  1.00  0.91           H   new
ATOM      0  HG  LEU A  25     -12.124   8.467  -2.062  1.00  0.91           H   new
ATOM      0 HD11 LEU A  25     -10.903   7.594  -3.862  1.00  0.91           H   new
ATOM      0 HD12 LEU A  25     -11.367   9.070  -4.202  1.00  0.91           H   new
ATOM      0 HD13 LEU A  25      -9.875   8.794  -3.747  1.00  0.91           H   new
ATOM      0 HD21 LEU A  25     -10.483   6.936  -1.471  1.00  0.91           H   new
ATOM      0 HD22 LEU A  25      -9.420   8.104  -1.354  1.00  0.91           H   new
ATOM      0 HD23 LEU A  25     -10.629   8.029  -0.335  1.00  0.91           H   new
ATOM    363  N   GLU A  26     -10.114  12.621  -0.007  1.00  0.92           N
ATOM    364  CA  GLU A  26      -9.647  14.008   0.093  1.00  0.92           C
ATOM    365  C   GLU A  26      -8.224  14.028  -0.427  1.00  0.92           C
ATOM    366  O   GLU A  26      -7.452  13.126  -0.117  1.00  0.92           O
ATOM    367  CB  GLU A  26      -9.685  14.520   1.546  1.00  0.92           C
ATOM    368  CG  GLU A  26      -9.197  15.988   1.740  1.00  0.92           C
ATOM    369  CD  GLU A  26      -9.312  16.508   3.200  1.00  0.92           C
ATOM    370  OE1 GLU A  26     -10.395  16.823   3.661  1.00  0.92           O
ATOM    371  OE2 GLU A  26      -8.292  16.563   3.860  1.00  0.92           O1-
ATOM      0  H   GLU A  26      -9.515  12.054   0.238  1.00  0.92           H   new
ATOM      0  HA  GLU A  26     -10.226  14.591  -0.423  1.00  0.92           H   new
ATOM      0  HB2 GLU A  26     -10.594  14.449   1.876  1.00  0.92           H   new
ATOM      0  HB3 GLU A  26      -9.138  13.936   2.095  1.00  0.92           H   new
ATOM      0  HG2 GLU A  26      -8.271  16.051   1.457  1.00  0.92           H   new
ATOM      0  HG3 GLU A  26      -9.712  16.569   1.159  1.00  0.92           H   new
ATOM    378  N   GLN A  27      -7.862  15.040  -1.206  1.00  0.93           N
ATOM    379  CA  GLN A  27      -6.509  15.092  -1.790  1.00  0.93           C
ATOM    380  C   GLN A  27      -5.317  14.731  -0.871  1.00  0.93           C
ATOM    381  O   GLN A  27      -4.387  14.052  -1.298  1.00  0.93           O
ATOM    382  CB  GLN A  27      -6.204  16.472  -2.355  1.00  0.93           C
ATOM    383  CG  GLN A  27      -4.788  16.533  -2.937  1.00  0.93           C
ATOM    384  CD  GLN A  27      -4.381  17.894  -3.415  1.00  0.93           C
ATOM    385  NE2 GLN A  27      -3.580  18.588  -2.586  1.00  0.93           N
ATOM    386  OE1 GLN A  27      -4.785  18.338  -4.503  1.00  0.93           O
ATOM      0  H   GLN A  27      -8.371  15.702  -1.412  1.00  0.93           H   new
ATOM      0  HA  GLN A  27      -6.567  14.397  -2.464  1.00  0.93           H   new
ATOM      0  HB2 GLN A  27      -6.850  16.692  -3.045  1.00  0.93           H   new
ATOM      0  HB3 GLN A  27      -6.298  17.138  -1.656  1.00  0.93           H   new
ATOM      0  HG2 GLN A  27      -4.158  16.236  -2.262  1.00  0.93           H   new
ATOM      0  HG3 GLN A  27      -4.726  15.909  -3.677  1.00  0.93           H   new
ATOM      0 HE21 GLN A  27      -3.325  18.239  -1.842  1.00  0.93           H   new
ATOM      0 HE22 GLN A  27      -3.323  19.380  -2.800  1.00  0.93           H   new
ATOM    395  N   ASP A  28      -5.304  15.188   0.373  1.00  0.94           N
ATOM    396  CA  ASP A  28      -4.135  14.923   1.214  1.00  0.94           C
ATOM    397  C   ASP A  28      -4.272  13.689   2.120  1.00  0.94           C
ATOM    398  O   ASP A  28      -3.443  13.477   3.008  1.00  0.94           O
ATOM    399  CB  ASP A  28      -3.803  16.150   2.053  1.00  0.94           C
ATOM    400  CG  ASP A  28      -3.361  17.352   1.181  1.00  0.94           C
ATOM    401  OD1 ASP A  28      -2.978  17.141   0.041  1.00  0.94           O
ATOM    402  OD2 ASP A  28      -3.401  18.452   1.664  1.00  0.94           O1-
ATOM      0  H   ASP A  28      -5.936  15.639   0.744  1.00  0.94           H   new
ATOM      0  HA  ASP A  28      -3.410  14.724   0.601  1.00  0.94           H   new
ATOM      0  HB2 ASP A  28      -4.579  16.401   2.578  1.00  0.94           H   new
ATOM      0  HB3 ASP A  28      -3.096  15.930   2.680  1.00  0.94           H   new
ATOM    407  N   LYS A  29      -5.331  12.904   1.921  1.00  0.94           N
ATOM    408  CA  LYS A  29      -5.614  11.729   2.746  1.00  0.94           C
ATOM    409  C   LYS A  29      -5.655  10.428   1.948  1.00  0.94           C
ATOM    410  O   LYS A  29      -5.576  10.420   0.718  1.00  0.94           O
ATOM    411  CB  LYS A  29      -6.939  11.892   3.487  1.00  0.94           C
ATOM    412  CG  LYS A  29      -6.982  13.066   4.476  1.00  0.94           C
ATOM    413  CD  LYS A  29      -8.245  13.009   5.353  1.00  0.94           C
ATOM    414  CE  LYS A  29      -8.226  14.057   6.496  1.00  0.94           C
ATOM    415  NZ  LYS A  29      -8.449  15.444   6.015  1.00  0.94           N1+
ATOM      0  H   LYS A  29      -5.909  13.039   1.299  1.00  0.94           H   new
ATOM      0  HA  LYS A  29      -4.879  11.669   3.376  1.00  0.94           H   new
ATOM      0  HB2 LYS A  29      -7.648  12.008   2.835  1.00  0.94           H   new
ATOM      0  HB3 LYS A  29      -7.129  11.072   3.969  1.00  0.94           H   new
ATOM      0  HG2 LYS A  29      -6.193  13.046   5.040  1.00  0.94           H   new
ATOM      0  HG3 LYS A  29      -6.962  13.904   3.988  1.00  0.94           H   new
ATOM      0  HD2 LYS A  29      -9.027  13.155   4.798  1.00  0.94           H   new
ATOM      0  HD3 LYS A  29      -8.330  12.121   5.734  1.00  0.94           H   new
ATOM      0  HE2 LYS A  29      -8.910  13.832   7.146  1.00  0.94           H   new
ATOM      0  HE3 LYS A  29      -7.373  14.012   6.955  1.00  0.94           H   new
ATOM      0  HZ1 LYS A  29      -8.012  16.014   6.540  1.00  0.94           H   new
ATOM      0  HZ2 LYS A  29      -8.149  15.521   5.180  1.00  0.94           H   new
ATOM      0  HZ3 LYS A  29      -9.319  15.629   6.036  1.00  0.94           H   new
ATOM    429  N   CYS A  30      -5.805   9.321   2.669  1.00  0.95           N
ATOM    430  CA  CYS A  30      -5.923   7.993   2.056  1.00  0.95           C
ATOM    431  C   CYS A  30      -6.913   7.101   2.772  1.00  0.95           C
ATOM    432  O   CYS A  30      -7.035   7.170   3.994  1.00  0.95           O
ATOM    433  CB  CYS A  30      -4.590   7.271   2.029  1.00  0.95           C
ATOM    434  SG  CYS A  30      -4.667   5.613   1.315  1.00  0.95           S
ATOM      0  H   CYS A  30      -5.842   9.315   3.528  1.00  0.95           H   new
ATOM      0  HA  CYS A  30      -6.238   8.159   1.154  1.00  0.95           H   new
ATOM      0  HB2 CYS A  30      -3.955   7.802   1.523  1.00  0.95           H   new
ATOM      0  HB3 CYS A  30      -4.248   7.208   2.935  1.00  0.95           H   new
ATOM    439  N   VAL A  31      -7.652   6.308   1.999  1.00  0.96           N
ATOM    440  CA  VAL A  31      -8.578   5.340   2.559  1.00  0.96           C
ATOM    441  C   VAL A  31      -8.187   3.910   2.242  1.00  0.96           C
ATOM    442  O   VAL A  31      -7.890   3.566   1.098  1.00  0.96           O
ATOM    443  CB  VAL A  31     -10.004   5.575   2.060  1.00  0.96           C
ATOM    444  CG1 VAL A  31     -10.928   4.475   2.579  1.00  0.96           C
ATOM    445  CG2 VAL A  31     -10.492   6.886   2.571  1.00  0.96           C
ATOM      0  H   VAL A  31      -7.628   6.319   1.139  1.00  0.96           H   new
ATOM      0  HA  VAL A  31      -8.539   5.468   3.520  1.00  0.96           H   new
ATOM      0  HB  VAL A  31     -10.004   5.569   1.090  1.00  0.96           H   new
ATOM      0 HG11 VAL A  31     -11.830   4.632   2.258  1.00  0.96           H   new
ATOM      0 HG12 VAL A  31     -10.617   3.613   2.260  1.00  0.96           H   new
ATOM      0 HG13 VAL A  31     -10.925   4.480   3.549  1.00  0.96           H   new
ATOM      0 HG21 VAL A  31     -11.397   7.040   2.257  1.00  0.96           H   new
ATOM      0 HG22 VAL A  31     -10.484   6.879   3.541  1.00  0.96           H   new
ATOM      0 HG23 VAL A  31      -9.914   7.595   2.249  1.00  0.96           H   new
ATOM    455  N   THR A  32      -8.190   3.072   3.263  1.00  0.99           N
ATOM    456  CA  THR A  32      -7.869   1.669   3.047  1.00  0.99           C
ATOM    457  C   THR A  32      -9.052   0.774   3.321  1.00  0.99           C
ATOM    458  O   THR A  32      -9.647   0.828   4.398  1.00  0.99           O
ATOM    459  CB  THR A  32      -6.661   1.234   3.880  1.00  0.99           C
ATOM    460  CG2 THR A  32      -6.392  -0.271   3.726  1.00  0.99           C
ATOM    461  OG1 THR A  32      -5.517   1.987   3.458  1.00  0.99           O
ATOM      0  H   THR A  32      -8.371   3.287   4.076  1.00  0.99           H   new
ATOM      0  HA  THR A  32      -7.638   1.576   2.109  1.00  0.99           H   new
ATOM      0  HB  THR A  32      -6.845   1.403   4.817  1.00  0.99           H   new
ATOM      0  HG1 THR A  32      -5.182   1.629   2.776  1.00  0.99           H   new
ATOM      0 HG21 THR A  32      -5.623  -0.519   4.263  1.00  0.99           H   new
ATOM      0 HG22 THR A  32      -7.168  -0.771   4.023  1.00  0.99           H   new
ATOM      0 HG23 THR A  32      -6.214  -0.474   2.794  1.00  0.99           H   new
ATOM    469  N   VAL A  33      -9.373  -0.057   2.334  1.00  1.05           N
ATOM    470  CA  VAL A  33     -10.482  -0.984   2.434  1.00  1.05           C
ATOM    471  C   VAL A  33     -10.013  -2.416   2.626  1.00  1.05           C
ATOM    472  O   VAL A  33      -9.335  -3.008   1.776  1.00  1.05           O
ATOM    473  CB  VAL A  33     -11.372  -0.902   1.190  1.00  1.05           C
ATOM    474  CG1 VAL A  33     -12.477  -1.925   1.320  1.00  1.05           C
ATOM    475  CG2 VAL A  33     -11.968   0.525   1.064  1.00  1.05           C
ATOM      0  H   VAL A  33      -8.949  -0.095   1.587  1.00  1.05           H   new
ATOM      0  HA  VAL A  33     -10.993  -0.725   3.217  1.00  1.05           H   new
ATOM      0  HB  VAL A  33     -10.851  -1.087   0.393  1.00  1.05           H   new
ATOM      0 HG11 VAL A  33     -13.049  -1.884   0.538  1.00  1.05           H   new
ATOM      0 HG12 VAL A  33     -12.090  -2.812   1.392  1.00  1.05           H   new
ATOM      0 HG13 VAL A  33     -13.001  -1.736   2.114  1.00  1.05           H   new
ATOM      0 HG21 VAL A  33     -12.531   0.572   0.275  1.00  1.05           H   new
ATOM      0 HG22 VAL A  33     -12.498   0.725   1.851  1.00  1.05           H   new
ATOM      0 HG23 VAL A  33     -11.248   1.171   0.987  1.00  1.05           H   new
ATOM    485  N   MET A  34     -10.353  -2.954   3.780  1.00  1.12           N
ATOM    486  CA  MET A  34      -9.939  -4.283   4.184  1.00  1.12           C
ATOM    487  C   MET A  34     -11.086  -5.264   4.015  1.00  1.12           C
ATOM    488  O   MET A  34     -11.726  -5.648   4.995  1.00  1.12           O
ATOM    489  CB  MET A  34      -9.500  -4.189   5.624  1.00  1.12           C
ATOM    490  CG  MET A  34      -8.364  -3.211   5.812  1.00  1.12           C
ATOM    491  SD  MET A  34      -8.050  -2.861   7.509  1.00  1.12           S
ATOM    492  CE  MET A  34      -9.505  -1.881   7.779  1.00  1.12           C
ATOM      0  H   MET A  34     -10.840  -2.551   4.363  1.00  1.12           H   new
ATOM      0  HA  MET A  34      -9.209  -4.608   3.634  1.00  1.12           H   new
ATOM      0  HB2 MET A  34     -10.252  -3.917   6.173  1.00  1.12           H   new
ATOM      0  HB3 MET A  34      -9.224  -5.066   5.934  1.00  1.12           H   new
ATOM      0  HG2 MET A  34      -7.560  -3.571   5.405  1.00  1.12           H   new
ATOM      0  HG3 MET A  34      -8.572  -2.385   5.348  1.00  1.12           H   new
ATOM      0  HE1 MET A  34      -9.523  -1.575   8.699  1.00  1.12           H   new
ATOM      0  HE2 MET A  34      -9.494  -1.115   7.184  1.00  1.12           H   new
ATOM      0  HE3 MET A  34     -10.294  -2.417   7.601  1.00  1.12           H   new
ATOM    502  N   ALA A  35     -11.428  -5.602   2.784  1.00  1.19           N
ATOM    503  CA  ALA A  35     -12.535  -6.525   2.575  1.00  1.19           C
ATOM    504  C   ALA A  35     -12.064  -7.926   2.931  1.00  1.19           C
ATOM    505  O   ALA A  35     -10.902  -8.257   2.688  1.00  1.19           O
ATOM    506  CB  ALA A  35     -13.039  -6.428   1.149  1.00  1.19           C
ATOM      0  H   ALA A  35     -11.044  -5.318   2.069  1.00  1.19           H   new
ATOM      0  HA  ALA A  35     -13.284  -6.298   3.147  1.00  1.19           H   new
ATOM      0  HB1 ALA A  35     -13.775  -7.047   1.023  1.00  1.19           H   new
ATOM      0  HB2 ALA A  35     -13.344  -5.524   0.974  1.00  1.19           H   new
ATOM      0  HB3 ALA A  35     -12.321  -6.651   0.536  1.00  1.19           H   new
ATOM    512  N   PRO A  36     -12.920  -8.781   3.495  1.00  1.21           N
ATOM    513  CA  PRO A  36     -12.556 -10.122   3.861  1.00  1.21           C
ATOM    514  C   PRO A  36     -12.245 -10.899   2.613  1.00  1.21           C
ATOM    515  O   PRO A  36     -12.927 -10.750   1.598  1.00  1.21           O
ATOM    516  CB  PRO A  36     -13.815 -10.642   4.562  1.00  1.21           C
ATOM    517  CG  PRO A  36     -14.945  -9.792   4.001  1.00  1.21           C
ATOM    518  CD  PRO A  36     -14.326  -8.425   3.755  1.00  1.21           C
ATOM      0  HA  PRO A  36     -11.772 -10.191   4.428  1.00  1.21           H   new
ATOM      0  HB2 PRO A  36     -13.957 -11.584   4.379  1.00  1.21           H   new
ATOM      0  HB3 PRO A  36     -13.747 -10.548   5.525  1.00  1.21           H   new
ATOM      0  HG2 PRO A  36     -15.295 -10.172   3.180  1.00  1.21           H   new
ATOM      0  HG3 PRO A  36     -15.685  -9.735   4.626  1.00  1.21           H   new
ATOM      0  HD2 PRO A  36     -14.733  -7.971   3.001  1.00  1.21           H   new
ATOM      0  HD3 PRO A  36     -14.418  -7.839   4.523  1.00  1.21           H   new
ATOM    526  N   ASP A  37     -11.234 -11.747   2.706  1.00  1.19           N
ATOM    527  CA  ASP A  37     -10.803 -12.619   1.622  1.00  1.19           C
ATOM    528  C   ASP A  37     -10.378 -11.880   0.342  1.00  1.19           C
ATOM    529  O   ASP A  37     -10.323 -12.502  -0.725  1.00  1.19           O
ATOM    530  CB  ASP A  37     -11.896 -13.636   1.283  1.00  1.19           C
ATOM    531  CG  ASP A  37     -12.201 -14.589   2.446  1.00  1.19           C
ATOM    532  OD1 ASP A  37     -11.291 -14.926   3.169  1.00  1.19           O
ATOM    533  OD2 ASP A  37     -13.340 -14.956   2.606  1.00  1.19           O1-
ATOM      0  H   ASP A  37     -10.765 -11.835   3.421  1.00  1.19           H   new
ATOM      0  HA  ASP A  37     -10.010 -13.067   1.956  1.00  1.19           H   new
ATOM      0  HB2 ASP A  37     -12.706 -13.164   1.036  1.00  1.19           H   new
ATOM      0  HB3 ASP A  37     -11.622 -14.153   0.509  1.00  1.19           H   new
ATOM    538  N   LYS A  38     -10.036 -10.586   0.441  1.00  1.12           N
ATOM    539  CA  LYS A  38      -9.545  -9.836  -0.715  1.00  1.12           C
ATOM    540  C   LYS A  38      -8.266  -9.120  -0.260  1.00  1.12           C
ATOM    541  O   LYS A  38      -8.155  -8.837   0.923  1.00  1.12           O
ATOM    542  CB  LYS A  38     -10.611  -8.856  -1.169  1.00  1.12           C
ATOM    543  CG  LYS A  38     -11.904  -9.533  -1.579  1.00  1.12           C
ATOM    544  CD  LYS A  38     -12.917  -8.577  -2.088  1.00  1.12           C
ATOM    545  CE  LYS A  38     -14.267  -9.252  -2.225  1.00  1.12           C
ATOM    546  NZ  LYS A  38     -14.257 -10.250  -3.301  1.00  1.12           N1+
ATOM      0  H   LYS A  38     -10.083 -10.130   1.169  1.00  1.12           H   new
ATOM      0  HA  LYS A  38      -9.349 -10.411  -1.471  1.00  1.12           H   new
ATOM      0  HB2 LYS A  38     -10.794  -8.229  -0.451  1.00  1.12           H   new
ATOM      0  HB3 LYS A  38     -10.271  -8.340  -1.917  1.00  1.12           H   new
ATOM      0  HG2 LYS A  38     -11.715 -10.193  -2.264  1.00  1.12           H   new
ATOM      0  HG3 LYS A  38     -12.270 -10.011  -0.818  1.00  1.12           H   new
ATOM      0  HD2 LYS A  38     -12.988  -7.821  -1.484  1.00  1.12           H   new
ATOM      0  HD3 LYS A  38     -12.636  -8.228  -2.948  1.00  1.12           H   new
ATOM      0  HE2 LYS A  38     -14.504  -9.679  -1.387  1.00  1.12           H   new
ATOM      0  HE3 LYS A  38     -14.948  -8.585  -2.406  1.00  1.12           H   new
ATOM      0  HZ1 LYS A  38     -15.059 -10.631  -3.361  1.00  1.12           H   new
ATOM      0  HZ2 LYS A  38     -14.059  -9.853  -4.073  1.00  1.12           H   new
ATOM      0  HZ3 LYS A  38     -13.646 -10.872  -3.123  1.00  1.12           H   new
ATOM    560  N   PRO A  39      -7.265  -8.821  -1.112  1.00  1.03           N
ATOM    561  CA  PRO A  39      -6.084  -8.081  -0.716  1.00  1.03           C
ATOM    562  C   PRO A  39      -6.571  -6.724  -0.257  1.00  1.03           C
ATOM    563  O   PRO A  39      -7.516  -6.193  -0.844  1.00  1.03           O
ATOM    564  CB  PRO A  39      -5.281  -7.981  -2.012  1.00  1.03           C
ATOM    565  CG  PRO A  39      -5.817  -9.073  -2.883  1.00  1.03           C
ATOM    566  CD  PRO A  39      -7.300  -9.134  -2.519  1.00  1.03           C
ATOM      0  HA  PRO A  39      -5.553  -8.473  -0.005  1.00  1.03           H   new
ATOM      0  HB2 PRO A  39      -5.393  -7.112  -2.429  1.00  1.03           H   new
ATOM      0  HB3 PRO A  39      -4.332  -8.097  -1.847  1.00  1.03           H   new
ATOM      0  HG2 PRO A  39      -5.689  -8.873  -3.824  1.00  1.03           H   new
ATOM      0  HG3 PRO A  39      -5.373  -9.918  -2.709  1.00  1.03           H   new
ATOM      0  HD2 PRO A  39      -7.826  -8.493  -3.022  1.00  1.03           H   new
ATOM      0  HD3 PRO A  39      -7.682 -10.009  -2.689  1.00  1.03           H   new
ATOM    574  N   SER A  40      -5.932  -6.136   0.741  1.00  0.92           N
ATOM    575  CA  SER A  40      -6.380  -4.820   1.181  1.00  0.92           C
ATOM    576  C   SER A  40      -6.179  -3.835   0.028  1.00  0.92           C
ATOM    577  O   SER A  40      -5.175  -3.921  -0.686  1.00  0.92           O
ATOM    578  CB  SER A  40      -5.619  -4.400   2.428  1.00  0.92           C
ATOM    579  OG  SER A  40      -5.841  -5.325   3.470  1.00  0.92           O
ATOM      0  H   SER A  40      -5.260  -6.464   1.166  1.00  0.92           H   new
ATOM      0  HA  SER A  40      -7.321  -4.838   1.417  1.00  0.92           H   new
ATOM      0  HB2 SER A  40      -4.671  -4.344   2.233  1.00  0.92           H   new
ATOM      0  HB3 SER A  40      -5.904  -3.515   2.706  1.00  0.92           H   new
ATOM      0  HG  SER A  40      -5.648  -4.970   4.206  1.00  0.92           H   new
ATOM    585  N   LEU A  41      -7.104  -2.891  -0.150  1.00  0.84           N
ATOM    586  CA  LEU A  41      -6.967  -1.913  -1.236  1.00  0.84           C
ATOM    587  C   LEU A  41      -6.823  -0.472  -0.728  1.00  0.84           C
ATOM    588  O   LEU A  41      -7.676   0.030   0.011  1.00  0.84           O
ATOM    589  CB  LEU A  41      -8.192  -2.049  -2.177  1.00  0.84           C
ATOM    590  CG  LEU A  41      -8.324  -1.083  -3.392  1.00  0.84           C
ATOM    591  CD1 LEU A  41      -7.233  -1.313  -4.374  1.00  0.84           C
ATOM    592  CD2 LEU A  41      -9.668  -1.306  -4.068  1.00  0.84           C
ATOM      0  H   LEU A  41      -7.807  -2.798   0.336  1.00  0.84           H   new
ATOM      0  HA  LEU A  41      -6.147  -2.105  -1.718  1.00  0.84           H   new
ATOM      0  HB2 LEU A  41      -8.196  -2.955  -2.522  1.00  0.84           H   new
ATOM      0  HB3 LEU A  41      -8.990  -1.948  -1.635  1.00  0.84           H   new
ATOM      0  HG  LEU A  41      -8.260  -0.170  -3.070  1.00  0.84           H   new
ATOM      0 HD11 LEU A  41      -7.335  -0.702  -5.120  1.00  0.84           H   new
ATOM      0 HD12 LEU A  41      -6.376  -1.161  -3.947  1.00  0.84           H   new
ATOM      0 HD13 LEU A  41      -7.275  -2.227  -4.697  1.00  0.84           H   new
ATOM      0 HD21 LEU A  41      -9.753  -0.706  -4.825  1.00  0.84           H   new
ATOM      0 HD22 LEU A  41      -9.727  -2.224  -4.375  1.00  0.84           H   new
ATOM      0 HD23 LEU A  41     -10.382  -1.131  -3.435  1.00  0.84           H   new
ATOM    604  N   ASP A  42      -5.717   0.182  -1.100  1.00  0.79           N
ATOM    605  CA  ASP A  42      -5.476   1.580  -0.724  1.00  0.79           C
ATOM    606  C   ASP A  42      -5.983   2.476  -1.837  1.00  0.79           C
ATOM    607  O   ASP A  42      -5.584   2.297  -2.987  1.00  0.79           O
ATOM    608  CB  ASP A  42      -3.989   1.940  -0.513  1.00  0.79           C
ATOM    609  CG  ASP A  42      -3.253   1.405   0.741  1.00  0.79           C
ATOM    610  OD1 ASP A  42      -3.917   0.909   1.640  1.00  0.79           O
ATOM    611  OD2 ASP A  42      -1.989   1.558   0.805  1.00  0.79           O1-
ATOM      0  H   ASP A  42      -5.091  -0.169  -1.573  1.00  0.79           H   new
ATOM      0  HA  ASP A  42      -5.935   1.707   0.121  1.00  0.79           H   new
ATOM      0  HB2 ASP A  42      -3.500   1.632  -1.292  1.00  0.79           H   new
ATOM      0  HB3 ASP A  42      -3.922   2.908  -0.501  1.00  0.79           H   new
ATOM    616  N   ILE A  43      -6.877   3.404  -1.521  1.00  0.76           N
ATOM    617  CA  ILE A  43      -7.404   4.324  -2.521  1.00  0.76           C
ATOM    618  C   ILE A  43      -7.146   5.768  -2.090  1.00  0.76           C
ATOM    619  O   ILE A  43      -7.446   6.154  -0.953  1.00  0.76           O
ATOM    620  CB  ILE A  43      -8.916   4.124  -2.765  1.00  0.76           C
ATOM    621  CG1 ILE A  43      -9.209   2.690  -3.232  1.00  0.76           C
ATOM    622  CG2 ILE A  43      -9.364   5.070  -3.835  1.00  0.76           C
ATOM    623  CD1 ILE A  43     -10.697   2.345  -3.319  1.00  0.76           C
ATOM      0  H   ILE A  43      -7.193   3.518  -0.729  1.00  0.76           H   new
ATOM      0  HA  ILE A  43      -6.943   4.135  -3.353  1.00  0.76           H   new
ATOM      0  HB  ILE A  43      -9.388   4.290  -1.934  1.00  0.76           H   new
ATOM      0 HG12 ILE A  43      -8.806   2.557  -4.104  1.00  0.76           H   new
ATOM      0 HG13 ILE A  43      -8.779   2.069  -2.623  1.00  0.76           H   new
ATOM      0 HG21 ILE A  43     -10.313   4.952  -3.995  1.00  0.76           H   new
ATOM      0 HG22 ILE A  43      -9.196   5.982  -3.552  1.00  0.76           H   new
ATOM      0 HG23 ILE A  43      -8.874   4.890  -4.652  1.00  0.76           H   new
ATOM      0 HD11 ILE A  43     -10.800   1.428  -3.619  1.00  0.76           H   new
ATOM      0 HD12 ILE A  43     -11.105   2.446  -2.445  1.00  0.76           H   new
ATOM      0 HD13 ILE A  43     -11.131   2.941  -3.949  1.00  0.76           H   new
ATOM    635  N   SER A  44      -6.591   6.577  -2.987  1.00  0.74           N
ATOM    636  CA  SER A  44      -6.346   7.968  -2.618  1.00  0.74           C
ATOM    637  C   SER A  44      -6.563   8.927  -3.768  1.00  0.74           C
ATOM    638  O   SER A  44      -6.394   8.584  -4.936  1.00  0.74           O
ATOM    639  CB  SER A  44      -4.932   8.127  -2.092  1.00  0.74           C
ATOM    640  OG  SER A  44      -3.976   7.841  -3.079  1.00  0.74           O
ATOM      0  H   SER A  44      -6.357   6.354  -3.784  1.00  0.74           H   new
ATOM      0  HA  SER A  44      -6.990   8.190  -1.927  1.00  0.74           H   new
ATOM      0  HB2 SER A  44      -4.806   9.034  -1.772  1.00  0.74           H   new
ATOM      0  HB3 SER A  44      -4.800   7.537  -1.333  1.00  0.74           H   new
ATOM      0  HG  SER A  44      -3.205   7.939  -2.760  1.00  0.74           H   new
ATOM    646  N   LEU A  45      -6.876  10.166  -3.433  1.00  0.74           N
ATOM    647  CA  LEU A  45      -7.093  11.187  -4.445  1.00  0.74           C
ATOM    648  C   LEU A  45      -5.821  11.971  -4.710  1.00  0.74           C
ATOM    649  O   LEU A  45      -5.317  12.664  -3.841  1.00  0.74           O
ATOM    650  CB  LEU A  45      -8.255  12.072  -3.982  1.00  0.74           C
ATOM    651  CG  LEU A  45      -8.621  13.241  -4.821  1.00  0.74           C
ATOM    652  CD1 LEU A  45      -8.988  12.758  -6.206  1.00  0.74           C
ATOM    653  CD2 LEU A  45      -9.817  13.938  -4.122  1.00  0.74           C
ATOM      0  H   LEU A  45      -6.968  10.439  -2.623  1.00  0.74           H   new
ATOM      0  HA  LEU A  45      -7.329  10.783  -5.294  1.00  0.74           H   new
ATOM      0  HB2 LEU A  45      -9.041  11.510  -3.898  1.00  0.74           H   new
ATOM      0  HB3 LEU A  45      -8.043  12.399  -3.094  1.00  0.74           H   new
ATOM      0  HG  LEU A  45      -7.888  13.869  -4.916  1.00  0.74           H   new
ATOM      0 HD11 LEU A  45      -9.229  13.517  -6.760  1.00  0.74           H   new
ATOM      0 HD12 LEU A  45      -8.230  12.298  -6.600  1.00  0.74           H   new
ATOM      0 HD13 LEU A  45      -9.741  12.149  -6.148  1.00  0.74           H   new
ATOM      0 HD21 LEU A  45     -10.089  14.711  -4.640  1.00  0.74           H   new
ATOM      0 HD22 LEU A  45     -10.559  13.317  -4.055  1.00  0.74           H   new
ATOM      0 HD23 LEU A  45      -9.552  14.222  -3.233  1.00  0.74           H   new
ATOM    665  N   GLU A  46      -5.266  11.803  -5.903  1.00  0.75           N
ATOM    666  CA  GLU A  46      -4.000  12.437  -6.241  1.00  0.75           C
ATOM    667  C   GLU A  46      -4.208  13.858  -6.730  1.00  0.75           C
ATOM    668  O   GLU A  46      -3.456  14.780  -6.394  1.00  0.75           O
ATOM    669  CB  GLU A  46      -3.253  11.618  -7.299  1.00  0.75           C
ATOM    670  CG  GLU A  46      -1.874  12.191  -7.677  1.00  0.75           C
ATOM    671  CD  GLU A  46      -1.060  11.322  -8.630  1.00  0.75           C
ATOM    672  OE1 GLU A  46      -1.534  10.280  -9.025  1.00  0.75           O
ATOM    673  OE2 GLU A  46       0.044  11.702  -8.945  1.00  0.75           O1-
ATOM      0  H   GLU A  46      -5.607  11.325  -6.532  1.00  0.75           H   new
ATOM      0  HA  GLU A  46      -3.463  12.471  -5.434  1.00  0.75           H   new
ATOM      0  HB2 GLU A  46      -3.138  10.712  -6.972  1.00  0.75           H   new
ATOM      0  HB3 GLU A  46      -3.800  11.563  -8.098  1.00  0.75           H   new
ATOM      0  HG2 GLU A  46      -2.000  13.063  -8.082  1.00  0.75           H   new
ATOM      0  HG3 GLU A  46      -1.361  12.327  -6.865  1.00  0.75           H   new
ATOM    680  N   THR A  47      -5.172  14.029  -7.616  1.00  0.77           N
ATOM    681  CA  THR A  47      -5.401  15.361  -8.146  1.00  0.77           C
ATOM    682  C   THR A  47      -6.848  15.701  -8.427  1.00  0.77           C
ATOM    683  O   THR A  47      -7.610  14.901  -8.962  1.00  0.77           O
ATOM    684  CB  THR A  47      -4.509  15.625  -9.371  1.00  0.77           C
ATOM    685  CG2 THR A  47      -4.748  17.029  -9.950  1.00  0.77           C
ATOM    686  OG1 THR A  47      -3.138  15.492  -8.962  1.00  0.77           O
ATOM      0  H   THR A  47      -5.690  13.412  -7.916  1.00  0.77           H   new
ATOM      0  HA  THR A  47      -5.147  15.965  -7.431  1.00  0.77           H   new
ATOM      0  HB  THR A  47      -4.725  14.984 -10.066  1.00  0.77           H   new
ATOM      0  HG1 THR A  47      -3.089  15.540  -8.125  1.00  0.77           H   new
ATOM      0 HG21 THR A  47      -4.172  17.164 -10.719  1.00  0.77           H   new
ATOM      0 HG22 THR A  47      -5.675  17.114 -10.222  1.00  0.77           H   new
ATOM      0 HG23 THR A  47      -4.547  17.696  -9.275  1.00  0.77           H   new
ATOM    694  N   VAL A  48      -7.221  16.913  -8.075  1.00  0.80           N
ATOM    695  CA  VAL A  48      -8.533  17.427  -8.413  1.00  0.80           C
ATOM    696  C   VAL A  48      -8.292  18.600  -9.309  1.00  0.80           C
ATOM    697  O   VAL A  48      -7.485  19.465  -8.974  1.00  0.80           O
ATOM    698  CB  VAL A  48      -9.289  17.888  -7.189  1.00  0.80           C
ATOM    699  CG1 VAL A  48     -10.662  18.414  -7.618  1.00  0.80           C
ATOM    700  CG2 VAL A  48      -9.324  16.774  -6.246  1.00  0.80           C
ATOM      0  H   VAL A  48      -6.725  17.461  -7.635  1.00  0.80           H   new
ATOM      0  HA  VAL A  48      -9.067  16.734  -8.832  1.00  0.80           H   new
ATOM      0  HB  VAL A  48      -8.859  18.629  -6.734  1.00  0.80           H   new
ATOM      0 HG11 VAL A  48     -11.153  18.712  -6.836  1.00  0.80           H   new
ATOM      0 HG12 VAL A  48     -10.547  19.158  -8.230  1.00  0.80           H   new
ATOM      0 HG13 VAL A  48     -11.156  17.706  -8.060  1.00  0.80           H   new
ATOM      0 HG21 VAL A  48      -9.805  17.041  -5.447  1.00  0.80           H   new
ATOM      0 HG22 VAL A  48      -9.773  16.017  -6.655  1.00  0.80           H   new
ATOM      0 HG23 VAL A  48      -8.418  16.522  -6.008  1.00  0.80           H   new
ATOM    710  N   ALA A  49      -8.928  18.643 -10.460  1.00  0.83           N
ATOM    711  CA  ALA A  49      -8.602  19.743 -11.337  1.00  0.83           C
ATOM    712  C   ALA A  49      -9.725  20.215 -12.223  1.00  0.83           C
ATOM    713  O   ALA A  49     -10.709  19.519 -12.472  1.00  0.83           O
ATOM    714  CB  ALA A  49      -7.429  19.352 -12.213  1.00  0.83           C
ATOM      0  H   ALA A  49      -9.517  18.083 -10.742  1.00  0.83           H   new
ATOM      0  HA  ALA A  49      -8.395  20.486 -10.749  1.00  0.83           H   new
ATOM      0  HB1 ALA A  49      -7.207  20.088 -12.804  1.00  0.83           H   new
ATOM      0  HB2 ALA A  49      -6.664  19.143 -11.655  1.00  0.83           H   new
ATOM      0  HB3 ALA A  49      -7.665  18.574 -12.742  1.00  0.83           H   new
ATOM    720  N   ILE A  50      -9.549  21.445 -12.682  1.00  0.86           N
ATOM    721  CA  ILE A  50     -10.441  22.109 -13.608  1.00  0.86           C
ATOM    722  C   ILE A  50      -9.637  22.373 -14.889  1.00  0.86           C
ATOM    723  O   ILE A  50      -8.620  23.075 -14.858  1.00  0.86           O
ATOM    724  CB  ILE A  50     -10.944  23.433 -12.985  1.00  0.86           C
ATOM    725  CG1 ILE A  50     -11.617  23.144 -11.610  1.00  0.86           C
ATOM    726  CG2 ILE A  50     -11.917  24.149 -13.934  1.00  0.86           C
ATOM    727  CD1 ILE A  50     -10.666  23.281 -10.390  1.00  0.86           C
ATOM      0  H   ILE A  50      -8.879  21.932 -12.452  1.00  0.86           H   new
ATOM      0  HA  ILE A  50     -11.220  21.566 -13.807  1.00  0.86           H   new
ATOM      0  HB  ILE A  50     -10.186  24.022 -12.844  1.00  0.86           H   new
ATOM      0 HG12 ILE A  50     -12.364  23.751 -11.494  1.00  0.86           H   new
ATOM      0 HG13 ILE A  50     -11.981  22.245 -11.623  1.00  0.86           H   new
ATOM      0 HG21 ILE A  50     -12.220  24.975 -13.525  1.00  0.86           H   new
ATOM      0 HG22 ILE A  50     -11.466  24.349 -14.769  1.00  0.86           H   new
ATOM      0 HG23 ILE A  50     -12.680  23.576 -14.108  1.00  0.86           H   new
ATOM      0 HD11 ILE A  50     -11.155  23.087  -9.575  1.00  0.86           H   new
ATOM      0 HD12 ILE A  50      -9.930  22.656 -10.482  1.00  0.86           H   new
ATOM      0 HD13 ILE A  50     -10.319  24.186 -10.350  1.00  0.86           H   new
ATOM    739  N   ASP A  51     -10.102  21.839 -16.034  1.00  0.89           N
ATOM    740  CA  ASP A  51      -9.361  21.925 -17.316  1.00  0.89           C
ATOM    741  C   ASP A  51      -9.128  23.363 -17.781  1.00  0.89           C
ATOM    742  O   ASP A  51      -8.251  23.645 -18.599  1.00  0.89           O
ATOM    743  CB  ASP A  51     -10.071  21.135 -18.405  1.00  0.89           C
ATOM    744  CG  ASP A  51     -10.007  19.631 -18.160  1.00  0.89           C
ATOM    745  OD1 ASP A  51      -9.255  19.227 -17.296  1.00  0.89           O
ATOM    746  OD2 ASP A  51     -10.698  18.900 -18.832  1.00  0.89           O1-
ATOM      0  H   ASP A  51     -10.850  21.419 -16.091  1.00  0.89           H   new
ATOM      0  HA  ASP A  51      -8.488  21.536 -17.149  1.00  0.89           H   new
ATOM      0  HB2 ASP A  51     -10.999  21.414 -18.452  1.00  0.89           H   new
ATOM      0  HB3 ASP A  51      -9.669  21.339 -19.264  1.00  0.89           H   new
ATOM    751  N   GLY A  52      -9.938  24.242 -17.245  1.00  0.91           N
ATOM    752  CA  GLY A  52      -9.887  25.667 -17.427  1.00  0.91           C
ATOM    753  C   GLY A  52     -11.308  26.225 -17.318  1.00  0.91           C
ATOM    754  O   GLY A  52     -12.211  25.733 -17.991  1.00  0.91           O
ATOM      0  H   GLY A  52     -10.581  24.004 -16.726  1.00  0.91           H   new
ATOM      0  HA2 GLY A  52      -9.314  26.072 -16.757  1.00  0.91           H   new
ATOM      0  HA3 GLY A  52      -9.506  25.882 -18.293  1.00  0.91           H   new
ATOM    758  N   PRO A  53     -11.522  27.244 -16.479  1.00  0.92           N
ATOM    759  CA  PRO A  53     -12.751  27.969 -16.237  1.00  0.92           C
ATOM    760  C   PRO A  53     -12.951  29.070 -17.288  1.00  0.92           C
ATOM    761  O   PRO A  53     -12.057  29.314 -18.103  1.00  0.92           O
ATOM    762  CB  PRO A  53     -12.504  28.469 -14.834  1.00  0.92           C
ATOM    763  CG  PRO A  53     -11.029  28.749 -14.816  1.00  0.92           C
ATOM    764  CD  PRO A  53     -10.435  27.669 -15.600  1.00  0.92           C
ATOM      0  HA  PRO A  53     -13.573  27.459 -16.309  1.00  0.92           H   new
ATOM      0  HB2 PRO A  53     -13.021  29.267 -14.643  1.00  0.92           H   new
ATOM      0  HB3 PRO A  53     -12.750  27.806 -14.170  1.00  0.92           H   new
ATOM      0  HG2 PRO A  53     -10.830  29.616 -15.204  1.00  0.92           H   new
ATOM      0  HG3 PRO A  53     -10.683  28.758 -13.910  1.00  0.92           H   new
ATOM      0  HD2 PRO A  53      -9.667  27.976 -16.106  1.00  0.92           H   new
ATOM      0  HD3 PRO A  53     -10.130  26.943 -15.034  1.00  0.92           H   new
ATOM    772  N   ALA A  54     -14.113  29.731 -17.270  1.00  0.91           N
ATOM    773  CA  ALA A  54     -14.377  30.847 -18.197  1.00  0.91           C
ATOM    774  C   ALA A  54     -14.249  32.208 -17.511  1.00  0.91           C
ATOM    775  O   ALA A  54     -14.940  32.490 -16.530  1.00  0.91           O
ATOM    776  CB  ALA A  54     -15.766  30.711 -18.795  1.00  0.91           C
ATOM      0  H   ALA A  54     -14.760  29.552 -16.733  1.00  0.91           H   new
ATOM      0  HA  ALA A  54     -13.708  30.802 -18.898  1.00  0.91           H   new
ATOM      0  HB1 ALA A  54     -15.931  31.449 -19.403  1.00  0.91           H   new
ATOM      0  HB2 ALA A  54     -15.829  29.873 -19.280  1.00  0.91           H   new
ATOM      0  HB3 ALA A  54     -16.427  30.724 -18.085  1.00  0.91           H   new
ATOM    782  N   GLU A  55     -13.354  33.067 -18.002  1.00  0.89           N
ATOM    783  CA  GLU A  55     -13.180  34.337 -17.297  1.00  0.89           C
ATOM    784  C   GLU A  55     -14.509  35.073 -17.300  1.00  0.89           C
ATOM    785  O   GLU A  55     -15.113  35.260 -18.356  1.00  0.89           O
ATOM    786  CB  GLU A  55     -12.051  35.181 -17.899  1.00  0.89           C
ATOM    787  CG  GLU A  55     -11.637  36.347 -16.997  1.00  0.89           C
ATOM    788  CD  GLU A  55     -10.386  37.048 -17.464  1.00  0.89           C
ATOM    789  OE1 GLU A  55      -9.968  36.824 -18.575  1.00  0.89           O
ATOM    790  OE2 GLU A  55      -9.819  37.778 -16.674  1.00  0.89           O1-
ATOM      0  H   GLU A  55     -12.865  32.946 -18.699  1.00  0.89           H   new
ATOM      0  HA  GLU A  55     -12.911  34.163 -16.381  1.00  0.89           H   new
ATOM      0  HB2 GLU A  55     -11.281  34.614 -18.062  1.00  0.89           H   new
ATOM      0  HB3 GLU A  55     -12.335  35.528 -18.759  1.00  0.89           H   new
ATOM      0  HG2 GLU A  55     -12.363  36.989 -16.955  1.00  0.89           H   new
ATOM      0  HG3 GLU A  55     -11.498  36.017 -16.096  1.00  0.89           H   new
ATOM    797  N   ALA A  56     -14.963  35.484 -16.123  1.00  0.86           N
ATOM    798  CA  ALA A  56     -16.231  36.177 -15.980  1.00  0.86           C
ATOM    799  C   ALA A  56     -16.067  37.658 -15.681  1.00  0.86           C
ATOM    800  O   ALA A  56     -16.762  38.500 -16.263  1.00  0.86           O
ATOM    801  CB  ALA A  56     -17.024  35.532 -14.858  1.00  0.86           C
ATOM      0  H   ALA A  56     -14.541  35.367 -15.383  1.00  0.86           H   new
ATOM      0  HA  ALA A  56     -16.696  36.104 -16.828  1.00  0.86           H   new
ATOM      0  HB1 ALA A  56     -17.873  35.990 -14.757  1.00  0.86           H   new
ATOM      0  HB2 ALA A  56     -17.184  34.599 -15.069  1.00  0.86           H   new
ATOM      0  HB3 ALA A  56     -16.523  35.594 -14.030  1.00  0.86           H   new
ATOM    807  N   ARG A  57     -15.144  37.973 -14.773  1.00  0.83           N
ATOM    808  CA  ARG A  57     -14.936  39.348 -14.308  1.00  0.83           C
ATOM    809  C   ARG A  57     -13.488  39.662 -13.937  1.00  0.83           C
ATOM    810  O   ARG A  57     -12.752  38.820 -13.428  1.00  0.83           O
ATOM    811  CB  ARG A  57     -15.842  39.636 -13.104  1.00  0.83           C
ATOM    812  CG  ARG A  57     -15.727  41.017 -12.489  1.00  0.83           C
ATOM    813  CD  ARG A  57     -16.651  41.196 -11.324  1.00  0.83           C
ATOM    814  NE  ARG A  57     -18.043  41.206 -11.706  1.00  0.83           N
ATOM    815  CZ  ARG A  57     -19.060  41.337 -10.833  1.00  0.83           C
ATOM    816  NH1 ARG A  57     -18.794  41.482  -9.553  1.00  0.83           N1+
ATOM    817  NH2 ARG A  57     -20.313  41.313 -11.266  1.00  0.83           N
ATOM      0  H   ARG A  57     -14.620  37.397 -14.408  1.00  0.83           H   new
ATOM      0  HA  ARG A  57     -15.163  39.922 -15.057  1.00  0.83           H   new
ATOM      0  HB2 ARG A  57     -16.763  39.501 -13.377  1.00  0.83           H   new
ATOM      0  HB3 ARG A  57     -15.651  38.980 -12.416  1.00  0.83           H   new
ATOM      0  HG2 ARG A  57     -14.813  41.166 -12.201  1.00  0.83           H   new
ATOM      0  HG3 ARG A  57     -15.925  41.687 -13.162  1.00  0.83           H   new
ATOM      0  HD2 ARG A  57     -16.501  40.481 -10.686  1.00  0.83           H   new
ATOM      0  HD3 ARG A  57     -16.438  42.028 -10.873  1.00  0.83           H   new
ATOM      0  HE  ARG A  57     -18.234  41.123 -12.540  1.00  0.83           H   new
ATOM      0 HH11 ARG A  57     -17.978  41.492  -9.282  1.00  0.83           H   new
ATOM      0 HH12 ARG A  57     -19.436  41.566  -8.987  1.00  0.83           H   new
ATOM      0 HH21 ARG A  57     -20.476  41.214 -12.104  1.00  0.83           H   new
ATOM      0 HH22 ARG A  57     -20.962  41.397 -10.708  1.00  0.83           H   new
ATOM    831  N   LYS A  58     -13.069  40.887 -14.205  1.00  0.80           N
ATOM    832  CA  LYS A  58     -11.762  41.344 -13.753  1.00  0.80           C
ATOM    833  C   LYS A  58     -11.992  42.414 -12.692  1.00  0.80           C
ATOM    834  O   LYS A  58     -12.807  43.314 -12.902  1.00  0.80           O
ATOM    835  CB  LYS A  58     -10.959  41.907 -14.921  1.00  0.80           C
ATOM    836  CG  LYS A  58     -10.624  40.905 -15.999  1.00  0.80           C
ATOM    837  CD  LYS A  58      -9.889  41.552 -17.170  1.00  0.80           C
ATOM    838  CE  LYS A  58      -9.589  40.518 -18.253  1.00  0.80           C
ATOM    839  NZ  LYS A  58      -8.918  41.110 -19.431  1.00  0.80           N1+
ATOM      0  H   LYS A  58     -13.523  41.470 -14.646  1.00  0.80           H   new
ATOM      0  HA  LYS A  58     -11.253  40.606 -13.382  1.00  0.80           H   new
ATOM      0  HB2 LYS A  58     -11.459  42.637 -15.319  1.00  0.80           H   new
ATOM      0  HB3 LYS A  58     -10.133  42.283 -14.578  1.00  0.80           H   new
ATOM      0  HG2 LYS A  58     -10.075  40.199 -15.624  1.00  0.80           H   new
ATOM      0  HG3 LYS A  58     -11.440  40.490 -16.319  1.00  0.80           H   new
ATOM      0  HD2 LYS A  58     -10.428  42.269 -17.540  1.00  0.80           H   new
ATOM      0  HD3 LYS A  58      -9.062  41.951 -16.858  1.00  0.80           H   new
ATOM      0  HE2 LYS A  58      -9.028  39.819 -17.882  1.00  0.80           H   new
ATOM      0  HE3 LYS A  58     -10.417  40.098 -18.533  1.00  0.80           H   new
ATOM      0  HZ1 LYS A  58      -8.763  40.475 -20.035  1.00  0.80           H   new
ATOM      0  HZ2 LYS A  58      -9.441  41.736 -19.787  1.00  0.80           H   new
ATOM      0  HZ3 LYS A  58      -8.146  41.476 -19.181  1.00  0.80           H   new
ATOM    853  N   VAL A  59     -11.284  42.332 -11.566  1.00  0.78           N
ATOM    854  CA  VAL A  59     -11.450  43.331 -10.500  1.00  0.78           C
ATOM    855  C   VAL A  59     -10.134  44.046 -10.214  1.00  0.78           C
ATOM    856  O   VAL A  59      -9.085  43.417 -10.094  1.00  0.78           O
ATOM    857  CB  VAL A  59     -12.013  42.690  -9.215  1.00  0.78           C
ATOM    858  CG1 VAL A  59     -12.144  43.753  -8.115  1.00  0.78           C
ATOM    859  CG2 VAL A  59     -13.362  42.097  -9.505  1.00  0.78           C
ATOM      0  H   VAL A  59     -10.709  41.716 -11.397  1.00  0.78           H   new
ATOM      0  HA  VAL A  59     -12.092  43.989 -10.811  1.00  0.78           H   new
ATOM      0  HB  VAL A  59     -11.409  41.994  -8.913  1.00  0.78           H   new
ATOM      0 HG11 VAL A  59     -12.498  43.344  -7.310  1.00  0.78           H   new
ATOM      0 HG12 VAL A  59     -11.272  44.133  -7.927  1.00  0.78           H   new
ATOM      0 HG13 VAL A  59     -12.745  44.454  -8.412  1.00  0.78           H   new
ATOM      0 HG21 VAL A  59     -13.718  41.693  -8.698  1.00  0.78           H   new
ATOM      0 HG22 VAL A  59     -13.963  42.794  -9.810  1.00  0.78           H   new
ATOM      0 HG23 VAL A  59     -13.277  41.420 -10.194  1.00  0.78           H   new
ATOM    869  N   CYS A  60     -10.173  45.369 -10.173  1.00  0.77           N
ATOM    870  CA  CYS A  60      -8.971  46.170  -9.958  1.00  0.77           C
ATOM    871  C   CYS A  60      -8.643  46.320  -8.481  1.00  0.77           C
ATOM    872  O   CYS A  60      -9.519  46.630  -7.672  1.00  0.77           O
ATOM    873  CB  CYS A  60      -9.129  47.555 -10.567  1.00  0.77           C
ATOM    874  SG  CYS A  60      -7.651  48.564 -10.510  1.00  0.77           S
ATOM      0  H   CYS A  60     -10.893  45.830 -10.268  1.00  0.77           H   new
ATOM      0  HA  CYS A  60      -8.243  45.698 -10.392  1.00  0.77           H   new
ATOM      0  HB2 CYS A  60      -9.406  47.460 -11.492  1.00  0.77           H   new
ATOM      0  HB3 CYS A  60      -9.843  48.020 -10.103  1.00  0.77           H   new
ATOM    879  N   TYR A  61      -7.379  46.104  -8.130  1.00  0.76           N
ATOM    880  CA  TYR A  61      -6.914  46.261  -6.752  1.00  0.76           C
ATOM    881  C   TYR A  61      -5.964  47.431  -6.600  1.00  0.76           C
ATOM    882  O   TYR A  61      -5.952  48.089  -5.558  1.00  0.76           O
ATOM    883  CB  TYR A  61      -6.361  44.936  -6.234  1.00  0.76           C
ATOM    884  CG  TYR A  61      -7.498  44.022  -6.144  1.00  0.76           C
ATOM    885  CD1 TYR A  61      -7.858  43.278  -7.200  1.00  0.76           C
ATOM    886  CD2 TYR A  61      -8.240  43.990  -5.011  1.00  0.76           C
ATOM    887  CE1 TYR A  61      -8.973  42.529  -7.141  1.00  0.76           C
ATOM    888  CE2 TYR A  61      -9.356  43.217  -4.967  1.00  0.76           C
ATOM    889  CZ  TYR A  61      -9.725  42.505  -6.023  1.00  0.76           C
ATOM    890  OH  TYR A  61     -10.867  41.778  -5.978  1.00  0.76           O
ATOM      0  H   TYR A  61      -6.766  45.862  -8.682  1.00  0.76           H   new
ATOM      0  HA  TYR A  61      -7.669  46.489  -6.187  1.00  0.76           H   new
ATOM      0  HB2 TYR A  61      -5.683  44.586  -6.833  1.00  0.76           H   new
ATOM      0  HB3 TYR A  61      -5.941  45.052  -5.367  1.00  0.76           H   new
ATOM      0  HD1 TYR A  61      -7.338  43.280  -7.971  1.00  0.76           H   new
ATOM      0  HD2 TYR A  61      -7.988  44.493  -4.270  1.00  0.76           H   new
ATOM      0  HE1 TYR A  61      -9.228  42.023  -7.878  1.00  0.76           H   new
ATOM      0  HE2 TYR A  61      -9.866  43.187  -4.190  1.00  0.76           H   new
ATOM      0  HH  TYR A  61     -11.417  42.151  -5.464  1.00  0.76           H   new
ATOM    900  N   SER A  62      -5.173  47.717  -7.624  1.00  0.75           N
ATOM    901  CA  SER A  62      -4.271  48.855  -7.505  1.00  0.75           C
ATOM    902  C   SER A  62      -4.316  49.640  -8.788  1.00  0.75           C
ATOM    903  O   SER A  62      -3.904  49.143  -9.849  1.00  0.75           O
ATOM    904  CB  SER A  62      -2.852  48.427  -7.228  1.00  0.75           C
ATOM    905  OG  SER A  62      -2.018  49.550  -7.101  1.00  0.75           O
ATOM      0  H   SER A  62      -5.140  47.286  -8.368  1.00  0.75           H   new
ATOM      0  HA  SER A  62      -4.563  49.397  -6.756  1.00  0.75           H   new
ATOM      0  HB2 SER A  62      -2.820  47.899  -6.415  1.00  0.75           H   new
ATOM      0  HB3 SER A  62      -2.533  47.859  -7.947  1.00  0.75           H   new
ATOM      0  HG  SER A  62      -2.329  50.065  -6.515  1.00  0.75           H   new
ATOM    911  N   ALA A  63      -4.852  50.853  -8.686  1.00  0.74           N
ATOM    912  CA  ALA A  63      -5.058  51.692  -9.849  1.00  0.74           C
ATOM    913  C   ALA A  63      -4.048  52.805  -9.933  1.00  0.74           C
ATOM    914  O   ALA A  63      -3.544  53.302  -8.926  1.00  0.74           O
ATOM    915  CB  ALA A  63      -6.452  52.271  -9.860  1.00  0.74           C
ATOM      0  H   ALA A  63      -5.103  51.206  -7.943  1.00  0.74           H   new
ATOM      0  HA  ALA A  63      -4.942  51.122 -10.625  1.00  0.74           H   new
ATOM      0  HB1 ALA A  63      -6.565  52.828 -10.646  1.00  0.74           H   new
ATOM      0  HB2 ALA A  63      -7.102  51.551  -9.878  1.00  0.74           H   new
ATOM      0  HB3 ALA A  63      -6.586  52.807  -9.063  1.00  0.74           H   new
ATOM    921  N   VAL A  64      -3.805  53.223 -11.156  1.00  0.72           N
ATOM    922  CA  VAL A  64      -2.935  54.328 -11.462  1.00  0.72           C
ATOM    923  C   VAL A  64      -3.750  55.456 -12.062  1.00  0.72           C
ATOM    924  O   VAL A  64      -4.525  55.255 -13.003  1.00  0.72           O
ATOM    925  CB  VAL A  64      -1.866  53.883 -12.472  1.00  0.72           C
ATOM    926  CG1 VAL A  64      -0.950  55.048 -12.821  1.00  0.72           C
ATOM    927  CG2 VAL A  64      -1.120  52.694 -11.915  1.00  0.72           C
ATOM      0  H   VAL A  64      -4.154  52.859 -11.853  1.00  0.72           H   new
ATOM      0  HA  VAL A  64      -2.503  54.631 -10.648  1.00  0.72           H   new
ATOM      0  HB  VAL A  64      -2.283  53.604 -13.302  1.00  0.72           H   new
ATOM      0 HG11 VAL A  64      -0.281  54.754 -13.459  1.00  0.72           H   new
ATOM      0 HG12 VAL A  64      -1.473  55.766 -13.210  1.00  0.72           H   new
ATOM      0 HG13 VAL A  64      -0.512  55.367 -12.017  1.00  0.72           H   new
ATOM      0 HG21 VAL A  64      -0.444  52.410 -12.550  1.00  0.72           H   new
ATOM      0 HG22 VAL A  64      -0.695  52.941 -11.079  1.00  0.72           H   new
ATOM      0 HG23 VAL A  64      -1.742  51.966 -11.758  1.00  0.72           H   new
ATOM    937  N   LEU A  65      -3.595  56.643 -11.496  1.00  0.71           N
ATOM    938  CA  LEU A  65      -4.293  57.816 -11.996  1.00  0.71           C
ATOM    939  C   LEU A  65      -3.400  58.387 -13.072  1.00  0.71           C
ATOM    940  O   LEU A  65      -2.217  58.620 -12.818  1.00  0.71           O
ATOM    941  CB  LEU A  65      -4.510  58.851 -10.891  1.00  0.71           C
ATOM    942  CG  LEU A  65      -5.479  59.979 -11.199  1.00  0.71           C
ATOM    943  CD1 LEU A  65      -5.975  60.529  -9.900  1.00  0.71           C
ATOM    944  CD2 LEU A  65      -4.838  61.091 -12.004  1.00  0.71           C
ATOM      0  H   LEU A  65      -3.087  56.791 -10.818  1.00  0.71           H   new
ATOM      0  HA  LEU A  65      -5.173  57.581 -12.331  1.00  0.71           H   new
ATOM      0  HB2 LEU A  65      -4.825  58.388 -10.099  1.00  0.71           H   new
ATOM      0  HB3 LEU A  65      -3.651  59.242 -10.668  1.00  0.71           H   new
ATOM      0  HG  LEU A  65      -6.204  59.622 -11.736  1.00  0.71           H   new
ATOM      0 HD11 LEU A  65      -6.597  61.253 -10.071  1.00  0.71           H   new
ATOM      0 HD12 LEU A  65      -6.424  59.828  -9.402  1.00  0.71           H   new
ATOM      0 HD13 LEU A  65      -5.226  60.863  -9.383  1.00  0.71           H   new
ATOM      0 HD21 LEU A  65      -5.493  61.786 -12.175  1.00  0.71           H   new
ATOM      0 HD22 LEU A  65      -4.094  61.464 -11.506  1.00  0.71           H   new
ATOM      0 HD23 LEU A  65      -4.516  60.736 -12.847  1.00  0.71           H   new
ATOM    956  N   THR A  66      -3.927  58.557 -14.271  1.00  0.69           N
ATOM    957  CA  THR A  66      -3.113  59.034 -15.367  1.00  0.69           C
ATOM    958  C   THR A  66      -3.495  60.486 -15.686  1.00  0.69           C
ATOM    959  O   THR A  66      -2.863  61.420 -15.193  1.00  0.69           O
ATOM    960  CB  THR A  66      -3.296  58.102 -16.582  1.00  0.69           C
ATOM    961  CG2 THR A  66      -2.865  56.690 -16.191  1.00  0.69           C
ATOM    962  OG1 THR A  66      -4.680  58.057 -16.948  1.00  0.69           O
ATOM      0  H   THR A  66      -4.749  58.403 -14.469  1.00  0.69           H   new
ATOM      0  HA  THR A  66      -2.173  59.022 -15.127  1.00  0.69           H   new
ATOM      0  HB  THR A  66      -2.765  58.433 -17.323  1.00  0.69           H   new
ATOM      0  HG1 THR A  66      -5.140  57.841 -16.279  1.00  0.69           H   new
ATOM      0 HG21 THR A  66      -2.977  56.096 -16.949  1.00  0.69           H   new
ATOM      0 HG22 THR A  66      -1.933  56.699 -15.922  1.00  0.69           H   new
ATOM      0 HG23 THR A  66      -3.411  56.377 -15.453  1.00  0.69           H   new
ATOM    970  N   ASN A  67      -4.536  60.687 -16.478  1.00  0.67           N
ATOM    971  CA  ASN A  67      -4.972  62.050 -16.774  1.00  0.67           C
ATOM    972  C   ASN A  67      -5.973  62.556 -15.741  1.00  0.67           C
ATOM    973  O   ASN A  67      -6.739  61.779 -15.168  1.00  0.67           O
ATOM    974  CB  ASN A  67      -5.553  62.149 -18.171  1.00  0.67           C
ATOM    975  CG  ASN A  67      -4.505  61.948 -19.240  1.00  0.67           C
ATOM    976  ND2 ASN A  67      -4.842  61.209 -20.264  1.00  0.67           N
ATOM    977  OD1 ASN A  67      -3.390  62.473 -19.139  1.00  0.67           O
ATOM      0  H   ASN A  67      -4.999  60.065 -16.850  1.00  0.67           H   new
ATOM      0  HA  ASN A  67      -4.187  62.617 -16.730  1.00  0.67           H   new
ATOM      0  HB2 ASN A  67      -6.252  61.485 -18.277  1.00  0.67           H   new
ATOM      0  HB3 ASN A  67      -5.968  63.018 -18.286  1.00  0.67           H   new
ATOM      0 HD21 ASN A  67      -4.279  61.073 -20.900  1.00  0.67           H   new
ATOM      0 HD22 ASN A  67      -5.627  60.859 -20.302  1.00  0.67           H   new
ATOM    984  N   VAL A  68      -6.008  63.876 -15.553  1.00  0.66           N
ATOM    985  CA  VAL A  68      -6.988  64.514 -14.673  1.00  0.66           C
ATOM    986  C   VAL A  68      -7.480  65.804 -15.326  1.00  0.66           C
ATOM    987  O   VAL A  68      -6.695  66.522 -15.951  1.00  0.66           O
ATOM    988  CB  VAL A  68      -6.364  64.810 -13.282  1.00  0.66           C
ATOM    989  CG1 VAL A  68      -5.219  65.781 -13.436  1.00  0.66           C
ATOM    990  CG2 VAL A  68      -7.440  65.341 -12.299  1.00  0.66           C
ATOM      0  H   VAL A  68      -5.465  64.425 -15.931  1.00  0.66           H   new
ATOM      0  HA  VAL A  68      -7.738  63.914 -14.540  1.00  0.66           H   new
ATOM      0  HB  VAL A  68      -6.015  63.987 -12.905  1.00  0.66           H   new
ATOM      0 HG11 VAL A  68      -4.831  65.964 -12.566  1.00  0.66           H   new
ATOM      0 HG12 VAL A  68      -4.544  65.396 -14.016  1.00  0.66           H   new
ATOM      0 HG13 VAL A  68      -5.545  66.608 -13.825  1.00  0.66           H   new
ATOM      0 HG21 VAL A  68      -7.032  65.520 -11.438  1.00  0.66           H   new
ATOM      0 HG22 VAL A  68      -7.824  66.160 -12.650  1.00  0.66           H   new
ATOM      0 HG23 VAL A  68      -8.138  64.676 -12.194  1.00  0.66           H   new
ATOM   1000  N   LYS A  69      -8.767  66.105 -15.176  1.00  0.65           N
ATOM   1001  CA  LYS A  69      -9.315  67.340 -15.732  1.00  0.65           C
ATOM   1002  C   LYS A  69     -10.443  67.894 -14.865  1.00  0.65           C
ATOM   1003  O   LYS A  69     -11.295  67.163 -14.356  1.00  0.65           O
ATOM   1004  CB  LYS A  69      -9.787  67.122 -17.176  1.00  0.65           C
ATOM   1005  CG  LYS A  69     -10.216  68.412 -17.922  1.00  0.65           C
ATOM   1006  CD  LYS A  69     -10.520  68.146 -19.416  1.00  0.65           C
ATOM   1007  CE  LYS A  69     -10.947  69.437 -20.132  1.00  0.65           C
ATOM   1008  NZ  LYS A  69     -11.175  69.244 -21.610  1.00  0.65           N1+
ATOM      0  H   LYS A  69      -9.336  65.613 -14.759  1.00  0.65           H   new
ATOM      0  HA  LYS A  69      -8.605  68.001 -15.740  1.00  0.65           H   new
ATOM      0  HB2 LYS A  69      -9.072  66.697 -17.676  1.00  0.65           H   new
ATOM      0  HB3 LYS A  69     -10.535  66.504 -17.169  1.00  0.65           H   new
ATOM      0  HG2 LYS A  69     -11.003  68.785 -17.494  1.00  0.65           H   new
ATOM      0  HG3 LYS A  69      -9.512  69.076 -17.849  1.00  0.65           H   new
ATOM      0  HD2 LYS A  69      -9.734  67.778 -19.848  1.00  0.65           H   new
ATOM      0  HD3 LYS A  69     -11.223  67.482 -19.493  1.00  0.65           H   new
ATOM      0  HE2 LYS A  69     -11.761  69.772 -19.725  1.00  0.65           H   new
ATOM      0  HE3 LYS A  69     -10.265  70.114 -20.001  1.00  0.65           H   new
ATOM      0  HZ1 LYS A  69     -11.433  70.014 -21.974  1.00  0.65           H   new
ATOM      0  HZ2 LYS A  69     -10.419  68.973 -21.994  1.00  0.65           H   new
ATOM      0  HZ3 LYS A  69     -11.807  68.630 -21.735  1.00  0.65           H   new
ATOM   1022  N   ILE A  70     -10.419  69.207 -14.660  1.00  0.65           N
ATOM   1023  CA  ILE A  70     -11.411  69.871 -13.824  1.00  0.65           C
ATOM   1024  C   ILE A  70     -12.141  70.974 -14.584  1.00  0.65           C
ATOM   1025  O   ILE A  70     -11.519  71.763 -15.299  1.00  0.65           O
ATOM   1026  CB  ILE A  70     -10.739  70.445 -12.559  1.00  0.65           C
ATOM   1027  CG1 ILE A  70     -10.066  69.310 -11.786  1.00  0.65           C
ATOM   1028  CG2 ILE A  70     -11.770  71.116 -11.657  1.00  0.65           C
ATOM   1029  CD1 ILE A  70      -9.218  69.775 -10.678  1.00  0.65           C
ATOM      0  H   ILE A  70      -9.831  69.735 -15.000  1.00  0.65           H   new
ATOM      0  HA  ILE A  70     -12.071  69.209 -13.563  1.00  0.65           H   new
ATOM      0  HB  ILE A  70     -10.082  71.105 -12.830  1.00  0.65           H   new
ATOM      0 HG12 ILE A  70     -10.750  68.719 -11.434  1.00  0.65           H   new
ATOM      0 HG13 ILE A  70      -9.526  68.787 -12.399  1.00  0.65           H   new
ATOM      0 HG21 ILE A  70     -11.329  71.470 -10.869  1.00  0.65           H   new
ATOM      0 HG22 ILE A  70     -12.200  71.840 -12.139  1.00  0.65           H   new
ATOM      0 HG23 ILE A  70     -12.438  70.466 -11.389  1.00  0.65           H   new
ATOM      0 HD11 ILE A  70      -8.822  69.011 -10.230  1.00  0.65           H   new
ATOM      0 HD12 ILE A  70      -8.515  70.345 -11.026  1.00  0.65           H   new
ATOM      0 HD13 ILE A  70      -9.757  70.276 -10.046  1.00  0.65           H   new
ATOM   1041  N   ASN A  71     -13.463  71.008 -14.442  1.00  0.65           N
ATOM   1042  CA  ASN A  71     -14.306  72.018 -15.080  1.00  0.65           C
ATOM   1043  C   ASN A  71     -15.177  72.716 -14.041  1.00  0.65           C
ATOM   1044  O   ASN A  71     -15.977  72.086 -13.343  1.00  0.65           O
ATOM   1045  CB  ASN A  71     -15.131  71.386 -16.192  1.00  0.65           C
ATOM   1046  CG  ASN A  71     -15.994  72.328 -16.983  1.00  0.65           C
ATOM   1047  ND2 ASN A  71     -15.675  72.475 -18.246  1.00  0.65           N
ATOM   1048  OD1 ASN A  71     -16.949  72.921 -16.465  1.00  0.65           O
ATOM      0  H   ASN A  71     -13.901  70.440 -13.968  1.00  0.65           H   new
ATOM      0  HA  ASN A  71     -13.744  72.697 -15.485  1.00  0.65           H   new
ATOM      0  HB2 ASN A  71     -14.527  70.936 -16.804  1.00  0.65           H   new
ATOM      0  HB3 ASN A  71     -15.700  70.704 -15.802  1.00  0.65           H   new
ATOM      0 HD21 ASN A  71     -16.136  72.999 -18.748  1.00  0.65           H   new
ATOM      0 HD22 ASN A  71     -15.004  72.047 -18.573  1.00  0.65           H   new
ATOM   1055  N   ASP A  72     -14.944  74.013 -13.858  1.00  0.66           N
ATOM   1056  CA  ASP A  72     -15.703  74.771 -12.868  1.00  0.66           C
ATOM   1057  C   ASP A  72     -16.728  75.690 -13.516  1.00  0.66           C
ATOM   1058  O   ASP A  72     -16.535  76.141 -14.648  1.00  0.66           O
ATOM   1059  CB  ASP A  72     -14.784  75.613 -11.992  1.00  0.66           C
ATOM   1060  CG  ASP A  72     -14.058  76.717 -12.761  1.00  0.66           C
ATOM   1061  OD1 ASP A  72     -13.325  76.411 -13.675  1.00  0.66           O
ATOM   1062  OD2 ASP A  72     -14.270  77.877 -12.425  1.00  0.66           O1-
ATOM      0  H   ASP A  72     -14.357  74.469 -14.292  1.00  0.66           H   new
ATOM      0  HA  ASP A  72     -16.166  74.115 -12.323  1.00  0.66           H   new
ATOM      0  HB2 ASP A  72     -15.305  76.014 -11.279  1.00  0.66           H   new
ATOM      0  HB3 ASP A  72     -14.128  75.034 -11.573  1.00  0.66           H   new
ATOM   1067  N   LYS A  73     -17.789  76.009 -12.772  1.00  0.67           N
ATOM   1068  CA  LYS A  73     -18.770  76.994 -13.222  1.00  0.67           C
ATOM   1069  C   LYS A  73     -19.159  77.976 -12.127  1.00  0.67           C
ATOM   1070  O   LYS A  73     -19.318  77.624 -10.953  1.00  0.67           O
ATOM   1071  CB  LYS A  73     -20.053  76.340 -13.754  1.00  0.67           C
ATOM   1072  CG  LYS A  73     -19.923  75.470 -14.992  1.00  0.67           C
ATOM   1073  CD  LYS A  73     -19.658  76.287 -16.233  1.00  0.67           C
ATOM   1074  CE  LYS A  73     -19.637  75.402 -17.472  1.00  0.67           C
ATOM   1075  NZ  LYS A  73     -19.333  76.185 -18.704  1.00  0.67           N1+
ATOM      0  H   LYS A  73     -17.958  75.665 -12.002  1.00  0.67           H   new
ATOM      0  HA  LYS A  73     -18.327  77.473 -13.940  1.00  0.67           H   new
ATOM      0  HB2 LYS A  73     -20.432  75.799 -13.044  1.00  0.67           H   new
ATOM      0  HB3 LYS A  73     -20.692  77.044 -13.946  1.00  0.67           H   new
ATOM      0  HG2 LYS A  73     -19.202  74.834 -14.865  1.00  0.67           H   new
ATOM      0  HG3 LYS A  73     -20.737  74.956 -15.112  1.00  0.67           H   new
ATOM      0  HD2 LYS A  73     -20.342  76.968 -16.329  1.00  0.67           H   new
ATOM      0  HD3 LYS A  73     -18.809  76.748 -16.146  1.00  0.67           H   new
ATOM      0  HE2 LYS A  73     -18.973  74.704 -17.360  1.00  0.67           H   new
ATOM      0  HE3 LYS A  73     -20.496  74.963 -17.571  1.00  0.67           H   new
ATOM      0  HZ1 LYS A  73     -19.328  75.641 -19.408  1.00  0.67           H   new
ATOM      0  HZ2 LYS A  73     -19.954  76.812 -18.818  1.00  0.67           H   new
ATOM      0  HZ3 LYS A  73     -18.535  76.570 -18.622  1.00  0.67           H   new
ATOM   1089  N   CYS A  74     -19.411  79.201 -12.548  1.00  0.69           N
ATOM   1090  CA  CYS A  74     -19.914  80.249 -11.680  1.00  0.69           C
ATOM   1091  C   CYS A  74     -21.367  79.986 -11.320  1.00  0.69           C
ATOM   1092  O   CYS A  74     -22.110  79.414 -12.138  1.00  0.69           O
ATOM   1093  CB  CYS A  74     -19.780  81.617 -12.355  1.00  0.69           C
ATOM   1094  SG  CYS A  74     -18.066  82.148 -12.629  1.00  0.69           S
ATOM      0  H   CYS A  74     -19.293  79.453 -13.362  1.00  0.69           H   new
ATOM      0  HA  CYS A  74     -19.385  80.251 -10.867  1.00  0.69           H   new
ATOM      0  HB2 CYS A  74     -20.240  81.592 -13.208  1.00  0.69           H   new
ATOM      0  HB3 CYS A  74     -20.230  82.281 -11.810  1.00  0.69           H   new
ATOM   1099  N   PRO A  75     -21.829  80.363 -10.132  1.00  0.69           N
ATOM   1100  CA  PRO A  75     -23.174  80.130  -9.679  1.00  0.69           C
ATOM   1101  C   PRO A  75     -24.105  80.842 -10.611  1.00  0.69           C
ATOM   1102  O   PRO A  75     -23.713  81.813 -11.251  1.00  0.69           O
ATOM   1103  CB  PRO A  75     -23.183  80.755  -8.285  1.00  0.69           C
ATOM   1104  CG  PRO A  75     -22.014  81.708  -8.276  1.00  0.69           C
ATOM   1105  CD  PRO A  75     -20.984  81.087  -9.167  1.00  0.69           C
ATOM      0  HA  PRO A  75     -23.447  79.200  -9.657  1.00  0.69           H   new
ATOM      0  HB2 PRO A  75     -24.017  81.220  -8.114  1.00  0.69           H   new
ATOM      0  HB3 PRO A  75     -23.090  80.078  -7.596  1.00  0.69           H   new
ATOM      0  HG2 PRO A  75     -22.275  82.584  -8.602  1.00  0.69           H   new
ATOM      0  HG3 PRO A  75     -21.670  81.830  -7.377  1.00  0.69           H   new
ATOM      0  HD2 PRO A  75     -20.425  81.752  -9.598  1.00  0.69           H   new
ATOM      0  HD3 PRO A  75     -20.392  80.491  -8.681  1.00  0.69           H   new
ATOM   1113  N   SER A  76     -25.299  80.286 -10.768  1.00  0.69           N
ATOM   1114  CA  SER A  76     -26.359  80.782 -11.653  1.00  0.69           C
ATOM   1115  C   SER A  76     -26.118  80.452 -13.136  1.00  0.69           C
ATOM   1116  O   SER A  76     -27.021  80.650 -13.950  1.00  0.69           O
ATOM   1117  CB  SER A  76     -26.574  82.287 -11.513  1.00  0.69           C
ATOM   1118  OG  SER A  76     -25.702  83.026 -12.324  1.00  0.69           O
ATOM      0  H   SER A  76     -25.529  79.575 -10.343  1.00  0.69           H   new
ATOM      0  HA  SER A  76     -27.157  80.314 -11.362  1.00  0.69           H   new
ATOM      0  HB2 SER A  76     -27.490  82.504 -11.745  1.00  0.69           H   new
ATOM      0  HB3 SER A  76     -26.448  82.545 -10.587  1.00  0.69           H   new
ATOM      0  HG  SER A  76     -24.915  82.756 -12.208  1.00  0.69           H   new
ATOM   1124  N   THR A  77     -24.941  79.914 -13.508  1.00  0.69           N
ATOM   1125  CA  THR A  77     -24.703  79.620 -14.922  1.00  0.69           C
ATOM   1126  C   THR A  77     -24.968  78.144 -15.243  1.00  0.69           C
ATOM   1127  O   THR A  77     -24.824  77.711 -16.388  1.00  0.69           O
ATOM   1128  CB  THR A  77     -23.270  79.986 -15.355  1.00  0.69           C
ATOM   1129  CG2 THR A  77     -22.987  81.430 -14.931  1.00  0.69           C
ATOM   1130  OG1 THR A  77     -22.324  79.139 -14.718  1.00  0.69           O
ATOM      0  H   THR A  77     -24.294  79.720 -12.975  1.00  0.69           H   new
ATOM      0  HA  THR A  77     -25.327  80.170 -15.421  1.00  0.69           H   new
ATOM      0  HB  THR A  77     -23.194  79.882 -16.316  1.00  0.69           H   new
ATOM      0  HG1 THR A  77     -22.168  79.425 -13.944  1.00  0.69           H   new
ATOM      0 HG21 THR A  77     -22.087  81.675 -15.197  1.00  0.69           H   new
ATOM      0 HG22 THR A  77     -23.623  82.024 -15.359  1.00  0.69           H   new
ATOM      0 HG23 THR A  77     -23.071  81.507 -13.968  1.00  0.69           H   new
ATOM   1138  N   GLY A  78     -25.358  77.377 -14.225  1.00  0.67           N
ATOM   1139  CA  GLY A  78     -25.626  75.948 -14.369  1.00  0.67           C
ATOM   1140  C   GLY A  78     -24.521  75.096 -13.760  1.00  0.67           C
ATOM   1141  O   GLY A  78     -23.535  75.614 -13.235  1.00  0.67           O
ATOM      0  H   GLY A  78     -25.475  77.674 -13.427  1.00  0.67           H   new
ATOM      0  HA2 GLY A  78     -26.471  75.734 -13.943  1.00  0.67           H   new
ATOM      0  HA3 GLY A  78     -25.720  75.731 -15.310  1.00  0.67           H   new
ATOM   1145  N   GLU A  79     -24.711  73.780 -13.787  1.00  0.65           N
ATOM   1146  CA  GLU A  79     -23.740  72.862 -13.196  1.00  0.65           C
ATOM   1147  C   GLU A  79     -22.588  72.590 -14.144  1.00  0.65           C
ATOM   1148  O   GLU A  79     -22.734  72.713 -15.362  1.00  0.65           O
ATOM   1149  CB  GLU A  79     -24.403  71.551 -12.762  1.00  0.65           C
ATOM   1150  CG  GLU A  79     -25.381  71.737 -11.600  1.00  0.65           C
ATOM   1151  CD  GLU A  79     -25.962  70.456 -11.073  1.00  0.65           C
ATOM   1152  OE1 GLU A  79     -25.857  69.452 -11.734  1.00  0.65           O
ATOM   1153  OE2 GLU A  79     -26.494  70.480  -9.984  1.00  0.65           O1-
ATOM      0  H   GLU A  79     -25.395  73.398 -14.142  1.00  0.65           H   new
ATOM      0  HA  GLU A  79     -23.382  73.294 -12.405  1.00  0.65           H   new
ATOM      0  HB2 GLU A  79     -24.874  71.166 -13.517  1.00  0.65           H   new
ATOM      0  HB3 GLU A  79     -23.716  70.917 -12.503  1.00  0.65           H   new
ATOM      0  HG2 GLU A  79     -24.925  72.195 -10.877  1.00  0.65           H   new
ATOM      0  HG3 GLU A  79     -26.105  72.314 -11.889  1.00  0.65           H   new
ATOM   1160  N   ALA A  80     -21.430  72.244 -13.595  1.00  0.64           N
ATOM   1161  CA  ALA A  80     -20.298  71.905 -14.436  1.00  0.64           C
ATOM   1162  C   ALA A  80     -20.460  70.511 -15.012  1.00  0.64           C
ATOM   1163  O   ALA A  80     -21.068  69.631 -14.388  1.00  0.64           O
ATOM   1164  CB  ALA A  80     -19.007  72.027 -13.661  1.00  0.64           C
ATOM      0  H   ALA A  80     -21.282  72.200 -12.749  1.00  0.64           H   new
ATOM      0  HA  ALA A  80     -20.264  72.532 -15.176  1.00  0.64           H   new
ATOM      0  HB1 ALA A  80     -18.261  71.797 -14.237  1.00  0.64           H   new
ATOM      0  HB2 ALA A  80     -18.903  72.939 -13.346  1.00  0.64           H   new
ATOM      0  HB3 ALA A  80     -19.027  71.424 -12.902  1.00  0.64           H   new
ATOM   1170  N   HIS A  81     -19.915  70.331 -16.213  1.00  0.63           N
ATOM   1171  CA  HIS A  81     -19.895  69.053 -16.913  1.00  0.63           C
ATOM   1172  C   HIS A  81     -18.578  68.876 -17.670  1.00  0.63           C
ATOM   1173  O   HIS A  81     -18.051  69.842 -18.224  1.00  0.63           O
ATOM   1174  CB  HIS A  81     -21.056  68.978 -17.942  1.00  0.63           C
ATOM   1175  CG  HIS A  81     -22.466  69.047 -17.364  1.00  0.63           C
ATOM   1176  CD2 HIS A  81     -23.286  70.100 -17.139  1.00  0.63           C
ATOM   1177  ND1 HIS A  81     -23.161  67.926 -16.939  1.00  0.63           N
ATOM   1178  CE1 HIS A  81     -24.339  68.299 -16.463  1.00  0.63           C
ATOM   1179  NE2 HIS A  81     -24.439  69.607 -16.579  1.00  0.63           N
ATOM      0  H   HIS A  81     -19.537  70.966 -16.653  1.00  0.63           H   new
ATOM      0  HA  HIS A  81     -19.993  68.353 -16.248  1.00  0.63           H   new
ATOM      0  HB2 HIS A  81     -20.950  69.704 -18.577  1.00  0.63           H   new
ATOM      0  HB3 HIS A  81     -20.970  68.150 -18.441  1.00  0.63           H   new
ATOM      0  HD2 HIS A  81     -23.103  70.992 -17.328  1.00  0.63           H   new
ATOM      0  HE1 HIS A  81     -24.986  67.733 -16.107  1.00  0.63           H   new
ATOM      0  HE2 HIS A  81     -25.118  70.078 -16.342  1.00  0.63           H   new
ATOM   1187  N   LEU A  82     -18.093  67.640 -17.755  1.00  0.63           N
ATOM   1188  CA  LEU A  82     -16.948  67.321 -18.617  1.00  0.63           C
ATOM   1189  C   LEU A  82     -17.343  66.294 -19.662  1.00  0.63           C
ATOM   1190  O   LEU A  82     -18.061  65.342 -19.372  1.00  0.63           O
ATOM   1191  CB  LEU A  82     -15.752  66.749 -17.844  1.00  0.63           C
ATOM   1192  CG  LEU A  82     -14.892  67.713 -17.074  1.00  0.63           C
ATOM   1193  CD1 LEU A  82     -15.423  67.879 -15.768  1.00  0.63           C
ATOM   1194  CD2 LEU A  82     -13.515  67.180 -16.965  1.00  0.63           C
ATOM      0  H   LEU A  82     -18.411  66.968 -17.322  1.00  0.63           H   new
ATOM      0  HA  LEU A  82     -16.685  68.162 -19.023  1.00  0.63           H   new
ATOM      0  HB2 LEU A  82     -16.089  66.086 -17.221  1.00  0.63           H   new
ATOM      0  HB3 LEU A  82     -15.184  66.281 -18.476  1.00  0.63           H   new
ATOM      0  HG  LEU A  82     -14.877  68.565 -17.538  1.00  0.63           H   new
ATOM      0 HD11 LEU A  82     -14.869  68.501 -15.270  1.00  0.63           H   new
ATOM      0 HD12 LEU A  82     -16.326  68.227 -15.828  1.00  0.63           H   new
ATOM      0 HD13 LEU A  82     -15.437  67.023 -15.313  1.00  0.63           H   new
ATOM      0 HD21 LEU A  82     -12.964  67.805 -16.468  1.00  0.63           H   new
ATOM      0 HD22 LEU A  82     -13.533  66.327 -16.503  1.00  0.63           H   new
ATOM      0 HD23 LEU A  82     -13.144  67.058 -17.853  1.00  0.63           H   new
ATOM   1206  N   GLU A  83     -16.791  66.406 -20.865  1.00  0.65           N
ATOM   1207  CA  GLU A  83     -17.066  65.413 -21.910  1.00  0.65           C
ATOM   1208  C   GLU A  83     -16.575  64.020 -21.491  1.00  0.65           C
ATOM   1209  O   GLU A  83     -17.099  62.988 -21.919  1.00  0.65           O
ATOM   1210  CB  GLU A  83     -16.395  65.861 -23.220  1.00  0.65           C
ATOM   1211  CG  GLU A  83     -14.837  65.938 -23.189  1.00  0.65           C
ATOM   1212  CD  GLU A  83     -14.280  67.243 -22.613  1.00  0.65           C
ATOM   1213  OE1 GLU A  83     -15.035  68.016 -22.080  1.00  0.65           O
ATOM   1214  OE2 GLU A  83     -13.081  67.445 -22.694  1.00  0.65           O1-
ATOM      0  H   GLU A  83     -16.260  67.040 -21.099  1.00  0.65           H   new
ATOM      0  HA  GLU A  83     -18.024  65.352 -22.046  1.00  0.65           H   new
ATOM      0  HB2 GLU A  83     -16.658  65.249 -23.925  1.00  0.65           H   new
ATOM      0  HB3 GLU A  83     -16.741  66.735 -23.459  1.00  0.65           H   new
ATOM      0  HG2 GLU A  83     -14.498  65.195 -22.666  1.00  0.65           H   new
ATOM      0  HG3 GLU A  83     -14.500  65.826 -24.092  1.00  0.65           H   new
ATOM   1221  N   GLU A  84     -15.613  64.028 -20.577  1.00  0.67           N
ATOM   1222  CA  GLU A  84     -14.955  62.868 -20.014  1.00  0.67           C
ATOM   1223  C   GLU A  84     -15.901  62.006 -19.189  1.00  0.67           C
ATOM   1224  O   GLU A  84     -15.665  60.805 -19.013  1.00  0.67           O
ATOM   1225  CB  GLU A  84     -13.757  63.325 -19.184  1.00  0.67           C
ATOM   1226  CG  GLU A  84     -12.624  63.917 -20.016  1.00  0.67           C
ATOM   1227  CD  GLU A  84     -11.403  64.282 -19.217  1.00  0.67           C
ATOM   1228  OE1 GLU A  84     -11.428  64.129 -18.026  1.00  0.67           O
ATOM   1229  OE2 GLU A  84     -10.440  64.717 -19.806  1.00  0.67           O1-
ATOM      0  H   GLU A  84     -15.310  64.763 -20.250  1.00  0.67           H   new
ATOM      0  HA  GLU A  84     -14.649  62.307 -20.744  1.00  0.67           H   new
ATOM      0  HB2 GLU A  84     -14.054  63.986 -18.539  1.00  0.67           H   new
ATOM      0  HB3 GLU A  84     -13.416  62.570 -18.679  1.00  0.67           H   new
ATOM      0  HG2 GLU A  84     -12.371  63.279 -20.702  1.00  0.67           H   new
ATOM      0  HG3 GLU A  84     -12.950  64.709 -20.472  1.00  0.67           H   new
ATOM   1236  N   GLU A  85     -17.006  62.591 -18.723  1.00  0.70           N
ATOM   1237  CA  GLU A  85     -17.961  61.859 -17.907  1.00  0.70           C
ATOM   1238  C   GLU A  85     -18.591  60.712 -18.696  1.00  0.70           C
ATOM   1239  O   GLU A  85     -19.097  59.756 -18.107  1.00  0.70           O
ATOM   1240  CB  GLU A  85     -19.062  62.796 -17.379  1.00  0.70           C
ATOM   1241  CG  GLU A  85     -18.595  63.825 -16.366  1.00  0.70           C
ATOM   1242  CD  GLU A  85     -19.672  64.733 -15.880  1.00  0.70           C
ATOM   1243  OE1 GLU A  85     -20.702  64.272 -15.430  1.00  0.70           O
ATOM   1244  OE2 GLU A  85     -19.499  65.922 -15.987  1.00  0.70           O1-
ATOM      0  H   GLU A  85     -17.217  63.412 -18.871  1.00  0.70           H   new
ATOM      0  HA  GLU A  85     -17.478  61.488 -17.153  1.00  0.70           H   new
ATOM      0  HB2 GLU A  85     -19.461  63.260 -18.131  1.00  0.70           H   new
ATOM      0  HB3 GLU A  85     -19.760  62.257 -16.975  1.00  0.70           H   new
ATOM      0  HG2 GLU A  85     -18.207  63.364 -15.606  1.00  0.70           H   new
ATOM      0  HG3 GLU A  85     -17.890  64.359 -16.764  1.00  0.70           H   new
ATOM   1251  N   ASN A  86     -18.574  60.807 -20.031  1.00  0.73           N
ATOM   1252  CA  ASN A  86     -19.174  59.788 -20.874  1.00  0.73           C
ATOM   1253  C   ASN A  86     -18.162  58.788 -21.457  1.00  0.73           C
ATOM   1254  O   ASN A  86     -18.528  57.968 -22.300  1.00  0.73           O
ATOM   1255  CB  ASN A  86     -19.928  60.465 -21.996  1.00  0.73           C
ATOM   1256  CG  ASN A  86     -21.129  61.229 -21.511  1.00  0.73           C
ATOM   1257  ND2 ASN A  86     -21.352  62.385 -22.085  1.00  0.73           N
ATOM   1258  OD1 ASN A  86     -21.858  60.778 -20.618  1.00  0.73           O
ATOM      0  H   ASN A  86     -18.216  61.460 -20.462  1.00  0.73           H   new
ATOM      0  HA  ASN A  86     -19.770  59.269 -20.311  1.00  0.73           H   new
ATOM      0  HB2 ASN A  86     -19.331  61.071 -22.462  1.00  0.73           H   new
ATOM      0  HB3 ASN A  86     -20.213  59.797 -22.639  1.00  0.73           H   new
ATOM      0 HD21 ASN A  86     -22.026  62.862 -21.844  1.00  0.73           H   new
ATOM      0 HD22 ASN A  86     -20.824  62.667 -22.703  1.00  0.73           H   new
ATOM   1265  N   GLU A  87     -16.899  58.831 -21.013  1.00  0.75           N
ATOM   1266  CA  GLU A  87     -15.885  57.925 -21.571  1.00  0.75           C
ATOM   1267  C   GLU A  87     -15.719  56.564 -20.879  1.00  0.75           C
ATOM   1268  O   GLU A  87     -14.891  55.757 -21.298  1.00  0.75           O
ATOM   1269  CB  GLU A  87     -14.525  58.616 -21.647  1.00  0.75           C
ATOM   1270  CG  GLU A  87     -14.431  59.754 -22.669  1.00  0.75           C
ATOM   1271  CD  GLU A  87     -13.040  60.429 -22.740  1.00  0.75           C
ATOM   1272  OE1 GLU A  87     -12.244  60.284 -21.825  1.00  0.75           O
ATOM   1273  OE2 GLU A  87     -12.782  61.068 -23.735  1.00  0.75           O1-
ATOM      0  H   GLU A  87     -16.613  59.365 -20.403  1.00  0.75           H   new
ATOM      0  HA  GLU A  87     -16.234  57.719 -22.452  1.00  0.75           H   new
ATOM      0  HB2 GLU A  87     -14.307  58.969 -20.770  1.00  0.75           H   new
ATOM      0  HB3 GLU A  87     -13.851  57.951 -21.861  1.00  0.75           H   new
ATOM      0  HG2 GLU A  87     -14.656  59.407 -23.546  1.00  0.75           H   new
ATOM      0  HG3 GLU A  87     -15.095  60.427 -22.451  1.00  0.75           H   new
ATOM   1280  N   GLY A  88     -16.432  56.304 -19.789  1.00  0.75           N
ATOM   1281  CA  GLY A  88     -16.348  54.990 -19.128  1.00  0.75           C
ATOM   1282  C   GLY A  88     -15.129  54.776 -18.217  1.00  0.75           C
ATOM   1283  O   GLY A  88     -15.274  54.555 -17.020  1.00  0.75           O
ATOM      0  H   GLY A  88     -16.967  56.863 -19.414  1.00  0.75           H   new
ATOM      0  HA2 GLY A  88     -17.152  54.860 -18.600  1.00  0.75           H   new
ATOM      0  HA3 GLY A  88     -16.344  54.302 -19.812  1.00  0.75           H   new
ATOM   1287  N   ASP A  89     -13.931  54.874 -18.799  1.00  0.73           N
ATOM   1288  CA  ASP A  89     -12.640  54.702 -18.099  1.00  0.73           C
ATOM   1289  C   ASP A  89     -12.380  55.734 -16.988  1.00  0.73           C
ATOM   1290  O   ASP A  89     -11.482  55.558 -16.149  1.00  0.73           O
ATOM   1291  CB  ASP A  89     -11.460  54.779 -19.082  1.00  0.73           C
ATOM   1292  CG  ASP A  89     -11.291  53.563 -20.011  1.00  0.73           C
ATOM   1293  OD1 ASP A  89     -11.917  52.553 -19.784  1.00  0.73           O
ATOM   1294  OD2 ASP A  89     -10.503  53.664 -20.936  1.00  0.73           O1-
ATOM      0  H   ASP A  89     -13.838  55.047 -19.636  1.00  0.73           H   new
ATOM      0  HA  ASP A  89     -12.706  53.825 -17.690  1.00  0.73           H   new
ATOM      0  HB2 ASP A  89     -11.567  55.572 -19.630  1.00  0.73           H   new
ATOM      0  HB3 ASP A  89     -10.642  54.894 -18.573  1.00  0.73           H   new
ATOM   1299  N   ASN A  90     -13.099  56.849 -17.036  1.00  0.70           N
ATOM   1300  CA  ASN A  90     -12.892  57.913 -16.075  1.00  0.70           C
ATOM   1301  C   ASN A  90     -13.770  57.807 -14.835  1.00  0.70           C
ATOM   1302  O   ASN A  90     -14.927  57.387 -14.894  1.00  0.70           O
ATOM   1303  CB  ASN A  90     -13.170  59.242 -16.731  1.00  0.70           C
ATOM   1304  CG  ASN A  90     -12.271  59.506 -17.876  1.00  0.70           C
ATOM   1305  ND2 ASN A  90     -12.853  59.964 -18.916  1.00  0.70           N
ATOM   1306  OD1 ASN A  90     -11.075  59.283 -17.848  1.00  0.70           O
ATOM      0  H   ASN A  90     -13.711  57.006 -17.619  1.00  0.70           H   new
ATOM      0  HA  ASN A  90     -11.970  57.834 -15.785  1.00  0.70           H   new
ATOM      0  HB2 ASN A  90     -14.091  59.263 -17.035  1.00  0.70           H   new
ATOM      0  HB3 ASN A  90     -13.071  59.950 -16.076  1.00  0.70           H   new
ATOM      0 HD21 ASN A  90     -12.398  60.125 -19.628  1.00  0.70           H   new
ATOM      0 HD22 ASN A  90     -13.700  60.111 -18.905  1.00  0.70           H   new
ATOM   1313  N   ALA A  91     -13.235  58.269 -13.720  1.00  0.66           N
ATOM   1314  CA  ALA A  91     -14.019  58.408 -12.510  1.00  0.66           C
ATOM   1315  C   ALA A  91     -14.298  59.873 -12.346  1.00  0.66           C
ATOM   1316  O   ALA A  91     -13.370  60.680 -12.425  1.00  0.66           O
ATOM   1317  CB  ALA A  91     -13.293  57.871 -11.298  1.00  0.66           C
ATOM      0  H   ALA A  91     -12.413  58.509 -13.643  1.00  0.66           H   new
ATOM      0  HA  ALA A  91     -14.838  57.893 -12.584  1.00  0.66           H   new
ATOM      0  HB1 ALA A  91     -13.850  57.982 -10.511  1.00  0.66           H   new
ATOM      0  HB2 ALA A  91     -13.101  56.929 -11.427  1.00  0.66           H   new
ATOM      0  HB3 ALA A  91     -12.462  58.357 -11.177  1.00  0.66           H   new
ATOM   1323  N   CYS A  92     -15.550  60.252 -12.160  1.00  0.63           N
ATOM   1324  CA  CYS A  92     -15.848  61.665 -12.019  1.00  0.63           C
ATOM   1325  C   CYS A  92     -16.641  61.979 -10.759  1.00  0.63           C
ATOM   1326  O   CYS A  92     -17.431  61.155 -10.287  1.00  0.63           O
ATOM   1327  CB  CYS A  92     -16.612  62.174 -13.239  1.00  0.63           C
ATOM   1328  SG  CYS A  92     -15.704  61.997 -14.818  1.00  0.63           S
ATOM      0  H   CYS A  92     -16.227  59.723 -12.113  1.00  0.63           H   new
ATOM      0  HA  CYS A  92     -14.994  62.119 -11.948  1.00  0.63           H   new
ATOM      0  HB2 CYS A  92     -17.453  61.695 -13.305  1.00  0.63           H   new
ATOM      0  HB3 CYS A  92     -16.829  63.110 -13.105  1.00  0.63           H   new
ATOM   1333  N   LYS A  93     -16.476  63.194 -10.263  1.00  0.62           N
ATOM   1334  CA  LYS A  93     -17.221  63.676  -9.107  1.00  0.62           C
ATOM   1335  C   LYS A  93     -17.724  65.092  -9.299  1.00  0.62           C
ATOM   1336  O   LYS A  93     -16.991  65.961  -9.771  1.00  0.62           O
ATOM   1337  CB  LYS A  93     -16.373  63.641  -7.840  1.00  0.62           C
ATOM   1338  CG  LYS A  93     -17.146  64.123  -6.589  1.00  0.62           C
ATOM   1339  CD  LYS A  93     -16.337  64.041  -5.333  1.00  0.62           C
ATOM   1340  CE  LYS A  93     -17.166  64.450  -4.120  1.00  0.62           C
ATOM   1341  NZ  LYS A  93     -16.366  64.432  -2.859  1.00  0.62           N1+
ATOM      0  H   LYS A  93     -15.925  63.769 -10.588  1.00  0.62           H   new
ATOM      0  HA  LYS A  93     -17.979  63.077  -9.015  1.00  0.62           H   new
ATOM      0  HB2 LYS A  93     -16.058  62.736  -7.692  1.00  0.62           H   new
ATOM      0  HB3 LYS A  93     -15.589  64.198  -7.965  1.00  0.62           H   new
ATOM      0  HG2 LYS A  93     -17.431  65.040  -6.725  1.00  0.62           H   new
ATOM      0  HG3 LYS A  93     -17.949  63.589  -6.486  1.00  0.62           H   new
ATOM      0  HD2 LYS A  93     -16.009  63.136  -5.214  1.00  0.62           H   new
ATOM      0  HD3 LYS A  93     -15.560  64.617  -5.407  1.00  0.62           H   new
ATOM      0  HE2 LYS A  93     -17.525  65.340  -4.261  1.00  0.62           H   new
ATOM      0  HE3 LYS A  93     -17.923  63.850  -4.030  1.00  0.62           H   new
ATOM      0  HZ1 LYS A  93     -16.882  64.675  -2.176  1.00  0.62           H   new
ATOM      0  HZ2 LYS A  93     -16.054  63.611  -2.717  1.00  0.62           H   new
ATOM      0  HZ3 LYS A  93     -15.684  64.999  -2.932  1.00  0.62           H   new
ATOM   1355  N   ARG A  94     -18.972  65.332  -8.895  1.00  0.62           N
ATOM   1356  CA  ARG A  94     -19.560  66.667  -8.974  1.00  0.62           C
ATOM   1357  C   ARG A  94     -19.913  67.192  -7.602  1.00  0.62           C
ATOM   1358  O   ARG A  94     -20.561  66.513  -6.802  1.00  0.62           O
ATOM   1359  CB  ARG A  94     -20.823  66.673  -9.824  1.00  0.62           C
ATOM   1360  CG  ARG A  94     -21.533  68.068  -9.953  1.00  0.62           C
ATOM   1361  CD  ARG A  94     -22.705  68.014 -10.903  1.00  0.62           C
ATOM   1362  NE  ARG A  94     -22.268  67.873 -12.291  1.00  0.62           N
ATOM   1363  CZ  ARG A  94     -22.368  66.751 -13.023  1.00  0.62           C
ATOM   1364  NH1 ARG A  94     -22.876  65.646 -12.516  1.00  0.62           N1+
ATOM   1365  NH2 ARG A  94     -21.926  66.771 -14.248  1.00  0.62           N
ATOM      0  H   ARG A  94     -19.496  64.732  -8.571  1.00  0.62           H   new
ATOM      0  HA  ARG A  94     -18.890  67.237  -9.383  1.00  0.62           H   new
ATOM      0  HB2 ARG A  94     -20.599  66.356 -10.713  1.00  0.62           H   new
ATOM      0  HB3 ARG A  94     -21.453  66.039  -9.447  1.00  0.62           H   new
ATOM      0  HG2 ARG A  94     -21.838  68.358  -9.079  1.00  0.62           H   new
ATOM      0  HG3 ARG A  94     -20.894  68.729 -10.264  1.00  0.62           H   new
ATOM      0  HD2 ARG A  94     -23.280  67.269 -10.667  1.00  0.62           H   new
ATOM      0  HD3 ARG A  94     -23.235  68.821 -10.810  1.00  0.62           H   new
ATOM      0  HE  ARG A  94     -21.919  68.563 -12.669  1.00  0.62           H   new
ATOM      0 HH11 ARG A  94     -23.151  65.634 -11.701  1.00  0.62           H   new
ATOM      0 HH12 ARG A  94     -22.932  64.937 -13.000  1.00  0.62           H   new
ATOM      0 HH21 ARG A  94     -21.581  67.490 -14.569  1.00  0.62           H   new
ATOM      0 HH22 ARG A  94     -21.979  66.065 -14.736  1.00  0.62           H   new
ATOM   1379  N   THR A  95     -19.474  68.410  -7.348  1.00  0.63           N
ATOM   1380  CA  THR A  95     -19.709  69.101  -6.099  1.00  0.63           C
ATOM   1381  C   THR A  95     -19.992  70.573  -6.334  1.00  0.63           C
ATOM   1382  O   THR A  95     -20.236  71.000  -7.466  1.00  0.63           O
ATOM   1383  CB  THR A  95     -18.502  68.909  -5.164  1.00  0.63           C
ATOM   1384  CG2 THR A  95     -17.304  69.602  -5.735  1.00  0.63           C
ATOM   1385  OG1 THR A  95     -18.817  69.409  -3.849  1.00  0.63           O
ATOM      0  H   THR A  95     -19.018  68.870  -7.914  1.00  0.63           H   new
ATOM      0  HA  THR A  95     -20.494  68.721  -5.675  1.00  0.63           H   new
ATOM      0  HB  THR A  95     -18.297  67.964  -5.086  1.00  0.63           H   new
ATOM      0  HG1 THR A  95     -18.156  69.301  -3.342  1.00  0.63           H   new
ATOM      0 HG21 THR A  95     -16.546  69.479  -5.143  1.00  0.63           H   new
ATOM      0 HG22 THR A  95     -17.098  69.228  -6.606  1.00  0.63           H   new
ATOM      0 HG23 THR A  95     -17.491  70.549  -5.827  1.00  0.63           H   new
ATOM   1393  N   TYR A  96     -20.009  71.331  -5.246  1.00  0.67           N
ATOM   1394  CA  TYR A  96     -20.300  72.750  -5.313  1.00  0.67           C
ATOM   1395  C   TYR A  96     -19.227  73.519  -4.554  1.00  0.67           C
ATOM   1396  O   TYR A  96     -18.580  72.949  -3.670  1.00  0.67           O
ATOM   1397  CB  TYR A  96     -21.706  73.006  -4.783  1.00  0.67           C
ATOM   1398  CG  TYR A  96     -22.757  72.186  -5.552  1.00  0.67           C
ATOM   1399  CD1 TYR A  96     -23.092  70.918  -5.086  1.00  0.67           C
ATOM   1400  CD2 TYR A  96     -23.348  72.667  -6.722  1.00  0.67           C
ATOM   1401  CE1 TYR A  96     -24.003  70.141  -5.765  1.00  0.67           C
ATOM   1402  CE2 TYR A  96     -24.270  71.876  -7.409  1.00  0.67           C
ATOM   1403  CZ  TYR A  96     -24.596  70.615  -6.927  1.00  0.67           C
ATOM   1404  OH  TYR A  96     -25.510  69.806  -7.585  1.00  0.67           O
ATOM      0  H   TYR A  96     -19.853  71.037  -4.453  1.00  0.67           H   new
ATOM      0  HA  TYR A  96     -20.282  73.064  -6.231  1.00  0.67           H   new
ATOM      0  HB2 TYR A  96     -21.744  72.780  -3.840  1.00  0.67           H   new
ATOM      0  HB3 TYR A  96     -21.914  73.951  -4.857  1.00  0.67           H   new
ATOM      0  HD1 TYR A  96     -22.697  70.593  -4.309  1.00  0.67           H   new
ATOM      0  HD2 TYR A  96     -23.128  73.512  -7.042  1.00  0.67           H   new
ATOM      0  HE1 TYR A  96     -24.222  69.296  -5.444  1.00  0.67           H   new
ATOM      0  HE2 TYR A  96     -24.666  72.193  -8.189  1.00  0.67           H   new
ATOM      0  HH  TYR A  96     -25.708  70.151  -8.325  1.00  0.67           H   new
ATOM   1414  N   SER A  97     -19.026  74.796  -4.883  1.00  0.73           N
ATOM   1415  CA  SER A  97     -17.975  75.563  -4.180  1.00  0.73           C
ATOM   1416  C   SER A  97     -18.226  77.066  -4.026  1.00  0.73           C
ATOM   1417  O   SER A  97     -19.005  77.675  -4.757  1.00  0.73           O
ATOM   1418  CB  SER A  97     -16.657  75.386  -4.891  1.00  0.73           C
ATOM   1419  OG  SER A  97     -16.702  75.977  -6.149  1.00  0.73           O
ATOM      0  H   SER A  97     -19.463  75.229  -5.484  1.00  0.73           H   new
ATOM      0  HA  SER A  97     -17.974  75.197  -3.282  1.00  0.73           H   new
ATOM      0  HB2 SER A  97     -15.944  75.782  -4.366  1.00  0.73           H   new
ATOM      0  HB3 SER A  97     -16.454  74.441  -4.978  1.00  0.73           H   new
ATOM      0  HG  SER A  97     -15.962  76.338  -6.316  1.00  0.73           H   new
ATOM   1425  N   ASP A  98     -17.505  77.688  -3.094  1.00  0.81           N
ATOM   1426  CA  ASP A  98     -17.681  79.115  -2.810  1.00  0.81           C
ATOM   1427  C   ASP A  98     -16.893  80.061  -3.719  1.00  0.81           C
ATOM   1428  O   ASP A  98     -15.662  80.078  -3.709  1.00  0.81           O
ATOM   1429  CB  ASP A  98     -17.299  79.372  -1.354  1.00  0.81           C
ATOM   1430  CG  ASP A  98     -18.290  78.712  -0.374  1.00  0.81           C
ATOM   1431  OD1 ASP A  98     -19.481  78.945  -0.490  1.00  0.81           O
ATOM   1432  OD2 ASP A  98     -17.865  77.947   0.454  1.00  0.81           O1-
ATOM      0  H   ASP A  98     -16.906  77.301  -2.613  1.00  0.81           H   new
ATOM      0  HA  ASP A  98     -18.614  79.312  -2.985  1.00  0.81           H   new
ATOM      0  HB2 ASP A  98     -16.406  79.031  -1.189  1.00  0.81           H   new
ATOM      0  HB3 ASP A  98     -17.272  80.328  -1.191  1.00  0.81           H   new
ATOM   1437  N   ARG A  99     -17.620  80.849  -4.509  1.00  0.90           N
ATOM   1438  CA  ARG A  99     -17.038  81.786  -5.467  1.00  0.90           C
ATOM   1439  C   ARG A  99     -17.319  83.189  -4.893  1.00  0.90           C
ATOM   1440  O   ARG A  99     -18.014  83.268  -3.881  1.00  0.90           O
ATOM   1441  CB  ARG A  99     -17.645  81.536  -6.853  1.00  0.90           C
ATOM   1442  CG  ARG A  99     -17.545  80.066  -7.301  1.00  0.90           C
ATOM   1443  CD  ARG A  99     -16.128  79.555  -7.329  1.00  0.90           C
ATOM   1444  NE  ARG A  99     -15.279  80.126  -8.359  1.00  0.90           N
ATOM   1445  CZ  ARG A  99     -15.136  79.601  -9.594  1.00  0.90           C
ATOM   1446  NH1 ARG A  99     -15.790  78.550  -9.956  1.00  0.90           N1+
ATOM   1447  NH2 ARG A  99     -14.308  80.106 -10.473  1.00  0.90           N
ATOM      0  H   ARG A  99     -18.480  80.854  -4.503  1.00  0.90           H   new
ATOM      0  HA  ARG A  99     -16.081  81.682  -5.589  1.00  0.90           H   new
ATOM      0  HB2 ARG A  99     -18.577  81.803  -6.845  1.00  0.90           H   new
ATOM      0  HB3 ARG A  99     -17.195  82.098  -7.503  1.00  0.90           H   new
ATOM      0  HG2 ARG A  99     -18.071  79.514  -6.702  1.00  0.90           H   new
ATOM      0  HG3 ARG A  99     -17.934  79.975  -8.185  1.00  0.90           H   new
ATOM      0  HD2 ARG A  99     -15.722  79.726  -6.465  1.00  0.90           H   new
ATOM      0  HD3 ARG A  99     -16.150  78.592  -7.446  1.00  0.90           H   new
ATOM      0  HE  ARG A  99     -14.841  80.842  -8.171  1.00  0.90           H   new
ATOM      0 HH11 ARG A  99     -16.330  78.169  -9.406  1.00  0.90           H   new
ATOM      0 HH12 ARG A  99     -15.686  78.230 -10.747  1.00  0.90           H   new
ATOM      0 HH21 ARG A  99     -13.834  80.794 -10.271  1.00  0.90           H   new
ATOM      0 HH22 ARG A  99     -14.238  79.750 -11.253  1.00  0.90           H   new
ATOM   1461  N   GLY A 100     -16.773  84.295  -5.440  1.00  0.99           N
ATOM   1462  CA  GLY A 100     -15.924  84.429  -6.621  1.00  0.99           C
ATOM   1463  C   GLY A 100     -14.800  85.427  -6.393  1.00  0.99           C
ATOM   1464  O   GLY A 100     -13.929  85.223  -5.542  1.00  0.99           O
ATOM      0  H   GLY A 100     -16.913  85.063  -5.080  1.00  0.99           H   new
ATOM      0  HA2 GLY A 100     -15.548  83.564  -6.850  1.00  0.99           H   new
ATOM      0  HA3 GLY A 100     -16.462  84.714  -7.376  1.00  0.99           H   new
ATOM   1468  N   TRP A 101     -14.766  86.468  -7.230  1.00  1.06           N
ATOM   1469  CA  TRP A 101     -13.794  87.566  -7.172  1.00  1.06           C
ATOM   1470  C   TRP A 101     -12.364  87.060  -7.284  1.00  1.06           C
ATOM   1471  O   TRP A 101     -11.771  87.068  -8.361  1.00  1.06           O
ATOM   1472  CB  TRP A 101     -13.989  88.379  -5.888  1.00  1.06           C
ATOM   1473  CG  TRP A 101     -13.142  89.601  -5.783  1.00  1.06           C
ATOM   1474  CD1 TRP A 101     -12.026  89.779  -5.019  1.00  1.06           C
ATOM   1475  CD2 TRP A 101     -13.363  90.853  -6.468  1.00  1.06           C
ATOM   1476  CE2 TRP A 101     -12.344  91.722  -6.070  1.00  1.06           C
ATOM   1477  CE3 TRP A 101     -14.336  91.302  -7.372  1.00  1.06           C
ATOM   1478  NE1 TRP A 101     -11.537  91.052  -5.187  1.00  1.06           N
ATOM   1479  CZ2 TRP A 101     -12.260  93.020  -6.548  1.00  1.06           C
ATOM   1480  CZ3 TRP A 101     -14.251  92.603  -7.851  1.00  1.06           C
ATOM   1481  CH2 TRP A 101     -13.239  93.440  -7.450  1.00  1.06           C
ATOM      0  H   TRP A 101     -15.331  86.557  -7.872  1.00  1.06           H   new
ATOM      0  HA  TRP A 101     -13.952  88.145  -7.934  1.00  1.06           H   new
ATOM      0  HB2 TRP A 101     -14.921  88.641  -5.825  1.00  1.06           H   new
ATOM      0  HB3 TRP A 101     -13.803  87.807  -5.127  1.00  1.06           H   new
ATOM      0  HD1 TRP A 101     -11.651  89.133  -4.465  1.00  1.06           H   new
ATOM      0  HE1 TRP A 101     -10.839  91.375  -4.802  1.00  1.06           H   new
ATOM      0  HE3 TRP A 101     -15.025  90.740  -7.645  1.00  1.06           H   new
ATOM      0  HZ2 TRP A 101     -11.577  93.590  -6.278  1.00  1.06           H   new
ATOM      0  HZ3 TRP A 101     -14.889  92.912  -8.453  1.00  1.06           H   new
ATOM      0  HH2 TRP A 101     -13.205  94.306  -7.787  1.00  1.06           H   new
ATOM   1492  N   GLY A 102     -11.821  86.573  -6.172  1.00  1.09           N
ATOM   1493  CA  GLY A 102     -10.475  86.015  -6.126  1.00  1.09           C
ATOM   1494  C   GLY A 102     -10.403  84.813  -7.052  1.00  1.09           C
ATOM   1495  O   GLY A 102      -9.350  84.481  -7.598  1.00  1.09           O
ATOM      0  H   GLY A 102     -12.229  86.558  -5.415  1.00  1.09           H   new
ATOM      0  HA2 GLY A 102      -9.826  86.684  -6.395  1.00  1.09           H   new
ATOM      0  HA3 GLY A 102     -10.252  85.753  -5.219  1.00  1.09           H   new
ATOM   1499  N   ASN A 103     -11.559  84.176  -7.228  1.00  1.07           N
ATOM   1500  CA  ASN A 103     -11.701  83.007  -8.071  1.00  1.07           C
ATOM   1501  C   ASN A 103     -12.320  83.303  -9.453  1.00  1.07           C
ATOM   1502  O   ASN A 103     -12.750  82.384 -10.150  1.00  1.07           O
ATOM   1503  CB  ASN A 103     -12.473  81.953  -7.318  1.00  1.07           C
ATOM   1504  CG  ASN A 103     -11.674  81.442  -6.159  1.00  1.07           C
ATOM   1505  ND2 ASN A 103     -11.966  81.942  -4.984  1.00  1.07           N
ATOM   1506  OD1 ASN A 103     -10.772  80.613  -6.329  1.00  1.07           O
ATOM      0  H   ASN A 103     -12.292  84.421  -6.851  1.00  1.07           H   new
ATOM      0  HA  ASN A 103     -10.811  82.679  -8.274  1.00  1.07           H   new
ATOM      0  HB2 ASN A 103     -13.311  82.324  -7.001  1.00  1.07           H   new
ATOM      0  HB3 ASN A 103     -12.694  81.220  -7.913  1.00  1.07           H   new
ATOM      0 HD21 ASN A 103     -11.523  81.695  -4.290  1.00  1.07           H   new
ATOM      0 HD22 ASN A 103     -12.601  82.517  -4.907  1.00  1.07           H   new
ATOM   1513  N   GLY A 104     -12.390  84.578  -9.851  1.00  1.02           N
ATOM   1514  CA  GLY A 104     -12.843  84.945 -11.200  1.00  1.02           C
ATOM   1515  C   GLY A 104     -14.340  85.174 -11.479  1.00  1.02           C
ATOM   1516  O   GLY A 104     -14.682  85.641 -12.566  1.00  1.02           O
ATOM      0  H   GLY A 104     -12.179  85.247  -9.354  1.00  1.02           H   new
ATOM      0  HA2 GLY A 104     -12.376  85.758 -11.449  1.00  1.02           H   new
ATOM      0  HA3 GLY A 104     -12.541  84.249 -11.804  1.00  1.02           H   new
ATOM   1520  N   CYS A 105     -15.236  84.881 -10.541  1.00  0.95           N
ATOM   1521  CA  CYS A 105     -16.659  85.093 -10.843  1.00  0.95           C
ATOM   1522  C   CYS A 105     -17.116  86.453 -10.321  1.00  0.95           C
ATOM   1523  O   CYS A 105     -16.617  86.942  -9.306  1.00  0.95           O
ATOM   1524  CB  CYS A 105     -17.553  84.010 -10.222  1.00  0.95           C
ATOM   1525  SG  CYS A 105     -17.225  82.312 -10.774  1.00  0.95           S
ATOM      0  H   CYS A 105     -15.059  84.573  -9.758  1.00  0.95           H   new
ATOM      0  HA  CYS A 105     -16.747  85.051 -11.808  1.00  0.95           H   new
ATOM      0  HB2 CYS A 105     -17.453  84.045  -9.258  1.00  0.95           H   new
ATOM      0  HB3 CYS A 105     -18.478  84.224 -10.419  1.00  0.95           H   new
ATOM   1530  N   GLY A 106     -18.121  87.048 -10.967  1.00  0.89           N
ATOM   1531  CA  GLY A 106     -18.684  88.319 -10.485  1.00  0.89           C
ATOM   1532  C   GLY A 106     -19.770  88.105  -9.427  1.00  0.89           C
ATOM   1533  O   GLY A 106     -20.360  89.055  -8.910  1.00  0.89           O
ATOM      0  H   GLY A 106     -18.490  86.738 -11.679  1.00  0.89           H   new
ATOM      0  HA2 GLY A 106     -17.974  88.865 -10.112  1.00  0.89           H   new
ATOM      0  HA3 GLY A 106     -19.056  88.811 -11.234  1.00  0.89           H   new
ATOM   1537  N   LEU A 107     -20.038  86.842  -9.148  1.00  0.84           N
ATOM   1538  CA  LEU A 107     -21.054  86.410  -8.212  1.00  0.84           C
ATOM   1539  C   LEU A 107     -20.419  85.758  -6.995  1.00  0.84           C
ATOM   1540  O   LEU A 107     -19.341  85.172  -7.093  1.00  0.84           O
ATOM   1541  CB  LEU A 107     -21.980  85.444  -8.916  1.00  0.84           C
ATOM   1542  CG  LEU A 107     -22.668  85.985 -10.160  1.00  0.84           C
ATOM   1543  CD1 LEU A 107     -23.443  84.872 -10.802  1.00  0.84           C
ATOM   1544  CD2 LEU A 107     -23.574  87.139  -9.776  1.00  0.84           C
ATOM      0  H   LEU A 107     -19.616  86.188  -9.514  1.00  0.84           H   new
ATOM      0  HA  LEU A 107     -21.560  87.177  -7.901  1.00  0.84           H   new
ATOM      0  HB2 LEU A 107     -21.472  84.656  -9.163  1.00  0.84           H   new
ATOM      0  HB3 LEU A 107     -22.661  85.157  -8.288  1.00  0.84           H   new
ATOM      0  HG  LEU A 107     -22.015  86.317 -10.795  1.00  0.84           H   new
ATOM      0 HD11 LEU A 107     -23.887  85.204 -11.598  1.00  0.84           H   new
ATOM      0 HD12 LEU A 107     -22.837  84.154 -11.046  1.00  0.84           H   new
ATOM      0 HD13 LEU A 107     -24.106  84.537 -10.178  1.00  0.84           H   new
ATOM      0 HD21 LEU A 107     -24.013  87.484 -10.569  1.00  0.84           H   new
ATOM      0 HD22 LEU A 107     -24.243  86.829  -9.146  1.00  0.84           H   new
ATOM      0 HD23 LEU A 107     -23.046  87.843  -9.367  1.00  0.84           H   new
ATOM   1556  N   PHE A 108     -21.102  85.840  -5.856  1.00  0.79           N
ATOM   1557  CA  PHE A 108     -20.598  85.262  -4.610  1.00  0.79           C
ATOM   1558  C   PHE A 108     -21.409  84.089  -4.051  1.00  0.79           C
ATOM   1559  O   PHE A 108     -21.421  83.855  -2.842  1.00  0.79           O
ATOM   1560  CB  PHE A 108     -20.475  86.370  -3.581  1.00  0.79           C
ATOM   1561  CG  PHE A 108     -19.478  87.394  -4.011  1.00  0.79           C
ATOM   1562  CD1 PHE A 108     -19.876  88.548  -4.673  1.00  0.79           C
ATOM   1563  CD2 PHE A 108     -18.135  87.204  -3.756  1.00  0.79           C
ATOM   1564  CE1 PHE A 108     -18.945  89.485  -5.075  1.00  0.79           C
ATOM   1565  CE2 PHE A 108     -17.205  88.134  -4.147  1.00  0.79           C
ATOM   1566  CZ  PHE A 108     -17.609  89.281  -4.812  1.00  0.79           C
ATOM      0  H   PHE A 108     -21.865  86.229  -5.782  1.00  0.79           H   new
ATOM      0  HA  PHE A 108     -19.735  84.871  -4.818  1.00  0.79           H   new
ATOM      0  HB2 PHE A 108     -21.339  86.791  -3.450  1.00  0.79           H   new
ATOM      0  HB3 PHE A 108     -20.210  85.994  -2.727  1.00  0.79           H   new
ATOM      0  HD1 PHE A 108     -20.778  88.691  -4.847  1.00  0.79           H   new
ATOM      0  HD2 PHE A 108     -17.857  86.435  -3.313  1.00  0.79           H   new
ATOM      0  HE1 PHE A 108     -19.220  90.252  -5.523  1.00  0.79           H   new
ATOM      0  HE2 PHE A 108     -16.304  87.995  -3.966  1.00  0.79           H   new
ATOM      0  HZ  PHE A 108     -16.979  89.911  -5.080  1.00  0.79           H   new
ATOM   1576  N   GLY A 109     -22.125  83.385  -4.918  1.00  0.75           N
ATOM   1577  CA  GLY A 109     -22.907  82.226  -4.489  1.00  0.75           C
ATOM   1578  C   GLY A 109     -22.105  80.932  -4.632  1.00  0.75           C
ATOM   1579  O   GLY A 109     -20.885  80.960  -4.832  1.00  0.75           O
ATOM      0  H   GLY A 109     -22.174  83.559  -5.759  1.00  0.75           H   new
ATOM      0  HA2 GLY A 109     -23.179  82.340  -3.565  1.00  0.75           H   new
ATOM      0  HA3 GLY A 109     -23.718  82.167  -5.018  1.00  0.75           H   new
ATOM   1583  N   LYS A 110     -22.795  79.793  -4.535  1.00  0.72           N
ATOM   1584  CA  LYS A 110     -22.115  78.507  -4.650  1.00  0.72           C
ATOM   1585  C   LYS A 110     -22.196  77.970  -6.078  1.00  0.72           C
ATOM   1586  O   LYS A 110     -23.286  77.798  -6.634  1.00  0.72           O
ATOM   1587  CB  LYS A 110     -22.665  77.495  -3.652  1.00  0.72           C
ATOM   1588  CG  LYS A 110     -22.403  77.863  -2.180  1.00  0.72           C
ATOM   1589  CD  LYS A 110     -22.901  76.774  -1.227  1.00  0.72           C
ATOM   1590  CE  LYS A 110     -22.753  77.183   0.260  1.00  0.72           C
ATOM   1591  NZ  LYS A 110     -21.322  77.293   0.702  1.00  0.72           N1+
ATOM      0  H   LYS A 110     -23.644  79.745  -4.405  1.00  0.72           H   new
ATOM      0  HA  LYS A 110     -21.180  78.650  -4.436  1.00  0.72           H   new
ATOM      0  HB2 LYS A 110     -23.621  77.406  -3.789  1.00  0.72           H   new
ATOM      0  HB3 LYS A 110     -22.271  76.628  -3.834  1.00  0.72           H   new
ATOM      0  HG2 LYS A 110     -21.452  78.001  -2.045  1.00  0.72           H   new
ATOM      0  HG3 LYS A 110     -22.844  78.702  -1.972  1.00  0.72           H   new
ATOM      0  HD2 LYS A 110     -23.833  76.582  -1.417  1.00  0.72           H   new
ATOM      0  HD3 LYS A 110     -22.405  75.956  -1.386  1.00  0.72           H   new
ATOM      0  HE2 LYS A 110     -23.196  78.035   0.401  1.00  0.72           H   new
ATOM      0  HE3 LYS A 110     -23.208  76.531   0.816  1.00  0.72           H   new
ATOM      0  HZ1 LYS A 110     -21.292  77.585   1.542  1.00  0.72           H   new
ATOM      0  HZ2 LYS A 110     -20.933  76.494   0.652  1.00  0.72           H   new
ATOM      0  HZ3 LYS A 110     -20.891  77.865   0.174  1.00  0.72           H   new
ATOM   1605  N   GLY A 111     -21.035  77.772  -6.675  1.00  0.68           N
ATOM   1606  CA  GLY A 111     -20.898  77.340  -8.055  1.00  0.68           C
ATOM   1607  C   GLY A 111     -20.746  75.843  -8.111  1.00  0.68           C
ATOM   1608  O   GLY A 111     -21.026  75.161  -7.128  1.00  0.68           O
ATOM      0  H   GLY A 111     -20.281  77.888  -6.278  1.00  0.68           H   new
ATOM      0  HA2 GLY A 111     -21.676  77.613  -8.566  1.00  0.68           H   new
ATOM      0  HA3 GLY A 111     -20.127  77.767  -8.461  1.00  0.68           H   new
ATOM   1612  N   SER A 112     -20.214  75.347  -9.221  1.00  0.65           N
ATOM   1613  CA  SER A 112     -20.052  73.908  -9.434  1.00  0.65           C
ATOM   1614  C   SER A 112     -18.662  73.642  -9.984  1.00  0.65           C
ATOM   1615  O   SER A 112     -17.997  74.669 -10.146  1.00  0.65           O
ATOM   1616  CB  SER A 112     -21.150  73.417 -10.335  1.00  0.65           C
ATOM   1617  OG  SER A 112     -20.986  72.080 -10.665  1.00  0.65           O
ATOM      0  H   SER A 112     -19.936  75.832  -9.874  1.00  0.65           H   new
ATOM      0  HA  SER A 112     -20.128  73.417  -8.601  1.00  0.65           H   new
ATOM      0  HB2 SER A 112     -22.007  73.539  -9.897  1.00  0.65           H   new
ATOM      0  HB3 SER A 112     -21.167  73.950 -11.145  1.00  0.65           H   new
ATOM      0  HG  SER A 112     -21.738  71.728 -10.791  1.00  0.65           H   new
ATOM   1623  N   ILE A 113     -18.113  72.598  -9.351  1.00  0.62           N
ATOM   1624  CA  ILE A 113     -17.006  71.892  -9.984  1.00  0.62           C
ATOM   1625  C   ILE A 113     -17.164  70.398 -10.248  1.00  0.62           C
ATOM   1626  O   ILE A 113     -17.591  69.639  -9.367  1.00  0.62           O
ATOM   1627  CB  ILE A 113     -15.789  71.979  -9.045  1.00  0.62           C
ATOM   1628  CG1 ILE A 113     -15.445  73.369  -8.710  1.00  0.62           C
ATOM   1629  CG2 ILE A 113     -14.571  71.384  -9.725  1.00  0.62           C
ATOM   1630  CD1 ILE A 113     -14.493  73.390  -7.604  1.00  0.62           C
ATOM      0  H   ILE A 113     -18.359  72.296  -8.584  1.00  0.62           H   new
ATOM      0  HA  ILE A 113     -16.934  72.327 -10.848  1.00  0.62           H   new
ATOM      0  HB  ILE A 113     -16.029  71.497  -8.238  1.00  0.62           H   new
ATOM      0 HG12 ILE A 113     -15.064  73.812  -9.484  1.00  0.62           H   new
ATOM      0 HG13 ILE A 113     -16.246  73.860  -8.468  1.00  0.62           H   new
ATOM      0 HG21 ILE A 113     -13.807  71.441  -9.130  1.00  0.62           H   new
ATOM      0 HG22 ILE A 113     -14.743  70.454  -9.941  1.00  0.62           H   new
ATOM      0 HG23 ILE A 113     -14.383  71.876 -10.540  1.00  0.62           H   new
ATOM      0 HD11 ILE A 113     -14.269  74.309  -7.387  1.00  0.62           H   new
ATOM      0 HD12 ILE A 113     -14.888  72.962  -6.828  1.00  0.62           H   new
ATOM      0 HD13 ILE A 113     -13.688  72.914  -7.861  1.00  0.62           H   new
ATOM   1642  N   VAL A 114     -16.777  69.975 -11.451  1.00  0.61           N
ATOM   1643  CA  VAL A 114     -16.701  68.553 -11.739  1.00  0.61           C
ATOM   1644  C   VAL A 114     -15.263  68.174 -12.013  1.00  0.61           C
ATOM   1645  O   VAL A 114     -14.550  68.848 -12.763  1.00  0.61           O
ATOM   1646  CB  VAL A 114     -17.540  68.097 -12.938  1.00  0.61           C
ATOM   1647  CG1 VAL A 114     -17.325  66.577 -13.202  1.00  0.61           C
ATOM   1648  CG2 VAL A 114     -18.927  68.263 -12.646  1.00  0.61           C
ATOM      0  H   VAL A 114     -16.558  70.491 -12.103  1.00  0.61           H   new
ATOM      0  HA  VAL A 114     -17.061  68.111 -10.954  1.00  0.61           H   new
ATOM      0  HB  VAL A 114     -17.271  68.625 -13.706  1.00  0.61           H   new
ATOM      0 HG11 VAL A 114     -17.861  66.301 -13.962  1.00  0.61           H   new
ATOM      0 HG12 VAL A 114     -16.388  66.410 -13.390  1.00  0.61           H   new
ATOM      0 HG13 VAL A 114     -17.592  66.071 -12.419  1.00  0.61           H   new
ATOM      0 HG21 VAL A 114     -19.455  67.974 -13.407  1.00  0.61           H   new
ATOM      0 HG22 VAL A 114     -19.160  67.731 -11.870  1.00  0.61           H   new
ATOM      0 HG23 VAL A 114     -19.110  69.198 -12.463  1.00  0.61           H   new
ATOM   1658  N   ALA A 115     -14.815  67.114 -11.372  1.00  0.61           N
ATOM   1659  CA  ALA A 115     -13.471  66.644 -11.637  1.00  0.61           C
ATOM   1660  C   ALA A 115     -13.522  65.240 -12.141  1.00  0.61           C
ATOM   1661  O   ALA A 115     -14.275  64.416 -11.624  1.00  0.61           O
ATOM   1662  CB  ALA A 115     -12.613  66.693 -10.400  1.00  0.61           C
ATOM      0  H   ALA A 115     -15.260  66.660 -10.792  1.00  0.61           H   new
ATOM      0  HA  ALA A 115     -13.078  67.228 -12.304  1.00  0.61           H   new
ATOM      0  HB1 ALA A 115     -11.722  66.373 -10.611  1.00  0.61           H   new
ATOM      0  HB2 ALA A 115     -12.560  67.607 -10.079  1.00  0.61           H   new
ATOM      0  HB3 ALA A 115     -13.004  66.131  -9.713  1.00  0.61           H   new
ATOM   1668  N   CYS A 116     -12.689  64.960 -13.121  1.00  0.63           N
ATOM   1669  CA  CYS A 116     -12.564  63.624 -13.645  1.00  0.63           C
ATOM   1670  C   CYS A 116     -11.136  63.149 -13.650  1.00  0.63           C
ATOM   1671  O   CYS A 116     -10.196  63.939 -13.784  1.00  0.63           O
ATOM   1672  CB  CYS A 116     -13.114  63.534 -15.061  1.00  0.63           C
ATOM   1673  SG  CYS A 116     -14.902  63.833 -15.211  1.00  0.63           S
ATOM      0  H   CYS A 116     -12.180  65.540 -13.501  1.00  0.63           H   new
ATOM      0  HA  CYS A 116     -13.081  63.053 -13.056  1.00  0.63           H   new
ATOM      0  HB2 CYS A 116     -12.645  64.175 -15.617  1.00  0.63           H   new
ATOM      0  HB3 CYS A 116     -12.916  62.653 -15.415  1.00  0.63           H   new
ATOM   1678  N   ALA A 117     -10.963  61.841 -13.583  1.00  0.65           N
ATOM   1679  CA  ALA A 117      -9.630  61.300 -13.767  1.00  0.65           C
ATOM   1680  C   ALA A 117      -9.681  59.955 -14.454  1.00  0.65           C
ATOM   1681  O   ALA A 117     -10.575  59.141 -14.214  1.00  0.65           O
ATOM   1682  CB  ALA A 117      -8.914  61.203 -12.446  1.00  0.65           C
ATOM      0  H   ALA A 117     -11.583  61.264 -13.437  1.00  0.65           H   new
ATOM      0  HA  ALA A 117      -9.133  61.905 -14.339  1.00  0.65           H   new
ATOM      0  HB1 ALA A 117      -8.025  60.840 -12.585  1.00  0.65           H   new
ATOM      0  HB2 ALA A 117      -8.844  62.086 -12.050  1.00  0.65           H   new
ATOM      0  HB3 ALA A 117      -9.411  60.621 -11.850  1.00  0.65           H   new
ATOM   1688  N   LYS A 118      -8.703  59.732 -15.327  1.00  0.69           N
ATOM   1689  CA  LYS A 118      -8.628  58.493 -16.081  1.00  0.69           C
ATOM   1690  C   LYS A 118      -7.783  57.481 -15.381  1.00  0.69           C
ATOM   1691  O   LYS A 118      -6.632  57.762 -15.014  1.00  0.69           O
ATOM   1692  CB  LYS A 118      -8.090  58.701 -17.493  1.00  0.69           C
ATOM   1693  CG  LYS A 118      -8.136  57.421 -18.331  1.00  0.69           C
ATOM   1694  CD  LYS A 118      -7.721  57.650 -19.770  1.00  0.69           C
ATOM   1695  CE  LYS A 118      -7.776  56.336 -20.554  1.00  0.69           C
ATOM   1696  NZ  LYS A 118      -7.418  56.521 -21.986  1.00  0.69           N1+
ATOM      0  H   LYS A 118      -8.071  60.291 -15.496  1.00  0.69           H   new
ATOM      0  HA  LYS A 118      -9.539  58.166 -16.147  1.00  0.69           H   new
ATOM      0  HB2 LYS A 118      -8.608  59.392 -17.935  1.00  0.69           H   new
ATOM      0  HB3 LYS A 118      -7.175  59.019 -17.444  1.00  0.69           H   new
ATOM      0  HG2 LYS A 118      -7.553  56.756 -17.932  1.00  0.69           H   new
ATOM      0  HG3 LYS A 118      -9.035  57.058 -18.311  1.00  0.69           H   new
ATOM      0  HD2 LYS A 118      -8.307  58.304 -20.182  1.00  0.69           H   new
ATOM      0  HD3 LYS A 118      -6.823  58.015 -19.800  1.00  0.69           H   new
ATOM      0  HE2 LYS A 118      -7.170  55.695 -20.151  1.00  0.69           H   new
ATOM      0  HE3 LYS A 118      -8.668  55.961 -20.491  1.00  0.69           H   new
ATOM      0  HZ1 LYS A 118      -7.461  55.738 -22.407  1.00  0.69           H   new
ATOM      0  HZ2 LYS A 118      -7.987  57.092 -22.363  1.00  0.69           H   new
ATOM      0  HZ3 LYS A 118      -6.591  56.844 -22.046  1.00  0.69           H   new
ATOM   1710  N   PHE A 119      -8.353  56.304 -15.196  1.00  0.73           N
ATOM   1711  CA  PHE A 119      -7.646  55.260 -14.509  1.00  0.73           C
ATOM   1712  C   PHE A 119      -7.327  54.072 -15.367  1.00  0.73           C
ATOM   1713  O   PHE A 119      -8.060  53.719 -16.293  1.00  0.73           O
ATOM   1714  CB  PHE A 119      -8.424  54.819 -13.286  1.00  0.73           C
ATOM   1715  CG  PHE A 119      -8.453  55.854 -12.273  1.00  0.73           C
ATOM   1716  CD1 PHE A 119      -9.421  56.823 -12.282  1.00  0.73           C
ATOM   1717  CD2 PHE A 119      -7.472  55.890 -11.310  1.00  0.73           C
ATOM   1718  CE1 PHE A 119      -9.396  57.802 -11.353  1.00  0.73           C
ATOM   1719  CE2 PHE A 119      -7.455  56.872 -10.386  1.00  0.73           C
ATOM   1720  CZ  PHE A 119      -8.408  57.832 -10.416  1.00  0.73           C
ATOM      0  H   PHE A 119      -9.144  56.096 -15.461  1.00  0.73           H   new
ATOM      0  HA  PHE A 119      -6.794  55.643 -14.248  1.00  0.73           H   new
ATOM      0  HB2 PHE A 119      -9.331  54.591 -13.543  1.00  0.73           H   new
ATOM      0  HB3 PHE A 119      -8.023  54.016 -12.918  1.00  0.73           H   new
ATOM      0  HD1 PHE A 119     -10.092  56.807 -12.925  1.00  0.73           H   new
ATOM      0  HD2 PHE A 119      -6.815  55.232 -11.296  1.00  0.73           H   new
ATOM      0  HE1 PHE A 119     -10.055  58.458 -11.353  1.00  0.73           H   new
ATOM      0  HE2 PHE A 119      -6.793  56.889  -9.733  1.00  0.73           H   new
ATOM      0  HZ  PHE A 119      -8.388  58.520  -9.790  1.00  0.73           H   new
ATOM   1730  N   THR A 120      -6.239  53.436 -14.990  1.00  0.78           N
ATOM   1731  CA  THR A 120      -5.776  52.196 -15.571  1.00  0.78           C
ATOM   1732  C   THR A 120      -5.271  51.389 -14.411  1.00  0.78           C
ATOM   1733  O   THR A 120      -4.848  51.963 -13.413  1.00  0.78           O
ATOM   1734  CB  THR A 120      -4.644  52.435 -16.574  1.00  0.78           C
ATOM   1735  CG2 THR A 120      -3.435  52.967 -15.855  1.00  0.78           C
ATOM   1736  OG1 THR A 120      -4.300  51.200 -17.217  1.00  0.78           O
ATOM      0  H   THR A 120      -5.728  53.726 -14.362  1.00  0.78           H   new
ATOM      0  HA  THR A 120      -6.485  51.749 -16.059  1.00  0.78           H   new
ATOM      0  HB  THR A 120      -4.939  53.078 -17.238  1.00  0.78           H   new
ATOM      0  HG1 THR A 120      -3.680  51.334 -17.768  1.00  0.78           H   new
ATOM      0 HG21 THR A 120      -2.719  53.118 -16.492  1.00  0.78           H   new
ATOM      0 HG22 THR A 120      -3.660  53.804 -15.418  1.00  0.78           H   new
ATOM      0 HG23 THR A 120      -3.145  52.324 -15.190  1.00  0.78           H   new
ATOM   1744  N   CYS A 121      -5.334  50.079 -14.493  1.00  0.83           N
ATOM   1745  CA  CYS A 121      -4.878  49.328 -13.344  1.00  0.83           C
ATOM   1746  C   CYS A 121      -3.505  48.737 -13.487  1.00  0.83           C
ATOM   1747  O   CYS A 121      -3.099  48.319 -14.571  1.00  0.83           O
ATOM   1748  CB  CYS A 121      -5.921  48.290 -12.980  1.00  0.83           C
ATOM   1749  SG  CYS A 121      -7.437  49.113 -12.452  1.00  0.83           S
ATOM      0  H   CYS A 121      -5.620  49.623 -15.164  1.00  0.83           H   new
ATOM      0  HA  CYS A 121      -4.778  49.957 -12.613  1.00  0.83           H   new
ATOM      0  HB2 CYS A 121      -6.101  47.718 -13.743  1.00  0.83           H   new
ATOM      0  HB3 CYS A 121      -5.588  47.719 -12.270  1.00  0.83           H   new
ATOM   1754  N   ALA A 122      -2.793  48.719 -12.364  1.00  0.86           N
ATOM   1755  CA  ALA A 122      -1.486  48.098 -12.257  1.00  0.86           C
ATOM   1756  C   ALA A 122      -1.673  46.642 -11.881  1.00  0.86           C
ATOM   1757  O   ALA A 122      -0.993  45.756 -12.404  1.00  0.86           O
ATOM   1758  CB  ALA A 122      -0.645  48.808 -11.214  1.00  0.86           C
ATOM      0  H   ALA A 122      -3.065  49.076 -11.630  1.00  0.86           H   new
ATOM      0  HA  ALA A 122      -1.023  48.162 -13.107  1.00  0.86           H   new
ATOM      0  HB1 ALA A 122       0.224  48.382 -11.154  1.00  0.86           H   new
ATOM      0  HB2 ALA A 122      -0.532  49.738 -11.467  1.00  0.86           H   new
ATOM      0  HB3 ALA A 122      -1.088  48.759 -10.353  1.00  0.86           H   new
ATOM   1764  N   LYS A 123      -2.615  46.408 -10.963  1.00  0.87           N
ATOM   1765  CA  LYS A 123      -2.889  45.058 -10.494  1.00  0.87           C
ATOM   1766  C   LYS A 123      -4.383  44.778 -10.461  1.00  0.87           C
ATOM   1767  O   LYS A 123      -5.186  45.625 -10.028  1.00  0.87           O
ATOM   1768  CB  LYS A 123      -2.291  44.806  -9.107  1.00  0.87           C
ATOM   1769  CG  LYS A 123      -0.762  44.864  -9.039  1.00  0.87           C
ATOM   1770  CD  LYS A 123      -0.253  44.450  -7.664  1.00  0.87           C
ATOM   1771  CE  LYS A 123       1.269  44.515  -7.580  1.00  0.87           C
ATOM   1772  NZ  LYS A 123       1.924  43.632  -8.605  1.00  0.87           N1+
ATOM      0  H   LYS A 123      -3.102  47.019 -10.603  1.00  0.87           H   new
ATOM      0  HA  LYS A 123      -2.468  44.454 -11.125  1.00  0.87           H   new
ATOM      0  HB2 LYS A 123      -2.653  45.461  -8.490  1.00  0.87           H   new
ATOM      0  HB3 LYS A 123      -2.582  43.934  -8.798  1.00  0.87           H   new
ATOM      0  HG2 LYS A 123      -0.384  44.281  -9.715  1.00  0.87           H   new
ATOM      0  HG3 LYS A 123      -0.461  45.764  -9.240  1.00  0.87           H   new
ATOM      0  HD2 LYS A 123      -0.639  45.029  -6.988  1.00  0.87           H   new
ATOM      0  HD3 LYS A 123      -0.550  43.548  -7.468  1.00  0.87           H   new
ATOM      0  HE2 LYS A 123       1.561  45.431  -7.708  1.00  0.87           H   new
ATOM      0  HE3 LYS A 123       1.555  44.248  -6.693  1.00  0.87           H   new
ATOM      0  HZ1 LYS A 123       2.791  43.556  -8.421  1.00  0.87           H   new
ATOM      0  HZ2 LYS A 123       1.546  42.826  -8.588  1.00  0.87           H   new
ATOM      0  HZ3 LYS A 123       1.823  43.990  -9.414  1.00  0.87           H   new
ATOM   1786  N   SER A 124      -4.727  43.553 -10.854  1.00  0.86           N
ATOM   1787  CA  SER A 124      -6.103  43.090 -10.898  1.00  0.86           C
ATOM   1788  C   SER A 124      -6.214  41.593 -10.619  1.00  0.86           C
ATOM   1789  O   SER A 124      -5.232  40.855 -10.734  1.00  0.86           O
ATOM   1790  CB  SER A 124      -6.691  43.392 -12.269  1.00  0.86           C
ATOM   1791  OG  SER A 124      -6.028  42.673 -13.271  1.00  0.86           O
ATOM      0  H   SER A 124      -4.155  42.962 -11.106  1.00  0.86           H   new
ATOM      0  HA  SER A 124      -6.595  43.557 -10.205  1.00  0.86           H   new
ATOM      0  HB2 SER A 124      -7.635  43.167 -12.276  1.00  0.86           H   new
ATOM      0  HB3 SER A 124      -6.624  44.342 -12.451  1.00  0.86           H   new
ATOM      0  HG  SER A 124      -6.369  42.853 -14.017  1.00  0.86           H   new
ATOM   1797  N   MET A 125      -7.422  41.161 -10.266  1.00  0.84           N
ATOM   1798  CA  MET A 125      -7.725  39.753 -10.031  1.00  0.84           C
ATOM   1799  C   MET A 125      -8.681  39.260 -11.099  1.00  0.84           C
ATOM   1800  O   MET A 125      -9.631  39.962 -11.460  1.00  0.84           O
ATOM   1801  CB  MET A 125      -8.355  39.562  -8.654  1.00  0.84           C
ATOM   1802  CG  MET A 125      -8.641  38.140  -8.221  1.00  0.84           C
ATOM   1803  SD  MET A 125      -9.285  38.091  -6.554  1.00  0.84           S
ATOM   1804  CE  MET A 125     -10.972  38.588  -6.779  1.00  0.84           C
ATOM      0  H   MET A 125      -8.096  41.684 -10.155  1.00  0.84           H   new
ATOM      0  HA  MET A 125      -6.900  39.245 -10.067  1.00  0.84           H   new
ATOM      0  HB2 MET A 125      -7.768  39.966  -7.995  1.00  0.84           H   new
ATOM      0  HB3 MET A 125      -9.189  40.057  -8.633  1.00  0.84           H   new
ATOM      0  HG2 MET A 125      -9.279  37.736  -8.829  1.00  0.84           H   new
ATOM      0  HG3 MET A 125      -7.828  37.614  -8.272  1.00  0.84           H   new
ATOM      0  HE1 MET A 125     -11.424  38.596  -5.921  1.00  0.84           H   new
ATOM      0  HE2 MET A 125     -10.999  39.477  -7.167  1.00  0.84           H   new
ATOM      0  HE3 MET A 125     -11.417  37.963  -7.373  1.00  0.84           H   new
ATOM   1814  N   SER A 126      -8.442  38.065 -11.611  1.00  0.83           N
ATOM   1815  CA  SER A 126      -9.366  37.488 -12.588  1.00  0.83           C
ATOM   1816  C   SER A 126     -10.281  36.478 -11.909  1.00  0.83           C
ATOM   1817  O   SER A 126      -9.840  35.651 -11.115  1.00  0.83           O
ATOM   1818  CB  SER A 126      -8.630  36.871 -13.753  1.00  0.83           C
ATOM   1819  OG  SER A 126      -7.993  37.831 -14.549  1.00  0.83           O
ATOM      0  H   SER A 126      -7.764  37.574 -11.414  1.00  0.83           H   new
ATOM      0  HA  SER A 126      -9.913  38.203 -12.949  1.00  0.83           H   new
ATOM      0  HB2 SER A 126      -7.971  36.242 -13.420  1.00  0.83           H   new
ATOM      0  HB3 SER A 126      -9.255  36.366 -14.297  1.00  0.83           H   new
ATOM      0  HG  SER A 126      -8.421  37.931 -15.265  1.00  0.83           H   new
ATOM   1825  N   LEU A 127     -11.574  36.607 -12.168  1.00  0.82           N
ATOM   1826  CA  LEU A 127     -12.613  35.767 -11.588  1.00  0.82           C
ATOM   1827  C   LEU A 127     -13.197  34.895 -12.700  1.00  0.82           C
ATOM   1828  O   LEU A 127     -13.808  35.433 -13.632  1.00  0.82           O
ATOM   1829  CB  LEU A 127     -13.703  36.670 -10.997  1.00  0.82           C
ATOM   1830  CG  LEU A 127     -13.304  37.541  -9.768  1.00  0.82           C
ATOM   1831  CD1 LEU A 127     -12.460  38.708 -10.209  1.00  0.82           C
ATOM   1832  CD2 LEU A 127     -14.541  38.044  -9.103  1.00  0.82           C
ATOM      0  H   LEU A 127     -11.882  37.205 -12.704  1.00  0.82           H   new
ATOM      0  HA  LEU A 127     -12.253  35.203 -10.886  1.00  0.82           H   new
ATOM      0  HB2 LEU A 127     -14.018  37.262 -11.698  1.00  0.82           H   new
ATOM      0  HB3 LEU A 127     -14.453  36.111 -10.740  1.00  0.82           H   new
ATOM      0  HG  LEU A 127     -12.791  37.001  -9.147  1.00  0.82           H   new
ATOM      0 HD11 LEU A 127     -12.218  39.243  -9.437  1.00  0.82           H   new
ATOM      0 HD12 LEU A 127     -11.655  38.381 -10.640  1.00  0.82           H   new
ATOM      0 HD13 LEU A 127     -12.963  39.253 -10.834  1.00  0.82           H   new
ATOM      0 HD21 LEU A 127     -14.299  38.587  -8.337  1.00  0.82           H   new
ATOM      0 HD22 LEU A 127     -15.051  38.580  -9.730  1.00  0.82           H   new
ATOM      0 HD23 LEU A 127     -15.079  37.292  -8.809  1.00  0.82           H   new
ATOM   1844  N   PHE A 128     -12.972  33.579 -12.634  1.00  0.84           N
ATOM   1845  CA  PHE A 128     -13.360  32.662 -13.702  1.00  0.84           C
ATOM   1846  C   PHE A 128     -14.438  31.651 -13.293  1.00  0.84           C
ATOM   1847  O   PHE A 128     -14.269  30.922 -12.319  1.00  0.84           O
ATOM   1848  CB  PHE A 128     -12.160  31.826 -14.083  1.00  0.84           C
ATOM   1849  CG  PHE A 128     -10.923  32.480 -14.540  1.00  0.84           C
ATOM   1850  CD1 PHE A 128     -10.009  32.950 -13.620  1.00  0.84           C
ATOM   1851  CD2 PHE A 128     -10.613  32.550 -15.872  1.00  0.84           C
ATOM   1852  CE1 PHE A 128      -8.835  33.494 -14.031  1.00  0.84           C
ATOM   1853  CE2 PHE A 128      -9.435  33.104 -16.293  1.00  0.84           C
ATOM   1854  CZ  PHE A 128      -8.541  33.580 -15.371  1.00  0.84           C
ATOM      0  H   PHE A 128     -12.589  33.196 -11.966  1.00  0.84           H   new
ATOM      0  HA  PHE A 128     -13.702  33.222 -14.417  1.00  0.84           H   new
ATOM      0  HB2 PHE A 128     -11.931  31.282 -13.313  1.00  0.84           H   new
ATOM      0  HB3 PHE A 128     -12.442  31.219 -14.785  1.00  0.84           H   new
ATOM      0  HD1 PHE A 128     -10.198  32.894 -12.711  1.00  0.84           H   new
ATOM      0  HD2 PHE A 128     -11.212  32.216 -16.500  1.00  0.84           H   new
ATOM      0  HE1 PHE A 128      -8.227  33.810 -13.403  1.00  0.84           H   new
ATOM      0  HE2 PHE A 128      -9.242  33.157 -17.201  1.00  0.84           H   new
ATOM      0  HZ  PHE A 128      -7.739  33.959 -15.650  1.00  0.84           H   new
ATOM   1864  N   GLU A 129     -15.543  31.581 -14.022  1.00  0.87           N
ATOM   1865  CA  GLU A 129     -16.623  30.652 -13.666  1.00  0.87           C
ATOM   1866  C   GLU A 129     -16.233  29.188 -13.852  1.00  0.87           C
ATOM   1867  O   GLU A 129     -15.666  28.814 -14.887  1.00  0.87           O
ATOM   1868  CB  GLU A 129     -17.887  30.955 -14.468  1.00  0.87           C
ATOM   1869  CG  GLU A 129     -19.064  30.071 -14.096  1.00  0.87           C
ATOM   1870  CD  GLU A 129     -20.352  30.464 -14.747  1.00  0.87           C
ATOM   1871  OE1 GLU A 129     -20.359  31.360 -15.551  1.00  0.87           O
ATOM   1872  OE2 GLU A 129     -21.355  29.872 -14.397  1.00  0.87           O1-
ATOM      0  H   GLU A 129     -15.693  32.056 -14.723  1.00  0.87           H   new
ATOM      0  HA  GLU A 129     -16.797  30.788 -12.721  1.00  0.87           H   new
ATOM      0  HB2 GLU A 129     -18.133  31.883 -14.333  1.00  0.87           H   new
ATOM      0  HB3 GLU A 129     -17.696  30.847 -15.413  1.00  0.87           H   new
ATOM      0  HG2 GLU A 129     -18.857  29.155 -14.338  1.00  0.87           H   new
ATOM      0  HG3 GLU A 129     -19.180  30.091 -13.133  1.00  0.87           H   new
ATOM   1879  N   VAL A 130     -16.563  28.326 -12.883  1.00  0.92           N
ATOM   1880  CA  VAL A 130     -16.204  26.921 -13.069  1.00  0.92           C
ATOM   1881  C   VAL A 130     -17.327  26.030 -13.581  1.00  0.92           C
ATOM   1882  O   VAL A 130     -18.355  25.833 -12.938  1.00  0.92           O
ATOM   1883  CB  VAL A 130     -15.682  26.312 -11.773  1.00  0.92           C
ATOM   1884  CG1 VAL A 130     -15.358  24.851 -11.995  1.00  0.92           C
ATOM   1885  CG2 VAL A 130     -14.473  27.031 -11.338  1.00  0.92           C
ATOM      0  H   VAL A 130     -16.971  28.521 -12.152  1.00  0.92           H   new
ATOM      0  HA  VAL A 130     -15.519  26.947 -13.755  1.00  0.92           H   new
ATOM      0  HB  VAL A 130     -16.361  26.388 -11.085  1.00  0.92           H   new
ATOM      0 HG11 VAL A 130     -15.026  24.464 -11.170  1.00  0.92           H   new
ATOM      0 HG12 VAL A 130     -16.159  24.380 -12.273  1.00  0.92           H   new
ATOM      0 HG13 VAL A 130     -14.681  24.771 -12.685  1.00  0.92           H   new
ATOM      0 HG21 VAL A 130     -14.144  26.641 -10.513  1.00  0.92           H   new
ATOM      0 HG22 VAL A 130     -13.790  26.961 -12.024  1.00  0.92           H   new
ATOM      0 HG23 VAL A 130     -14.688  27.965 -11.190  1.00  0.92           H   new
ATOM   1895  N   ASP A 131     -17.089  25.484 -14.761  1.00  0.96           N
ATOM   1896  CA  ASP A 131     -17.985  24.576 -15.460  1.00  0.96           C
ATOM   1897  C   ASP A 131     -17.742  23.147 -15.004  1.00  0.96           C
ATOM   1898  O   ASP A 131     -16.659  22.605 -15.209  1.00  0.96           O
ATOM   1899  CB  ASP A 131     -17.826  24.730 -16.973  1.00  0.96           C
ATOM   1900  CG  ASP A 131     -18.759  23.847 -17.842  1.00  0.96           C
ATOM   1901  OD1 ASP A 131     -19.229  22.798 -17.396  1.00  0.96           O
ATOM   1902  OD2 ASP A 131     -18.988  24.237 -18.961  1.00  0.96           O1-
ATOM      0  H   ASP A 131     -16.365  25.639 -15.199  1.00  0.96           H   new
ATOM      0  HA  ASP A 131     -18.903  24.801 -15.242  1.00  0.96           H   new
ATOM      0  HB2 ASP A 131     -17.980  25.659 -17.205  1.00  0.96           H   new
ATOM      0  HB3 ASP A 131     -16.907  24.528 -17.207  1.00  0.96           H   new
ATOM   1907  N   GLN A 132     -18.727  22.526 -14.369  1.00  0.98           N
ATOM   1908  CA  GLN A 132     -18.519  21.183 -13.838  1.00  0.98           C
ATOM   1909  C   GLN A 132     -18.135  20.134 -14.878  1.00  0.98           C
ATOM   1910  O   GLN A 132     -17.503  19.133 -14.538  1.00  0.98           O
ATOM   1911  CB  GLN A 132     -19.728  20.686 -13.040  1.00  0.98           C
ATOM   1912  CG  GLN A 132     -19.893  21.378 -11.710  1.00  0.98           C
ATOM   1913  CD  GLN A 132     -21.072  20.863 -10.892  1.00  0.98           C
ATOM   1914  NE2 GLN A 132     -20.794  20.509  -9.636  1.00  0.98           N
ATOM   1915  OE1 GLN A 132     -22.202  20.760 -11.380  1.00  0.98           O
ATOM      0  H   GLN A 132     -19.510  22.856 -14.236  1.00  0.98           H   new
ATOM      0  HA  GLN A 132     -17.755  21.286 -13.249  1.00  0.98           H   new
ATOM      0  HB2 GLN A 132     -20.531  20.817 -13.567  1.00  0.98           H   new
ATOM      0  HB3 GLN A 132     -19.639  19.732 -12.892  1.00  0.98           H   new
ATOM      0  HG2 GLN A 132     -19.079  21.268 -11.194  1.00  0.98           H   new
ATOM      0  HG3 GLN A 132     -20.006  22.329 -11.861  1.00  0.98           H   new
ATOM      0 HE21 GLN A 132     -19.994  20.596  -9.332  1.00  0.98           H   new
ATOM      0 HE22 GLN A 132     -21.415  20.194  -9.131  1.00  0.98           H   new
ATOM   1924  N   THR A 133     -18.449  20.347 -16.155  1.00  0.98           N
ATOM   1925  CA  THR A 133     -18.120  19.320 -17.138  1.00  0.98           C
ATOM   1926  C   THR A 133     -16.621  19.309 -17.455  1.00  0.98           C
ATOM   1927  O   THR A 133     -16.131  18.420 -18.152  1.00  0.98           O
ATOM   1928  CB  THR A 133     -18.964  19.443 -18.415  1.00  0.98           C
ATOM   1929  CG2 THR A 133     -20.421  19.342 -18.045  1.00  0.98           C
ATOM   1930  OG1 THR A 133     -18.739  20.690 -19.072  1.00  0.98           O
ATOM      0  H   THR A 133     -18.837  21.050 -16.463  1.00  0.98           H   new
ATOM      0  HA  THR A 133     -18.344  18.466 -16.737  1.00  0.98           H   new
ATOM      0  HB  THR A 133     -18.709  18.730 -19.021  1.00  0.98           H   new
ATOM      0  HG1 THR A 133     -18.896  21.320 -18.539  1.00  0.98           H   new
ATOM      0 HG21 THR A 133     -20.964  19.419 -18.845  1.00  0.98           H   new
ATOM      0 HG22 THR A 133     -20.589  18.486 -17.621  1.00  0.98           H   new
ATOM      0 HG23 THR A 133     -20.649  20.057 -17.430  1.00  0.98           H   new
ATOM   1938  N   LYS A 134     -15.896  20.306 -16.933  1.00  0.95           N
ATOM   1939  CA  LYS A 134     -14.456  20.431 -17.080  1.00  0.95           C
ATOM   1940  C   LYS A 134     -13.726  20.007 -15.806  1.00  0.95           C
ATOM   1941  O   LYS A 134     -12.522  20.246 -15.669  1.00  0.95           O
ATOM   1942  CB  LYS A 134     -14.083  21.859 -17.430  1.00  0.95           C
ATOM   1943  CG  LYS A 134     -14.606  22.306 -18.784  1.00  0.95           C
ATOM   1944  CD  LYS A 134     -14.106  23.679 -19.118  1.00  0.95           C
ATOM   1945  CE  LYS A 134     -14.610  24.164 -20.464  1.00  0.95           C
ATOM   1946  NZ  LYS A 134     -14.096  25.526 -20.769  1.00  0.95           N1+
ATOM      0  H   LYS A 134     -16.246  20.942 -16.472  1.00  0.95           H   new
ATOM      0  HA  LYS A 134     -14.183  19.840 -17.799  1.00  0.95           H   new
ATOM      0  HB2 LYS A 134     -14.428  22.453 -16.745  1.00  0.95           H   new
ATOM      0  HB3 LYS A 134     -13.117  21.945 -17.420  1.00  0.95           H   new
ATOM      0  HG2 LYS A 134     -14.324  21.679 -19.468  1.00  0.95           H   new
ATOM      0  HG3 LYS A 134     -15.576  22.302 -18.779  1.00  0.95           H   new
ATOM      0  HD2 LYS A 134     -14.386  24.300 -18.427  1.00  0.95           H   new
ATOM      0  HD3 LYS A 134     -13.136  23.676 -19.120  1.00  0.95           H   new
ATOM      0  HE2 LYS A 134     -14.331  23.547 -21.159  1.00  0.95           H   new
ATOM      0  HE3 LYS A 134     -15.580  24.173 -20.465  1.00  0.95           H   new
ATOM      0  HZ1 LYS A 134     -14.404  25.789 -21.561  1.00  0.95           H   new
ATOM      0  HZ2 LYS A 134     -14.370  26.094 -20.141  1.00  0.95           H   new
ATOM      0  HZ3 LYS A 134     -13.206  25.511 -20.787  1.00  0.95           H   new
ATOM   1960  N   ILE A 135     -14.449  19.410 -14.850  1.00  0.91           N
ATOM   1961  CA  ILE A 135     -13.812  19.003 -13.603  1.00  0.91           C
ATOM   1962  C   ILE A 135     -13.502  17.519 -13.584  1.00  0.91           C
ATOM   1963  O   ILE A 135     -14.342  16.681 -13.959  1.00  0.91           O
ATOM   1964  CB  ILE A 135     -14.639  19.346 -12.355  1.00  0.91           C
ATOM   1965  CG1 ILE A 135     -14.849  20.818 -12.282  1.00  0.91           C
ATOM   1966  CG2 ILE A 135     -13.922  18.867 -11.058  1.00  0.91           C
ATOM   1967  CD1 ILE A 135     -15.755  21.168 -11.197  1.00  0.91           C
ATOM      0  H   ILE A 135     -15.290  19.237 -14.906  1.00  0.91           H   new
ATOM      0  HA  ILE A 135     -12.987  19.513 -13.571  1.00  0.91           H   new
ATOM      0  HB  ILE A 135     -15.493  18.890 -12.424  1.00  0.91           H   new
ATOM      0 HG12 ILE A 135     -13.997  21.263 -12.151  1.00  0.91           H   new
ATOM      0 HG13 ILE A 135     -15.210  21.138 -13.124  1.00  0.91           H   new
ATOM      0 HG21 ILE A 135     -14.463  19.095 -10.286  1.00  0.91           H   new
ATOM      0 HG22 ILE A 135     -13.798  17.906 -11.093  1.00  0.91           H   new
ATOM      0 HG23 ILE A 135     -13.058  19.302 -10.986  1.00  0.91           H   new
ATOM      0 HD11 ILE A 135     -15.874  22.130 -11.172  1.00  0.91           H   new
ATOM      0 HD12 ILE A 135     -16.614  20.740 -11.341  1.00  0.91           H   new
ATOM      0 HD13 ILE A 135     -15.382  20.867 -10.354  1.00  0.91           H   new
ATOM   1979  N   GLN A 136     -12.278  17.210 -13.146  1.00  0.85           N
ATOM   1980  CA  GLN A 136     -11.822  15.837 -13.044  1.00  0.85           C
ATOM   1981  C   GLN A 136     -11.124  15.508 -11.732  1.00  0.85           C
ATOM   1982  O   GLN A 136     -10.431  16.327 -11.125  1.00  0.85           O
ATOM   1983  CB  GLN A 136     -10.827  15.521 -14.181  1.00  0.85           C
ATOM   1984  CG  GLN A 136      -9.559  16.407 -14.196  1.00  0.85           C
ATOM   1985  CD  GLN A 136      -8.528  15.990 -15.276  1.00  0.85           C
ATOM   1986  NE2 GLN A 136      -8.377  16.765 -16.348  1.00  0.85           N
ATOM   1987  OE1 GLN A 136      -7.870  14.950 -15.125  1.00  0.85           O
ATOM      0  H   GLN A 136     -11.696  17.794 -12.902  1.00  0.85           H   new
ATOM      0  HA  GLN A 136     -12.628  15.300 -13.100  1.00  0.85           H   new
ATOM      0  HB2 GLN A 136     -10.557  14.592 -14.109  1.00  0.85           H   new
ATOM      0  HB3 GLN A 136     -11.285  15.618 -15.031  1.00  0.85           H   new
ATOM      0  HG2 GLN A 136      -9.819  17.329 -14.346  1.00  0.85           H   new
ATOM      0  HG3 GLN A 136      -9.136  16.370 -13.324  1.00  0.85           H   new
ATOM      0 HE21 GLN A 136      -8.845  17.482 -16.430  1.00  0.85           H   new
ATOM      0 HE22 GLN A 136      -7.811  16.549 -16.959  1.00  0.85           H   new
ATOM   1996  N   TYR A 137     -11.276  14.250 -11.340  1.00  0.80           N
ATOM   1997  CA  TYR A 137     -10.606  13.660 -10.190  1.00  0.80           C
ATOM   1998  C   TYR A 137      -9.704  12.505 -10.596  1.00  0.80           C
ATOM   1999  O   TYR A 137     -10.127  11.584 -11.294  1.00  0.80           O
ATOM   2000  CB  TYR A 137     -11.669  13.204  -9.193  1.00  0.80           C
ATOM   2001  CG  TYR A 137     -12.339  14.345  -8.464  1.00  0.80           C
ATOM   2002  CD1 TYR A 137     -13.281  15.148  -9.065  1.00  0.80           C
ATOM   2003  CD2 TYR A 137     -12.028  14.550  -7.164  1.00  0.80           C
ATOM   2004  CE1 TYR A 137     -13.848  16.178  -8.338  1.00  0.80           C
ATOM   2005  CE2 TYR A 137     -12.579  15.554  -6.454  1.00  0.80           C
ATOM   2006  CZ  TYR A 137     -13.467  16.366  -7.026  1.00  0.80           C
ATOM   2007  OH  TYR A 137     -13.967  17.374  -6.304  1.00  0.80           O
ATOM      0  H   TYR A 137     -11.790  13.697 -11.751  1.00  0.80           H   new
ATOM      0  HA  TYR A 137     -10.032  14.325  -9.778  1.00  0.80           H   new
ATOM      0  HB2 TYR A 137     -12.344  12.689  -9.663  1.00  0.80           H   new
ATOM      0  HB3 TYR A 137     -11.260  12.610  -8.544  1.00  0.80           H   new
ATOM      0  HD1 TYR A 137     -13.533  15.000  -9.948  1.00  0.80           H   new
ATOM      0  HD2 TYR A 137     -11.418  13.983  -6.749  1.00  0.80           H   new
ATOM      0  HE1 TYR A 137     -14.479  16.738  -8.729  1.00  0.80           H   new
ATOM      0  HE2 TYR A 137     -12.339  15.680  -5.564  1.00  0.80           H   new
ATOM      0  HH  TYR A 137     -14.714  17.599  -6.616  1.00  0.80           H   new
ATOM   2017  N   VAL A 138      -8.466  12.535 -10.130  1.00  0.77           N
ATOM   2018  CA  VAL A 138      -7.522  11.474 -10.424  1.00  0.77           C
ATOM   2019  C   VAL A 138      -7.231  10.707  -9.157  1.00  0.77           C
ATOM   2020  O   VAL A 138      -6.705  11.269  -8.187  1.00  0.77           O
ATOM   2021  CB  VAL A 138      -6.229  12.047 -10.998  1.00  0.77           C
ATOM   2022  CG1 VAL A 138      -5.271  10.921 -11.280  1.00  0.77           C
ATOM   2023  CG2 VAL A 138      -6.549  12.853 -12.254  1.00  0.77           C
ATOM      0  H   VAL A 138      -8.152  13.166  -9.638  1.00  0.77           H   new
ATOM      0  HA  VAL A 138      -7.908  10.879 -11.086  1.00  0.77           H   new
ATOM      0  HB  VAL A 138      -5.807  12.645 -10.361  1.00  0.77           H   new
ATOM      0 HG11 VAL A 138      -4.447  11.280 -11.645  1.00  0.77           H   new
ATOM      0 HG12 VAL A 138      -5.079  10.446 -10.457  1.00  0.77           H   new
ATOM      0 HG13 VAL A 138      -5.669  10.310 -11.920  1.00  0.77           H   new
ATOM      0 HG21 VAL A 138      -5.729  13.219 -12.622  1.00  0.77           H   new
ATOM      0 HG22 VAL A 138      -6.968  12.276 -12.911  1.00  0.77           H   new
ATOM      0 HG23 VAL A 138      -7.153  13.578 -12.029  1.00  0.77           H   new
ATOM   2033  N   ILE A 139      -7.597   9.435  -9.182  1.00  0.75           N
ATOM   2034  CA  ILE A 139      -7.531   8.544  -8.038  1.00  0.75           C
ATOM   2035  C   ILE A 139      -6.574   7.385  -8.253  1.00  0.75           C
ATOM   2036  O   ILE A 139      -6.573   6.734  -9.298  1.00  0.75           O
ATOM   2037  CB  ILE A 139      -8.944   8.019  -7.690  1.00  0.75           C
ATOM   2038  CG1 ILE A 139      -9.860   9.196  -7.280  1.00  0.75           C
ATOM   2039  CG2 ILE A 139      -8.899   6.973  -6.618  1.00  0.75           C
ATOM   2040  CD1 ILE A 139     -11.312   8.824  -7.138  1.00  0.75           C
ATOM      0  H   ILE A 139      -7.901   9.054  -9.891  1.00  0.75           H   new
ATOM      0  HA  ILE A 139      -7.184   9.060  -7.294  1.00  0.75           H   new
ATOM      0  HB  ILE A 139      -9.312   7.597  -8.482  1.00  0.75           H   new
ATOM      0 HG12 ILE A 139      -9.545   9.560  -6.438  1.00  0.75           H   new
ATOM      0 HG13 ILE A 139      -9.780   9.901  -7.941  1.00  0.75           H   new
ATOM      0 HG21 ILE A 139      -9.799   6.667  -6.426  1.00  0.75           H   new
ATOM      0 HG22 ILE A 139      -8.361   6.224  -6.919  1.00  0.75           H   new
ATOM      0 HG23 ILE A 139      -8.507   7.350  -5.814  1.00  0.75           H   new
ATOM      0 HD11 ILE A 139     -11.823   9.607  -6.881  1.00  0.75           H   new
ATOM      0 HD12 ILE A 139     -11.644   8.486  -7.984  1.00  0.75           H   new
ATOM      0 HD13 ILE A 139     -11.406   8.139  -6.457  1.00  0.75           H   new
ATOM   2052  N   ARG A 140      -5.718   7.154  -7.277  1.00  0.76           N
ATOM   2053  CA  ARG A 140      -4.780   6.054  -7.352  1.00  0.76           C
ATOM   2054  C   ARG A 140      -5.358   4.902  -6.561  1.00  0.76           C
ATOM   2055  O   ARG A 140      -5.978   5.105  -5.512  1.00  0.76           O
ATOM   2056  CB  ARG A 140      -3.420   6.428  -6.773  1.00  0.76           C
ATOM   2057  CG  ARG A 140      -2.678   7.543  -7.494  1.00  0.76           C
ATOM   2058  CD  ARG A 140      -1.371   7.897  -6.805  1.00  0.76           C
ATOM   2059  NE  ARG A 140      -0.315   6.904  -7.012  1.00  0.76           N
ATOM   2060  CZ  ARG A 140       0.526   6.906  -8.081  1.00  0.76           C
ATOM   2061  NH1 ARG A 140       0.416   7.837  -9.012  1.00  0.76           N1+
ATOM   2062  NH2 ARG A 140       1.467   5.981  -8.202  1.00  0.76           N
ATOM      0  H   ARG A 140      -5.664   7.625  -6.559  1.00  0.76           H   new
ATOM      0  HA  ARG A 140      -4.645   5.817  -8.283  1.00  0.76           H   new
ATOM      0  HB2 ARG A 140      -3.542   6.690  -5.847  1.00  0.76           H   new
ATOM      0  HB3 ARG A 140      -2.859   5.637  -6.772  1.00  0.76           H   new
ATOM      0  HG2 ARG A 140      -2.498   7.272  -8.408  1.00  0.76           H   new
ATOM      0  HG3 ARG A 140      -3.243   8.330  -7.538  1.00  0.76           H   new
ATOM      0  HD2 ARG A 140      -1.064   8.758  -7.131  1.00  0.76           H   new
ATOM      0  HD3 ARG A 140      -1.531   7.995  -5.853  1.00  0.76           H   new
ATOM      0  HE  ARG A 140      -0.221   6.284  -6.424  1.00  0.76           H   new
ATOM      0 HH11 ARG A 140      -0.189   8.444  -8.943  1.00  0.76           H   new
ATOM      0 HH12 ARG A 140       0.949   7.836  -9.687  1.00  0.76           H   new
ATOM      0 HH21 ARG A 140       1.551   5.371  -7.601  1.00  0.76           H   new
ATOM      0 HH22 ARG A 140       1.994   5.990  -8.881  1.00  0.76           H   new
ATOM   2076  N   ALA A 141      -5.116   3.685  -7.011  1.00  0.80           N
ATOM   2077  CA  ALA A 141      -5.570   2.544  -6.238  1.00  0.80           C
ATOM   2078  C   ALA A 141      -4.480   1.477  -6.231  1.00  0.80           C
ATOM   2079  O   ALA A 141      -3.894   1.174  -7.270  1.00  0.80           O
ATOM   2080  CB  ALA A 141      -6.887   2.032  -6.806  1.00  0.80           C
ATOM      0  H   ALA A 141      -4.702   3.499  -7.741  1.00  0.80           H   new
ATOM      0  HA  ALA A 141      -5.736   2.799  -5.317  1.00  0.80           H   new
ATOM      0  HB1 ALA A 141      -7.188   1.269  -6.288  1.00  0.80           H   new
ATOM      0  HB2 ALA A 141      -7.553   2.735  -6.763  1.00  0.80           H   new
ATOM      0  HB3 ALA A 141      -6.759   1.765  -7.730  1.00  0.80           H   new
ATOM   2086  N   GLN A 142      -4.222   0.889  -5.057  1.00  0.89           N
ATOM   2087  CA  GLN A 142      -3.130  -0.085  -4.916  1.00  0.89           C
ATOM   2088  C   GLN A 142      -3.474  -1.306  -4.092  1.00  0.89           C
ATOM   2089  O   GLN A 142      -4.060  -1.192  -3.013  1.00  0.89           O
ATOM   2090  CB  GLN A 142      -1.945   0.549  -4.176  1.00  0.89           C
ATOM   2091  CG  GLN A 142      -0.672  -0.344  -4.099  1.00  0.89           C
ATOM   2092  CD  GLN A 142       0.411   0.275  -3.282  1.00  0.89           C
ATOM   2093  NE2 GLN A 142       1.670   0.210  -3.703  1.00  0.89           N
ATOM   2094  OE1 GLN A 142       0.074   0.811  -2.219  1.00  0.89           O
ATOM      0  H   GLN A 142      -4.664   1.039  -4.335  1.00  0.89           H   new
ATOM      0  HA  GLN A 142      -2.936  -0.348  -5.829  1.00  0.89           H   new
ATOM      0  HB2 GLN A 142      -1.714   1.383  -4.615  1.00  0.89           H   new
ATOM      0  HB3 GLN A 142      -2.224   0.771  -3.274  1.00  0.89           H   new
ATOM      0  HG2 GLN A 142      -0.907  -1.205  -3.720  1.00  0.89           H   new
ATOM      0  HG3 GLN A 142      -0.342  -0.510  -4.996  1.00  0.89           H   new
ATOM      0 HE21 GLN A 142       1.854  -0.174  -4.450  1.00  0.89           H   new
ATOM      0 HE22 GLN A 142       2.300   0.552  -3.228  1.00  0.89           H   new
ATOM   2103  N   LEU A 143      -3.055  -2.481  -4.539  1.00  1.05           N
ATOM   2104  CA  LEU A 143      -3.282  -3.628  -3.657  1.00  1.05           C
ATOM   2105  C   LEU A 143      -2.129  -3.820  -2.683  1.00  1.05           C
ATOM   2106  O   LEU A 143      -0.951  -3.792  -3.052  1.00  1.05           O
ATOM   2107  CB  LEU A 143      -3.501  -4.903  -4.441  1.00  1.05           C
ATOM   2108  CG  LEU A 143      -4.699  -4.890  -5.304  1.00  1.05           C
ATOM   2109  CD1 LEU A 143      -4.739  -6.138  -6.047  1.00  1.05           C
ATOM   2110  CD2 LEU A 143      -5.935  -4.718  -4.470  1.00  1.05           C
ATOM      0  H   LEU A 143      -2.666  -2.637  -5.290  1.00  1.05           H   new
ATOM      0  HA  LEU A 143      -4.088  -3.433  -3.153  1.00  1.05           H   new
ATOM      0  HB2 LEU A 143      -2.720  -5.069  -4.992  1.00  1.05           H   new
ATOM      0  HB3 LEU A 143      -3.572  -5.644  -3.819  1.00  1.05           H   new
ATOM      0  HG  LEU A 143      -4.660  -4.146  -5.925  1.00  1.05           H   new
ATOM      0 HD11 LEU A 143      -5.521  -6.148  -6.621  1.00  1.05           H   new
ATOM      0 HD12 LEU A 143      -3.939  -6.217  -6.590  1.00  1.05           H   new
ATOM      0 HD13 LEU A 143      -4.784  -6.883  -5.427  1.00  1.05           H   new
ATOM      0 HD21 LEU A 143      -6.716  -4.711  -5.046  1.00  1.05           H   new
ATOM      0 HD22 LEU A 143      -6.005  -5.452  -3.840  1.00  1.05           H   new
ATOM      0 HD23 LEU A 143      -5.884  -3.880  -3.985  1.00  1.05           H   new
ATOM   2122  N   HIS A 144      -2.458  -4.058  -1.426  1.00  1.27           N
ATOM   2123  CA  HIS A 144      -1.422  -4.259  -0.433  1.00  1.27           C
ATOM   2124  C   HIS A 144      -0.901  -5.677  -0.460  1.00  1.27           C
ATOM   2125  O   HIS A 144      -1.388  -6.556   0.253  1.00  1.27           O
ATOM   2126  CB  HIS A 144      -1.900  -3.939   0.964  1.00  1.27           C
ATOM   2127  CG  HIS A 144      -0.783  -3.885   1.938  1.00  1.27           C
ATOM   2128  CD2 HIS A 144       0.171  -4.787   2.224  1.00  1.27           C
ATOM   2129  ND1 HIS A 144      -0.521  -2.782   2.727  1.00  1.27           N
ATOM   2130  CE1 HIS A 144       0.525  -3.052   3.506  1.00  1.27           C
ATOM   2131  NE2 HIS A 144       0.955  -4.259   3.204  1.00  1.27           N
ATOM      0  H   HIS A 144      -3.264  -4.107  -1.130  1.00  1.27           H   new
ATOM      0  HA  HIS A 144      -0.706  -3.646  -0.664  1.00  1.27           H   new
ATOM      0  HB2 HIS A 144      -2.364  -3.087   0.958  1.00  1.27           H   new
ATOM      0  HB3 HIS A 144      -2.541  -4.610   1.246  1.00  1.27           H   new
ATOM      0  HD2 HIS A 144       0.277  -5.620   1.825  1.00  1.27           H   new
ATOM      0  HE1 HIS A 144       0.888  -2.487   4.150  1.00  1.27           H   new
ATOM      0  HE2 HIS A 144       1.627  -4.653   3.569  1.00  1.27           H   new
ATOM   2139  N   VAL A 145       0.081  -5.879  -1.305  1.00  1.58           N
ATOM   2140  CA  VAL A 145       0.668  -7.180  -1.550  1.00  1.58           C
ATOM   2141  C   VAL A 145       2.146  -7.086  -1.203  1.00  1.58           C
ATOM   2142  O   VAL A 145       2.636  -5.990  -0.934  1.00  1.58           O
ATOM   2143  CB  VAL A 145       0.418  -7.544  -3.011  1.00  1.58           C
ATOM   2144  CG1 VAL A 145      -1.098  -7.561  -3.243  1.00  1.58           C
ATOM   2145  CG2 VAL A 145       1.079  -6.536  -3.911  1.00  1.58           C
ATOM      0  H   VAL A 145       0.438  -5.248  -1.768  1.00  1.58           H   new
ATOM      0  HA  VAL A 145       0.277  -7.881  -1.006  1.00  1.58           H   new
ATOM      0  HB  VAL A 145       0.792  -8.416  -3.213  1.00  1.58           H   new
ATOM      0 HG11 VAL A 145      -1.282  -7.791  -4.167  1.00  1.58           H   new
ATOM      0 HG12 VAL A 145      -1.508  -8.219  -2.659  1.00  1.58           H   new
ATOM      0 HG13 VAL A 145      -1.465  -6.684  -3.049  1.00  1.58           H   new
ATOM      0 HG21 VAL A 145       0.916  -6.773  -4.837  1.00  1.58           H   new
ATOM      0 HG22 VAL A 145       0.713  -5.655  -3.734  1.00  1.58           H   new
ATOM      0 HG23 VAL A 145       2.034  -6.529  -3.743  1.00  1.58           H   new
ATOM   2155  N   GLY A 146       2.857  -8.209  -1.140  1.00  1.97           N
ATOM   2156  CA  GLY A 146       4.261  -8.132  -0.752  1.00  1.97           C
ATOM   2157  C   GLY A 146       5.024  -7.171  -1.640  1.00  1.97           C
ATOM   2158  O   GLY A 146       4.909  -7.213  -2.866  1.00  1.97           O
ATOM      0  H   GLY A 146       2.559  -8.997  -1.311  1.00  1.97           H   new
ATOM      0  HA2 GLY A 146       4.328  -7.845   0.172  1.00  1.97           H   new
ATOM      0  HA3 GLY A 146       4.662  -9.013  -0.805  1.00  1.97           H   new
ATOM   2162  N   ALA A 147       5.793  -6.290  -1.005  1.00  2.39           N
ATOM   2163  CA  ALA A 147       6.575  -5.288  -1.703  1.00  2.39           C
ATOM   2164  C   ALA A 147       7.682  -4.733  -0.814  1.00  2.39           C
ATOM   2165  O   ALA A 147       7.537  -4.632   0.402  1.00  2.39           O
ATOM   2166  CB  ALA A 147       5.672  -4.147  -2.165  1.00  2.39           C
ATOM      0  H   ALA A 147       5.873  -6.261  -0.149  1.00  2.39           H   new
ATOM      0  HA  ALA A 147       6.984  -5.713  -2.473  1.00  2.39           H   new
ATOM      0  HB1 ALA A 147       6.203  -3.482  -2.630  1.00  2.39           H   new
ATOM      0  HB2 ALA A 147       4.992  -4.494  -2.764  1.00  2.39           H   new
ATOM      0  HB3 ALA A 147       5.246  -3.739  -1.395  1.00  2.39           H   new
ATOM   2172  N   LYS A 148       8.739  -4.261  -1.461  1.00  2.76           N
ATOM   2173  CA  LYS A 148       9.870  -3.571  -0.830  1.00  2.76           C
ATOM   2174  C   LYS A 148       9.704  -2.057  -0.794  1.00  2.76           C
ATOM   2175  O   LYS A 148      10.609  -1.340  -0.379  1.00  2.76           O
ATOM   2176  CB  LYS A 148      11.152  -3.855  -1.606  1.00  2.76           C
ATOM   2177  CG  LYS A 148      11.635  -5.274  -1.582  1.00  2.76           C
ATOM   2178  CD  LYS A 148      12.911  -5.414  -2.395  1.00  2.76           C
ATOM   2179  CE  LYS A 148      13.453  -6.836  -2.356  1.00  2.76           C
ATOM   2180  NZ  LYS A 148      14.680  -6.976  -3.182  1.00  2.76           N1+
ATOM      0  H   LYS A 148       8.826  -4.334  -2.313  1.00  2.76           H   new
ATOM      0  HA  LYS A 148       9.909  -3.906   0.079  1.00  2.76           H   new
ATOM      0  HB2 LYS A 148      11.014  -3.595  -2.530  1.00  2.76           H   new
ATOM      0  HB3 LYS A 148      11.855  -3.287  -1.253  1.00  2.76           H   new
ATOM      0  HG2 LYS A 148      11.796  -5.551  -0.667  1.00  2.76           H   new
ATOM      0  HG3 LYS A 148      10.951  -5.861  -1.940  1.00  2.76           H   new
ATOM      0  HD2 LYS A 148      12.738  -5.159  -3.315  1.00  2.76           H   new
ATOM      0  HD3 LYS A 148      13.582  -4.803  -2.052  1.00  2.76           H   new
ATOM      0  HE2 LYS A 148      13.649  -7.083  -1.439  1.00  2.76           H   new
ATOM      0  HE3 LYS A 148      12.774  -7.451  -2.676  1.00  2.76           H   new
ATOM      0  HZ1 LYS A 148      14.973  -7.815  -3.140  1.00  2.76           H   new
ATOM      0  HZ2 LYS A 148      14.494  -6.769  -4.027  1.00  2.76           H   new
ATOM      0  HZ3 LYS A 148      15.309  -6.427  -2.874  1.00  2.76           H   new
ATOM   2194  N   GLN A 149       8.568  -1.588  -1.309  1.00  3.00           N
ATOM   2195  CA  GLN A 149       8.260  -0.172  -1.559  1.00  3.00           C
ATOM   2196  C   GLN A 149       9.135   0.333  -2.720  1.00  3.00           C
ATOM   2197  O   GLN A 149       9.299   1.535  -2.934  1.00  3.00           O
ATOM   2198  CB  GLN A 149       8.473   0.728  -0.324  1.00  3.00           C
ATOM   2199  CG  GLN A 149       7.698   0.332   0.945  1.00  3.00           C
ATOM   2200  CD  GLN A 149       7.772   1.429   2.031  1.00  3.00           C
ATOM   2201  NE2 GLN A 149       8.286   1.095   3.213  1.00  3.00           N
ATOM   2202  OE1 GLN A 149       7.371   2.572   1.787  1.00  3.00           O
ATOM      0  H   GLN A 149       7.922  -2.110  -1.534  1.00  3.00           H   new
ATOM      0  HA  GLN A 149       7.317  -0.119  -1.781  1.00  3.00           H   new
ATOM      0  HB2 GLN A 149       9.420   0.737  -0.113  1.00  3.00           H   new
ATOM      0  HB3 GLN A 149       8.226   1.636  -0.562  1.00  3.00           H   new
ATOM      0  HG2 GLN A 149       6.770   0.164   0.718  1.00  3.00           H   new
ATOM      0  HG3 GLN A 149       8.058  -0.497   1.298  1.00  3.00           H   new
ATOM      0 HE21 GLN A 149       8.557   0.291   3.352  1.00  3.00           H   new
ATOM      0 HE22 GLN A 149       8.347   1.684   3.837  1.00  3.00           H   new
ATOM   2211  N   GLU A 150       9.633  -0.628  -3.498  1.00  3.02           N
ATOM   2212  CA  GLU A 150      10.401  -0.427  -4.717  1.00  3.02           C
ATOM   2213  C   GLU A 150       9.597  -1.119  -5.791  1.00  3.02           C
ATOM   2214  O   GLU A 150       9.014  -2.170  -5.536  1.00  3.02           O
ATOM   2215  CB  GLU A 150      11.803  -1.047  -4.622  1.00  3.02           C
ATOM   2216  CG  GLU A 150      12.721  -0.437  -3.562  1.00  3.02           C
ATOM   2217  CD  GLU A 150      14.109  -1.084  -3.523  1.00  3.02           C
ATOM   2218  OE1 GLU A 150      14.326  -2.037  -4.239  1.00  3.02           O
ATOM   2219  OE2 GLU A 150      14.947  -0.608  -2.790  1.00  3.02           O1-
ATOM      0  H   GLU A 150       9.523  -1.461  -3.314  1.00  3.02           H   new
ATOM      0  HA  GLU A 150      10.540   0.516  -4.895  1.00  3.02           H   new
ATOM      0  HB2 GLU A 150      11.709  -1.995  -4.439  1.00  3.02           H   new
ATOM      0  HB3 GLU A 150      12.235  -0.966  -5.487  1.00  3.02           H   new
ATOM      0  HG2 GLU A 150      12.818   0.513  -3.734  1.00  3.02           H   new
ATOM      0  HG3 GLU A 150      12.304  -0.527  -2.691  1.00  3.02           H   new
ATOM   2226  N   ASN A 151       9.487  -0.506  -6.962  1.00  2.82           N
ATOM   2227  CA  ASN A 151       8.679  -1.052  -8.059  1.00  2.82           C
ATOM   2228  C   ASN A 151       7.215  -1.213  -7.612  1.00  2.82           C
ATOM   2229  O   ASN A 151       6.443  -1.966  -8.212  1.00  2.82           O
ATOM   2230  CB  ASN A 151       9.236  -2.385  -8.545  1.00  2.82           C
ATOM   2231  CG  ASN A 151      10.632  -2.268  -9.083  1.00  2.82           C
ATOM   2232  ND2 ASN A 151      11.443  -3.260  -8.811  1.00  2.82           N
ATOM   2233  OD1 ASN A 151      10.981  -1.281  -9.740  1.00  2.82           O
ATOM      0  H   ASN A 151       9.876   0.238  -7.149  1.00  2.82           H   new
ATOM      0  HA  ASN A 151       8.715  -0.427  -8.800  1.00  2.82           H   new
ATOM      0  HB2 ASN A 151       9.228  -3.021  -7.813  1.00  2.82           H   new
ATOM      0  HB3 ASN A 151       8.656  -2.741  -9.236  1.00  2.82           H   new
ATOM      0 HD21 ASN A 151      12.255  -3.241  -9.093  1.00  2.82           H   new
ATOM      0 HD22 ASN A 151      11.163  -3.930  -8.351  1.00  2.82           H   new
ATOM   2240  N   TRP A 152       6.817  -0.409  -6.620  1.00  2.44           N
ATOM   2241  CA  TRP A 152       5.494  -0.397  -5.997  1.00  2.44           C
ATOM   2242  C   TRP A 152       4.395  -0.014  -6.969  1.00  2.44           C
ATOM   2243  O   TRP A 152       3.241  -0.426  -6.829  1.00  2.44           O
ATOM   2244  CB  TRP A 152       5.580   0.556  -4.807  1.00  2.44           C
ATOM   2245  CG  TRP A 152       6.002   1.934  -5.233  1.00  2.44           C
ATOM   2246  CD1 TRP A 152       7.227   2.262  -5.726  1.00  2.44           C
ATOM   2247  CD2 TRP A 152       5.256   3.166  -5.181  1.00  2.44           C
ATOM   2248  CE2 TRP A 152       6.081   4.164  -5.695  1.00  2.44           C
ATOM   2249  CE3 TRP A 152       3.992   3.494  -4.752  1.00  2.44           C
ATOM   2250  NE1 TRP A 152       7.280   3.591  -6.020  1.00  2.44           N
ATOM   2251  CZ2 TRP A 152       5.660   5.481  -5.805  1.00  2.44           C
ATOM   2252  CZ3 TRP A 152       3.558   4.809  -4.862  1.00  2.44           C
ATOM   2253  CH2 TRP A 152       4.369   5.777  -5.377  1.00  2.44           C
ATOM      0  H   TRP A 152       7.344   0.176  -6.275  1.00  2.44           H   new
ATOM      0  HA  TRP A 152       5.251  -1.289  -5.702  1.00  2.44           H   new
ATOM      0  HB2 TRP A 152       4.718   0.603  -4.366  1.00  2.44           H   new
ATOM      0  HB3 TRP A 152       6.212   0.209  -4.158  1.00  2.44           H   new
ATOM      0  HD1 TRP A 152       7.929   1.664  -5.845  1.00  2.44           H   new
ATOM      0  HE1 TRP A 152       7.957   4.003  -6.355  1.00  2.44           H   new
ATOM      0  HE3 TRP A 152       3.434   2.843  -4.392  1.00  2.44           H   new
ATOM      0  HZ2 TRP A 152       6.218   6.140  -6.151  1.00  2.44           H   new
ATOM      0  HZ3 TRP A 152       2.701   5.033  -4.580  1.00  2.44           H   new
ATOM      0  HH2 TRP A 152       4.054   6.650  -5.443  1.00  2.44           H   new
ATOM   2264  N   ASN A 153       4.798   0.676  -8.026  1.00  2.00           N
ATOM   2265  CA  ASN A 153       3.930   1.118  -9.096  1.00  2.00           C
ATOM   2266  C   ASN A 153       3.325  -0.066  -9.843  1.00  2.00           C
ATOM   2267  O   ASN A 153       2.287   0.066 -10.485  1.00  2.00           O
ATOM   2268  CB  ASN A 153       4.691   2.039 -10.017  1.00  2.00           C
ATOM   2269  CG  ASN A 153       4.896   3.419  -9.417  1.00  2.00           C
ATOM   2270  ND2 ASN A 153       5.924   4.089  -9.867  1.00  2.00           N
ATOM   2271  OD1 ASN A 153       4.142   3.874  -8.548  1.00  2.00           O
ATOM      0  H   ASN A 153       5.618   0.907  -8.141  1.00  2.00           H   new
ATOM      0  HA  ASN A 153       3.187   1.613  -8.717  1.00  2.00           H   new
ATOM      0  HB2 ASN A 153       5.554   1.647 -10.222  1.00  2.00           H   new
ATOM      0  HB3 ASN A 153       4.211   2.122 -10.856  1.00  2.00           H   new
ATOM      0 HD21 ASN A 153       6.095   4.873  -9.558  1.00  2.00           H   new
ATOM      0 HD22 ASN A 153       6.430   3.745 -10.472  1.00  2.00           H   new
ATOM   2278  N   THR A 154       3.955  -1.237  -9.733  1.00  1.58           N
ATOM   2279  CA  THR A 154       3.497  -2.455 -10.381  1.00  1.58           C
ATOM   2280  C   THR A 154       2.057  -2.772 -10.001  1.00  1.58           C
ATOM   2281  O   THR A 154       1.289  -3.299 -10.810  1.00  1.58           O
ATOM   2282  CB  THR A 154       4.365  -3.658  -9.968  1.00  1.58           C
ATOM   2283  CG2 THR A 154       3.862  -4.921 -10.634  1.00  1.58           C
ATOM   2284  OG1 THR A 154       5.729  -3.423 -10.339  1.00  1.58           O
ATOM      0  H   THR A 154       4.672  -1.342  -9.271  1.00  1.58           H   new
ATOM      0  HA  THR A 154       3.563  -2.305 -11.337  1.00  1.58           H   new
ATOM      0  HB  THR A 154       4.309  -3.768  -9.006  1.00  1.58           H   new
ATOM      0  HG1 THR A 154       6.104  -2.958  -9.748  1.00  1.58           H   new
ATOM      0 HG21 THR A 154       4.416  -5.671 -10.366  1.00  1.58           H   new
ATOM      0 HG22 THR A 154       2.945  -5.085 -10.365  1.00  1.58           H   new
ATOM      0 HG23 THR A 154       3.903  -4.817 -11.598  1.00  1.58           H   new
ATOM   2292  N   ASP A 155       1.723  -2.505  -8.739  1.00  1.25           N
ATOM   2293  CA  ASP A 155       0.433  -2.834  -8.174  1.00  1.25           C
ATOM   2294  C   ASP A 155      -0.488  -1.622  -8.074  1.00  1.25           C
ATOM   2295  O   ASP A 155      -1.494  -1.671  -7.353  1.00  1.25           O
ATOM   2296  CB  ASP A 155       0.663  -3.443  -6.799  1.00  1.25           C
ATOM   2297  CG  ASP A 155       1.430  -4.738  -6.913  1.00  1.25           C
ATOM   2298  OD1 ASP A 155       1.089  -5.533  -7.748  1.00  1.25           O
ATOM   2299  OD2 ASP A 155       2.382  -4.907  -6.200  1.00  1.25           O1-
ATOM      0  H   ASP A 155       2.255  -2.120  -8.183  1.00  1.25           H   new
ATOM      0  HA  ASP A 155      -0.013  -3.465  -8.761  1.00  1.25           H   new
ATOM      0  HB2 ASP A 155       1.153  -2.819  -6.241  1.00  1.25           H   new
ATOM      0  HB3 ASP A 155      -0.189  -3.603  -6.364  1.00  1.25           H   new
ATOM   2304  N   ILE A 156      -0.133  -0.520  -8.764  1.00  1.03           N
ATOM   2305  CA  ILE A 156      -0.935   0.699  -8.703  1.00  1.03           C
ATOM   2306  C   ILE A 156      -1.583   1.095 -10.008  1.00  1.03           C
ATOM   2307  O   ILE A 156      -0.933   1.201 -11.050  1.00  1.03           O
ATOM   2308  CB  ILE A 156      -0.131   1.923  -8.226  1.00  1.03           C
ATOM   2309  CG1 ILE A 156       0.357   1.674  -6.895  1.00  1.03           C
ATOM   2310  CG2 ILE A 156      -1.026   3.185  -8.214  1.00  1.03           C
ATOM   2311  CD1 ILE A 156       1.246   2.698  -6.371  1.00  1.03           C
ATOM      0  H   ILE A 156       0.563  -0.467  -9.266  1.00  1.03           H   new
ATOM      0  HA  ILE A 156      -1.624   0.460  -8.063  1.00  1.03           H   new
ATOM      0  HB  ILE A 156       0.611   2.071  -8.833  1.00  1.03           H   new
ATOM      0 HG12 ILE A 156      -0.402   1.585  -6.297  1.00  1.03           H   new
ATOM      0 HG13 ILE A 156       0.824   0.824  -6.889  1.00  1.03           H   new
ATOM      0 HG21 ILE A 156      -0.507   3.947  -7.912  1.00  1.03           H   new
ATOM      0 HG22 ILE A 156      -1.358   3.355  -9.109  1.00  1.03           H   new
ATOM      0 HG23 ILE A 156      -1.775   3.045  -7.613  1.00  1.03           H   new
ATOM      0 HD11 ILE A 156       1.528   2.455  -5.475  1.00  1.03           H   new
ATOM      0 HD12 ILE A 156       2.025   2.775  -6.944  1.00  1.03           H   new
ATOM      0 HD13 ILE A 156       0.780   3.548  -6.343  1.00  1.03           H   new
ATOM   2323  N   LYS A 157      -2.878   1.332  -9.938  1.00  0.89           N
ATOM   2324  CA  LYS A 157      -3.615   1.781 -11.091  1.00  0.89           C
ATOM   2325  C   LYS A 157      -4.033   3.220 -10.890  1.00  0.89           C
ATOM   2326  O   LYS A 157      -4.286   3.654  -9.762  1.00  0.89           O
ATOM   2327  CB  LYS A 157      -4.821   0.894 -11.328  1.00  0.89           C
ATOM   2328  CG  LYS A 157      -4.463  -0.568 -11.502  1.00  0.89           C
ATOM   2329  CD  LYS A 157      -3.558  -0.782 -12.712  1.00  0.89           C
ATOM   2330  CE  LYS A 157      -4.299  -0.615 -14.028  1.00  0.89           C
ATOM   2331  NZ  LYS A 157      -3.443  -0.994 -15.186  1.00  0.89           N1+
ATOM      0  H   LYS A 157      -3.349   1.237  -9.225  1.00  0.89           H   new
ATOM      0  HA  LYS A 157      -3.049   1.726 -11.876  1.00  0.89           H   new
ATOM      0  HB2 LYS A 157      -5.433   0.984 -10.581  1.00  0.89           H   new
ATOM      0  HB3 LYS A 157      -5.291   1.202 -12.119  1.00  0.89           H   new
ATOM      0  HG2 LYS A 157      -4.018  -0.891 -10.703  1.00  0.89           H   new
ATOM      0  HG3 LYS A 157      -5.274  -1.091 -11.606  1.00  0.89           H   new
ATOM      0  HD2 LYS A 157      -2.821  -0.152 -12.677  1.00  0.89           H   new
ATOM      0  HD3 LYS A 157      -3.173  -1.671 -12.671  1.00  0.89           H   new
ATOM      0  HE2 LYS A 157      -5.099  -1.163 -14.022  1.00  0.89           H   new
ATOM      0  HE3 LYS A 157      -4.587   0.306 -14.124  1.00  0.89           H   new
ATOM      0  HZ1 LYS A 157      -3.901  -0.887 -15.942  1.00  0.89           H   new
ATOM      0  HZ2 LYS A 157      -2.719  -0.477 -15.202  1.00  0.89           H   new
ATOM      0  HZ3 LYS A 157      -3.197  -1.846 -15.107  1.00  0.89           H   new
ATOM   2345  N   THR A 158      -4.144   3.963 -11.979  1.00  0.82           N
ATOM   2346  CA  THR A 158      -4.640   5.323 -11.875  1.00  0.82           C
ATOM   2347  C   THR A 158      -5.944   5.412 -12.633  1.00  0.82           C
ATOM   2348  O   THR A 158      -6.055   4.934 -13.765  1.00  0.82           O
ATOM   2349  CB  THR A 158      -3.637   6.359 -12.404  1.00  0.82           C
ATOM   2350  CG2 THR A 158      -4.214   7.758 -12.222  1.00  0.82           C
ATOM   2351  OG1 THR A 158      -2.419   6.269 -11.661  1.00  0.82           O
ATOM      0  H   THR A 158      -3.942   3.705 -12.774  1.00  0.82           H   new
ATOM      0  HA  THR A 158      -4.775   5.531 -10.937  1.00  0.82           H   new
ATOM      0  HB  THR A 158      -3.466   6.187 -13.343  1.00  0.82           H   new
ATOM      0  HG1 THR A 158      -1.871   6.835 -11.952  1.00  0.82           H   new
ATOM      0 HG21 THR A 158      -3.583   8.415 -12.555  1.00  0.82           H   new
ATOM      0 HG22 THR A 158      -5.046   7.832 -12.714  1.00  0.82           H   new
ATOM      0 HG23 THR A 158      -4.381   7.919 -11.280  1.00  0.82           H   new
ATOM   2359  N   LEU A 159      -6.930   5.999 -11.986  1.00  0.80           N
ATOM   2360  CA  LEU A 159      -8.246   6.140 -12.544  1.00  0.80           C
ATOM   2361  C   LEU A 159      -8.591   7.622 -12.652  1.00  0.80           C
ATOM   2362  O   LEU A 159      -8.175   8.425 -11.814  1.00  0.80           O
ATOM   2363  CB  LEU A 159      -9.243   5.432 -11.636  1.00  0.80           C
ATOM   2364  CG  LEU A 159      -9.067   3.917 -11.437  1.00  0.80           C
ATOM   2365  CD1 LEU A 159      -8.083   3.657 -10.255  1.00  0.80           C
ATOM   2366  CD2 LEU A 159     -10.421   3.312 -11.144  1.00  0.80           C
ATOM      0  H   LEU A 159      -6.848   6.331 -11.197  1.00  0.80           H   new
ATOM      0  HA  LEU A 159      -8.280   5.744 -13.429  1.00  0.80           H   new
ATOM      0  HB2 LEU A 159      -9.207   5.855 -10.764  1.00  0.80           H   new
ATOM      0  HB3 LEU A 159     -10.133   5.587 -11.990  1.00  0.80           H   new
ATOM      0  HG  LEU A 159      -8.698   3.510 -12.237  1.00  0.80           H   new
ATOM      0 HD11 LEU A 159      -7.972   2.701 -10.130  1.00  0.80           H   new
ATOM      0 HD12 LEU A 159      -7.223   4.058 -10.456  1.00  0.80           H   new
ATOM      0 HD13 LEU A 159      -8.441   4.050  -9.443  1.00  0.80           H   new
ATOM      0 HD21 LEU A 159     -10.327   2.355 -11.016  1.00  0.80           H   new
ATOM      0 HD22 LEU A 159     -10.787   3.711 -10.339  1.00  0.80           H   new
ATOM      0 HD23 LEU A 159     -11.019   3.481 -11.889  1.00  0.80           H   new
ATOM   2378  N   LYS A 160      -9.332   7.994 -13.685  1.00  0.82           N
ATOM   2379  CA  LYS A 160      -9.718   9.389 -13.861  1.00  0.82           C
ATOM   2380  C   LYS A 160     -11.225   9.503 -14.014  1.00  0.82           C
ATOM   2381  O   LYS A 160     -11.824   8.917 -14.917  1.00  0.82           O
ATOM   2382  CB  LYS A 160      -8.982   9.988 -15.059  1.00  0.82           C
ATOM   2383  CG  LYS A 160      -9.238  11.463 -15.312  1.00  0.82           C
ATOM   2384  CD  LYS A 160      -8.483  11.913 -16.553  1.00  0.82           C
ATOM   2385  CE  LYS A 160      -6.973  11.908 -16.306  1.00  0.82           C
ATOM   2386  NZ  LYS A 160      -6.210  12.374 -17.495  1.00  0.82           N1+
ATOM      0  H   LYS A 160      -9.621   7.459 -14.293  1.00  0.82           H   new
ATOM      0  HA  LYS A 160      -9.464   9.894 -13.073  1.00  0.82           H   new
ATOM      0  HB2 LYS A 160      -8.029   9.858 -14.931  1.00  0.82           H   new
ATOM      0  HB3 LYS A 160      -9.232   9.491 -15.854  1.00  0.82           H   new
ATOM      0  HG2 LYS A 160     -10.188  11.620 -15.427  1.00  0.82           H   new
ATOM      0  HG3 LYS A 160      -8.956  11.985 -14.545  1.00  0.82           H   new
ATOM      0  HD2 LYS A 160      -8.695  11.326 -17.296  1.00  0.82           H   new
ATOM      0  HD3 LYS A 160      -8.770  12.804 -16.805  1.00  0.82           H   new
ATOM      0  HE2 LYS A 160      -6.769  12.478 -15.548  1.00  0.82           H   new
ATOM      0  HE3 LYS A 160      -6.688  11.011 -16.071  1.00  0.82           H   new
ATOM      0  HZ1 LYS A 160      -5.339  12.357 -17.314  1.00  0.82           H   new
ATOM      0  HZ2 LYS A 160      -6.380  11.838 -18.185  1.00  0.82           H   new
ATOM      0  HZ3 LYS A 160      -6.455  13.205 -17.698  1.00  0.82           H   new
ATOM   2400  N   PHE A 161     -11.828  10.293 -13.135  1.00  0.87           N
ATOM   2401  CA  PHE A 161     -13.268  10.433 -13.100  1.00  0.87           C
ATOM   2402  C   PHE A 161     -13.721  11.844 -13.316  1.00  0.87           C
ATOM   2403  O   PHE A 161     -13.612  12.677 -12.411  1.00  0.87           O
ATOM   2404  CB  PHE A 161     -13.778  10.051 -11.722  1.00  0.87           C
ATOM   2405  CG  PHE A 161     -13.441   8.710 -11.345  1.00  0.87           C
ATOM   2406  CD1 PHE A 161     -12.221   8.468 -10.778  1.00  0.87           C
ATOM   2407  CD2 PHE A 161     -14.305   7.677 -11.530  1.00  0.87           C
ATOM   2408  CE1 PHE A 161     -11.880   7.219 -10.414  1.00  0.87           C
ATOM   2409  CE2 PHE A 161     -13.947   6.426 -11.155  1.00  0.87           C
ATOM   2410  CZ  PHE A 161     -12.734   6.208 -10.602  1.00  0.87           C
ATOM      0  H   PHE A 161     -11.412  10.760 -12.545  1.00  0.87           H   new
ATOM      0  HA  PHE A 161     -13.609   9.864 -13.808  1.00  0.87           H   new
ATOM      0  HB2 PHE A 161     -13.413  10.666 -11.067  1.00  0.87           H   new
ATOM      0  HB3 PHE A 161     -14.742  10.154 -11.701  1.00  0.87           H   new
ATOM      0  HD1 PHE A 161     -11.625   9.169 -10.644  1.00  0.87           H   new
ATOM      0  HD2 PHE A 161     -15.139   7.829 -11.913  1.00  0.87           H   new
ATOM      0  HE1 PHE A 161     -11.048   7.058 -10.031  1.00  0.87           H   new
ATOM      0  HE2 PHE A 161     -14.536   5.717 -11.278  1.00  0.87           H   new
ATOM      0  HZ  PHE A 161     -12.491   5.347 -10.350  1.00  0.87           H   new
ATOM   2420  N   ASP A 162     -14.223  12.130 -14.499  1.00  0.93           N
ATOM   2421  CA  ASP A 162     -14.760  13.453 -14.694  1.00  0.93           C
ATOM   2422  C   ASP A 162     -16.253  13.416 -14.450  1.00  0.93           C
ATOM   2423  O   ASP A 162     -16.868  12.333 -14.407  1.00  0.93           O
ATOM   2424  CB  ASP A 162     -14.421  13.997 -16.085  1.00  0.93           C
ATOM   2425  CG  ASP A 162     -15.025  13.215 -17.206  1.00  0.93           C
ATOM   2426  OD1 ASP A 162     -15.931  12.450 -16.954  1.00  0.93           O
ATOM   2427  OD2 ASP A 162     -14.594  13.365 -18.314  1.00  0.93           O1-
ATOM      0  H   ASP A 162     -14.262  11.599 -15.174  1.00  0.93           H   new
ATOM      0  HA  ASP A 162     -14.352  14.063 -14.059  1.00  0.93           H   new
ATOM      0  HB2 ASP A 162     -14.723  14.917 -16.145  1.00  0.93           H   new
ATOM      0  HB3 ASP A 162     -13.457  14.007 -16.192  1.00  0.93           H   new
ATOM   2432  N   ALA A 163     -16.846  14.600 -14.469  1.00  0.98           N
ATOM   2433  CA  ALA A 163     -18.284  14.791 -14.289  1.00  0.98           C
ATOM   2434  C   ALA A 163     -19.128  14.072 -15.335  1.00  0.98           C
ATOM   2435  O   ALA A 163     -20.301  13.784 -15.095  1.00  0.98           O
ATOM   2436  CB  ALA A 163     -18.595  16.266 -14.303  1.00  0.98           C
ATOM      0  H   ALA A 163     -16.416  15.335 -14.590  1.00  0.98           H   new
ATOM      0  HA  ALA A 163     -18.518  14.398 -13.434  1.00  0.98           H   new
ATOM      0  HB1 ALA A 163     -19.549  16.397 -14.184  1.00  0.98           H   new
ATOM      0  HB2 ALA A 163     -18.116  16.705 -13.582  1.00  0.98           H   new
ATOM      0  HB3 ALA A 163     -18.320  16.647 -15.152  1.00  0.98           H   new
ATOM   2442  N   LEU A 164     -18.565  13.847 -16.514  1.00  1.01           N
ATOM   2443  CA  LEU A 164     -19.298  13.209 -17.589  1.00  1.01           C
ATOM   2444  C   LEU A 164     -19.085  11.692 -17.699  1.00  1.01           C
ATOM   2445  O   LEU A 164     -19.758  11.044 -18.505  1.00  1.01           O
ATOM   2446  CB  LEU A 164     -18.918  13.868 -18.911  1.00  1.01           C
ATOM   2447  CG  LEU A 164     -19.249  15.357 -19.023  1.00  1.01           C
ATOM   2448  CD1 LEU A 164     -18.760  15.863 -20.364  1.00  1.01           C
ATOM   2449  CD2 LEU A 164     -20.742  15.540 -18.861  1.00  1.01           C
ATOM      0  H   LEU A 164     -17.755  14.059 -16.710  1.00  1.01           H   new
ATOM      0  HA  LEU A 164     -20.238  13.330 -17.382  1.00  1.01           H   new
ATOM      0  HB2 LEU A 164     -17.965  13.753 -19.050  1.00  1.01           H   new
ATOM      0  HB3 LEU A 164     -19.368  13.398 -19.630  1.00  1.01           H   new
ATOM      0  HG  LEU A 164     -18.807  15.869 -18.327  1.00  1.01           H   new
ATOM      0 HD11 LEU A 164     -18.964  16.808 -20.448  1.00  1.01           H   new
ATOM      0 HD12 LEU A 164     -17.801  15.733 -20.429  1.00  1.01           H   new
ATOM      0 HD13 LEU A 164     -19.201  15.373 -21.075  1.00  1.01           H   new
ATOM      0 HD21 LEU A 164     -20.962  16.482 -18.931  1.00  1.01           H   new
ATOM      0 HD22 LEU A 164     -21.206  15.048 -19.556  1.00  1.01           H   new
ATOM      0 HD23 LEU A 164     -21.017  15.208 -17.992  1.00  1.01           H   new
ATOM   2461  N   SER A 165     -18.180  11.117 -16.897  1.00  1.01           N
ATOM   2462  CA  SER A 165     -17.906   9.683 -16.992  1.00  1.01           C
ATOM   2463  C   SER A 165     -18.456   8.888 -15.817  1.00  1.01           C
ATOM   2464  O   SER A 165     -18.914   7.757 -15.985  1.00  1.01           O
ATOM   2465  CB  SER A 165     -16.416   9.445 -17.074  1.00  1.01           C
ATOM   2466  OG  SER A 165     -15.891  10.027 -18.223  1.00  1.01           O
ATOM      0  H   SER A 165     -17.722  11.535 -16.301  1.00  1.01           H   new
ATOM      0  HA  SER A 165     -18.355   9.375 -17.795  1.00  1.01           H   new
ATOM      0  HB2 SER A 165     -15.981   9.815 -16.290  1.00  1.01           H   new
ATOM      0  HB3 SER A 165     -16.235   8.492 -17.076  1.00  1.01           H   new
ATOM      0  HG  SER A 165     -15.793  10.852 -18.100  1.00  1.01           H   new
ATOM   2472  N   GLY A 166     -18.358   9.425 -14.603  1.00  0.99           N
ATOM   2473  CA  GLY A 166     -18.904   8.725 -13.430  1.00  0.99           C
ATOM   2474  C   GLY A 166     -18.100   7.525 -12.887  1.00  0.99           C
ATOM   2475  O   GLY A 166     -17.815   7.457 -11.689  1.00  0.99           O
ATOM      0  H   GLY A 166     -17.986  10.182 -14.433  1.00  0.99           H   new
ATOM      0  HA2 GLY A 166     -19.001   9.371 -12.713  1.00  0.99           H   new
ATOM      0  HA3 GLY A 166     -19.795   8.413 -13.654  1.00  0.99           H   new
ATOM   2479  N   SER A 167     -17.745   6.574 -13.756  1.00  0.96           N
ATOM   2480  CA  SER A 167     -17.063   5.358 -13.286  1.00  0.96           C
ATOM   2481  C   SER A 167     -15.907   4.851 -14.148  1.00  0.96           C
ATOM   2482  O   SER A 167     -15.806   5.153 -15.340  1.00  0.96           O
ATOM   2483  CB  SER A 167     -18.084   4.242 -13.184  1.00  0.96           C
ATOM   2484  OG  SER A 167     -18.600   3.908 -14.452  1.00  0.96           O
ATOM      0  H   SER A 167     -17.885   6.609 -14.604  1.00  0.96           H   new
ATOM      0  HA  SER A 167     -16.667   5.609 -12.437  1.00  0.96           H   new
ATOM      0  HB2 SER A 167     -17.674   3.460 -12.783  1.00  0.96           H   new
ATOM      0  HB3 SER A 167     -18.808   4.515 -12.599  1.00  0.96           H   new
ATOM      0  HG  SER A 167     -19.161   3.288 -14.372  1.00  0.96           H   new
ATOM   2490  N   GLN A 168     -15.049   4.037 -13.515  1.00  0.93           N
ATOM   2491  CA  GLN A 168     -13.916   3.389 -14.177  1.00  0.93           C
ATOM   2492  C   GLN A 168     -13.462   2.085 -13.512  1.00  0.93           C
ATOM   2493  O   GLN A 168     -13.395   1.978 -12.282  1.00  0.93           O
ATOM   2494  CB  GLN A 168     -12.735   4.346 -14.281  1.00  0.93           C
ATOM   2495  CG  GLN A 168     -11.505   3.724 -14.982  1.00  0.93           C
ATOM   2496  CD  GLN A 168     -10.420   4.706 -15.210  1.00  0.93           C
ATOM   2497  NE2 GLN A 168      -9.299   4.268 -15.772  1.00  0.93           N
ATOM   2498  OE1 GLN A 168     -10.599   5.873 -14.870  1.00  0.93           O
ATOM      0  H   GLN A 168     -15.114   3.846 -12.679  1.00  0.93           H   new
ATOM      0  HA  GLN A 168     -14.237   3.151 -15.061  1.00  0.93           H   new
ATOM      0  HB2 GLN A 168     -13.011   5.138 -14.768  1.00  0.93           H   new
ATOM      0  HB3 GLN A 168     -12.481   4.634 -13.390  1.00  0.93           H   new
ATOM      0  HG2 GLN A 168     -11.166   2.992 -14.443  1.00  0.93           H   new
ATOM      0  HG3 GLN A 168     -11.779   3.347 -15.833  1.00  0.93           H   new
ATOM      0 HE21 GLN A 168      -9.223   3.440 -15.992  1.00  0.93           H   new
ATOM      0 HE22 GLN A 168      -8.649   4.812 -15.916  1.00  0.93           H   new
ATOM   2507  N   GLU A 169     -13.142   1.098 -14.349  1.00  0.91           N
ATOM   2508  CA  GLU A 169     -12.651  -0.207 -13.902  1.00  0.91           C
ATOM   2509  C   GLU A 169     -11.113  -0.274 -13.838  1.00  0.91           C
ATOM   2510  O   GLU A 169     -10.427   0.124 -14.782  1.00  0.91           O
ATOM   2511  CB  GLU A 169     -13.221  -1.282 -14.837  1.00  0.91           C
ATOM   2512  CG  GLU A 169     -12.936  -2.732 -14.475  1.00  0.91           C
ATOM   2513  CD  GLU A 169     -13.618  -3.697 -15.462  1.00  0.91           C
ATOM   2514  OE1 GLU A 169     -14.167  -3.226 -16.427  1.00  0.91           O
ATOM   2515  OE2 GLU A 169     -13.591  -4.892 -15.243  1.00  0.91           O1-
ATOM      0  H   GLU A 169     -13.205   1.168 -15.204  1.00  0.91           H   new
ATOM      0  HA  GLU A 169     -12.954  -0.360 -12.993  1.00  0.91           H   new
ATOM      0  HB2 GLU A 169     -14.183  -1.165 -14.880  1.00  0.91           H   new
ATOM      0  HB3 GLU A 169     -12.876  -1.120 -15.729  1.00  0.91           H   new
ATOM      0  HG2 GLU A 169     -11.978  -2.886 -14.477  1.00  0.91           H   new
ATOM      0  HG3 GLU A 169     -13.250  -2.911 -13.575  1.00  0.91           H   new
ATOM   2522  N   ALA A 170     -10.588  -0.789 -12.720  1.00  0.91           N
ATOM   2523  CA  ALA A 170      -9.152  -0.988 -12.515  1.00  0.91           C
ATOM   2524  C   ALA A 170      -8.809  -2.473 -12.580  1.00  0.91           C
ATOM   2525  O   ALA A 170      -9.587  -3.320 -12.132  1.00  0.91           O
ATOM   2526  CB  ALA A 170      -8.709  -0.434 -11.165  1.00  0.91           C
ATOM      0  H   ALA A 170     -11.067  -1.036 -12.050  1.00  0.91           H   new
ATOM      0  HA  ALA A 170      -8.685  -0.512 -13.220  1.00  0.91           H   new
ATOM      0  HB1 ALA A 170      -7.756  -0.578 -11.053  1.00  0.91           H   new
ATOM      0  HB2 ALA A 170      -8.899   0.516 -11.127  1.00  0.91           H   new
ATOM      0  HB3 ALA A 170      -9.190  -0.888 -10.455  1.00  0.91           H   new
ATOM   2532  N   GLU A 171      -7.612  -2.782 -13.069  1.00  0.93           N
ATOM   2533  CA  GLU A 171      -7.135  -4.165 -13.114  1.00  0.93           C
ATOM   2534  C   GLU A 171      -5.752  -4.295 -12.523  1.00  0.93           C
ATOM   2535  O   GLU A 171      -4.838  -3.547 -12.872  1.00  0.93           O
ATOM   2536  CB  GLU A 171      -7.127  -4.706 -14.549  1.00  0.93           C
ATOM   2537  CG  GLU A 171      -6.654  -6.173 -14.669  1.00  0.93           C
ATOM   2538  CD  GLU A 171      -6.753  -6.731 -16.073  1.00  0.93           C
ATOM   2539  OE1 GLU A 171      -5.969  -6.364 -16.912  1.00  0.93           O
ATOM   2540  OE2 GLU A 171      -7.640  -7.527 -16.301  1.00  0.93           O1-
ATOM      0  H   GLU A 171      -7.057  -2.204 -13.382  1.00  0.93           H   new
ATOM      0  HA  GLU A 171      -7.753  -4.690 -12.581  1.00  0.93           H   new
ATOM      0  HB2 GLU A 171      -8.022  -4.634 -14.916  1.00  0.93           H   new
ATOM      0  HB3 GLU A 171      -6.551  -4.145 -15.092  1.00  0.93           H   new
ATOM      0  HG2 GLU A 171      -5.733  -6.233 -14.370  1.00  0.93           H   new
ATOM      0  HG3 GLU A 171      -7.183  -6.725 -14.072  1.00  0.93           H   new
ATOM   2547  N   PHE A 172      -5.608  -5.268 -11.639  1.00  0.95           N
ATOM   2548  CA  PHE A 172      -4.370  -5.521 -10.943  1.00  0.95           C
ATOM   2549  C   PHE A 172      -3.845  -6.903 -11.338  1.00  0.95           C
ATOM   2550  O   PHE A 172      -4.468  -7.937 -11.036  1.00  0.95           O
ATOM   2551  CB  PHE A 172      -4.639  -5.466  -9.451  1.00  0.95           C
ATOM   2552  CG  PHE A 172      -5.235  -4.161  -8.975  1.00  0.95           C
ATOM   2553  CD1 PHE A 172      -6.623  -3.990  -9.001  1.00  0.95           C
ATOM   2554  CD2 PHE A 172      -4.449  -3.119  -8.514  1.00  0.95           C
ATOM   2555  CE1 PHE A 172      -7.202  -2.818  -8.568  1.00  0.95           C
ATOM   2556  CE2 PHE A 172      -5.031  -1.945  -8.079  1.00  0.95           C
ATOM   2557  CZ  PHE A 172      -6.406  -1.794  -8.104  1.00  0.95           C
ATOM      0  H   PHE A 172      -6.242  -5.808 -11.425  1.00  0.95           H   new
ATOM      0  HA  PHE A 172      -3.704  -4.856 -11.177  1.00  0.95           H   new
ATOM      0  HB2 PHE A 172      -5.240  -6.190  -9.214  1.00  0.95           H   new
ATOM      0  HB3 PHE A 172      -3.807  -5.622  -8.977  1.00  0.95           H   new
ATOM      0  HD1 PHE A 172      -7.163  -4.679  -9.316  1.00  0.95           H   new
ATOM      0  HD2 PHE A 172      -3.524  -3.210  -8.497  1.00  0.95           H   new
ATOM      0  HE1 PHE A 172      -8.126  -2.718  -8.589  1.00  0.95           H   new
ATOM      0  HE2 PHE A 172      -4.495  -1.251  -7.767  1.00  0.95           H   new
ATOM      0  HZ  PHE A 172      -6.793  -1.002  -7.808  1.00  0.95           H   new
ATOM   2567  N   THR A 173      -2.726  -6.927 -12.059  1.00  0.96           N
ATOM   2568  CA  THR A 173      -2.237  -8.188 -12.597  1.00  0.96           C
ATOM   2569  C   THR A 173      -1.993  -9.219 -11.509  1.00  0.96           C
ATOM   2570  O   THR A 173      -1.270  -8.966 -10.551  1.00  0.96           O
ATOM   2571  CB  THR A 173      -0.930  -7.969 -13.387  1.00  0.96           C
ATOM   2572  CG2 THR A 173      -0.434  -9.281 -13.978  1.00  0.96           C
ATOM   2573  OG1 THR A 173      -1.160  -7.031 -14.447  1.00  0.96           O
ATOM      0  H   THR A 173      -2.245  -6.238 -12.244  1.00  0.96           H   new
ATOM      0  HA  THR A 173      -2.928  -8.527 -13.187  1.00  0.96           H   new
ATOM      0  HB  THR A 173      -0.257  -7.624 -12.780  1.00  0.96           H   new
ATOM      0  HG1 THR A 173      -0.447  -6.912 -14.875  1.00  0.96           H   new
ATOM      0 HG21 THR A 173       0.387  -9.124 -14.470  1.00  0.96           H   new
ATOM      0 HG22 THR A 173      -0.266  -9.915 -13.263  1.00  0.96           H   new
ATOM      0 HG23 THR A 173      -1.106  -9.641 -14.578  1.00  0.96           H   new
ATOM   2581  N   GLY A 174      -2.592 -10.394 -11.678  1.00  0.96           N
ATOM   2582  CA  GLY A 174      -2.444 -11.499 -10.740  1.00  0.96           C
ATOM   2583  C   GLY A 174      -3.446 -11.492  -9.582  1.00  0.96           C
ATOM   2584  O   GLY A 174      -3.543 -12.483  -8.859  1.00  0.96           O
ATOM      0  H   GLY A 174      -3.101 -10.573 -12.348  1.00  0.96           H   new
ATOM      0  HA2 GLY A 174      -2.535 -12.334 -11.225  1.00  0.96           H   new
ATOM      0  HA3 GLY A 174      -1.546 -11.479 -10.375  1.00  0.96           H   new
ATOM   2588  N   TYR A 175      -4.221 -10.413  -9.429  1.00  0.94           N
ATOM   2589  CA  TYR A 175      -5.162 -10.331  -8.310  1.00  0.94           C
ATOM   2590  C   TYR A 175      -6.603 -10.172  -8.768  1.00  0.94           C
ATOM   2591  O   TYR A 175      -7.511 -10.758  -8.171  1.00  0.94           O
ATOM   2592  CB  TYR A 175      -4.776  -9.171  -7.411  1.00  0.94           C
ATOM   2593  CG  TYR A 175      -3.364  -9.300  -6.926  1.00  0.94           C
ATOM   2594  CD1 TYR A 175      -2.352  -8.666  -7.625  1.00  0.94           C
ATOM   2595  CD2 TYR A 175      -3.068 -10.061  -5.825  1.00  0.94           C
ATOM   2596  CE1 TYR A 175      -1.042  -8.805  -7.232  1.00  0.94           C
ATOM   2597  CE2 TYR A 175      -1.754 -10.204  -5.429  1.00  0.94           C
ATOM   2598  CZ  TYR A 175      -0.742  -9.587  -6.133  1.00  0.94           C
ATOM   2599  OH  TYR A 175       0.568  -9.748  -5.741  1.00  0.94           O
ATOM      0  H   TYR A 175      -4.217  -9.730  -9.952  1.00  0.94           H   new
ATOM      0  HA  TYR A 175      -5.110 -11.168  -7.823  1.00  0.94           H   new
ATOM      0  HB2 TYR A 175      -4.878  -8.337  -7.895  1.00  0.94           H   new
ATOM      0  HB3 TYR A 175      -5.378  -9.134  -6.652  1.00  0.94           H   new
ATOM      0  HD1 TYR A 175      -2.559  -8.143  -8.365  1.00  0.94           H   new
ATOM      0  HD2 TYR A 175      -3.749 -10.478  -5.348  1.00  0.94           H   new
ATOM      0  HE1 TYR A 175      -0.363  -8.376  -7.702  1.00  0.94           H   new
ATOM      0  HE2 TYR A 175      -1.550 -10.720  -4.683  1.00  0.94           H   new
ATOM      0  HH  TYR A 175       0.599 -10.244  -5.064  1.00  0.94           H   new
ATOM   2609  N   GLY A 176      -6.838  -9.379  -9.810  1.00  0.91           N
ATOM   2610  CA  GLY A 176      -8.222  -9.201 -10.234  1.00  0.91           C
ATOM   2611  C   GLY A 176      -8.611  -7.774 -10.556  1.00  0.91           C
ATOM   2612  O   GLY A 176      -7.777  -6.924 -10.870  1.00  0.91           O
ATOM      0  H   GLY A 176      -6.244  -8.955 -10.265  1.00  0.91           H   new
ATOM      0  HA2 GLY A 176      -8.380  -9.750 -11.018  1.00  0.91           H   new
ATOM      0  HA3 GLY A 176      -8.806  -9.532  -9.534  1.00  0.91           H   new
ATOM   2616  N   ARG A 177      -9.904  -7.518 -10.520  1.00  0.88           N
ATOM   2617  CA  ARG A 177     -10.403  -6.202 -10.879  1.00  0.88           C
ATOM   2618  C   ARG A 177     -11.283  -5.587  -9.811  1.00  0.88           C
ATOM   2619  O   ARG A 177     -11.867  -6.279  -8.974  1.00  0.88           O
ATOM   2620  CB  ARG A 177     -11.168  -6.237 -12.196  1.00  0.88           C
ATOM   2621  CG  ARG A 177     -10.344  -6.638 -13.395  1.00  0.88           C
ATOM   2622  CD  ARG A 177     -11.092  -6.471 -14.649  1.00  0.88           C
ATOM   2623  NE  ARG A 177     -10.317  -6.859 -15.812  1.00  0.88           N
ATOM   2624  CZ  ARG A 177     -10.747  -6.789 -17.083  1.00  0.88           C
ATOM   2625  NH1 ARG A 177     -11.958  -6.357 -17.360  1.00  0.88           N1+
ATOM   2626  NH2 ARG A 177      -9.924  -7.160 -18.046  1.00  0.88           N
ATOM      0  H   ARG A 177     -10.508  -8.086 -10.292  1.00  0.88           H   new
ATOM      0  HA  ARG A 177      -9.615  -5.645 -10.973  1.00  0.88           H   new
ATOM      0  HB2 ARG A 177     -11.910  -6.855 -12.108  1.00  0.88           H   new
ATOM      0  HB3 ARG A 177     -11.547  -5.359 -12.359  1.00  0.88           H   new
ATOM      0  HG2 ARG A 177      -9.536  -6.103 -13.426  1.00  0.88           H   new
ATOM      0  HG3 ARG A 177     -10.068  -7.563 -13.303  1.00  0.88           H   new
ATOM      0  HD2 ARG A 177     -11.903  -7.002 -14.612  1.00  0.88           H   new
ATOM      0  HD3 ARG A 177     -11.364  -5.544 -14.739  1.00  0.88           H   new
ATOM      0  HE  ARG A 177      -9.521  -7.157 -15.678  1.00  0.88           H   new
ATOM      0 HH11 ARG A 177     -12.484  -6.115 -16.724  1.00  0.88           H   new
ATOM      0 HH12 ARG A 177     -12.224  -6.316 -18.177  1.00  0.88           H   new
ATOM      0 HH21 ARG A 177      -9.134  -7.438 -17.853  1.00  0.88           H   new
ATOM      0 HH22 ARG A 177     -10.178  -7.123 -18.867  1.00  0.88           H   new
ATOM   2640  N   ALA A 178     -11.377  -4.267  -9.871  1.00  0.86           N
ATOM   2641  CA  ALA A 178     -12.225  -3.497  -8.974  1.00  0.86           C
ATOM   2642  C   ALA A 178     -12.838  -2.346  -9.752  1.00  0.86           C
ATOM   2643  O   ALA A 178     -12.198  -1.783 -10.640  1.00  0.86           O
ATOM   2644  CB  ALA A 178     -11.417  -2.969  -7.790  1.00  0.86           C
ATOM      0  H   ALA A 178     -10.946  -3.787 -10.440  1.00  0.86           H   new
ATOM      0  HA  ALA A 178     -12.927  -4.067  -8.623  1.00  0.86           H   new
ATOM      0  HB1 ALA A 178     -11.997  -2.459  -7.204  1.00  0.86           H   new
ATOM      0  HB2 ALA A 178     -11.037  -3.714  -7.299  1.00  0.86           H   new
ATOM      0  HB3 ALA A 178     -10.703  -2.398  -8.114  1.00  0.86           H   new
ATOM   2650  N   THR A 179     -14.061  -1.976  -9.418  1.00  0.85           N
ATOM   2651  CA  THR A 179     -14.673  -0.860 -10.133  1.00  0.85           C
ATOM   2652  C   THR A 179     -14.969   0.269  -9.197  1.00  0.85           C
ATOM   2653  O   THR A 179     -15.530   0.066  -8.126  1.00  0.85           O
ATOM   2654  CB  THR A 179     -15.976  -1.263 -10.865  1.00  0.85           C
ATOM   2655  CG2 THR A 179     -16.565  -0.047 -11.606  1.00  0.85           C
ATOM   2656  OG1 THR A 179     -15.699  -2.297 -11.816  1.00  0.85           O
ATOM      0  H   THR A 179     -14.543  -2.338  -8.805  1.00  0.85           H   new
ATOM      0  HA  THR A 179     -14.028  -0.579 -10.801  1.00  0.85           H   new
ATOM      0  HB  THR A 179     -16.614  -1.583 -10.208  1.00  0.85           H   new
ATOM      0  HG1 THR A 179     -16.409  -2.513 -12.210  1.00  0.85           H   new
ATOM      0 HG21 THR A 179     -17.380  -0.309 -12.061  1.00  0.85           H   new
ATOM      0 HG22 THR A 179     -16.763   0.656 -10.968  1.00  0.85           H   new
ATOM      0 HG23 THR A 179     -15.923   0.278 -12.256  1.00  0.85           H   new
ATOM   2664  N   LEU A 180     -14.579   1.464  -9.590  1.00  0.88           N
ATOM   2665  CA  LEU A 180     -14.858   2.626  -8.780  1.00  0.88           C
ATOM   2666  C   LEU A 180     -15.938   3.481  -9.427  1.00  0.88           C
ATOM   2667  O   LEU A 180     -15.897   3.779 -10.626  1.00  0.88           O
ATOM   2668  CB  LEU A 180     -13.591   3.454  -8.561  1.00  0.88           C
ATOM   2669  CG  LEU A 180     -12.628   3.042  -7.404  1.00  0.88           C
ATOM   2670  CD1 LEU A 180     -11.838   1.758  -7.773  1.00  0.88           C
ATOM   2671  CD2 LEU A 180     -11.675   4.226  -7.123  1.00  0.88           C
ATOM      0  H   LEU A 180     -14.153   1.623 -10.320  1.00  0.88           H   new
ATOM      0  HA  LEU A 180     -15.178   2.320  -7.917  1.00  0.88           H   new
ATOM      0  HB2 LEU A 180     -13.083   3.441  -9.387  1.00  0.88           H   new
ATOM      0  HB3 LEU A 180     -13.861   4.373  -8.408  1.00  0.88           H   new
ATOM      0  HG  LEU A 180     -13.138   2.839  -6.604  1.00  0.88           H   new
ATOM      0 HD11 LEU A 180     -11.247   1.520  -7.042  1.00  0.88           H   new
ATOM      0 HD12 LEU A 180     -12.459   1.031  -7.935  1.00  0.88           H   new
ATOM      0 HD13 LEU A 180     -11.313   1.919  -8.573  1.00  0.88           H   new
ATOM      0 HD21 LEU A 180     -11.067   3.989  -6.405  1.00  0.88           H   new
ATOM      0 HD22 LEU A 180     -11.166   4.429  -7.923  1.00  0.88           H   new
ATOM      0 HD23 LEU A 180     -12.193   5.004  -6.864  1.00  0.88           H   new
ATOM   2683  N   GLU A 181     -16.913   3.871  -8.622  1.00  0.95           N
ATOM   2684  CA  GLU A 181     -17.982   4.763  -9.051  1.00  0.95           C
ATOM   2685  C   GLU A 181     -17.882   5.995  -8.180  1.00  0.95           C
ATOM   2686  O   GLU A 181     -17.956   5.889  -6.952  1.00  0.95           O
ATOM   2687  CB  GLU A 181     -19.366   4.106  -8.898  1.00  0.95           C
ATOM   2688  CG  GLU A 181     -19.610   2.872  -9.773  1.00  0.95           C
ATOM   2689  CD  GLU A 181     -21.003   2.284  -9.599  1.00  0.95           C
ATOM   2690  OE1 GLU A 181     -21.755   2.794  -8.808  1.00  0.95           O
ATOM   2691  OE2 GLU A 181     -21.310   1.302 -10.265  1.00  0.95           O1-
ATOM      0  H   GLU A 181     -16.975   3.623  -7.801  1.00  0.95           H   new
ATOM      0  HA  GLU A 181     -17.886   4.980  -9.991  1.00  0.95           H   new
ATOM      0  HB2 GLU A 181     -19.486   3.854  -7.969  1.00  0.95           H   new
ATOM      0  HB3 GLU A 181     -20.045   4.768  -9.102  1.00  0.95           H   new
ATOM      0  HG2 GLU A 181     -19.480   3.111 -10.704  1.00  0.95           H   new
ATOM      0  HG3 GLU A 181     -18.950   2.195  -9.559  1.00  0.95           H   new
ATOM   2698  N   CYS A 182     -17.653   7.159  -8.780  1.00  1.07           N
ATOM   2699  CA  CYS A 182     -17.412   8.336  -7.966  1.00  1.07           C
ATOM   2700  C   CYS A 182     -18.326   9.514  -8.278  1.00  1.07           C
ATOM   2701  O   CYS A 182     -18.591   9.833  -9.443  1.00  1.07           O
ATOM   2702  CB  CYS A 182     -15.954   8.769  -8.099  1.00  1.07           C
ATOM   2703  SG  CYS A 182     -14.740   7.558  -7.441  1.00  1.07           S
ATOM      0  H   CYS A 182     -17.634   7.284  -9.631  1.00  1.07           H   new
ATOM      0  HA  CYS A 182     -17.614   8.073  -7.054  1.00  1.07           H   new
ATOM      0  HB2 CYS A 182     -15.760   8.929  -9.036  1.00  1.07           H   new
ATOM      0  HB3 CYS A 182     -15.835   9.613  -7.637  1.00  1.07           H   new
ATOM   2708  N   GLN A 183     -18.765  10.171  -7.213  1.00  1.23           N
ATOM   2709  CA  GLN A 183     -19.566  11.376  -7.260  1.00  1.23           C
ATOM   2710  C   GLN A 183     -18.659  12.570  -7.093  1.00  1.23           C
ATOM   2711  O   GLN A 183     -18.194  12.899  -5.993  1.00  1.23           O
ATOM   2712  CB  GLN A 183     -20.669  11.375  -6.205  1.00  1.23           C
ATOM   2713  CG  GLN A 183     -21.692  10.271  -6.385  1.00  1.23           C
ATOM   2714  CD  GLN A 183     -22.471  10.399  -7.710  1.00  1.23           C
ATOM   2715  NE2 GLN A 183     -22.376   9.356  -8.532  1.00  1.23           N
ATOM   2716  OE1 GLN A 183     -23.151  11.406  -7.998  1.00  1.23           O
ATOM      0  H   GLN A 183     -18.595   9.913  -6.411  1.00  1.23           H   new
ATOM      0  HA  GLN A 183     -20.011  11.419  -8.121  1.00  1.23           H   new
ATOM      0  HB2 GLN A 183     -20.265  11.289  -5.328  1.00  1.23           H   new
ATOM      0  HB3 GLN A 183     -21.124  12.231  -6.225  1.00  1.23           H   new
ATOM      0  HG2 GLN A 183     -21.244   9.411  -6.358  1.00  1.23           H   new
ATOM      0  HG3 GLN A 183     -22.316  10.288  -5.643  1.00  1.23           H   new
ATOM      0 HE21 GLN A 183     -21.901   8.675  -8.309  1.00  1.23           H   new
ATOM      0 HE22 GLN A 183     -22.790   9.364  -9.286  1.00  1.23           H   new
ATOM   2725  N   VAL A 184     -18.429  13.233  -8.210  1.00  1.41           N
ATOM   2726  CA  VAL A 184     -17.495  14.334  -8.338  1.00  1.41           C
ATOM   2727  C   VAL A 184     -18.249  15.654  -8.345  1.00  1.41           C
ATOM   2728  O   VAL A 184     -17.749  16.696  -8.781  1.00  1.41           O
ATOM   2729  CB  VAL A 184     -16.674  14.143  -9.618  1.00  1.41           C
ATOM   2730  CG1 VAL A 184     -15.827  12.859  -9.517  1.00  1.41           C
ATOM   2731  CG2 VAL A 184     -17.581  14.030 -10.777  1.00  1.41           C
ATOM      0  H   VAL A 184     -18.830  13.046  -8.947  1.00  1.41           H   new
ATOM      0  HA  VAL A 184     -16.887  14.350  -7.582  1.00  1.41           H   new
ATOM      0  HB  VAL A 184     -16.088  14.908  -9.731  1.00  1.41           H   new
ATOM      0 HG11 VAL A 184     -15.311  12.746 -10.331  1.00  1.41           H   new
ATOM      0 HG12 VAL A 184     -15.225  12.927  -8.760  1.00  1.41           H   new
ATOM      0 HG13 VAL A 184     -16.411  12.094  -9.397  1.00  1.41           H   new
ATOM      0 HG21 VAL A 184     -17.059  13.909 -11.586  1.00  1.41           H   new
ATOM      0 HG22 VAL A 184     -18.169  13.268 -10.655  1.00  1.41           H   new
ATOM      0 HG23 VAL A 184     -18.112  14.838 -10.853  1.00  1.41           H   new
ATOM   2741  N   GLN A 185     -19.440  15.605  -7.735  1.00  1.56           N
ATOM   2742  CA  GLN A 185     -20.337  16.742  -7.557  1.00  1.56           C
ATOM   2743  C   GLN A 185     -19.574  17.817  -6.801  1.00  1.56           C
ATOM   2744  O   GLN A 185     -19.742  19.008  -7.066  1.00  1.56           O
ATOM   2745  CB  GLN A 185     -21.563  16.322  -6.733  1.00  1.56           C
ATOM   2746  CG  GLN A 185     -22.525  15.343  -7.420  1.00  1.56           C
ATOM   2747  CD  GLN A 185     -23.689  14.963  -6.490  1.00  1.56           C
ATOM   2748  NE2 GLN A 185     -24.140  13.708  -6.526  1.00  1.56           N
ATOM   2749  OE1 GLN A 185     -24.170  15.816  -5.734  1.00  1.56           O
ATOM      0  H   GLN A 185     -19.755  14.877  -7.402  1.00  1.56           H   new
ATOM      0  HA  GLN A 185     -20.638  17.068  -8.419  1.00  1.56           H   new
ATOM      0  HB2 GLN A 185     -21.254  15.919  -5.907  1.00  1.56           H   new
ATOM      0  HB3 GLN A 185     -22.058  17.120  -6.491  1.00  1.56           H   new
ATOM      0  HG2 GLN A 185     -22.874  15.744  -8.232  1.00  1.56           H   new
ATOM      0  HG3 GLN A 185     -22.043  14.543  -7.683  1.00  1.56           H   new
ATOM      0 HE21 GLN A 185     -23.784  13.138  -7.063  1.00  1.56           H   new
ATOM      0 HE22 GLN A 185     -24.787  13.469  -6.012  1.00  1.56           H   new
ATOM   2758  N   THR A 186     -18.690  17.337  -5.913  1.00  1.63           N
ATOM   2759  CA  THR A 186     -17.765  18.102  -5.097  1.00  1.63           C
ATOM   2760  C   THR A 186     -18.473  18.877  -3.984  1.00  1.63           C
ATOM   2761  O   THR A 186     -19.611  19.311  -4.129  1.00  1.63           O
ATOM   2762  CB  THR A 186     -16.920  19.042  -5.995  1.00  1.63           C
ATOM   2763  CG2 THR A 186     -15.736  19.669  -5.135  1.00  1.63           C
ATOM   2764  OG1 THR A 186     -16.289  18.258  -7.046  1.00  1.63           O
ATOM      0  H   THR A 186     -18.619  16.492  -5.769  1.00  1.63           H   new
ATOM      0  HA  THR A 186     -17.171  17.476  -4.654  1.00  1.63           H   new
ATOM      0  HB  THR A 186     -17.499  19.730  -6.359  1.00  1.63           H   new
ATOM      0  HG1 THR A 186     -16.879  17.954  -7.561  1.00  1.63           H   new
ATOM      0 HG21 THR A 186     -15.206  20.258  -5.695  1.00  1.63           H   new
ATOM      0 HG22 THR A 186     -16.106  20.174  -4.394  1.00  1.63           H   new
ATOM      0 HG23 THR A 186     -15.174  18.957  -4.791  1.00  1.63           H   new
ATOM   2772  N   ALA A 187     -17.797  19.012  -2.837  1.00  1.60           N
ATOM   2773  CA  ALA A 187     -18.308  19.756  -1.676  1.00  1.60           C
ATOM   2774  C   ALA A 187     -18.640  21.207  -2.061  1.00  1.60           C
ATOM   2775  O   ALA A 187     -19.511  21.851  -1.475  1.00  1.60           O
ATOM   2776  CB  ALA A 187     -17.272  19.733  -0.562  1.00  1.60           C
ATOM      0  H   ALA A 187     -17.018  18.670  -2.709  1.00  1.60           H   new
ATOM      0  HA  ALA A 187     -19.124  19.332  -1.367  1.00  1.60           H   new
ATOM      0  HB1 ALA A 187     -17.609  20.224   0.204  1.00  1.60           H   new
ATOM      0  HB2 ALA A 187     -17.094  18.815  -0.304  1.00  1.60           H   new
ATOM      0  HB3 ALA A 187     -16.452  20.146  -0.874  1.00  1.60           H   new
ATOM   2782  N   VAL A 188     -17.909  21.712  -3.042  1.00  1.49           N
ATOM   2783  CA  VAL A 188     -18.060  23.044  -3.578  1.00  1.49           C
ATOM   2784  C   VAL A 188     -19.211  23.111  -4.562  1.00  1.49           C
ATOM   2785  O   VAL A 188     -19.202  22.440  -5.597  1.00  1.49           O
ATOM   2786  CB  VAL A 188     -16.815  23.434  -4.393  1.00  1.49           C
ATOM   2787  CG1 VAL A 188     -17.032  24.786  -5.021  1.00  1.49           C
ATOM   2788  CG2 VAL A 188     -15.591  23.431  -3.538  1.00  1.49           C
ATOM      0  H   VAL A 188     -17.284  21.264  -3.428  1.00  1.49           H   new
ATOM      0  HA  VAL A 188     -18.205  23.631  -2.819  1.00  1.49           H   new
ATOM      0  HB  VAL A 188     -16.678  22.778  -5.094  1.00  1.49           H   new
ATOM      0 HG11 VAL A 188     -16.248  25.034  -5.535  1.00  1.49           H   new
ATOM      0 HG12 VAL A 188     -17.804  24.751  -5.607  1.00  1.49           H   new
ATOM      0 HG13 VAL A 188     -17.184  25.445  -4.326  1.00  1.49           H   new
ATOM      0 HG21 VAL A 188     -14.821  23.679  -4.074  1.00  1.49           H   new
ATOM      0 HG22 VAL A 188     -15.700  24.068  -2.814  1.00  1.49           H   new
ATOM      0 HG23 VAL A 188     -15.455  22.544  -3.170  1.00  1.49           H   new
ATOM   2798  N   ASP A 189     -20.164  23.995  -4.323  1.00  1.34           N
ATOM   2799  CA  ASP A 189     -21.220  24.082  -5.303  1.00  1.34           C
ATOM   2800  C   ASP A 189     -20.707  24.913  -6.437  1.00  1.34           C
ATOM   2801  O   ASP A 189     -20.795  26.141  -6.434  1.00  1.34           O
ATOM   2802  CB  ASP A 189     -22.494  24.709  -4.762  1.00  1.34           C
ATOM   2803  CG  ASP A 189     -23.630  24.772  -5.836  1.00  1.34           C
ATOM   2804  OD1 ASP A 189     -23.367  24.573  -7.037  1.00  1.34           O
ATOM   2805  OD2 ASP A 189     -24.729  25.099  -5.461  1.00  1.34           O1-
ATOM      0  H   ASP A 189     -20.218  24.521  -3.645  1.00  1.34           H   new
ATOM      0  HA  ASP A 189     -21.454  23.182  -5.578  1.00  1.34           H   new
ATOM      0  HB2 ASP A 189     -22.803  24.199  -3.997  1.00  1.34           H   new
ATOM      0  HB3 ASP A 189     -22.301  25.605  -4.446  1.00  1.34           H   new
ATOM   2810  N   PHE A 190     -20.204  24.234  -7.438  1.00  1.20           N
ATOM   2811  CA  PHE A 190     -19.598  24.921  -8.550  1.00  1.20           C
ATOM   2812  C   PHE A 190     -20.585  25.732  -9.374  1.00  1.20           C
ATOM   2813  O   PHE A 190     -20.184  26.684 -10.033  1.00  1.20           O
ATOM   2814  CB  PHE A 190     -18.802  23.976  -9.423  1.00  1.20           C
ATOM   2815  CG  PHE A 190     -17.476  23.635  -8.832  1.00  1.20           C
ATOM   2816  CD1 PHE A 190     -17.177  22.365  -8.425  1.00  1.20           C
ATOM   2817  CD2 PHE A 190     -16.515  24.620  -8.678  1.00  1.20           C
ATOM   2818  CE1 PHE A 190     -15.935  22.081  -7.912  1.00  1.20           C
ATOM   2819  CE2 PHE A 190     -15.275  24.335  -8.159  1.00  1.20           C
ATOM   2820  CZ  PHE A 190     -14.983  23.061  -7.781  1.00  1.20           C
ATOM      0  H   PHE A 190     -20.202  23.376  -7.495  1.00  1.20           H   new
ATOM      0  HA  PHE A 190     -18.984  25.562  -8.158  1.00  1.20           H   new
ATOM      0  HB2 PHE A 190     -19.311  23.162  -9.561  1.00  1.20           H   new
ATOM      0  HB3 PHE A 190     -18.670  24.379 -10.295  1.00  1.20           H   new
ATOM      0  HD1 PHE A 190     -17.815  21.692  -8.496  1.00  1.20           H   new
ATOM      0  HD2 PHE A 190     -16.713  25.493  -8.931  1.00  1.20           H   new
ATOM      0  HE1 PHE A 190     -15.736  21.211  -7.649  1.00  1.20           H   new
ATOM      0  HE2 PHE A 190     -14.640  25.008  -8.067  1.00  1.20           H   new
ATOM      0  HZ  PHE A 190     -14.144  22.856  -7.436  1.00  1.20           H   new
ATOM   2830  N   SER A 191     -21.890  25.444  -9.318  1.00  1.08           N
ATOM   2831  CA  SER A 191     -22.791  26.247 -10.145  1.00  1.08           C
ATOM   2832  C   SER A 191     -22.929  27.652  -9.542  1.00  1.08           C
ATOM   2833  O   SER A 191     -23.381  28.605 -10.201  1.00  1.08           O
ATOM   2834  CB  SER A 191     -24.148  25.574 -10.312  1.00  1.08           C
ATOM   2835  OG  SER A 191     -24.896  25.554  -9.125  1.00  1.08           O
ATOM      0  H   SER A 191     -22.254  24.829  -8.840  1.00  1.08           H   new
ATOM      0  HA  SER A 191     -22.409  26.326 -11.033  1.00  1.08           H   new
ATOM      0  HB2 SER A 191     -24.652  26.038 -10.999  1.00  1.08           H   new
ATOM      0  HB3 SER A 191     -24.017  24.664 -10.622  1.00  1.08           H   new
ATOM      0  HG  SER A 191     -24.418  25.266  -8.497  1.00  1.08           H   new
ATOM   2841  N   ASN A 192     -22.507  27.776  -8.281  1.00  0.99           N
ATOM   2842  CA  ASN A 192     -22.503  29.019  -7.558  1.00  0.99           C
ATOM   2843  C   ASN A 192     -21.083  29.449  -7.173  1.00  0.99           C
ATOM   2844  O   ASN A 192     -20.944  30.305  -6.300  1.00  0.99           O
ATOM   2845  CB  ASN A 192     -23.398  28.938  -6.333  1.00  0.99           C
ATOM   2846  CG  ASN A 192     -24.883  28.907  -6.684  1.00  0.99           C
ATOM   2847  ND2 ASN A 192     -25.566  27.792  -6.521  1.00  0.99           N
ATOM   2848  OD1 ASN A 192     -25.409  29.950  -7.098  1.00  0.99           O
ATOM      0  H   ASN A 192     -22.209  27.113  -7.821  1.00  0.99           H   new
ATOM      0  HA  ASN A 192     -22.860  29.699  -8.150  1.00  0.99           H   new
ATOM      0  HB2 ASN A 192     -23.173  28.142  -5.826  1.00  0.99           H   new
ATOM      0  HB3 ASN A 192     -23.222  29.699  -5.758  1.00  0.99           H   new
ATOM      0 HD21 ASN A 192     -26.406  27.772  -6.704  1.00  0.99           H   new
ATOM      0 HD22 ASN A 192     -25.172  27.085  -6.232  1.00  0.99           H   new
ATOM   2855  N   SER A 193     -20.037  28.897  -7.826  1.00  0.92           N
ATOM   2856  CA  SER A 193     -18.655  29.253  -7.454  1.00  0.92           C
ATOM   2857  C   SER A 193     -17.768  29.576  -8.661  1.00  0.92           C
ATOM   2858  O   SER A 193     -18.060  29.208  -9.811  1.00  0.92           O
ATOM   2859  CB  SER A 193     -17.978  28.135  -6.664  1.00  0.92           C
ATOM   2860  OG  SER A 193     -18.715  27.774  -5.515  1.00  0.92           O
ATOM      0  H   SER A 193     -20.106  28.330  -8.469  1.00  0.92           H   new
ATOM      0  HA  SER A 193     -18.744  30.050  -6.908  1.00  0.92           H   new
ATOM      0  HB2 SER A 193     -17.869  27.358  -7.234  1.00  0.92           H   new
ATOM      0  HB3 SER A 193     -17.089  28.420  -6.400  1.00  0.92           H   new
ATOM      0  HG  SER A 193     -19.357  27.281  -5.737  1.00  0.92           H   new
ATOM   2866  N   TYR A 194     -16.662  30.250  -8.373  1.00  0.88           N
ATOM   2867  CA  TYR A 194     -15.717  30.630  -9.408  1.00  0.88           C
ATOM   2868  C   TYR A 194     -14.278  30.543  -8.868  1.00  0.88           C
ATOM   2869  O   TYR A 194     -14.066  30.451  -7.653  1.00  0.88           O
ATOM   2870  CB  TYR A 194     -16.040  32.062  -9.858  1.00  0.88           C
ATOM   2871  CG  TYR A 194     -15.689  33.051  -8.897  1.00  0.88           C
ATOM   2872  CD1 TYR A 194     -14.483  33.634  -9.043  1.00  0.88           C
ATOM   2873  CD2 TYR A 194     -16.509  33.381  -7.871  1.00  0.88           C
ATOM   2874  CE1 TYR A 194     -14.067  34.545  -8.188  1.00  0.88           C
ATOM   2875  CE2 TYR A 194     -16.090  34.319  -6.990  1.00  0.88           C
ATOM   2876  CZ  TYR A 194     -14.850  34.906  -7.164  1.00  0.88           C
ATOM   2877  OH  TYR A 194     -14.397  35.834  -6.302  1.00  0.88           O
ATOM      0  H   TYR A 194     -16.441  30.497  -7.579  1.00  0.88           H   new
ATOM      0  HA  TYR A 194     -15.789  30.027 -10.164  1.00  0.88           H   new
ATOM      0  HB2 TYR A 194     -15.572  32.246 -10.687  1.00  0.88           H   new
ATOM      0  HB3 TYR A 194     -16.989  32.128 -10.048  1.00  0.88           H   new
ATOM      0  HD1 TYR A 194     -13.938  33.390  -9.756  1.00  0.88           H   new
ATOM      0  HD2 TYR A 194     -17.339  32.973  -7.774  1.00  0.88           H   new
ATOM      0  HE1 TYR A 194     -13.231  34.937  -8.295  1.00  0.88           H   new
ATOM      0  HE2 TYR A 194     -16.631  34.566  -6.275  1.00  0.88           H   new
ATOM      0  HH  TYR A 194     -14.987  35.993  -5.726  1.00  0.88           H   new
ATOM   2887  N   ILE A 195     -13.291  30.574  -9.763  1.00  0.88           N
ATOM   2888  CA  ILE A 195     -11.893  30.611  -9.344  1.00  0.88           C
ATOM   2889  C   ILE A 195     -11.339  32.021  -9.440  1.00  0.88           C
ATOM   2890  O   ILE A 195     -11.446  32.665 -10.480  1.00  0.88           O
ATOM   2891  CB  ILE A 195     -10.992  29.679 -10.184  1.00  0.88           C
ATOM   2892  CG1 ILE A 195     -11.406  28.259 -10.026  1.00  0.88           C
ATOM   2893  CG2 ILE A 195      -9.552  29.832  -9.725  1.00  0.88           C
ATOM   2894  CD1 ILE A 195     -10.822  27.301 -11.033  1.00  0.88           C
ATOM      0  H   ILE A 195     -13.410  30.574 -10.615  1.00  0.88           H   new
ATOM      0  HA  ILE A 195     -11.883  30.302  -8.424  1.00  0.88           H   new
ATOM      0  HB  ILE A 195     -11.077  29.925 -11.118  1.00  0.88           H   new
ATOM      0 HG12 ILE A 195     -11.157  27.962  -9.137  1.00  0.88           H   new
ATOM      0 HG13 ILE A 195     -12.373  28.212 -10.080  1.00  0.88           H   new
ATOM      0 HG21 ILE A 195      -8.981  29.249 -10.249  1.00  0.88           H   new
ATOM      0 HG22 ILE A 195      -9.270  30.752  -9.845  1.00  0.88           H   new
ATOM      0 HG23 ILE A 195      -9.484  29.593  -8.787  1.00  0.88           H   new
ATOM      0 HD11 ILE A 195     -11.146  26.405 -10.853  1.00  0.88           H   new
ATOM      0 HD12 ILE A 195     -11.090  27.567 -11.926  1.00  0.88           H   new
ATOM      0 HD13 ILE A 195      -9.854  27.314 -10.969  1.00  0.88           H   new
ATOM   2906  N   ALA A 196     -10.813  32.534  -8.342  1.00  0.91           N
ATOM   2907  CA  ALA A 196     -10.223  33.863  -8.344  1.00  0.91           C
ATOM   2908  C   ALA A 196      -8.730  33.692  -8.584  1.00  0.91           C
ATOM   2909  O   ALA A 196      -8.159  32.739  -8.060  1.00  0.91           O
ATOM   2910  CB  ALA A 196     -10.498  34.584  -7.032  1.00  0.91           C
ATOM      0  H   ALA A 196     -10.787  32.130  -7.583  1.00  0.91           H   new
ATOM      0  HA  ALA A 196     -10.614  34.410  -9.043  1.00  0.91           H   new
ATOM      0  HB1 ALA A 196     -10.096  35.466  -7.057  1.00  0.91           H   new
ATOM      0  HB2 ALA A 196     -11.456  34.669  -6.904  1.00  0.91           H   new
ATOM      0  HB3 ALA A 196     -10.118  34.076  -6.298  1.00  0.91           H   new
ATOM   2916  N   GLU A 197      -8.088  34.607  -9.315  1.00  0.96           N
ATOM   2917  CA  GLU A 197      -6.634  34.536  -9.519  1.00  0.96           C
ATOM   2918  C   GLU A 197      -5.893  35.862  -9.414  1.00  0.96           C
ATOM   2919  O   GLU A 197      -6.252  36.850 -10.060  1.00  0.96           O
ATOM   2920  CB  GLU A 197      -6.318  33.948 -10.894  1.00  0.96           C
ATOM   2921  CG  GLU A 197      -4.816  33.900 -11.212  1.00  0.96           C
ATOM   2922  CD  GLU A 197      -4.483  33.240 -12.513  1.00  0.96           C
ATOM   2923  OE1 GLU A 197      -5.353  32.683 -13.156  1.00  0.96           O
ATOM   2924  OE2 GLU A 197      -3.320  33.264 -12.904  1.00  0.96           O1-
ATOM      0  H   GLU A 197      -8.472  35.274  -9.700  1.00  0.96           H   new
ATOM      0  HA  GLU A 197      -6.323  33.974  -8.792  1.00  0.96           H   new
ATOM      0  HB2 GLU A 197      -6.680  33.050 -10.944  1.00  0.96           H   new
ATOM      0  HB3 GLU A 197      -6.768  34.474 -11.574  1.00  0.96           H   new
ATOM      0  HG2 GLU A 197      -4.469  34.806 -11.223  1.00  0.96           H   new
ATOM      0  HG3 GLU A 197      -4.359  33.430 -10.497  1.00  0.96           H   new
ATOM   2931  N   MET A 198      -4.821  35.863  -8.618  1.00  1.03           N
ATOM   2932  CA  MET A 198      -3.982  37.046  -8.428  1.00  1.03           C
ATOM   2933  C   MET A 198      -2.543  36.697  -8.042  1.00  1.03           C
ATOM   2934  O   MET A 198      -2.324  35.883  -7.153  1.00  1.03           O
ATOM   2935  CB  MET A 198      -4.569  37.927  -7.333  1.00  1.03           C
ATOM   2936  CG  MET A 198      -3.777  39.156  -7.074  1.00  1.03           C
ATOM   2937  SD  MET A 198      -4.457  40.130  -5.816  1.00  1.03           S
ATOM   2938  CE  MET A 198      -4.092  38.974  -4.467  1.00  1.03           C
ATOM      0  H   MET A 198      -4.561  35.175  -8.173  1.00  1.03           H   new
ATOM      0  HA  MET A 198      -3.963  37.510  -9.280  1.00  1.03           H   new
ATOM      0  HB2 MET A 198      -5.472  38.179  -7.580  1.00  1.03           H   new
ATOM      0  HB3 MET A 198      -4.632  37.413  -6.513  1.00  1.03           H   new
ATOM      0  HG2 MET A 198      -2.871  38.908  -6.833  1.00  1.03           H   new
ATOM      0  HG3 MET A 198      -3.721  39.679  -7.889  1.00  1.03           H   new
ATOM      0  HE1 MET A 198      -4.407  39.345  -3.628  1.00  1.03           H   new
ATOM      0  HE2 MET A 198      -4.539  38.130  -4.634  1.00  1.03           H   new
ATOM      0  HE3 MET A 198      -3.134  38.828  -4.416  1.00  1.03           H   new
ATOM   2948  N   GLU A 199      -1.554  37.337  -8.678  1.00  1.08           N
ATOM   2949  CA  GLU A 199      -0.136  37.134  -8.312  1.00  1.08           C
ATOM   2950  C   GLU A 199       0.267  35.654  -8.192  1.00  1.08           C
ATOM   2951  O   GLU A 199       0.978  35.270  -7.265  1.00  1.08           O
ATOM   2952  CB  GLU A 199       0.179  37.859  -6.997  1.00  1.08           C
ATOM   2953  CG  GLU A 199       0.031  39.394  -7.032  1.00  1.08           C
ATOM   2954  CD  GLU A 199       1.128  40.142  -7.762  1.00  1.08           C
ATOM   2955  OE1 GLU A 199       2.279  39.817  -7.609  1.00  1.08           O
ATOM   2956  OE2 GLU A 199       0.794  41.050  -8.490  1.00  1.08           O1-
ATOM      0  H   GLU A 199      -1.678  37.892  -9.323  1.00  1.08           H   new
ATOM      0  HA  GLU A 199       0.385  37.507  -9.040  1.00  1.08           H   new
ATOM      0  HB2 GLU A 199      -0.404  37.509  -6.305  1.00  1.08           H   new
ATOM      0  HB3 GLU A 199       1.088  37.643  -6.737  1.00  1.08           H   new
ATOM      0  HG2 GLU A 199      -0.818  39.611  -7.447  1.00  1.08           H   new
ATOM      0  HG3 GLU A 199      -0.008  39.720  -6.119  1.00  1.08           H   new
ATOM   2963  N   LYS A 200      -0.183  34.844  -9.149  1.00  1.10           N
ATOM   2964  CA  LYS A 200       0.066  33.399  -9.244  1.00  1.10           C
ATOM   2965  C   LYS A 200      -0.570  32.533  -8.137  1.00  1.10           C
ATOM   2966  O   LYS A 200      -0.265  31.341  -8.038  1.00  1.10           O
ATOM   2967  CB  LYS A 200       1.571  33.120  -9.297  1.00  1.10           C
ATOM   2968  CG  LYS A 200       2.299  33.824 -10.449  1.00  1.10           C
ATOM   2969  CD  LYS A 200       3.773  33.447 -10.495  1.00  1.10           C
ATOM   2970  CE  LYS A 200       4.500  34.184 -11.616  1.00  1.10           C
ATOM   2971  NZ  LYS A 200       5.952  33.861 -11.642  1.00  1.10           N1+
ATOM      0  H   LYS A 200      -0.668  35.135  -9.797  1.00  1.10           H   new
ATOM      0  HA  LYS A 200      -0.375  33.135 -10.067  1.00  1.10           H   new
ATOM      0  HB2 LYS A 200       1.971  33.396  -8.458  1.00  1.10           H   new
ATOM      0  HB3 LYS A 200       1.710  32.163  -9.376  1.00  1.10           H   new
ATOM      0  HG2 LYS A 200       1.878  33.589 -11.291  1.00  1.10           H   new
ATOM      0  HG3 LYS A 200       2.213  34.785 -10.348  1.00  1.10           H   new
ATOM      0  HD2 LYS A 200       4.189  33.657  -9.644  1.00  1.10           H   new
ATOM      0  HD3 LYS A 200       3.860  32.490 -10.625  1.00  1.10           H   new
ATOM      0  HE2 LYS A 200       4.101  33.949 -12.469  1.00  1.10           H   new
ATOM      0  HE3 LYS A 200       4.384  35.140 -11.502  1.00  1.10           H   new
ATOM      0  HZ1 LYS A 200       6.344  34.306 -12.306  1.00  1.10           H   new
ATOM      0  HZ2 LYS A 200       6.323  34.096 -10.868  1.00  1.10           H   new
ATOM      0  HZ3 LYS A 200       6.060  32.987 -11.768  1.00  1.10           H   new
ATOM   2985  N   GLU A 201      -1.511  33.092  -7.374  1.00  1.09           N
ATOM   2986  CA  GLU A 201      -2.276  32.326  -6.392  1.00  1.09           C
ATOM   2987  C   GLU A 201      -3.717  32.230  -6.886  1.00  1.09           C
ATOM   2988  O   GLU A 201      -4.220  33.167  -7.517  1.00  1.09           O
ATOM   2989  CB  GLU A 201      -2.264  32.999  -5.008  1.00  1.09           C
ATOM   2990  CG  GLU A 201      -0.907  33.106  -4.293  1.00  1.09           C
ATOM   2991  CD  GLU A 201      -1.022  33.715  -2.865  1.00  1.09           C
ATOM   2992  OE1 GLU A 201      -1.402  32.986  -1.973  1.00  1.09           O
ATOM   2993  OE2 GLU A 201      -0.743  34.896  -2.671  1.00  1.09           O1-
ATOM      0  H   GLU A 201      -1.722  33.925  -7.412  1.00  1.09           H   new
ATOM      0  HA  GLU A 201      -1.873  31.449  -6.298  1.00  1.09           H   new
ATOM      0  HB2 GLU A 201      -2.624  33.894  -5.105  1.00  1.09           H   new
ATOM      0  HB3 GLU A 201      -2.871  32.510  -4.430  1.00  1.09           H   new
ATOM      0  HG2 GLU A 201      -0.508  32.224  -4.232  1.00  1.09           H   new
ATOM      0  HG3 GLU A 201      -0.308  33.652  -4.826  1.00  1.09           H   new
ATOM   3000  N   SER A 202      -4.406  31.132  -6.588  1.00  1.05           N
ATOM   3001  CA  SER A 202      -5.803  31.045  -6.993  1.00  1.05           C
ATOM   3002  C   SER A 202      -6.703  30.534  -5.856  1.00  1.05           C
ATOM   3003  O   SER A 202      -6.231  29.842  -4.946  1.00  1.05           O
ATOM   3004  CB  SER A 202      -5.916  30.182  -8.238  1.00  1.05           C
ATOM   3005  OG  SER A 202      -5.199  30.726  -9.305  1.00  1.05           O
ATOM      0  H   SER A 202      -4.096  30.449  -6.167  1.00  1.05           H   new
ATOM      0  HA  SER A 202      -6.120  31.937  -7.203  1.00  1.05           H   new
ATOM      0  HB2 SER A 202      -5.586  29.290  -8.046  1.00  1.05           H   new
ATOM      0  HB3 SER A 202      -6.849  30.091  -8.487  1.00  1.05           H   new
ATOM      0  HG  SER A 202      -5.278  30.229  -9.978  1.00  1.05           H   new
ATOM   3011  N   TRP A 203      -7.992  30.912  -5.886  1.00  1.00           N
ATOM   3012  CA  TRP A 203      -8.922  30.485  -4.831  1.00  1.00           C
ATOM   3013  C   TRP A 203     -10.322  30.062  -5.318  1.00  1.00           C
ATOM   3014  O   TRP A 203     -10.848  30.650  -6.259  1.00  1.00           O
ATOM   3015  CB  TRP A 203      -9.131  31.647  -3.851  1.00  1.00           C
ATOM   3016  CG  TRP A 203      -7.913  32.193  -3.257  1.00  1.00           C
ATOM   3017  CD1 TRP A 203      -7.366  31.887  -2.053  1.00  1.00           C
ATOM   3018  CD2 TRP A 203      -7.062  33.195  -3.849  1.00  1.00           C
ATOM   3019  CE2 TRP A 203      -6.029  33.432  -2.953  1.00  1.00           C
ATOM   3020  CE3 TRP A 203      -7.101  33.905  -5.056  1.00  1.00           C
ATOM   3021  NE1 TRP A 203      -6.225  32.625  -1.858  1.00  1.00           N
ATOM   3022  CZ2 TRP A 203      -5.033  34.347  -3.221  1.00  1.00           C
ATOM   3023  CZ3 TRP A 203      -6.113  34.821  -5.326  1.00  1.00           C
ATOM   3024  CH2 TRP A 203      -5.102  35.037  -4.434  1.00  1.00           C
ATOM      0  H   TRP A 203      -8.340  31.406  -6.498  1.00  1.00           H   new
ATOM      0  HA  TRP A 203      -8.506  29.704  -4.432  1.00  1.00           H   new
ATOM      0  HB2 TRP A 203      -9.595  32.362  -4.315  1.00  1.00           H   new
ATOM      0  HB3 TRP A 203      -9.714  31.347  -3.137  1.00  1.00           H   new
ATOM      0  HD1 TRP A 203      -7.713  31.269  -1.450  1.00  1.00           H   new
ATOM      0  HE1 TRP A 203      -5.717  32.588  -1.165  1.00  1.00           H   new
ATOM      0  HE3 TRP A 203      -7.787  33.758  -5.667  1.00  1.00           H   new
ATOM      0  HZ2 TRP A 203      -4.342  34.499  -2.618  1.00  1.00           H   new
ATOM      0  HZ3 TRP A 203      -6.133  35.298  -6.124  1.00  1.00           H   new
ATOM      0  HH2 TRP A 203      -4.442  35.660  -4.639  1.00  1.00           H   new
ATOM   3035  N   ILE A 204     -10.984  29.126  -4.617  1.00  0.98           N
ATOM   3036  CA  ILE A 204     -12.401  28.826  -4.916  1.00  0.98           C
ATOM   3037  C   ILE A 204     -13.283  29.664  -4.033  1.00  0.98           C
ATOM   3038  O   ILE A 204     -13.265  29.525  -2.801  1.00  0.98           O
ATOM   3039  CB  ILE A 204     -12.820  27.381  -4.682  1.00  0.98           C
ATOM   3040  CG1 ILE A 204     -12.012  26.463  -5.433  1.00  0.98           C
ATOM   3041  CG2 ILE A 204     -14.238  27.191  -5.069  1.00  0.98           C
ATOM   3042  CD1 ILE A 204     -12.087  26.702  -6.883  1.00  0.98           C
ATOM      0  H   ILE A 204     -10.642  28.662  -3.979  1.00  0.98           H   new
ATOM      0  HA  ILE A 204     -12.498  29.015  -5.862  1.00  0.98           H   new
ATOM      0  HB  ILE A 204     -12.701  27.198  -3.737  1.00  0.98           H   new
ATOM      0 HG12 ILE A 204     -11.089  26.537  -5.143  1.00  0.98           H   new
ATOM      0 HG13 ILE A 204     -12.297  25.556  -5.243  1.00  0.98           H   new
ATOM      0 HG21 ILE A 204     -14.494  26.268  -4.916  1.00  0.98           H   new
ATOM      0 HG22 ILE A 204     -14.800  27.775  -4.536  1.00  0.98           H   new
ATOM      0 HG23 ILE A 204     -14.349  27.406  -6.008  1.00  0.98           H   new
ATOM      0 HD11 ILE A 204     -11.527  26.060  -7.346  1.00  0.98           H   new
ATOM      0 HD12 ILE A 204     -13.005  26.604  -7.180  1.00  0.98           H   new
ATOM      0 HD13 ILE A 204     -11.779  27.600  -7.079  1.00  0.98           H   new
ATOM   3054  N   VAL A 205     -14.049  30.527  -4.676  1.00  0.98           N
ATOM   3055  CA  VAL A 205     -14.846  31.536  -4.020  1.00  0.98           C
ATOM   3056  C   VAL A 205     -16.318  31.538  -4.464  1.00  0.98           C
ATOM   3057  O   VAL A 205     -16.639  31.278  -5.625  1.00  0.98           O
ATOM   3058  CB  VAL A 205     -14.211  32.898  -4.310  1.00  0.98           C
ATOM   3059  CG1 VAL A 205     -14.950  33.952  -3.662  1.00  0.98           C
ATOM   3060  CG2 VAL A 205     -12.777  32.943  -3.874  1.00  0.98           C
ATOM      0  H   VAL A 205     -14.120  30.540  -5.533  1.00  0.98           H   new
ATOM      0  HA  VAL A 205     -14.856  31.340  -3.070  1.00  0.98           H   new
ATOM      0  HB  VAL A 205     -14.241  33.031  -5.270  1.00  0.98           H   new
ATOM      0 HG11 VAL A 205     -14.534  34.806  -3.857  1.00  0.98           H   new
ATOM      0 HG12 VAL A 205     -15.863  33.956  -3.989  1.00  0.98           H   new
ATOM      0 HG13 VAL A 205     -14.951  33.804  -2.703  1.00  0.98           H   new
ATOM      0 HG21 VAL A 205     -12.406  33.817  -4.072  1.00  0.98           H   new
ATOM      0 HG22 VAL A 205     -12.723  32.778  -2.920  1.00  0.98           H   new
ATOM      0 HG23 VAL A 205     -12.273  32.263  -4.348  1.00  0.98           H   new
ATOM   3070  N   ASP A 206     -17.228  31.720  -3.508  1.00  1.01           N
ATOM   3071  CA  ASP A 206     -18.671  31.817  -3.779  1.00  1.01           C
ATOM   3072  C   ASP A 206     -18.953  33.007  -4.714  1.00  1.01           C
ATOM   3073  O   ASP A 206     -18.487  34.121  -4.455  1.00  1.01           O
ATOM   3074  CB  ASP A 206     -19.440  32.001  -2.456  1.00  1.01           C
ATOM   3075  CG  ASP A 206     -21.002  31.867  -2.533  1.00  1.01           C
ATOM   3076  OD1 ASP A 206     -21.644  32.543  -3.327  1.00  1.01           O
ATOM   3077  OD2 ASP A 206     -21.525  31.105  -1.749  1.00  1.01           O1-
ATOM      0  H   ASP A 206     -17.027  31.792  -2.675  1.00  1.01           H   new
ATOM      0  HA  ASP A 206     -18.966  30.999  -4.209  1.00  1.01           H   new
ATOM      0  HB2 ASP A 206     -19.110  31.348  -1.819  1.00  1.01           H   new
ATOM      0  HB3 ASP A 206     -19.227  32.878  -2.100  1.00  1.01           H   new
ATOM   3082  N   LYS A 207     -19.758  32.813  -5.756  1.00  1.05           N
ATOM   3083  CA  LYS A 207     -20.084  33.913  -6.668  1.00  1.05           C
ATOM   3084  C   LYS A 207     -20.706  35.111  -5.949  1.00  1.05           C
ATOM   3085  O   LYS A 207     -20.527  36.246  -6.396  1.00  1.05           O
ATOM   3086  CB  LYS A 207     -21.038  33.456  -7.779  1.00  1.05           C
ATOM   3087  CG  LYS A 207     -20.448  32.589  -8.891  1.00  1.05           C
ATOM   3088  CD  LYS A 207     -21.573  32.152  -9.851  1.00  1.05           C
ATOM   3089  CE  LYS A 207     -21.081  31.307 -11.028  1.00  1.05           C
ATOM   3090  NZ  LYS A 207     -22.239  30.740 -11.827  1.00  1.05           N1+
ATOM      0  H   LYS A 207     -20.124  32.060  -5.953  1.00  1.05           H   new
ATOM      0  HA  LYS A 207     -19.239  34.191  -7.054  1.00  1.05           H   new
ATOM      0  HB2 LYS A 207     -21.765  32.964  -7.367  1.00  1.05           H   new
ATOM      0  HB3 LYS A 207     -21.425  34.246  -8.187  1.00  1.05           H   new
ATOM      0  HG2 LYS A 207     -19.770  33.085  -9.376  1.00  1.05           H   new
ATOM      0  HG3 LYS A 207     -20.013  31.810  -8.511  1.00  1.05           H   new
ATOM      0  HD2 LYS A 207     -22.234  31.646  -9.353  1.00  1.05           H   new
ATOM      0  HD3 LYS A 207     -22.020  32.942 -10.194  1.00  1.05           H   new
ATOM      0  HE2 LYS A 207     -20.522  31.850 -11.606  1.00  1.05           H   new
ATOM      0  HE3 LYS A 207     -20.528  30.582 -10.698  1.00  1.05           H   new
ATOM      0  HZ1 LYS A 207     -21.944  30.457 -12.618  1.00  1.05           H   new
ATOM      0  HZ2 LYS A 207     -22.600  30.058 -11.384  1.00  1.05           H   new
ATOM      0  HZ3 LYS A 207     -22.853  31.372 -11.949  1.00  1.05           H   new
ATOM   3104  N   GLN A 208     -21.423  34.889  -4.843  1.00  1.09           N
ATOM   3105  CA  GLN A 208     -22.043  36.002  -4.127  1.00  1.09           C
ATOM   3106  C   GLN A 208     -20.970  36.936  -3.583  1.00  1.09           C
ATOM   3107  O   GLN A 208     -21.145  38.153  -3.554  1.00  1.09           O
ATOM   3108  CB  GLN A 208     -22.909  35.478  -2.981  1.00  1.09           C
ATOM   3109  CG  GLN A 208     -23.721  36.533  -2.212  1.00  1.09           C
ATOM   3110  CD  GLN A 208     -24.783  37.230  -3.051  1.00  1.09           C
ATOM   3111  NE2 GLN A 208     -24.818  38.554  -2.972  1.00  1.09           N
ATOM   3112  OE1 GLN A 208     -25.587  36.581  -3.737  1.00  1.09           O
ATOM      0  H   GLN A 208     -21.560  34.113  -4.497  1.00  1.09           H   new
ATOM      0  HA  GLN A 208     -22.606  36.494  -4.745  1.00  1.09           H   new
ATOM      0  HB2 GLN A 208     -23.525  34.820  -3.340  1.00  1.09           H   new
ATOM      0  HB3 GLN A 208     -22.335  35.015  -2.351  1.00  1.09           H   new
ATOM      0  HG2 GLN A 208     -24.150  36.108  -1.453  1.00  1.09           H   new
ATOM      0  HG3 GLN A 208     -23.113  37.200  -1.857  1.00  1.09           H   new
ATOM      0 HE21 GLN A 208     -24.244  38.971  -2.486  1.00  1.09           H   new
ATOM      0 HE22 GLN A 208     -25.415  38.995  -3.407  1.00  1.09           H   new
ATOM   3121  N   TRP A 209     -19.842  36.364  -3.173  1.00  1.11           N
ATOM   3122  CA  TRP A 209     -18.746  37.138  -2.618  1.00  1.11           C
ATOM   3123  C   TRP A 209     -18.292  38.098  -3.696  1.00  1.11           C
ATOM   3124  O   TRP A 209     -18.098  39.288  -3.450  1.00  1.11           O
ATOM   3125  CB  TRP A 209     -17.613  36.191  -2.268  1.00  1.11           C
ATOM   3126  CG  TRP A 209     -16.386  36.728  -1.646  1.00  1.11           C
ATOM   3127  CD1 TRP A 209     -16.092  36.839  -0.320  1.00  1.11           C
ATOM   3128  CD2 TRP A 209     -15.236  37.208  -2.351  1.00  1.11           C
ATOM   3129  CE2 TRP A 209     -14.290  37.544  -1.409  1.00  1.11           C
ATOM   3130  CE3 TRP A 209     -14.932  37.350  -3.692  1.00  1.11           C
ATOM   3131  NE1 TRP A 209     -14.822  37.317  -0.170  1.00  1.11           N
ATOM   3132  CZ2 TRP A 209     -13.062  38.001  -1.775  1.00  1.11           C
ATOM   3133  CZ3 TRP A 209     -13.710  37.794  -4.044  1.00  1.11           C
ATOM   3134  CH2 TRP A 209     -12.807  38.109  -3.119  1.00  1.11           C
ATOM      0  H   TRP A 209     -19.694  35.518  -3.210  1.00  1.11           H   new
ATOM      0  HA  TRP A 209     -19.015  37.620  -1.821  1.00  1.11           H   new
ATOM      0  HB2 TRP A 209     -17.971  35.517  -1.670  1.00  1.11           H   new
ATOM      0  HB3 TRP A 209     -17.351  35.736  -3.084  1.00  1.11           H   new
ATOM      0  HD1 TRP A 209     -16.669  36.622   0.377  1.00  1.11           H   new
ATOM      0  HE1 TRP A 209     -14.423  37.453   0.580  1.00  1.11           H   new
ATOM      0  HE3 TRP A 209     -15.563  37.142  -4.343  1.00  1.11           H   new
ATOM      0  HZ2 TRP A 209     -12.422  38.231  -1.141  1.00  1.11           H   new
ATOM      0  HZ3 TRP A 209     -13.495  37.881  -4.945  1.00  1.11           H   new
ATOM      0  HH2 TRP A 209     -11.972  38.414  -3.393  1.00  1.11           H   new
ATOM   3145  N   ALA A 210     -18.142  37.565  -4.914  1.00  1.12           N
ATOM   3146  CA  ALA A 210     -17.710  38.384  -6.042  1.00  1.12           C
ATOM   3147  C   ALA A 210     -18.700  39.499  -6.327  1.00  1.12           C
ATOM   3148  O   ALA A 210     -18.315  40.647  -6.565  1.00  1.12           O
ATOM   3149  CB  ALA A 210     -17.546  37.543  -7.277  1.00  1.12           C
ATOM      0  H   ALA A 210     -18.285  36.738  -5.103  1.00  1.12           H   new
ATOM      0  HA  ALA A 210     -16.856  38.777  -5.801  1.00  1.12           H   new
ATOM      0  HB1 ALA A 210     -17.259  38.104  -8.015  1.00  1.12           H   new
ATOM      0  HB2 ALA A 210     -16.880  36.856  -7.115  1.00  1.12           H   new
ATOM      0  HB3 ALA A 210     -18.393  37.125  -7.499  1.00  1.12           H   new
ATOM   3155  N   GLN A 211     -19.990  39.190  -6.229  1.00  1.10           N
ATOM   3156  CA  GLN A 211     -21.004  40.190  -6.530  1.00  1.10           C
ATOM   3157  C   GLN A 211     -20.981  41.332  -5.527  1.00  1.10           C
ATOM   3158  O   GLN A 211     -21.283  42.476  -5.874  1.00  1.10           O
ATOM   3159  CB  GLN A 211     -22.402  39.584  -6.587  1.00  1.10           C
ATOM   3160  CG  GLN A 211     -22.617  38.597  -7.715  1.00  1.10           C
ATOM   3161  CD  GLN A 211     -22.251  39.153  -9.083  1.00  1.10           C
ATOM   3162  NE2 GLN A 211     -21.765  38.248  -9.933  1.00  1.10           N
ATOM   3163  OE1 GLN A 211     -22.407  40.352  -9.392  1.00  1.10           O
ATOM      0  H   GLN A 211     -20.294  38.420  -5.994  1.00  1.10           H   new
ATOM      0  HA  GLN A 211     -20.787  40.542  -7.407  1.00  1.10           H   new
ATOM      0  HB2 GLN A 211     -22.583  39.138  -5.745  1.00  1.10           H   new
ATOM      0  HB3 GLN A 211     -23.049  40.301  -6.673  1.00  1.10           H   new
ATOM      0  HG2 GLN A 211     -22.089  37.802  -7.545  1.00  1.10           H   new
ATOM      0  HG3 GLN A 211     -23.547  38.323  -7.723  1.00  1.10           H   new
ATOM      0 HE21 GLN A 211     -21.672  37.430  -9.684  1.00  1.10           H   new
ATOM      0 HE22 GLN A 211     -21.545  38.482 -10.731  1.00  1.10           H   new
ATOM   3172  N   ASP A 212     -20.575  41.027  -4.299  1.00  1.06           N
ATOM   3173  CA  ASP A 212     -20.512  42.013  -3.238  1.00  1.06           C
ATOM   3174  C   ASP A 212     -19.149  42.705  -3.095  1.00  1.06           C
ATOM   3175  O   ASP A 212     -18.940  43.456  -2.139  1.00  1.06           O
ATOM   3176  CB  ASP A 212     -20.940  41.379  -1.916  1.00  1.06           C
ATOM   3177  CG  ASP A 212     -22.455  41.060  -1.899  1.00  1.06           C
ATOM   3178  OD1 ASP A 212     -23.211  41.869  -2.390  1.00  1.06           O
ATOM   3179  OD2 ASP A 212     -22.845  40.024  -1.401  1.00  1.06           O1-
ATOM      0  H   ASP A 212     -20.328  40.238  -4.061  1.00  1.06           H   new
ATOM      0  HA  ASP A 212     -21.130  42.719  -3.486  1.00  1.06           H   new
ATOM      0  HB2 ASP A 212     -20.436  40.564  -1.769  1.00  1.06           H   new
ATOM      0  HB3 ASP A 212     -20.727  41.980  -1.185  1.00  1.06           H   new
ATOM   3184  N   LEU A 213     -18.218  42.473  -4.027  1.00  1.00           N
ATOM   3185  CA  LEU A 213     -16.946  43.185  -3.965  1.00  1.00           C
ATOM   3186  C   LEU A 213     -17.187  44.669  -4.139  1.00  1.00           C
ATOM   3187  O   LEU A 213     -18.048  45.083  -4.909  1.00  1.00           O
ATOM   3188  CB  LEU A 213     -15.944  42.681  -5.015  1.00  1.00           C
ATOM   3189  CG  LEU A 213     -15.366  41.320  -4.755  1.00  1.00           C
ATOM   3190  CD1 LEU A 213     -14.559  40.860  -5.972  1.00  1.00           C
ATOM   3191  CD2 LEU A 213     -14.481  41.422  -3.525  1.00  1.00           C
ATOM      0  H   LEU A 213     -18.302  41.923  -4.683  1.00  1.00           H   new
ATOM      0  HA  LEU A 213     -16.554  43.015  -3.094  1.00  1.00           H   new
ATOM      0  HB2 LEU A 213     -16.384  42.669  -5.879  1.00  1.00           H   new
ATOM      0  HB3 LEU A 213     -15.215  43.318  -5.076  1.00  1.00           H   new
ATOM      0  HG  LEU A 213     -16.068  40.668  -4.602  1.00  1.00           H   new
ATOM      0 HD11 LEU A 213     -14.187  39.981  -5.800  1.00  1.00           H   new
ATOM      0 HD12 LEU A 213     -15.139  40.820  -6.749  1.00  1.00           H   new
ATOM      0 HD13 LEU A 213     -13.839  41.488  -6.139  1.00  1.00           H   new
ATOM      0 HD21 LEU A 213     -14.093  40.554  -3.333  1.00  1.00           H   new
ATOM      0 HD22 LEU A 213     -13.772  42.064  -3.688  1.00  1.00           H   new
ATOM      0 HD23 LEU A 213     -15.012  41.713  -2.767  1.00  1.00           H   new
ATOM   3203  N   THR A 214     -16.406  45.473  -3.433  1.00  0.94           N
ATOM   3204  CA  THR A 214     -16.525  46.925  -3.492  1.00  0.94           C
ATOM   3205  C   THR A 214     -15.352  47.555  -4.209  1.00  0.94           C
ATOM   3206  O   THR A 214     -14.911  48.637  -3.847  1.00  0.94           O
ATOM   3207  CB  THR A 214     -16.652  47.537  -2.095  1.00  0.94           C
ATOM   3208  CG2 THR A 214     -17.941  47.066  -1.444  1.00  0.94           C
ATOM   3209  OG1 THR A 214     -15.532  47.136  -1.292  1.00  0.94           O
ATOM      0  H   THR A 214     -15.789  45.193  -2.904  1.00  0.94           H   new
ATOM      0  HA  THR A 214     -17.334  47.112  -3.993  1.00  0.94           H   new
ATOM      0  HB  THR A 214     -16.666  48.504  -2.169  1.00  0.94           H   new
ATOM      0  HG1 THR A 214     -15.601  47.473  -0.526  1.00  0.94           H   new
ATOM      0 HG21 THR A 214     -18.018  47.456  -0.559  1.00  0.94           H   new
ATOM      0 HG22 THR A 214     -18.697  47.342  -1.985  1.00  0.94           H   new
ATOM      0 HG23 THR A 214     -17.932  46.099  -1.371  1.00  0.94           H   new
ATOM   3217  N   LEU A 215     -14.776  46.814  -5.142  1.00  0.91           N
ATOM   3218  CA  LEU A 215     -13.671  47.300  -5.952  1.00  0.91           C
ATOM   3219  C   LEU A 215     -14.059  47.318  -7.434  1.00  0.91           C
ATOM   3220  O   LEU A 215     -14.907  46.520  -7.834  1.00  0.91           O
ATOM   3221  CB  LEU A 215     -12.426  46.505  -5.616  1.00  0.91           C
ATOM   3222  CG  LEU A 215     -12.009  46.731  -4.176  1.00  0.91           C
ATOM   3223  CD1 LEU A 215     -10.931  45.864  -3.852  1.00  0.91           C
ATOM   3224  CD2 LEU A 215     -11.587  48.189  -4.021  1.00  0.91           C
ATOM      0  H   LEU A 215     -15.017  46.009  -5.325  1.00  0.91           H   new
ATOM      0  HA  LEU A 215     -13.462  48.225  -5.746  1.00  0.91           H   new
ATOM      0  HB2 LEU A 215     -12.591  45.561  -5.764  1.00  0.91           H   new
ATOM      0  HB3 LEU A 215     -11.704  46.763  -6.210  1.00  0.91           H   new
ATOM      0  HG  LEU A 215     -12.746  46.541  -3.575  1.00  0.91           H   new
ATOM      0 HD11 LEU A 215     -10.665  46.009  -2.931  1.00  0.91           H   new
ATOM      0 HD12 LEU A 215     -11.211  44.942  -3.966  1.00  0.91           H   new
ATOM      0 HD13 LEU A 215     -10.180  46.048  -4.438  1.00  0.91           H   new
ATOM      0 HD21 LEU A 215     -11.316  48.352  -3.104  1.00  0.91           H   new
ATOM      0 HD22 LEU A 215     -10.843  48.376  -4.615  1.00  0.91           H   new
ATOM      0 HD23 LEU A 215     -12.333  48.767  -4.245  1.00  0.91           H   new
ATOM   3236  N   PRO A 216     -13.471  48.203  -8.267  1.00  0.91           N
ATOM   3237  CA  PRO A 216     -13.833  48.425  -9.655  1.00  0.91           C
ATOM   3238  C   PRO A 216     -13.749  47.167 -10.470  1.00  0.91           C
ATOM   3239  O   PRO A 216     -12.827  46.369 -10.297  1.00  0.91           O
ATOM   3240  CB  PRO A 216     -12.797  49.424 -10.129  1.00  0.91           C
ATOM   3241  CG  PRO A 216     -12.335  50.102  -8.870  1.00  0.91           C
ATOM   3242  CD  PRO A 216     -12.314  49.008  -7.848  1.00  0.91           C
ATOM      0  HA  PRO A 216     -14.748  48.732  -9.748  1.00  0.91           H   new
ATOM      0  HB2 PRO A 216     -12.062  48.984 -10.584  1.00  0.91           H   new
ATOM      0  HB3 PRO A 216     -13.178  50.060 -10.755  1.00  0.91           H   new
ATOM      0  HG2 PRO A 216     -11.457  50.498  -8.983  1.00  0.91           H   new
ATOM      0  HG3 PRO A 216     -12.937  50.817  -8.611  1.00  0.91           H   new
ATOM      0  HD2 PRO A 216     -11.487  48.501  -7.871  1.00  0.91           H   new
ATOM      0  HD3 PRO A 216     -12.413  49.348  -6.945  1.00  0.91           H   new
ATOM   3250  N   TRP A 217     -14.659  47.014 -11.415  1.00  0.98           N
ATOM   3251  CA  TRP A 217     -14.634  45.784 -12.195  1.00  0.98           C
ATOM   3252  C   TRP A 217     -15.062  45.900 -13.649  1.00  0.98           C
ATOM   3253  O   TRP A 217     -15.793  46.803 -14.031  1.00  0.98           O
ATOM   3254  CB  TRP A 217     -15.517  44.764 -11.496  1.00  0.98           C
ATOM   3255  CG  TRP A 217     -16.940  45.186 -11.403  1.00  0.98           C
ATOM   3256  CD1 TRP A 217     -17.497  45.952 -10.418  1.00  0.98           C
ATOM   3257  CD2 TRP A 217     -18.009  44.875 -12.325  1.00  0.98           C
ATOM   3258  CE2 TRP A 217     -19.167  45.484 -11.828  1.00  0.98           C
ATOM   3259  CE3 TRP A 217     -18.075  44.142 -13.516  1.00  0.98           C
ATOM   3260  NE1 TRP A 217     -18.832  46.140 -10.662  1.00  0.98           N
ATOM   3261  CZ2 TRP A 217     -20.382  45.383 -12.481  1.00  0.98           C
ATOM   3262  CZ3 TRP A 217     -19.286  44.039 -14.171  1.00  0.98           C
ATOM   3263  CH2 TRP A 217     -20.415  44.643 -13.668  1.00  0.98           C
ATOM      0  H   TRP A 217     -15.275  47.579 -11.618  1.00  0.98           H   new
ATOM      0  HA  TRP A 217     -13.702  45.520 -12.236  1.00  0.98           H   new
ATOM      0  HB2 TRP A 217     -15.466  43.921 -11.973  1.00  0.98           H   new
ATOM      0  HB3 TRP A 217     -15.174  44.606 -10.603  1.00  0.98           H   new
ATOM      0  HD1 TRP A 217     -17.036  46.296  -9.687  1.00  0.98           H   new
ATOM      0  HE1 TRP A 217     -19.372  46.593 -10.169  1.00  0.98           H   new
ATOM      0  HE3 TRP A 217     -17.315  43.731 -13.860  1.00  0.98           H   new
ATOM      0  HZ2 TRP A 217     -21.147  45.791 -12.144  1.00  0.98           H   new
ATOM      0  HZ3 TRP A 217     -19.339  43.555 -14.963  1.00  0.98           H   new
ATOM      0  HH2 TRP A 217     -21.219  44.557 -14.128  1.00  0.98           H   new
ATOM   3274  N   GLN A 218     -14.639  44.943 -14.460  1.00  1.09           N
ATOM   3275  CA  GLN A 218     -15.071  44.900 -15.856  1.00  1.09           C
ATOM   3276  C   GLN A 218     -15.382  43.471 -16.254  1.00  1.09           C
ATOM   3277  O   GLN A 218     -14.881  42.517 -15.658  1.00  1.09           O
ATOM   3278  CB  GLN A 218     -14.029  45.485 -16.831  1.00  1.09           C
ATOM   3279  CG  GLN A 218     -12.733  44.722 -16.942  1.00  1.09           C
ATOM   3280  CD  GLN A 218     -11.729  45.311 -17.980  1.00  1.09           C
ATOM   3281  NE2 GLN A 218     -10.508  45.527 -17.517  1.00  1.09           N
ATOM   3282  OE1 GLN A 218     -12.012  45.554 -19.175  1.00  1.09           O
ATOM      0  H   GLN A 218     -14.105  44.310 -14.228  1.00  1.09           H   new
ATOM      0  HA  GLN A 218     -15.865  45.454 -15.918  1.00  1.09           H   new
ATOM      0  HB2 GLN A 218     -14.430  45.538 -17.713  1.00  1.09           H   new
ATOM      0  HB3 GLN A 218     -13.828  46.393 -16.556  1.00  1.09           H   new
ATOM      0  HG2 GLN A 218     -12.307  44.701 -16.071  1.00  1.09           H   new
ATOM      0  HG3 GLN A 218     -12.930  43.803 -17.184  1.00  1.09           H   new
ATOM      0 HE21 GLN A 218     -10.324  45.357 -16.694  1.00  1.09           H   new
ATOM      0 HE22 GLN A 218      -9.899  45.838 -18.039  1.00  1.09           H   new
ATOM   3291  N   SER A 219     -16.211  43.307 -17.266  1.00  1.24           N
ATOM   3292  CA  SER A 219     -16.524  41.967 -17.747  1.00  1.24           C
ATOM   3293  C   SER A 219     -15.258  41.279 -18.255  1.00  1.24           C
ATOM   3294  O   SER A 219     -14.392  41.932 -18.835  1.00  1.24           O
ATOM   3295  CB  SER A 219     -17.552  42.051 -18.848  1.00  1.24           C
ATOM   3296  OG  SER A 219     -18.755  42.603 -18.376  1.00  1.24           O
ATOM      0  H   SER A 219     -16.602  43.947 -17.688  1.00  1.24           H   new
ATOM      0  HA  SER A 219     -16.886  41.443 -17.015  1.00  1.24           H   new
ATOM      0  HB2 SER A 219     -17.208  42.593 -19.575  1.00  1.24           H   new
ATOM      0  HB3 SER A 219     -17.718  41.166 -19.208  1.00  1.24           H   new
ATOM      0  HG  SER A 219     -19.311  42.642 -19.004  1.00  1.24           H   new
ATOM   3302  N   GLY A 220     -15.192  39.952 -18.121  1.00  1.36           N
ATOM   3303  CA  GLY A 220     -14.054  39.145 -18.592  1.00  1.36           C
ATOM   3304  C   GLY A 220     -13.740  39.347 -20.081  1.00  1.36           C
ATOM   3305  O   GLY A 220     -12.588  39.256 -20.505  1.00  1.36           O
ATOM      0  H   GLY A 220     -15.813  39.487 -17.750  1.00  1.36           H   new
ATOM      0  HA2 GLY A 220     -13.268  39.369 -18.069  1.00  1.36           H   new
ATOM      0  HA3 GLY A 220     -14.243  38.207 -18.432  1.00  1.36           H   new
ATOM   3309  N   SER A 221     -14.765  39.663 -20.873  1.00  1.40           N
ATOM   3310  CA  SER A 221     -14.613  39.901 -22.308  1.00  1.40           C
ATOM   3311  C   SER A 221     -13.965  41.258 -22.610  1.00  1.40           C
ATOM   3312  O   SER A 221     -13.586  41.533 -23.751  1.00  1.40           O
ATOM   3313  CB  SER A 221     -15.965  39.850 -22.986  1.00  1.40           C
ATOM   3314  OG  SER A 221     -16.768  40.927 -22.580  1.00  1.40           O
ATOM      0  H   SER A 221     -15.573  39.746 -20.590  1.00  1.40           H   new
ATOM      0  HA  SER A 221     -14.031  39.204 -22.649  1.00  1.40           H   new
ATOM      0  HB2 SER A 221     -15.850  39.872 -23.949  1.00  1.40           H   new
ATOM      0  HB3 SER A 221     -16.407  39.013 -22.773  1.00  1.40           H   new
ATOM      0  HG  SER A 221     -17.512  40.883 -22.967  1.00  1.40           H   new
ATOM   3320  N   GLY A 222     -13.867  42.102 -21.587  1.00  1.34           N
ATOM   3321  CA  GLY A 222     -13.329  43.445 -21.673  1.00  1.34           C
ATOM   3322  C   GLY A 222     -14.469  44.445 -21.705  1.00  1.34           C
ATOM   3323  O   GLY A 222     -15.475  44.221 -22.384  1.00  1.34           O
ATOM      0  H   GLY A 222     -14.124  41.894 -20.793  1.00  1.34           H   new
ATOM      0  HA2 GLY A 222     -12.752  43.622 -20.914  1.00  1.34           H   new
ATOM      0  HA3 GLY A 222     -12.784  43.535 -22.470  1.00  1.34           H   new
ATOM   3327  N   GLY A 223     -14.325  45.548 -20.980  1.00  1.20           N
ATOM   3328  CA  GLY A 223     -15.392  46.544 -20.973  1.00  1.20           C
ATOM   3329  C   GLY A 223     -15.136  47.694 -20.017  1.00  1.20           C
ATOM   3330  O   GLY A 223     -14.040  47.851 -19.467  1.00  1.20           O
ATOM      0  H   GLY A 223     -13.639  45.737 -20.498  1.00  1.20           H   new
ATOM      0  HA2 GLY A 223     -15.502  46.896 -21.870  1.00  1.20           H   new
ATOM      0  HA3 GLY A 223     -16.227  46.112 -20.733  1.00  1.20           H   new
ATOM   3334  N   VAL A 224     -16.153  48.523 -19.827  1.00  1.04           N
ATOM   3335  CA  VAL A 224     -15.969  49.652 -18.946  1.00  1.04           C
ATOM   3336  C   VAL A 224     -15.786  49.107 -17.549  1.00  1.04           C
ATOM   3337  O   VAL A 224     -16.067  47.909 -17.455  1.00  1.04           O
ATOM   3338  CB  VAL A 224     -17.192  50.581 -19.063  1.00  1.04           C
ATOM   3339  CG1 VAL A 224     -17.120  51.663 -18.080  1.00  1.04           C
ATOM   3340  CG2 VAL A 224     -17.226  51.164 -20.455  1.00  1.04           C
ATOM      0  H   VAL A 224     -16.931  48.451 -20.187  1.00  1.04           H   new
ATOM      0  HA  VAL A 224     -15.188  50.178 -19.179  1.00  1.04           H   new
ATOM      0  HB  VAL A 224     -17.997  50.068 -18.892  1.00  1.04           H   new
ATOM      0 HG11 VAL A 224     -17.898  52.235 -18.171  1.00  1.04           H   new
ATOM      0 HG12 VAL A 224     -17.098  51.287 -17.186  1.00  1.04           H   new
ATOM      0 HG13 VAL A 224     -16.316  52.185 -18.231  1.00  1.04           H   new
ATOM      0 HG21 VAL A 224     -17.993  51.752 -20.541  1.00  1.04           H   new
ATOM      0 HG22 VAL A 224     -16.413  51.668 -20.615  1.00  1.04           H   new
ATOM      0 HG23 VAL A 224     -17.294  50.447 -21.105  1.00  1.04           H   new
ATOM   3350  N   TRP A 225     -14.644  49.566 -17.039  1.00  0.91           N
ATOM   3351  CA  TRP A 225     -14.519  49.515 -15.587  1.00  0.91           C
ATOM   3352  C   TRP A 225     -15.682  50.197 -14.915  1.00  0.91           C
ATOM   3353  O   TRP A 225     -15.906  51.393 -15.085  1.00  0.91           O
ATOM   3354  CB  TRP A 225     -13.259  50.224 -15.087  1.00  0.91           C
ATOM   3355  CG  TRP A 225     -11.929  49.568 -15.385  1.00  0.91           C
ATOM   3356  CD1 TRP A 225     -10.988  49.995 -16.273  1.00  0.91           C
ATOM   3357  CD2 TRP A 225     -11.386  48.373 -14.773  1.00  0.91           C
ATOM   3358  CE2 TRP A 225     -10.125  48.162 -15.332  1.00  0.91           C
ATOM   3359  CE3 TRP A 225     -11.855  47.492 -13.820  1.00  0.91           C
ATOM   3360  NE1 TRP A 225      -9.898  49.159 -16.245  1.00  0.91           N
ATOM   3361  CZ2 TRP A 225      -9.324  47.091 -14.953  1.00  0.91           C
ATOM   3362  CZ3 TRP A 225     -11.069  46.413 -13.453  1.00  0.91           C
ATOM   3363  CH2 TRP A 225      -9.836  46.216 -14.000  1.00  0.91           C
ATOM      0  H   TRP A 225     -13.977  49.887 -17.477  1.00  0.91           H   new
ATOM      0  HA  TRP A 225     -14.485  48.571 -15.366  1.00  0.91           H   new
ATOM      0  HB2 TRP A 225     -13.246  51.116 -15.468  1.00  0.91           H   new
ATOM      0  HB3 TRP A 225     -13.334  50.327 -14.125  1.00  0.91           H   new
ATOM      0  HD1 TRP A 225     -11.071  50.743 -16.819  1.00  0.91           H   new
ATOM      0  HE1 TRP A 225      -9.188  49.247 -16.723  1.00  0.91           H   new
ATOM      0  HE3 TRP A 225     -12.689  47.621 -13.429  1.00  0.91           H   new
ATOM      0  HZ2 TRP A 225      -8.480  46.964 -15.322  1.00  0.91           H   new
ATOM      0  HZ3 TRP A 225     -11.389  45.811 -12.821  1.00  0.91           H   new
ATOM      0  HH2 TRP A 225      -9.328  45.484 -13.732  1.00  0.91           H   new
ATOM   3374  N   ARG A 226     -16.362  49.446 -14.085  1.00  0.81           N
ATOM   3375  CA  ARG A 226     -17.511  49.903 -13.363  1.00  0.81           C
ATOM   3376  C   ARG A 226     -17.096  50.190 -11.952  1.00  0.81           C
ATOM   3377  O   ARG A 226     -16.231  49.510 -11.410  1.00  0.81           O
ATOM   3378  CB  ARG A 226     -18.577  48.827 -13.370  1.00  0.81           C
ATOM   3379  CG  ARG A 226     -19.000  48.376 -14.760  1.00  0.81           C
ATOM   3380  CD  ARG A 226     -19.663  49.467 -15.513  1.00  0.81           C
ATOM   3381  NE  ARG A 226     -20.140  49.023 -16.810  1.00  0.81           N
ATOM   3382  CZ  ARG A 226     -20.733  49.819 -17.723  1.00  0.81           C
ATOM   3383  NH1 ARG A 226     -20.908  51.097 -17.471  1.00  0.81           N1+
ATOM   3384  NH2 ARG A 226     -21.134  49.314 -18.875  1.00  0.81           N
ATOM      0  H   ARG A 226     -16.158  48.627 -13.922  1.00  0.81           H   new
ATOM      0  HA  ARG A 226     -17.870  50.704 -13.776  1.00  0.81           H   new
ATOM      0  HB2 ARG A 226     -18.249  48.058 -12.877  1.00  0.81           H   new
ATOM      0  HB3 ARG A 226     -19.357  49.156 -12.896  1.00  0.81           H   new
ATOM      0  HG2 ARG A 226     -18.222  48.070 -15.252  1.00  0.81           H   new
ATOM      0  HG3 ARG A 226     -19.604  47.621 -14.685  1.00  0.81           H   new
ATOM      0  HD2 ARG A 226     -20.408  49.809 -14.995  1.00  0.81           H   new
ATOM      0  HD3 ARG A 226     -19.040  50.201 -15.633  1.00  0.81           H   new
ATOM      0  HE  ARG A 226     -20.037  48.193 -17.011  1.00  0.81           H   new
ATOM      0 HH11 ARG A 226     -20.644  51.428 -16.722  1.00  0.81           H   new
ATOM      0 HH12 ARG A 226     -21.286  51.603 -18.055  1.00  0.81           H   new
ATOM      0 HH21 ARG A 226     -21.017  48.479 -19.042  1.00  0.81           H   new
ATOM      0 HH22 ARG A 226     -21.512  49.820 -19.458  1.00  0.81           H   new
ATOM   3398  N   GLU A 227     -17.716  51.183 -11.343  1.00  0.76           N
ATOM   3399  CA  GLU A 227     -17.444  51.535  -9.953  1.00  0.76           C
ATOM   3400  C   GLU A 227     -15.962  51.889  -9.686  1.00  0.76           C
ATOM   3401  O   GLU A 227     -15.427  51.581  -8.618  1.00  0.76           O
ATOM   3402  CB  GLU A 227     -17.875  50.384  -9.036  1.00  0.76           C
ATOM   3403  CG  GLU A 227     -19.340  49.961  -9.183  1.00  0.76           C
ATOM   3404  CD  GLU A 227     -19.793  48.892  -8.186  1.00  0.76           C
ATOM   3405  OE1 GLU A 227     -19.680  49.102  -6.985  1.00  0.76           O
ATOM   3406  OE2 GLU A 227     -20.222  47.842  -8.634  1.00  0.76           O1-
ATOM      0  H   GLU A 227     -18.310  51.677 -11.721  1.00  0.76           H   new
ATOM      0  HA  GLU A 227     -17.958  52.335  -9.762  1.00  0.76           H   new
ATOM      0  HB2 GLU A 227     -17.310  49.616  -9.214  1.00  0.76           H   new
ATOM      0  HB3 GLU A 227     -17.717  50.644  -8.115  1.00  0.76           H   new
ATOM      0  HG2 GLU A 227     -19.903  50.744  -9.079  1.00  0.76           H   new
ATOM      0  HG3 GLU A 227     -19.480  49.628 -10.083  1.00  0.76           H   new
ATOM   3413  N   MET A 228     -15.326  52.620 -10.621  1.00  0.74           N
ATOM   3414  CA  MET A 228     -13.923  53.067 -10.486  1.00  0.74           C
ATOM   3415  C   MET A 228     -13.697  53.965  -9.293  1.00  0.74           C
ATOM   3416  O   MET A 228     -12.579  54.086  -8.791  1.00  0.74           O
ATOM   3417  CB  MET A 228     -13.372  53.685 -11.759  1.00  0.74           C
ATOM   3418  CG  MET A 228     -11.859  54.079 -11.645  1.00  0.74           C
ATOM   3419  SD  MET A 228     -10.697  52.674 -11.208  1.00  0.74           S
ATOM   3420  CE  MET A 228     -10.557  51.650 -12.666  1.00  0.74           C
ATOM      0  H   MET A 228     -15.699  52.871 -11.354  1.00  0.74           H   new
ATOM      0  HA  MET A 228     -13.417  52.256 -10.324  1.00  0.74           H   new
ATOM      0  HB2 MET A 228     -13.483  53.058 -12.491  1.00  0.74           H   new
ATOM      0  HB3 MET A 228     -13.891  54.474 -11.980  1.00  0.74           H   new
ATOM      0  HG2 MET A 228     -11.575  54.463 -12.489  1.00  0.74           H   new
ATOM      0  HG3 MET A 228     -11.770  54.773 -10.973  1.00  0.74           H   new
ATOM      0  HE1 MET A 228      -9.961  50.906 -12.483  1.00  0.74           H   new
ATOM      0  HE2 MET A 228     -11.433  51.310 -12.908  1.00  0.74           H   new
ATOM      0  HE3 MET A 228     -10.201  52.177 -13.399  1.00  0.74           H   new
ATOM   3430  N   HIS A 229     -14.772  54.559  -8.812  1.00  0.73           N
ATOM   3431  CA  HIS A 229     -14.754  55.460  -7.687  1.00  0.73           C
ATOM   3432  C   HIS A 229     -14.208  54.784  -6.424  1.00  0.73           C
ATOM   3433  O   HIS A 229     -13.645  55.446  -5.557  1.00  0.73           O
ATOM   3434  CB  HIS A 229     -16.161  55.966  -7.433  1.00  0.73           C
ATOM   3435  CG  HIS A 229     -16.631  56.853  -8.506  1.00  0.73           C
ATOM   3436  CD2 HIS A 229     -16.704  58.193  -8.577  1.00  0.73           C
ATOM   3437  ND1 HIS A 229     -17.112  56.372  -9.712  1.00  0.73           N
ATOM   3438  CE1 HIS A 229     -17.469  57.391 -10.467  1.00  0.73           C
ATOM   3439  NE2 HIS A 229     -17.234  58.498  -9.796  1.00  0.73           N
ATOM      0  H   HIS A 229     -15.557  54.443  -9.144  1.00  0.73           H   new
ATOM      0  HA  HIS A 229     -14.164  56.200  -7.900  1.00  0.73           H   new
ATOM      0  HB2 HIS A 229     -16.765  55.211  -7.351  1.00  0.73           H   new
ATOM      0  HB3 HIS A 229     -16.185  56.442  -6.588  1.00  0.73           H   new
ATOM      0  HD2 HIS A 229     -16.443  58.797  -7.920  1.00  0.73           H   new
ATOM      0  HE1 HIS A 229     -17.825  57.337 -11.324  1.00  0.73           H   new
ATOM      0  HE2 HIS A 229     -17.391  59.293 -10.083  1.00  0.73           H   new
ATOM   3447  N   HIS A 230     -14.266  53.455  -6.344  1.00  0.72           N
ATOM   3448  CA  HIS A 230     -13.790  52.805  -5.131  1.00  0.72           C
ATOM   3449  C   HIS A 230     -12.258  52.830  -5.011  1.00  0.72           C
ATOM   3450  O   HIS A 230     -11.720  52.531  -3.944  1.00  0.72           O
ATOM   3451  CB  HIS A 230     -14.241  51.363  -5.069  1.00  0.72           C
ATOM   3452  CG  HIS A 230     -15.694  51.161  -5.013  1.00  0.72           C
ATOM   3453  CD2 HIS A 230     -16.471  50.438  -5.812  1.00  0.72           C
ATOM   3454  ND1 HIS A 230     -16.512  51.671  -4.017  1.00  0.72           N
ATOM   3455  CE1 HIS A 230     -17.757  51.276  -4.250  1.00  0.72           C
ATOM   3456  NE2 HIS A 230     -17.754  50.526  -5.339  1.00  0.72           N
ATOM      0  H   HIS A 230     -14.566  52.931  -6.957  1.00  0.72           H   new
ATOM      0  HA  HIS A 230     -14.172  53.310  -4.396  1.00  0.72           H   new
ATOM      0  HB2 HIS A 230     -13.895  50.898  -5.846  1.00  0.72           H   new
ATOM      0  HB3 HIS A 230     -13.841  50.948  -4.289  1.00  0.72           H   new
ATOM      0  HD2 HIS A 230     -16.194  49.958  -6.559  1.00  0.72           H   new
ATOM      0  HE1 HIS A 230     -18.502  51.490  -3.737  1.00  0.72           H   new
ATOM      0  HE2 HIS A 230     -18.444  50.154  -5.693  1.00  0.72           H   new
ATOM   3464  N   LEU A 231     -11.546  53.152  -6.097  1.00  0.71           N
ATOM   3465  CA  LEU A 231     -10.095  53.275  -6.029  1.00  0.71           C
ATOM   3466  C   LEU A 231      -9.615  54.701  -6.211  1.00  0.71           C
ATOM   3467  O   LEU A 231      -8.432  54.919  -6.493  1.00  0.71           O
ATOM   3468  CB  LEU A 231      -9.366  52.363  -7.010  1.00  0.71           C
ATOM   3469  CG  LEU A 231      -9.452  50.906  -6.711  1.00  0.71           C
ATOM   3470  CD1 LEU A 231      -8.784  50.129  -7.774  1.00  0.71           C
ATOM   3471  CD2 LEU A 231      -8.769  50.625  -5.423  1.00  0.71           C
ATOM      0  H   LEU A 231     -11.885  53.301  -6.873  1.00  0.71           H   new
ATOM      0  HA  LEU A 231      -9.872  52.988  -5.130  1.00  0.71           H   new
ATOM      0  HB2 LEU A 231      -9.723  52.517  -7.898  1.00  0.71           H   new
ATOM      0  HB3 LEU A 231      -8.431  52.619  -7.032  1.00  0.71           H   new
ATOM      0  HG  LEU A 231     -10.387  50.653  -6.660  1.00  0.71           H   new
ATOM      0 HD11 LEU A 231      -8.845  49.183  -7.570  1.00  0.71           H   new
ATOM      0 HD12 LEU A 231      -9.216  50.305  -8.624  1.00  0.71           H   new
ATOM      0 HD13 LEU A 231      -7.851  50.388  -7.827  1.00  0.71           H   new
ATOM      0 HD21 LEU A 231      -8.824  49.677  -5.227  1.00  0.71           H   new
ATOM      0 HD22 LEU A 231      -7.837  50.888  -5.486  1.00  0.71           H   new
ATOM      0 HD23 LEU A 231      -9.198  51.127  -4.713  1.00  0.71           H   new
ATOM   3483  N   VAL A 232     -10.506  55.674  -6.041  1.00  0.70           N
ATOM   3484  CA  VAL A 232     -10.093  57.064  -6.142  1.00  0.70           C
ATOM   3485  C   VAL A 232     -10.750  57.972  -5.114  1.00  0.70           C
ATOM   3486  O   VAL A 232     -11.949  57.889  -4.850  1.00  0.70           O
ATOM   3487  CB  VAL A 232     -10.347  57.574  -7.561  1.00  0.70           C
ATOM   3488  CG1 VAL A 232     -11.710  57.369  -7.912  1.00  0.70           C
ATOM   3489  CG2 VAL A 232     -10.070  59.053  -7.641  1.00  0.70           C
ATOM      0  H   VAL A 232     -11.340  55.551  -5.869  1.00  0.70           H   new
ATOM      0  HA  VAL A 232      -9.144  57.092  -5.946  1.00  0.70           H   new
ATOM      0  HB  VAL A 232      -9.762  57.090  -8.165  1.00  0.70           H   new
ATOM      0 HG11 VAL A 232     -11.865  57.694  -8.813  1.00  0.70           H   new
ATOM      0 HG12 VAL A 232     -11.916  56.422  -7.871  1.00  0.70           H   new
ATOM      0 HG13 VAL A 232     -12.280  57.851  -7.292  1.00  0.70           H   new
ATOM      0 HG21 VAL A 232     -10.234  59.365  -8.545  1.00  0.70           H   new
ATOM      0 HG22 VAL A 232     -10.652  59.525  -7.026  1.00  0.70           H   new
ATOM      0 HG23 VAL A 232      -9.145  59.222  -7.404  1.00  0.70           H   new
ATOM   3499  N   GLU A 233      -9.953  58.870  -4.562  1.00  0.70           N
ATOM   3500  CA  GLU A 233     -10.447  59.852  -3.625  1.00  0.70           C
ATOM   3501  C   GLU A 233     -10.403  61.239  -4.217  1.00  0.70           C
ATOM   3502  O   GLU A 233      -9.425  61.644  -4.841  1.00  0.70           O
ATOM   3503  CB  GLU A 233      -9.670  59.802  -2.316  1.00  0.70           C
ATOM   3504  CG  GLU A 233     -10.097  60.809  -1.265  1.00  0.70           C
ATOM   3505  CD  GLU A 233      -9.331  60.660   0.033  1.00  0.70           C
ATOM   3506  OE1 GLU A 233      -8.456  59.829   0.095  1.00  0.70           O
ATOM   3507  OE2 GLU A 233      -9.629  61.372   0.962  1.00  0.70           O1-
ATOM      0  H   GLU A 233      -9.110  58.925  -4.722  1.00  0.70           H   new
ATOM      0  HA  GLU A 233     -11.373  59.635  -3.434  1.00  0.70           H   new
ATOM      0  HB2 GLU A 233      -9.755  58.911  -1.941  1.00  0.70           H   new
ATOM      0  HB3 GLU A 233      -8.730  59.940  -2.511  1.00  0.70           H   new
ATOM      0  HG2 GLU A 233      -9.968  61.706  -1.611  1.00  0.70           H   new
ATOM      0  HG3 GLU A 233     -11.045  60.706  -1.090  1.00  0.70           H   new
ATOM   3514  N   PHE A 234     -11.491  61.954  -4.033  1.00  0.73           N
ATOM   3515  CA  PHE A 234     -11.619  63.322  -4.489  1.00  0.73           C
ATOM   3516  C   PHE A 234     -11.678  64.217  -3.257  1.00  0.73           C
ATOM   3517  O   PHE A 234     -12.586  64.071  -2.429  1.00  0.73           O
ATOM   3518  CB  PHE A 234     -12.897  63.462  -5.290  1.00  0.73           C
ATOM   3519  CG  PHE A 234     -12.974  62.678  -6.611  1.00  0.73           C
ATOM   3520  CD1 PHE A 234     -13.323  61.326  -6.632  1.00  0.73           C
ATOM   3521  CD2 PHE A 234     -12.774  63.308  -7.827  1.00  0.73           C
ATOM   3522  CE1 PHE A 234     -13.433  60.645  -7.834  1.00  0.73           C
ATOM   3523  CE2 PHE A 234     -12.880  62.622  -9.022  1.00  0.73           C
ATOM   3524  CZ  PHE A 234     -13.205  61.294  -9.019  1.00  0.73           C
ATOM      0  H   PHE A 234     -12.191  61.655  -3.632  1.00  0.73           H   new
ATOM      0  HA  PHE A 234     -10.869  63.573  -5.051  1.00  0.73           H   new
ATOM      0  HB2 PHE A 234     -13.638  63.184  -4.729  1.00  0.73           H   new
ATOM      0  HB3 PHE A 234     -13.029  64.402  -5.488  1.00  0.73           H   new
ATOM      0  HD1 PHE A 234     -13.483  60.879  -5.832  1.00  0.73           H   new
ATOM      0  HD2 PHE A 234     -12.563  64.214  -7.840  1.00  0.73           H   new
ATOM      0  HE1 PHE A 234     -13.663  59.744  -7.836  1.00  0.73           H   new
ATOM      0  HE2 PHE A 234     -12.730  63.063  -9.827  1.00  0.73           H   new
ATOM      0  HZ  PHE A 234     -13.271  60.830  -9.822  1.00  0.73           H   new
ATOM   3534  N   GLU A 235     -10.705  65.104  -3.115  1.00  0.77           N
ATOM   3535  CA  GLU A 235     -10.617  65.964  -1.943  1.00  0.77           C
ATOM   3536  C   GLU A 235     -11.609  67.105  -2.087  1.00  0.77           C
ATOM   3537  O   GLU A 235     -12.091  67.340  -3.190  1.00  0.77           O
ATOM   3538  CB  GLU A 235      -9.187  66.470  -1.752  1.00  0.77           C
ATOM   3539  CG  GLU A 235      -8.200  65.376  -1.399  1.00  0.77           C
ATOM   3540  CD  GLU A 235      -6.802  65.883  -1.081  1.00  0.77           C
ATOM   3541  OE1 GLU A 235      -6.533  67.037  -1.318  1.00  0.77           O
ATOM   3542  OE2 GLU A 235      -6.002  65.105  -0.613  1.00  0.77           O1-
ATOM      0  H   GLU A 235     -10.079  65.225  -3.692  1.00  0.77           H   new
ATOM      0  HA  GLU A 235     -10.845  65.459  -1.147  1.00  0.77           H   new
ATOM      0  HB2 GLU A 235      -8.895  66.908  -2.567  1.00  0.77           H   new
ATOM      0  HB3 GLU A 235      -9.180  67.140  -1.051  1.00  0.77           H   new
ATOM      0  HG2 GLU A 235      -8.537  64.883  -0.634  1.00  0.77           H   new
ATOM      0  HG3 GLU A 235      -8.147  64.750  -2.138  1.00  0.77           H   new
ATOM   3549  N   PRO A 236     -12.002  67.791  -1.005  1.00  0.83           N
ATOM   3550  CA  PRO A 236     -12.902  68.914  -1.064  1.00  0.83           C
ATOM   3551  C   PRO A 236     -12.385  69.908  -2.109  1.00  0.83           C
ATOM   3552  O   PRO A 236     -11.180  70.097  -2.226  1.00  0.83           O
ATOM   3553  CB  PRO A 236     -12.827  69.461   0.367  1.00  0.83           C
ATOM   3554  CG  PRO A 236     -12.525  68.238   1.210  1.00  0.83           C
ATOM   3555  CD  PRO A 236     -11.585  67.411   0.368  1.00  0.83           C
ATOM      0  HA  PRO A 236     -13.813  68.711  -1.327  1.00  0.83           H   new
ATOM      0  HB2 PRO A 236     -12.133  70.133   0.455  1.00  0.83           H   new
ATOM      0  HB3 PRO A 236     -13.662  69.878   0.632  1.00  0.83           H   new
ATOM      0  HG2 PRO A 236     -12.116  68.485   2.054  1.00  0.83           H   new
ATOM      0  HG3 PRO A 236     -13.335  67.746   1.420  1.00  0.83           H   new
ATOM      0  HD2 PRO A 236     -10.655  67.628   0.540  1.00  0.83           H   new
ATOM      0  HD3 PRO A 236     -11.690  66.461   0.531  1.00  0.83           H   new
ATOM   3563  N   PRO A 237     -13.299  70.585  -2.827  1.00  0.91           N
ATOM   3564  CA  PRO A 237     -13.080  71.530  -3.912  1.00  0.91           C
ATOM   3565  C   PRO A 237     -12.473  72.859  -3.532  1.00  0.91           C
ATOM   3566  O   PRO A 237     -12.072  73.654  -4.394  1.00  0.91           O
ATOM   3567  CB  PRO A 237     -14.493  71.787  -4.388  1.00  0.91           C
ATOM   3568  CG  PRO A 237     -15.363  71.535  -3.211  1.00  0.91           C
ATOM   3569  CD  PRO A 237     -14.725  70.411  -2.493  1.00  0.91           C
ATOM      0  HA  PRO A 237     -12.447  71.158  -4.546  1.00  0.91           H   new
ATOM      0  HB2 PRO A 237     -14.593  72.697  -4.707  1.00  0.91           H   new
ATOM      0  HB3 PRO A 237     -14.725  71.201  -5.125  1.00  0.91           H   new
ATOM      0  HG2 PRO A 237     -15.426  72.321  -2.646  1.00  0.91           H   new
ATOM      0  HG3 PRO A 237     -16.266  71.309  -3.484  1.00  0.91           H   new
ATOM      0  HD2 PRO A 237     -14.880  70.459  -1.537  1.00  0.91           H   new
ATOM      0  HD3 PRO A 237     -15.064  69.553  -2.792  1.00  0.91           H   new
ATOM   3577  N   HIS A 238     -12.473  73.162  -2.245  1.00  0.98           N
ATOM   3578  CA  HIS A 238     -12.028  74.473  -1.832  1.00  0.98           C
ATOM   3579  C   HIS A 238     -12.886  75.447  -2.642  1.00  0.98           C
ATOM   3580  O   HIS A 238     -14.110  75.327  -2.611  1.00  0.98           O
ATOM   3581  CB  HIS A 238     -10.521  74.624  -2.076  1.00  0.98           C
ATOM   3582  CG  HIS A 238      -9.737  73.607  -1.306  1.00  0.98           C
ATOM   3583  CD2 HIS A 238      -9.088  72.495  -1.717  1.00  0.98           C
ATOM   3584  ND1 HIS A 238      -9.590  73.655   0.066  1.00  0.98           N
ATOM   3585  CE1 HIS A 238      -8.873  72.615   0.462  1.00  0.98           C
ATOM   3586  NE2 HIS A 238      -8.557  71.899  -0.600  1.00  0.98           N
ATOM      0  H   HIS A 238     -12.720  72.636  -1.611  1.00  0.98           H   new
ATOM      0  HA  HIS A 238     -12.139  74.641  -0.883  1.00  0.98           H   new
ATOM      0  HB2 HIS A 238     -10.334  74.529  -3.023  1.00  0.98           H   new
ATOM      0  HB3 HIS A 238     -10.238  75.515  -1.819  1.00  0.98           H   new
ATOM      0  HD2 HIS A 238      -9.015  72.191  -2.593  1.00  0.98           H   new
ATOM      0  HE1 HIS A 238      -8.633  72.422   1.340  1.00  0.98           H   new
ATOM      0  HE2 HIS A 238      -8.093  71.175  -0.594  1.00  0.98           H   new
ATOM   3594  N   ALA A 239     -12.288  76.401  -3.357  1.00  1.01           N
ATOM   3595  CA  ALA A 239     -13.110  77.311  -4.160  1.00  1.01           C
ATOM   3596  C   ALA A 239     -13.182  76.908  -5.645  1.00  1.01           C
ATOM   3597  O   ALA A 239     -14.234  77.023  -6.277  1.00  1.01           O
ATOM   3598  CB  ALA A 239     -12.588  78.719  -4.064  1.00  1.01           C
ATOM      0  H   ALA A 239     -11.440  76.537  -3.392  1.00  1.01           H   new
ATOM      0  HA  ALA A 239     -14.006  77.256  -3.793  1.00  1.01           H   new
ATOM      0  HB1 ALA A 239     -13.142  79.307  -4.600  1.00  1.01           H   new
ATOM      0  HB2 ALA A 239     -12.609  79.010  -3.139  1.00  1.01           H   new
ATOM      0  HB3 ALA A 239     -11.675  78.749  -4.391  1.00  1.01           H   new
ATOM   3604  N   ALA A 240     -12.065  76.464  -6.225  1.00  1.00           N
ATOM   3605  CA  ALA A 240     -12.061  76.159  -7.656  1.00  1.00           C
ATOM   3606  C   ALA A 240     -11.223  74.921  -8.029  1.00  1.00           C
ATOM   3607  O   ALA A 240     -10.805  74.793  -9.186  1.00  1.00           O
ATOM   3608  CB  ALA A 240     -11.553  77.368  -8.422  1.00  1.00           C
ATOM      0  H   ALA A 240     -11.318  76.335  -5.820  1.00  1.00           H   new
ATOM      0  HA  ALA A 240     -12.976  75.949  -7.898  1.00  1.00           H   new
ATOM      0  HB1 ALA A 240     -11.548  77.171  -9.372  1.00  1.00           H   new
ATOM      0  HB2 ALA A 240     -12.134  78.126  -8.252  1.00  1.00           H   new
ATOM      0  HB3 ALA A 240     -10.652  77.580  -8.132  1.00  1.00           H   new
ATOM   3614  N   THR A 241     -10.878  74.049  -7.071  1.00  0.95           N
ATOM   3615  CA  THR A 241     -10.066  72.890  -7.451  1.00  0.95           C
ATOM   3616  C   THR A 241     -10.273  71.644  -6.591  1.00  0.95           C
ATOM   3617  O   THR A 241     -10.126  71.691  -5.373  1.00  0.95           O
ATOM   3618  CB  THR A 241      -8.571  73.262  -7.465  1.00  0.95           C
ATOM   3619  CG2 THR A 241      -7.727  72.074  -7.932  1.00  0.95           C
ATOM   3620  OG1 THR A 241      -8.374  74.367  -8.363  1.00  0.95           O
ATOM      0  H   THR A 241     -11.091  74.105  -6.240  1.00  0.95           H   new
ATOM      0  HA  THR A 241     -10.373  72.653  -8.340  1.00  0.95           H   new
ATOM      0  HB  THR A 241      -8.296  73.505  -6.567  1.00  0.95           H   new
ATOM      0  HG1 THR A 241      -8.998  74.386  -8.925  1.00  0.95           H   new
ATOM      0 HG21 THR A 241      -6.790  72.324  -7.935  1.00  0.95           H   new
ATOM      0 HG22 THR A 241      -7.860  71.326  -7.329  1.00  0.95           H   new
ATOM      0 HG23 THR A 241      -7.996  71.818  -8.828  1.00  0.95           H   new
ATOM   3628  N   ILE A 242     -10.463  70.506  -7.245  1.00  0.89           N
ATOM   3629  CA  ILE A 242     -10.580  69.212  -6.580  1.00  0.89           C
ATOM   3630  C   ILE A 242      -9.357  68.340  -6.836  1.00  0.89           C
ATOM   3631  O   ILE A 242      -9.058  68.007  -7.979  1.00  0.89           O
ATOM   3632  CB  ILE A 242     -11.791  68.456  -7.125  1.00  0.89           C
ATOM   3633  CG1 ILE A 242     -13.054  69.203  -6.866  1.00  0.89           C
ATOM   3634  CG2 ILE A 242     -11.848  67.041  -6.573  1.00  0.89           C
ATOM   3635  CD1 ILE A 242     -14.225  68.628  -7.588  1.00  0.89           C
ATOM      0  H   ILE A 242     -10.529  70.461  -8.101  1.00  0.89           H   new
ATOM      0  HA  ILE A 242     -10.668  69.387  -5.630  1.00  0.89           H   new
ATOM      0  HB  ILE A 242     -11.691  68.386  -8.087  1.00  0.89           H   new
ATOM      0 HG12 ILE A 242     -13.235  69.203  -5.913  1.00  0.89           H   new
ATOM      0 HG13 ILE A 242     -12.938  70.128  -7.132  1.00  0.89           H   new
ATOM      0 HG21 ILE A 242     -12.624  66.584  -6.934  1.00  0.89           H   new
ATOM      0 HG22 ILE A 242     -11.044  66.562  -6.827  1.00  0.89           H   new
ATOM      0 HG23 ILE A 242     -11.913  67.073  -5.606  1.00  0.89           H   new
ATOM      0 HD11 ILE A 242     -15.018  69.149  -7.386  1.00  0.89           H   new
ATOM      0 HD12 ILE A 242     -14.059  68.650  -8.543  1.00  0.89           H   new
ATOM      0 HD13 ILE A 242     -14.361  67.710  -7.305  1.00  0.89           H   new
ATOM   3647  N   LYS A 243      -8.647  67.954  -5.790  1.00  0.83           N
ATOM   3648  CA  LYS A 243      -7.481  67.095  -5.983  1.00  0.83           C
ATOM   3649  C   LYS A 243      -7.961  65.657  -6.084  1.00  0.83           C
ATOM   3650  O   LYS A 243      -8.820  65.239  -5.305  1.00  0.83           O
ATOM   3651  CB  LYS A 243      -6.469  67.246  -4.859  1.00  0.83           C
ATOM   3652  CG  LYS A 243      -5.170  66.472  -5.079  1.00  0.83           C
ATOM   3653  CD  LYS A 243      -4.194  66.712  -3.939  1.00  0.83           C
ATOM   3654  CE  LYS A 243      -2.896  65.959  -4.140  1.00  0.83           C
ATOM   3655  NZ  LYS A 243      -1.963  66.168  -2.997  1.00  0.83           N1+
ATOM      0  H   LYS A 243      -8.814  68.170  -4.974  1.00  0.83           H   new
ATOM      0  HA  LYS A 243      -7.027  67.358  -6.799  1.00  0.83           H   new
ATOM      0  HB2 LYS A 243      -6.259  68.187  -4.750  1.00  0.83           H   new
ATOM      0  HB3 LYS A 243      -6.875  66.948  -4.030  1.00  0.83           H   new
ATOM      0  HG2 LYS A 243      -5.362  65.524  -5.150  1.00  0.83           H   new
ATOM      0  HG3 LYS A 243      -4.766  66.743  -5.918  1.00  0.83           H   new
ATOM      0  HD2 LYS A 243      -4.009  67.661  -3.866  1.00  0.83           H   new
ATOM      0  HD3 LYS A 243      -4.601  66.438  -3.102  1.00  0.83           H   new
ATOM      0  HE2 LYS A 243      -3.082  65.012  -4.239  1.00  0.83           H   new
ATOM      0  HE3 LYS A 243      -2.474  66.253  -4.962  1.00  0.83           H   new
ATOM      0  HZ1 LYS A 243      -1.210  65.715  -3.141  1.00  0.83           H   new
ATOM      0  HZ2 LYS A 243      -1.777  67.035  -2.920  1.00  0.83           H   new
ATOM      0  HZ3 LYS A 243      -2.343  65.879  -2.246  1.00  0.83           H   new
ATOM   3669  N   VAL A 244      -7.460  64.909  -7.066  1.00  0.80           N
ATOM   3670  CA  VAL A 244      -7.930  63.539  -7.227  1.00  0.80           C
ATOM   3671  C   VAL A 244      -6.748  62.571  -7.036  1.00  0.80           C
ATOM   3672  O   VAL A 244      -5.691  62.763  -7.640  1.00  0.80           O
ATOM   3673  CB  VAL A 244      -8.558  63.373  -8.617  1.00  0.80           C
ATOM   3674  CG1 VAL A 244      -9.116  62.000  -8.734  1.00  0.80           C
ATOM   3675  CG2 VAL A 244      -9.594  64.448  -8.847  1.00  0.80           C
ATOM      0  H   VAL A 244      -6.866  65.167  -7.632  1.00  0.80           H   new
ATOM      0  HA  VAL A 244      -8.606  63.337  -6.561  1.00  0.80           H   new
ATOM      0  HB  VAL A 244      -7.888  63.480  -9.311  1.00  0.80           H   new
ATOM      0 HG11 VAL A 244      -9.515  61.886  -9.611  1.00  0.80           H   new
ATOM      0 HG12 VAL A 244      -8.405  61.351  -8.616  1.00  0.80           H   new
ATOM      0 HG13 VAL A 244      -9.792  61.866  -8.051  1.00  0.80           H   new
ATOM      0 HG21 VAL A 244      -9.986  64.337  -9.727  1.00  0.80           H   new
ATOM      0 HG22 VAL A 244     -10.288  64.378  -8.173  1.00  0.80           H   new
ATOM      0 HG23 VAL A 244      -9.174  65.320  -8.789  1.00  0.80           H   new
ATOM   3685  N   LEU A 245      -6.912  61.566  -6.159  1.00  0.80           N
ATOM   3686  CA  LEU A 245      -5.828  60.627  -5.837  1.00  0.80           C
ATOM   3687  C   LEU A 245      -6.189  59.143  -6.009  1.00  0.80           C
ATOM   3688  O   LEU A 245      -7.284  58.719  -5.644  1.00  0.80           O
ATOM   3689  CB  LEU A 245      -5.451  60.826  -4.363  1.00  0.80           C
ATOM   3690  CG  LEU A 245      -5.070  62.254  -3.953  1.00  0.80           C
ATOM   3691  CD1 LEU A 245      -6.343  63.017  -3.538  1.00  0.80           C
ATOM   3692  CD2 LEU A 245      -4.092  62.209  -2.802  1.00  0.80           C
ATOM      0  H   LEU A 245      -7.647  61.413  -5.740  1.00  0.80           H   new
ATOM      0  HA  LEU A 245      -5.110  60.822  -6.459  1.00  0.80           H   new
ATOM      0  HB2 LEU A 245      -6.198  60.540  -3.815  1.00  0.80           H   new
ATOM      0  HB3 LEU A 245      -4.707  60.240  -4.156  1.00  0.80           H   new
ATOM      0  HG  LEU A 245      -4.652  62.710  -4.700  1.00  0.80           H   new
ATOM      0 HD11 LEU A 245      -6.108  63.921  -3.277  1.00  0.80           H   new
ATOM      0 HD12 LEU A 245      -6.961  63.046  -4.285  1.00  0.80           H   new
ATOM      0 HD13 LEU A 245      -6.762  62.564  -2.790  1.00  0.80           H   new
ATOM      0 HD21 LEU A 245      -3.853  63.113  -2.545  1.00  0.80           H   new
ATOM      0 HD22 LEU A 245      -4.500  61.756  -2.048  1.00  0.80           H   new
ATOM      0 HD23 LEU A 245      -3.294  61.729  -3.074  1.00  0.80           H   new
ATOM   3704  N   ALA A 246      -5.246  58.321  -6.491  1.00  0.82           N
ATOM   3705  CA  ALA A 246      -5.501  56.869  -6.564  1.00  0.82           C
ATOM   3706  C   ALA A 246      -5.328  56.226  -5.183  1.00  0.82           C
ATOM   3707  O   ALA A 246      -4.362  56.512  -4.472  1.00  0.82           O
ATOM   3708  CB  ALA A 246      -4.571  56.199  -7.553  1.00  0.82           C
ATOM      0  H   ALA A 246      -4.474  58.572  -6.774  1.00  0.82           H   new
ATOM      0  HA  ALA A 246      -6.415  56.745  -6.865  1.00  0.82           H   new
ATOM      0  HB1 ALA A 246      -4.759  55.248  -7.581  1.00  0.82           H   new
ATOM      0  HB2 ALA A 246      -4.706  56.581  -8.434  1.00  0.82           H   new
ATOM      0  HB3 ALA A 246      -3.651  56.338  -7.278  1.00  0.82           H   new
ATOM   3714  N   LEU A 247      -6.194  55.285  -4.826  1.00  0.86           N
ATOM   3715  CA  LEU A 247      -6.123  54.685  -3.492  1.00  0.86           C
ATOM   3716  C   LEU A 247      -5.261  53.442  -3.306  1.00  0.86           C
ATOM   3717  O   LEU A 247      -5.736  52.365  -2.923  1.00  0.86           O
ATOM   3718  CB  LEU A 247      -7.533  54.439  -2.993  1.00  0.86           C
ATOM   3719  CG  LEU A 247      -8.323  55.717  -2.929  1.00  0.86           C
ATOM   3720  CD1 LEU A 247      -9.739  55.450  -2.459  1.00  0.86           C
ATOM   3721  CD2 LEU A 247      -7.579  56.667  -2.022  1.00  0.86           C
ATOM      0  H   LEU A 247      -6.822  54.981  -5.329  1.00  0.86           H   new
ATOM      0  HA  LEU A 247      -5.646  55.341  -2.961  1.00  0.86           H   new
ATOM      0  HB2 LEU A 247      -7.980  53.809  -3.580  1.00  0.86           H   new
ATOM      0  HB3 LEU A 247      -7.500  54.033  -2.113  1.00  0.86           H   new
ATOM      0  HG  LEU A 247      -8.408  56.118  -3.808  1.00  0.86           H   new
ATOM      0 HD11 LEU A 247     -10.232  56.285  -2.424  1.00  0.86           H   new
ATOM      0 HD12 LEU A 247     -10.176  54.843  -3.076  1.00  0.86           H   new
ATOM      0 HD13 LEU A 247      -9.717  55.051  -1.575  1.00  0.86           H   new
ATOM      0 HD21 LEU A 247      -8.066  57.504  -1.960  1.00  0.86           H   new
ATOM      0 HD22 LEU A 247      -7.498  56.275  -1.139  1.00  0.86           H   new
ATOM      0 HD23 LEU A 247      -6.694  56.834  -2.383  1.00  0.86           H   new
ATOM   3733  N   GLY A 248      -3.970  53.629  -3.532  1.00  0.90           N
ATOM   3734  CA  GLY A 248      -2.958  52.614  -3.234  1.00  0.90           C
ATOM   3735  C   GLY A 248      -3.113  51.244  -3.901  1.00  0.90           C
ATOM   3736  O   GLY A 248      -3.121  51.114  -5.131  1.00  0.90           O
ATOM      0  H   GLY A 248      -3.648  54.353  -3.866  1.00  0.90           H   new
ATOM      0  HA2 GLY A 248      -2.092  52.972  -3.484  1.00  0.90           H   new
ATOM      0  HA3 GLY A 248      -2.943  52.479  -2.274  1.00  0.90           H   new
ATOM   3740  N   ASN A 249      -3.164  50.228  -3.033  1.00  0.94           N
ATOM   3741  CA  ASN A 249      -3.268  48.809  -3.364  1.00  0.94           C
ATOM   3742  C   ASN A 249      -4.170  48.066  -2.380  1.00  0.94           C
ATOM   3743  O   ASN A 249      -3.817  47.862  -1.216  1.00  0.94           O
ATOM   3744  CB  ASN A 249      -1.905  48.145  -3.407  1.00  0.94           C
ATOM   3745  CG  ASN A 249      -2.008  46.695  -3.840  1.00  0.94           C
ATOM   3746  ND2 ASN A 249      -0.910  45.965  -3.804  1.00  0.94           N
ATOM   3747  OD1 ASN A 249      -3.110  46.240  -4.172  1.00  0.94           O
ATOM      0  H   ASN A 249      -3.137  50.361  -2.184  1.00  0.94           H   new
ATOM      0  HA  ASN A 249      -3.666  48.759  -4.247  1.00  0.94           H   new
ATOM      0  HB2 ASN A 249      -1.328  48.627  -4.020  1.00  0.94           H   new
ATOM      0  HB3 ASN A 249      -1.492  48.194  -2.531  1.00  0.94           H   new
ATOM      0 HD21 ASN A 249      -0.940  45.132  -4.017  1.00  0.94           H   new
ATOM      0 HD22 ASN A 249      -0.164  46.322  -3.567  1.00  0.94           H   new
ATOM   3754  N   GLN A 250      -5.334  47.648  -2.859  1.00  0.98           N
ATOM   3755  CA  GLN A 250      -6.354  47.001  -2.051  1.00  0.98           C
ATOM   3756  C   GLN A 250      -6.153  45.486  -1.927  1.00  0.98           C
ATOM   3757  O   GLN A 250      -7.000  44.787  -1.365  1.00  0.98           O
ATOM   3758  CB  GLN A 250      -7.728  47.327  -2.623  1.00  0.98           C
ATOM   3759  CG  GLN A 250      -8.030  48.809  -2.614  1.00  0.98           C
ATOM   3760  CD  GLN A 250      -8.030  49.419  -1.245  1.00  0.98           C
ATOM   3761  NE2 GLN A 250      -7.346  50.561  -1.088  1.00  0.98           N
ATOM   3762  OE1 GLN A 250      -8.657  48.881  -0.322  1.00  0.98           O
ATOM      0  H   GLN A 250      -5.557  47.736  -3.685  1.00  0.98           H   new
ATOM      0  HA  GLN A 250      -6.281  47.350  -1.149  1.00  0.98           H   new
ATOM      0  HB2 GLN A 250      -7.782  46.996  -3.533  1.00  0.98           H   new
ATOM      0  HB3 GLN A 250      -8.406  46.860  -2.111  1.00  0.98           H   new
ATOM      0  HG2 GLN A 250      -7.375  49.267  -3.163  1.00  0.98           H   new
ATOM      0  HG3 GLN A 250      -8.896  48.956  -3.024  1.00  0.98           H   new
ATOM      0 HE21 GLN A 250      -6.923  50.904  -1.754  1.00  0.98           H   new
ATOM      0 HE22 GLN A 250      -7.330  50.951  -0.322  1.00  0.98           H   new
ATOM   3771  N   GLU A 251      -5.016  44.991  -2.422  1.00  1.01           N
ATOM   3772  CA  GLU A 251      -4.637  43.582  -2.332  1.00  1.01           C
ATOM   3773  C   GLU A 251      -4.697  43.050  -0.899  1.00  1.01           C
ATOM   3774  O   GLU A 251      -5.128  41.923  -0.662  1.00  1.01           O
ATOM   3775  CB  GLU A 251      -3.210  43.409  -2.859  1.00  1.01           C
ATOM   3776  CG  GLU A 251      -2.659  42.030  -2.781  1.00  1.01           C
ATOM   3777  CD  GLU A 251      -1.259  41.899  -3.373  1.00  1.01           C
ATOM   3778  OE1 GLU A 251      -0.726  42.869  -3.901  1.00  1.01           O
ATOM   3779  OE2 GLU A 251      -0.703  40.827  -3.259  1.00  1.01           O1-
ATOM      0  H   GLU A 251      -4.433  45.476  -2.827  1.00  1.01           H   new
ATOM      0  HA  GLU A 251      -5.272  43.078  -2.864  1.00  1.01           H   new
ATOM      0  HB2 GLU A 251      -3.187  43.697  -3.785  1.00  1.01           H   new
ATOM      0  HB3 GLU A 251      -2.625  44.002  -2.363  1.00  1.01           H   new
ATOM      0  HG2 GLU A 251      -2.637  41.750  -1.852  1.00  1.01           H   new
ATOM      0  HG3 GLU A 251      -3.257  41.424  -3.246  1.00  1.01           H   new
ATOM   3786  N   GLY A 252      -4.261  43.844   0.078  1.00  1.04           N
ATOM   3787  CA  GLY A 252      -4.306  43.379   1.463  1.00  1.04           C
ATOM   3788  C   GLY A 252      -5.749  43.103   1.905  1.00  1.04           C
ATOM   3789  O   GLY A 252      -6.034  42.095   2.576  1.00  1.04           O
ATOM      0  H   GLY A 252      -3.943  44.635  -0.035  1.00  1.04           H   new
ATOM      0  HA2 GLY A 252      -3.777  42.571   1.554  1.00  1.04           H   new
ATOM      0  HA3 GLY A 252      -3.908  44.046   2.044  1.00  1.04           H   new
ATOM   3793  N   SER A 253      -6.669  44.001   1.520  1.00  1.07           N
ATOM   3794  CA  SER A 253      -8.073  43.855   1.887  1.00  1.07           C
ATOM   3795  C   SER A 253      -8.643  42.629   1.192  1.00  1.07           C
ATOM   3796  O   SER A 253      -9.389  41.853   1.792  1.00  1.07           O
ATOM   3797  CB  SER A 253      -8.855  45.099   1.506  1.00  1.07           C
ATOM   3798  OG  SER A 253      -8.436  46.215   2.253  1.00  1.07           O
ATOM      0  H   SER A 253      -6.494  44.698   1.047  1.00  1.07           H   new
ATOM      0  HA  SER A 253      -8.146  43.742   2.848  1.00  1.07           H   new
ATOM      0  HB2 SER A 253      -8.740  45.279   0.560  1.00  1.07           H   new
ATOM      0  HB3 SER A 253      -9.802  44.946   1.652  1.00  1.07           H   new
ATOM      0  HG  SER A 253      -8.881  46.889   2.023  1.00  1.07           H   new
ATOM   3804  N   LEU A 254      -8.260  42.442  -0.070  1.00  1.12           N
ATOM   3805  CA  LEU A 254      -8.686  41.292  -0.847  1.00  1.12           C
ATOM   3806  C   LEU A 254      -8.268  39.971  -0.263  1.00  1.12           C
ATOM   3807  O   LEU A 254      -9.097  39.086  -0.056  1.00  1.12           O
ATOM   3808  CB  LEU A 254      -8.072  41.335  -2.217  1.00  1.12           C
ATOM   3809  CG  LEU A 254      -8.285  40.114  -3.010  1.00  1.12           C
ATOM   3810  CD1 LEU A 254      -9.722  39.909  -3.269  1.00  1.12           C
ATOM   3811  CD2 LEU A 254      -7.454  40.209  -4.201  1.00  1.12           C
ATOM      0  H   LEU A 254      -7.745  42.983  -0.496  1.00  1.12           H   new
ATOM      0  HA  LEU A 254      -9.654  41.349  -0.858  1.00  1.12           H   new
ATOM      0  HB2 LEU A 254      -8.438  42.091  -2.701  1.00  1.12           H   new
ATOM      0  HB3 LEU A 254      -7.118  41.489  -2.129  1.00  1.12           H   new
ATOM      0  HG  LEU A 254      -8.012  39.317  -2.530  1.00  1.12           H   new
ATOM      0 HD11 LEU A 254      -9.845  39.101  -3.792  1.00  1.12           H   new
ATOM      0 HD12 LEU A 254     -10.194  39.823  -2.426  1.00  1.12           H   new
ATOM      0 HD13 LEU A 254     -10.074  40.668  -3.760  1.00  1.12           H   new
ATOM      0 HD21 LEU A 254      -7.575  39.415  -4.744  1.00  1.12           H   new
ATOM      0 HD22 LEU A 254      -7.710  40.992  -4.713  1.00  1.12           H   new
ATOM      0 HD23 LEU A 254      -6.523  40.284  -3.941  1.00  1.12           H   new
ATOM   3823  N   LYS A 255      -6.978  39.828   0.001  1.00  1.16           N
ATOM   3824  CA  LYS A 255      -6.498  38.570   0.523  1.00  1.16           C
ATOM   3825  C   LYS A 255      -7.196  38.281   1.842  1.00  1.16           C
ATOM   3826  O   LYS A 255      -7.566  37.141   2.118  1.00  1.16           O
ATOM   3827  CB  LYS A 255      -4.977  38.550   0.594  1.00  1.16           C
ATOM   3828  CG  LYS A 255      -4.404  37.186   0.976  1.00  1.16           C
ATOM   3829  CD  LYS A 255      -2.881  37.111   0.793  1.00  1.16           C
ATOM   3830  CE  LYS A 255      -2.520  36.961  -0.704  1.00  1.16           C
ATOM   3831  NZ  LYS A 255      -1.067  36.670  -0.922  1.00  1.16           N1+
ATOM      0  H   LYS A 255      -6.379  40.435  -0.113  1.00  1.16           H   new
ATOM      0  HA  LYS A 255      -6.723  37.843  -0.079  1.00  1.16           H   new
ATOM      0  HB2 LYS A 255      -4.616  38.815  -0.267  1.00  1.16           H   new
ATOM      0  HB3 LYS A 255      -4.682  39.210   1.241  1.00  1.16           H   new
ATOM      0  HG2 LYS A 255      -4.625  36.994   1.901  1.00  1.16           H   new
ATOM      0  HG3 LYS A 255      -4.825  36.499   0.435  1.00  1.16           H   new
ATOM      0  HD2 LYS A 255      -2.467  37.911   1.152  1.00  1.16           H   new
ATOM      0  HD3 LYS A 255      -2.527  36.359   1.293  1.00  1.16           H   new
ATOM      0  HE2 LYS A 255      -3.051  36.247  -1.091  1.00  1.16           H   new
ATOM      0  HE3 LYS A 255      -2.757  37.776  -1.173  1.00  1.16           H   new
ATOM      0  HZ1 LYS A 255      -0.693  37.343  -1.368  1.00  1.16           H   new
ATOM      0  HZ2 LYS A 255      -0.662  36.575  -0.135  1.00  1.16           H   new
ATOM      0  HZ3 LYS A 255      -0.982  35.919  -1.392  1.00  1.16           H   new
ATOM   3845  N   THR A 256      -7.432  39.320   2.645  1.00  1.20           N
ATOM   3846  CA  THR A 256      -8.162  39.134   3.881  1.00  1.20           C
ATOM   3847  C   THR A 256      -9.597  38.647   3.579  1.00  1.20           C
ATOM   3848  O   THR A 256     -10.067  37.668   4.167  1.00  1.20           O
ATOM   3849  CB  THR A 256      -8.207  40.455   4.670  1.00  1.20           C
ATOM   3850  CG2 THR A 256      -8.990  40.275   5.953  1.00  1.20           C
ATOM   3851  OG1 THR A 256      -6.865  40.875   4.977  1.00  1.20           O
ATOM      0  H   THR A 256      -7.179  40.127   2.489  1.00  1.20           H   new
ATOM      0  HA  THR A 256      -7.709  38.464   4.417  1.00  1.20           H   new
ATOM      0  HB  THR A 256      -8.645  41.131   4.129  1.00  1.20           H   new
ATOM      0  HG1 THR A 256      -6.530  41.255   4.307  1.00  1.20           H   new
ATOM      0 HG21 THR A 256      -9.011  41.114   6.440  1.00  1.20           H   new
ATOM      0 HG22 THR A 256      -9.897  40.001   5.743  1.00  1.20           H   new
ATOM      0 HG23 THR A 256      -8.565  39.595   6.499  1.00  1.20           H   new
ATOM   3859  N   ALA A 257     -10.265  39.296   2.610  1.00  1.22           N
ATOM   3860  CA  ALA A 257     -11.635  38.982   2.185  1.00  1.22           C
ATOM   3861  C   ALA A 257     -11.775  37.544   1.674  1.00  1.22           C
ATOM   3862  O   ALA A 257     -12.839  36.938   1.811  1.00  1.22           O
ATOM   3863  CB  ALA A 257     -12.084  39.957   1.105  1.00  1.22           C
ATOM      0  H   ALA A 257      -9.919  39.950   2.171  1.00  1.22           H   new
ATOM      0  HA  ALA A 257     -12.202  39.069   2.967  1.00  1.22           H   new
ATOM      0  HB1 ALA A 257     -12.989  39.742   0.831  1.00  1.22           H   new
ATOM      0  HB2 ALA A 257     -12.059  40.861   1.455  1.00  1.22           H   new
ATOM      0  HB3 ALA A 257     -11.490  39.889   0.341  1.00  1.22           H   new
ATOM   3869  N   LEU A 258     -10.703  37.007   1.089  1.00  1.21           N
ATOM   3870  CA  LEU A 258     -10.660  35.653   0.533  1.00  1.21           C
ATOM   3871  C   LEU A 258     -10.478  34.551   1.594  1.00  1.21           C
ATOM   3872  O   LEU A 258     -10.488  33.364   1.251  1.00  1.21           O
ATOM   3873  CB  LEU A 258      -9.517  35.564  -0.508  1.00  1.21           C
ATOM   3874  CG  LEU A 258      -9.703  36.334  -1.834  1.00  1.21           C
ATOM   3875  CD1 LEU A 258      -8.418  36.376  -2.592  1.00  1.21           C
ATOM   3876  CD2 LEU A 258     -10.690  35.576  -2.678  1.00  1.21           C
ATOM      0  H   LEU A 258      -9.960  37.432   1.002  1.00  1.21           H   new
ATOM      0  HA  LEU A 258     -11.523  35.495   0.120  1.00  1.21           H   new
ATOM      0  HB2 LEU A 258      -8.703  35.883  -0.088  1.00  1.21           H   new
ATOM      0  HB3 LEU A 258      -9.378  34.628  -0.722  1.00  1.21           H   new
ATOM      0  HG  LEU A 258     -10.004  37.235  -1.639  1.00  1.21           H   new
ATOM      0 HD11 LEU A 258      -8.547  36.861  -3.422  1.00  1.21           H   new
ATOM      0 HD12 LEU A 258      -7.742  36.822  -2.059  1.00  1.21           H   new
ATOM      0 HD13 LEU A 258      -8.129  35.471  -2.789  1.00  1.21           H   new
ATOM      0 HD21 LEU A 258     -10.823  36.042  -3.518  1.00  1.21           H   new
ATOM      0 HD22 LEU A 258     -10.349  34.685  -2.854  1.00  1.21           H   new
ATOM      0 HD23 LEU A 258     -11.536  35.511  -2.207  1.00  1.21           H   new
ATOM   3888  N   THR A 259     -10.320  34.919   2.868  1.00  1.18           N
ATOM   3889  CA  THR A 259     -10.128  33.920   3.915  1.00  1.18           C
ATOM   3890  C   THR A 259     -11.272  32.909   3.952  1.00  1.18           C
ATOM   3891  O   THR A 259     -12.447  33.272   3.999  1.00  1.18           O
ATOM   3892  CB  THR A 259     -10.019  34.582   5.304  1.00  1.18           C
ATOM   3893  CG2 THR A 259      -9.823  33.528   6.405  1.00  1.18           C
ATOM   3894  OG1 THR A 259      -8.931  35.499   5.317  1.00  1.18           O
ATOM      0  H   THR A 259     -10.321  35.734   3.142  1.00  1.18           H   new
ATOM      0  HA  THR A 259      -9.301  33.459   3.703  1.00  1.18           H   new
ATOM      0  HB  THR A 259     -10.847  35.056   5.480  1.00  1.18           H   new
ATOM      0  HG1 THR A 259      -9.177  36.231   4.986  1.00  1.18           H   new
ATOM      0 HG21 THR A 259      -9.757  33.968   7.267  1.00  1.18           H   new
ATOM      0 HG22 THR A 259     -10.579  32.920   6.410  1.00  1.18           H   new
ATOM      0 HG23 THR A 259      -9.009  33.029   6.234  1.00  1.18           H   new
ATOM   3902  N   GLY A 260     -10.910  31.628   3.970  1.00  1.13           N
ATOM   3903  CA  GLY A 260     -11.867  30.522   3.996  1.00  1.13           C
ATOM   3904  C   GLY A 260     -12.075  29.922   2.607  1.00  1.13           C
ATOM   3905  O   GLY A 260     -12.619  28.825   2.476  1.00  1.13           O
ATOM      0  H   GLY A 260     -10.089  31.373   3.967  1.00  1.13           H   new
ATOM      0  HA2 GLY A 260     -11.550  29.834   4.602  1.00  1.13           H   new
ATOM      0  HA3 GLY A 260     -12.716  30.837   4.343  1.00  1.13           H   new
ATOM   3909  N   ALA A 261     -11.639  30.639   1.575  1.00  1.06           N
ATOM   3910  CA  ALA A 261     -11.735  30.159   0.204  1.00  1.06           C
ATOM   3911  C   ALA A 261     -10.813  28.961   0.044  1.00  1.06           C
ATOM   3912  O   ALA A 261      -9.802  28.862   0.746  1.00  1.06           O
ATOM   3913  CB  ALA A 261     -11.380  31.255  -0.765  1.00  1.06           C
ATOM      0  H   ALA A 261     -11.280  31.417   1.652  1.00  1.06           H   new
ATOM      0  HA  ALA A 261     -12.646  29.888   0.011  1.00  1.06           H   new
ATOM      0  HB1 ALA A 261     -11.449  30.920  -1.673  1.00  1.06           H   new
ATOM      0  HB2 ALA A 261     -11.990  32.000  -0.649  1.00  1.06           H   new
ATOM      0  HB3 ALA A 261     -10.472  31.553  -0.599  1.00  1.06           H   new
ATOM   3919  N   MET A 262     -11.130  28.040  -0.858  1.00  1.00           N
ATOM   3920  CA  MET A 262     -10.208  26.906  -1.000  1.00  1.00           C
ATOM   3921  C   MET A 262      -9.025  27.316  -1.854  1.00  1.00           C
ATOM   3922  O   MET A 262      -9.187  28.046  -2.822  1.00  1.00           O
ATOM   3923  CB  MET A 262     -10.874  25.685  -1.621  1.00  1.00           C
ATOM   3924  CG  MET A 262     -11.963  25.003  -0.808  1.00  1.00           C
ATOM   3925  SD  MET A 262     -12.632  23.567  -1.691  1.00  1.00           S
ATOM   3926  CE  MET A 262     -13.725  22.793  -0.489  1.00  1.00           C
ATOM      0  H   MET A 262     -11.822  28.041  -1.368  1.00  1.00           H   new
ATOM      0  HA  MET A 262      -9.918  26.660  -0.108  1.00  1.00           H   new
ATOM      0  HB2 MET A 262     -11.255  25.950  -2.473  1.00  1.00           H   new
ATOM      0  HB3 MET A 262     -10.185  25.030  -1.811  1.00  1.00           H   new
ATOM      0  HG2 MET A 262     -11.604  24.722   0.048  1.00  1.00           H   new
ATOM      0  HG3 MET A 262     -12.676  25.634  -0.623  1.00  1.00           H   new
ATOM      0  HE1 MET A 262     -14.132  22.005  -0.882  1.00  1.00           H   new
ATOM      0  HE2 MET A 262     -13.214  22.536   0.295  1.00  1.00           H   new
ATOM      0  HE3 MET A 262     -14.419  23.420  -0.231  1.00  1.00           H   new
ATOM   3936  N   ARG A 263      -7.831  26.836  -1.529  1.00  0.97           N
ATOM   3937  CA  ARG A 263      -6.665  27.162  -2.356  1.00  0.97           C
ATOM   3938  C   ARG A 263      -6.574  26.323  -3.624  1.00  0.97           C
ATOM   3939  O   ARG A 263      -6.769  25.096  -3.585  1.00  0.97           O
ATOM   3940  CB  ARG A 263      -5.368  27.034  -1.581  1.00  0.97           C
ATOM   3941  CG  ARG A 263      -4.124  27.468  -2.370  1.00  0.97           C
ATOM   3942  CD  ARG A 263      -2.875  27.348  -1.587  1.00  0.97           C
ATOM   3943  NE  ARG A 263      -2.828  28.280  -0.468  1.00  0.97           N
ATOM   3944  CZ  ARG A 263      -2.458  29.579  -0.569  1.00  0.97           C
ATOM   3945  NH1 ARG A 263      -2.125  30.083  -1.738  1.00  0.97           N1+
ATOM   3946  NH2 ARG A 263      -2.426  30.349   0.507  1.00  0.97           N
ATOM      0  H   ARG A 263      -7.671  26.331  -0.851  1.00  0.97           H   new
ATOM      0  HA  ARG A 263      -6.794  28.087  -2.618  1.00  0.97           H   new
ATOM      0  HB2 ARG A 263      -5.430  27.568  -0.774  1.00  0.97           H   new
ATOM      0  HB3 ARG A 263      -5.258  26.111  -1.303  1.00  0.97           H   new
ATOM      0  HG2 ARG A 263      -4.051  26.928  -3.172  1.00  0.97           H   new
ATOM      0  HG3 ARG A 263      -4.233  28.388  -2.657  1.00  0.97           H   new
ATOM      0  HD2 ARG A 263      -2.792  26.441  -1.253  1.00  0.97           H   new
ATOM      0  HD3 ARG A 263      -2.115  27.507  -2.169  1.00  0.97           H   new
ATOM      0  HE  ARG A 263      -3.050  27.985   0.309  1.00  0.97           H   new
ATOM      0 HH11 ARG A 263      -2.142  29.587  -2.441  1.00  0.97           H   new
ATOM      0 HH12 ARG A 263      -1.890  30.908  -1.799  1.00  0.97           H   new
ATOM      0 HH21 ARG A 263      -2.641  30.025   1.274  1.00  0.97           H   new
ATOM      0 HH22 ARG A 263      -2.191  31.173   0.439  1.00  0.97           H   new
ATOM   3960  N   VAL A 264      -6.284  27.012  -4.723  1.00  0.98           N
ATOM   3961  CA  VAL A 264      -6.104  26.448  -6.047  1.00  0.98           C
ATOM   3962  C   VAL A 264      -4.699  26.796  -6.601  1.00  0.98           C
ATOM   3963  O   VAL A 264      -4.193  27.906  -6.397  1.00  0.98           O
ATOM   3964  CB  VAL A 264      -7.217  26.972  -6.984  1.00  0.98           C
ATOM   3965  CG1 VAL A 264      -7.062  26.460  -8.362  1.00  0.98           C
ATOM   3966  CG2 VAL A 264      -8.514  26.587  -6.482  1.00  0.98           C
ATOM      0  H   VAL A 264      -6.182  27.866  -4.711  1.00  0.98           H   new
ATOM      0  HA  VAL A 264      -6.168  25.481  -5.996  1.00  0.98           H   new
ATOM      0  HB  VAL A 264      -7.142  27.939  -7.006  1.00  0.98           H   new
ATOM      0 HG11 VAL A 264      -7.775  26.809  -8.919  1.00  0.98           H   new
ATOM      0 HG12 VAL A 264      -6.206  26.744  -8.719  1.00  0.98           H   new
ATOM      0 HG13 VAL A 264      -7.103  25.491  -8.354  1.00  0.98           H   new
ATOM      0 HG21 VAL A 264      -9.204  26.921  -7.077  1.00  0.98           H   new
ATOM      0 HG22 VAL A 264      -8.569  25.620  -6.435  1.00  0.98           H   new
ATOM      0 HG23 VAL A 264      -8.643  26.961  -5.596  1.00  0.98           H   new
ATOM   3976  N   THR A 265      -4.036  25.816  -7.213  1.00  1.03           N
ATOM   3977  CA  THR A 265      -2.708  26.012  -7.808  1.00  1.03           C
ATOM   3978  C   THR A 265      -2.717  25.835  -9.321  1.00  1.03           C
ATOM   3979  O   THR A 265      -3.330  24.910  -9.846  1.00  1.03           O
ATOM   3980  CB  THR A 265      -1.660  25.056  -7.193  1.00  1.03           C
ATOM   3981  CG2 THR A 265      -0.308  25.195  -7.873  1.00  1.03           C
ATOM   3982  OG1 THR A 265      -1.515  25.331  -5.796  1.00  1.03           O
ATOM      0  H   THR A 265      -4.342  25.017  -7.296  1.00  1.03           H   new
ATOM      0  HA  THR A 265      -2.462  26.929  -7.607  1.00  1.03           H   new
ATOM      0  HB  THR A 265      -1.975  24.148  -7.325  1.00  1.03           H   new
ATOM      0  HG1 THR A 265      -0.732  25.147  -5.554  1.00  1.03           H   new
ATOM      0 HG21 THR A 265       0.324  24.583  -7.464  1.00  1.03           H   new
ATOM      0 HG22 THR A 265      -0.397  24.986  -8.816  1.00  1.03           H   new
ATOM      0 HG23 THR A 265       0.013  26.105  -7.773  1.00  1.03           H   new
ATOM   3990  N   LYS A 266      -2.075  26.746 -10.041  1.00  1.13           N
ATOM   3991  CA  LYS A 266      -2.014  26.598 -11.489  1.00  1.13           C
ATOM   3992  C   LYS A 266      -0.835  25.740 -11.897  1.00  1.13           C
ATOM   3993  O   LYS A 266       0.286  25.928 -11.420  1.00  1.13           O
ATOM   3994  CB  LYS A 266      -1.984  27.950 -12.164  1.00  1.13           C
ATOM   3995  CG  LYS A 266      -3.274  28.655 -12.000  1.00  1.13           C
ATOM   3996  CD  LYS A 266      -3.257  30.020 -12.576  1.00  1.13           C
ATOM   3997  CE  LYS A 266      -3.208  29.989 -14.085  1.00  1.13           C
ATOM   3998  NZ  LYS A 266      -3.450  31.334 -14.668  1.00  1.13           N1+
ATOM      0  H   LYS A 266      -1.678  27.439  -9.722  1.00  1.13           H   new
ATOM      0  HA  LYS A 266      -2.818  26.142 -11.784  1.00  1.13           H   new
ATOM      0  HB2 LYS A 266      -1.269  28.487 -11.788  1.00  1.13           H   new
ATOM      0  HB3 LYS A 266      -1.790  27.839 -13.108  1.00  1.13           H   new
ATOM      0  HG2 LYS A 266      -3.977  28.138 -12.424  1.00  1.13           H   new
ATOM      0  HG3 LYS A 266      -3.491  28.709 -11.056  1.00  1.13           H   new
ATOM      0  HD2 LYS A 266      -4.047  30.503 -12.288  1.00  1.13           H   new
ATOM      0  HD3 LYS A 266      -2.488  30.505 -12.237  1.00  1.13           H   new
ATOM      0  HE2 LYS A 266      -2.342  29.661 -14.375  1.00  1.13           H   new
ATOM      0  HE3 LYS A 266      -3.873  29.367 -14.418  1.00  1.13           H   new
ATOM      0  HZ1 LYS A 266      -3.125  31.362 -15.496  1.00  1.13           H   new
ATOM      0  HZ2 LYS A 266      -4.325  31.497 -14.687  1.00  1.13           H   new
ATOM      0  HZ3 LYS A 266      -3.045  31.951 -14.170  1.00  1.13           H   new
ATOM   4012  N   ASP A 267      -1.105  24.785 -12.770  1.00  1.26           N
ATOM   4013  CA  ASP A 267      -0.092  23.869 -13.255  1.00  1.26           C
ATOM   4014  C   ASP A 267       1.027  24.629 -13.957  1.00  1.26           C
ATOM   4015  O   ASP A 267       0.777  25.589 -14.686  1.00  1.26           O
ATOM   4016  CB  ASP A 267      -0.710  22.836 -14.178  1.00  1.26           C
ATOM   4017  CG  ASP A 267       0.205  21.690 -14.484  1.00  1.26           C
ATOM   4018  OD1 ASP A 267       0.149  20.696 -13.751  1.00  1.26           O
ATOM   4019  OD2 ASP A 267       0.991  21.792 -15.412  1.00  1.26           O1-
ATOM      0  H   ASP A 267      -1.888  24.649 -13.100  1.00  1.26           H   new
ATOM      0  HA  ASP A 267       0.293  23.404 -12.496  1.00  1.26           H   new
ATOM      0  HB2 ASP A 267      -1.522  22.494 -13.772  1.00  1.26           H   new
ATOM      0  HB3 ASP A 267      -0.967  23.266 -15.008  1.00  1.26           H   new
ATOM   4024  N   THR A 268       2.266  24.199 -13.721  1.00  1.38           N
ATOM   4025  CA  THR A 268       3.436  24.858 -14.290  1.00  1.38           C
ATOM   4026  C   THR A 268       3.824  24.375 -15.695  1.00  1.38           C
ATOM   4027  O   THR A 268       4.713  24.957 -16.319  1.00  1.38           O
ATOM   4028  CB  THR A 268       4.630  24.716 -13.335  1.00  1.38           C
ATOM   4029  CG2 THR A 268       4.272  25.326 -11.985  1.00  1.38           C
ATOM   4030  OG1 THR A 268       4.948  23.330 -13.155  1.00  1.38           O
ATOM      0  H   THR A 268       2.450  23.519 -13.228  1.00  1.38           H   new
ATOM      0  HA  THR A 268       3.189  25.790 -14.395  1.00  1.38           H   new
ATOM      0  HB  THR A 268       5.396  25.176 -13.712  1.00  1.38           H   new
ATOM      0  HG1 THR A 268       5.602  23.258 -12.633  1.00  1.38           H   new
ATOM      0 HG21 THR A 268       5.025  25.237 -11.380  1.00  1.38           H   new
ATOM      0 HG22 THR A 268       4.059  26.265 -12.100  1.00  1.38           H   new
ATOM      0 HG23 THR A 268       3.504  24.864 -11.614  1.00  1.38           H   new
ATOM   4038  N   ASN A 269       3.169  23.318 -16.191  1.00  1.46           N
ATOM   4039  CA  ASN A 269       3.437  22.813 -17.535  1.00  1.46           C
ATOM   4040  C   ASN A 269       2.327  23.325 -18.453  1.00  1.46           C
ATOM   4041  O   ASN A 269       2.568  23.684 -19.608  1.00  1.46           O
ATOM   4042  CB  ASN A 269       3.514  21.298 -17.554  1.00  1.46           C
ATOM   4043  CG  ASN A 269       4.685  20.758 -16.770  1.00  1.46           C
ATOM   4044  ND2 ASN A 269       4.460  19.663 -16.087  1.00  1.46           N
ATOM   4045  OD1 ASN A 269       5.787  21.323 -16.776  1.00  1.46           O
ATOM      0  H   ASN A 269       2.565  22.882 -15.761  1.00  1.46           H   new
ATOM      0  HA  ASN A 269       4.299  23.132 -17.843  1.00  1.46           H   new
ATOM      0  HB2 ASN A 269       2.692  20.933 -17.191  1.00  1.46           H   new
ATOM      0  HB3 ASN A 269       3.578  20.994 -18.473  1.00  1.46           H   new
ATOM      0 HD21 ASN A 269       5.090  19.310 -15.620  1.00  1.46           H   new
ATOM      0 HD22 ASN A 269       3.682  19.297 -16.106  1.00  1.46           H   new
ATOM   4052  N   ASN A 270       1.110  23.396 -17.905  1.00  1.45           N
ATOM   4053  CA  ASN A 270      -0.049  23.889 -18.651  1.00  1.45           C
ATOM   4054  C   ASN A 270      -0.860  24.852 -17.803  1.00  1.45           C
ATOM   4055  O   ASN A 270      -1.766  24.458 -17.069  1.00  1.45           O
ATOM   4056  CB  ASN A 270      -0.926  22.759 -19.147  1.00  1.45           C
ATOM   4057  CG  ASN A 270      -2.099  23.254 -20.001  1.00  1.45           C
ATOM   4058  ND2 ASN A 270      -2.550  22.395 -20.888  1.00  1.45           N
ATOM   4059  OD1 ASN A 270      -2.595  24.394 -19.873  1.00  1.45           O
ATOM      0  H   ASN A 270       0.936  23.161 -17.096  1.00  1.45           H   new
ATOM      0  HA  ASN A 270       0.289  24.360 -19.429  1.00  1.45           H   new
ATOM      0  HB2 ASN A 270      -0.389  22.142 -19.668  1.00  1.45           H   new
ATOM      0  HB3 ASN A 270      -1.270  22.264 -18.387  1.00  1.45           H   new
ATOM      0 HD21 ASN A 270      -3.205  22.611 -21.402  1.00  1.45           H   new
ATOM      0 HD22 ASN A 270      -2.190  21.617 -20.955  1.00  1.45           H   new
ATOM   4066  N   SER A 271      -0.604  26.139 -17.995  1.00  1.37           N
ATOM   4067  CA  SER A 271      -1.171  27.212 -17.181  1.00  1.37           C
ATOM   4068  C   SER A 271      -2.700  27.332 -17.190  1.00  1.37           C
ATOM   4069  O   SER A 271      -3.251  28.132 -16.437  1.00  1.37           O
ATOM   4070  CB  SER A 271      -0.552  28.534 -17.586  1.00  1.37           C
ATOM   4071  OG  SER A 271      -0.903  28.879 -18.898  1.00  1.37           O
ATOM      0  H   SER A 271      -0.083  26.422 -18.618  1.00  1.37           H   new
ATOM      0  HA  SER A 271      -0.950  26.974 -16.267  1.00  1.37           H   new
ATOM      0  HB2 SER A 271      -0.844  29.230 -16.977  1.00  1.37           H   new
ATOM      0  HB3 SER A 271       0.413  28.478 -17.511  1.00  1.37           H   new
ATOM      0  HG  SER A 271      -0.550  29.614 -19.099  1.00  1.37           H   new
ATOM   4077  N   LYS A 272      -3.392  26.623 -18.084  1.00  1.25           N
ATOM   4078  CA  LYS A 272      -4.855  26.691 -18.108  1.00  1.25           C
ATOM   4079  C   LYS A 272      -5.481  25.708 -17.110  1.00  1.25           C
ATOM   4080  O   LYS A 272      -6.672  25.794 -16.807  1.00  1.25           O
ATOM   4081  CB  LYS A 272      -5.388  26.397 -19.511  1.00  1.25           C
ATOM   4082  CG  LYS A 272      -5.010  27.438 -20.558  1.00  1.25           C
ATOM   4083  CD  LYS A 272      -5.567  27.074 -21.928  1.00  1.25           C
ATOM   4084  CE  LYS A 272      -5.197  28.120 -22.976  1.00  1.25           C
ATOM   4085  NZ  LYS A 272      -5.705  27.756 -24.330  1.00  1.25           N1+
ATOM      0  H   LYS A 272      -3.042  26.106 -18.675  1.00  1.25           H   new
ATOM      0  HA  LYS A 272      -5.103  27.593 -17.851  1.00  1.25           H   new
ATOM      0  HB2 LYS A 272      -5.056  25.531 -19.797  1.00  1.25           H   new
ATOM      0  HB3 LYS A 272      -6.355  26.331 -19.471  1.00  1.25           H   new
ATOM      0  HG2 LYS A 272      -5.348  28.307 -20.290  1.00  1.25           H   new
ATOM      0  HG3 LYS A 272      -4.044  27.513 -20.609  1.00  1.25           H   new
ATOM      0  HD2 LYS A 272      -5.225  26.208 -22.198  1.00  1.25           H   new
ATOM      0  HD3 LYS A 272      -6.532  26.994 -21.876  1.00  1.25           H   new
ATOM      0  HE2 LYS A 272      -5.560  28.981 -22.715  1.00  1.25           H   new
ATOM      0  HE3 LYS A 272      -4.232  28.217 -23.008  1.00  1.25           H   new
ATOM      0  HZ1 LYS A 272      -5.472  28.386 -24.914  1.00  1.25           H   new
ATOM      0  HZ2 LYS A 272      -5.355  26.977 -24.579  1.00  1.25           H   new
ATOM      0  HZ3 LYS A 272      -6.592  27.688 -24.306  1.00  1.25           H   new
ATOM   4099  N   LEU A 273      -4.674  24.772 -16.603  1.00  1.13           N
ATOM   4100  CA  LEU A 273      -5.168  23.735 -15.703  1.00  1.13           C
ATOM   4101  C   LEU A 273      -5.022  24.165 -14.249  1.00  1.13           C
ATOM   4102  O   LEU A 273      -3.915  24.458 -13.774  1.00  1.13           O
ATOM   4103  CB  LEU A 273      -4.385  22.432 -15.933  1.00  1.13           C
ATOM   4104  CG  LEU A 273      -4.759  21.199 -15.079  1.00  1.13           C
ATOM   4105  CD1 LEU A 273      -6.152  20.746 -15.447  1.00  1.13           C
ATOM   4106  CD2 LEU A 273      -3.744  20.097 -15.325  1.00  1.13           C
ATOM      0  H   LEU A 273      -3.832  24.723 -16.771  1.00  1.13           H   new
ATOM      0  HA  LEU A 273      -6.109  23.590 -15.891  1.00  1.13           H   new
ATOM      0  HB2 LEU A 273      -4.483  22.187 -16.867  1.00  1.13           H   new
ATOM      0  HB3 LEU A 273      -3.445  22.621 -15.786  1.00  1.13           H   new
ATOM      0  HG  LEU A 273      -4.747  21.424 -14.135  1.00  1.13           H   new
ATOM      0 HD11 LEU A 273      -6.392  19.972 -14.914  1.00  1.13           H   new
ATOM      0 HD12 LEU A 273      -6.782  21.464 -15.276  1.00  1.13           H   new
ATOM      0 HD13 LEU A 273      -6.178  20.511 -16.388  1.00  1.13           H   new
ATOM      0 HD21 LEU A 273      -3.974  19.320 -14.791  1.00  1.13           H   new
ATOM      0 HD22 LEU A 273      -3.749  19.856 -16.265  1.00  1.13           H   new
ATOM      0 HD23 LEU A 273      -2.860  20.410 -15.076  1.00  1.13           H   new
ATOM   4118  N   TYR A 274      -6.147  24.199 -13.547  1.00  1.06           N
ATOM   4119  CA  TYR A 274      -6.175  24.601 -12.146  1.00  1.06           C
ATOM   4120  C   TYR A 274      -6.351  23.375 -11.256  1.00  1.06           C
ATOM   4121  O   TYR A 274      -7.229  22.551 -11.506  1.00  1.06           O
ATOM   4122  CB  TYR A 274      -7.327  25.575 -11.933  1.00  1.06           C
ATOM   4123  CG  TYR A 274      -7.174  26.969 -12.539  1.00  1.06           C
ATOM   4124  CD1 TYR A 274      -7.434  27.161 -13.872  1.00  1.06           C
ATOM   4125  CD2 TYR A 274      -6.839  28.062 -11.747  1.00  1.06           C
ATOM   4126  CE1 TYR A 274      -7.348  28.424 -14.422  1.00  1.06           C
ATOM   4127  CE2 TYR A 274      -6.771  29.331 -12.299  1.00  1.06           C
ATOM   4128  CZ  TYR A 274      -7.026  29.508 -13.632  1.00  1.06           C
ATOM   4129  OH  TYR A 274      -6.965  30.759 -14.207  1.00  1.06           O
ATOM      0  H   TYR A 274      -6.917  23.990 -13.869  1.00  1.06           H   new
ATOM      0  HA  TYR A 274      -5.338  25.033 -11.913  1.00  1.06           H   new
ATOM      0  HB2 TYR A 274      -8.132  25.174 -12.296  1.00  1.06           H   new
ATOM      0  HB3 TYR A 274      -7.466  25.674 -10.978  1.00  1.06           H   new
ATOM      0  HD1 TYR A 274      -7.669  26.438 -14.407  1.00  1.06           H   new
ATOM      0  HD2 TYR A 274      -6.660  27.941 -10.843  1.00  1.06           H   new
ATOM      0  HE1 TYR A 274      -7.508  28.545 -15.330  1.00  1.06           H   new
ATOM      0  HE2 TYR A 274      -6.553  30.061 -11.765  1.00  1.06           H   new
ATOM      0  HH  TYR A 274      -6.443  31.246 -13.764  1.00  1.06           H   new
ATOM   4139  N   LYS A 275      -5.551  23.267 -10.200  1.00  1.02           N
ATOM   4140  CA  LYS A 275      -5.646  22.137  -9.285  1.00  1.02           C
ATOM   4141  C   LYS A 275      -6.203  22.571  -7.931  1.00  1.02           C
ATOM   4142  O   LYS A 275      -5.723  23.525  -7.323  1.00  1.02           O
ATOM   4143  CB  LYS A 275      -4.272  21.473  -9.169  1.00  1.02           C
ATOM   4144  CG  LYS A 275      -3.823  20.856 -10.507  1.00  1.02           C
ATOM   4145  CD  LYS A 275      -2.431  20.254 -10.464  1.00  1.02           C
ATOM   4146  CE  LYS A 275      -2.057  19.717 -11.843  1.00  1.02           C
ATOM   4147  NZ  LYS A 275      -0.652  19.237 -11.915  1.00  1.02           N1+
ATOM      0  H   LYS A 275      -4.944  23.841  -9.996  1.00  1.02           H   new
ATOM      0  HA  LYS A 275      -6.271  21.483  -9.635  1.00  1.02           H   new
ATOM      0  HB2 LYS A 275      -3.619  22.129  -8.879  1.00  1.02           H   new
ATOM      0  HB3 LYS A 275      -4.302  20.783  -8.488  1.00  1.02           H   new
ATOM      0  HG2 LYS A 275      -4.456  20.168 -10.766  1.00  1.02           H   new
ATOM      0  HG3 LYS A 275      -3.850  21.540 -11.195  1.00  1.02           H   new
ATOM      0  HD2 LYS A 275      -1.788  20.924 -10.183  1.00  1.02           H   new
ATOM      0  HD3 LYS A 275      -2.399  19.539  -9.810  1.00  1.02           H   new
ATOM      0  HE2 LYS A 275      -2.655  18.989 -12.075  1.00  1.02           H   new
ATOM      0  HE3 LYS A 275      -2.190  20.415 -12.504  1.00  1.02           H   new
ATOM      0  HZ1 LYS A 275      -0.243  19.619 -12.607  1.00  1.02           H   new
ATOM      0  HZ2 LYS A 275      -0.226  19.452 -11.164  1.00  1.02           H   new
ATOM      0  HZ3 LYS A 275      -0.645  18.353 -12.017  1.00  1.02           H   new
ATOM   4161  N   LEU A 276      -7.240  21.877  -7.474  1.00  1.02           N
ATOM   4162  CA  LEU A 276      -7.933  22.235  -6.235  1.00  1.02           C
ATOM   4163  C   LEU A 276      -7.537  21.397  -5.023  1.00  1.02           C
ATOM   4164  O   LEU A 276      -7.910  20.228  -4.898  1.00  1.02           O
ATOM   4165  CB  LEU A 276      -9.449  22.155  -6.466  1.00  1.02           C
ATOM   4166  CG  LEU A 276     -10.307  22.411  -5.236  1.00  1.02           C
ATOM   4167  CD1 LEU A 276     -10.014  23.746  -4.718  1.00  1.02           C
ATOM   4168  CD2 LEU A 276     -11.782  22.313  -5.606  1.00  1.02           C
ATOM      0  H   LEU A 276      -7.563  21.186  -7.871  1.00  1.02           H   new
ATOM      0  HA  LEU A 276      -7.661  23.140  -6.018  1.00  1.02           H   new
ATOM      0  HB2 LEU A 276      -9.691  22.798  -7.151  1.00  1.02           H   new
ATOM      0  HB3 LEU A 276      -9.663  21.275  -6.814  1.00  1.02           H   new
ATOM      0  HG  LEU A 276     -10.109  21.747  -4.557  1.00  1.02           H   new
ATOM      0 HD11 LEU A 276     -10.558  23.915  -3.933  1.00  1.02           H   new
ATOM      0 HD12 LEU A 276      -9.076  23.802  -4.478  1.00  1.02           H   new
ATOM      0 HD13 LEU A 276     -10.213  24.408  -5.398  1.00  1.02           H   new
ATOM      0 HD21 LEU A 276     -12.325  22.477  -4.819  1.00  1.02           H   new
ATOM      0 HD22 LEU A 276     -11.990  22.974  -6.285  1.00  1.02           H   new
ATOM      0 HD23 LEU A 276     -11.971  21.426  -5.950  1.00  1.02           H   new
ATOM   4180  N   HIS A 277      -6.864  22.033  -4.067  1.00  1.04           N
ATOM   4181  CA  HIS A 277      -6.310  21.322  -2.914  1.00  1.04           C
ATOM   4182  C   HIS A 277      -7.375  20.932  -1.911  1.00  1.04           C
ATOM   4183  O   HIS A 277      -7.164  20.085  -1.049  1.00  1.04           O
ATOM   4184  CB  HIS A 277      -5.281  22.194  -2.208  1.00  1.04           C
ATOM   4185  CG  HIS A 277      -4.059  22.450  -3.009  1.00  1.04           C
ATOM   4186  CD2 HIS A 277      -3.664  23.558  -3.665  1.00  1.04           C
ATOM   4187  ND1 HIS A 277      -3.074  21.491  -3.232  1.00  1.04           N
ATOM   4188  CE1 HIS A 277      -2.129  22.024  -3.994  1.00  1.04           C
ATOM   4189  NE2 HIS A 277      -2.473  23.274  -4.259  1.00  1.04           N
ATOM      0  H   HIS A 277      -6.716  22.880  -4.067  1.00  1.04           H   new
ATOM      0  HA  HIS A 277      -5.900  20.512  -3.256  1.00  1.04           H   new
ATOM      0  HB2 HIS A 277      -5.691  23.043  -1.980  1.00  1.04           H   new
ATOM      0  HB3 HIS A 277      -5.027  21.769  -1.374  1.00  1.04           H   new
ATOM      0  HD2 HIS A 277      -4.121  24.367  -3.705  1.00  1.04           H   new
ATOM      0  HE1 HIS A 277      -1.359  21.595  -4.290  1.00  1.04           H   new
ATOM      0  HE2 HIS A 277      -2.013  23.824  -4.735  1.00  1.04           H   new
ATOM   4197  N   GLY A 278      -8.501  21.608  -1.987  1.00  1.06           N
ATOM   4198  CA  GLY A 278      -9.607  21.382  -1.085  1.00  1.06           C
ATOM   4199  C   GLY A 278     -10.634  20.413  -1.658  1.00  1.06           C
ATOM   4200  O   GLY A 278     -11.727  20.305  -1.118  1.00  1.06           O
ATOM      0  H   GLY A 278      -8.648  22.221  -2.573  1.00  1.06           H   new
ATOM      0  HA2 GLY A 278      -9.270  21.033  -0.245  1.00  1.06           H   new
ATOM      0  HA3 GLY A 278     -10.039  22.228  -0.888  1.00  1.06           H   new
ATOM   4204  N   GLY A 279     -10.323  19.749  -2.780  1.00  1.07           N
ATOM   4205  CA  GLY A 279     -11.313  18.870  -3.394  1.00  1.07           C
ATOM   4206  C   GLY A 279     -11.513  17.531  -2.671  1.00  1.07           C
ATOM   4207  O   GLY A 279     -10.565  16.931  -2.131  1.00  1.07           O
ATOM      0  H   GLY A 279      -9.567  19.794  -3.187  1.00  1.07           H   new
ATOM      0  HA2 GLY A 279     -12.163  19.335  -3.430  1.00  1.07           H   new
ATOM      0  HA3 GLY A 279     -11.048  18.693  -4.310  1.00  1.07           H   new
ATOM   4211  N   HIS A 280     -12.764  17.050  -2.741  1.00  1.07           N
ATOM   4212  CA  HIS A 280     -13.212  15.779  -2.168  1.00  1.07           C
ATOM   4213  C   HIS A 280     -14.100  15.059  -3.144  1.00  1.07           C
ATOM   4214  O   HIS A 280     -14.782  15.704  -3.943  1.00  1.07           O
ATOM   4215  CB  HIS A 280     -14.072  15.967  -0.922  1.00  1.07           C
ATOM   4216  CG  HIS A 280     -13.444  16.678   0.111  1.00  1.07           C
ATOM   4217  CD2 HIS A 280     -12.875  16.263   1.237  1.00  1.07           C
ATOM   4218  ND1 HIS A 280     -13.320  18.031   0.082  1.00  1.07           N
ATOM   4219  CE1 HIS A 280     -12.663  18.422   1.143  1.00  1.07           C
ATOM   4220  NE2 HIS A 280     -12.383  17.361   1.866  1.00  1.07           N
ATOM      0  H   HIS A 280     -13.396  17.475  -3.140  1.00  1.07           H   new
ATOM      0  HA  HIS A 280     -12.402  15.290  -1.954  1.00  1.07           H   new
ATOM      0  HB2 HIS A 280     -14.887  16.431  -1.171  1.00  1.07           H   new
ATOM      0  HB3 HIS A 280     -14.333  15.095  -0.588  1.00  1.07           H   new
ATOM      0  HD2 HIS A 280     -12.823  15.385   1.538  1.00  1.07           H   new
ATOM      0  HE1 HIS A 280     -12.434  19.299   1.350  1.00  1.07           H   new
ATOM      0  HE2 HIS A 280     -11.958  17.362   2.614  1.00  1.07           H   new
ATOM   4228  N   VAL A 281     -14.149  13.745  -3.021  1.00  1.04           N
ATOM   4229  CA  VAL A 281     -15.030  12.940  -3.856  1.00  1.04           C
ATOM   4230  C   VAL A 281     -15.605  11.771  -3.077  1.00  1.04           C
ATOM   4231  O   VAL A 281     -14.929  11.170  -2.236  1.00  1.04           O
ATOM   4232  CB  VAL A 281     -14.235  12.452  -5.071  1.00  1.04           C
ATOM   4233  CG1 VAL A 281     -13.126  11.627  -4.626  1.00  1.04           C
ATOM   4234  CG2 VAL A 281     -15.076  11.702  -6.007  1.00  1.04           C
ATOM      0  H   VAL A 281     -13.679  13.295  -2.458  1.00  1.04           H   new
ATOM      0  HA  VAL A 281     -15.780  13.480  -4.151  1.00  1.04           H   new
ATOM      0  HB  VAL A 281     -13.898  13.230  -5.542  1.00  1.04           H   new
ATOM      0 HG11 VAL A 281     -12.623  11.318  -5.396  1.00  1.04           H   new
ATOM      0 HG12 VAL A 281     -12.546  12.148  -4.049  1.00  1.04           H   new
ATOM      0 HG13 VAL A 281     -13.467  10.863  -4.136  1.00  1.04           H   new
ATOM      0 HG21 VAL A 281     -14.540  11.410  -6.761  1.00  1.04           H   new
ATOM      0 HG22 VAL A 281     -15.450  10.928  -5.558  1.00  1.04           H   new
ATOM      0 HG23 VAL A 281     -15.795  12.271  -6.323  1.00  1.04           H   new
ATOM   4244  N   ALA A 282     -16.872  11.450  -3.320  1.00  1.01           N
ATOM   4245  CA  ALA A 282     -17.438  10.287  -2.645  1.00  1.01           C
ATOM   4246  C   ALA A 282     -17.428   9.123  -3.603  1.00  1.01           C
ATOM   4247  O   ALA A 282     -17.861   9.248  -4.747  1.00  1.01           O
ATOM   4248  CB  ALA A 282     -18.828  10.559  -2.137  1.00  1.01           C
ATOM      0  H   ALA A 282     -17.402  11.872  -3.849  1.00  1.01           H   new
ATOM      0  HA  ALA A 282     -16.897  10.077  -1.868  1.00  1.01           H   new
ATOM      0  HB1 ALA A 282     -19.172   9.767  -1.695  1.00  1.01           H   new
ATOM      0  HB2 ALA A 282     -18.804  11.296  -1.506  1.00  1.01           H   new
ATOM      0  HB3 ALA A 282     -19.405  10.790  -2.881  1.00  1.01           H   new
ATOM   4254  N   CYS A 283     -16.911   7.996  -3.161  1.00  0.99           N
ATOM   4255  CA  CYS A 283     -16.810   6.854  -4.044  1.00  0.99           C
ATOM   4256  C   CYS A 283     -17.381   5.572  -3.468  1.00  0.99           C
ATOM   4257  O   CYS A 283     -17.504   5.387  -2.253  1.00  0.99           O
ATOM   4258  CB  CYS A 283     -15.343   6.609  -4.452  1.00  0.99           C
ATOM   4259  SG  CYS A 283     -14.522   8.007  -5.383  1.00  0.99           S
ATOM      0  H   CYS A 283     -16.615   7.870  -2.363  1.00  0.99           H   new
ATOM      0  HA  CYS A 283     -17.349   7.083  -4.818  1.00  0.99           H   new
ATOM      0  HB2 CYS A 283     -14.827   6.428  -3.651  1.00  0.99           H   new
ATOM      0  HB3 CYS A 283     -15.305   5.810  -5.001  1.00  0.99           H   new
ATOM   4264  N   ARG A 284     -17.693   4.665  -4.369  1.00  0.98           N
ATOM   4265  CA  ARG A 284     -18.054   3.312  -4.008  1.00  0.98           C
ATOM   4266  C   ARG A 284     -17.144   2.393  -4.787  1.00  0.98           C
ATOM   4267  O   ARG A 284     -16.918   2.608  -5.982  1.00  0.98           O
ATOM   4268  CB  ARG A 284     -19.517   3.002  -4.319  1.00  0.98           C
ATOM   4269  CG  ARG A 284     -19.939   1.573  -3.988  1.00  0.98           C
ATOM   4270  CD  ARG A 284     -21.398   1.329  -4.210  1.00  0.98           C
ATOM   4271  NE  ARG A 284     -22.230   2.053  -3.257  1.00  0.98           N
ATOM   4272  CZ  ARG A 284     -23.558   1.869  -3.107  1.00  0.98           C
ATOM   4273  NH1 ARG A 284     -24.183   0.974  -3.837  1.00  0.98           N1+
ATOM   4274  NH2 ARG A 284     -24.230   2.585  -2.222  1.00  0.98           N
ATOM      0  H   ARG A 284     -17.702   4.817  -5.215  1.00  0.98           H   new
ATOM      0  HA  ARG A 284     -17.950   3.190  -3.051  1.00  0.98           H   new
ATOM      0  HB2 ARG A 284     -20.080   3.617  -3.824  1.00  0.98           H   new
ATOM      0  HB3 ARG A 284     -19.678   3.166  -5.261  1.00  0.98           H   new
ATOM      0  HG2 ARG A 284     -19.426   0.955  -4.532  1.00  0.98           H   new
ATOM      0  HG3 ARG A 284     -19.721   1.383  -3.062  1.00  0.98           H   new
ATOM      0  HD2 ARG A 284     -21.635   1.596  -5.112  1.00  0.98           H   new
ATOM      0  HD3 ARG A 284     -21.580   0.379  -4.139  1.00  0.98           H   new
ATOM      0  HE  ARG A 284     -21.848   2.638  -2.756  1.00  0.98           H   new
ATOM      0 HH11 ARG A 284     -23.746   0.505  -4.410  1.00  0.98           H   new
ATOM      0 HH12 ARG A 284     -25.030   0.856  -3.742  1.00  0.98           H   new
ATOM      0 HH21 ARG A 284     -23.821   3.169  -1.741  1.00  0.98           H   new
ATOM      0 HH22 ARG A 284     -25.077   2.467  -2.127  1.00  0.98           H   new
ATOM   4288  N   VAL A 285     -16.600   1.377  -4.127  1.00  1.00           N
ATOM   4289  CA  VAL A 285     -15.752   0.464  -4.862  1.00  1.00           C
ATOM   4290  C   VAL A 285     -16.371  -0.915  -4.848  1.00  1.00           C
ATOM   4291  O   VAL A 285     -16.819  -1.402  -3.809  1.00  1.00           O
ATOM   4292  CB  VAL A 285     -14.315   0.410  -4.268  1.00  1.00           C
ATOM   4293  CG1 VAL A 285     -14.321  -0.071  -2.817  1.00  1.00           C
ATOM   4294  CG2 VAL A 285     -13.467  -0.500  -5.140  1.00  1.00           C
ATOM      0  H   VAL A 285     -16.705   1.206  -3.291  1.00  1.00           H   new
ATOM      0  HA  VAL A 285     -15.679   0.785  -5.775  1.00  1.00           H   new
ATOM      0  HB  VAL A 285     -13.939   1.304  -4.261  1.00  1.00           H   new
ATOM      0 HG11 VAL A 285     -13.412  -0.093  -2.479  1.00  1.00           H   new
ATOM      0 HG12 VAL A 285     -14.852   0.535  -2.277  1.00  1.00           H   new
ATOM      0 HG13 VAL A 285     -14.703  -0.961  -2.773  1.00  1.00           H   new
ATOM      0 HG21 VAL A 285     -12.566  -0.544  -4.782  1.00  1.00           H   new
ATOM      0 HG22 VAL A 285     -13.854  -1.389  -5.152  1.00  1.00           H   new
ATOM      0 HG23 VAL A 285     -13.439  -0.148  -6.044  1.00  1.00           H   new
ATOM   4304  N   LYS A 286     -16.400  -1.537  -6.015  1.00  1.02           N
ATOM   4305  CA  LYS A 286     -16.922  -2.876  -6.170  1.00  1.02           C
ATOM   4306  C   LYS A 286     -15.733  -3.792  -6.250  1.00  1.02           C
ATOM   4307  O   LYS A 286     -14.833  -3.585  -7.065  1.00  1.02           O
ATOM   4308  CB  LYS A 286     -17.793  -2.963  -7.414  1.00  1.02           C
ATOM   4309  CG  LYS A 286     -19.026  -2.082  -7.340  1.00  1.02           C
ATOM   4310  CD  LYS A 286     -19.841  -2.111  -8.616  1.00  1.02           C
ATOM   4311  CE  LYS A 286     -21.045  -1.193  -8.490  1.00  1.02           C
ATOM   4312  NZ  LYS A 286     -21.813  -1.090  -9.758  1.00  1.02           N1+
ATOM      0  H   LYS A 286     -16.113  -1.187  -6.746  1.00  1.02           H   new
ATOM      0  HA  LYS A 286     -17.488  -3.130  -5.424  1.00  1.02           H   new
ATOM      0  HB2 LYS A 286     -17.267  -2.710  -8.189  1.00  1.02           H   new
ATOM      0  HB3 LYS A 286     -18.068  -3.884  -7.546  1.00  1.02           H   new
ATOM      0  HG2 LYS A 286     -19.581  -2.371  -6.599  1.00  1.02           H   new
ATOM      0  HG3 LYS A 286     -18.756  -1.169  -7.153  1.00  1.02           H   new
ATOM      0  HD2 LYS A 286     -19.291  -1.833  -9.365  1.00  1.02           H   new
ATOM      0  HD3 LYS A 286     -20.134  -3.017  -8.800  1.00  1.02           H   new
ATOM      0  HE2 LYS A 286     -21.628  -1.522  -7.788  1.00  1.02           H   new
ATOM      0  HE3 LYS A 286     -20.748  -0.309  -8.222  1.00  1.02           H   new
ATOM      0  HZ1 LYS A 286     -21.914  -0.233  -9.975  1.00  1.02           H   new
ATOM      0  HZ2 LYS A 286     -21.372  -1.510 -10.407  1.00  1.02           H   new
ATOM      0  HZ3 LYS A 286     -22.613  -1.465  -9.652  1.00  1.02           H   new
ATOM   4326  N   LEU A 287     -15.706  -4.784  -5.381  1.00  1.05           N
ATOM   4327  CA  LEU A 287     -14.566  -5.679  -5.284  1.00  1.05           C
ATOM   4328  C   LEU A 287     -14.940  -7.096  -5.734  1.00  1.05           C
ATOM   4329  O   LEU A 287     -14.261  -8.084  -5.421  1.00  1.05           O
ATOM   4330  CB  LEU A 287     -14.066  -5.626  -3.843  1.00  1.05           C
ATOM   4331  CG  LEU A 287     -13.623  -4.226  -3.368  1.00  1.05           C
ATOM   4332  CD1 LEU A 287     -13.275  -4.256  -1.899  1.00  1.05           C
ATOM   4333  CD2 LEU A 287     -12.455  -3.788  -4.175  1.00  1.05           C
ATOM      0  H   LEU A 287     -16.344  -4.959  -4.832  1.00  1.05           H   new
ATOM      0  HA  LEU A 287     -13.852  -5.401  -5.879  1.00  1.05           H   new
ATOM      0  HB2 LEU A 287     -14.770  -5.946  -3.257  1.00  1.05           H   new
ATOM      0  HB3 LEU A 287     -13.319  -6.238  -3.750  1.00  1.05           H   new
ATOM      0  HG  LEU A 287     -14.350  -3.596  -3.490  1.00  1.05           H   new
ATOM      0 HD11 LEU A 287     -12.999  -3.371  -1.614  1.00  1.05           H   new
ATOM      0 HD12 LEU A 287     -14.052  -4.532  -1.388  1.00  1.05           H   new
ATOM      0 HD13 LEU A 287     -12.551  -4.884  -1.751  1.00  1.05           H   new
ATOM      0 HD21 LEU A 287     -12.171  -2.908  -3.882  1.00  1.05           H   new
ATOM      0 HD22 LEU A 287     -11.727  -4.418  -4.059  1.00  1.05           H   new
ATOM      0 HD23 LEU A 287     -12.704  -3.751  -5.112  1.00  1.05           H   new
ATOM   4345  N   SER A 288     -16.015  -7.177  -6.516  1.00  1.07           N
ATOM   4346  CA  SER A 288     -16.589  -8.434  -6.995  1.00  1.07           C
ATOM   4347  C   SER A 288     -15.663  -9.298  -7.849  1.00  1.07           C
ATOM   4348  O   SER A 288     -15.892 -10.500  -7.976  1.00  1.07           O
ATOM   4349  CB  SER A 288     -17.818  -8.133  -7.821  1.00  1.07           C
ATOM   4350  OG  SER A 288     -17.472  -7.476  -9.006  1.00  1.07           O
ATOM      0  H   SER A 288     -16.443  -6.483  -6.790  1.00  1.07           H   new
ATOM      0  HA  SER A 288     -16.780  -8.943  -6.192  1.00  1.07           H   new
ATOM      0  HB2 SER A 288     -18.284  -8.958  -8.028  1.00  1.07           H   new
ATOM      0  HB3 SER A 288     -18.431  -7.583  -7.308  1.00  1.07           H   new
ATOM      0  HG  SER A 288     -18.166  -7.318  -9.452  1.00  1.07           H   new
ATOM   4356  N   ALA A 289     -14.636  -8.702  -8.443  1.00  1.10           N
ATOM   4357  CA  ALA A 289     -13.711  -9.462  -9.265  1.00  1.10           C
ATOM   4358  C   ALA A 289     -12.298  -9.434  -8.699  1.00  1.10           C
ATOM   4359  O   ALA A 289     -11.344  -9.715  -9.429  1.00  1.10           O
ATOM   4360  CB  ALA A 289     -13.710  -8.921 -10.672  1.00  1.10           C
ATOM      0  H   ALA A 289     -14.459  -7.863  -8.382  1.00  1.10           H   new
ATOM      0  HA  ALA A 289     -14.010 -10.385  -9.270  1.00  1.10           H   new
ATOM      0  HB1 ALA A 289     -13.090  -9.433 -11.215  1.00  1.10           H   new
ATOM      0  HB2 ALA A 289     -14.602  -8.991 -11.047  1.00  1.10           H   new
ATOM      0  HB3 ALA A 289     -13.437  -7.990 -10.661  1.00  1.10           H   new
ATOM   4366  N   LEU A 290     -12.157  -9.083  -7.420  1.00  1.12           N
ATOM   4367  CA  LEU A 290     -10.846  -9.053  -6.771  1.00  1.12           C
ATOM   4368  C   LEU A 290     -10.674 -10.287  -5.878  1.00  1.12           C
ATOM   4369  O   LEU A 290     -11.493 -10.530  -4.985  1.00  1.12           O
ATOM   4370  CB  LEU A 290     -10.679  -7.754  -5.973  1.00  1.12           C
ATOM   4371  CG  LEU A 290      -9.390  -7.619  -5.216  1.00  1.12           C
ATOM   4372  CD1 LEU A 290      -8.225  -7.561  -6.201  1.00  1.12           C
ATOM   4373  CD2 LEU A 290      -9.434  -6.346  -4.331  1.00  1.12           C
ATOM      0  H   LEU A 290     -12.811  -8.858  -6.909  1.00  1.12           H   new
ATOM      0  HA  LEU A 290     -10.152  -9.075  -7.449  1.00  1.12           H   new
ATOM      0  HB2 LEU A 290     -10.756  -7.005  -6.585  1.00  1.12           H   new
ATOM      0  HB3 LEU A 290     -11.414  -7.683  -5.344  1.00  1.12           H   new
ATOM      0  HG  LEU A 290      -9.266  -8.387  -4.637  1.00  1.12           H   new
ATOM      0 HD11 LEU A 290      -7.392  -7.474  -5.712  1.00  1.12           H   new
ATOM      0 HD12 LEU A 290      -8.206  -8.375  -6.729  1.00  1.12           H   new
ATOM      0 HD13 LEU A 290      -8.336  -6.798  -6.789  1.00  1.12           H   new
ATOM      0 HD21 LEU A 290      -8.600  -6.262  -3.843  1.00  1.12           H   new
ATOM      0 HD22 LEU A 290      -9.560  -5.565  -4.893  1.00  1.12           H   new
ATOM      0 HD23 LEU A 290     -10.170  -6.414  -3.703  1.00  1.12           H   new
ATOM   4385  N   THR A 291      -9.623 -11.071  -6.142  1.00  1.14           N
ATOM   4386  CA  THR A 291      -9.342 -12.326  -5.444  1.00  1.14           C
ATOM   4387  C   THR A 291      -8.071 -12.296  -4.597  1.00  1.14           C
ATOM   4388  O   THR A 291      -7.014 -11.817  -5.020  1.00  1.14           O
ATOM   4389  CB  THR A 291      -9.236 -13.493  -6.455  1.00  1.14           C
ATOM   4390  CG2 THR A 291      -8.887 -14.809  -5.754  1.00  1.14           C
ATOM   4391  OG1 THR A 291     -10.484 -13.646  -7.148  1.00  1.14           O
ATOM      0  H   THR A 291      -9.042 -10.881  -6.747  1.00  1.14           H   new
ATOM      0  HA  THR A 291     -10.088 -12.456  -4.838  1.00  1.14           H   new
ATOM      0  HB  THR A 291      -8.527 -13.281  -7.082  1.00  1.14           H   new
ATOM      0  HG1 THR A 291     -10.424 -14.279  -7.697  1.00  1.14           H   new
ATOM      0 HG21 THR A 291      -8.828 -15.520  -6.411  1.00  1.14           H   new
ATOM      0 HG22 THR A 291      -8.035 -14.718  -5.299  1.00  1.14           H   new
ATOM      0 HG23 THR A 291      -9.577 -15.024  -5.107  1.00  1.14           H   new
ATOM   4399  N   LEU A 292      -8.151 -12.831  -3.387  1.00  1.15           N
ATOM   4400  CA  LEU A 292      -6.971 -12.854  -2.549  1.00  1.15           C
ATOM   4401  C   LEU A 292      -5.992 -13.915  -2.959  1.00  1.15           C
ATOM   4402  O   LEU A 292      -6.021 -15.067  -2.502  1.00  1.15           O
ATOM   4403  CB  LEU A 292      -7.372 -12.997  -1.100  1.00  1.15           C
ATOM   4404  CG  LEU A 292      -6.317 -13.000  -0.051  1.00  1.15           C
ATOM   4405  CD1 LEU A 292      -5.527 -11.736  -0.089  1.00  1.15           C
ATOM   4406  CD2 LEU A 292      -7.036 -13.103   1.253  1.00  1.15           C
ATOM      0  H   LEU A 292      -8.859 -13.176  -3.042  1.00  1.15           H   new
ATOM      0  HA  LEU A 292      -6.510 -12.008  -2.664  1.00  1.15           H   new
ATOM      0  HB2 LEU A 292      -7.986 -12.275  -0.894  1.00  1.15           H   new
ATOM      0  HB3 LEU A 292      -7.870 -13.825  -1.015  1.00  1.15           H   new
ATOM      0  HG  LEU A 292      -5.696 -13.733  -0.185  1.00  1.15           H   new
ATOM      0 HD11 LEU A 292      -4.846 -11.759   0.602  1.00  1.15           H   new
ATOM      0 HD12 LEU A 292      -5.104 -11.645  -0.957  1.00  1.15           H   new
ATOM      0 HD13 LEU A 292      -6.117 -10.981   0.064  1.00  1.15           H   new
ATOM      0 HD21 LEU A 292      -6.392 -13.109   1.978  1.00  1.15           H   new
ATOM      0 HD22 LEU A 292      -7.631 -12.344   1.356  1.00  1.15           H   new
ATOM      0 HD23 LEU A 292      -7.553 -13.923   1.274  1.00  1.15           H   new
ATOM   4418  N   LYS A 293      -5.114 -13.481  -3.844  1.00  1.15           N
ATOM   4419  CA  LYS A 293      -4.067 -14.315  -4.358  1.00  1.15           C
ATOM   4420  C   LYS A 293      -3.346 -14.888  -3.182  1.00  1.15           C
ATOM   4421  O   LYS A 293      -2.948 -14.160  -2.276  1.00  1.15           O
ATOM   4422  CB  LYS A 293      -3.061 -13.517  -5.182  1.00  1.15           C
ATOM   4423  CG  LYS A 293      -1.917 -14.335  -5.783  1.00  1.15           C
ATOM   4424  CD  LYS A 293      -0.961 -13.455  -6.598  1.00  1.15           C
ATOM   4425  CE  LYS A 293       0.152 -14.273  -7.213  1.00  1.15           C
ATOM   4426  NZ  LYS A 293       1.083 -13.443  -8.024  1.00  1.15           N1+
ATOM      0  H   LYS A 293      -5.115 -12.682  -4.163  1.00  1.15           H   new
ATOM      0  HA  LYS A 293      -4.456 -14.995  -4.930  1.00  1.15           H   new
ATOM      0  HB2 LYS A 293      -3.535 -13.072  -5.902  1.00  1.15           H   new
ATOM      0  HB3 LYS A 293      -2.683 -12.823  -4.620  1.00  1.15           H   new
ATOM      0  HG2 LYS A 293      -1.426 -14.776  -5.072  1.00  1.15           H   new
ATOM      0  HG3 LYS A 293      -2.280 -15.032  -6.351  1.00  1.15           H   new
ATOM      0  HD2 LYS A 293      -1.455 -13.000  -7.298  1.00  1.15           H   new
ATOM      0  HD3 LYS A 293      -0.583 -12.769  -6.026  1.00  1.15           H   new
ATOM      0  HE2 LYS A 293       0.649 -14.719  -6.510  1.00  1.15           H   new
ATOM      0  HE3 LYS A 293      -0.231 -14.966  -7.773  1.00  1.15           H   new
ATOM      0  HZ1 LYS A 293       1.721 -13.961  -8.367  1.00  1.15           H   new
ATOM      0  HZ2 LYS A 293       0.633 -13.051  -8.684  1.00  1.15           H   new
ATOM      0  HZ3 LYS A 293       1.453 -12.820  -7.507  1.00  1.15           H   new
ATOM   4440  N   GLY A 294      -3.166 -16.182  -3.202  1.00  1.14           N
ATOM   4441  CA  GLY A 294      -2.438 -16.839  -2.153  1.00  1.14           C
ATOM   4442  C   GLY A 294      -3.207 -17.500  -1.034  1.00  1.14           C
ATOM   4443  O   GLY A 294      -2.593 -18.169  -0.213  1.00  1.14           O
ATOM      0  H   GLY A 294      -3.460 -16.704  -3.819  1.00  1.14           H   new
ATOM      0  HA2 GLY A 294      -1.878 -17.516  -2.564  1.00  1.14           H   new
ATOM      0  HA3 GLY A 294      -1.844 -16.184  -1.754  1.00  1.14           H   new
ATOM   4447  N   THR A 295      -4.534 -17.446  -1.014  1.00  1.10           N
ATOM   4448  CA  THR A 295      -5.208 -18.179   0.072  1.00  1.10           C
ATOM   4449  C   THR A 295      -4.931 -19.694  -0.019  1.00  1.10           C
ATOM   4450  O   THR A 295      -5.003 -20.409   0.980  1.00  1.10           O
ATOM   4451  CB  THR A 295      -6.725 -17.928   0.097  1.00  1.10           C
ATOM   4452  CG2 THR A 295      -7.006 -16.528   0.432  1.00  1.10           C
ATOM   4453  OG1 THR A 295      -7.295 -18.256  -1.177  1.00  1.10           O
ATOM      0  H   THR A 295      -5.038 -17.027  -1.570  1.00  1.10           H   new
ATOM      0  HA  THR A 295      -4.837 -17.838   0.901  1.00  1.10           H   new
ATOM      0  HB  THR A 295      -7.124 -18.493   0.777  1.00  1.10           H   new
ATOM      0  HG1 THR A 295      -8.123 -18.119  -1.157  1.00  1.10           H   new
ATOM      0 HG21 THR A 295      -7.965 -16.384   0.444  1.00  1.10           H   new
ATOM      0 HG22 THR A 295      -6.638 -16.324   1.306  1.00  1.10           H   new
ATOM      0 HG23 THR A 295      -6.601 -15.949  -0.232  1.00  1.10           H   new
ATOM   4461  N   SER A 296      -4.592 -20.162  -1.225  1.00  1.05           N
ATOM   4462  CA  SER A 296      -4.241 -21.553  -1.500  1.00  1.05           C
ATOM   4463  C   SER A 296      -2.749 -21.866  -1.248  1.00  1.05           C
ATOM   4464  O   SER A 296      -2.318 -23.008  -1.427  1.00  1.05           O
ATOM   4465  CB  SER A 296      -4.588 -21.904  -2.933  1.00  1.05           C
ATOM   4466  OG  SER A 296      -3.789 -21.194  -3.834  1.00  1.05           O
ATOM      0  H   SER A 296      -4.560 -19.661  -1.923  1.00  1.05           H   new
ATOM      0  HA  SER A 296      -4.758 -22.092  -0.881  1.00  1.05           H   new
ATOM      0  HB2 SER A 296      -4.470 -22.857  -3.073  1.00  1.05           H   new
ATOM      0  HB3 SER A 296      -5.523 -21.706  -3.100  1.00  1.05           H   new
ATOM      0  HG  SER A 296      -3.997 -21.405  -4.620  1.00  1.05           H   new
ATOM   4472  N   TYR A 297      -1.947 -20.855  -0.897  1.00  1.00           N
ATOM   4473  CA  TYR A 297      -0.512 -21.043  -0.674  1.00  1.00           C
ATOM   4474  C   TYR A 297      -0.311 -21.591   0.733  1.00  1.00           C
ATOM   4475  O   TYR A 297      -1.109 -21.334   1.637  1.00  1.00           O
ATOM   4476  CB  TYR A 297       0.286 -19.728  -0.802  1.00  1.00           C
ATOM   4477  CG  TYR A 297       0.340 -19.089  -2.152  1.00  1.00           C
ATOM   4478  CD1 TYR A 297       0.742 -17.741  -2.247  1.00  1.00           C
ATOM   4479  CD2 TYR A 297      -0.042 -19.785  -3.285  1.00  1.00           C
ATOM   4480  CE1 TYR A 297       0.729 -17.102  -3.484  1.00  1.00           C
ATOM   4481  CE2 TYR A 297      -0.039 -19.150  -4.514  1.00  1.00           C
ATOM   4482  CZ  TYR A 297       0.333 -17.821  -4.619  1.00  1.00           C
ATOM   4483  OH  TYR A 297       0.307 -17.217  -5.848  1.00  1.00           O
ATOM      0  H   TYR A 297      -2.219 -20.047  -0.783  1.00  1.00           H   new
ATOM      0  HA  TYR A 297      -0.186 -21.655  -1.353  1.00  1.00           H   new
ATOM      0  HB2 TYR A 297      -0.091 -19.086  -0.181  1.00  1.00           H   new
ATOM      0  HB3 TYR A 297       1.196 -19.900  -0.514  1.00  1.00           H   new
ATOM      0  HD1 TYR A 297       1.015 -17.280  -1.486  1.00  1.00           H   new
ATOM      0  HD2 TYR A 297      -0.300 -20.676  -3.221  1.00  1.00           H   new
ATOM      0  HE1 TYR A 297       0.980 -16.209  -3.556  1.00  1.00           H   new
ATOM      0  HE2 TYR A 297      -0.289 -19.620  -5.276  1.00  1.00           H   new
ATOM      0  HH  TYR A 297       0.052 -17.770  -6.427  1.00  1.00           H   new
ATOM   4493  N   LYS A 298       0.762 -22.332   0.931  1.00  0.98           N
ATOM   4494  CA  LYS A 298       1.097 -22.834   2.255  1.00  0.98           C
ATOM   4495  C   LYS A 298       1.577 -21.690   3.136  1.00  0.98           C
ATOM   4496  O   LYS A 298       1.965 -20.637   2.625  1.00  0.98           O
ATOM   4497  CB  LYS A 298       2.155 -23.928   2.161  1.00  0.98           C
ATOM   4498  CG  LYS A 298       1.667 -25.193   1.456  1.00  0.98           C
ATOM   4499  CD  LYS A 298       2.742 -26.270   1.411  1.00  0.98           C
ATOM   4500  CE  LYS A 298       2.233 -27.527   0.709  1.00  0.98           C
ATOM   4501  NZ  LYS A 298       3.274 -28.588   0.641  1.00  0.98           N1+
ATOM      0  H   LYS A 298       1.314 -22.558   0.312  1.00  0.98           H   new
ATOM      0  HA  LYS A 298       0.303 -23.221   2.655  1.00  0.98           H   new
ATOM      0  HB2 LYS A 298       2.927 -23.581   1.688  1.00  0.98           H   new
ATOM      0  HB3 LYS A 298       2.451 -24.159   3.055  1.00  0.98           H   new
ATOM      0  HG2 LYS A 298       0.885 -25.537   1.915  1.00  0.98           H   new
ATOM      0  HG3 LYS A 298       1.392 -24.973   0.552  1.00  0.98           H   new
ATOM      0  HD2 LYS A 298       3.524 -25.931   0.947  1.00  0.98           H   new
ATOM      0  HD3 LYS A 298       3.021 -26.491   2.314  1.00  0.98           H   new
ATOM      0  HE2 LYS A 298       1.456 -27.867   1.180  1.00  0.98           H   new
ATOM      0  HE3 LYS A 298       1.944 -27.300  -0.189  1.00  0.98           H   new
ATOM      0  HZ1 LYS A 298       2.943 -29.303   0.227  1.00  0.98           H   new
ATOM      0  HZ2 LYS A 298       3.979 -28.284   0.190  1.00  0.98           H   new
ATOM      0  HZ3 LYS A 298       3.524 -28.812   1.465  1.00  0.98           H   new
ATOM   4515  N   MET A 299       1.502 -21.875   4.452  1.00  0.97           N
ATOM   4516  CA  MET A 299       2.005 -20.870   5.385  1.00  0.97           C
ATOM   4517  C   MET A 299       3.503 -20.970   5.536  1.00  0.97           C
ATOM   4518  O   MET A 299       4.063 -22.070   5.539  1.00  0.97           O
ATOM   4519  CB  MET A 299       1.321 -21.003   6.739  1.00  0.97           C
ATOM   4520  CG  MET A 299      -0.155 -20.642   6.705  1.00  0.97           C
ATOM   4521  SD  MET A 299      -0.957 -20.781   8.309  1.00  0.97           S
ATOM   4522  CE  MET A 299      -2.572 -20.140   7.907  1.00  0.97           C
ATOM      0  H   MET A 299       1.165 -22.573   4.824  1.00  0.97           H   new
ATOM      0  HA  MET A 299       1.798 -19.995   5.021  1.00  0.97           H   new
ATOM      0  HB2 MET A 299       1.417 -21.915   7.055  1.00  0.97           H   new
ATOM      0  HB3 MET A 299       1.773 -20.432   7.380  1.00  0.97           H   new
ATOM      0  HG2 MET A 299      -0.252 -19.734   6.379  1.00  0.97           H   new
ATOM      0  HG3 MET A 299      -0.609 -21.220   6.072  1.00  0.97           H   new
ATOM      0  HE1 MET A 299      -3.132 -20.154   8.699  1.00  0.97           H   new
ATOM      0  HE2 MET A 299      -2.488 -19.228   7.587  1.00  0.97           H   new
ATOM      0  HE3 MET A 299      -2.976 -20.689   7.216  1.00  0.97           H   new
ATOM   4532  N   CYS A 300       4.154 -19.839   5.725  1.00  0.98           N
ATOM   4533  CA  CYS A 300       5.586 -19.821   5.908  1.00  0.98           C
ATOM   4534  C   CYS A 300       5.934 -20.202   7.341  1.00  0.98           C
ATOM   4535  O   CYS A 300       5.514 -19.533   8.284  1.00  0.98           O
ATOM   4536  CB  CYS A 300       6.170 -18.441   5.613  1.00  0.98           C
ATOM   4537  SG  CYS A 300       5.832 -17.781   3.953  1.00  0.98           S
ATOM      0  H   CYS A 300       3.780 -19.065   5.751  1.00  0.98           H   new
ATOM      0  HA  CYS A 300       5.967 -20.462   5.287  1.00  0.98           H   new
ATOM      0  HB2 CYS A 300       5.825 -17.815   6.269  1.00  0.98           H   new
ATOM      0  HB3 CYS A 300       7.131 -18.481   5.738  1.00  0.98           H   new
ATOM   4542  N   THR A 301       6.687 -21.282   7.475  1.00  0.99           N
ATOM   4543  CA  THR A 301       7.114 -21.812   8.765  1.00  0.99           C
ATOM   4544  C   THR A 301       8.632 -21.906   8.792  1.00  0.99           C
ATOM   4545  O   THR A 301       9.225 -22.552   9.656  1.00  0.99           O
ATOM   4546  CB  THR A 301       6.485 -23.190   9.029  1.00  0.99           C
ATOM   4547  CG2 THR A 301       4.955 -23.081   9.050  1.00  0.99           C
ATOM   4548  OG1 THR A 301       6.879 -24.103   7.997  1.00  0.99           O
ATOM      0  H   THR A 301       6.972 -21.740   6.805  1.00  0.99           H   new
ATOM      0  HA  THR A 301       6.815 -21.212   9.466  1.00  0.99           H   new
ATOM      0  HB  THR A 301       6.792 -23.514   9.890  1.00  0.99           H   new
ATOM      0  HG1 THR A 301       6.536 -24.856   8.143  1.00  0.99           H   new
ATOM      0 HG21 THR A 301       4.570 -23.956   9.217  1.00  0.99           H   new
ATOM      0 HG22 THR A 301       4.684 -22.469   9.752  1.00  0.99           H   new
ATOM      0 HG23 THR A 301       4.642 -22.749   8.194  1.00  0.99           H   new
ATOM   4556  N   ASP A 302       9.245 -21.312   7.778  1.00  0.98           N
ATOM   4557  CA  ASP A 302      10.690 -21.309   7.633  1.00  0.98           C
ATOM   4558  C   ASP A 302      11.302 -20.166   8.434  1.00  0.98           C
ATOM   4559  O   ASP A 302      10.611 -19.496   9.203  1.00  0.98           O
ATOM   4560  CB  ASP A 302      11.088 -21.280   6.139  1.00  0.98           C
ATOM   4561  CG  ASP A 302      10.692 -19.992   5.354  1.00  0.98           C
ATOM   4562  OD1 ASP A 302      10.332 -19.041   5.956  1.00  0.98           O
ATOM   4563  OD2 ASP A 302      10.761 -20.000   4.125  1.00  0.98           O1-
ATOM      0  H   ASP A 302       8.830 -20.896   7.150  1.00  0.98           H   new
ATOM      0  HA  ASP A 302      11.051 -22.132   7.999  1.00  0.98           H   new
ATOM      0  HB2 ASP A 302      12.049 -21.394   6.076  1.00  0.98           H   new
ATOM      0  HB3 ASP A 302      10.683 -22.044   5.699  1.00  0.98           H   new
ATOM   4568  N   LYS A 303      12.602 -19.948   8.288  1.00  0.96           N
ATOM   4569  CA  LYS A 303      13.266 -18.951   9.115  1.00  0.96           C
ATOM   4570  C   LYS A 303      13.091 -17.522   8.632  1.00  0.96           C
ATOM   4571  O   LYS A 303      14.034 -16.901   8.136  1.00  0.96           O
ATOM   4572  CB  LYS A 303      14.751 -19.266   9.233  1.00  0.96           C
ATOM   4573  CG  LYS A 303      15.053 -20.564   9.976  1.00  0.96           C
ATOM   4574  CD  LYS A 303      16.553 -20.818  10.070  1.00  0.96           C
ATOM   4575  CE  LYS A 303      16.853 -22.109  10.823  1.00  0.96           C
ATOM   4576  NZ  LYS A 303      18.318 -22.368  10.920  1.00  0.96           N1+
ATOM      0  H   LYS A 303      13.110 -20.357   7.727  1.00  0.96           H   new
ATOM      0  HA  LYS A 303      12.833 -19.004   9.982  1.00  0.96           H   new
ATOM      0  HB2 LYS A 303      15.133 -19.317   8.343  1.00  0.96           H   new
ATOM      0  HB3 LYS A 303      15.192 -18.533   9.689  1.00  0.96           H   new
ATOM      0  HG2 LYS A 303      14.674 -20.523  10.868  1.00  0.96           H   new
ATOM      0  HG3 LYS A 303      14.626 -21.306   9.520  1.00  0.96           H   new
ATOM      0  HD2 LYS A 303      16.931 -20.867   9.178  1.00  0.96           H   new
ATOM      0  HD3 LYS A 303      16.981 -20.073  10.519  1.00  0.96           H   new
ATOM      0  HE2 LYS A 303      16.474 -22.059  11.714  1.00  0.96           H   new
ATOM      0  HE3 LYS A 303      16.422 -22.853  10.373  1.00  0.96           H   new
ATOM      0  HZ1 LYS A 303      18.457 -23.127  11.364  1.00  0.96           H   new
ATOM      0  HZ2 LYS A 303      18.662 -22.436  10.102  1.00  0.96           H   new
ATOM      0  HZ3 LYS A 303      18.711 -21.696  11.352  1.00  0.96           H   new
ATOM   4590  N   MET A 304      11.888 -16.998   8.799  1.00  0.91           N
ATOM   4591  CA  MET A 304      11.621 -15.627   8.395  1.00  0.91           C
ATOM   4592  C   MET A 304      12.558 -14.709   9.123  1.00  0.91           C
ATOM   4593  O   MET A 304      12.909 -14.963  10.273  1.00  0.91           O
ATOM   4594  CB  MET A 304      10.185 -15.183   8.670  1.00  0.91           C
ATOM   4595  CG  MET A 304       9.207 -15.596   7.631  1.00  0.91           C
ATOM   4596  SD  MET A 304       8.688 -17.236   7.820  1.00  0.91           S
ATOM   4597  CE  MET A 304       7.629 -17.047   9.196  1.00  0.91           C
ATOM      0  H   MET A 304      11.217 -17.414   9.141  1.00  0.91           H   new
ATOM      0  HA  MET A 304      11.755 -15.586   7.435  1.00  0.91           H   new
ATOM      0  HB2 MET A 304       9.904 -15.544   9.525  1.00  0.91           H   new
ATOM      0  HB3 MET A 304      10.166 -14.217   8.751  1.00  0.91           H   new
ATOM      0  HG2 MET A 304       8.435 -15.010   7.667  1.00  0.91           H   new
ATOM      0  HG3 MET A 304       9.606 -15.486   6.754  1.00  0.91           H   new
ATOM      0  HE1 MET A 304       7.248 -17.907   9.432  1.00  0.91           H   new
ATOM      0  HE2 MET A 304       8.134 -16.701   9.948  1.00  0.91           H   new
ATOM      0  HE3 MET A 304       6.916 -16.428   8.973  1.00  0.91           H   new
ATOM   4607  N   SER A 305      12.972 -13.646   8.458  1.00  0.86           N
ATOM   4608  CA  SER A 305      13.827 -12.673   9.121  1.00  0.86           C
ATOM   4609  C   SER A 305      13.232 -11.285   9.043  1.00  0.86           C
ATOM   4610  O   SER A 305      12.578 -10.928   8.062  1.00  0.86           O
ATOM   4611  CB  SER A 305      15.217 -12.672   8.513  1.00  0.86           C
ATOM   4612  OG  SER A 305      15.873 -13.906   8.709  1.00  0.86           O
ATOM      0  H   SER A 305      12.776 -13.468   7.640  1.00  0.86           H   new
ATOM      0  HA  SER A 305      13.894 -12.930  10.054  1.00  0.86           H   new
ATOM      0  HB2 SER A 305      15.155 -12.485   7.563  1.00  0.86           H   new
ATOM      0  HB3 SER A 305      15.743 -11.959   8.908  1.00  0.86           H   new
ATOM      0  HG  SER A 305      16.637 -13.876   8.361  1.00  0.86           H   new
ATOM   4618  N   PHE A 306      13.481 -10.465  10.051  1.00  0.81           N
ATOM   4619  CA  PHE A 306      13.031  -9.099   9.894  1.00  0.81           C
ATOM   4620  C   PHE A 306      14.028  -8.394   9.011  1.00  0.81           C
ATOM   4621  O   PHE A 306      15.235  -8.612   9.123  1.00  0.81           O
ATOM   4622  CB  PHE A 306      12.899  -8.323  11.219  1.00  0.81           C
ATOM   4623  CG  PHE A 306      11.695  -8.652  12.060  1.00  0.81           C
ATOM   4624  CD1 PHE A 306      11.811  -9.264  13.302  1.00  0.81           C
ATOM   4625  CD2 PHE A 306      10.431  -8.335  11.598  1.00  0.81           C
ATOM   4626  CE1 PHE A 306      10.684  -9.542  14.058  1.00  0.81           C
ATOM   4627  CE2 PHE A 306       9.308  -8.623  12.344  1.00  0.81           C
ATOM   4628  CZ  PHE A 306       9.428  -9.225  13.576  1.00  0.81           C
ATOM      0  H   PHE A 306      13.881 -10.661  10.786  1.00  0.81           H   new
ATOM      0  HA  PHE A 306      12.141  -9.126   9.510  1.00  0.81           H   new
ATOM      0  HB2 PHE A 306      13.695  -8.485  11.749  1.00  0.81           H   new
ATOM      0  HB3 PHE A 306      12.881  -7.374  11.017  1.00  0.81           H   new
ATOM      0  HD1 PHE A 306      12.652  -9.489  13.628  1.00  0.81           H   new
ATOM      0  HD2 PHE A 306      10.337  -7.921  10.771  1.00  0.81           H   new
ATOM      0  HE1 PHE A 306      10.773  -9.943  14.892  1.00  0.81           H   new
ATOM      0  HE2 PHE A 306       8.465  -8.410  12.013  1.00  0.81           H   new
ATOM      0  HZ  PHE A 306       8.670  -9.417  14.080  1.00  0.81           H   new
ATOM   4638  N   VAL A 307      13.516  -7.539   8.161  1.00  0.79           N
ATOM   4639  CA  VAL A 307      14.309  -6.674   7.321  1.00  0.79           C
ATOM   4640  C   VAL A 307      14.305  -5.357   8.059  1.00  0.79           C
ATOM   4641  O   VAL A 307      15.342  -4.727   8.277  1.00  0.79           O
ATOM   4642  CB  VAL A 307      13.653  -6.527   5.947  1.00  0.79           C
ATOM   4643  CG1 VAL A 307      14.437  -5.578   5.077  1.00  0.79           C
ATOM   4644  CG2 VAL A 307      13.498  -7.888   5.332  1.00  0.79           C
ATOM      0  H   VAL A 307      12.669  -7.440   8.051  1.00  0.79           H   new
ATOM      0  HA  VAL A 307      15.205  -7.011   7.163  1.00  0.79           H   new
ATOM      0  HB  VAL A 307      12.770  -6.137   6.039  1.00  0.79           H   new
ATOM      0 HG11 VAL A 307      14.005  -5.499   4.212  1.00  0.79           H   new
ATOM      0 HG12 VAL A 307      14.474  -4.706   5.500  1.00  0.79           H   new
ATOM      0 HG13 VAL A 307      15.338  -5.917   4.958  1.00  0.79           H   new
ATOM      0 HG21 VAL A 307      13.082  -7.804   4.460  1.00  0.79           H   new
ATOM      0 HG22 VAL A 307      14.370  -8.301   5.235  1.00  0.79           H   new
ATOM      0 HG23 VAL A 307      12.941  -8.440   5.903  1.00  0.79           H   new
ATOM   4654  N   LYS A 308      13.092  -4.967   8.454  1.00  0.78           N
ATOM   4655  CA  LYS A 308      12.865  -3.757   9.221  1.00  0.78           C
ATOM   4656  C   LYS A 308      11.956  -4.085  10.396  1.00  0.78           C
ATOM   4657  O   LYS A 308      10.923  -4.746  10.234  1.00  0.78           O
ATOM   4658  CB  LYS A 308      12.223  -2.673   8.363  1.00  0.78           C
ATOM   4659  CG  LYS A 308      13.068  -2.233   7.193  1.00  0.78           C
ATOM   4660  CD  LYS A 308      12.382  -1.187   6.398  1.00  0.78           C
ATOM   4661  CE  LYS A 308      13.172  -0.838   5.149  1.00  0.78           C
ATOM   4662  NZ  LYS A 308      12.383   0.023   4.252  1.00  0.78           N1+
ATOM      0  H   LYS A 308      12.374  -5.407   8.279  1.00  0.78           H   new
ATOM      0  HA  LYS A 308      13.719  -3.422   9.537  1.00  0.78           H   new
ATOM      0  HB2 LYS A 308      11.372  -2.999   8.031  1.00  0.78           H   new
ATOM      0  HB3 LYS A 308      12.034  -1.902   8.921  1.00  0.78           H   new
ATOM      0  HG2 LYS A 308      13.918  -1.893   7.514  1.00  0.78           H   new
ATOM      0  HG3 LYS A 308      13.264  -2.996   6.627  1.00  0.78           H   new
ATOM      0  HD2 LYS A 308      11.497  -1.496   6.148  1.00  0.78           H   new
ATOM      0  HD3 LYS A 308      12.262  -0.392   6.940  1.00  0.78           H   new
ATOM      0  HE2 LYS A 308      13.994  -0.386   5.397  1.00  0.78           H   new
ATOM      0  HE3 LYS A 308      13.425  -1.651   4.684  1.00  0.78           H   new
ATOM      0  HZ1 LYS A 308      12.840   0.168   3.502  1.00  0.78           H   new
ATOM      0  HZ2 LYS A 308      11.613  -0.378   4.057  1.00  0.78           H   new
ATOM      0  HZ3 LYS A 308      12.219   0.800   4.654  1.00  0.78           H   new
ATOM   4676  N   ASN A 309      12.309  -3.571  11.564  1.00  0.81           N
ATOM   4677  CA  ASN A 309      11.512  -3.769  12.760  1.00  0.81           C
ATOM   4678  C   ASN A 309      10.243  -2.926  12.665  1.00  0.81           C
ATOM   4679  O   ASN A 309      10.262  -1.903  11.982  1.00  0.81           O
ATOM   4680  CB  ASN A 309      12.332  -3.435  13.993  1.00  0.81           C
ATOM   4681  CG  ASN A 309      13.371  -4.478  14.246  1.00  0.81           C
ATOM   4682  ND2 ASN A 309      14.491  -4.091  14.796  1.00  0.81           N
ATOM   4683  OD1 ASN A 309      13.143  -5.649  13.931  1.00  0.81           O
ATOM      0  H   ASN A 309      13.017  -3.098  11.685  1.00  0.81           H   new
ATOM      0  HA  ASN A 309      11.248  -4.699  12.836  1.00  0.81           H   new
ATOM      0  HB2 ASN A 309      12.758  -2.571  13.878  1.00  0.81           H   new
ATOM      0  HB3 ASN A 309      11.748  -3.363  14.764  1.00  0.81           H   new
ATOM      0 HD21 ASN A 309      15.113  -4.664  14.955  1.00  0.81           H   new
ATOM      0 HD22 ASN A 309      14.607  -3.263  14.999  1.00  0.81           H   new
ATOM   4690  N   PRO A 310       9.141  -3.319  13.324  1.00  0.85           N
ATOM   4691  CA  PRO A 310       7.897  -2.575  13.372  1.00  0.85           C
ATOM   4692  C   PRO A 310       8.094  -1.117  13.750  1.00  0.85           C
ATOM   4693  O   PRO A 310       8.798  -0.803  14.712  1.00  0.85           O
ATOM   4694  CB  PRO A 310       7.133  -3.331  14.465  1.00  0.85           C
ATOM   4695  CG  PRO A 310       7.615  -4.755  14.328  1.00  0.85           C
ATOM   4696  CD  PRO A 310       9.085  -4.642  13.989  1.00  0.85           C
ATOM      0  HA  PRO A 310       7.446  -2.532  12.515  1.00  0.85           H   new
ATOM      0  HB2 PRO A 310       7.326  -2.974  15.346  1.00  0.85           H   new
ATOM      0  HB3 PRO A 310       6.174  -3.267  14.337  1.00  0.85           H   new
ATOM      0  HG2 PRO A 310       7.482  -5.251  15.151  1.00  0.85           H   new
ATOM      0  HG3 PRO A 310       7.129  -5.224  13.632  1.00  0.85           H   new
ATOM      0  HD2 PRO A 310       9.645  -4.675  14.781  1.00  0.85           H   new
ATOM      0  HD3 PRO A 310       9.379  -5.357  13.403  1.00  0.85           H   new
ATOM   4704  N   THR A 311       7.386  -0.241  13.031  1.00  0.92           N
ATOM   4705  CA  THR A 311       7.460   1.199  13.266  1.00  0.92           C
ATOM   4706  C   THR A 311       6.083   1.836  13.203  1.00  0.92           C
ATOM   4707  O   THR A 311       5.188   1.372  12.500  1.00  0.92           O
ATOM   4708  CB  THR A 311       8.343   1.894  12.216  1.00  0.92           C
ATOM   4709  CG2 THR A 311       7.659   1.833  10.846  1.00  0.92           C
ATOM   4710  OG1 THR A 311       8.516   3.274  12.577  1.00  0.92           O
ATOM      0  H   THR A 311       6.852  -0.467  12.396  1.00  0.92           H   new
ATOM      0  HA  THR A 311       7.843   1.313  14.150  1.00  0.92           H   new
ATOM      0  HB  THR A 311       9.203   1.446  12.178  1.00  0.92           H   new
ATOM      0  HG1 THR A 311       8.999   3.655  12.005  1.00  0.92           H   new
ATOM      0 HG21 THR A 311       8.218   2.272  10.185  1.00  0.92           H   new
ATOM      0 HG22 THR A 311       7.525   0.906  10.592  1.00  0.92           H   new
ATOM      0 HG23 THR A 311       6.800   2.282  10.892  1.00  0.92           H   new
ATOM   4718  N   ASP A 312       5.922   2.913  13.963  1.00  1.01           N
ATOM   4719  CA  ASP A 312       4.657   3.642  14.073  1.00  1.01           C
ATOM   4720  C   ASP A 312       4.453   4.559  12.878  1.00  1.01           C
ATOM   4721  O   ASP A 312       5.273   5.439  12.614  1.00  1.01           O
ATOM   4722  CB  ASP A 312       4.587   4.401  15.411  1.00  1.01           C
ATOM   4723  CG  ASP A 312       3.209   5.098  15.755  1.00  1.01           C
ATOM   4724  OD1 ASP A 312       2.405   5.405  14.875  1.00  1.01           O
ATOM   4725  OD2 ASP A 312       2.991   5.304  16.936  1.00  1.01           O1-
ATOM      0  H   ASP A 312       6.554   3.249  14.439  1.00  1.01           H   new
ATOM      0  HA  ASP A 312       3.927   3.004  14.065  1.00  1.01           H   new
ATOM      0  HB2 ASP A 312       4.799   3.779  16.124  1.00  1.01           H   new
ATOM      0  HB3 ASP A 312       5.279   5.080  15.411  1.00  1.01           H   new
ATOM   4730  N   THR A 313       3.378   4.311  12.132  1.00  1.09           N
ATOM   4731  CA  THR A 313       3.066   5.050  10.903  1.00  1.09           C
ATOM   4732  C   THR A 313       2.552   6.461  11.166  1.00  1.09           C
ATOM   4733  O   THR A 313       2.393   7.261  10.245  1.00  1.09           O
ATOM   4734  CB  THR A 313       1.949   4.366  10.106  1.00  1.09           C
ATOM   4735  CG2 THR A 313       2.337   2.973   9.734  1.00  1.09           C
ATOM   4736  OG1 THR A 313       0.727   4.348  10.912  1.00  1.09           O
ATOM      0  H   THR A 313       2.801   3.703  12.325  1.00  1.09           H   new
ATOM      0  HA  THR A 313       3.907   5.074  10.420  1.00  1.09           H   new
ATOM      0  HB  THR A 313       1.796   4.863   9.287  1.00  1.09           H   new
ATOM      0  HG1 THR A 313       0.402   3.574  10.911  1.00  1.09           H   new
ATOM      0 HG21 THR A 313       1.618   2.560   9.232  1.00  1.09           H   new
ATOM      0 HG22 THR A 313       3.140   2.995   9.190  1.00  1.09           H   new
[truncated: 219,970 more chars]
