# Supplementary material for: Integrative proteome-wide structural analysis and high-throughput docking identify broad-spectrum antiviral scaffolds against Zika, Yellow Fever, West Nile, Saint Louis encephalitis, and Usutu viruses
Source: Front Cell Infect Microbiol. 2026 Apr 30;16:1723132. doi: 10.3389/fcimb.2026.1723132 (PMC13171538; doi:10.3389/fcimb.2026.1723132)
Supplement: Supplementary file 6 [file DataSheet6.zip › YFV/YF_E/YF_E.pdb]

ATOM      1  N   ALA A   1      -0.146  -0.381   1.030  1.00  1.67           N  
ATOM      2  CA  ALA A   1       1.294  -0.260   1.224  1.00  1.67           C  
ATOM      3  C   ALA A   1       1.736   1.181   1.055  1.00  1.67           C  
ATOM      4  O   ALA A   1       2.336   1.753   1.957  1.00  1.67           O  
ATOM      5  CB  ALA A   1       2.045  -1.171   0.265  1.00  1.67           C  
ATOM      6 1H   ALA A   1      -0.485  -1.110   1.649  1.00  1.67           H  
ATOM      7 2H   ALA A   1      -0.633   0.487   1.234  1.00  1.67           H  
ATOM      8 3H   ALA A   1      -0.343  -0.629   0.075  1.00  1.67           H  
ATOM      9  HA  ALA A   1       1.525  -0.560   2.244  1.00  1.67           H  
ATOM     10 1HB  ALA A   1       3.114  -1.084   0.446  1.00  1.67           H  
ATOM     11 2HB  ALA A   1       1.730  -2.204   0.429  1.00  1.67           H  
ATOM     12 3HB  ALA A   1       1.822  -0.885  -0.758  1.00  1.67           H  
ATOM     13  N   HIS A   2       1.410   1.810  -0.064  1.00  1.60           N  
ATOM     14  CA  HIS A   2       1.761   3.212  -0.259  1.00  1.60           C  
ATOM     15  C   HIS A   2       1.316   4.101   0.888  1.00  1.60           C  
ATOM     16  O   HIS A   2       2.082   4.948   1.374  1.00  1.60           O  
ATOM     17  CB  HIS A   2       1.158   3.755  -1.559  1.00  1.60           C  
ATOM     18  CG  HIS A   2       1.317   5.241  -1.710  1.00  1.60           C  
ATOM     19  CD2 HIS A   2       0.394   6.234  -1.725  1.00  1.60           C  
ATOM     20  ND1 HIS A   2       2.542   5.853  -1.871  1.00  1.60           N  
ATOM     21  CE1 HIS A   2       2.369   7.159  -1.980  1.00  1.60           C  
ATOM     22  NE2 HIS A   2       1.074   7.418  -1.901  1.00  1.60           N  
ATOM     23  H   HIS A   2       0.917   1.345  -0.816  1.00  1.60           H  
ATOM     24  HA  HIS A   2       2.843   3.300  -0.336  1.00  1.60           H  
ATOM     25 1HB  HIS A   2       1.625   3.267  -2.413  1.00  1.60           H  
ATOM     26 2HB  HIS A   2       0.092   3.521  -1.590  1.00  1.60           H  
ATOM     27  HD1 HIS A   2       3.439   5.406  -1.858  1.00  1.46           H  
ATOM     28  HD2 HIS A   2      -0.694   6.233  -1.632  1.00  1.60           H  
ATOM     29  HE1 HIS A   2       3.224   7.820  -2.117  1.00  1.60           H  
ATOM     30  N   CYS A   3       0.094   3.905   1.352  1.00  1.54           N  
ATOM     31  CA  CYS A   3      -0.466   4.807   2.345  1.00  1.54           C  
ATOM     32  C   CYS A   3       0.109   4.621   3.741  1.00  1.54           C  
ATOM     33  O   CYS A   3      -0.298   5.316   4.678  1.00  1.54           O  
ATOM     34  CB  CYS A   3      -1.971   4.684   2.358  1.00  1.54           C  
ATOM     35  SG  CYS A   3      -2.738   5.244   0.821  1.00  1.54           S  
ATOM     36  H   CYS A   3      -0.503   3.151   0.992  1.00  1.54           H  
ATOM     37  HA  CYS A   3      -0.223   5.827   2.018  1.00  1.54           H  
ATOM     38 1HB  CYS A   3      -2.250   3.640   2.517  1.00  1.54           H  
ATOM     39 2HB  CYS A   3      -2.380   5.269   3.177  1.00  1.54           H  
ATOM     40  N   ILE A   4       1.092   3.733   3.931  1.00  1.49           N  
ATOM     41  CA  ILE A   4       1.702   3.581   5.249  1.00  1.49           C  
ATOM     42  C   ILE A   4       2.490   4.838   5.613  1.00  1.49           C  
ATOM     43  O   ILE A   4       2.801   5.065   6.780  1.00  1.49           O  
ATOM     44  CB  ILE A   4       2.581   2.315   5.361  1.00  1.49           C  
ATOM     45  CG1 ILE A   4       3.802   2.352   4.438  1.00  1.49           C  
ATOM     46  CG2 ILE A   4       1.748   1.091   5.123  1.00  1.49           C  
ATOM     47  CD1 ILE A   4       5.059   2.827   5.111  1.00  1.49           C  
ATOM     48  H   ILE A   4       1.438   3.164   3.156  1.00  1.49           H  
ATOM     49  HA  ILE A   4       0.905   3.474   5.983  1.00  1.49           H  
ATOM     50  HB  ILE A   4       2.975   2.281   6.358  1.00  1.49           H  
ATOM     51 1HG1 ILE A   4       3.973   1.354   4.036  1.00  1.49           H  
ATOM     52 2HG1 ILE A   4       3.600   3.029   3.609  1.00  1.49           H  
ATOM     53 1HG2 ILE A   4       2.346   0.214   5.254  1.00  1.49           H  
ATOM     54 2HG2 ILE A   4       0.950   1.085   5.836  1.00  1.49           H  
ATOM     55 3HG2 ILE A   4       1.339   1.109   4.127  1.00  1.49           H  
ATOM     56 1HD1 ILE A   4       5.871   2.829   4.384  1.00  1.49           H  
ATOM     57 2HD1 ILE A   4       4.908   3.833   5.490  1.00  1.49           H  
ATOM     58 3HD1 ILE A   4       5.306   2.163   5.933  1.00  1.49           H  
ATOM     59  N   GLY A   5       2.821   5.653   4.604  1.00  1.44           N  
ATOM     60  CA  GLY A   5       3.529   6.905   4.823  1.00  1.44           C  
ATOM     61  C   GLY A   5       2.587   8.095   5.102  1.00  1.44           C  
ATOM     62  O   GLY A   5       3.055   9.230   5.218  1.00  1.44           O  
ATOM     63  H   GLY A   5       2.551   5.401   3.649  1.00  1.44           H  
ATOM     64 1HA  GLY A   5       4.216   6.784   5.660  1.00  1.44           H  
ATOM     65 2HA  GLY A   5       4.136   7.125   3.947  1.00  1.44           H  
ATOM     66  N   ILE A   6       1.271   7.850   5.182  1.00  1.39           N  
ATOM     67  CA  ILE A   6       0.292   8.915   5.406  1.00  1.39           C  
ATOM     68  C   ILE A   6      -0.372   8.810   6.784  1.00  1.39           C  
ATOM     69  O   ILE A   6      -1.007   7.804   7.099  1.00  1.39           O  
ATOM     70  CB  ILE A   6      -0.798   8.865   4.311  1.00  1.39           C  
ATOM     71  CG1 ILE A   6      -0.170   9.080   2.925  1.00  1.39           C  
ATOM     72  CG2 ILE A   6      -1.927   9.869   4.583  1.00  1.39           C  
ATOM     73  CD1 ILE A   6      -1.133   8.824   1.782  1.00  1.39           C  
ATOM     74  H   ILE A   6       0.920   6.899   5.084  1.00  1.39           H  
ATOM     75  HA  ILE A   6       0.802   9.874   5.346  1.00  1.39           H  
ATOM     76  HB  ILE A   6      -1.231   7.860   4.302  1.00  1.39           H  
ATOM     77 1HG1 ILE A   6       0.197  10.104   2.856  1.00  1.39           H  
ATOM     78 2HG1 ILE A   6       0.673   8.398   2.808  1.00  1.39           H  
ATOM     79 1HG2 ILE A   6      -2.693   9.783   3.809  1.00  1.39           H  
ATOM     80 2HG2 ILE A   6      -2.367   9.647   5.543  1.00  1.39           H  
ATOM     81 3HG2 ILE A   6      -1.531  10.884   4.587  1.00  1.39           H  
ATOM     82 1HD1 ILE A   6      -0.624   8.983   0.830  1.00  1.39           H  
ATOM     83 2HD1 ILE A   6      -1.485   7.805   1.834  1.00  1.39           H  
ATOM     84 3HD1 ILE A   6      -1.982   9.505   1.860  1.00  1.39           H  
ATOM     85  N   THR A   7      -0.238   9.868   7.596  1.00  1.32           N  
ATOM     86  CA  THR A   7      -0.815   9.893   8.947  1.00  1.32           C  
ATOM     87  C   THR A   7      -2.344   9.882   8.904  1.00  1.32           C  
ATOM     88  O   THR A   7      -3.013   9.100   9.585  1.00  1.32           O  
ATOM     89  CB  THR A   7      -0.356  11.147   9.713  1.00  1.32           C  
ATOM     90  CG2 THR A   7      -0.988  11.169  11.088  1.00  1.32           C  
ATOM     91  OG1 THR A   7       1.073  11.139   9.837  1.00  1.32           O  
ATOM     92  H   THR A   7       0.305  10.658   7.276  1.00  1.32           H  
ATOM     93  HA  THR A   7      -0.479   9.004   9.487  1.00  1.32           H  
ATOM     94  HB  THR A   7      -0.661  12.043   9.170  1.00  1.32           H  
ATOM     95  HG1 THR A   7       1.367  10.267  10.128  1.00  1.32           H  
ATOM     96 1HG2 THR A   7      -0.662  12.057  11.626  1.00  1.32           H  
ATOM     97 2HG2 THR A   7      -2.076  11.183  10.989  1.00  1.32           H  
ATOM     98 3HG2 THR A   7      -0.688  10.287  11.634  1.00  1.32           H  
ATOM     99  N   ASP A   8      -2.914  10.724   8.050  1.00  1.25           N  
ATOM    100  CA  ASP A   8      -4.363  10.803   7.922  1.00  1.25           C  
ATOM    101  C   ASP A   8      -4.908   9.739   6.989  1.00  1.25           C  
ATOM    102  O   ASP A   8      -5.340  10.017   5.859  1.00  1.25           O  
ATOM    103  CB  ASP A   8      -4.814  12.182   7.490  1.00  1.25           C  
ATOM    104  CG  ASP A   8      -4.727  13.225   8.605  1.00  1.25           C  
ATOM    105  OD1 ASP A   8      -5.061  12.898   9.731  1.00  1.25           O  
ATOM    106  OD2 ASP A   8      -4.348  14.328   8.335  1.00  1.25           O1-
ATOM    107  H   ASP A   8      -2.331  11.329   7.492  1.00  1.25           H  
ATOM    108  HA  ASP A   8      -4.799  10.618   8.904  1.00  1.25           H  
ATOM    109 1HB  ASP A   8      -4.220  12.514   6.636  1.00  1.25           H  
ATOM    110 2HB  ASP A   8      -5.844  12.108   7.172  1.00  1.25           H  
ATOM    111  N   ARG A   9      -4.824   8.519   7.480  1.00  1.20           N  
ATOM    112  CA  ARG A   9      -5.272   7.353   6.768  1.00  1.20           C  
ATOM    113  C   ARG A   9      -6.484   6.789   7.470  1.00  1.20           C  
ATOM    114  O   ARG A   9      -6.424   6.409   8.636  1.00  1.20           O  
ATOM    115  CB  ARG A   9      -4.189   6.325   6.701  1.00  1.20           C  
ATOM    116  CG  ARG A   9      -4.516   5.130   5.897  1.00  1.20           C  
ATOM    117  CD  ARG A   9      -3.381   4.289   5.883  1.00  1.20           C  
ATOM    118  NE  ARG A   9      -3.563   3.115   5.105  1.00  1.20           N  
ATOM    119  CZ  ARG A   9      -2.719   2.108   5.128  1.00  1.20           C  
ATOM    120  NH1 ARG A   9      -1.693   2.164   5.895  1.00  1.20           N1+
ATOM    121  NH2 ARG A   9      -2.929   1.059   4.384  1.00  1.20           N  
ATOM    122  H   ARG A   9      -4.417   8.428   8.409  1.00  1.20           H  
ATOM    123  HA  ARG A   9      -5.541   7.642   5.760  1.00  1.20           H  
ATOM    124 1HB  ARG A   9      -3.293   6.777   6.267  1.00  1.20           H  
ATOM    125 2HB  ARG A   9      -3.931   5.997   7.711  1.00  1.20           H  
ATOM    126 1HG  ARG A   9      -5.359   4.590   6.341  1.00  1.20           H  
ATOM    127 2HG  ARG A   9      -4.761   5.418   4.872  1.00  1.20           H  
ATOM    128 1HD  ARG A   9      -2.559   4.842   5.473  1.00  1.20           H  
ATOM    129 2HD  ARG A   9      -3.130   3.998   6.894  1.00  1.20           H  
ATOM    130  HE  ARG A   9      -4.377   3.014   4.506  1.00  1.20           H  
ATOM    131 1HH1 ARG A   9      -1.530   2.967   6.484  1.00  1.20           H  
ATOM    132 2HH1 ARG A   9      -1.074   1.363   5.929  1.00  1.20           H  
ATOM    133 1HH2 ARG A   9      -3.727   1.062   3.752  1.00  1.20           H  
ATOM    134 2HH2 ARG A   9      -2.292   0.279   4.397  1.00  1.20           H  
ATOM    135  N   ASP A  10      -7.583   6.752   6.759  1.00  1.19           N  
ATOM    136  CA  ASP A  10      -8.836   6.316   7.326  1.00  1.19           C  
ATOM    137  C   ASP A  10      -9.134   4.879   6.915  1.00  1.19           C  
ATOM    138  O   ASP A  10      -9.137   4.558   5.728  1.00  1.19           O  
ATOM    139  CB  ASP A  10      -9.934   7.277   6.905  1.00  1.19           C  
ATOM    140  CG  ASP A  10      -9.789   8.703   7.495  1.00  1.19           C  
ATOM    141  OD1 ASP A  10      -9.040   8.873   8.430  1.00  1.19           O  
ATOM    142  OD2 ASP A  10     -10.466   9.607   7.016  1.00  1.19           O1-
ATOM    143  H   ASP A  10      -7.537   7.039   5.783  1.00  1.19           H  
ATOM    144  HA  ASP A  10      -8.756   6.345   8.413  1.00  1.19           H  
ATOM    145 1HB  ASP A  10      -9.999   7.332   5.829  1.00  1.19           H  
ATOM    146 2HB  ASP A  10     -10.828   6.914   7.284  1.00  1.19           H  
ATOM    147  N   PHE A  11      -9.318   4.008   7.896  1.00  1.27           N  
ATOM    148  CA  PHE A  11      -9.535   2.601   7.596  1.00  1.27           C  
ATOM    149  C   PHE A  11     -10.999   2.199   7.574  1.00  1.27           C  
ATOM    150  O   PHE A  11     -11.782   2.599   8.438  1.00  1.27           O  
ATOM    151  CB  PHE A  11      -8.799   1.750   8.615  1.00  1.27           C  
ATOM    152  CG  PHE A  11      -7.332   1.829   8.495  1.00  1.27           C  
ATOM    153  CD1 PHE A  11      -6.584   2.710   9.266  1.00  1.27           C  
ATOM    154  CD2 PHE A  11      -6.689   1.043   7.596  1.00  1.27           C  
ATOM    155  CE1 PHE A  11      -5.218   2.759   9.127  1.00  1.27           C  
ATOM    156  CE2 PHE A  11      -5.347   1.112   7.459  1.00  1.27           C  
ATOM    157  CZ  PHE A  11      -4.607   1.954   8.230  1.00  1.27           C  
ATOM    158  H   PHE A  11      -9.297   4.323   8.857  1.00  1.27           H  
ATOM    159  HA  PHE A  11      -9.120   2.390   6.609  1.00  1.27           H  
ATOM    160 1HB  PHE A  11      -9.073   2.067   9.618  1.00  1.27           H  
ATOM    161 2HB  PHE A  11      -9.093   0.735   8.515  1.00  1.27           H  
ATOM    162  HD1 PHE A  11      -7.083   3.363   9.986  1.00  1.27           H  
ATOM    163  HD2 PHE A  11      -7.272   0.357   6.975  1.00  1.27           H  
ATOM    164  HE1 PHE A  11      -4.626   3.436   9.725  1.00  1.27           H  
ATOM    165  HE2 PHE A  11      -4.862   0.499   6.726  1.00  1.27           H  
ATOM    166  HZ  PHE A  11      -3.523   1.986   8.115  1.00  1.27           H  
ATOM    167  N   ILE A  12     -11.342   1.371   6.595  1.00  1.43           N  
ATOM    168  CA  ILE A  12     -12.669   0.808   6.436  1.00  1.43           C  
ATOM    169  C   ILE A  12     -12.633  -0.709   6.358  1.00  1.43           C  
ATOM    170  O   ILE A  12     -11.935  -1.267   5.510  1.00  1.43           O  
ATOM    171  CB  ILE A  12     -13.323   1.315   5.128  1.00  1.43           C  
ATOM    172  CG1 ILE A  12     -13.466   2.779   5.122  1.00  1.43           C  
ATOM    173  CG2 ILE A  12     -14.627   0.676   4.867  1.00  1.43           C  
ATOM    174  CD1 ILE A  12     -14.004   3.278   3.803  1.00  1.43           C  
ATOM    175  H   ILE A  12     -10.639   1.124   5.903  1.00  1.43           H  
ATOM    176  HA  ILE A  12     -13.281   1.100   7.287  1.00  1.43           H  
ATOM    177  HB  ILE A  12     -12.658   1.078   4.304  1.00  1.43           H  
ATOM    178 1HG1 ILE A  12     -14.139   3.094   5.922  1.00  1.43           H  
ATOM    179 2HG1 ILE A  12     -12.490   3.228   5.281  1.00  1.43           H  
ATOM    180 1HG2 ILE A  12     -15.019   1.055   3.937  1.00  1.43           H  
ATOM    181 2HG2 ILE A  12     -14.488  -0.375   4.789  1.00  1.43           H  
ATOM    182 3HG2 ILE A  12     -15.323   0.903   5.671  1.00  1.43           H  
ATOM    183 1HD1 ILE A  12     -14.094   4.353   3.815  1.00  1.43           H  
ATOM    184 2HD1 ILE A  12     -13.348   2.976   2.999  1.00  1.43           H  
ATOM    185 3HD1 ILE A  12     -14.989   2.849   3.641  1.00  1.43           H  
ATOM    186  N   GLU A  13     -13.380  -1.393   7.213  1.00  1.70           N  
ATOM    187  CA  GLU A  13     -13.436  -2.837   7.038  1.00  1.70           C  
ATOM    188  C   GLU A  13     -14.368  -3.001   5.862  1.00  1.70           C  
ATOM    189  O   GLU A  13     -15.393  -2.318   5.807  1.00  1.70           O  
ATOM    190  CB  GLU A  13     -13.937  -3.561   8.269  1.00  1.70           C  
ATOM    191  CG  GLU A  13     -13.031  -3.442   9.474  1.00  1.70           C  
ATOM    192  CD  GLU A  13     -13.507  -4.255  10.651  1.00  1.70           C  
ATOM    193  OE1 GLU A  13     -14.387  -5.084  10.483  1.00  1.70           O  
ATOM    194  OE2 GLU A  13     -12.987  -4.052  11.724  1.00  1.70           O1-
ATOM    195  H   GLU A  13     -13.919  -0.925   7.929  1.00  1.70           H  
ATOM    196  HA  GLU A  13     -12.461  -3.230   6.765  1.00  1.70           H  
ATOM    197 1HB  GLU A  13     -14.931  -3.203   8.536  1.00  1.70           H  
ATOM    198 2HB  GLU A  13     -14.017  -4.611   8.033  1.00  1.70           H  
ATOM    199 1HG  GLU A  13     -12.033  -3.782   9.190  1.00  1.70           H  
ATOM    200 2HG  GLU A  13     -12.958  -2.393   9.759  1.00  1.70           H  
ATOM    201  N   GLY A  14     -14.056  -3.870   4.920  1.00  2.01           N  
ATOM    202  CA  GLY A  14     -14.847  -3.905   3.690  1.00  2.01           C  
ATOM    203  C   GLY A  14     -16.232  -4.541   3.752  1.00  2.01           C  
ATOM    204  O   GLY A  14     -16.486  -5.571   3.126  1.00  2.01           O  
ATOM    205  H   GLY A  14     -13.243  -4.475   5.030  1.00  2.01           H  
ATOM    206 1HA  GLY A  14     -14.980  -2.870   3.380  1.00  2.01           H  
ATOM    207 2HA  GLY A  14     -14.274  -4.352   2.894  1.00  2.01           H  
ATOM    208  N   VAL A  15     -17.132  -3.890   4.489  1.00  2.29           N  
ATOM    209  CA  VAL A  15     -18.565  -4.191   4.618  1.00  2.29           C  
ATOM    210  C   VAL A  15     -18.982  -5.558   5.188  1.00  2.29           C  
ATOM    211  O   VAL A  15     -19.868  -5.616   6.039  1.00  2.29           O  
ATOM    212  CB  VAL A  15     -19.238  -3.895   3.261  1.00  2.29           C  
ATOM    213  CG1 VAL A  15     -20.679  -4.323   3.223  1.00  2.29           C  
ATOM    214  CG2 VAL A  15     -19.174  -2.411   3.072  1.00  2.29           C  
ATOM    215  H   VAL A  15     -16.770  -3.086   4.987  1.00  2.29           H  
ATOM    216  HA  VAL A  15     -18.966  -3.443   5.304  1.00  2.29           H  
ATOM    217  HB  VAL A  15     -18.712  -4.408   2.452  1.00  2.29           H  
ATOM    218 1HG1 VAL A  15     -21.104  -4.059   2.249  1.00  2.29           H  
ATOM    219 2HG1 VAL A  15     -20.737  -5.372   3.354  1.00  2.29           H  
ATOM    220 3HG1 VAL A  15     -21.235  -3.819   4.010  1.00  2.29           H  
ATOM    221 1HG2 VAL A  15     -19.640  -2.139   2.145  1.00  2.29           H  
ATOM    222 2HG2 VAL A  15     -19.693  -1.956   3.875  1.00  2.29           H  
ATOM    223 3HG2 VAL A  15     -18.147  -2.083   3.083  1.00  2.29           H  
ATOM    224  N   HIS A  16     -18.436  -6.653   4.663  1.00  2.40           N  
ATOM    225  CA  HIS A  16     -18.686  -8.052   5.080  1.00  2.40           C  
ATOM    226  C   HIS A  16     -20.069  -8.606   4.683  1.00  2.40           C  
ATOM    227  O   HIS A  16     -20.239  -9.813   4.522  1.00  2.40           O  
ATOM    228  CB  HIS A  16     -18.572  -8.201   6.616  1.00  2.40           C  
ATOM    229  CG  HIS A  16     -17.274  -7.733   7.251  1.00  2.40           C  
ATOM    230  CD2 HIS A  16     -17.010  -6.667   8.050  1.00  2.40           C  
ATOM    231  ND1 HIS A  16     -16.078  -8.400   7.094  1.00  2.40           N  
ATOM    232  CE1 HIS A  16     -15.128  -7.759   7.765  1.00  2.40           C  
ATOM    233  NE2 HIS A  16     -15.674  -6.712   8.363  1.00  2.40           N  
ATOM    234  H   HIS A  16     -17.753  -6.494   3.934  1.00  2.40           H  
ATOM    235  HA  HIS A  16     -17.938  -8.691   4.619  1.00  2.40           H  
ATOM    236 1HB  HIS A  16     -19.400  -7.704   7.112  1.00  2.40           H  
ATOM    237 2HB  HIS A  16     -18.670  -9.258   6.858  1.00  2.40           H  
ATOM    238  HD2 HIS A  16     -17.728  -5.920   8.388  1.00  2.40           H  
ATOM    239  HE1 HIS A  16     -14.080  -8.051   7.825  1.00  2.40           H  
ATOM    240  HE2 HIS A  16     -15.179  -6.026   8.976  1.00  2.40           H  
ATOM    241  N   GLY A  17     -21.034  -7.714   4.494  1.00  2.29           N  
ATOM    242  CA  GLY A  17     -22.411  -8.019   4.119  1.00  2.29           C  
ATOM    243  C   GLY A  17     -22.724  -7.747   2.643  1.00  2.29           C  
ATOM    244  O   GLY A  17     -23.888  -7.583   2.279  1.00  2.29           O  
ATOM    245  H   GLY A  17     -20.799  -6.745   4.676  1.00  2.29           H  
ATOM    246 1HA  GLY A  17     -22.620  -9.064   4.344  1.00  2.29           H  
ATOM    247 2HA  GLY A  17     -23.081  -7.428   4.742  1.00  2.29           H  
ATOM    248  N   GLY A  18     -21.699  -7.656   1.797  1.00  2.01           N  
ATOM    249  CA  GLY A  18     -21.929  -7.332   0.389  1.00  2.01           C  
ATOM    250  C   GLY A  18     -20.666  -7.401  -0.462  1.00  2.01           C  
ATOM    251  O   GLY A  18     -19.651  -7.958  -0.046  1.00  2.01           O  
ATOM    252  H   GLY A  18     -20.762  -7.813   2.141  1.00  2.01           H  
ATOM    253 1HA  GLY A  18     -22.673  -8.018  -0.018  1.00  2.01           H  
ATOM    254 2HA  GLY A  18     -22.356  -6.331   0.318  1.00  2.01           H  
ATOM    255  N   THR A  19     -20.756  -6.862  -1.679  1.00  1.68           N  
ATOM    256  CA  THR A  19     -19.656  -6.906  -2.646  1.00  1.68           C  
ATOM    257  C   THR A  19     -19.068  -5.530  -2.947  1.00  1.68           C  
ATOM    258  O   THR A  19     -18.199  -5.394  -3.820  1.00  1.68           O  
ATOM    259  CB  THR A  19     -20.114  -7.557  -3.961  1.00  1.68           C  
ATOM    260  CG2 THR A  19     -20.570  -8.983  -3.710  1.00  1.68           C  
ATOM    261  OG1 THR A  19     -21.198  -6.805  -4.526  1.00  1.68           O  
ATOM    262  H   THR A  19     -21.622  -6.421  -1.952  1.00  1.68           H  
ATOM    263  HA  THR A  19     -18.858  -7.519  -2.227  1.00  1.68           H  
ATOM    264  HB  THR A  19     -19.283  -7.567  -4.666  1.00  1.68           H  
ATOM    265  HG1 THR A  19     -21.545  -7.268  -5.295  1.00  1.68           H  
ATOM    266 1HG2 THR A  19     -20.885  -9.434  -4.650  1.00  1.68           H  
ATOM    267 2HG2 THR A  19     -19.746  -9.559  -3.288  1.00  1.68           H  
ATOM    268 3HG2 THR A  19     -21.405  -8.985  -3.012  1.00  1.68           H  
ATOM    269  N   TRP A  20     -19.551  -4.518  -2.236  1.00  1.38           N  
ATOM    270  CA  TRP A  20     -19.095  -3.155  -2.457  1.00  1.38           C  
ATOM    271  C   TRP A  20     -18.867  -2.426  -1.159  1.00  1.38           C  
ATOM    272  O   TRP A  20     -19.497  -2.736  -0.150  1.00  1.38           O  
ATOM    273  CB  TRP A  20     -20.127  -2.374  -3.267  1.00  1.38           C  
ATOM    274  CG  TRP A  20     -21.486  -2.319  -2.612  1.00  1.38           C  
ATOM    275  CD1 TRP A  20     -22.527  -3.167  -2.849  1.00  1.38           C  
ATOM    276  CD2 TRP A  20     -21.952  -1.393  -1.592  1.00  1.38           C  
ATOM    277  CE2 TRP A  20     -23.270  -1.745  -1.293  1.00  1.38           C  
ATOM    278  CE3 TRP A  20     -21.368  -0.319  -0.924  1.00  1.38           C  
ATOM    279  NE1 TRP A  20     -23.607  -2.825  -2.068  1.00  1.38           N  
ATOM    280  CZ2 TRP A  20     -24.016  -1.053  -0.354  1.00  1.38           C  
ATOM    281  CZ3 TRP A  20     -22.113   0.368   0.012  1.00  1.38           C  
ATOM    282  CH2 TRP A  20     -23.404   0.012   0.288  1.00  1.38           C  
ATOM    283  H   TRP A  20     -20.245  -4.705  -1.531  1.00  1.38           H  
ATOM    284  HA  TRP A  20     -18.155  -3.193  -2.996  1.00  1.38           H  
ATOM    285 1HB  TRP A  20     -19.765  -1.363  -3.420  1.00  1.38           H  
ATOM    286 2HB  TRP A  20     -20.236  -2.835  -4.244  1.00  1.38           H  
ATOM    287  HD1 TRP A  20     -22.507  -3.993  -3.561  1.00  1.38           H  
ATOM    288  HE1 TRP A  20     -24.501  -3.295  -2.060  1.00  1.38           H  
ATOM    289  HE3 TRP A  20     -20.352  -0.031  -1.142  1.00  1.38           H  
ATOM    290  HZ2 TRP A  20     -25.046  -1.322  -0.115  1.00  1.38           H  
ATOM    291  HZ3 TRP A  20     -21.650   1.199   0.522  1.00  1.38           H  
ATOM    292  HH2 TRP A  20     -23.966   0.577   1.028  1.00  1.38           H  
ATOM    293  N   VAL A  21     -17.984  -1.430  -1.211  1.00  1.16           N  
ATOM    294  CA  VAL A  21     -17.658  -0.620  -0.051  1.00  1.16           C  
ATOM    295  C   VAL A  21     -17.740   0.882  -0.339  1.00  1.16           C  
ATOM    296  O   VAL A  21     -17.231   1.356  -1.355  1.00  1.16           O  
ATOM    297  CB  VAL A  21     -16.235  -0.979   0.411  1.00  1.16           C  
ATOM    298  CG1 VAL A  21     -15.874  -0.183   1.625  1.00  1.16           C  
ATOM    299  CG2 VAL A  21     -16.136  -2.501   0.641  1.00  1.16           C  
ATOM    300  H   VAL A  21     -17.508  -1.265  -2.095  1.00  1.16           H  
ATOM    301  HA  VAL A  21     -18.361  -0.851   0.742  1.00  1.16           H  
ATOM    302  HB  VAL A  21     -15.532  -0.702  -0.351  1.00  1.16           H  
ATOM    303 1HG1 VAL A  21     -14.876  -0.417   1.931  1.00  1.16           H  
ATOM    304 2HG1 VAL A  21     -15.928   0.871   1.399  1.00  1.16           H  
ATOM    305 3HG1 VAL A  21     -16.558  -0.414   2.434  1.00  1.16           H  
ATOM    306 1HG2 VAL A  21     -15.148  -2.764   0.947  1.00  1.16           H  
ATOM    307 2HG2 VAL A  21     -16.831  -2.804   1.399  1.00  1.16           H  
ATOM    308 3HG2 VAL A  21     -16.360  -3.031  -0.276  1.00  1.16           H  
ATOM    309  N   SER A  22     -18.415   1.641   0.522  1.00  1.02           N  
ATOM    310  CA  SER A  22     -18.465   3.093   0.318  1.00  1.02           C  
ATOM    311  C   SER A  22     -17.207   3.740   0.908  1.00  1.02           C  
ATOM    312  O   SER A  22     -16.621   3.190   1.835  1.00  1.02           O  
ATOM    313  CB  SER A  22     -19.735   3.656   0.934  1.00  1.02           C  
ATOM    314  OG  SER A  22     -19.749   3.490   2.344  1.00  1.02           O  
ATOM    315  H   SER A  22     -18.850   1.223   1.332  1.00  1.02           H  
ATOM    316  HA  SER A  22     -18.484   3.304  -0.748  1.00  1.02           H  
ATOM    317 1HB  SER A  22     -19.806   4.721   0.700  1.00  1.02           H  
ATOM    318 2HB  SER A  22     -20.596   3.176   0.496  1.00  1.02           H  
ATOM    319  HG  SER A  22     -19.143   4.190   2.686  1.00  1.02           H  
ATOM    320  N   ALA A  23     -16.825   4.922   0.417  1.00  0.94           N  
ATOM    321  CA  ALA A  23     -15.674   5.653   0.956  1.00  0.94           C  
ATOM    322  C   ALA A  23     -15.671   7.124   0.554  1.00  0.94           C  
ATOM    323  O   ALA A  23     -16.285   7.502  -0.443  1.00  0.94           O  
ATOM    324  CB  ALA A  23     -14.384   5.041   0.458  1.00  0.94           C  
ATOM    325  H   ALA A  23     -17.315   5.300  -0.389  1.00  0.94           H  
ATOM    326  HA  ALA A  23     -15.707   5.580   2.039  1.00  0.94           H  
ATOM    327 1HB  ALA A  23     -13.547   5.585   0.884  1.00  0.94           H  
ATOM    328 2HB  ALA A  23     -14.333   3.994   0.756  1.00  0.94           H  
ATOM    329 3HB  ALA A  23     -14.350   5.113  -0.629  1.00  0.94           H  
ATOM    330  N   THR A  24     -14.933   7.952   1.283  1.00  0.91           N  
ATOM    331  CA  THR A  24     -14.740   9.318   0.809  1.00  0.91           C  
ATOM    332  C   THR A  24     -13.264   9.583   0.663  1.00  0.91           C  
ATOM    333  O   THR A  24     -12.473   9.136   1.490  1.00  0.91           O  
ATOM    334  CB  THR A  24     -15.283  10.339   1.801  1.00  0.91           C  
ATOM    335  CG2 THR A  24     -16.760  10.144   2.027  1.00  0.91           C  
ATOM    336  OG1 THR A  24     -14.573  10.186   3.029  1.00  0.91           O  
ATOM    337  H   THR A  24     -14.471   7.630   2.120  1.00  0.91           H  
ATOM    338  HA  THR A  24     -15.211   9.450  -0.163  1.00  0.91           H  
ATOM    339  HB  THR A  24     -15.087  11.326   1.418  1.00  0.91           H  
ATOM    340  HG1 THR A  24     -13.629  10.301   2.858  1.00  0.91           H  
ATOM    341 1HG2 THR A  24     -17.120  10.867   2.738  1.00  0.91           H  
ATOM    342 2HG2 THR A  24     -17.293  10.266   1.084  1.00  0.91           H  
ATOM    343 3HG2 THR A  24     -16.928   9.162   2.401  1.00  0.91           H  
ATOM    344  N   LEU A  25     -12.902  10.378  -0.328  1.00  0.91           N  
ATOM    345  CA  LEU A  25     -11.510  10.726  -0.515  1.00  0.91           C  
ATOM    346  C   LEU A  25     -11.314  12.236  -0.422  1.00  0.91           C  
ATOM    347  O   LEU A  25     -12.203  13.013  -0.773  1.00  0.91           O  
ATOM    348  CB  LEU A  25     -11.023  10.224  -1.872  1.00  0.91           C  
ATOM    349  CG  LEU A  25     -11.201   8.735  -2.192  1.00  0.91           C  
ATOM    350  CD1 LEU A  25     -10.801   8.530  -3.628  1.00  0.91           C  
ATOM    351  CD2 LEU A  25     -10.356   7.872  -1.252  1.00  0.91           C  
ATOM    352  H   LEU A  25     -13.605  10.715  -0.983  1.00  0.91           H  
ATOM    353  HA  LEU A  25     -10.919  10.254   0.267  1.00  0.91           H  
ATOM    354 1HB  LEU A  25     -11.500  10.780  -2.629  1.00  0.91           H  
ATOM    355 2HB  LEU A  25      -9.955  10.430  -1.928  1.00  0.91           H  
ATOM    356  HG  LEU A  25     -12.255   8.463  -2.092  1.00  0.91           H  
ATOM    357 1HD1 LEU A  25     -10.947   7.495  -3.904  1.00  0.91           H  
ATOM    358 2HD1 LEU A  25     -11.425   9.156  -4.256  1.00  0.91           H  
ATOM    359 3HD1 LEU A  25      -9.757   8.802  -3.766  1.00  0.91           H  
ATOM    360 1HD2 LEU A  25     -10.487   6.817  -1.492  1.00  0.91           H  
ATOM    361 2HD2 LEU A  25      -9.312   8.135  -1.355  1.00  0.91           H  
ATOM    362 3HD2 LEU A  25     -10.668   8.044  -0.226  1.00  0.91           H  
ATOM    363  N   GLU A  26     -10.114  12.621  -0.007  1.00  0.92           N  
ATOM    364  CA  GLU A  26      -9.647  14.008   0.093  1.00  0.92           C  
ATOM    365  C   GLU A  26      -8.224  14.028  -0.427  1.00  0.92           C  
ATOM    366  O   GLU A  26      -7.452  13.126  -0.117  1.00  0.92           O  
ATOM    367  CB  GLU A  26      -9.685  14.520   1.546  1.00  0.92           C  
ATOM    368  CG  GLU A  26      -9.197  15.988   1.740  1.00  0.92           C  
ATOM    369  CD  GLU A  26      -9.312  16.508   3.200  1.00  0.92           C  
ATOM    370  OE1 GLU A  26     -10.395  16.823   3.661  1.00  0.92           O  
ATOM    371  OE2 GLU A  26      -8.292  16.563   3.860  1.00  0.92           O1-
ATOM    372  H   GLU A  26      -9.465  11.895   0.264  1.00  0.92           H  
ATOM    373  HA  GLU A  26     -10.262  14.654  -0.538  1.00  0.92           H  
ATOM    374 1HB  GLU A  26     -10.685  14.431   1.943  1.00  0.92           H  
ATOM    375 2HB  GLU A  26      -9.048  13.894   2.156  1.00  0.92           H  
ATOM    376 1HG  GLU A  26      -8.151  16.043   1.447  1.00  0.92           H  
ATOM    377 2HG  GLU A  26      -9.759  16.639   1.069  1.00  0.92           H  
ATOM    378  N   GLN A  27      -7.862  15.040  -1.206  1.00  0.93           N  
ATOM    379  CA  GLN A  27      -6.509  15.092  -1.790  1.00  0.93           C  
ATOM    380  C   GLN A  27      -5.317  14.731  -0.871  1.00  0.93           C  
ATOM    381  O   GLN A  27      -4.387  14.052  -1.298  1.00  0.93           O  
ATOM    382  CB  GLN A  27      -6.204  16.472  -2.355  1.00  0.93           C  
ATOM    383  CG  GLN A  27      -4.788  16.533  -2.937  1.00  0.93           C  
ATOM    384  CD  GLN A  27      -4.381  17.894  -3.415  1.00  0.93           C  
ATOM    385  NE2 GLN A  27      -3.580  18.588  -2.586  1.00  0.93           N  
ATOM    386  OE1 GLN A  27      -4.785  18.338  -4.503  1.00  0.93           O  
ATOM    387  H   GLN A  27      -8.560  15.757  -1.438  1.00  0.93           H  
ATOM    388  HA  GLN A  27      -6.497  14.390  -2.618  1.00  0.93           H  
ATOM    389 1HB  GLN A  27      -6.921  16.720  -3.140  1.00  0.93           H  
ATOM    390 2HB  GLN A  27      -6.291  17.229  -1.568  1.00  0.93           H  
ATOM    391 1HG  GLN A  27      -4.085  16.238  -2.154  1.00  0.93           H  
ATOM    392 2HG  GLN A  27      -4.720  15.834  -3.778  1.00  0.93           H  
ATOM    393 1HE2 GLN A  27      -3.282  19.536  -2.828  1.00  0.93           H  
ATOM    394 2HE2 GLN A  27      -3.287  18.168  -1.676  1.00  0.93           H  
ATOM    395  N   ASP A  28      -5.304  15.188   0.373  1.00  0.94           N  
ATOM    396  CA  ASP A  28      -4.135  14.923   1.214  1.00  0.94           C  
ATOM    397  C   ASP A  28      -4.272  13.689   2.120  1.00  0.94           C  
ATOM    398  O   ASP A  28      -3.443  13.477   3.008  1.00  0.94           O  
ATOM    399  CB  ASP A  28      -3.803  16.150   2.053  1.00  0.94           C  
ATOM    400  CG  ASP A  28      -3.361  17.352   1.181  1.00  0.94           C  
ATOM    401  OD1 ASP A  28      -2.978  17.141   0.041  1.00  0.94           O  
ATOM    402  OD2 ASP A  28      -3.401  18.452   1.664  1.00  0.94           O1-
ATOM    403  H   ASP A  28      -6.085  15.723   0.728  1.00  0.94           H  
ATOM    404  HA  ASP A  28      -3.285  14.744   0.556  1.00  0.94           H  
ATOM    405 1HB  ASP A  28      -4.678  16.436   2.641  1.00  0.94           H  
ATOM    406 2HB  ASP A  28      -3.000  15.908   2.752  1.00  0.94           H  
ATOM    407  N   LYS A  29      -5.331  12.904   1.921  1.00  0.94           N  
ATOM    408  CA  LYS A  29      -5.614  11.729   2.746  1.00  0.94           C  
ATOM    409  C   LYS A  29      -5.655  10.428   1.948  1.00  0.94           C  
ATOM    410  O   LYS A  29      -5.576  10.420   0.718  1.00  0.94           O  
ATOM    411  CB  LYS A  29      -6.939  11.892   3.487  1.00  0.94           C  
ATOM    412  CG  LYS A  29      -6.982  13.066   4.476  1.00  0.94           C  
ATOM    413  CD  LYS A  29      -8.245  13.009   5.353  1.00  0.94           C  
ATOM    414  CE  LYS A  29      -8.226  14.057   6.496  1.00  0.94           C  
ATOM    415  NZ  LYS A  29      -8.449  15.444   6.015  1.00  0.94           N1+
ATOM    416  H   LYS A  29      -5.973  13.117   1.158  1.00  0.94           H  
ATOM    417  HA  LYS A  29      -4.821  11.628   3.490  1.00  0.94           H  
ATOM    418 1HB  LYS A  29      -7.737  12.027   2.763  1.00  0.94           H  
ATOM    419 2HB  LYS A  29      -7.162  10.985   4.053  1.00  0.94           H  
ATOM    420 1HG  LYS A  29      -6.093  13.062   5.087  1.00  0.94           H  
ATOM    421 2HG  LYS A  29      -7.001  14.003   3.914  1.00  0.94           H  
ATOM    422 1HD  LYS A  29      -9.121  13.192   4.725  1.00  0.94           H  
ATOM    423 2HD  LYS A  29      -8.334  12.010   5.792  1.00  0.94           H  
ATOM    424 1HE  LYS A  29      -9.000  13.804   7.218  1.00  0.94           H  
ATOM    425 2HE  LYS A  29      -7.259  14.019   6.988  1.00  0.94           H  
ATOM    426 1HZ  LYS A  29      -8.423  16.087   6.788  1.00  0.94           H  
ATOM    427 2HZ  LYS A  29      -7.739  15.723   5.333  1.00  0.94           H  
ATOM    428 3HZ  LYS A  29      -9.350  15.529   5.551  1.00  0.94           H  
ATOM    429  N   CYS A  30      -5.805   9.321   2.669  1.00  0.95           N  
ATOM    430  CA  CYS A  30      -5.923   7.993   2.056  1.00  0.95           C  
ATOM    431  C   CYS A  30      -6.913   7.101   2.772  1.00  0.95           C  
ATOM    432  O   CYS A  30      -7.035   7.170   3.994  1.00  0.95           O  
ATOM    433  CB  CYS A  30      -4.590   7.271   2.029  1.00  0.95           C  
ATOM    434  SG  CYS A  30      -4.667   5.613   1.315  1.00  0.95           S  
ATOM    435  H   CYS A  30      -5.812   9.414   3.688  1.00  0.95           H  
ATOM    436  HA  CYS A  30      -6.265   8.116   1.028  1.00  0.95           H  
ATOM    437 1HB  CYS A  30      -3.897   7.855   1.436  1.00  0.95           H  
ATOM    438 2HB  CYS A  30      -4.186   7.198   3.040  1.00  0.95           H  
ATOM    439  N   VAL A  31      -7.652   6.308   1.999  1.00  0.96           N  
ATOM    440  CA  VAL A  31      -8.578   5.340   2.559  1.00  0.96           C  
ATOM    441  C   VAL A  31      -8.187   3.910   2.242  1.00  0.96           C  
ATOM    442  O   VAL A  31      -7.890   3.566   1.098  1.00  0.96           O  
ATOM    443  CB  VAL A  31     -10.004   5.575   2.060  1.00  0.96           C  
ATOM    444  CG1 VAL A  31     -10.928   4.475   2.579  1.00  0.96           C  
ATOM    445  CG2 VAL A  31     -10.492   6.886   2.571  1.00  0.96           C  
ATOM    446  H   VAL A  31      -7.529   6.330   0.986  1.00  0.96           H  
ATOM    447  HA  VAL A  31      -8.578   5.465   3.633  1.00  0.96           H  
ATOM    448  HB  VAL A  31     -10.024   5.562   0.967  1.00  0.96           H  
ATOM    449 1HG1 VAL A  31     -11.923   4.668   2.230  1.00  0.96           H  
ATOM    450 2HG1 VAL A  31     -10.604   3.504   2.212  1.00  0.96           H  
ATOM    451 3HG1 VAL A  31     -10.915   4.469   3.668  1.00  0.96           H  
ATOM    452 1HG2 VAL A  31     -11.506   7.039   2.228  1.00  0.96           H  
ATOM    453 2HG2 VAL A  31     -10.472   6.875   3.649  1.00  0.96           H  
ATOM    454 3HG2 VAL A  31      -9.859   7.691   2.207  1.00  0.96           H  
ATOM    455  N   THR A  32      -8.190   3.072   3.263  1.00  0.99           N  
ATOM    456  CA  THR A  32      -7.869   1.669   3.047  1.00  0.99           C  
ATOM    457  C   THR A  32      -9.052   0.774   3.321  1.00  0.99           C  
ATOM    458  O   THR A  32      -9.647   0.828   4.398  1.00  0.99           O  
ATOM    459  CB  THR A  32      -6.661   1.234   3.880  1.00  0.99           C  
ATOM    460  CG2 THR A  32      -6.392  -0.271   3.726  1.00  0.99           C  
ATOM    461  OG1 THR A  32      -5.517   1.987   3.458  1.00  0.99           O  
ATOM    462  H   THR A  32      -8.446   3.430   4.185  1.00  0.99           H  
ATOM    463  HA  THR A  32      -7.599   1.532   2.003  1.00  0.99           H  
ATOM    464  HB  THR A  32      -6.860   1.466   4.903  1.00  0.99           H  
ATOM    465  HG1 THR A  32      -5.185   1.632   2.598  1.00  0.99           H  
ATOM    466 1HG2 THR A  32      -5.533  -0.555   4.330  1.00  0.99           H  
ATOM    467 2HG2 THR A  32      -7.259  -0.834   4.051  1.00  0.99           H  
ATOM    468 3HG2 THR A  32      -6.188  -0.494   2.674  1.00  0.99           H  
ATOM    469  N   VAL A  33      -9.373  -0.057   2.334  1.00  1.05           N  
ATOM    470  CA  VAL A  33     -10.482  -0.984   2.434  1.00  1.05           C  
ATOM    471  C   VAL A  33     -10.013  -2.416   2.626  1.00  1.05           C  
ATOM    472  O   VAL A  33      -9.335  -3.008   1.776  1.00  1.05           O  
ATOM    473  CB  VAL A  33     -11.372  -0.902   1.190  1.00  1.05           C  
ATOM    474  CG1 VAL A  33     -12.477  -1.925   1.320  1.00  1.05           C  
ATOM    475  CG2 VAL A  33     -11.968   0.525   1.064  1.00  1.05           C  
ATOM    476  H   VAL A  33      -8.817  -0.031   1.479  1.00  1.05           H  
ATOM    477  HA  VAL A  33     -11.086  -0.701   3.294  1.00  1.05           H  
ATOM    478  HB  VAL A  33     -10.787  -1.136   0.299  1.00  1.05           H  
ATOM    479 1HG1 VAL A  33     -13.107  -1.871   0.441  1.00  1.05           H  
ATOM    480 2HG1 VAL A  33     -12.047  -2.921   1.399  1.00  1.05           H  
ATOM    481 3HG1 VAL A  33     -13.056  -1.716   2.213  1.00  1.05           H  
ATOM    482 1HG2 VAL A  33     -12.608   0.580   0.184  1.00  1.05           H  
ATOM    483 2HG2 VAL A  33     -12.555   0.752   1.950  1.00  1.05           H  
ATOM    484 3HG2 VAL A  33     -11.159   1.251   0.970  1.00  1.05           H  
ATOM    485  N   MET A  34     -10.353  -2.954   3.780  1.00  1.12           N  
ATOM    486  CA  MET A  34      -9.939  -4.283   4.184  1.00  1.12           C  
ATOM    487  C   MET A  34     -11.086  -5.264   4.015  1.00  1.12           C  
ATOM    488  O   MET A  34     -11.726  -5.648   4.995  1.00  1.12           O  
ATOM    489  CB  MET A  34      -9.500  -4.189   5.624  1.00  1.12           C  
ATOM    490  CG  MET A  34      -8.364  -3.211   5.812  1.00  1.12           C  
ATOM    491  SD  MET A  34      -8.050  -2.861   7.509  1.00  1.12           S  
ATOM    492  CE  MET A  34      -9.505  -1.881   7.779  1.00  1.12           C  
ATOM    493  H   MET A  34     -10.920  -2.393   4.420  1.00  1.12           H  
ATOM    494  HA  MET A  34      -9.110  -4.610   3.558  1.00  1.12           H  
ATOM    495 1HB  MET A  34     -10.324  -3.872   6.246  1.00  1.12           H  
ATOM    496 2HB  MET A  34      -9.169  -5.169   5.974  1.00  1.12           H  
ATOM    497 1HG  MET A  34      -7.454  -3.602   5.359  1.00  1.12           H  
ATOM    498 2HG  MET A  34      -8.622  -2.276   5.323  1.00  1.12           H  
ATOM    499 1HE  MET A  34      -9.529  -1.534   8.809  1.00  1.12           H  
ATOM    500 2HE  MET A  34      -9.505  -1.031   7.094  1.00  1.12           H  
ATOM    501 3HE  MET A  34     -10.382  -2.484   7.589  1.00  1.12           H  
ATOM    502  N   ALA A  35     -11.428  -5.602   2.784  1.00  1.19           N  
ATOM    503  CA  ALA A  35     -12.535  -6.525   2.575  1.00  1.19           C  
ATOM    504  C   ALA A  35     -12.064  -7.926   2.931  1.00  1.19           C  
ATOM    505  O   ALA A  35     -10.902  -8.257   2.688  1.00  1.19           O  
ATOM    506  CB  ALA A  35     -13.039  -6.428   1.149  1.00  1.19           C  
ATOM    507  H   ALA A  35     -10.890  -5.243   2.003  1.00  1.19           H  
ATOM    508  HA  ALA A  35     -13.330  -6.266   3.256  1.00  1.19           H  
ATOM    509 1HB  ALA A  35     -13.866  -7.113   0.985  1.00  1.19           H  
ATOM    510 2HB  ALA A  35     -13.372  -5.413   0.952  1.00  1.19           H  
ATOM    511 3HB  ALA A  35     -12.236  -6.670   0.482  1.00  1.19           H  
ATOM    512  N   PRO A  36     -12.920  -8.781   3.495  1.00  1.21           N  
ATOM    513  CA  PRO A  36     -12.556 -10.122   3.861  1.00  1.21           C  
ATOM    514  C   PRO A  36     -12.245 -10.899   2.613  1.00  1.21           C  
ATOM    515  O   PRO A  36     -12.927 -10.750   1.598  1.00  1.21           O  
ATOM    516  CB  PRO A  36     -13.815 -10.642   4.562  1.00  1.21           C  
ATOM    517  CG  PRO A  36     -14.945  -9.792   4.001  1.00  1.21           C  
ATOM    518  CD  PRO A  36     -14.326  -8.425   3.755  1.00  1.21           C  
ATOM    519  HA  PRO A  36     -11.689 -10.096   4.539  1.00  1.21           H  
ATOM    520 1HB  PRO A  36     -13.941 -11.718   4.349  1.00  1.21           H  
ATOM    521 2HB  PRO A  36     -13.713 -10.539   5.654  1.00  1.21           H  
ATOM    522 1HG  PRO A  36     -15.339 -10.246   3.082  1.00  1.21           H  
ATOM    523 2HG  PRO A  36     -15.775  -9.759   4.716  1.00  1.21           H  
ATOM    524 1HD  PRO A  36     -14.813  -7.968   2.888  1.00  1.21           H  
ATOM    525 2HD  PRO A  36     -14.410  -7.797   4.657  1.00  1.21           H  
ATOM    526  N   ASP A  37     -11.234 -11.747   2.706  1.00  1.19           N  
ATOM    527  CA  ASP A  37     -10.803 -12.619   1.622  1.00  1.19           C  
ATOM    528  C   ASP A  37     -10.378 -11.880   0.342  1.00  1.19           C  
ATOM    529  O   ASP A  37     -10.323 -12.502  -0.725  1.00  1.19           O  
ATOM    530  CB  ASP A  37     -11.896 -13.636   1.283  1.00  1.19           C  
ATOM    531  CG  ASP A  37     -12.201 -14.589   2.446  1.00  1.19           C  
ATOM    532  OD1 ASP A  37     -11.291 -14.926   3.169  1.00  1.19           O  
ATOM    533  OD2 ASP A  37     -13.340 -14.956   2.606  1.00  1.19           O1-
ATOM    534  H   ASP A  37     -10.728 -11.791   3.579  1.00  1.19           H  
ATOM    535  HA  ASP A  37      -9.939 -13.178   1.979  1.00  1.19           H  
ATOM    536 1HB  ASP A  37     -12.813 -13.128   0.988  1.00  1.19           H  
ATOM    537 2HB  ASP A  37     -11.572 -14.230   0.430  1.00  1.19           H  
ATOM    538  N   LYS A  38     -10.036 -10.586   0.441  1.00  1.12           N  
ATOM    539  CA  LYS A  38      -9.545  -9.836  -0.715  1.00  1.12           C  
ATOM    540  C   LYS A  38      -8.266  -9.120  -0.260  1.00  1.12           C  
ATOM    541  O   LYS A  38      -8.155  -8.837   0.923  1.00  1.12           O  
ATOM    542  CB  LYS A  38     -10.611  -8.856  -1.169  1.00  1.12           C  
ATOM    543  CG  LYS A  38     -11.904  -9.533  -1.579  1.00  1.12           C  
ATOM    544  CD  LYS A  38     -12.917  -8.577  -2.088  1.00  1.12           C  
ATOM    545  CE  LYS A  38     -14.267  -9.252  -2.225  1.00  1.12           C  
ATOM    546  NZ  LYS A  38     -14.257 -10.250  -3.301  1.00  1.12           N1+
ATOM    547  H   LYS A  38     -10.155 -10.087   1.326  1.00  1.12           H  
ATOM    548  HA  LYS A  38      -9.347 -10.529  -1.521  1.00  1.12           H  
ATOM    549 1HB  LYS A  38     -10.820  -8.167  -0.366  1.00  1.12           H  
ATOM    550 2HB  LYS A  38     -10.251  -8.280  -2.015  1.00  1.12           H  
ATOM    551 1HG  LYS A  38     -11.691 -10.265  -2.361  1.00  1.12           H  
ATOM    552 2HG  LYS A  38     -12.333 -10.055  -0.732  1.00  1.12           H  
ATOM    553 1HD  LYS A  38     -12.991  -7.701  -1.467  1.00  1.12           H  
ATOM    554 2HD  LYS A  38     -12.598  -8.284  -3.083  1.00  1.12           H  
ATOM    555 1HE  LYS A  38     -14.515  -9.744  -1.285  1.00  1.12           H  
ATOM    556 2HE  LYS A  38     -15.027  -8.502  -2.446  1.00  1.12           H  
ATOM    557 1HZ  LYS A  38     -15.157 -10.687  -3.383  1.00  1.12           H  
ATOM    558 2HZ  LYS A  38     -14.032  -9.759  -4.176  1.00  1.12           H  
ATOM    559 3HZ  LYS A  38     -13.553 -10.954  -3.112  1.00  1.12           H  
ATOM    560  N   PRO A  39      -7.265  -8.821  -1.112  1.00  1.03           N  
ATOM    561  CA  PRO A  39      -6.084  -8.081  -0.716  1.00  1.03           C  
ATOM    562  C   PRO A  39      -6.571  -6.724  -0.257  1.00  1.03           C  
ATOM    563  O   PRO A  39      -7.516  -6.193  -0.844  1.00  1.03           O  
ATOM    564  CB  PRO A  39      -5.281  -7.981  -2.012  1.00  1.03           C  
ATOM    565  CG  PRO A  39      -5.817  -9.073  -2.883  1.00  1.03           C  
ATOM    566  CD  PRO A  39      -7.300  -9.134  -2.519  1.00  1.03           C  
ATOM    567  HA  PRO A  39      -5.541  -8.608   0.082  1.00  1.03           H  
ATOM    568 1HB  PRO A  39      -5.390  -6.999  -2.420  1.00  1.03           H  
ATOM    569 2HB  PRO A  39      -4.208  -8.105  -1.788  1.00  1.03           H  
ATOM    570 1HG  PRO A  39      -5.661  -8.828  -3.943  1.00  1.03           H  
ATOM    571 2HG  PRO A  39      -5.270  -9.994  -2.698  1.00  1.03           H  
ATOM    572 1HD  PRO A  39      -7.810  -8.346  -3.013  1.00  1.03           H  
ATOM    573 2HD  PRO A  39      -7.712 -10.087  -2.746  1.00  1.03           H  
ATOM    574  N   SER A  40      -5.932  -6.136   0.741  1.00  0.92           N  
ATOM    575  CA  SER A  40      -6.380  -4.820   1.181  1.00  0.92           C  
ATOM    576  C   SER A  40      -6.179  -3.835   0.028  1.00  0.92           C  
ATOM    577  O   SER A  40      -5.175  -3.921  -0.686  1.00  0.92           O  
ATOM    578  CB  SER A  40      -5.619  -4.400   2.428  1.00  0.92           C  
ATOM    579  OG  SER A  40      -5.841  -5.325   3.470  1.00  0.92           O  
ATOM    580  H   SER A  40      -5.155  -6.597   1.190  1.00  0.92           H  
ATOM    581  HA  SER A  40      -7.445  -4.867   1.417  1.00  0.92           H  
ATOM    582 1HB  SER A  40      -4.571  -4.318   2.225  1.00  0.92           H  
ATOM    583 2HB  SER A  40      -5.972  -3.415   2.741  1.00  0.92           H  
ATOM    584  HG  SER A  40      -5.569  -4.895   4.314  1.00  0.92           H  
ATOM    585  N   LEU A  41      -7.104  -2.891  -0.150  1.00  0.84           N  
ATOM    586  CA  LEU A  41      -6.967  -1.913  -1.236  1.00  0.84           C  
ATOM    587  C   LEU A  41      -6.823  -0.472  -0.728  1.00  0.84           C  
ATOM    588  O   LEU A  41      -7.676   0.030   0.011  1.00  0.84           O  
ATOM    589  CB  LEU A  41      -8.192  -2.049  -2.177  1.00  0.84           C  
ATOM    590  CG  LEU A  41      -8.324  -1.083  -3.392  1.00  0.84           C  
ATOM    591  CD1 LEU A  41      -7.233  -1.313  -4.374  1.00  0.84           C  
ATOM    592  CD2 LEU A  41      -9.668  -1.306  -4.068  1.00  0.84           C  
ATOM    593  H   LEU A  41      -7.922  -2.871   0.463  1.00  0.84           H  
ATOM    594  HA  LEU A  41      -6.072  -2.153  -1.806  1.00  0.84           H  
ATOM    595 1HB  LEU A  41      -8.189  -3.065  -2.578  1.00  0.84           H  
ATOM    596 2HB  LEU A  41      -9.093  -1.936  -1.573  1.00  0.84           H  
ATOM    597  HG  LEU A  41      -8.243  -0.074  -3.043  1.00  0.84           H  
ATOM    598 1HD1 LEU A  41      -7.336  -0.641  -5.187  1.00  0.84           H  
ATOM    599 2HD1 LEU A  41      -6.295  -1.153  -3.897  1.00  0.84           H  
ATOM    600 3HD1 LEU A  41      -7.297  -2.315  -4.743  1.00  0.84           H  
ATOM    601 1HD2 LEU A  41      -9.772  -0.623  -4.914  1.00  0.84           H  
ATOM    602 2HD2 LEU A  41      -9.728  -2.334  -4.423  1.00  0.84           H  
ATOM    603 3HD2 LEU A  41     -10.466  -1.120  -3.348  1.00  0.84           H  
ATOM    604  N   ASP A  42      -5.717   0.182  -1.100  1.00  0.79           N  
ATOM    605  CA  ASP A  42      -5.476   1.580  -0.724  1.00  0.79           C  
ATOM    606  C   ASP A  42      -5.983   2.476  -1.837  1.00  0.79           C  
ATOM    607  O   ASP A  42      -5.584   2.297  -2.987  1.00  0.79           O  
ATOM    608  CB  ASP A  42      -3.989   1.940  -0.513  1.00  0.79           C  
ATOM    609  CG  ASP A  42      -3.253   1.405   0.741  1.00  0.79           C  
ATOM    610  OD1 ASP A  42      -3.917   0.909   1.640  1.00  0.79           O  
ATOM    611  OD2 ASP A  42      -1.989   1.558   0.805  1.00  0.79           O1-
ATOM    612  H   ASP A  42      -5.046  -0.295  -1.704  1.00  0.79           H  
ATOM    613  HA  ASP A  42      -6.030   1.814   0.184  1.00  0.79           H  
ATOM    614 1HB  ASP A  42      -3.435   1.596  -1.376  1.00  0.79           H  
ATOM    615 2HB  ASP A  42      -3.910   3.014  -0.520  1.00  0.79           H  
ATOM    616  N   ILE A  43      -6.877   3.404  -1.521  1.00  0.76           N  
ATOM    617  CA  ILE A  43      -7.404   4.324  -2.521  1.00  0.76           C  
ATOM    618  C   ILE A  43      -7.146   5.768  -2.090  1.00  0.76           C  
ATOM    619  O   ILE A  43      -7.446   6.154  -0.953  1.00  0.76           O  
ATOM    620  CB  ILE A  43      -8.916   4.124  -2.765  1.00  0.76           C  
ATOM    621  CG1 ILE A  43      -9.209   2.690  -3.232  1.00  0.76           C  
ATOM    622  CG2 ILE A  43      -9.364   5.070  -3.835  1.00  0.76           C  
ATOM    623  CD1 ILE A  43     -10.697   2.345  -3.319  1.00  0.76           C  
ATOM    624  H   ILE A  43      -7.195   3.485  -0.559  1.00  0.76           H  
ATOM    625  HA  ILE A  43      -6.887   4.156  -3.459  1.00  0.76           H  
ATOM    626  HB  ILE A  43      -9.466   4.310  -1.840  1.00  0.76           H  
ATOM    627 1HG1 ILE A  43      -8.753   2.540  -4.210  1.00  0.76           H  
ATOM    628 2HG1 ILE A  43      -8.753   2.011  -2.527  1.00  0.76           H  
ATOM    629 1HG2 ILE A  43     -10.426   4.947  -4.022  1.00  0.76           H  
ATOM    630 2HG2 ILE A  43      -9.168   6.082  -3.525  1.00  0.76           H  
ATOM    631 3HG2 ILE A  43      -8.803   4.850  -4.742  1.00  0.76           H  
ATOM    632 1HD1 ILE A  43     -10.818   1.320  -3.642  1.00  0.76           H  
ATOM    633 2HD1 ILE A  43     -11.155   2.468  -2.336  1.00  0.76           H  
ATOM    634 3HD1 ILE A  43     -11.186   3.003  -4.031  1.00  0.76           H  
ATOM    635  N   SER A  44      -6.591   6.577  -2.987  1.00  0.74           N  
ATOM    636  CA  SER A  44      -6.346   7.968  -2.618  1.00  0.74           C  
ATOM    637  C   SER A  44      -6.563   8.927  -3.768  1.00  0.74           C  
ATOM    638  O   SER A  44      -6.394   8.584  -4.936  1.00  0.74           O  
ATOM    639  CB  SER A  44      -4.932   8.127  -2.092  1.00  0.74           C  
ATOM    640  OG  SER A  44      -3.976   7.841  -3.079  1.00  0.74           O  
ATOM    641  H   SER A  44      -6.349   6.212  -3.910  1.00  0.74           H  
ATOM    642  HA  SER A  44      -7.035   8.242  -1.822  1.00  0.74           H  
ATOM    643 1HB  SER A  44      -4.797   9.153  -1.736  1.00  0.74           H  
ATOM    644 2HB  SER A  44      -4.784   7.469  -1.237  1.00  0.74           H  
ATOM    645  HG  SER A  44      -3.136   8.118  -2.705  1.00  0.74           H  
ATOM    646  N   LEU A  45      -6.876  10.166  -3.433  1.00  0.74           N  
ATOM    647  CA  LEU A  45      -7.093  11.187  -4.445  1.00  0.74           C  
ATOM    648  C   LEU A  45      -5.821  11.971  -4.710  1.00  0.74           C  
ATOM    649  O   LEU A  45      -5.317  12.664  -3.841  1.00  0.74           O  
ATOM    650  CB  LEU A  45      -8.255  12.072  -3.982  1.00  0.74           C  
ATOM    651  CG  LEU A  45      -8.621  13.241  -4.821  1.00  0.74           C  
ATOM    652  CD1 LEU A  45      -8.988  12.758  -6.206  1.00  0.74           C  
ATOM    653  CD2 LEU A  45      -9.817  13.938  -4.122  1.00  0.74           C  
ATOM    654  H   LEU A  45      -6.971  10.409  -2.454  1.00  0.74           H  
ATOM    655  HA  LEU A  45      -7.387  10.702  -5.373  1.00  0.74           H  
ATOM    656 1HB  LEU A  45      -9.140  11.448  -3.932  1.00  0.74           H  
ATOM    657 2HB  LEU A  45      -8.039  12.431  -2.977  1.00  0.74           H  
ATOM    658  HG  LEU A  45      -7.775  13.928  -4.911  1.00  0.74           H  
ATOM    659 1HD1 LEU A  45      -9.242  13.596  -6.840  1.00  0.74           H  
ATOM    660 2HD1 LEU A  45      -8.146  12.262  -6.623  1.00  0.74           H  
ATOM    661 3HD1 LEU A  45      -9.825  12.068  -6.147  1.00  0.74           H  
ATOM    662 1HD2 LEU A  45     -10.150  14.781  -4.674  1.00  0.74           H  
ATOM    663 2HD2 LEU A  45     -10.623  13.239  -4.039  1.00  0.74           H  
ATOM    664 3HD2 LEU A  45      -9.533  14.260  -3.136  1.00  0.74           H  
ATOM    665  N   GLU A  46      -5.266  11.803  -5.903  1.00  0.75           N  
ATOM    666  CA  GLU A  46      -4.000  12.437  -6.241  1.00  0.75           C  
ATOM    667  C   GLU A  46      -4.208  13.858  -6.730  1.00  0.75           C  
ATOM    668  O   GLU A  46      -3.456  14.780  -6.394  1.00  0.75           O  
ATOM    669  CB  GLU A  46      -3.253  11.618  -7.299  1.00  0.75           C  
ATOM    670  CG  GLU A  46      -1.874  12.191  -7.677  1.00  0.75           C  
ATOM    671  CD  GLU A  46      -1.060  11.322  -8.630  1.00  0.75           C  
ATOM    672  OE1 GLU A  46      -1.534  10.280  -9.025  1.00  0.75           O  
ATOM    673  OE2 GLU A  46       0.044  11.702  -8.945  1.00  0.75           O1-
ATOM    674  H   GLU A  46      -5.748  11.245  -6.604  1.00  0.75           H  
ATOM    675  HA  GLU A  46      -3.386  12.478  -5.341  1.00  0.75           H  
ATOM    676 1HB  GLU A  46      -3.104  10.617  -6.922  1.00  0.75           H  
ATOM    677 2HB  GLU A  46      -3.860  11.544  -8.204  1.00  0.75           H  
ATOM    678 1HG  GLU A  46      -2.027  13.164  -8.143  1.00  0.75           H  
ATOM    679 2HG  GLU A  46      -1.303  12.348  -6.763  1.00  0.75           H  
ATOM    680  N   THR A  47      -5.172  14.029  -7.616  1.00  0.77           N  
ATOM    681  CA  THR A  47      -5.401  15.361  -8.146  1.00  0.77           C  
ATOM    682  C   THR A  47      -6.848  15.701  -8.427  1.00  0.77           C  
ATOM    683  O   THR A  47      -7.610  14.901  -8.962  1.00  0.77           O  
ATOM    684  CB  THR A  47      -4.509  15.625  -9.371  1.00  0.77           C  
ATOM    685  CG2 THR A  47      -4.748  17.029  -9.950  1.00  0.77           C  
ATOM    686  OG1 THR A  47      -3.138  15.492  -8.962  1.00  0.77           O  
ATOM    687  H   THR A  47      -5.748  13.231  -7.882  1.00  0.77           H  
ATOM    688  HA  THR A  47      -5.072  16.070  -7.385  1.00  0.77           H  
ATOM    689  HB  THR A  47      -4.718  14.891 -10.145  1.00  0.77           H  
ATOM    690  HG1 THR A  47      -3.091  15.533  -7.967  1.00  0.77           H  
ATOM    691 1HG2 THR A  47      -4.094  17.181 -10.801  1.00  0.77           H  
ATOM    692 2HG2 THR A  47      -5.777  17.123 -10.277  1.00  0.77           H  
ATOM    693 3HG2 THR A  47      -4.536  17.781  -9.190  1.00  0.77           H  
ATOM    694  N   VAL A  48      -7.221  16.913  -8.075  1.00  0.80           N  
ATOM    695  CA  VAL A  48      -8.533  17.427  -8.413  1.00  0.80           C  
ATOM    696  C   VAL A  48      -8.292  18.600  -9.309  1.00  0.80           C  
ATOM    697  O   VAL A  48      -7.485  19.465  -8.974  1.00  0.80           O  
ATOM    698  CB  VAL A  48      -9.289  17.888  -7.189  1.00  0.80           C  
ATOM    699  CG1 VAL A  48     -10.662  18.414  -7.618  1.00  0.80           C  
ATOM    700  CG2 VAL A  48      -9.324  16.774  -6.246  1.00  0.80           C  
ATOM    701  H   VAL A  48      -6.561  17.508  -7.594  1.00  0.80           H  
ATOM    702  HA  VAL A  48      -9.113  16.673  -8.945  1.00  0.80           H  
ATOM    703  HB  VAL A  48      -8.773  18.721  -6.720  1.00  0.80           H  
ATOM    704 1HG1 VAL A  48     -11.222  18.753  -6.755  1.00  0.80           H  
ATOM    705 2HG1 VAL A  48     -10.535  19.244  -8.308  1.00  0.80           H  
ATOM    706 3HG1 VAL A  48     -11.202  17.619  -8.117  1.00  0.80           H  
ATOM    707 1HG2 VAL A  48      -9.848  17.052  -5.353  1.00  0.80           H  
ATOM    708 2HG2 VAL A  48      -9.805  15.956  -6.717  1.00  0.80           H  
ATOM    709 3HG2 VAL A  48      -8.309  16.486  -5.982  1.00  0.80           H  
ATOM    710  N   ALA A  49      -8.928  18.643 -10.460  1.00  0.83           N  
ATOM    711  CA  ALA A  49      -8.602  19.743 -11.337  1.00  0.83           C  
ATOM    712  C   ALA A  49      -9.725  20.215 -12.223  1.00  0.83           C  
ATOM    713  O   ALA A  49     -10.709  19.519 -12.472  1.00  0.83           O  
ATOM    714  CB  ALA A  49      -7.429  19.352 -12.213  1.00  0.83           C  
ATOM    715  H   ALA A  49      -9.581  17.910 -10.724  1.00  0.83           H  
ATOM    716  HA  ALA A  49      -8.319  20.579 -10.708  1.00  0.83           H  
ATOM    717 1HB  ALA A  49      -7.163  20.213 -12.806  1.00  0.83           H  
ATOM    718 2HB  ALA A  49      -6.587  19.069 -11.594  1.00  0.83           H  
ATOM    719 3HB  ALA A  49      -7.704  18.524 -12.857  1.00  0.83           H  
ATOM    720  N   ILE A  50      -9.549  21.445 -12.682  1.00  0.86           N  
ATOM    721  CA  ILE A  50     -10.441  22.109 -13.608  1.00  0.86           C  
ATOM    722  C   ILE A  50      -9.637  22.373 -14.889  1.00  0.86           C  
ATOM    723  O   ILE A  50      -8.620  23.075 -14.858  1.00  0.86           O  
ATOM    724  CB  ILE A  50     -10.944  23.433 -12.985  1.00  0.86           C  
ATOM    725  CG1 ILE A  50     -11.617  23.144 -11.610  1.00  0.86           C  
ATOM    726  CG2 ILE A  50     -11.917  24.149 -13.934  1.00  0.86           C  
ATOM    727  CD1 ILE A  50     -10.666  23.281 -10.390  1.00  0.86           C  
ATOM    728  H   ILE A  50      -8.718  21.941 -12.369  1.00  0.86           H  
ATOM    729  HA  ILE A  50     -11.285  21.462 -13.837  1.00  0.86           H  
ATOM    730  HB  ILE A  50     -10.104  24.076 -12.799  1.00  0.86           H  
ATOM    731 1HG1 ILE A  50     -12.459  23.820 -11.474  1.00  0.86           H  
ATOM    732 2HG1 ILE A  50     -11.979  22.129 -11.612  1.00  0.86           H  
ATOM    733 1HG2 ILE A  50     -12.247  25.085 -13.482  1.00  0.86           H  
ATOM    734 2HG2 ILE A  50     -11.422  24.363 -14.865  1.00  0.86           H  
ATOM    735 3HG2 ILE A  50     -12.783  23.507 -14.121  1.00  0.86           H  
ATOM    736 1HD1 ILE A  50     -11.216  23.047  -9.478  1.00  0.86           H  
ATOM    737 2HD1 ILE A  50      -9.830  22.593 -10.490  1.00  0.86           H  
ATOM    738 3HD1 ILE A  50     -10.277  24.288 -10.327  1.00  0.86           H  
ATOM    739  N   ASP A  51     -10.102  21.839 -16.034  1.00  0.89           N  
ATOM    740  CA  ASP A  51      -9.361  21.925 -17.316  1.00  0.89           C  
ATOM    741  C   ASP A  51      -9.128  23.363 -17.781  1.00  0.89           C  
ATOM    742  O   ASP A  51      -8.251  23.645 -18.599  1.00  0.89           O  
ATOM    743  CB  ASP A  51     -10.071  21.135 -18.405  1.00  0.89           C  
ATOM    744  CG  ASP A  51     -10.007  19.631 -18.160  1.00  0.89           C  
ATOM    745  OD1 ASP A  51      -9.255  19.227 -17.296  1.00  0.89           O  
ATOM    746  OD2 ASP A  51     -10.698  18.900 -18.832  1.00  0.89           O1-
ATOM    747  H   ASP A  51     -10.971  21.300 -15.999  1.00  0.89           H  
ATOM    748  HA  ASP A  51      -8.386  21.469 -17.171  1.00  0.89           H  
ATOM    749 1HB  ASP A  51     -11.106  21.438 -18.465  1.00  0.89           H  
ATOM    750 2HB  ASP A  51      -9.615  21.356 -19.367  1.00  0.89           H  
ATOM    751  N   GLY A  52      -9.938  24.242 -17.245  1.00  0.91           N  
ATOM    752  CA  GLY A  52      -9.887  25.667 -17.427  1.00  0.91           C  
ATOM    753  C   GLY A  52     -11.308  26.225 -17.318  1.00  0.91           C  
ATOM    754  O   GLY A  52     -12.211  25.733 -17.991  1.00  0.91           O  
ATOM    755  H   GLY A  52     -10.627  23.875 -16.611  1.00  0.91           H  
ATOM    756 1HA  GLY A  52      -9.190  26.070 -16.710  1.00  0.91           H  
ATOM    757 2HA  GLY A  52      -9.478  25.890 -18.412  1.00  0.91           H  
ATOM    758  N   PRO A  53     -11.522  27.244 -16.479  1.00  0.92           N  
ATOM    759  CA  PRO A  53     -12.751  27.969 -16.237  1.00  0.92           C  
ATOM    760  C   PRO A  53     -12.951  29.070 -17.288  1.00  0.92           C  
ATOM    761  O   PRO A  53     -12.057  29.314 -18.103  1.00  0.92           O  
ATOM    762  CB  PRO A  53     -12.504  28.469 -14.834  1.00  0.92           C  
ATOM    763  CG  PRO A  53     -11.029  28.749 -14.816  1.00  0.92           C  
ATOM    764  CD  PRO A  53     -10.435  27.669 -15.600  1.00  0.92           C  
ATOM    765  HA  PRO A  53     -13.600  27.269 -16.250  1.00  0.92           H  
ATOM    766 1HB  PRO A  53     -13.168  29.285 -14.608  1.00  0.92           H  
ATOM    767 2HB  PRO A  53     -12.768  27.680 -14.129  1.00  0.92           H  
ATOM    768 1HG  PRO A  53     -10.814  29.695 -15.299  1.00  0.92           H  
ATOM    769 2HG  PRO A  53     -10.636  28.825 -13.801  1.00  0.92           H  
ATOM    770 1HD  PRO A  53      -9.618  28.100 -16.190  1.00  0.92           H  
ATOM    771 2HD  PRO A  53     -10.126  26.857 -14.920  1.00  0.92           H  
ATOM    772  N   ALA A  54     -14.113  29.731 -17.270  1.00  0.91           N  
ATOM    773  CA  ALA A  54     -14.377  30.847 -18.197  1.00  0.91           C  
ATOM    774  C   ALA A  54     -14.249  32.208 -17.511  1.00  0.91           C  
ATOM    775  O   ALA A  54     -14.940  32.490 -16.530  1.00  0.91           O  
ATOM    776  CB  ALA A  54     -15.766  30.711 -18.795  1.00  0.91           C  
ATOM    777  H   ALA A  54     -14.810  29.476 -16.566  1.00  0.91           H  
ATOM    778  HA  ALA A  54     -13.641  30.804 -18.998  1.00  0.91           H  
ATOM    779 1HB  ALA A  54     -15.936  31.526 -19.499  1.00  0.91           H  
ATOM    780 2HB  ALA A  54     -15.849  29.757 -19.313  1.00  0.91           H  
ATOM    781 3HB  ALA A  54     -16.507  30.757 -17.997  1.00  0.91           H  
ATOM    782  N   GLU A  55     -13.354  33.067 -18.002  1.00  0.89           N  
ATOM    783  CA  GLU A  55     -13.180  34.337 -17.297  1.00  0.89           C  
ATOM    784  C   GLU A  55     -14.509  35.073 -17.300  1.00  0.89           C  
ATOM    785  O   GLU A  55     -15.113  35.260 -18.356  1.00  0.89           O  
ATOM    786  CB  GLU A  55     -12.051  35.181 -17.899  1.00  0.89           C  
ATOM    787  CG  GLU A  55     -11.637  36.347 -16.997  1.00  0.89           C  
ATOM    788  CD  GLU A  55     -10.386  37.048 -17.464  1.00  0.89           C  
ATOM    789  OE1 GLU A  55      -9.968  36.824 -18.575  1.00  0.89           O  
ATOM    790  OE2 GLU A  55      -9.819  37.778 -16.674  1.00  0.89           O1-
ATOM    791  H   GLU A  55     -12.801  32.838 -18.817  1.00  0.89           H  
ATOM    792  HA  GLU A  55     -12.910  34.147 -16.270  1.00  0.89           H  
ATOM    793 1HB  GLU A  55     -11.183  34.562 -18.094  1.00  0.89           H  
ATOM    794 2HB  GLU A  55     -12.378  35.596 -18.852  1.00  0.89           H  
ATOM    795 1HG  GLU A  55     -12.451  37.067 -16.943  1.00  0.89           H  
ATOM    796 2HG  GLU A  55     -11.473  35.959 -15.987  1.00  0.89           H  
ATOM    797  N   ALA A  56     -14.963  35.484 -16.123  1.00  0.86           N  
ATOM    798  CA  ALA A  56     -16.231  36.177 -15.980  1.00  0.86           C  
ATOM    799  C   ALA A  56     -16.067  37.658 -15.681  1.00  0.86           C  
ATOM    800  O   ALA A  56     -16.762  38.500 -16.263  1.00  0.86           O  
ATOM    801  CB  ALA A  56     -17.024  35.532 -14.858  1.00  0.86           C  
ATOM    802  H   ALA A  56     -14.424  35.295 -15.289  1.00  0.86           H  
ATOM    803  HA  ALA A  56     -16.779  36.078 -16.917  1.00  0.86           H  
ATOM    804 1HB  ALA A  56     -17.989  36.023 -14.765  1.00  0.86           H  
ATOM    805 2HB  ALA A  56     -17.171  34.473 -15.082  1.00  0.86           H  
ATOM    806 3HB  ALA A  56     -16.474  35.632 -13.922  1.00  0.86           H  
ATOM    807  N   ARG A  57     -15.144  37.973 -14.773  1.00  0.83           N  
ATOM    808  CA  ARG A  57     -14.936  39.348 -14.308  1.00  0.83           C  
ATOM    809  C   ARG A  57     -13.488  39.662 -13.937  1.00  0.83           C  
ATOM    810  O   ARG A  57     -12.752  38.820 -13.428  1.00  0.83           O  
ATOM    811  CB  ARG A  57     -15.842  39.636 -13.104  1.00  0.83           C  
ATOM    812  CG  ARG A  57     -15.727  41.017 -12.489  1.00  0.83           C  
ATOM    813  CD  ARG A  57     -16.651  41.196 -11.324  1.00  0.83           C  
ATOM    814  NE  ARG A  57     -18.043  41.206 -11.706  1.00  0.83           N  
ATOM    815  CZ  ARG A  57     -19.060  41.337 -10.833  1.00  0.83           C  
ATOM    816  NH1 ARG A  57     -18.794  41.482  -9.553  1.00  0.83           N1+
ATOM    817  NH2 ARG A  57     -20.313  41.313 -11.266  1.00  0.83           N  
ATOM    818  H   ARG A  57     -14.598  37.218 -14.360  1.00  0.83           H  
ATOM    819  HA  ARG A  57     -15.225  40.024 -15.112  1.00  0.83           H  
ATOM    820 1HB  ARG A  57     -16.879  39.507 -13.406  1.00  0.83           H  
ATOM    821 2HB  ARG A  57     -15.646  38.917 -12.320  1.00  0.83           H  
ATOM    822 1HG  ARG A  57     -14.724  41.166 -12.120  1.00  0.83           H  
ATOM    823 2HG  ARG A  57     -15.948  41.768 -13.244  1.00  0.83           H  
ATOM    824 1HD  ARG A  57     -16.504  40.374 -10.633  1.00  0.83           H  
ATOM    825 2HD  ARG A  57     -16.435  42.119 -10.809  1.00  0.83           H  
ATOM    826  HE  ARG A  57     -18.270  41.096 -12.685  1.00  0.83           H  
ATOM    827 1HH1 ARG A  57     -17.838  41.497  -9.231  1.00  0.83           H  
ATOM    828 2HH1 ARG A  57     -19.541  41.611  -8.882  1.00  0.83           H  
ATOM    829 1HH2 ARG A  57     -20.505  41.202 -12.251  1.00  0.83           H  
ATOM    830 2HH2 ARG A  57     -21.093  41.352 -10.599  1.00  0.83           H  
ATOM    831  N   LYS A  58     -13.069  40.887 -14.205  1.00  0.80           N  
ATOM    832  CA  LYS A  58     -11.762  41.344 -13.753  1.00  0.80           C  
ATOM    833  C   LYS A  58     -11.992  42.414 -12.692  1.00  0.80           C  
ATOM    834  O   LYS A  58     -12.807  43.314 -12.902  1.00  0.80           O  
ATOM    835  CB  LYS A  58     -10.959  41.907 -14.921  1.00  0.80           C  
ATOM    836  CG  LYS A  58     -10.624  40.905 -15.999  1.00  0.80           C  
ATOM    837  CD  LYS A  58      -9.889  41.552 -17.170  1.00  0.80           C  
ATOM    838  CE  LYS A  58      -9.589  40.518 -18.253  1.00  0.80           C  
ATOM    839  NZ  LYS A  58      -8.918  41.110 -19.431  1.00  0.80           N1+
ATOM    840  H   LYS A  58     -13.689  41.529 -14.694  1.00  0.80           H  
ATOM    841  HA  LYS A  58     -11.218  40.517 -13.300  1.00  0.80           H  
ATOM    842 1HB  LYS A  58     -11.514  42.697 -15.379  1.00  0.80           H  
ATOM    843 2HB  LYS A  58     -10.025  42.330 -14.548  1.00  0.80           H  
ATOM    844 1HG  LYS A  58      -9.993  40.120 -15.573  1.00  0.80           H  
ATOM    845 2HG  LYS A  58     -11.536  40.443 -16.370  1.00  0.80           H  
ATOM    846 1HD  LYS A  58     -10.511  42.339 -17.599  1.00  0.80           H  
ATOM    847 2HD  LYS A  58      -8.954  41.993 -16.823  1.00  0.80           H  
ATOM    848 1HE  LYS A  58      -8.940  39.752 -17.839  1.00  0.80           H  
ATOM    849 2HE  LYS A  58     -10.527  40.053 -18.574  1.00  0.80           H  
ATOM    850 1HZ  LYS A  58      -8.745  40.378 -20.109  1.00  0.80           H  
ATOM    851 2HZ  LYS A  58      -9.515  41.814 -19.837  1.00  0.80           H  
ATOM    852 3HZ  LYS A  58      -8.046  41.523 -19.150  1.00  0.80           H  
ATOM    853  N   VAL A  59     -11.284  42.332 -11.566  1.00  0.78           N  
ATOM    854  CA  VAL A  59     -11.450  43.331 -10.500  1.00  0.78           C  
ATOM    855  C   VAL A  59     -10.134  44.046 -10.214  1.00  0.78           C  
ATOM    856  O   VAL A  59      -9.085  43.417 -10.094  1.00  0.78           O  
ATOM    857  CB  VAL A  59     -12.013  42.690  -9.215  1.00  0.78           C  
ATOM    858  CG1 VAL A  59     -12.144  43.753  -8.115  1.00  0.78           C  
ATOM    859  CG2 VAL A  59     -13.362  42.097  -9.505  1.00  0.78           C  
ATOM    860  H   VAL A  59     -10.638  41.552 -11.450  1.00  0.78           H  
ATOM    861  HA  VAL A  59     -12.172  44.069 -10.831  1.00  0.78           H  
ATOM    862  HB  VAL A  59     -11.341  41.915  -8.879  1.00  0.78           H  
ATOM    863 1HG1 VAL A  59     -12.541  43.309  -7.213  1.00  0.78           H  
ATOM    864 2HG1 VAL A  59     -11.179  44.199  -7.896  1.00  0.78           H  
ATOM    865 3HG1 VAL A  59     -12.824  44.537  -8.453  1.00  0.78           H  
ATOM    866 1HG2 VAL A  59     -13.761  41.637  -8.618  1.00  0.78           H  
ATOM    867 2HG2 VAL A  59     -14.022  42.867  -9.832  1.00  0.78           H  
ATOM    868 3HG2 VAL A  59     -13.269  41.372 -10.270  1.00  0.78           H  
ATOM    869  N   CYS A  60     -10.173  45.369 -10.173  1.00  0.77           N  
ATOM    870  CA  CYS A  60      -8.971  46.170  -9.958  1.00  0.77           C  
ATOM    871  C   CYS A  60      -8.643  46.320  -8.481  1.00  0.77           C  
ATOM    872  O   CYS A  60      -9.519  46.630  -7.672  1.00  0.77           O  
ATOM    873  CB  CYS A  60      -9.129  47.555 -10.567  1.00  0.77           C  
ATOM    874  SG  CYS A  60      -7.651  48.564 -10.510  1.00  0.77           S  
ATOM    875  H   CYS A  60     -11.073  45.828 -10.263  1.00  0.77           H  
ATOM    876  HA  CYS A  60      -8.134  45.676 -10.448  1.00  0.77           H  
ATOM    877 1HB  CYS A  60      -9.433  47.474 -11.591  1.00  0.77           H  
ATOM    878 2HB  CYS A  60      -9.915  48.085 -10.039  1.00  0.77           H  
ATOM    879  N   TYR A  61      -7.379  46.104  -8.130  1.00  0.76           N  
ATOM    880  CA  TYR A  61      -6.914  46.261  -6.752  1.00  0.76           C  
ATOM    881  C   TYR A  61      -5.964  47.431  -6.600  1.00  0.76           C  
ATOM    882  O   TYR A  61      -5.952  48.089  -5.558  1.00  0.76           O  
ATOM    883  CB  TYR A  61      -6.361  44.936  -6.234  1.00  0.76           C  
ATOM    884  CG  TYR A  61      -7.498  44.022  -6.144  1.00  0.76           C  
ATOM    885  CD1 TYR A  61      -7.858  43.278  -7.200  1.00  0.76           C  
ATOM    886  CD2 TYR A  61      -8.240  43.990  -5.011  1.00  0.76           C  
ATOM    887  CE1 TYR A  61      -8.973  42.529  -7.141  1.00  0.76           C  
ATOM    888  CE2 TYR A  61      -9.356  43.217  -4.967  1.00  0.76           C  
ATOM    889  CZ  TYR A  61      -9.725  42.505  -6.023  1.00  0.76           C  
ATOM    890  OH  TYR A  61     -10.867  41.778  -5.978  1.00  0.76           O  
ATOM    891  H   TYR A  61      -6.709  45.848  -8.854  1.00  0.76           H  
ATOM    892  HA  TYR A  61      -7.781  46.490  -6.135  1.00  0.76           H  
ATOM    893 1HB  TYR A  61      -5.619  44.526  -6.923  1.00  0.76           H  
ATOM    894 2HB  TYR A  61      -5.910  45.057  -5.249  1.00  0.76           H  
ATOM    895  HD1 TYR A  61      -7.279  43.313  -8.102  1.00  0.76           H  
ATOM    896  HD2 TYR A  61      -7.961  44.590  -4.148  1.00  0.76           H  
ATOM    897  HE1 TYR A  61      -9.267  41.986  -7.991  1.00  0.76           H  
ATOM    898  HE2 TYR A  61      -9.960  43.189  -4.071  1.00  0.76           H  
ATOM    899  HH  TYR A  61     -10.946  41.279  -6.787  1.00  0.76           H  
ATOM    900  N   SER A  62      -5.173  47.717  -7.624  1.00  0.75           N  
ATOM    901  CA  SER A  62      -4.271  48.855  -7.505  1.00  0.75           C  
ATOM    902  C   SER A  62      -4.316  49.640  -8.788  1.00  0.75           C  
ATOM    903  O   SER A  62      -3.904  49.143  -9.849  1.00  0.75           O  
ATOM    904  CB  SER A  62      -2.852  48.427  -7.228  1.00  0.75           C  
ATOM    905  OG  SER A  62      -2.018  49.550  -7.101  1.00  0.75           O  
ATOM    906  H   SER A  62      -5.194  47.149  -8.470  1.00  0.75           H  
ATOM    907  HA  SER A  62      -4.608  49.508  -6.696  1.00  0.75           H  
ATOM    908 1HB  SER A  62      -2.817  47.834  -6.335  1.00  0.75           H  
ATOM    909 2HB  SER A  62      -2.498  47.811  -8.043  1.00  0.75           H  
ATOM    910  HG  SER A  62      -2.450  50.137  -6.423  1.00  0.75           H  
ATOM    911  N   ALA A  63      -4.852  50.853  -8.686  1.00  0.74           N  
ATOM    912  CA  ALA A  63      -5.058  51.692  -9.849  1.00  0.74           C  
ATOM    913  C   ALA A  63      -4.048  52.805  -9.933  1.00  0.74           C  
ATOM    914  O   ALA A  63      -3.544  53.302  -8.926  1.00  0.74           O  
ATOM    915  CB  ALA A  63      -6.452  52.271  -9.860  1.00  0.74           C  
ATOM    916  H   ALA A  63      -5.135  51.189  -7.774  1.00  0.74           H  
ATOM    917  HA  ALA A  63      -4.941  51.079 -10.722  1.00  0.74           H  
ATOM    918 1HB  ALA A  63      -6.581  52.859 -10.764  1.00  0.74           H  
ATOM    919 2HB  ALA A  63      -7.182  51.476  -9.854  1.00  0.74           H  
ATOM    920 3HB  ALA A  63      -6.597  52.905  -8.990  1.00  0.74           H  
ATOM    921  N   VAL A  64      -3.805  53.223 -11.156  1.00  0.72           N  
ATOM    922  CA  VAL A  64      -2.935  54.328 -11.462  1.00  0.72           C  
ATOM    923  C   VAL A  64      -3.750  55.456 -12.062  1.00  0.72           C  
ATOM    924  O   VAL A  64      -4.525  55.255 -13.003  1.00  0.72           O  
ATOM    925  CB  VAL A  64      -1.866  53.883 -12.472  1.00  0.72           C  
ATOM    926  CG1 VAL A  64      -0.950  55.048 -12.821  1.00  0.72           C  
ATOM    927  CG2 VAL A  64      -1.120  52.694 -11.915  1.00  0.72           C  
ATOM    928  H   VAL A  64      -4.243  52.737 -11.928  1.00  0.72           H  
ATOM    929  HA  VAL A  64      -2.456  54.676 -10.545  1.00  0.72           H  
ATOM    930  HB  VAL A  64      -2.349  53.589 -13.376  1.00  0.72           H  
ATOM    931 1HG1 VAL A  64      -0.216  54.725 -13.555  1.00  0.72           H  
ATOM    932 2HG1 VAL A  64      -1.538  55.866 -13.237  1.00  0.72           H  
ATOM    933 3HG1 VAL A  64      -0.440  55.392 -11.923  1.00  0.72           H  
ATOM    934 1HG2 VAL A  64      -0.379  52.357 -12.639  1.00  0.72           H  
ATOM    935 2HG2 VAL A  64      -0.623  52.974 -10.987  1.00  0.72           H  
ATOM    936 3HG2 VAL A  64      -1.828  51.887 -11.720  1.00  0.72           H  
ATOM    937  N   LEU A  65      -3.595  56.643 -11.496  1.00  0.71           N  
ATOM    938  CA  LEU A  65      -4.293  57.816 -11.996  1.00  0.71           C  
ATOM    939  C   LEU A  65      -3.400  58.387 -13.072  1.00  0.71           C  
ATOM    940  O   LEU A  65      -2.217  58.620 -12.818  1.00  0.71           O  
ATOM    941  CB  LEU A  65      -4.510  58.851 -10.891  1.00  0.71           C  
ATOM    942  CG  LEU A  65      -5.479  59.979 -11.199  1.00  0.71           C  
ATOM    943  CD1 LEU A  65      -5.975  60.529  -9.900  1.00  0.71           C  
ATOM    944  CD2 LEU A  65      -4.838  61.091 -12.004  1.00  0.71           C  
ATOM    945  H   LEU A  65      -2.961  56.735 -10.716  1.00  0.71           H  
ATOM    946  HA  LEU A  65      -5.248  57.530 -12.439  1.00  0.71           H  
ATOM    947 1HB  LEU A  65      -4.867  58.356 -10.007  1.00  0.71           H  
ATOM    948 2HB  LEU A  65      -3.549  59.307 -10.659  1.00  0.71           H  
ATOM    949  HG  LEU A  65      -6.316  59.570 -11.753  1.00  0.71           H  
ATOM    950 1HD1 LEU A  65      -6.680  61.318 -10.115  1.00  0.71           H  
ATOM    951 2HD1 LEU A  65      -6.451  59.754  -9.315  1.00  0.71           H  
ATOM    952 3HD1 LEU A  65      -5.137  60.934  -9.339  1.00  0.71           H  
ATOM    953 1HD2 LEU A  65      -5.580  61.849 -12.180  1.00  0.71           H  
ATOM    954 2HD2 LEU A  65      -4.005  61.516 -11.450  1.00  0.71           H  
ATOM    955 3HD2 LEU A  65      -4.485  60.724 -12.945  1.00  0.71           H  
ATOM    956  N   THR A  66      -3.927  58.557 -14.271  1.00  0.69           N  
ATOM    957  CA  THR A  66      -3.113  59.034 -15.367  1.00  0.69           C  
ATOM    958  C   THR A  66      -3.495  60.486 -15.686  1.00  0.69           C  
ATOM    959  O   THR A  66      -2.863  61.420 -15.193  1.00  0.69           O  
ATOM    960  CB  THR A  66      -3.296  58.102 -16.582  1.00  0.69           C  
ATOM    961  CG2 THR A  66      -2.865  56.690 -16.191  1.00  0.69           C  
ATOM    962  OG1 THR A  66      -4.680  58.057 -16.948  1.00  0.69           O  
ATOM    963  H   THR A  66      -4.911  58.337 -14.435  1.00  0.69           H  
ATOM    964  HA  THR A  66      -2.065  59.014 -15.069  1.00  0.69           H  
ATOM    965  HB  THR A  66      -2.703  58.460 -17.422  1.00  0.69           H  
ATOM    966  HG1 THR A  66      -5.221  57.817 -16.151  1.00  0.69           H  
ATOM    967 1HG2 THR A  66      -3.002  56.017 -17.036  1.00  0.69           H  
ATOM    968 2HG2 THR A  66      -1.817  56.696 -15.895  1.00  0.69           H  
ATOM    969 3HG2 THR A  66      -3.476  56.346 -15.353  1.00  0.69           H  
ATOM    970  N   ASN A  67      -4.536  60.687 -16.478  1.00  0.67           N  
ATOM    971  CA  ASN A  67      -4.972  62.050 -16.774  1.00  0.67           C  
ATOM    972  C   ASN A  67      -5.973  62.556 -15.741  1.00  0.67           C  
ATOM    973  O   ASN A  67      -6.739  61.779 -15.168  1.00  0.67           O  
ATOM    974  CB  ASN A  67      -5.553  62.149 -18.171  1.00  0.67           C  
ATOM    975  CG  ASN A  67      -4.505  61.948 -19.240  1.00  0.67           C  
ATOM    976  ND2 ASN A  67      -4.842  61.209 -20.264  1.00  0.67           N  
ATOM    977  OD1 ASN A  67      -3.390  62.473 -19.139  1.00  0.67           O  
ATOM    978  H   ASN A  67      -4.994  59.873 -16.861  1.00  0.67           H  
ATOM    979  HA  ASN A  67      -4.104  62.710 -16.724  1.00  0.67           H  
ATOM    980 1HB  ASN A  67      -6.330  61.394 -18.294  1.00  0.67           H  
ATOM    981 2HB  ASN A  67      -6.020  63.126 -18.306  1.00  0.67           H  
ATOM    982 1HD2 ASN A  67      -4.184  61.049 -21.001  1.00  0.67           H  
ATOM    983 2HD2 ASN A  67      -5.755  60.809 -20.316  1.00  0.67           H  
ATOM    984  N   VAL A  68      -6.008  63.876 -15.553  1.00  0.66           N  
ATOM    985  CA  VAL A  68      -6.988  64.514 -14.673  1.00  0.66           C  
ATOM    986  C   VAL A  68      -7.480  65.804 -15.326  1.00  0.66           C  
ATOM    987  O   VAL A  68      -6.695  66.522 -15.951  1.00  0.66           O  
ATOM    988  CB  VAL A  68      -6.364  64.810 -13.282  1.00  0.66           C  
ATOM    989  CG1 VAL A  68      -5.219  65.781 -13.436  1.00  0.66           C  
ATOM    990  CG2 VAL A  68      -7.440  65.341 -12.299  1.00  0.66           C  
ATOM    991  H   VAL A  68      -5.340  64.456 -16.040  1.00  0.66           H  
ATOM    992  HA  VAL A  68      -7.833  63.849 -14.541  1.00  0.66           H  
ATOM    993  HB  VAL A  68      -5.956  63.900 -12.889  1.00  0.66           H  
ATOM    994 1HG1 VAL A  68      -4.762  65.964 -12.464  1.00  0.66           H  
ATOM    995 2HG1 VAL A  68      -4.475  65.360 -14.114  1.00  0.66           H  
ATOM    996 3HG1 VAL A  68      -5.594  66.720 -13.844  1.00  0.66           H  
ATOM    997 1HG2 VAL A  68      -6.988  65.517 -11.324  1.00  0.66           H  
ATOM    998 2HG2 VAL A  68      -7.863  66.272 -12.666  1.00  0.66           H  
ATOM    999 3HG2 VAL A  68      -8.234  64.602 -12.198  1.00  0.66           H  
ATOM   1000  N   LYS A  69      -8.767  66.105 -15.176  1.00  0.65           N  
ATOM   1001  CA  LYS A  69      -9.315  67.340 -15.732  1.00  0.65           C  
ATOM   1002  C   LYS A  69     -10.443  67.894 -14.865  1.00  0.65           C  
ATOM   1003  O   LYS A  69     -11.295  67.163 -14.356  1.00  0.65           O  
ATOM   1004  CB  LYS A  69      -9.787  67.122 -17.176  1.00  0.65           C  
ATOM   1005  CG  LYS A  69     -10.216  68.412 -17.922  1.00  0.65           C  
ATOM   1006  CD  LYS A  69     -10.520  68.146 -19.416  1.00  0.65           C  
ATOM   1007  CE  LYS A  69     -10.947  69.437 -20.132  1.00  0.65           C  
ATOM   1008  NZ  LYS A  69     -11.175  69.244 -21.610  1.00  0.65           N1+
ATOM   1009  H   LYS A  69      -9.363  65.452 -14.667  1.00  0.65           H  
ATOM   1010  HA  LYS A  69      -8.523  68.088 -15.748  1.00  0.65           H  
ATOM   1011 1HB  LYS A  69      -8.990  66.651 -17.756  1.00  0.65           H  
ATOM   1012 2HB  LYS A  69     -10.630  66.433 -17.181  1.00  0.65           H  
ATOM   1013 1HG  LYS A  69     -11.089  68.852 -17.455  1.00  0.65           H  
ATOM   1014 2HG  LYS A  69      -9.404  69.132 -17.864  1.00  0.65           H  
ATOM   1015 1HD  LYS A  69      -9.632  67.739 -19.902  1.00  0.65           H  
ATOM   1016 2HD  LYS A  69     -11.319  67.408 -19.509  1.00  0.65           H  
ATOM   1017 1HE  LYS A  69     -11.869  69.802 -19.679  1.00  0.65           H  
ATOM   1018 2HE  LYS A  69     -10.166  70.183 -19.994  1.00  0.65           H  
ATOM   1019 1HZ  LYS A  69     -11.443  70.120 -22.024  1.00  0.65           H  
ATOM   1020 2HZ  LYS A  69     -10.327  68.918 -22.039  1.00  0.65           H  
ATOM   1021 3HZ  LYS A  69     -11.921  68.558 -21.811  1.00  0.65           H  
ATOM   1022  N   ILE A  70     -10.419  69.207 -14.660  1.00  0.65           N  
ATOM   1023  CA  ILE A  70     -11.411  69.871 -13.824  1.00  0.65           C  
ATOM   1024  C   ILE A  70     -12.141  70.974 -14.584  1.00  0.65           C  
ATOM   1025  O   ILE A  70     -11.519  71.763 -15.299  1.00  0.65           O  
ATOM   1026  CB  ILE A  70     -10.739  70.445 -12.559  1.00  0.65           C  
ATOM   1027  CG1 ILE A  70     -10.066  69.310 -11.786  1.00  0.65           C  
ATOM   1028  CG2 ILE A  70     -11.770  71.116 -11.657  1.00  0.65           C  
ATOM   1029  CD1 ILE A  70      -9.218  69.775 -10.678  1.00  0.65           C  
ATOM   1030  H   ILE A  70      -9.695  69.761 -15.096  1.00  0.65           H  
ATOM   1031  HA  ILE A  70     -12.151  69.142 -13.514  1.00  0.65           H  
ATOM   1032  HB  ILE A  70      -9.975  71.166 -12.846  1.00  0.65           H  
ATOM   1033 1HG1 ILE A  70     -10.824  68.658 -11.390  1.00  0.65           H  
ATOM   1034 2HG1 ILE A  70      -9.432  68.742 -12.454  1.00  0.65           H  
ATOM   1035 1HG2 ILE A  70     -11.284  71.505 -10.765  1.00  0.65           H  
ATOM   1036 2HG2 ILE A  70     -12.254  71.935 -12.187  1.00  0.65           H  
ATOM   1037 3HG2 ILE A  70     -12.512  70.371 -11.376  1.00  0.65           H  
ATOM   1038 1HD1 ILE A  70      -8.773  68.916 -10.190  1.00  0.65           H  
ATOM   1039 2HD1 ILE A  70      -8.429  70.418 -11.068  1.00  0.65           H  
ATOM   1040 3HD1 ILE A  70      -9.818  70.325  -9.976  1.00  0.65           H  
ATOM   1041  N   ASN A  71     -13.463  71.008 -14.442  1.00  0.65           N  
ATOM   1042  CA  ASN A  71     -14.306  72.018 -15.080  1.00  0.65           C  
ATOM   1043  C   ASN A  71     -15.177  72.716 -14.041  1.00  0.65           C  
ATOM   1044  O   ASN A  71     -15.977  72.086 -13.343  1.00  0.65           O  
ATOM   1045  CB  ASN A  71     -15.131  71.386 -16.192  1.00  0.65           C  
ATOM   1046  CG  ASN A  71     -15.994  72.328 -16.983  1.00  0.65           C  
ATOM   1047  ND2 ASN A  71     -15.675  72.475 -18.246  1.00  0.65           N  
ATOM   1048  OD1 ASN A  71     -16.949  72.921 -16.465  1.00  0.65           O  
ATOM   1049  H   ASN A  71     -13.900  70.300 -13.851  1.00  0.65           H  
ATOM   1050  HA  ASN A  71     -13.664  72.781 -15.522  1.00  0.65           H  
ATOM   1051 1HB  ASN A  71     -14.464  70.869 -16.876  1.00  0.65           H  
ATOM   1052 2HB  ASN A  71     -15.790  70.650 -15.752  1.00  0.65           H  
ATOM   1053 1HD2 ASN A  71     -16.207  73.084 -18.830  1.00  0.65           H  
ATOM   1054 2HD2 ASN A  71     -14.900  71.974 -18.624  1.00  0.65           H  
ATOM   1055  N   ASP A  72     -14.944  74.013 -13.858  1.00  0.66           N  
ATOM   1056  CA  ASP A  72     -15.703  74.771 -12.868  1.00  0.66           C  
ATOM   1057  C   ASP A  72     -16.728  75.690 -13.516  1.00  0.66           C  
ATOM   1058  O   ASP A  72     -16.535  76.141 -14.648  1.00  0.66           O  
ATOM   1059  CB  ASP A  72     -14.784  75.613 -11.992  1.00  0.66           C  
ATOM   1060  CG  ASP A  72     -14.058  76.717 -12.761  1.00  0.66           C  
ATOM   1061  OD1 ASP A  72     -13.325  76.411 -13.675  1.00  0.66           O  
ATOM   1062  OD2 ASP A  72     -14.270  77.877 -12.425  1.00  0.66           O1-
ATOM   1063  H   ASP A  72     -14.259  74.484 -14.433  1.00  0.66           H  
ATOM   1064  HA  ASP A  72     -16.241  74.079 -12.230  1.00  0.66           H  
ATOM   1065 1HB  ASP A  72     -15.370  76.050 -11.187  1.00  0.66           H  
ATOM   1066 2HB  ASP A  72     -14.036  74.967 -11.531  1.00  0.66           H  
ATOM   1067  N   LYS A  73     -17.789  76.009 -12.772  1.00  0.67           N  
ATOM   1068  CA  LYS A  73     -18.770  76.994 -13.222  1.00  0.67           C  
ATOM   1069  C   LYS A  73     -19.159  77.976 -12.127  1.00  0.67           C  
ATOM   1070  O   LYS A  73     -19.318  77.624 -10.953  1.00  0.67           O  
ATOM   1071  CB  LYS A  73     -20.053  76.340 -13.754  1.00  0.67           C  
ATOM   1072  CG  LYS A  73     -19.923  75.470 -14.992  1.00  0.67           C  
ATOM   1073  CD  LYS A  73     -19.658  76.287 -16.233  1.00  0.67           C  
ATOM   1074  CE  LYS A  73     -19.637  75.402 -17.472  1.00  0.67           C  
ATOM   1075  NZ  LYS A  73     -19.333  76.185 -18.704  1.00  0.67           N1+
ATOM   1076  H   LYS A  73     -17.886  75.573 -11.858  1.00  0.67           H  
ATOM   1077  HA  LYS A  73     -18.323  77.573 -14.031  1.00  0.67           H  
ATOM   1078 1HB  LYS A  73     -20.489  75.716 -12.977  1.00  0.67           H  
ATOM   1079 2HB  LYS A  73     -20.789  77.117 -13.976  1.00  0.67           H  
ATOM   1080 1HG  LYS A  73     -19.115  74.761 -14.874  1.00  0.67           H  
ATOM   1081 2HG  LYS A  73     -20.856  74.924 -15.130  1.00  0.67           H  
ATOM   1082 1HD  LYS A  73     -20.438  77.047 -16.338  1.00  0.67           H  
ATOM   1083 2HD  LYS A  73     -18.692  76.785 -16.138  1.00  0.67           H  
ATOM   1084 1HE  LYS A  73     -18.877  74.630 -17.344  1.00  0.67           H  
ATOM   1085 2HE  LYS A  73     -20.611  74.923 -17.583  1.00  0.67           H  
ATOM   1086 1HZ  LYS A  73     -19.325  75.569 -19.504  1.00  0.67           H  
ATOM   1087 2HZ  LYS A  73     -20.038  76.899 -18.834  1.00  0.67           H  
ATOM   1088 3HZ  LYS A  73     -18.425  76.619 -18.601  1.00  0.67           H  
ATOM   1089  N   CYS A  74     -19.411  79.201 -12.548  1.00  0.69           N  
ATOM   1090  CA  CYS A  74     -19.914  80.249 -11.680  1.00  0.69           C  
ATOM   1091  C   CYS A  74     -21.367  79.986 -11.320  1.00  0.69           C  
ATOM   1092  O   CYS A  74     -22.110  79.414 -12.138  1.00  0.69           O  
ATOM   1093  CB  CYS A  74     -19.780  81.617 -12.355  1.00  0.69           C  
ATOM   1094  SG  CYS A  74     -18.066  82.148 -12.629  1.00  0.69           S  
ATOM   1095  H   CYS A  74     -19.245  79.413 -13.522  1.00  0.69           H  
ATOM   1096  HA  CYS A  74     -19.315  80.246 -10.768  1.00  0.69           H  
ATOM   1097 1HB  CYS A  74     -20.276  81.581 -13.323  1.00  0.69           H  
ATOM   1098 2HB  CYS A  74     -20.286  82.378 -11.770  1.00  0.69           H  
ATOM   1099  N   PRO A  75     -21.829  80.363 -10.132  1.00  0.69           N  
ATOM   1100  CA  PRO A  75     -23.174  80.130  -9.679  1.00  0.69           C  
ATOM   1101  C   PRO A  75     -24.105  80.842 -10.611  1.00  0.69           C  
ATOM   1102  O   PRO A  75     -23.713  81.813 -11.251  1.00  0.69           O  
ATOM   1103  CB  PRO A  75     -23.183  80.755  -8.285  1.00  0.69           C  
ATOM   1104  CG  PRO A  75     -22.014  81.708  -8.276  1.00  0.69           C  
ATOM   1105  CD  PRO A  75     -20.984  81.087  -9.167  1.00  0.69           C  
ATOM   1106  HA  PRO A  75     -23.384  79.050  -9.647  1.00  0.69           H  
ATOM   1107 1HB  PRO A  75     -24.141  81.268  -8.120  1.00  0.69           H  
ATOM   1108 2HB  PRO A  75     -23.109  80.003  -7.538  1.00  0.69           H  
ATOM   1109 1HG  PRO A  75     -22.361  82.665  -8.633  1.00  0.69           H  
ATOM   1110 2HG  PRO A  75     -21.632  81.860  -7.268  1.00  0.69           H  
ATOM   1111 1HD  PRO A  75     -20.391  81.885  -9.609  1.00  0.69           H  
ATOM   1112 2HD  PRO A  75     -20.370  80.385  -8.590  1.00  0.69           H  
ATOM   1113  N   SER A  76     -25.299  80.286 -10.768  1.00  0.69           N  
ATOM   1114  CA  SER A  76     -26.359  80.782 -11.653  1.00  0.69           C  
ATOM   1115  C   SER A  76     -26.118  80.452 -13.136  1.00  0.69           C  
ATOM   1116  O   SER A  76     -27.021  80.650 -13.950  1.00  0.69           O  
ATOM   1117  CB  SER A  76     -26.574  82.287 -11.513  1.00  0.69           C  
ATOM   1118  OG  SER A  76     -25.702  83.026 -12.324  1.00  0.69           O  
ATOM   1119  H   SER A  76     -25.507  79.470 -10.207  1.00  0.69           H  
ATOM   1120  HA  SER A  76     -27.288  80.292 -11.359  1.00  0.69           H  
ATOM   1121 1HB  SER A  76     -27.602  82.529 -11.772  1.00  0.69           H  
ATOM   1122 2HB  SER A  76     -26.426  82.577 -10.472  1.00  0.69           H  
ATOM   1123  HG  SER A  76     -24.818  82.726 -12.090  1.00  0.69           H  
ATOM   1124  N   THR A  77     -24.941  79.914 -13.508  1.00  0.69           N  
ATOM   1125  CA  THR A  77     -24.703  79.620 -14.922  1.00  0.69           C  
ATOM   1126  C   THR A  77     -24.968  78.144 -15.243  1.00  0.69           C  
ATOM   1127  O   THR A  77     -24.824  77.711 -16.388  1.00  0.69           O  
ATOM   1128  CB  THR A  77     -23.270  79.986 -15.355  1.00  0.69           C  
ATOM   1129  CG2 THR A  77     -22.987  81.430 -14.931  1.00  0.69           C  
ATOM   1130  OG1 THR A  77     -22.324  79.139 -14.718  1.00  0.69           O  
ATOM   1131  H   THR A  77     -24.182  79.754 -12.837  1.00  0.69           H  
ATOM   1132  HA  THR A  77     -25.387  80.218 -15.521  1.00  0.69           H  
ATOM   1133  HB  THR A  77     -23.173  79.888 -16.434  1.00  0.69           H  
ATOM   1134  HG1 THR A  77     -22.448  79.179 -13.747  1.00  0.69           H  
ATOM   1135 1HG2 THR A  77     -21.979  81.708 -15.226  1.00  0.69           H  
ATOM   1136 2HG2 THR A  77     -23.705  82.096 -15.409  1.00  0.69           H  
ATOM   1137 3HG2 THR A  77     -23.083  81.512 -13.845  1.00  0.69           H  
ATOM   1138  N   GLY A  78     -25.358  77.377 -14.225  1.00  0.67           N  
ATOM   1139  CA  GLY A  78     -25.626  75.948 -14.369  1.00  0.67           C  
ATOM   1140  C   GLY A  78     -24.521  75.096 -13.760  1.00  0.67           C  
ATOM   1141  O   GLY A  78     -23.535  75.614 -13.235  1.00  0.67           O  
ATOM   1142  H   GLY A  78     -25.462  77.811 -13.324  1.00  0.67           H  
ATOM   1143 1HA  GLY A  78     -26.575  75.710 -13.889  1.00  0.67           H  
ATOM   1144 2HA  GLY A  78     -25.735  75.702 -15.424  1.00  0.67           H  
ATOM   1145  N   GLU A  79     -24.711  73.780 -13.787  1.00  0.65           N  
ATOM   1146  CA  GLU A  79     -23.740  72.862 -13.196  1.00  0.65           C  
ATOM   1147  C   GLU A  79     -22.588  72.590 -14.144  1.00  0.65           C  
ATOM   1148  O   GLU A  79     -22.734  72.713 -15.362  1.00  0.65           O  
ATOM   1149  CB  GLU A  79     -24.403  71.551 -12.762  1.00  0.65           C  
ATOM   1150  CG  GLU A  79     -25.381  71.737 -11.600  1.00  0.65           C  
ATOM   1151  CD  GLU A  79     -25.962  70.456 -11.073  1.00  0.65           C  
ATOM   1152  OE1 GLU A  79     -25.857  69.452 -11.734  1.00  0.65           O  
ATOM   1153  OE2 GLU A  79     -26.494  70.480  -9.984  1.00  0.65           O1-
ATOM   1154  H   GLU A  79     -25.537  73.409 -14.232  1.00  0.65           H  
ATOM   1155  HA  GLU A  79     -23.329  73.331 -12.305  1.00  0.65           H  
ATOM   1156 1HB  GLU A  79     -24.937  71.112 -13.605  1.00  0.65           H  
ATOM   1157 2HB  GLU A  79     -23.631  70.842 -12.458  1.00  0.65           H  
ATOM   1158 1HG  GLU A  79     -24.855  72.240 -10.789  1.00  0.65           H  
ATOM   1159 2HG  GLU A  79     -26.190  72.388 -11.925  1.00  0.65           H  
ATOM   1160  N   ALA A  80     -21.430  72.244 -13.595  1.00  0.64           N  
ATOM   1161  CA  ALA A  80     -20.298  71.905 -14.436  1.00  0.64           C  
ATOM   1162  C   ALA A  80     -20.460  70.511 -15.012  1.00  0.64           C  
ATOM   1163  O   ALA A  80     -21.068  69.631 -14.388  1.00  0.64           O  
ATOM   1164  CB  ALA A  80     -19.007  72.027 -13.661  1.00  0.64           C  
ATOM   1165  H   ALA A  80     -21.338  72.174 -12.585  1.00  0.64           H  
ATOM   1166  HA  ALA A  80     -20.270  72.599 -15.274  1.00  0.64           H  
ATOM   1167 1HB  ALA A  80     -18.183  71.786 -14.324  1.00  0.64           H  
ATOM   1168 2HB  ALA A  80     -18.888  73.040 -13.290  1.00  0.64           H  
ATOM   1169 3HB  ALA A  80     -19.007  71.364 -12.830  1.00  0.64           H  
ATOM   1170  N   HIS A  81     -19.915  70.331 -16.213  1.00  0.63           N  
ATOM   1171  CA  HIS A  81     -19.895  69.053 -16.913  1.00  0.63           C  
ATOM   1172  C   HIS A  81     -18.578  68.876 -17.670  1.00  0.63           C  
ATOM   1173  O   HIS A  81     -18.051  69.842 -18.224  1.00  0.63           O  
ATOM   1174  CB  HIS A  81     -21.056  68.978 -17.942  1.00  0.63           C  
ATOM   1175  CG  HIS A  81     -22.466  69.047 -17.364  1.00  0.63           C  
ATOM   1176  CD2 HIS A  81     -23.286  70.100 -17.139  1.00  0.63           C  
ATOM   1177  ND1 HIS A  81     -23.161  67.926 -16.939  1.00  0.63           N  
ATOM   1178  CE1 HIS A  81     -24.339  68.299 -16.463  1.00  0.63           C  
ATOM   1179  NE2 HIS A  81     -24.439  69.607 -16.579  1.00  0.63           N  
ATOM   1180  H   HIS A  81     -19.463  71.120 -16.652  1.00  0.63           H  
ATOM   1181  HA  HIS A  81     -19.993  68.237 -16.202  1.00  0.63           H  
ATOM   1182 1HB  HIS A  81     -20.951  69.791 -18.659  1.00  0.63           H  
ATOM   1183 2HB  HIS A  81     -20.970  68.043 -18.500  1.00  0.63           H  
ATOM   1184  HD2 HIS A  81     -23.068  71.145 -17.354  1.00  0.63           H  
ATOM   1185  HE1 HIS A  81     -25.099  67.638 -16.049  1.00  0.63           H  
ATOM   1186  HE2 HIS A  81     -25.229  70.168 -16.297  1.00  0.63           H  
ATOM   1187  N   LEU A  82     -18.093  67.640 -17.755  1.00  0.63           N  
ATOM   1188  CA  LEU A  82     -16.948  67.321 -18.617  1.00  0.63           C  
ATOM   1189  C   LEU A  82     -17.343  66.294 -19.662  1.00  0.63           C  
ATOM   1190  O   LEU A  82     -18.061  65.342 -19.372  1.00  0.63           O  
ATOM   1191  CB  LEU A  82     -15.752  66.749 -17.844  1.00  0.63           C  
ATOM   1192  CG  LEU A  82     -14.892  67.713 -17.074  1.00  0.63           C  
ATOM   1193  CD1 LEU A  82     -15.423  67.879 -15.768  1.00  0.63           C  
ATOM   1194  CD2 LEU A  82     -13.515  67.180 -16.965  1.00  0.63           C  
ATOM   1195  H   LEU A  82     -18.550  66.900 -17.214  1.00  0.63           H  
ATOM   1196  HA  LEU A  82     -16.628  68.226 -19.134  1.00  0.63           H  
ATOM   1197 1HB  LEU A  82     -16.120  66.013 -17.136  1.00  0.63           H  
ATOM   1198 2HB  LEU A  82     -15.103  66.243 -18.551  1.00  0.63           H  
ATOM   1199  HG  LEU A  82     -14.881  68.671 -17.580  1.00  0.63           H  
ATOM   1200 1HD1 LEU A  82     -14.800  68.562 -15.212  1.00  0.63           H  
ATOM   1201 2HD1 LEU A  82     -16.428  68.259 -15.834  1.00  0.63           H  
ATOM   1202 3HD1 LEU A  82     -15.415  66.917 -15.298  1.00  0.63           H  
ATOM   1203 1HD2 LEU A  82     -12.916  67.882 -16.400  1.00  0.63           H  
ATOM   1204 2HD2 LEU A  82     -13.531  66.232 -16.451  1.00  0.63           H  
ATOM   1205 3HD2 LEU A  82     -13.095  67.040 -17.956  1.00  0.63           H  
ATOM   1206  N   GLU A  83     -16.791  66.406 -20.865  1.00  0.65           N  
ATOM   1207  CA  GLU A  83     -17.066  65.413 -21.910  1.00  0.65           C  
ATOM   1208  C   GLU A  83     -16.575  64.020 -21.491  1.00  0.65           C  
ATOM   1209  O   GLU A  83     -17.099  62.988 -21.919  1.00  0.65           O  
ATOM   1210  CB  GLU A  83     -16.395  65.861 -23.220  1.00  0.65           C  
ATOM   1211  CG  GLU A  83     -14.837  65.938 -23.189  1.00  0.65           C  
ATOM   1212  CD  GLU A  83     -14.280  67.243 -22.613  1.00  0.65           C  
ATOM   1213  OE1 GLU A  83     -15.035  68.016 -22.080  1.00  0.65           O  
ATOM   1214  OE2 GLU A  83     -13.081  67.445 -22.694  1.00  0.65           O1-
ATOM   1215  H   GLU A  83     -16.203  67.200 -21.071  1.00  0.65           H  
ATOM   1216  HA  GLU A  83     -18.145  65.362 -22.066  1.00  0.65           H  
ATOM   1217 1HB  GLU A  83     -16.670  65.170 -24.016  1.00  0.65           H  
ATOM   1218 2HB  GLU A  83     -16.770  66.845 -23.501  1.00  0.65           H  
ATOM   1219 1HG  GLU A  83     -14.424  65.103 -22.642  1.00  0.65           H  
ATOM   1220 2HG  GLU A  83     -14.487  65.844 -24.215  1.00  0.65           H  
ATOM   1221  N   GLU A  84     -15.613  64.028 -20.577  1.00  0.67           N  
ATOM   1222  CA  GLU A  84     -14.955  62.868 -20.014  1.00  0.67           C  
ATOM   1223  C   GLU A  84     -15.901  62.006 -19.189  1.00  0.67           C  
ATOM   1224  O   GLU A  84     -15.665  60.805 -19.013  1.00  0.67           O  
ATOM   1225  CB  GLU A  84     -13.757  63.325 -19.184  1.00  0.67           C  
ATOM   1226  CG  GLU A  84     -12.624  63.917 -20.016  1.00  0.67           C  
ATOM   1227  CD  GLU A  84     -11.403  64.282 -19.217  1.00  0.67           C  
ATOM   1228  OE1 GLU A  84     -11.428  64.129 -18.026  1.00  0.67           O  
ATOM   1229  OE2 GLU A  84     -10.440  64.717 -19.806  1.00  0.67           O1-
ATOM   1230  H   GLU A  84     -15.291  64.938 -20.287  1.00  0.67           H  
ATOM   1231  HA  GLU A  84     -14.577  62.262 -20.837  1.00  0.67           H  
ATOM   1232 1HB  GLU A  84     -14.082  64.089 -18.481  1.00  0.67           H  
ATOM   1233 2HB  GLU A  84     -13.370  62.514 -18.594  1.00  0.67           H  
ATOM   1234 1HG  GLU A  84     -12.343  63.192 -20.783  1.00  0.67           H  
ATOM   1235 2HG  GLU A  84     -12.997  64.810 -20.519  1.00  0.67           H  
ATOM   1236  N   GLU A  85     -17.006  62.591 -18.723  1.00  0.70           N  
ATOM   1237  CA  GLU A  85     -17.961  61.859 -17.907  1.00  0.70           C  
ATOM   1238  C   GLU A  85     -18.591  60.712 -18.696  1.00  0.70           C  
ATOM   1239  O   GLU A  85     -19.097  59.756 -18.107  1.00  0.70           O  
ATOM   1240  CB  GLU A  85     -19.062  62.796 -17.379  1.00  0.70           C  
ATOM   1241  CG  GLU A  85     -18.595  63.825 -16.366  1.00  0.70           C  
ATOM   1242  CD  GLU A  85     -19.672  64.733 -15.880  1.00  0.70           C  
ATOM   1243  OE1 GLU A  85     -20.702  64.272 -15.430  1.00  0.70           O  
ATOM   1244  OE2 GLU A  85     -19.499  65.922 -15.987  1.00  0.70           O1-
ATOM   1245  H   GLU A  85     -17.198  63.571 -18.931  1.00  0.70           H  
ATOM   1246  HA  GLU A  85     -17.433  61.429 -17.061  1.00  0.70           H  
ATOM   1247 1HB  GLU A  85     -19.508  63.331 -18.218  1.00  0.70           H  
ATOM   1248 2HB  GLU A  85     -19.847  62.202 -16.915  1.00  0.70           H  
ATOM   1249 1HG  GLU A  85     -18.203  63.303 -15.514  1.00  0.70           H  
ATOM   1250 2HG  GLU A  85     -17.792  64.408 -16.801  1.00  0.70           H  
ATOM   1251  N   ASN A  86     -18.574  60.807 -20.031  1.00  0.73           N  
ATOM   1252  CA  ASN A  86     -19.174  59.788 -20.874  1.00  0.73           C  
ATOM   1253  C   ASN A  86     -18.162  58.788 -21.457  1.00  0.73           C  
ATOM   1254  O   ASN A  86     -18.528  57.968 -22.300  1.00  0.73           O  
ATOM   1255  CB  ASN A  86     -19.928  60.465 -21.996  1.00  0.73           C  
ATOM   1256  CG  ASN A  86     -21.129  61.229 -21.511  1.00  0.73           C  
ATOM   1257  ND2 ASN A  86     -21.352  62.385 -22.085  1.00  0.73           N  
ATOM   1258  OD1 ASN A  86     -21.858  60.778 -20.618  1.00  0.73           O  
ATOM   1259  H   ASN A  86     -18.121  61.604 -20.486  1.00  0.73           H  
ATOM   1260  HA  ASN A  86     -19.880  59.218 -20.271  1.00  0.73           H  
ATOM   1261 1HB  ASN A  86     -19.253  61.156 -22.507  1.00  0.73           H  
ATOM   1262 2HB  ASN A  86     -20.249  59.720 -22.724  1.00  0.73           H  
ATOM   1263 1HD2 ASN A  86     -22.133  62.942 -21.805  1.00  0.73           H  
ATOM   1264 2HD2 ASN A  86     -20.736  62.713 -22.802  1.00  0.73           H  
ATOM   1265  N   GLU A  87     -16.899  58.831 -21.013  1.00  0.75           N  
ATOM   1266  CA  GLU A  87     -15.885  57.925 -21.571  1.00  0.75           C  
ATOM   1267  C   GLU A  87     -15.719  56.564 -20.879  1.00  0.75           C  
ATOM   1268  O   GLU A  87     -14.891  55.757 -21.298  1.00  0.75           O  
ATOM   1269  CB  GLU A  87     -14.525  58.616 -21.647  1.00  0.75           C  
ATOM   1270  CG  GLU A  87     -14.431  59.754 -22.669  1.00  0.75           C  
ATOM   1271  CD  GLU A  87     -13.040  60.429 -22.740  1.00  0.75           C  
ATOM   1272  OE1 GLU A  87     -12.244  60.284 -21.825  1.00  0.75           O  
ATOM   1273  OE2 GLU A  87     -12.782  61.068 -23.735  1.00  0.75           O1-
ATOM   1274  H   GLU A  87     -16.625  59.511 -20.302  1.00  0.75           H  
ATOM   1275  HA  GLU A  87     -16.181  57.715 -22.598  1.00  0.75           H  
ATOM   1276 1HB  GLU A  87     -14.334  59.034 -20.701  1.00  0.75           H  
ATOM   1277 2HB  GLU A  87     -13.744  57.885 -21.854  1.00  0.75           H  
ATOM   1278 1HG  GLU A  87     -14.675  59.356 -23.651  1.00  0.75           H  
ATOM   1279 2HG  GLU A  87     -15.183  60.504 -22.418  1.00  0.75           H  
ATOM   1280  N   GLY A  88     -16.432  56.304 -19.789  1.00  0.75           N  
ATOM   1281  CA  GLY A  88     -16.348  54.990 -19.128  1.00  0.75           C  
ATOM   1282  C   GLY A  88     -15.129  54.776 -18.217  1.00  0.75           C  
ATOM   1283  O   GLY A  88     -15.274  54.555 -17.020  1.00  0.75           O  
ATOM   1284  H   GLY A  88     -17.072  57.005 -19.443  1.00  0.75           H  
ATOM   1285 1HA  GLY A  88     -17.254  54.840 -18.541  1.00  0.75           H  
ATOM   1286 2HA  GLY A  88     -16.354  54.216 -19.895  1.00  0.75           H  
ATOM   1287  N   ASP A  89     -13.931  54.874 -18.799  1.00  0.73           N  
ATOM   1288  CA  ASP A  89     -12.640  54.702 -18.099  1.00  0.73           C  
ATOM   1289  C   ASP A  89     -12.380  55.734 -16.988  1.00  0.73           C  
ATOM   1290  O   ASP A  89     -11.482  55.558 -16.149  1.00  0.73           O  
ATOM   1291  CB  ASP A  89     -11.460  54.779 -19.082  1.00  0.73           C  
ATOM   1292  CG  ASP A  89     -11.291  53.563 -20.011  1.00  0.73           C  
ATOM   1293  OD1 ASP A  89     -11.917  52.553 -19.784  1.00  0.73           O  
ATOM   1294  OD2 ASP A  89     -10.503  53.664 -20.936  1.00  0.73           O1-
ATOM   1295  H   ASP A  89     -13.947  55.065 -19.800  1.00  0.73           H  
ATOM   1296  HA  ASP A  89     -12.641  53.712 -17.640  1.00  0.73           H  
ATOM   1297 1HB  ASP A  89     -11.576  55.672 -19.700  1.00  0.73           H  
ATOM   1298 2HB  ASP A  89     -10.538  54.898 -18.512  1.00  0.73           H  
ATOM   1299  N   ASN A  90     -13.099  56.849 -17.036  1.00  0.70           N  
ATOM   1300  CA  ASN A  90     -12.892  57.913 -16.075  1.00  0.70           C  
ATOM   1301  C   ASN A  90     -13.770  57.807 -14.835  1.00  0.70           C  
ATOM   1302  O   ASN A  90     -14.927  57.387 -14.894  1.00  0.70           O  
ATOM   1303  CB  ASN A  90     -13.170  59.242 -16.731  1.00  0.70           C  
ATOM   1304  CG  ASN A  90     -12.271  59.506 -17.876  1.00  0.70           C  
ATOM   1305  ND2 ASN A  90     -12.853  59.964 -18.916  1.00  0.70           N  
ATOM   1306  OD1 ASN A  90     -11.075  59.283 -17.848  1.00  0.70           O  
ATOM   1307  H   ASN A  90     -13.818  56.941 -17.739  1.00  0.70           H  
ATOM   1308  HA  ASN A  90     -11.862  57.874 -15.746  1.00  0.70           H  
ATOM   1309 1HB  ASN A  90     -14.206  59.277 -17.077  1.00  0.70           H  
ATOM   1310 2HB  ASN A  90     -13.046  60.039 -15.994  1.00  0.70           H  
ATOM   1311 1HD2 ASN A  90     -12.352  60.154 -19.785  1.00  0.70           H  
ATOM   1312 2HD2 ASN A  90     -13.852  60.134 -18.892  1.00  0.70           H  
ATOM   1313  N   ALA A  91     -13.235  58.269 -13.720  1.00  0.66           N  
ATOM   1314  CA  ALA A  91     -14.019  58.408 -12.510  1.00  0.66           C  
ATOM   1315  C   ALA A  91     -14.298  59.873 -12.346  1.00  0.66           C  
ATOM   1316  O   ALA A  91     -13.370  60.680 -12.425  1.00  0.66           O  
ATOM   1317  CB  ALA A  91     -13.293  57.871 -11.298  1.00  0.66           C  
ATOM   1318  H   ALA A  91     -12.264  58.569 -13.741  1.00  0.66           H  
ATOM   1319  HA  ALA A  91     -14.964  57.879 -12.633  1.00  0.66           H  
ATOM   1320 1HB  ALA A  91     -13.916  58.010 -10.412  1.00  0.66           H  
ATOM   1321 2HB  ALA A  91     -13.086  56.818 -11.429  1.00  0.66           H  
ATOM   1322 3HB  ALA A  91     -12.368  58.409 -11.175  1.00  0.66           H  
ATOM   1323  N   CYS A  92     -15.550  60.252 -12.160  1.00  0.63           N  
ATOM   1324  CA  CYS A  92     -15.848  61.665 -12.019  1.00  0.63           C  
ATOM   1325  C   CYS A  92     -16.641  61.979 -10.759  1.00  0.63           C  
ATOM   1326  O   CYS A  92     -17.431  61.155 -10.287  1.00  0.63           O  
ATOM   1327  CB  CYS A  92     -16.612  62.174 -13.239  1.00  0.63           C  
ATOM   1328  SG  CYS A  92     -15.704  61.997 -14.818  1.00  0.63           S  
ATOM   1329  H   CYS A  92     -16.296  59.568 -12.119  1.00  0.63           H  
ATOM   1330  HA  CYS A  92     -14.908  62.202 -11.958  1.00  0.63           H  
ATOM   1331 1HB  CYS A  92     -17.553  61.635 -13.330  1.00  0.63           H  
ATOM   1332 2HB  CYS A  92     -16.853  63.230 -13.105  1.00  0.63           H  
ATOM   1333  N   LYS A  93     -16.476  63.194 -10.263  1.00  0.62           N  
ATOM   1334  CA  LYS A  93     -17.221  63.676  -9.107  1.00  0.62           C  
ATOM   1335  C   LYS A  93     -17.724  65.092  -9.299  1.00  0.62           C  
ATOM   1336  O   LYS A  93     -16.991  65.961  -9.771  1.00  0.62           O  
ATOM   1337  CB  LYS A  93     -16.373  63.641  -7.840  1.00  0.62           C  
ATOM   1338  CG  LYS A  93     -17.146  64.123  -6.589  1.00  0.62           C  
ATOM   1339  CD  LYS A  93     -16.337  64.041  -5.333  1.00  0.62           C  
ATOM   1340  CE  LYS A  93     -17.166  64.450  -4.120  1.00  0.62           C  
ATOM   1341  NZ  LYS A  93     -16.366  64.432  -2.859  1.00  0.62           N1+
ATOM   1342  H   LYS A  93     -15.776  63.788 -10.705  1.00  0.62           H  
ATOM   1343  HA  LYS A  93     -18.089  63.034  -8.962  1.00  0.62           H  
ATOM   1344 1HB  LYS A  93     -16.029  62.621  -7.660  1.00  0.62           H  
ATOM   1345 2HB  LYS A  93     -15.498  64.273  -7.967  1.00  0.62           H  
ATOM   1346 1HG  LYS A  93     -17.425  65.169  -6.714  1.00  0.62           H  
ATOM   1347 2HG  LYS A  93     -18.056  63.537  -6.468  1.00  0.62           H  
ATOM   1348 1HD  LYS A  93     -15.978  63.021  -5.202  1.00  0.62           H  
ATOM   1349 2HD  LYS A  93     -15.490  64.717  -5.415  1.00  0.62           H  
ATOM   1350 1HE  LYS A  93     -17.563  65.453  -4.277  1.00  0.62           H  
ATOM   1351 2HE  LYS A  93     -17.999  63.755  -4.018  1.00  0.62           H  
ATOM   1352 1HZ  LYS A  93     -16.951  64.702  -2.083  1.00  0.62           H  
ATOM   1353 2HZ  LYS A  93     -15.998  63.506  -2.695  1.00  0.62           H  
ATOM   1354 3HZ  LYS A  93     -15.598  65.087  -2.943  1.00  0.62           H  
ATOM   1355  N   ARG A  94     -18.972  65.332  -8.895  1.00  0.62           N  
ATOM   1356  CA  ARG A  94     -19.560  66.667  -8.974  1.00  0.62           C  
ATOM   1357  C   ARG A  94     -19.913  67.192  -7.602  1.00  0.62           C  
ATOM   1358  O   ARG A  94     -20.561  66.513  -6.802  1.00  0.62           O  
ATOM   1359  CB  ARG A  94     -20.823  66.673  -9.824  1.00  0.62           C  
ATOM   1360  CG  ARG A  94     -21.533  68.068  -9.953  1.00  0.62           C  
ATOM   1361  CD  ARG A  94     -22.705  68.014 -10.903  1.00  0.62           C  
ATOM   1362  NE  ARG A  94     -22.268  67.873 -12.291  1.00  0.62           N  
ATOM   1363  CZ  ARG A  94     -22.368  66.751 -13.023  1.00  0.62           C  
ATOM   1364  NH1 ARG A  94     -22.876  65.646 -12.516  1.00  0.62           N1+
ATOM   1365  NH2 ARG A  94     -21.926  66.771 -14.248  1.00  0.62           N  
ATOM   1366  H   ARG A  94     -19.526  64.573  -8.523  1.00  0.62           H  
ATOM   1367  HA  ARG A  94     -18.836  67.347  -9.416  1.00  0.62           H  
ATOM   1368 1HB  ARG A  94     -20.612  66.293 -10.819  1.00  0.62           H  
ATOM   1369 2HB  ARG A  94     -21.548  65.998  -9.373  1.00  0.62           H  
ATOM   1370 1HG  ARG A  94     -21.909  68.381  -8.975  1.00  0.62           H  
ATOM   1371 2HG  ARG A  94     -20.825  68.816 -10.318  1.00  0.62           H  
ATOM   1372 1HD  ARG A  94     -23.349  67.173 -10.658  1.00  0.62           H  
ATOM   1373 2HD  ARG A  94     -23.277  68.940 -10.820  1.00  0.62           H  
ATOM   1374  HE  ARG A  94     -21.853  68.691 -12.780  1.00  0.62           H  
ATOM   1375 1HH1 ARG A  94     -23.209  65.635 -11.565  1.00  0.62           H  
ATOM   1376 2HH1 ARG A  94     -22.928  64.812 -13.088  1.00  0.62           H  
ATOM   1377 1HH2 ARG A  94     -21.530  67.653 -14.614  1.00  0.62           H  
ATOM   1378 2HH2 ARG A  94     -21.925  65.914 -14.819  1.00  0.62           H  
ATOM   1379  N   THR A  95     -19.474  68.410  -7.348  1.00  0.63           N  
ATOM   1380  CA  THR A  95     -19.709  69.101  -6.099  1.00  0.63           C  
ATOM   1381  C   THR A  95     -19.992  70.573  -6.334  1.00  0.63           C  
ATOM   1382  O   THR A  95     -20.236  71.000  -7.466  1.00  0.63           O  
ATOM   1383  CB  THR A  95     -18.502  68.909  -5.164  1.00  0.63           C  
ATOM   1384  CG2 THR A  95     -17.304  69.602  -5.735  1.00  0.63           C  
ATOM   1385  OG1 THR A  95     -18.817  69.409  -3.849  1.00  0.63           O  
ATOM   1386  H   THR A  95     -18.916  68.883  -8.064  1.00  0.63           H  
ATOM   1387  HA  THR A  95     -20.588  68.668  -5.621  1.00  0.63           H  
ATOM   1388  HB  THR A  95     -18.290  67.844  -5.090  1.00  0.63           H  
ATOM   1389  HG1 THR A  95     -18.748  70.378  -3.846  1.00  0.63           H  
ATOM   1390 1HG2 THR A  95     -16.449  69.430  -5.093  1.00  0.63           H  
ATOM   1391 2HG2 THR A  95     -17.129  69.182  -6.713  1.00  0.63           H  
ATOM   1392 3HG2 THR A  95     -17.477  70.671  -5.829  1.00  0.63           H  
ATOM   1393  N   TYR A  96     -20.009  71.331  -5.246  1.00  0.67           N  
ATOM   1394  CA  TYR A  96     -20.300  72.750  -5.313  1.00  0.67           C  
ATOM   1395  C   TYR A  96     -19.227  73.519  -4.554  1.00  0.67           C  
ATOM   1396  O   TYR A  96     -18.580  72.949  -3.670  1.00  0.67           O  
ATOM   1397  CB  TYR A  96     -21.706  73.006  -4.783  1.00  0.67           C  
ATOM   1398  CG  TYR A  96     -22.757  72.186  -5.552  1.00  0.67           C  
ATOM   1399  CD1 TYR A  96     -23.092  70.918  -5.086  1.00  0.67           C  
ATOM   1400  CD2 TYR A  96     -23.348  72.667  -6.722  1.00  0.67           C  
ATOM   1401  CE1 TYR A  96     -24.003  70.141  -5.765  1.00  0.67           C  
ATOM   1402  CE2 TYR A  96     -24.270  71.876  -7.409  1.00  0.67           C  
ATOM   1403  CZ  TYR A  96     -24.596  70.615  -6.927  1.00  0.67           C  
ATOM   1404  OH  TYR A  96     -25.510  69.806  -7.585  1.00  0.67           O  
ATOM   1405  H   TYR A  96     -19.788  70.877  -4.371  1.00  0.67           H  
ATOM   1406  HA  TYR A  96     -20.255  73.063  -6.343  1.00  0.67           H  
ATOM   1407 1HB  TYR A  96     -21.761  72.745  -3.726  1.00  0.67           H  
ATOM   1408 2HB  TYR A  96     -21.952  74.064  -4.882  1.00  0.67           H  
ATOM   1409  HD1 TYR A  96     -22.625  70.533  -4.177  1.00  0.67           H  
ATOM   1410  HD2 TYR A  96     -23.085  73.654  -7.099  1.00  0.67           H  
ATOM   1411  HE1 TYR A  96     -24.255  69.150  -5.390  1.00  0.67           H  
ATOM   1412  HE2 TYR A  96     -24.735  72.241  -8.325  1.00  0.67           H  
ATOM   1413  HH  TYR A  96     -25.794  70.212  -8.435  1.00  0.67           H  
ATOM   1414  N   SER A  97     -19.026  74.796  -4.883  1.00  0.73           N  
ATOM   1415  CA  SER A  97     -17.975  75.563  -4.180  1.00  0.73           C  
ATOM   1416  C   SER A  97     -18.226  77.066  -4.026  1.00  0.73           C  
ATOM   1417  O   SER A  97     -19.005  77.675  -4.757  1.00  0.73           O  
ATOM   1418  CB  SER A  97     -16.657  75.386  -4.891  1.00  0.73           C  
ATOM   1419  OG  SER A  97     -16.702  75.977  -6.149  1.00  0.73           O  
ATOM   1420  H   SER A  97     -19.611  75.192  -5.620  1.00  0.73           H  
ATOM   1421  HA  SER A  97     -17.877  75.147  -3.177  1.00  0.73           H  
ATOM   1422 1HB  SER A  97     -15.881  75.847  -4.307  1.00  0.73           H  
ATOM   1423 2HB  SER A  97     -16.413  74.333  -4.983  1.00  0.73           H  
ATOM   1424  HG  SER A  97     -15.776  76.251  -6.330  1.00  0.73           H  
ATOM   1425  N   ASP A  98     -17.505  77.688  -3.094  1.00  0.81           N  
ATOM   1426  CA  ASP A  98     -17.681  79.115  -2.810  1.00  0.81           C  
ATOM   1427  C   ASP A  98     -16.893  80.061  -3.719  1.00  0.81           C  
ATOM   1428  O   ASP A  98     -15.662  80.078  -3.709  1.00  0.81           O  
ATOM   1429  CB  ASP A  98     -17.299  79.372  -1.354  1.00  0.81           C  
ATOM   1430  CG  ASP A  98     -18.290  78.712  -0.374  1.00  0.81           C  
ATOM   1431  OD1 ASP A  98     -19.481  78.945  -0.490  1.00  0.81           O  
ATOM   1432  OD2 ASP A  98     -17.865  77.947   0.454  1.00  0.81           O1-
ATOM   1433  H   ASP A  98     -16.841  77.151  -2.548  1.00  0.81           H  
ATOM   1434  HA  ASP A  98     -18.740  79.355  -2.933  1.00  0.81           H  
ATOM   1435 1HB  ASP A  98     -16.295  78.991  -1.163  1.00  0.81           H  
ATOM   1436 2HB  ASP A  98     -17.285  80.449  -1.171  1.00  0.81           H  
ATOM   1437  N   ARG A  99     -17.620  80.849  -4.509  1.00  0.90           N  
ATOM   1438  CA  ARG A  99     -17.038  81.786  -5.467  1.00  0.90           C  
ATOM   1439  C   ARG A  99     -17.319  83.189  -4.893  1.00  0.90           C  
ATOM   1440  O   ARG A  99     -18.014  83.268  -3.881  1.00  0.90           O  
ATOM   1441  CB  ARG A  99     -17.645  81.536  -6.853  1.00  0.90           C  
ATOM   1442  CG  ARG A  99     -17.545  80.066  -7.301  1.00  0.90           C  
ATOM   1443  CD  ARG A  99     -16.128  79.555  -7.329  1.00  0.90           C  
ATOM   1444  NE  ARG A  99     -15.279  80.126  -8.359  1.00  0.90           N  
ATOM   1445  CZ  ARG A  99     -15.136  79.601  -9.594  1.00  0.90           C  
ATOM   1446  NH1 ARG A  99     -15.790  78.550  -9.956  1.00  0.90           N1+
ATOM   1447  NH2 ARG A  99     -14.308  80.106 -10.473  1.00  0.90           N  
ATOM   1448  H   ARG A  99     -18.643  80.792  -4.474  1.00  0.90           H  
ATOM   1449  HA  ARG A  99     -15.961  81.624  -5.518  1.00  0.90           H  
ATOM   1450 1HB  ARG A  99     -18.702  81.816  -6.843  1.00  0.90           H  
ATOM   1451 2HB  ARG A  99     -17.161  82.124  -7.611  1.00  0.90           H  
ATOM   1452 1HG  ARG A  99     -18.126  79.434  -6.624  1.00  0.90           H  
ATOM   1453 2HG  ARG A  99     -17.948  79.972  -8.310  1.00  0.90           H  
ATOM   1454 1HD  ARG A  99     -15.654  79.746  -6.371  1.00  0.90           H  
ATOM   1455 2HD  ARG A  99     -16.159  78.475  -7.488  1.00  0.90           H  
ATOM   1456  HE  ARG A  99     -14.735  80.942  -8.132  1.00  0.90           H  
ATOM   1457 1HH1 ARG A  99     -16.443  78.097  -9.333  1.00  0.90           H  
ATOM   1458 2HH1 ARG A  99     -15.584  78.195 -10.898  1.00  0.90           H  
ATOM   1459 1HH2 ARG A  99     -13.738  80.929 -10.265  1.00  0.90           H  
ATOM   1460 2HH2 ARG A  99     -14.225  79.619 -11.378  1.00  0.90           H  
ATOM   1461  N   GLY A 100     -16.773  84.295  -5.440  1.00  0.99           N  
ATOM   1462  CA  GLY A 100     -15.924  84.429  -6.621  1.00  0.99           C  
ATOM   1463  C   GLY A 100     -14.800  85.427  -6.393  1.00  0.99           C  
ATOM   1464  O   GLY A 100     -13.929  85.223  -5.542  1.00  0.99           O  
ATOM   1465  H   GLY A 100     -16.990  85.166  -4.976  1.00  0.99           H  
ATOM   1466 1HA  GLY A 100     -15.508  83.473  -6.916  1.00  0.99           H  
ATOM   1467 2HA  GLY A 100     -16.536  84.791  -7.434  1.00  0.99           H  
ATOM   1468  N   TRP A 101     -14.766  86.468  -7.230  1.00  1.06           N  
ATOM   1469  CA  TRP A 101     -13.794  87.566  -7.172  1.00  1.06           C  
ATOM   1470  C   TRP A 101     -12.364  87.060  -7.284  1.00  1.06           C  
ATOM   1471  O   TRP A 101     -11.771  87.068  -8.361  1.00  1.06           O  
ATOM   1472  CB  TRP A 101     -13.989  88.379  -5.888  1.00  1.06           C  
ATOM   1473  CG  TRP A 101     -13.142  89.601  -5.783  1.00  1.06           C  
ATOM   1474  CD1 TRP A 101     -12.026  89.779  -5.019  1.00  1.06           C  
ATOM   1475  CD2 TRP A 101     -13.363  90.853  -6.468  1.00  1.06           C  
ATOM   1476  CE2 TRP A 101     -12.344  91.722  -6.070  1.00  1.06           C  
ATOM   1477  CE3 TRP A 101     -14.336  91.302  -7.372  1.00  1.06           C  
ATOM   1478  NE1 TRP A 101     -11.537  91.052  -5.187  1.00  1.06           N  
ATOM   1479  CZ2 TRP A 101     -12.260  93.020  -6.548  1.00  1.06           C  
ATOM   1480  CZ3 TRP A 101     -14.251  92.603  -7.851  1.00  1.06           C  
ATOM   1481  CH2 TRP A 101     -13.239  93.440  -7.450  1.00  1.06           C  
ATOM   1482  H   TRP A 101     -15.491  86.544  -7.941  1.00  1.06           H  
ATOM   1483  HA  TRP A 101     -13.986  88.226  -8.018  1.00  1.06           H  
ATOM   1484 1HB  TRP A 101     -15.007  88.708  -5.867  1.00  1.06           H  
ATOM   1485 2HB  TRP A 101     -13.828  87.765  -5.009  1.00  1.06           H  
ATOM   1486  HD1 TRP A 101     -11.587  89.024  -4.372  1.00  1.06           H  
ATOM   1487  HE1 TRP A 101     -10.719  91.432  -4.735  1.00  1.06           H  
ATOM   1488  HE3 TRP A 101     -15.141  90.640  -7.695  1.00  1.06           H  
ATOM   1489  HZ2 TRP A 101     -11.466  93.701  -6.241  1.00  1.06           H  
ATOM   1490  HZ3 TRP A 101     -15.011  92.946  -8.555  1.00  1.06           H  
ATOM   1491  HH2 TRP A 101     -13.203  94.456  -7.844  1.00  1.06           H  
ATOM   1492  N   GLY A 102     -11.821  86.573  -6.172  1.00  1.09           N  
ATOM   1493  CA  GLY A 102     -10.475  86.015  -6.126  1.00  1.09           C  
ATOM   1494  C   GLY A 102     -10.403  84.813  -7.052  1.00  1.09           C  
ATOM   1495  O   GLY A 102      -9.350  84.481  -7.598  1.00  1.09           O  
ATOM   1496  H   GLY A 102     -12.404  86.531  -5.348  1.00  1.09           H  
ATOM   1497 1HA  GLY A 102      -9.751  86.770  -6.431  1.00  1.09           H  
ATOM   1498 2HA  GLY A 102     -10.238  85.716  -5.107  1.00  1.09           H  
ATOM   1499  N   ASN A 103     -11.559  84.176  -7.228  1.00  1.07           N  
ATOM   1500  CA  ASN A 103     -11.701  83.007  -8.071  1.00  1.07           C  
ATOM   1501  C   ASN A 103     -12.320  83.303  -9.453  1.00  1.07           C  
ATOM   1502  O   ASN A 103     -12.750  82.384 -10.150  1.00  1.07           O  
ATOM   1503  CB  ASN A 103     -12.473  81.953  -7.318  1.00  1.07           C  
ATOM   1504  CG  ASN A 103     -11.674  81.442  -6.159  1.00  1.07           C  
ATOM   1505  ND2 ASN A 103     -11.966  81.942  -4.984  1.00  1.07           N  
ATOM   1506  OD1 ASN A 103     -10.772  80.613  -6.329  1.00  1.07           O  
ATOM   1507  H   ASN A 103     -12.360  84.528  -6.706  1.00  1.07           H  
ATOM   1508  HA  ASN A 103     -10.703  82.608  -8.261  1.00  1.07           H  
ATOM   1509 1HB  ASN A 103     -13.413  82.357  -6.957  1.00  1.07           H  
ATOM   1510 2HB  ASN A 103     -12.688  81.121  -7.979  1.00  1.07           H  
ATOM   1511 1HD2 ASN A 103     -11.455  81.657  -4.173  1.00  1.07           H  
ATOM   1512 2HD2 ASN A 103     -12.695  82.623  -4.894  1.00  1.07           H  
ATOM   1513  N   GLY A 104     -12.390  84.578  -9.851  1.00  1.02           N  
ATOM   1514  CA  GLY A 104     -12.843  84.945 -11.200  1.00  1.02           C  
ATOM   1515  C   GLY A 104     -14.340  85.174 -11.479  1.00  1.02           C  
ATOM   1516  O   GLY A 104     -14.682  85.641 -12.566  1.00  1.02           O  
ATOM   1517  H   GLY A 104     -12.065  85.331  -9.243  1.00  1.02           H  
ATOM   1518 1HA  GLY A 104     -12.311  85.855 -11.480  1.00  1.02           H  
ATOM   1519 2HA  GLY A 104     -12.485  84.183 -11.890  1.00  1.02           H  
ATOM   1520  N   CYS A 105     -15.236  84.881 -10.541  1.00  0.95           N  
ATOM   1521  CA  CYS A 105     -16.659  85.093 -10.843  1.00  0.95           C  
ATOM   1522  C   CYS A 105     -17.116  86.453 -10.321  1.00  0.95           C  
ATOM   1523  O   CYS A 105     -16.617  86.942  -9.306  1.00  0.95           O  
ATOM   1524  CB  CYS A 105     -17.553  84.010 -10.222  1.00  0.95           C  
ATOM   1525  SG  CYS A 105     -17.225  82.312 -10.774  1.00  0.95           S  
ATOM   1526  H   CYS A 105     -14.933  84.498  -9.661  1.00  0.95           H  
ATOM   1527  HA  CYS A 105     -16.796  85.070 -11.924  1.00  0.95           H  
ATOM   1528 1HB  CYS A 105     -17.488  84.027  -9.167  1.00  0.95           H  
ATOM   1529 2HB  CYS A 105     -18.589  84.235 -10.465  1.00  0.95           H  
ATOM   1530  N   GLY A 106     -18.121  87.048 -10.967  1.00  0.89           N  
ATOM   1531  CA  GLY A 106     -18.684  88.319 -10.485  1.00  0.89           C  
ATOM   1532  C   GLY A 106     -19.770  88.105  -9.427  1.00  0.89           C  
ATOM   1533  O   GLY A 106     -20.360  89.055  -8.910  1.00  0.89           O  
ATOM   1534  H   GLY A 106     -18.493  86.624 -11.806  1.00  0.89           H  
ATOM   1535 1HA  GLY A 106     -17.885  88.932 -10.069  1.00  0.89           H  
ATOM   1536 2HA  GLY A 106     -19.102  88.869 -11.327  1.00  0.89           H  
ATOM   1537  N   LEU A 107     -20.038  86.842  -9.148  1.00  0.84           N  
ATOM   1538  CA  LEU A 107     -21.054  86.410  -8.212  1.00  0.84           C  
ATOM   1539  C   LEU A 107     -20.419  85.758  -6.995  1.00  0.84           C  
ATOM   1540  O   LEU A 107     -19.341  85.172  -7.093  1.00  0.84           O  
ATOM   1541  CB  LEU A 107     -21.980  85.444  -8.916  1.00  0.84           C  
ATOM   1542  CG  LEU A 107     -22.668  85.985 -10.160  1.00  0.84           C  
ATOM   1543  CD1 LEU A 107     -23.443  84.872 -10.802  1.00  0.84           C  
ATOM   1544  CD2 LEU A 107     -23.574  87.139  -9.776  1.00  0.84           C  
ATOM   1545  H   LEU A 107     -19.493  86.141  -9.620  1.00  0.84           H  
ATOM   1546  HA  LEU A 107     -21.620  87.280  -7.881  1.00  0.84           H  
ATOM   1547 1HB  LEU A 107     -21.387  84.594  -9.229  1.00  0.84           H  
ATOM   1548 2HB  LEU A 107     -22.746  85.108  -8.218  1.00  0.84           H  
ATOM   1549  HG  LEU A 107     -21.925  86.333 -10.872  1.00  0.84           H  
ATOM   1550 1HD1 LEU A 107     -23.937  85.234 -11.702  1.00  0.84           H  
ATOM   1551 2HD1 LEU A 107     -22.755  84.070 -11.067  1.00  0.84           H  
ATOM   1552 3HD1 LEU A 107     -24.193  84.490 -10.111  1.00  0.84           H  
ATOM   1553 1HD2 LEU A 107     -24.069  87.525 -10.668  1.00  0.84           H  
ATOM   1554 2HD2 LEU A 107     -24.325  86.793  -9.067  1.00  0.84           H  
ATOM   1555 3HD2 LEU A 107     -22.981  87.934  -9.317  1.00  0.84           H  
ATOM   1556  N   PHE A 108     -21.102  85.840  -5.856  1.00  0.79           N  
ATOM   1557  CA  PHE A 108     -20.598  85.262  -4.610  1.00  0.79           C  
ATOM   1558  C   PHE A 108     -21.409  84.089  -4.051  1.00  0.79           C  
ATOM   1559  O   PHE A 108     -21.421  83.855  -2.842  1.00  0.79           O  
ATOM   1560  CB  PHE A 108     -20.475  86.370  -3.581  1.00  0.79           C  
ATOM   1561  CG  PHE A 108     -19.478  87.394  -4.011  1.00  0.79           C  
ATOM   1562  CD1 PHE A 108     -19.876  88.548  -4.673  1.00  0.79           C  
ATOM   1563  CD2 PHE A 108     -18.135  87.204  -3.756  1.00  0.79           C  
ATOM   1564  CE1 PHE A 108     -18.945  89.485  -5.075  1.00  0.79           C  
ATOM   1565  CE2 PHE A 108     -17.205  88.134  -4.147  1.00  0.79           C  
ATOM   1566  CZ  PHE A 108     -17.609  89.281  -4.812  1.00  0.79           C  
ATOM   1567  H   PHE A 108     -21.985  86.333  -5.843  1.00  0.79           H  
ATOM   1568  HA  PHE A 108     -19.599  84.895  -4.807  1.00  0.79           H  
ATOM   1569 1HB  PHE A 108     -21.438  86.854  -3.430  1.00  0.79           H  
ATOM   1570 2HB  PHE A 108     -20.153  85.950  -2.629  1.00  0.79           H  
ATOM   1571  HD1 PHE A 108     -20.934  88.708  -4.882  1.00  0.79           H  
ATOM   1572  HD2 PHE A 108     -17.818  86.297  -3.232  1.00  0.79           H  
ATOM   1573  HE1 PHE A 108     -19.268  90.386  -5.600  1.00  0.79           H  
ATOM   1574  HE2 PHE A 108     -16.154  87.966  -3.931  1.00  0.79           H  
ATOM   1575  HZ  PHE A 108     -16.874  90.023  -5.125  1.00  0.79           H  
ATOM   1576  N   GLY A 109     -22.125  83.385  -4.918  1.00  0.75           N  
ATOM   1577  CA  GLY A 109     -22.907  82.226  -4.489  1.00  0.75           C  
ATOM   1578  C   GLY A 109     -22.105  80.932  -4.632  1.00  0.75           C  
ATOM   1579  O   GLY A 109     -20.885  80.960  -4.832  1.00  0.75           O  
ATOM   1580  H   GLY A 109     -22.095  83.640  -5.893  1.00  0.75           H  
ATOM   1581 1HA  GLY A 109     -23.214  82.357  -3.451  1.00  0.75           H  
ATOM   1582 2HA  GLY A 109     -23.815  82.160  -5.089  1.00  0.75           H  
ATOM   1583  N   LYS A 110     -22.795  79.793  -4.535  1.00  0.72           N  
ATOM   1584  CA  LYS A 110     -22.115  78.507  -4.650  1.00  0.72           C  
ATOM   1585  C   LYS A 110     -22.196  77.970  -6.078  1.00  0.72           C  
ATOM   1586  O   LYS A 110     -23.286  77.798  -6.634  1.00  0.72           O  
ATOM   1587  CB  LYS A 110     -22.665  77.495  -3.652  1.00  0.72           C  
ATOM   1588  CG  LYS A 110     -22.403  77.863  -2.180  1.00  0.72           C  
ATOM   1589  CD  LYS A 110     -22.901  76.774  -1.227  1.00  0.72           C  
ATOM   1590  CE  LYS A 110     -22.753  77.183   0.260  1.00  0.72           C  
ATOM   1591  NZ  LYS A 110     -21.322  77.293   0.702  1.00  0.72           N1+
ATOM   1592  H   LYS A 110     -23.792  79.821  -4.377  1.00  0.72           H  
ATOM   1593  HA  LYS A 110     -21.072  78.664  -4.409  1.00  0.72           H  
ATOM   1594 1HB  LYS A 110     -23.737  77.372  -3.799  1.00  0.72           H  
ATOM   1595 2HB  LYS A 110     -22.192  76.529  -3.838  1.00  0.72           H  
ATOM   1596 1HG  LYS A 110     -21.323  77.994  -2.032  1.00  0.72           H  
ATOM   1597 2HG  LYS A 110     -22.896  78.803  -1.943  1.00  0.72           H  
ATOM   1598 1HD  LYS A 110     -23.950  76.561  -1.433  1.00  0.72           H  
ATOM   1599 2HD  LYS A 110     -22.325  75.863  -1.396  1.00  0.72           H  
ATOM   1600 1HE  LYS A 110     -23.239  78.145   0.410  1.00  0.72           H  
ATOM   1601 2HE  LYS A 110     -23.250  76.436   0.876  1.00  0.72           H  
ATOM   1602 1HZ  LYS A 110     -21.279  77.557   1.668  1.00  0.72           H  
ATOM   1603 2HZ  LYS A 110     -20.850  76.415   0.584  1.00  0.72           H  
ATOM   1604 3HZ  LYS A 110     -20.811  77.999   0.162  1.00  0.72           H  
ATOM   1605  N   GLY A 111     -21.035  77.772  -6.675  1.00  0.68           N  
ATOM   1606  CA  GLY A 111     -20.898  77.340  -8.055  1.00  0.68           C  
ATOM   1607  C   GLY A 111     -20.746  75.843  -8.111  1.00  0.68           C  
ATOM   1608  O   GLY A 111     -21.026  75.161  -7.128  1.00  0.68           O  
ATOM   1609  H   GLY A 111     -20.200  77.909  -6.118  1.00  0.68           H  
ATOM   1610 1HA  GLY A 111     -21.766  77.645  -8.633  1.00  0.68           H  
ATOM   1611 2HA  GLY A 111     -20.027  77.818  -8.503  1.00  0.68           H  
ATOM   1612  N   SER A 112     -20.214  75.347  -9.221  1.00  0.65           N  
ATOM   1613  CA  SER A 112     -20.052  73.908  -9.434  1.00  0.65           C  
ATOM   1614  C   SER A 112     -18.662  73.642  -9.984  1.00  0.65           C  
ATOM   1615  O   SER A 112     -17.997  74.669 -10.146  1.00  0.65           O  
ATOM   1616  CB  SER A 112     -21.150  73.417 -10.335  1.00  0.65           C  
ATOM   1617  OG  SER A 112     -20.986  72.080 -10.665  1.00  0.65           O  
ATOM   1618  H   SER A 112     -19.953  76.009  -9.952  1.00  0.65           H  
ATOM   1619  HA  SER A 112     -20.139  73.392  -8.487  1.00  0.65           H  
ATOM   1620 1HB  SER A 112     -22.105  73.548  -9.827  1.00  0.65           H  
ATOM   1621 2HB  SER A 112     -21.175  74.023 -11.239  1.00  0.65           H  
ATOM   1622  HG  SER A 112     -20.706  71.642  -9.831  1.00  0.65           H  
ATOM   1623  N   ILE A 113     -18.113  72.598  -9.351  1.00  0.62           N  
ATOM   1624  CA  ILE A 113     -17.006  71.892  -9.984  1.00  0.62           C  
ATOM   1625  C   ILE A 113     -17.164  70.398 -10.248  1.00  0.62           C  
ATOM   1626  O   ILE A 113     -17.591  69.639  -9.367  1.00  0.62           O  
ATOM   1627  CB  ILE A 113     -15.789  71.979  -9.045  1.00  0.62           C  
ATOM   1628  CG1 ILE A 113     -15.445  73.369  -8.710  1.00  0.62           C  
ATOM   1629  CG2 ILE A 113     -14.571  71.384  -9.725  1.00  0.62           C  
ATOM   1630  CD1 ILE A 113     -14.493  73.390  -7.604  1.00  0.62           C  
ATOM   1631  H   ILE A 113     -17.863  72.824  -8.399  1.00  0.62           H  
ATOM   1632  HA  ILE A 113     -16.797  72.375 -10.931  1.00  0.62           H  
ATOM   1633  HB  ILE A 113     -15.997  71.446  -8.118  1.00  0.62           H  
ATOM   1634 1HG1 ILE A 113     -15.026  73.880  -9.567  1.00  0.62           H  
ATOM   1635 2HG1 ILE A 113     -16.333  73.901  -8.379  1.00  0.62           H  
ATOM   1636 1HG2 ILE A 113     -13.713  71.456  -9.067  1.00  0.62           H  
ATOM   1637 2HG2 ILE A 113     -14.729  70.355  -9.972  1.00  0.62           H  
ATOM   1638 3HG2 ILE A 113     -14.378  71.947 -10.636  1.00  0.62           H  
ATOM   1639 1HD1 ILE A 113     -14.285  74.389  -7.323  1.00  0.62           H  
ATOM   1640 2HD1 ILE A 113     -14.962  72.898  -6.802  1.00  0.62           H  
ATOM   1641 3HD1 ILE A 113     -13.575  72.874  -7.876  1.00  0.62           H  
ATOM   1642  N   VAL A 114     -16.777  69.975 -11.451  1.00  0.61           N  
ATOM   1643  CA  VAL A 114     -16.701  68.553 -11.739  1.00  0.61           C  
ATOM   1644  C   VAL A 114     -15.263  68.174 -12.013  1.00  0.61           C  
ATOM   1645  O   VAL A 114     -14.550  68.848 -12.763  1.00  0.61           O  
ATOM   1646  CB  VAL A 114     -17.540  68.097 -12.938  1.00  0.61           C  
ATOM   1647  CG1 VAL A 114     -17.325  66.577 -13.202  1.00  0.61           C  
ATOM   1648  CG2 VAL A 114     -18.927  68.263 -12.646  1.00  0.61           C  
ATOM   1649  H   VAL A 114     -16.488  70.657 -12.153  1.00  0.61           H  
ATOM   1650  HA  VAL A 114     -17.040  68.013 -10.869  1.00  0.61           H  
ATOM   1651  HB  VAL A 114     -17.267  68.672 -13.804  1.00  0.61           H  
ATOM   1652 1HG1 VAL A 114     -17.936  66.268 -14.044  1.00  0.61           H  
ATOM   1653 2HG1 VAL A 114     -16.299  66.354 -13.414  1.00  0.61           H  
ATOM   1654 3HG1 VAL A 114     -17.624  66.016 -12.319  1.00  0.61           H  
ATOM   1655 1HG2 VAL A 114     -19.498  67.919 -13.495  1.00  0.61           H  
ATOM   1656 2HG2 VAL A 114     -19.144  67.670 -11.800  1.00  0.61           H  
ATOM   1657 3HG2 VAL A 114     -19.162  69.275 -12.437  1.00  0.61           H  
ATOM   1658  N   ALA A 115     -14.815  67.114 -11.372  1.00  0.61           N  
ATOM   1659  CA  ALA A 115     -13.471  66.644 -11.637  1.00  0.61           C  
ATOM   1660  C   ALA A 115     -13.522  65.240 -12.141  1.00  0.61           C  
ATOM   1661  O   ALA A 115     -14.275  64.416 -11.624  1.00  0.61           O  
ATOM   1662  CB  ALA A 115     -12.613  66.693 -10.400  1.00  0.61           C  
ATOM   1663  H   ALA A 115     -15.444  66.621 -10.737  1.00  0.61           H  
ATOM   1664  HA  ALA A 115     -13.026  67.261 -12.412  1.00  0.61           H  
ATOM   1665 1HB  ALA A 115     -11.612  66.335 -10.640  1.00  0.61           H  
ATOM   1666 2HB  ALA A 115     -12.563  67.710 -10.072  1.00  0.61           H  
ATOM   1667 3HB  ALA A 115     -13.047  66.069  -9.622  1.00  0.61           H  
ATOM   1668  N   CYS A 116     -12.689  64.960 -13.121  1.00  0.63           N  
ATOM   1669  CA  CYS A 116     -12.564  63.624 -13.645  1.00  0.63           C  
ATOM   1670  C   CYS A 116     -11.136  63.149 -13.650  1.00  0.63           C  
ATOM   1671  O   CYS A 116     -10.196  63.939 -13.784  1.00  0.63           O  
ATOM   1672  CB  CYS A 116     -13.114  63.534 -15.061  1.00  0.63           C  
ATOM   1673  SG  CYS A 116     -14.902  63.833 -15.211  1.00  0.63           S  
ATOM   1674  H   CYS A 116     -12.128  65.706 -13.530  1.00  0.63           H  
ATOM   1675  HA  CYS A 116     -13.131  62.960 -13.018  1.00  0.63           H  
ATOM   1676 1HB  CYS A 116     -12.592  64.248 -15.697  1.00  0.63           H  
ATOM   1677 2HB  CYS A 116     -12.904  62.545 -15.464  1.00  0.63           H  
ATOM   1678  N   ALA A 117     -10.963  61.841 -13.583  1.00  0.65           N  
ATOM   1679  CA  ALA A 117      -9.630  61.300 -13.767  1.00  0.65           C  
ATOM   1680  C   ALA A 117      -9.681  59.955 -14.454  1.00  0.65           C  
ATOM   1681  O   ALA A 117     -10.575  59.141 -14.214  1.00  0.65           O  
ATOM   1682  CB  ALA A 117      -8.914  61.203 -12.446  1.00  0.65           C  
ATOM   1683  H   ALA A 117     -11.768  61.244 -13.387  1.00  0.65           H  
ATOM   1684  HA  ALA A 117      -9.082  61.969 -14.421  1.00  0.65           H  
ATOM   1685 1HB  ALA A 117      -7.925  60.826 -12.634  1.00  0.65           H  
ATOM   1686 2HB  ALA A 117      -8.848  62.191 -11.998  1.00  0.65           H  
ATOM   1687 3HB  ALA A 117      -9.438  60.555 -11.789  1.00  0.65           H  
ATOM   1688  N   LYS A 118      -8.703  59.732 -15.327  1.00  0.69           N  
ATOM   1689  CA  LYS A 118      -8.628  58.493 -16.081  1.00  0.69           C  
ATOM   1690  C   LYS A 118      -7.783  57.481 -15.381  1.00  0.69           C  
ATOM   1691  O   LYS A 118      -6.632  57.762 -15.014  1.00  0.69           O  
ATOM   1692  CB  LYS A 118      -8.090  58.701 -17.493  1.00  0.69           C  
ATOM   1693  CG  LYS A 118      -8.136  57.421 -18.331  1.00  0.69           C  
ATOM   1694  CD  LYS A 118      -7.721  57.650 -19.770  1.00  0.69           C  
ATOM   1695  CE  LYS A 118      -7.776  56.336 -20.554  1.00  0.69           C  
ATOM   1696  NZ  LYS A 118      -7.418  56.521 -21.986  1.00  0.69           N1+
ATOM   1697  H   LYS A 118      -7.984  60.444 -15.444  1.00  0.69           H  
ATOM   1698  HA  LYS A 118      -9.625  58.070 -16.161  1.00  0.69           H  
ATOM   1699 1HB  LYS A 118      -8.640  59.483 -18.002  1.00  0.69           H  
ATOM   1700 2HB  LYS A 118      -7.057  59.026 -17.437  1.00  0.69           H  
ATOM   1701 1HG  LYS A 118      -7.475  56.672 -17.891  1.00  0.69           H  
ATOM   1702 2HG  LYS A 118      -9.155  57.031 -18.314  1.00  0.69           H  
ATOM   1703 1HD  LYS A 118      -8.397  58.372 -20.233  1.00  0.69           H  
ATOM   1704 2HD  LYS A 118      -6.706  58.048 -19.798  1.00  0.69           H  
ATOM   1705 1HE  LYS A 118      -7.080  55.628 -20.105  1.00  0.69           H  
ATOM   1706 2HE  LYS A 118      -8.785  55.922 -20.493  1.00  0.69           H  
ATOM   1707 1HZ  LYS A 118      -7.468  55.628 -22.458  1.00  0.69           H  
ATOM   1708 2HZ  LYS A 118      -8.071  57.164 -22.413  1.00  0.69           H  
ATOM   1709 3HZ  LYS A 118      -6.483  56.890 -22.057  1.00  0.69           H  
ATOM   1710  N   PHE A 119      -8.353  56.304 -15.196  1.00  0.73           N  
ATOM   1711  CA  PHE A 119      -7.646  55.260 -14.509  1.00  0.73           C  
ATOM   1712  C   PHE A 119      -7.327  54.072 -15.367  1.00  0.73           C  
ATOM   1713  O   PHE A 119      -8.060  53.719 -16.293  1.00  0.73           O  
ATOM   1714  CB  PHE A 119      -8.424  54.819 -13.286  1.00  0.73           C  
ATOM   1715  CG  PHE A 119      -8.453  55.854 -12.273  1.00  0.73           C  
ATOM   1716  CD1 PHE A 119      -9.421  56.823 -12.282  1.00  0.73           C  
ATOM   1717  CD2 PHE A 119      -7.472  55.890 -11.310  1.00  0.73           C  
ATOM   1718  CE1 PHE A 119      -9.396  57.802 -11.353  1.00  0.73           C  
ATOM   1719  CE2 PHE A 119      -7.455  56.872 -10.386  1.00  0.73           C  
ATOM   1720  CZ  PHE A 119      -8.408  57.832 -10.416  1.00  0.73           C  
ATOM   1721  H   PHE A 119      -9.311  56.133 -15.521  1.00  0.73           H  
ATOM   1722  HA  PHE A 119      -6.699  55.668 -14.160  1.00  0.73           H  
ATOM   1723 1HB  PHE A 119      -9.438  54.589 -13.575  1.00  0.73           H  
ATOM   1724 2HB  PHE A 119      -7.975  53.921 -12.861  1.00  0.73           H  
ATOM   1725  HD1 PHE A 119     -10.206  56.804 -13.047  1.00  0.73           H  
ATOM   1726  HD2 PHE A 119      -6.699  55.122 -11.307  1.00  0.73           H  
ATOM   1727  HE1 PHE A 119     -10.158  58.564 -11.363  1.00  0.73           H  
ATOM   1728  HE2 PHE A 119      -6.682  56.898  -9.635  1.00  0.73           H  
ATOM   1729  HZ  PHE A 119      -8.383  58.618  -9.687  1.00  0.73           H  
ATOM   1730  N   THR A 120      -6.239  53.436 -14.990  1.00  0.78           N  
ATOM   1731  CA  THR A 120      -5.776  52.196 -15.571  1.00  0.78           C  
ATOM   1732  C   THR A 120      -5.271  51.389 -14.411  1.00  0.78           C  
ATOM   1733  O   THR A 120      -4.848  51.963 -13.413  1.00  0.78           O  
ATOM   1734  CB  THR A 120      -4.644  52.435 -16.574  1.00  0.78           C  
ATOM   1735  CG2 THR A 120      -3.435  52.967 -15.855  1.00  0.78           C  
ATOM   1736  OG1 THR A 120      -4.300  51.200 -17.217  1.00  0.78           O  
ATOM   1737  H   THR A 120      -5.682  53.865 -14.247  1.00  0.78           H  
ATOM   1738  HA  THR A 120      -6.604  51.668 -16.047  1.00  0.78           H  
ATOM   1739  HB  THR A 120      -4.969  53.156 -17.326  1.00  0.78           H  
ATOM   1740  HG1 THR A 120      -3.933  50.590 -16.560  1.00  0.78           H  
ATOM   1741 1HG2 THR A 120      -2.629  53.140 -16.566  1.00  0.78           H  
ATOM   1742 2HG2 THR A 120      -3.696  53.902 -15.361  1.00  0.78           H  
ATOM   1743 3HG2 THR A 120      -3.115  52.236 -15.114  1.00  0.78           H  
ATOM   1744  N   CYS A 121      -5.334  50.079 -14.493  1.00  0.83           N  
ATOM   1745  CA  CYS A 121      -4.878  49.328 -13.344  1.00  0.83           C  
ATOM   1746  C   CYS A 121      -3.505  48.737 -13.487  1.00  0.83           C  
ATOM   1747  O   CYS A 121      -3.099  48.319 -14.571  1.00  0.83           O  
ATOM   1748  CB  CYS A 121      -5.921  48.290 -12.980  1.00  0.83           C  
ATOM   1749  SG  CYS A 121      -7.437  49.113 -12.452  1.00  0.83           S  
ATOM   1750  H   CYS A 121      -5.691  49.620 -15.320  1.00  0.83           H  
ATOM   1751  HA  CYS A 121      -4.833  49.997 -12.508  1.00  0.83           H  
ATOM   1752 1HB  CYS A 121      -6.143  47.650 -13.830  1.00  0.83           H  
ATOM   1753 2HB  CYS A 121      -5.552  47.661 -12.161  1.00  0.83           H  
ATOM   1754  N   ALA A 122      -2.793  48.719 -12.364  1.00  0.86           N  
ATOM   1755  CA  ALA A 122      -1.486  48.098 -12.257  1.00  0.86           C  
ATOM   1756  C   ALA A 122      -1.673  46.642 -11.881  1.00  0.86           C  
ATOM   1757  O   ALA A 122      -0.993  45.756 -12.404  1.00  0.86           O  
ATOM   1758  CB  ALA A 122      -0.645  48.808 -11.214  1.00  0.86           C  
ATOM   1759  H   ALA A 122      -3.209  49.110 -11.522  1.00  0.86           H  
ATOM   1760  HA  ALA A 122      -0.991  48.147 -13.227  1.00  0.86           H  
ATOM   1761 1HB  ALA A 122       0.327  48.327 -11.146  1.00  0.86           H  
ATOM   1762 2HB  ALA A 122      -0.516  49.844 -11.493  1.00  0.86           H  
ATOM   1763 3HB  ALA A 122      -1.147  48.753 -10.245  1.00  0.86           H  
ATOM   1764  N   LYS A 123      -2.615  46.408 -10.963  1.00  0.87           N  
ATOM   1765  CA  LYS A 123      -2.889  45.058 -10.494  1.00  0.87           C  
ATOM   1766  C   LYS A 123      -4.383  44.778 -10.461  1.00  0.87           C  
ATOM   1767  O   LYS A 123      -5.186  45.625 -10.028  1.00  0.87           O  
ATOM   1768  CB  LYS A 123      -2.291  44.806  -9.107  1.00  0.87           C  
ATOM   1769  CG  LYS A 123      -0.762  44.864  -9.039  1.00  0.87           C  
ATOM   1770  CD  LYS A 123      -0.253  44.450  -7.664  1.00  0.87           C  
ATOM   1771  CE  LYS A 123       1.269  44.515  -7.580  1.00  0.87           C  
ATOM   1772  NZ  LYS A 123       1.924  43.632  -8.605  1.00  0.87           N1+
ATOM   1773  H   LYS A 123      -3.128  47.202 -10.581  1.00  0.87           H  
ATOM   1774  HA  LYS A 123      -2.440  44.350 -11.191  1.00  0.87           H  
ATOM   1775 1HB  LYS A 123      -2.694  45.523  -8.399  1.00  0.87           H  
ATOM   1776 2HB  LYS A 123      -2.594  43.814  -8.762  1.00  0.87           H  
ATOM   1777 1HG  LYS A 123      -0.336  44.199  -9.796  1.00  0.87           H  
ATOM   1778 2HG  LYS A 123      -0.427  45.880  -9.244  1.00  0.87           H  
ATOM   1779 1HD  LYS A 123      -0.682  45.103  -6.900  1.00  0.87           H  
ATOM   1780 2HD  LYS A 123      -0.564  43.420  -7.453  1.00  0.87           H  
ATOM   1781 1HE  LYS A 123       1.600  45.541  -7.728  1.00  0.87           H  
ATOM   1782 2HE  LYS A 123       1.574  44.182  -6.588  1.00  0.87           H  
ATOM   1783 1HZ  LYS A 123       2.924  43.678  -8.515  1.00  0.87           H  
ATOM   1784 2HZ  LYS A 123       1.617  42.656  -8.475  1.00  0.87           H  
ATOM   1785 3HZ  LYS A 123       1.658  43.927  -9.528  1.00  0.87           H  
ATOM   1786  N   SER A 124      -4.727  43.553 -10.854  1.00  0.86           N  
ATOM   1787  CA  SER A 124      -6.103  43.090 -10.898  1.00  0.86           C  
ATOM   1788  C   SER A 124      -6.214  41.593 -10.619  1.00  0.86           C  
ATOM   1789  O   SER A 124      -5.232  40.855 -10.734  1.00  0.86           O  
ATOM   1790  CB  SER A 124      -6.691  43.392 -12.269  1.00  0.86           C  
ATOM   1791  OG  SER A 124      -6.028  42.673 -13.271  1.00  0.86           O  
ATOM   1792  H   SER A 124      -4.001  42.924 -11.172  1.00  0.86           H  
ATOM   1793  HA  SER A 124      -6.666  43.630 -10.146  1.00  0.86           H  
ATOM   1794 1HB  SER A 124      -7.749  43.128 -12.274  1.00  0.86           H  
ATOM   1795 2HB  SER A 124      -6.623  44.463 -12.471  1.00  0.86           H  
ATOM   1796  HG  SER A 124      -6.142  41.742 -13.049  1.00  0.86           H  
ATOM   1797  N   MET A 125      -7.422  41.161 -10.266  1.00  0.84           N  
ATOM   1798  CA  MET A 125      -7.725  39.753 -10.031  1.00  0.84           C  
ATOM   1799  C   MET A 125      -8.681  39.260 -11.099  1.00  0.84           C  
ATOM   1800  O   MET A 125      -9.631  39.962 -11.460  1.00  0.84           O  
ATOM   1801  CB  MET A 125      -8.355  39.562  -8.654  1.00  0.84           C  
ATOM   1802  CG  MET A 125      -8.641  38.140  -8.221  1.00  0.84           C  
ATOM   1803  SD  MET A 125      -9.285  38.091  -6.554  1.00  0.84           S  
ATOM   1804  CE  MET A 125     -10.972  38.588  -6.779  1.00  0.84           C  
ATOM   1805  H   MET A 125      -8.157  41.854 -10.173  1.00  0.84           H  
ATOM   1806  HA  MET A 125      -6.806  39.178 -10.100  1.00  0.84           H  
ATOM   1807 1HB  MET A 125      -7.737  40.031  -7.885  1.00  0.84           H  
ATOM   1808 2HB  MET A 125      -9.327  40.028  -8.661  1.00  0.84           H  
ATOM   1809 1HG  MET A 125      -9.355  37.669  -8.899  1.00  0.84           H  
ATOM   1810 2HG  MET A 125      -7.739  37.569  -8.237  1.00  0.84           H  
ATOM   1811 1HE  MET A 125     -11.458  38.635  -5.822  1.00  0.84           H  
ATOM   1812 2HE  MET A 125     -11.004  39.554  -7.252  1.00  0.84           H  
ATOM   1813 3HE  MET A 125     -11.477  37.865  -7.403  1.00  0.84           H  
ATOM   1814  N   SER A 126      -8.442  38.065 -11.611  1.00  0.83           N  
ATOM   1815  CA  SER A 126      -9.366  37.488 -12.588  1.00  0.83           C  
ATOM   1816  C   SER A 126     -10.281  36.478 -11.909  1.00  0.83           C  
ATOM   1817  O   SER A 126      -9.840  35.651 -11.115  1.00  0.83           O  
ATOM   1818  CB  SER A 126      -8.630  36.871 -13.753  1.00  0.83           C  
ATOM   1819  OG  SER A 126      -7.993  37.831 -14.549  1.00  0.83           O  
ATOM   1820  H   SER A 126      -7.632  37.542 -11.273  1.00  0.83           H  
ATOM   1821  HA  SER A 126      -9.996  38.283 -12.989  1.00  0.83           H  
ATOM   1822 1HB  SER A 126      -7.886  36.185 -13.363  1.00  0.83           H  
ATOM   1823 2HB  SER A 126      -9.327  36.303 -14.363  1.00  0.83           H  
ATOM   1824  HG  SER A 126      -8.627  37.988 -15.292  1.00  0.83           H  
ATOM   1825  N   LEU A 127     -11.574  36.607 -12.168  1.00  0.82           N  
ATOM   1826  CA  LEU A 127     -12.613  35.767 -11.588  1.00  0.82           C  
ATOM   1827  C   LEU A 127     -13.197  34.895 -12.700  1.00  0.82           C  
ATOM   1828  O   LEU A 127     -13.808  35.433 -13.632  1.00  0.82           O  
ATOM   1829  CB  LEU A 127     -13.703  36.670 -10.997  1.00  0.82           C  
ATOM   1830  CG  LEU A 127     -13.304  37.541  -9.768  1.00  0.82           C  
ATOM   1831  CD1 LEU A 127     -12.460  38.708 -10.209  1.00  0.82           C  
ATOM   1832  CD2 LEU A 127     -14.541  38.044  -9.103  1.00  0.82           C  
ATOM   1833  H   LEU A 127     -11.873  37.347 -12.798  1.00  0.82           H  
ATOM   1834  HA  LEU A 127     -12.185  35.130 -10.819  1.00  0.82           H  
ATOM   1835 1HB  LEU A 127     -14.027  37.342 -11.772  1.00  0.82           H  
ATOM   1836 2HB  LEU A 127     -14.551  36.056 -10.712  1.00  0.82           H  
ATOM   1837  HG  LEU A 127     -12.725  36.959  -9.084  1.00  0.82           H  
ATOM   1838 1HD1 LEU A 127     -12.193  39.316  -9.357  1.00  0.82           H  
ATOM   1839 2HD1 LEU A 127     -11.577  38.382 -10.676  1.00  0.82           H  
ATOM   1840 3HD1 LEU A 127     -13.026  39.295 -10.913  1.00  0.82           H  
ATOM   1841 1HD2 LEU A 127     -14.277  38.649  -8.238  1.00  0.82           H  
ATOM   1842 2HD2 LEU A 127     -15.107  38.642  -9.804  1.00  0.82           H  
ATOM   1843 3HD2 LEU A 127     -15.133  37.204  -8.791  1.00  0.82           H  
ATOM   1844  N   PHE A 128     -12.972  33.579 -12.634  1.00  0.84           N  
ATOM   1845  CA  PHE A 128     -13.360  32.662 -13.702  1.00  0.84           C  
ATOM   1846  C   PHE A 128     -14.438  31.651 -13.293  1.00  0.84           C  
ATOM   1847  O   PHE A 128     -14.269  30.922 -12.319  1.00  0.84           O  
ATOM   1848  CB  PHE A 128     -12.160  31.826 -14.083  1.00  0.84           C  
ATOM   1849  CG  PHE A 128     -10.923  32.480 -14.540  1.00  0.84           C  
ATOM   1850  CD1 PHE A 128     -10.009  32.950 -13.620  1.00  0.84           C  
ATOM   1851  CD2 PHE A 128     -10.613  32.550 -15.872  1.00  0.84           C  
ATOM   1852  CE1 PHE A 128      -8.835  33.494 -14.031  1.00  0.84           C  
ATOM   1853  CE2 PHE A 128      -9.435  33.104 -16.293  1.00  0.84           C  
ATOM   1854  CZ  PHE A 128      -8.541  33.580 -15.371  1.00  0.84           C  
ATOM   1855  H   PHE A 128     -12.468  33.208 -11.835  1.00  0.84           H  
ATOM   1856  HA  PHE A 128     -13.738  33.235 -14.531  1.00  0.84           H  
ATOM   1857 1HB  PHE A 128     -11.914  31.145 -13.273  1.00  0.84           H  
ATOM   1858 2HB  PHE A 128     -12.488  31.257 -14.922  1.00  0.84           H  
ATOM   1859  HD1 PHE A 128     -10.224  32.878 -12.553  1.00  0.84           H  
ATOM   1860  HD2 PHE A 128     -11.312  32.149 -16.595  1.00  0.84           H  
ATOM   1861  HE1 PHE A 128      -8.126  33.855 -13.299  1.00  0.84           H  
ATOM   1862  HE2 PHE A 128      -9.206  33.158 -17.358  1.00  0.84           H  
ATOM   1863  HZ  PHE A 128      -7.597  34.018 -15.696  1.00  0.84           H  
ATOM   1864  N   GLU A 129     -15.543  31.581 -14.022  1.00  0.87           N  
ATOM   1865  CA  GLU A 129     -16.623  30.652 -13.666  1.00  0.87           C  
ATOM   1866  C   GLU A 129     -16.233  29.188 -13.852  1.00  0.87           C  
ATOM   1867  O   GLU A 129     -15.666  28.814 -14.887  1.00  0.87           O  
ATOM   1868  CB  GLU A 129     -17.887  30.955 -14.468  1.00  0.87           C  
ATOM   1869  CG  GLU A 129     -19.064  30.071 -14.096  1.00  0.87           C  
ATOM   1870  CD  GLU A 129     -20.352  30.464 -14.747  1.00  0.87           C  
ATOM   1871  OE1 GLU A 129     -20.359  31.360 -15.551  1.00  0.87           O  
ATOM   1872  OE2 GLU A 129     -21.355  29.872 -14.397  1.00  0.87           O1-
ATOM   1873  H   GLU A 129     -15.620  32.157 -14.857  1.00  0.87           H  
ATOM   1874  HA  GLU A 129     -16.856  30.796 -12.612  1.00  0.87           H  
ATOM   1875 1HB  GLU A 129     -18.180  31.993 -14.310  1.00  0.87           H  
ATOM   1876 2HB  GLU A 129     -17.683  30.829 -15.533  1.00  0.87           H  
ATOM   1877 1HG  GLU A 129     -18.835  29.046 -14.395  1.00  0.87           H  
ATOM   1878 2HG  GLU A 129     -19.181  30.076 -13.015  1.00  0.87           H  
ATOM   1879  N   VAL A 130     -16.563  28.326 -12.883  1.00  0.92           N  
ATOM   1880  CA  VAL A 130     -16.204  26.921 -13.069  1.00  0.92           C  
ATOM   1881  C   VAL A 130     -17.327  26.030 -13.581  1.00  0.92           C  
ATOM   1882  O   VAL A 130     -18.355  25.833 -12.938  1.00  0.92           O  
ATOM   1883  CB  VAL A 130     -15.682  26.312 -11.773  1.00  0.92           C  
ATOM   1884  CG1 VAL A 130     -15.358  24.851 -11.995  1.00  0.92           C  
ATOM   1885  CG2 VAL A 130     -14.473  27.031 -11.338  1.00  0.92           C  
ATOM   1886  H   VAL A 130     -17.037  28.637 -12.028  1.00  0.92           H  
ATOM   1887  HA  VAL A 130     -15.391  26.879 -13.794  1.00  0.92           H  
ATOM   1888  HB  VAL A 130     -16.449  26.388 -11.016  1.00  0.92           H  
ATOM   1889 1HG1 VAL A 130     -14.984  24.414 -11.081  1.00  0.92           H  
ATOM   1890 2HG1 VAL A 130     -16.259  24.324 -12.310  1.00  0.92           H  
ATOM   1891 3HG1 VAL A 130     -14.604  24.761 -12.764  1.00  0.92           H  
ATOM   1892 1HG2 VAL A 130     -14.113  26.590 -10.410  1.00  0.92           H  
ATOM   1893 2HG2 VAL A 130     -13.711  26.942 -12.104  1.00  0.92           H  
ATOM   1894 3HG2 VAL A 130     -14.708  28.079 -11.180  1.00  0.92           H  
ATOM   1895  N   ASP A 131     -17.089  25.484 -14.761  1.00  0.96           N  
ATOM   1896  CA  ASP A 131     -17.985  24.576 -15.460  1.00  0.96           C  
ATOM   1897  C   ASP A 131     -17.742  23.147 -15.004  1.00  0.96           C  
ATOM   1898  O   ASP A 131     -16.659  22.605 -15.209  1.00  0.96           O  
ATOM   1899  CB  ASP A 131     -17.826  24.730 -16.973  1.00  0.96           C  
ATOM   1900  CG  ASP A 131     -18.759  23.847 -17.842  1.00  0.96           C  
ATOM   1901  OD1 ASP A 131     -19.229  22.798 -17.396  1.00  0.96           O  
ATOM   1902  OD2 ASP A 131     -18.988  24.237 -18.961  1.00  0.96           O1-
ATOM   1903  H   ASP A 131     -16.215  25.724 -15.209  1.00  0.96           H  
ATOM   1904  HA  ASP A 131     -19.010  24.843 -15.202  1.00  0.96           H  
ATOM   1905 1HB  ASP A 131     -18.002  25.773 -17.241  1.00  0.96           H  
ATOM   1906 2HB  ASP A 131     -16.794  24.503 -17.243  1.00  0.96           H  
ATOM   1907  N   GLN A 132     -18.727  22.526 -14.369  1.00  0.98           N  
ATOM   1908  CA  GLN A 132     -18.519  21.183 -13.838  1.00  0.98           C  
ATOM   1909  C   GLN A 132     -18.135  20.134 -14.878  1.00  0.98           C  
ATOM   1910  O   GLN A 132     -17.503  19.133 -14.538  1.00  0.98           O  
ATOM   1911  CB  GLN A 132     -19.728  20.686 -13.040  1.00  0.98           C  
ATOM   1912  CG  GLN A 132     -19.893  21.378 -11.710  1.00  0.98           C  
ATOM   1913  CD  GLN A 132     -21.072  20.863 -10.892  1.00  0.98           C  
ATOM   1914  NE2 GLN A 132     -20.794  20.509  -9.636  1.00  0.98           N  
ATOM   1915  OE1 GLN A 132     -22.202  20.760 -11.380  1.00  0.98           O  
ATOM   1916  H   GLN A 132     -19.611  22.997 -14.240  1.00  0.98           H  
ATOM   1917  HA  GLN A 132     -17.699  21.251 -13.148  1.00  0.98           H  
ATOM   1918 1HB  GLN A 132     -20.636  20.837 -13.624  1.00  0.98           H  
ATOM   1919 2HB  GLN A 132     -19.627  19.615 -12.859  1.00  0.98           H  
ATOM   1920 1HG  GLN A 132     -18.990  21.225 -11.127  1.00  0.98           H  
ATOM   1921 2HG  GLN A 132     -20.041  22.445 -11.893  1.00  0.98           H  
ATOM   1922 1HE2 GLN A 132     -21.508  20.149  -9.030  1.00  0.98           H  
ATOM   1923 2HE2 GLN A 132     -19.854  20.580  -9.285  1.00  0.98           H  
ATOM   1924  N   THR A 133     -18.449  20.347 -16.155  1.00  0.98           N  
ATOM   1925  CA  THR A 133     -18.120  19.320 -17.138  1.00  0.98           C  
ATOM   1926  C   THR A 133     -16.621  19.309 -17.455  1.00  0.98           C  
ATOM   1927  O   THR A 133     -16.131  18.420 -18.152  1.00  0.98           O  
ATOM   1928  CB  THR A 133     -18.964  19.443 -18.415  1.00  0.98           C  
ATOM   1929  CG2 THR A 133     -20.421  19.342 -18.045  1.00  0.98           C  
ATOM   1930  OG1 THR A 133     -18.739  20.690 -19.072  1.00  0.98           O  
ATOM   1931  H   THR A 133     -18.902  21.222 -16.457  1.00  0.98           H  
ATOM   1932  HA  THR A 133     -18.367  18.355 -16.711  1.00  0.98           H  
ATOM   1933  HB  THR A 133     -18.704  18.646 -19.083  1.00  0.98           H  
ATOM   1934  HG1 THR A 133     -18.993  21.436 -18.475  1.00  0.98           H  
ATOM   1935 1HG2 THR A 133     -21.031  19.409 -18.945  1.00  0.98           H  
ATOM   1936 2HG2 THR A 133     -20.603  18.395 -17.547  1.00  0.98           H  
ATOM   1937 3HG2 THR A 133     -20.674  20.162 -17.370  1.00  0.98           H  
ATOM   1938  N   LYS A 134     -15.896  20.306 -16.933  1.00  0.95           N  
ATOM   1939  CA  LYS A 134     -14.456  20.431 -17.080  1.00  0.95           C  
ATOM   1940  C   LYS A 134     -13.726  20.007 -15.806  1.00  0.95           C  
ATOM   1941  O   LYS A 134     -12.522  20.246 -15.669  1.00  0.95           O  
ATOM   1942  CB  LYS A 134     -14.083  21.859 -17.430  1.00  0.95           C  
ATOM   1943  CG  LYS A 134     -14.606  22.306 -18.784  1.00  0.95           C  
ATOM   1944  CD  LYS A 134     -14.106  23.679 -19.118  1.00  0.95           C  
ATOM   1945  CE  LYS A 134     -14.610  24.164 -20.464  1.00  0.95           C  
ATOM   1946  NZ  LYS A 134     -14.096  25.526 -20.769  1.00  0.95           N1+
ATOM   1947  H   LYS A 134     -16.365  21.022 -16.379  1.00  0.95           H  
ATOM   1948  HA  LYS A 134     -14.127  19.774 -17.885  1.00  0.95           H  
ATOM   1949 1HB  LYS A 134     -14.503  22.530 -16.679  1.00  0.95           H  
ATOM   1950 2HB  LYS A 134     -13.013  21.983 -17.405  1.00  0.95           H  
ATOM   1951 1HG  LYS A 134     -14.278  21.605 -19.552  1.00  0.95           H  
ATOM   1952 2HG  LYS A 134     -15.700  22.319 -18.765  1.00  0.95           H  
ATOM   1953 1HD  LYS A 134     -14.420  24.380 -18.343  1.00  0.95           H  
ATOM   1954 2HD  LYS A 134     -13.015  23.658 -19.143  1.00  0.95           H  
ATOM   1955 1HE  LYS A 134     -14.279  23.477 -21.240  1.00  0.95           H  
ATOM   1956 2HE  LYS A 134     -15.703  24.189 -20.452  1.00  0.95           H  
ATOM   1957 1HZ  LYS A 134     -14.441  25.830 -21.665  1.00  0.95           H  
ATOM   1958 2HZ  LYS A 134     -14.410  26.164 -20.050  1.00  0.95           H  
ATOM   1959 3HZ  LYS A 134     -13.082  25.510 -20.783  1.00  0.95           H  
ATOM   1960  N   ILE A 135     -14.449  19.410 -14.850  1.00  0.91           N  
ATOM   1961  CA  ILE A 135     -13.812  19.003 -13.603  1.00  0.91           C  
ATOM   1962  C   ILE A 135     -13.502  17.519 -13.584  1.00  0.91           C  
ATOM   1963  O   ILE A 135     -14.342  16.681 -13.959  1.00  0.91           O  
ATOM   1964  CB  ILE A 135     -14.639  19.346 -12.355  1.00  0.91           C  
ATOM   1965  CG1 ILE A 135     -14.849  20.818 -12.282  1.00  0.91           C  
ATOM   1966  CG2 ILE A 135     -13.922  18.867 -11.058  1.00  0.91           C  
ATOM   1967  CD1 ILE A 135     -15.755  21.168 -11.197  1.00  0.91           C  
ATOM   1968  H   ILE A 135     -15.449  19.243 -14.970  1.00  0.91           H  
ATOM   1969  HA  ILE A 135     -12.874  19.539 -13.515  1.00  0.91           H  
ATOM   1970  HB  ILE A 135     -15.621  18.875 -12.433  1.00  0.91           H  
ATOM   1971 1HG1 ILE A 135     -13.919  21.316 -12.141  1.00  0.91           H  
ATOM   1972 2HG1 ILE A 135     -15.281  21.160 -13.225  1.00  0.91           H  
ATOM   1973 1HG2 ILE A 135     -14.528  19.129 -10.191  1.00  0.91           H  
ATOM   1974 2HG2 ILE A 135     -13.789  17.791 -11.076  1.00  0.91           H  
ATOM   1975 3HG2 ILE A 135     -12.946  19.352 -10.978  1.00  0.91           H  
ATOM   1976 1HD1 ILE A 135     -15.909  22.229 -11.168  1.00  0.91           H  
ATOM   1977 2HD1 ILE A 135     -16.698  20.668 -11.320  1.00  0.91           H  
ATOM   1978 3HD1 ILE A 135     -15.305  20.837 -10.276  1.00  0.91           H  
ATOM   1979  N   GLN A 136     -12.278  17.210 -13.146  1.00  0.85           N  
ATOM   1980  CA  GLN A 136     -11.822  15.837 -13.044  1.00  0.85           C  
ATOM   1981  C   GLN A 136     -11.124  15.508 -11.732  1.00  0.85           C  
ATOM   1982  O   GLN A 136     -10.431  16.327 -11.125  1.00  0.85           O  
ATOM   1983  CB  GLN A 136     -10.827  15.521 -14.181  1.00  0.85           C  
ATOM   1984  CG  GLN A 136      -9.559  16.407 -14.196  1.00  0.85           C  
ATOM   1985  CD  GLN A 136      -8.528  15.990 -15.276  1.00  0.85           C  
ATOM   1986  NE2 GLN A 136      -8.377  16.765 -16.348  1.00  0.85           N  
ATOM   1987  OE1 GLN A 136      -7.870  14.950 -15.125  1.00  0.85           O  
ATOM   1988  H   GLN A 136     -11.658  17.973 -12.877  1.00  0.85           H  
ATOM   1989  HA  GLN A 136     -12.678  15.185 -13.119  1.00  0.85           H  
ATOM   1990 1HB  GLN A 136     -10.511  14.479 -14.105  1.00  0.85           H  
ATOM   1991 2HB  GLN A 136     -11.328  15.643 -15.144  1.00  0.85           H  
ATOM   1992 1HG  GLN A 136      -9.857  17.444 -14.394  1.00  0.85           H  
ATOM   1993 2HG  GLN A 136      -9.078  16.338 -13.221  1.00  0.85           H  
ATOM   1994 1HE2 GLN A 136      -7.726  16.524 -17.057  1.00  0.85           H  
ATOM   1995 2HE2 GLN A 136      -8.918  17.627 -16.489  1.00  0.85           H  
ATOM   1996  N   TYR A 137     -11.276  14.250 -11.340  1.00  0.80           N  
ATOM   1997  CA  TYR A 137     -10.606  13.660 -10.190  1.00  0.80           C  
ATOM   1998  C   TYR A 137      -9.704  12.505 -10.596  1.00  0.80           C  
ATOM   1999  O   TYR A 137     -10.127  11.584 -11.294  1.00  0.80           O  
ATOM   2000  CB  TYR A 137     -11.669  13.204  -9.193  1.00  0.80           C  
ATOM   2001  CG  TYR A 137     -12.339  14.345  -8.464  1.00  0.80           C  
ATOM   2002  CD1 TYR A 137     -13.281  15.148  -9.065  1.00  0.80           C  
ATOM   2003  CD2 TYR A 137     -12.028  14.550  -7.164  1.00  0.80           C  
ATOM   2004  CE1 TYR A 137     -13.848  16.178  -8.338  1.00  0.80           C  
ATOM   2005  CE2 TYR A 137     -12.579  15.554  -6.454  1.00  0.80           C  
ATOM   2006  CZ  TYR A 137     -13.467  16.366  -7.026  1.00  0.80           C  
ATOM   2007  OH  TYR A 137     -13.967  17.374  -6.304  1.00  0.80           O  
ATOM   2008  H   TYR A 137     -11.929  13.662 -11.857  1.00  0.80           H  
ATOM   2009  HA  TYR A 137      -9.982  14.418  -9.721  1.00  0.80           H  
ATOM   2010 1HB  TYR A 137     -12.438  12.635  -9.720  1.00  0.80           H  
ATOM   2011 2HB  TYR A 137     -11.219  12.543  -8.456  1.00  0.80           H  
ATOM   2012  HD1 TYR A 137     -13.564  14.987 -10.108  1.00  0.80           H  
ATOM   2013  HD2 TYR A 137     -11.334  13.916  -6.686  1.00  0.80           H  
ATOM   2014  HE1 TYR A 137     -14.582  16.840  -8.797  1.00  0.80           H  
ATOM   2015  HE2 TYR A 137     -12.295  15.704  -5.412  1.00  0.80           H  
ATOM   2016  HH  TYR A 137     -14.748  17.724  -6.733  1.00  0.80           H  
ATOM   2017  N   VAL A 138      -8.466  12.535 -10.130  1.00  0.77           N  
ATOM   2018  CA  VAL A 138      -7.522  11.474 -10.424  1.00  0.77           C  
ATOM   2019  C   VAL A 138      -7.231  10.707  -9.157  1.00  0.77           C  
ATOM   2020  O   VAL A 138      -6.705  11.269  -8.187  1.00  0.77           O  
ATOM   2021  CB  VAL A 138      -6.229  12.047 -10.998  1.00  0.77           C  
ATOM   2022  CG1 VAL A 138      -5.271  10.921 -11.280  1.00  0.77           C  
ATOM   2023  CG2 VAL A 138      -6.549  12.853 -12.254  1.00  0.77           C  
ATOM   2024  H   VAL A 138      -8.163  13.329  -9.580  1.00  0.77           H  
ATOM   2025  HA  VAL A 138      -7.958  10.799 -11.156  1.00  0.77           H  
ATOM   2026  HB  VAL A 138      -5.762  12.694 -10.260  1.00  0.77           H  
ATOM   2027 1HG1 VAL A 138      -4.338  11.319 -11.674  1.00  0.77           H  
ATOM   2028 2HG1 VAL A 138      -5.068  10.374 -10.356  1.00  0.77           H  
ATOM   2029 3HG1 VAL A 138      -5.725  10.250 -12.009  1.00  0.77           H  
ATOM   2030 1HG2 VAL A 138      -5.633  13.271 -12.666  1.00  0.77           H  
ATOM   2031 2HG2 VAL A 138      -7.014  12.200 -12.985  1.00  0.77           H  
ATOM   2032 3HG2 VAL A 138      -7.235  13.667 -12.003  1.00  0.77           H  
ATOM   2033  N   ILE A 139      -7.597   9.435  -9.182  1.00  0.75           N  
ATOM   2034  CA  ILE A 139      -7.531   8.544  -8.038  1.00  0.75           C  
ATOM   2035  C   ILE A 139      -6.574   7.385  -8.253  1.00  0.75           C  
ATOM   2036  O   ILE A 139      -6.573   6.734  -9.298  1.00  0.75           O  
ATOM   2037  CB  ILE A 139      -8.944   8.019  -7.690  1.00  0.75           C  
ATOM   2038  CG1 ILE A 139      -9.860   9.196  -7.280  1.00  0.75           C  
ATOM   2039  CG2 ILE A 139      -8.899   6.973  -6.618  1.00  0.75           C  
ATOM   2040  CD1 ILE A 139     -11.312   8.824  -7.138  1.00  0.75           C  
ATOM   2041  H   ILE A 139      -7.957   9.070 -10.063  1.00  0.75           H  
ATOM   2042  HA  ILE A 139      -7.171   9.114  -7.189  1.00  0.75           H  
ATOM   2043  HB  ILE A 139      -9.366   7.582  -8.574  1.00  0.75           H  
ATOM   2044 1HG1 ILE A 139      -9.508   9.588  -6.328  1.00  0.75           H  
ATOM   2045 2HG1 ILE A 139      -9.789   9.983  -8.027  1.00  0.75           H  
ATOM   2046 1HG2 ILE A 139      -9.909   6.622  -6.422  1.00  0.75           H  
ATOM   2047 2HG2 ILE A 139      -8.283   6.139  -6.944  1.00  0.75           H  
ATOM   2048 3HG2 ILE A 139      -8.482   7.397  -5.709  1.00  0.75           H  
ATOM   2049 1HD1 ILE A 139     -11.886   9.688  -6.850  1.00  0.75           H  
ATOM   2050 2HD1 ILE A 139     -11.688   8.459  -8.053  1.00  0.75           H  
ATOM   2051 3HD1 ILE A 139     -11.421   8.051  -6.388  1.00  0.75           H  
ATOM   2052  N   ARG A 140      -5.718   7.154  -7.277  1.00  0.76           N  
ATOM   2053  CA  ARG A 140      -4.780   6.054  -7.352  1.00  0.76           C  
ATOM   2054  C   ARG A 140      -5.358   4.902  -6.561  1.00  0.76           C  
ATOM   2055  O   ARG A 140      -5.978   5.105  -5.512  1.00  0.76           O  
ATOM   2056  CB  ARG A 140      -3.420   6.428  -6.773  1.00  0.76           C  
ATOM   2057  CG  ARG A 140      -2.678   7.543  -7.494  1.00  0.76           C  
ATOM   2058  CD  ARG A 140      -1.371   7.897  -6.805  1.00  0.76           C  
ATOM   2059  NE  ARG A 140      -0.315   6.904  -7.012  1.00  0.76           N  
ATOM   2060  CZ  ARG A 140       0.526   6.906  -8.081  1.00  0.76           C  
ATOM   2061  NH1 ARG A 140       0.416   7.837  -9.012  1.00  0.76           N1+
ATOM   2062  NH2 ARG A 140       1.467   5.981  -8.202  1.00  0.76           N  
ATOM   2063  H   ARG A 140      -5.769   7.725  -6.435  1.00  0.76           H  
ATOM   2064  HA  ARG A 140      -4.657   5.745  -8.388  1.00  0.76           H  
ATOM   2065 1HB  ARG A 140      -3.549   6.741  -5.735  1.00  0.76           H  
ATOM   2066 2HB  ARG A 140      -2.776   5.548  -6.773  1.00  0.76           H  
ATOM   2067 1HG  ARG A 140      -2.448   7.229  -8.512  1.00  0.76           H  
ATOM   2068 2HG  ARG A 140      -3.305   8.428  -7.532  1.00  0.76           H  
ATOM   2069 1HD  ARG A 140      -1.009   8.846  -7.169  1.00  0.76           H  
ATOM   2070 2HD  ARG A 140      -1.553   7.981  -5.734  1.00  0.76           H  
ATOM   2071  HE  ARG A 140      -0.199   6.181  -6.316  1.00  0.76           H  
ATOM   2072 1HH1 ARG A 140      -0.307   8.579  -8.949  1.00  0.76           H  
ATOM   2073 2HH1 ARG A 140       1.042   7.837  -9.800  1.00  0.76           H  
ATOM   2074 1HH2 ARG A 140       1.561   5.255  -7.503  1.00  0.76           H  
ATOM   2075 2HH2 ARG A 140       2.085   5.994  -9.000  1.00  0.76           H  
ATOM   2076  N   ALA A 141      -5.116   3.685  -7.011  1.00  0.80           N  
ATOM   2077  CA  ALA A 141      -5.570   2.544  -6.238  1.00  0.80           C  
ATOM   2078  C   ALA A 141      -4.480   1.477  -6.231  1.00  0.80           C  
ATOM   2079  O   ALA A 141      -3.894   1.174  -7.270  1.00  0.80           O  
ATOM   2080  CB  ALA A 141      -6.887   2.032  -6.806  1.00  0.80           C  
ATOM   2081  H   ALA A 141      -4.644   3.561  -7.906  1.00  0.80           H  
ATOM   2082  HA  ALA A 141      -5.735   2.866  -5.222  1.00  0.80           H  
ATOM   2083 1HB  ALA A 141      -7.236   1.216  -6.221  1.00  0.80           H  
ATOM   2084 2HB  ALA A 141      -7.627   2.834  -6.778  1.00  0.80           H  
ATOM   2085 3HB  ALA A 141      -6.737   1.711  -7.836  1.00  0.80           H  
ATOM   2086  N   GLN A 142      -4.222   0.889  -5.057  1.00  0.89           N  
ATOM   2087  CA  GLN A 142      -3.130  -0.085  -4.916  1.00  0.89           C  
ATOM   2088  C   GLN A 142      -3.474  -1.306  -4.092  1.00  0.89           C  
ATOM   2089  O   GLN A 142      -4.060  -1.192  -3.013  1.00  0.89           O  
ATOM   2090  CB  GLN A 142      -1.945   0.549  -4.176  1.00  0.89           C  
ATOM   2091  CG  GLN A 142      -0.672  -0.344  -4.099  1.00  0.89           C  
ATOM   2092  CD  GLN A 142       0.411   0.275  -3.282  1.00  0.89           C  
ATOM   2093  NE2 GLN A 142       1.670   0.210  -3.703  1.00  0.89           N  
ATOM   2094  OE1 GLN A 142       0.074   0.811  -2.219  1.00  0.89           O  
ATOM   2095  H   GLN A 142      -4.750   1.192  -4.240  1.00  0.89           H  
ATOM   2096  HA  GLN A 142      -2.833  -0.410  -5.903  1.00  0.89           H  
ATOM   2097 1HB  GLN A 142      -1.727   1.525  -4.572  1.00  0.89           H  
ATOM   2098 2HB  GLN A 142      -2.244   0.706  -3.149  1.00  0.89           H  
ATOM   2099 1HG  GLN A 142      -0.918  -1.269  -3.613  1.00  0.89           H  
ATOM   2100 2HG  GLN A 142      -0.296  -0.545  -5.097  1.00  0.89           H  
ATOM   2101 1HE2 GLN A 142       2.403   0.606  -3.155  1.00  0.89           H  
ATOM   2102 2HE2 GLN A 142       1.887  -0.250  -4.576  1.00  0.89           H  
ATOM   2103  N   LEU A 143      -3.055  -2.481  -4.539  1.00  1.05           N  
ATOM   2104  CA  LEU A 143      -3.282  -3.628  -3.657  1.00  1.05           C  
ATOM   2105  C   LEU A 143      -2.129  -3.820  -2.683  1.00  1.05           C  
ATOM   2106  O   LEU A 143      -0.951  -3.792  -3.052  1.00  1.05           O  
ATOM   2107  CB  LEU A 143      -3.501  -4.903  -4.441  1.00  1.05           C  
ATOM   2108  CG  LEU A 143      -4.699  -4.890  -5.304  1.00  1.05           C  
ATOM   2109  CD1 LEU A 143      -4.739  -6.138  -6.047  1.00  1.05           C  
ATOM   2110  CD2 LEU A 143      -5.935  -4.718  -4.470  1.00  1.05           C  
ATOM   2111  H   LEU A 143      -2.583  -2.541  -5.447  1.00  1.05           H  
ATOM   2112  HA  LEU A 143      -4.183  -3.445  -3.074  1.00  1.05           H  
ATOM   2113 1HB  LEU A 143      -2.628  -5.089  -5.071  1.00  1.05           H  
ATOM   2114 2HB  LEU A 143      -3.608  -5.727  -3.740  1.00  1.05           H  
ATOM   2115  HG  LEU A 143      -4.628  -4.071  -5.987  1.00  1.05           H  
ATOM   2116 1HD1 LEU A 143      -5.604  -6.142  -6.699  1.00  1.05           H  
ATOM   2117 2HD1 LEU A 143      -3.832  -6.226  -6.634  1.00  1.05           H  
ATOM   2118 3HD1 LEU A 143      -4.802  -6.963  -5.346  1.00  1.05           H  
ATOM   2119 1HD2 LEU A 143      -6.811  -4.695  -5.117  1.00  1.05           H  
ATOM   2120 2HD2 LEU A 143      -6.037  -5.520  -3.781  1.00  1.05           H  
ATOM   2121 3HD2 LEU A 143      -5.859  -3.793  -3.915  1.00  1.05           H  
ATOM   2122  N   HIS A 144      -2.458  -4.058  -1.426  1.00  1.27           N  
ATOM   2123  CA  HIS A 144      -1.422  -4.259  -0.433  1.00  1.27           C  
ATOM   2124  C   HIS A 144      -0.901  -5.677  -0.460  1.00  1.27           C  
ATOM   2125  O   HIS A 144      -1.388  -6.556   0.253  1.00  1.27           O  
ATOM   2126  CB  HIS A 144      -1.900  -3.939   0.964  1.00  1.27           C  
ATOM   2127  CG  HIS A 144      -0.783  -3.885   1.938  1.00  1.27           C  
ATOM   2128  CD2 HIS A 144       0.171  -4.787   2.224  1.00  1.27           C  
ATOM   2129  ND1 HIS A 144      -0.521  -2.782   2.727  1.00  1.27           N  
ATOM   2130  CE1 HIS A 144       0.525  -3.052   3.506  1.00  1.27           C  
ATOM   2131  NE2 HIS A 144       0.955  -4.259   3.204  1.00  1.27           N  
ATOM   2132  H   HIS A 144      -3.438  -4.080  -1.153  1.00  1.27           H  
ATOM   2133  HA  HIS A 144      -0.580  -3.605  -0.655  1.00  1.27           H  
ATOM   2134 1HB  HIS A 144      -2.441  -2.991   0.970  1.00  1.27           H  
ATOM   2135 2HB  HIS A 144      -2.579  -4.718   1.283  1.00  1.27           H  
ATOM   2136  HD2 HIS A 144       0.286  -5.773   1.770  1.00  1.27           H  
ATOM   2137  HE1 HIS A 144       0.949  -2.385   4.256  1.00  1.27           H  
ATOM   2138  HE2 HIS A 144       1.743  -4.776   3.609  1.00  1.27           H  
ATOM   2139  N   VAL A 145       0.081  -5.879  -1.305  1.00  1.58           N  
ATOM   2140  CA  VAL A 145       0.668  -7.180  -1.550  1.00  1.58           C  
ATOM   2141  C   VAL A 145       2.146  -7.086  -1.203  1.00  1.58           C  
ATOM   2142  O   VAL A 145       2.636  -5.990  -0.934  1.00  1.58           O  
ATOM   2143  CB  VAL A 145       0.418  -7.544  -3.011  1.00  1.58           C  
ATOM   2144  CG1 VAL A 145      -1.098  -7.561  -3.243  1.00  1.58           C  
ATOM   2145  CG2 VAL A 145       1.079  -6.536  -3.911  1.00  1.58           C  
ATOM   2146  H   VAL A 145       0.367  -5.076  -1.864  1.00  1.58           H  
ATOM   2147  HA  VAL A 145       0.193  -7.923  -0.908  1.00  1.58           H  
ATOM   2148  HB  VAL A 145       0.811  -8.537  -3.223  1.00  1.58           H  
ATOM   2149 1HG1 VAL A 145      -1.312  -7.789  -4.254  1.00  1.58           H  
ATOM   2150 2HG1 VAL A 145      -1.563  -8.298  -2.590  1.00  1.58           H  
ATOM   2151 3HG1 VAL A 145      -1.498  -6.592  -3.030  1.00  1.58           H  
ATOM   2152 1HG2 VAL A 145       0.884  -6.799  -4.949  1.00  1.58           H  
ATOM   2153 2HG2 VAL A 145       0.685  -5.546  -3.715  1.00  1.58           H  
ATOM   2154 3HG2 VAL A 145       2.158  -6.532  -3.740  1.00  1.58           H  
ATOM   2155  N   GLY A 146       2.857  -8.209  -1.140  1.00  1.97           N  
ATOM   2156  CA  GLY A 146       4.261  -8.132  -0.752  1.00  1.97           C  
ATOM   2157  C   GLY A 146       5.024  -7.171  -1.640  1.00  1.97           C  
ATOM   2158  O   GLY A 146       4.909  -7.213  -2.866  1.00  1.97           O  
ATOM   2159  H   GLY A 146       2.442  -9.104  -1.356  1.00  1.97           H  
ATOM   2160 1HA  GLY A 146       4.330  -7.789   0.275  1.00  1.97           H  
ATOM   2161 2HA  GLY A 146       4.712  -9.122  -0.801  1.00  1.97           H  
ATOM   2162  N   ALA A 147       5.793  -6.290  -1.005  1.00  2.39           N  
ATOM   2163  CA  ALA A 147       6.575  -5.288  -1.703  1.00  2.39           C  
ATOM   2164  C   ALA A 147       7.682  -4.733  -0.814  1.00  2.39           C  
ATOM   2165  O   ALA A 147       7.537  -4.632   0.402  1.00  2.39           O  
ATOM   2166  CB  ALA A 147       5.672  -4.147  -2.165  1.00  2.39           C  
ATOM   2167  H   ALA A 147       5.841  -6.327  -0.004  1.00  2.39           H  
ATOM   2168  HA  ALA A 147       7.038  -5.762  -2.568  1.00  2.39           H  
ATOM   2169 1HB  ALA A 147       6.257  -3.411  -2.709  1.00  2.39           H  
ATOM   2170 2HB  ALA A 147       4.889  -4.542  -2.820  1.00  2.39           H  
ATOM   2171 3HB  ALA A 147       5.209  -3.678  -1.296  1.00  2.39           H  
ATOM   2172  N   LYS A 148       8.739  -4.261  -1.461  1.00  2.76           N  
ATOM   2173  CA  LYS A 148       9.870  -3.571  -0.830  1.00  2.76           C  
ATOM   2174  C   LYS A 148       9.704  -2.057  -0.794  1.00  2.76           C  
ATOM   2175  O   LYS A 148      10.609  -1.340  -0.379  1.00  2.76           O  
ATOM   2176  CB  LYS A 148      11.152  -3.855  -1.606  1.00  2.76           C  
ATOM   2177  CG  LYS A 148      11.635  -5.274  -1.582  1.00  2.76           C  
ATOM   2178  CD  LYS A 148      12.911  -5.414  -2.395  1.00  2.76           C  
ATOM   2179  CE  LYS A 148      13.453  -6.836  -2.356  1.00  2.76           C  
ATOM   2180  NZ  LYS A 148      14.680  -6.976  -3.182  1.00  2.76           N1+
ATOM   2181  H   LYS A 148       8.776  -4.412  -2.460  1.00  2.76           H  
ATOM   2182  HA  LYS A 148       9.970  -3.931   0.194  1.00  2.76           H  
ATOM   2183 1HB  LYS A 148      11.005  -3.579  -2.649  1.00  2.76           H  
ATOM   2184 2HB  LYS A 148      11.954  -3.224  -1.221  1.00  2.76           H  
ATOM   2185 1HG  LYS A 148      11.860  -5.538  -0.558  1.00  2.76           H  
ATOM   2186 2HG  LYS A 148      10.870  -5.953  -1.960  1.00  2.76           H  
ATOM   2187 1HD  LYS A 148      12.721  -5.125  -3.429  1.00  2.76           H  
ATOM   2188 2HD  LYS A 148      13.665  -4.741  -1.987  1.00  2.76           H  
ATOM   2189 1HE  LYS A 148      13.690  -7.096  -1.329  1.00  2.76           H  
ATOM   2190 2HE  LYS A 148      12.695  -7.522  -2.725  1.00  2.76           H  
ATOM   2191 1HZ  LYS A 148      15.016  -7.928  -3.128  1.00  2.76           H  
ATOM   2192 2HZ  LYS A 148      14.469  -6.743  -4.140  1.00  2.76           H  
ATOM   2193 3HZ  LYS A 148      15.385  -6.346  -2.831  1.00  2.76           H  
ATOM   2194  N   GLN A 149       8.568  -1.588  -1.309  1.00  3.00           N  
ATOM   2195  CA  GLN A 149       8.260  -0.172  -1.559  1.00  3.00           C  
ATOM   2196  C   GLN A 149       9.135   0.333  -2.720  1.00  3.00           C  
ATOM   2197  O   GLN A 149       9.299   1.535  -2.934  1.00  3.00           O  
ATOM   2198  CB  GLN A 149       8.473   0.728  -0.324  1.00  3.00           C  
ATOM   2199  CG  GLN A 149       7.698   0.332   0.945  1.00  3.00           C  
ATOM   2200  CD  GLN A 149       7.772   1.429   2.031  1.00  3.00           C  
ATOM   2201  NE2 GLN A 149       8.286   1.095   3.213  1.00  3.00           N  
ATOM   2202  OE1 GLN A 149       7.371   2.572   1.787  1.00  3.00           O  
ATOM   2203  H   GLN A 149       7.872  -2.271  -1.567  1.00  3.00           H  
ATOM   2204  HA  GLN A 149       7.219  -0.090  -1.860  1.00  3.00           H  
ATOM   2205 1HB  GLN A 149       9.529   0.796  -0.078  1.00  3.00           H  
ATOM   2206 2HB  GLN A 149       8.154   1.739  -0.577  1.00  3.00           H  
ATOM   2207 1HG  GLN A 149       6.652   0.162   0.691  1.00  3.00           H  
ATOM   2208 2HG  GLN A 149       8.139  -0.578   1.353  1.00  3.00           H  
ATOM   2209 1HE2 GLN A 149       8.353   1.781   3.938  1.00  3.00           H  
ATOM   2210 2HE2 GLN A 149       8.623   0.160   3.375  1.00  3.00           H  
ATOM   2211  N   GLU A 150       9.633  -0.628  -3.498  1.00  3.02           N  
ATOM   2212  CA  GLU A 150      10.401  -0.427  -4.717  1.00  3.02           C  
ATOM   2213  C   GLU A 150       9.597  -1.119  -5.791  1.00  3.02           C  
ATOM   2214  O   GLU A 150       9.014  -2.170  -5.536  1.00  3.02           O  
ATOM   2215  CB  GLU A 150      11.803  -1.047  -4.622  1.00  3.02           C  
ATOM   2216  CG  GLU A 150      12.721  -0.437  -3.562  1.00  3.02           C  
ATOM   2217  CD  GLU A 150      14.109  -1.084  -3.523  1.00  3.02           C  
ATOM   2218  OE1 GLU A 150      14.326  -2.037  -4.239  1.00  3.02           O  
ATOM   2219  OE2 GLU A 150      14.947  -0.608  -2.790  1.00  3.02           O1-
ATOM   2220  H   GLU A 150       9.450  -1.574  -3.213  1.00  3.02           H  
ATOM   2221  HA  GLU A 150      10.474   0.637  -4.945  1.00  3.02           H  
ATOM   2222 1HB  GLU A 150      11.713  -2.109  -4.409  1.00  3.02           H  
ATOM   2223 2HB  GLU A 150      12.301  -0.954  -5.588  1.00  3.02           H  
ATOM   2224 1HG  GLU A 150      12.828   0.630  -3.760  1.00  3.02           H  
ATOM   2225 2HG  GLU A 150      12.248  -0.551  -2.585  1.00  3.02           H  
ATOM   2226  N   ASN A 151       9.487  -0.506  -6.962  1.00  2.82           N  
ATOM   2227  CA  ASN A 151       8.679  -1.052  -8.059  1.00  2.82           C  
ATOM   2228  C   ASN A 151       7.215  -1.213  -7.612  1.00  2.82           C  
ATOM   2229  O   ASN A 151       6.443  -1.966  -8.212  1.00  2.82           O  
ATOM   2230  CB  ASN A 151       9.236  -2.385  -8.545  1.00  2.82           C  
ATOM   2231  CG  ASN A 151      10.632  -2.268  -9.083  1.00  2.82           C  
ATOM   2232  ND2 ASN A 151      11.443  -3.260  -8.811  1.00  2.82           N  
ATOM   2233  OD1 ASN A 151      10.981  -1.281  -9.740  1.00  2.82           O  
ATOM   2234  H   ASN A 151       9.993   0.357  -7.107  1.00  2.82           H  
ATOM   2235  HA  ASN A 151       8.691  -0.344  -8.890  1.00  2.82           H  
ATOM   2236 1HB  ASN A 151       9.226  -3.128  -7.754  1.00  2.82           H  
ATOM   2237 2HB  ASN A 151       8.596  -2.766  -9.341  1.00  2.82           H  
ATOM   2238 1HD2 ASN A 151      12.387  -3.241  -9.139  1.00  2.82           H  
ATOM   2239 2HD2 ASN A 151      11.116  -4.039  -8.272  1.00  2.82           H  
ATOM   2240  N   TRP A 152       6.817  -0.409  -6.620  1.00  2.44           N  
ATOM   2241  CA  TRP A 152       5.494  -0.397  -5.997  1.00  2.44           C  
ATOM   2242  C   TRP A 152       4.395  -0.014  -6.969  1.00  2.44           C  
ATOM   2243  O   TRP A 152       3.241  -0.426  -6.829  1.00  2.44           O  
ATOM   2244  CB  TRP A 152       5.580   0.556  -4.807  1.00  2.44           C  
ATOM   2245  CG  TRP A 152       6.002   1.934  -5.233  1.00  2.44           C  
ATOM   2246  CD1 TRP A 152       7.227   2.262  -5.726  1.00  2.44           C  
ATOM   2247  CD2 TRP A 152       5.256   3.166  -5.181  1.00  2.44           C  
ATOM   2248  CE2 TRP A 152       6.081   4.164  -5.695  1.00  2.44           C  
ATOM   2249  CE3 TRP A 152       3.992   3.494  -4.752  1.00  2.44           C  
ATOM   2250  NE1 TRP A 152       7.280   3.591  -6.020  1.00  2.44           N  
ATOM   2251  CZ2 TRP A 152       5.660   5.481  -5.805  1.00  2.44           C  
ATOM   2252  CZ3 TRP A 152       3.558   4.809  -4.862  1.00  2.44           C  
ATOM   2253  CH2 TRP A 152       4.369   5.777  -5.377  1.00  2.44           C  
ATOM   2254  H   TRP A 152       7.518   0.199  -6.225  1.00  2.44           H  
ATOM   2255  HA  TRP A 152       5.287  -1.402  -5.625  1.00  2.44           H  
ATOM   2256 1HB  TRP A 152       4.609   0.626  -4.321  1.00  2.44           H  
ATOM   2257 2HB  TRP A 152       6.292   0.177  -4.084  1.00  2.44           H  
ATOM   2258  HD1 TRP A 152       8.038   1.567  -5.875  1.00  2.44           H  
ATOM   2259  HE1 TRP A 152       8.074   4.076  -6.406  1.00  2.44           H  
ATOM   2260  HE3 TRP A 152       3.354   2.728  -4.336  1.00  2.44           H  
ATOM   2261  HZ2 TRP A 152       6.302   6.262  -6.210  1.00  2.44           H  
ATOM   2262  HZ3 TRP A 152       2.551   5.049  -4.526  1.00  2.44           H  
ATOM   2263  HH2 TRP A 152       3.997   6.800  -5.448  1.00  2.44           H  
ATOM   2264  N   ASN A 153       4.798   0.676  -8.026  1.00  2.00           N  
ATOM   2265  CA  ASN A 153       3.930   1.118  -9.096  1.00  2.00           C  
ATOM   2266  C   ASN A 153       3.325  -0.066  -9.843  1.00  2.00           C  
ATOM   2267  O   ASN A 153       2.287   0.066 -10.485  1.00  2.00           O  
ATOM   2268  CB  ASN A 153       4.691   2.039 -10.017  1.00  2.00           C  
ATOM   2269  CG  ASN A 153       4.896   3.419  -9.417  1.00  2.00           C  
ATOM   2270  ND2 ASN A 153       5.924   4.089  -9.867  1.00  2.00           N  
ATOM   2271  OD1 ASN A 153       4.142   3.874  -8.548  1.00  2.00           O  
ATOM   2272  H   ASN A 153       5.770   0.940  -8.061  1.00  2.00           H  
ATOM   2273  HA  ASN A 153       3.108   1.676  -8.664  1.00  2.00           H  
ATOM   2274 1HB  ASN A 153       5.664   1.601 -10.239  1.00  2.00           H  
ATOM   2275 2HB  ASN A 153       4.151   2.137 -10.960  1.00  2.00           H  
ATOM   2276 1HD2 ASN A 153       6.123   5.003  -9.514  1.00  2.00           H  
ATOM   2277 2HD2 ASN A 153       6.515   3.687 -10.567  1.00  2.00           H  
ATOM   2278  N   THR A 154       3.955  -1.237  -9.733  1.00  1.58           N  
ATOM   2279  CA  THR A 154       3.497  -2.455 -10.381  1.00  1.58           C  
ATOM   2280  C   THR A 154       2.057  -2.772 -10.001  1.00  1.58           C  
ATOM   2281  O   THR A 154       1.289  -3.299 -10.810  1.00  1.58           O  
ATOM   2282  CB  THR A 154       4.365  -3.658  -9.968  1.00  1.58           C  
ATOM   2283  CG2 THR A 154       3.862  -4.921 -10.634  1.00  1.58           C  
ATOM   2284  OG1 THR A 154       5.729  -3.423 -10.339  1.00  1.58           O  
ATOM   2285  H   THR A 154       4.800  -1.307  -9.166  1.00  1.58           H  
ATOM   2286  HA  THR A 154       3.551  -2.321 -11.461  1.00  1.58           H  
ATOM   2287  HB  THR A 154       4.312  -3.786  -8.883  1.00  1.58           H  
ATOM   2288  HG1 THR A 154       6.123  -2.810  -9.680  1.00  1.58           H  
ATOM   2289 1HG2 THR A 154       4.479  -5.763 -10.325  1.00  1.58           H  
ATOM   2290 2HG2 THR A 154       2.826  -5.098 -10.330  1.00  1.58           H  
ATOM   2291 3HG2 THR A 154       3.912  -4.809 -11.714  1.00  1.58           H  
ATOM   2292  N   ASP A 155       1.723  -2.505  -8.739  1.00  1.25           N  
ATOM   2293  CA  ASP A 155       0.433  -2.834  -8.174  1.00  1.25           C  
ATOM   2294  C   ASP A 155      -0.488  -1.622  -8.074  1.00  1.25           C  
ATOM   2295  O   ASP A 155      -1.494  -1.671  -7.353  1.00  1.25           O  
ATOM   2296  CB  ASP A 155       0.663  -3.443  -6.799  1.00  1.25           C  
ATOM   2297  CG  ASP A 155       1.430  -4.738  -6.913  1.00  1.25           C  
ATOM   2298  OD1 ASP A 155       1.089  -5.533  -7.748  1.00  1.25           O  
ATOM   2299  OD2 ASP A 155       2.382  -4.907  -6.200  1.00  1.25           O1-
ATOM   2300  H   ASP A 155       2.391  -2.010  -8.145  1.00  1.25           H  
ATOM   2301  HA  ASP A 155      -0.045  -3.574  -8.815  1.00  1.25           H  
ATOM   2302 1HB  ASP A 155       1.228  -2.743  -6.178  1.00  1.25           H  
ATOM   2303 2HB  ASP A 155      -0.291  -3.635  -6.305  1.00  1.25           H  
ATOM   2304  N   ILE A 156      -0.133  -0.520  -8.764  1.00  1.03           N  
ATOM   2305  CA  ILE A 156      -0.935   0.699  -8.703  1.00  1.03           C  
ATOM   2306  C   ILE A 156      -1.583   1.095 -10.008  1.00  1.03           C  
ATOM   2307  O   ILE A 156      -0.933   1.201 -11.050  1.00  1.03           O  
ATOM   2308  CB  ILE A 156      -0.131   1.923  -8.226  1.00  1.03           C  
ATOM   2309  CG1 ILE A 156       0.357   1.674  -6.895  1.00  1.03           C  
ATOM   2310  CG2 ILE A 156      -1.026   3.185  -8.214  1.00  1.03           C  
ATOM   2311  CD1 ILE A 156       1.246   2.698  -6.371  1.00  1.03           C  
ATOM   2312  H   ILE A 156       0.698  -0.518  -9.355  1.00  1.03           H  
ATOM   2313  HA  ILE A 156      -1.723   0.532  -7.983  1.00  1.03           H  
ATOM   2314  HB  ILE A 156       0.724   2.078  -8.878  1.00  1.03           H  
ATOM   2315 1HG1 ILE A 156      -0.476   1.606  -6.275  1.00  1.03           H  
ATOM   2316 2HG1 ILE A 156       0.890   0.727  -6.881  1.00  1.03           H  
ATOM   2317 1HG2 ILE A 156      -0.458   4.022  -7.861  1.00  1.03           H  
ATOM   2318 2HG2 ILE A 156      -1.386   3.399  -9.215  1.00  1.03           H  
ATOM   2319 3HG2 ILE A 156      -1.879   3.020  -7.550  1.00  1.03           H  
ATOM   2320 1HD1 ILE A 156       1.513   2.412  -5.378  1.00  1.03           H  
ATOM   2321 2HD1 ILE A 156       2.135   2.787  -6.985  1.00  1.03           H  
ATOM   2322 3HD1 ILE A 156       0.728   3.647  -6.345  1.00  1.03           H  
ATOM   2323  N   LYS A 157      -2.878   1.332  -9.938  1.00  0.89           N  
ATOM   2324  CA  LYS A 157      -3.615   1.781 -11.091  1.00  0.89           C  
ATOM   2325  C   LYS A 157      -4.033   3.220 -10.890  1.00  0.89           C  
ATOM   2326  O   LYS A 157      -4.286   3.654  -9.762  1.00  0.89           O  
ATOM   2327  CB  LYS A 157      -4.821   0.894 -11.328  1.00  0.89           C  
ATOM   2328  CG  LYS A 157      -4.463  -0.568 -11.502  1.00  0.89           C  
ATOM   2329  CD  LYS A 157      -3.558  -0.782 -12.712  1.00  0.89           C  
ATOM   2330  CE  LYS A 157      -4.299  -0.615 -14.028  1.00  0.89           C  
ATOM   2331  NZ  LYS A 157      -3.443  -0.994 -15.186  1.00  0.89           N1+
ATOM   2332  H   LYS A 157      -3.346   1.216  -9.041  1.00  0.89           H  
ATOM   2333  HA  LYS A 157      -2.968   1.738 -11.966  1.00  0.89           H  
ATOM   2334 1HB  LYS A 157      -5.499   0.970 -10.475  1.00  0.89           H  
ATOM   2335 2HB  LYS A 157      -5.362   1.231 -12.213  1.00  0.89           H  
ATOM   2336 1HG  LYS A 157      -3.938  -0.921 -10.620  1.00  0.89           H  
ATOM   2337 2HG  LYS A 157      -5.362  -1.167 -11.621  1.00  0.89           H  
ATOM   2338 1HD  LYS A 157      -2.744  -0.057 -12.683  1.00  0.89           H  
ATOM   2339 2HD  LYS A 157      -3.121  -1.777 -12.668  1.00  0.89           H  
ATOM   2340 1HE  LYS A 157      -5.186  -1.240 -14.026  1.00  0.89           H  
ATOM   2341 2HE  LYS A 157      -4.601   0.427 -14.137  1.00  0.89           H  
ATOM   2342 1HZ  LYS A 157      -3.959  -0.873 -16.044  1.00  0.89           H  
ATOM   2343 2HZ  LYS A 157      -2.616  -0.414 -15.200  1.00  0.89           H  
ATOM   2344 3HZ  LYS A 157      -3.175  -1.965 -15.085  1.00  0.89           H  
ATOM   2345  N   THR A 158      -4.144   3.963 -11.979  1.00  0.82           N  
ATOM   2346  CA  THR A 158      -4.640   5.323 -11.875  1.00  0.82           C  
ATOM   2347  C   THR A 158      -5.944   5.412 -12.633  1.00  0.82           C  
ATOM   2348  O   THR A 158      -6.055   4.934 -13.765  1.00  0.82           O  
ATOM   2349  CB  THR A 158      -3.637   6.359 -12.404  1.00  0.82           C  
ATOM   2350  CG2 THR A 158      -4.214   7.758 -12.222  1.00  0.82           C  
ATOM   2351  OG1 THR A 158      -2.419   6.269 -11.661  1.00  0.82           O  
ATOM   2352  H   THR A 158      -3.903   3.582 -12.883  1.00  0.82           H  
ATOM   2353  HA  THR A 158      -4.847   5.557 -10.833  1.00  0.82           H  
ATOM   2354  HB  THR A 158      -3.433   6.179 -13.458  1.00  0.82           H  
ATOM   2355  HG1 THR A 158      -2.618   6.348 -10.726  1.00  0.82           H  
ATOM   2356 1HG2 THR A 158      -3.500   8.495 -12.581  1.00  0.82           H  
ATOM   2357 2HG2 THR A 158      -5.141   7.857 -12.783  1.00  0.82           H  
ATOM   2358 3HG2 THR A 158      -4.412   7.929 -11.160  1.00  0.82           H  
ATOM   2359  N   LEU A 159      -6.930   5.999 -11.986  1.00  0.80           N  
ATOM   2360  CA  LEU A 159      -8.246   6.140 -12.544  1.00  0.80           C  
ATOM   2361  C   LEU A 159      -8.591   7.622 -12.652  1.00  0.80           C  
ATOM   2362  O   LEU A 159      -8.175   8.425 -11.814  1.00  0.80           O  
ATOM   2363  CB  LEU A 159      -9.243   5.432 -11.636  1.00  0.80           C  
ATOM   2364  CG  LEU A 159      -9.067   3.917 -11.437  1.00  0.80           C  
ATOM   2365  CD1 LEU A 159      -8.083   3.657 -10.255  1.00  0.80           C  
ATOM   2366  CD2 LEU A 159     -10.421   3.312 -11.144  1.00  0.80           C  
ATOM   2367  H   LEU A 159      -6.759   6.352 -11.052  1.00  0.80           H  
ATOM   2368  HA  LEU A 159      -8.262   5.703 -13.537  1.00  0.80           H  
ATOM   2369 1HB  LEU A 159      -9.176   5.885 -10.655  1.00  0.80           H  
ATOM   2370 2HB  LEU A 159     -10.237   5.590 -12.044  1.00  0.80           H  
ATOM   2371  HG  LEU A 159      -8.651   3.472 -12.344  1.00  0.80           H  
ATOM   2372 1HD1 LEU A 159      -7.958   2.588 -10.108  1.00  0.80           H  
ATOM   2373 2HD1 LEU A 159      -7.117   4.096 -10.456  1.00  0.80           H  
ATOM   2374 3HD1 LEU A 159      -8.486   4.101  -9.344  1.00  0.80           H  
ATOM   2375 1HD2 LEU A 159     -10.351   2.252 -11.000  1.00  0.80           H  
ATOM   2376 2HD2 LEU A 159     -10.805   3.760 -10.250  1.00  0.80           H  
ATOM   2377 3HD2 LEU A 159     -11.091   3.503 -11.955  1.00  0.80           H  
ATOM   2378  N   LYS A 160      -9.332   7.994 -13.685  1.00  0.82           N  
ATOM   2379  CA  LYS A 160      -9.718   9.389 -13.861  1.00  0.82           C  
ATOM   2380  C   LYS A 160     -11.225   9.503 -14.014  1.00  0.82           C  
ATOM   2381  O   LYS A 160     -11.824   8.917 -14.917  1.00  0.82           O  
ATOM   2382  CB  LYS A 160      -8.982   9.988 -15.059  1.00  0.82           C  
ATOM   2383  CG  LYS A 160      -9.238  11.463 -15.312  1.00  0.82           C  
ATOM   2384  CD  LYS A 160      -8.483  11.913 -16.553  1.00  0.82           C  
ATOM   2385  CE  LYS A 160      -6.973  11.908 -16.306  1.00  0.82           C  
ATOM   2386  NZ  LYS A 160      -6.210  12.374 -17.495  1.00  0.82           N1+
ATOM   2387  H   LYS A 160      -9.665   7.286 -14.333  1.00  0.82           H  
ATOM   2388  HA  LYS A 160      -9.435   9.947 -12.974  1.00  0.82           H  
ATOM   2389 1HB  LYS A 160      -7.909   9.862 -14.917  1.00  0.82           H  
ATOM   2390 2HB  LYS A 160      -9.260   9.443 -15.961  1.00  0.82           H  
ATOM   2391 1HG  LYS A 160     -10.306  11.635 -15.452  1.00  0.82           H  
ATOM   2392 2HG  LYS A 160      -8.907  12.051 -14.456  1.00  0.82           H  
ATOM   2393 1HD  LYS A 160      -8.714  11.247 -17.384  1.00  0.82           H  
ATOM   2394 2HD  LYS A 160      -8.793  12.924 -16.817  1.00  0.82           H  
ATOM   2395 1HE  LYS A 160      -6.749  12.562 -15.467  1.00  0.82           H  
ATOM   2396 2HE  LYS A 160      -6.656  10.896 -16.058  1.00  0.82           H  
ATOM   2397 1HZ  LYS A 160      -5.222  12.355 -17.287  1.00  0.82           H  
ATOM   2398 2HZ  LYS A 160      -6.402  11.765 -18.277  1.00  0.82           H  
ATOM   2399 3HZ  LYS A 160      -6.486  13.315 -17.727  1.00  0.82           H  
ATOM   2400  N   PHE A 161     -11.828  10.293 -13.135  1.00  0.87           N  
ATOM   2401  CA  PHE A 161     -13.268  10.433 -13.100  1.00  0.87           C  
ATOM   2402  C   PHE A 161     -13.721  11.844 -13.316  1.00  0.87           C  
ATOM   2403  O   PHE A 161     -13.612  12.677 -12.411  1.00  0.87           O  
ATOM   2404  CB  PHE A 161     -13.778  10.051 -11.722  1.00  0.87           C  
ATOM   2405  CG  PHE A 161     -13.441   8.710 -11.345  1.00  0.87           C  
ATOM   2406  CD1 PHE A 161     -12.221   8.468 -10.778  1.00  0.87           C  
ATOM   2407  CD2 PHE A 161     -14.305   7.677 -11.530  1.00  0.87           C  
ATOM   2408  CE1 PHE A 161     -11.880   7.219 -10.414  1.00  0.87           C  
ATOM   2409  CE2 PHE A 161     -13.947   6.426 -11.155  1.00  0.87           C  
ATOM   2410  CZ  PHE A 161     -12.734   6.208 -10.602  1.00  0.87           C  
ATOM   2411  H   PHE A 161     -11.263  10.774 -12.442  1.00  0.87           H  
ATOM   2412  HA  PHE A 161     -13.710   9.794 -13.866  1.00  0.87           H  
ATOM   2413 1HB  PHE A 161     -13.362  10.727 -10.979  1.00  0.87           H  
ATOM   2414 2HB  PHE A 161     -14.865  10.153 -11.693  1.00  0.87           H  
ATOM   2415  HD1 PHE A 161     -11.523   9.298 -10.624  1.00  0.87           H  
ATOM   2416  HD2 PHE A 161     -15.279   7.863 -11.978  1.00  0.87           H  
ATOM   2417  HE1 PHE A 161     -10.926   7.036  -9.971  1.00  0.87           H  
ATOM   2418  HE2 PHE A 161     -14.615   5.610 -11.296  1.00  0.87           H  
ATOM   2419  HZ  PHE A 161     -12.453   5.235 -10.316  1.00  0.87           H  
ATOM   2420  N   ASP A 162     -14.223  12.130 -14.499  1.00  0.93           N  
ATOM   2421  CA  ASP A 162     -14.760  13.453 -14.694  1.00  0.93           C  
ATOM   2422  C   ASP A 162     -16.253  13.416 -14.450  1.00  0.93           C  
ATOM   2423  O   ASP A 162     -16.868  12.333 -14.407  1.00  0.93           O  
ATOM   2424  CB  ASP A 162     -14.421  13.997 -16.085  1.00  0.93           C  
ATOM   2425  CG  ASP A 162     -15.025  13.215 -17.206  1.00  0.93           C  
ATOM   2426  OD1 ASP A 162     -15.931  12.450 -16.954  1.00  0.93           O  
ATOM   2427  OD2 ASP A 162     -14.594  13.365 -18.314  1.00  0.93           O1-
ATOM   2428  H   ASP A 162     -14.254  11.434 -15.231  1.00  0.93           H  
ATOM   2429  HA  ASP A 162     -14.338  14.125 -13.960  1.00  0.93           H  
ATOM   2430 1HB  ASP A 162     -14.757  15.036 -16.158  1.00  0.93           H  
ATOM   2431 2HB  ASP A 162     -13.339  14.005 -16.212  1.00  0.93           H  
ATOM   2432  N   ALA A 163     -16.846  14.600 -14.469  1.00  0.98           N  
ATOM   2433  CA  ALA A 163     -18.284  14.791 -14.289  1.00  0.98           C  
ATOM   2434  C   ALA A 163     -19.128  14.072 -15.335  1.00  0.98           C  
ATOM   2435  O   ALA A 163     -20.301  13.784 -15.095  1.00  0.98           O  
ATOM   2436  CB  ALA A 163     -18.595  16.266 -14.303  1.00  0.98           C  
ATOM   2437  H   ALA A 163     -16.230  15.417 -14.512  1.00  0.98           H  
ATOM   2438  HA  ALA A 163     -18.558  14.383 -13.324  1.00  0.98           H  
ATOM   2439 1HB  ALA A 163     -19.658  16.422 -14.129  1.00  0.98           H  
ATOM   2440 2HB  ALA A 163     -18.021  16.770 -13.522  1.00  0.98           H  
ATOM   2441 3HB  ALA A 163     -18.322  16.665 -15.265  1.00  0.98           H  
ATOM   2442  N   LEU A 164     -18.565  13.847 -16.514  1.00  1.01           N  
ATOM   2443  CA  LEU A 164     -19.298  13.209 -17.589  1.00  1.01           C  
ATOM   2444  C   LEU A 164     -19.085  11.692 -17.699  1.00  1.01           C  
ATOM   2445  O   LEU A 164     -19.758  11.044 -18.505  1.00  1.01           O  
ATOM   2446  CB  LEU A 164     -18.918  13.868 -18.911  1.00  1.01           C  
ATOM   2447  CG  LEU A 164     -19.249  15.357 -19.023  1.00  1.01           C  
ATOM   2448  CD1 LEU A 164     -18.760  15.863 -20.364  1.00  1.01           C  
ATOM   2449  CD2 LEU A 164     -20.742  15.540 -18.861  1.00  1.01           C  
ATOM   2450  H   LEU A 164     -17.587  14.080 -16.656  1.00  1.01           H  
ATOM   2451  HA  LEU A 164     -20.359  13.382 -17.417  1.00  1.01           H  
ATOM   2452 1HB  LEU A 164     -17.837  13.755 -19.046  1.00  1.01           H  
ATOM   2453 2HB  LEU A 164     -19.423  13.345 -19.721  1.00  1.01           H  
ATOM   2454  HG  LEU A 164     -18.728  15.918 -18.242  1.00  1.01           H  
ATOM   2455 1HD1 LEU A 164     -18.982  16.915 -20.472  1.00  1.01           H  
ATOM   2456 2HD1 LEU A 164     -17.681  15.712 -20.433  1.00  1.01           H  
ATOM   2457 3HD1 LEU A 164     -19.256  15.312 -21.160  1.00  1.01           H  
ATOM   2458 1HD2 LEU A 164     -20.994  16.588 -18.947  1.00  1.01           H  
ATOM   2459 2HD2 LEU A 164     -21.262  14.983 -19.639  1.00  1.01           H  
ATOM   2460 3HD2 LEU A 164     -21.051  15.169 -17.881  1.00  1.01           H  
ATOM   2461  N   SER A 165     -18.180  11.117 -16.897  1.00  1.01           N  
ATOM   2462  CA  SER A 165     -17.906   9.683 -16.992  1.00  1.01           C  
ATOM   2463  C   SER A 165     -18.456   8.888 -15.817  1.00  1.01           C  
ATOM   2464  O   SER A 165     -18.914   7.757 -15.985  1.00  1.01           O  
ATOM   2465  CB  SER A 165     -16.416   9.445 -17.074  1.00  1.01           C  
ATOM   2466  OG  SER A 165     -15.891  10.027 -18.223  1.00  1.01           O  
ATOM   2467  H   SER A 165     -17.638  11.687 -16.242  1.00  1.01           H  
ATOM   2468  HA  SER A 165     -18.368   9.305 -17.903  1.00  1.01           H  
ATOM   2469 1HB  SER A 165     -15.932   9.875 -16.193  1.00  1.01           H  
ATOM   2470 2HB  SER A 165     -16.216   8.377 -17.073  1.00  1.01           H  
ATOM   2471  HG  SER A 165     -15.897  10.999 -18.026  1.00  1.01           H  
ATOM   2472  N   GLY A 166     -18.358   9.425 -14.603  1.00  0.99           N  
ATOM   2473  CA  GLY A 166     -18.904   8.725 -13.430  1.00  0.99           C  
ATOM   2474  C   GLY A 166     -18.100   7.525 -12.887  1.00  0.99           C  
ATOM   2475  O   GLY A 166     -17.815   7.457 -11.689  1.00  0.99           O  
ATOM   2476  H   GLY A 166     -17.934  10.350 -14.497  1.00  0.99           H  
ATOM   2477 1HA  GLY A 166     -19.023   9.453 -12.626  1.00  0.99           H  
ATOM   2478 2HA  GLY A 166     -19.910   8.386 -13.672  1.00  0.99           H  
ATOM   2479  N   SER A 167     -17.745   6.574 -13.756  1.00  0.96           N  
ATOM   2480  CA  SER A 167     -17.063   5.358 -13.286  1.00  0.96           C  
ATOM   2481  C   SER A 167     -15.907   4.851 -14.148  1.00  0.96           C  
ATOM   2482  O   SER A 167     -15.806   5.153 -15.340  1.00  0.96           O  
ATOM   2483  CB  SER A 167     -18.084   4.242 -13.184  1.00  0.96           C  
ATOM   2484  OG  SER A 167     -18.600   3.908 -14.452  1.00  0.96           O  
ATOM   2485  H   SER A 167     -18.022   6.696 -14.728  1.00  0.96           H  
ATOM   2486  HA  SER A 167     -16.671   5.560 -12.293  1.00  0.96           H  
ATOM   2487 1HB  SER A 167     -17.627   3.363 -12.721  1.00  0.96           H  
ATOM   2488 2HB  SER A 167     -18.894   4.569 -12.540  1.00  0.96           H  
ATOM   2489  HG  SER A 167     -18.875   4.738 -14.856  1.00  0.96           H  
ATOM   2490  N   GLN A 168     -15.049   4.037 -13.515  1.00  0.93           N  
ATOM   2491  CA  GLN A 168     -13.916   3.389 -14.177  1.00  0.93           C  
ATOM   2492  C   GLN A 168     -13.462   2.085 -13.512  1.00  0.93           C  
ATOM   2493  O   GLN A 168     -13.395   1.978 -12.282  1.00  0.93           O  
ATOM   2494  CB  GLN A 168     -12.735   4.346 -14.281  1.00  0.93           C  
ATOM   2495  CG  GLN A 168     -11.505   3.724 -14.982  1.00  0.93           C  
ATOM   2496  CD  GLN A 168     -10.420   4.706 -15.210  1.00  0.93           C  
ATOM   2497  NE2 GLN A 168      -9.299   4.268 -15.772  1.00  0.93           N  
ATOM   2498  OE1 GLN A 168     -10.599   5.873 -14.870  1.00  0.93           O  
ATOM   2499  H   GLN A 168     -15.216   3.859 -12.524  1.00  0.93           H  
ATOM   2500  HA  GLN A 168     -14.226   3.141 -15.191  1.00  0.93           H  
ATOM   2501 1HB  GLN A 168     -13.031   5.228 -14.849  1.00  0.93           H  
ATOM   2502 2HB  GLN A 168     -12.451   4.687 -13.296  1.00  0.93           H  
ATOM   2503 1HG  GLN A 168     -11.095   2.929 -14.360  1.00  0.93           H  
ATOM   2504 2HG  GLN A 168     -11.811   3.321 -15.946  1.00  0.93           H  
ATOM   2505 1HE2 GLN A 168      -8.536   4.893 -15.943  1.00  0.93           H  
ATOM   2506 2HE2 GLN A 168      -9.209   3.302 -16.026  1.00  0.93           H  
ATOM   2507  N   GLU A 169     -13.142   1.098 -14.349  1.00  0.91           N  
ATOM   2508  CA  GLU A 169     -12.651  -0.207 -13.902  1.00  0.91           C  
ATOM   2509  C   GLU A 169     -11.113  -0.274 -13.838  1.00  0.91           C  
ATOM   2510  O   GLU A 169     -10.427   0.124 -14.782  1.00  0.91           O  
ATOM   2511  CB  GLU A 169     -13.221  -1.282 -14.837  1.00  0.91           C  
ATOM   2512  CG  GLU A 169     -12.936  -2.732 -14.475  1.00  0.91           C  
ATOM   2513  CD  GLU A 169     -13.618  -3.697 -15.462  1.00  0.91           C  
ATOM   2514  OE1 GLU A 169     -14.167  -3.226 -16.427  1.00  0.91           O  
ATOM   2515  OE2 GLU A 169     -13.591  -4.892 -15.243  1.00  0.91           O1-
ATOM   2516  H   GLU A 169     -13.235   1.262 -15.343  1.00  0.91           H  
ATOM   2517  HA  GLU A 169     -13.026  -0.392 -12.902  1.00  0.91           H  
ATOM   2518 1HB  GLU A 169     -14.304  -1.170 -14.888  1.00  0.91           H  
ATOM   2519 2HB  GLU A 169     -12.834  -1.119 -15.843  1.00  0.91           H  
ATOM   2520 1HG  GLU A 169     -11.857  -2.902 -14.495  1.00  0.91           H  
ATOM   2521 2HG  GLU A 169     -13.287  -2.929 -13.461  1.00  0.91           H  
ATOM   2522  N   ALA A 170     -10.588  -0.789 -12.720  1.00  0.91           N  
ATOM   2523  CA  ALA A 170      -9.152  -0.988 -12.515  1.00  0.91           C  
ATOM   2524  C   ALA A 170      -8.809  -2.473 -12.580  1.00  0.91           C  
ATOM   2525  O   ALA A 170      -9.587  -3.320 -12.132  1.00  0.91           O  
ATOM   2526  CB  ALA A 170      -8.709  -0.434 -11.165  1.00  0.91           C  
ATOM   2527  H   ALA A 170     -11.218  -1.078 -11.980  1.00  0.91           H  
ATOM   2528  HA  ALA A 170      -8.612  -0.477 -13.311  1.00  0.91           H  
ATOM   2529 1HB  ALA A 170      -7.644  -0.593 -11.042  1.00  0.91           H  
ATOM   2530 2HB  ALA A 170      -8.916   0.612 -11.121  1.00  0.91           H  
ATOM   2531 3HB  ALA A 170      -9.247  -0.946 -10.369  1.00  0.91           H  
ATOM   2532  N   GLU A 171      -7.612  -2.782 -13.069  1.00  0.93           N  
ATOM   2533  CA  GLU A 171      -7.135  -4.165 -13.114  1.00  0.93           C  
ATOM   2534  C   GLU A 171      -5.752  -4.295 -12.523  1.00  0.93           C  
ATOM   2535  O   GLU A 171      -4.838  -3.547 -12.872  1.00  0.93           O  
ATOM   2536  CB  GLU A 171      -7.127  -4.706 -14.549  1.00  0.93           C  
ATOM   2537  CG  GLU A 171      -6.654  -6.173 -14.669  1.00  0.93           C  
ATOM   2538  CD  GLU A 171      -6.753  -6.731 -16.073  1.00  0.93           C  
ATOM   2539  OE1 GLU A 171      -5.969  -6.364 -16.912  1.00  0.93           O  
ATOM   2540  OE2 GLU A 171      -7.640  -7.527 -16.301  1.00  0.93           O1-
ATOM   2541  H   GLU A 171      -7.027  -2.045 -13.426  1.00  0.93           H  
ATOM   2542  HA  GLU A 171      -7.795  -4.780 -12.509  1.00  0.93           H  
ATOM   2543 1HB  GLU A 171      -8.130  -4.634 -14.972  1.00  0.93           H  
ATOM   2544 2HB  GLU A 171      -6.469  -4.093 -15.162  1.00  0.93           H  
ATOM   2545 1HG  GLU A 171      -5.612  -6.226 -14.353  1.00  0.93           H  
ATOM   2546 2HG  GLU A 171      -7.236  -6.793 -13.987  1.00  0.93           H  
ATOM   2547  N   PHE A 172      -5.608  -5.268 -11.639  1.00  0.95           N  
ATOM   2548  CA  PHE A 172      -4.370  -5.521 -10.943  1.00  0.95           C  
ATOM   2549  C   PHE A 172      -3.845  -6.903 -11.338  1.00  0.95           C  
ATOM   2550  O   PHE A 172      -4.468  -7.937 -11.036  1.00  0.95           O  
ATOM   2551  CB  PHE A 172      -4.639  -5.466  -9.451  1.00  0.95           C  
ATOM   2552  CG  PHE A 172      -5.235  -4.161  -8.975  1.00  0.95           C  
ATOM   2553  CD1 PHE A 172      -6.623  -3.990  -9.001  1.00  0.95           C  
ATOM   2554  CD2 PHE A 172      -4.449  -3.119  -8.514  1.00  0.95           C  
ATOM   2555  CE1 PHE A 172      -7.202  -2.818  -8.568  1.00  0.95           C  
ATOM   2556  CE2 PHE A 172      -5.031  -1.945  -8.079  1.00  0.95           C  
ATOM   2557  CZ  PHE A 172      -6.406  -1.794  -8.104  1.00  0.95           C  
ATOM   2558  H   PHE A 172      -6.410  -5.851 -11.422  1.00  0.95           H  
ATOM   2559  HA  PHE A 172      -3.636  -4.765 -11.221  1.00  0.95           H  
ATOM   2560 1HB  PHE A 172      -5.330  -6.265  -9.189  1.00  0.95           H  
ATOM   2561 2HB  PHE A 172      -3.709  -5.637  -8.915  1.00  0.95           H  
ATOM   2562  HD1 PHE A 172      -7.254  -4.807  -9.368  1.00  0.95           H  
ATOM   2563  HD2 PHE A 172      -3.361  -3.232  -8.490  1.00  0.95           H  
ATOM   2564  HE1 PHE A 172      -8.284  -2.706  -8.594  1.00  0.95           H  
ATOM   2565  HE2 PHE A 172      -4.399  -1.141  -7.718  1.00  0.95           H  
ATOM   2566  HZ  PHE A 172      -6.856  -0.867  -7.763  1.00  0.95           H  
ATOM   2567  N   THR A 173      -2.726  -6.927 -12.059  1.00  0.96           N  
ATOM   2568  CA  THR A 173      -2.237  -8.188 -12.597  1.00  0.96           C  
ATOM   2569  C   THR A 173      -1.993  -9.219 -11.509  1.00  0.96           C  
ATOM   2570  O   THR A 173      -1.270  -8.966 -10.551  1.00  0.96           O  
ATOM   2571  CB  THR A 173      -0.930  -7.969 -13.387  1.00  0.96           C  
ATOM   2572  CG2 THR A 173      -0.434  -9.281 -13.978  1.00  0.96           C  
ATOM   2573  OG1 THR A 173      -1.160  -7.031 -14.447  1.00  0.96           O  
ATOM   2574  H   THR A 173      -2.236  -6.065 -12.260  1.00  0.96           H  
ATOM   2575  HA  THR A 173      -2.989  -8.585 -13.280  1.00  0.96           H  
ATOM   2576  HB  THR A 173      -0.167  -7.567 -12.719  1.00  0.96           H  
ATOM   2577  HG1 THR A 173      -0.351  -6.918 -14.957  1.00  0.96           H  
ATOM   2578 1HG2 THR A 173       0.487  -9.104 -14.530  1.00  0.96           H  
ATOM   2579 2HG2 THR A 173      -0.242  -9.995 -13.179  1.00  0.96           H  
ATOM   2580 3HG2 THR A 173      -1.188  -9.684 -14.651  1.00  0.96           H  
ATOM   2581  N   GLY A 174      -2.592 -10.394 -11.678  1.00  0.96           N  
ATOM   2582  CA  GLY A 174      -2.444 -11.499 -10.740  1.00  0.96           C  
ATOM   2583  C   GLY A 174      -3.446 -11.492  -9.582  1.00  0.96           C  
ATOM   2584  O   GLY A 174      -3.543 -12.483  -8.859  1.00  0.96           O  
ATOM   2585  H   GLY A 174      -3.176 -10.520 -12.491  1.00  0.96           H  
ATOM   2586 1HA  GLY A 174      -2.533 -12.438 -11.286  1.00  0.96           H  
ATOM   2587 2HA  GLY A 174      -1.436 -11.474 -10.331  1.00  0.96           H  
ATOM   2588  N   TYR A 175      -4.221 -10.413  -9.429  1.00  0.94           N  
ATOM   2589  CA  TYR A 175      -5.162 -10.331  -8.310  1.00  0.94           C  
ATOM   2590  C   TYR A 175      -6.603 -10.172  -8.768  1.00  0.94           C  
ATOM   2591  O   TYR A 175      -7.511 -10.758  -8.171  1.00  0.94           O  
ATOM   2592  CB  TYR A 175      -4.776  -9.171  -7.411  1.00  0.94           C  
ATOM   2593  CG  TYR A 175      -3.364  -9.300  -6.926  1.00  0.94           C  
ATOM   2594  CD1 TYR A 175      -2.352  -8.666  -7.625  1.00  0.94           C  
ATOM   2595  CD2 TYR A 175      -3.068 -10.061  -5.825  1.00  0.94           C  
ATOM   2596  CE1 TYR A 175      -1.042  -8.805  -7.232  1.00  0.94           C  
ATOM   2597  CE2 TYR A 175      -1.754 -10.204  -5.429  1.00  0.94           C  
ATOM   2598  CZ  TYR A 175      -0.742  -9.587  -6.133  1.00  0.94           C  
ATOM   2599  OH  TYR A 175       0.568  -9.748  -5.741  1.00  0.94           O  
ATOM   2600  H   TYR A 175      -4.134  -9.625 -10.068  1.00  0.94           H  
ATOM   2601  HA  TYR A 175      -5.104 -11.254  -7.734  1.00  0.94           H  
ATOM   2602 1HB  TYR A 175      -4.870  -8.247  -7.967  1.00  0.94           H  
ATOM   2603 2HB  TYR A 175      -5.443  -9.129  -6.553  1.00  0.94           H  
ATOM   2604  HD1 TYR A 175      -2.594  -8.062  -8.502  1.00  0.94           H  
ATOM   2605  HD2 TYR A 175      -3.865 -10.557  -5.275  1.00  0.94           H  
ATOM   2606  HE1 TYR A 175      -0.248  -8.307  -7.797  1.00  0.94           H  
ATOM   2607  HE2 TYR A 175      -1.510 -10.809  -4.561  1.00  0.94           H  
ATOM   2608  HH  TYR A 175       1.108  -9.058  -6.154  1.00  0.94           H  
ATOM   2609  N   GLY A 176      -6.838  -9.379  -9.810  1.00  0.91           N  
ATOM   2610  CA  GLY A 176      -8.222  -9.201 -10.234  1.00  0.91           C  
ATOM   2611  C   GLY A 176      -8.611  -7.774 -10.556  1.00  0.91           C  
ATOM   2612  O   GLY A 176      -7.777  -6.924 -10.870  1.00  0.91           O  
ATOM   2613  H   GLY A 176      -6.073  -8.898 -10.282  1.00  0.91           H  
ATOM   2614 1HA  GLY A 176      -8.400  -9.820 -11.113  1.00  0.91           H  
ATOM   2615 2HA  GLY A 176      -8.884  -9.582  -9.466  1.00  0.91           H  
ATOM   2616  N   ARG A 177      -9.904  -7.518 -10.520  1.00  0.88           N  
ATOM   2617  CA  ARG A 177     -10.403  -6.202 -10.879  1.00  0.88           C  
ATOM   2618  C   ARG A 177     -11.283  -5.587  -9.811  1.00  0.88           C  
ATOM   2619  O   ARG A 177     -11.867  -6.279  -8.974  1.00  0.88           O  
ATOM   2620  CB  ARG A 177     -11.168  -6.237 -12.196  1.00  0.88           C  
ATOM   2621  CG  ARG A 177     -10.344  -6.638 -13.395  1.00  0.88           C  
ATOM   2622  CD  ARG A 177     -11.092  -6.471 -14.649  1.00  0.88           C  
ATOM   2623  NE  ARG A 177     -10.317  -6.859 -15.812  1.00  0.88           N  
ATOM   2624  CZ  ARG A 177     -10.747  -6.789 -17.083  1.00  0.88           C  
ATOM   2625  NH1 ARG A 177     -11.958  -6.357 -17.360  1.00  0.88           N1+
ATOM   2626  NH2 ARG A 177      -9.924  -7.160 -18.046  1.00  0.88           N  
ATOM   2627  H   ARG A 177     -10.536  -8.263 -10.236  1.00  0.88           H  
ATOM   2628  HA  ARG A 177      -9.550  -5.541 -11.014  1.00  0.88           H  
ATOM   2629 1HB  ARG A 177     -11.995  -6.919 -12.132  1.00  0.88           H  
ATOM   2630 2HB  ARG A 177     -11.578  -5.243 -12.405  1.00  0.88           H  
ATOM   2631 1HG  ARG A 177      -9.484  -6.006 -13.445  1.00  0.88           H  
ATOM   2632 2HG  ARG A 177     -10.031  -7.675 -13.309  1.00  0.88           H  
ATOM   2633 1HD  ARG A 177     -12.017  -7.044 -14.633  1.00  0.88           H  
ATOM   2634 2HD  ARG A 177     -11.314  -5.418 -14.746  1.00  0.88           H  
ATOM   2635  HE  ARG A 177      -9.355  -7.190 -15.676  1.00  0.88           H  
ATOM   2636 1HH1 ARG A 177     -12.589  -6.057 -16.597  1.00  0.88           H  
ATOM   2637 2HH1 ARG A 177     -12.270  -6.301 -18.313  1.00  0.88           H  
ATOM   2638 1HH2 ARG A 177      -8.979  -7.476 -17.776  1.00  0.88           H  
ATOM   2639 2HH2 ARG A 177     -10.205  -7.118 -19.009  1.00  0.88           H  
ATOM   2640  N   ALA A 178     -11.377  -4.267  -9.871  1.00  0.86           N  
ATOM   2641  CA  ALA A 178     -12.225  -3.497  -8.974  1.00  0.86           C  
ATOM   2642  C   ALA A 178     -12.838  -2.346  -9.752  1.00  0.86           C  
ATOM   2643  O   ALA A 178     -12.198  -1.783 -10.640  1.00  0.86           O  
ATOM   2644  CB  ALA A 178     -11.417  -2.969  -7.790  1.00  0.86           C  
ATOM   2645  H   ALA A 178     -10.838  -3.789 -10.594  1.00  0.86           H  
ATOM   2646  HA  ALA A 178     -13.026  -4.140  -8.616  1.00  0.86           H  
ATOM   2647 1HB  ALA A 178     -12.078  -2.400  -7.135  1.00  0.86           H  
ATOM   2648 2HB  ALA A 178     -10.989  -3.808  -7.239  1.00  0.86           H  
ATOM   2649 3HB  ALA A 178     -10.621  -2.323  -8.149  1.00  0.86           H  
ATOM   2650  N   THR A 179     -14.061  -1.976  -9.418  1.00  0.85           N  
ATOM   2651  CA  THR A 179     -14.673  -0.860 -10.133  1.00  0.85           C  
ATOM   2652  C   THR A 179     -14.969   0.269  -9.197  1.00  0.85           C  
ATOM   2653  O   THR A 179     -15.530   0.066  -8.126  1.00  0.85           O  
ATOM   2654  CB  THR A 179     -15.976  -1.263 -10.865  1.00  0.85           C  
ATOM   2655  CG2 THR A 179     -16.565  -0.047 -11.606  1.00  0.85           C  
ATOM   2656  OG1 THR A 179     -15.699  -2.297 -11.816  1.00  0.85           O  
ATOM   2657  H   THR A 179     -14.537  -2.470  -8.663  1.00  0.85           H  
ATOM   2658  HA  THR A 179     -13.975  -0.482 -10.873  1.00  0.85           H  
ATOM   2659  HB  THR A 179     -16.700  -1.621 -10.156  1.00  0.85           H  
ATOM   2660  HG1 THR A 179     -15.009  -2.004 -12.422  1.00  0.85           H  
ATOM   2661 1HG2 THR A 179     -17.475  -0.344 -12.121  1.00  0.85           H  
ATOM   2662 2HG2 THR A 179     -16.803   0.747 -10.901  1.00  0.85           H  
ATOM   2663 3HG2 THR A 179     -15.841   0.323 -12.334  1.00  0.85           H  
ATOM   2664  N   LEU A 180     -14.579   1.464  -9.590  1.00  0.88           N  
ATOM   2665  CA  LEU A 180     -14.858   2.626  -8.780  1.00  0.88           C  
ATOM   2666  C   LEU A 180     -15.938   3.481  -9.427  1.00  0.88           C  
ATOM   2667  O   LEU A 180     -15.897   3.779 -10.626  1.00  0.88           O  
ATOM   2668  CB  LEU A 180     -13.591   3.454  -8.561  1.00  0.88           C  
ATOM   2669  CG  LEU A 180     -12.628   3.042  -7.404  1.00  0.88           C  
ATOM   2670  CD1 LEU A 180     -11.838   1.758  -7.773  1.00  0.88           C  
ATOM   2671  CD2 LEU A 180     -11.675   4.226  -7.123  1.00  0.88           C  
ATOM   2672  H   LEU A 180     -14.102   1.578 -10.487  1.00  0.88           H  
ATOM   2673  HA  LEU A 180     -15.224   2.301  -7.809  1.00  0.88           H  
ATOM   2674 1HB  LEU A 180     -13.024   3.374  -9.471  1.00  0.88           H  
ATOM   2675 2HB  LEU A 180     -13.880   4.495  -8.407  1.00  0.88           H  
ATOM   2676  HG  LEU A 180     -13.213   2.827  -6.508  1.00  0.88           H  
ATOM   2677 1HD1 LEU A 180     -11.180   1.488  -6.946  1.00  0.88           H  
ATOM   2678 2HD1 LEU A 180     -12.522   0.945  -7.963  1.00  0.88           H  
ATOM   2679 3HD1 LEU A 180     -11.244   1.933  -8.661  1.00  0.88           H  
ATOM   2680 1HD2 LEU A 180     -11.004   3.968  -6.308  1.00  0.88           H  
ATOM   2681 2HD2 LEU A 180     -11.087   4.451  -8.010  1.00  0.88           H  
ATOM   2682 3HD2 LEU A 180     -12.263   5.108  -6.848  1.00  0.88           H  
ATOM   2683  N   GLU A 181     -16.913   3.871  -8.622  1.00  0.95           N  
ATOM   2684  CA  GLU A 181     -17.982   4.763  -9.051  1.00  0.95           C  
ATOM   2685  C   GLU A 181     -17.882   5.995  -8.180  1.00  0.95           C  
ATOM   2686  O   GLU A 181     -17.956   5.889  -6.952  1.00  0.95           O  
ATOM   2687  CB  GLU A 181     -19.366   4.106  -8.898  1.00  0.95           C  
ATOM   2688  CG  GLU A 181     -19.610   2.872  -9.773  1.00  0.95           C  
ATOM   2689  CD  GLU A 181     -21.003   2.284  -9.599  1.00  0.95           C  
ATOM   2690  OE1 GLU A 181     -21.755   2.794  -8.808  1.00  0.95           O  
ATOM   2691  OE2 GLU A 181     -21.310   1.302 -10.265  1.00  0.95           O1-
ATOM   2692  H   GLU A 181     -16.906   3.538  -7.658  1.00  0.95           H  
ATOM   2693  HA  GLU A 181     -17.826   5.059 -10.087  1.00  0.95           H  
ATOM   2694 1HB  GLU A 181     -19.502   3.805  -7.860  1.00  0.95           H  
ATOM   2695 2HB  GLU A 181     -20.140   4.839  -9.131  1.00  0.95           H  
ATOM   2696 1HG  GLU A 181     -19.468   3.135 -10.810  1.00  0.95           H  
ATOM   2697 2HG  GLU A 181     -18.870   2.112  -9.519  1.00  0.95           H  
ATOM   2698  N   CYS A 182     -17.653   7.159  -8.780  1.00  1.07           N  
ATOM   2699  CA  CYS A 182     -17.412   8.336  -7.966  1.00  1.07           C  
ATOM   2700  C   CYS A 182     -18.326   9.514  -8.278  1.00  1.07           C  
ATOM   2701  O   CYS A 182     -18.591   9.833  -9.443  1.00  1.07           O  
ATOM   2702  CB  CYS A 182     -15.954   8.769  -8.099  1.00  1.07           C  
ATOM   2703  SG  CYS A 182     -14.740   7.558  -7.441  1.00  1.07           S  
ATOM   2704  H   CYS A 182     -17.634   7.233  -9.797  1.00  1.07           H  
ATOM   2705  HA  CYS A 182     -17.582   8.067  -6.924  1.00  1.07           H  
ATOM   2706 1HB  CYS A 182     -15.725   8.939  -9.149  1.00  1.07           H  
ATOM   2707 2HB  CYS A 182     -15.815   9.698  -7.590  1.00  1.07           H  
ATOM   2708  N   GLN A 183     -18.765  10.171  -7.213  1.00  1.23           N  
ATOM   2709  CA  GLN A 183     -19.566  11.376  -7.260  1.00  1.23           C  
ATOM   2710  C   GLN A 183     -18.659  12.570  -7.093  1.00  1.23           C  
ATOM   2711  O   GLN A 183     -18.194  12.899  -5.993  1.00  1.23           O  
ATOM   2712  CB  GLN A 183     -20.669  11.375  -6.205  1.00  1.23           C  
ATOM   2713  CG  GLN A 183     -21.692  10.271  -6.385  1.00  1.23           C  
ATOM   2714  CD  GLN A 183     -22.471  10.399  -7.710  1.00  1.23           C  
ATOM   2715  NE2 GLN A 183     -22.376   9.356  -8.532  1.00  1.23           N  
ATOM   2716  OE1 GLN A 183     -23.151  11.406  -7.998  1.00  1.23           O  
ATOM   2717  H   GLN A 183     -18.497   9.815  -6.302  1.00  1.23           H  
ATOM   2718  HA  GLN A 183     -20.036  11.446  -8.240  1.00  1.23           H  
ATOM   2719 1HB  GLN A 183     -20.222  11.252  -5.221  1.00  1.23           H  
ATOM   2720 2HB  GLN A 183     -21.189  12.330  -6.212  1.00  1.23           H  
ATOM   2721 1HG  GLN A 183     -21.170   9.312  -6.384  1.00  1.23           H  
ATOM   2722 2HG  GLN A 183     -22.402  10.310  -5.559  1.00  1.23           H  
ATOM   2723 1HE2 GLN A 183     -22.857   9.365  -9.411  1.00  1.23           H  
ATOM   2724 2HE2 GLN A 183     -21.824   8.562  -8.274  1.00  1.23           H  
ATOM   2725  N   VAL A 184     -18.429  13.233  -8.210  1.00  1.41           N  
ATOM   2726  CA  VAL A 184     -17.495  14.334  -8.338  1.00  1.41           C  
ATOM   2727  C   VAL A 184     -18.249  15.654  -8.345  1.00  1.41           C  
ATOM   2728  O   VAL A 184     -17.749  16.696  -8.781  1.00  1.41           O  
ATOM   2729  CB  VAL A 184     -16.674  14.143  -9.618  1.00  1.41           C  
ATOM   2730  CG1 VAL A 184     -15.827  12.859  -9.517  1.00  1.41           C  
ATOM   2731  CG2 VAL A 184     -17.581  14.030 -10.777  1.00  1.41           C  
ATOM   2732  H   VAL A 184     -18.889  12.902  -9.051  1.00  1.41           H  
ATOM   2733  HA  VAL A 184     -16.815  14.324  -7.484  1.00  1.41           H  
ATOM   2734  HB  VAL A 184     -16.020  14.985  -9.754  1.00  1.41           H  
ATOM   2735 1HG1 VAL A 184     -15.247  12.736 -10.430  1.00  1.41           H  
ATOM   2736 2HG1 VAL A 184     -15.153  12.935  -8.674  1.00  1.41           H  
ATOM   2737 3HG1 VAL A 184     -16.480  11.995  -9.385  1.00  1.41           H  
ATOM   2738 1HG2 VAL A 184     -16.979  13.893 -11.665  1.00  1.41           H  
ATOM   2739 2HG2 VAL A 184     -18.240  13.171 -10.645  1.00  1.41           H  
ATOM   2740 3HG2 VAL A 184     -18.178  14.937 -10.868  1.00  1.41           H  
ATOM   2741  N   GLN A 185     -19.440  15.605  -7.735  1.00  1.56           N  
ATOM   2742  CA  GLN A 185     -20.337  16.742  -7.557  1.00  1.56           C  
ATOM   2743  C   GLN A 185     -19.574  17.817  -6.801  1.00  1.56           C  
ATOM   2744  O   GLN A 185     -19.742  19.008  -7.066  1.00  1.56           O  
ATOM   2745  CB  GLN A 185     -21.563  16.322  -6.733  1.00  1.56           C  
ATOM   2746  CG  GLN A 185     -22.525  15.343  -7.420  1.00  1.56           C  
ATOM   2747  CD  GLN A 185     -23.689  14.963  -6.490  1.00  1.56           C  
ATOM   2748  NE2 GLN A 185     -24.140  13.708  -6.526  1.00  1.56           N  
ATOM   2749  OE1 GLN A 185     -24.170  15.816  -5.734  1.00  1.56           O  
ATOM   2750  H   GLN A 185     -19.743  14.706  -7.397  1.00  1.56           H  
ATOM   2751  HA  GLN A 185     -20.640  17.132  -8.529  1.00  1.56           H  
ATOM   2752 1HB  GLN A 185     -21.229  15.861  -5.804  1.00  1.56           H  
ATOM   2753 2HB  GLN A 185     -22.130  17.213  -6.462  1.00  1.56           H  
ATOM   2754 1HG  GLN A 185     -22.935  15.808  -8.314  1.00  1.56           H  
ATOM   2755 2HG  GLN A 185     -21.983  14.431  -7.682  1.00  1.56           H  
ATOM   2756 1HE2 GLN A 185     -24.893  13.434  -5.931  1.00  1.56           H  
ATOM   2757 2HE2 GLN A 185     -23.734  13.012  -7.152  1.00  1.56           H  
ATOM   2758  N   THR A 186     -18.690  17.337  -5.913  1.00  1.63           N  
ATOM   2759  CA  THR A 186     -17.765  18.102  -5.097  1.00  1.63           C  
ATOM   2760  C   THR A 186     -18.473  18.877  -3.984  1.00  1.63           C  
ATOM   2761  O   THR A 186     -19.611  19.311  -4.129  1.00  1.63           O  
ATOM   2762  CB  THR A 186     -16.920  19.042  -5.995  1.00  1.63           C  
ATOM   2763  CG2 THR A 186     -15.736  19.669  -5.135  1.00  1.63           C  
ATOM   2764  OG1 THR A 186     -16.289  18.258  -7.046  1.00  1.63           O  
ATOM   2765  H   THR A 186     -18.660  16.336  -5.808  1.00  1.63           H  
ATOM   2766  HA  THR A 186     -17.078  17.396  -4.625  1.00  1.63           H  
ATOM   2767  HB  THR A 186     -17.528  19.837  -6.423  1.00  1.63           H  
ATOM   2768  HG1 THR A 186     -16.966  17.828  -7.646  1.00  1.63           H  
ATOM   2769 1HG2 THR A 186     -15.104  20.289  -5.745  1.00  1.63           H  
ATOM   2770 2HG2 THR A 186     -16.099  20.252  -4.356  1.00  1.63           H  
ATOM   2771 3HG2 THR A 186     -15.133  18.868  -4.715  1.00  1.63           H  
ATOM   2772  N   ALA A 187     -17.797  19.012  -2.837  1.00  1.60           N  
ATOM   2773  CA  ALA A 187     -18.308  19.756  -1.676  1.00  1.60           C  
ATOM   2774  C   ALA A 187     -18.640  21.207  -2.061  1.00  1.60           C  
ATOM   2775  O   ALA A 187     -19.511  21.851  -1.475  1.00  1.60           O  
ATOM   2776  CB  ALA A 187     -17.272  19.733  -0.562  1.00  1.60           C  
ATOM   2777  H   ALA A 187     -16.879  18.598  -2.775  1.00  1.60           H  
ATOM   2778  HA  ALA A 187     -19.224  19.272  -1.331  1.00  1.60           H  
ATOM   2779 1HB  ALA A 187     -17.657  20.261   0.315  1.00  1.60           H  
ATOM   2780 2HB  ALA A 187     -17.064  18.700  -0.297  1.00  1.60           H  
ATOM   2781 3HB  ALA A 187     -16.353  20.212  -0.898  1.00  1.60           H  
ATOM   2782  N   VAL A 188     -17.909  21.712  -3.042  1.00  1.49           N  
ATOM   2783  CA  VAL A 188     -18.060  23.044  -3.578  1.00  1.49           C  
ATOM   2784  C   VAL A 188     -19.211  23.111  -4.562  1.00  1.49           C  
ATOM   2785  O   VAL A 188     -19.202  22.440  -5.597  1.00  1.49           O  
ATOM   2786  CB  VAL A 188     -16.815  23.434  -4.393  1.00  1.49           C  
ATOM   2787  CG1 VAL A 188     -17.032  24.786  -5.021  1.00  1.49           C  
ATOM   2788  CG2 VAL A 188     -15.591  23.431  -3.538  1.00  1.49           C  
ATOM   2789  H   VAL A 188     -17.226  21.113  -3.455  1.00  1.49           H  
ATOM   2790  HA  VAL A 188     -18.231  23.746  -2.760  1.00  1.49           H  
ATOM   2791  HB  VAL A 188     -16.690  22.717  -5.197  1.00  1.49           H  
ATOM   2792 1HG1 VAL A 188     -16.186  25.038  -5.617  1.00  1.49           H  
ATOM   2793 2HG1 VAL A 188     -17.901  24.762  -5.657  1.00  1.49           H  
ATOM   2794 3HG1 VAL A 188     -17.173  25.539  -4.248  1.00  1.49           H  
ATOM   2795 1HG2 VAL A 188     -14.726  23.698  -4.148  1.00  1.49           H  
ATOM   2796 2HG2 VAL A 188     -15.708  24.155  -2.734  1.00  1.49           H  
ATOM   2797 3HG2 VAL A 188     -15.443  22.439  -3.115  1.00  1.49           H  
ATOM   2798  N   ASP A 189     -20.164  23.995  -4.323  1.00  1.34           N  
ATOM   2799  CA  ASP A 189     -21.220  24.082  -5.303  1.00  1.34           C  
ATOM   2800  C   ASP A 189     -20.707  24.913  -6.437  1.00  1.34           C  
ATOM   2801  O   ASP A 189     -20.795  26.141  -6.434  1.00  1.34           O  
ATOM   2802  CB  ASP A 189     -22.494  24.709  -4.762  1.00  1.34           C  
ATOM   2803  CG  ASP A 189     -23.630  24.772  -5.836  1.00  1.34           C  
ATOM   2804  OD1 ASP A 189     -23.367  24.573  -7.037  1.00  1.34           O  
ATOM   2805  OD2 ASP A 189     -24.729  25.099  -5.461  1.00  1.34           O1-
ATOM   2806  H   ASP A 189     -20.164  24.551  -3.481  1.00  1.34           H  
ATOM   2807  HA  ASP A 189     -21.450  23.083  -5.674  1.00  1.34           H  
ATOM   2808 1HB  ASP A 189     -22.851  24.131  -3.907  1.00  1.34           H  
ATOM   2809 2HB  ASP A 189     -22.285  25.721  -4.413  1.00  1.34           H  
ATOM   2810  N   PHE A 190     -20.204  24.234  -7.438  1.00  1.20           N  
ATOM   2811  CA  PHE A 190     -19.598  24.921  -8.550  1.00  1.20           C  
ATOM   2812  C   PHE A 190     -20.585  25.732  -9.374  1.00  1.20           C  
ATOM   2813  O   PHE A 190     -20.184  26.684 -10.033  1.00  1.20           O  
ATOM   2814  CB  PHE A 190     -18.802  23.976  -9.423  1.00  1.20           C  
ATOM   2815  CG  PHE A 190     -17.476  23.635  -8.832  1.00  1.20           C  
ATOM   2816  CD1 PHE A 190     -17.177  22.365  -8.425  1.00  1.20           C  
ATOM   2817  CD2 PHE A 190     -16.515  24.620  -8.678  1.00  1.20           C  
ATOM   2818  CE1 PHE A 190     -15.935  22.081  -7.912  1.00  1.20           C  
ATOM   2819  CE2 PHE A 190     -15.275  24.335  -8.159  1.00  1.20           C  
ATOM   2820  CZ  PHE A 190     -14.983  23.061  -7.781  1.00  1.20           C  
ATOM   2821  H   PHE A 190     -20.157  23.222  -7.332  1.00  1.20           H  
ATOM   2822  HA  PHE A 190     -18.879  25.617  -8.144  1.00  1.20           H  
ATOM   2823 1HB  PHE A 190     -19.358  23.066  -9.541  1.00  1.20           H  
ATOM   2824 2HB  PHE A 190     -18.643  24.416 -10.411  1.00  1.20           H  
ATOM   2825  HD1 PHE A 190     -17.920  21.572  -8.528  1.00  1.20           H  
ATOM   2826  HD2 PHE A 190     -16.753  25.635  -8.979  1.00  1.20           H  
ATOM   2827  HE1 PHE A 190     -15.712  21.071  -7.628  1.00  1.20           H  
ATOM   2828  HE2 PHE A 190     -14.537  25.118  -8.058  1.00  1.20           H  
ATOM   2829  HZ  PHE A 190     -14.012  22.821  -7.380  1.00  1.20           H  
ATOM   2830  N   SER A 191     -21.890  25.444  -9.318  1.00  1.08           N  
ATOM   2831  CA  SER A 191     -22.791  26.247 -10.145  1.00  1.08           C  
ATOM   2832  C   SER A 191     -22.929  27.652  -9.542  1.00  1.08           C  
ATOM   2833  O   SER A 191     -23.381  28.605 -10.201  1.00  1.08           O  
ATOM   2834  CB  SER A 191     -24.148  25.574 -10.312  1.00  1.08           C  
ATOM   2835  OG  SER A 191     -24.896  25.554  -9.125  1.00  1.08           O  
ATOM   2836  H   SER A 191     -22.266  24.734  -8.677  1.00  1.08           H  
ATOM   2837  HA  SER A 191     -22.349  26.348 -11.136  1.00  1.08           H  
ATOM   2838 1HB  SER A 191     -24.711  26.090 -11.086  1.00  1.08           H  
ATOM   2839 2HB  SER A 191     -23.992  24.552 -10.653  1.00  1.08           H  
ATOM   2840  HG  SER A 191     -24.316  25.174  -8.420  1.00  1.08           H  
ATOM   2841  N   ASN A 192     -22.507  27.776  -8.281  1.00  0.99           N  
ATOM   2842  CA  ASN A 192     -22.503  29.019  -7.558  1.00  0.99           C  
ATOM   2843  C   ASN A 192     -21.083  29.449  -7.173  1.00  0.99           C  
ATOM   2844  O   ASN A 192     -20.944  30.305  -6.300  1.00  0.99           O  
ATOM   2845  CB  ASN A 192     -23.398  28.938  -6.333  1.00  0.99           C  
ATOM   2846  CG  ASN A 192     -24.883  28.907  -6.684  1.00  0.99           C  
ATOM   2847  ND2 ASN A 192     -25.566  27.792  -6.521  1.00  0.99           N  
ATOM   2848  OD1 ASN A 192     -25.409  29.950  -7.098  1.00  0.99           O  
ATOM   2849  H   ASN A 192     -22.133  26.965  -7.789  1.00  0.99           H  
ATOM   2850  HA  ASN A 192     -22.909  29.788  -8.204  1.00  0.99           H  
ATOM   2851 1HB  ASN A 192     -23.151  28.028  -5.776  1.00  0.99           H  
ATOM   2852 2HB  ASN A 192     -23.201  29.787  -5.679  1.00  0.99           H  
ATOM   2853 1HD2 ASN A 192     -26.538  27.769  -6.745  1.00  0.99           H  
ATOM   2854 2HD2 ASN A 192     -25.132  26.932  -6.170  1.00  0.99           H  
ATOM   2855  N   SER A 193     -20.037  28.897  -7.826  1.00  0.92           N  
ATOM   2856  CA  SER A 193     -18.655  29.253  -7.454  1.00  0.92           C  
ATOM   2857  C   SER A 193     -17.768  29.576  -8.661  1.00  0.92           C  
ATOM   2858  O   SER A 193     -18.060  29.208  -9.811  1.00  0.92           O  
ATOM   2859  CB  SER A 193     -17.978  28.135  -6.664  1.00  0.92           C  
ATOM   2860  OG  SER A 193     -18.715  27.774  -5.515  1.00  0.92           O  
ATOM   2861  H   SER A 193     -20.191  28.209  -8.564  1.00  0.92           H  
ATOM   2862  HA  SER A 193     -18.685  30.141  -6.825  1.00  0.92           H  
ATOM   2863 1HB  SER A 193     -17.823  27.283  -7.288  1.00  0.92           H  
ATOM   2864 2HB  SER A 193     -16.993  28.482  -6.356  1.00  0.92           H  
ATOM   2865  HG  SER A 193     -19.495  27.270  -5.834  1.00  0.92           H  
ATOM   2866  N   TYR A 194     -16.662  30.250  -8.373  1.00  0.88           N  
ATOM   2867  CA  TYR A 194     -15.717  30.630  -9.408  1.00  0.88           C  
ATOM   2868  C   TYR A 194     -14.278  30.543  -8.868  1.00  0.88           C  
ATOM   2869  O   TYR A 194     -14.066  30.451  -7.653  1.00  0.88           O  
ATOM   2870  CB  TYR A 194     -16.040  32.062  -9.858  1.00  0.88           C  
ATOM   2871  CG  TYR A 194     -15.689  33.051  -8.897  1.00  0.88           C  
ATOM   2872  CD1 TYR A 194     -14.483  33.634  -9.043  1.00  0.88           C  
ATOM   2873  CD2 TYR A 194     -16.509  33.381  -7.871  1.00  0.88           C  
ATOM   2874  CE1 TYR A 194     -14.067  34.545  -8.188  1.00  0.88           C  
ATOM   2875  CE2 TYR A 194     -16.090  34.319  -6.990  1.00  0.88           C  
ATOM   2876  CZ  TYR A 194     -14.850  34.906  -7.164  1.00  0.88           C  
ATOM   2877  OH  TYR A 194     -14.397  35.834  -6.302  1.00  0.88           O  
ATOM   2878  H   TYR A 194     -16.504  30.544  -7.406  1.00  0.88           H  
ATOM   2879  HA  TYR A 194     -15.809  29.950 -10.254  1.00  0.88           H  
ATOM   2880 1HB  TYR A 194     -15.522  32.298 -10.767  1.00  0.88           H  
ATOM   2881 2HB  TYR A 194     -17.106  32.148 -10.060  1.00  0.88           H  
ATOM   2882  HD1 TYR A 194     -13.848  33.345  -9.873  1.00  0.88           H  
ATOM   2883  HD2 TYR A 194     -17.471  32.893  -7.753  1.00  0.88           H  
ATOM   2884  HE1 TYR A 194     -13.106  34.985  -8.330  1.00  0.88           H  
ATOM   2885  HE2 TYR A 194     -16.722  34.602  -6.154  1.00  0.88           H  
ATOM   2886  HH  TYR A 194     -13.551  36.166  -6.607  1.00  0.88           H  
ATOM   2887  N   ILE A 195     -13.291  30.574  -9.763  1.00  0.88           N  
ATOM   2888  CA  ILE A 195     -11.893  30.611  -9.344  1.00  0.88           C  
ATOM   2889  C   ILE A 195     -11.339  32.021  -9.440  1.00  0.88           C  
ATOM   2890  O   ILE A 195     -11.446  32.665 -10.480  1.00  0.88           O  
ATOM   2891  CB  ILE A 195     -10.992  29.679 -10.184  1.00  0.88           C  
ATOM   2892  CG1 ILE A 195     -11.406  28.259 -10.026  1.00  0.88           C  
ATOM   2893  CG2 ILE A 195      -9.552  29.832  -9.725  1.00  0.88           C  
ATOM   2894  CD1 ILE A 195     -10.822  27.301 -11.033  1.00  0.88           C  
ATOM   2895  H   ILE A 195     -13.522  30.618 -10.747  1.00  0.88           H  
ATOM   2896  HA  ILE A 195     -11.841  30.281  -8.319  1.00  0.88           H  
ATOM   2897  HB  ILE A 195     -11.071  29.936 -11.238  1.00  0.88           H  
ATOM   2898 1HG1 ILE A 195     -11.058  27.933  -9.081  1.00  0.88           H  
ATOM   2899 2HG1 ILE A 195     -12.471  28.217 -10.039  1.00  0.88           H  
ATOM   2900 1HG2 ILE A 195      -8.928  29.180 -10.303  1.00  0.88           H  
ATOM   2901 2HG2 ILE A 195      -9.223  30.861  -9.861  1.00  0.88           H  
ATOM   2902 3HG2 ILE A 195      -9.480  29.564  -8.667  1.00  0.88           H  
ATOM   2903 1HD1 ILE A 195     -11.170  26.305 -10.808  1.00  0.88           H  
ATOM   2904 2HD1 ILE A 195     -11.148  27.571 -12.021  1.00  0.88           H  
ATOM   2905 3HD1 ILE A 195      -9.740  27.331 -10.984  1.00  0.88           H  
ATOM   2906  N   ALA A 196     -10.813  32.534  -8.342  1.00  0.91           N  
ATOM   2907  CA  ALA A 196     -10.223  33.863  -8.344  1.00  0.91           C  
ATOM   2908  C   ALA A 196      -8.730  33.692  -8.584  1.00  0.91           C  
ATOM   2909  O   ALA A 196      -8.159  32.739  -8.060  1.00  0.91           O  
ATOM   2910  CB  ALA A 196     -10.498  34.584  -7.032  1.00  0.91           C  
ATOM   2911  H   ALA A 196     -10.792  31.961  -7.504  1.00  0.91           H  
ATOM   2912  HA  ALA A 196     -10.642  34.440  -9.161  1.00  0.91           H  
ATOM   2913 1HB  ALA A 196     -10.042  35.527  -7.078  1.00  0.91           H  
ATOM   2914 2HB  ALA A 196     -11.551  34.700  -6.864  1.00  0.91           H  
ATOM   2915 3HB  ALA A 196     -10.080  34.018  -6.212  1.00  0.91           H  
ATOM   2916  N   GLU A 197      -8.088  34.607  -9.315  1.00  0.96           N  
ATOM   2917  CA  GLU A 197      -6.634  34.536  -9.519  1.00  0.96           C  
ATOM   2918  C   GLU A 197      -5.893  35.862  -9.414  1.00  0.96           C  
ATOM   2919  O   GLU A 197      -6.252  36.850 -10.060  1.00  0.96           O  
ATOM   2920  CB  GLU A 197      -6.318  33.948 -10.894  1.00  0.96           C  
ATOM   2921  CG  GLU A 197      -4.816  33.900 -11.212  1.00  0.96           C  
ATOM   2922  CD  GLU A 197      -4.483  33.240 -12.513  1.00  0.96           C  
ATOM   2923  OE1 GLU A 197      -5.353  32.683 -13.156  1.00  0.96           O  
ATOM   2924  OE2 GLU A 197      -3.320  33.264 -12.904  1.00  0.96           O1-
ATOM   2925  H   GLU A 197      -8.630  35.328  -9.779  1.00  0.96           H  
ATOM   2926  HA  GLU A 197      -6.225  33.879  -8.759  1.00  0.96           H  
ATOM   2927 1HB  GLU A 197      -6.723  32.935 -10.968  1.00  0.96           H  
ATOM   2928 2HB  GLU A 197      -6.795  34.556 -11.654  1.00  0.96           H  
ATOM   2929 1HG  GLU A 197      -4.434  34.919 -11.240  1.00  0.96           H  
ATOM   2930 2HG  GLU A 197      -4.303  33.374 -10.401  1.00  0.96           H  
ATOM   2931  N   MET A 198      -4.821  35.863  -8.618  1.00  1.03           N  
ATOM   2932  CA  MET A 198      -3.982  37.046  -8.428  1.00  1.03           C  
ATOM   2933  C   MET A 198      -2.543  36.697  -8.042  1.00  1.03           C  
ATOM   2934  O   MET A 198      -2.324  35.883  -7.153  1.00  1.03           O  
ATOM   2935  CB  MET A 198      -4.569  37.927  -7.333  1.00  1.03           C  
ATOM   2936  CG  MET A 198      -3.777  39.156  -7.074  1.00  1.03           C  
ATOM   2937  SD  MET A 198      -4.457  40.130  -5.816  1.00  1.03           S  
ATOM   2938  CE  MET A 198      -4.092  38.974  -4.467  1.00  1.03           C  
ATOM   2939  H   MET A 198      -4.580  34.994  -8.136  1.00  1.03           H  
ATOM   2940  HA  MET A 198      -3.953  37.602  -9.364  1.00  1.03           H  
ATOM   2941 1HB  MET A 198      -5.570  38.237  -7.609  1.00  1.03           H  
ATOM   2942 2HB  MET A 198      -4.638  37.371  -6.410  1.00  1.03           H  
ATOM   2943 1HG  MET A 198      -2.798  38.862  -6.752  1.00  1.03           H  
ATOM   2944 2HG  MET A 198      -3.689  39.756  -7.984  1.00  1.03           H  
ATOM   2945 1HE  MET A 198      -4.428  39.376  -3.515  1.00  1.03           H  
ATOM   2946 2HE  MET A 198      -4.599  38.038  -4.654  1.00  1.03           H  
ATOM   2947 3HE  MET A 198      -3.010  38.804  -4.421  1.00  1.03           H  
ATOM   2948  N   GLU A 199      -1.554  37.337  -8.678  1.00  1.08           N  
ATOM   2949  CA  GLU A 199      -0.136  37.134  -8.312  1.00  1.08           C  
ATOM   2950  C   GLU A 199       0.267  35.654  -8.192  1.00  1.08           C  
ATOM   2951  O   GLU A 199       0.978  35.270  -7.265  1.00  1.08           O  
ATOM   2952  CB  GLU A 199       0.179  37.859  -6.997  1.00  1.08           C  
ATOM   2953  CG  GLU A 199       0.031  39.394  -7.032  1.00  1.08           C  
ATOM   2954  CD  GLU A 199       1.128  40.142  -7.762  1.00  1.08           C  
ATOM   2955  OE1 GLU A 199       2.279  39.817  -7.609  1.00  1.08           O  
ATOM   2956  OE2 GLU A 199       0.794  41.050  -8.490  1.00  1.08           O1-
ATOM   2957  H   GLU A 199      -1.788  37.993  -9.412  1.00  1.08           H  
ATOM   2958  HA  GLU A 199       0.478  37.577  -9.096  1.00  1.08           H  
ATOM   2959 1HB  GLU A 199      -0.475  37.487  -6.208  1.00  1.08           H  
ATOM   2960 2HB  GLU A 199       1.202  37.631  -6.698  1.00  1.08           H  
ATOM   2961 1HG  GLU A 199      -0.888  39.636  -7.538  1.00  1.08           H  
ATOM   2962 2HG  GLU A 199      -0.046  39.770  -6.008  1.00  1.08           H  
ATOM   2963  N   LYS A 200      -0.183  34.844  -9.149  1.00  1.10           N  
ATOM   2964  CA  LYS A 200       0.066  33.399  -9.244  1.00  1.10           C  
ATOM   2965  C   LYS A 200      -0.570  32.533  -8.137  1.00  1.10           C  
ATOM   2966  O   LYS A 200      -0.265  31.341  -8.038  1.00  1.10           O  
ATOM   2967  CB  LYS A 200       1.571  33.120  -9.297  1.00  1.10           C  
ATOM   2968  CG  LYS A 200       2.299  33.824 -10.449  1.00  1.10           C  
ATOM   2969  CD  LYS A 200       3.773  33.447 -10.495  1.00  1.10           C  
ATOM   2970  CE  LYS A 200       4.500  34.184 -11.616  1.00  1.10           C  
ATOM   2971  NZ  LYS A 200       5.952  33.861 -11.642  1.00  1.10           N1+
ATOM   2972  H   LYS A 200      -0.756  35.263  -9.865  1.00  1.10           H  
ATOM   2973  HA  LYS A 200      -0.364  33.060 -10.187  1.00  1.10           H  
ATOM   2974 1HB  LYS A 200       2.048  33.394  -8.359  1.00  1.10           H  
ATOM   2975 2HB  LYS A 200       1.725  32.050  -9.425  1.00  1.10           H  
ATOM   2976 1HG  LYS A 200       1.831  33.549 -11.394  1.00  1.10           H  
ATOM   2977 2HG  LYS A 200       2.220  34.903 -10.327  1.00  1.10           H  
ATOM   2978 1HD  LYS A 200       4.242  33.700  -9.542  1.00  1.10           H  
ATOM   2979 2HD  LYS A 200       3.870  32.374 -10.654  1.00  1.10           H  
ATOM   2980 1HE  LYS A 200       4.059  33.903 -12.571  1.00  1.10           H  
ATOM   2981 2HE  LYS A 200       4.381  35.258 -11.474  1.00  1.10           H  
ATOM   2982 1HZ  LYS A 200       6.397  34.366 -12.395  1.00  1.10           H  
ATOM   2983 2HZ  LYS A 200       6.372  34.129 -10.763  1.00  1.10           H  
ATOM   2984 3HZ  LYS A 200       6.075  32.869 -11.784  1.00  1.10           H  
ATOM   2985  N   GLU A 201      -1.511  33.092  -7.374  1.00  1.09           N  
ATOM   2986  CA  GLU A 201      -2.276  32.326  -6.392  1.00  1.09           C  
ATOM   2987  C   GLU A 201      -3.717  32.230  -6.886  1.00  1.09           C  
ATOM   2988  O   GLU A 201      -4.220  33.167  -7.517  1.00  1.09           O  
ATOM   2989  CB  GLU A 201      -2.264  32.999  -5.008  1.00  1.09           C  
ATOM   2990  CG  GLU A 201      -0.907  33.106  -4.293  1.00  1.09           C  
ATOM   2991  CD  GLU A 201      -1.022  33.715  -2.865  1.00  1.09           C  
ATOM   2992  OE1 GLU A 201      -1.402  32.986  -1.973  1.00  1.09           O  
ATOM   2993  OE2 GLU A 201      -0.743  34.896  -2.671  1.00  1.09           O1-
ATOM   2994  H   GLU A 201      -1.698  34.089  -7.454  1.00  1.09           H  
ATOM   2995  HA  GLU A 201      -1.867  31.320  -6.313  1.00  1.09           H  
ATOM   2996 1HB  GLU A 201      -2.613  34.015  -5.129  1.00  1.09           H  
ATOM   2997 2HB  GLU A 201      -2.962  32.483  -4.347  1.00  1.09           H  
ATOM   2998 1HG  GLU A 201      -0.465  32.115  -4.225  1.00  1.09           H  
ATOM   2999 2HG  GLU A 201      -0.246  33.730  -4.902  1.00  1.09           H  
ATOM   3000  N   SER A 202      -4.406  31.132  -6.588  1.00  1.05           N  
ATOM   3001  CA  SER A 202      -5.803  31.045  -6.993  1.00  1.05           C  
ATOM   3002  C   SER A 202      -6.703  30.534  -5.856  1.00  1.05           C  
ATOM   3003  O   SER A 202      -6.231  29.842  -4.946  1.00  1.05           O  
ATOM   3004  CB  SER A 202      -5.916  30.182  -8.238  1.00  1.05           C  
ATOM   3005  OG  SER A 202      -5.199  30.726  -9.305  1.00  1.05           O  
ATOM   3006  H   SER A 202      -3.976  30.361  -6.091  1.00  1.05           H  
ATOM   3007  HA  SER A 202      -6.129  32.042  -7.242  1.00  1.05           H  
ATOM   3008 1HB  SER A 202      -5.537  29.205  -8.038  1.00  1.05           H  
ATOM   3009 2HB  SER A 202      -6.957  30.084  -8.510  1.00  1.05           H  
ATOM   3010  HG  SER A 202      -5.515  31.633  -9.410  1.00  1.05           H  
ATOM   3011  N   TRP A 203      -7.992  30.912  -5.886  1.00  1.00           N  
ATOM   3012  CA  TRP A 203      -8.922  30.485  -4.831  1.00  1.00           C  
ATOM   3013  C   TRP A 203     -10.322  30.062  -5.318  1.00  1.00           C  
ATOM   3014  O   TRP A 203     -10.848  30.650  -6.259  1.00  1.00           O  
ATOM   3015  CB  TRP A 203      -9.131  31.647  -3.851  1.00  1.00           C  
ATOM   3016  CG  TRP A 203      -7.913  32.193  -3.257  1.00  1.00           C  
ATOM   3017  CD1 TRP A 203      -7.366  31.887  -2.053  1.00  1.00           C  
ATOM   3018  CD2 TRP A 203      -7.062  33.195  -3.849  1.00  1.00           C  
ATOM   3019  CE2 TRP A 203      -6.029  33.432  -2.953  1.00  1.00           C  
ATOM   3020  CE3 TRP A 203      -7.101  33.905  -5.056  1.00  1.00           C  
ATOM   3021  NE1 TRP A 203      -6.225  32.625  -1.858  1.00  1.00           N  
ATOM   3022  CZ2 TRP A 203      -5.033  34.347  -3.221  1.00  1.00           C  
ATOM   3023  CZ3 TRP A 203      -6.113  34.821  -5.326  1.00  1.00           C  
ATOM   3024  CH2 TRP A 203      -5.102  35.037  -4.434  1.00  1.00           C  
ATOM   3025  H   TRP A 203      -8.295  31.507  -6.655  1.00  1.00           H  
ATOM   3026  HA  TRP A 203      -8.465  29.651  -4.316  1.00  1.00           H  
ATOM   3027 1HB  TRP A 203      -9.662  32.454  -4.346  1.00  1.00           H  
ATOM   3028 2HB  TRP A 203      -9.746  31.305  -3.053  1.00  1.00           H  
ATOM   3029  HD1 TRP A 203      -7.776  31.161  -1.348  1.00  1.00           H  
ATOM   3030  HE1 TRP A 203      -5.631  32.587  -1.044  1.00  1.00           H  
ATOM   3031  HE3 TRP A 203      -7.895  33.733  -5.762  1.00  1.00           H  
ATOM   3032  HZ2 TRP A 203      -4.213  34.531  -2.527  1.00  1.00           H  
ATOM   3033  HZ3 TRP A 203      -6.159  35.361  -6.267  1.00  1.00           H  
ATOM   3034  HH2 TRP A 203      -4.323  35.756  -4.676  1.00  1.00           H  
ATOM   3035  N   ILE A 204     -10.984  29.126  -4.617  1.00  0.98           N  
ATOM   3036  CA  ILE A 204     -12.401  28.826  -4.916  1.00  0.98           C  
ATOM   3037  C   ILE A 204     -13.283  29.664  -4.033  1.00  0.98           C  
ATOM   3038  O   ILE A 204     -13.265  29.525  -2.801  1.00  0.98           O  
ATOM   3039  CB  ILE A 204     -12.820  27.381  -4.682  1.00  0.98           C  
ATOM   3040  CG1 ILE A 204     -12.012  26.463  -5.433  1.00  0.98           C  
ATOM   3041  CG2 ILE A 204     -14.238  27.191  -5.069  1.00  0.98           C  
ATOM   3042  CD1 ILE A 204     -12.087  26.702  -6.883  1.00  0.98           C  
ATOM   3043  H   ILE A 204     -10.496  28.645  -3.870  1.00  0.98           H  
ATOM   3044  HA  ILE A 204     -12.610  29.085  -5.954  1.00  0.98           H  
ATOM   3045  HB  ILE A 204     -12.723  27.148  -3.642  1.00  0.98           H  
ATOM   3046 1HG1 ILE A 204     -10.989  26.563  -5.098  1.00  0.98           H  
ATOM   3047 2HG1 ILE A 204     -12.354  25.451  -5.225  1.00  0.98           H  
ATOM   3048 1HG2 ILE A 204     -14.489  26.170  -4.868  1.00  0.98           H  
ATOM   3049 2HG2 ILE A 204     -14.878  27.849  -4.483  1.00  0.98           H  
ATOM   3050 3HG2 ILE A 204     -14.368  27.410  -6.129  1.00  0.98           H  
ATOM   3051 1HD1 ILE A 204     -11.462  25.986  -7.414  1.00  0.98           H  
ATOM   3052 2HD1 ILE A 204     -13.111  26.607  -7.220  1.00  0.98           H  
ATOM   3053 3HD1 ILE A 204     -11.743  27.712  -7.057  1.00  0.98           H  
ATOM   3054  N   VAL A 205     -14.049  30.527  -4.676  1.00  0.98           N  
ATOM   3055  CA  VAL A 205     -14.846  31.536  -4.020  1.00  0.98           C  
ATOM   3056  C   VAL A 205     -16.318  31.538  -4.464  1.00  0.98           C  
ATOM   3057  O   VAL A 205     -16.639  31.278  -5.625  1.00  0.98           O  
ATOM   3058  CB  VAL A 205     -14.211  32.898  -4.310  1.00  0.98           C  
ATOM   3059  CG1 VAL A 205     -14.950  33.952  -3.662  1.00  0.98           C  
ATOM   3060  CG2 VAL A 205     -12.777  32.943  -3.874  1.00  0.98           C  
ATOM   3061  H   VAL A 205     -14.028  30.518  -5.698  1.00  0.98           H  
ATOM   3062  HA  VAL A 205     -14.809  31.353  -2.946  1.00  0.98           H  
ATOM   3063  HB  VAL A 205     -14.239  33.052  -5.360  1.00  0.98           H  
ATOM   3064 1HG1 VAL A 205     -14.470  34.847  -3.922  1.00  0.98           H  
ATOM   3065 2HG1 VAL A 205     -15.967  33.969  -4.005  1.00  0.98           H  
ATOM   3066 3HG1 VAL A 205     -14.927  33.818  -2.585  1.00  0.98           H  
ATOM   3067 1HG2 VAL A 205     -12.379  33.913  -4.134  1.00  0.98           H  
ATOM   3068 2HG2 VAL A 205     -12.719  32.796  -2.807  1.00  0.98           H  
ATOM   3069 3HG2 VAL A 205     -12.207  32.182  -4.383  1.00  0.98           H  
ATOM   3070  N   ASP A 206     -17.228  31.720  -3.508  1.00  1.01           N  
ATOM   3071  CA  ASP A 206     -18.671  31.817  -3.779  1.00  1.01           C  
ATOM   3072  C   ASP A 206     -18.953  33.007  -4.714  1.00  1.01           C  
ATOM   3073  O   ASP A 206     -18.487  34.121  -4.455  1.00  1.01           O  
ATOM   3074  CB  ASP A 206     -19.440  32.001  -2.456  1.00  1.01           C  
ATOM   3075  CG  ASP A 206     -21.002  31.867  -2.533  1.00  1.01           C  
ATOM   3076  OD1 ASP A 206     -21.644  32.543  -3.327  1.00  1.01           O  
ATOM   3077  OD2 ASP A 206     -21.525  31.105  -1.749  1.00  1.01           O1-
ATOM   3078  H   ASP A 206     -16.903  31.862  -2.560  1.00  1.01           H  
ATOM   3079  HA  ASP A 206     -19.005  30.899  -4.271  1.00  1.01           H  
ATOM   3080 1HB  ASP A 206     -19.083  31.261  -1.742  1.00  1.01           H  
ATOM   3081 2HB  ASP A 206     -19.204  32.980  -2.040  1.00  1.01           H  
ATOM   3082  N   LYS A 207     -19.758  32.813  -5.756  1.00  1.05           N  
ATOM   3083  CA  LYS A 207     -20.084  33.913  -6.668  1.00  1.05           C  
ATOM   3084  C   LYS A 207     -20.706  35.111  -5.949  1.00  1.05           C  
ATOM   3085  O   LYS A 207     -20.527  36.246  -6.396  1.00  1.05           O  
ATOM   3086  CB  LYS A 207     -21.038  33.456  -7.779  1.00  1.05           C  
ATOM   3087  CG  LYS A 207     -20.448  32.589  -8.891  1.00  1.05           C  
ATOM   3088  CD  LYS A 207     -21.573  32.152  -9.851  1.00  1.05           C  
ATOM   3089  CE  LYS A 207     -21.081  31.307 -11.028  1.00  1.05           C  
ATOM   3090  NZ  LYS A 207     -22.239  30.740 -11.827  1.00  1.05           N1+
ATOM   3091  H   LYS A 207     -20.143  31.886  -5.921  1.00  1.05           H  
ATOM   3092  HA  LYS A 207     -19.166  34.261  -7.130  1.00  1.05           H  
ATOM   3093 1HB  LYS A 207     -21.848  32.877  -7.327  1.00  1.05           H  
ATOM   3094 2HB  LYS A 207     -21.491  34.329  -8.246  1.00  1.05           H  
ATOM   3095 1HG  LYS A 207     -19.706  33.164  -9.445  1.00  1.05           H  
ATOM   3096 2HG  LYS A 207     -19.959  31.726  -8.473  1.00  1.05           H  
ATOM   3097 1HD  LYS A 207     -22.323  31.602  -9.312  1.00  1.05           H  
ATOM   3098 2HD  LYS A 207     -22.046  33.043 -10.257  1.00  1.05           H  
ATOM   3099 1HE  LYS A 207     -20.492  31.950 -11.680  1.00  1.05           H  
ATOM   3100 2HE  LYS A 207     -20.451  30.486 -10.676  1.00  1.05           H  
ATOM   3101 1HZ  LYS A 207     -21.876  30.215 -12.637  1.00  1.05           H  
ATOM   3102 2HZ  LYS A 207     -22.795  30.090 -11.226  1.00  1.05           H  
ATOM   3103 3HZ  LYS A 207     -22.824  31.480 -12.169  1.00  1.05           H  
ATOM   3104  N   GLN A 208     -21.423  34.889  -4.843  1.00  1.09           N  
ATOM   3105  CA  GLN A 208     -22.043  36.002  -4.127  1.00  1.09           C  
ATOM   3106  C   GLN A 208     -20.970  36.936  -3.583  1.00  1.09           C  
ATOM   3107  O   GLN A 208     -21.145  38.153  -3.554  1.00  1.09           O  
ATOM   3108  CB  GLN A 208     -22.909  35.478  -2.981  1.00  1.09           C  
ATOM   3109  CG  GLN A 208     -23.721  36.533  -2.212  1.00  1.09           C  
ATOM   3110  CD  GLN A 208     -24.783  37.230  -3.051  1.00  1.09           C  
ATOM   3111  NE2 GLN A 208     -24.818  38.554  -2.972  1.00  1.09           N  
ATOM   3112  OE1 GLN A 208     -25.587  36.581  -3.737  1.00  1.09           O  
ATOM   3113  H   GLN A 208     -21.521  33.938  -4.468  1.00  1.09           H  
ATOM   3114  HA  GLN A 208     -22.669  36.560  -4.819  1.00  1.09           H  
ATOM   3115 1HB  GLN A 208     -23.599  34.728  -3.367  1.00  1.09           H  
ATOM   3116 2HB  GLN A 208     -22.266  34.970  -2.262  1.00  1.09           H  
ATOM   3117 1HG  GLN A 208     -24.213  36.048  -1.374  1.00  1.09           H  
ATOM   3118 2HG  GLN A 208     -23.031  37.302  -1.845  1.00  1.09           H  
ATOM   3119 1HE2 GLN A 208     -25.494  39.078  -3.482  1.00  1.09           H  
ATOM   3120 2HE2 GLN A 208     -24.143  39.059  -2.367  1.00  1.09           H  
ATOM   3121  N   TRP A 209     -19.842  36.364  -3.173  1.00  1.11           N  
ATOM   3122  CA  TRP A 209     -18.746  37.138  -2.618  1.00  1.11           C  
ATOM   3123  C   TRP A 209     -18.292  38.098  -3.696  1.00  1.11           C  
ATOM   3124  O   TRP A 209     -18.098  39.288  -3.450  1.00  1.11           O  
ATOM   3125  CB  TRP A 209     -17.613  36.191  -2.268  1.00  1.11           C  
ATOM   3126  CG  TRP A 209     -16.386  36.728  -1.646  1.00  1.11           C  
ATOM   3127  CD1 TRP A 209     -16.092  36.839  -0.320  1.00  1.11           C  
ATOM   3128  CD2 TRP A 209     -15.236  37.208  -2.351  1.00  1.11           C  
ATOM   3129  CE2 TRP A 209     -14.290  37.544  -1.409  1.00  1.11           C  
ATOM   3130  CE3 TRP A 209     -14.932  37.350  -3.692  1.00  1.11           C  
ATOM   3131  NE1 TRP A 209     -14.822  37.317  -0.170  1.00  1.11           N  
ATOM   3132  CZ2 TRP A 209     -13.062  38.001  -1.775  1.00  1.11           C  
ATOM   3133  CZ3 TRP A 209     -13.710  37.794  -4.044  1.00  1.11           C  
ATOM   3134  CH2 TRP A 209     -12.807  38.109  -3.119  1.00  1.11           C  
ATOM   3135  H   TRP A 209     -19.714  35.363  -3.290  1.00  1.11           H  
ATOM   3136  HA  TRP A 209     -19.086  37.691  -1.744  1.00  1.11           H  
ATOM   3137 1HB  TRP A 209     -17.995  35.401  -1.627  1.00  1.11           H  
ATOM   3138 2HB  TRP A 209     -17.287  35.725  -3.176  1.00  1.11           H  
ATOM   3139  HD1 TRP A 209     -16.751  36.551   0.498  1.00  1.11           H  
ATOM   3140  HE1 TRP A 209     -14.331  37.450   0.722  1.00  1.11           H  
ATOM   3141  HE3 TRP A 209     -15.652  37.083  -4.449  1.00  1.11           H  
ATOM   3142  HZ2 TRP A 209     -12.303  38.257  -1.062  1.00  1.11           H  
ATOM   3143  HZ3 TRP A 209     -13.488  37.880  -5.097  1.00  1.11           H  
ATOM   3144  HH2 TRP A 209     -11.869  38.445  -3.441  1.00  1.11           H  
ATOM   3145  N   ALA A 210     -18.142  37.565  -4.914  1.00  1.12           N  
ATOM   3146  CA  ALA A 210     -17.710  38.384  -6.042  1.00  1.12           C  
ATOM   3147  C   ALA A 210     -18.700  39.499  -6.327  1.00  1.12           C  
ATOM   3148  O   ALA A 210     -18.315  40.647  -6.565  1.00  1.12           O  
ATOM   3149  CB  ALA A 210     -17.546  37.543  -7.277  1.00  1.12           C  
ATOM   3150  H   ALA A 210     -18.334  36.566  -5.028  1.00  1.12           H  
ATOM   3151  HA  ALA A 210     -16.753  38.828  -5.794  1.00  1.12           H  
ATOM   3152 1HB  ALA A 210     -17.212  38.175  -8.088  1.00  1.12           H  
ATOM   3153 2HB  ALA A 210     -16.836  36.811  -7.078  1.00  1.12           H  
ATOM   3154 3HB  ALA A 210     -18.489  37.081  -7.547  1.00  1.12           H  
ATOM   3155  N   GLN A 211     -19.990  39.190  -6.229  1.00  1.10           N  
ATOM   3156  CA  GLN A 211     -21.004  40.190  -6.530  1.00  1.10           C  
ATOM   3157  C   GLN A 211     -20.981  41.332  -5.527  1.00  1.10           C  
ATOM   3158  O   GLN A 211     -21.283  42.476  -5.874  1.00  1.10           O  
ATOM   3159  CB  GLN A 211     -22.402  39.584  -6.587  1.00  1.10           C  
ATOM   3160  CG  GLN A 211     -22.617  38.597  -7.715  1.00  1.10           C  
ATOM   3161  CD  GLN A 211     -22.251  39.153  -9.083  1.00  1.10           C  
ATOM   3162  NE2 GLN A 211     -21.765  38.248  -9.933  1.00  1.10           N  
ATOM   3163  OE1 GLN A 211     -22.407  40.352  -9.392  1.00  1.10           O  
ATOM   3164  H   GLN A 211     -20.263  38.230  -6.013  1.00  1.10           H  
ATOM   3165  HA  GLN A 211     -20.787  40.606  -7.509  1.00  1.10           H  
ATOM   3166 1HB  GLN A 211     -22.605  39.067  -5.644  1.00  1.10           H  
ATOM   3167 2HB  GLN A 211     -23.136  40.379  -6.684  1.00  1.10           H  
ATOM   3168 1HG  GLN A 211     -22.008  37.729  -7.538  1.00  1.10           H  
ATOM   3169 2HG  GLN A 211     -23.668  38.311  -7.730  1.00  1.10           H  
ATOM   3170 1HE2 GLN A 211     -21.511  38.497 -10.865  1.00  1.10           H  
ATOM   3171 2HE2 GLN A 211     -21.665  37.295  -9.636  1.00  1.10           H  
ATOM   3172  N   ASP A 212     -20.575  41.027  -4.299  1.00  1.06           N  
ATOM   3173  CA  ASP A 212     -20.512  42.013  -3.238  1.00  1.06           C  
ATOM   3174  C   ASP A 212     -19.149  42.705  -3.095  1.00  1.06           C  
ATOM   3175  O   ASP A 212     -18.940  43.456  -2.139  1.00  1.06           O  
ATOM   3176  CB  ASP A 212     -20.940  41.379  -1.916  1.00  1.06           C  
ATOM   3177  CG  ASP A 212     -22.455  41.060  -1.899  1.00  1.06           C  
ATOM   3178  OD1 ASP A 212     -23.211  41.869  -2.390  1.00  1.06           O  
ATOM   3179  OD2 ASP A 212     -22.845  40.024  -1.401  1.00  1.06           O1-
ATOM   3180  H   ASP A 212     -20.358  40.053  -4.080  1.00  1.06           H  
ATOM   3181  HA  ASP A 212     -21.239  42.789  -3.469  1.00  1.06           H  
ATOM   3182 1HB  ASP A 212     -20.385  40.444  -1.777  1.00  1.06           H  
ATOM   3183 2HB  ASP A 212     -20.697  42.041  -1.089  1.00  1.06           H  
ATOM   3184  N   LEU A 213     -18.218  42.473  -4.027  1.00  1.00           N  
ATOM   3185  CA  LEU A 213     -16.946  43.185  -3.965  1.00  1.00           C  
ATOM   3186  C   LEU A 213     -17.187  44.669  -4.139  1.00  1.00           C  
ATOM   3187  O   LEU A 213     -18.048  45.083  -4.909  1.00  1.00           O  
ATOM   3188  CB  LEU A 213     -15.944  42.681  -5.015  1.00  1.00           C  
ATOM   3189  CG  LEU A 213     -15.366  41.320  -4.755  1.00  1.00           C  
ATOM   3190  CD1 LEU A 213     -14.559  40.860  -5.972  1.00  1.00           C  
ATOM   3191  CD2 LEU A 213     -14.481  41.422  -3.525  1.00  1.00           C  
ATOM   3192  H   LEU A 213     -18.395  41.830  -4.801  1.00  1.00           H  
ATOM   3193  HA  LEU A 213     -16.512  43.024  -2.980  1.00  1.00           H  
ATOM   3194 1HB  LEU A 213     -16.454  42.640  -5.979  1.00  1.00           H  
ATOM   3195 2HB  LEU A 213     -15.121  43.392  -5.090  1.00  1.00           H  
ATOM   3196  HG  LEU A 213     -16.161  40.615  -4.567  1.00  1.00           H  
ATOM   3197 1HD1 LEU A 213     -14.139  39.896  -5.796  1.00  1.00           H  
ATOM   3198 2HD1 LEU A 213     -15.223  40.809  -6.837  1.00  1.00           H  
ATOM   3199 3HD1 LEU A 213     -13.761  41.567  -6.161  1.00  1.00           H  
ATOM   3200 1HD2 LEU A 213     -14.061  40.477  -3.305  1.00  1.00           H  
ATOM   3201 2HD2 LEU A 213     -13.680  42.139  -3.711  1.00  1.00           H  
ATOM   3202 3HD2 LEU A 213     -15.077  41.752  -2.676  1.00  1.00           H  
ATOM   3203  N   THR A 214     -16.406  45.473  -3.433  1.00  0.94           N  
ATOM   3204  CA  THR A 214     -16.525  46.925  -3.492  1.00  0.94           C  
ATOM   3205  C   THR A 214     -15.352  47.555  -4.209  1.00  0.94           C  
ATOM   3206  O   THR A 214     -14.911  48.637  -3.847  1.00  0.94           O  
ATOM   3207  CB  THR A 214     -16.652  47.537  -2.095  1.00  0.94           C  
ATOM   3208  CG2 THR A 214     -17.941  47.066  -1.444  1.00  0.94           C  
ATOM   3209  OG1 THR A 214     -15.532  47.136  -1.292  1.00  0.94           O  
ATOM   3210  H   THR A 214     -15.718  45.066  -2.817  1.00  0.94           H  
ATOM   3211  HA  THR A 214     -17.425  47.176  -4.053  1.00  0.94           H  
ATOM   3212  HB  THR A 214     -16.661  48.625  -2.176  1.00  0.94           H  
ATOM   3213  HG1 THR A 214     -14.720  47.450  -1.702  1.00  0.94           H  
ATOM   3214 1HG2 THR A 214     -18.029  47.504  -0.451  1.00  0.94           H  
ATOM   3215 2HG2 THR A 214     -18.789  47.375  -2.055  1.00  0.94           H  
ATOM   3216 3HG2 THR A 214     -17.935  45.978  -1.359  1.00  0.94           H  
ATOM   3217  N   LEU A 215     -14.776  46.814  -5.142  1.00  0.91           N  
ATOM   3218  CA  LEU A 215     -13.671  47.300  -5.952  1.00  0.91           C  
ATOM   3219  C   LEU A 215     -14.059  47.318  -7.434  1.00  0.91           C  
ATOM   3220  O   LEU A 215     -14.907  46.520  -7.834  1.00  0.91           O  
ATOM   3221  CB  LEU A 215     -12.426  46.505  -5.616  1.00  0.91           C  
ATOM   3222  CG  LEU A 215     -12.009  46.731  -4.176  1.00  0.91           C  
ATOM   3223  CD1 LEU A 215     -10.931  45.864  -3.852  1.00  0.91           C  
ATOM   3224  CD2 LEU A 215     -11.587  48.189  -4.021  1.00  0.91           C  
ATOM   3225  H   LEU A 215     -15.175  45.906  -5.337  1.00  0.91           H  
ATOM   3226  HA  LEU A 215     -13.490  48.308  -5.617  1.00  0.91           H  
ATOM   3227 1HB  LEU A 215     -12.632  45.445  -5.738  1.00  0.91           H  
ATOM   3228 2HB  LEU A 215     -11.603  46.774  -6.264  1.00  0.91           H  
ATOM   3229  HG  LEU A 215     -12.831  46.510  -3.505  1.00  0.91           H  
ATOM   3230 1HD1 LEU A 215     -10.624  46.019  -2.822  1.00  0.91           H  
ATOM   3231 2HD1 LEU A 215     -11.289  44.860  -3.980  1.00  0.91           H  
ATOM   3232 3HD1 LEU A 215     -10.102  46.071  -4.524  1.00  0.91           H  
ATOM   3233 1HD2 LEU A 215     -11.279  48.371  -2.992  1.00  0.91           H  
ATOM   3234 2HD2 LEU A 215     -10.760  48.386  -4.694  1.00  0.91           H  
ATOM   3235 3HD2 LEU A 215     -12.411  48.845  -4.269  1.00  0.91           H  
ATOM   3236  N   PRO A 216     -13.471  48.203  -8.267  1.00  0.91           N  
ATOM   3237  CA  PRO A 216     -13.833  48.425  -9.655  1.00  0.91           C  
ATOM   3238  C   PRO A 216     -13.749  47.167 -10.470  1.00  0.91           C  
ATOM   3239  O   PRO A 216     -12.827  46.369 -10.297  1.00  0.91           O  
ATOM   3240  CB  PRO A 216     -12.797  49.424 -10.129  1.00  0.91           C  
ATOM   3241  CG  PRO A 216     -12.335  50.102  -8.870  1.00  0.91           C  
ATOM   3242  CD  PRO A 216     -12.314  49.008  -7.848  1.00  0.91           C  
ATOM   3243  HA  PRO A 216     -14.843  48.847  -9.677  1.00  0.91           H  
ATOM   3244 1HB  PRO A 216     -11.995  48.911 -10.661  1.00  0.91           H  
ATOM   3245 2HB  PRO A 216     -13.266  50.089 -10.862  1.00  0.91           H  
ATOM   3246 1HG  PRO A 216     -11.391  50.594  -9.042  1.00  0.91           H  
ATOM   3247 2HG  PRO A 216     -13.032  50.882  -8.567  1.00  0.91           H  
ATOM   3248 1HD  PRO A 216     -11.386  48.425  -7.929  1.00  0.91           H  
ATOM   3249 2HD  PRO A 216     -12.414  49.468  -6.893  1.00  0.91           H  
ATOM   3250  N   TRP A 217     -14.659  47.014 -11.415  1.00  0.98           N  
ATOM   3251  CA  TRP A 217     -14.634  45.784 -12.195  1.00  0.98           C  
ATOM   3252  C   TRP A 217     -15.062  45.900 -13.649  1.00  0.98           C  
ATOM   3253  O   TRP A 217     -15.793  46.803 -14.031  1.00  0.98           O  
ATOM   3254  CB  TRP A 217     -15.517  44.764 -11.496  1.00  0.98           C  
ATOM   3255  CG  TRP A 217     -16.940  45.186 -11.403  1.00  0.98           C  
ATOM   3256  CD1 TRP A 217     -17.497  45.952 -10.418  1.00  0.98           C  
ATOM   3257  CD2 TRP A 217     -18.009  44.875 -12.325  1.00  0.98           C  
ATOM   3258  CE2 TRP A 217     -19.167  45.484 -11.828  1.00  0.98           C  
ATOM   3259  CE3 TRP A 217     -18.075  44.142 -13.516  1.00  0.98           C  
ATOM   3260  NE1 TRP A 217     -18.832  46.140 -10.662  1.00  0.98           N  
ATOM   3261  CZ2 TRP A 217     -20.382  45.383 -12.481  1.00  0.98           C  
ATOM   3262  CZ3 TRP A 217     -19.286  44.039 -14.171  1.00  0.98           C  
ATOM   3263  CH2 TRP A 217     -20.415  44.643 -13.668  1.00  0.98           C  
ATOM   3264  H   TRP A 217     -15.368  47.738 -11.540  1.00  0.98           H  
ATOM   3265  HA  TRP A 217     -13.620  45.418 -12.183  1.00  0.98           H  
ATOM   3266 1HB  TRP A 217     -15.447  43.831 -12.020  1.00  0.98           H  
ATOM   3267 2HB  TRP A 217     -15.154  44.622 -10.489  1.00  0.98           H  
ATOM   3268  HD1 TRP A 217     -16.959  46.364  -9.558  1.00  0.98           H  
ATOM   3269  HE1 TRP A 217     -19.460  46.701 -10.048  1.00  0.98           H  
ATOM   3270  HE3 TRP A 217     -17.186  43.663 -13.916  1.00  0.98           H  
ATOM   3271  HZ2 TRP A 217     -21.287  45.857 -12.098  1.00  0.98           H  
ATOM   3272  HZ3 TRP A 217     -19.322  43.465 -15.101  1.00  0.98           H  
ATOM   3273  HH2 TRP A 217     -21.355  44.543 -14.211  1.00  0.98           H  
ATOM   3274  N   GLN A 218     -14.639  44.943 -14.460  1.00  1.09           N  
ATOM   3275  CA  GLN A 218     -15.071  44.900 -15.856  1.00  1.09           C  
ATOM   3276  C   GLN A 218     -15.382  43.471 -16.254  1.00  1.09           C  
ATOM   3277  O   GLN A 218     -14.881  42.517 -15.658  1.00  1.09           O  
ATOM   3278  CB  GLN A 218     -14.029  45.485 -16.831  1.00  1.09           C  
ATOM   3279  CG  GLN A 218     -12.733  44.722 -16.942  1.00  1.09           C  
ATOM   3280  CD  GLN A 218     -11.729  45.311 -17.980  1.00  1.09           C  
ATOM   3281  NE2 GLN A 218     -10.508  45.527 -17.517  1.00  1.09           N  
ATOM   3282  OE1 GLN A 218     -12.012  45.554 -19.175  1.00  1.09           O  
ATOM   3283  H   GLN A 218     -14.003  44.240 -14.086  1.00  1.09           H  
ATOM   3284  HA  GLN A 218     -15.989  45.480 -15.958  1.00  1.09           H  
ATOM   3285 1HB  GLN A 218     -14.468  45.543 -17.828  1.00  1.09           H  
ATOM   3286 2HB  GLN A 218     -13.787  46.503 -16.535  1.00  1.09           H  
ATOM   3287 1HG  GLN A 218     -12.257  44.755 -15.966  1.00  1.09           H  
ATOM   3288 2HG  GLN A 218     -12.959  43.691 -17.224  1.00  1.09           H  
ATOM   3289 1HE2 GLN A 218      -9.805  45.907 -18.119  1.00  1.09           H  
ATOM   3290 2HE2 GLN A 218     -10.286  45.324 -16.560  1.00  1.09           H  
ATOM   3291  N   SER A 219     -16.211  43.307 -17.266  1.00  1.24           N  
ATOM   3292  CA  SER A 219     -16.524  41.967 -17.747  1.00  1.24           C  
ATOM   3293  C   SER A 219     -15.258  41.279 -18.255  1.00  1.24           C  
ATOM   3294  O   SER A 219     -14.392  41.932 -18.835  1.00  1.24           O  
ATOM   3295  CB  SER A 219     -17.552  42.051 -18.848  1.00  1.24           C  
ATOM   3296  OG  SER A 219     -18.755  42.603 -18.376  1.00  1.24           O  
ATOM   3297  H   SER A 219     -16.616  44.116 -17.720  1.00  1.24           H  
ATOM   3298  HA  SER A 219     -16.929  41.379 -16.919  1.00  1.24           H  
ATOM   3299 1HB  SER A 219     -17.161  42.661 -19.666  1.00  1.24           H  
ATOM   3300 2HB  SER A 219     -17.737  41.054 -19.247  1.00  1.24           H  
ATOM   3301  HG  SER A 219     -19.355  42.615 -19.130  1.00  1.24           H  
ATOM   3302  N   GLY A 220     -15.192  39.952 -18.121  1.00  1.36           N  
ATOM   3303  CA  GLY A 220     -14.054  39.145 -18.592  1.00  1.36           C  
ATOM   3304  C   GLY A 220     -13.740  39.347 -20.081  1.00  1.36           C  
ATOM   3305  O   GLY A 220     -12.588  39.256 -20.505  1.00  1.36           O  
ATOM   3306  H   GLY A 220     -15.938  39.480 -17.612  1.00  1.36           H  
ATOM   3307 1HA  GLY A 220     -13.173  39.384 -17.995  1.00  1.36           H  
ATOM   3308 2HA  GLY A 220     -14.271  38.091 -18.411  1.00  1.36           H  
ATOM   3309  N   SER A 221     -14.765  39.663 -20.873  1.00  1.40           N  
ATOM   3310  CA  SER A 221     -14.613  39.901 -22.308  1.00  1.40           C  
ATOM   3311  C   SER A 221     -13.965  41.258 -22.610  1.00  1.40           C  
ATOM   3312  O   SER A 221     -13.586  41.533 -23.751  1.00  1.40           O  
ATOM   3313  CB  SER A 221     -15.965  39.850 -22.986  1.00  1.40           C  
ATOM   3314  OG  SER A 221     -16.768  40.927 -22.580  1.00  1.40           O  
ATOM   3315  H   SER A 221     -15.682  39.726 -20.459  1.00  1.40           H  
ATOM   3316  HA  SER A 221     -13.975  39.119 -22.721  1.00  1.40           H  
ATOM   3317 1HB  SER A 221     -15.825  39.886 -24.065  1.00  1.40           H  
ATOM   3318 2HB  SER A 221     -16.460  38.910 -22.749  1.00  1.40           H  
ATOM   3319  HG  SER A 221     -16.196  41.719 -22.623  1.00  1.40           H  
ATOM   3320  N   GLY A 222     -13.867  42.102 -21.587  1.00  1.34           N  
ATOM   3321  CA  GLY A 222     -13.329  43.445 -21.673  1.00  1.34           C  
ATOM   3322  C   GLY A 222     -14.469  44.445 -21.705  1.00  1.34           C  
ATOM   3323  O   GLY A 222     -15.475  44.221 -22.384  1.00  1.34           O  
ATOM   3324  H   GLY A 222     -14.170  41.804 -20.665  1.00  1.34           H  
ATOM   3325 1HA  GLY A 222     -12.693  43.635 -20.809  1.00  1.34           H  
ATOM   3326 2HA  GLY A 222     -12.715  43.545 -22.566  1.00  1.34           H  
ATOM   3327  N   GLY A 223     -14.325  45.548 -20.980  1.00  1.20           N  
ATOM   3328  CA  GLY A 223     -15.392  46.544 -20.973  1.00  1.20           C  
ATOM   3329  C   GLY A 223     -15.136  47.694 -20.017  1.00  1.20           C  
ATOM   3330  O   GLY A 223     -14.040  47.851 -19.467  1.00  1.20           O  
ATOM   3331  H   GLY A 223     -13.487  45.671 -20.408  1.00  1.20           H  
ATOM   3332 1HA  GLY A 223     -15.526  46.935 -21.982  1.00  1.20           H  
ATOM   3333 2HA  GLY A 223     -16.326  46.057 -20.699  1.00  1.20           H  
ATOM   3334  N   VAL A 224     -16.153  48.523 -19.827  1.00  1.04           N  
ATOM   3335  CA  VAL A 224     -15.969  49.652 -18.946  1.00  1.04           C  
ATOM   3336  C   VAL A 224     -15.786  49.107 -17.549  1.00  1.04           C  
ATOM   3337  O   VAL A 224     -16.067  47.909 -17.455  1.00  1.04           O  
ATOM   3338  CB  VAL A 224     -17.192  50.581 -19.063  1.00  1.04           C  
ATOM   3339  CG1 VAL A 224     -17.120  51.663 -18.080  1.00  1.04           C  
ATOM   3340  CG2 VAL A 224     -17.226  51.164 -20.455  1.00  1.04           C  
ATOM   3341  H   VAL A 224     -17.034  48.372 -20.294  1.00  1.04           H  
ATOM   3342  HA  VAL A 224     -15.071  50.201 -19.236  1.00  1.04           H  
ATOM   3343  HB  VAL A 224     -18.096  50.018 -18.881  1.00  1.04           H  
ATOM   3344 1HG1 VAL A 224     -17.980  52.316 -18.179  1.00  1.04           H  
ATOM   3345 2HG1 VAL A 224     -17.115  51.238 -17.107  1.00  1.04           H  
ATOM   3346 3HG1 VAL A 224     -16.211  52.219 -18.236  1.00  1.04           H  
ATOM   3347 1HG2 VAL A 224     -18.090  51.821 -20.556  1.00  1.04           H  
ATOM   3348 2HG2 VAL A 224     -16.311  51.736 -20.627  1.00  1.04           H  
ATOM   3349 3HG2 VAL A 224     -17.294  50.360 -21.186  1.00  1.04           H  
ATOM   3350  N   TRP A 225     -14.644  49.566 -17.039  1.00  0.91           N  
ATOM   3351  CA  TRP A 225     -14.519  49.515 -15.587  1.00  0.91           C  
ATOM   3352  C   TRP A 225     -15.682  50.197 -14.915  1.00  0.91           C  
ATOM   3353  O   TRP A 225     -15.906  51.393 -15.085  1.00  0.91           O  
ATOM   3354  CB  TRP A 225     -13.259  50.224 -15.087  1.00  0.91           C  
ATOM   3355  CG  TRP A 225     -11.929  49.568 -15.385  1.00  0.91           C  
ATOM   3356  CD1 TRP A 225     -10.988  49.995 -16.273  1.00  0.91           C  
ATOM   3357  CD2 TRP A 225     -11.386  48.373 -14.773  1.00  0.91           C  
ATOM   3358  CE2 TRP A 225     -10.125  48.162 -15.332  1.00  0.91           C  
ATOM   3359  CE3 TRP A 225     -11.855  47.492 -13.820  1.00  0.91           C  
ATOM   3360  NE1 TRP A 225      -9.898  49.159 -16.245  1.00  0.91           N  
ATOM   3361  CZ2 TRP A 225      -9.324  47.091 -14.953  1.00  0.91           C  
ATOM   3362  CZ3 TRP A 225     -11.069  46.413 -13.453  1.00  0.91           C  
ATOM   3363  CH2 TRP A 225      -9.836  46.216 -14.000  1.00  0.91           C  
ATOM   3364  H   TRP A 225     -13.877  49.102 -17.521  1.00  0.91           H  
ATOM   3365  HA  TRP A 225     -14.495  48.474 -15.276  1.00  0.91           H  
ATOM   3366 1HB  TRP A 225     -13.230  51.232 -15.511  1.00  0.91           H  
ATOM   3367 2HB  TRP A 225     -13.344  50.338 -14.008  1.00  0.91           H  
ATOM   3368  HD1 TRP A 225     -11.082  50.881 -16.908  1.00  0.91           H  
ATOM   3369  HE1 TRP A 225      -9.069  49.269 -16.809  1.00  0.91           H  
ATOM   3370  HE3 TRP A 225     -12.827  47.652 -13.379  1.00  0.91           H  
ATOM   3371  HZ2 TRP A 225      -8.336  46.925 -15.381  1.00  0.91           H  
ATOM   3372  HZ3 TRP A 225     -11.454  45.725 -12.709  1.00  0.91           H  
ATOM   3373  HH2 TRP A 225      -9.243  45.358 -13.677  1.00  0.91           H  
ATOM   3374  N   ARG A 226     -16.362  49.446 -14.085  1.00  0.81           N  
ATOM   3375  CA  ARG A 226     -17.511  49.903 -13.363  1.00  0.81           C  
ATOM   3376  C   ARG A 226     -17.096  50.190 -11.952  1.00  0.81           C  
ATOM   3377  O   ARG A 226     -16.231  49.510 -11.410  1.00  0.81           O  
ATOM   3378  CB  ARG A 226     -18.577  48.827 -13.370  1.00  0.81           C  
ATOM   3379  CG  ARG A 226     -19.000  48.376 -14.760  1.00  0.81           C  
ATOM   3380  CD  ARG A 226     -19.663  49.467 -15.513  1.00  0.81           C  
ATOM   3381  NE  ARG A 226     -20.140  49.023 -16.810  1.00  0.81           N  
ATOM   3382  CZ  ARG A 226     -20.733  49.819 -17.723  1.00  0.81           C  
ATOM   3383  NH1 ARG A 226     -20.908  51.097 -17.471  1.00  0.81           N1+
ATOM   3384  NH2 ARG A 226     -21.134  49.314 -18.875  1.00  0.81           N  
ATOM   3385  H   ARG A 226     -16.104  48.478 -13.996  1.00  0.81           H  
ATOM   3386  HA  ARG A 226     -17.893  50.812 -13.825  1.00  0.81           H  
ATOM   3387 1HB  ARG A 226     -18.184  47.958 -12.860  1.00  0.81           H  
ATOM   3388 2HB  ARG A 226     -19.459  49.159 -12.825  1.00  0.81           H  
ATOM   3389 1HG  ARG A 226     -18.115  48.051 -15.318  1.00  0.81           H  
ATOM   3390 2HG  ARG A 226     -19.695  47.542 -14.672  1.00  0.81           H  
ATOM   3391 1HD  ARG A 226     -20.513  49.840 -14.944  1.00  0.81           H  
ATOM   3392 2HD  ARG A 226     -18.949  50.276 -15.672  1.00  0.81           H  
ATOM   3393  HE  ARG A 226     -20.021  48.046 -17.044  1.00  0.81           H  
ATOM   3394 1HH1 ARG A 226     -20.598  51.485 -16.592  1.00  0.81           H  
ATOM   3395 2HH1 ARG A 226     -21.352  51.690 -18.158  1.00  0.81           H  
ATOM   3396 1HH2 ARG A 226     -20.996  48.331 -19.070  1.00  0.81           H  
ATOM   3397 2HH2 ARG A 226     -21.579  49.908 -19.560  1.00  0.81           H  
ATOM   3398  N   GLU A 227     -17.716  51.183 -11.343  1.00  0.76           N  
ATOM   3399  CA  GLU A 227     -17.444  51.535  -9.953  1.00  0.76           C  
ATOM   3400  C   GLU A 227     -15.962  51.889  -9.686  1.00  0.76           C  
ATOM   3401  O   GLU A 227     -15.427  51.581  -8.618  1.00  0.76           O  
ATOM   3402  CB  GLU A 227     -17.875  50.384  -9.036  1.00  0.76           C  
ATOM   3403  CG  GLU A 227     -19.340  49.961  -9.183  1.00  0.76           C  
ATOM   3404  CD  GLU A 227     -19.793  48.892  -8.186  1.00  0.76           C  
ATOM   3405  OE1 GLU A 227     -19.680  49.102  -6.985  1.00  0.76           O  
ATOM   3406  OE2 GLU A 227     -20.222  47.842  -8.634  1.00  0.76           O1-
ATOM   3407  H   GLU A 227     -18.411  51.712 -11.851  1.00  0.76           H  
ATOM   3408  HA  GLU A 227     -18.045  52.413  -9.704  1.00  0.76           H  
ATOM   3409 1HB  GLU A 227     -17.225  49.517  -9.134  1.00  0.76           H  
ATOM   3410 2HB  GLU A 227     -17.803  50.737  -8.050  1.00  0.76           H  
ATOM   3411 1HG  GLU A 227     -19.965  50.842  -9.058  1.00  0.76           H  
ATOM   3412 2HG  GLU A 227     -19.491  49.584 -10.192  1.00  0.76           H  
ATOM   3413  N   MET A 228     -15.326  52.620 -10.621  1.00  0.74           N  
ATOM   3414  CA  MET A 228     -13.923  53.067 -10.486  1.00  0.74           C  
ATOM   3415  C   MET A 228     -13.697  53.965  -9.293  1.00  0.74           C  
ATOM   3416  O   MET A 228     -12.579  54.086  -8.791  1.00  0.74           O  
ATOM   3417  CB  MET A 228     -13.372  53.685 -11.759  1.00  0.74           C  
ATOM   3418  CG  MET A 228     -11.859  54.079 -11.645  1.00  0.74           C  
ATOM   3419  SD  MET A 228     -10.697  52.674 -11.208  1.00  0.74           S  
ATOM   3420  CE  MET A 228     -10.557  51.650 -12.666  1.00  0.74           C  
ATOM   3421  H   MET A 228     -15.828  52.845 -11.466  1.00  0.74           H  
ATOM   3422  HA  MET A 228     -13.317  52.202 -10.322  1.00  0.74           H  
ATOM   3423 1HB  MET A 228     -13.482  52.984 -12.587  1.00  0.74           H  
ATOM   3424 2HB  MET A 228     -13.945  54.580 -12.010  1.00  0.74           H  
ATOM   3425 1HG  MET A 228     -11.555  54.494 -12.602  1.00  0.74           H  
ATOM   3426 2HG  MET A 228     -11.738  54.859 -10.892  1.00  0.74           H  
ATOM   3427 1HE  MET A 228      -9.898  50.810 -12.457  1.00  0.74           H  
ATOM   3428 2HE  MET A 228     -11.532  51.277 -12.926  1.00  0.74           H  
ATOM   3429 3HE  MET A 228     -10.155  52.228 -13.498  1.00  0.74           H  
ATOM   3430  N   HIS A 229     -14.772  54.559  -8.812  1.00  0.73           N  
ATOM   3431  CA  HIS A 229     -14.754  55.460  -7.687  1.00  0.73           C  
ATOM   3432  C   HIS A 229     -14.208  54.784  -6.424  1.00  0.73           C  
ATOM   3433  O   HIS A 229     -13.645  55.446  -5.557  1.00  0.73           O  
ATOM   3434  CB  HIS A 229     -16.161  55.966  -7.433  1.00  0.73           C  
ATOM   3435  CG  HIS A 229     -16.631  56.853  -8.506  1.00  0.73           C  
ATOM   3436  CD2 HIS A 229     -16.704  58.193  -8.577  1.00  0.73           C  
ATOM   3437  ND1 HIS A 229     -17.112  56.372  -9.712  1.00  0.73           N  
ATOM   3438  CE1 HIS A 229     -17.469  57.391 -10.467  1.00  0.73           C  
ATOM   3439  NE2 HIS A 229     -17.234  58.498  -9.796  1.00  0.73           N  
ATOM   3440  H   HIS A 229     -15.650  54.384  -9.273  1.00  0.73           H  
ATOM   3441  HA  HIS A 229     -14.146  56.317  -7.918  1.00  0.73           H  
ATOM   3442 1HB  HIS A 229     -16.843  55.118  -7.355  1.00  0.73           H  
ATOM   3443 2HB  HIS A 229     -16.193  56.509  -6.489  1.00  0.73           H  
ATOM   3444  HD2 HIS A 229     -16.409  58.907  -7.806  1.00  0.73           H  
ATOM   3445  HE1 HIS A 229     -17.889  57.328 -11.471  1.00  0.73           H  
ATOM   3446  HE2 HIS A 229     -17.411  59.455 -10.102  1.00  0.73           H  
ATOM   3447  N   HIS A 230     -14.266  53.455  -6.344  1.00  0.72           N  
ATOM   3448  CA  HIS A 230     -13.790  52.805  -5.131  1.00  0.72           C  
ATOM   3449  C   HIS A 230     -12.258  52.830  -5.011  1.00  0.72           C  
ATOM   3450  O   HIS A 230     -11.720  52.531  -3.944  1.00  0.72           O  
ATOM   3451  CB  HIS A 230     -14.241  51.363  -5.069  1.00  0.72           C  
ATOM   3452  CG  HIS A 230     -15.694  51.161  -5.013  1.00  0.72           C  
ATOM   3453  CD2 HIS A 230     -16.471  50.438  -5.812  1.00  0.72           C  
ATOM   3454  ND1 HIS A 230     -16.512  51.671  -4.017  1.00  0.72           N  
ATOM   3455  CE1 HIS A 230     -17.757  51.276  -4.250  1.00  0.72           C  
ATOM   3456  NE2 HIS A 230     -17.754  50.526  -5.339  1.00  0.72           N  
ATOM   3457  H   HIS A 230     -14.678  52.901  -7.098  1.00  0.72           H  
ATOM   3458  HA  HIS A 230     -14.196  53.324  -4.263  1.00  0.72           H  
ATOM   3459 1HB  HIS A 230     -13.889  50.851  -5.948  1.00  0.72           H  
ATOM   3460 2HB  HIS A 230     -13.797  50.884  -4.204  1.00  0.72           H  
ATOM   3461  HD2 HIS A 230     -16.129  49.879  -6.685  1.00  0.72           H  
ATOM   3462  HE1 HIS A 230     -18.628  51.522  -3.650  1.00  0.72           H  
ATOM   3463  HE2 HIS A 230     -18.562  50.060  -5.793  1.00  0.75           H  
ATOM   3464  N   LEU A 231     -11.546  53.152  -6.097  1.00  0.71           N  
ATOM   3465  CA  LEU A 231     -10.095  53.275  -6.029  1.00  0.71           C  
ATOM   3466  C   LEU A 231      -9.615  54.701  -6.211  1.00  0.71           C  
ATOM   3467  O   LEU A 231      -8.432  54.919  -6.493  1.00  0.71           O  
ATOM   3468  CB  LEU A 231      -9.366  52.363  -7.010  1.00  0.71           C  
ATOM   3469  CG  LEU A 231      -9.452  50.906  -6.711  1.00  0.71           C  
ATOM   3470  CD1 LEU A 231      -8.784  50.129  -7.774  1.00  0.71           C  
ATOM   3471  CD2 LEU A 231      -8.769  50.625  -5.423  1.00  0.71           C  
ATOM   3472  H   LEU A 231     -12.016  53.386  -6.975  1.00  0.71           H  
ATOM   3473  HA  LEU A 231      -9.785  52.960  -5.036  1.00  0.71           H  
ATOM   3474 1HB  LEU A 231      -9.769  52.530  -8.013  1.00  0.71           H  
ATOM   3475 2HB  LEU A 231      -8.313  52.630  -7.016  1.00  0.71           H  
ATOM   3476  HG  LEU A 231     -10.471  50.621  -6.645  1.00  0.71           H  
ATOM   3477 1HD1 LEU A 231      -8.857  49.075  -7.536  1.00  0.71           H  
ATOM   3478 2HD1 LEU A 231      -9.247  50.322  -8.727  1.00  0.71           H  
ATOM   3479 3HD1 LEU A 231      -7.738  50.412  -7.819  1.00  0.71           H  
ATOM   3480 1HD2 LEU A 231      -8.833  49.561  -5.237  1.00  0.71           H  
ATOM   3481 2HD2 LEU A 231      -7.718  50.916  -5.489  1.00  0.71           H  
ATOM   3482 3HD2 LEU A 231      -9.251  51.180  -4.611  1.00  0.71           H  
ATOM   3483  N   VAL A 232     -10.506  55.674  -6.041  1.00  0.70           N  
ATOM   3484  CA  VAL A 232     -10.093  57.064  -6.142  1.00  0.70           C  
ATOM   3485  C   VAL A 232     -10.750  57.972  -5.114  1.00  0.70           C  
ATOM   3486  O   VAL A 232     -11.949  57.889  -4.850  1.00  0.70           O  
ATOM   3487  CB  VAL A 232     -10.347  57.574  -7.561  1.00  0.70           C  
ATOM   3488  CG1 VAL A 232     -11.710  57.369  -7.912  1.00  0.70           C  
ATOM   3489  CG2 VAL A 232     -10.070  59.053  -7.641  1.00  0.70           C  
ATOM   3490  H   VAL A 232     -11.483  55.465  -5.822  1.00  0.70           H  
ATOM   3491  HA  VAL A 232      -9.021  57.100  -5.980  1.00  0.70           H  
ATOM   3492  HB  VAL A 232      -9.732  57.022  -8.243  1.00  0.70           H  
ATOM   3493 1HG1 VAL A 232     -11.875  57.726  -8.908  1.00  0.70           H  
ATOM   3494 2HG1 VAL A 232     -11.906  56.309  -7.859  1.00  0.70           H  
ATOM   3495 3HG1 VAL A 232     -12.343  57.900  -7.212  1.00  0.70           H  
ATOM   3496 1HG2 VAL A 232     -10.270  59.390  -8.650  1.00  0.70           H  
ATOM   3497 2HG2 VAL A 232     -10.721  59.592  -6.961  1.00  0.70           H  
ATOM   3498 3HG2 VAL A 232      -9.035  59.247  -7.382  1.00  0.70           H  
ATOM   3499  N   GLU A 233      -9.953  58.870  -4.562  1.00  0.70           N  
ATOM   3500  CA  GLU A 233     -10.447  59.852  -3.625  1.00  0.70           C  
ATOM   3501  C   GLU A 233     -10.403  61.239  -4.217  1.00  0.70           C  
ATOM   3502  O   GLU A 233      -9.425  61.644  -4.841  1.00  0.70           O  
ATOM   3503  CB  GLU A 233      -9.670  59.802  -2.316  1.00  0.70           C  
ATOM   3504  CG  GLU A 233     -10.097  60.809  -1.265  1.00  0.70           C  
ATOM   3505  CD  GLU A 233      -9.331  60.660   0.033  1.00  0.70           C  
ATOM   3506  OE1 GLU A 233      -8.456  59.829   0.095  1.00  0.70           O  
ATOM   3507  OE2 GLU A 233      -9.629  61.372   0.962  1.00  0.70           O1-
ATOM   3508  H   GLU A 233      -8.970  58.870  -4.830  1.00  0.70           H  
ATOM   3509  HA  GLU A 233     -11.488  59.621  -3.402  1.00  0.70           H  
ATOM   3510 1HB  GLU A 233      -9.836  58.837  -1.861  1.00  0.70           H  
ATOM   3511 2HB  GLU A 233      -8.602  59.920  -2.508  1.00  0.70           H  
ATOM   3512 1HG  GLU A 233      -9.931  61.819  -1.650  1.00  0.70           H  
ATOM   3513 2HG  GLU A 233     -11.162  60.692  -1.076  1.00  0.70           H  
ATOM   3514  N   PHE A 234     -11.491  61.954  -4.033  1.00  0.73           N  
ATOM   3515  CA  PHE A 234     -11.619  63.322  -4.489  1.00  0.73           C  
ATOM   3516  C   PHE A 234     -11.678  64.217  -3.257  1.00  0.73           C  
ATOM   3517  O   PHE A 234     -12.586  64.071  -2.429  1.00  0.73           O  
ATOM   3518  CB  PHE A 234     -12.897  63.462  -5.290  1.00  0.73           C  
ATOM   3519  CG  PHE A 234     -12.974  62.678  -6.611  1.00  0.73           C  
ATOM   3520  CD1 PHE A 234     -13.323  61.326  -6.632  1.00  0.73           C  
ATOM   3521  CD2 PHE A 234     -12.774  63.308  -7.827  1.00  0.73           C  
ATOM   3522  CE1 PHE A 234     -13.433  60.645  -7.834  1.00  0.73           C  
ATOM   3523  CE2 PHE A 234     -12.880  62.622  -9.022  1.00  0.73           C  
ATOM   3524  CZ  PHE A 234     -13.205  61.294  -9.019  1.00  0.73           C  
ATOM   3525  H   PHE A 234     -12.257  61.537  -3.525  1.00  0.73           H  
ATOM   3526  HA  PHE A 234     -10.755  63.598  -5.093  1.00  0.73           H  
ATOM   3527 1HB  PHE A 234     -13.709  63.136  -4.664  1.00  0.73           H  
ATOM   3528 2HB  PHE A 234     -13.055  64.512  -5.513  1.00  0.73           H  
ATOM   3529  HD1 PHE A 234     -13.510  60.801  -5.692  1.00  0.73           H  
ATOM   3530  HD2 PHE A 234     -12.534  64.363  -7.836  1.00  0.73           H  
ATOM   3531  HE1 PHE A 234     -13.705  59.594  -7.840  1.00  0.73           H  
ATOM   3532  HE2 PHE A 234     -12.715  63.141  -9.970  1.00  0.73           H  
ATOM   3533  HZ  PHE A 234     -13.291  60.758  -9.949  1.00  0.73           H  
ATOM   3534  N   GLU A 235     -10.705  65.104  -3.115  1.00  0.77           N  
ATOM   3535  CA  GLU A 235     -10.617  65.964  -1.943  1.00  0.77           C  
ATOM   3536  C   GLU A 235     -11.609  67.105  -2.087  1.00  0.77           C  
ATOM   3537  O   GLU A 235     -12.091  67.340  -3.190  1.00  0.77           O  
ATOM   3538  CB  GLU A 235      -9.187  66.470  -1.752  1.00  0.77           C  
ATOM   3539  CG  GLU A 235      -8.200  65.376  -1.399  1.00  0.77           C  
ATOM   3540  CD  GLU A 235      -6.802  65.883  -1.081  1.00  0.77           C  
ATOM   3541  OE1 GLU A 235      -6.533  67.037  -1.318  1.00  0.77           O  
ATOM   3542  OE2 GLU A 235      -6.002  65.105  -0.613  1.00  0.77           O1-
ATOM   3543  H   GLU A 235      -9.997  65.178  -3.848  1.00  0.77           H  
ATOM   3544  HA  GLU A 235     -10.874  65.358  -1.079  1.00  0.77           H  
ATOM   3545 1HB  GLU A 235      -8.856  66.910  -2.686  1.00  0.77           H  
ATOM   3546 2HB  GLU A 235      -9.127  67.243  -1.010  1.00  0.77           H  
ATOM   3547 1HG  GLU A 235      -8.581  64.821  -0.542  1.00  0.77           H  
ATOM   3548 2HG  GLU A 235      -8.166  64.696  -2.240  1.00  0.77           H  
ATOM   3549  N   PRO A 236     -12.002  67.791  -1.005  1.00  0.83           N  
ATOM   3550  CA  PRO A 236     -12.902  68.914  -1.064  1.00  0.83           C  
ATOM   3551  C   PRO A 236     -12.385  69.908  -2.109  1.00  0.83           C  
ATOM   3552  O   PRO A 236     -11.180  70.097  -2.226  1.00  0.83           O  
ATOM   3553  CB  PRO A 236     -12.827  69.461   0.367  1.00  0.83           C  
ATOM   3554  CG  PRO A 236     -12.525  68.238   1.210  1.00  0.83           C  
ATOM   3555  CD  PRO A 236     -11.585  67.411   0.368  1.00  0.83           C  
ATOM   3556  HA  PRO A 236     -13.892  68.513  -1.293  1.00  0.83           H  
ATOM   3557 1HB  PRO A 236     -12.047  70.233   0.435  1.00  0.83           H  
ATOM   3558 2HB  PRO A 236     -13.779  69.936   0.645  1.00  0.83           H  
ATOM   3559 1HG  PRO A 236     -12.078  68.540   2.171  1.00  0.83           H  
ATOM   3560 2HG  PRO A 236     -13.455  67.705   1.446  1.00  0.83           H  
ATOM   3561 1HD  PRO A 236     -10.553  67.703   0.578  1.00  0.83           H  
ATOM   3562 2HD  PRO A 236     -11.779  66.355   0.580  1.00  0.83           H  
ATOM   3563  N   PRO A 237     -13.299  70.585  -2.827  1.00  0.91           N  
ATOM   3564  CA  PRO A 237     -13.080  71.530  -3.912  1.00  0.91           C  
ATOM   3565  C   PRO A 237     -12.473  72.859  -3.532  1.00  0.91           C  
ATOM   3566  O   PRO A 237     -12.072  73.654  -4.394  1.00  0.91           O  
ATOM   3567  CB  PRO A 237     -14.493  71.787  -4.388  1.00  0.91           C  
ATOM   3568  CG  PRO A 237     -15.363  71.535  -3.211  1.00  0.91           C  
ATOM   3569  CD  PRO A 237     -14.725  70.411  -2.493  1.00  0.91           C  
ATOM   3570  HA  PRO A 237     -12.477  71.050  -4.686  1.00  0.91           H  
ATOM   3571 1HB  PRO A 237     -14.561  72.834  -4.680  1.00  0.91           H  
ATOM   3572 2HB  PRO A 237     -14.723  71.170  -5.259  1.00  0.91           H  
ATOM   3573 1HG  PRO A 237     -15.413  72.454  -2.602  1.00  0.91           H  
ATOM   3574 2HG  PRO A 237     -16.392  71.328  -3.525  1.00  0.91           H  
ATOM   3575 1HD  PRO A 237     -14.916  70.536  -1.422  1.00  0.91           H  
ATOM   3576 2HD  PRO A 237     -15.108  69.458  -2.892  1.00  0.91           H  
ATOM   3577  N   HIS A 238     -12.473  73.162  -2.245  1.00  0.98           N  
ATOM   3578  CA  HIS A 238     -12.028  74.473  -1.832  1.00  0.98           C  
ATOM   3579  C   HIS A 238     -12.886  75.447  -2.642  1.00  0.98           C  
ATOM   3580  O   HIS A 238     -14.110  75.327  -2.611  1.00  0.98           O  
ATOM   3581  CB  HIS A 238     -10.521  74.624  -2.076  1.00  0.98           C  
ATOM   3582  CG  HIS A 238      -9.737  73.607  -1.306  1.00  0.98           C  
ATOM   3583  CD2 HIS A 238      -9.088  72.495  -1.717  1.00  0.98           C  
ATOM   3584  ND1 HIS A 238      -9.590  73.655   0.066  1.00  0.98           N  
ATOM   3585  CE1 HIS A 238      -8.873  72.615   0.462  1.00  0.98           C  
ATOM   3586  NE2 HIS A 238      -8.557  71.899  -0.600  1.00  0.98           N  
ATOM   3587  H   HIS A 238     -12.778  72.493  -1.558  1.00  0.98           H  
ATOM   3588  HA  HIS A 238     -12.228  74.634  -0.773  1.00  0.98           H  
ATOM   3589 1HB  HIS A 238     -10.267  74.529  -3.125  1.00  0.98           H  
ATOM   3590 2HB  HIS A 238     -10.198  75.610  -1.748  1.00  0.98           H  
ATOM   3591  HD2 HIS A 238      -9.010  72.134  -2.748  1.00  0.98           H  
ATOM   3592  HE1 HIS A 238      -8.595  72.387   1.489  1.00  0.98           H  
ATOM   3593  HE2 HIS A 238      -8.019  71.043  -0.604  1.00  0.98           H  
ATOM   3594  N   ALA A 239     -12.288  76.401  -3.357  1.00  1.01           N  
ATOM   3595  CA  ALA A 239     -13.110  77.311  -4.160  1.00  1.01           C  
ATOM   3596  C   ALA A 239     -13.182  76.908  -5.645  1.00  1.01           C  
ATOM   3597  O   ALA A 239     -14.234  77.023  -6.277  1.00  1.01           O  
ATOM   3598  CB  ALA A 239     -12.588  78.719  -4.064  1.00  1.01           C  
ATOM   3599  H   ALA A 239     -11.285  76.485  -3.352  1.00  1.01           H  
ATOM   3600  HA  ALA A 239     -14.121  77.302  -3.757  1.00  1.01           H  
ATOM   3601 1HB  ALA A 239     -13.247  79.371  -4.639  1.00  1.01           H  
ATOM   3602 2HB  ALA A 239     -12.579  79.040  -3.026  1.00  1.01           H  
ATOM   3603 3HB  ALA A 239     -11.580  78.766  -4.471  1.00  1.01           H  
ATOM   3604  N   ALA A 240     -12.065  76.464  -6.225  1.00  1.00           N  
ATOM   3605  CA  ALA A 240     -12.061  76.159  -7.656  1.00  1.00           C  
ATOM   3606  C   ALA A 240     -11.223  74.921  -8.029  1.00  1.00           C  
ATOM   3607  O   ALA A 240     -10.805  74.793  -9.186  1.00  1.00           O  
ATOM   3608  CB  ALA A 240     -11.553  77.368  -8.422  1.00  1.00           C  
ATOM   3609  H   ALA A 240     -11.221  76.350  -5.684  1.00  1.00           H  
ATOM   3610  HA  ALA A 240     -13.083  75.988  -7.975  1.00  1.00           H  
ATOM   3611 1HB  ALA A 240     -11.597  77.164  -9.492  1.00  1.00           H  
ATOM   3612 2HB  ALA A 240     -12.178  78.237  -8.192  1.00  1.00           H  
ATOM   3613 3HB  ALA A 240     -10.523  77.580  -8.134  1.00  1.00           H  
ATOM   3614  N   THR A 241     -10.878  74.049  -7.071  1.00  0.95           N  
ATOM   3615  CA  THR A 241     -10.066  72.890  -7.451  1.00  0.95           C  
ATOM   3616  C   THR A 241     -10.273  71.644  -6.591  1.00  0.95           C  
ATOM   3617  O   THR A 241     -10.126  71.691  -5.373  1.00  0.95           O  
ATOM   3618  CB  THR A 241      -8.571  73.262  -7.465  1.00  0.95           C  
ATOM   3619  CG2 THR A 241      -7.727  72.074  -7.932  1.00  0.95           C  
ATOM   3620  OG1 THR A 241      -8.374  74.367  -8.363  1.00  0.95           O  
ATOM   3621  H   THR A 241     -11.235  74.124  -6.118  1.00  0.95           H  
ATOM   3622  HA  THR A 241     -10.341  72.615  -8.470  1.00  0.95           H  
ATOM   3623  HB  THR A 241      -8.253  73.552  -6.465  1.00  0.95           H  
ATOM   3624  HG1 THR A 241      -9.115  74.390  -9.012  1.00  0.95           H  
ATOM   3625 1HG2 THR A 241      -6.678  72.359  -7.944  1.00  0.95           H  
ATOM   3626 2HG2 THR A 241      -7.857  71.230  -7.257  1.00  0.95           H  
ATOM   3627 3HG2 THR A 241      -8.032  71.788  -8.930  1.00  0.95           H  
ATOM   3628  N   ILE A 242     -10.463  70.506  -7.245  1.00  0.89           N  
ATOM   3629  CA  ILE A 242     -10.580  69.212  -6.580  1.00  0.89           C  
ATOM   3630  C   ILE A 242      -9.357  68.340  -6.836  1.00  0.89           C  
ATOM   3631  O   ILE A 242      -9.058  68.007  -7.979  1.00  0.89           O  
ATOM   3632  CB  ILE A 242     -11.791  68.456  -7.125  1.00  0.89           C  
ATOM   3633  CG1 ILE A 242     -13.054  69.203  -6.866  1.00  0.89           C  
ATOM   3634  CG2 ILE A 242     -11.848  67.041  -6.573  1.00  0.89           C  
ATOM   3635  CD1 ILE A 242     -14.225  68.628  -7.588  1.00  0.89           C  
ATOM   3636  H   ILE A 242     -10.555  70.544  -8.247  1.00  0.89           H  
ATOM   3637  HA  ILE A 242     -10.687  69.364  -5.503  1.00  0.89           H  
ATOM   3638  HB  ILE A 242     -11.682  68.402  -8.187  1.00  0.89           H  
ATOM   3639 1HG1 ILE A 242     -13.269  69.177  -5.800  1.00  0.89           H  
ATOM   3640 2HG1 ILE A 242     -12.926  70.232  -7.174  1.00  0.89           H  
ATOM   3641 1HG2 ILE A 242     -12.695  66.524  -7.008  1.00  0.89           H  
ATOM   3642 2HG2 ILE A 242     -10.932  66.507  -6.818  1.00  0.89           H  
ATOM   3643 3HG2 ILE A 242     -11.959  67.073  -5.511  1.00  0.89           H  
ATOM   3644 1HD1 ILE A 242     -15.079  69.214  -7.370  1.00  0.89           H  
ATOM   3645 2HD1 ILE A 242     -14.051  68.648  -8.647  1.00  0.89           H  
ATOM   3646 3HD1 ILE A 242     -14.389  67.599  -7.270  1.00  0.89           H  
ATOM   3647  N   LYS A 243      -8.647  67.954  -5.790  1.00  0.83           N  
ATOM   3648  CA  LYS A 243      -7.481  67.095  -5.983  1.00  0.83           C  
ATOM   3649  C   LYS A 243      -7.961  65.657  -6.084  1.00  0.83           C  
ATOM   3650  O   LYS A 243      -8.820  65.239  -5.305  1.00  0.83           O  
ATOM   3651  CB  LYS A 243      -6.469  67.246  -4.859  1.00  0.83           C  
ATOM   3652  CG  LYS A 243      -5.170  66.472  -5.079  1.00  0.83           C  
ATOM   3653  CD  LYS A 243      -4.194  66.712  -3.939  1.00  0.83           C  
ATOM   3654  CE  LYS A 243      -2.896  65.959  -4.140  1.00  0.83           C  
ATOM   3655  NZ  LYS A 243      -1.963  66.168  -2.997  1.00  0.83           N1+
ATOM   3656  H   LYS A 243      -8.915  68.258  -4.863  1.00  0.83           H  
ATOM   3657  HA  LYS A 243      -6.997  67.356  -6.924  1.00  0.83           H  
ATOM   3658 1HB  LYS A 243      -6.224  68.297  -4.718  1.00  0.83           H  
ATOM   3659 2HB  LYS A 243      -6.898  66.886  -3.931  1.00  0.83           H  
ATOM   3660 1HG  LYS A 243      -5.383  65.406  -5.142  1.00  0.83           H  
ATOM   3661 2HG  LYS A 243      -4.713  66.785  -6.015  1.00  0.83           H  
ATOM   3662 1HD  LYS A 243      -3.987  67.777  -3.854  1.00  0.83           H  
ATOM   3663 2HD  LYS A 243      -4.647  66.376  -3.005  1.00  0.83           H  
ATOM   3664 1HE  LYS A 243      -3.110  64.898  -4.237  1.00  0.83           H  
ATOM   3665 2HE  LYS A 243      -2.419  66.308  -5.054  1.00  0.83           H  
ATOM   3666 1HZ  LYS A 243      -1.107  65.656  -3.158  1.00  0.83           H  
ATOM   3667 2HZ  LYS A 243      -1.756  67.152  -2.906  1.00  0.83           H  
ATOM   3668 3HZ  LYS A 243      -2.404  65.837  -2.146  1.00  0.83           H  
ATOM   3669  N   VAL A 244      -7.460  64.909  -7.066  1.00  0.80           N  
ATOM   3670  CA  VAL A 244      -7.930  63.539  -7.227  1.00  0.80           C  
ATOM   3671  C   VAL A 244      -6.748  62.571  -7.036  1.00  0.80           C  
ATOM   3672  O   VAL A 244      -5.691  62.763  -7.640  1.00  0.80           O  
ATOM   3673  CB  VAL A 244      -8.558  63.373  -8.617  1.00  0.80           C  
ATOM   3674  CG1 VAL A 244      -9.116  62.000  -8.734  1.00  0.80           C  
ATOM   3675  CG2 VAL A 244      -9.594  64.448  -8.847  1.00  0.80           C  
ATOM   3676  H   VAL A 244      -6.765  65.288  -7.692  1.00  0.80           H  
ATOM   3677  HA  VAL A 244      -8.686  63.326  -6.475  1.00  0.80           H  
ATOM   3678  HB  VAL A 244      -7.784  63.463  -9.378  1.00  0.80           H  
ATOM   3679 1HG1 VAL A 244      -9.550  61.860  -9.711  1.00  0.80           H  
ATOM   3680 2HG1 VAL A 244      -8.345  61.273  -8.569  1.00  0.80           H  
ATOM   3681 3HG1 VAL A 244      -9.890  61.883  -7.975  1.00  0.80           H  
ATOM   3682 1HG2 VAL A 244     -10.040  64.325  -9.834  1.00  0.80           H  
ATOM   3683 2HG2 VAL A 244     -10.338  64.366  -8.092  1.00  0.80           H  
ATOM   3684 3HG2 VAL A 244      -9.131  65.433  -8.784  1.00  0.80           H  
ATOM   3685  N   LEU A 245      -6.912  61.566  -6.159  1.00  0.80           N  
ATOM   3686  CA  LEU A 245      -5.828  60.627  -5.837  1.00  0.80           C  
ATOM   3687  C   LEU A 245      -6.189  59.143  -6.009  1.00  0.80           C  
ATOM   3688  O   LEU A 245      -7.284  58.719  -5.644  1.00  0.80           O  
ATOM   3689  CB  LEU A 245      -5.451  60.826  -4.363  1.00  0.80           C  
ATOM   3690  CG  LEU A 245      -5.070  62.254  -3.953  1.00  0.80           C  
ATOM   3691  CD1 LEU A 245      -6.343  63.017  -3.538  1.00  0.80           C  
ATOM   3692  CD2 LEU A 245      -4.092  62.209  -2.802  1.00  0.80           C  
ATOM   3693  H   LEU A 245      -7.811  61.479  -5.690  1.00  0.80           H  
ATOM   3694  HA  LEU A 245      -4.975  60.852  -6.476  1.00  0.80           H  
ATOM   3695 1HB  LEU A 245      -6.300  60.520  -3.749  1.00  0.80           H  
ATOM   3696 2HB  LEU A 245      -4.610  60.170  -4.130  1.00  0.80           H  
ATOM   3697  HG  LEU A 245      -4.622  62.772  -4.800  1.00  0.80           H  
ATOM   3698 1HD1 LEU A 245      -6.073  64.028  -3.250  1.00  0.80           H  
ATOM   3699 2HD1 LEU A 245      -7.059  63.062  -4.341  1.00  0.80           H  
ATOM   3700 3HD1 LEU A 245      -6.809  62.516  -2.687  1.00  0.80           H  
ATOM   3701 1HD2 LEU A 245      -3.830  63.224  -2.507  1.00  0.80           H  
ATOM   3702 2HD2 LEU A 245      -4.553  61.696  -1.955  1.00  0.80           H  
ATOM   3703 3HD2 LEU A 245      -3.195  61.673  -3.108  1.00  0.80           H  
ATOM   3704  N   ALA A 246      -5.246  58.321  -6.491  1.00  0.82           N  
ATOM   3705  CA  ALA A 246      -5.501  56.869  -6.564  1.00  0.82           C  
ATOM   3706  C   ALA A 246      -5.328  56.226  -5.183  1.00  0.82           C  
ATOM   3707  O   ALA A 246      -4.362  56.512  -4.472  1.00  0.82           O  
ATOM   3708  CB  ALA A 246      -4.571  56.199  -7.553  1.00  0.82           C  
ATOM   3709  H   ALA A 246      -4.358  58.696  -6.796  1.00  0.82           H  
ATOM   3710  HA  ALA A 246      -6.531  56.716  -6.886  1.00  0.82           H  
ATOM   3711 1HB  ALA A 246      -4.801  55.133  -7.589  1.00  0.82           H  
ATOM   3712 2HB  ALA A 246      -4.700  56.620  -8.533  1.00  0.82           H  
ATOM   3713 3HB  ALA A 246      -3.542  56.334  -7.236  1.00  0.82           H  
ATOM   3714  N   LEU A 247      -6.194  55.285  -4.826  1.00  0.86           N  
ATOM   3715  CA  LEU A 247      -6.123  54.685  -3.492  1.00  0.86           C  
ATOM   3716  C   LEU A 247      -5.261  53.442  -3.306  1.00  0.86           C  
ATOM   3717  O   LEU A 247      -5.736  52.365  -2.923  1.00  0.86           O  
ATOM   3718  CB  LEU A 247      -7.533  54.439  -2.993  1.00  0.86           C  
ATOM   3719  CG  LEU A 247      -8.323  55.717  -2.929  1.00  0.86           C  
ATOM   3720  CD1 LEU A 247      -9.739  55.450  -2.459  1.00  0.86           C  
ATOM   3721  CD2 LEU A 247      -7.579  56.667  -2.022  1.00  0.86           C  
ATOM   3722  H   LEU A 247      -6.953  55.043  -5.456  1.00  0.86           H  
ATOM   3723  HA  LEU A 247      -5.700  55.444  -2.836  1.00  0.86           H  
ATOM   3724 1HB  LEU A 247      -8.032  53.749  -3.662  1.00  0.86           H  
ATOM   3725 2HB  LEU A 247      -7.494  54.003  -1.998  1.00  0.86           H  
ATOM   3726  HG  LEU A 247      -8.379  56.153  -3.915  1.00  0.86           H  
ATOM   3727 1HD1 LEU A 247     -10.293  56.388  -2.430  1.00  0.86           H  
ATOM   3728 2HD1 LEU A 247     -10.233  54.763  -3.146  1.00  0.86           H  
ATOM   3729 3HD1 LEU A 247      -9.715  55.011  -1.464  1.00  0.86           H  
ATOM   3730 1HD2 LEU A 247      -8.082  57.591  -1.964  1.00  0.86           H  
ATOM   3731 2HD2 LEU A 247      -7.509  56.238  -1.024  1.00  0.86           H  
ATOM   3732 3HD2 LEU A 247      -6.579  56.841  -2.412  1.00  0.86           H  
ATOM   3733  N   GLY A 248      -3.970  53.629  -3.532  1.00  0.90           N  
ATOM   3734  CA  GLY A 248      -2.958  52.614  -3.234  1.00  0.90           C  
ATOM   3735  C   GLY A 248      -3.113  51.244  -3.901  1.00  0.90           C  
ATOM   3736  O   GLY A 248      -3.121  51.114  -5.131  1.00  0.90           O  
ATOM   3737  H   GLY A 248      -3.708  54.558  -3.869  1.00  0.90           H  
ATOM   3738 1HA  GLY A 248      -1.983  53.020  -3.502  1.00  0.90           H  
ATOM   3739 2HA  GLY A 248      -2.931  52.471  -2.155  1.00  0.90           H  
ATOM   3740  N   ASN A 249      -3.164  50.228  -3.033  1.00  0.94           N  
ATOM   3741  CA  ASN A 249      -3.268  48.809  -3.364  1.00  0.94           C  
ATOM   3742  C   ASN A 249      -4.170  48.066  -2.380  1.00  0.94           C  
ATOM   3743  O   ASN A 249      -3.817  47.862  -1.216  1.00  0.94           O  
ATOM   3744  CB  ASN A 249      -1.905  48.145  -3.407  1.00  0.94           C  
ATOM   3745  CG  ASN A 249      -2.008  46.695  -3.840  1.00  0.94           C  
ATOM   3746  ND2 ASN A 249      -0.910  45.965  -3.804  1.00  0.94           N  
ATOM   3747  OD1 ASN A 249      -3.110  46.240  -4.172  1.00  0.94           O  
ATOM   3748  H   ASN A 249      -3.151  50.470  -2.053  1.00  0.94           H  
ATOM   3749  HA  ASN A 249      -3.736  48.721  -4.343  1.00  0.94           H  
ATOM   3750 1HB  ASN A 249      -1.262  48.679  -4.111  1.00  0.94           H  
ATOM   3751 2HB  ASN A 249      -1.438  48.194  -2.425  1.00  0.94           H  
ATOM   3752 1HD2 ASN A 249      -0.942  44.960  -4.032  1.00  0.94           H  
ATOM   3753 2HD2 ASN A 249      -0.048  46.374  -3.513  1.00  0.94           H  
ATOM   3754  N   GLN A 250      -5.334  47.648  -2.859  1.00  0.98           N  
ATOM   3755  CA  GLN A 250      -6.354  47.001  -2.051  1.00  0.98           C  
ATOM   3756  C   GLN A 250      -6.153  45.486  -1.927  1.00  0.98           C  
ATOM   3757  O   GLN A 250      -7.000  44.787  -1.365  1.00  0.98           O  
ATOM   3758  CB  GLN A 250      -7.728  47.327  -2.623  1.00  0.98           C  
ATOM   3759  CG  GLN A 250      -8.030  48.809  -2.614  1.00  0.98           C  
ATOM   3760  CD  GLN A 250      -8.030  49.419  -1.245  1.00  0.98           C  
ATOM   3761  NE2 GLN A 250      -7.346  50.561  -1.088  1.00  0.98           N  
ATOM   3762  OE1 GLN A 250      -8.657  48.881  -0.322  1.00  0.98           O  
ATOM   3763  H   GLN A 250      -5.544  47.827  -3.835  1.00  0.98           H  
ATOM   3764  HA  GLN A 250      -6.302  47.423  -1.049  1.00  0.98           H  
ATOM   3765 1HB  GLN A 250      -7.782  46.987  -3.657  1.00  0.98           H  
ATOM   3766 2HB  GLN A 250      -8.493  46.809  -2.056  1.00  0.98           H  
ATOM   3767 1HG  GLN A 250      -7.270  49.319  -3.214  1.00  0.98           H  
ATOM   3768 2HG  GLN A 250      -9.002  48.967  -3.032  1.00  0.98           H  
ATOM   3769 1HE2 GLN A 250      -7.320  51.008  -0.196  1.00  0.98           H  
ATOM   3770 2HE2 GLN A 250      -6.842  50.993  -1.872  1.00  0.98           H  
ATOM   3771  N   GLU A 251      -5.016  44.991  -2.422  1.00  1.01           N  
ATOM   3772  CA  GLU A 251      -4.637  43.582  -2.332  1.00  1.01           C  
ATOM   3773  C   GLU A 251      -4.697  43.050  -0.899  1.00  1.01           C  
ATOM   3774  O   GLU A 251      -5.128  41.923  -0.662  1.00  1.01           O  
ATOM   3775  CB  GLU A 251      -3.210  43.409  -2.859  1.00  1.01           C  
ATOM   3776  CG  GLU A 251      -2.659  42.030  -2.781  1.00  1.01           C  
ATOM   3777  CD  GLU A 251      -1.259  41.899  -3.373  1.00  1.01           C  
ATOM   3778  OE1 GLU A 251      -0.726  42.869  -3.901  1.00  1.01           O  
ATOM   3779  OE2 GLU A 251      -0.703  40.827  -3.259  1.00  1.01           O1-
ATOM   3780  H   GLU A 251      -4.375  45.620  -2.902  1.00  1.01           H  
ATOM   3781  HA  GLU A 251      -5.323  43.004  -2.952  1.00  1.01           H  
ATOM   3782 1HB  GLU A 251      -3.180  43.699  -3.907  1.00  1.01           H  
ATOM   3783 2HB  GLU A 251      -2.542  44.069  -2.310  1.00  1.01           H  
ATOM   3784 1HG  GLU A 251      -2.634  41.719  -1.738  1.00  1.01           H  
ATOM   3785 2HG  GLU A 251      -3.326  41.385  -3.299  1.00  1.01           H  
ATOM   3786  N   GLY A 252      -4.261  43.844   0.078  1.00  1.04           N  
ATOM   3787  CA  GLY A 252      -4.306  43.379   1.463  1.00  1.04           C  
ATOM   3788  C   GLY A 252      -5.749  43.103   1.905  1.00  1.04           C  
ATOM   3789  O   GLY A 252      -6.034  42.095   2.576  1.00  1.04           O  
ATOM   3790  H   GLY A 252      -3.907  44.766  -0.145  1.00  1.04           H  
ATOM   3791 1HA  GLY A 252      -3.710  42.473   1.561  1.00  1.04           H  
ATOM   3792 2HA  GLY A 252      -3.861  44.134   2.110  1.00  1.04           H  
ATOM   3793  N   SER A 253      -6.669  44.001   1.520  1.00  1.07           N  
ATOM   3794  CA  SER A 253      -8.073  43.855   1.887  1.00  1.07           C  
ATOM   3795  C   SER A 253      -8.643  42.629   1.192  1.00  1.07           C  
ATOM   3796  O   SER A 253      -9.389  41.853   1.792  1.00  1.07           O  
ATOM   3797  CB  SER A 253      -8.855  45.099   1.506  1.00  1.07           C  
ATOM   3798  OG  SER A 253      -8.436  46.215   2.253  1.00  1.07           O  
ATOM   3799  H   SER A 253      -6.385  44.791   0.954  1.00  1.07           H  
ATOM   3800  HA  SER A 253      -8.142  43.708   2.964  1.00  1.07           H  
ATOM   3801 1HB  SER A 253      -8.722  45.302   0.445  1.00  1.07           H  
ATOM   3802 2HB  SER A 253      -9.916  44.926   1.671  1.00  1.07           H  
ATOM   3803  HG  SER A 253      -8.901  46.976   1.878  1.00  1.07           H  
ATOM   3804  N   LEU A 254      -8.260  42.442  -0.070  1.00  1.12           N  
ATOM   3805  CA  LEU A 254      -8.686  41.292  -0.847  1.00  1.12           C  
ATOM   3806  C   LEU A 254      -8.268  39.971  -0.263  1.00  1.12           C  
ATOM   3807  O   LEU A 254      -9.097  39.086  -0.056  1.00  1.12           O  
ATOM   3808  CB  LEU A 254      -8.072  41.335  -2.217  1.00  1.12           C  
ATOM   3809  CG  LEU A 254      -8.285  40.114  -3.010  1.00  1.12           C  
ATOM   3810  CD1 LEU A 254      -9.722  39.909  -3.269  1.00  1.12           C  
ATOM   3811  CD2 LEU A 254      -7.454  40.209  -4.201  1.00  1.12           C  
ATOM   3812  H   LEU A 254      -7.654  43.139  -0.504  1.00  1.12           H  
ATOM   3813  HA  LEU A 254      -9.771  41.316  -0.927  1.00  1.12           H  
ATOM   3814 1HB  LEU A 254      -8.459  42.169  -2.725  1.00  1.12           H  
ATOM   3815 2HB  LEU A 254      -7.012  41.466  -2.120  1.00  1.12           H  
ATOM   3816  HG  LEU A 254      -7.944  39.265  -2.441  1.00  1.12           H  
ATOM   3817 1HD1 LEU A 254      -9.834  38.998  -3.829  1.00  1.12           H  
ATOM   3818 2HD1 LEU A 254     -10.247  39.827  -2.318  1.00  1.12           H  
ATOM   3819 3HD1 LEU A 254     -10.128  40.719  -3.823  1.00  1.12           H  
ATOM   3820 1HD2 LEU A 254      -7.519  39.307  -4.777  1.00  1.12           H  
ATOM   3821 2HD2 LEU A 254      -7.725  41.032  -4.804  1.00  1.12           H  
ATOM   3822 3HD2 LEU A 254      -6.460  40.348  -3.850  1.00  1.12           H  
ATOM   3823  N   LYS A 255      -6.978  39.828   0.001  1.00  1.16           N  
ATOM   3824  CA  LYS A 255      -6.498  38.570   0.523  1.00  1.16           C  
ATOM   3825  C   LYS A 255      -7.196  38.281   1.842  1.00  1.16           C  
ATOM   3826  O   LYS A 255      -7.566  37.141   2.118  1.00  1.16           O  
ATOM   3827  CB  LYS A 255      -4.977  38.550   0.594  1.00  1.16           C  
ATOM   3828  CG  LYS A 255      -4.404  37.186   0.976  1.00  1.16           C  
ATOM   3829  CD  LYS A 255      -2.881  37.111   0.793  1.00  1.16           C  
ATOM   3830  CE  LYS A 255      -2.520  36.961  -0.704  1.00  1.16           C  
ATOM   3831  NZ  LYS A 255      -1.067  36.670  -0.922  1.00  1.16           N1+
ATOM   3832  H   LYS A 255      -6.326  40.592  -0.178  1.00  1.16           H  
ATOM   3833  HA  LYS A 255      -6.783  37.784  -0.166  1.00  1.16           H  
ATOM   3834 1HB  LYS A 255      -4.563  38.850  -0.373  1.00  1.16           H  
ATOM   3835 2HB  LYS A 255      -4.643  39.285   1.331  1.00  1.16           H  
ATOM   3836 1HG  LYS A 255      -4.643  36.984   2.021  1.00  1.16           H  
ATOM   3837 2HG  LYS A 255      -4.873  36.415   0.361  1.00  1.16           H  
ATOM   3838 1HD  LYS A 255      -2.419  38.019   1.182  1.00  1.16           H  
ATOM   3839 2HD  LYS A 255      -2.486  36.255   1.339  1.00  1.16           H  
ATOM   3840 1HE  LYS A 255      -3.100  36.142  -1.123  1.00  1.16           H  
ATOM   3841 2HE  LYS A 255      -2.777  37.882  -1.232  1.00  1.16           H  
ATOM   3842 1HZ  LYS A 255      -0.888  36.554  -1.931  1.00  1.16           H  
ATOM   3843 2HZ  LYS A 255      -0.499  37.416  -0.563  1.00  1.16           H  
ATOM   3844 3HZ  LYS A 255      -0.820  35.806  -0.463  1.00  1.16           H  
ATOM   3845  N   THR A 256      -7.432  39.320   2.645  1.00  1.20           N  
ATOM   3846  CA  THR A 256      -8.162  39.134   3.881  1.00  1.20           C  
ATOM   3847  C   THR A 256      -9.597  38.647   3.579  1.00  1.20           C  
ATOM   3848  O   THR A 256     -10.067  37.668   4.167  1.00  1.20           O  
ATOM   3849  CB  THR A 256      -8.207  40.455   4.670  1.00  1.20           C  
ATOM   3850  CG2 THR A 256      -8.990  40.275   5.953  1.00  1.20           C  
ATOM   3851  OG1 THR A 256      -6.865  40.875   4.977  1.00  1.20           O  
ATOM   3852  H   THR A 256      -7.090  40.253   2.410  1.00  1.20           H  
ATOM   3853  HA  THR A 256      -7.655  38.377   4.479  1.00  1.20           H  
ATOM   3854  HB  THR A 256      -8.685  41.219   4.072  1.00  1.20           H  
ATOM   3855  HG1 THR A 256      -6.429  41.187   4.143  1.00  1.20           H  
ATOM   3856 1HG2 THR A 256      -9.012  41.219   6.495  1.00  1.20           H  
ATOM   3857 2HG2 THR A 256     -10.008  39.967   5.716  1.00  1.20           H  
ATOM   3858 3HG2 THR A 256      -8.512  39.514   6.567  1.00  1.20           H  
ATOM   3859  N   ALA A 257     -10.265  39.296   2.610  1.00  1.22           N  
ATOM   3860  CA  ALA A 257     -11.635  38.982   2.185  1.00  1.22           C  
ATOM   3861  C   ALA A 257     -11.775  37.544   1.674  1.00  1.22           C  
ATOM   3862  O   ALA A 257     -12.839  36.938   1.811  1.00  1.22           O  
ATOM   3863  CB  ALA A 257     -12.084  39.957   1.105  1.00  1.22           C  
ATOM   3864  H   ALA A 257      -9.811  40.090   2.163  1.00  1.22           H  
ATOM   3865  HA  ALA A 257     -12.285  39.096   3.052  1.00  1.22           H  
ATOM   3866 1HB  ALA A 257     -13.113  39.747   0.823  1.00  1.22           H  
ATOM   3867 2HB  ALA A 257     -12.011  40.973   1.487  1.00  1.22           H  
ATOM   3868 3HB  ALA A 257     -11.445  39.860   0.241  1.00  1.22           H  
ATOM   3869  N   LEU A 258     -10.703  37.007   1.089  1.00  1.21           N  
ATOM   3870  CA  LEU A 258     -10.660  35.653   0.533  1.00  1.21           C  
ATOM   3871  C   LEU A 258     -10.478  34.551   1.594  1.00  1.21           C  
ATOM   3872  O   LEU A 258     -10.488  33.364   1.251  1.00  1.21           O  
ATOM   3873  CB  LEU A 258      -9.517  35.564  -0.508  1.00  1.21           C  
ATOM   3874  CG  LEU A 258      -9.703  36.334  -1.834  1.00  1.21           C  
ATOM   3875  CD1 LEU A 258      -8.418  36.376  -2.592  1.00  1.21           C  
ATOM   3876  CD2 LEU A 258     -10.690  35.576  -2.678  1.00  1.21           C  
ATOM   3877  H   LEU A 258      -9.877  37.596   0.985  1.00  1.21           H  
ATOM   3878  HA  LEU A 258     -11.604  35.475   0.021  1.00  1.21           H  
ATOM   3879 1HB  LEU A 258      -8.610  35.945  -0.040  1.00  1.21           H  
ATOM   3880 2HB  LEU A 258      -9.353  34.515  -0.757  1.00  1.21           H  
ATOM   3881  HG  LEU A 258     -10.045  37.342  -1.640  1.00  1.21           H  
ATOM   3882 1HD1 LEU A 258      -8.559  36.886  -3.541  1.00  1.21           H  
ATOM   3883 2HD1 LEU A 258      -7.667  36.889  -2.020  1.00  1.21           H  
ATOM   3884 3HD1 LEU A 258      -8.109  35.384  -2.766  1.00  1.21           H  
ATOM   3885 1HD2 LEU A 258     -10.824  36.085  -3.632  1.00  1.21           H  
ATOM   3886 2HD2 LEU A 258     -10.303  34.573  -2.857  1.00  1.21           H  
ATOM   3887 3HD2 LEU A 258     -11.644  35.507  -2.159  1.00  1.21           H  
ATOM   3888  N   THR A 259     -10.320  34.919   2.868  1.00  1.18           N  
ATOM   3889  CA  THR A 259     -10.128  33.920   3.915  1.00  1.18           C  
ATOM   3890  C   THR A 259     -11.272  32.909   3.952  1.00  1.18           C  
ATOM   3891  O   THR A 259     -12.447  33.272   3.999  1.00  1.18           O  
ATOM   3892  CB  THR A 259     -10.019  34.582   5.304  1.00  1.18           C  
ATOM   3893  CG2 THR A 259      -9.823  33.528   6.405  1.00  1.18           C  
ATOM   3894  OG1 THR A 259      -8.931  35.499   5.317  1.00  1.18           O  
ATOM   3895  H   THR A 259     -10.313  35.908   3.128  1.00  1.18           H  
ATOM   3896  HA  THR A 259      -9.201  33.385   3.711  1.00  1.18           H  
ATOM   3897  HB  THR A 259     -10.933  35.137   5.500  1.00  1.18           H  
ATOM   3898  HG1 THR A 259      -9.197  36.295   4.808  1.00  1.18           H  
ATOM   3899 1HG2 THR A 259      -9.760  34.020   7.367  1.00  1.18           H  
ATOM   3900 2HG2 THR A 259     -10.662  32.843   6.412  1.00  1.18           H  
ATOM   3901 3HG2 THR A 259      -8.906  32.975   6.220  1.00  1.18           H  
ATOM   3902  N   GLY A 260     -10.910  31.628   3.970  1.00  1.13           N  
ATOM   3903  CA  GLY A 260     -11.867  30.522   3.996  1.00  1.13           C  
ATOM   3904  C   GLY A 260     -12.075  29.922   2.607  1.00  1.13           C  
ATOM   3905  O   GLY A 260     -12.619  28.825   2.476  1.00  1.13           O  
ATOM   3906  H   GLY A 260      -9.924  31.408   3.931  1.00  1.13           H  
ATOM   3907 1HA  GLY A 260     -11.507  29.745   4.668  1.00  1.13           H  
ATOM   3908 2HA  GLY A 260     -12.820  30.873   4.388  1.00  1.13           H  
ATOM   3909  N   ALA A 261     -11.639  30.639   1.575  1.00  1.06           N  
ATOM   3910  CA  ALA A 261     -11.735  30.159   0.204  1.00  1.06           C  
ATOM   3911  C   ALA A 261     -10.813  28.961   0.044  1.00  1.06           C  
ATOM   3912  O   ALA A 261      -9.802  28.862   0.746  1.00  1.06           O  
ATOM   3913  CB  ALA A 261     -11.380  31.255  -0.765  1.00  1.06           C  
ATOM   3914  H   ALA A 261     -11.217  31.555   1.725  1.00  1.06           H  
ATOM   3915  HA  ALA A 261     -12.759  29.835   0.015  1.00  1.06           H  
ATOM   3916 1HB  ALA A 261     -11.473  30.874  -1.767  1.00  1.06           H  
ATOM   3917 2HB  ALA A 261     -12.058  32.092  -0.625  1.00  1.06           H  
ATOM   3918 3HB  ALA A 261     -10.359  31.583  -0.586  1.00  1.06           H  
ATOM   3919  N   MET A 262     -11.130  28.040  -0.858  1.00  1.00           N  
ATOM   3920  CA  MET A 262     -10.208  26.906  -1.000  1.00  1.00           C  
ATOM   3921  C   MET A 262      -9.025  27.316  -1.854  1.00  1.00           C  
ATOM   3922  O   MET A 262      -9.187  28.046  -2.822  1.00  1.00           O  
ATOM   3923  CB  MET A 262     -10.874  25.685  -1.621  1.00  1.00           C  
ATOM   3924  CG  MET A 262     -11.963  25.003  -0.808  1.00  1.00           C  
ATOM   3925  SD  MET A 262     -12.632  23.567  -1.691  1.00  1.00           S  
ATOM   3926  CE  MET A 262     -13.725  22.793  -0.489  1.00  1.00           C  
ATOM   3927  H   MET A 262     -11.961  28.169  -1.439  1.00  1.00           H  
ATOM   3928  HA  MET A 262      -9.830  26.635  -0.014  1.00  1.00           H  
ATOM   3929 1HB  MET A 262     -11.269  25.934  -2.574  1.00  1.00           H  
ATOM   3930 2HB  MET A 262     -10.102  24.936  -1.790  1.00  1.00           H  
ATOM   3931 1HG  MET A 262     -11.560  24.671   0.149  1.00  1.00           H  
ATOM   3932 2HG  MET A 262     -12.776  25.706  -0.615  1.00  1.00           H  
ATOM   3933 1HE  MET A 262     -14.175  21.901  -0.930  1.00  1.00           H  
ATOM   3934 2HE  MET A 262     -13.149  22.499   0.390  1.00  1.00           H  
ATOM   3935 3HE  MET A 262     -14.509  23.491  -0.198  1.00  1.00           H  
ATOM   3936  N   ARG A 263      -7.831  26.836  -1.529  1.00  0.97           N  
ATOM   3937  CA  ARG A 263      -6.665  27.162  -2.356  1.00  0.97           C  
ATOM   3938  C   ARG A 263      -6.574  26.323  -3.624  1.00  0.97           C  
ATOM   3939  O   ARG A 263      -6.769  25.096  -3.585  1.00  0.97           O  
ATOM   3940  CB  ARG A 263      -5.368  27.034  -1.581  1.00  0.97           C  
ATOM   3941  CG  ARG A 263      -4.124  27.468  -2.370  1.00  0.97           C  
ATOM   3942  CD  ARG A 263      -2.875  27.348  -1.587  1.00  0.97           C  
ATOM   3943  NE  ARG A 263      -2.828  28.280  -0.468  1.00  0.97           N  
ATOM   3944  CZ  ARG A 263      -2.458  29.579  -0.569  1.00  0.97           C  
ATOM   3945  NH1 ARG A 263      -2.125  30.083  -1.738  1.00  0.97           N1+
ATOM   3946  NH2 ARG A 263      -2.426  30.349   0.507  1.00  0.97           N  
ATOM   3947  H   ARG A 263      -7.727  26.252  -0.711  1.00  0.97           H  
ATOM   3948  HA  ARG A 263      -6.753  28.208  -2.661  1.00  0.97           H  
ATOM   3949 1HB  ARG A 263      -5.421  27.641  -0.680  1.00  0.97           H  
ATOM   3950 2HB  ARG A 263      -5.224  25.996  -1.277  1.00  0.97           H  
ATOM   3951 1HG  ARG A 263      -4.007  26.848  -3.254  1.00  0.97           H  
ATOM   3952 2HG  ARG A 263      -4.241  28.510  -2.682  1.00  0.97           H  
ATOM   3953 1HD  ARG A 263      -2.796  26.336  -1.192  1.00  0.97           H  
ATOM   3954 2HD  ARG A 263      -2.022  27.550  -2.235  1.00  0.97           H  
ATOM   3955  HE  ARG A 263      -3.076  27.930   0.448  1.00  0.97           H  
ATOM   3956 1HH1 ARG A 263      -2.151  29.508  -2.567  1.00  0.97           H  
ATOM   3957 2HH1 ARG A 263      -1.841  31.073  -1.804  1.00  0.97           H  
ATOM   3958 1HH2 ARG A 263      -2.676  29.972   1.409  1.00  0.97           H  
ATOM   3959 2HH2 ARG A 263      -2.146  31.320   0.419  1.00  0.97           H  
ATOM   3960  N   VAL A 264      -6.284  27.012  -4.723  1.00  0.98           N  
ATOM   3961  CA  VAL A 264      -6.104  26.448  -6.047  1.00  0.98           C  
ATOM   3962  C   VAL A 264      -4.699  26.796  -6.601  1.00  0.98           C  
ATOM   3963  O   VAL A 264      -4.193  27.906  -6.397  1.00  0.98           O  
ATOM   3964  CB  VAL A 264      -7.217  26.972  -6.984  1.00  0.98           C  
ATOM   3965  CG1 VAL A 264      -7.062  26.460  -8.362  1.00  0.98           C  
ATOM   3966  CG2 VAL A 264      -8.514  26.587  -6.482  1.00  0.98           C  
ATOM   3967  H   VAL A 264      -6.188  28.023  -4.641  1.00  0.98           H  
ATOM   3968  HA  VAL A 264      -6.196  25.373  -5.965  1.00  0.98           H  
ATOM   3969  HB  VAL A 264      -7.168  28.027  -7.012  1.00  0.98           H  
ATOM   3970 1HG1 VAL A 264      -7.864  26.875  -8.966  1.00  0.98           H  
ATOM   3971 2HG1 VAL A 264      -6.101  26.762  -8.767  1.00  0.98           H  
ATOM   3972 3HG1 VAL A 264      -7.130  25.379  -8.359  1.00  0.98           H  
ATOM   3973 1HG2 VAL A 264      -9.270  26.985  -7.144  1.00  0.98           H  
ATOM   3974 2HG2 VAL A 264      -8.557  25.514  -6.471  1.00  0.98           H  
ATOM   3975 3HG2 VAL A 264      -8.660  26.982  -5.479  1.00  0.98           H  
ATOM   3976  N   THR A 265      -4.036  25.816  -7.213  1.00  1.03           N  
ATOM   3977  CA  THR A 265      -2.708  26.012  -7.808  1.00  1.03           C  
ATOM   3978  C   THR A 265      -2.717  25.835  -9.321  1.00  1.03           C  
ATOM   3979  O   THR A 265      -3.330  24.910  -9.846  1.00  1.03           O  
ATOM   3980  CB  THR A 265      -1.660  25.056  -7.193  1.00  1.03           C  
ATOM   3981  CG2 THR A 265      -0.308  25.195  -7.873  1.00  1.03           C  
ATOM   3982  OG1 THR A 265      -1.515  25.331  -5.796  1.00  1.03           O  
ATOM   3983  H   THR A 265      -4.507  24.917  -7.306  1.00  1.03           H  
ATOM   3984  HA  THR A 265      -2.388  27.034  -7.601  1.00  1.03           H  
ATOM   3985  HB  THR A 265      -2.007  24.028  -7.312  1.00  1.03           H  
ATOM   3986  HG1 THR A 265      -1.292  26.262  -5.683  1.00  1.03           H  
ATOM   3987 1HG2 THR A 265       0.399  24.505  -7.414  1.00  1.03           H  
ATOM   3988 2HG2 THR A 265      -0.394  24.959  -8.929  1.00  1.03           H  
ATOM   3989 3HG2 THR A 265       0.055  26.215  -7.758  1.00  1.03           H  
ATOM   3990  N   LYS A 266      -2.075  26.746 -10.041  1.00  1.13           N  
ATOM   3991  CA  LYS A 266      -2.014  26.598 -11.489  1.00  1.13           C  
ATOM   3992  C   LYS A 266      -0.835  25.740 -11.897  1.00  1.13           C  
ATOM   3993  O   LYS A 266       0.286  25.928 -11.420  1.00  1.13           O  
ATOM   3994  CB  LYS A 266      -1.984  27.950 -12.164  1.00  1.13           C  
ATOM   3995  CG  LYS A 266      -3.274  28.655 -12.000  1.00  1.13           C  
ATOM   3996  CD  LYS A 266      -3.257  30.020 -12.576  1.00  1.13           C  
ATOM   3997  CE  LYS A 266      -3.208  29.989 -14.085  1.00  1.13           C  
ATOM   3998  NZ  LYS A 266      -3.450  31.334 -14.668  1.00  1.13           N1+
ATOM   3999  H   LYS A 266      -1.606  27.517  -9.585  1.00  1.13           H  
ATOM   4000  HA  LYS A 266      -2.916  26.087 -11.829  1.00  1.13           H  
ATOM   4001 1HB  LYS A 266      -1.189  28.565 -11.745  1.00  1.13           H  
ATOM   4002 2HB  LYS A 266      -1.791  27.821 -13.235  1.00  1.13           H  
ATOM   4003 1HG  LYS A 266      -4.038  28.074 -12.514  1.00  1.13           H  
ATOM   4004 2HG  LYS A 266      -3.537  28.718 -10.942  1.00  1.13           H  
ATOM   4005 1HD  LYS A 266      -4.152  30.532 -12.262  1.00  1.13           H  
ATOM   4006 2HD  LYS A 266      -2.399  30.575 -12.203  1.00  1.13           H  
ATOM   4007 1HE  LYS A 266      -2.225  29.639 -14.397  1.00  1.13           H  
ATOM   4008 2HE  LYS A 266      -3.966  29.305 -14.452  1.00  1.13           H  
ATOM   4009 1HZ  LYS A 266      -3.407  31.296 -15.669  1.00  1.13           H  
ATOM   4010 2HZ  LYS A 266      -4.371  31.668 -14.373  1.00  1.13           H  
ATOM   4011 3HZ  LYS A 266      -2.788  32.013 -14.309  1.00  1.13           H  
ATOM   4012  N   ASP A 267      -1.105  24.785 -12.770  1.00  1.26           N  
ATOM   4013  CA  ASP A 267      -0.092  23.869 -13.255  1.00  1.26           C  
ATOM   4014  C   ASP A 267       1.027  24.629 -13.957  1.00  1.26           C  
ATOM   4015  O   ASP A 267       0.777  25.589 -14.686  1.00  1.26           O  
ATOM   4016  CB  ASP A 267      -0.710  22.836 -14.178  1.00  1.26           C  
ATOM   4017  CG  ASP A 267       0.205  21.690 -14.484  1.00  1.26           C  
ATOM   4018  OD1 ASP A 267       0.149  20.696 -13.751  1.00  1.26           O  
ATOM   4019  OD2 ASP A 267       0.991  21.792 -15.412  1.00  1.26           O1-
ATOM   4020  H   ASP A 267      -2.063  24.689 -13.116  1.00  1.26           H  
ATOM   4021  HA  ASP A 267       0.336  23.349 -12.398  1.00  1.26           H  
ATOM   4022 1HB  ASP A 267      -1.636  22.469 -13.741  1.00  1.26           H  
ATOM   4023 2HB  ASP A 267      -0.979  23.316 -15.102  1.00  1.26           H  
ATOM   4024  N   THR A 268       2.266  24.199 -13.721  1.00  1.38           N  
ATOM   4025  CA  THR A 268       3.436  24.858 -14.290  1.00  1.38           C  
ATOM   4026  C   THR A 268       3.824  24.375 -15.695  1.00  1.38           C  
ATOM   4027  O   THR A 268       4.713  24.957 -16.319  1.00  1.38           O  
ATOM   4028  CB  THR A 268       4.630  24.716 -13.335  1.00  1.38           C  
ATOM   4029  CG2 THR A 268       4.272  25.326 -11.985  1.00  1.38           C  
ATOM   4030  OG1 THR A 268       4.948  23.330 -13.155  1.00  1.38           O  
ATOM   4031  H   THR A 268       2.397  23.398 -13.121  1.00  1.38           H  
ATOM   4032  HA  THR A 268       3.207  25.921 -14.368  1.00  1.38           H  
ATOM   4033  HB  THR A 268       5.496  25.229 -13.750  1.00  1.38           H  
ATOM   4034  HG1 THR A 268       5.291  22.972 -13.984  1.00  1.38           H  
ATOM   4035 1HG2 THR A 268       5.117  25.227 -11.303  1.00  1.38           H  
ATOM   4036 2HG2 THR A 268       4.032  26.381 -12.116  1.00  1.38           H  
ATOM   4037 3HG2 THR A 268       3.406  24.809 -11.568  1.00  1.38           H  
ATOM   4038  N   ASN A 269       3.169  23.318 -16.191  1.00  1.46           N  
ATOM   4039  CA  ASN A 269       3.437  22.813 -17.535  1.00  1.46           C  
ATOM   4040  C   ASN A 269       2.327  23.325 -18.453  1.00  1.46           C  
ATOM   4041  O   ASN A 269       2.568  23.684 -19.608  1.00  1.46           O  
ATOM   4042  CB  ASN A 269       3.514  21.298 -17.554  1.00  1.46           C  
ATOM   4043  CG  ASN A 269       4.685  20.758 -16.770  1.00  1.46           C  
ATOM   4044  ND2 ASN A 269       4.460  19.663 -16.087  1.00  1.46           N  
ATOM   4045  OD1 ASN A 269       5.787  21.323 -16.776  1.00  1.46           O  
ATOM   4046  H   ASN A 269       2.434  22.859 -15.650  1.00  1.46           H  
ATOM   4047  HA  ASN A 269       4.381  23.223 -17.895  1.00  1.46           H  
ATOM   4048 1HB  ASN A 269       2.594  20.885 -17.137  1.00  1.46           H  
ATOM   4049 2HB  ASN A 269       3.588  20.953 -18.583  1.00  1.46           H  
ATOM   4050 1HD2 ASN A 269       5.191  19.252 -15.543  1.00  1.46           H  
ATOM   4051 2HD2 ASN A 269       3.551  19.242 -16.106  1.00  1.46           H  
ATOM   4052  N   ASN A 270       1.110  23.396 -17.905  1.00  1.45           N  
ATOM   4053  CA  ASN A 270      -0.049  23.889 -18.651  1.00  1.45           C  
ATOM   4054  C   ASN A 270      -0.860  24.852 -17.803  1.00  1.45           C  
ATOM   4055  O   ASN A 270      -1.766  24.458 -17.069  1.00  1.45           O  
ATOM   4056  CB  ASN A 270      -0.926  22.759 -19.147  1.00  1.45           C  
ATOM   4057  CG  ASN A 270      -2.099  23.254 -20.001  1.00  1.45           C  
ATOM   4058  ND2 ASN A 270      -2.550  22.395 -20.888  1.00  1.45           N  
ATOM   4059  OD1 ASN A 270      -2.595  24.394 -19.873  1.00  1.45           O  
ATOM   4060  H   ASN A 270       0.995  23.047 -16.947  1.00  1.45           H  
ATOM   4061  HA  ASN A 270       0.309  24.448 -19.516  1.00  1.45           H  
ATOM   4062 1HB  ASN A 270      -0.324  22.066 -19.738  1.00  1.45           H  
ATOM   4063 2HB  ASN A 270      -1.319  22.207 -18.289  1.00  1.45           H  
ATOM   4064 1HD2 ASN A 270      -3.313  22.646 -21.487  1.00  1.45           H  
ATOM   4065 2HD2 ASN A 270      -2.129  21.491 -20.969  1.00  1.45           H  
ATOM   4066  N   SER A 271      -0.604  26.139 -17.995  1.00  1.37           N  
ATOM   4067  CA  SER A 271      -1.171  27.212 -17.181  1.00  1.37           C  
ATOM   4068  C   SER A 271      -2.700  27.332 -17.190  1.00  1.37           C  
ATOM   4069  O   SER A 271      -3.251  28.132 -16.437  1.00  1.37           O  
ATOM   4070  CB  SER A 271      -0.552  28.534 -17.586  1.00  1.37           C  
ATOM   4071  OG  SER A 271      -0.903  28.879 -18.898  1.00  1.37           O  
ATOM   4072  H   SER A 271       0.098  26.381 -18.681  1.00  1.37           H  
ATOM   4073  HA  SER A 271      -0.872  27.016 -16.147  1.00  1.37           H  
ATOM   4074 1HB  SER A 271      -0.882  29.312 -16.901  1.00  1.37           H  
ATOM   4075 2HB  SER A 271       0.533  28.463 -17.503  1.00  1.37           H  
ATOM   4076  HG  SER A 271      -1.863  28.914 -18.914  1.00  1.37           H  
ATOM   4077  N   LYS A 272      -3.392  26.623 -18.084  1.00  1.25           N  
ATOM   4078  CA  LYS A 272      -4.855  26.691 -18.108  1.00  1.25           C  
ATOM   4079  C   LYS A 272      -5.481  25.708 -17.110  1.00  1.25           C  
ATOM   4080  O   LYS A 272      -6.672  25.794 -16.807  1.00  1.25           O  
ATOM   4081  CB  LYS A 272      -5.388  26.397 -19.511  1.00  1.25           C  
ATOM   4082  CG  LYS A 272      -5.010  27.438 -20.558  1.00  1.25           C  
ATOM   4083  CD  LYS A 272      -5.567  27.074 -21.928  1.00  1.25           C  
ATOM   4084  CE  LYS A 272      -5.197  28.120 -22.976  1.00  1.25           C  
ATOM   4085  NZ  LYS A 272      -5.705  27.756 -24.330  1.00  1.25           N1+
ATOM   4086  H   LYS A 272      -2.913  25.970 -18.706  1.00  1.25           H  
ATOM   4087  HA  LYS A 272      -5.162  27.697 -17.821  1.00  1.25           H  
ATOM   4088 1HB  LYS A 272      -5.012  25.430 -19.841  1.00  1.25           H  
ATOM   4089 2HB  LYS A 272      -6.477  26.323 -19.475  1.00  1.25           H  
ATOM   4090 1HG  LYS A 272      -5.393  28.413 -20.259  1.00  1.25           H  
ATOM   4091 2HG  LYS A 272      -3.923  27.497 -20.623  1.00  1.25           H  
ATOM   4092 1HD  LYS A 272      -5.166  26.105 -22.233  1.00  1.25           H  
ATOM   4093 2HD  LYS A 272      -6.653  26.995 -21.870  1.00  1.25           H  
ATOM   4094 1HE  LYS A 272      -5.622  29.080 -22.687  1.00  1.25           H  
ATOM   4095 2HE  LYS A 272      -4.112  28.211 -23.020  1.00  1.25           H  
ATOM   4096 1HZ  LYS A 272      -5.440  28.470 -24.993  1.00  1.25           H  
ATOM   4097 2HZ  LYS A 272      -5.308  26.871 -24.612  1.00  1.25           H  
ATOM   4098 3HZ  LYS A 272      -6.712  27.679 -24.303  1.00  1.25           H  
ATOM   4099  N   LEU A 273      -4.674  24.772 -16.603  1.00  1.13           N  
ATOM   4100  CA  LEU A 273      -5.168  23.735 -15.703  1.00  1.13           C  
ATOM   4101  C   LEU A 273      -5.022  24.165 -14.249  1.00  1.13           C  
ATOM   4102  O   LEU A 273      -3.915  24.458 -13.774  1.00  1.13           O  
ATOM   4103  CB  LEU A 273      -4.385  22.432 -15.933  1.00  1.13           C  
ATOM   4104  CG  LEU A 273      -4.759  21.199 -15.079  1.00  1.13           C  
ATOM   4105  CD1 LEU A 273      -6.152  20.746 -15.447  1.00  1.13           C  
ATOM   4106  CD2 LEU A 273      -3.744  20.097 -15.325  1.00  1.13           C  
ATOM   4107  H   LEU A 273      -3.684  24.766 -16.852  1.00  1.13           H  
ATOM   4108  HA  LEU A 273      -6.225  23.563 -15.913  1.00  1.13           H  
ATOM   4109 1HB  LEU A 273      -4.506  22.152 -16.977  1.00  1.13           H  
ATOM   4110 2HB  LEU A 273      -3.328  22.640 -15.769  1.00  1.13           H  
ATOM   4111  HG  LEU A 273      -4.756  21.465 -14.017  1.00  1.13           H  
ATOM   4112 1HD1 LEU A 273      -6.429  19.880 -14.870  1.00  1.13           H  
ATOM   4113 2HD1 LEU A 273      -6.836  21.543 -15.252  1.00  1.13           H  
ATOM   4114 3HD1 LEU A 273      -6.186  20.488 -16.502  1.00  1.13           H  
ATOM   4115 1HD2 LEU A 273      -4.002  19.223 -14.725  1.00  1.13           H  
ATOM   4116 2HD2 LEU A 273      -3.748  19.828 -16.381  1.00  1.13           H  
ATOM   4117 3HD2 LEU A 273      -2.748  20.449 -15.048  1.00  1.13           H  
ATOM   4118  N   TYR A 274      -6.147  24.199 -13.547  1.00  1.06           N  
ATOM   4119  CA  TYR A 274      -6.175  24.601 -12.146  1.00  1.06           C  
ATOM   4120  C   TYR A 274      -6.351  23.375 -11.256  1.00  1.06           C  
ATOM   4121  O   TYR A 274      -7.229  22.551 -11.506  1.00  1.06           O  
ATOM   4122  CB  TYR A 274      -7.327  25.575 -11.933  1.00  1.06           C  
ATOM   4123  CG  TYR A 274      -7.174  26.969 -12.539  1.00  1.06           C  
ATOM   4124  CD1 TYR A 274      -7.434  27.161 -13.872  1.00  1.06           C  
ATOM   4125  CD2 TYR A 274      -6.839  28.062 -11.747  1.00  1.06           C  
ATOM   4126  CE1 TYR A 274      -7.348  28.424 -14.422  1.00  1.06           C  
ATOM   4127  CE2 TYR A 274      -6.771  29.331 -12.299  1.00  1.06           C  
ATOM   4128  CZ  TYR A 274      -7.026  29.508 -13.632  1.00  1.06           C  
ATOM   4129  OH  TYR A 274      -6.965  30.759 -14.207  1.00  1.06           O  
ATOM   4130  H   TYR A 274      -7.020  23.930 -14.009  1.00  1.06           H  
ATOM   4131  HA  TYR A 274      -5.232  25.080 -11.885  1.00  1.06           H  
ATOM   4132 1HB  TYR A 274      -8.212  25.140 -12.369  1.00  1.06           H  
ATOM   4133 2HB  TYR A 274      -7.521  25.672 -10.896  1.00  1.06           H  
ATOM   4134  HD1 TYR A 274      -7.705  26.308 -14.503  1.00  1.06           H  
ATOM   4135  HD2 TYR A 274      -6.639  27.937 -10.696  1.00  1.06           H  
ATOM   4136  HE1 TYR A 274      -7.543  28.568 -15.481  1.00  1.06           H  
ATOM   4137  HE2 TYR A 274      -6.517  30.190 -11.672  1.00  1.06           H  
ATOM   4138  HH  TYR A 274      -6.491  31.392 -13.622  1.00  1.06           H  
ATOM   4139  N   LYS A 275      -5.551  23.267 -10.200  1.00  1.02           N  
ATOM   4140  CA  LYS A 275      -5.646  22.137  -9.285  1.00  1.02           C  
ATOM   4141  C   LYS A 275      -6.203  22.571  -7.931  1.00  1.02           C  
ATOM   4142  O   LYS A 275      -5.723  23.525  -7.323  1.00  1.02           O  
ATOM   4143  CB  LYS A 275      -4.272  21.473  -9.169  1.00  1.02           C  
ATOM   4144  CG  LYS A 275      -3.823  20.856 -10.507  1.00  1.02           C  
ATOM   4145  CD  LYS A 275      -2.431  20.254 -10.464  1.00  1.02           C  
ATOM   4146  CE  LYS A 275      -2.057  19.717 -11.843  1.00  1.02           C  
ATOM   4147  NZ  LYS A 275      -0.652  19.237 -11.915  1.00  1.02           N1+
ATOM   4148  H   LYS A 275      -4.830  23.961 -10.043  1.00  1.02           H  
ATOM   4149  HA  LYS A 275      -6.328  21.413  -9.709  1.00  1.02           H  
ATOM   4150 1HB  LYS A 275      -3.528  22.210  -8.858  1.00  1.02           H  
ATOM   4151 2HB  LYS A 275      -4.307  20.684  -8.415  1.00  1.02           H  
ATOM   4152 1HG  LYS A 275      -4.532  20.082 -10.791  1.00  1.02           H  
ATOM   4153 2HG  LYS A 275      -3.836  21.626 -11.281  1.00  1.02           H  
ATOM   4154 1HD  LYS A 275      -1.706  21.014 -10.167  1.00  1.02           H  
ATOM   4155 2HD  LYS A 275      -2.400  19.437  -9.742  1.00  1.02           H  
ATOM   4156 1HE  LYS A 275      -2.722  18.895 -12.096  1.00  1.02           H  
ATOM   4157 2HE  LYS A 275      -2.192  20.510 -12.568  1.00  1.02           H  
ATOM   4158 1HZ  LYS A 275      -0.456  18.913 -12.864  1.00  1.02           H  
ATOM   4159 2HZ  LYS A 275      -0.022  20.005 -11.708  1.00  1.02           H  
ATOM   4160 3HZ  LYS A 275      -0.502  18.489 -11.260  1.00  1.02           H  
ATOM   4161  N   LEU A 276      -7.240  21.877  -7.474  1.00  1.02           N  
ATOM   4162  CA  LEU A 276      -7.933  22.235  -6.235  1.00  1.02           C  
ATOM   4163  C   LEU A 276      -7.537  21.397  -5.023  1.00  1.02           C  
ATOM   4164  O   LEU A 276      -7.910  20.228  -4.898  1.00  1.02           O  
ATOM   4165  CB  LEU A 276      -9.449  22.155  -6.466  1.00  1.02           C  
ATOM   4166  CG  LEU A 276     -10.307  22.411  -5.236  1.00  1.02           C  
ATOM   4167  CD1 LEU A 276     -10.014  23.746  -4.718  1.00  1.02           C  
ATOM   4168  CD2 LEU A 276     -11.782  22.313  -5.606  1.00  1.02           C  
ATOM   4169  H   LEU A 276      -7.536  21.065  -8.014  1.00  1.02           H  
ATOM   4170  HA  LEU A 276      -7.686  23.270  -6.007  1.00  1.02           H  
ATOM   4171 1HB  LEU A 276      -9.722  22.890  -7.221  1.00  1.02           H  
ATOM   4172 2HB  LEU A 276      -9.689  21.167  -6.843  1.00  1.02           H  
ATOM   4173  HG  LEU A 276     -10.074  21.700  -4.482  1.00  1.02           H  
ATOM   4174 1HD1 LEU A 276     -10.624  23.930  -3.859  1.00  1.02           H  
ATOM   4175 2HD1 LEU A 276      -8.967  23.834  -4.449  1.00  1.02           H  
ATOM   4176 3HD1 LEU A 276     -10.239  24.439  -5.483  1.00  1.02           H  
ATOM   4177 1HD2 LEU A 276     -12.393  22.505  -4.723  1.00  1.02           H  
ATOM   4178 2HD2 LEU A 276     -12.001  23.057  -6.369  1.00  1.02           H  
ATOM   4179 3HD2 LEU A 276     -12.000  21.317  -5.990  1.00  1.02           H  
ATOM   4180  N   HIS A 277      -6.864  22.033  -4.067  1.00  1.04           N  
ATOM   4181  CA  HIS A 277      -6.310  21.322  -2.914  1.00  1.04           C  
ATOM   4182  C   HIS A 277      -7.375  20.932  -1.911  1.00  1.04           C  
ATOM   4183  O   HIS A 277      -7.164  20.085  -1.049  1.00  1.04           O  
ATOM   4184  CB  HIS A 277      -5.281  22.194  -2.208  1.00  1.04           C  
ATOM   4185  CG  HIS A 277      -4.059  22.450  -3.009  1.00  1.04           C  
ATOM   4186  CD2 HIS A 277      -3.664  23.558  -3.665  1.00  1.04           C  
ATOM   4187  ND1 HIS A 277      -3.074  21.491  -3.232  1.00  1.04           N  
ATOM   4188  CE1 HIS A 277      -2.129  22.024  -3.994  1.00  1.04           C  
ATOM   4189  NE2 HIS A 277      -2.473  23.274  -4.259  1.00  1.04           N  
ATOM   4190  H   HIS A 277      -6.671  23.035  -4.160  1.00  1.04           H  
ATOM   4191  HA  HIS A 277      -5.822  20.414  -3.254  1.00  1.04           H  
ATOM   4192 1HB  HIS A 277      -5.733  23.158  -1.961  1.00  1.04           H  
ATOM   4193 2HB  HIS A 277      -4.985  21.720  -1.273  1.00  1.04           H  
ATOM   4194  HD2 HIS A 277      -4.193  24.503  -3.719  1.00  1.04           H  
ATOM   4195  HE1 HIS A 277      -1.226  21.524  -4.343  1.00  1.04           H  
ATOM   4196  HE2 HIS A 277      -1.967  23.950  -4.819  1.00  1.10           H  
ATOM   4197  N   GLY A 278      -8.501  21.608  -1.987  1.00  1.06           N  
ATOM   4198  CA  GLY A 278      -9.607  21.382  -1.085  1.00  1.06           C  
ATOM   4199  C   GLY A 278     -10.634  20.413  -1.658  1.00  1.06           C  
ATOM   4200  O   GLY A 278     -11.727  20.305  -1.118  1.00  1.06           O  
ATOM   4201  H   GLY A 278      -8.597  22.294  -2.720  1.00  1.06           H  
ATOM   4202 1HA  GLY A 278      -9.229  20.990  -0.141  1.00  1.06           H  
ATOM   4203 2HA  GLY A 278     -10.082  22.332  -0.858  1.00  1.06           H  
ATOM   4204  N   GLY A 279     -10.323  19.749  -2.780  1.00  1.07           N  
ATOM   4205  CA  GLY A 279     -11.313  18.870  -3.394  1.00  1.07           C  
ATOM   4206  C   GLY A 279     -11.513  17.531  -2.671  1.00  1.07           C  
ATOM   4207  O   GLY A 279     -10.565  16.931  -2.131  1.00  1.07           O  
ATOM   4208  H   GLY A 279      -9.412  19.860  -3.230  1.00  1.07           H  
ATOM   4209 1HA  GLY A 279     -12.266  19.395  -3.431  1.00  1.07           H  
ATOM   4210 2HA  GLY A 279     -11.032  18.692  -4.424  1.00  1.07           H  
ATOM   4211  N   HIS A 280     -12.764  17.050  -2.741  1.00  1.07           N  
ATOM   4212  CA  HIS A 280     -13.212  15.779  -2.168  1.00  1.07           C  
ATOM   4213  C   HIS A 280     -14.100  15.059  -3.144  1.00  1.07           C  
ATOM   4214  O   HIS A 280     -14.782  15.704  -3.943  1.00  1.07           O  
ATOM   4215  CB  HIS A 280     -14.072  15.967  -0.922  1.00  1.07           C  
ATOM   4216  CG  HIS A 280     -13.444  16.678   0.111  1.00  1.07           C  
ATOM   4217  CD2 HIS A 280     -12.875  16.263   1.237  1.00  1.07           C  
ATOM   4218  ND1 HIS A 280     -13.320  18.031   0.082  1.00  1.07           N  
ATOM   4219  CE1 HIS A 280     -12.663  18.422   1.143  1.00  1.07           C  
ATOM   4220  NE2 HIS A 280     -12.383  17.361   1.866  1.00  1.07           N  
ATOM   4221  H   HIS A 280     -13.448  17.614  -3.221  1.00  1.07           H  
ATOM   4222  HA  HIS A 280     -12.359  15.145  -1.939  1.00  1.07           H  
ATOM   4223 1HB  HIS A 280     -15.002  16.468  -1.182  1.00  1.07           H  
ATOM   4224 2HB  HIS A 280     -14.319  14.987  -0.528  1.00  1.07           H  
ATOM   4225  HD2 HIS A 280     -12.802  15.230   1.570  1.00  1.07           H  
ATOM   4226  HE1 HIS A 280     -12.390  19.449   1.367  1.00  1.07           H  
ATOM   4227  HE2 HIS A 280     -11.859  17.326   2.743  1.00  1.07           H  
ATOM   4228  N   VAL A 281     -14.149  13.745  -3.021  1.00  1.04           N  
ATOM   4229  CA  VAL A 281     -15.030  12.940  -3.856  1.00  1.04           C  
ATOM   4230  C   VAL A 281     -15.605  11.771  -3.077  1.00  1.04           C  
ATOM   4231  O   VAL A 281     -14.929  11.170  -2.236  1.00  1.04           O  
ATOM   4232  CB  VAL A 281     -14.235  12.452  -5.071  1.00  1.04           C  
ATOM   4233  CG1 VAL A 281     -13.126  11.627  -4.626  1.00  1.04           C  
ATOM   4234  CG2 VAL A 281     -15.076  11.702  -6.007  1.00  1.04           C  
ATOM   4235  H   VAL A 281     -13.546  13.313  -2.320  1.00  1.04           H  
ATOM   4236  HA  VAL A 281     -15.855  13.565  -4.203  1.00  1.04           H  
ATOM   4237  HB  VAL A 281     -13.838  13.295  -5.565  1.00  1.04           H  
ATOM   4238 1HG1 VAL A 281     -12.537  11.321  -5.474  1.00  1.04           H  
ATOM   4239 2HG1 VAL A 281     -12.531  12.212  -3.957  1.00  1.04           H  
ATOM   4240 3HG1 VAL A 281     -13.513  10.749  -4.109  1.00  1.04           H  
ATOM   4241 1HG2 VAL A 281     -14.463  11.396  -6.850  1.00  1.04           H  
ATOM   4242 2HG2 VAL A 281     -15.486  10.828  -5.521  1.00  1.04           H  
ATOM   4243 3HG2 VAL A 281     -15.869  12.329  -6.349  1.00  1.04           H  
ATOM   4244  N   ALA A 282     -16.872  11.450  -3.320  1.00  1.01           N  
ATOM   4245  CA  ALA A 282     -17.438  10.287  -2.645  1.00  1.01           C  
ATOM   4246  C   ALA A 282     -17.428   9.123  -3.603  1.00  1.01           C  
ATOM   4247  O   ALA A 282     -17.861   9.248  -4.747  1.00  1.01           O  
ATOM   4248  CB  ALA A 282     -18.828  10.559  -2.137  1.00  1.01           C  
ATOM   4249  H   ALA A 282     -17.410  11.971  -4.020  1.00  1.01           H  
ATOM   4250  HA  ALA A 282     -16.810  10.030  -1.796  1.00  1.01           H  
ATOM   4251 1HB  ALA A 282     -19.210   9.668  -1.631  1.00  1.01           H  
ATOM   4252 2HB  ALA A 282     -18.804  11.377  -1.440  1.00  1.01           H  
ATOM   4253 3HB  ALA A 282     -19.482  10.809  -2.964  1.00  1.01           H  
ATOM   4254  N   CYS A 283     -16.911   7.996  -3.161  1.00  0.99           N  
ATOM   4255  CA  CYS A 283     -16.810   6.854  -4.044  1.00  0.99           C  
ATOM   4256  C   CYS A 283     -17.381   5.572  -3.468  1.00  0.99           C  
ATOM   4257  O   CYS A 283     -17.504   5.387  -2.253  1.00  0.99           O  
ATOM   4258  CB  CYS A 283     -15.343   6.609  -4.452  1.00  0.99           C  
ATOM   4259  SG  CYS A 283     -14.522   8.007  -5.383  1.00  0.99           S  
ATOM   4260  H   CYS A 283     -16.591   7.918  -2.199  1.00  0.99           H  
ATOM   4261  HA  CYS A 283     -17.369   7.077  -4.939  1.00  0.99           H  
ATOM   4262 1HB  CYS A 283     -14.755   6.412  -3.557  1.00  0.99           H  
ATOM   4263 2HB  CYS A 283     -15.295   5.716  -5.078  1.00  0.99           H  
ATOM   4264  N   ARG A 284     -17.693   4.665  -4.369  1.00  0.98           N  
ATOM   4265  CA  ARG A 284     -18.054   3.312  -4.008  1.00  0.98           C  
ATOM   4266  C   ARG A 284     -17.144   2.393  -4.787  1.00  0.98           C  
ATOM   4267  O   ARG A 284     -16.918   2.608  -5.982  1.00  0.98           O  
ATOM   4268  CB  ARG A 284     -19.517   3.002  -4.319  1.00  0.98           C  
ATOM   4269  CG  ARG A 284     -19.939   1.573  -3.988  1.00  0.98           C  
ATOM   4270  CD  ARG A 284     -21.398   1.329  -4.210  1.00  0.98           C  
ATOM   4271  NE  ARG A 284     -22.230   2.053  -3.257  1.00  0.98           N  
ATOM   4272  CZ  ARG A 284     -23.558   1.869  -3.107  1.00  0.98           C  
ATOM   4273  NH1 ARG A 284     -24.183   0.974  -3.837  1.00  0.98           N1+
ATOM   4274  NH2 ARG A 284     -24.230   2.585  -2.222  1.00  0.98           N  
ATOM   4275  H   ARG A 284     -17.663   4.936  -5.351  1.00  0.98           H  
ATOM   4276  HA  ARG A 284     -17.876   3.159  -2.949  1.00  0.98           H  
ATOM   4277 1HB  ARG A 284     -20.159   3.676  -3.756  1.00  0.98           H  
ATOM   4278 2HB  ARG A 284     -19.709   3.171  -5.380  1.00  0.98           H  
ATOM   4279 1HG  ARG A 284     -19.386   0.878  -4.622  1.00  0.98           H  
ATOM   4280 2HG  ARG A 284     -19.704   1.366  -2.945  1.00  0.98           H  
ATOM   4281 1HD  ARG A 284     -21.666   1.660  -5.214  1.00  0.98           H  
ATOM   4282 2HD  ARG A 284     -21.614   0.271  -4.115  1.00  0.98           H  
ATOM   4283  HE  ARG A 284     -21.783   2.749  -2.677  1.00  0.98           H  
ATOM   4284 1HH1 ARG A 284     -23.668   0.424  -4.507  1.00  0.98           H  
ATOM   4285 2HH1 ARG A 284     -25.174   0.832  -3.721  1.00  0.98           H  
ATOM   4286 1HH2 ARG A 284     -23.750   3.272  -1.659  1.00  0.98           H  
ATOM   4287 2HH2 ARG A 284     -25.222   2.444  -2.109  1.00  0.98           H  
ATOM   4288  N   VAL A 285     -16.600   1.377  -4.127  1.00  1.00           N  
ATOM   4289  CA  VAL A 285     -15.752   0.464  -4.862  1.00  1.00           C  
ATOM   4290  C   VAL A 285     -16.371  -0.915  -4.848  1.00  1.00           C  
ATOM   4291  O   VAL A 285     -16.819  -1.402  -3.809  1.00  1.00           O  
ATOM   4292  CB  VAL A 285     -14.315   0.410  -4.268  1.00  1.00           C  
ATOM   4293  CG1 VAL A 285     -14.321  -0.071  -2.817  1.00  1.00           C  
ATOM   4294  CG2 VAL A 285     -13.467  -0.500  -5.140  1.00  1.00           C  
ATOM   4295  H   VAL A 285     -16.779   1.254  -3.133  1.00  1.00           H  
ATOM   4296  HA  VAL A 285     -15.675   0.801  -5.885  1.00  1.00           H  
ATOM   4297  HB  VAL A 285     -13.892   1.415  -4.279  1.00  1.00           H  
ATOM   4298 1HG1 VAL A 285     -13.300  -0.088  -2.431  1.00  1.00           H  
ATOM   4299 2HG1 VAL A 285     -14.923   0.610  -2.218  1.00  1.00           H  
ATOM   4300 3HG1 VAL A 285     -14.740  -1.075  -2.767  1.00  1.00           H  
ATOM   4301 1HG2 VAL A 285     -12.454  -0.522  -4.765  1.00  1.00           H  
ATOM   4302 2HG2 VAL A 285     -13.876  -1.498  -5.132  1.00  1.00           H  
ATOM   4303 3HG2 VAL A 285     -13.469  -0.126  -6.155  1.00  1.00           H  
ATOM   4304  N   LYS A 286     -16.400  -1.537  -6.015  1.00  1.02           N  
ATOM   4305  CA  LYS A 286     -16.922  -2.876  -6.170  1.00  1.02           C  
ATOM   4306  C   LYS A 286     -15.733  -3.792  -6.250  1.00  1.02           C  
ATOM   4307  O   LYS A 286     -14.833  -3.585  -7.065  1.00  1.02           O  
ATOM   4308  CB  LYS A 286     -17.793  -2.963  -7.414  1.00  1.02           C  
ATOM   4309  CG  LYS A 286     -19.026  -2.082  -7.340  1.00  1.02           C  
ATOM   4310  CD  LYS A 286     -19.841  -2.111  -8.616  1.00  1.02           C  
ATOM   4311  CE  LYS A 286     -21.045  -1.193  -8.490  1.00  1.02           C  
ATOM   4312  NZ  LYS A 286     -21.813  -1.090  -9.758  1.00  1.02           N1+
ATOM   4313  H   LYS A 286     -16.039  -1.048  -6.827  1.00  1.02           H  
ATOM   4314  HA  LYS A 286     -17.511  -3.150  -5.296  1.00  1.02           H  
ATOM   4315 1HB  LYS A 286     -17.214  -2.686  -8.277  1.00  1.02           H  
ATOM   4316 2HB  LYS A 286     -18.123  -3.991  -7.555  1.00  1.02           H  
ATOM   4317 1HG  LYS A 286     -19.651  -2.413  -6.517  1.00  1.02           H  
ATOM   4318 2HG  LYS A 286     -18.719  -1.051  -7.149  1.00  1.02           H  
ATOM   4319 1HD  LYS A 286     -19.227  -1.773  -9.453  1.00  1.02           H  
ATOM   4320 2HD  LYS A 286     -20.182  -3.126  -8.820  1.00  1.02           H  
ATOM   4321 1HE  LYS A 286     -21.702  -1.570  -7.710  1.00  1.02           H  
ATOM   4322 2HE  LYS A 286     -20.696  -0.202  -8.204  1.00  1.02           H  
ATOM   4323 1HZ  LYS A 286     -22.590  -0.451  -9.628  1.00  1.02           H  
ATOM   4324 2HZ  LYS A 286     -21.207  -0.714 -10.490  1.00  1.02           H  
ATOM   4325 3HZ  LYS A 286     -22.155  -1.991 -10.034  1.00  1.02           H  
ATOM   4326  N   LEU A 287     -15.706  -4.784  -5.381  1.00  1.05           N  
ATOM   4327  CA  LEU A 287     -14.566  -5.679  -5.284  1.00  1.05           C  
ATOM   4328  C   LEU A 287     -14.940  -7.096  -5.734  1.00  1.05           C  
ATOM   4329  O   LEU A 287     -14.261  -8.084  -5.421  1.00  1.05           O  
ATOM   4330  CB  LEU A 287     -14.066  -5.626  -3.843  1.00  1.05           C  
ATOM   4331  CG  LEU A 287     -13.623  -4.226  -3.368  1.00  1.05           C  
ATOM   4332  CD1 LEU A 287     -13.275  -4.256  -1.899  1.00  1.05           C  
ATOM   4333  CD2 LEU A 287     -12.455  -3.788  -4.175  1.00  1.05           C  
ATOM   4334  H   LEU A 287     -16.506  -4.920  -4.756  1.00  1.05           H  
ATOM   4335  HA  LEU A 287     -13.775  -5.313  -5.939  1.00  1.05           H  
ATOM   4336 1HB  LEU A 287     -14.851  -5.984  -3.177  1.00  1.05           H  
ATOM   4337 2HB  LEU A 287     -13.208  -6.262  -3.766  1.00  1.05           H  
ATOM   4338  HG  LEU A 287     -14.443  -3.520  -3.503  1.00  1.05           H  
ATOM   4339 1HD1 LEU A 287     -12.972  -3.259  -1.581  1.00  1.05           H  
ATOM   4340 2HD1 LEU A 287     -14.150  -4.570  -1.328  1.00  1.05           H  
ATOM   4341 3HD1 LEU A 287     -12.456  -4.956  -1.730  1.00  1.05           H  
ATOM   4342 1HD2 LEU A 287     -12.154  -2.806  -3.847  1.00  1.05           H  
ATOM   4343 2HD2 LEU A 287     -11.640  -4.479  -4.038  1.00  1.05           H  
ATOM   4344 3HD2 LEU A 287     -12.732  -3.759  -5.224  1.00  1.05           H  
ATOM   4345  N   SER A 288     -16.015  -7.177  -6.516  1.00  1.07           N  
ATOM   4346  CA  SER A 288     -16.589  -8.434  -6.995  1.00  1.07           C  
ATOM   4347  C   SER A 288     -15.663  -9.298  -7.849  1.00  1.07           C  
ATOM   4348  O   SER A 288     -15.892 -10.500  -7.976  1.00  1.07           O  
ATOM   4349  CB  SER A 288     -17.818  -8.133  -7.821  1.00  1.07           C  
ATOM   4350  OG  SER A 288     -17.472  -7.476  -9.006  1.00  1.07           O  
ATOM   4351  H   SER A 288     -16.479  -6.314  -6.757  1.00  1.07           H  
ATOM   4352  HA  SER A 288     -16.886  -9.017  -6.122  1.00  1.07           H  
ATOM   4353 1HB  SER A 288     -18.333  -9.065  -8.055  1.00  1.07           H  
ATOM   4354 2HB  SER A 288     -18.505  -7.515  -7.243  1.00  1.07           H  
ATOM   4355  HG  SER A 288     -16.829  -8.047  -9.441  1.00  1.07           H  
ATOM   4356  N   ALA A 289     -14.636  -8.702  -8.443  1.00  1.10           N  
ATOM   4357  CA  ALA A 289     -13.711  -9.462  -9.265  1.00  1.10           C  
ATOM   4358  C   ALA A 289     -12.298  -9.434  -8.699  1.00  1.10           C  
ATOM   4359  O   ALA A 289     -11.344  -9.715  -9.429  1.00  1.10           O  
ATOM   4360  CB  ALA A 289     -13.710  -8.921 -10.672  1.00  1.10           C  
ATOM   4361  H   ALA A 289     -14.484  -7.711  -8.314  1.00  1.10           H  
ATOM   4362  HA  ALA A 289     -14.039 -10.499  -9.284  1.00  1.10           H  
ATOM   4363 1HB  ALA A 289     -13.032  -9.507 -11.291  1.00  1.10           H  
ATOM   4364 2HB  ALA A 289     -14.716  -8.974 -11.085  1.00  1.10           H  
ATOM   4365 3HB  ALA A 289     -13.385  -7.890 -10.640  1.00  1.10           H  
ATOM   4366  N   LEU A 290     -12.157  -9.083  -7.420  1.00  1.12           N  
ATOM   4367  CA  LEU A 290     -10.846  -9.053  -6.771  1.00  1.12           C  
ATOM   4368  C   LEU A 290     -10.674 -10.287  -5.878  1.00  1.12           C  
ATOM   4369  O   LEU A 290     -11.493 -10.530  -4.985  1.00  1.12           O  
ATOM   4370  CB  LEU A 290     -10.679  -7.754  -5.973  1.00  1.12           C  
ATOM   4371  CG  LEU A 290      -9.390  -7.619  -5.216  1.00  1.12           C  
ATOM   4372  CD1 LEU A 290      -8.225  -7.561  -6.201  1.00  1.12           C  
ATOM   4373  CD2 LEU A 290      -9.434  -6.346  -4.331  1.00  1.12           C  
ATOM   4374  H   LEU A 290     -12.976  -8.835  -6.865  1.00  1.12           H  
ATOM   4375  HA  LEU A 290     -10.075  -9.078  -7.535  1.00  1.12           H  
ATOM   4376 1HB  LEU A 290     -10.752  -6.915  -6.664  1.00  1.12           H  
ATOM   4377 2HB  LEU A 290     -11.500  -7.677  -5.260  1.00  1.12           H  
ATOM   4378  HG  LEU A 290      -9.265  -8.494  -4.602  1.00  1.12           H  
ATOM   4379 1HD1 LEU A 290      -7.300  -7.489  -5.642  1.00  1.12           H  
ATOM   4380 2HD1 LEU A 290      -8.212  -8.465  -6.807  1.00  1.12           H  
ATOM   4381 3HD1 LEU A 290      -8.332  -6.692  -6.850  1.00  1.12           H  
ATOM   4382 1HD2 LEU A 290      -8.506  -6.245  -3.766  1.00  1.12           H  
ATOM   4383 2HD2 LEU A 290      -9.563  -5.470  -4.966  1.00  1.12           H  
ATOM   4384 3HD2 LEU A 290     -10.269  -6.419  -3.637  1.00  1.12           H  
ATOM   4385  N   THR A 291      -9.623 -11.071  -6.142  1.00  1.14           N  
ATOM   4386  CA  THR A 291      -9.342 -12.326  -5.444  1.00  1.14           C  
ATOM   4387  C   THR A 291      -8.071 -12.296  -4.597  1.00  1.14           C  
ATOM   4388  O   THR A 291      -7.014 -11.817  -5.020  1.00  1.14           O  
ATOM   4389  CB  THR A 291      -9.236 -13.493  -6.455  1.00  1.14           C  
ATOM   4390  CG2 THR A 291      -8.887 -14.809  -5.754  1.00  1.14           C  
ATOM   4391  OG1 THR A 291     -10.484 -13.646  -7.148  1.00  1.14           O  
ATOM   4392  H   THR A 291      -8.980 -10.811  -6.892  1.00  1.14           H  
ATOM   4393  HA  THR A 291     -10.177 -12.534  -4.776  1.00  1.14           H  
ATOM   4394  HB  THR A 291      -8.457 -13.263  -7.186  1.00  1.14           H  
ATOM   4395  HG1 THR A 291     -10.596 -12.923  -7.768  1.00  1.14           H  
ATOM   4396 1HG2 THR A 291      -8.823 -15.602  -6.496  1.00  1.14           H  
ATOM   4397 2HG2 THR A 291      -7.931 -14.721  -5.251  1.00  1.14           H  
ATOM   4398 3HG2 THR A 291      -9.661 -15.051  -5.029  1.00  1.14           H  
ATOM   4399  N   LEU A 292      -8.151 -12.831  -3.387  1.00  1.15           N  
ATOM   4400  CA  LEU A 292      -6.971 -12.854  -2.549  1.00  1.15           C  
ATOM   4401  C   LEU A 292      -5.992 -13.915  -2.959  1.00  1.15           C  
ATOM   4402  O   LEU A 292      -6.021 -15.067  -2.502  1.00  1.15           O  
ATOM   4403  CB  LEU A 292      -7.372 -12.997  -1.100  1.00  1.15           C  
ATOM   4404  CG  LEU A 292      -6.317 -13.000  -0.051  1.00  1.15           C  
ATOM   4405  CD1 LEU A 292      -5.527 -11.736  -0.089  1.00  1.15           C  
ATOM   4406  CD2 LEU A 292      -7.036 -13.103   1.253  1.00  1.15           C  
ATOM   4407  H   LEU A 292      -9.027 -13.210  -3.047  1.00  1.15           H  
ATOM   4408  HA  LEU A 292      -6.458 -11.913  -2.650  1.00  1.15           H  
ATOM   4409 1HB  LEU A 292      -7.945 -12.157  -0.872  1.00  1.15           H  
ATOM   4410 2HB  LEU A 292      -7.991 -13.886  -0.980  1.00  1.15           H  
ATOM   4411  HG  LEU A 292      -5.637 -13.833  -0.197  1.00  1.15           H  
ATOM   4412 1HD1 LEU A 292      -4.779 -11.722   0.687  1.00  1.15           H  
ATOM   4413 2HD1 LEU A 292      -5.034 -11.654  -1.053  1.00  1.15           H  
ATOM   4414 3HD1 LEU A 292      -6.184 -10.923   0.061  1.00  1.15           H  
ATOM   4415 1HD2 LEU A 292      -6.356 -13.110   2.047  1.00  1.15           H  
ATOM   4416 2HD2 LEU A 292      -7.690 -12.244   1.349  1.00  1.15           H  
ATOM   4417 3HD2 LEU A 292      -7.626 -14.003   1.286  1.00  1.15           H  
ATOM   4418  N   LYS A 293      -5.114 -13.481  -3.844  1.00  1.15           N  
ATOM   4419  CA  LYS A 293      -4.067 -14.315  -4.358  1.00  1.15           C  
ATOM   4420  C   LYS A 293      -3.346 -14.888  -3.182  1.00  1.15           C  
ATOM   4421  O   LYS A 293      -2.948 -14.160  -2.276  1.00  1.15           O  
ATOM   4422  CB  LYS A 293      -3.061 -13.517  -5.182  1.00  1.15           C  
ATOM   4423  CG  LYS A 293      -1.917 -14.335  -5.783  1.00  1.15           C  
ATOM   4424  CD  LYS A 293      -0.961 -13.455  -6.598  1.00  1.15           C  
ATOM   4425  CE  LYS A 293       0.152 -14.273  -7.213  1.00  1.15           C  
ATOM   4426  NZ  LYS A 293       1.083 -13.443  -8.024  1.00  1.15           N1+
ATOM   4427  H   LYS A 293      -5.248 -12.535  -4.197  1.00  1.15           H  
ATOM   4428  HA  LYS A 293      -4.494 -15.123  -4.952  1.00  1.15           H  
ATOM   4429 1HB  LYS A 293      -3.577 -13.006  -6.001  1.00  1.15           H  
ATOM   4430 2HB  LYS A 293      -2.620 -12.773  -4.545  1.00  1.15           H  
ATOM   4431 1HG  LYS A 293      -1.349 -14.807  -4.980  1.00  1.15           H  
ATOM   4432 2HG  LYS A 293      -2.321 -15.116  -6.424  1.00  1.15           H  
ATOM   4433 1HD  LYS A 293      -1.507 -12.925  -7.380  1.00  1.15           H  
ATOM   4434 2HD  LYS A 293      -0.505 -12.724  -5.940  1.00  1.15           H  
ATOM   4435 1HE  LYS A 293       0.717 -14.750  -6.417  1.00  1.15           H  
ATOM   4436 2HE  LYS A 293      -0.285 -15.041  -7.850  1.00  1.15           H  
ATOM   4437 1HZ  LYS A 293       1.807 -14.031  -8.411  1.00  1.15           H  
ATOM   4438 2HZ  LYS A 293       0.573 -12.996  -8.774  1.00  1.15           H  
ATOM   4439 3HZ  LYS A 293       1.504 -12.739  -7.437  1.00  1.15           H  
ATOM   4440  N   GLY A 294      -3.166 -16.182  -3.202  1.00  1.14           N  
ATOM   4441  CA  GLY A 294      -2.438 -16.839  -2.153  1.00  1.14           C  
ATOM   4442  C   GLY A 294      -3.207 -17.500  -1.034  1.00  1.14           C  
ATOM   4443  O   GLY A 294      -2.593 -18.169  -0.213  1.00  1.14           O  
ATOM   4444  H   GLY A 294      -3.534 -16.721  -3.972  1.00  1.14           H  
ATOM   4445 1HA  GLY A 294      -1.891 -17.622  -2.643  1.00  1.14           H  
ATOM   4446 2HA  GLY A 294      -1.706 -16.156  -1.741  1.00  1.14           H  
ATOM   4447  N   THR A 295      -4.534 -17.446  -1.014  1.00  1.10           N  
ATOM   4448  CA  THR A 295      -5.208 -18.179   0.072  1.00  1.10           C  
ATOM   4449  C   THR A 295      -4.931 -19.694  -0.019  1.00  1.10           C  
ATOM   4450  O   THR A 295      -5.003 -20.409   0.980  1.00  1.10           O  
ATOM   4451  CB  THR A 295      -6.725 -17.928   0.097  1.00  1.10           C  
ATOM   4452  CG2 THR A 295      -7.006 -16.528   0.432  1.00  1.10           C  
ATOM   4453  OG1 THR A 295      -7.295 -18.256  -1.177  1.00  1.10           O  
ATOM   4454  H   THR A 295      -5.047 -16.854  -1.676  1.00  1.10           H  
ATOM   4455  HA  THR A 295      -4.806 -17.827   1.022  1.00  1.10           H  
ATOM   4456  HB  THR A 295      -7.176 -18.569   0.852  1.00  1.10           H  
ATOM   4457  HG1 THR A 295      -7.046 -17.574  -1.818  1.00  1.10           H  
ATOM   4458 1HG2 THR A 295      -8.083 -16.364   0.454  1.00  1.10           H  
ATOM   4459 2HG2 THR A 295      -6.579 -16.295   1.407  1.00  1.10           H  
ATOM   4460 3HG2 THR A 295      -6.564 -15.909  -0.312  1.00  1.10           H  
ATOM   4461  N   SER A 296      -4.592 -20.162  -1.225  1.00  1.05           N  
ATOM   4462  CA  SER A 296      -4.241 -21.553  -1.500  1.00  1.05           C  
ATOM   4463  C   SER A 296      -2.749 -21.866  -1.248  1.00  1.05           C  
ATOM   4464  O   SER A 296      -2.318 -23.008  -1.427  1.00  1.05           O  
ATOM   4465  CB  SER A 296      -4.588 -21.904  -2.933  1.00  1.05           C  
ATOM   4466  OG  SER A 296      -3.789 -21.194  -3.834  1.00  1.05           O  
ATOM   4467  H   SER A 296      -4.581 -19.503  -1.984  1.00  1.05           H  
ATOM   4468  HA  SER A 296      -4.833 -22.185  -0.838  1.00  1.05           H  
ATOM   4469 1HB  SER A 296      -4.445 -22.974  -3.082  1.00  1.05           H  
ATOM   4470 2HB  SER A 296      -5.638 -21.686  -3.121  1.00  1.05           H  
ATOM   4471  HG  SER A 296      -2.888 -21.303  -3.513  1.00  1.05           H  
ATOM   4472  N   TYR A 297      -1.947 -20.855  -0.897  1.00  1.00           N  
ATOM   4473  CA  TYR A 297      -0.512 -21.043  -0.674  1.00  1.00           C  
ATOM   4474  C   TYR A 297      -0.311 -21.591   0.733  1.00  1.00           C  
ATOM   4475  O   TYR A 297      -1.109 -21.334   1.637  1.00  1.00           O  
ATOM   4476  CB  TYR A 297       0.286 -19.728  -0.802  1.00  1.00           C  
ATOM   4477  CG  TYR A 297       0.340 -19.089  -2.152  1.00  1.00           C  
ATOM   4478  CD1 TYR A 297       0.742 -17.741  -2.247  1.00  1.00           C  
ATOM   4479  CD2 TYR A 297      -0.042 -19.785  -3.285  1.00  1.00           C  
ATOM   4480  CE1 TYR A 297       0.729 -17.102  -3.484  1.00  1.00           C  
ATOM   4481  CE2 TYR A 297      -0.039 -19.150  -4.514  1.00  1.00           C  
ATOM   4482  CZ  TYR A 297       0.333 -17.821  -4.619  1.00  1.00           C  
ATOM   4483  OH  TYR A 297       0.307 -17.217  -5.848  1.00  1.00           O  
ATOM   4484  H   TYR A 297      -2.334 -19.931  -0.738  1.00  1.00           H  
ATOM   4485  HA  TYR A 297      -0.126 -21.775  -1.383  1.00  1.00           H  
ATOM   4486 1HB  TYR A 297      -0.148 -19.013  -0.165  1.00  1.00           H  
ATOM   4487 2HB  TYR A 297       1.306 -19.893  -0.461  1.00  1.00           H  
ATOM   4488  HD1 TYR A 297       1.040 -17.192  -1.350  1.00  1.00           H  
ATOM   4489  HD2 TYR A 297      -0.354 -20.828  -3.208  1.00  1.00           H  
ATOM   4490  HE1 TYR A 297       1.023 -16.057  -3.563  1.00  1.00           H  
ATOM   4491  HE2 TYR A 297      -0.345 -19.696  -5.406  1.00  1.00           H  
ATOM   4492  HH  TYR A 297       0.182 -17.886  -6.526  1.00  1.00           H  
ATOM   4493  N   LYS A 298       0.762 -22.332   0.931  1.00  0.98           N  
ATOM   4494  CA  LYS A 298       1.097 -22.834   2.255  1.00  0.98           C  
ATOM   4495  C   LYS A 298       1.577 -21.690   3.136  1.00  0.98           C  
ATOM   4496  O   LYS A 298       1.965 -20.637   2.625  1.00  0.98           O  
ATOM   4497  CB  LYS A 298       2.155 -23.928   2.161  1.00  0.98           C  
ATOM   4498  CG  LYS A 298       1.667 -25.193   1.456  1.00  0.98           C  
ATOM   4499  CD  LYS A 298       2.742 -26.270   1.411  1.00  0.98           C  
ATOM   4500  CE  LYS A 298       2.233 -27.527   0.709  1.00  0.98           C  
ATOM   4501  NZ  LYS A 298       3.274 -28.588   0.641  1.00  0.98           N1+
ATOM   4502  H   LYS A 298       1.372 -22.539   0.153  1.00  0.98           H  
ATOM   4503  HA  LYS A 298       0.199 -23.255   2.709  1.00  0.98           H  
ATOM   4504 1HB  LYS A 298       3.021 -23.549   1.615  1.00  0.98           H  
ATOM   4505 2HB  LYS A 298       2.494 -24.197   3.164  1.00  0.98           H  
ATOM   4506 1HG  LYS A 298       0.795 -25.583   1.984  1.00  0.98           H  
ATOM   4507 2HG  LYS A 298       1.369 -24.945   0.438  1.00  0.98           H  
ATOM   4508 1HD  LYS A 298       3.615 -25.892   0.877  1.00  0.98           H  
ATOM   4509 2HD  LYS A 298       3.043 -26.529   2.427  1.00  0.98           H  
ATOM   4510 1HE  LYS A 298       1.371 -27.913   1.252  1.00  0.98           H  
ATOM   4511 2HE  LYS A 298       1.925 -27.269  -0.304  1.00  0.98           H  
ATOM   4512 1HZ  LYS A 298       2.897 -29.399   0.171  1.00  0.98           H  
ATOM   4513 2HZ  LYS A 298       4.074 -28.243   0.129  1.00  0.98           H  
ATOM   4514 3HZ  LYS A 298       3.557 -28.843   1.576  1.00  0.98           H  
ATOM   4515  N   MET A 299       1.502 -21.875   4.452  1.00  0.97           N  
ATOM   4516  CA  MET A 299       2.005 -20.870   5.385  1.00  0.97           C  
ATOM   4517  C   MET A 299       3.503 -20.970   5.536  1.00  0.97           C  
ATOM   4518  O   MET A 299       4.063 -22.070   5.539  1.00  0.97           O  
ATOM   4519  CB  MET A 299       1.321 -21.003   6.739  1.00  0.97           C  
ATOM   4520  CG  MET A 299      -0.155 -20.642   6.705  1.00  0.97           C  
ATOM   4521  SD  MET A 299      -0.957 -20.781   8.309  1.00  0.97           S  
ATOM   4522  CE  MET A 299      -2.572 -20.140   7.907  1.00  0.97           C  
ATOM   4523  H   MET A 299       1.132 -22.744   4.812  1.00  0.97           H  
ATOM   4524  HA  MET A 299       1.796 -19.885   4.983  1.00  0.97           H  
ATOM   4525 1HB  MET A 299       1.422 -22.023   7.100  1.00  0.97           H  
ATOM   4526 2HB  MET A 299       1.822 -20.352   7.456  1.00  0.97           H  
ATOM   4527 1HG  MET A 299      -0.260 -19.614   6.354  1.00  0.97           H  
ATOM   4528 2HG  MET A 299      -0.674 -21.291   6.002  1.00  0.97           H  
ATOM   4529 1HE  MET A 299      -3.200 -20.151   8.797  1.00  0.97           H  
ATOM   4530 2HE  MET A 299      -2.474 -19.116   7.544  1.00  0.97           H  
ATOM   4531 3HE  MET A 299      -3.025 -20.759   7.135  1.00  0.97           H  
ATOM   4532  N   CYS A 300       4.154 -19.839   5.725  1.00  0.98           N  
ATOM   4533  CA  CYS A 300       5.586 -19.821   5.908  1.00  0.98           C  
ATOM   4534  C   CYS A 300       5.934 -20.202   7.341  1.00  0.98           C  
ATOM   4535  O   CYS A 300       5.514 -19.533   8.284  1.00  0.98           O  
ATOM   4536  CB  CYS A 300       6.170 -18.441   5.613  1.00  0.98           C  
ATOM   4537  SG  CYS A 300       5.832 -17.781   3.953  1.00  0.98           S  
ATOM   4538  H   CYS A 300       3.645 -18.958   5.670  1.00  0.98           H  
ATOM   4539  HA  CYS A 300       6.041 -20.562   5.243  1.00  0.98           H  
ATOM   4540 1HB  CYS A 300       5.790 -17.722   6.343  1.00  0.98           H  
ATOM   4541 2HB  CYS A 300       7.247 -18.482   5.722  1.00  0.98           H  
ATOM   4542  N   THR A 301       6.687 -21.282   7.475  1.00  0.99           N  
ATOM   4543  CA  THR A 301       7.114 -21.812   8.765  1.00  0.99           C  
ATOM   4544  C   THR A 301       8.632 -21.906   8.792  1.00  0.99           C  
ATOM   4545  O   THR A 301       9.225 -22.552   9.656  1.00  0.99           O  
ATOM   4546  CB  THR A 301       6.485 -23.190   9.029  1.00  0.99           C  
ATOM   4547  CG2 THR A 301       4.955 -23.081   9.050  1.00  0.99           C  
ATOM   4548  OG1 THR A 301       6.879 -24.103   7.997  1.00  0.99           O  
ATOM   4549  H   THR A 301       6.965 -21.774   6.638  1.00  0.99           H  
ATOM   4550  HA  THR A 301       6.802 -21.128   9.555  1.00  0.99           H  
ATOM   4551  HB  THR A 301       6.834 -23.563   9.994  1.00  0.99           H  
ATOM   4552  HG1 THR A 301       7.836 -24.182   7.989  1.00  0.99           H  
ATOM   4553 1HG2 THR A 301       4.525 -24.062   9.244  1.00  0.99           H  
ATOM   4554 2HG2 THR A 301       4.650 -22.387   9.838  1.00  0.99           H  
ATOM   4555 3HG2 THR A 301       4.596 -22.716   8.090  1.00  0.99           H  
ATOM   4556  N   ASP A 302       9.245 -21.312   7.778  1.00  0.98           N  
ATOM   4557  CA  ASP A 302      10.690 -21.309   7.633  1.00  0.98           C  
ATOM   4558  C   ASP A 302      11.302 -20.166   8.434  1.00  0.98           C  
ATOM   4559  O   ASP A 302      10.611 -19.496   9.203  1.00  0.98           O  
ATOM   4560  CB  ASP A 302      11.088 -21.280   6.139  1.00  0.98           C  
ATOM   4561  CG  ASP A 302      10.692 -19.992   5.354  1.00  0.98           C  
ATOM   4562  OD1 ASP A 302      10.332 -19.041   5.956  1.00  0.98           O  
ATOM   4563  OD2 ASP A 302      10.761 -20.000   4.125  1.00  0.98           O1-
ATOM   4564  H   ASP A 302       8.681 -20.809   7.113  1.00  0.98           H  
ATOM   4565  HA  ASP A 302      11.075 -22.240   8.047  1.00  0.98           H  
ATOM   4566 1HB  ASP A 302      12.164 -21.409   6.052  1.00  0.98           H  
ATOM   4567 2HB  ASP A 302      10.631 -22.137   5.639  1.00  0.98           H  
ATOM   4568  N   LYS A 303      12.602 -19.948   8.288  1.00  0.96           N  
ATOM   4569  CA  LYS A 303      13.266 -18.951   9.115  1.00  0.96           C  
ATOM   4570  C   LYS A 303      13.091 -17.522   8.632  1.00  0.96           C  
ATOM   4571  O   LYS A 303      14.034 -16.901   8.136  1.00  0.96           O  
ATOM   4572  CB  LYS A 303      14.751 -19.266   9.233  1.00  0.96           C  
ATOM   4573  CG  LYS A 303      15.053 -20.564   9.976  1.00  0.96           C  
ATOM   4574  CD  LYS A 303      16.553 -20.818  10.070  1.00  0.96           C  
ATOM   4575  CE  LYS A 303      16.853 -22.109  10.823  1.00  0.96           C  
ATOM   4576  NZ  LYS A 303      18.318 -22.368  10.920  1.00  0.96           N1+
ATOM   4577  H   LYS A 303      13.138 -20.489   7.630  1.00  0.96           H  
ATOM   4578  HA  LYS A 303      12.830 -19.001  10.112  1.00  0.96           H  
ATOM   4579 1HB  LYS A 303      15.189 -19.334   8.237  1.00  0.96           H  
ATOM   4580 2HB  LYS A 303      15.253 -18.451   9.758  1.00  0.96           H  
ATOM   4581 1HG  LYS A 303      14.640 -20.507  10.984  1.00  0.96           H  
ATOM   4582 2HG  LYS A 303      14.584 -21.398   9.457  1.00  0.96           H  
ATOM   4583 1HD  LYS A 303      16.976 -20.884   9.067  1.00  0.96           H  
ATOM   4584 2HD  LYS A 303      17.031 -19.988  10.591  1.00  0.96           H  
ATOM   4585 1HE  LYS A 303      16.438 -22.040  11.827  1.00  0.96           H  
ATOM   4586 2HE  LYS A 303      16.382 -22.943  10.302  1.00  0.96           H  
ATOM   4587 1HZ  LYS A 303      18.475 -23.229  11.424  1.00  0.96           H  
ATOM   4588 2HZ  LYS A 303      18.711 -22.444   9.994  1.00  0.96           H  
ATOM   4589 3HZ  LYS A 303      18.762 -21.605  11.412  1.00  0.96           H  
ATOM   4590  N   MET A 304      11.888 -16.998   8.799  1.00  0.91           N  
ATOM   4591  CA  MET A 304      11.621 -15.627   8.395  1.00  0.91           C  
ATOM   4592  C   MET A 304      12.558 -14.709   9.123  1.00  0.91           C  
ATOM   4593  O   MET A 304      12.909 -14.963  10.273  1.00  0.91           O  
ATOM   4594  CB  MET A 304      10.185 -15.183   8.670  1.00  0.91           C  
ATOM   4595  CG  MET A 304       9.207 -15.596   7.631  1.00  0.91           C  
ATOM   4596  SD  MET A 304       8.688 -17.236   7.820  1.00  0.91           S  
ATOM   4597  CE  MET A 304       7.629 -17.047   9.196  1.00  0.91           C  
ATOM   4598  H   MET A 304      11.163 -17.599   9.191  1.00  0.91           H  
ATOM   4599  HA  MET A 304      11.816 -15.537   7.330  1.00  0.91           H  
ATOM   4600 1HB  MET A 304       9.855 -15.590   9.622  1.00  0.91           H  
ATOM   4601 2HB  MET A 304      10.158 -14.115   8.750  1.00  0.91           H  
ATOM   4602 1HG  MET A 304       8.335 -14.944   7.643  1.00  0.91           H  
ATOM   4603 2HG  MET A 304       9.696 -15.505   6.668  1.00  0.91           H  
ATOM   4604 1HE  MET A 304       7.224 -18.024   9.454  1.00  0.91           H  
ATOM   4605 2HE  MET A 304       8.194 -16.650  10.042  1.00  0.91           H  
ATOM   4606 3HE  MET A 304       6.819 -16.365   8.941  1.00  0.91           H  
ATOM   4607  N   SER A 305      12.972 -13.646   8.458  1.00  0.86           N  
ATOM   4608  CA  SER A 305      13.827 -12.673   9.121  1.00  0.86           C  
ATOM   4609  C   SER A 305      13.232 -11.285   9.043  1.00  0.86           C  
ATOM   4610  O   SER A 305      12.578 -10.928   8.062  1.00  0.86           O  
ATOM   4611  CB  SER A 305      15.217 -12.672   8.513  1.00  0.86           C  
ATOM   4612  OG  SER A 305      15.873 -13.906   8.709  1.00  0.86           O  
ATOM   4613  H   SER A 305      12.660 -13.526   7.493  1.00  0.86           H  
ATOM   4614  HA  SER A 305      13.922 -12.942  10.168  1.00  0.86           H  
ATOM   4615 1HB  SER A 305      15.143 -12.465   7.449  1.00  0.86           H  
ATOM   4616 2HB  SER A 305      15.804 -11.868   8.961  1.00  0.86           H  
ATOM   4617  HG  SER A 305      15.298 -14.590   8.336  1.00  0.86           H  
ATOM   4618  N   PHE A 306      13.481 -10.465  10.051  1.00  0.81           N  
ATOM   4619  CA  PHE A 306      13.031  -9.099   9.894  1.00  0.81           C  
ATOM   4620  C   PHE A 306      14.028  -8.394   9.011  1.00  0.81           C  
ATOM   4621  O   PHE A 306      15.235  -8.612   9.123  1.00  0.81           O  
ATOM   4622  CB  PHE A 306      12.899  -8.323  11.219  1.00  0.81           C  
ATOM   4623  CG  PHE A 306      11.695  -8.652  12.060  1.00  0.81           C  
ATOM   4624  CD1 PHE A 306      11.811  -9.264  13.302  1.00  0.81           C  
ATOM   4625  CD2 PHE A 306      10.431  -8.335  11.598  1.00  0.81           C  
ATOM   4626  CE1 PHE A 306      10.684  -9.542  14.058  1.00  0.81           C  
ATOM   4627  CE2 PHE A 306       9.308  -8.623  12.344  1.00  0.81           C  
ATOM   4628  CZ  PHE A 306       9.428  -9.225  13.576  1.00  0.81           C  
ATOM   4629  H   PHE A 306      13.990 -10.767  10.870  1.00  0.81           H  
ATOM   4630  HA  PHE A 306      12.061  -9.089   9.395  1.00  0.81           H  
ATOM   4631 1HB  PHE A 306      13.786  -8.494  11.824  1.00  0.81           H  
ATOM   4632 2HB  PHE A 306      12.869  -7.251  11.000  1.00  0.81           H  
ATOM   4633  HD1 PHE A 306      12.799  -9.517  13.685  1.00  0.81           H  
ATOM   4634  HD2 PHE A 306      10.334  -7.849  10.621  1.00  0.81           H  
ATOM   4635  HE1 PHE A 306      10.788 -10.018  15.035  1.00  0.81           H  
ATOM   4636  HE2 PHE A 306       8.339  -8.373  11.956  1.00  0.81           H  
ATOM   4637  HZ  PHE A 306       8.539  -9.452  14.169  1.00  0.81           H  
ATOM   4638  N   VAL A 307      13.516  -7.539   8.161  1.00  0.79           N  
ATOM   4639  CA  VAL A 307      14.309  -6.674   7.321  1.00  0.79           C  
ATOM   4640  C   VAL A 307      14.305  -5.357   8.059  1.00  0.79           C  
ATOM   4641  O   VAL A 307      15.342  -4.727   8.277  1.00  0.79           O  
ATOM   4642  CB  VAL A 307      13.653  -6.527   5.947  1.00  0.79           C  
ATOM   4643  CG1 VAL A 307      14.437  -5.578   5.077  1.00  0.79           C  
ATOM   4644  CG2 VAL A 307      13.498  -7.888   5.332  1.00  0.79           C  
ATOM   4645  H   VAL A 307      12.509  -7.468   8.099  1.00  0.79           H  
ATOM   4646  HA  VAL A 307      15.326  -7.055   7.229  1.00  0.79           H  
ATOM   4647  HB  VAL A 307      12.677  -6.089   6.078  1.00  0.79           H  
ATOM   4648 1HG1 VAL A 307      13.934  -5.465   4.118  1.00  0.79           H  
ATOM   4649 2HG1 VAL A 307      14.511  -4.617   5.558  1.00  0.79           H  
ATOM   4650 3HG1 VAL A 307      15.436  -5.977   4.915  1.00  0.79           H  
ATOM   4651 1HG2 VAL A 307      12.999  -7.791   4.381  1.00  0.79           H  
ATOM   4652 2HG2 VAL A 307      14.478  -8.339   5.189  1.00  0.79           H  
ATOM   4653 3HG2 VAL A 307      12.899  -8.513   5.992  1.00  0.79           H  
ATOM   4654  N   LYS A 308      13.092  -4.967   8.454  1.00  0.78           N  
ATOM   4655  CA  LYS A 308      12.865  -3.757   9.221  1.00  0.78           C  
ATOM   4656  C   LYS A 308      11.956  -4.085  10.396  1.00  0.78           C  
ATOM   4657  O   LYS A 308      10.923  -4.746  10.234  1.00  0.78           O  
ATOM   4658  CB  LYS A 308      12.223  -2.673   8.363  1.00  0.78           C  
ATOM   4659  CG  LYS A 308      13.068  -2.233   7.193  1.00  0.78           C  
ATOM   4660  CD  LYS A 308      12.382  -1.187   6.398  1.00  0.78           C  
ATOM   4661  CE  LYS A 308      13.172  -0.838   5.149  1.00  0.78           C  
ATOM   4662  NZ  LYS A 308      12.383   0.023   4.252  1.00  0.78           N1+
ATOM   4663  H   LYS A 308      12.303  -5.563   8.213  1.00  0.78           H  
ATOM   4664  HA  LYS A 308      13.815  -3.396   9.615  1.00  0.78           H  
ATOM   4665 1HB  LYS A 308      11.270  -3.030   7.977  1.00  0.78           H  
ATOM   4666 2HB  LYS A 308      12.013  -1.799   8.983  1.00  0.78           H  
ATOM   4667 1HG  LYS A 308      14.036  -1.870   7.539  1.00  0.78           H  
ATOM   4668 2HG  LYS A 308      13.225  -3.076   6.545  1.00  0.78           H  
ATOM   4669 1HD  LYS A 308      11.394  -1.534   6.130  1.00  0.78           H  
ATOM   4670 2HD  LYS A 308      12.274  -0.289   7.006  1.00  0.78           H  
ATOM   4671 1HE  LYS A 308      14.088  -0.319   5.427  1.00  0.78           H  
ATOM   4672 2HE  LYS A 308      13.431  -1.757   4.618  1.00  0.78           H  
ATOM   4673 1HZ  LYS A 308      12.903   0.238   3.415  1.00  0.78           H  
ATOM   4674 2HZ  LYS A 308      11.532  -0.521   4.011  1.00  0.78           H  
ATOM   4675 3HZ  LYS A 308      12.130   0.875   4.723  1.00  0.78           H  
ATOM   4676  N   ASN A 309      12.309  -3.571  11.564  1.00  0.81           N  
ATOM   4677  CA  ASN A 309      11.512  -3.769  12.760  1.00  0.81           C  
ATOM   4678  C   ASN A 309      10.243  -2.926  12.665  1.00  0.81           C  
ATOM   4679  O   ASN A 309      10.262  -1.903  11.982  1.00  0.81           O  
ATOM   4680  CB  ASN A 309      12.332  -3.435  13.993  1.00  0.81           C  
ATOM   4681  CG  ASN A 309      13.371  -4.478  14.246  1.00  0.81           C  
ATOM   4682  ND2 ASN A 309      14.491  -4.091  14.796  1.00  0.81           N  
ATOM   4683  OD1 ASN A 309      13.143  -5.649  13.931  1.00  0.81           O  
ATOM   4684  H   ASN A 309      13.165  -3.035  11.625  1.00  0.81           H  
ATOM   4685  HA  ASN A 309      11.256  -4.822  12.803  1.00  0.81           H  
ATOM   4686 1HB  ASN A 309      12.827  -2.475  13.852  1.00  0.81           H  
ATOM   4687 2HB  ASN A 309      11.689  -3.337  14.855  1.00  0.81           H  
ATOM   4688 1HD2 ASN A 309      15.215  -4.758  14.981  1.00  0.81           H  
ATOM   4689 2HD2 ASN A 309      14.626  -3.130  15.033  1.00  0.81           H  
ATOM   4690  N   PRO A 310       9.141  -3.319  13.324  1.00  0.85           N  
ATOM   4691  CA  PRO A 310       7.897  -2.575  13.372  1.00  0.85           C  
ATOM   4692  C   PRO A 310       8.094  -1.117  13.750  1.00  0.85           C  
ATOM   4693  O   PRO A 310       8.798  -0.803  14.712  1.00  0.85           O  
ATOM   4694  CB  PRO A 310       7.133  -3.331  14.465  1.00  0.85           C  
ATOM   4695  CG  PRO A 310       7.615  -4.755  14.328  1.00  0.85           C  
ATOM   4696  CD  PRO A 310       9.085  -4.642  13.989  1.00  0.85           C  
ATOM   4697  HA  PRO A 310       7.382  -2.665  12.432  1.00  0.85           H  
ATOM   4698 1HB  PRO A 310       7.360  -2.903  15.435  1.00  0.85           H  
ATOM   4699 2HB  PRO A 310       6.051  -3.226  14.306  1.00  0.85           H  
ATOM   4700 1HG  PRO A 310       7.416  -5.320  15.236  1.00  0.85           H  
ATOM   4701 2HG  PRO A 310       7.050  -5.253  13.556  1.00  0.85           H  
ATOM   4702 1HD  PRO A 310       9.722  -4.665  14.861  1.00  0.85           H  
ATOM   4703 2HD  PRO A 310       9.305  -5.458  13.288  1.00  0.85           H  
ATOM   4704  N   THR A 311       7.386  -0.241  13.031  1.00  0.92           N  
ATOM   4705  CA  THR A 311       7.460   1.199  13.266  1.00  0.92           C  
ATOM   4706  C   THR A 311       6.083   1.836  13.203  1.00  0.92           C  
ATOM   4707  O   THR A 311       5.188   1.372  12.500  1.00  0.92           O  
ATOM   4708  CB  THR A 311       8.343   1.894  12.216  1.00  0.92           C  
ATOM   4709  CG2 THR A 311       7.659   1.833  10.846  1.00  0.92           C  
ATOM   4710  OG1 THR A 311       8.516   3.274  12.577  1.00  0.92           O  
ATOM   4711  H   THR A 311       6.875  -0.596  12.227  1.00  0.92           H  
ATOM   4712  HA  THR A 311       7.874   1.374  14.256  1.00  0.92           H  
ATOM   4713  HB  THR A 311       9.317   1.403  12.171  1.00  0.92           H  
ATOM   4714  HG1 THR A 311       7.667   3.736  12.506  1.00  0.92           H  
ATOM   4715 1HG2 THR A 311       8.282   2.332  10.107  1.00  0.92           H  
ATOM   4716 2HG2 THR A 311       7.520   0.803  10.558  1.00  0.92           H  
ATOM   4717 3HG2 THR A 311       6.688   2.331  10.898  1.00  0.92           H  
ATOM   4718  N   ASP A 312       5.922   2.913  13.963  1.00  1.01           N  
ATOM   4719  CA  ASP A 312       4.657   3.642  14.073  1.00  1.01           C  
ATOM   4720  C   ASP A 312       4.453   4.559  12.878  1.00  1.01           C  
ATOM   4721  O   ASP A 312       5.273   5.439  12.614  1.00  1.01           O  
ATOM   4722  CB  ASP A 312       4.587   4.401  15.411  1.00  1.01           C  
ATOM   4723  CG  ASP A 312       3.209   5.098  15.755  1.00  1.01           C  
ATOM   4724  OD1 ASP A 312       2.405   5.405  14.875  1.00  1.01           O  
ATOM   4725  OD2 ASP A 312       2.991   5.304  16.936  1.00  1.01           O1-
ATOM   4726  H   ASP A 312       6.714   3.236  14.503  1.00  1.01           H  
ATOM   4727  HA  ASP A 312       3.846   2.913  14.073  1.00  1.01           H  
ATOM   4728 1HB  ASP A 312       4.823   3.726  16.223  1.00  1.01           H  
ATOM   4729 2HB  ASP A 312       5.356   5.173  15.412  1.00  1.01           H  
ATOM   4730  N   THR A 313       3.378   4.311  12.132  1.00  1.09           N  
ATOM   4731  CA  THR A 313       3.066   5.050  10.903  1.00  1.09           C  
ATOM   4732  C   THR A 313       2.552   6.461  11.166  1.00  1.09           C  
ATOM   4733  O   THR A 313       2.393   7.261  10.245  1.00  1.09           O  
ATOM   4734  CB  THR A 313       1.949   4.366  10.106  1.00  1.09           C  
ATOM   4735  CG2 THR A 313       2.337   2.973   9.734  1.00  1.09           C  
ATOM   4736  OG1 THR A 313       0.727   4.348  10.912  1.00  1.09           O  
ATOM   4737  H   THR A 313       2.755   3.558  12.444  1.00  1.09           H  
ATOM   4738  HA  THR A 313       3.970   5.114  10.298  1.00  1.09           H  
ATOM   4739  HB  THR A 313       1.761   4.945   9.201  1.00  1.09           H  
ATOM   4740  HG1 THR A 313       0.482   3.414  11.118  1.00  1.09           H  
ATOM   4741 1HG2 THR A 313       1.528   2.511   9.164  1.00  1.09           H  
ATOM   4742 2HG2 THR A 313       3.243   3.002   9.126  1.00  1.09           H  
ATOM   4743 3HG2 THR A 313       2.522   2.396  10.645  1.00  1.09           H  
ATOM   4744  N   GLY A 314       2.221   6.745  12.416  1.00  1.14           N  
ATOM   4745  CA  GLY A 314       1.626   8.007  12.806  1.00  1.14           C  
ATOM   4746  C   GLY A 314       0.121   7.858  12.989  1.00  1.14           C  
ATOM   4747  O   GLY A 314      -0.509   8.688  13.644  1.00  1.14           O  
ATOM   4748  H   GLY A 314       2.394   6.057  13.157  1.00  1.14           H  
ATOM   4749 1HA  GLY A 314       2.079   8.339  13.741  1.00  1.14           H  
ATOM   4750 2HA  GLY A 314       1.837   8.765  12.054  1.00  1.14           H  
ATOM   4751  N   HIS A 315      -0.468   6.777  12.443  1.00  1.15           N  
ATOM   4752  CA  HIS A 315      -1.899   6.557  12.647  1.00  1.15           C  
ATOM   4753  C   HIS A 315      -2.109   5.530  13.760  1.00  1.15           C  
ATOM   4754  O   HIS A 315      -3.208   5.015  13.954  1.00  1.15           O  
ATOM   4755  CB  HIS A 315      -2.589   6.018  11.395  1.00  1.15           C  
ATOM   4756  CG  HIS A 315      -4.081   6.031  11.537  1.00  1.15           C  
ATOM   4757  CD2 HIS A 315      -4.959   5.057  11.880  1.00  1.15           C  
ATOM   4758  ND1 HIS A 315      -4.826   7.179  11.376  1.00  1.15           N  
ATOM   4759  CE1 HIS A 315      -6.103   6.907  11.585  1.00  1.15           C  
ATOM   4760  NE2 HIS A 315      -6.213   5.623  11.900  1.00  1.15           N  
ATOM   4761  H   HIS A 315       0.066   6.101  11.891  1.00  1.15           H  
ATOM   4762  HA  HIS A 315      -2.388   7.484  12.939  1.00  1.15           H  
ATOM   4763 1HB  HIS A 315      -2.315   6.630  10.529  1.00  1.15           H  
ATOM   4764 2HB  HIS A 315      -2.260   4.996  11.198  1.00  1.15           H  
ATOM   4765  HD1 HIS A 315      -4.462   8.092  11.142  1.00  1.15           H  
ATOM   4766  HD2 HIS A 315      -4.836   4.001  12.124  1.00  1.15           H  
ATOM   4767  HE1 HIS A 315      -6.856   7.689  11.488  1.00  1.15           H  
ATOM   4768  N   GLY A 316      -1.038   5.211  14.470  1.00  1.10           N  
ATOM   4769  CA  GLY A 316      -1.058   4.245  15.558  1.00  1.10           C  
ATOM   4770  C   GLY A 316      -0.807   2.808  15.088  1.00  1.10           C  
ATOM   4771  O   GLY A 316      -0.613   1.911  15.907  1.00  1.10           O  
ATOM   4772  H   GLY A 316      -0.157   5.669  14.263  1.00  1.10           H  
ATOM   4773 1HA  GLY A 316      -0.289   4.523  16.282  1.00  1.10           H  
ATOM   4774 2HA  GLY A 316      -2.014   4.301  16.075  1.00  1.10           H  
ATOM   4775  N   THR A 317      -0.802   2.570  13.780  1.00  1.03           N  
ATOM   4776  CA  THR A 317      -0.567   1.211  13.305  1.00  1.03           C  
ATOM   4777  C   THR A 317       0.925   0.949  13.280  1.00  1.03           C  
ATOM   4778  O   THR A 317       1.718   1.898  13.264  1.00  1.03           O  
ATOM   4779  CB  THR A 317      -1.144   0.985  11.896  1.00  1.03           C  
ATOM   4780  CG2 THR A 317      -2.642   1.288  11.869  1.00  1.03           C  
ATOM   4781  OG1 THR A 317      -0.473   1.834  10.954  1.00  1.03           O  
ATOM   4782  H   THR A 317      -0.972   3.326  13.137  1.00  1.03           H  
ATOM   4783  HA  THR A 317      -1.030   0.502  13.992  1.00  1.03           H  
ATOM   4784  HB  THR A 317      -0.981  -0.058  11.608  1.00  1.03           H  
ATOM   4785  HG1 THR A 317      -0.675   1.505  10.055  1.00  1.03           H  
ATOM   4786 1HG2 THR A 317      -3.023   1.112  10.862  1.00  1.03           H  
ATOM   4787 2HG2 THR A 317      -3.156   0.638  12.571  1.00  1.03           H  
ATOM   4788 3HG2 THR A 317      -2.811   2.330  12.147  1.00  1.03           H  
ATOM   4789  N   ALA A 318       1.303  -0.328  13.220  1.00  0.95           N  
ATOM   4790  CA  ALA A 318       2.699  -0.712  13.150  1.00  0.95           C  
ATOM   4791  C   ALA A 318       3.030  -1.364  11.807  1.00  0.95           C  
ATOM   4792  O   ALA A 318       2.322  -2.260  11.336  1.00  0.95           O  
ATOM   4793  CB  ALA A 318       3.020  -1.653  14.299  1.00  0.95           C  
ATOM   4794  H   ALA A 318       0.602  -1.060  13.226  1.00  0.95           H  
ATOM   4795  HA  ALA A 318       3.298   0.182  13.255  1.00  0.95           H  
ATOM   4796 1HB  ALA A 318       4.073  -1.911  14.270  1.00  0.95           H  
ATOM   4797 2HB  ALA A 318       2.794  -1.165  15.237  1.00  0.95           H  
ATOM   4798 3HB  ALA A 318       2.423  -2.546  14.212  1.00  0.95           H  
ATOM   4799  N   VAL A 319       4.132  -0.934  11.207  1.00  0.88           N  
ATOM   4800  CA  VAL A 319       4.575  -1.470   9.921  1.00  0.88           C  
ATOM   4801  C   VAL A 319       5.935  -2.100   9.963  1.00  0.88           C  
ATOM   4802  O   VAL A 319       6.869  -1.533  10.517  1.00  0.88           O  
ATOM   4803  CB  VAL A 319       4.546  -0.382   8.848  1.00  0.88           C  
ATOM   4804  CG1 VAL A 319       5.131  -0.889   7.553  1.00  0.88           C  
ATOM   4805  CG2 VAL A 319       3.136  -0.057   8.600  1.00  0.88           C  
ATOM   4806  H   VAL A 319       4.648  -0.174  11.645  1.00  0.88           H  
ATOM   4807  HA  VAL A 319       3.867  -2.238   9.619  1.00  0.88           H  
ATOM   4808  HB  VAL A 319       5.100   0.496   9.185  1.00  0.88           H  
ATOM   4809 1HG1 VAL A 319       5.060  -0.116   6.792  1.00  0.88           H  
ATOM   4810 2HG1 VAL A 319       6.175  -1.161   7.689  1.00  0.88           H  
ATOM   4811 3HG1 VAL A 319       4.568  -1.766   7.241  1.00  0.88           H  
ATOM   4812 1HG2 VAL A 319       3.062   0.691   7.850  1.00  0.88           H  
ATOM   4813 2HG2 VAL A 319       2.638  -0.954   8.264  1.00  0.88           H  
ATOM   4814 3HG2 VAL A 319       2.672   0.288   9.506  1.00  0.88           H  
ATOM   4815  N   MET A 320       6.035  -3.287   9.380  1.00  0.84           N  
ATOM   4816  CA  MET A 320       7.279  -4.046   9.374  1.00  0.84           C  
ATOM   4817  C   MET A 320       7.534  -4.720   8.041  1.00  0.84           C  
ATOM   4818  O   MET A 320       6.618  -4.910   7.241  1.00  0.84           O  
ATOM   4819  CB  MET A 320       7.199  -5.083  10.478  1.00  0.84           C  
ATOM   4820  CG  MET A 320       6.074  -6.060  10.291  1.00  0.84           C  
ATOM   4821  SD  MET A 320       5.865  -7.149  11.673  1.00  0.84           S  
ATOM   4822  CE  MET A 320       4.361  -7.915  11.208  1.00  0.84           C  
ATOM   4823  H   MET A 320       5.195  -3.689   8.955  1.00  0.84           H  
ATOM   4824  HA  MET A 320       8.110  -3.366   9.572  1.00  0.84           H  
ATOM   4825 1HB  MET A 320       8.144  -5.626  10.550  1.00  0.84           H  
ATOM   4826 2HB  MET A 320       7.035  -4.593  11.402  1.00  0.84           H  
ATOM   4827 1HG  MET A 320       5.138  -5.517  10.127  1.00  0.84           H  
ATOM   4828 2HG  MET A 320       6.284  -6.663   9.406  1.00  0.84           H  
ATOM   4829 1HE  MET A 320       4.069  -8.620  11.962  1.00  0.84           H  
ATOM   4830 2HE  MET A 320       3.585  -7.154  11.105  1.00  0.84           H  
ATOM   4831 3HE  MET A 320       4.500  -8.431  10.269  1.00  0.84           H  
ATOM   4832  N   GLN A 321       8.792  -5.061   7.784  1.00  0.82           N  
ATOM   4833  CA  GLN A 321       9.125  -5.793   6.562  1.00  0.82           C  
ATOM   4834  C   GLN A 321       9.824  -7.098   6.893  1.00  0.82           C  
ATOM   4835  O   GLN A 321      10.835  -7.107   7.608  1.00  0.82           O  
ATOM   4836  CB  GLN A 321       9.935  -4.942   5.567  1.00  0.82           C  
ATOM   4837  CG  GLN A 321       9.152  -3.779   4.908  1.00  0.82           C  
ATOM   4838  CD  GLN A 321      10.016  -2.975   3.916  1.00  0.82           C  
ATOM   4839  NE2 GLN A 321      10.672  -3.699   3.018  1.00  0.82           N  
ATOM   4840  OE1 GLN A 321      10.120  -1.725   3.991  1.00  0.82           O  
ATOM   4841  H   GLN A 321       9.518  -4.867   8.480  1.00  0.82           H  
ATOM   4842  HA  GLN A 321       8.198  -6.051   6.064  1.00  0.82           H  
ATOM   4843 1HB  GLN A 321      10.803  -4.522   6.066  1.00  0.82           H  
ATOM   4844 2HB  GLN A 321      10.303  -5.588   4.765  1.00  0.82           H  
ATOM   4845 1HG  GLN A 321       8.321  -4.201   4.353  1.00  0.82           H  
ATOM   4846 2HG  GLN A 321       8.781  -3.104   5.679  1.00  0.82           H  
ATOM   4847 1HE2 GLN A 321      11.289  -3.270   2.354  1.00  0.82           H  
ATOM   4848 2HE2 GLN A 321      10.567  -4.702   3.009  1.00  0.82           H  
ATOM   4849  N   VAL A 322       9.246  -8.195   6.389  1.00  0.83           N  
ATOM   4850  CA  VAL A 322       9.727  -9.555   6.651  1.00  0.83           C  
ATOM   4851  C   VAL A 322      10.148 -10.339   5.410  1.00  0.83           C  
ATOM   4852  O   VAL A 322       9.457 -10.341   4.391  1.00  0.83           O  
ATOM   4853  CB  VAL A 322       8.650 -10.344   7.418  1.00  0.83           C  
ATOM   4854  CG1 VAL A 322       9.088 -11.796   7.601  1.00  0.83           C  
ATOM   4855  CG2 VAL A 322       8.448  -9.684   8.785  1.00  0.83           C  
ATOM   4856  H   VAL A 322       8.412  -8.070   5.810  1.00  0.83           H  
ATOM   4857  HA  VAL A 322      10.599  -9.478   7.302  1.00  0.83           H  
ATOM   4858  HB  VAL A 322       7.714 -10.339   6.854  1.00  0.83           H  
ATOM   4859 1HG1 VAL A 322       8.338 -12.344   8.145  1.00  0.83           H  
ATOM   4860 2HG1 VAL A 322       9.230 -12.269   6.630  1.00  0.83           H  
ATOM   4861 3HG1 VAL A 322      10.025 -11.815   8.152  1.00  0.83           H  
ATOM   4862 1HG2 VAL A 322       7.708 -10.217   9.337  1.00  0.83           H  
ATOM   4863 2HG2 VAL A 322       9.389  -9.712   9.323  1.00  0.83           H  
ATOM   4864 3HG2 VAL A 322       8.126  -8.651   8.663  1.00  0.83           H  
ATOM   4865  N   LYS A 323      11.315 -10.970   5.507  1.00  0.87           N  
ATOM   4866  CA  LYS A 323      11.914 -11.774   4.447  1.00  0.87           C  
ATOM   4867  C   LYS A 323      11.599 -13.260   4.559  1.00  0.87           C  
ATOM   4868  O   LYS A 323      11.734 -13.847   5.636  1.00  0.87           O  
ATOM   4869  CB  LYS A 323      13.424 -11.593   4.457  1.00  0.87           C  
ATOM   4870  CG  LYS A 323      14.186 -12.371   3.412  1.00  0.87           C  
ATOM   4871  CD  LYS A 323      15.676 -12.104   3.558  1.00  0.87           C  
ATOM   4872  CE  LYS A 323      16.485 -12.961   2.622  1.00  0.87           C  
ATOM   4873  NZ  LYS A 323      17.950 -12.753   2.795  1.00  0.87           N1+
ATOM   4874  H   LYS A 323      11.813 -10.904   6.391  1.00  0.87           H  
ATOM   4875  HA  LYS A 323      11.526 -11.419   3.503  1.00  0.87           H  
ATOM   4876 1HB  LYS A 323      13.652 -10.549   4.282  1.00  0.87           H  
ATOM   4877 2HB  LYS A 323      13.816 -11.851   5.438  1.00  0.87           H  
ATOM   4878 1HG  LYS A 323      14.001 -13.443   3.522  1.00  0.87           H  
ATOM   4879 2HG  LYS A 323      13.854 -12.061   2.413  1.00  0.87           H  
ATOM   4880 1HD  LYS A 323      15.875 -11.054   3.337  1.00  0.87           H  
ATOM   4881 2HD  LYS A 323      15.984 -12.310   4.583  1.00  0.87           H  
ATOM   4882 1HE  LYS A 323      16.246 -14.008   2.808  1.00  0.87           H  
ATOM   4883 2HE  LYS A 323      16.213 -12.714   1.602  1.00  0.87           H  
ATOM   4884 1HZ  LYS A 323      18.454 -13.352   2.144  1.00  0.87           H  
ATOM   4885 2HZ  LYS A 323      18.178 -11.788   2.613  1.00  0.87           H  
ATOM   4886 3HZ  LYS A 323      18.214 -12.990   3.739  1.00  0.87           H  
ATOM   4887  N   VAL A 324      11.200 -13.880   3.442  1.00  0.94           N  
ATOM   4888  CA  VAL A 324      10.931 -15.329   3.438  1.00  0.94           C  
ATOM   4889  C   VAL A 324      11.963 -16.084   2.573  1.00  0.94           C  
ATOM   4890  O   VAL A 324      11.857 -16.055   1.345  1.00  0.94           O  
ATOM   4891  CB  VAL A 324       9.535 -15.625   2.883  1.00  0.94           C  
ATOM   4892  CG1 VAL A 324       9.304 -17.124   2.879  1.00  0.94           C  
ATOM   4893  CG2 VAL A 324       8.486 -14.934   3.725  1.00  0.94           C  
ATOM   4894  H   VAL A 324      11.111 -13.319   2.587  1.00  0.94           H  
ATOM   4895  HA  VAL A 324      10.942 -15.672   4.464  1.00  0.94           H  
ATOM   4896  HB  VAL A 324       9.474 -15.274   1.852  1.00  0.94           H  
ATOM   4897 1HG1 VAL A 324       8.324 -17.339   2.471  1.00  0.94           H  
ATOM   4898 2HG1 VAL A 324      10.059 -17.618   2.265  1.00  0.94           H  
ATOM   4899 3HG1 VAL A 324       9.365 -17.511   3.902  1.00  0.94           H  
ATOM   4900 1HG2 VAL A 324       7.503 -15.158   3.315  1.00  0.94           H  
ATOM   4901 2HG2 VAL A 324       8.538 -15.296   4.738  1.00  0.94           H  
ATOM   4902 3HG2 VAL A 324       8.655 -13.856   3.711  1.00  0.94           H  
ATOM   4903  N   PRO A 325      12.964 -16.756   3.174  1.00  1.02           N  
ATOM   4904  CA  PRO A 325      14.074 -17.400   2.482  1.00  1.02           C  
ATOM   4905  C   PRO A 325      13.825 -18.728   1.750  1.00  1.02           C  
ATOM   4906  O   PRO A 325      14.571 -19.040   0.815  1.00  1.02           O  
ATOM   4907  CB  PRO A 325      15.044 -17.651   3.642  1.00  1.02           C  
ATOM   4908  CG  PRO A 325      14.161 -17.823   4.859  1.00  1.02           C  
ATOM   4909  CD  PRO A 325      13.002 -16.894   4.647  1.00  1.02           C  
ATOM   4910  HA  PRO A 325      14.521 -16.669   1.783  1.00  1.02           H  
ATOM   4911 1HB  PRO A 325      15.650 -18.543   3.429  1.00  1.02           H  
ATOM   4912 2HB  PRO A 325      15.742 -16.806   3.738  1.00  1.02           H  
ATOM   4913 1HG  PRO A 325      13.838 -18.870   4.955  1.00  1.02           H  
ATOM   4914 2HG  PRO A 325      14.726 -17.584   5.771  1.00  1.02           H  
ATOM   4915 1HD  PRO A 325      12.094 -17.397   5.029  1.00  1.02           H  
ATOM   4916 2HD  PRO A 325      13.190 -15.927   5.138  1.00  1.02           H  
ATOM   4917  N   LYS A 326      12.793 -19.516   2.119  1.00  1.10           N  
ATOM   4918  CA  LYS A 326      12.677 -20.824   1.471  1.00  1.10           C  
ATOM   4919  C   LYS A 326      11.343 -21.093   0.800  1.00  1.10           C  
ATOM   4920  O   LYS A 326      11.301 -21.485  -0.371  1.00  1.10           O  
ATOM   4921  CB  LYS A 326      12.969 -21.952   2.456  1.00  1.10           C  
ATOM   4922  CG  LYS A 326      14.410 -22.003   2.960  1.00  1.10           C  
ATOM   4923  CD  LYS A 326      14.640 -23.222   3.848  1.00  1.10           C  
ATOM   4924  CE  LYS A 326      16.086 -23.307   4.324  1.00  1.10           C  
ATOM   4925  NZ  LYS A 326      16.321 -24.509   5.177  1.00  1.10           N1+
ATOM   4926  H   LYS A 326      12.124 -19.297   2.866  1.00  1.10           H  
ATOM   4927  HA  LYS A 326      13.443 -20.894   0.714  1.00  1.10           H  
ATOM   4928 1HB  LYS A 326      12.320 -21.848   3.321  1.00  1.10           H  
ATOM   4929 2HB  LYS A 326      12.737 -22.909   1.989  1.00  1.10           H  
ATOM   4930 1HG  LYS A 326      15.091 -22.035   2.110  1.00  1.10           H  
ATOM   4931 2HG  LYS A 326      14.618 -21.104   3.537  1.00  1.10           H  
ATOM   4932 1HD  LYS A 326      13.981 -23.166   4.716  1.00  1.10           H  
ATOM   4933 2HD  LYS A 326      14.398 -24.126   3.290  1.00  1.10           H  
ATOM   4934 1HE  LYS A 326      16.744 -23.353   3.458  1.00  1.10           H  
ATOM   4935 2HE  LYS A 326      16.325 -22.412   4.901  1.00  1.10           H  
ATOM   4936 1HZ  LYS A 326      17.287 -24.531   5.470  1.00  1.10           H  
ATOM   4937 2HZ  LYS A 326      15.725 -24.474   5.989  1.00  1.10           H  
ATOM   4938 3HZ  LYS A 326      16.113 -25.342   4.645  1.00  1.10           H
[truncated: 201,297 more chars]
