# Supplementary material for: Integrative proteome-wide structural analysis and high-throughput docking identify broad-spectrum antiviral scaffolds against Zika, Yellow Fever, West Nile, Saint Louis encephalitis, and Usutu viruses
Source: Front Cell Infect Microbiol. 2026 Apr 30;16:1723132. doi: 10.3389/fcimb.2026.1723132 (PMC13171538; doi:10.3389/fcimb.2026.1723132)
Supplement: Supplementary file 6 [file DataSheet6.zip › YFV/YF_M/Mol_probity_Files/YF_M_1FH.pdb]

USER  MOD reduce.3.7.201124 H: found=0, std=0, add=619, rem=0, adj=12
USER  MOD -----------------------------------------------------------------
USER  MOD scores for adjustable sidechains, with "set" totals for H,N and Q
USER  MOD "o" means original, "f" means flipped, "180deg" is methyl default
USER  MOD "!" flags a clash with an overlap of 0.40A or greater
USER  MOD flip categories: "K"=keep, "C"=clashes, "X"=uncertain, "F"=flip
USER  MOD Set 1.1: A  55 SER OG  :   rot  -68:sc=   0.801
USER  MOD Set 1.2: A  59 GLN     :      amide:sc=    1.57  K(o=2.4,f=-5.2!)
USER  MOD Set 2.1: A   6 THR OG1 :   rot  180:sc=  0.0856
USER  MOD Set 2.2: A   9 ASN     :      amide:sc=     0.3  X(o=0.39,f=0)
USER  MOD Single : A   1 ALA N   :NH3+   -110:sc=    1.11   (180deg=-1.19!)
USER  MOD Single : A   7 HIS     :     no HE2:sc=       0  X(o=0,f=-0.088)
USER  MOD Single : A  10 HIS     :     no HD1:sc=    0.96  K(o=0.96,f=-4.5!)
USER  MOD Single : A  13 LYS NZ  :NH3+    180:sc=       0   (180deg=0)
USER  MOD Single : A  14 THR OG1 :   rot  180:sc=       0
USER  MOD Single : A  16 GLN     :      amide:sc=   0.868  K(o=0.87,f=-8!)
USER  MOD Single : A  18 LYS NZ  :NH3+    170:sc=    1.13   (180deg=1.01)
USER  MOD Single : A  21 THR OG1 :   rot  180:sc=       0
USER  MOD Single : A  28 GLN     :      amide:sc=       0  K(o=0,f=-0.81)
USER  MOD Single : A  30 GLN     :      amide:sc=   0.273  K(o=0.27,f=-0.6)
USER  MOD Single : A  31 LYS NZ  :NH3+    180:sc=       0   (180deg=0)
USER  MOD Single : A  39 ASN     :      amide:sc=       0  X(o=0,f=-0.04)
USER  MOD Single : A  45 THR OG1 :   rot   72:sc=   0.744
USER  MOD Single : A  51 TYR OH  :   rot  180:sc=       0
USER  MOD Single : A  56 ASN     :      amide:sc=   0.405  K(o=0.41,f=-4.7!)
USER  MOD Single : A  58 THR OG1 :   rot  180:sc=       0
USER  MOD Single : A  74 TYR OH  :   rot -141:sc=   0.114
USER  MOD Single : A  75 SER OG  :   rot  -74:sc=    1.31
USER  MOD -----------------------------------------------------------------
ATOM      1  N   ALA A   1       2.396  -0.535  -2.707  1.00  5.53           N
ATOM      2  CA  ALA A   1       3.386   0.440  -3.139  1.00  5.53           C
ATOM      3  C   ALA A   1       3.456   1.615  -2.181  1.00  5.53           C
ATOM      4  O   ALA A   1       2.465   1.977  -1.540  1.00  5.53           O
ATOM      5  CB  ALA A   1       3.067   0.942  -4.535  1.00  5.53           C
ATOM      0  H1  ALA A   1       2.808  -1.272  -2.427  1.00  5.53           H   new
ATOM      0  H2  ALA A   1       1.914  -0.194  -2.041  1.00  5.53           H   new
ATOM      0  H3  ALA A   1       1.860  -0.736  -3.388  1.00  5.53           H   new
ATOM      0  HA  ALA A   1       4.248  -0.004  -3.147  1.00  5.53           H   new
ATOM      0  HB1 ALA A   1       3.736   1.590  -4.807  1.00  5.53           H   new
ATOM      0  HB2 ALA A   1       3.069   0.196  -5.155  1.00  5.53           H   new
ATOM      0  HB3 ALA A   1       2.192   1.361  -4.536  1.00  5.53           H   new
ATOM     13  N   ILE A   2       4.631   2.222  -2.090  1.00  5.45           N
ATOM     14  CA  ILE A   2       4.849   3.379  -1.226  1.00  5.45           C
ATOM     15  C   ILE A   2       5.249   4.606  -2.029  1.00  5.45           C
ATOM     16  O   ILE A   2       6.190   4.555  -2.828  1.00  5.45           O
ATOM     17  CB  ILE A   2       5.950   3.107  -0.183  1.00  5.45           C
ATOM     18  CG1 ILE A   2       5.571   1.942   0.710  1.00  5.45           C
ATOM     19  CG2 ILE A   2       6.191   4.351   0.666  1.00  5.45           C
ATOM     20  CD1 ILE A   2       6.709   1.491   1.588  1.00  5.45           C
ATOM      0  H   ILE A   2       5.329   1.975  -2.528  1.00  5.45           H   new
ATOM      0  HA  ILE A   2       4.006   3.543  -0.775  1.00  5.45           H   new
ATOM      0  HB  ILE A   2       6.766   2.881  -0.657  1.00  5.45           H   new
ATOM      0 HG12 ILE A   2       4.819   2.197   1.267  1.00  5.45           H   new
ATOM      0 HG13 ILE A   2       5.278   1.199   0.160  1.00  5.45           H   new
ATOM      0 HG21 ILE A   2       6.885   4.168   1.318  1.00  5.45           H   new
ATOM      0 HG22 ILE A   2       6.469   5.084   0.095  1.00  5.45           H   new
ATOM      0 HG23 ILE A   2       5.372   4.593   1.126  1.00  5.45           H   new
ATOM      0 HD11 ILE A   2       6.418   0.747   2.138  1.00  5.45           H   new
ATOM      0 HD12 ILE A   2       7.454   1.211   1.034  1.00  5.45           H   new
ATOM      0 HD13 ILE A   2       6.988   2.224   2.158  1.00  5.45           H   new
ATOM     32  N   ASP A   3       4.575   5.732  -1.809  1.00  5.28           N
ATOM     33  CA  ASP A   3       4.927   6.958  -2.527  1.00  5.28           C
ATOM     34  C   ASP A   3       6.151   7.593  -1.869  1.00  5.28           C
ATOM     35  O   ASP A   3       6.060   8.591  -1.157  1.00  5.28           O
ATOM     36  CB  ASP A   3       3.762   7.952  -2.544  1.00  5.28           C
ATOM     37  CG  ASP A   3       3.978   9.171  -3.505  1.00  5.28           C
ATOM     38  OD1 ASP A   3       4.805   9.097  -4.393  1.00  5.28           O
ATOM     39  OD2 ASP A   3       3.293  10.157  -3.328  1.00  5.28           O1-
ATOM      0  H   ASP A   3       3.920   5.809  -1.257  1.00  5.28           H   new
ATOM      0  HA  ASP A   3       5.129   6.728  -3.447  1.00  5.28           H   new
ATOM      0  HB2 ASP A   3       2.954   7.484  -2.806  1.00  5.28           H   new
ATOM      0  HB3 ASP A   3       3.618   8.283  -1.644  1.00  5.28           H   new
ATOM     44  N   LEU A   4       7.291   6.966  -2.113  1.00  5.05           N
ATOM     45  CA  LEU A   4       8.578   7.325  -1.541  1.00  5.05           C
ATOM     46  C   LEU A   4       9.002   8.749  -1.882  1.00  5.05           C
ATOM     47  O   LEU A   4       9.745   9.343  -1.095  1.00  5.05           O
ATOM     48  CB  LEU A   4       9.627   6.323  -2.021  1.00  5.05           C
ATOM     49  CG  LEU A   4       9.439   4.907  -1.456  1.00  5.05           C
ATOM     50  CD1 LEU A   4      10.415   3.959  -2.103  1.00  5.05           C
ATOM     51  CD2 LEU A   4       9.629   4.941   0.046  1.00  5.05           C
ATOM      0  H   LEU A   4       7.338   6.289  -2.641  1.00  5.05           H   new
ATOM      0  HA  LEU A   4       8.496   7.292  -0.575  1.00  5.05           H   new
ATOM      0  HB2 LEU A   4       9.602   6.281  -2.990  1.00  5.05           H   new
ATOM      0  HB3 LEU A   4      10.507   6.646  -1.774  1.00  5.05           H   new
ATOM      0  HG  LEU A   4       8.543   4.592  -1.651  1.00  5.05           H   new
ATOM      0 HD11 LEU A   4      10.290   3.068  -1.741  1.00  5.05           H   new
ATOM      0 HD12 LEU A   4      10.264   3.942  -3.061  1.00  5.05           H   new
ATOM      0 HD13 LEU A   4      11.321   4.255  -1.924  1.00  5.05           H   new
ATOM      0 HD21 LEU A   4       9.511   4.049   0.408  1.00  5.05           H   new
ATOM      0 HD22 LEU A   4      10.522   5.258   0.252  1.00  5.05           H   new
ATOM      0 HD23 LEU A   4       8.975   5.539   0.442  1.00  5.05           H   new
ATOM     63  N   PRO A   5       8.607   9.196  -3.104  1.00  4.83           N
ATOM     64  CA  PRO A   5       8.258   9.845  -4.405  1.00  4.83           C
ATOM     65  C   PRO A   5       9.525  10.005  -5.219  1.00  4.83           C
ATOM     66  O   PRO A   5      10.628  10.021  -4.669  1.00  4.83           O
ATOM     67  CB  PRO A   5       7.727  11.237  -4.171  1.00  4.83           C
ATOM     68  CG  PRO A   5       8.483  11.719  -3.217  1.00  4.83           C
ATOM     69  CD  PRO A   5       8.927  10.620  -2.432  1.00  4.83           C
ATOM      0  HA  PRO A   5       7.596   9.297  -4.855  1.00  4.83           H   new
ATOM      0  HB2 PRO A   5       7.785  11.777  -4.975  1.00  4.83           H   new
ATOM      0  HB3 PRO A   5       6.794  11.220  -3.908  1.00  4.83           H   new
ATOM      0  HG2 PRO A   5       9.238  12.200  -3.590  1.00  4.83           H   new
ATOM      0  HG3 PRO A   5       7.986  12.349  -2.672  1.00  4.83           H   new
ATOM      0  HD2 PRO A   5       9.883  10.697  -2.289  1.00  4.83           H   new
ATOM      0  HD3 PRO A   5       8.506  10.662  -1.559  1.00  4.83           H   new
ATOM     77  N   THR A   6       9.379  10.120  -6.530  1.00  4.70           N
ATOM     78  CA  THR A   6      10.547  10.292  -7.378  1.00  4.70           C
ATOM     79  C   THR A   6      11.076  11.701  -7.195  1.00  4.70           C
ATOM     80  O   THR A   6      10.341  12.573  -6.734  1.00  4.70           O
ATOM     81  CB  THR A   6      10.192  10.071  -8.867  1.00  4.70           C
ATOM     82  CG2 THR A   6       9.622   8.688  -9.079  1.00  4.70           C
ATOM     83  OG1 THR A   6       9.219  11.057  -9.290  1.00  4.70           O
ATOM      0  H   THR A   6       8.625  10.102  -6.944  1.00  4.70           H   new
ATOM      0  HA  THR A   6      11.217   9.638  -7.125  1.00  4.70           H   new
ATOM      0  HB  THR A   6      11.003  10.162  -9.392  1.00  4.70           H   new
ATOM      0  HG1 THR A   6       9.030  10.935 -10.099  1.00  4.70           H   new
ATOM      0 HG21 THR A   6       9.405   8.567 -10.017  1.00  4.70           H   new
ATOM      0 HG22 THR A   6      10.276   8.024  -8.810  1.00  4.70           H   new
ATOM      0 HG23 THR A   6       8.818   8.584  -8.546  1.00  4.70           H   new
ATOM     91  N   HIS A   7      12.306  11.951  -7.643  1.00  4.71           N
ATOM     92  CA  HIS A   7      12.928  13.274  -7.554  1.00  4.71           C
ATOM     93  C   HIS A   7      12.040  14.343  -8.164  1.00  4.71           C
ATOM     94  O   HIS A   7      11.772  15.387  -7.566  1.00  4.71           O
ATOM     95  CB  HIS A   7      14.280  13.261  -8.280  1.00  4.71           C
ATOM     96  CG  HIS A   7      14.989  14.582  -8.334  1.00  4.71           C
ATOM     97  CD2 HIS A   7      15.184  15.440  -9.363  1.00  4.71           C
ATOM     98  ND1 HIS A   7      15.615  15.143  -7.240  1.00  4.71           N
ATOM     99  CE1 HIS A   7      16.163  16.295  -7.593  1.00  4.71           C
ATOM    100  NE2 HIS A   7      15.921  16.495  -8.876  1.00  4.71           N
ATOM      0  H   HIS A   7      12.806  11.355  -8.009  1.00  4.71           H   new
ATOM      0  HA  HIS A   7      13.057  13.482  -6.615  1.00  4.71           H   new
ATOM      0  HB2 HIS A   7      14.859  12.617  -7.843  1.00  4.71           H   new
ATOM      0  HB3 HIS A   7      14.141  12.948  -9.187  1.00  4.71           H   new
ATOM      0  HD1 HIS A   7      15.645  14.798  -6.453  1.00  4.71           H   new
ATOM      0  HD2 HIS A   7      14.878  15.336 -10.235  1.00  4.71           H   new
ATOM      0  HE1 HIS A   7      16.638  16.866  -7.033  1.00  4.71           H   new
ATOM    108  N   GLU A   8      11.545  14.057  -9.344  1.00  4.90           N
ATOM    109  CA  GLU A   8      10.730  14.977 -10.106  1.00  4.90           C
ATOM    110  C   GLU A   8       9.416  15.371  -9.393  1.00  4.90           C
ATOM    111  O   GLU A   8       8.809  16.394  -9.726  1.00  4.90           O
ATOM    112  CB  GLU A   8      10.487  14.329 -11.467  1.00  4.90           C
ATOM    113  CG  GLU A   8      11.800  14.096 -12.246  1.00  4.90           C
ATOM    114  CD  GLU A   8      12.542  12.837 -11.812  1.00  4.90           C
ATOM    115  OE1 GLU A   8      12.036  12.144 -10.966  1.00  4.90           O
ATOM    116  OE2 GLU A   8      13.621  12.592 -12.298  1.00  4.90           O1-
ATOM      0  H   GLU A   8      11.675  13.304  -9.738  1.00  4.90           H   new
ATOM      0  HA  GLU A   8      11.197  15.821 -10.207  1.00  4.90           H   new
ATOM      0  HB2 GLU A   8      10.032  13.481 -11.343  1.00  4.90           H   new
ATOM      0  HB3 GLU A   8       9.898  14.893 -11.991  1.00  4.90           H   new
ATOM      0  HG2 GLU A   8      11.601  14.036 -13.193  1.00  4.90           H   new
ATOM      0  HG3 GLU A   8      12.381  14.864 -12.126  1.00  4.90           H   new
ATOM    123  N   ASN A   9       8.945  14.544  -8.451  1.00  5.27           N
ATOM    124  CA  ASN A   9       7.704  14.797  -7.730  1.00  5.27           C
ATOM    125  C   ASN A   9       7.964  15.013  -6.240  1.00  5.27           C
ATOM    126  O   ASN A   9       7.049  14.952  -5.412  1.00  5.27           O
ATOM    127  CB  ASN A   9       6.740  13.665  -7.999  1.00  5.27           C
ATOM    128  CG  ASN A   9       6.279  13.716  -9.421  1.00  5.27           C
ATOM    129  ND2 ASN A   9       6.903  12.951 -10.281  1.00  5.27           N
ATOM    130  OD1 ASN A   9       5.382  14.504  -9.737  1.00  5.27           O
ATOM      0  H   ASN A   9       9.343  13.819  -8.216  1.00  5.27           H   new
ATOM      0  HA  ASN A   9       7.300  15.619  -8.048  1.00  5.27           H   new
ATOM      0  HB2 ASN A   9       7.170  12.814  -7.820  1.00  5.27           H   new
ATOM      0  HB3 ASN A   9       5.979  13.729  -7.401  1.00  5.27           H   new
ATOM      0 HD21 ASN A   9       6.694  12.982 -11.115  1.00  5.27           H   new
ATOM      0 HD22 ASN A   9       7.522  12.418 -10.012  1.00  5.27           H   new
ATOM    137  N   HIS A  10       9.227  15.258  -5.916  1.00  5.80           N
ATOM    138  CA  HIS A  10       9.715  15.517  -4.575  1.00  5.80           C
ATOM    139  C   HIS A  10       9.556  17.027  -4.347  1.00  5.80           C
ATOM    140  O   HIS A  10       8.827  17.701  -5.081  1.00  5.80           O
ATOM    141  CB  HIS A  10      11.173  15.041  -4.435  1.00  5.80           C
ATOM    142  CG  HIS A  10      11.658  14.779  -3.017  1.00  5.80           C
ATOM    143  CD2 HIS A  10      11.876  13.607  -2.374  1.00  5.80           C
ATOM    144  ND1 HIS A  10      11.987  15.772  -2.128  1.00  5.80           N
ATOM    145  CE1 HIS A  10      12.390  15.224  -0.985  1.00  5.80           C
ATOM    146  NE2 HIS A  10      12.328  13.911  -1.111  1.00  5.80           N
ATOM      0  H   HIS A  10       9.853  15.278  -6.505  1.00  5.80           H   new
ATOM      0  HA  HIS A  10       9.217  15.029  -3.901  1.00  5.80           H   new
ATOM      0  HB2 HIS A  10      11.279  14.225  -4.949  1.00  5.80           H   new
ATOM      0  HB3 HIS A  10      11.752  15.707  -4.837  1.00  5.80           H   new
ATOM      0  HD2 HIS A  10      11.744  12.755  -2.722  1.00  5.80           H   new
ATOM      0  HE1 HIS A  10      12.668  15.686  -0.227  1.00  5.80           H   new
ATOM      0  HE2 HIS A  10      12.536  13.340  -0.503  1.00  5.80           H   new
ATOM    154  N   GLY A  11      10.251  17.576  -3.352  1.00  6.40           N
ATOM    155  CA  GLY A  11      10.167  18.990  -2.967  1.00  6.40           C
ATOM    156  C   GLY A  11      10.958  19.922  -3.910  1.00  6.40           C
ATOM    157  O   GLY A  11      11.259  21.062  -3.565  1.00  6.40           O
ATOM      0  H   GLY A  11      10.800  17.126  -2.867  1.00  6.40           H   new
ATOM      0  HA2 GLY A  11       9.236  19.262  -2.958  1.00  6.40           H   new
ATOM      0  HA3 GLY A  11      10.502  19.094  -2.063  1.00  6.40           H   new
ATOM    161  N   LEU A  12      11.313  19.401  -5.084  1.00  6.95           N
ATOM    162  CA  LEU A  12      12.047  20.082  -6.142  1.00  6.95           C
ATOM    163  C   LEU A  12      11.343  21.341  -6.643  1.00  6.95           C
ATOM    164  O   LEU A  12      10.156  21.318  -6.985  1.00  6.95           O
ATOM    165  CB  LEU A  12      12.209  19.101  -7.315  1.00  6.95           C
ATOM    166  CG  LEU A  12      12.895  19.618  -8.562  1.00  6.95           C
ATOM    167  CD1 LEU A  12      14.332  19.935  -8.258  1.00  6.95           C
ATOM    168  CD2 LEU A  12      12.756  18.541  -9.655  1.00  6.95           C
ATOM      0  H   LEU A  12      11.118  18.590  -5.294  1.00  6.95           H   new
ATOM      0  HA  LEU A  12      12.902  20.362  -5.779  1.00  6.95           H   new
ATOM      0  HB2 LEU A  12      12.706  18.331  -6.996  1.00  6.95           H   new
ATOM      0  HB3 LEU A  12      11.327  18.785  -7.566  1.00  6.95           H   new
ATOM      0  HG  LEU A  12      12.486  20.440  -8.875  1.00  6.95           H   new
ATOM      0 HD11 LEU A  12      14.767  20.266  -9.059  1.00  6.95           H   new
ATOM      0 HD12 LEU A  12      14.375  20.612  -7.565  1.00  6.95           H   new
ATOM      0 HD13 LEU A  12      14.783  19.132  -7.953  1.00  6.95           H   new
ATOM      0 HD21 LEU A  12      13.188  18.847 -10.468  1.00  6.95           H   new
ATOM      0 HD22 LEU A  12      13.176  17.720  -9.355  1.00  6.95           H   new
ATOM      0 HD23 LEU A  12      11.816  18.378  -9.831  1.00  6.95           H   new
ATOM    180  N   LYS A  13      12.092  22.445  -6.691  1.00  7.29           N
ATOM    181  CA  LYS A  13      11.557  23.727  -7.148  1.00  7.29           C
ATOM    182  C   LYS A  13      12.294  24.377  -8.327  1.00  7.29           C
ATOM    183  O   LYS A  13      11.749  25.279  -8.962  1.00  7.29           O
ATOM    184  CB  LYS A  13      11.549  24.724  -5.990  1.00  7.29           C
ATOM    185  CG  LYS A  13      10.641  24.339  -4.834  1.00  7.29           C
ATOM    186  CD  LYS A  13      10.664  25.381  -3.726  1.00  7.29           C
ATOM    187  CE  LYS A  13       9.762  24.972  -2.568  1.00  7.29           C
ATOM    188  NZ  LYS A  13       9.799  25.968  -1.459  1.00  7.29           N1+
ATOM      0  H   LYS A  13      12.920  22.471  -6.461  1.00  7.29           H   new
ATOM      0  HA  LYS A  13      10.666  23.516  -7.468  1.00  7.29           H   new
ATOM      0  HB2 LYS A  13      12.455  24.822  -5.656  1.00  7.29           H   new
ATOM      0  HB3 LYS A  13      11.275  25.591  -6.327  1.00  7.29           H   new
ATOM      0  HG2 LYS A  13       9.733  24.231  -5.158  1.00  7.29           H   new
ATOM      0  HG3 LYS A  13      10.918  23.481  -4.477  1.00  7.29           H   new
ATOM      0  HD2 LYS A  13      11.572  25.497  -3.406  1.00  7.29           H   new
ATOM      0  HD3 LYS A  13      10.375  26.238  -4.078  1.00  7.29           H   new
ATOM      0  HE2 LYS A  13       8.851  24.876  -2.886  1.00  7.29           H   new
ATOM      0  HE3 LYS A  13      10.039  24.105  -2.233  1.00  7.29           H   new
ATOM      0  HZ1 LYS A  13       9.263  25.700  -0.801  1.00  7.29           H   new
ATOM      0  HZ2 LYS A  13      10.631  26.041  -1.152  1.00  7.29           H   new
ATOM      0  HZ3 LYS A  13       9.525  26.759  -1.761  1.00  7.29           H   new
ATOM    202  N   THR A  14      13.544  23.977  -8.583  1.00  7.31           N
ATOM    203  CA  THR A  14      14.374  24.720  -9.538  1.00  7.31           C
ATOM    204  C   THR A  14      14.851  24.004 -10.808  1.00  7.31           C
ATOM    205  O   THR A  14      15.821  24.455 -11.418  1.00  7.31           O
ATOM    206  CB  THR A  14      15.613  25.296  -8.818  1.00  7.31           C
ATOM    207  CG2 THR A  14      15.179  26.284  -7.738  1.00  7.31           C
ATOM    208  OG1 THR A  14      16.372  24.237  -8.209  1.00  7.31           O
ATOM      0  H   THR A  14      13.923  23.294  -8.224  1.00  7.31           H   new
ATOM      0  HA  THR A  14      13.758  25.395  -9.863  1.00  7.31           H   new
ATOM      0  HB  THR A  14      16.164  25.752  -9.473  1.00  7.31           H   new
ATOM      0  HG1 THR A  14      17.044  24.560  -7.822  1.00  7.31           H   new
ATOM      0 HG21 THR A  14      15.963  26.640  -7.291  1.00  7.31           H   new
ATOM      0 HG22 THR A  14      14.681  27.010  -8.145  1.00  7.31           H   new
ATOM      0 HG23 THR A  14      14.617  25.830  -7.091  1.00  7.31           H   new
ATOM    216  N   ARG A  15      14.214  22.904 -11.213  1.00  7.02           N
ATOM    217  CA  ARG A  15      14.657  22.224 -12.442  1.00  7.02           C
ATOM    218  C   ARG A  15      13.543  22.022 -13.463  1.00  7.02           C
ATOM    219  O   ARG A  15      12.382  21.780 -13.121  1.00  7.02           O
ATOM    220  CB  ARG A  15      15.282  20.867 -12.143  1.00  7.02           C
ATOM    221  CG  ARG A  15      16.565  20.899 -11.314  1.00  7.02           C
ATOM    222  CD  ARG A  15      17.080  19.515 -11.003  1.00  7.02           C
ATOM    223  NE  ARG A  15      17.624  18.818 -12.175  1.00  7.02           N
ATOM    224  CZ  ARG A  15      18.887  18.951 -12.628  1.00  7.02           C
ATOM    225  NH1 ARG A  15      19.738  19.770 -12.041  1.00  7.02           N1+
ATOM    226  NH2 ARG A  15      19.253  18.237 -13.666  1.00  7.02           N
ATOM      0  H   ARG A  15      13.546  22.542 -10.810  1.00  7.02           H   new
ATOM      0  HA  ARG A  15      15.318  22.821 -12.826  1.00  7.02           H   new
ATOM      0  HB2 ARG A  15      14.628  20.323 -11.676  1.00  7.02           H   new
ATOM      0  HB3 ARG A  15      15.471  20.423 -12.985  1.00  7.02           H   new
ATOM      0  HG2 ARG A  15      17.246  21.395 -11.795  1.00  7.02           H   new
ATOM      0  HG3 ARG A  15      16.400  21.375 -10.485  1.00  7.02           H   new
ATOM      0  HD2 ARG A  15      17.770  19.579 -10.324  1.00  7.02           H   new
ATOM      0  HD3 ARG A  15      16.359  18.986 -10.626  1.00  7.02           H   new
ATOM      0  HE  ARG A  15      17.100  18.287 -12.603  1.00  7.02           H   new
ATOM      0 HH11 ARG A  15      19.491  20.230 -11.358  1.00  7.02           H   new
ATOM      0 HH12 ARG A  15      20.540  19.844 -12.341  1.00  7.02           H   new
ATOM      0 HH21 ARG A  15      18.693  17.702 -14.039  1.00  7.02           H   new
ATOM      0 HH22 ARG A  15      20.053  18.304 -13.974  1.00  7.02           H   new
ATOM    240  N   GLN A  16      13.940  22.020 -14.737  1.00  6.53           N
ATOM    241  CA  GLN A  16      13.049  21.811 -15.885  1.00  6.53           C
ATOM    242  C   GLN A  16      12.554  20.372 -15.982  1.00  6.53           C
ATOM    243  O   GLN A  16      11.667  20.056 -16.771  1.00  6.53           O
ATOM    244  CB  GLN A  16      13.772  22.200 -17.180  1.00  6.53           C
ATOM    245  CG  GLN A  16      14.904  21.249 -17.594  1.00  6.53           C
ATOM    246  CD  GLN A  16      16.216  21.571 -16.905  1.00  6.53           C
ATOM    247  NE2 GLN A  16      17.333  21.308 -17.581  1.00  6.53           N
ATOM    248  OE1 GLN A  16      16.218  22.059 -15.770  1.00  6.53           O
ATOM      0  H   GLN A  16      14.760  22.144 -14.965  1.00  6.53           H   new
ATOM      0  HA  GLN A  16      12.271  22.376 -15.755  1.00  6.53           H   new
ATOM      0  HB2 GLN A  16      13.122  22.242 -17.899  1.00  6.53           H   new
ATOM      0  HB3 GLN A  16      14.138  23.092 -17.076  1.00  6.53           H   new
ATOM      0  HG2 GLN A  16      14.648  20.337 -17.386  1.00  6.53           H   new
ATOM      0  HG3 GLN A  16      15.027  21.297 -18.555  1.00  6.53           H   new
ATOM      0 HE21 GLN A  16      17.288  20.968 -18.370  1.00  6.53           H   new
ATOM      0 HE22 GLN A  16      18.099  21.478 -17.229  1.00  6.53           H   new
ATOM    257  N   GLU A  17      13.148  19.512 -15.168  1.00  5.96           N
ATOM    258  CA  GLU A  17      12.827  18.104 -15.100  1.00  5.96           C
ATOM    259  C   GLU A  17      11.678  17.810 -14.144  1.00  5.96           C
ATOM    260  O   GLU A  17      11.254  16.666 -14.019  1.00  5.96           O
ATOM    261  CB  GLU A  17      14.064  17.316 -14.670  1.00  5.96           C
ATOM    262  CG  GLU A  17      15.191  17.335 -15.692  1.00  5.96           C
ATOM    263  CD  GLU A  17      16.392  16.532 -15.278  1.00  5.96           C
ATOM    264  OE1 GLU A  17      16.821  16.644 -14.147  1.00  5.96           O
ATOM    265  OE2 GLU A  17      16.890  15.799 -16.096  1.00  5.96           O1-
ATOM      0  H   GLU A  17      13.771  19.744 -14.622  1.00  5.96           H   new
ATOM      0  HA  GLU A  17      12.542  17.831 -15.986  1.00  5.96           H   new
ATOM      0  HB2 GLU A  17      14.392  17.678 -13.832  1.00  5.96           H   new
ATOM      0  HB3 GLU A  17      13.808  16.396 -14.500  1.00  5.96           H   new
ATOM      0  HG2 GLU A  17      14.858  16.993 -16.536  1.00  5.96           H   new
ATOM      0  HG3 GLU A  17      15.463  18.253 -15.846  1.00  5.96           H   new
ATOM    272  N   LYS A  18      11.164  18.837 -13.471  1.00  5.42           N
ATOM    273  CA  LYS A  18      10.087  18.632 -12.512  1.00  5.42           C
ATOM    274  C   LYS A  18       8.861  17.969 -13.150  1.00  5.42           C
ATOM    275  O   LYS A  18       8.535  18.187 -14.321  1.00  5.42           O
ATOM    276  CB  LYS A  18       9.686  19.936 -11.823  1.00  5.42           C
ATOM    277  CG  LYS A  18       8.694  19.728 -10.658  1.00  5.42           C
ATOM    278  CD  LYS A  18       8.337  20.998  -9.947  1.00  5.42           C
ATOM    279  CE  LYS A  18       7.318  20.707  -8.847  1.00  5.42           C
ATOM    280  NZ  LYS A  18       7.920  19.912  -7.745  1.00  5.42           N1+
ATOM      0  H   LYS A  18      11.423  19.653 -13.555  1.00  5.42           H   new
ATOM      0  HA  LYS A  18      10.435  18.026 -11.839  1.00  5.42           H   new
ATOM      0  HB2 LYS A  18      10.483  20.376 -11.487  1.00  5.42           H   new
ATOM      0  HB3 LYS A  18       9.288  20.531 -12.477  1.00  5.42           H   new
ATOM      0  HG2 LYS A  18       7.884  19.318 -11.001  1.00  5.42           H   new
ATOM      0  HG3 LYS A  18       9.079  19.106 -10.021  1.00  5.42           H   new
ATOM      0  HD2 LYS A  18       9.133  21.399  -9.564  1.00  5.42           H   new
ATOM      0  HD3 LYS A  18       7.971  21.639 -10.577  1.00  5.42           H   new
ATOM      0  HE2 LYS A  18       6.973  21.542  -8.494  1.00  5.42           H   new
ATOM      0  HE3 LYS A  18       6.564  20.225  -9.222  1.00  5.42           H   new
ATOM      0  HZ1 LYS A  18       7.355  19.881  -7.058  1.00  5.42           H   new
ATOM      0  HZ2 LYS A  18       8.085  19.085  -8.031  1.00  5.42           H   new
ATOM      0  HZ3 LYS A  18       8.681  20.293  -7.485  1.00  5.42           H   new
ATOM    294  N   TRP A  19       8.231  17.095 -12.368  1.00  4.96           N
ATOM    295  CA  TRP A  19       7.011  16.333 -12.662  1.00  4.96           C
ATOM    296  C   TRP A  19       7.281  15.088 -13.504  1.00  4.96           C
ATOM    297  O   TRP A  19       7.056  13.949 -13.066  1.00  4.96           O
ATOM    298  CB  TRP A  19       5.968  17.173 -13.426  1.00  4.96           C
ATOM    299  CG  TRP A  19       5.493  18.425 -12.733  1.00  4.96           C
ATOM    300  CD1 TRP A  19       5.754  19.707 -13.128  1.00  4.96           C
ATOM    301  CD2 TRP A  19       4.690  18.531 -11.544  1.00  4.96           C
ATOM    302  CE2 TRP A  19       4.501  19.897 -11.298  1.00  4.96           C
ATOM    303  CE3 TRP A  19       4.119  17.598 -10.683  1.00  4.96           C
ATOM    304  NE1 TRP A  19       5.159  20.596 -12.274  1.00  4.96           N
ATOM    305  CZ2 TRP A  19       3.759  20.352 -10.221  1.00  4.96           C
ATOM    306  CZ3 TRP A  19       3.380  18.051  -9.601  1.00  4.96           C
ATOM    307  CH2 TRP A  19       3.203  19.394  -9.376  1.00  4.96           C
ATOM      0  H   TRP A  19       8.531  16.915 -11.582  1.00  4.96           H   new
ATOM      0  HA  TRP A  19       6.670  16.077 -11.791  1.00  4.96           H   new
ATOM      0  HB2 TRP A  19       6.345  17.423 -14.284  1.00  4.96           H   new
ATOM      0  HB3 TRP A  19       5.197  16.613 -13.607  1.00  4.96           H   new
ATOM      0  HD1 TRP A  19       6.263  19.942 -13.870  1.00  4.96           H   new
ATOM      0  HE1 TRP A  19       5.193  21.453 -12.340  1.00  4.96           H   new
ATOM      0  HE3 TRP A  19       4.231  16.687 -10.831  1.00  4.96           H   new
ATOM      0  HZ2 TRP A  19       3.637  21.261 -10.068  1.00  4.96           H   new
ATOM      0  HZ3 TRP A  19       2.998  17.435  -9.018  1.00  4.96           H   new
ATOM      0  HH2 TRP A  19       2.701  19.670  -8.643  1.00  4.96           H   new
ATOM    318  N   MET A  20       7.740  15.298 -14.733  1.00  4.59           N
ATOM    319  CA  MET A  20       8.058  14.153 -15.576  1.00  4.59           C
ATOM    320  C   MET A  20       8.997  14.490 -16.730  1.00  4.59           C
ATOM    321  O   MET A  20       8.892  15.558 -17.335  1.00  4.59           O
ATOM    322  CB  MET A  20       6.773  13.492 -16.078  1.00  4.59           C
ATOM    323  CG  MET A  20       6.999  12.177 -16.780  1.00  4.59           C
ATOM    324  SD  MET A  20       5.494  11.337 -17.203  1.00  4.59           S
ATOM    325  CE  MET A  20       6.200   9.901 -17.948  1.00  4.59           C
ATOM      0  H   MET A  20       7.871  16.070 -15.089  1.00  4.59           H   new
ATOM      0  HA  MET A  20       8.543  13.523 -15.021  1.00  4.59           H   new
ATOM      0  HB2 MET A  20       6.178  13.349 -15.326  1.00  4.59           H   new
ATOM      0  HB3 MET A  20       6.322  14.100 -16.685  1.00  4.59           H   new
ATOM      0  HG2 MET A  20       7.513  12.333 -17.588  1.00  4.59           H   new
ATOM      0  HG3 MET A  20       7.534  11.602 -16.211  1.00  4.59           H   new
ATOM      0  HE1 MET A  20       5.491   9.310 -18.248  1.00  4.59           H   new
ATOM      0  HE2 MET A  20       6.744  10.164 -18.707  1.00  4.59           H   new
ATOM      0  HE3 MET A  20       6.753   9.438 -17.299  1.00  4.59           H   new
ATOM    335  N   THR A  21       9.882  13.551 -17.070  1.00  4.28           N
ATOM    336  CA  THR A  21      10.789  13.723 -18.200  1.00  4.28           C
ATOM    337  C   THR A  21      10.565  12.646 -19.259  1.00  4.28           C
ATOM    338  O   THR A  21       9.986  11.591 -18.975  1.00  4.28           O
ATOM    339  CB  THR A  21      12.254  13.668 -17.730  1.00  4.28           C
ATOM    340  CG2 THR A  21      12.461  14.653 -16.608  1.00  4.28           C
ATOM    341  OG1 THR A  21      12.561  12.354 -17.246  1.00  4.28           O
ATOM      0  H   THR A  21       9.971  12.803 -16.654  1.00  4.28           H   new
ATOM      0  HA  THR A  21      10.604  14.591 -18.590  1.00  4.28           H   new
ATOM      0  HB  THR A  21      12.832  13.887 -18.478  1.00  4.28           H   new
ATOM      0  HG1 THR A  21      13.361  12.329 -16.992  1.00  4.28           H   new
ATOM      0 HG21 THR A  21      13.384  14.618 -16.312  1.00  4.28           H   new
ATOM      0 HG22 THR A  21      12.256  15.548 -16.921  1.00  4.28           H   new
ATOM      0 HG23 THR A  21      11.876  14.428 -15.868  1.00  4.28           H   new
ATOM    349  N   GLY A  22      11.120  12.865 -20.455  1.00  3.99           N
ATOM    350  CA  GLY A  22      11.002  11.899 -21.550  1.00  3.99           C
ATOM    351  C   GLY A  22      11.521  10.513 -21.180  1.00  3.99           C
ATOM    352  O   GLY A  22      10.972   9.503 -21.629  1.00  3.99           O
ATOM      0  H   GLY A  22      11.571  13.570 -20.652  1.00  3.99           H   new
ATOM      0  HA2 GLY A  22      10.072  11.830 -21.815  1.00  3.99           H   new
ATOM      0  HA3 GLY A  22      11.493  12.228 -22.319  1.00  3.99           H   new
ATOM    356  N   ARG A  23      12.559  10.462 -20.341  1.00  3.72           N
ATOM    357  CA  ARG A  23      13.127   9.192 -19.911  1.00  3.72           C
ATOM    358  C   ARG A  23      12.135   8.400 -19.071  1.00  3.72           C
ATOM    359  O   ARG A  23      12.132   7.173 -19.097  1.00  3.72           O
ATOM    360  CB  ARG A  23      14.405   9.404 -19.119  1.00  3.72           C
ATOM    361  CG  ARG A  23      15.594   9.886 -19.940  1.00  3.72           C
ATOM    362  CD  ARG A  23      16.801  10.109 -19.092  1.00  3.72           C
ATOM    363  NE  ARG A  23      17.947  10.549 -19.880  1.00  3.72           N
ATOM    364  CZ  ARG A  23      19.138  10.923 -19.366  1.00  3.72           C
ATOM    365  NH1 ARG A  23      19.330  10.907 -18.064  1.00  3.72           N1+
ATOM    366  NH2 ARG A  23      20.114  11.304 -20.171  1.00  3.72           N
ATOM      0  H   ARG A  23      12.946  11.156 -20.011  1.00  3.72           H   new
ATOM      0  HA  ARG A  23      13.333   8.686 -20.712  1.00  3.72           H   new
ATOM      0  HB2 ARG A  23      14.231  10.049 -18.416  1.00  3.72           H   new
ATOM      0  HB3 ARG A  23      14.644   8.570 -18.686  1.00  3.72           H   new
ATOM      0  HG2 ARG A  23      15.798   9.233 -20.627  1.00  3.72           H   new
ATOM      0  HG3 ARG A  23      15.361  10.711 -20.393  1.00  3.72           H   new
ATOM      0  HD2 ARG A  23      16.601  10.773 -18.414  1.00  3.72           H   new
ATOM      0  HD3 ARG A  23      17.025   9.288 -18.627  1.00  3.72           H   new
ATOM      0  HE  ARG A  23      17.857  10.572 -20.735  1.00  3.72           H   new
ATOM      0 HH11 ARG A  23      18.696  10.658 -17.539  1.00  3.72           H   new
ATOM      0 HH12 ARG A  23      20.089  11.146 -17.738  1.00  3.72           H   new
ATOM      0 HH21 ARG A  23      19.990  11.314 -21.022  1.00  3.72           H   new
ATOM      0 HH22 ARG A  23      20.873  11.542 -19.844  1.00  3.72           H   new
ATOM    380  N   MET A  24      11.308   9.090 -18.285  1.00  3.43           N
ATOM    381  CA  MET A  24      10.336   8.399 -17.456  1.00  3.43           C
ATOM    382  C   MET A  24       9.304   7.798 -18.380  1.00  3.43           C
ATOM    383  O   MET A  24       8.883   6.654 -18.212  1.00  3.43           O
ATOM    384  CB  MET A  24       9.730   9.368 -16.456  1.00  3.43           C
ATOM    385  CG  MET A  24      10.720   9.846 -15.404  1.00  3.43           C
ATOM    386  SD  MET A  24      10.098  11.185 -14.373  1.00  3.43           S
ATOM    387  CE  MET A  24       8.797  10.439 -13.406  1.00  3.43           C
ATOM      0  H   MET A  24      11.297   9.948 -18.221  1.00  3.43           H   new
ATOM      0  HA  MET A  24      10.746   7.690 -16.936  1.00  3.43           H   new
ATOM      0  HB2 MET A  24       9.378  10.136 -16.932  1.00  3.43           H   new
ATOM      0  HB3 MET A  24       8.980   8.940 -16.014  1.00  3.43           H   new
ATOM      0  HG2 MET A  24      10.962   9.098 -14.836  1.00  3.43           H   new
ATOM      0  HG3 MET A  24      11.532  10.140 -15.846  1.00  3.43           H   new
ATOM      0  HE1 MET A  24       8.408  11.105 -12.818  1.00  3.43           H   new
ATOM      0  HE2 MET A  24       8.112  10.091 -13.998  1.00  3.43           H   new
ATOM      0  HE3 MET A  24       9.163   9.714 -12.875  1.00  3.43           H   new
ATOM    397  N   GLY A  25       8.949   8.561 -19.411  1.00  3.12           N
ATOM    398  CA  GLY A  25       7.983   8.108 -20.401  1.00  3.12           C
ATOM    399  C   GLY A  25       8.460   6.809 -21.026  1.00  3.12           C
ATOM    400  O   GLY A  25       7.742   5.804 -21.029  1.00  3.12           O
ATOM      0  H   GLY A  25       9.260   9.350 -19.554  1.00  3.12           H   new
ATOM      0  HA2 GLY A  25       7.117   7.977 -19.984  1.00  3.12           H   new
ATOM      0  HA3 GLY A  25       7.869   8.784 -21.087  1.00  3.12           H   new
ATOM    404  N   GLU A  26       9.688   6.829 -21.540  1.00  2.83           N
ATOM    405  CA  GLU A  26      10.246   5.649 -22.180  1.00  2.83           C
ATOM    406  C   GLU A  26      10.351   4.470 -21.213  1.00  2.83           C
ATOM    407  O   GLU A  26      10.028   3.337 -21.576  1.00  2.83           O
ATOM    408  CB  GLU A  26      11.622   5.975 -22.751  1.00  2.83           C
ATOM    409  CG  GLU A  26      12.318   4.819 -23.442  1.00  2.83           C
ATOM    410  CD  GLU A  26      11.666   4.352 -24.722  1.00  2.83           C
ATOM    411  OE1 GLU A  26      10.916   5.094 -25.319  1.00  2.83           O
ATOM    412  OE2 GLU A  26      11.928   3.223 -25.095  1.00  2.83           O1-
ATOM      0  H   GLU A  26      10.209   7.513 -21.527  1.00  2.83           H   new
ATOM      0  HA  GLU A  26       9.645   5.389 -22.895  1.00  2.83           H   new
ATOM      0  HB2 GLU A  26      11.530   6.705 -23.383  1.00  2.83           H   new
ATOM      0  HB3 GLU A  26      12.189   6.293 -22.031  1.00  2.83           H   new
ATOM      0  HG2 GLU A  26      13.232   5.080 -23.637  1.00  2.83           H   new
ATOM      0  HG3 GLU A  26      12.362   4.071 -22.826  1.00  2.83           H   new
ATOM    419  N   ARG A  27      10.762   4.720 -19.969  1.00  2.56           N
ATOM    420  CA  ARG A  27      10.875   3.630 -19.013  1.00  2.56           C
ATOM    421  C   ARG A  27       9.519   2.994 -18.720  1.00  2.56           C
ATOM    422  O   ARG A  27       9.418   1.765 -18.628  1.00  2.56           O
ATOM    423  CB  ARG A  27      11.523   4.132 -17.736  1.00  2.56           C
ATOM    424  CG  ARG A  27      13.018   4.427 -17.874  1.00  2.56           C
ATOM    425  CD  ARG A  27      13.569   5.094 -16.670  1.00  2.56           C
ATOM    426  NE  ARG A  27      14.992   5.372 -16.809  1.00  2.56           N
ATOM    427  CZ  ARG A  27      15.707   6.153 -15.976  1.00  2.56           C
ATOM    428  NH1 ARG A  27      15.120   6.736 -14.952  1.00  2.56           N1+
ATOM    429  NH2 ARG A  27      17.000   6.333 -16.187  1.00  2.56           N
ATOM      0  H   ARG A  27      10.975   5.497 -19.668  1.00  2.56           H   new
ATOM      0  HA  ARG A  27      11.435   2.941 -19.404  1.00  2.56           H   new
ATOM      0  HB2 ARG A  27      11.068   4.939 -17.449  1.00  2.56           H   new
ATOM      0  HB3 ARG A  27      11.396   3.471 -17.038  1.00  2.56           H   new
ATOM      0  HG2 ARG A  27      13.497   3.598 -18.030  1.00  2.56           H   new
ATOM      0  HG3 ARG A  27      13.165   4.990 -18.650  1.00  2.56           H   new
ATOM      0  HD2 ARG A  27      13.091   5.923 -16.513  1.00  2.56           H   new
ATOM      0  HD3 ARG A  27      13.424   4.531 -15.893  1.00  2.56           H   new
ATOM      0  HE  ARG A  27      15.406   5.011 -17.471  1.00  2.56           H   new
ATOM      0 HH11 ARG A  27      14.279   6.618 -14.814  1.00  2.56           H   new
ATOM      0 HH12 ARG A  27      15.577   7.234 -14.421  1.00  2.56           H   new
ATOM      0 HH21 ARG A  27      17.384   5.952 -16.856  1.00  2.56           H   new
ATOM      0 HH22 ARG A  27      17.457   6.831 -15.656  1.00  2.56           H   new
ATOM    443  N   GLN A  28       8.462   3.808 -18.625  1.00  2.31           N
ATOM    444  CA  GLN A  28       7.127   3.278 -18.378  1.00  2.31           C
ATOM    445  C   GLN A  28       6.681   2.428 -19.561  1.00  2.31           C
ATOM    446  O   GLN A  28       6.109   1.348 -19.388  1.00  2.31           O
ATOM    447  CB  GLN A  28       6.126   4.413 -18.145  1.00  2.31           C
ATOM    448  CG  GLN A  28       6.319   5.184 -16.831  1.00  2.31           C
ATOM    449  CD  GLN A  28       5.397   6.396 -16.722  1.00  2.31           C
ATOM    450  NE2 GLN A  28       5.420   7.052 -15.564  1.00  2.31           N
ATOM    451  OE1 GLN A  28       4.679   6.746 -17.666  1.00  2.31           O
ATOM      0  H   GLN A  28       8.501   4.664 -18.701  1.00  2.31           H   new
ATOM      0  HA  GLN A  28       7.158   2.728 -17.580  1.00  2.31           H   new
ATOM      0  HB2 GLN A  28       6.188   5.038 -18.884  1.00  2.31           H   new
ATOM      0  HB3 GLN A  28       5.229   4.044 -18.160  1.00  2.31           H   new
ATOM      0  HG2 GLN A  28       6.155   4.588 -16.083  1.00  2.31           H   new
ATOM      0  HG3 GLN A  28       7.241   5.476 -16.764  1.00  2.31           H   new
ATOM      0 HE21 GLN A  28       5.931   6.782 -14.927  1.00  2.31           H   new
ATOM      0 HE22 GLN A  28       4.924   7.746 -15.453  1.00  2.31           H   new
ATOM    460  N   LEU A  29       6.989   2.889 -20.776  1.00  2.09           N
ATOM    461  CA  LEU A  29       6.606   2.124 -21.946  1.00  2.09           C
ATOM    462  C   LEU A  29       7.337   0.793 -21.974  1.00  2.09           C
ATOM    463  O   LEU A  29       6.726  -0.241 -22.247  1.00  2.09           O
ATOM    464  CB  LEU A  29       6.914   2.919 -23.213  1.00  2.09           C
ATOM    465  CG  LEU A  29       6.046   4.148 -23.426  1.00  2.09           C
ATOM    466  CD1 LEU A  29       6.587   4.941 -24.603  1.00  2.09           C
ATOM    467  CD2 LEU A  29       4.609   3.707 -23.654  1.00  2.09           C
ATOM      0  H   LEU A  29       7.408   3.623 -20.935  1.00  2.09           H   new
ATOM      0  HA  LEU A  29       5.652   1.951 -21.905  1.00  2.09           H   new
ATOM      0  HB2 LEU A  29       7.843   3.196 -23.187  1.00  2.09           H   new
ATOM      0  HB3 LEU A  29       6.814   2.332 -23.979  1.00  2.09           H   new
ATOM      0  HG  LEU A  29       6.064   4.722 -22.645  1.00  2.09           H   new
ATOM      0 HD11 LEU A  29       6.037   5.727 -24.744  1.00  2.09           H   new
ATOM      0 HD12 LEU A  29       7.499   5.214 -24.418  1.00  2.09           H   new
ATOM      0 HD13 LEU A  29       6.571   4.389 -25.400  1.00  2.09           H   new
ATOM      0 HD21 LEU A  29       4.049   4.487 -23.791  1.00  2.09           H   new
ATOM      0 HD22 LEU A  29       4.566   3.137 -24.438  1.00  2.09           H   new
ATOM      0 HD23 LEU A  29       4.294   3.215 -22.879  1.00  2.09           H   new
ATOM    479  N   GLN A  30       8.627   0.794 -21.620  1.00  1.91           N
ATOM    480  CA  GLN A  30       9.376  -0.454 -21.610  1.00  1.91           C
ATOM    481  C   GLN A  30       8.838  -1.402 -20.550  1.00  1.91           C
ATOM    482  O   GLN A  30       8.740  -2.603 -20.790  1.00  1.91           O
ATOM    483  CB  GLN A  30      10.878  -0.218 -21.417  1.00  1.91           C
ATOM    484  CG  GLN A  30      11.563   0.426 -22.623  1.00  1.91           C
ATOM    485  CD  GLN A  30      13.056   0.649 -22.425  1.00  1.91           C
ATOM    486  NE2 GLN A  30      13.619   1.546 -23.226  1.00  1.91           N
ATOM    487  OE1 GLN A  30      13.703   0.016 -21.573  1.00  1.91           O
ATOM      0  H   GLN A  30       9.073   1.492 -21.388  1.00  1.91           H   new
ATOM      0  HA  GLN A  30       9.257  -0.867 -22.479  1.00  1.91           H   new
ATOM      0  HB2 GLN A  30      11.011   0.348 -20.640  1.00  1.91           H   new
ATOM      0  HB3 GLN A  30      11.308  -1.066 -21.227  1.00  1.91           H   new
ATOM      0  HG2 GLN A  30      11.428  -0.137 -23.402  1.00  1.91           H   new
ATOM      0  HG3 GLN A  30      11.138   1.277 -22.811  1.00  1.91           H   new
ATOM      0 HE21 GLN A  30      13.141   1.966 -23.805  1.00  1.91           H   new
ATOM      0 HE22 GLN A  30      14.462   1.707 -23.166  1.00  1.91           H   new
ATOM    496  N   LYS A  31       8.437  -0.871 -19.392  1.00  1.75           N
ATOM    497  CA  LYS A  31       7.868  -1.709 -18.342  1.00  1.75           C
ATOM    498  C   LYS A  31       6.653  -2.454 -18.882  1.00  1.75           C
ATOM    499  O   LYS A  31       6.513  -3.669 -18.683  1.00  1.75           O
ATOM    500  CB  LYS A  31       7.494  -0.844 -17.133  1.00  1.75           C
ATOM    501  CG  LYS A  31       6.900  -1.570 -15.929  1.00  1.75           C
ATOM    502  CD  LYS A  31       6.688  -0.579 -14.775  1.00  1.75           C
ATOM    503  CE  LYS A  31       6.037  -1.228 -13.567  1.00  1.75           C
ATOM    504  NZ  LYS A  31       5.935  -0.284 -12.420  1.00  1.75           N1+
ATOM      0  H   LYS A  31       8.486  -0.034 -19.199  1.00  1.75           H   new
ATOM      0  HA  LYS A  31       8.524  -2.363 -18.055  1.00  1.75           H   new
ATOM      0  HB2 LYS A  31       8.290  -0.373 -16.840  1.00  1.75           H   new
ATOM      0  HB3 LYS A  31       6.858  -0.173 -17.426  1.00  1.75           H   new
ATOM      0  HG2 LYS A  31       6.056  -1.981 -16.173  1.00  1.75           H   new
ATOM      0  HG3 LYS A  31       7.492  -2.285 -15.648  1.00  1.75           H   new
ATOM      0  HD2 LYS A  31       7.543  -0.202 -14.515  1.00  1.75           H   new
ATOM      0  HD3 LYS A  31       6.135   0.157 -15.081  1.00  1.75           H   new
ATOM      0  HE2 LYS A  31       5.151  -1.543 -13.807  1.00  1.75           H   new
ATOM      0  HE3 LYS A  31       6.552  -2.006 -13.301  1.00  1.75           H   new
ATOM      0  HZ1 LYS A  31       5.550  -0.695 -11.731  1.00  1.75           H   new
ATOM      0  HZ2 LYS A  31       6.749  -0.012 -12.186  1.00  1.75           H   new
ATOM      0  HZ3 LYS A  31       5.444   0.420 -12.657  1.00  1.75           H   new
ATOM    518  N   ILE A  32       5.792  -1.725 -19.597  1.00  1.62           N
ATOM    519  CA  ILE A  32       4.594  -2.313 -20.169  1.00  1.62           C
ATOM    520  C   ILE A  32       4.930  -3.314 -21.271  1.00  1.62           C
ATOM    521  O   ILE A  32       4.377  -4.411 -21.296  1.00  1.62           O
ATOM    522  CB  ILE A  32       3.650  -1.235 -20.715  1.00  1.62           C
ATOM    523  CG1 ILE A  32       3.109  -0.384 -19.550  1.00  1.62           C
ATOM    524  CG2 ILE A  32       2.491  -1.919 -21.450  1.00  1.62           C
ATOM    525  CD1 ILE A  32       2.412   0.882 -19.994  1.00  1.62           C
ATOM      0  H   ILE A  32       5.890  -0.886 -19.759  1.00  1.62           H   new
ATOM      0  HA  ILE A  32       4.144  -2.787 -19.452  1.00  1.62           H   new
ATOM      0  HB  ILE A  32       4.127  -0.656 -21.329  1.00  1.62           H   new
ATOM      0 HG12 ILE A  32       2.490  -0.919 -19.030  1.00  1.62           H   new
ATOM      0 HG13 ILE A  32       3.844  -0.150 -18.962  1.00  1.62           H   new
ATOM      0 HG21 ILE A  32       1.887  -1.245 -21.800  1.00  1.62           H   new
ATOM      0 HG22 ILE A  32       2.841  -2.451 -22.182  1.00  1.62           H   new
ATOM      0 HG23 ILE A  32       2.011  -2.494 -20.834  1.00  1.62           H   new
ATOM      0 HD11 ILE A  32       2.097   1.368 -19.216  1.00  1.62           H   new
ATOM      0 HD12 ILE A  32       3.033   1.436 -20.492  1.00  1.62           H   new
ATOM      0 HD13 ILE A  32       1.658   0.655 -20.560  1.00  1.62           H   new
ATOM    537  N   GLU A  33       5.830  -2.963 -22.188  1.00  1.52           N
ATOM    538  CA  GLU A  33       6.147  -3.912 -23.248  1.00  1.52           C
ATOM    539  C   GLU A  33       6.771  -5.194 -22.694  1.00  1.52           C
ATOM    540  O   GLU A  33       6.429  -6.295 -23.133  1.00  1.52           O
ATOM    541  CB  GLU A  33       7.075  -3.275 -24.289  1.00  1.52           C
ATOM    542  CG  GLU A  33       6.400  -2.202 -25.163  1.00  1.52           C
ATOM    543  CD  GLU A  33       7.338  -1.559 -26.176  1.00  1.52           C
ATOM    544  OE1 GLU A  33       8.514  -1.841 -26.142  1.00  1.52           O
ATOM    545  OE2 GLU A  33       6.867  -0.790 -26.986  1.00  1.52           O1-
ATOM      0  H   GLU A  33       6.251  -2.214 -22.215  1.00  1.52           H   new
ATOM      0  HA  GLU A  33       5.312  -4.152 -23.679  1.00  1.52           H   new
ATOM      0  HB2 GLU A  33       7.832  -2.876 -23.832  1.00  1.52           H   new
ATOM      0  HB3 GLU A  33       7.426  -3.972 -24.864  1.00  1.52           H   new
ATOM      0  HG2 GLU A  33       5.653  -2.603 -25.635  1.00  1.52           H   new
ATOM      0  HG3 GLU A  33       6.035  -1.511 -24.589  1.00  1.52           H   new
ATOM    552  N   ARG A  34       7.642  -5.081 -21.687  1.00  1.46           N
ATOM    553  CA  ARG A  34       8.269  -6.271 -21.123  1.00  1.46           C
ATOM    554  C   ARG A  34       7.200  -7.157 -20.508  1.00  1.46           C
ATOM    555  O   ARG A  34       7.188  -8.370 -20.730  1.00  1.46           O
ATOM    556  CB  ARG A  34       9.292  -5.871 -20.075  1.00  1.46           C
ATOM    557  CG  ARG A  34      10.539  -5.211 -20.638  1.00  1.46           C
ATOM    558  CD  ARG A  34      11.405  -4.667 -19.571  1.00  1.46           C
ATOM    559  NE  ARG A  34      12.532  -3.925 -20.118  1.00  1.46           N
ATOM    560  CZ  ARG A  34      13.373  -3.164 -19.393  1.00  1.46           C
ATOM    561  NH1 ARG A  34      13.220  -3.072 -18.089  1.00  1.46           N1+
ATOM    562  NH2 ARG A  34      14.348  -2.503 -19.990  1.00  1.46           N
ATOM      0  H   ARG A  34       7.878  -4.338 -21.324  1.00  1.46           H   new
ATOM      0  HA  ARG A  34       8.724  -6.762 -21.825  1.00  1.46           H   new
ATOM      0  HB2 ARG A  34       8.874  -5.263 -19.445  1.00  1.46           H   new
ATOM      0  HB3 ARG A  34       9.554  -6.661 -19.576  1.00  1.46           H   new
ATOM      0  HG2 ARG A  34      11.038  -5.857 -21.161  1.00  1.46           H   new
ATOM      0  HG3 ARG A  34      10.282  -4.496 -21.241  1.00  1.46           H   new
ATOM      0  HD2 ARG A  34      10.883  -4.086 -18.995  1.00  1.46           H   new
ATOM      0  HD3 ARG A  34      11.733  -5.393 -19.018  1.00  1.46           H   new
ATOM      0  HE  ARG A  34      12.670  -3.977 -20.965  1.00  1.46           H   new
ATOM      0 HH11 ARG A  34      12.582  -3.498 -17.700  1.00  1.46           H   new
ATOM      0 HH12 ARG A  34      13.758  -2.586 -17.626  1.00  1.46           H   new
ATOM      0 HH21 ARG A  34      14.446  -2.559 -20.843  1.00  1.46           H   new
ATOM      0 HH22 ARG A  34      14.885  -2.017 -19.526  1.00  1.46           H   new
ATOM    576  N   TRP A  35       6.252  -6.536 -19.806  1.00  1.41           N
ATOM    577  CA  TRP A  35       5.115  -7.223 -19.222  1.00  1.41           C
ATOM    578  C   TRP A  35       4.337  -8.004 -20.265  1.00  1.41           C
ATOM    579  O   TRP A  35       4.096  -9.198 -20.089  1.00  1.41           O
ATOM    580  CB  TRP A  35       4.224  -6.194 -18.539  1.00  1.41           C
ATOM    581  CG  TRP A  35       2.884  -6.645 -18.073  1.00  1.41           C
ATOM    582  CD1 TRP A  35       1.729  -6.415 -18.748  1.00  1.41           C
ATOM    583  CD2 TRP A  35       2.503  -7.340 -16.860  1.00  1.41           C
ATOM    584  CE2 TRP A  35       1.122  -7.486 -16.903  1.00  1.41           C
ATOM    585  CE3 TRP A  35       3.208  -7.831 -15.759  1.00  1.41           C
ATOM    586  NE1 TRP A  35       0.677  -6.913 -18.063  1.00  1.41           N
ATOM    587  CZ2 TRP A  35       0.418  -8.110 -15.889  1.00  1.41           C
ATOM    588  CZ3 TRP A  35       2.498  -8.453 -14.743  1.00  1.41           C
ATOM    589  CH2 TRP A  35       1.137  -8.588 -14.814  1.00  1.41           C
ATOM      0  H   TRP A  35       6.257  -5.689 -19.657  1.00  1.41           H   new
ATOM      0  HA  TRP A  35       5.434  -7.867 -18.571  1.00  1.41           H   new
ATOM      0  HB2 TRP A  35       4.705  -5.843 -17.773  1.00  1.41           H   new
ATOM      0  HB3 TRP A  35       4.094  -5.456 -19.154  1.00  1.41           H   new
ATOM      0  HD1 TRP A  35       1.670  -5.977 -19.566  1.00  1.41           H   new
ATOM      0  HE1 TRP A  35      -0.144  -6.876 -18.316  1.00  1.41           H   new
ATOM      0  HE3 TRP A  35       4.132  -7.743 -15.708  1.00  1.41           H   new
ATOM      0  HZ2 TRP A  35      -0.506  -8.204 -15.931  1.00  1.41           H   new
ATOM      0  HZ3 TRP A  35       2.953  -8.783 -14.002  1.00  1.41           H   new
ATOM      0  HH2 TRP A  35       0.687  -9.013 -14.120  1.00  1.41           H   new
ATOM    600  N   LEU A  36       3.985  -7.337 -21.365  1.00  1.37           N
ATOM    601  CA  LEU A  36       3.186  -7.946 -22.421  1.00  1.37           C
ATOM    602  C   LEU A  36       3.887  -9.136 -23.070  1.00  1.37           C
ATOM    603  O   LEU A  36       3.240 -10.116 -23.440  1.00  1.37           O
ATOM    604  CB  LEU A  36       2.884  -6.890 -23.481  1.00  1.37           C
ATOM    605  CG  LEU A  36       1.958  -5.774 -23.005  1.00  1.37           C
ATOM    606  CD1 LEU A  36       1.853  -4.703 -24.061  1.00  1.37           C
ATOM    607  CD2 LEU A  36       0.643  -6.332 -22.691  1.00  1.37           C
ATOM      0  H   LEU A  36       4.204  -6.519 -21.517  1.00  1.37           H   new
ATOM      0  HA  LEU A  36       2.367  -8.279 -22.021  1.00  1.37           H   new
ATOM      0  HB2 LEU A  36       3.719  -6.498 -23.780  1.00  1.37           H   new
ATOM      0  HB3 LEU A  36       2.483  -7.324 -24.250  1.00  1.37           H   new
ATOM      0  HG  LEU A  36       2.322  -5.369 -22.202  1.00  1.37           H   new
ATOM      0 HD11 LEU A  36       1.263  -3.999 -23.750  1.00  1.37           H   new
ATOM      0 HD12 LEU A  36       2.733  -4.334 -24.236  1.00  1.37           H   new
ATOM      0 HD13 LEU A  36       1.496  -5.087 -24.877  1.00  1.37           H   new
ATOM      0 HD21 LEU A  36       0.054  -5.623 -22.388  1.00  1.37           H   new
ATOM      0 HD22 LEU A  36       0.269  -6.746 -23.485  1.00  1.37           H   new
ATOM      0 HD23 LEU A  36       0.732  -6.998 -21.991  1.00  1.37           H   new
ATOM    619  N   VAL A  37       5.208  -9.052 -23.212  1.00  1.32           N
ATOM    620  CA  VAL A  37       5.983 -10.147 -23.782  1.00  1.32           C
ATOM    621  C   VAL A  37       6.081 -11.322 -22.812  1.00  1.32           C
ATOM    622  O   VAL A  37       5.945 -12.481 -23.211  1.00  1.32           O
ATOM    623  CB  VAL A  37       7.393  -9.667 -24.172  1.00  1.32           C
ATOM    624  CG1 VAL A  37       8.250 -10.849 -24.596  1.00  1.32           C
ATOM    625  CG2 VAL A  37       7.281  -8.670 -25.322  1.00  1.32           C
ATOM      0  H   VAL A  37       5.674  -8.367 -22.983  1.00  1.32           H   new
ATOM      0  HA  VAL A  37       5.521 -10.450 -24.579  1.00  1.32           H   new
ATOM      0  HB  VAL A  37       7.810  -9.239 -23.408  1.00  1.32           H   new
ATOM      0 HG11 VAL A  37       9.135 -10.536 -24.839  1.00  1.32           H   new
ATOM      0 HG12 VAL A  37       8.321 -11.478 -23.861  1.00  1.32           H   new
ATOM      0 HG13 VAL A  37       7.842 -11.288 -25.359  1.00  1.32           H   new
ATOM      0 HG21 VAL A  37       8.167  -8.364 -25.572  1.00  1.32           H   new
ATOM      0 HG22 VAL A  37       6.861  -9.100 -26.083  1.00  1.32           H   new
ATOM      0 HG23 VAL A  37       6.744  -7.912 -25.042  1.00  1.32           H   new
ATOM    635  N   ARG A  38       6.349 -11.023 -21.542  1.00  1.27           N
ATOM    636  CA  ARG A  38       6.484 -12.030 -20.495  1.00  1.27           C
ATOM    637  C   ARG A  38       5.163 -12.718 -20.139  1.00  1.27           C
ATOM    638  O   ARG A  38       5.145 -13.908 -19.816  1.00  1.27           O
ATOM    639  CB  ARG A  38       7.070 -11.381 -19.255  1.00  1.27           C
ATOM    640  CG  ARG A  38       8.530 -10.964 -19.395  1.00  1.27           C
ATOM    641  CD  ARG A  38       8.995 -10.177 -18.226  1.00  1.27           C
ATOM    642  NE  ARG A  38      10.382  -9.749 -18.374  1.00  1.27           N
ATOM    643  CZ  ARG A  38      10.995  -8.845 -17.582  1.00  1.27           C
ATOM    644  NH1 ARG A  38      10.334  -8.280 -16.596  1.00  1.27           N1+
ATOM    645  NH2 ARG A  38      12.260  -8.525 -17.798  1.00  1.27           N
ATOM      0  H   ARG A  38       6.459 -10.217 -21.262  1.00  1.27           H   new
ATOM      0  HA  ARG A  38       7.072 -12.721 -20.838  1.00  1.27           H   new
ATOM      0  HB2 ARG A  38       6.541 -10.599 -19.032  1.00  1.27           H   new
ATOM      0  HB3 ARG A  38       6.991 -11.999 -18.511  1.00  1.27           H   new
ATOM      0  HG2 ARG A  38       9.084 -11.754 -19.493  1.00  1.27           H   new
ATOM      0  HG3 ARG A  38       8.640 -10.438 -20.203  1.00  1.27           H   new
ATOM      0  HD2 ARG A  38       8.427  -9.399 -18.114  1.00  1.27           H   new
ATOM      0  HD3 ARG A  38       8.906 -10.711 -17.421  1.00  1.27           H   new
ATOM      0  HE  ARG A  38      10.842 -10.098 -19.012  1.00  1.27           H   new
ATOM      0 HH11 ARG A  38       9.511  -8.487 -16.456  1.00  1.27           H   new
ATOM      0 HH12 ARG A  38      10.725  -7.704 -16.091  1.00  1.27           H   new
ATOM      0 HH21 ARG A  38      12.692  -8.893 -18.444  1.00  1.27           H   new
ATOM      0 HH22 ARG A  38      12.650  -7.949 -17.293  1.00  1.27           H   new
ATOM    659  N   ASN A  39       4.051 -11.979 -20.219  1.00  1.20           N
ATOM    660  CA  ASN A  39       2.735 -12.498 -19.858  1.00  1.20           C
ATOM    661  C   ASN A  39       1.634 -12.222 -20.908  1.00  1.20           C
ATOM    662  O   ASN A  39       0.650 -11.557 -20.578  1.00  1.20           O
ATOM    663  CB  ASN A  39       2.317 -11.837 -18.550  1.00  1.20           C
ATOM    664  CG  ASN A  39       3.243 -12.087 -17.397  1.00  1.20           C
ATOM    665  ND2 ASN A  39       4.101 -11.132 -17.160  1.00  1.20           N
ATOM    666  OD1 ASN A  39       3.203 -13.124 -16.724  1.00  1.20           O
ATOM      0  H   ASN A  39       4.043 -11.161 -20.485  1.00  1.20           H   new
ATOM      0  HA  ASN A  39       2.820 -13.462 -19.790  1.00  1.20           H   new
ATOM      0  HB2 ASN A  39       2.249 -10.880 -18.693  1.00  1.20           H   new
ATOM      0  HB3 ASN A  39       1.431 -12.152 -18.311  1.00  1.20           H   new
ATOM      0 HD21 ASN A  39       4.666 -11.211 -16.516  1.00  1.20           H   new
ATOM      0 HD22 ASN A  39       4.102 -10.424 -17.648  1.00  1.20           H   new
ATOM    673  N   PRO A  40       1.716 -12.743 -22.159  1.00  1.13           N
ATOM    674  CA  PRO A  40       0.778 -12.474 -23.253  1.00  1.13           C
ATOM    675  C   PRO A  40      -0.672 -12.805 -22.917  1.00  1.13           C
ATOM    676  O   PRO A  40      -1.606 -12.213 -23.463  1.00  1.13           O
ATOM    677  CB  PRO A  40       1.266 -13.416 -24.353  1.00  1.13           C
ATOM    678  CG  PRO A  40       2.710 -13.660 -24.037  1.00  1.13           C
ATOM    679  CD  PRO A  40       2.780 -13.693 -22.529  1.00  1.13           C
ATOM      0  HA  PRO A  40       0.770 -11.531 -23.482  1.00  1.13           H   new
ATOM      0  HB2 PRO A  40       0.762 -14.245 -24.356  1.00  1.13           H   new
ATOM      0  HB3 PRO A  40       1.161 -13.017 -25.231  1.00  1.13           H   new
ATOM      0  HG2 PRO A  40       3.017 -14.496 -24.421  1.00  1.13           H   new
ATOM      0  HG3 PRO A  40       3.272 -12.958 -24.399  1.00  1.13           H   new
ATOM      0  HD2 PRO A  40       2.614 -14.581 -22.176  1.00  1.13           H   new
ATOM      0  HD3 PRO A  40       3.648 -13.414 -22.199  1.00  1.13           H   new
ATOM    687  N   PHE A  41      -0.864 -13.747 -21.992  1.00  1.06           N
ATOM    688  CA  PHE A  41      -2.199 -14.149 -21.577  1.00  1.06           C
ATOM    689  C   PHE A  41      -2.948 -13.011 -20.905  1.00  1.06           C
ATOM    690  O   PHE A  41      -4.187 -12.984 -20.884  1.00  1.06           O
ATOM    691  CB  PHE A  41      -2.104 -15.337 -20.629  1.00  1.06           C
ATOM    692  CG  PHE A  41      -1.467 -14.988 -19.318  1.00  1.06           C
ATOM    693  CD1 PHE A  41      -2.221 -14.557 -18.233  1.00  1.06           C
ATOM    694  CD2 PHE A  41      -0.096 -15.102 -19.170  1.00  1.06           C
ATOM    695  CE1 PHE A  41      -1.609 -14.240 -17.034  1.00  1.06           C
ATOM    696  CE2 PHE A  41       0.509 -14.799 -17.977  1.00  1.06           C
ATOM    697  CZ  PHE A  41      -0.243 -14.363 -16.908  1.00  1.06           C
ATOM      0  H   PHE A  41      -0.227 -14.165 -21.593  1.00  1.06           H   new
ATOM      0  HA  PHE A  41      -2.696 -14.399 -22.372  1.00  1.06           H   new
ATOM      0  HB2 PHE A  41      -2.994 -15.688 -20.468  1.00  1.06           H   new
ATOM      0  HB3 PHE A  41      -1.593 -16.044 -21.054  1.00  1.06           H   new
ATOM      0  HD1 PHE A  41      -3.144 -14.481 -18.314  1.00  1.06           H   new
ATOM      0  HD2 PHE A  41       0.421 -15.388 -19.888  1.00  1.06           H   new
ATOM      0  HE1 PHE A  41      -2.119 -13.944 -16.314  1.00  1.06           H   new
ATOM      0  HE2 PHE A  41       1.431 -14.888 -17.889  1.00  1.06           H   new
ATOM      0  HZ  PHE A  41       0.171 -14.152 -16.102  1.00  1.06           H   new
ATOM    707  N   PHE A  42      -2.204 -12.058 -20.351  1.00  0.99           N
ATOM    708  CA  PHE A  42      -2.819 -10.942 -19.687  1.00  0.99           C
ATOM    709  C   PHE A  42      -3.438 -10.077 -20.767  1.00  0.99           C
ATOM    710  O   PHE A  42      -4.534  -9.559 -20.594  1.00  0.99           O
ATOM    711  CB  PHE A  42      -1.839 -10.182 -18.815  1.00  0.99           C
ATOM    712  CG  PHE A  42      -2.511  -9.193 -17.914  1.00  0.99           C
ATOM    713  CD1 PHE A  42      -3.215  -9.625 -16.803  1.00  0.99           C
ATOM    714  CD2 PHE A  42      -2.442  -7.861 -18.158  1.00  0.99           C
ATOM    715  CE1 PHE A  42      -3.829  -8.715 -15.960  1.00  0.99           C
ATOM    716  CE2 PHE A  42      -3.051  -6.942 -17.321  1.00  0.99           C
ATOM    717  CZ  PHE A  42      -3.745  -7.371 -16.223  1.00  0.99           C
ATOM      0  H   PHE A  42      -1.344 -12.048 -20.354  1.00  0.99           H   new
ATOM      0  HA  PHE A  42      -3.504 -11.246 -19.071  1.00  0.99           H   new
ATOM      0  HB2 PHE A  42      -1.334 -10.812 -18.277  1.00  0.99           H   new
ATOM      0  HB3 PHE A  42      -1.202  -9.718 -19.380  1.00  0.99           H   new
ATOM      0  HD1 PHE A  42      -3.276 -10.535 -16.621  1.00  0.99           H   new
ATOM      0  HD2 PHE A  42      -1.976  -7.558 -18.904  1.00  0.99           H   new
ATOM      0  HE1 PHE A  42      -4.299  -9.015 -15.215  1.00  0.99           H   new
ATOM      0  HE2 PHE A  42      -2.988  -6.033 -17.505  1.00  0.99           H   new
ATOM      0  HZ  PHE A  42      -4.157  -6.757 -15.659  1.00  0.99           H   new
ATOM    727  N   ALA A  43      -2.709  -9.878 -21.877  1.00  0.93           N
ATOM    728  CA  ALA A  43      -3.234  -9.086 -22.988  1.00  0.93           C
ATOM    729  C   ALA A  43      -4.484  -9.745 -23.538  1.00  0.93           C
ATOM    730  O   ALA A  43      -5.486  -9.084 -23.821  1.00  0.93           O
ATOM    731  CB  ALA A  43      -2.190  -8.937 -24.074  1.00  0.93           C
ATOM      0  H   ALA A  43      -1.918 -10.191 -22.000  1.00  0.93           H   new
ATOM      0  HA  ALA A  43      -3.461  -8.200 -22.665  1.00  0.93           H   new
ATOM      0  HB1 ALA A  43      -2.554  -8.410 -24.803  1.00  0.93           H   new
ATOM      0  HB2 ALA A  43      -1.408  -8.492 -23.712  1.00  0.93           H   new
ATOM      0  HB3 ALA A  43      -1.939  -9.814 -24.404  1.00  0.93           H   new
ATOM    737  N   ALA A  44      -4.459 -11.075 -23.637  1.00  0.88           N
ATOM    738  CA  ALA A  44      -5.639 -11.777 -24.124  1.00  0.88           C
ATOM    739  C   ALA A  44      -6.819 -11.536 -23.182  1.00  0.88           C
ATOM    740  O   ALA A  44      -7.947 -11.288 -23.628  1.00  0.88           O
ATOM    741  CB  ALA A  44      -5.354 -13.261 -24.243  1.00  0.88           C
ATOM      0  H   ALA A  44      -3.789 -11.574 -23.433  1.00  0.88           H   new
ATOM      0  HA  ALA A  44      -5.867 -11.435 -25.003  1.00  0.88           H   new
ATOM      0  HB1 ALA A  44      -6.146 -13.718 -24.568  1.00  0.88           H   new
ATOM      0  HB2 ALA A  44      -4.623 -13.401 -24.864  1.00  0.88           H   new
ATOM      0  HB3 ALA A  44      -5.111 -13.615 -23.373  1.00  0.88           H   new
ATOM    747  N   THR A  45      -6.536 -11.551 -21.876  1.00  0.84           N
ATOM    748  CA  THR A  45      -7.548 -11.324 -20.863  1.00  0.84           C
ATOM    749  C   THR A  45      -8.070  -9.896 -20.945  1.00  0.84           C
ATOM    750  O   THR A  45      -9.279  -9.673 -20.877  1.00  0.84           O
ATOM    751  CB  THR A  45      -6.986 -11.587 -19.456  1.00  0.84           C
ATOM    752  CG2 THR A  45      -8.052 -11.300 -18.418  1.00  0.84           C
ATOM    753  OG1 THR A  45      -6.553 -12.956 -19.356  1.00  0.84           O
ATOM      0  H   THR A  45      -5.749 -11.694 -21.561  1.00  0.84           H   new
ATOM      0  HA  THR A  45      -8.278 -11.942 -21.027  1.00  0.84           H   new
ATOM      0  HB  THR A  45      -6.227 -11.004 -19.298  1.00  0.84           H   new
ATOM      0  HG1 THR A  45      -5.849 -13.061 -19.802  1.00  0.84           H   new
ATOM      0 HG21 THR A  45      -7.694 -11.467 -17.532  1.00  0.84           H   new
ATOM      0 HG22 THR A  45      -8.328 -10.373 -18.485  1.00  0.84           H   new
ATOM      0 HG23 THR A  45      -8.817 -11.877 -18.571  1.00  0.84           H   new
ATOM    761  N   ALA A  46      -7.167  -8.927 -21.096  1.00  0.80           N
ATOM    762  CA  ALA A  46      -7.531  -7.521 -21.169  1.00  0.80           C
ATOM    763  C   ALA A  46      -8.474  -7.275 -22.329  1.00  0.80           C
ATOM    764  O   ALA A  46      -9.451  -6.531 -22.204  1.00  0.80           O
ATOM    765  CB  ALA A  46      -6.286  -6.680 -21.326  1.00  0.80           C
ATOM      0  H   ALA A  46      -6.322  -9.072 -21.159  1.00  0.80           H   new
ATOM      0  HA  ALA A  46      -7.984  -7.273 -20.348  1.00  0.80           H   new
ATOM      0  HB1 ALA A  46      -6.532  -5.743 -21.374  1.00  0.80           H   new
ATOM      0  HB2 ALA A  46      -5.702  -6.821 -20.565  1.00  0.80           H   new
ATOM      0  HB3 ALA A  46      -5.824  -6.935 -22.140  1.00  0.80           H   new
ATOM    771  N   LEU A  47      -8.204  -7.939 -23.454  1.00  0.77           N
ATOM    772  CA  LEU A  47      -9.077  -7.822 -24.599  1.00  0.77           C
ATOM    773  C   LEU A  47     -10.422  -8.456 -24.303  1.00  0.77           C
ATOM    774  O   LEU A  47     -11.455  -7.868 -24.613  1.00  0.77           O
ATOM    775  CB  LEU A  47      -8.426  -8.479 -25.817  1.00  0.77           C
ATOM    776  CG  LEU A  47      -7.230  -7.730 -26.374  1.00  0.77           C
ATOM    777  CD1 LEU A  47      -6.530  -8.583 -27.412  1.00  0.77           C
ATOM    778  CD2 LEU A  47      -7.726  -6.431 -26.984  1.00  0.77           C
ATOM      0  H   LEU A  47      -7.525  -8.455 -23.566  1.00  0.77           H   new
ATOM      0  HA  LEU A  47      -9.221  -6.883 -24.793  1.00  0.77           H   new
ATOM      0  HB2 LEU A  47      -8.147  -9.376 -25.576  1.00  0.77           H   new
ATOM      0  HB3 LEU A  47      -9.092  -8.568 -26.517  1.00  0.77           H   new
ATOM      0  HG  LEU A  47      -6.592  -7.533 -25.670  1.00  0.77           H   new
ATOM      0 HD11 LEU A  47      -5.766  -8.101 -27.766  1.00  0.77           H   new
ATOM      0 HD12 LEU A  47      -6.229  -9.409 -27.003  1.00  0.77           H   new
ATOM      0 HD13 LEU A  47      -7.146  -8.786 -28.133  1.00  0.77           H   new
ATOM      0 HD21 LEU A  47      -6.975  -5.936 -27.347  1.00  0.77           H   new
ATOM      0 HD22 LEU A  47      -8.357  -6.627 -27.694  1.00  0.77           H   new
ATOM      0 HD23 LEU A  47      -8.164  -5.899 -26.301  1.00  0.77           H   new
ATOM    790  N   ALA A  48     -10.429  -9.626 -23.651  1.00  0.74           N
ATOM    791  CA  ALA A  48     -11.695 -10.280 -23.338  1.00  0.74           C
ATOM    792  C   ALA A  48     -12.548  -9.393 -22.441  1.00  0.74           C
ATOM    793  O   ALA A  48     -13.752  -9.238 -22.670  1.00  0.74           O
ATOM    794  CB  ALA A  48     -11.441 -11.616 -22.657  1.00  0.74           C
ATOM      0  H   ALA A  48      -9.726 -10.046 -23.388  1.00  0.74           H   new
ATOM      0  HA  ALA A  48     -12.174 -10.434 -24.167  1.00  0.74           H   new
ATOM      0  HB1 ALA A  48     -12.288 -12.042 -22.453  1.00  0.74           H   new
ATOM      0  HB2 ALA A  48     -10.926 -12.188 -23.248  1.00  0.74           H   new
ATOM      0  HB3 ALA A  48     -10.947 -11.472 -21.835  1.00  0.74           H   new
ATOM    800  N   ILE A  49     -11.914  -8.736 -21.472  1.00  0.72           N
ATOM    801  CA  ILE A  49     -12.642  -7.855 -20.579  1.00  0.72           C
ATOM    802  C   ILE A  49     -13.234  -6.726 -21.376  1.00  0.72           C
ATOM    803  O   ILE A  49     -14.425  -6.435 -21.268  1.00  0.72           O
ATOM    804  CB  ILE A  49     -11.727  -7.257 -19.502  1.00  0.72           C
ATOM    805  CG1 ILE A  49     -11.243  -8.332 -18.534  1.00  0.72           C
ATOM    806  CG2 ILE A  49     -12.453  -6.120 -18.773  1.00  0.72           C
ATOM    807  CD1 ILE A  49     -10.097  -7.862 -17.657  1.00  0.72           C
ATOM      0  H   ILE A  49     -11.069  -8.789 -21.320  1.00  0.72           H   new
ATOM      0  HA  ILE A  49     -13.333  -8.378 -20.143  1.00  0.72           H   new
ATOM      0  HB  ILE A  49     -10.939  -6.887 -19.930  1.00  0.72           H   new
ATOM      0 HG12 ILE A  49     -11.982  -8.611 -17.971  1.00  0.72           H   new
ATOM      0 HG13 ILE A  49     -10.961  -9.111 -19.038  1.00  0.72           H   new
ATOM      0 HG21 ILE A  49     -11.870  -5.746 -18.094  1.00  0.72           H   new
ATOM      0 HG22 ILE A  49     -12.692  -5.428 -19.409  1.00  0.72           H   new
ATOM      0 HG23 ILE A  49     -13.257  -6.465 -18.354  1.00  0.72           H   new
ATOM      0 HD11 ILE A  49      -9.828  -8.580 -17.063  1.00  0.72           H   new
ATOM      0 HD12 ILE A  49      -9.346  -7.607 -18.215  1.00  0.72           H   new
ATOM      0 HD13 ILE A  49     -10.383  -7.098 -17.132  1.00  0.72           H   new
ATOM    819  N   ALA A  50     -12.407  -6.127 -22.226  1.00  0.73           N
ATOM    820  CA  ALA A  50     -12.841  -5.030 -23.045  1.00  0.73           C
ATOM    821  C   ALA A  50     -14.006  -5.416 -23.942  1.00  0.73           C
ATOM    822  O   ALA A  50     -14.958  -4.654 -24.076  1.00  0.73           O
ATOM    823  CB  ALA A  50     -11.684  -4.569 -23.882  1.00  0.73           C
ATOM      0  H   ALA A  50     -11.584  -6.351 -22.337  1.00  0.73           H   new
ATOM      0  HA  ALA A  50     -13.149  -4.316 -22.465  1.00  0.73           H   new
ATOM      0  HB1 ALA A  50     -11.964  -3.827 -24.441  1.00  0.73           H   new
ATOM      0  HB2 ALA A  50     -10.960  -4.282 -23.304  1.00  0.73           H   new
ATOM      0  HB3 ALA A  50     -11.379  -5.299 -24.443  1.00  0.73           H   new
ATOM    829  N   TYR A  51     -14.008  -6.634 -24.487  1.00  0.84           N
ATOM    830  CA  TYR A  51     -15.109  -7.027 -25.365  1.00  0.84           C
ATOM    831  C   TYR A  51     -16.409  -7.221 -24.590  1.00  0.84           C
ATOM    832  O   TYR A  51     -17.499  -7.018 -25.130  1.00  0.84           O
ATOM    833  CB  TYR A  51     -14.761  -8.294 -26.163  1.00  0.84           C
ATOM    834  CG  TYR A  51     -13.800  -8.043 -27.331  1.00  0.84           C
ATOM    835  CD1 TYR A  51     -12.505  -8.534 -27.313  1.00  0.84           C
ATOM    836  CD2 TYR A  51     -14.230  -7.305 -28.416  1.00  0.84           C
ATOM    837  CE1 TYR A  51     -11.648  -8.277 -28.367  1.00  0.84           C
ATOM    838  CE2 TYR A  51     -13.377  -7.047 -29.470  1.00  0.84           C
ATOM    839  CZ  TYR A  51     -12.089  -7.526 -29.444  1.00  0.84           C
ATOM    840  OH  TYR A  51     -11.235  -7.268 -30.489  1.00  0.84           O
ATOM      0  H   TYR A  51     -13.401  -7.231 -24.366  1.00  0.84           H   new
ATOM      0  HA  TYR A  51     -15.245  -6.300 -25.993  1.00  0.84           H   new
ATOM      0  HB2 TYR A  51     -14.365  -8.946 -25.563  1.00  0.84           H   new
ATOM      0  HB3 TYR A  51     -15.579  -8.685 -26.506  1.00  0.84           H   new
ATOM      0  HD1 TYR A  51     -12.211  -9.038 -26.589  1.00  0.84           H   new
ATOM      0  HD2 TYR A  51     -15.101  -6.979 -28.437  1.00  0.84           H   new
ATOM      0  HE1 TYR A  51     -10.779  -8.607 -28.353  1.00  0.84           H   new
ATOM      0  HE2 TYR A  51     -13.674  -6.549 -30.197  1.00  0.84           H   new
ATOM      0  HH  TYR A  51     -11.632  -6.807 -31.068  1.00  0.84           H   new
ATOM    850  N   LEU A  52     -16.300  -7.589 -23.317  1.00  1.12           N
ATOM    851  CA  LEU A  52     -17.468  -7.771 -22.467  1.00  1.12           C
ATOM    852  C   LEU A  52     -17.995  -6.445 -21.892  1.00  1.12           C
ATOM    853  O   LEU A  52     -19.177  -6.339 -21.558  1.00  1.12           O
ATOM    854  CB  LEU A  52     -17.112  -8.735 -21.337  1.00  1.12           C
ATOM    855  CG  LEU A  52     -16.784 -10.168 -21.795  1.00  1.12           C
ATOM    856  CD1 LEU A  52     -16.276 -10.972 -20.616  1.00  1.12           C
ATOM    857  CD2 LEU A  52     -18.028 -10.795 -22.393  1.00  1.12           C
ATOM      0  H   LEU A  52     -15.550  -7.739 -22.925  1.00  1.12           H   new
ATOM      0  HA  LEU A  52     -18.181  -8.137 -23.013  1.00  1.12           H   new
ATOM      0  HB2 LEU A  52     -16.350  -8.380 -20.854  1.00  1.12           H   new
ATOM      0  HB3 LEU A  52     -17.853  -8.770 -20.712  1.00  1.12           H   new
ATOM      0  HG  LEU A  52     -16.090 -10.154 -22.472  1.00  1.12           H   new
ATOM      0 HD11 LEU A  52     -16.069 -11.875 -20.905  1.00  1.12           H   new
ATOM      0 HD12 LEU A  52     -15.475 -10.555 -20.261  1.00  1.12           H   new
ATOM      0 HD13 LEU A  52     -16.958 -11.002 -19.926  1.00  1.12           H   new
ATOM      0 HD21 LEU A  52     -17.828 -11.698 -22.684  1.00  1.12           H   new
ATOM      0 HD22 LEU A  52     -18.731 -10.819 -21.725  1.00  1.12           H   new
ATOM      0 HD23 LEU A  52     -18.322 -10.269 -23.153  1.00  1.12           H   new
ATOM    869  N   VAL A  53     -17.113  -5.448 -21.773  1.00  1.75           N
ATOM    870  CA  VAL A  53     -17.460  -4.151 -21.191  1.00  1.75           C
ATOM    871  C   VAL A  53     -17.695  -3.016 -22.203  1.00  1.75           C
ATOM    872  O   VAL A  53     -18.667  -2.267 -22.080  1.00  1.75           O
ATOM    873  CB  VAL A  53     -16.353  -3.711 -20.220  1.00  1.75           C
ATOM    874  CG1 VAL A  53     -16.643  -2.321 -19.684  1.00  1.75           C
ATOM    875  CG2 VAL A  53     -16.243  -4.698 -19.087  1.00  1.75           C
ATOM      0  H   VAL A  53     -16.294  -5.507 -22.029  1.00  1.75           H   new
ATOM      0  HA  VAL A  53     -18.309  -4.296 -20.744  1.00  1.75           H   new
ATOM      0  HB  VAL A  53     -15.509  -3.685 -20.697  1.00  1.75           H   new
ATOM      0 HG11 VAL A  53     -15.938  -2.056 -19.073  1.00  1.75           H   new
ATOM      0 HG12 VAL A  53     -16.685  -1.692 -20.421  1.00  1.75           H   new
ATOM      0 HG13 VAL A  53     -17.492  -2.326 -19.214  1.00  1.75           H   new
ATOM      0 HG21 VAL A  53     -15.543  -4.415 -18.478  1.00  1.75           H   new
ATOM      0 HG22 VAL A  53     -17.087  -4.740 -18.611  1.00  1.75           H   new
ATOM      0 HG23 VAL A  53     -16.028  -5.575 -19.441  1.00  1.75           H   new
ATOM    885  N   GLY A  54     -16.783  -2.828 -23.154  1.00  2.92           N
ATOM    886  CA  GLY A  54     -16.894  -1.714 -24.088  1.00  2.92           C
ATOM    887  C   GLY A  54     -18.057  -1.882 -25.060  1.00  2.92           C
ATOM    888  O   GLY A  54     -18.354  -2.997 -25.509  1.00  2.92           O
ATOM      0  H   GLY A  54     -16.096  -3.332 -23.274  1.00  2.92           H   new
ATOM      0  HA2 GLY A  54     -17.008  -0.889 -23.591  1.00  2.92           H   new
ATOM      0  HA3 GLY A  54     -16.067  -1.632 -24.588  1.00  2.92           H   new
ATOM    892  N   SER A  55     -18.664  -0.747 -25.427  1.00  4.57           N
ATOM    893  CA  SER A  55     -19.791  -0.665 -26.359  1.00  4.57           C
ATOM    894  C   SER A  55     -19.419  -0.516 -27.837  1.00  4.57           C
ATOM    895  O   SER A  55     -20.264  -0.705 -28.714  1.00  4.57           O
ATOM    896  CB  SER A  55     -20.687   0.481 -25.932  1.00  4.57           C
ATOM    897  OG  SER A  55     -20.013   1.707 -26.028  1.00  4.57           O
ATOM      0  H   SER A  55     -18.420   0.022 -25.128  1.00  4.57           H   new
ATOM      0  HA  SER A  55     -20.244  -1.521 -26.308  1.00  4.57           H   new
ATOM      0  HB2 SER A  55     -21.481   0.500 -26.489  1.00  4.57           H   new
ATOM      0  HB3 SER A  55     -20.984   0.342 -25.019  1.00  4.57           H   new
ATOM      0  HG  SER A  55     -19.406   1.740 -25.448  1.00  4.57           H   new
ATOM    903  N   ASN A  56     -18.172  -0.169 -28.119  1.00  5.93           N
ATOM    904  CA  ASN A  56     -17.712   0.014 -29.496  1.00  5.93           C
ATOM    905  C   ASN A  56     -16.219  -0.250 -29.590  1.00  5.93           C
ATOM    906  O   ASN A  56     -15.555  -0.380 -28.563  1.00  5.93           O
ATOM    907  CB  ASN A  56     -18.081   1.404 -30.002  1.00  5.93           C
ATOM    908  CG  ASN A  56     -17.471   2.555 -29.204  1.00  5.93           C
ATOM    909  ND2 ASN A  56     -18.327   3.415 -28.698  1.00  5.93           N
ATOM    910  OD1 ASN A  56     -16.246   2.672 -29.049  1.00  5.93           O
ATOM      0  H   ASN A  56     -17.567  -0.032 -27.523  1.00  5.93           H   new
ATOM      0  HA  ASN A  56     -18.159  -0.628 -30.069  1.00  5.93           H   new
ATOM      0  HB2 ASN A  56     -17.801   1.483 -30.927  1.00  5.93           H   new
ATOM      0  HB3 ASN A  56     -19.047   1.494 -29.990  1.00  5.93           H   new
ATOM      0 HD21 ASN A  56     -18.043   4.086 -28.242  1.00  5.93           H   new
ATOM      0 HD22 ASN A  56     -19.171   3.306 -28.823  1.00  5.93           H   new
ATOM    917  N   MET A  57     -15.653  -0.266 -30.797  1.00  5.97           N
ATOM    918  CA  MET A  57     -14.237  -0.612 -30.859  1.00  5.97           C
ATOM    919  C   MET A  57     -13.281   0.414 -30.279  1.00  5.97           C
ATOM    920  O   MET A  57     -12.255   0.034 -29.717  1.00  5.97           O
ATOM    921  CB  MET A  57     -13.827  -0.971 -32.278  1.00  5.97           C
ATOM    922  CG  MET A  57     -14.421  -2.278 -32.756  1.00  5.97           C
ATOM    923  SD  MET A  57     -14.118  -3.626 -31.568  1.00  5.97           S
ATOM    924  CE  MET A  57     -12.331  -3.696 -31.509  1.00  5.97           C
ATOM      0  H   MET A  57     -16.041  -0.092 -31.545  1.00  5.97           H   new
ATOM      0  HA  MET A  57     -14.156  -1.385 -30.278  1.00  5.97           H   new
ATOM      0  HB2 MET A  57     -14.101  -0.259 -32.878  1.00  5.97           H   new
ATOM      0  HB3 MET A  57     -12.860  -1.025 -32.325  1.00  5.97           H   new
ATOM      0  HG2 MET A  57     -15.376  -2.171 -32.889  1.00  5.97           H   new
ATOM      0  HG3 MET A  57     -14.040  -2.512 -33.617  1.00  5.97           H   new
ATOM      0  HE1 MET A  57     -12.054  -4.394 -30.894  1.00  5.97           H   new
ATOM      0  HE2 MET A  57     -11.985  -3.890 -32.394  1.00  5.97           H   new
ATOM      0  HE3 MET A  57     -11.983  -2.843 -31.206  1.00  5.97           H   new
ATOM    934  N   THR A  58     -13.614   1.699 -30.321  1.00  4.67           N
ATOM    935  CA  THR A  58     -12.683   2.651 -29.736  1.00  4.67           C
ATOM    936  C   THR A  58     -12.603   2.401 -28.241  1.00  4.67           C
ATOM    937  O   THR A  58     -11.517   2.297 -27.666  1.00  4.67           O
ATOM    938  CB  THR A  58     -13.099   4.109 -29.991  1.00  4.67           C
ATOM    939  CG2 THR A  58     -12.129   5.049 -29.292  1.00  4.67           C
ATOM    940  OG1 THR A  58     -13.108   4.374 -31.404  1.00  4.67           O
ATOM      0  H   THR A  58     -14.332   2.026 -30.663  1.00  4.67           H   new
ATOM      0  HA  THR A  58     -11.818   2.521 -30.156  1.00  4.67           H   new
ATOM      0  HB  THR A  58     -13.991   4.253 -29.638  1.00  4.67           H   new
ATOM      0  HG1 THR A  58     -13.337   5.171 -31.538  1.00  4.67           H   new
ATOM      0 HG21 THR A  58     -12.394   5.968 -29.455  1.00  4.67           H   new
ATOM      0 HG22 THR A  58     -12.139   4.874 -28.338  1.00  4.67           H   new
ATOM      0 HG23 THR A  58     -11.234   4.905 -29.637  1.00  4.67           H   new
ATOM    948  N   GLN A  59     -13.771   2.270 -27.615  1.00  3.03           N
ATOM    949  CA  GLN A  59     -13.844   2.046 -26.185  1.00  3.03           C
ATOM    950  C   GLN A  59     -13.168   0.742 -25.800  1.00  3.03           C
ATOM    951  O   GLN A  59     -12.445   0.684 -24.808  1.00  3.03           O
ATOM    952  CB  GLN A  59     -15.303   2.071 -25.713  1.00  3.03           C
ATOM    953  CG  GLN A  59     -15.470   1.932 -24.209  1.00  3.03           C
ATOM    954  CD  GLN A  59     -16.909   2.186 -23.722  1.00  3.03           C
ATOM    955  NE2 GLN A  59     -17.005   3.066 -22.729  1.00  3.03           N
ATOM    956  OE1 GLN A  59     -17.918   1.623 -24.196  1.00  3.03           O
ATOM      0  H   GLN A  59     -14.535   2.309 -28.009  1.00  3.03           H   new
ATOM      0  HA  GLN A  59     -13.368   2.765 -25.741  1.00  3.03           H   new
ATOM      0  HB2 GLN A  59     -15.711   2.903 -25.999  1.00  3.03           H   new
ATOM      0  HB3 GLN A  59     -15.787   1.353 -26.150  1.00  3.03           H   new
ATOM      0  HG2 GLN A  59     -15.199   1.040 -23.942  1.00  3.03           H   new
ATOM      0  HG3 GLN A  59     -14.872   2.554 -23.766  1.00  3.03           H   new
ATOM      0 HE21 GLN A  59     -16.297   3.442 -22.418  1.00  3.03           H   new
ATOM      0 HE22 GLN A  59     -17.775   3.259 -22.398  1.00  3.03           H   new
ATOM    965  N   ARG A  60     -13.367  -0.308 -26.597  1.00  1.85           N
ATOM    966  CA  ARG A  60     -12.771  -1.601 -26.293  1.00  1.85           C
ATOM    967  C   ARG A  60     -11.248  -1.535 -26.331  1.00  1.85           C
ATOM    968  O   ARG A  60     -10.566  -2.100 -25.470  1.00  1.85           O
ATOM    969  CB  ARG A  60     -13.307  -2.631 -27.267  1.00  1.85           C
ATOM    970  CG  ARG A  60     -14.751  -2.947 -27.000  1.00  1.85           C
ATOM    971  CD  ARG A  60     -15.378  -3.758 -28.006  1.00  1.85           C
ATOM    972  NE  ARG A  60     -16.754  -4.036 -27.644  1.00  1.85           N
ATOM    973  CZ  ARG A  60     -17.657  -4.657 -28.394  1.00  1.85           C
ATOM    974  NH1 ARG A  60     -17.366  -5.109 -29.599  1.00  1.85           N1+
ATOM    975  NH2 ARG A  60     -18.857  -4.795 -27.882  1.00  1.85           N
ATOM      0  H   ARG A  60     -13.842  -0.290 -27.314  1.00  1.85           H   new
ATOM      0  HA  ARG A  60     -13.014  -1.860 -25.390  1.00  1.85           H   new
ATOM      0  HB2 ARG A  60     -13.210  -2.301 -28.174  1.00  1.85           H   new
ATOM      0  HB3 ARG A  60     -12.780  -3.443 -27.203  1.00  1.85           H   new
ATOM      0  HG2 ARG A  60     -14.818  -3.401 -26.146  1.00  1.85           H   new
ATOM      0  HG3 ARG A  60     -15.243  -2.115 -26.918  1.00  1.85           H   new
ATOM      0  HD2 ARG A  60     -15.348  -3.303 -28.862  1.00  1.85           H   new
ATOM      0  HD3 ARG A  60     -14.890  -4.590 -28.110  1.00  1.85           H   new
ATOM      0  HE  ARG A  60     -17.011  -3.773 -26.867  1.00  1.85           H   new
ATOM      0 HH11 ARG A  60     -16.574  -5.005 -29.918  1.00  1.85           H   new
ATOM      0 HH12 ARG A  60     -17.968  -5.508 -30.066  1.00  1.85           H   new
ATOM      0 HH21 ARG A  60     -19.027  -4.490 -27.096  1.00  1.85           H   new
ATOM      0 HH22 ARG A  60     -19.474  -5.191 -28.332  1.00  1.85           H   new
ATOM    989  N   VAL A  61     -10.698  -0.793 -27.286  1.00  1.21           N
ATOM    990  CA  VAL A  61      -9.257  -0.644 -27.325  1.00  1.21           C
ATOM    991  C   VAL A  61      -8.777   0.130 -26.112  1.00  1.21           C
ATOM    992  O   VAL A  61      -7.822  -0.280 -25.453  1.00  1.21           O
ATOM    993  CB  VAL A  61      -8.800   0.058 -28.605  1.00  1.21           C
ATOM    994  CG1 VAL A  61      -7.317   0.377 -28.502  1.00  1.21           C
ATOM    995  CG2 VAL A  61      -9.059  -0.856 -29.800  1.00  1.21           C
ATOM      0  H   VAL A  61     -11.131  -0.379 -27.903  1.00  1.21           H   new
ATOM      0  HA  VAL A  61      -8.868  -1.533 -27.315  1.00  1.21           H   new
ATOM      0  HB  VAL A  61      -9.294   0.884 -28.724  1.00  1.21           H   new
ATOM      0 HG11 VAL A  61      -7.025   0.822 -29.313  1.00  1.21           H   new
ATOM      0 HG12 VAL A  61      -7.163   0.958 -27.741  1.00  1.21           H   new
ATOM      0 HG13 VAL A  61      -6.816  -0.446 -28.387  1.00  1.21           H   new
ATOM      0 HG21 VAL A  61      -8.770  -0.414 -30.614  1.00  1.21           H   new
ATOM      0 HG22 VAL A  61      -8.564  -1.683 -29.688  1.00  1.21           H   new
ATOM      0 HG23 VAL A  61     -10.007  -1.052 -29.858  1.00  1.21           H   new
ATOM   1005  N   VAL A  62      -9.463   1.223 -25.777  1.00  0.91           N
ATOM   1006  CA  VAL A  62      -9.050   2.017 -24.632  1.00  0.91           C
ATOM   1007  C   VAL A  62      -9.109   1.216 -23.338  1.00  0.91           C
ATOM   1008  O   VAL A  62      -8.163   1.256 -22.550  1.00  0.91           O
ATOM   1009  CB  VAL A  62      -9.911   3.280 -24.505  1.00  0.91           C
ATOM   1010  CG1 VAL A  62      -9.611   3.972 -23.177  1.00  0.91           C
ATOM   1011  CG2 VAL A  62      -9.602   4.210 -25.681  1.00  0.91           C
ATOM      0  H   VAL A  62     -10.157   1.514 -26.193  1.00  0.91           H   new
ATOM      0  HA  VAL A  62      -8.128   2.277 -24.783  1.00  0.91           H   new
ATOM      0  HB  VAL A  62     -10.852   3.047 -24.523  1.00  0.91           H   new
ATOM      0 HG11 VAL A  62     -10.156   4.771 -23.098  1.00  0.91           H   new
ATOM      0 HG12 VAL A  62      -9.813   3.369 -22.445  1.00  0.91           H   new
ATOM      0 HG13 VAL A  62      -8.673   4.217 -23.144  1.00  0.91           H   new
ATOM      0 HG21 VAL A  62     -10.142   5.013 -25.610  1.00  0.91           H   new
ATOM      0 HG22 VAL A  62      -8.662   4.451 -25.665  1.00  0.91           H   new
ATOM      0 HG23 VAL A  62      -9.805   3.757 -26.514  1.00  0.91           H   new
ATOM   1021  N   ILE A  63     -10.176   0.449 -23.128  1.00  0.80           N
ATOM   1022  CA  ILE A  63     -10.266  -0.347 -21.914  1.00  0.80           C
ATOM   1023  C   ILE A  63      -9.119  -1.338 -21.864  1.00  0.80           C
ATOM   1024  O   ILE A  63      -8.438  -1.457 -20.842  1.00  0.80           O
ATOM   1025  CB  ILE A  63     -11.584  -1.134 -21.853  1.00  0.80           C
ATOM   1026  CG1 ILE A  63     -12.777  -0.218 -21.677  1.00  0.80           C
ATOM   1027  CG2 ILE A  63     -11.530  -2.183 -20.713  1.00  0.80           C
ATOM   1028  CD1 ILE A  63     -14.070  -0.947 -21.940  1.00  0.80           C
ATOM      0  H   ILE A  63     -10.844   0.377 -23.665  1.00  0.80           H   new
ATOM      0  HA  ILE A  63     -10.227   0.264 -21.161  1.00  0.80           H   new
ATOM      0  HB  ILE A  63     -11.694  -1.594 -22.700  1.00  0.80           H   new
ATOM      0 HG12 ILE A  63     -12.783   0.140 -20.775  1.00  0.80           H   new
ATOM      0 HG13 ILE A  63     -12.700   0.537 -22.281  1.00  0.80           H   new
ATOM      0 HG21 ILE A  63     -12.367  -2.673 -20.684  1.00  0.80           H   new
ATOM      0 HG22 ILE A  63     -10.800  -2.800 -20.875  1.00  0.80           H   new
ATOM      0 HG23 ILE A  63     -11.390  -1.733 -19.865  1.00  0.80           H   new
ATOM      0 HD11 ILE A  63     -14.815  -0.338 -21.820  1.00  0.80           H   new
ATOM      0 HD12 ILE A  63     -14.072  -1.285 -22.849  1.00  0.80           H   new
ATOM      0 HD13 ILE A  63     -14.156  -1.688 -21.320  1.00  0.80           H   new
ATOM   1040  N   ALA A  64      -8.867  -2.042 -22.972  1.00  0.79           N
ATOM   1041  CA  ALA A  64      -7.786  -3.009 -22.963  1.00  0.79           C
ATOM   1042  C   ALA A  64      -6.457  -2.339 -22.646  1.00  0.79           C
ATOM   1043  O   ALA A  64      -5.683  -2.852 -21.838  1.00  0.79           O
ATOM   1044  CB  ALA A  64      -7.693  -3.692 -24.312  1.00  0.79           C
ATOM      0  H   ALA A  64      -9.299  -1.974 -23.713  1.00  0.79           H   new
ATOM      0  HA  ALA A  64      -7.976  -3.665 -22.274  1.00  0.79           H   new
ATOM      0  HB1 ALA A  64      -6.969  -4.337 -24.299  1.00  0.79           H   new
ATOM      0  HB2 ALA A  64      -8.528  -4.148 -24.502  1.00  0.79           H   new
ATOM      0  HB3 ALA A  64      -7.523  -3.029 -24.999  1.00  0.79           H   new
ATOM   1050  N   LEU A  65      -6.213  -1.158 -23.218  1.00  0.81           N
ATOM   1051  CA  LEU A  65      -4.955  -0.472 -22.972  1.00  0.81           C
ATOM   1052  C   LEU A  65      -4.812  -0.041 -21.524  1.00  0.81           C
ATOM   1053  O   LEU A  65      -3.730  -0.170 -20.947  1.00  0.81           O
ATOM   1054  CB  LEU A  65      -4.829   0.748 -23.882  1.00  0.81           C
ATOM   1055  CG  LEU A  65      -4.649   0.441 -25.366  1.00  0.81           C
ATOM   1056  CD1 LEU A  65      -4.725   1.740 -26.146  1.00  0.81           C
ATOM   1057  CD2 LEU A  65      -3.329  -0.269 -25.575  1.00  0.81           C
ATOM      0  H   LEU A  65      -6.756  -0.747 -23.743  1.00  0.81           H   new
ATOM      0  HA  LEU A  65      -4.244  -1.103 -23.167  1.00  0.81           H   new
ATOM      0  HB2 LEU A  65      -5.622   1.296 -23.774  1.00  0.81           H   new
ATOM      0  HB3 LEU A  65      -4.074   1.279 -23.583  1.00  0.81           H   new
ATOM      0  HG  LEU A  65      -5.352  -0.146 -25.686  1.00  0.81           H   new
ATOM      0 HD11 LEU A  65      -4.612   1.557 -27.092  1.00  0.81           H   new
ATOM      0 HD12 LEU A  65      -5.589   2.156 -25.999  1.00  0.81           H   new
ATOM      0 HD13 LEU A  65      -4.023   2.339 -25.847  1.00  0.81           H   new
ATOM      0 HD21 LEU A  65      -3.213  -0.465 -26.518  1.00  0.81           H   new
ATOM      0 HD22 LEU A  65      -2.604   0.299 -25.271  1.00  0.81           H   new
ATOM      0 HD23 LEU A  65      -3.323  -1.097 -25.070  1.00  0.81           H   new
ATOM   1069  N   LEU A  66      -5.900   0.427 -20.913  1.00  0.84           N
ATOM   1070  CA  LEU A  66      -5.831   0.855 -19.525  1.00  0.84           C
ATOM   1071  C   LEU A  66      -5.512  -0.323 -18.619  1.00  0.84           C
ATOM   1072  O   LEU A  66      -4.680  -0.206 -17.715  1.00  0.84           O
ATOM   1073  CB  LEU A  66      -7.150   1.503 -19.115  1.00  0.84           C
ATOM   1074  CG  LEU A  66      -7.441   2.856 -19.778  1.00  0.84           C
ATOM   1075  CD1 LEU A  66      -8.857   3.279 -19.446  1.00  0.84           C
ATOM   1076  CD2 LEU A  66      -6.431   3.874 -19.297  1.00  0.84           C
ATOM      0  H   LEU A  66      -6.674   0.503 -21.280  1.00  0.84           H   new
ATOM      0  HA  LEU A  66      -5.120   1.508 -19.434  1.00  0.84           H   new
ATOM      0  HB2 LEU A  66      -7.874   0.893 -19.325  1.00  0.84           H   new
ATOM      0  HB3 LEU A  66      -7.151   1.623 -18.152  1.00  0.84           H   new
ATOM      0  HG  LEU A  66      -7.364   2.786 -20.742  1.00  0.84           H   new
ATOM      0 HD11 LEU A  66      -9.046   4.134 -19.863  1.00  0.84           H   new
ATOM      0 HD12 LEU A  66      -9.480   2.614 -19.778  1.00  0.84           H   new
ATOM      0 HD13 LEU A  66      -8.953   3.361 -18.484  1.00  0.84           H   new
ATOM      0 HD21 LEU A  66      -6.611   4.731 -19.714  1.00  0.84           H   new
ATOM      0 HD22 LEU A  66      -6.495   3.964 -18.333  1.00  0.84           H   new
ATOM      0 HD23 LEU A  66      -5.537   3.581 -19.535  1.00  0.84           H   new
ATOM   1088  N   VAL A  67      -6.103  -1.482 -18.913  1.00  0.88           N
ATOM   1089  CA  VAL A  67      -5.834  -2.680 -18.135  1.00  0.88           C
ATOM   1090  C   VAL A  67      -4.367  -3.075 -18.268  1.00  0.88           C
ATOM   1091  O   VAL A  67      -3.702  -3.410 -17.282  1.00  0.88           O
ATOM   1092  CB  VAL A  67      -6.742  -3.835 -18.584  1.00  0.88           C
ATOM   1093  CG1 VAL A  67      -6.304  -5.139 -17.926  1.00  0.88           C
ATOM   1094  CG2 VAL A  67      -8.196  -3.535 -18.213  1.00  0.88           C
ATOM      0  H   VAL A  67      -6.661  -1.591 -19.558  1.00  0.88           H   new
ATOM      0  HA  VAL A  67      -6.023  -2.490 -17.203  1.00  0.88           H   new
ATOM      0  HB  VAL A  67      -6.670  -3.927 -19.547  1.00  0.88           H   new
ATOM      0 HG11 VAL A  67      -6.884  -5.860 -18.217  1.00  0.88           H   new
ATOM      0 HG12 VAL A  67      -5.389  -5.339 -18.180  1.00  0.88           H   new
ATOM      0 HG13 VAL A  67      -6.359  -5.050 -16.962  1.00  0.88           H   new
ATOM      0 HG21 VAL A  67      -8.761  -4.269 -18.500  1.00  0.88           H   new
ATOM      0 HG22 VAL A  67      -8.269  -3.428 -17.252  1.00  0.88           H   new
ATOM      0 HG23 VAL A  67      -8.480  -2.718 -18.652  1.00  0.88           H   new
ATOM   1104  N   LEU A  68      -3.849  -3.030 -19.486  1.00  0.95           N
ATOM   1105  CA  LEU A  68      -2.467  -3.396 -19.700  1.00  0.95           C
ATOM   1106  C   LEU A  68      -1.516  -2.403 -19.042  1.00  0.95           C
ATOM   1107  O   LEU A  68      -0.480  -2.795 -18.505  1.00  0.95           O
ATOM   1108  CB  LEU A  68      -2.236  -3.538 -21.193  1.00  0.95           C
ATOM   1109  CG  LEU A  68      -3.055  -4.705 -21.716  1.00  0.95           C
ATOM   1110  CD1 LEU A  68      -2.921  -4.857 -23.227  1.00  0.95           C
ATOM   1111  CD2 LEU A  68      -2.685  -5.887 -20.917  1.00  0.95           C
ATOM      0  H   LEU A  68      -4.278  -2.793 -20.193  1.00  0.95           H   new
ATOM      0  HA  LEU A  68      -2.278  -4.248 -19.276  1.00  0.95           H   new
ATOM      0  HB2 LEU A  68      -2.489  -2.721 -21.650  1.00  0.95           H   new
ATOM      0  HB3 LEU A  68      -1.294  -3.683 -21.373  1.00  0.95           H   new
ATOM      0  HG  LEU A  68      -4.007  -4.561 -21.603  1.00  0.95           H   new
ATOM      0 HD11 LEU A  68      -3.456  -5.609 -23.525  1.00  0.95           H   new
ATOM      0 HD12 LEU A  68      -3.231  -4.048 -23.663  1.00  0.95           H   new
ATOM      0 HD13 LEU A  68      -1.991  -5.011 -23.456  1.00  0.95           H   new
ATOM      0 HD21 LEU A  68      -3.190  -6.656 -21.224  1.00  0.95           H   new
ATOM      0 HD22 LEU A  68      -1.736  -6.062 -21.019  1.00  0.95           H   new
ATOM      0 HD23 LEU A  68      -2.884  -5.721 -19.982  1.00  0.95           H   new
ATOM   1123  N   ALA A  69      -1.883  -1.119 -19.048  1.00  1.05           N
ATOM   1124  CA  ALA A  69      -1.081  -0.075 -18.423  1.00  1.05           C
ATOM   1125  C   ALA A  69      -0.928  -0.295 -16.919  1.00  1.05           C
ATOM   1126  O   ALA A  69       0.142  -0.047 -16.360  1.00  1.05           O
ATOM   1127  CB  ALA A  69      -1.697   1.286 -18.679  1.00  1.05           C
ATOM      0  H   ALA A  69      -2.606  -0.833 -19.416  1.00  1.05           H   new
ATOM      0  HA  ALA A  69      -0.198  -0.114 -18.822  1.00  1.05           H   new
ATOM      0  HB1 ALA A  69      -1.154   1.971 -18.258  1.00  1.05           H   new
ATOM      0  HB2 ALA A  69      -1.738   1.448 -19.634  1.00  1.05           H   new
ATOM      0  HB3 ALA A  69      -2.593   1.311 -18.308  1.00  1.05           H   new
ATOM   1133  N   VAL A  70      -1.991  -0.791 -16.263  1.00  1.21           N
ATOM   1134  CA  VAL A  70      -1.931  -1.035 -14.820  1.00  1.21           C
ATOM   1135  C   VAL A  70      -1.467  -2.462 -14.525  1.00  1.21           C
ATOM   1136  O   VAL A  70      -1.061  -2.771 -13.408  1.00  1.21           O
ATOM   1137  CB  VAL A  70      -3.296  -0.772 -14.151  1.00  1.21           C
ATOM   1138  CG1 VAL A  70      -3.726   0.664 -14.413  1.00  1.21           C
ATOM   1139  CG2 VAL A  70      -4.318  -1.738 -14.675  1.00  1.21           C
ATOM      0  H   VAL A  70      -2.742  -0.988 -16.632  1.00  1.21           H   new
ATOM      0  HA  VAL A  70      -1.284  -0.416 -14.447  1.00  1.21           H   new
ATOM      0  HB  VAL A  70      -3.217  -0.902 -13.193  1.00  1.21           H   new
ATOM      0 HG11 VAL A  70      -4.584   0.827 -13.992  1.00  1.21           H   new
ATOM      0 HG12 VAL A  70      -3.065   1.272 -14.046  1.00  1.21           H   new
ATOM      0 HG13 VAL A  70      -3.803   0.810 -15.369  1.00  1.21           H   new
ATOM      0 HG21 VAL A  70      -5.173  -1.567 -14.250  1.00  1.21           H   new
ATOM      0 HG22 VAL A  70      -4.406  -1.627 -15.635  1.00  1.21           H   new
ATOM      0 HG23 VAL A  70      -4.036  -2.645 -14.479  1.00  1.21           H   new
ATOM   1149  N   GLY A  71      -1.477  -3.315 -15.545  1.00  1.47           N
ATOM   1150  CA  GLY A  71      -1.017  -4.696 -15.476  1.00  1.47           C
ATOM   1151  C   GLY A  71       0.208  -4.897 -14.584  1.00  1.47           C
ATOM   1152  O   GLY A  71       0.121  -5.604 -13.591  1.00  1.47           O
ATOM      0  H   GLY A  71      -1.763  -3.096 -16.326  1.00  1.47           H   new
ATOM      0  HA2 GLY A  71      -1.740  -5.252 -15.147  1.00  1.47           H   new
ATOM      0  HA3 GLY A  71      -0.808  -5.003 -16.372  1.00  1.47           H   new
ATOM   1156  N   PRO A  72       1.375  -4.318 -14.909  1.00  1.84           N
ATOM   1157  CA  PRO A  72       2.620  -4.422 -14.166  1.00  1.84           C
ATOM   1158  C   PRO A  72       2.731  -3.447 -12.993  1.00  1.84           C
ATOM   1159  O   PRO A  72       3.815  -3.266 -12.431  1.00  1.84           O
ATOM   1160  CB  PRO A  72       3.643  -4.099 -15.248  1.00  1.84           C
ATOM   1161  CG  PRO A  72       2.954  -3.080 -16.121  1.00  1.84           C
ATOM   1162  CD  PRO A  72       1.497  -3.507 -16.149  1.00  1.84           C
ATOM      0  HA  PRO A  72       2.726  -5.287 -13.739  1.00  1.84           H   new
ATOM      0  HB2 PRO A  72       4.461  -3.743 -14.867  1.00  1.84           H   new
ATOM      0  HB3 PRO A  72       3.886  -4.891 -15.753  1.00  1.84           H   new
ATOM      0  HG2 PRO A  72       3.051  -2.185 -15.760  1.00  1.84           H   new
ATOM      0  HG3 PRO A  72       3.334  -3.068 -17.014  1.00  1.84           H   new
ATOM      0  HD2 PRO A  72       0.897  -2.745 -16.142  1.00  1.84           H   new
ATOM      0  HD3 PRO A  72       1.288  -4.026 -16.942  1.00  1.84           H   new
ATOM   1170  N   ALA A  73       1.640  -2.770 -12.660  1.00  2.35           N
ATOM   1171  CA  ALA A  73       1.634  -1.714 -11.667  1.00  2.35           C
ATOM   1172  C   ALA A  73       0.364  -1.773 -10.826  1.00  2.35           C
ATOM   1173  O   ALA A  73      -0.396  -0.808 -10.759  1.00  2.35           O
ATOM   1174  CB  ALA A  73       1.744  -0.364 -12.353  1.00  2.35           C
ATOM      0  H   ALA A  73       0.870  -2.916 -13.013  1.00  2.35           H   new
ATOM      0  HA  ALA A  73       2.395  -1.837 -11.078  1.00  2.35           H   new
ATOM      0  HB1 ALA A  73       1.740   0.340 -11.685  1.00  2.35           H   new
ATOM      0  HB2 ALA A  73       2.571  -0.324 -12.859  1.00  2.35           H   new
ATOM      0  HB3 ALA A  73       0.992  -0.244 -12.954  1.00  2.35           H   new
ATOM   1180  N   TYR A  74       0.149  -2.907 -10.160  1.00  2.98           N
ATOM   1181  CA  TYR A  74      -1.076  -3.119  -9.386  1.00  2.98           C
ATOM   1182  C   TYR A  74      -1.163  -2.235  -8.134  1.00  2.98           C
ATOM   1183  O   TYR A  74      -2.270  -1.955  -7.671  1.00  2.98           O
ATOM   1184  CB  TYR A  74      -1.192  -4.582  -8.948  1.00  2.98           C
ATOM   1185  CG  TYR A  74      -1.491  -5.572 -10.065  1.00  2.98           C
ATOM   1186  CD1 TYR A  74      -0.528  -6.503 -10.448  1.00  2.98           C
ATOM   1187  CD2 TYR A  74      -2.726  -5.552 -10.703  1.00  2.98           C
ATOM   1188  CE1 TYR A  74      -0.809  -7.416 -11.456  1.00  2.98           C
ATOM   1189  CE2 TYR A  74      -3.002  -6.460 -11.714  1.00  2.98           C
ATOM   1190  CZ  TYR A  74      -2.053  -7.389 -12.087  1.00  2.98           C
ATOM   1191  OH  TYR A  74      -2.338  -8.289 -13.079  1.00  2.98           O
ATOM      0  H   TYR A  74       0.700  -3.567 -10.143  1.00  2.98           H   new
ATOM      0  HA  TYR A  74      -1.804  -2.876  -9.979  1.00  2.98           H   new
ATOM      0  HB2 TYR A  74      -0.362  -4.843  -8.518  1.00  2.98           H   new
ATOM      0  HB3 TYR A  74      -1.892  -4.650  -8.279  1.00  2.98           H   new
ATOM      0  HD1 TYR A  74       0.302  -6.513 -10.029  1.00  2.98           H   new
ATOM      0  HD2 TYR A  74      -3.368  -4.928 -10.451  1.00  2.98           H   new
ATOM      0  HE1 TYR A  74      -0.170  -8.043 -11.709  1.00  2.98           H   new
ATOM      0  HE2 TYR A  74      -3.828  -6.443 -12.141  1.00  2.98           H   new
ATOM      0  HH  TYR A  74      -2.778  -7.909 -13.685  1.00  2.98           H   new
ATOM   1201  N   SER A  75       0.008  -1.834  -7.615  1.00  3.68           N
ATOM   1202  CA  SER A  75       0.269  -1.002  -6.421  1.00  3.68           C
ATOM   1203  C   SER A  75       0.647  -1.878  -5.228  1.00  3.68           C
ATOM   1204  O   SER A  75       0.558  -1.428  -4.081  1.00  3.68           O
ATOM   1205  CB  SER A  75      -0.893  -0.092  -6.013  1.00  3.68           C
ATOM   1206  OG  SER A  75      -1.968  -0.804  -5.472  1.00  3.68           O
ATOM   1207  OXT SER A  75       1.422  -2.810  -5.430  1.00  3.68           O1-
ATOM      0  H   SER A  75       0.746  -2.066  -7.991  1.00  3.68           H   new
ATOM      0  HA  SER A  75       1.004  -0.423  -6.677  1.00  3.68           H   new
ATOM      0  HB2 SER A  75      -0.579   0.556  -5.363  1.00  3.68           H   new
ATOM      0  HB3 SER A  75      -1.197   0.407  -6.788  1.00  3.68           H   new
ATOM      0  HG  SER A  75      -2.372  -1.211  -6.086  1.00  3.68           H   new
TER
END
