# Supplementary material for: Integrative proteome-wide structural analysis and high-throughput docking identify broad-spectrum antiviral scaffolds against Zika, Yellow Fever, West Nile, Saint Louis encephalitis, and Usutu viruses
Source: Front Cell Infect Microbiol. 2026 Apr 30;16:1723132. doi: 10.3389/fcimb.2026.1723132 (PMC13171538; doi:10.3389/fcimb.2026.1723132)
Supplement: Supplementary file 6 [file DataSheet6.zip › YFV/YF_M/YF_M.pdb]

ATOM      1  N   ALA A   1       2.396  -0.535  -2.707  1.00  5.53           N  
ATOM      2  CA  ALA A   1       3.386   0.440  -3.139  1.00  5.53           C  
ATOM      3  C   ALA A   1       3.456   1.615  -2.181  1.00  5.53           C  
ATOM      4  O   ALA A   1       2.465   1.977  -1.540  1.00  5.53           O  
ATOM      5  CB  ALA A   1       3.067   0.942  -4.535  1.00  5.53           C  
ATOM      6 1H   ALA A   1       2.737  -1.471  -2.870  1.00  5.53           H  
ATOM      7 2H   ALA A   1       2.181  -0.415  -1.731  1.00  5.53           H  
ATOM      8 3H   ALA A   1       1.544  -0.426  -3.255  1.00  5.53           H  
ATOM      9  HA  ALA A   1       4.361  -0.049  -3.148  1.00  5.53           H  
ATOM     10 1HB  ALA A   1       3.830   1.653  -4.850  1.00  5.53           H  
ATOM     11 2HB  ALA A   1       3.046   0.095  -5.218  1.00  5.53           H  
ATOM     12 3HB  ALA A   1       2.093   1.428  -4.529  1.00  5.53           H  
ATOM     13  N   ILE A   2       4.631   2.222  -2.090  1.00  5.45           N  
ATOM     14  CA  ILE A   2       4.849   3.379  -1.226  1.00  5.45           C  
ATOM     15  C   ILE A   2       5.249   4.606  -2.029  1.00  5.45           C  
ATOM     16  O   ILE A   2       6.190   4.555  -2.828  1.00  5.45           O  
ATOM     17  CB  ILE A   2       5.950   3.107  -0.183  1.00  5.45           C  
ATOM     18  CG1 ILE A   2       5.571   1.942   0.710  1.00  5.45           C  
ATOM     19  CG2 ILE A   2       6.191   4.351   0.666  1.00  5.45           C  
ATOM     20  CD1 ILE A   2       6.709   1.491   1.588  1.00  5.45           C  
ATOM     21  H   ILE A   2       5.410   1.879  -2.637  1.00  5.45           H  
ATOM     22  HA  ILE A   2       3.919   3.606  -0.702  1.00  5.45           H  
ATOM     23  HB  ILE A   2       6.873   2.841  -0.696  1.00  5.45           H  
ATOM     24 1HG1 ILE A   2       4.733   2.238   1.343  1.00  5.45           H  
ATOM     25 2HG1 ILE A   2       5.262   1.100   0.098  1.00  5.45           H  
ATOM     26 1HG2 ILE A   2       6.976   4.145   1.389  1.00  5.45           H  
ATOM     27 2HG2 ILE A   2       6.493   5.177   0.038  1.00  5.45           H  
ATOM     28 3HG2 ILE A   2       5.275   4.615   1.192  1.00  5.45           H  
ATOM     29 1HD1 ILE A   2       6.382   0.657   2.209  1.00  5.45           H  
ATOM     30 2HD1 ILE A   2       7.547   1.176   0.966  1.00  5.45           H  
ATOM     31 3HD1 ILE A   2       7.023   2.316   2.227  1.00  5.45           H  
ATOM     32  N   ASP A   3       4.575   5.732  -1.809  1.00  5.28           N  
ATOM     33  CA  ASP A   3       4.927   6.958  -2.527  1.00  5.28           C  
ATOM     34  C   ASP A   3       6.151   7.593  -1.869  1.00  5.28           C  
ATOM     35  O   ASP A   3       6.060   8.591  -1.157  1.00  5.28           O  
ATOM     36  CB  ASP A   3       3.762   7.952  -2.544  1.00  5.28           C  
ATOM     37  CG  ASP A   3       3.978   9.171  -3.505  1.00  5.28           C  
ATOM     38  OD1 ASP A   3       4.805   9.097  -4.393  1.00  5.28           O  
ATOM     39  OD2 ASP A   3       3.293  10.157  -3.328  1.00  5.28           O1-
ATOM     40  H   ASP A   3       3.810   5.735  -1.145  1.00  5.28           H  
ATOM     41  HA  ASP A   3       5.183   6.703  -3.557  1.00  5.28           H  
ATOM     42 1HB  ASP A   3       2.852   7.435  -2.848  1.00  5.28           H  
ATOM     43 2HB  ASP A   3       3.598   8.334  -1.536  1.00  5.28           H  
ATOM     44  N   LEU A   4       7.291   6.966  -2.113  1.00  5.05           N  
ATOM     45  CA  LEU A   4       8.578   7.325  -1.541  1.00  5.05           C  
ATOM     46  C   LEU A   4       9.002   8.749  -1.882  1.00  5.05           C  
ATOM     47  O   LEU A   4       9.745   9.343  -1.095  1.00  5.05           O  
ATOM     48  CB  LEU A   4       9.627   6.323  -2.021  1.00  5.05           C  
ATOM     49  CG  LEU A   4       9.439   4.907  -1.456  1.00  5.05           C  
ATOM     50  CD1 LEU A   4      10.415   3.959  -2.103  1.00  5.05           C  
ATOM     51  CD2 LEU A   4       9.629   4.941   0.046  1.00  5.05           C  
ATOM     52  H   LEU A   4       7.220   6.141  -2.705  1.00  5.05           H  
ATOM     53  HA  LEU A   4       8.499   7.246  -0.460  1.00  5.05           H  
ATOM     54 1HB  LEU A   4       9.581   6.263  -3.106  1.00  5.05           H  
ATOM     55 2HB  LEU A   4      10.615   6.679  -1.731  1.00  5.05           H  
ATOM     56  HG  LEU A   4       8.439   4.563  -1.683  1.00  5.05           H  
ATOM     57 1HD1 LEU A   4      10.263   2.957  -1.703  1.00  5.05           H  
ATOM     58 2HD1 LEU A   4      10.251   3.949  -3.181  1.00  5.05           H  
ATOM     59 3HD1 LEU A   4      11.433   4.284  -1.893  1.00  5.05           H  
ATOM     60 1HD2 LEU A   4       9.481   3.939   0.453  1.00  5.05           H  
ATOM     61 2HD2 LEU A   4      10.637   5.282   0.278  1.00  5.05           H  
ATOM     62 3HD2 LEU A   4       8.907   5.623   0.490  1.00  5.05           H  
ATOM     63  N   PRO A   5       8.607   9.196  -3.104  1.00  4.83           N  
ATOM     64  CA  PRO A   5       8.258   9.845  -4.405  1.00  4.83           C  
ATOM     65  C   PRO A   5       9.525  10.005  -5.219  1.00  4.83           C  
ATOM     66  O   PRO A   5      10.628  10.021  -4.669  1.00  4.83           O  
ATOM     67  CB  PRO A   5       7.727  11.237  -4.171  1.00  4.83           C  
ATOM     68  CG  PRO A   5       8.483  11.719  -3.217  1.00  4.83           C  
ATOM     69  CD  PRO A   5       8.927  10.620  -2.432  1.00  4.83           C  
ATOM     70  HA  PRO A   5       7.516   9.225  -4.934  1.00  4.83           H  
ATOM     71 1HB  PRO A   5       7.797  11.829  -5.100  1.00  4.83           H  
ATOM     72 2HB  PRO A   5       6.656  11.187  -3.898  1.00  4.83           H  
ATOM     73 1HG  PRO A   5       9.322  12.264  -3.676  1.00  4.83           H  
ATOM     74 2HG  PRO A   5       7.916  12.454  -2.631  1.00  4.83           H  
ATOM     75 1HD  PRO A   5      10.023  10.813  -2.374  1.00  4.83           H  
ATOM     76 2HD  PRO A   5       8.373  10.749  -1.470  1.00  4.83           H  
ATOM     77  N   THR A   6       9.379  10.120  -6.530  1.00  4.70           N  
ATOM     78  CA  THR A   6      10.547  10.292  -7.378  1.00  4.70           C  
ATOM     79  C   THR A   6      11.076  11.701  -7.195  1.00  4.70           C  
ATOM     80  O   THR A   6      10.341  12.573  -6.734  1.00  4.70           O  
ATOM     81  CB  THR A   6      10.192  10.071  -8.867  1.00  4.70           C  
ATOM     82  CG2 THR A   6       9.622   8.688  -9.079  1.00  4.70           C  
ATOM     83  OG1 THR A   6       9.219  11.057  -9.290  1.00  4.70           O  
ATOM     84  H   THR A   6       8.455  10.086  -6.940  1.00  4.70           H  
ATOM     85  HA  THR A   6      11.321   9.585  -7.078  1.00  4.70           H  
ATOM     86  HB  THR A   6      11.094  10.191  -9.472  1.00  4.70           H  
ATOM     87  HG1 THR A   6       9.216  11.088 -10.259  1.00  4.70           H  
ATOM     88 1HG2 THR A   6       9.383   8.554 -10.135  1.00  4.70           H  
ATOM     89 2HG2 THR A   6      10.356   7.943  -8.774  1.00  4.70           H  
ATOM     90 3HG2 THR A   6       8.718   8.573  -8.483  1.00  4.70           H  
ATOM     91  N   HIS A   7      12.306  11.951  -7.643  1.00  4.71           N  
ATOM     92  CA  HIS A   7      12.928  13.274  -7.554  1.00  4.71           C  
ATOM     93  C   HIS A   7      12.040  14.343  -8.164  1.00  4.71           C  
ATOM     94  O   HIS A   7      11.772  15.387  -7.566  1.00  4.71           O  
ATOM     95  CB  HIS A   7      14.280  13.261  -8.280  1.00  4.71           C  
ATOM     96  CG  HIS A   7      14.989  14.582  -8.334  1.00  4.71           C  
ATOM     97  CD2 HIS A   7      15.184  15.440  -9.363  1.00  4.71           C  
ATOM     98  ND1 HIS A   7      15.615  15.143  -7.240  1.00  4.71           N  
ATOM     99  CE1 HIS A   7      16.163  16.295  -7.593  1.00  4.71           C  
ATOM    100  NE2 HIS A   7      15.921  16.495  -8.876  1.00  4.71           N  
ATOM    101  H   HIS A   7      12.837  11.191  -8.044  1.00  4.71           H  
ATOM    102  HA  HIS A   7      13.099  13.528  -6.509  1.00  4.71           H  
ATOM    103 1HB  HIS A   7      14.941  12.546  -7.793  1.00  4.71           H  
ATOM    104 2HB  HIS A   7      14.135  12.918  -9.305  1.00  4.71           H  
ATOM    105  HD1 HIS A   7      15.667  14.749  -6.321  1.00  4.71           H  
ATOM    106  HD2 HIS A   7      14.878  15.416 -10.414  1.00  4.71           H  
ATOM    107  HE1 HIS A   7      16.707  16.897  -6.867  1.00  4.71           H  
ATOM    108  N   GLU A   8      11.545  14.057  -9.344  1.00  4.90           N  
ATOM    109  CA  GLU A   8      10.730  14.977 -10.106  1.00  4.90           C  
ATOM    110  C   GLU A   8       9.416  15.371  -9.393  1.00  4.90           C  
ATOM    111  O   GLU A   8       8.809  16.394  -9.726  1.00  4.90           O  
ATOM    112  CB  GLU A   8      10.487  14.329 -11.467  1.00  4.90           C  
ATOM    113  CG  GLU A   8      11.800  14.096 -12.246  1.00  4.90           C  
ATOM    114  CD  GLU A   8      12.542  12.837 -11.812  1.00  4.90           C  
ATOM    115  OE1 GLU A   8      12.036  12.144 -10.966  1.00  4.90           O  
ATOM    116  OE2 GLU A   8      13.621  12.592 -12.298  1.00  4.90           O1-
ATOM    117  H   GLU A   8      11.771  13.162  -9.747  1.00  4.90           H  
ATOM    118  HA  GLU A   8      11.313  15.884 -10.262  1.00  4.90           H  
ATOM    119 1HB  GLU A   8       9.975  13.373 -11.342  1.00  4.90           H  
ATOM    120 2HB  GLU A   8       9.860  14.960 -12.073  1.00  4.90           H  
ATOM    121 1HG  GLU A   8      11.564  14.019 -13.309  1.00  4.90           H  
ATOM    122 2HG  GLU A   8      12.448  14.963 -12.111  1.00  4.90           H  
ATOM    123  N   ASN A   9       8.945  14.544  -8.451  1.00  5.27           N  
ATOM    124  CA  ASN A   9       7.704  14.797  -7.730  1.00  5.27           C  
ATOM    125  C   ASN A   9       7.964  15.013  -6.240  1.00  5.27           C  
ATOM    126  O   ASN A   9       7.049  14.952  -5.412  1.00  5.27           O  
ATOM    127  CB  ASN A   9       6.740  13.665  -7.999  1.00  5.27           C  
ATOM    128  CG  ASN A   9       6.279  13.716  -9.421  1.00  5.27           C  
ATOM    129  ND2 ASN A   9       6.903  12.951 -10.281  1.00  5.27           N  
ATOM    130  OD1 ASN A   9       5.382  14.504  -9.737  1.00  5.27           O  
ATOM    131  H   ASN A   9       9.484  13.726  -8.169  1.00  5.27           H  
ATOM    132  HA  ASN A   9       7.262  15.716  -8.111  1.00  5.27           H  
ATOM    133 1HB  ASN A   9       7.240  12.709  -7.812  1.00  5.27           H  
ATOM    134 2HB  ASN A   9       5.885  13.735  -7.332  1.00  5.27           H  
ATOM    135 1HD2 ASN A   9       6.676  13.018 -11.271  1.00  5.27           H  
ATOM    136 2HD2 ASN A   9       7.646  12.338  -9.966  1.00  5.27           H  
ATOM    137  N   HIS A  10       9.227  15.258  -5.916  1.00  5.80           N  
ATOM    138  CA  HIS A  10       9.715  15.517  -4.575  1.00  5.80           C  
ATOM    139  C   HIS A  10       9.556  17.027  -4.347  1.00  5.80           C  
ATOM    140  O   HIS A  10       8.827  17.701  -5.081  1.00  5.80           O  
ATOM    141  CB  HIS A  10      11.173  15.041  -4.435  1.00  5.80           C  
ATOM    142  CG  HIS A  10      11.658  14.779  -3.017  1.00  5.80           C  
ATOM    143  CD2 HIS A  10      11.876  13.607  -2.374  1.00  5.80           C  
ATOM    144  ND1 HIS A  10      11.987  15.772  -2.128  1.00  5.80           N  
ATOM    145  CE1 HIS A  10      12.390  15.224  -0.985  1.00  5.80           C  
ATOM    146  NE2 HIS A  10      12.328  13.911  -1.111  1.00  5.80           N  
ATOM    147  H   HIS A  10       9.932  15.274  -6.653  1.00  5.80           H  
ATOM    148  HA  HIS A  10       9.108  14.991  -3.840  1.00  5.80           H  
ATOM    149 1HB  HIS A  10      11.285  14.115  -4.985  1.00  5.80           H  
ATOM    150 2HB  HIS A  10      11.838  15.770  -4.902  1.00  5.80           H  
ATOM    151  HD2 HIS A  10      11.723  12.607  -2.787  1.00  5.80           H  
ATOM    152  HE1 HIS A  10      12.714  15.765  -0.096  1.00  5.80           H  
ATOM    153  HE2 HIS A  10      12.574  13.233  -0.401  1.00  5.80           H  
ATOM    154  N   GLY A  11      10.251  17.576  -3.352  1.00  6.40           N  
ATOM    155  CA  GLY A  11      10.167  18.990  -2.967  1.00  6.40           C  
ATOM    156  C   GLY A  11      10.958  19.922  -3.910  1.00  6.40           C  
ATOM    157  O   GLY A  11      11.259  21.062  -3.565  1.00  6.40           O  
ATOM    158  H   GLY A  11      10.866  16.980  -2.813  1.00  6.40           H  
ATOM    159 1HA  GLY A  11       9.121  19.293  -2.950  1.00  6.40           H  
ATOM    160 2HA  GLY A  11      10.542  19.101  -1.950  1.00  6.40           H  
ATOM    161  N   LEU A  12      11.313  19.401  -5.084  1.00  6.95           N  
ATOM    162  CA  LEU A  12      12.047  20.082  -6.142  1.00  6.95           C  
ATOM    163  C   LEU A  12      11.343  21.341  -6.643  1.00  6.95           C  
ATOM    164  O   LEU A  12      10.156  21.318  -6.985  1.00  6.95           O  
ATOM    165  CB  LEU A  12      12.209  19.101  -7.315  1.00  6.95           C  
ATOM    166  CG  LEU A  12      12.895  19.618  -8.562  1.00  6.95           C  
ATOM    167  CD1 LEU A  12      14.332  19.935  -8.258  1.00  6.95           C  
ATOM    168  CD2 LEU A  12      12.756  18.541  -9.655  1.00  6.95           C  
ATOM    169  H   LEU A  12      11.022  18.454  -5.260  1.00  6.95           H  
ATOM    170  HA  LEU A  12      13.027  20.358  -5.756  1.00  6.95           H  
ATOM    171 1HB  LEU A  12      12.781  18.237  -6.966  1.00  6.95           H  
ATOM    172 2HB  LEU A  12      11.221  18.742  -7.606  1.00  6.95           H  
ATOM    173  HG  LEU A  12      12.410  20.536  -8.897  1.00  6.95           H  
ATOM    174 1HD1 LEU A  12      14.802  20.303  -9.141  1.00  6.95           H  
ATOM    175 2HD1 LEU A  12      14.386  20.691  -7.480  1.00  6.95           H  
ATOM    176 3HD1 LEU A  12      14.837  19.033  -7.922  1.00  6.95           H  
ATOM    177 1HD2 LEU A  12      13.216  18.861 -10.575  1.00  6.95           H  
ATOM    178 2HD2 LEU A  12      13.231  17.622  -9.317  1.00  6.95           H  
ATOM    179 3HD2 LEU A  12      11.704  18.355  -9.828  1.00  6.95           H  
ATOM    180  N   LYS A  13      12.092  22.445  -6.691  1.00  7.29           N  
ATOM    181  CA  LYS A  13      11.557  23.727  -7.148  1.00  7.29           C  
ATOM    182  C   LYS A  13      12.294  24.377  -8.327  1.00  7.29           C  
ATOM    183  O   LYS A  13      11.749  25.279  -8.962  1.00  7.29           O  
ATOM    184  CB  LYS A  13      11.549  24.724  -5.990  1.00  7.29           C  
ATOM    185  CG  LYS A  13      10.641  24.339  -4.834  1.00  7.29           C  
ATOM    186  CD  LYS A  13      10.664  25.381  -3.726  1.00  7.29           C  
ATOM    187  CE  LYS A  13       9.762  24.972  -2.568  1.00  7.29           C  
ATOM    188  NZ  LYS A  13       9.799  25.968  -1.459  1.00  7.29           N1+
ATOM    189  H   LYS A  13      13.047  22.394  -6.374  1.00  7.29           H  
ATOM    190  HA  LYS A  13      10.528  23.566  -7.466  1.00  7.29           H  
ATOM    191 1HB  LYS A  13      12.561  24.833  -5.599  1.00  7.29           H  
ATOM    192 2HB  LYS A  13      11.234  25.701  -6.356  1.00  7.29           H  
ATOM    193 1HG  LYS A  13       9.620  24.213  -5.196  1.00  7.29           H  
ATOM    194 2HG  LYS A  13      10.975  23.395  -4.418  1.00  7.29           H  
ATOM    195 1HD  LYS A  13      11.683  25.496  -3.356  1.00  7.29           H  
ATOM    196 2HD  LYS A  13      10.325  26.340  -4.118  1.00  7.29           H  
ATOM    197 1HE  LYS A  13       8.739  24.880  -2.928  1.00  7.29           H  
ATOM    198 2HE  LYS A  13      10.091  24.004  -2.187  1.00  7.29           H  
ATOM    199 1HZ  LYS A  13       9.192  25.664  -0.711  1.00  7.29           H  
ATOM    200 2HZ  LYS A  13      10.744  26.052  -1.112  1.00  7.29           H  
ATOM    201 3HZ  LYS A  13       9.486  26.866  -1.801  1.00  7.29           H  
ATOM    202  N   THR A  14      13.544  23.977  -8.583  1.00  7.31           N  
ATOM    203  CA  THR A  14      14.374  24.720  -9.538  1.00  7.31           C  
ATOM    204  C   THR A  14      14.851  24.004 -10.808  1.00  7.31           C  
ATOM    205  O   THR A  14      15.821  24.455 -11.418  1.00  7.31           O  
ATOM    206  CB  THR A  14      15.613  25.296  -8.818  1.00  7.31           C  
ATOM    207  CG2 THR A  14      15.179  26.284  -7.738  1.00  7.31           C  
ATOM    208  OG1 THR A  14      16.372  24.237  -8.209  1.00  7.31           O  
ATOM    209  H   THR A  14      13.938  23.198  -8.085  1.00  7.31           H  
ATOM    210  HA  THR A  14      13.788  25.574  -9.873  1.00  7.31           H  
ATOM    211  HB  THR A  14      16.241  25.810  -9.545  1.00  7.31           H  
ATOM    212  HG1 THR A  14      17.197  24.595  -7.860  1.00  7.31           H  
ATOM    213 1HG2 THR A  14      16.060  26.693  -7.244  1.00  7.31           H  
ATOM    214 2HG2 THR A  14      14.610  27.094  -8.196  1.00  7.31           H  
ATOM    215 3HG2 THR A  14      14.559  25.778  -7.004  1.00  7.31           H  
ATOM    216  N   ARG A  15      14.214  22.904 -11.213  1.00  7.02           N  
ATOM    217  CA  ARG A  15      14.657  22.224 -12.442  1.00  7.02           C  
ATOM    218  C   ARG A  15      13.543  22.022 -13.463  1.00  7.02           C  
ATOM    219  O   ARG A  15      12.382  21.780 -13.121  1.00  7.02           O  
ATOM    220  CB  ARG A  15      15.282  20.867 -12.143  1.00  7.02           C  
ATOM    221  CG  ARG A  15      16.565  20.899 -11.314  1.00  7.02           C  
ATOM    222  CD  ARG A  15      17.080  19.515 -11.003  1.00  7.02           C  
ATOM    223  NE  ARG A  15      17.624  18.818 -12.175  1.00  7.02           N  
ATOM    224  CZ  ARG A  15      18.887  18.951 -12.628  1.00  7.02           C  
ATOM    225  NH1 ARG A  15      19.738  19.770 -12.041  1.00  7.02           N1+
ATOM    226  NH2 ARG A  15      19.253  18.237 -13.666  1.00  7.02           N  
ATOM    227  H   ARG A  15      13.425  22.560 -10.686  1.00  7.02           H  
ATOM    228  HA  ARG A  15      15.424  22.838 -12.915  1.00  7.02           H  
ATOM    229 1HB  ARG A  15      14.572  20.252 -11.629  1.00  7.02           H  
ATOM    230 2HB  ARG A  15      15.521  20.367 -13.085  1.00  7.02           H  
ATOM    231 1HG  ARG A  15      17.333  21.426 -11.882  1.00  7.02           H  
ATOM    232 2HG  ARG A  15      16.394  21.430 -10.379  1.00  7.02           H  
ATOM    233 1HD  ARG A  15      17.866  19.584 -10.254  1.00  7.02           H  
ATOM    234 2HD  ARG A  15      16.264  18.908 -10.606  1.00  7.02           H  
ATOM    235  HE  ARG A  15      17.026  18.149 -12.692  1.00  7.02           H  
ATOM    236 1HH1 ARG A  15      19.445  20.312 -11.241  1.00  7.02           H  
ATOM    237 2HH1 ARG A  15      20.681  19.853 -12.391  1.00  7.02           H  
ATOM    238 1HH2 ARG A  15      18.558  17.594 -14.077  1.00  7.02           H  
ATOM    239 2HH2 ARG A  15      20.186  18.298 -14.034  1.00  7.02           H  
ATOM    240  N   GLN A  16      13.940  22.020 -14.737  1.00  6.53           N  
ATOM    241  CA  GLN A  16      13.049  21.811 -15.885  1.00  6.53           C  
ATOM    242  C   GLN A  16      12.554  20.372 -15.982  1.00  6.53           C  
ATOM    243  O   GLN A  16      11.667  20.056 -16.771  1.00  6.53           O  
ATOM    244  CB  GLN A  16      13.772  22.200 -17.180  1.00  6.53           C  
ATOM    245  CG  GLN A  16      14.904  21.249 -17.594  1.00  6.53           C  
ATOM    246  CD  GLN A  16      16.216  21.571 -16.905  1.00  6.53           C  
ATOM    247  NE2 GLN A  16      17.333  21.308 -17.581  1.00  6.53           N  
ATOM    248  OE1 GLN A  16      16.218  22.059 -15.770  1.00  6.53           O  
ATOM    249  H   GLN A  16      14.914  22.212 -14.929  1.00  6.53           H  
ATOM    250  HA  GLN A  16      12.180  22.457 -15.764  1.00  6.53           H  
ATOM    251 1HB  GLN A  16      13.052  22.234 -17.997  1.00  6.53           H  
ATOM    252 2HB  GLN A  16      14.193  23.198 -17.075  1.00  6.53           H  
ATOM    253 1HG  GLN A  16      14.632  20.225 -17.357  1.00  6.53           H  
ATOM    254 2HG  GLN A  16      15.059  21.346 -18.667  1.00  6.53           H  
ATOM    255 1HE2 GLN A  16      18.226  21.507 -17.174  1.00  6.53           H  
ATOM    256 2HE2 GLN A  16      17.281  20.914 -18.498  1.00  6.53           H  
ATOM    257  N   GLU A  17      13.148  19.512 -15.168  1.00  5.96           N  
ATOM    258  CA  GLU A  17      12.827  18.104 -15.100  1.00  5.96           C  
ATOM    259  C   GLU A  17      11.678  17.810 -14.144  1.00  5.96           C  
ATOM    260  O   GLU A  17      11.254  16.666 -14.019  1.00  5.96           O  
ATOM    261  CB  GLU A  17      14.064  17.316 -14.670  1.00  5.96           C  
ATOM    262  CG  GLU A  17      15.191  17.335 -15.692  1.00  5.96           C  
ATOM    263  CD  GLU A  17      16.392  16.532 -15.278  1.00  5.96           C  
ATOM    264  OE1 GLU A  17      16.821  16.644 -14.147  1.00  5.96           O  
ATOM    265  OE2 GLU A  17      16.890  15.799 -16.096  1.00  5.96           O1-
ATOM    266  H   GLU A  17      13.867  19.872 -14.562  1.00  5.96           H  
ATOM    267  HA  GLU A  17      12.528  17.781 -16.095  1.00  5.96           H  
ATOM    268 1HB  GLU A  17      14.452  17.738 -13.740  1.00  5.96           H  
ATOM    269 2HB  GLU A  17      13.791  16.282 -14.466  1.00  5.96           H  
ATOM    270 1HG  GLU A  17      14.815  16.950 -16.639  1.00  5.96           H  
ATOM    271 2HG  GLU A  17      15.495  18.371 -15.849  1.00  5.96           H  
ATOM    272  N   LYS A  18      11.164  18.837 -13.471  1.00  5.42           N  
ATOM    273  CA  LYS A  18      10.087  18.632 -12.512  1.00  5.42           C  
ATOM    274  C   LYS A  18       8.861  17.969 -13.150  1.00  5.42           C  
ATOM    275  O   LYS A  18       8.535  18.187 -14.321  1.00  5.42           O  
ATOM    276  CB  LYS A  18       9.686  19.936 -11.823  1.00  5.42           C  
ATOM    277  CG  LYS A  18       8.694  19.728 -10.658  1.00  5.42           C  
ATOM    278  CD  LYS A  18       8.337  20.998  -9.947  1.00  5.42           C  
ATOM    279  CE  LYS A  18       7.318  20.707  -8.847  1.00  5.42           C  
ATOM    280  NZ  LYS A  18       7.920  19.912  -7.745  1.00  5.42           N1+
ATOM    281  H   LYS A  18      11.540  19.780 -13.595  1.00  5.42           H  
ATOM    282  HA  LYS A  18      10.444  17.947 -11.743  1.00  5.42           H  
ATOM    283 1HB  LYS A  18      10.577  20.436 -11.435  1.00  5.42           H  
ATOM    284 2HB  LYS A  18       9.222  20.602 -12.549  1.00  5.42           H  
ATOM    285 1HG  LYS A  18       7.771  19.313 -11.024  1.00  5.42           H  
ATOM    286 2HG  LYS A  18       9.120  19.029  -9.938  1.00  5.42           H  
ATOM    287 1HD  LYS A  18       9.235  21.435  -9.501  1.00  5.42           H  
ATOM    288 2HD  LYS A  18       7.911  21.709 -10.655  1.00  5.42           H  
ATOM    289 1HE  LYS A  18       6.939  21.643  -8.446  1.00  5.42           H  
ATOM    290 2HE  LYS A  18       6.500  20.142  -9.265  1.00  5.42           H  
ATOM    291 1HZ  LYS A  18       7.243  19.721  -7.023  1.00  5.42           H  
ATOM    292 2HZ  LYS A  18       8.277  19.037  -8.109  1.00  5.42           H  
ATOM    293 3HZ  LYS A  18       8.693  20.459  -7.356  1.00  5.42           H  
ATOM    294  N   TRP A  19       8.231  17.095 -12.368  1.00  4.96           N  
ATOM    295  CA  TRP A  19       7.011  16.333 -12.662  1.00  4.96           C  
ATOM    296  C   TRP A  19       7.281  15.088 -13.504  1.00  4.96           C  
ATOM    297  O   TRP A  19       7.056  13.949 -13.066  1.00  4.96           O  
ATOM    298  CB  TRP A  19       5.968  17.173 -13.426  1.00  4.96           C  
ATOM    299  CG  TRP A  19       5.493  18.425 -12.733  1.00  4.96           C  
ATOM    300  CD1 TRP A  19       5.754  19.707 -13.128  1.00  4.96           C  
ATOM    301  CD2 TRP A  19       4.690  18.531 -11.544  1.00  4.96           C  
ATOM    302  CE2 TRP A  19       4.501  19.897 -11.298  1.00  4.96           C  
ATOM    303  CE3 TRP A  19       4.119  17.598 -10.683  1.00  4.96           C  
ATOM    304  NE1 TRP A  19       5.159  20.596 -12.274  1.00  4.96           N  
ATOM    305  CZ2 TRP A  19       3.759  20.352 -10.221  1.00  4.96           C  
ATOM    306  CZ3 TRP A  19       3.380  18.051  -9.601  1.00  4.96           C  
ATOM    307  CH2 TRP A  19       3.203  19.394  -9.376  1.00  4.96           C  
ATOM    308  H   TRP A  19       8.610  16.955 -11.438  1.00  4.96           H  
ATOM    309  HA  TRP A  19       6.578  16.014 -11.713  1.00  4.96           H  
ATOM    310 1HB  TRP A  19       6.312  17.432 -14.417  1.00  4.96           H  
ATOM    311 2HB  TRP A  19       5.088  16.550 -13.572  1.00  4.96           H  
ATOM    312  HD1 TRP A  19       6.348  19.979 -14.002  1.00  4.96           H  
ATOM    313  HE1 TRP A  19       5.198  21.603 -12.355  1.00  4.96           H  
ATOM    314  HE3 TRP A  19       4.255  16.530 -10.856  1.00  4.96           H  
ATOM    315  HZ2 TRP A  19       3.610  21.415 -10.028  1.00  4.96           H  
ATOM    316  HZ3 TRP A  19       2.939  17.309  -8.933  1.00  4.96           H  
ATOM    317  HH2 TRP A  19       2.613  19.715  -8.516  1.00  4.96           H  
ATOM    318  N   MET A  20       7.740  15.298 -14.733  1.00  4.59           N  
ATOM    319  CA  MET A  20       8.058  14.153 -15.576  1.00  4.59           C  
ATOM    320  C   MET A  20       8.997  14.490 -16.730  1.00  4.59           C  
ATOM    321  O   MET A  20       8.892  15.558 -17.335  1.00  4.59           O  
ATOM    322  CB  MET A  20       6.773  13.492 -16.078  1.00  4.59           C  
ATOM    323  CG  MET A  20       6.999  12.177 -16.780  1.00  4.59           C  
ATOM    324  SD  MET A  20       5.494  11.337 -17.203  1.00  4.59           S  
ATOM    325  CE  MET A  20       6.200   9.901 -17.948  1.00  4.59           C  
ATOM    326  H   MET A  20       7.921  16.260 -15.025  1.00  4.59           H  
ATOM    327  HA  MET A  20       8.571  13.436 -14.954  1.00  4.59           H  
ATOM    328 1HB  MET A  20       6.091  13.309 -15.253  1.00  4.59           H  
ATOM    329 2HB  MET A  20       6.273  14.161 -16.777  1.00  4.59           H  
ATOM    330 1HG  MET A  20       7.567  12.331 -17.695  1.00  4.59           H  
ATOM    331 2HG  MET A  20       7.569  11.531 -16.130  1.00  4.59           H  
ATOM    332 1HE  MET A  20       5.407   9.239 -18.295  1.00  4.59           H  
ATOM    333 2HE  MET A  20       6.810  10.213 -18.789  1.00  4.59           H  
ATOM    334 3HE  MET A  20       6.815   9.377 -17.224  1.00  4.59           H  
ATOM    335  N   THR A  21       9.882  13.551 -17.070  1.00  4.28           N  
ATOM    336  CA  THR A  21      10.789  13.723 -18.200  1.00  4.28           C  
ATOM    337  C   THR A  21      10.565  12.646 -19.259  1.00  4.28           C  
ATOM    338  O   THR A  21       9.986  11.591 -18.975  1.00  4.28           O  
ATOM    339  CB  THR A  21      12.254  13.668 -17.730  1.00  4.28           C  
ATOM    340  CG2 THR A  21      12.461  14.653 -16.608  1.00  4.28           C  
ATOM    341  OG1 THR A  21      12.561  12.354 -17.246  1.00  4.28           O  
ATOM    342  H   THR A  21       9.926  12.706 -16.521  1.00  4.28           H  
ATOM    343  HA  THR A  21      10.602  14.694 -18.657  1.00  4.28           H  
ATOM    344  HB  THR A  21      12.919  13.916 -18.555  1.00  4.28           H  
ATOM    345  HG1 THR A  21      13.316  12.411 -16.644  1.00  4.28           H  
ATOM    346 1HG2 THR A  21      13.499  14.612 -16.276  1.00  4.28           H  
ATOM    347 2HG2 THR A  21      12.233  15.652 -16.964  1.00  4.28           H  
ATOM    348 3HG2 THR A  21      11.809  14.414 -15.768  1.00  4.28           H  
ATOM    349  N   GLY A  22      11.120  12.865 -20.455  1.00  3.99           N  
ATOM    350  CA  GLY A  22      11.002  11.899 -21.550  1.00  3.99           C  
ATOM    351  C   GLY A  22      11.521  10.513 -21.180  1.00  3.99           C  
ATOM    352  O   GLY A  22      10.972   9.503 -21.629  1.00  3.99           O  
ATOM    353  H   GLY A  22      11.599  13.738 -20.619  1.00  3.99           H  
ATOM    354 1HA  GLY A  22       9.958  11.827 -21.853  1.00  3.99           H  
ATOM    355 2HA  GLY A  22      11.551  12.272 -22.414  1.00  3.99           H  
ATOM    356  N   ARG A  23      12.559  10.462 -20.341  1.00  3.72           N  
ATOM    357  CA  ARG A  23      13.127   9.192 -19.911  1.00  3.72           C  
ATOM    358  C   ARG A  23      12.135   8.400 -19.071  1.00  3.72           C  
ATOM    359  O   ARG A  23      12.132   7.173 -19.097  1.00  3.72           O  
ATOM    360  CB  ARG A  23      14.405   9.404 -19.119  1.00  3.72           C  
ATOM    361  CG  ARG A  23      15.594   9.886 -19.940  1.00  3.72           C  
ATOM    362  CD  ARG A  23      16.801  10.109 -19.092  1.00  3.72           C  
ATOM    363  NE  ARG A  23      17.947  10.549 -19.880  1.00  3.72           N  
ATOM    364  CZ  ARG A  23      19.138  10.923 -19.366  1.00  3.72           C  
ATOM    365  NH1 ARG A  23      19.330  10.907 -18.064  1.00  3.72           N1+
ATOM    366  NH2 ARG A  23      20.114  11.304 -20.171  1.00  3.72           N  
ATOM    367  H   ARG A  23      12.954  11.326 -19.998  1.00  3.72           H  
ATOM    368  HA  ARG A  23      13.369   8.607 -20.799  1.00  3.72           H  
ATOM    369 1HB  ARG A  23      14.222  10.137 -18.334  1.00  3.72           H  
ATOM    370 2HB  ARG A  23      14.690   8.470 -18.633  1.00  3.72           H  
ATOM    371 1HG  ARG A  23      15.839   9.139 -20.696  1.00  3.72           H  
ATOM    372 2HG  ARG A  23      15.339  10.827 -20.429  1.00  3.72           H  
ATOM    373 1HD  ARG A  23      16.585  10.874 -18.347  1.00  3.72           H  
ATOM    374 2HD  ARG A  23      17.068   9.179 -18.590  1.00  3.72           H  
ATOM    375  HE  ARG A  23      17.842  10.576 -20.885  1.00  3.72           H  
ATOM    376 1HH1 ARG A  23      18.585  10.618 -17.447  1.00  3.72           H  
ATOM    377 2HH1 ARG A  23      20.222  11.187 -17.683  1.00  3.72           H  
ATOM    378 1HH2 ARG A  23      19.968  11.314 -21.171  1.00  3.72           H  
ATOM    379 2HH2 ARG A  23      21.005  11.583 -19.788  1.00  3.72           H  
ATOM    380  N   MET A  24      11.308   9.090 -18.285  1.00  3.43           N  
ATOM    381  CA  MET A  24      10.336   8.399 -17.456  1.00  3.43           C  
ATOM    382  C   MET A  24       9.304   7.798 -18.380  1.00  3.43           C  
ATOM    383  O   MET A  24       8.883   6.654 -18.212  1.00  3.43           O  
ATOM    384  CB  MET A  24       9.730   9.368 -16.456  1.00  3.43           C  
ATOM    385  CG  MET A  24      10.720   9.846 -15.404  1.00  3.43           C  
ATOM    386  SD  MET A  24      10.098  11.185 -14.373  1.00  3.43           S  
ATOM    387  CE  MET A  24       8.797  10.439 -13.406  1.00  3.43           C  
ATOM    388  H   MET A  24      11.297  10.105 -18.312  1.00  3.43           H  
ATOM    389  HA  MET A  24      10.829   7.594 -16.918  1.00  3.43           H  
ATOM    390 1HB  MET A  24       9.355  10.233 -16.984  1.00  3.43           H  
ATOM    391 2HB  MET A  24       8.891   8.898 -15.950  1.00  3.43           H  
ATOM    392 1HG  MET A  24      10.993   9.015 -14.759  1.00  3.43           H  
ATOM    393 2HG  MET A  24      11.624  10.195 -15.906  1.00  3.43           H  
ATOM    394 1HE  MET A  24       8.357  11.198 -12.752  1.00  3.43           H  
ATOM    395 2HE  MET A  24       8.027  10.046 -14.071  1.00  3.43           H  
ATOM    396 3HE  MET A  24       9.208   9.631 -12.802  1.00  3.43           H  
ATOM    397  N   GLY A  25       8.949   8.561 -19.411  1.00  3.12           N  
ATOM    398  CA  GLY A  25       7.983   8.108 -20.401  1.00  3.12           C  
ATOM    399  C   GLY A  25       8.460   6.809 -21.026  1.00  3.12           C  
ATOM    400  O   GLY A  25       7.742   5.804 -21.029  1.00  3.12           O  
ATOM    401  H   GLY A  25       9.351   9.501 -19.481  1.00  3.12           H  
ATOM    402 1HA  GLY A  25       7.013   7.954 -19.931  1.00  3.12           H  
ATOM    403 2HA  GLY A  25       7.867   8.872 -21.169  1.00  3.12           H  
ATOM    404  N   GLU A  26       9.688   6.829 -21.540  1.00  2.83           N  
ATOM    405  CA  GLU A  26      10.246   5.649 -22.180  1.00  2.83           C  
ATOM    406  C   GLU A  26      10.351   4.470 -21.213  1.00  2.83           C  
ATOM    407  O   GLU A  26      10.028   3.337 -21.576  1.00  2.83           O  
ATOM    408  CB  GLU A  26      11.622   5.975 -22.751  1.00  2.83           C  
ATOM    409  CG  GLU A  26      12.318   4.819 -23.442  1.00  2.83           C  
ATOM    410  CD  GLU A  26      11.666   4.352 -24.722  1.00  2.83           C  
ATOM    411  OE1 GLU A  26      10.916   5.094 -25.319  1.00  2.83           O  
ATOM    412  OE2 GLU A  26      11.928   3.223 -25.095  1.00  2.83           O1-
ATOM    413  H   GLU A  26      10.229   7.696 -21.497  1.00  2.83           H  
ATOM    414  HA  GLU A  26       9.588   5.360 -22.996  1.00  2.83           H  
ATOM    415 1HB  GLU A  26      11.532   6.796 -23.462  1.00  2.83           H  
ATOM    416 2HB  GLU A  26      12.269   6.320 -21.941  1.00  2.83           H  
ATOM    417 1HG  GLU A  26      13.346   5.109 -23.656  1.00  2.83           H  
ATOM    418 2HG  GLU A  26      12.345   3.993 -22.737  1.00  2.83           H  
ATOM    419  N   ARG A  27      10.762   4.720 -19.969  1.00  2.56           N  
ATOM    420  CA  ARG A  27      10.875   3.630 -19.013  1.00  2.56           C  
ATOM    421  C   ARG A  27       9.519   2.994 -18.720  1.00  2.56           C  
ATOM    422  O   ARG A  27       9.418   1.765 -18.628  1.00  2.56           O  
ATOM    423  CB  ARG A  27      11.523   4.132 -17.736  1.00  2.56           C  
ATOM    424  CG  ARG A  27      13.018   4.427 -17.874  1.00  2.56           C  
ATOM    425  CD  ARG A  27      13.569   5.094 -16.670  1.00  2.56           C  
ATOM    426  NE  ARG A  27      14.992   5.372 -16.809  1.00  2.56           N  
ATOM    427  CZ  ARG A  27      15.707   6.153 -15.976  1.00  2.56           C  
ATOM    428  NH1 ARG A  27      15.120   6.736 -14.952  1.00  2.56           N1+
ATOM    429  NH2 ARG A  27      17.000   6.333 -16.187  1.00  2.56           N  
ATOM    430  H   ARG A  27      11.033   5.662 -19.687  1.00  2.56           H  
ATOM    431  HA  ARG A  27      11.525   2.870 -19.443  1.00  2.56           H  
ATOM    432 1HB  ARG A  27      11.030   5.053 -17.423  1.00  2.56           H  
ATOM    433 2HB  ARG A  27      11.392   3.400 -16.943  1.00  2.56           H  
ATOM    434 1HG  ARG A  27      13.548   3.485 -18.001  1.00  2.56           H  
ATOM    435 2HG  ARG A  27      13.202   5.048 -18.742  1.00  2.56           H  
ATOM    436 1HD  ARG A  27      13.050   6.043 -16.520  1.00  2.56           H  
ATOM    437 2HD  ARG A  27      13.426   4.458 -15.798  1.00  2.56           H  
ATOM    438  HE  ARG A  27      15.478   4.941 -17.583  1.00  2.56           H  
ATOM    439 1HH1 ARG A  27      14.132   6.598 -14.793  1.00  2.56           H  
ATOM    440 2HH1 ARG A  27      15.657   7.319 -14.326  1.00  2.56           H  
ATOM    441 1HH2 ARG A  27      17.451   5.881 -16.972  1.00  2.56           H  
ATOM    442 2HH2 ARG A  27      17.538   6.915 -15.562  1.00  2.56           H  
ATOM    443  N   GLN A  28       8.462   3.808 -18.625  1.00  2.31           N  
ATOM    444  CA  GLN A  28       7.127   3.278 -18.378  1.00  2.31           C  
ATOM    445  C   GLN A  28       6.681   2.428 -19.561  1.00  2.31           C  
ATOM    446  O   GLN A  28       6.109   1.348 -19.388  1.00  2.31           O  
ATOM    447  CB  GLN A  28       6.126   4.413 -18.145  1.00  2.31           C  
ATOM    448  CG  GLN A  28       6.319   5.184 -16.831  1.00  2.31           C  
ATOM    449  CD  GLN A  28       5.397   6.396 -16.722  1.00  2.31           C  
ATOM    450  NE2 GLN A  28       5.420   7.052 -15.564  1.00  2.31           N  
ATOM    451  OE1 GLN A  28       4.679   6.746 -17.666  1.00  2.31           O  
ATOM    452  H   GLN A  28       8.593   4.821 -18.699  1.00  2.31           H  
ATOM    453  HA  GLN A  28       7.161   2.643 -17.491  1.00  2.31           H  
ATOM    454 1HB  GLN A  28       6.216   5.135 -18.961  1.00  2.31           H  
ATOM    455 2HB  GLN A  28       5.113   4.019 -18.168  1.00  2.31           H  
ATOM    456 1HG  GLN A  28       6.090   4.513 -16.005  1.00  2.31           H  
ATOM    457 2HG  GLN A  28       7.343   5.517 -16.753  1.00  2.31           H  
ATOM    458 1HE2 GLN A  28       4.840   7.857 -15.431  1.00  2.31           H  
ATOM    459 2HE2 GLN A  28       6.016   6.739 -14.825  1.00  2.31           H  
ATOM    460  N   LEU A  29       6.989   2.889 -20.776  1.00  2.09           N  
ATOM    461  CA  LEU A  29       6.606   2.124 -21.946  1.00  2.09           C  
ATOM    462  C   LEU A  29       7.337   0.793 -21.974  1.00  2.09           C  
ATOM    463  O   LEU A  29       6.726  -0.241 -22.247  1.00  2.09           O  
ATOM    464  CB  LEU A  29       6.914   2.919 -23.213  1.00  2.09           C  
ATOM    465  CG  LEU A  29       6.046   4.148 -23.426  1.00  2.09           C  
ATOM    466  CD1 LEU A  29       6.587   4.941 -24.603  1.00  2.09           C  
ATOM    467  CD2 LEU A  29       4.609   3.707 -23.654  1.00  2.09           C  
ATOM    468  H   LEU A  29       7.455   3.793 -20.879  1.00  2.09           H  
ATOM    469  HA  LEU A  29       5.536   1.930 -21.900  1.00  2.09           H  
ATOM    470 1HB  LEU A  29       7.953   3.250 -23.170  1.00  2.09           H  
ATOM    471 2HB  LEU A  29       6.799   2.264 -24.077  1.00  2.09           H  
ATOM    472  HG  LEU A  29       6.088   4.780 -22.545  1.00  2.09           H  
ATOM    473 1HD1 LEU A  29       5.977   5.830 -24.754  1.00  2.09           H  
ATOM    474 2HD1 LEU A  29       7.618   5.238 -24.398  1.00  2.09           H  
ATOM    475 3HD1 LEU A  29       6.560   4.324 -25.498  1.00  2.09           H  
ATOM    476 1HD2 LEU A  29       3.979   4.586 -23.801  1.00  2.09           H  
ATOM    477 2HD2 LEU A  29       4.559   3.072 -24.540  1.00  2.09           H  
ATOM    478 3HD2 LEU A  29       4.258   3.149 -22.785  1.00  2.09           H  
ATOM    479  N   GLN A  30       8.627   0.794 -21.620  1.00  1.91           N  
ATOM    480  CA  GLN A  30       9.376  -0.454 -21.610  1.00  1.91           C  
ATOM    481  C   GLN A  30       8.838  -1.402 -20.550  1.00  1.91           C  
ATOM    482  O   GLN A  30       8.740  -2.603 -20.790  1.00  1.91           O  
ATOM    483  CB  GLN A  30      10.878  -0.218 -21.417  1.00  1.91           C  
ATOM    484  CG  GLN A  30      11.563   0.426 -22.623  1.00  1.91           C  
ATOM    485  CD  GLN A  30      13.056   0.649 -22.425  1.00  1.91           C  
ATOM    486  NE2 GLN A  30      13.619   1.546 -23.226  1.00  1.91           N  
ATOM    487  OE1 GLN A  30      13.703   0.016 -21.573  1.00  1.91           O  
ATOM    488  H   GLN A  30       9.097   1.674 -21.400  1.00  1.91           H  
ATOM    489  HA  GLN A  30       9.243  -0.933 -22.581  1.00  1.91           H  
ATOM    490 1HB  GLN A  30      11.026   0.441 -20.557  1.00  1.91           H  
ATOM    491 2HB  GLN A  30      11.372  -1.161 -21.198  1.00  1.91           H  
ATOM    492 1HG  GLN A  30      11.427  -0.221 -23.488  1.00  1.91           H  
ATOM    493 2HG  GLN A  30      11.101   1.397 -22.816  1.00  1.91           H  
ATOM    494 1HE2 GLN A  30      14.592   1.744 -23.157  1.00  1.91           H  
ATOM    495 2HE2 GLN A  30      13.043   2.054 -23.915  1.00  1.91           H  
ATOM    496  N   LYS A  31       8.437  -0.871 -19.392  1.00  1.75           N  
ATOM    497  CA  LYS A  31       7.868  -1.709 -18.342  1.00  1.75           C  
ATOM    498  C   LYS A  31       6.653  -2.454 -18.882  1.00  1.75           C  
ATOM    499  O   LYS A  31       6.513  -3.669 -18.683  1.00  1.75           O  
ATOM    500  CB  LYS A  31       7.494  -0.844 -17.133  1.00  1.75           C  
ATOM    501  CG  LYS A  31       6.900  -1.570 -15.929  1.00  1.75           C  
ATOM    502  CD  LYS A  31       6.688  -0.579 -14.775  1.00  1.75           C  
ATOM    503  CE  LYS A  31       6.037  -1.228 -13.567  1.00  1.75           C  
ATOM    504  NZ  LYS A  31       5.935  -0.284 -12.420  1.00  1.75           N1+
ATOM    505  H   LYS A  31       8.558   0.128 -19.224  1.00  1.75           H  
ATOM    506  HA  LYS A  31       8.612  -2.443 -18.038  1.00  1.75           H  
ATOM    507 1HB  LYS A  31       8.377  -0.298 -16.798  1.00  1.75           H  
ATOM    508 2HB  LYS A  31       6.765  -0.103 -17.443  1.00  1.75           H  
ATOM    509 1HG  LYS A  31       5.942  -2.007 -16.211  1.00  1.75           H  
ATOM    510 2HG  LYS A  31       7.566  -2.367 -15.605  1.00  1.75           H  
ATOM    511 1HD  LYS A  31       7.649  -0.159 -14.480  1.00  1.75           H  
ATOM    512 2HD  LYS A  31       6.048   0.233 -15.121  1.00  1.75           H  
ATOM    513 1HE  LYS A  31       5.038  -1.548 -13.840  1.00  1.75           H  
ATOM    514 2HE  LYS A  31       6.618  -2.097 -13.264  1.00  1.75           H  
ATOM    515 1HZ  LYS A  31       5.493  -0.751 -11.638  1.00  1.75           H  
ATOM    516 2HZ  LYS A  31       6.858   0.018 -12.151  1.00  1.75           H  
ATOM    517 3HZ  LYS A  31       5.384   0.517 -12.688  1.00  1.75           H  
ATOM    518  N   ILE A  32       5.792  -1.725 -19.597  1.00  1.62           N  
ATOM    519  CA  ILE A  32       4.594  -2.313 -20.169  1.00  1.62           C  
ATOM    520  C   ILE A  32       4.930  -3.314 -21.271  1.00  1.62           C  
ATOM    521  O   ILE A  32       4.377  -4.411 -21.296  1.00  1.62           O  
ATOM    522  CB  ILE A  32       3.650  -1.235 -20.715  1.00  1.62           C  
ATOM    523  CG1 ILE A  32       3.109  -0.384 -19.550  1.00  1.62           C  
ATOM    524  CG2 ILE A  32       2.491  -1.919 -21.450  1.00  1.62           C  
ATOM    525  CD1 ILE A  32       2.412   0.882 -19.994  1.00  1.62           C  
ATOM    526  H   ILE A  32       5.971  -0.725 -19.720  1.00  1.62           H  
ATOM    527  HA  ILE A  32       4.068  -2.845 -19.381  1.00  1.62           H  
ATOM    528  HB  ILE A  32       4.195  -0.575 -21.395  1.00  1.62           H  
ATOM    529 1HG1 ILE A  32       2.401  -0.986 -18.972  1.00  1.62           H  
ATOM    530 2HG1 ILE A  32       3.941  -0.108 -18.898  1.00  1.62           H  
ATOM    531 1HG2 ILE A  32       1.811  -1.165 -21.840  1.00  1.62           H  
ATOM    532 2HG2 ILE A  32       2.889  -2.509 -22.270  1.00  1.62           H  
ATOM    533 3HG2 ILE A  32       1.951  -2.572 -20.757  1.00  1.62           H  
ATOM    534 1HD1 ILE A  32       2.059   1.427 -19.117  1.00  1.62           H  
ATOM    535 2HD1 ILE A  32       3.118   1.503 -20.551  1.00  1.62           H  
ATOM    536 3HD1 ILE A  32       1.567   0.630 -20.630  1.00  1.62           H  
ATOM    537  N   GLU A  33       5.830  -2.963 -22.188  1.00  1.52           N  
ATOM    538  CA  GLU A  33       6.147  -3.912 -23.248  1.00  1.52           C  
ATOM    539  C   GLU A  33       6.771  -5.194 -22.694  1.00  1.52           C  
ATOM    540  O   GLU A  33       6.429  -6.295 -23.133  1.00  1.52           O  
ATOM    541  CB  GLU A  33       7.075  -3.275 -24.289  1.00  1.52           C  
ATOM    542  CG  GLU A  33       6.400  -2.202 -25.163  1.00  1.52           C  
ATOM    543  CD  GLU A  33       7.338  -1.559 -26.176  1.00  1.52           C  
ATOM    544  OE1 GLU A  33       8.514  -1.841 -26.142  1.00  1.52           O  
ATOM    545  OE2 GLU A  33       6.867  -0.790 -26.986  1.00  1.52           O1-
ATOM    546  H   GLU A  33       6.274  -2.046 -22.152  1.00  1.52           H  
ATOM    547  HA  GLU A  33       5.221  -4.181 -23.748  1.00  1.52           H  
ATOM    548 1HB  GLU A  33       7.917  -2.806 -23.777  1.00  1.52           H  
ATOM    549 2HB  GLU A  33       7.475  -4.047 -24.944  1.00  1.52           H  
ATOM    550 1HG  GLU A  33       5.568  -2.659 -25.696  1.00  1.52           H  
ATOM    551 2HG  GLU A  33       5.994  -1.428 -24.511  1.00  1.52           H  
ATOM    552  N   ARG A  34       7.642  -5.081 -21.687  1.00  1.46           N  
ATOM    553  CA  ARG A  34       8.269  -6.271 -21.123  1.00  1.46           C  
ATOM    554  C   ARG A  34       7.200  -7.157 -20.508  1.00  1.46           C  
ATOM    555  O   ARG A  34       7.188  -8.370 -20.730  1.00  1.46           O  
ATOM    556  CB  ARG A  34       9.292  -5.871 -20.075  1.00  1.46           C  
ATOM    557  CG  ARG A  34      10.539  -5.211 -20.638  1.00  1.46           C  
ATOM    558  CD  ARG A  34      11.405  -4.667 -19.571  1.00  1.46           C  
ATOM    559  NE  ARG A  34      12.532  -3.925 -20.118  1.00  1.46           N  
ATOM    560  CZ  ARG A  34      13.373  -3.164 -19.393  1.00  1.46           C  
ATOM    561  NH1 ARG A  34      13.220  -3.072 -18.089  1.00  1.46           N1+
ATOM    562  NH2 ARG A  34      14.348  -2.503 -19.990  1.00  1.46           N  
ATOM    563  H   ARG A  34       7.904  -4.159 -21.337  1.00  1.46           H  
ATOM    564  HA  ARG A  34       8.768  -6.819 -21.921  1.00  1.46           H  
ATOM    565 1HB  ARG A  34       8.835  -5.165 -19.377  1.00  1.46           H  
ATOM    566 2HB  ARG A  34       9.599  -6.746 -19.504  1.00  1.46           H  
ATOM    567 1HG  ARG A  34      11.113  -5.958 -21.182  1.00  1.46           H  
ATOM    568 2HG  ARG A  34      10.267  -4.412 -21.317  1.00  1.46           H  
ATOM    569 1HD  ARG A  34      10.819  -3.989 -18.949  1.00  1.46           H  
ATOM    570 2HD  ARG A  34      11.792  -5.481 -18.960  1.00  1.46           H  
ATOM    571  HE  ARG A  34      12.681  -3.968 -21.117  1.00  1.46           H  
ATOM    572 1HH1 ARG A  34      12.472  -3.573 -17.632  1.00  1.46           H  
ATOM    573 2HH1 ARG A  34      13.850  -2.497 -17.547  1.00  1.46           H  
ATOM    574 1HH2 ARG A  34      14.457  -2.554 -20.994  1.00  1.46           H  
ATOM    575 2HH2 ARG A  34      14.972  -1.924 -19.451  1.00  1.46           H  
ATOM    576  N   TRP A  35       6.252  -6.536 -19.806  1.00  1.41           N  
ATOM    577  CA  TRP A  35       5.115  -7.223 -19.222  1.00  1.41           C  
ATOM    578  C   TRP A  35       4.337  -8.004 -20.265  1.00  1.41           C  
ATOM    579  O   TRP A  35       4.096  -9.198 -20.089  1.00  1.41           O  
ATOM    580  CB  TRP A  35       4.224  -6.194 -18.539  1.00  1.41           C  
ATOM    581  CG  TRP A  35       2.884  -6.645 -18.073  1.00  1.41           C  
ATOM    582  CD1 TRP A  35       1.729  -6.415 -18.748  1.00  1.41           C  
ATOM    583  CD2 TRP A  35       2.503  -7.340 -16.860  1.00  1.41           C  
ATOM    584  CE2 TRP A  35       1.122  -7.486 -16.903  1.00  1.41           C  
ATOM    585  CE3 TRP A  35       3.208  -7.831 -15.759  1.00  1.41           C  
ATOM    586  NE1 TRP A  35       0.677  -6.913 -18.063  1.00  1.41           N  
ATOM    587  CZ2 TRP A  35       0.418  -8.110 -15.889  1.00  1.41           C  
ATOM    588  CZ3 TRP A  35       2.498  -8.453 -14.743  1.00  1.41           C  
ATOM    589  CH2 TRP A  35       1.137  -8.588 -14.814  1.00  1.41           C  
ATOM    590  H   TRP A  35       6.325  -5.528 -19.649  1.00  1.41           H  
ATOM    591  HA  TRP A  35       5.485  -7.920 -18.472  1.00  1.41           H  
ATOM    592 1HB  TRP A  35       4.765  -5.797 -17.691  1.00  1.41           H  
ATOM    593 2HB  TRP A  35       4.060  -5.373 -19.192  1.00  1.41           H  
ATOM    594  HD1 TRP A  35       1.664  -5.897 -19.705  1.00  1.41           H  
ATOM    595  HE1 TRP A  35      -0.276  -6.861 -18.358  1.00  1.41           H  
ATOM    596  HE3 TRP A  35       4.290  -7.725 -15.699  1.00  1.41           H  
ATOM    597  HZ2 TRP A  35      -0.658  -8.221 -15.912  1.00  1.41           H  
ATOM    598  HZ3 TRP A  35       3.051  -8.832 -13.885  1.00  1.41           H  
ATOM    599  HH2 TRP A  35       0.609  -9.078 -13.999  1.00  1.41           H  
ATOM    600  N   LEU A  36       3.985  -7.337 -21.365  1.00  1.37           N  
ATOM    601  CA  LEU A  36       3.186  -7.946 -22.421  1.00  1.37           C  
ATOM    602  C   LEU A  36       3.887  -9.136 -23.070  1.00  1.37           C  
ATOM    603  O   LEU A  36       3.240 -10.116 -23.440  1.00  1.37           O  
ATOM    604  CB  LEU A  36       2.884  -6.890 -23.481  1.00  1.37           C  
ATOM    605  CG  LEU A  36       1.958  -5.774 -23.005  1.00  1.37           C  
ATOM    606  CD1 LEU A  36       1.853  -4.703 -24.061  1.00  1.37           C  
ATOM    607  CD2 LEU A  36       0.643  -6.332 -22.691  1.00  1.37           C  
ATOM    608  H   LEU A  36       4.244  -6.353 -21.443  1.00  1.37           H  
ATOM    609  HA  LEU A  36       2.252  -8.294 -21.985  1.00  1.37           H  
ATOM    610 1HB  LEU A  36       3.824  -6.435 -23.792  1.00  1.37           H  
ATOM    611 2HB  LEU A  36       2.427  -7.373 -24.343  1.00  1.37           H  
ATOM    612  HG  LEU A  36       2.361  -5.329 -22.111  1.00  1.37           H  
ATOM    613 1HD1 LEU A  36       1.198  -3.908 -23.704  1.00  1.37           H  
ATOM    614 2HD1 LEU A  36       2.842  -4.294 -24.264  1.00  1.37           H  
ATOM    615 3HD1 LEU A  36       1.443  -5.132 -24.973  1.00  1.37           H  
ATOM    616 1HD2 LEU A  36       0.027  -5.527 -22.346  1.00  1.37           H  
ATOM    617 2HD2 LEU A  36       0.219  -6.771 -23.586  1.00  1.37           H  
ATOM    618 3HD2 LEU A  36       0.733  -7.092 -21.913  1.00  1.37           H  
ATOM    619  N   VAL A  37       5.208  -9.052 -23.212  1.00  1.32           N  
ATOM    620  CA  VAL A  37       5.983 -10.147 -23.782  1.00  1.32           C  
ATOM    621  C   VAL A  37       6.081 -11.322 -22.812  1.00  1.32           C  
ATOM    622  O   VAL A  37       5.945 -12.481 -23.211  1.00  1.32           O  
ATOM    623  CB  VAL A  37       7.393  -9.667 -24.172  1.00  1.32           C  
ATOM    624  CG1 VAL A  37       8.250 -10.849 -24.596  1.00  1.32           C  
ATOM    625  CG2 VAL A  37       7.281  -8.670 -25.322  1.00  1.32           C  
ATOM    626  H   VAL A  37       5.686  -8.195 -22.928  1.00  1.32           H  
ATOM    627  HA  VAL A  37       5.477 -10.486 -24.685  1.00  1.32           H  
ATOM    628  HB  VAL A  37       7.863  -9.189 -23.308  1.00  1.32           H  
ATOM    629 1HG1 VAL A  37       9.245 -10.497 -24.865  1.00  1.32           H  
ATOM    630 2HG1 VAL A  37       8.327 -11.555 -23.769  1.00  1.32           H  
ATOM    631 3HG1 VAL A  37       7.793 -11.341 -25.453  1.00  1.32           H  
ATOM    632 1HG2 VAL A  37       8.273  -8.318 -25.597  1.00  1.32           H  
ATOM    633 2HG2 VAL A  37       6.815  -9.156 -26.178  1.00  1.32           H  
ATOM    634 3HG2 VAL A  37       6.672  -7.827 -25.016  1.00  1.32           H  
ATOM    635  N   ARG A  38       6.349 -11.023 -21.542  1.00  1.27           N  
ATOM    636  CA  ARG A  38       6.484 -12.030 -20.495  1.00  1.27           C  
ATOM    637  C   ARG A  38       5.163 -12.718 -20.139  1.00  1.27           C  
ATOM    638  O   ARG A  38       5.145 -13.908 -19.816  1.00  1.27           O  
ATOM    639  CB  ARG A  38       7.070 -11.381 -19.255  1.00  1.27           C  
ATOM    640  CG  ARG A  38       8.530 -10.964 -19.395  1.00  1.27           C  
ATOM    641  CD  ARG A  38       8.995 -10.177 -18.226  1.00  1.27           C  
ATOM    642  NE  ARG A  38      10.382  -9.749 -18.374  1.00  1.27           N  
ATOM    643  CZ  ARG A  38      10.995  -8.845 -17.582  1.00  1.27           C  
ATOM    644  NH1 ARG A  38      10.334  -8.280 -16.596  1.00  1.27           N1+
ATOM    645  NH2 ARG A  38      12.260  -8.525 -17.798  1.00  1.27           N  
ATOM    646  H   ARG A  38       6.474 -10.044 -21.281  1.00  1.27           H  
ATOM    647  HA  ARG A  38       7.182 -12.788 -20.848  1.00  1.27           H  
ATOM    648 1HB  ARG A  38       6.494 -10.485 -19.018  1.00  1.27           H  
ATOM    649 2HB  ARG A  38       6.985 -12.062 -18.409  1.00  1.27           H  
ATOM    650 1HG  ARG A  38       9.151 -11.854 -19.476  1.00  1.27           H  
ATOM    651 2HG  ARG A  38       8.651 -10.359 -20.293  1.00  1.27           H  
ATOM    652 1HD  ARG A  38       8.371  -9.286 -18.128  1.00  1.27           H  
ATOM    653 2HD  ARG A  38       8.915 -10.779 -17.323  1.00  1.27           H  
ATOM    654  HE  ARG A  38      10.923 -10.163 -19.123  1.00  1.27           H  
ATOM    655 1HH1 ARG A  38       9.368  -8.525 -16.431  1.00  1.27           H  
ATOM    656 2HH1 ARG A  38      10.793  -7.607 -15.999  1.00  1.27           H  
ATOM    657 1HH2 ARG A  38      12.769  -8.960 -18.556  1.00  1.27           H  
ATOM    658 2HH2 ARG A  38      12.719  -7.851 -17.203  1.00  1.27           H  
ATOM    659  N   ASN A  39       4.051 -11.979 -20.219  1.00  1.20           N  
ATOM    660  CA  ASN A  39       2.735 -12.498 -19.858  1.00  1.20           C  
ATOM    661  C   ASN A  39       1.634 -12.222 -20.908  1.00  1.20           C  
ATOM    662  O   ASN A  39       0.650 -11.557 -20.578  1.00  1.20           O  
ATOM    663  CB  ASN A  39       2.317 -11.837 -18.550  1.00  1.20           C  
ATOM    664  CG  ASN A  39       3.243 -12.087 -17.397  1.00  1.20           C  
ATOM    665  ND2 ASN A  39       4.101 -11.132 -17.160  1.00  1.20           N  
ATOM    666  OD1 ASN A  39       3.203 -13.124 -16.724  1.00  1.20           O  
ATOM    667  H   ASN A  39       4.125 -10.998 -20.484  1.00  1.20           H  
ATOM    668  HA  ASN A  39       2.811 -13.577 -19.729  1.00  1.20           H  
ATOM    669 1HB  ASN A  39       2.278 -10.755 -18.712  1.00  1.20           H  
ATOM    670 2HB  ASN A  39       1.315 -12.141 -18.282  1.00  1.20           H  
ATOM    671 1HD2 ASN A  39       4.752 -11.219 -16.406  1.00  1.20           H  
ATOM    672 2HD2 ASN A  39       4.109 -10.318 -17.757  1.00  1.20           H  
ATOM    673  N   PRO A  40       1.716 -12.743 -22.159  1.00  1.13           N  
ATOM    674  CA  PRO A  40       0.778 -12.474 -23.253  1.00  1.13           C  
ATOM    675  C   PRO A  40      -0.672 -12.805 -22.917  1.00  1.13           C  
ATOM    676  O   PRO A  40      -1.606 -12.213 -23.463  1.00  1.13           O  
ATOM    677  CB  PRO A  40       1.266 -13.416 -24.353  1.00  1.13           C  
ATOM    678  CG  PRO A  40       2.710 -13.660 -24.037  1.00  1.13           C  
ATOM    679  CD  PRO A  40       2.780 -13.693 -22.529  1.00  1.13           C  
ATOM    680  HA  PRO A  40       0.883 -11.421 -23.563  1.00  1.13           H  
ATOM    681 1HB  PRO A  40       0.665 -14.337 -24.351  1.00  1.13           H  
ATOM    682 2HB  PRO A  40       1.127 -12.946 -25.337  1.00  1.13           H  
ATOM    683 1HG  PRO A  40       3.059 -14.591 -24.502  1.00  1.13           H  
ATOM    684 2HG  PRO A  40       3.332 -12.844 -24.450  1.00  1.13           H  
ATOM    685 1HD  PRO A  40       2.583 -14.695 -22.129  1.00  1.13           H  
ATOM    686 2HD  PRO A  40       3.752 -13.346 -22.292  1.00  1.13           H  
ATOM    687  N   PHE A  41      -0.864 -13.747 -21.992  1.00  1.06           N  
ATOM    688  CA  PHE A  41      -2.199 -14.149 -21.577  1.00  1.06           C  
ATOM    689  C   PHE A  41      -2.948 -13.011 -20.905  1.00  1.06           C  
ATOM    690  O   PHE A  41      -4.187 -12.984 -20.884  1.00  1.06           O  
ATOM    691  CB  PHE A  41      -2.104 -15.337 -20.629  1.00  1.06           C  
ATOM    692  CG  PHE A  41      -1.467 -14.988 -19.318  1.00  1.06           C  
ATOM    693  CD1 PHE A  41      -2.221 -14.557 -18.233  1.00  1.06           C  
ATOM    694  CD2 PHE A  41      -0.096 -15.102 -19.170  1.00  1.06           C  
ATOM    695  CE1 PHE A  41      -1.609 -14.240 -17.034  1.00  1.06           C  
ATOM    696  CE2 PHE A  41       0.509 -14.799 -17.977  1.00  1.06           C  
ATOM    697  CZ  PHE A  41      -0.243 -14.363 -16.908  1.00  1.06           C  
ATOM    698  H   PHE A  41      -0.071 -14.203 -21.571  1.00  1.06           H  
ATOM    699  HA  PHE A  41      -2.756 -14.455 -22.463  1.00  1.06           H  
ATOM    700 1HB  PHE A  41      -3.100 -15.731 -20.435  1.00  1.06           H  
ATOM    701 2HB  PHE A  41      -1.519 -16.130 -21.095  1.00  1.06           H  
ATOM    702  HD1 PHE A  41      -3.300 -14.462 -18.336  1.00  1.06           H  
ATOM    703  HD2 PHE A  41       0.508 -15.441 -20.015  1.00  1.06           H  
ATOM    704  HE1 PHE A  41      -2.207 -13.898 -16.190  1.00  1.06           H  
ATOM    705  HE2 PHE A  41       1.591 -14.897 -17.873  1.00  1.06           H  
ATOM    706  HZ  PHE A  41       0.248 -14.118 -15.965  1.00  1.06           H  
ATOM    707  N   PHE A  42      -2.204 -12.058 -20.351  1.00  0.99           N  
ATOM    708  CA  PHE A  42      -2.819 -10.942 -19.687  1.00  0.99           C  
ATOM    709  C   PHE A  42      -3.438 -10.077 -20.767  1.00  0.99           C  
ATOM    710  O   PHE A  42      -4.534  -9.559 -20.594  1.00  0.99           O  
ATOM    711  CB  PHE A  42      -1.839 -10.182 -18.815  1.00  0.99           C  
ATOM    712  CG  PHE A  42      -2.511  -9.193 -17.914  1.00  0.99           C  
ATOM    713  CD1 PHE A  42      -3.215  -9.625 -16.803  1.00  0.99           C  
ATOM    714  CD2 PHE A  42      -2.442  -7.861 -18.158  1.00  0.99           C  
ATOM    715  CE1 PHE A  42      -3.829  -8.715 -15.960  1.00  0.99           C  
ATOM    716  CE2 PHE A  42      -3.051  -6.942 -17.321  1.00  0.99           C  
ATOM    717  CZ  PHE A  42      -3.745  -7.371 -16.223  1.00  0.99           C  
ATOM    718  H   PHE A  42      -1.186 -12.093 -20.410  1.00  0.99           H  
ATOM    719  HA  PHE A  42      -3.616 -11.314 -19.041  1.00  0.99           H  
ATOM    720 1HB  PHE A  42      -1.275 -10.884 -18.201  1.00  0.99           H  
ATOM    721 2HB  PHE A  42      -1.120  -9.652 -19.445  1.00  0.99           H  
ATOM    722  HD1 PHE A  42      -3.277 -10.694 -16.596  1.00  0.99           H  
ATOM    723  HD2 PHE A  42      -1.890  -7.544 -19.023  1.00  0.99           H  
ATOM    724  HE1 PHE A  42      -4.378  -9.064 -15.086  1.00  0.99           H  
ATOM    725  HE2 PHE A  42      -2.982  -5.877 -17.526  1.00  0.99           H  
ATOM    726  HZ  PHE A  42      -4.225  -6.649 -15.560  1.00  0.99           H  
ATOM    727  N   ALA A  43      -2.709  -9.878 -21.877  1.00  0.93           N  
ATOM    728  CA  ALA A  43      -3.234  -9.086 -22.988  1.00  0.93           C  
ATOM    729  C   ALA A  43      -4.484  -9.745 -23.538  1.00  0.93           C  
ATOM    730  O   ALA A  43      -5.486  -9.084 -23.821  1.00  0.93           O  
ATOM    731  CB  ALA A  43      -2.190  -8.937 -24.074  1.00  0.93           C  
ATOM    732  H   ALA A  43      -1.805 -10.326 -21.967  1.00  0.93           H  
ATOM    733  HA  ALA A  43      -3.509  -8.115 -22.634  1.00  0.93           H  
ATOM    734 1HB  ALA A  43      -2.593  -8.336 -24.885  1.00  0.93           H  
ATOM    735 2HB  ALA A  43      -1.319  -8.455 -23.660  1.00  0.93           H  
ATOM    736 3HB  ALA A  43      -1.912  -9.918 -24.454  1.00  0.93           H  
ATOM    737  N   ALA A  44      -4.459 -11.075 -23.637  1.00  0.88           N  
ATOM    738  CA  ALA A  44      -5.639 -11.777 -24.124  1.00  0.88           C  
ATOM    739  C   ALA A  44      -6.819 -11.536 -23.182  1.00  0.88           C  
ATOM    740  O   ALA A  44      -7.947 -11.288 -23.628  1.00  0.88           O  
ATOM    741  CB  ALA A  44      -5.354 -13.261 -24.243  1.00  0.88           C  
ATOM    742  H   ALA A  44      -3.601 -11.582 -23.408  1.00  0.88           H  
ATOM    743  HA  ALA A  44      -5.896 -11.378 -25.103  1.00  0.88           H  
ATOM    744 1HB  ALA A  44      -6.236 -13.772 -24.624  1.00  0.88           H  
ATOM    745 2HB  ALA A  44      -4.519 -13.415 -24.924  1.00  0.88           H  
ATOM    746 3HB  ALA A  44      -5.100 -13.660 -23.263  1.00  0.88           H  
ATOM    747  N   THR A  45      -6.536 -11.551 -21.876  1.00  0.84           N  
ATOM    748  CA  THR A  45      -7.548 -11.324 -20.863  1.00  0.84           C  
ATOM    749  C   THR A  45      -8.070  -9.896 -20.945  1.00  0.84           C  
ATOM    750  O   THR A  45      -9.279  -9.673 -20.877  1.00  0.84           O  
ATOM    751  CB  THR A  45      -6.986 -11.587 -19.456  1.00  0.84           C  
ATOM    752  CG2 THR A  45      -8.052 -11.300 -18.418  1.00  0.84           C  
ATOM    753  OG1 THR A  45      -6.553 -12.956 -19.356  1.00  0.84           O  
ATOM    754  H   THR A  45      -5.591 -11.779 -21.570  1.00  0.84           H  
ATOM    755  HA  THR A  45      -8.376 -12.005 -21.038  1.00  0.84           H  
ATOM    756  HB  THR A  45      -6.139 -10.938 -19.274  1.00  0.84           H  
ATOM    757  HG1 THR A  45      -5.782 -13.091 -19.961  1.00  0.84           H  
ATOM    758 1HG2 THR A  45      -7.649 -11.481 -17.424  1.00  0.84           H  
ATOM    759 2HG2 THR A  45      -8.362 -10.259 -18.501  1.00  0.84           H  
ATOM    760 3HG2 THR A  45      -8.910 -11.948 -18.588  1.00  0.84           H  
ATOM    761  N   ALA A  46      -7.167  -8.927 -21.096  1.00  0.80           N  
ATOM    762  CA  ALA A  46      -7.531  -7.521 -21.169  1.00  0.80           C  
ATOM    763  C   ALA A  46      -8.474  -7.275 -22.329  1.00  0.80           C  
ATOM    764  O   ALA A  46      -9.451  -6.531 -22.204  1.00  0.80           O  
ATOM    765  CB  ALA A  46      -6.286  -6.680 -21.326  1.00  0.80           C  
ATOM    766  H   ALA A  46      -6.184  -9.179 -21.138  1.00  0.80           H  
ATOM    767  HA  ALA A  46      -8.042  -7.247 -20.249  1.00  0.80           H  
ATOM    768 1HB  ALA A  46      -6.550  -5.628 -21.366  1.00  0.80           H  
ATOM    769 2HB  ALA A  46      -5.625  -6.858 -20.478  1.00  0.80           H  
ATOM    770 3HB  ALA A  46      -5.778  -6.958 -22.246  1.00  0.80           H  
ATOM    771  N   LEU A  47      -8.204  -7.939 -23.454  1.00  0.77           N  
ATOM    772  CA  LEU A  47      -9.077  -7.822 -24.599  1.00  0.77           C  
ATOM    773  C   LEU A  47     -10.422  -8.456 -24.303  1.00  0.77           C  
ATOM    774  O   LEU A  47     -11.455  -7.868 -24.613  1.00  0.77           O  
ATOM    775  CB  LEU A  47      -8.426  -8.479 -25.817  1.00  0.77           C  
ATOM    776  CG  LEU A  47      -7.230  -7.730 -26.374  1.00  0.77           C  
ATOM    777  CD1 LEU A  47      -6.530  -8.583 -27.412  1.00  0.77           C  
ATOM    778  CD2 LEU A  47      -7.726  -6.431 -26.984  1.00  0.77           C  
ATOM    779  H   LEU A  47      -7.366  -8.520 -23.516  1.00  0.77           H  
ATOM    780  HA  LEU A  47      -9.229  -6.767 -24.812  1.00  0.77           H  
ATOM    781 1HB  LEU A  47      -8.088  -9.475 -25.530  1.00  0.77           H  
ATOM    782 2HB  LEU A  47      -9.161  -8.578 -26.598  1.00  0.77           H  
ATOM    783  HG  LEU A  47      -6.523  -7.513 -25.571  1.00  0.77           H  
ATOM    784 1HD1 LEU A  47      -5.671  -8.043 -27.809  1.00  0.77           H  
ATOM    785 2HD1 LEU A  47      -6.192  -9.508 -26.943  1.00  0.77           H  
ATOM    786 3HD1 LEU A  47      -7.221  -8.815 -28.219  1.00  0.77           H  
ATOM    787 1HD2 LEU A  47      -6.881  -5.870 -27.386  1.00  0.77           H  
ATOM    788 2HD2 LEU A  47      -8.432  -6.652 -27.786  1.00  0.77           H  
ATOM    789 3HD2 LEU A  47      -8.222  -5.844 -26.222  1.00  0.77           H  
ATOM    790  N   ALA A  48     -10.429  -9.626 -23.651  1.00  0.74           N  
ATOM    791  CA  ALA A  48     -11.695 -10.280 -23.338  1.00  0.74           C  
ATOM    792  C   ALA A  48     -12.548  -9.393 -22.441  1.00  0.74           C  
ATOM    793  O   ALA A  48     -13.752  -9.238 -22.670  1.00  0.74           O  
ATOM    794  CB  ALA A  48     -11.441 -11.616 -22.657  1.00  0.74           C  
ATOM    795  H   ALA A  48      -9.549 -10.087 -23.414  1.00  0.74           H  
ATOM    796  HA  ALA A  48     -12.233 -10.446 -24.268  1.00  0.74           H  
ATOM    797 1HB  ALA A  48     -12.391 -12.104 -22.446  1.00  0.74           H  
ATOM    798 2HB  ALA A  48     -10.841 -12.245 -23.314  1.00  0.74           H  
ATOM    799 3HB  ALA A  48     -10.904 -11.451 -21.727  1.00  0.74           H  
ATOM    800  N   ILE A  49     -11.914  -8.736 -21.472  1.00  0.72           N  
ATOM    801  CA  ILE A  49     -12.642  -7.855 -20.579  1.00  0.72           C  
ATOM    802  C   ILE A  49     -13.234  -6.726 -21.376  1.00  0.72           C  
ATOM    803  O   ILE A  49     -14.425  -6.435 -21.268  1.00  0.72           O  
ATOM    804  CB  ILE A  49     -11.727  -7.257 -19.502  1.00  0.72           C  
ATOM    805  CG1 ILE A  49     -11.243  -8.332 -18.534  1.00  0.72           C  
ATOM    806  CG2 ILE A  49     -12.453  -6.120 -18.773  1.00  0.72           C  
ATOM    807  CD1 ILE A  49     -10.097  -7.862 -17.657  1.00  0.72           C  
ATOM    808  H   ILE A  49     -10.914  -8.891 -21.335  1.00  0.72           H  
ATOM    809  HA  ILE A  49     -13.448  -8.415 -20.105  1.00  0.72           H  
ATOM    810  HB  ILE A  49     -10.837  -6.852 -19.986  1.00  0.72           H  
ATOM    811 1HG1 ILE A  49     -12.071  -8.630 -17.893  1.00  0.72           H  
ATOM    812 2HG1 ILE A  49     -10.918  -9.201 -19.098  1.00  0.72           H  
ATOM    813 1HG2 ILE A  49     -11.786  -5.682 -18.033  1.00  0.72           H  
ATOM    814 2HG2 ILE A  49     -12.749  -5.354 -19.490  1.00  0.72           H  
ATOM    815 3HG2 ILE A  49     -13.341  -6.513 -18.277  1.00  0.72           H  
ATOM    816 1HD1 ILE A  49      -9.798  -8.669 -16.991  1.00  0.72           H  
ATOM    817 2HD1 ILE A  49      -9.257  -7.581 -18.284  1.00  0.72           H  
ATOM    818 3HD1 ILE A  49     -10.414  -7.003 -17.071  1.00  0.72           H  
ATOM    819  N   ALA A  50     -12.407  -6.127 -22.226  1.00  0.73           N  
ATOM    820  CA  ALA A  50     -12.841  -5.030 -23.045  1.00  0.73           C  
ATOM    821  C   ALA A  50     -14.006  -5.416 -23.942  1.00  0.73           C  
ATOM    822  O   ALA A  50     -14.958  -4.654 -24.076  1.00  0.73           O  
ATOM    823  CB  ALA A  50     -11.684  -4.569 -23.882  1.00  0.73           C  
ATOM    824  H   ALA A  50     -11.432  -6.424 -22.282  1.00  0.73           H  
ATOM    825  HA  ALA A  50     -13.168  -4.226 -22.393  1.00  0.73           H  
ATOM    826 1HB  ALA A  50     -12.003  -3.746 -24.463  1.00  0.73           H  
ATOM    827 2HB  ALA A  50     -10.863  -4.269 -23.236  1.00  0.73           H  
ATOM    828 3HB  ALA A  50     -11.354  -5.367 -24.536  1.00  0.73           H  
ATOM    829  N   TYR A  51     -14.008  -6.634 -24.487  1.00  0.84           N  
ATOM    830  CA  TYR A  51     -15.109  -7.027 -25.365  1.00  0.84           C  
ATOM    831  C   TYR A  51     -16.409  -7.221 -24.590  1.00  0.84           C  
ATOM    832  O   TYR A  51     -17.499  -7.018 -25.130  1.00  0.84           O  
ATOM    833  CB  TYR A  51     -14.761  -8.294 -26.163  1.00  0.84           C  
ATOM    834  CG  TYR A  51     -13.800  -8.043 -27.331  1.00  0.84           C  
ATOM    835  CD1 TYR A  51     -12.505  -8.534 -27.313  1.00  0.84           C  
ATOM    836  CD2 TYR A  51     -14.230  -7.305 -28.416  1.00  0.84           C  
ATOM    837  CE1 TYR A  51     -11.648  -8.277 -28.367  1.00  0.84           C  
ATOM    838  CE2 TYR A  51     -13.377  -7.047 -29.470  1.00  0.84           C  
ATOM    839  CZ  TYR A  51     -12.089  -7.526 -29.444  1.00  0.84           C  
ATOM    840  OH  TYR A  51     -11.235  -7.268 -30.489  1.00  0.84           O  
ATOM    841  H   TYR A  51     -13.211  -7.255 -24.348  1.00  0.84           H  
ATOM    842  HA  TYR A  51     -15.277  -6.224 -26.077  1.00  0.84           H  
ATOM    843 1HB  TYR A  51     -14.297  -9.024 -25.490  1.00  0.84           H  
ATOM    844 2HB  TYR A  51     -15.672  -8.740 -26.556  1.00  0.84           H  
ATOM    845  HD1 TYR A  51     -12.165  -9.124 -26.473  1.00  0.84           H  
ATOM    846  HD2 TYR A  51     -15.249  -6.925 -28.433  1.00  0.84           H  
ATOM    847  HE1 TYR A  51     -10.633  -8.663 -28.351  1.00  0.84           H  
ATOM    848  HE2 TYR A  51     -13.723  -6.462 -30.319  1.00  0.84           H  
ATOM    849  HH  TYR A  51     -10.379  -7.664 -30.304  1.00  0.84           H  
ATOM    850  N   LEU A  52     -16.300  -7.589 -23.317  1.00  1.12           N  
ATOM    851  CA  LEU A  52     -17.468  -7.771 -22.467  1.00  1.12           C  
ATOM    852  C   LEU A  52     -17.995  -6.445 -21.892  1.00  1.12           C  
ATOM    853  O   LEU A  52     -19.177  -6.339 -21.558  1.00  1.12           O  
ATOM    854  CB  LEU A  52     -17.112  -8.735 -21.337  1.00  1.12           C  
ATOM    855  CG  LEU A  52     -16.784 -10.168 -21.795  1.00  1.12           C  
ATOM    856  CD1 LEU A  52     -16.276 -10.972 -20.616  1.00  1.12           C  
ATOM    857  CD2 LEU A  52     -18.028 -10.795 -22.393  1.00  1.12           C  
ATOM    858  H   LEU A  52     -15.372  -7.785 -22.935  1.00  1.12           H  
ATOM    859  HA  LEU A  52     -18.257  -8.218 -23.068  1.00  1.12           H  
ATOM    860 1HB  LEU A  52     -16.234  -8.343 -20.817  1.00  1.12           H  
ATOM    861 2HB  LEU A  52     -17.941  -8.779 -20.636  1.00  1.12           H  
ATOM    862  HG  LEU A  52     -16.006 -10.141 -22.548  1.00  1.12           H  
ATOM    863 1HD1 LEU A  52     -16.035 -11.983 -20.941  1.00  1.12           H  
ATOM    864 2HD1 LEU A  52     -15.377 -10.494 -20.219  1.00  1.12           H  
ATOM    865 3HD1 LEU A  52     -17.041 -11.010 -19.844  1.00  1.12           H  
ATOM    866 1HD2 LEU A  52     -17.801 -11.809 -22.726  1.00  1.12           H  
ATOM    867 2HD2 LEU A  52     -18.816 -10.828 -21.641  1.00  1.12           H  
ATOM    868 3HD2 LEU A  52     -18.361 -10.199 -23.244  1.00  1.12           H  
ATOM    869  N   VAL A  53     -17.113  -5.448 -21.773  1.00  1.75           N  
ATOM    870  CA  VAL A  53     -17.460  -4.151 -21.191  1.00  1.75           C  
ATOM    871  C   VAL A  53     -17.695  -3.016 -22.203  1.00  1.75           C  
ATOM    872  O   VAL A  53     -18.667  -2.267 -22.080  1.00  1.75           O  
ATOM    873  CB  VAL A  53     -16.353  -3.711 -20.220  1.00  1.75           C  
ATOM    874  CG1 VAL A  53     -16.643  -2.321 -19.684  1.00  1.75           C  
ATOM    875  CG2 VAL A  53     -16.243  -4.698 -19.087  1.00  1.75           C  
ATOM    876  H   VAL A  53     -16.146  -5.625 -22.043  1.00  1.75           H  
ATOM    877  HA  VAL A  53     -18.377  -4.285 -20.617  1.00  1.75           H  
ATOM    878  HB  VAL A  53     -15.408  -3.680 -20.760  1.00  1.75           H  
ATOM    879 1HG1 VAL A  53     -15.840  -2.018 -19.013  1.00  1.75           H  
ATOM    880 2HG1 VAL A  53     -16.709  -1.618 -20.511  1.00  1.75           H  
ATOM    881 3HG1 VAL A  53     -17.587  -2.332 -19.142  1.00  1.75           H  
ATOM    882 1HG2 VAL A  53     -15.443  -4.391 -18.415  1.00  1.75           H  
ATOM    883 2HG2 VAL A  53     -17.186  -4.733 -18.543  1.00  1.75           H  
ATOM    884 3HG2 VAL A  53     -16.020  -5.687 -19.484  1.00  1.75           H  
ATOM    885  N   GLY A  54     -16.783  -2.828 -23.154  1.00  2.92           N  
ATOM    886  CA  GLY A  54     -16.894  -1.714 -24.088  1.00  2.92           C  
ATOM    887  C   GLY A  54     -18.057  -1.882 -25.060  1.00  2.92           C  
ATOM    888  O   GLY A  54     -18.354  -2.997 -25.509  1.00  2.92           O  
ATOM    889  H   GLY A  54     -16.011  -3.472 -23.254  1.00  2.92           H  
ATOM    890 1HA  GLY A  54     -17.031  -0.796 -23.521  1.00  2.92           H  
ATOM    891 2HA  GLY A  54     -15.962  -1.608 -24.636  1.00  2.92           H  
ATOM    892  N   SER A  55     -18.664  -0.747 -25.427  1.00  4.57           N  
ATOM    893  CA  SER A  55     -19.791  -0.665 -26.359  1.00  4.57           C  
ATOM    894  C   SER A  55     -19.419  -0.516 -27.837  1.00  4.57           C  
ATOM    895  O   SER A  55     -20.264  -0.705 -28.714  1.00  4.57           O  
ATOM    896  CB  SER A  55     -20.687   0.481 -25.932  1.00  4.57           C  
ATOM    897  OG  SER A  55     -20.013   1.707 -26.028  1.00  4.57           O  
ATOM    898  H   SER A  55     -18.341   0.120 -25.006  1.00  4.57           H  
ATOM    899  HA  SER A  55     -20.363  -1.589 -26.256  1.00  4.57           H  
ATOM    900 1HB  SER A  55     -21.574   0.501 -26.562  1.00  4.57           H  
ATOM    901 2HB  SER A  55     -21.015   0.324 -24.905  1.00  4.57           H  
ATOM    902  HG  SER A  55     -19.287   1.670 -25.362  1.00  4.57           H  
ATOM    903  N   ASN A  56     -18.172  -0.169 -28.119  1.00  5.93           N  
ATOM    904  CA  ASN A  56     -17.712   0.014 -29.496  1.00  5.93           C  
ATOM    905  C   ASN A  56     -16.219  -0.250 -29.590  1.00  5.93           C  
ATOM    906  O   ASN A  56     -15.555  -0.380 -28.563  1.00  5.93           O  
ATOM    907  CB  ASN A  56     -18.081   1.404 -30.002  1.00  5.93           C  
ATOM    908  CG  ASN A  56     -17.471   2.555 -29.204  1.00  5.93           C  
ATOM    909  ND2 ASN A  56     -18.327   3.415 -28.698  1.00  5.93           N  
ATOM    910  OD1 ASN A  56     -16.246   2.672 -29.049  1.00  5.93           O  
ATOM    911  H   ASN A  56     -17.537  -0.031 -27.352  1.00  5.93           H  
ATOM    912  HA  ASN A  56     -18.210  -0.724 -30.129  1.00  5.93           H  
ATOM    913 1HB  ASN A  56     -17.767   1.502 -31.040  1.00  5.93           H  
ATOM    914 2HB  ASN A  56     -19.167   1.511 -29.986  1.00  5.93           H  
ATOM    915 1HD2 ASN A  56     -18.001   4.198 -28.165  1.00  5.93           H  
ATOM    916 2HD2 ASN A  56     -19.311   3.287 -28.843  1.00  5.93           H  
ATOM    917  N   MET A  57     -15.653  -0.266 -30.797  1.00  5.97           N  
ATOM    918  CA  MET A  57     -14.237  -0.612 -30.859  1.00  5.97           C  
ATOM    919  C   MET A  57     -13.281   0.414 -30.279  1.00  5.97           C  
ATOM    920  O   MET A  57     -12.255   0.034 -29.717  1.00  5.97           O  
ATOM    921  CB  MET A  57     -13.827  -0.971 -32.278  1.00  5.97           C  
ATOM    922  CG  MET A  57     -14.421  -2.278 -32.756  1.00  5.97           C  
ATOM    923  SD  MET A  57     -14.118  -3.626 -31.568  1.00  5.97           S  
ATOM    924  CE  MET A  57     -12.331  -3.696 -31.509  1.00  5.97           C  
ATOM    925  H   MET A  57     -16.193  -0.109 -31.636  1.00  5.97           H  
ATOM    926  HA  MET A  57     -14.106  -1.516 -30.274  1.00  5.97           H  
ATOM    927 1HB  MET A  57     -14.139  -0.181 -32.960  1.00  5.97           H  
ATOM    928 2HB  MET A  57     -12.740  -1.047 -32.337  1.00  5.97           H  
ATOM    929 1HG  MET A  57     -15.495  -2.168 -32.889  1.00  5.97           H  
ATOM    930 2HG  MET A  57     -13.981  -2.555 -33.716  1.00  5.97           H  
ATOM    931 1HE  MET A  57     -12.017  -4.476 -30.813  1.00  5.97           H  
ATOM    932 2HE  MET A  57     -11.940  -3.919 -32.503  1.00  5.97           H  
ATOM    933 3HE  MET A  57     -11.942  -2.735 -31.173  1.00  5.97           H  
ATOM    934  N   THR A  58     -13.614   1.699 -30.321  1.00  4.67           N  
ATOM    935  CA  THR A  58     -12.683   2.651 -29.736  1.00  4.67           C  
ATOM    936  C   THR A  58     -12.603   2.401 -28.241  1.00  4.67           C  
ATOM    937  O   THR A  58     -11.517   2.297 -27.666  1.00  4.67           O  
ATOM    938  CB  THR A  58     -13.099   4.109 -29.991  1.00  4.67           C  
ATOM    939  CG2 THR A  58     -12.129   5.049 -29.292  1.00  4.67           C  
ATOM    940  OG1 THR A  58     -13.108   4.374 -31.404  1.00  4.67           O  
ATOM    941  H   THR A  58     -14.475   2.003 -30.754  1.00  4.67           H  
ATOM    942  HA  THR A  58     -11.693   2.489 -30.163  1.00  4.67           H  
ATOM    943  HB  THR A  58     -14.101   4.272 -29.598  1.00  4.67           H  
ATOM    944  HG1 THR A  58     -13.392   5.281 -31.555  1.00  4.67           H  
ATOM    945 1HG2 THR A  58     -12.431   6.080 -29.469  1.00  4.67           H  
ATOM    946 2HG2 THR A  58     -12.138   4.846 -28.219  1.00  4.67           H  
ATOM    947 3HG2 THR A  58     -11.125   4.893 -29.682  1.00  4.67           H  
ATOM    948  N   GLN A  59     -13.771   2.270 -27.615  1.00  3.03           N  
ATOM    949  CA  GLN A  59     -13.844   2.046 -26.185  1.00  3.03           C  
ATOM    950  C   GLN A  59     -13.168   0.742 -25.800  1.00  3.03           C  
ATOM    951  O   GLN A  59     -12.445   0.684 -24.808  1.00  3.03           O  
ATOM    952  CB  GLN A  59     -15.303   2.071 -25.713  1.00  3.03           C  
ATOM    953  CG  GLN A  59     -15.470   1.932 -24.209  1.00  3.03           C  
ATOM    954  CD  GLN A  59     -16.909   2.186 -23.722  1.00  3.03           C  
ATOM    955  NE2 GLN A  59     -17.005   3.066 -22.729  1.00  3.03           N  
ATOM    956  OE1 GLN A  59     -17.918   1.623 -24.196  1.00  3.03           O  
ATOM    957  H   GLN A  59     -14.630   2.348 -28.155  1.00  3.03           H  
ATOM    958  HA  GLN A  59     -13.315   2.856 -25.686  1.00  3.03           H  
ATOM    959 1HB  GLN A  59     -15.774   3.001 -26.032  1.00  3.03           H  
ATOM    960 2HB  GLN A  59     -15.844   1.253 -26.194  1.00  3.03           H  
ATOM    961 1HG  GLN A  59     -15.189   0.923 -23.940  1.00  3.03           H  
ATOM    962 2HG  GLN A  59     -14.808   2.645 -23.714  1.00  3.03           H  
ATOM    963 1HE2 GLN A  59     -17.902   3.295 -22.345  1.00  3.03           H  
ATOM    964 2HE2 GLN A  59     -16.180   3.504 -22.363  1.00  3.03           H  
ATOM    965  N   ARG A  60     -13.367  -0.308 -26.597  1.00  1.85           N  
ATOM    966  CA  ARG A  60     -12.771  -1.601 -26.293  1.00  1.85           C  
ATOM    967  C   ARG A  60     -11.248  -1.535 -26.331  1.00  1.85           C  
ATOM    968  O   ARG A  60     -10.566  -2.100 -25.470  1.00  1.85           O  
ATOM    969  CB  ARG A  60     -13.307  -2.631 -27.267  1.00  1.85           C  
ATOM    970  CG  ARG A  60     -14.751  -2.947 -27.000  1.00  1.85           C  
ATOM    971  CD  ARG A  60     -15.378  -3.758 -28.006  1.00  1.85           C  
ATOM    972  NE  ARG A  60     -16.754  -4.036 -27.644  1.00  1.85           N  
ATOM    973  CZ  ARG A  60     -17.657  -4.657 -28.394  1.00  1.85           C  
ATOM    974  NH1 ARG A  60     -17.366  -5.109 -29.599  1.00  1.85           N1+
ATOM    975  NH2 ARG A  60     -18.857  -4.795 -27.882  1.00  1.85           N  
ATOM    976  H   ARG A  60     -13.971  -0.222 -27.415  1.00  1.85           H  
ATOM    977  HA  ARG A  60     -13.084  -1.886 -25.290  1.00  1.85           H  
ATOM    978 1HB  ARG A  60     -13.214  -2.261 -28.279  1.00  1.85           H  
ATOM    979 2HB  ARG A  60     -12.734  -3.557 -27.193  1.00  1.85           H  
ATOM    980 1HG  ARG A  60     -14.812  -3.488 -26.093  1.00  1.85           H  
ATOM    981 2HG  ARG A  60     -15.312  -2.038 -26.890  1.00  1.85           H  
ATOM    982 1HD  ARG A  60     -15.384  -3.217 -28.939  1.00  1.85           H  
ATOM    983 2HD  ARG A  60     -14.849  -4.673 -28.118  1.00  1.85           H  
ATOM    984  HE  ARG A  60     -17.093  -3.717 -26.721  1.00  1.85           H  
ATOM    985 1HH1 ARG A  60     -16.439  -4.978 -29.975  1.00  1.85           H  
ATOM    986 2HH1 ARG A  60     -18.074  -5.578 -30.145  1.00  1.85           H  
ATOM    987 1HH2 ARG A  60     -19.018  -4.405 -26.937  1.00  1.85           H  
ATOM    988 2HH2 ARG A  60     -19.592  -5.255 -28.395  1.00  1.85           H  
ATOM    989  N   VAL A  61     -10.698  -0.793 -27.286  1.00  1.21           N  
ATOM    990  CA  VAL A  61      -9.257  -0.644 -27.325  1.00  1.21           C  
ATOM    991  C   VAL A  61      -8.777   0.130 -26.112  1.00  1.21           C  
ATOM    992  O   VAL A  61      -7.822  -0.280 -25.453  1.00  1.21           O  
ATOM    993  CB  VAL A  61      -8.800   0.058 -28.605  1.00  1.21           C  
ATOM    994  CG1 VAL A  61      -7.317   0.377 -28.502  1.00  1.21           C  
ATOM    995  CG2 VAL A  61      -9.059  -0.856 -29.800  1.00  1.21           C  
ATOM    996  H   VAL A  61     -11.278  -0.349 -28.002  1.00  1.21           H  
ATOM    997  HA  VAL A  61      -8.809  -1.636 -27.304  1.00  1.21           H  
ATOM    998  HB  VAL A  61      -9.354   0.994 -28.725  1.00  1.21           H  
ATOM    999 1HG1 VAL A  61      -6.989   0.881 -29.410  1.00  1.21           H  
ATOM   1000 2HG1 VAL A  61      -7.158   1.027 -27.648  1.00  1.21           H  
ATOM   1001 3HG1 VAL A  61      -6.750  -0.545 -28.371  1.00  1.21           H  
ATOM   1002 1HG2 VAL A  61      -8.740  -0.359 -30.713  1.00  1.21           H  
ATOM   1003 2HG2 VAL A  61      -8.503  -1.782 -29.674  1.00  1.21           H  
ATOM   1004 3HG2 VAL A  61     -10.117  -1.082 -29.864  1.00  1.21           H  
ATOM   1005  N   VAL A  62      -9.463   1.223 -25.777  1.00  0.91           N  
ATOM   1006  CA  VAL A  62      -9.050   2.017 -24.632  1.00  0.91           C  
ATOM   1007  C   VAL A  62      -9.109   1.216 -23.338  1.00  0.91           C  
ATOM   1008  O   VAL A  62      -8.163   1.256 -22.550  1.00  0.91           O  
ATOM   1009  CB  VAL A  62      -9.911   3.280 -24.505  1.00  0.91           C  
ATOM   1010  CG1 VAL A  62      -9.611   3.972 -23.177  1.00  0.91           C  
ATOM   1011  CG2 VAL A  62      -9.602   4.210 -25.681  1.00  0.91           C  
ATOM   1012  H   VAL A  62     -10.261   1.519 -26.344  1.00  0.91           H  
ATOM   1013  HA  VAL A  62      -8.021   2.331 -24.794  1.00  0.91           H  
ATOM   1014  HB  VAL A  62     -10.967   3.003 -24.518  1.00  0.91           H  
ATOM   1015 1HG1 VAL A  62     -10.226   4.865 -23.085  1.00  0.91           H  
ATOM   1016 2HG1 VAL A  62      -9.837   3.290 -22.359  1.00  0.91           H  
ATOM   1017 3HG1 VAL A  62      -8.558   4.249 -23.137  1.00  0.91           H  
ATOM   1018 1HG2 VAL A  62     -10.213   5.108 -25.607  1.00  0.91           H  
ATOM   1019 2HG2 VAL A  62      -8.548   4.482 -25.659  1.00  0.91           H  
ATOM   1020 3HG2 VAL A  62      -9.820   3.702 -26.614  1.00  0.91           H  
ATOM   1021  N   ILE A  63     -10.176   0.449 -23.128  1.00  0.80           N  
ATOM   1022  CA  ILE A  63     -10.266  -0.347 -21.914  1.00  0.80           C  
ATOM   1023  C   ILE A  63      -9.119  -1.338 -21.864  1.00  0.80           C  
ATOM   1024  O   ILE A  63      -8.438  -1.457 -20.842  1.00  0.80           O  
ATOM   1025  CB  ILE A  63     -11.584  -1.134 -21.853  1.00  0.80           C  
ATOM   1026  CG1 ILE A  63     -12.777  -0.218 -21.677  1.00  0.80           C  
ATOM   1027  CG2 ILE A  63     -11.530  -2.183 -20.713  1.00  0.80           C  
ATOM   1028  CD1 ILE A  63     -14.070  -0.947 -21.940  1.00  0.80           C  
ATOM   1029  H   ILE A  63     -10.937   0.438 -23.805  1.00  0.80           H  
ATOM   1030  HA  ILE A  63     -10.199   0.314 -21.054  1.00  0.80           H  
ATOM   1031  HB  ILE A  63     -11.724  -1.648 -22.805  1.00  0.80           H  
ATOM   1032 1HG1 ILE A  63     -12.791   0.161 -20.658  1.00  0.80           H  
ATOM   1033 2HG1 ILE A  63     -12.696   0.625 -22.358  1.00  0.80           H  
ATOM   1034 1HG2 ILE A  63     -12.456  -2.751 -20.695  1.00  0.80           H  
ATOM   1035 2HG2 ILE A  63     -10.692  -2.863 -20.880  1.00  0.80           H  
ATOM   1036 3HG2 ILE A  63     -11.401  -1.676 -19.759  1.00  0.80           H  
ATOM   1037 1HD1 ILE A  63     -14.910  -0.270 -21.799  1.00  0.80           H  
ATOM   1038 2HD1 ILE A  63     -14.066  -1.319 -22.963  1.00  0.80           H  
ATOM   1039 3HD1 ILE A  63     -14.153  -1.776 -21.254  1.00  0.80           H  
ATOM   1040  N   ALA A  64      -8.867  -2.042 -22.972  1.00  0.79           N  
ATOM   1041  CA  ALA A  64      -7.786  -3.009 -22.963  1.00  0.79           C  
ATOM   1042  C   ALA A  64      -6.457  -2.339 -22.646  1.00  0.79           C  
ATOM   1043  O   ALA A  64      -5.683  -2.852 -21.838  1.00  0.79           O  
ATOM   1044  CB  ALA A  64      -7.693  -3.692 -24.312  1.00  0.79           C  
ATOM   1045  H   ALA A  64      -9.432  -1.924 -23.814  1.00  0.79           H  
ATOM   1046  HA  ALA A  64      -7.998  -3.748 -22.192  1.00  0.79           H  
ATOM   1047 1HB  ALA A  64      -6.895  -4.434 -24.294  1.00  0.79           H  
ATOM   1048 2HB  ALA A  64      -8.642  -4.180 -24.526  1.00  0.79           H  
ATOM   1049 3HB  ALA A  64      -7.486  -2.946 -25.081  1.00  0.79           H  
ATOM   1050  N   LEU A  65      -6.213  -1.158 -23.218  1.00  0.81           N  
ATOM   1051  CA  LEU A  65      -4.955  -0.472 -22.972  1.00  0.81           C  
ATOM   1052  C   LEU A  65      -4.812  -0.041 -21.524  1.00  0.81           C  
ATOM   1053  O   LEU A  65      -3.730  -0.170 -20.947  1.00  0.81           O  
ATOM   1054  CB  LEU A  65      -4.829   0.748 -23.882  1.00  0.81           C  
ATOM   1055  CG  LEU A  65      -4.649   0.441 -25.366  1.00  0.81           C  
ATOM   1056  CD1 LEU A  65      -4.725   1.740 -26.146  1.00  0.81           C  
ATOM   1057  CD2 LEU A  65      -3.329  -0.269 -25.575  1.00  0.81           C  
ATOM   1058  H   LEU A  65      -6.887  -0.755 -23.870  1.00  0.81           H  
ATOM   1059  HA  LEU A  65      -4.145  -1.161 -23.205  1.00  0.81           H  
ATOM   1060 1HB  LEU A  65      -5.739   1.343 -23.777  1.00  0.81           H  
ATOM   1061 2HB  LEU A  65      -3.985   1.347 -23.553  1.00  0.81           H  
ATOM   1062  HG  LEU A  65      -5.444  -0.204 -25.705  1.00  0.81           H  
ATOM   1063 1HD1 LEU A  65      -4.611   1.534 -27.209  1.00  0.81           H  
ATOM   1064 2HD1 LEU A  65      -5.694   2.209 -25.968  1.00  0.81           H  
ATOM   1065 3HD1 LEU A  65      -3.932   2.408 -25.818  1.00  0.81           H  
ATOM   1066 1HD2 LEU A  65      -3.201  -0.493 -26.634  1.00  0.81           H  
ATOM   1067 2HD2 LEU A  65      -2.514   0.373 -25.238  1.00  0.81           H  
ATOM   1068 3HD2 LEU A  65      -3.322  -1.197 -25.002  1.00  0.81           H  
ATOM   1069  N   LEU A  66      -5.900   0.427 -20.913  1.00  0.84           N  
ATOM   1070  CA  LEU A  66      -5.831   0.855 -19.525  1.00  0.84           C  
ATOM   1071  C   LEU A  66      -5.512  -0.323 -18.619  1.00  0.84           C  
ATOM   1072  O   LEU A  66      -4.680  -0.206 -17.715  1.00  0.84           O  
ATOM   1073  CB  LEU A  66      -7.150   1.503 -19.115  1.00  0.84           C  
ATOM   1074  CG  LEU A  66      -7.441   2.856 -19.778  1.00  0.84           C  
ATOM   1075  CD1 LEU A  66      -8.857   3.279 -19.446  1.00  0.84           C  
ATOM   1076  CD2 LEU A  66      -6.431   3.874 -19.297  1.00  0.84           C  
ATOM   1077  H   LEU A  66      -6.776   0.519 -21.432  1.00  0.84           H  
ATOM   1078  HA  LEU A  66      -5.035   1.591 -19.430  1.00  0.84           H  
ATOM   1079 1HB  LEU A  66      -7.961   0.823 -19.387  1.00  0.84           H  
ATOM   1080 2HB  LEU A  66      -7.157   1.640 -18.037  1.00  0.84           H  
ATOM   1081  HG  LEU A  66      -7.357   2.762 -20.851  1.00  0.84           H  
ATOM   1082 1HD1 LEU A  66      -9.073   4.234 -19.923  1.00  0.84           H  
ATOM   1083 2HD1 LEU A  66      -9.553   2.524 -19.815  1.00  0.84           H  
ATOM   1084 3HD1 LEU A  66      -8.965   3.378 -18.368  1.00  0.84           H  
ATOM   1085 1HD2 LEU A  66      -6.632   4.834 -19.772  1.00  0.84           H  
ATOM   1086 2HD2 LEU A  66      -6.508   3.979 -18.215  1.00  0.84           H  
ATOM   1087 3HD2 LEU A  66      -5.427   3.541 -19.560  1.00  0.84           H  
ATOM   1088  N   VAL A  67      -6.103  -1.482 -18.913  1.00  0.88           N  
ATOM   1089  CA  VAL A  67      -5.834  -2.680 -18.135  1.00  0.88           C  
ATOM   1090  C   VAL A  67      -4.367  -3.075 -18.268  1.00  0.88           C  
ATOM   1091  O   VAL A  67      -3.702  -3.410 -17.282  1.00  0.88           O  
ATOM   1092  CB  VAL A  67      -6.742  -3.835 -18.584  1.00  0.88           C  
ATOM   1093  CG1 VAL A  67      -6.304  -5.139 -17.926  1.00  0.88           C  
ATOM   1094  CG2 VAL A  67      -8.196  -3.535 -18.213  1.00  0.88           C  
ATOM   1095  H   VAL A  67      -6.782  -1.520 -19.680  1.00  0.88           H  
ATOM   1096  HA  VAL A  67      -6.056  -2.468 -17.091  1.00  0.88           H  
ATOM   1097  HB  VAL A  67      -6.659  -3.950 -19.663  1.00  0.88           H  
ATOM   1098 1HG1 VAL A  67      -6.945  -5.953 -18.262  1.00  0.88           H  
ATOM   1099 2HG1 VAL A  67      -5.280  -5.349 -18.211  1.00  0.88           H  
ATOM   1100 3HG1 VAL A  67      -6.373  -5.046 -16.844  1.00  0.88           H  
ATOM   1101 1HG2 VAL A  67      -8.835  -4.353 -18.549  1.00  0.88           H  
ATOM   1102 2HG2 VAL A  67      -8.279  -3.426 -17.134  1.00  0.88           H  
ATOM   1103 3HG2 VAL A  67      -8.509  -2.613 -18.692  1.00  0.88           H  
ATOM   1104  N   LEU A  68      -3.849  -3.030 -19.486  1.00  0.95           N  
ATOM   1105  CA  LEU A  68      -2.467  -3.396 -19.700  1.00  0.95           C  
ATOM   1106  C   LEU A  68      -1.516  -2.403 -19.042  1.00  0.95           C  
ATOM   1107  O   LEU A  68      -0.480  -2.795 -18.505  1.00  0.95           O  
ATOM   1108  CB  LEU A  68      -2.236  -3.538 -21.193  1.00  0.95           C  
ATOM   1109  CG  LEU A  68      -3.055  -4.705 -21.716  1.00  0.95           C  
ATOM   1110  CD1 LEU A  68      -2.921  -4.857 -23.227  1.00  0.95           C  
ATOM   1111  CD2 LEU A  68      -2.685  -5.887 -20.917  1.00  0.95           C  
ATOM   1112  H   LEU A  68      -4.434  -2.761 -20.280  1.00  0.95           H  
ATOM   1113  HA  LEU A  68      -2.297  -4.367 -19.244  1.00  0.95           H  
ATOM   1114 1HB  LEU A  68      -2.561  -2.626 -21.694  1.00  0.95           H  
ATOM   1115 2HB  LEU A  68      -1.182  -3.707 -21.388  1.00  0.95           H  
ATOM   1116  HG  LEU A  68      -4.089  -4.515 -21.517  1.00  0.95           H  
ATOM   1117 1HD1 LEU A  68      -3.547  -5.683 -23.564  1.00  0.95           H  
ATOM   1118 2HD1 LEU A  68      -3.250  -3.933 -23.707  1.00  0.95           H  
ATOM   1119 3HD1 LEU A  68      -1.896  -5.052 -23.497  1.00  0.95           H  
ATOM   1120 1HD2 LEU A  68      -3.282  -6.707 -21.172  1.00  0.95           H  
ATOM   1121 2HD2 LEU A  68      -1.653  -6.139 -21.046  1.00  0.95           H  
ATOM   1122 3HD2 LEU A  68      -2.869  -5.638 -19.887  1.00  0.95           H  
ATOM   1123  N   ALA A  69      -1.883  -1.119 -19.048  1.00  1.05           N  
ATOM   1124  CA  ALA A  69      -1.081  -0.075 -18.423  1.00  1.05           C  
ATOM   1125  C   ALA A  69      -0.928  -0.295 -16.919  1.00  1.05           C  
ATOM   1126  O   ALA A  69       0.142  -0.047 -16.360  1.00  1.05           O  
ATOM   1127  CB  ALA A  69      -1.697   1.286 -18.679  1.00  1.05           C  
ATOM   1128  H   ALA A  69      -2.739  -0.848 -19.528  1.00  1.05           H  
ATOM   1129  HA  ALA A  69      -0.091  -0.109 -18.869  1.00  1.05           H  
ATOM   1130 1HB  ALA A  69      -1.071   2.058 -18.237  1.00  1.05           H  
ATOM   1131 2HB  ALA A  69      -1.778   1.449 -19.754  1.00  1.05           H  
ATOM   1132 3HB  ALA A  69      -2.687   1.320 -18.233  1.00  1.05           H  
ATOM   1133  N   VAL A  70      -1.991  -0.791 -16.263  1.00  1.21           N  
ATOM   1134  CA  VAL A  70      -1.931  -1.035 -14.820  1.00  1.21           C  
ATOM   1135  C   VAL A  70      -1.467  -2.462 -14.525  1.00  1.21           C  
ATOM   1136  O   VAL A  70      -1.061  -2.771 -13.408  1.00  1.21           O  
ATOM   1137  CB  VAL A  70      -3.296  -0.772 -14.151  1.00  1.21           C  
ATOM   1138  CG1 VAL A  70      -3.726   0.664 -14.413  1.00  1.21           C  
ATOM   1139  CG2 VAL A  70      -4.318  -1.738 -14.675  1.00  1.21           C  
ATOM   1140  H   VAL A  70      -2.864  -0.943 -16.772  1.00  1.21           H  
ATOM   1141  HA  VAL A  70      -1.212  -0.344 -14.386  1.00  1.21           H  
ATOM   1142  HB  VAL A  70      -3.192  -0.899 -13.072  1.00  1.21           H  
ATOM   1143 1HG1 VAL A  70      -4.682   0.856 -13.925  1.00  1.21           H  
ATOM   1144 2HG1 VAL A  70      -2.972   1.345 -14.017  1.00  1.21           H  
ATOM   1145 3HG1 VAL A  70      -3.830   0.818 -15.487  1.00  1.21           H  
ATOM   1146 1HG2 VAL A  70      -5.278  -1.553 -14.202  1.00  1.21           H  
ATOM   1147 2HG2 VAL A  70      -4.402  -1.589 -15.726  1.00  1.21           H  
ATOM   1148 3HG2 VAL A  70      -4.007  -2.762 -14.475  1.00  1.21           H  
ATOM   1149  N   GLY A  71      -1.477  -3.315 -15.545  1.00  1.47           N  
ATOM   1150  CA  GLY A  71      -1.017  -4.696 -15.476  1.00  1.47           C  
ATOM   1151  C   GLY A  71       0.208  -4.897 -14.584  1.00  1.47           C  
ATOM   1152  O   GLY A  71       0.121  -5.604 -13.591  1.00  1.47           O  
ATOM   1153  H   GLY A  71      -1.875  -3.005 -16.429  1.00  1.47           H  
ATOM   1154 1HA  GLY A  71      -1.830  -5.317 -15.101  1.00  1.47           H  
ATOM   1155 2HA  GLY A  71      -0.802  -5.045 -16.484  1.00  1.47           H  
ATOM   1156  N   PRO A  72       1.375  -4.318 -14.909  1.00  1.84           N  
ATOM   1157  CA  PRO A  72       2.620  -4.422 -14.166  1.00  1.84           C  
ATOM   1158  C   PRO A  72       2.731  -3.447 -12.993  1.00  1.84           C  
ATOM   1159  O   PRO A  72       3.815  -3.266 -12.431  1.00  1.84           O  
ATOM   1160  CB  PRO A  72       3.643  -4.099 -15.248  1.00  1.84           C  
ATOM   1161  CG  PRO A  72       2.954  -3.080 -16.121  1.00  1.84           C  
ATOM   1162  CD  PRO A  72       1.497  -3.507 -16.149  1.00  1.84           C  
ATOM   1163  HA  PRO A  72       2.736  -5.458 -13.815  1.00  1.84           H  
ATOM   1164 1HB  PRO A  72       4.565  -3.727 -14.792  1.00  1.84           H  
ATOM   1165 2HB  PRO A  72       3.908  -5.000 -15.773  1.00  1.84           H  
ATOM   1166 1HG  PRO A  72       3.079  -2.067 -15.708  1.00  1.84           H  
ATOM   1167 2HG  PRO A  72       3.406  -3.073 -17.119  1.00  1.84           H  
ATOM   1168 1HD  PRO A  72       0.904  -2.596 -16.103  1.00  1.84           H  
ATOM   1169 2HD  PRO A  72       1.276  -4.096 -17.039  1.00  1.84           H  
ATOM   1170  N   ALA A  73       1.640  -2.770 -12.660  1.00  2.35           N  
ATOM   1171  CA  ALA A  73       1.634  -1.714 -11.667  1.00  2.35           C  
ATOM   1172  C   ALA A  73       0.364  -1.773 -10.826  1.00  2.35           C  
ATOM   1173  O   ALA A  73      -0.396  -0.808 -10.759  1.00  2.35           O  
ATOM   1174  CB  ALA A  73       1.744  -0.364 -12.353  1.00  2.35           C  
ATOM   1175  H   ALA A  73       0.746  -2.968 -13.100  1.00  2.35           H  
ATOM   1176  HA  ALA A  73       2.484  -1.859 -11.004  1.00  2.35           H  
ATOM   1177 1HB  ALA A  73       1.754   0.427 -11.604  1.00  2.35           H  
ATOM   1178 2HB  ALA A  73       2.661  -0.327 -12.937  1.00  2.35           H  
ATOM   1179 3HB  ALA A  73       0.888  -0.230 -13.016  1.00  2.35           H  
ATOM   1180  N   TYR A  74       0.149  -2.907 -10.160  1.00  2.98           N  
ATOM   1181  CA  TYR A  74      -1.076  -3.119  -9.386  1.00  2.98           C  
ATOM   1182  C   TYR A  74      -1.163  -2.235  -8.134  1.00  2.98           C  
ATOM   1183  O   TYR A  74      -2.270  -1.955  -7.671  1.00  2.98           O  
ATOM   1184  CB  TYR A  74      -1.192  -4.582  -8.948  1.00  2.98           C  
ATOM   1185  CG  TYR A  74      -1.491  -5.572 -10.065  1.00  2.98           C  
ATOM   1186  CD1 TYR A  74      -0.528  -6.503 -10.448  1.00  2.98           C  
ATOM   1187  CD2 TYR A  74      -2.726  -5.552 -10.703  1.00  2.98           C  
ATOM   1188  CE1 TYR A  74      -0.809  -7.416 -11.456  1.00  2.98           C  
ATOM   1189  CE2 TYR A  74      -3.002  -6.460 -11.714  1.00  2.98           C  
ATOM   1190  CZ  TYR A  74      -2.053  -7.389 -12.087  1.00  2.98           C  
ATOM   1191  OH  TYR A  74      -2.338  -8.289 -13.079  1.00  2.98           O  
ATOM   1192  H   TYR A  74       0.825  -3.654 -10.239  1.00  2.98           H  
ATOM   1193  HA  TYR A  74      -1.925  -2.874 -10.025  1.00  2.98           H  
ATOM   1194 1HB  TYR A  74      -0.261  -4.887  -8.466  1.00  2.98           H  
ATOM   1195 2HB  TYR A  74      -1.981  -4.666  -8.200  1.00  2.98           H  
ATOM   1196  HD1 TYR A  74       0.443  -6.520  -9.954  1.00  2.98           H  
ATOM   1197  HD2 TYR A  74      -3.478  -4.822 -10.406  1.00  2.98           H  
ATOM   1198  HE1 TYR A  74      -0.058  -8.146 -11.754  1.00  2.98           H  
ATOM   1199  HE2 TYR A  74      -3.971  -6.443 -12.211  1.00  2.98           H  
ATOM   1200  HH  TYR A  74      -1.547  -8.789 -13.289  1.00  2.98           H  
ATOM   1201  N   SER A  75       0.008  -1.834  -7.615  1.00  3.68           N  
ATOM   1202  CA  SER A  75       0.269  -1.002  -6.421  1.00  3.68           C  
ATOM   1203  C   SER A  75       0.647  -1.878  -5.228  1.00  3.68           C  
ATOM   1204  O   SER A  75       0.558  -1.428  -4.081  1.00  3.68           O  
ATOM   1205  CB  SER A  75      -0.893  -0.092  -6.013  1.00  3.68           C  
ATOM   1206  OG  SER A  75      -1.968  -0.804  -5.472  1.00  3.68           O  
ATOM   1207  OXT SER A  75       1.422  -2.810  -5.430  1.00  3.68           O1-
ATOM   1208  H   SER A  75       0.822  -2.143  -8.125  1.00  3.68           H  
ATOM   1209  HA  SER A  75       1.117  -0.357  -6.644  1.00  3.68           H  
ATOM   1210 1HB  SER A  75      -0.536   0.630  -5.279  1.00  3.68           H  
ATOM   1211 2HB  SER A  75      -1.231   0.475  -6.881  1.00  3.68           H  
ATOM   1212  HG  SER A  75      -2.368  -1.262  -6.208  1.00  3.68           H  
TER   
END
