# Supplementary material for: Integrative proteome-wide structural analysis and high-throughput docking identify broad-spectrum antiviral scaffolds against Zika, Yellow Fever, West Nile, Saint Louis encephalitis, and Usutu viruses
Source: Front Cell Infect Microbiol. 2026 Apr 30;16:1723132. doi: 10.3389/fcimb.2026.1723132 (PMC13171538; doi:10.3389/fcimb.2026.1723132)
Supplement: Supplementary file 6 [file DataSheet6.zip › YFV/YF_NS1/Mol_probity_Files/YF_NS1_1FH.pdb]

USER  MOD reduce.3.7.201124 H: found=0, std=0, add=2644, rem=0, adj=79
USER  MOD -----------------------------------------------------------------
USER  MOD scores for adjustable sidechains, with "set" totals for H,N and Q
USER  MOD "o" means original, "f" means flipped, "180deg" is methyl default
USER  MOD "!" flags a clash with an overlap of 0.40A or greater
USER  MOD flip categories: "K"=keep, "C"=clashes, "X"=uncertain, "F"=flip
USER  MOD Set 1.1: A 341 HIS     :     no HD1:sc=    1.53  K(o=2.4,f=-5.7!)
USER  MOD Set 1.2: A 343 SER OG  :   rot  -78:sc=   0.875
USER  MOD Set 2.1: A 322 SER OG  :   rot -108:sc=    1.28
USER  MOD Set 2.2: A 324 HIS     :     no HD1:sc=       0  X(o=1.3,f=1.3)
USER  MOD Set 3.1: A 302 THR OG1 :   rot -170:sc=   0.665
USER  MOD Set 3.2: A 304 SER OG  :   rot  -38:sc=   0.769
USER  MOD Set 4.1: A 283 THR OG1 :   rot  -69:sc=    2.43
USER  MOD Set 4.2: A 331 TYR OH  :   rot    0:sc=    1.73
USER  MOD Set 5.1: A 264 THR OG1 :   rot  180:sc=       0
USER  MOD Set 5.2: A 265 ASN     :      amide:sc=       0  X(o=0,f=0)
USER  MOD Set 6.1: A 193 SER OG  :   rot  151:sc=  -0.413!
USER  MOD Set 6.2: A 204 SER OG  :   rot   -2:sc=   -1.34!
USER  MOD Set 6.3: A 253 SER OG  :   rot  180:sc=       0
USER  MOD Set 6.4: A 254 HIS     :     no HD1:sc=   0.378  K(o=-1.4,f=-9.5!)
USER  MOD Set 7.1: A 229 THR OG1 :   rot   58:sc=   0.729
USER  MOD Set 7.2: A 230 HIS     :     no HD1:sc=   0.584  K(o=1.3,f=-1.1)
USER  MOD Set 8.1: A 205 HIS     :     no HE2:sc=  0.0332  K(o=-0.24,f=-1.9)
USER  MOD Set 8.2: A 214 HIS     :     no HD1:sc=  -0.274  K(o=-0.24,f=-1.1)
USER  MOD Set 9.1: A 197 SER OG  :   rot  180:sc= 0.00895
USER  MOD Set 9.2: A 199 THR OG1 :   rot  180:sc=       0
USER  MOD Set10.1: A  14 LYS NZ  :NH3+   -119:sc=   0.375   (180deg=0)
USER  MOD Set10.2: A 189 ASN     :      amide:sc=   0.349  K(o=0.72,f=-1)
USER  MOD Set11.1: A 101 THR OG1 :   rot  180:sc=       0
USER  MOD Set11.2: A 102 HIS     :     no HD1:sc=   0.626  K(o=0.63,f=-2.5!)
USER  MOD Set12.1: A  93 SER OG  :   rot  180:sc=   0.136
USER  MOD Set12.2: A  97 TYR OH  :   rot  -50:sc=   0.859
USER  MOD Single : A   1 ASP N   :NH3+   -120:sc=  0.0935   (180deg=0)
USER  MOD Single : A   2 GLN     :      amide:sc=   0.609  K(o=0.61,f=0)
USER  MOD Single : A   7 ASN     :      amide:sc=  -0.193  K(o=-0.19,f=-5.9!)
USER  MOD Single : A  10 LYS NZ  :NH3+    180:sc=       0   (180deg=0)
USER  MOD Single : A  25 SER OG  :   rot  160:sc=    1.08
USER  MOD Single : A  30 ASN     :      amide:sc=       0  X(o=0,f=0)
USER  MOD Single : A  31 LYS NZ  :NH3+    170:sc=   0.846   (180deg=0.752)
USER  MOD Single : A  32 TYR OH  :   rot   -7:sc=    1.07
USER  MOD Single : A  33 SER OG  :   rot  180:sc=       0
USER  MOD Single : A  34 TYR OH  :   rot  142:sc=   0.584
USER  MOD Single : A  35 TYR OH  :   rot  180:sc=       0
USER  MOD Single : A  41 LYS NZ  :NH3+    178:sc=    1.79   (180deg=1.78)
USER  MOD Single : A  44 SER OG  :   rot  160:sc= -0.0188
USER  MOD Single : A  47 LYS NZ  :NH3+   -165:sc=    1.21   (180deg=1.05)
USER  MOD Single : A  49 SER OG  :   rot -156:sc=    1.47
USER  MOD Single : A  54 LYS NZ  :NH3+   -174:sc=   0.574   (180deg=0.563)
USER  MOD Single : A  58 ASN     :      amide:sc=  0.0337  K(o=0.034,f=-4.9!)
USER  MOD Single : A  59 SER OG  :   rot -115:sc=   0.919
USER  MOD Single : A  62 SER OG  :   rot -160:sc= -0.0146
USER  MOD Single : A  65 HIS     :     no HE2:sc=   0.754  K(o=0.75,f=-3.2!)
USER  MOD Single : A  70 SER OG  :   rot  -35:sc=    1.15
USER  MOD Single : A  76 ASN     :      amide:sc=    1.26  K(o=1.3,f=-8.5!)
USER  MOD Single : A  82 ASN     :      amide:sc=    1.45  K(o=1.5,f=-4.8!)
USER  MOD Single : A  87 SER OG  :   rot -120:sc=   0.355
USER  MOD Single : A  91 GLN     :      amide:sc=   0.591  K(o=0.59,f=-6.8!)
USER  MOD Single : A  94 LYS NZ  :NH3+    180:sc=       0   (180deg=0)
USER  MOD Single : A  95 ASN     :      amide:sc= 0.00909  K(o=0.0091,f=-1.5)
USER  MOD Single : A  98 GLN     :      amide:sc= -0.0182  X(o=-0.018,f=0)
USER  MOD Single : A 105 SER OG  :   rot  157:sc=   0.986
USER  MOD Single : A 112 GLN     :      amide:sc=       0  K(o=0,f=-0.57)
USER  MOD Single : A 113 TYR OH  :   rot  180:sc=       0
USER  MOD Single : A 116 LYS NZ  :NH3+    180:sc=       0   (180deg=0)
USER  MOD Single : A 117 THR OG1 :   rot  180:sc=       0
USER  MOD Single : A 120 LYS NZ  :NH3+    180:sc=       0   (180deg=0)
USER  MOD Single : A 121 ASN     :      amide:sc=  -0.011  K(o=-0.011,f=-3!)
USER  MOD Single : A 125 SER OG  :   rot  180:sc=       0
USER  MOD Single : A 129 LYS NZ  :NH3+    165:sc=    1.72   (180deg=1.04)
USER  MOD Single : A 130 ASN     :      amide:sc= -0.0356  K(o=-0.036,f=-1)
USER  MOD Single : A 132 SER OG  :   rot  180:sc=       0
USER  MOD Single : A 138 LYS NZ  :NH3+    180:sc=       0   (180deg=0)
USER  MOD Single : A 139 SER OG  :   rot  180:sc=   0.271
USER  MOD Single : A 141 LYS NZ  :NH3+    180:sc=       0   (180deg=0)
USER  MOD Single : A 146 SER OG  :   rot  180:sc=       0
USER  MOD Single : A 147 ASN     :      amide:sc= -0.0339  K(o=-0.034,f=-0.6)
USER  MOD Single : A 151 ASN     :      amide:sc=  -0.154  K(o=-0.15,f=-1.8)
USER  MOD Single : A 152 SER OG  :   rot  155:sc=    1.46
USER  MOD Single : A 154 GLN     :      amide:sc=   0.514  K(o=0.51,f=-0.72)
USER  MOD Single : A 160 THR OG1 :   rot  180:sc=       0
USER  MOD Single : A 164 THR OG1 :   rot  180:sc=       0
USER  MOD Single : A 165 THR OG1 :   rot -154:sc=    1.39
USER  MOD Single : A 168 TYR OH  :   rot  180:sc=       0
USER  MOD Single : A 175 TYR OH  :   rot   42:sc=     1.3
USER  MOD Single : A 176 THR OG1 :   rot  180:sc=       0
USER  MOD Single : A 182 SER OG  :   rot  -71:sc=   0.643
USER  MOD Single : A 191 LYS NZ  :NH3+   -173:sc=   0.822   (180deg=0.79)
USER  MOD Single : A 192 LYS NZ  :NH3+    180:sc=       0   (180deg=0)
USER  MOD Single : A 195 HIS     :     no HD1:sc=  -0.484  K(o=-0.48,f=-2.1!)
USER  MOD Single : A 208 ASN     :      amide:sc=       0  X(o=0,f=-0.42)
USER  MOD Single : A 210 THR OG1 :   rot  180:sc=       0
USER  MOD Single : A 215 THR OG1 :   rot  180:sc=       0
USER  MOD Single : A 218 THR OG1 :   rot  180:sc=       0
USER  MOD Single : A 221 TYR OH  :   rot   -6:sc=   0.594
USER  MOD Single : A 222 LYS NZ  :NH3+    180:sc=       0   (180deg=0)
USER  MOD Single : A 231 THR OG1 :   rot  -56:sc=    1.28
USER  MOD Single : A 234 THR OG1 :   rot  180:sc=   0.309
USER  MOD Single : A 235 SER OG  :   rot  180:sc=       0
USER  MOD Single : A 239 SER OG  :   rot  180:sc=       0
USER  MOD Single : A 246 SER OG  :   rot  129:sc=    1.19
USER  MOD Single : A 252 SER OG  :   rot  166:sc=   0.569
USER  MOD Single : A 255 ASN     :      amide:sc=   0.635  K(o=0.63,f=-0.18)
USER  MOD Single : A 256 HIS     :     no HE2:sc= -0.0224  X(o=-0.022,f=-0.2)
USER  MOD Single : A 260 TYR OH  :   rot  -25:sc= -0.0109
USER  MOD Single : A 261 LYS NZ  :NH3+    159:sc=     1.3   (180deg=1.07)
USER  MOD Single : A 263 GLN     :      amide:sc=    1.29  K(o=1.3,f=-6!)
USER  MOD Single : A 270 GLN     :      amide:sc=    1.13  K(o=1.1,f=-3.4!)
USER  MOD Single : A 276 LYS NZ  :NH3+   -171:sc=   0.724   (180deg=0.689)
USER  MOD Single : A 284 SER OG  :   rot  -61:sc=   0.604
USER  MOD Single : A 296 LYS NZ  :NH3+    180:sc=       0   (180deg=0)
USER  MOD Single : A 297 SER OG  :   rot   61:sc=    1.33
USER  MOD Single : A 298 THR OG1 :   rot   44:sc=   0.571
USER  MOD Single : A 300 SER OG  :   rot  -80:sc=   0.896
USER  MOD Single : A 301 THR OG1 :   rot  180:sc=  -0.123
USER  MOD Single : A 306 LYS NZ  :NH3+    180:sc=       0   (180deg=0)
USER  MOD Single : A 315 SER OG  :   rot  180:sc=       0
USER  MOD Single : A 317 THR OG1 :   rot  -83:sc=    1.94
USER  MOD Single : A 326 SER OG  :   rot  180:sc=       0
USER  MOD Single : A 338 LYS NZ  :NH3+    131:sc=   0.729   (180deg=-1.03!)
USER  MOD Single : A 339 LYS NZ  :NH3+    151:sc=   0.248   (180deg=0.0501)
USER  MOD Single : A 340 THR OG1 :   rot  180:sc=       0
USER  MOD Single : A 344 HIS     :     no HD1:sc=       0  X(o=0,f=0)
USER  MOD Single : A 348 SER OG  :   rot  172:sc=   0.953
USER  MOD Single : A 351 THR OG1 :   rot  180:sc=       0
USER  MOD -----------------------------------------------------------------
ATOM      1  N   ASP A   1      -1.571   1.324   1.858  1.00  2.79           N
ATOM      2  CA  ASP A   1      -0.266   0.957   1.328  1.00  2.79           C
ATOM      3  C   ASP A   1       0.611   2.188   1.174  1.00  2.79           C
ATOM      4  O   ASP A   1       0.147   3.318   1.303  1.00  2.79           O
ATOM      5  CB  ASP A   1      -0.405   0.279  -0.042  1.00  2.79           C
ATOM      6  CG  ASP A   1       0.786  -0.610  -0.449  1.00  2.79           C
ATOM      7  OD1 ASP A   1       1.755  -0.658   0.291  1.00  2.79           O
ATOM      8  OD2 ASP A   1       0.753  -1.167  -1.537  1.00  2.79           O1-
ATOM      0  H1  ASP A   1      -1.707   0.904   2.631  1.00  2.79           H   new
ATOM      0  H2  ASP A   1      -1.602   2.204   1.989  1.00  2.79           H   new
ATOM      0  H3  ASP A   1      -2.204   1.089   1.278  1.00  2.79           H   new
ATOM      0  HA  ASP A   1       0.142   0.339   1.955  1.00  2.79           H   new
ATOM      0  HB2 ASP A   1      -1.210  -0.262  -0.040  1.00  2.79           H   new
ATOM      0  HB3 ASP A   1      -0.525   0.965  -0.717  1.00  2.79           H   new
ATOM     15  N   GLN A   2       1.893   1.953   0.951  1.00  2.75           N
ATOM     16  CA  GLN A   2       2.829   3.044   0.685  1.00  2.75           C
ATOM     17  C   GLN A   2       4.074   2.535  -0.033  1.00  2.75           C
ATOM     18  O   GLN A   2       4.673   1.540   0.380  1.00  2.75           O
ATOM     19  CB  GLN A   2       3.218   3.774   1.973  1.00  2.75           C
ATOM     20  CG  GLN A   2       4.090   4.994   1.740  1.00  2.75           C
ATOM     21  CD  GLN A   2       4.355   5.781   3.008  1.00  2.75           C
ATOM     22  NE2 GLN A   2       3.647   6.895   3.163  1.00  2.75           N
ATOM     23  OE1 GLN A   2       5.178   5.392   3.852  1.00  2.75           O
ATOM      0  H   GLN A   2       2.247   1.169   0.948  1.00  2.75           H   new
ATOM      0  HA  GLN A   2       2.377   3.677   0.105  1.00  2.75           H   new
ATOM      0  HB2 GLN A   2       2.411   4.046   2.438  1.00  2.75           H   new
ATOM      0  HB3 GLN A   2       3.687   3.157   2.556  1.00  2.75           H   new
ATOM      0  HG2 GLN A   2       4.936   4.713   1.357  1.00  2.75           H   new
ATOM      0  HG3 GLN A   2       3.662   5.572   1.089  1.00  2.75           H   new
ATOM      0 HE21 GLN A   2       3.085   7.135   2.558  1.00  2.75           H   new
ATOM      0 HE22 GLN A   2       3.751   7.376   3.868  1.00  2.75           H   new
ATOM     32  N   GLY A   3       4.510   3.245  -1.068  1.00  2.76           N
ATOM     33  CA  GLY A   3       5.725   2.821  -1.755  1.00  2.76           C
ATOM     34  C   GLY A   3       5.885   3.383  -3.155  1.00  2.76           C
ATOM     35  O   GLY A   3       5.254   4.378  -3.525  1.00  2.76           O
ATOM      0  H   GLY A   3       4.133   3.952  -1.380  1.00  2.76           H   new
ATOM      0  HA2 GLY A   3       6.492   3.085  -1.223  1.00  2.76           H   new
ATOM      0  HA3 GLY A   3       5.734   1.852  -1.805  1.00  2.76           H   new
ATOM     39  N   CYS A   4       6.806   2.779  -3.905  1.00  2.87           N
ATOM     40  CA  CYS A   4       7.094   3.191  -5.271  1.00  2.87           C
ATOM     41  C   CYS A   4       7.098   2.023  -6.249  1.00  2.87           C
ATOM     42  O   CYS A   4       7.392   0.889  -5.877  1.00  2.87           O
ATOM     43  CB  CYS A   4       8.440   3.894  -5.366  1.00  2.87           C
ATOM     44  SG  CYS A   4       8.562   5.457  -4.458  1.00  2.87           S
ATOM      0  H   CYS A   4       7.281   2.117  -3.632  1.00  2.87           H   new
ATOM      0  HA  CYS A   4       6.379   3.800  -5.514  1.00  2.87           H   new
ATOM      0  HB2 CYS A   4       9.127   3.292  -5.038  1.00  2.87           H   new
ATOM      0  HB3 CYS A   4       8.634   4.064  -6.301  1.00  2.87           H   new
ATOM     49  N   ALA A   5       6.865   2.337  -7.521  1.00  3.07           N
ATOM     50  CA  ALA A   5       6.984   1.363  -8.605  1.00  3.07           C
ATOM     51  C   ALA A   5       7.317   2.052  -9.927  1.00  3.07           C
ATOM     52  O   ALA A   5       6.981   3.217 -10.133  1.00  3.07           O
ATOM     53  CB  ALA A   5       5.699   0.577  -8.746  1.00  3.07           C
ATOM      0  H   ALA A   5       6.633   3.123  -7.781  1.00  3.07           H   new
ATOM      0  HA  ALA A   5       7.708   0.756  -8.384  1.00  3.07           H   new
ATOM      0  HB1 ALA A   5       5.790  -0.065  -9.467  1.00  3.07           H   new
ATOM      0  HB2 ALA A   5       5.514   0.108  -7.917  1.00  3.07           H   new
ATOM      0  HB3 ALA A   5       4.968   1.184  -8.944  1.00  3.07           H   new
ATOM     59  N   ILE A   6       7.954   1.321 -10.840  1.00  3.37           N
ATOM     60  CA  ILE A   6       8.263   1.885 -12.154  1.00  3.37           C
ATOM     61  C   ILE A   6       7.549   1.173 -13.287  1.00  3.37           C
ATOM     62  O   ILE A   6       7.557  -0.058 -13.375  1.00  3.37           O
ATOM     63  CB  ILE A   6       9.775   1.881 -12.447  1.00  3.37           C
ATOM     64  CG1 ILE A   6      10.497   2.723 -11.439  1.00  3.37           C
ATOM     65  CG2 ILE A   6      10.039   2.429 -13.866  1.00  3.37           C
ATOM     66  CD1 ILE A   6      11.984   2.591 -11.510  1.00  3.37           C
ATOM      0  H   ILE A   6       8.213   0.509 -10.722  1.00  3.37           H   new
ATOM      0  HA  ILE A   6       7.943   2.800 -12.112  1.00  3.37           H   new
ATOM      0  HB  ILE A   6      10.101   0.969 -12.391  1.00  3.37           H   new
ATOM      0 HG12 ILE A   6      10.255   3.653 -11.572  1.00  3.37           H   new
ATOM      0 HG13 ILE A   6      10.199   2.477 -10.549  1.00  3.37           H   new
ATOM      0 HG21 ILE A   6      10.993   2.423 -14.043  1.00  3.37           H   new
ATOM      0 HG22 ILE A   6       9.586   1.871 -14.518  1.00  3.37           H   new
ATOM      0 HG23 ILE A   6       9.704   3.337 -13.930  1.00  3.37           H   new
ATOM      0 HD11 ILE A   6      12.392   3.157 -10.836  1.00  3.37           H   new
ATOM      0 HD12 ILE A   6      12.235   1.668 -11.351  1.00  3.37           H   new
ATOM      0 HD13 ILE A   6      12.292   2.862 -12.389  1.00  3.37           H   new
ATOM     78  N   ASN A   7       6.896   1.965 -14.131  1.00  3.74           N
ATOM     79  CA  ASN A   7       6.222   1.441 -15.300  1.00  3.74           C
ATOM     80  C   ASN A   7       7.173   1.568 -16.471  1.00  3.74           C
ATOM     81  O   ASN A   7       7.345   2.653 -17.043  1.00  3.74           O
ATOM     82  CB  ASN A   7       4.914   2.148 -15.570  1.00  3.74           C
ATOM     83  CG  ASN A   7       4.138   1.528 -16.748  1.00  3.74           C
ATOM     84  ND2 ASN A   7       2.837   1.723 -16.727  1.00  3.74           N
ATOM     85  OD1 ASN A   7       4.696   0.875 -17.662  1.00  3.74           O
ATOM      0  H   ASN A   7       6.834   2.818 -14.038  1.00  3.74           H   new
ATOM      0  HA  ASN A   7       5.990   0.511 -15.153  1.00  3.74           H   new
ATOM      0  HB2 ASN A   7       4.363   2.118 -14.772  1.00  3.74           H   new
ATOM      0  HB3 ASN A   7       5.089   3.083 -15.759  1.00  3.74           H   new
ATOM      0 HD21 ASN A   7       2.343   1.399 -17.352  1.00  3.74           H   new
ATOM      0 HD22 ASN A   7       2.480   2.175 -16.088  1.00  3.74           H   new
ATOM     92  N   PHE A   8       7.793   0.460 -16.840  1.00  4.10           N
ATOM     93  CA  PHE A   8       8.854   0.477 -17.833  1.00  4.10           C
ATOM     94  C   PHE A   8       8.334   0.585 -19.257  1.00  4.10           C
ATOM     95  O   PHE A   8       9.116   0.714 -20.197  1.00  4.10           O
ATOM     96  CB  PHE A   8       9.728  -0.759 -17.662  1.00  4.10           C
ATOM     97  CG  PHE A   8      10.571  -0.686 -16.416  1.00  4.10           C
ATOM     98  CD1 PHE A   8      10.184  -1.345 -15.261  1.00  4.10           C
ATOM     99  CD2 PHE A   8      11.751   0.046 -16.397  1.00  4.10           C
ATOM    100  CE1 PHE A   8      10.955  -1.277 -14.120  1.00  4.10           C
ATOM    101  CE2 PHE A   8      12.525   0.112 -15.253  1.00  4.10           C
ATOM    102  CZ  PHE A   8      12.125  -0.551 -14.114  1.00  4.10           C
ATOM      0  H   PHE A   8       7.613  -0.320 -16.525  1.00  4.10           H   new
ATOM      0  HA  PHE A   8       9.384   1.276 -17.683  1.00  4.10           H   new
ATOM      0  HB2 PHE A   8       9.166  -1.549 -17.626  1.00  4.10           H   new
ATOM      0  HB3 PHE A   8      10.304  -0.856 -18.436  1.00  4.10           H   new
ATOM      0  HD1 PHE A   8       9.396  -1.839 -15.255  1.00  4.10           H   new
ATOM      0  HD2 PHE A   8      12.024   0.497 -17.163  1.00  4.10           H   new
ATOM      0  HE1 PHE A   8      10.684  -1.724 -13.351  1.00  4.10           H   new
ATOM      0  HE2 PHE A   8      13.315   0.603 -15.253  1.00  4.10           H   new
ATOM      0  HZ  PHE A   8      12.644  -0.508 -13.343  1.00  4.10           H   new
ATOM    112  N   GLY A   9       7.009   0.557 -19.424  1.00  4.34           N
ATOM    113  CA  GLY A   9       6.434   0.727 -20.747  1.00  4.34           C
ATOM    114  C   GLY A   9       6.270   2.218 -21.050  1.00  4.34           C
ATOM    115  O   GLY A   9       5.917   2.600 -22.167  1.00  4.34           O
ATOM      0  H   GLY A   9       6.439   0.442 -18.791  1.00  4.34           H   new
ATOM      0  HA2 GLY A   9       7.005   0.313 -21.413  1.00  4.34           H   new
ATOM      0  HA3 GLY A   9       5.574   0.282 -20.795  1.00  4.34           H   new
ATOM    119  N   LYS A  10       6.505   3.057 -20.031  1.00  4.38           N
ATOM    120  CA  LYS A  10       6.389   4.500 -20.136  1.00  4.38           C
ATOM    121  C   LYS A  10       7.688   5.117 -19.656  1.00  4.38           C
ATOM    122  O   LYS A  10       8.037   6.241 -20.015  1.00  4.38           O
ATOM    123  CB  LYS A  10       5.223   5.018 -19.303  1.00  4.38           C
ATOM    124  CG  LYS A  10       3.843   4.529 -19.736  1.00  4.38           C
ATOM    125  CD  LYS A  10       2.784   5.061 -18.792  1.00  4.38           C
ATOM    126  CE  LYS A  10       2.638   6.561 -18.948  1.00  4.38           C
ATOM    127  NZ  LYS A  10       1.575   7.113 -18.080  1.00  4.38           N1+
ATOM      0  H   LYS A  10       6.740   2.788 -19.249  1.00  4.38           H   new
ATOM      0  HA  LYS A  10       6.220   4.744 -21.059  1.00  4.38           H   new
ATOM      0  HB2 LYS A  10       5.366   4.761 -18.379  1.00  4.38           H   new
ATOM      0  HB3 LYS A  10       5.230   5.988 -19.332  1.00  4.38           H   new
ATOM      0  HG2 LYS A  10       3.657   4.823 -20.641  1.00  4.38           H   new
ATOM      0  HG3 LYS A  10       3.823   3.559 -19.743  1.00  4.38           H   new
ATOM      0  HD2 LYS A  10       1.935   4.628 -18.972  1.00  4.38           H   new
ATOM      0  HD3 LYS A  10       3.023   4.847 -17.876  1.00  4.38           H   new
ATOM      0  HE2 LYS A  10       3.482   6.990 -18.736  1.00  4.38           H   new
ATOM      0  HE3 LYS A  10       2.438   6.770 -19.874  1.00  4.38           H   new
ATOM      0  HZ1 LYS A  10       1.521   7.993 -18.200  1.00  4.38           H   new
ATOM      0  HZ2 LYS A  10       0.796   6.737 -18.289  1.00  4.38           H   new
ATOM      0  HZ3 LYS A  10       1.768   6.942 -17.228  1.00  4.38           H   new
ATOM    141  N   ARG A  11       8.391   4.340 -18.827  1.00  4.17           N
ATOM    142  CA  ARG A  11       9.594   4.733 -18.096  1.00  4.17           C
ATOM    143  C   ARG A  11       9.284   5.832 -17.082  1.00  4.17           C
ATOM    144  O   ARG A  11      10.007   6.825 -16.971  1.00  4.17           O
ATOM    145  CB  ARG A  11      10.696   5.197 -19.044  1.00  4.17           C
ATOM    146  CG  ARG A  11      11.158   4.147 -20.059  1.00  4.17           C
ATOM    147  CD  ARG A  11      12.288   4.660 -20.894  1.00  4.17           C
ATOM    148  NE  ARG A  11      12.735   3.687 -21.886  1.00  4.17           N
ATOM    149  CZ  ARG A  11      13.685   3.920 -22.818  1.00  4.17           C
ATOM    150  NH1 ARG A  11      14.281   5.091 -22.876  1.00  4.17           N1+
ATOM    151  NH2 ARG A  11      14.017   2.969 -23.675  1.00  4.17           N
ATOM      0  H   ARG A  11       8.164   3.526 -18.669  1.00  4.17           H   new
ATOM      0  HA  ARG A  11       9.910   3.949 -17.621  1.00  4.17           H   new
ATOM      0  HB2 ARG A  11      10.382   5.978 -19.526  1.00  4.17           H   new
ATOM      0  HB3 ARG A  11      11.461   5.477 -18.517  1.00  4.17           H   new
ATOM      0  HG2 ARG A  11      11.436   3.343 -19.592  1.00  4.17           H   new
ATOM      0  HG3 ARG A  11      10.416   3.899 -20.632  1.00  4.17           H   new
ATOM      0  HD2 ARG A  11      12.010   5.473 -21.345  1.00  4.17           H   new
ATOM      0  HD3 ARG A  11      13.032   4.895 -20.317  1.00  4.17           H   new
ATOM      0  HE  ARG A  11      12.367   2.910 -21.877  1.00  4.17           H   new
ATOM      0 HH11 ARG A  11      14.066   5.711 -22.320  1.00  4.17           H   new
ATOM      0 HH12 ARG A  11      14.885   5.237 -23.470  1.00  4.17           H   new
ATOM      0 HH21 ARG A  11      13.628   2.203 -23.639  1.00  4.17           H   new
ATOM      0 HH22 ARG A  11      14.622   3.117 -24.268  1.00  4.17           H   new
ATOM    165  N   GLU A  12       8.199   5.625 -16.326  1.00  3.77           N
ATOM    166  CA  GLU A  12       7.793   6.574 -15.287  1.00  3.77           C
ATOM    167  C   GLU A  12       7.793   5.965 -13.886  1.00  3.77           C
ATOM    168  O   GLU A  12       7.426   4.804 -13.684  1.00  3.77           O
ATOM    169  CB  GLU A  12       6.397   7.160 -15.566  1.00  3.77           C
ATOM    170  CG  GLU A  12       6.290   8.049 -16.814  1.00  3.77           C
ATOM    171  CD  GLU A  12       4.907   8.700 -16.972  1.00  3.77           C
ATOM    172  OE1 GLU A  12       4.046   8.439 -16.163  1.00  3.77           O
ATOM    173  OE2 GLU A  12       4.713   9.435 -17.912  1.00  3.77           O1-
ATOM      0  H   GLU A  12       7.685   4.939 -16.401  1.00  3.77           H   new
ATOM      0  HA  GLU A  12       8.459   7.279 -15.315  1.00  3.77           H   new
ATOM      0  HB2 GLU A  12       5.768   6.427 -15.655  1.00  3.77           H   new
ATOM      0  HB3 GLU A  12       6.121   7.679 -14.794  1.00  3.77           H   new
ATOM      0  HG2 GLU A  12       6.965   8.744 -16.769  1.00  3.77           H   new
ATOM      0  HG3 GLU A  12       6.483   7.517 -17.602  1.00  3.77           H   new
ATOM    180  N   LEU A  13       8.179   6.784 -12.910  1.00  3.28           N
ATOM    181  CA  LEU A  13       8.191   6.387 -11.503  1.00  3.28           C
ATOM    182  C   LEU A  13       6.963   6.895 -10.761  1.00  3.28           C
ATOM    183  O   LEU A  13       6.680   8.097 -10.756  1.00  3.28           O
ATOM    184  CB  LEU A  13       9.450   6.921 -10.813  1.00  3.28           C
ATOM    185  CG  LEU A  13       9.553   6.665  -9.297  1.00  3.28           C
ATOM    186  CD1 LEU A  13       9.677   5.198  -9.026  1.00  3.28           C
ATOM    187  CD2 LEU A  13      10.746   7.406  -8.737  1.00  3.28           C
ATOM      0  H   LEU A  13       8.443   7.591 -13.046  1.00  3.28           H   new
ATOM      0  HA  LEU A  13       8.184   5.417 -11.478  1.00  3.28           H   new
ATOM      0  HB2 LEU A  13      10.225   6.526 -11.243  1.00  3.28           H   new
ATOM      0  HB3 LEU A  13       9.499   7.878 -10.965  1.00  3.28           H   new
ATOM      0  HG  LEU A  13       8.748   6.989  -8.864  1.00  3.28           H   new
ATOM      0 HD11 LEU A  13       9.741   5.050  -8.070  1.00  3.28           H   new
ATOM      0 HD12 LEU A  13       8.897   4.738  -9.373  1.00  3.28           H   new
ATOM      0 HD13 LEU A  13      10.474   4.855  -9.460  1.00  3.28           H   new
ATOM      0 HD21 LEU A  13      10.809   7.244  -7.783  1.00  3.28           H   new
ATOM      0 HD22 LEU A  13      11.555   7.093  -9.172  1.00  3.28           H   new
ATOM      0 HD23 LEU A  13      10.641   8.357  -8.896  1.00  3.28           H   new
ATOM    199  N   LYS A  14       6.235   5.970 -10.152  1.00  2.81           N
ATOM    200  CA  LYS A  14       5.047   6.279  -9.382  1.00  2.81           C
ATOM    201  C   LYS A  14       5.300   6.056  -7.907  1.00  2.81           C
ATOM    202  O   LYS A  14       5.647   4.950  -7.502  1.00  2.81           O
ATOM    203  CB  LYS A  14       3.881   5.390  -9.819  1.00  2.81           C
ATOM    204  CG  LYS A  14       2.571   5.625  -9.059  1.00  2.81           C
ATOM    205  CD  LYS A  14       1.465   4.684  -9.551  1.00  2.81           C
ATOM    206  CE  LYS A  14       0.180   4.864  -8.752  1.00  2.81           C
ATOM    207  NZ  LYS A  14      -0.899   3.949  -9.224  1.00  2.81           N1+
ATOM      0  H   LYS A  14       6.423   5.131 -10.177  1.00  2.81           H   new
ATOM      0  HA  LYS A  14       4.825   7.210  -9.538  1.00  2.81           H   new
ATOM      0  HB2 LYS A  14       3.721   5.531 -10.765  1.00  2.81           H   new
ATOM      0  HB3 LYS A  14       4.141   4.462  -9.711  1.00  2.81           H   new
ATOM      0  HG2 LYS A  14       2.716   5.488  -8.110  1.00  2.81           H   new
ATOM      0  HG3 LYS A  14       2.289   6.546  -9.173  1.00  2.81           H   new
ATOM      0  HD2 LYS A  14       1.289   4.853 -10.490  1.00  2.81           H   new
ATOM      0  HD3 LYS A  14       1.766   3.765  -9.479  1.00  2.81           H   new
ATOM      0  HE2 LYS A  14       0.357   4.698  -7.813  1.00  2.81           H   new
ATOM      0  HE3 LYS A  14      -0.120   5.783  -8.826  1.00  2.81           H   new
ATOM      0  HZ1 LYS A  14      -1.590   4.429  -9.513  1.00  2.81           H   new
ATOM      0  HZ2 LYS A  14      -0.590   3.444  -9.888  1.00  2.81           H   new
ATOM      0  HZ3 LYS A  14      -1.161   3.427  -8.552  1.00  2.81           H   new
ATOM    221  N   CYS A  15       5.141   7.103  -7.108  1.00  2.43           N
ATOM    222  CA  CYS A  15       5.333   6.992  -5.667  1.00  2.43           C
ATOM    223  C   CYS A  15       4.157   7.576  -4.916  1.00  2.43           C
ATOM    224  O   CYS A  15       3.580   8.578  -5.342  1.00  2.43           O
ATOM    225  CB  CYS A  15       6.613   7.686  -5.218  1.00  2.43           C
ATOM    226  SG  CYS A  15       8.136   6.921  -5.843  1.00  2.43           S
ATOM      0  H   CYS A  15       4.922   7.889  -7.380  1.00  2.43           H   new
ATOM      0  HA  CYS A  15       5.404   6.046  -5.464  1.00  2.43           H   new
ATOM      0  HB2 CYS A  15       6.586   8.611  -5.508  1.00  2.43           H   new
ATOM      0  HB3 CYS A  15       6.641   7.693  -4.248  1.00  2.43           H   new
ATOM    231  N   GLY A  16       3.819   6.971  -3.784  1.00  2.14           N
ATOM    232  CA  GLY A  16       2.742   7.520  -2.968  1.00  2.14           C
ATOM    233  C   GLY A  16       2.048   6.510  -2.065  1.00  2.14           C
ATOM    234  O   GLY A  16       2.582   5.447  -1.741  1.00  2.14           O
ATOM      0  H   GLY A  16       4.190   6.259  -3.475  1.00  2.14           H   new
ATOM      0  HA2 GLY A  16       3.101   8.234  -2.418  1.00  2.14           H   new
ATOM      0  HA3 GLY A  16       2.080   7.919  -3.554  1.00  2.14           H   new
ATOM    238  N   ASP A  17       0.836   6.883  -1.647  1.00  1.93           N
ATOM    239  CA  ASP A  17       0.023   6.099  -0.716  1.00  1.93           C
ATOM    240  C   ASP A  17      -1.070   5.277  -1.412  1.00  1.93           C
ATOM    241  O   ASP A  17      -2.040   4.846  -0.782  1.00  1.93           O
ATOM    242  CB  ASP A  17      -0.599   7.019   0.330  1.00  1.93           C
ATOM    243  CG  ASP A  17       0.468   7.687   1.202  1.00  1.93           C
ATOM    244  OD1 ASP A  17       1.583   7.214   1.194  1.00  1.93           O
ATOM    245  OD2 ASP A  17       0.173   8.657   1.848  1.00  1.93           O1-
ATOM      0  H   ASP A  17       0.458   7.612  -1.902  1.00  1.93           H   new
ATOM      0  HA  ASP A  17       0.619   5.463  -0.290  1.00  1.93           H   new
ATOM      0  HB2 ASP A  17      -1.129   7.700  -0.112  1.00  1.93           H   new
ATOM      0  HB3 ASP A  17      -1.204   6.509   0.892  1.00  1.93           H   new
ATOM    250  N   GLY A  18      -0.942   5.115  -2.726  1.00  1.78           N
ATOM    251  CA  GLY A  18      -1.911   4.339  -3.485  1.00  1.78           C
ATOM    252  C   GLY A  18      -1.563   2.874  -3.322  1.00  1.78           C
ATOM    253  O   GLY A  18      -0.642   2.549  -2.581  1.00  1.78           O
ATOM      0  H   GLY A  18      -0.301   5.447  -3.194  1.00  1.78           H   new
ATOM      0  HA2 GLY A  18      -2.810   4.512  -3.165  1.00  1.78           H   new
ATOM      0  HA3 GLY A  18      -1.890   4.591  -4.421  1.00  1.78           H   new
ATOM    257  N   ILE A  19      -2.263   1.994  -4.026  1.00  1.69           N
ATOM    258  CA  ILE A  19      -2.002   0.562  -3.888  1.00  1.69           C
ATOM    259  C   ILE A  19      -0.984   0.063  -4.889  1.00  1.69           C
ATOM    260  O   ILE A  19      -1.129   0.285  -6.095  1.00  1.69           O
ATOM    261  CB  ILE A  19      -3.296  -0.249  -4.036  1.00  1.69           C
ATOM    262  CG1 ILE A  19      -4.271   0.145  -2.916  1.00  1.69           C
ATOM    263  CG2 ILE A  19      -2.982  -1.754  -4.003  1.00  1.69           C
ATOM    264  CD1 ILE A  19      -5.661  -0.404  -3.102  1.00  1.69           C
ATOM      0  H   ILE A  19      -2.886   2.198  -4.583  1.00  1.69           H   new
ATOM      0  HA  ILE A  19      -1.638   0.436  -2.998  1.00  1.69           H   new
ATOM      0  HB  ILE A  19      -3.712  -0.054  -4.890  1.00  1.69           H   new
ATOM      0 HG12 ILE A  19      -3.919  -0.167  -2.068  1.00  1.69           H   new
ATOM      0 HG13 ILE A  19      -4.318   1.112  -2.865  1.00  1.69           H   new
ATOM      0 HG21 ILE A  19      -3.805  -2.259  -4.097  1.00  1.69           H   new
ATOM      0 HG22 ILE A  19      -2.382  -1.976  -4.732  1.00  1.69           H   new
ATOM      0 HG23 ILE A  19      -2.560  -1.978  -3.159  1.00  1.69           H   new
ATOM      0 HD11 ILE A  19      -6.223  -0.119  -2.364  1.00  1.69           H   new
ATOM      0 HD12 ILE A  19      -6.031  -0.074  -3.936  1.00  1.69           H   new
ATOM      0 HD13 ILE A  19      -5.626  -1.373  -3.126  1.00  1.69           H   new
ATOM    276  N   PHE A  20       0.045  -0.613  -4.390  1.00  1.64           N
ATOM    277  CA  PHE A  20       1.077  -1.125  -5.270  1.00  1.64           C
ATOM    278  C   PHE A  20       1.121  -2.638  -5.239  1.00  1.64           C
ATOM    279  O   PHE A  20       0.827  -3.263  -4.221  1.00  1.64           O
ATOM    280  CB  PHE A  20       2.441  -0.574  -4.853  1.00  1.64           C
ATOM    281  CG  PHE A  20       2.580   0.910  -5.013  1.00  1.64           C
ATOM    282  CD1 PHE A  20       2.155   1.768  -4.015  1.00  1.64           C
ATOM    283  CD2 PHE A  20       3.140   1.450  -6.156  1.00  1.64           C
ATOM    284  CE1 PHE A  20       2.275   3.126  -4.160  1.00  1.64           C
ATOM    285  CE2 PHE A  20       3.271   2.814  -6.306  1.00  1.64           C
ATOM    286  CZ  PHE A  20       2.832   3.654  -5.305  1.00  1.64           C
ATOM      0  H   PHE A  20       0.161  -0.783  -3.555  1.00  1.64           H   new
ATOM      0  HA  PHE A  20       0.867  -0.838  -6.173  1.00  1.64           H   new
ATOM      0  HB2 PHE A  20       2.602  -0.805  -3.925  1.00  1.64           H   new
ATOM      0  HB3 PHE A  20       3.129  -1.012  -5.378  1.00  1.64           H   new
ATOM      0  HD1 PHE A  20       1.784   1.420  -3.237  1.00  1.64           H   new
ATOM      0  HD2 PHE A  20       3.433   0.884  -6.834  1.00  1.64           H   new
ATOM      0  HE1 PHE A  20       1.980   3.692  -3.484  1.00  1.64           H   new
ATOM      0  HE2 PHE A  20       3.653   3.165  -7.078  1.00  1.64           H   new
ATOM      0  HZ  PHE A  20       2.912   4.575  -5.402  1.00  1.64           H   new
ATOM    296  N   VAL A  21       1.494  -3.223  -6.358  1.00  1.63           N
ATOM    297  CA  VAL A  21       1.697  -4.653  -6.414  1.00  1.63           C
ATOM    298  C   VAL A  21       3.082  -4.909  -6.937  1.00  1.63           C
ATOM    299  O   VAL A  21       3.605  -4.131  -7.738  1.00  1.63           O
ATOM    300  CB  VAL A  21       0.669  -5.342  -7.327  1.00  1.63           C
ATOM    301  CG1 VAL A  21      -0.730  -5.181  -6.788  1.00  1.63           C
ATOM    302  CG2 VAL A  21       0.749  -4.736  -8.704  1.00  1.63           C
ATOM      0  H   VAL A  21       1.635  -2.809  -7.099  1.00  1.63           H   new
ATOM      0  HA  VAL A  21       1.586  -5.019  -5.523  1.00  1.63           H   new
ATOM      0  HB  VAL A  21       0.873  -6.290  -7.364  1.00  1.63           H   new
ATOM      0 HG11 VAL A  21      -1.358  -5.623  -7.380  1.00  1.63           H   new
ATOM      0 HG12 VAL A  21      -0.784  -5.578  -5.905  1.00  1.63           H   new
ATOM      0 HG13 VAL A  21      -0.949  -4.238  -6.732  1.00  1.63           H   new
ATOM      0 HG21 VAL A  21       0.103  -5.166  -9.285  1.00  1.63           H   new
ATOM      0 HG22 VAL A  21       0.555  -3.787  -8.652  1.00  1.63           H   new
ATOM      0 HG23 VAL A  21       1.641  -4.864  -9.063  1.00  1.63           H   new
ATOM    312  N   PHE A  22       3.660  -6.003  -6.489  1.00  1.66           N
ATOM    313  CA  PHE A  22       4.985  -6.395  -6.908  1.00  1.66           C
ATOM    314  C   PHE A  22       4.930  -7.853  -7.299  1.00  1.66           C
ATOM    315  O   PHE A  22       4.080  -8.589  -6.797  1.00  1.66           O
ATOM    316  CB  PHE A  22       5.972  -6.138  -5.771  1.00  1.66           C
ATOM    317  CG  PHE A  22       5.964  -4.670  -5.365  1.00  1.66           C
ATOM    318  CD1 PHE A  22       5.128  -4.218  -4.340  1.00  1.66           C
ATOM    319  CD2 PHE A  22       6.742  -3.739  -6.035  1.00  1.66           C
ATOM    320  CE1 PHE A  22       5.085  -2.880  -3.999  1.00  1.66           C
ATOM    321  CE2 PHE A  22       6.694  -2.399  -5.693  1.00  1.66           C
ATOM    322  CZ  PHE A  22       5.869  -1.970  -4.677  1.00  1.66           C
ATOM      0  H   PHE A  22       3.292  -6.543  -5.930  1.00  1.66           H   new
ATOM      0  HA  PHE A  22       5.288  -5.878  -7.671  1.00  1.66           H   new
ATOM      0  HB2 PHE A  22       5.742  -6.690  -5.007  1.00  1.66           H   new
ATOM      0  HB3 PHE A  22       6.865  -6.396  -6.049  1.00  1.66           H   new
ATOM      0  HD1 PHE A  22       4.594  -4.826  -3.882  1.00  1.66           H   new
ATOM      0  HD2 PHE A  22       7.303  -4.018  -6.722  1.00  1.66           H   new
ATOM      0  HE1 PHE A  22       4.527  -2.593  -3.312  1.00  1.66           H   new
ATOM      0  HE2 PHE A  22       7.221  -1.785  -6.151  1.00  1.66           H   new
ATOM      0  HZ  PHE A  22       5.841  -1.069  -4.449  1.00  1.66           H   new
ATOM    332  N   ARG A  23       5.803  -8.276  -8.203  1.00  1.77           N
ATOM    333  CA  ARG A  23       5.793  -9.680  -8.575  1.00  1.77           C
ATOM    334  C   ARG A  23       6.686 -10.522  -7.666  1.00  1.77           C
ATOM    335  O   ARG A  23       6.192 -11.363  -6.918  1.00  1.77           O
ATOM    336  CB  ARG A  23       6.198  -9.813 -10.038  1.00  1.77           C
ATOM    337  CG  ARG A  23       6.217 -11.211 -10.633  1.00  1.77           C
ATOM    338  CD  ARG A  23       6.456 -11.155 -12.105  1.00  1.77           C
ATOM    339  NE  ARG A  23       6.616 -12.472 -12.698  1.00  1.77           N
ATOM    340  CZ  ARG A  23       6.647 -12.703 -14.034  1.00  1.77           C
ATOM    341  NH1 ARG A  23       6.515 -11.701 -14.880  1.00  1.77           N1+
ATOM    342  NH2 ARG A  23       6.805 -13.930 -14.493  1.00  1.77           N
ATOM      0  H   ARG A  23       6.389  -7.787  -8.600  1.00  1.77           H   new
ATOM      0  HA  ARG A  23       4.893 -10.024  -8.461  1.00  1.77           H   new
ATOM      0  HB2 ARG A  23       5.593  -9.270 -10.567  1.00  1.77           H   new
ATOM      0  HB3 ARG A  23       7.084  -9.432 -10.140  1.00  1.77           H   new
ATOM      0  HG2 ARG A  23       6.911 -11.739 -10.208  1.00  1.77           H   new
ATOM      0  HG3 ARG A  23       5.373 -11.655 -10.454  1.00  1.77           H   new
ATOM      0  HD2 ARG A  23       5.713 -10.700 -12.532  1.00  1.77           H   new
ATOM      0  HD3 ARG A  23       7.251 -10.627 -12.280  1.00  1.77           H   new
ATOM      0  HE  ARG A  23       6.696 -13.146 -12.170  1.00  1.77           H   new
ATOM      0 HH11 ARG A  23       6.409 -10.900 -14.585  1.00  1.77           H   new
ATOM      0 HH12 ARG A  23       6.535 -11.848 -15.727  1.00  1.77           H   new
ATOM      0 HH21 ARG A  23       6.889 -14.587 -13.944  1.00  1.77           H   new
ATOM      0 HH22 ARG A  23       6.824 -14.073 -15.341  1.00  1.77           H   new
ATOM    356  N   ASP A  24       8.006 -10.307  -7.712  1.00  1.98           N
ATOM    357  CA  ASP A  24       8.946 -11.071  -6.871  1.00  1.98           C
ATOM    358  C   ASP A  24       8.826 -12.608  -7.000  1.00  1.98           C
ATOM    359  O   ASP A  24       9.327 -13.329  -6.140  1.00  1.98           O
ATOM    360  CB  ASP A  24       8.772 -10.695  -5.379  1.00  1.98           C
ATOM    361  CG  ASP A  24       9.226  -9.278  -4.976  1.00  1.98           C
ATOM    362  OD1 ASP A  24      10.222  -8.804  -5.471  1.00  1.98           O
ATOM    363  OD2 ASP A  24       8.596  -8.689  -4.120  1.00  1.98           O1-
ATOM      0  H   ASP A  24       8.380  -9.724  -8.222  1.00  1.98           H   new
ATOM      0  HA  ASP A  24       9.824 -10.824  -7.200  1.00  1.98           H   new
ATOM      0  HB2 ASP A  24       7.835 -10.792  -5.148  1.00  1.98           H   new
ATOM      0  HB3 ASP A  24       9.264 -11.337  -4.844  1.00  1.98           H   new
ATOM    368  N   SER A  25       8.201 -13.120  -8.061  1.00  2.31           N
ATOM    369  CA  SER A  25       7.930 -14.555  -8.164  1.00  2.31           C
ATOM    370  C   SER A  25       9.160 -15.450  -8.198  1.00  2.31           C
ATOM    371  O   SER A  25       9.121 -16.585  -7.727  1.00  2.31           O
ATOM    372  CB  SER A  25       7.072 -14.823  -9.391  1.00  2.31           C
ATOM    373  OG  SER A  25       7.753 -14.519 -10.586  1.00  2.31           O
ATOM      0  H   SER A  25       7.926 -12.655  -8.730  1.00  2.31           H   new
ATOM      0  HA  SER A  25       7.466 -14.788  -7.345  1.00  2.31           H   new
ATOM      0  HB2 SER A  25       6.804 -15.755  -9.400  1.00  2.31           H   new
ATOM      0  HB3 SER A  25       6.260 -14.295  -9.339  1.00  2.31           H   new
ATOM      0  HG  SER A  25       7.388 -14.921 -11.227  1.00  2.31           H   new
ATOM    379  N   ASP A  26      10.279 -14.918  -8.666  1.00  2.73           N
ATOM    380  CA  ASP A  26      11.504 -15.698  -8.737  1.00  2.73           C
ATOM    381  C   ASP A  26      12.407 -15.531  -7.511  1.00  2.73           C
ATOM    382  O   ASP A  26      13.531 -16.035  -7.497  1.00  2.73           O
ATOM    383  CB  ASP A  26      12.260 -15.339 -10.019  1.00  2.73           C
ATOM    384  CG  ASP A  26      12.707 -13.856 -10.094  1.00  2.73           C
ATOM    385  OD1 ASP A  26      12.397 -13.099  -9.201  1.00  2.73           O
ATOM    386  OD2 ASP A  26      13.348 -13.508 -11.061  1.00  2.73           O1-
ATOM      0  H   ASP A  26      10.351 -14.108  -8.947  1.00  2.73           H   new
ATOM      0  HA  ASP A  26      11.248 -16.634  -8.750  1.00  2.73           H   new
ATOM      0  HB2 ASP A  26      13.043 -15.907 -10.092  1.00  2.73           H   new
ATOM      0  HB3 ASP A  26      11.695 -15.536 -10.782  1.00  2.73           H   new
ATOM    391  N   ASP A  27      11.915 -14.828  -6.485  1.00  3.11           N
ATOM    392  CA  ASP A  27      12.669 -14.589  -5.265  1.00  3.11           C
ATOM    393  C   ASP A  27      11.764 -14.699  -4.044  1.00  3.11           C
ATOM    394  O   ASP A  27      12.240 -14.778  -2.909  1.00  3.11           O
ATOM    395  CB  ASP A  27      13.337 -13.207  -5.346  1.00  3.11           C
ATOM    396  CG  ASP A  27      14.358 -12.888  -4.223  1.00  3.11           C
ATOM    397  OD1 ASP A  27      14.956 -13.796  -3.685  1.00  3.11           O
ATOM    398  OD2 ASP A  27      14.542 -11.718  -3.946  1.00  3.11           O1-
ATOM      0  H   ASP A  27      11.130 -14.477  -6.484  1.00  3.11           H   new
ATOM      0  HA  ASP A  27      13.360 -15.264  -5.173  1.00  3.11           H   new
ATOM      0  HB2 ASP A  27      13.788 -13.134  -6.201  1.00  3.11           H   new
ATOM      0  HB3 ASP A  27      12.643 -12.529  -5.332  1.00  3.11           H   new
ATOM    403  N   TRP A  28      10.454 -14.735  -4.283  1.00  3.30           N
ATOM    404  CA  TRP A  28       9.438 -14.644  -3.230  1.00  3.30           C
ATOM    405  C   TRP A  28       9.750 -15.583  -2.068  1.00  3.30           C
ATOM    406  O   TRP A  28       9.704 -15.203  -0.900  1.00  3.30           O
ATOM    407  CB  TRP A  28       8.033 -15.013  -3.716  1.00  3.30           C
ATOM    408  CG  TRP A  28       7.025 -14.519  -2.763  1.00  3.30           C
ATOM    409  CD1 TRP A  28       6.729 -15.001  -1.564  1.00  3.30           C
ATOM    410  CD2 TRP A  28       6.139 -13.393  -2.968  1.00  3.30           C
ATOM    411  CE2 TRP A  28       5.378 -13.259  -1.827  1.00  3.30           C
ATOM    412  CE3 TRP A  28       5.948 -12.522  -3.996  1.00  3.30           C
ATOM    413  NE1 TRP A  28       5.747 -14.229  -0.980  1.00  3.30           N
ATOM    414  CZ2 TRP A  28       4.426 -12.271  -1.687  1.00  3.30           C
ATOM    415  CZ3 TRP A  28       4.995 -11.529  -3.878  1.00  3.30           C
ATOM    416  CH2 TRP A  28       4.251 -11.406  -2.747  1.00  3.30           C
ATOM      0  H   TRP A  28      10.124 -14.814  -5.073  1.00  3.30           H   new
ATOM      0  HA  TRP A  28       9.458 -13.715  -2.953  1.00  3.30           H   new
ATOM      0  HB2 TRP A  28       7.875 -14.630  -4.593  1.00  3.30           H   new
ATOM      0  HB3 TRP A  28       7.957 -15.976  -3.809  1.00  3.30           H   new
ATOM      0  HD1 TRP A  28       7.124 -15.748  -1.175  1.00  3.30           H   new
ATOM      0  HE1 TRP A  28       5.422 -14.351  -0.193  1.00  3.30           H   new
ATOM      0  HE3 TRP A  28       6.455 -12.595  -4.772  1.00  3.30           H   new
ATOM      0  HZ2 TRP A  28       3.922 -12.191  -0.909  1.00  3.30           H   new
ATOM      0  HZ3 TRP A  28       4.861 -10.936  -4.582  1.00  3.30           H   new
ATOM      0  HH2 TRP A  28       3.616 -10.730  -2.687  1.00  3.30           H   new
ATOM    427  N   LEU A  29      10.067 -16.828  -2.406  1.00  3.20           N
ATOM    428  CA  LEU A  29      10.300 -17.903  -1.449  1.00  3.20           C
ATOM    429  C   LEU A  29      11.465 -17.626  -0.488  1.00  3.20           C
ATOM    430  O   LEU A  29      11.566 -18.257   0.566  1.00  3.20           O
ATOM    431  CB  LEU A  29      10.579 -19.190  -2.220  1.00  3.20           C
ATOM    432  CG  LEU A  29       9.402 -19.700  -3.057  1.00  3.20           C
ATOM    433  CD1 LEU A  29       9.837 -20.919  -3.866  1.00  3.20           C
ATOM    434  CD2 LEU A  29       8.247 -20.012  -2.159  1.00  3.20           C
ATOM      0  H   LEU A  29      10.155 -17.078  -3.224  1.00  3.20           H   new
ATOM      0  HA  LEU A  29       9.502 -17.979  -0.902  1.00  3.20           H   new
ATOM      0  HB2 LEU A  29      11.338 -19.044  -2.806  1.00  3.20           H   new
ATOM      0  HB3 LEU A  29      10.836 -19.881  -1.590  1.00  3.20           H   new
ATOM      0  HG  LEU A  29       9.117 -19.016  -3.683  1.00  3.20           H   new
ATOM      0 HD11 LEU A  29       9.090 -21.240  -4.395  1.00  3.20           H   new
ATOM      0 HD12 LEU A  29      10.568 -20.673  -4.455  1.00  3.20           H   new
ATOM      0 HD13 LEU A  29      10.130 -21.620  -3.263  1.00  3.20           H   new
ATOM      0 HD21 LEU A  29       7.502 -20.335  -2.690  1.00  3.20           H   new
ATOM      0 HD22 LEU A  29       8.508 -20.694  -1.521  1.00  3.20           H   new
ATOM      0 HD23 LEU A  29       7.981 -19.210  -1.683  1.00  3.20           H   new
ATOM    446  N   ASN A  30      12.387 -16.746  -0.888  1.00  2.83           N
ATOM    447  CA  ASN A  30      13.545 -16.402  -0.074  1.00  2.83           C
ATOM    448  C   ASN A  30      13.398 -15.001   0.536  1.00  2.83           C
ATOM    449  O   ASN A  30      13.993 -14.690   1.572  1.00  2.83           O
ATOM    450  CB  ASN A  30      14.792 -16.467  -0.929  1.00  2.83           C
ATOM    451  CG  ASN A  30      15.072 -17.855  -1.428  1.00  2.83           C
ATOM    452  ND2 ASN A  30      14.837 -18.088  -2.697  1.00  2.83           N
ATOM    453  OD1 ASN A  30      15.504 -18.724  -0.663  1.00  2.83           O
ATOM      0  H   ASN A  30      12.354 -16.333  -1.642  1.00  2.83           H   new
ATOM      0  HA  ASN A  30      13.612 -17.038   0.655  1.00  2.83           H   new
ATOM      0  HB2 ASN A  30      14.694 -15.868  -1.685  1.00  2.83           H   new
ATOM      0  HB3 ASN A  30      15.551 -16.152  -0.414  1.00  2.83           H   new
ATOM      0 HD21 ASN A  30      14.984 -18.869  -3.025  1.00  2.83           H   new
ATOM      0 HD22 ASN A  30      14.536 -17.459  -3.201  1.00  2.83           H   new
ATOM    460  N   LYS A  31      12.593 -14.167  -0.117  1.00  2.34           N
ATOM    461  CA  LYS A  31      12.369 -12.777   0.268  1.00  2.34           C
ATOM    462  C   LYS A  31      11.302 -12.614   1.355  1.00  2.34           C
ATOM    463  O   LYS A  31      11.417 -11.732   2.206  1.00  2.34           O
ATOM    464  CB  LYS A  31      12.054 -11.965  -0.985  1.00  2.34           C
ATOM    465  CG  LYS A  31      11.852 -10.480  -0.807  1.00  2.34           C
ATOM    466  CD  LYS A  31      11.849  -9.810  -2.185  1.00  2.34           C
ATOM    467  CE  LYS A  31      11.681  -8.305  -2.107  1.00  2.34           C
ATOM    468  NZ  LYS A  31      11.867  -7.652  -3.460  1.00  2.34           N1+
ATOM      0  H   LYS A  31      12.150 -14.401  -0.816  1.00  2.34           H   new
ATOM      0  HA  LYS A  31      13.181 -12.437   0.675  1.00  2.34           H   new
ATOM      0  HB2 LYS A  31      12.776 -12.097  -1.619  1.00  2.34           H   new
ATOM      0  HB3 LYS A  31      11.252 -12.332  -1.388  1.00  2.34           H   new
ATOM      0  HG2 LYS A  31      11.015 -10.308  -0.349  1.00  2.34           H   new
ATOM      0  HG3 LYS A  31      12.559 -10.109  -0.255  1.00  2.34           H   new
ATOM      0  HD2 LYS A  31      12.680 -10.015  -2.641  1.00  2.34           H   new
ATOM      0  HD3 LYS A  31      11.132 -10.184  -2.720  1.00  2.34           H   new
ATOM      0  HE2 LYS A  31      10.798  -8.095  -1.764  1.00  2.34           H   new
ATOM      0  HE3 LYS A  31      12.324  -7.939  -1.479  1.00  2.34           H   new
ATOM      0  HZ1 LYS A  31      11.622  -6.798  -3.414  1.00  2.34           H   new
ATOM      0  HZ2 LYS A  31      12.723  -7.703  -3.699  1.00  2.34           H   new
ATOM      0  HZ3 LYS A  31      11.365  -8.071  -4.064  1.00  2.34           H   new
ATOM    482  N   TYR A  32      10.260 -13.436   1.318  1.00  1.90           N
ATOM    483  CA  TYR A  32       9.180 -13.352   2.299  1.00  1.90           C
ATOM    484  C   TYR A  32       9.202 -14.575   3.213  1.00  1.90           C
ATOM    485  O   TYR A  32       9.011 -15.692   2.745  1.00  1.90           O
ATOM    486  CB  TYR A  32       7.850 -13.296   1.554  1.00  1.90           C
ATOM    487  CG  TYR A  32       7.651 -12.047   0.667  1.00  1.90           C
ATOM    488  CD1 TYR A  32       8.300 -11.978  -0.550  1.00  1.90           C
ATOM    489  CD2 TYR A  32       6.780 -11.033   1.027  1.00  1.90           C
ATOM    490  CE1 TYR A  32       8.117 -10.906  -1.396  1.00  1.90           C
ATOM    491  CE2 TYR A  32       6.591  -9.951   0.179  1.00  1.90           C
ATOM    492  CZ  TYR A  32       7.260  -9.888  -1.030  1.00  1.90           C
ATOM    493  OH  TYR A  32       7.059  -8.804  -1.874  1.00  1.90           O
ATOM      0  H   TYR A  32      10.157 -14.054   0.729  1.00  1.90           H   new
ATOM      0  HA  TYR A  32       9.295 -12.557   2.842  1.00  1.90           H   new
ATOM      0  HB2 TYR A  32       7.773 -14.087   0.998  1.00  1.90           H   new
ATOM      0  HB3 TYR A  32       7.130 -13.334   2.202  1.00  1.90           H   new
ATOM      0  HD1 TYR A  32       8.871 -12.667  -0.803  1.00  1.90           H   new
ATOM      0  HD2 TYR A  32       6.322 -11.077   1.835  1.00  1.90           H   new
ATOM      0  HE1 TYR A  32       8.568 -10.869  -2.208  1.00  1.90           H   new
ATOM      0  HE2 TYR A  32       6.012  -9.266   0.424  1.00  1.90           H   new
ATOM      0  HH  TYR A  32       7.588  -8.854  -2.525  1.00  1.90           H   new
ATOM    503  N   SER A  33       9.406 -14.375   4.516  1.00  1.57           N
ATOM    504  CA  SER A  33       9.449 -15.519   5.428  1.00  1.57           C
ATOM    505  C   SER A  33       8.336 -15.479   6.464  1.00  1.57           C
ATOM    506  O   SER A  33       7.934 -14.397   6.901  1.00  1.57           O
ATOM    507  CB  SER A  33      10.788 -15.575   6.142  1.00  1.57           C
ATOM    508  OG  SER A  33      11.838 -15.815   5.243  1.00  1.57           O
ATOM      0  H   SER A  33       9.519 -13.606   4.885  1.00  1.57           H   new
ATOM      0  HA  SER A  33       9.325 -16.313   4.884  1.00  1.57           H   new
ATOM      0  HB2 SER A  33      10.943 -14.738   6.608  1.00  1.57           H   new
ATOM      0  HB3 SER A  33      10.769 -16.274   6.814  1.00  1.57           H   new
ATOM      0  HG  SER A  33      12.566 -15.840   5.662  1.00  1.57           H   new
ATOM    514  N   TYR A  34       7.873 -16.671   6.864  1.00  1.37           N
ATOM    515  CA  TYR A  34       6.875 -16.817   7.921  1.00  1.37           C
ATOM    516  C   TYR A  34       7.503 -17.210   9.258  1.00  1.37           C
ATOM    517  O   TYR A  34       8.425 -18.027   9.316  1.00  1.37           O
ATOM    518  CB  TYR A  34       5.812 -17.859   7.582  1.00  1.37           C
ATOM    519  CG  TYR A  34       4.753 -17.556   6.531  1.00  1.37           C
ATOM    520  CD1 TYR A  34       4.825 -16.484   5.690  1.00  1.37           C
ATOM    521  CD2 TYR A  34       3.656 -18.399   6.460  1.00  1.37           C
ATOM    522  CE1 TYR A  34       3.797 -16.243   4.798  1.00  1.37           C
ATOM    523  CE2 TYR A  34       2.644 -18.159   5.562  1.00  1.37           C
ATOM    524  CZ  TYR A  34       2.710 -17.088   4.743  1.00  1.37           C
ATOM    525  OH  TYR A  34       1.704 -16.836   3.851  1.00  1.37           O
ATOM      0  H   TYR A  34       8.133 -17.417   6.525  1.00  1.37           H   new
ATOM      0  HA  TYR A  34       6.461 -15.943   7.995  1.00  1.37           H   new
ATOM      0  HB2 TYR A  34       6.276 -18.663   7.300  1.00  1.37           H   new
ATOM      0  HB3 TYR A  34       5.347 -18.074   8.406  1.00  1.37           H   new
ATOM      0  HD1 TYR A  34       5.562 -15.918   5.717  1.00  1.37           H   new
ATOM      0  HD2 TYR A  34       3.604 -19.135   7.026  1.00  1.37           H   new
ATOM      0  HE1 TYR A  34       3.839 -15.506   4.232  1.00  1.37           H   new
ATOM      0  HE2 TYR A  34       1.914 -18.734   5.519  1.00  1.37           H   new
ATOM      0  HH  TYR A  34       1.419 -17.561   3.538  1.00  1.37           H   new
ATOM    535  N   TYR A  35       6.943 -16.645  10.319  1.00  1.26           N
ATOM    536  CA  TYR A  35       7.338 -16.825  11.707  1.00  1.26           C
ATOM    537  C   TYR A  35       6.160 -17.265  12.600  1.00  1.26           C
ATOM    538  O   TYR A  35       5.377 -16.426  13.052  1.00  1.26           O
ATOM    539  CB  TYR A  35       7.940 -15.530  12.214  1.00  1.26           C
ATOM    540  CG  TYR A  35       9.148 -15.130  11.430  1.00  1.26           C
ATOM    541  CD1 TYR A  35       9.008 -14.364  10.284  1.00  1.26           C
ATOM    542  CD2 TYR A  35      10.397 -15.552  11.830  1.00  1.26           C
ATOM    543  CE1 TYR A  35      10.113 -14.041   9.541  1.00  1.26           C
ATOM    544  CE2 TYR A  35      11.506 -15.220  11.089  1.00  1.26           C
ATOM    545  CZ  TYR A  35      11.371 -14.472   9.945  1.00  1.26           C
ATOM    546  OH  TYR A  35      12.493 -14.164   9.200  1.00  1.26           O
ATOM      0  H   TYR A  35       6.275 -16.109  10.241  1.00  1.26           H   new
ATOM      0  HA  TYR A  35       7.994 -17.538  11.749  1.00  1.26           H   new
ATOM      0  HB2 TYR A  35       7.276 -14.825  12.166  1.00  1.26           H   new
ATOM      0  HB3 TYR A  35       8.180 -15.630  13.148  1.00  1.26           H   new
ATOM      0  HD1 TYR A  35       8.166 -14.070  10.020  1.00  1.26           H   new
ATOM      0  HD2 TYR A  35      10.490 -16.062  12.602  1.00  1.26           H   new
ATOM      0  HE1 TYR A  35      10.021 -13.534   8.767  1.00  1.26           H   new
ATOM      0  HE2 TYR A  35      12.349 -15.502  11.363  1.00  1.26           H   new
ATOM      0  HH  TYR A  35      13.173 -14.490   9.569  1.00  1.26           H   new
ATOM    556  N   PRO A  36       5.952 -18.567  12.815  1.00  1.22           N
ATOM    557  CA  PRO A  36       4.826 -19.119  13.527  1.00  1.22           C
ATOM    558  C   PRO A  36       4.978 -18.825  15.000  1.00  1.22           C
ATOM    559  O   PRO A  36       6.070 -18.484  15.462  1.00  1.22           O
ATOM    560  CB  PRO A  36       4.906 -20.606  13.222  1.00  1.22           C
ATOM    561  CG  PRO A  36       6.378 -20.858  13.026  1.00  1.22           C
ATOM    562  CD  PRO A  36       6.950 -19.559  12.427  1.00  1.22           C
ATOM      0  HA  PRO A  36       3.967 -18.750  13.268  1.00  1.22           H   new
ATOM      0  HB2 PRO A  36       4.548 -21.138  13.950  1.00  1.22           H   new
ATOM      0  HB3 PRO A  36       4.398 -20.834  12.428  1.00  1.22           H   new
ATOM      0  HG2 PRO A  36       6.809 -21.072  13.868  1.00  1.22           H   new
ATOM      0  HG3 PRO A  36       6.526 -21.610  12.432  1.00  1.22           H   new
ATOM      0  HD2 PRO A  36       7.826 -19.350  12.787  1.00  1.22           H   new
ATOM      0  HD3 PRO A  36       7.046 -19.617  11.464  1.00  1.22           H   new
ATOM    570  N   GLU A  37       3.892 -18.986  15.729  1.00  1.19           N
ATOM    571  CA  GLU A  37       3.877 -18.778  17.163  1.00  1.19           C
ATOM    572  C   GLU A  37       4.875 -19.695  17.849  1.00  1.19           C
ATOM    573  O   GLU A  37       5.307 -20.697  17.284  1.00  1.19           O
ATOM    574  CB  GLU A  37       2.447 -18.984  17.703  1.00  1.19           C
ATOM    575  CG  GLU A  37       2.249 -18.771  19.246  1.00  1.19           C
ATOM    576  CD  GLU A  37       2.605 -17.369  19.754  1.00  1.19           C
ATOM    577  OE1 GLU A  37       3.774 -17.133  19.954  1.00  1.19           O
ATOM    578  OE2 GLU A  37       1.728 -16.571  19.964  1.00  1.19           O1-
ATOM      0  H   GLU A  37       3.132 -19.222  15.402  1.00  1.19           H   new
ATOM      0  HA  GLU A  37       4.146 -17.867  17.357  1.00  1.19           H   new
ATOM      0  HB2 GLU A  37       1.854 -18.377  17.233  1.00  1.19           H   new
ATOM      0  HB3 GLU A  37       2.165 -19.885  17.481  1.00  1.19           H   new
ATOM      0  HG2 GLU A  37       1.323 -18.956  19.469  1.00  1.19           H   new
ATOM      0  HG3 GLU A  37       2.791 -19.420  19.721  1.00  1.19           H   new
ATOM    585  N   ASP A  38       5.265 -19.306  19.059  1.00  1.16           N
ATOM    586  CA  ASP A  38       6.197 -20.041  19.888  1.00  1.16           C
ATOM    587  C   ASP A  38       5.919 -21.529  19.732  1.00  1.16           C
ATOM    588  O   ASP A  38       4.785 -21.966  19.965  1.00  1.16           O
ATOM    589  CB  ASP A  38       6.014 -19.615  21.354  1.00  1.16           C
ATOM    590  CG  ASP A  38       7.029 -20.203  22.370  1.00  1.16           C
ATOM    591  OD1 ASP A  38       7.226 -21.414  22.399  1.00  1.16           O
ATOM    592  OD2 ASP A  38       7.578 -19.430  23.122  1.00  1.16           O1-
ATOM      0  H   ASP A  38       4.982 -18.582  19.427  1.00  1.16           H   new
ATOM      0  HA  ASP A  38       7.110 -19.855  19.619  1.00  1.16           H   new
ATOM      0  HB2 ASP A  38       6.064 -18.647  21.399  1.00  1.16           H   new
ATOM      0  HB3 ASP A  38       5.120 -19.867  21.635  1.00  1.16           H   new
ATOM    597  N   PRO A  39       6.946 -22.348  19.449  1.00  1.12           N
ATOM    598  CA  PRO A  39       6.843 -23.757  19.174  1.00  1.12           C
ATOM    599  C   PRO A  39       6.242 -24.533  20.341  1.00  1.12           C
ATOM    600  O   PRO A  39       5.754 -25.645  20.142  1.00  1.12           O
ATOM    601  CB  PRO A  39       8.298 -24.139  18.851  1.00  1.12           C
ATOM    602  CG  PRO A  39       9.145 -23.109  19.540  1.00  1.12           C
ATOM    603  CD  PRO A  39       8.354 -21.844  19.439  1.00  1.12           C
ATOM      0  HA  PRO A  39       6.237 -23.973  18.448  1.00  1.12           H   new
ATOM      0  HB2 PRO A  39       8.504 -25.031  19.171  1.00  1.12           H   new
ATOM      0  HB3 PRO A  39       8.455 -24.137  17.894  1.00  1.12           H   new
ATOM      0  HG2 PRO A  39       9.310 -23.349  20.465  1.00  1.12           H   new
ATOM      0  HG3 PRO A  39      10.011 -23.019  19.111  1.00  1.12           H   new
ATOM      0  HD2 PRO A  39       8.530 -21.247  20.183  1.00  1.12           H   new
ATOM      0  HD3 PRO A  39       8.557 -21.354  18.627  1.00  1.12           H   new
ATOM    611  N   VAL A  40       6.236 -23.970  21.559  1.00  1.06           N
ATOM    612  CA  VAL A  40       5.615 -24.672  22.681  1.00  1.06           C
ATOM    613  C   VAL A  40       4.100 -24.782  22.444  1.00  1.06           C
ATOM    614  O   VAL A  40       3.436 -25.728  22.901  1.00  1.06           O
ATOM    615  CB  VAL A  40       5.868 -23.915  23.996  1.00  1.06           C
ATOM    616  CG1 VAL A  40       4.952 -22.680  24.131  1.00  1.06           C
ATOM    617  CG2 VAL A  40       5.667 -24.825  25.118  1.00  1.06           C
ATOM      0  H   VAL A  40       6.577 -23.204  21.749  1.00  1.06           H   new
ATOM      0  HA  VAL A  40       6.005 -25.558  22.747  1.00  1.06           H   new
ATOM      0  HB  VAL A  40       6.783 -23.592  23.994  1.00  1.06           H   new
ATOM      0 HG11 VAL A  40       5.138 -22.229  24.969  1.00  1.06           H   new
ATOM      0 HG12 VAL A  40       5.117 -22.072  23.393  1.00  1.06           H   new
ATOM      0 HG13 VAL A  40       4.024 -22.962  24.116  1.00  1.06           H   new
ATOM      0 HG21 VAL A  40       5.825 -24.353  25.950  1.00  1.06           H   new
ATOM      0 HG22 VAL A  40       4.757 -25.159  25.105  1.00  1.06           H   new
ATOM      0 HG23 VAL A  40       6.285 -25.569  25.046  1.00  1.06           H   new
ATOM    627  N   LYS A  41       3.549 -23.790  21.721  1.00  1.00           N
ATOM    628  CA  LYS A  41       2.133 -23.741  21.420  1.00  1.00           C
ATOM    629  C   LYS A  41       1.909 -24.563  20.170  1.00  1.00           C
ATOM    630  O   LYS A  41       0.926 -25.290  20.069  1.00  1.00           O
ATOM    631  CB  LYS A  41       1.655 -22.299  21.152  1.00  1.00           C
ATOM    632  CG  LYS A  41       1.775 -21.252  22.307  1.00  1.00           C
ATOM    633  CD  LYS A  41       0.866 -21.506  23.542  1.00  1.00           C
ATOM    634  CE  LYS A  41       0.997 -20.298  24.543  1.00  1.00           C
ATOM    635  NZ  LYS A  41       0.232 -20.472  25.842  1.00  1.00           N1+
ATOM      0  H   LYS A  41       3.999 -23.132  21.397  1.00  1.00           H   new
ATOM      0  HA  LYS A  41       1.635 -24.083  22.179  1.00  1.00           H   new
ATOM      0  HB2 LYS A  41       2.152 -21.959  20.392  1.00  1.00           H   new
ATOM      0  HB3 LYS A  41       0.723 -22.341  20.886  1.00  1.00           H   new
ATOM      0  HG2 LYS A  41       2.698 -21.227  22.605  1.00  1.00           H   new
ATOM      0  HG3 LYS A  41       1.569 -20.374  21.949  1.00  1.00           H   new
ATOM      0  HD2 LYS A  41      -0.057 -21.608  23.262  1.00  1.00           H   new
ATOM      0  HD3 LYS A  41       1.122 -22.332  23.981  1.00  1.00           H   new
ATOM      0  HE2 LYS A  41       1.935 -20.163  24.749  1.00  1.00           H   new
ATOM      0  HE3 LYS A  41       0.685 -19.492  24.102  1.00  1.00           H   new
ATOM      0  HZ1 LYS A  41       0.375 -19.768  26.367  1.00  1.00           H   new
ATOM      0  HZ2 LYS A  41      -0.638 -20.540  25.668  1.00  1.00           H   new
ATOM      0  HZ3 LYS A  41       0.510 -21.210  26.254  1.00  1.00           H   new
ATOM    649  N   LEU A  42       2.855 -24.494  19.224  1.00  0.95           N
ATOM    650  CA  LEU A  42       2.638 -25.215  17.966  1.00  0.95           C
ATOM    651  C   LEU A  42       2.620 -26.706  18.277  1.00  0.95           C
ATOM    652  O   LEU A  42       1.805 -27.464  17.749  1.00  0.95           O
ATOM    653  CB  LEU A  42       3.769 -24.975  16.969  1.00  0.95           C
ATOM    654  CG  LEU A  42       3.979 -23.561  16.507  1.00  0.95           C
ATOM    655  CD1 LEU A  42       5.222 -23.535  15.608  1.00  0.95           C
ATOM    656  CD2 LEU A  42       2.757 -23.017  15.827  1.00  0.95           C
ATOM      0  H   LEU A  42       3.594 -24.058  19.285  1.00  0.95           H   new
ATOM      0  HA  LEU A  42       1.806 -24.902  17.578  1.00  0.95           H   new
ATOM      0  HB2 LEU A  42       4.595 -25.288  17.369  1.00  0.95           H   new
ATOM      0  HB3 LEU A  42       3.605 -25.527  16.188  1.00  0.95           H   new
ATOM      0  HG  LEU A  42       4.129 -22.977  17.267  1.00  0.95           H   new
ATOM      0 HD11 LEU A  42       5.378 -22.630  15.297  1.00  0.95           H   new
ATOM      0 HD12 LEU A  42       5.993 -23.840  16.112  1.00  0.95           H   new
ATOM      0 HD13 LEU A  42       5.083 -24.119  14.846  1.00  0.95           H   new
ATOM      0 HD21 LEU A  42       2.924 -22.105  15.541  1.00  0.95           H   new
ATOM      0 HD22 LEU A  42       2.546 -23.564  15.054  1.00  0.95           H   new
ATOM      0 HD23 LEU A  42       2.010 -23.030  16.445  1.00  0.95           H   new
ATOM    668  N   ALA A  43       3.534 -27.119  19.160  1.00  0.91           N
ATOM    669  CA  ALA A  43       3.647 -28.500  19.582  1.00  0.91           C
ATOM    670  C   ALA A  43       2.385 -28.950  20.292  1.00  0.91           C
ATOM    671  O   ALA A  43       1.889 -30.043  20.030  1.00  0.91           O
ATOM    672  CB  ALA A  43       4.852 -28.640  20.473  1.00  0.91           C
ATOM      0  H   ALA A  43       4.107 -26.594  19.529  1.00  0.91           H   new
ATOM      0  HA  ALA A  43       3.758 -29.070  18.805  1.00  0.91           H   new
ATOM      0  HB1 ALA A  43       4.936 -29.562  20.761  1.00  0.91           H   new
ATOM      0  HB2 ALA A  43       5.648 -28.380  19.984  1.00  0.91           H   new
ATOM      0  HB3 ALA A  43       4.749 -28.067  21.249  1.00  0.91           H   new
ATOM    678  N   SER A  44       1.820 -28.084  21.139  1.00  0.88           N
ATOM    679  CA  SER A  44       0.568 -28.386  21.821  1.00  0.88           C
ATOM    680  C   SER A  44      -0.566 -28.583  20.821  1.00  0.88           C
ATOM    681  O   SER A  44      -1.381 -29.497  20.960  1.00  0.88           O
ATOM    682  CB  SER A  44       0.213 -27.302  22.786  1.00  0.88           C
ATOM    683  OG  SER A  44      -0.991 -27.606  23.444  1.00  0.88           O
ATOM      0  H   SER A  44       2.151 -27.314  21.330  1.00  0.88           H   new
ATOM      0  HA  SER A  44       0.694 -29.213  22.313  1.00  0.88           H   new
ATOM      0  HB2 SER A  44       0.925 -27.194  23.436  1.00  0.88           H   new
ATOM      0  HB3 SER A  44       0.127 -26.458  22.316  1.00  0.88           H   new
ATOM      0  HG  SER A  44      -1.043 -27.159  24.154  1.00  0.88           H   new
ATOM    689  N   ILE A  45      -0.614 -27.728  19.794  1.00  0.87           N
ATOM    690  CA  ILE A  45      -1.640 -27.834  18.760  1.00  0.87           C
ATOM    691  C   ILE A  45      -1.525 -29.189  18.062  1.00  0.87           C
ATOM    692  O   ILE A  45      -2.534 -29.880  17.864  1.00  0.87           O
ATOM    693  CB  ILE A  45      -1.512 -26.687  17.734  1.00  0.87           C
ATOM    694  CG1 ILE A  45      -1.883 -25.339  18.349  1.00  0.87           C
ATOM    695  CG2 ILE A  45      -2.341 -26.946  16.579  1.00  0.87           C
ATOM    696  CD1 ILE A  45      -1.501 -24.172  17.494  1.00  0.87           C
ATOM      0  H   ILE A  45      -0.060 -27.080  19.681  1.00  0.87           H   new
ATOM      0  HA  ILE A  45      -2.512 -27.762  19.179  1.00  0.87           H   new
ATOM      0  HB  ILE A  45      -0.583 -26.646  17.457  1.00  0.87           H   new
ATOM      0 HG12 ILE A  45      -2.840 -25.316  18.508  1.00  0.87           H   new
ATOM      0 HG13 ILE A  45      -1.450 -25.255  19.213  1.00  0.87           H   new
ATOM      0 HG21 ILE A  45      -2.250 -26.218  15.945  1.00  0.87           H   new
ATOM      0 HG22 ILE A  45      -2.063 -27.776  16.160  1.00  0.87           H   new
ATOM      0 HG23 ILE A  45      -3.268 -27.019  16.856  1.00  0.87           H   new
ATOM      0 HD11 ILE A  45      -1.761 -23.348  17.935  1.00  0.87           H   new
ATOM      0 HD12 ILE A  45      -0.541 -24.174  17.353  1.00  0.87           H   new
ATOM      0 HD13 ILE A  45      -1.953 -24.236  16.638  1.00  0.87           H   new
ATOM    708  N   VAL A  46      -0.296 -29.587  17.721  1.00  0.87           N
ATOM    709  CA  VAL A  46      -0.051 -30.887  17.105  1.00  0.87           C
ATOM    710  C   VAL A  46      -0.431 -32.051  18.015  1.00  0.87           C
ATOM    711  O   VAL A  46      -1.119 -32.984  17.586  1.00  0.87           O
ATOM    712  CB  VAL A  46       1.435 -31.028  16.743  1.00  0.87           C
ATOM    713  CG1 VAL A  46       1.722 -32.461  16.347  1.00  0.87           C
ATOM    714  CG2 VAL A  46       1.778 -30.090  15.585  1.00  0.87           C
ATOM      0  H   VAL A  46       0.411 -29.113  17.840  1.00  0.87           H   new
ATOM      0  HA  VAL A  46      -0.609 -30.924  16.312  1.00  0.87           H   new
ATOM      0  HB  VAL A  46       1.978 -30.791  17.511  1.00  0.87           H   new
ATOM      0 HG11 VAL A  46       2.660 -32.552  16.118  1.00  0.87           H   new
ATOM      0 HG12 VAL A  46       1.512 -33.050  17.088  1.00  0.87           H   new
ATOM      0 HG13 VAL A  46       1.178 -32.700  15.580  1.00  0.87           H   new
ATOM      0 HG21 VAL A  46       2.717 -30.183  15.360  1.00  0.87           H   new
ATOM      0 HG22 VAL A  46       1.237 -30.318  14.813  1.00  0.87           H   new
ATOM      0 HG23 VAL A  46       1.598 -29.173  15.846  1.00  0.87           H   new
ATOM    724  N   LYS A  47      -0.011 -31.986  19.280  1.00  0.88           N
ATOM    725  CA  LYS A  47      -0.315 -33.031  20.245  1.00  0.88           C
ATOM    726  C   LYS A  47      -1.816 -33.199  20.377  1.00  0.88           C
ATOM    727  O   LYS A  47      -2.341 -34.301  20.211  1.00  0.88           O
ATOM    728  CB  LYS A  47       0.293 -32.674  21.609  1.00  0.88           C
ATOM    729  CG  LYS A  47       0.058 -33.683  22.748  1.00  0.88           C
ATOM    730  CD  LYS A  47       0.707 -33.165  24.030  1.00  0.88           C
ATOM    731  CE  LYS A  47       0.659 -34.155  25.210  1.00  0.88           C
ATOM    732  NZ  LYS A  47      -0.709 -34.339  25.778  1.00  0.88           N1+
ATOM      0  H   LYS A  47       0.455 -31.337  19.597  1.00  0.88           H   new
ATOM      0  HA  LYS A  47       0.068 -33.866  19.935  1.00  0.88           H   new
ATOM      0  HB2 LYS A  47       1.250 -32.561  21.495  1.00  0.88           H   new
ATOM      0  HB3 LYS A  47      -0.063 -31.815  21.885  1.00  0.88           H   new
ATOM      0  HG2 LYS A  47      -0.893 -33.814  22.886  1.00  0.88           H   new
ATOM      0  HG3 LYS A  47       0.432 -34.546  22.511  1.00  0.88           H   new
ATOM      0  HD2 LYS A  47       1.633 -32.944  23.845  1.00  0.88           H   new
ATOM      0  HD3 LYS A  47       0.266 -32.342  24.294  1.00  0.88           H   new
ATOM      0  HE2 LYS A  47       0.997 -35.015  24.915  1.00  0.88           H   new
ATOM      0  HE3 LYS A  47       1.253 -33.842  25.910  1.00  0.88           H   new
ATOM      0  HZ1 LYS A  47      -0.650 -34.736  26.572  1.00  0.88           H   new
ATOM      0  HZ2 LYS A  47      -1.101 -33.545  25.872  1.00  0.88           H   new
ATOM      0  HZ3 LYS A  47      -1.193 -34.845  25.229  1.00  0.88           H   new
ATOM    746  N   ALA A  48      -2.525 -32.094  20.622  1.00  0.90           N
ATOM    747  CA  ALA A  48      -3.966 -32.162  20.788  1.00  0.90           C
ATOM    748  C   ALA A  48      -4.639 -32.691  19.533  1.00  0.90           C
ATOM    749  O   ALA A  48      -5.532 -33.535  19.608  1.00  0.90           O
ATOM    750  CB  ALA A  48      -4.511 -30.784  21.117  1.00  0.90           C
ATOM      0  H   ALA A  48      -2.189 -31.306  20.694  1.00  0.90           H   new
ATOM      0  HA  ALA A  48      -4.158 -32.773  21.517  1.00  0.90           H   new
ATOM      0  HB1 ALA A  48      -5.473 -30.834  21.227  1.00  0.90           H   new
ATOM      0  HB2 ALA A  48      -4.108 -30.464  21.940  1.00  0.90           H   new
ATOM      0  HB3 ALA A  48      -4.300 -30.172  20.395  1.00  0.90           H   new
ATOM    756  N   SER A  49      -4.177 -32.250  18.365  1.00  0.92           N
ATOM    757  CA  SER A  49      -4.805 -32.681  17.136  1.00  0.92           C
ATOM    758  C   SER A  49      -4.665 -34.182  16.970  1.00  0.92           C
ATOM    759  O   SER A  49      -5.644 -34.869  16.660  1.00  0.92           O
ATOM    760  CB  SER A  49      -4.169 -31.946  15.984  1.00  0.92           C
ATOM    761  OG  SER A  49      -4.429 -30.585  16.087  1.00  0.92           O
ATOM      0  H   SER A  49      -3.513 -31.711  18.270  1.00  0.92           H   new
ATOM      0  HA  SER A  49      -5.753 -32.477  17.160  1.00  0.92           H   new
ATOM      0  HB2 SER A  49      -3.211 -32.101  15.981  1.00  0.92           H   new
ATOM      0  HB3 SER A  49      -4.514 -32.286  15.144  1.00  0.92           H   new
ATOM      0  HG  SER A  49      -4.378 -30.231  15.327  1.00  0.92           H   new
ATOM    767  N   PHE A  50      -3.474 -34.699  17.272  1.00  0.93           N
ATOM    768  CA  PHE A  50      -3.194 -36.124  17.196  1.00  0.93           C
ATOM    769  C   PHE A  50      -4.156 -36.889  18.108  1.00  0.93           C
ATOM    770  O   PHE A  50      -4.801 -37.858  17.696  1.00  0.93           O
ATOM    771  CB  PHE A  50      -1.750 -36.388  17.610  1.00  0.93           C
ATOM    772  CG  PHE A  50      -1.328 -37.813  17.553  1.00  0.93           C
ATOM    773  CD1 PHE A  50      -0.900 -38.359  16.367  1.00  0.93           C
ATOM    774  CD2 PHE A  50      -1.364 -38.615  18.680  1.00  0.93           C
ATOM    775  CE1 PHE A  50      -0.507 -39.672  16.303  1.00  0.93           C
ATOM    776  CE2 PHE A  50      -0.967 -39.929  18.623  1.00  0.93           C
ATOM    777  CZ  PHE A  50      -0.535 -40.459  17.428  1.00  0.93           C
ATOM      0  H   PHE A  50      -2.804 -34.225  17.528  1.00  0.93           H   new
ATOM      0  HA  PHE A  50      -3.319 -36.429  16.284  1.00  0.93           H   new
ATOM      0  HB2 PHE A  50      -1.164 -35.868  17.038  1.00  0.93           H   new
ATOM      0  HB3 PHE A  50      -1.623 -36.064  18.515  1.00  0.93           H   new
ATOM      0  HD1 PHE A  50      -0.876 -37.833  15.600  1.00  0.93           H   new
ATOM      0  HD2 PHE A  50      -1.661 -38.260  19.487  1.00  0.93           H   new
ATOM      0  HE1 PHE A  50      -0.220 -40.031  15.494  1.00  0.93           H   new
ATOM      0  HE2 PHE A  50      -0.990 -40.458  19.388  1.00  0.93           H   new
ATOM      0  HZ  PHE A  50      -0.263 -41.347  17.383  1.00  0.93           H   new
ATOM    787  N   GLU A  51      -4.273 -36.425  19.355  1.00  0.93           N
ATOM    788  CA  GLU A  51      -5.121 -37.052  20.367  1.00  0.93           C
ATOM    789  C   GLU A  51      -6.597 -37.070  19.956  1.00  0.93           C
ATOM    790  O   GLU A  51      -7.322 -38.019  20.265  1.00  0.93           O
ATOM    791  CB  GLU A  51      -4.929 -36.333  21.702  1.00  0.93           C
ATOM    792  CG  GLU A  51      -3.556 -36.572  22.317  1.00  0.93           C
ATOM    793  CD  GLU A  51      -3.277 -35.735  23.529  1.00  0.93           C
ATOM    794  OE1 GLU A  51      -4.097 -34.932  23.902  1.00  0.93           O
ATOM    795  OE2 GLU A  51      -2.206 -35.888  24.075  1.00  0.93           O1-
ATOM      0  H   GLU A  51      -3.856 -35.728  19.638  1.00  0.93           H   new
ATOM      0  HA  GLU A  51      -4.852 -37.979  20.458  1.00  0.93           H   new
ATOM      0  HB2 GLU A  51      -5.058 -35.380  21.572  1.00  0.93           H   new
ATOM      0  HB3 GLU A  51      -5.612 -36.629  22.324  1.00  0.93           H   new
ATOM      0  HG2 GLU A  51      -3.478 -37.509  22.557  1.00  0.93           H   new
ATOM      0  HG3 GLU A  51      -2.877 -36.393  21.648  1.00  0.93           H   new
ATOM    802  N   GLU A  52      -7.029 -36.046  19.220  1.00  0.92           N
ATOM    803  CA  GLU A  52      -8.405 -35.944  18.741  1.00  0.92           C
ATOM    804  C   GLU A  52      -8.670 -36.751  17.464  1.00  0.92           C
ATOM    805  O   GLU A  52      -9.786 -36.714  16.936  1.00  0.92           O
ATOM    806  CB  GLU A  52      -8.798 -34.496  18.461  1.00  0.92           C
ATOM    807  CG  GLU A  52      -8.897 -33.589  19.660  1.00  0.92           C
ATOM    808  CD  GLU A  52      -9.282 -32.196  19.260  1.00  0.92           C
ATOM    809  OE1 GLU A  52      -9.752 -32.015  18.135  1.00  0.92           O
ATOM    810  OE2 GLU A  52      -9.110 -31.296  20.058  1.00  0.92           O1-
ATOM      0  H   GLU A  52      -6.528 -35.388  18.984  1.00  0.92           H   new
ATOM      0  HA  GLU A  52      -8.940 -36.313  19.461  1.00  0.92           H   new
ATOM      0  HB2 GLU A  52      -8.150 -34.118  17.846  1.00  0.92           H   new
ATOM      0  HB3 GLU A  52      -9.655 -34.495  18.007  1.00  0.92           H   new
ATOM      0  HG2 GLU A  52      -9.553 -33.942  20.282  1.00  0.92           H   new
ATOM      0  HG3 GLU A  52      -8.046 -33.571  20.125  1.00  0.92           H   new
ATOM    817  N   GLY A  53      -7.656 -37.445  16.943  1.00  0.89           N
ATOM    818  CA  GLY A  53      -7.810 -38.247  15.738  1.00  0.89           C
ATOM    819  C   GLY A  53      -7.393 -37.562  14.437  1.00  0.89           C
ATOM    820  O   GLY A  53      -7.628 -38.103  13.353  1.00  0.89           O
ATOM      0  H   GLY A  53      -6.865 -37.461  17.280  1.00  0.89           H   new
ATOM      0  HA2 GLY A  53      -7.289 -39.059  15.839  1.00  0.89           H   new
ATOM      0  HA3 GLY A  53      -8.739 -38.514  15.662  1.00  0.89           H   new
ATOM    824  N   LYS A  54      -6.787 -36.380  14.512  1.00  0.85           N
ATOM    825  CA  LYS A  54      -6.360 -35.741  13.278  1.00  0.85           C
ATOM    826  C   LYS A  54      -4.931 -36.219  13.020  1.00  0.85           C
ATOM    827  O   LYS A  54      -4.088 -36.221  13.911  1.00  0.85           O
ATOM    828  CB  LYS A  54      -6.472 -34.220  13.357  1.00  0.85           C
ATOM    829  CG  LYS A  54      -7.908 -33.663  13.236  1.00  0.85           C
ATOM    830  CD  LYS A  54      -8.693 -33.794  14.554  1.00  0.85           C
ATOM    831  CE  LYS A  54     -10.040 -33.053  14.468  1.00  0.85           C
ATOM    832  NZ  LYS A  54     -10.867 -33.223  15.711  1.00  0.85           N1+
ATOM      0  H   LYS A  54      -6.620 -35.948  15.237  1.00  0.85           H   new
ATOM      0  HA  LYS A  54      -6.935 -35.988  12.537  1.00  0.85           H   new
ATOM      0  HB2 LYS A  54      -6.095 -33.925  14.201  1.00  0.85           H   new
ATOM      0  HB3 LYS A  54      -5.929 -33.832  12.653  1.00  0.85           H   new
ATOM      0  HG2 LYS A  54      -7.871 -32.730  12.975  1.00  0.85           H   new
ATOM      0  HG3 LYS A  54      -8.379 -34.136  12.532  1.00  0.85           H   new
ATOM      0  HD2 LYS A  54      -8.847 -34.731  14.751  1.00  0.85           H   new
ATOM      0  HD3 LYS A  54      -8.167 -33.433  15.285  1.00  0.85           H   new
ATOM      0  HE2 LYS A  54      -9.878 -32.109  14.317  1.00  0.85           H   new
ATOM      0  HE3 LYS A  54     -10.539 -33.381  13.703  1.00  0.85           H   new
ATOM      0  HZ1 LYS A  54     -11.668 -32.855  15.588  1.00  0.85           H   new
ATOM      0  HZ2 LYS A  54     -10.963 -34.090  15.888  1.00  0.85           H   new
ATOM      0  HZ3 LYS A  54     -10.460 -32.825  16.395  1.00  0.85           H   new
ATOM    846  N   CYS A  55      -4.667 -36.632  11.798  1.00  0.82           N
ATOM    847  CA  CYS A  55      -3.381 -37.221  11.442  1.00  0.82           C
ATOM    848  C   CYS A  55      -2.407 -36.239  10.812  1.00  0.82           C
ATOM    849  O   CYS A  55      -1.248 -36.581  10.572  1.00  0.82           O
ATOM    850  CB  CYS A  55      -3.608 -38.358  10.458  1.00  0.82           C
ATOM    851  SG  CYS A  55      -4.250 -37.812   8.862  1.00  0.82           S
ATOM      0  H   CYS A  55      -5.225 -36.582  11.146  1.00  0.82           H   new
ATOM      0  HA  CYS A  55      -2.985 -37.528  12.272  1.00  0.82           H   new
ATOM      0  HB2 CYS A  55      -2.771 -38.827  10.318  1.00  0.82           H   new
ATOM      0  HB3 CYS A  55      -4.228 -38.994  10.847  1.00  0.82           H   new
ATOM    856  N   GLY A  56      -2.877 -35.048  10.510  1.00  0.80           N
ATOM    857  CA  GLY A  56      -2.019 -34.114   9.815  1.00  0.80           C
ATOM    858  C   GLY A  56      -2.659 -32.768   9.531  1.00  0.80           C
ATOM    859  O   GLY A  56      -3.811 -32.511   9.899  1.00  0.80           O
ATOM      0  H   GLY A  56      -3.668 -34.764  10.692  1.00  0.80           H   new
ATOM      0  HA2 GLY A  56      -1.217 -33.974  10.343  1.00  0.80           H   new
ATOM      0  HA3 GLY A  56      -1.740 -34.511   8.975  1.00  0.80           H   new
ATOM    863  N   LEU A  57      -1.854 -31.918   8.899  1.00  0.80           N
ATOM    864  CA  LEU A  57      -2.162 -30.539   8.529  1.00  0.80           C
ATOM    865  C   LEU A  57      -1.715 -30.217   7.117  1.00  0.80           C
ATOM    866  O   LEU A  57      -0.577 -30.484   6.751  1.00  0.80           O
ATOM    867  CB  LEU A  57      -1.471 -29.544   9.481  1.00  0.80           C
ATOM    868  CG  LEU A  57      -1.537 -28.066   9.098  1.00  0.80           C
ATOM    869  CD1 LEU A  57      -2.952 -27.578   9.177  1.00  0.80           C
ATOM    870  CD2 LEU A  57      -0.608 -27.285  10.007  1.00  0.80           C
ATOM      0  H   LEU A  57      -1.061 -32.147   8.659  1.00  0.80           H   new
ATOM      0  HA  LEU A  57      -3.126 -30.452   8.590  1.00  0.80           H   new
ATOM      0  HB2 LEU A  57      -1.864 -29.646  10.362  1.00  0.80           H   new
ATOM      0  HB3 LEU A  57      -0.537 -29.796   9.556  1.00  0.80           H   new
ATOM      0  HG  LEU A  57      -1.245 -27.938   8.182  1.00  0.80           H   new
ATOM      0 HD11 LEU A  57      -2.985 -26.640   8.933  1.00  0.80           H   new
ATOM      0 HD12 LEU A  57      -3.506 -28.090   8.567  1.00  0.80           H   new
ATOM      0 HD13 LEU A  57      -3.282 -27.688  10.082  1.00  0.80           H   new
ATOM      0 HD21 LEU A  57      -0.641 -26.344   9.773  1.00  0.80           H   new
ATOM      0 HD22 LEU A  57      -0.886 -27.399  10.929  1.00  0.80           H   new
ATOM      0 HD23 LEU A  57       0.299 -27.612   9.901  1.00  0.80           H   new
ATOM    882  N   ASN A  58      -2.618 -29.676   6.329  1.00  0.82           N
ATOM    883  CA  ASN A  58      -2.290 -29.218   5.006  1.00  0.82           C
ATOM    884  C   ASN A  58      -2.237 -27.686   4.995  1.00  0.82           C
ATOM    885  O   ASN A  58      -3.133 -26.999   5.514  1.00  0.82           O
ATOM    886  CB  ASN A  58      -3.230 -29.813   3.986  1.00  0.82           C
ATOM    887  CG  ASN A  58      -3.061 -31.298   3.807  1.00  0.82           C
ATOM    888  ND2 ASN A  58      -3.716 -31.817   2.783  1.00  0.82           N
ATOM    889  OD1 ASN A  58      -2.311 -31.957   4.566  1.00  0.82           O
ATOM      0  H   ASN A  58      -3.442 -29.564   6.549  1.00  0.82           H   new
ATOM      0  HA  ASN A  58      -1.407 -29.528   4.750  1.00  0.82           H   new
ATOM      0  HB2 ASN A  58      -4.144 -29.629   4.253  1.00  0.82           H   new
ATOM      0  HB3 ASN A  58      -3.090 -29.374   3.133  1.00  0.82           H   new
ATOM      0 HD21 ASN A  58      -3.641 -32.655   2.605  1.00  0.82           H   new
ATOM      0 HD22 ASN A  58      -4.217 -31.317   2.295  1.00  0.82           H   new
ATOM    896  N   SER A  59      -1.152 -27.172   4.446  1.00  0.85           N
ATOM    897  CA  SER A  59      -0.878 -25.749   4.360  1.00  0.85           C
ATOM    898  C   SER A  59      -1.648 -25.141   3.211  1.00  0.85           C
ATOM    899  O   SER A  59      -2.218 -25.879   2.416  1.00  0.85           O
ATOM    900  CB  SER A  59       0.603 -25.531   4.143  1.00  0.85           C
ATOM    901  OG  SER A  59       0.997 -25.977   2.895  1.00  0.85           O
ATOM      0  H   SER A  59      -0.532 -27.658   4.101  1.00  0.85           H   new
ATOM      0  HA  SER A  59      -1.153 -25.324   5.188  1.00  0.85           H   new
ATOM      0  HB2 SER A  59       0.810 -24.588   4.232  1.00  0.85           H   new
ATOM      0  HB3 SER A  59       1.105 -25.998   4.829  1.00  0.85           H   new
ATOM      0  HG  SER A  59       1.527 -26.623   2.982  1.00  0.85           H   new
ATOM    907  N   VAL A  60      -1.681 -23.811   3.110  1.00  0.90           N
ATOM    908  CA  VAL A  60      -2.326 -23.204   1.935  1.00  0.90           C
ATOM    909  C   VAL A  60      -1.388 -22.480   0.996  1.00  0.90           C
ATOM    910  O   VAL A  60      -1.821 -22.007  -0.056  1.00  0.90           O
ATOM    911  CB  VAL A  60      -3.441 -22.235   2.306  1.00  0.90           C
ATOM    912  CG1 VAL A  60      -4.492 -22.949   3.002  1.00  0.90           C
ATOM    913  CG2 VAL A  60      -2.890 -21.117   3.165  1.00  0.90           C
ATOM      0  H   VAL A  60      -1.352 -23.260   3.682  1.00  0.90           H   new
ATOM      0  HA  VAL A  60      -2.685 -23.977   1.472  1.00  0.90           H   new
ATOM      0  HB  VAL A  60      -3.812 -21.844   1.500  1.00  0.90           H   new
ATOM      0 HG11 VAL A  60      -5.202 -22.331   3.238  1.00  0.90           H   new
ATOM      0 HG12 VAL A  60      -4.847 -23.644   2.426  1.00  0.90           H   new
ATOM      0 HG13 VAL A  60      -4.132 -23.350   3.808  1.00  0.90           H   new
ATOM      0 HG21 VAL A  60      -3.605 -20.504   3.397  1.00  0.90           H   new
ATOM      0 HG22 VAL A  60      -2.508 -21.489   3.975  1.00  0.90           H   new
ATOM      0 HG23 VAL A  60      -2.203 -20.640   2.674  1.00  0.90           H   new
ATOM    923  N   ASP A  61      -0.125 -22.377   1.345  1.00  0.94           N
ATOM    924  CA  ASP A  61       0.786 -21.720   0.428  1.00  0.94           C
ATOM    925  C   ASP A  61       2.212 -22.200   0.628  1.00  0.94           C
ATOM    926  O   ASP A  61       2.526 -22.889   1.605  1.00  0.94           O
ATOM    927  CB  ASP A  61       0.691 -20.180   0.559  1.00  0.94           C
ATOM    928  CG  ASP A  61       1.133 -19.595   1.902  1.00  0.94           C
ATOM    929  OD1 ASP A  61       2.253 -19.852   2.292  1.00  0.94           O
ATOM    930  OD2 ASP A  61       0.387 -18.852   2.510  1.00  0.94           O1-
ATOM      0  H   ASP A  61       0.219 -22.667   2.078  1.00  0.94           H   new
ATOM      0  HA  ASP A  61       0.521 -21.959  -0.474  1.00  0.94           H   new
ATOM      0  HB2 ASP A  61       1.229 -19.779  -0.141  1.00  0.94           H   new
ATOM      0  HB3 ASP A  61      -0.228 -19.915   0.397  1.00  0.94           H   new
ATOM    935  N   SER A  62       3.087 -21.764  -0.269  1.00  0.98           N
ATOM    936  CA  SER A  62       4.487 -22.153  -0.269  1.00  0.98           C
ATOM    937  C   SER A  62       5.298 -21.652   0.912  1.00  0.98           C
ATOM    938  O   SER A  62       6.359 -22.199   1.218  1.00  0.98           O
ATOM    939  CB  SER A  62       5.121 -21.630  -1.521  1.00  0.98           C
ATOM    940  OG  SER A  62       5.220 -20.228  -1.486  1.00  0.98           O
ATOM      0  H   SER A  62       2.879 -21.224  -0.905  1.00  0.98           H   new
ATOM      0  HA  SER A  62       4.493 -23.121  -0.210  1.00  0.98           H   new
ATOM      0  HB2 SER A  62       6.004 -22.018  -1.627  1.00  0.98           H   new
ATOM      0  HB3 SER A  62       4.597 -21.902  -2.291  1.00  0.98           H   new
ATOM      0  HG  SER A  62       5.314 -19.934  -2.267  1.00  0.98           H   new
ATOM    946  N   LEU A  63       4.828 -20.615   1.588  1.00  1.02           N
ATOM    947  CA  LEU A  63       5.625 -20.092   2.669  1.00  1.02           C
ATOM    948  C   LEU A  63       5.275 -20.829   3.925  1.00  1.02           C
ATOM    949  O   LEU A  63       6.157 -21.185   4.703  1.00  1.02           O
ATOM    950  CB  LEU A  63       5.435 -18.600   2.810  1.00  1.02           C
ATOM    951  CG  LEU A  63       5.904 -17.778   1.642  1.00  1.02           C
ATOM    952  CD1 LEU A  63       5.637 -16.329   1.934  1.00  1.02           C
ATOM    953  CD2 LEU A  63       7.358 -18.050   1.408  1.00  1.02           C
ATOM      0  H   LEU A  63       4.080 -20.216   1.442  1.00  1.02           H   new
ATOM      0  HA  LEU A  63       6.567 -20.229   2.481  1.00  1.02           H   new
ATOM      0  HB2 LEU A  63       4.493 -18.421   2.954  1.00  1.02           H   new
ATOM      0  HB3 LEU A  63       5.905 -18.303   3.605  1.00  1.02           H   new
ATOM      0  HG  LEU A  63       5.426 -18.013   0.832  1.00  1.02           H   new
ATOM      0 HD11 LEU A  63       5.936 -15.788   1.187  1.00  1.02           H   new
ATOM      0 HD12 LEU A  63       4.686 -16.196   2.069  1.00  1.02           H   new
ATOM      0 HD13 LEU A  63       6.117 -16.066   2.735  1.00  1.02           H   new
ATOM      0 HD21 LEU A  63       7.669 -17.523   0.655  1.00  1.02           H   new
ATOM      0 HD22 LEU A  63       7.864 -17.811   2.200  1.00  1.02           H   new
ATOM      0 HD23 LEU A  63       7.484 -18.992   1.217  1.00  1.02           H   new
ATOM    965  N   GLU A  64       3.990 -21.106   4.104  1.00  1.04           N
ATOM    966  CA  GLU A  64       3.545 -21.887   5.240  1.00  1.04           C
ATOM    967  C   GLU A  64       4.220 -23.264   5.165  1.00  1.04           C
ATOM    968  O   GLU A  64       4.695 -23.805   6.161  1.00  1.04           O
ATOM    969  CB  GLU A  64       2.025 -22.021   5.257  1.00  1.04           C
ATOM    970  CG  GLU A  64       1.543 -22.790   6.436  1.00  1.04           C
ATOM    971  CD  GLU A  64       0.084 -23.028   6.507  1.00  1.04           C
ATOM    972  OE1 GLU A  64      -0.655 -22.617   5.630  1.00  1.04           O
ATOM    973  OE2 GLU A  64      -0.290 -23.717   7.423  1.00  1.04           O1-
ATOM      0  H   GLU A  64       3.361 -20.849   3.576  1.00  1.04           H   new
ATOM      0  HA  GLU A  64       3.795 -21.440   6.064  1.00  1.04           H   new
ATOM      0  HB2 GLU A  64       1.624 -21.138   5.263  1.00  1.04           H   new
ATOM      0  HB3 GLU A  64       1.731 -22.461   4.444  1.00  1.04           H   new
ATOM      0  HG2 GLU A  64       1.993 -23.649   6.445  1.00  1.04           H   new
ATOM      0  HG3 GLU A  64       1.815 -22.319   7.239  1.00  1.04           H   new
ATOM    980  N   HIS A  65       4.304 -23.822   3.956  1.00  1.05           N
ATOM    981  CA  HIS A  65       4.949 -25.116   3.767  1.00  1.05           C
ATOM    982  C   HIS A  65       6.401 -25.075   4.234  1.00  1.05           C
ATOM    983  O   HIS A  65       6.815 -25.880   5.080  1.00  1.05           O
ATOM    984  CB  HIS A  65       4.926 -25.499   2.294  1.00  1.05           C
ATOM    985  CG  HIS A  65       5.558 -26.775   1.986  1.00  1.05           C
ATOM    986  CD2 HIS A  65       6.764 -27.066   1.448  1.00  1.05           C
ATOM    987  ND1 HIS A  65       4.946 -27.969   2.232  1.00  1.05           N
ATOM    988  CE1 HIS A  65       5.719 -28.941   1.863  1.00  1.05           C
ATOM    989  NE2 HIS A  65       6.850 -28.433   1.375  1.00  1.05           N
ATOM      0  H   HIS A  65       3.994 -23.467   3.237  1.00  1.05           H   new
ATOM      0  HA  HIS A  65       4.461 -25.770   4.292  1.00  1.05           H   new
ATOM      0  HB2 HIS A  65       4.004 -25.528   1.995  1.00  1.05           H   new
ATOM      0  HB3 HIS A  65       5.368 -24.802   1.784  1.00  1.05           H   new
ATOM      0  HD1 HIS A  65       4.165 -28.062   2.580  1.00  1.05           H   new
ATOM      0  HD2 HIS A  65       7.412 -26.455   1.179  1.00  1.05           H   new
ATOM      0  HE1 HIS A  65       5.517 -29.846   1.928  1.00  1.05           H   new
ATOM    997  N   GLU A  66       7.165 -24.103   3.721  1.00  1.05           N
ATOM    998  CA  GLU A  66       8.567 -23.964   4.096  1.00  1.05           C
ATOM    999  C   GLU A  66       8.715 -23.668   5.586  1.00  1.05           C
ATOM   1000  O   GLU A  66       9.658 -24.138   6.232  1.00  1.05           O
ATOM   1001  CB  GLU A  66       9.224 -22.877   3.246  1.00  1.05           C
ATOM   1002  CG  GLU A  66       9.448 -23.275   1.778  1.00  1.05           C
ATOM   1003  CD  GLU A  66      10.509 -24.344   1.617  1.00  1.05           C
ATOM   1004  OE1 GLU A  66      11.602 -24.134   2.089  1.00  1.05           O
ATOM   1005  OE2 GLU A  66      10.225 -25.378   1.042  1.00  1.05           O1-
ATOM      0  H   GLU A  66       6.886 -23.518   3.156  1.00  1.05           H   new
ATOM      0  HA  GLU A  66       9.019 -24.806   3.927  1.00  1.05           H   new
ATOM      0  HB2 GLU A  66       8.671 -22.080   3.274  1.00  1.05           H   new
ATOM      0  HB3 GLU A  66      10.078 -22.643   3.641  1.00  1.05           H   new
ATOM      0  HG2 GLU A  66       8.613 -23.595   1.402  1.00  1.05           H   new
ATOM      0  HG3 GLU A  66       9.706 -22.490   1.270  1.00  1.05           H   new
ATOM   1012  N   MET A  67       7.774 -22.905   6.136  1.00  1.06           N
ATOM   1013  CA  MET A  67       7.783 -22.565   7.541  1.00  1.06           C
ATOM   1014  C   MET A  67       7.756 -23.825   8.375  1.00  1.06           C
ATOM   1015  O   MET A  67       8.609 -24.018   9.246  1.00  1.06           O
ATOM   1016  CB  MET A  67       6.545 -21.758   7.877  1.00  1.06           C
ATOM   1017  CG  MET A  67       6.422 -21.339   9.249  1.00  1.06           C
ATOM   1018  SD  MET A  67       4.803 -20.648   9.561  1.00  1.06           S
ATOM   1019  CE  MET A  67       3.797 -22.120   9.550  1.00  1.06           C
ATOM      0  H   MET A  67       7.113 -22.572   5.698  1.00  1.06           H   new
ATOM      0  HA  MET A  67       8.585 -22.053   7.730  1.00  1.06           H   new
ATOM      0  HB2 MET A  67       6.531 -20.969   7.313  1.00  1.06           H   new
ATOM      0  HB3 MET A  67       5.764 -22.285   7.646  1.00  1.06           H   new
ATOM      0  HG2 MET A  67       6.574 -22.095   9.837  1.00  1.06           H   new
ATOM      0  HG3 MET A  67       7.104 -20.680   9.452  1.00  1.06           H   new
ATOM      0  HE1 MET A  67       2.871 -21.881   9.712  1.00  1.06           H   new
ATOM      0  HE2 MET A  67       3.872 -22.557   8.687  1.00  1.06           H   new
ATOM      0  HE3 MET A  67       4.100 -22.725  10.245  1.00  1.06           H   new
ATOM   1029  N   TRP A  68       6.830 -24.732   8.050  1.00  1.07           N
ATOM   1030  CA  TRP A  68       6.733 -25.965   8.807  1.00  1.07           C
ATOM   1031  C   TRP A  68       8.007 -26.790   8.640  1.00  1.07           C
ATOM   1032  O   TRP A  68       8.537 -27.321   9.624  1.00  1.07           O
ATOM   1033  CB  TRP A  68       5.512 -26.777   8.372  1.00  1.07           C
ATOM   1034  CG  TRP A  68       4.195 -26.190   8.806  1.00  1.07           C
ATOM   1035  CD1 TRP A  68       3.201 -25.732   8.000  1.00  1.07           C
ATOM   1036  CD2 TRP A  68       3.732 -25.980  10.160  1.00  1.07           C
ATOM   1037  CE2 TRP A  68       2.469 -25.399  10.072  1.00  1.07           C
ATOM   1038  CE3 TRP A  68       4.281 -26.232  11.427  1.00  1.07           C
ATOM   1039  NE1 TRP A  68       2.157 -25.257   8.756  1.00  1.07           N
ATOM   1040  CZ2 TRP A  68       1.752 -25.067  11.180  1.00  1.07           C
ATOM   1041  CZ3 TRP A  68       3.533 -25.892  12.551  1.00  1.07           C
ATOM   1042  CH2 TRP A  68       2.305 -25.325  12.424  1.00  1.07           C
ATOM      0  H   TRP A  68       6.264 -24.649   7.408  1.00  1.07           H   new
ATOM      0  HA  TRP A  68       6.628 -25.739   9.744  1.00  1.07           H   new
ATOM      0  HB2 TRP A  68       5.516 -26.856   7.405  1.00  1.07           H   new
ATOM      0  HB3 TRP A  68       5.589 -27.675   8.731  1.00  1.07           H   new
ATOM      0  HD1 TRP A  68       3.224 -25.739   7.070  1.00  1.07           H   new
ATOM      0  HE1 TRP A  68       1.426 -24.924   8.448  1.00  1.07           H   new
ATOM      0  HE3 TRP A  68       5.123 -26.616  11.514  1.00  1.07           H   new
ATOM      0  HZ2 TRP A  68       0.911 -24.676  11.104  1.00  1.07           H   new
ATOM      0  HZ3 TRP A  68       3.878 -26.055  13.399  1.00  1.07           H   new
ATOM      0  HH2 TRP A  68       1.825 -25.105  13.189  1.00  1.07           H   new
ATOM   1053  N   ARG A  69       8.575 -26.817   7.429  1.00  1.07           N
ATOM   1054  CA  ARG A  69       9.796 -27.591   7.219  1.00  1.07           C
ATOM   1055  C   ARG A  69      10.921 -27.075   8.125  1.00  1.07           C
ATOM   1056  O   ARG A  69      11.708 -27.859   8.657  1.00  1.07           O
ATOM   1057  CB  ARG A  69      10.290 -27.500   5.772  1.00  1.07           C
ATOM   1058  CG  ARG A  69       9.435 -28.176   4.706  1.00  1.07           C
ATOM   1059  CD  ARG A  69      10.029 -28.042   3.343  1.00  1.07           C
ATOM   1060  NE  ARG A  69      11.218 -28.867   3.189  1.00  1.07           N
ATOM   1061  CZ  ARG A  69      12.160 -28.716   2.228  1.00  1.07           C
ATOM   1062  NH1 ARG A  69      12.085 -27.743   1.333  1.00  1.07           N1+
ATOM   1063  NH2 ARG A  69      13.179 -29.561   2.185  1.00  1.07           N
ATOM      0  H   ARG A  69       8.277 -26.405   6.736  1.00  1.07           H   new
ATOM      0  HA  ARG A  69       9.577 -28.512   7.428  1.00  1.07           H   new
ATOM      0  HB2 ARG A  69      10.375 -26.562   5.541  1.00  1.07           H   new
ATOM      0  HB3 ARG A  69      11.180 -27.883   5.732  1.00  1.07           H   new
ATOM      0  HG2 ARG A  69       9.334 -29.116   4.922  1.00  1.07           H   new
ATOM      0  HG3 ARG A  69       8.547 -27.786   4.710  1.00  1.07           H   new
ATOM      0  HD2 ARG A  69       9.371 -28.295   2.677  1.00  1.07           H   new
ATOM      0  HD3 ARG A  69      10.256 -27.113   3.179  1.00  1.07           H   new
ATOM      0  HE  ARG A  69      11.332 -29.504   3.756  1.00  1.07           H   new
ATOM      0 HH11 ARG A  69      11.427 -27.189   1.354  1.00  1.07           H   new
ATOM      0 HH12 ARG A  69      12.694 -27.665   0.731  1.00  1.07           H   new
ATOM      0 HH21 ARG A  69      13.236 -30.195   2.763  1.00  1.07           H   new
ATOM      0 HH22 ARG A  69      13.783 -29.475   1.579  1.00  1.07           H   new
ATOM   1077  N   SER A  70      10.964 -25.752   8.329  1.00  1.07           N
ATOM   1078  CA  SER A  70      11.992 -25.097   9.135  1.00  1.07           C
ATOM   1079  C   SER A  70      11.749 -25.172  10.650  1.00  1.07           C
ATOM   1080  O   SER A  70      12.590 -24.713  11.430  1.00  1.07           O
ATOM   1081  CB  SER A  70      12.131 -23.633   8.750  1.00  1.07           C
ATOM   1082  OG  SER A  70      11.041 -22.855   9.191  1.00  1.07           O
ATOM      0  H   SER A  70      10.388 -25.207   7.997  1.00  1.07           H   new
ATOM      0  HA  SER A  70      12.806 -25.589   8.943  1.00  1.07           H   new
ATOM      0  HB2 SER A  70      12.951 -23.279   9.127  1.00  1.07           H   new
ATOM      0  HB3 SER A  70      12.207 -23.561   7.786  1.00  1.07           H   new
ATOM      0  HG  SER A  70      10.337 -23.312   9.153  1.00  1.07           H   new
ATOM   1088  N   ARG A  71      10.586 -25.670  11.078  1.00  1.06           N
ATOM   1089  CA  ARG A  71      10.259 -25.701  12.502  1.00  1.06           C
ATOM   1090  C   ARG A  71       9.922 -27.092  13.008  1.00  1.06           C
ATOM   1091  O   ARG A  71       9.922 -27.326  14.216  1.00  1.06           O
ATOM   1092  CB  ARG A  71       9.117 -24.745  12.814  1.00  1.06           C
ATOM   1093  CG  ARG A  71       9.471 -23.269  12.596  1.00  1.06           C
ATOM   1094  CD  ARG A  71      10.466 -22.807  13.609  1.00  1.06           C
ATOM   1095  NE  ARG A  71      10.861 -21.403  13.457  1.00  1.06           N
ATOM   1096  CZ  ARG A  71      11.913 -20.955  12.720  1.00  1.06           C
ATOM   1097  NH1 ARG A  71      12.688 -21.791  12.050  1.00  1.06           N1+
ATOM   1098  NH2 ARG A  71      12.171 -19.652  12.682  1.00  1.06           N
ATOM      0  H   ARG A  71       9.978 -25.992  10.562  1.00  1.06           H   new
ATOM      0  HA  ARG A  71      11.060 -25.416  12.969  1.00  1.06           H   new
ATOM      0  HB2 ARG A  71       8.355 -24.972  12.258  1.00  1.06           H   new
ATOM      0  HB3 ARG A  71       8.843 -24.871  13.736  1.00  1.06           H   new
ATOM      0  HG2 ARG A  71       9.831 -23.147  11.704  1.00  1.06           H   new
ATOM      0  HG3 ARG A  71       8.668 -22.727  12.655  1.00  1.06           H   new
ATOM      0  HD2 ARG A  71      10.095 -22.935  14.496  1.00  1.06           H   new
ATOM      0  HD3 ARG A  71      11.257 -23.365  13.550  1.00  1.06           H   new
ATOM      0  HE  ARG A  71      10.388 -20.814  13.868  1.00  1.06           H   new
ATOM      0 HH11 ARG A  71      12.531 -22.636  12.075  1.00  1.06           H   new
ATOM      0 HH12 ARG A  71      13.349 -21.489  11.589  1.00  1.06           H   new
ATOM      0 HH21 ARG A  71      11.675 -19.103  13.120  1.00  1.06           H   new
ATOM      0 HH22 ARG A  71      12.834 -19.358  12.219  1.00  1.06           H   new
ATOM   1112  N   ALA A  72       9.735 -28.051  12.106  1.00  1.05           N
ATOM   1113  CA  ALA A  72       9.379 -29.403  12.515  1.00  1.05           C
ATOM   1114  C   ALA A  72      10.393 -29.965  13.504  1.00  1.05           C
ATOM   1115  O   ALA A  72      10.022 -30.610  14.481  1.00  1.05           O
ATOM   1116  CB  ALA A  72       9.321 -30.294  11.298  1.00  1.05           C
ATOM      0  H   ALA A  72       9.809 -27.939  11.257  1.00  1.05           H   new
ATOM      0  HA  ALA A  72       8.513 -29.372  12.950  1.00  1.05           H   new
ATOM      0  HB1 ALA A  72       9.084 -31.195  11.567  1.00  1.05           H   new
ATOM      0  HB2 ALA A  72       8.654 -29.956  10.681  1.00  1.05           H   new
ATOM      0  HB3 ALA A  72      10.188 -30.305  10.863  1.00  1.05           H   new
ATOM   1122  N   ASP A  73      11.678 -29.661  13.303  1.00  1.04           N
ATOM   1123  CA  ASP A  73      12.720 -30.142  14.208  1.00  1.04           C
ATOM   1124  C   ASP A  73      12.521 -29.620  15.630  1.00  1.04           C
ATOM   1125  O   ASP A  73      12.804 -30.329  16.604  1.00  1.04           O
ATOM   1126  CB  ASP A  73      14.091 -29.641  13.778  1.00  1.04           C
ATOM   1127  CG  ASP A  73      14.685 -30.219  12.538  1.00  1.04           C
ATOM   1128  OD1 ASP A  73      14.236 -31.230  12.040  1.00  1.04           O
ATOM   1129  OD2 ASP A  73      15.622 -29.593  12.081  1.00  1.04           O1-
ATOM      0  H   ASP A  73      11.964 -29.179  12.651  1.00  1.04           H   new
ATOM      0  HA  ASP A  73      12.664 -31.110  14.180  1.00  1.04           H   new
ATOM      0  HB2 ASP A  73      14.034 -28.680  13.661  1.00  1.04           H   new
ATOM      0  HB3 ASP A  73      14.709 -29.802  14.508  1.00  1.04           H   new
ATOM   1134  N   GLU A  74      12.059 -28.366  15.751  1.00  1.02           N
ATOM   1135  CA  GLU A  74      11.905 -27.735  17.051  1.00  1.02           C
ATOM   1136  C   GLU A  74      10.717 -28.338  17.723  1.00  1.02           C
ATOM   1137  O   GLU A  74      10.746 -28.671  18.903  1.00  1.02           O
ATOM   1138  CB  GLU A  74      11.627 -26.240  16.930  1.00  1.02           C
ATOM   1139  CG  GLU A  74      12.699 -25.389  16.397  1.00  1.02           C
ATOM   1140  CD  GLU A  74      12.243 -23.976  16.342  1.00  1.02           C
ATOM   1141  OE1 GLU A  74      11.115 -23.733  16.689  1.00  1.02           O
ATOM   1142  OE2 GLU A  74      12.977 -23.145  15.911  1.00  1.02           O1-
ATOM      0  H   GLU A  74      11.831 -27.871  15.086  1.00  1.02           H   new
ATOM      0  HA  GLU A  74      12.729 -27.869  17.545  1.00  1.02           H   new
ATOM      0  HB2 GLU A  74      10.846 -26.126  16.366  1.00  1.02           H   new
ATOM      0  HB3 GLU A  74      11.391 -25.908  17.810  1.00  1.02           H   new
ATOM      0  HG2 GLU A  74      13.488 -25.461  16.956  1.00  1.02           H   new
ATOM      0  HG3 GLU A  74      12.951 -25.690  15.510  1.00  1.02           H   new
ATOM   1149  N   ILE A  75       9.671 -28.523  16.939  1.00  1.00           N
ATOM   1150  CA  ILE A  75       8.435 -29.051  17.451  1.00  1.00           C
ATOM   1151  C   ILE A  75       8.683 -30.446  17.970  1.00  1.00           C
ATOM   1152  O   ILE A  75       8.265 -30.793  19.071  1.00  1.00           O
ATOM   1153  CB  ILE A  75       7.358 -29.025  16.367  1.00  1.00           C
ATOM   1154  CG1 ILE A  75       7.005 -27.576  16.035  1.00  1.00           C
ATOM   1155  CG2 ILE A  75       6.136 -29.769  16.857  1.00  1.00           C
ATOM   1156  CD1 ILE A  75       6.179 -27.436  14.790  1.00  1.00           C
ATOM      0  H   ILE A  75       9.662 -28.345  16.098  1.00  1.00           H   new
ATOM      0  HA  ILE A  75       8.111 -28.503  18.183  1.00  1.00           H   new
ATOM      0  HB  ILE A  75       7.687 -29.458  15.564  1.00  1.00           H   new
ATOM      0 HG12 ILE A  75       6.522 -27.188  16.781  1.00  1.00           H   new
ATOM      0 HG13 ILE A  75       7.824 -27.066  15.931  1.00  1.00           H   new
ATOM      0 HG21 ILE A  75       5.451 -29.754  16.171  1.00  1.00           H   new
ATOM      0 HG22 ILE A  75       6.374 -30.688  17.055  1.00  1.00           H   new
ATOM      0 HG23 ILE A  75       5.798 -29.343  17.660  1.00  1.00           H   new
ATOM      0 HD11 ILE A  75       5.988 -26.498  14.632  1.00  1.00           H   new
ATOM      0 HD12 ILE A  75       6.668 -27.797  14.034  1.00  1.00           H   new
ATOM      0 HD13 ILE A  75       5.346 -27.922  14.898  1.00  1.00           H   new
ATOM   1168  N   ASN A  76       9.407 -31.240  17.188  1.00  1.00           N
ATOM   1169  CA  ASN A  76       9.737 -32.590  17.586  1.00  1.00           C
ATOM   1170  C   ASN A  76      10.608 -32.608  18.836  1.00  1.00           C
ATOM   1171  O   ASN A  76      10.382 -33.421  19.734  1.00  1.00           O
ATOM   1172  CB  ASN A  76      10.431 -33.274  16.437  1.00  1.00           C
ATOM   1173  CG  ASN A  76       9.481 -33.557  15.379  1.00  1.00           C
ATOM   1174  ND2 ASN A  76       9.936 -33.708  14.158  1.00  1.00           N
ATOM   1175  OD1 ASN A  76       8.293 -33.619  15.688  1.00  1.00           O
ATOM      0  H   ASN A  76       9.716 -31.009  16.419  1.00  1.00           H   new
ATOM      0  HA  ASN A  76       8.921 -33.065  17.807  1.00  1.00           H   new
ATOM      0  HB2 ASN A  76      11.144 -32.710  16.099  1.00  1.00           H   new
ATOM      0  HB3 ASN A  76      10.841 -34.098  16.742  1.00  1.00           H   new
ATOM      0 HD21 ASN A  76       9.390 -33.861  13.512  1.00  1.00           H   new
ATOM      0 HD22 ASN A  76      10.780 -33.654  14.004  1.00  1.00           H   new
ATOM   1182  N   ALA A  77      11.574 -31.684  18.938  1.00  1.00           N
ATOM   1183  CA  ALA A  77      12.425 -31.631  20.120  1.00  1.00           C
ATOM   1184  C   ALA A  77      11.578 -31.376  21.351  1.00  1.00           C
ATOM   1185  O   ALA A  77      11.762 -32.003  22.394  1.00  1.00           O
ATOM   1186  CB  ALA A  77      13.456 -30.532  19.969  1.00  1.00           C
ATOM      0  H   ALA A  77      11.746 -31.090  18.340  1.00  1.00           H   new
ATOM      0  HA  ALA A  77      12.883 -32.481  20.218  1.00  1.00           H   new
ATOM      0  HB1 ALA A  77      14.017 -30.504  20.759  1.00  1.00           H   new
ATOM      0  HB2 ALA A  77      14.005 -30.708  19.189  1.00  1.00           H   new
ATOM      0  HB3 ALA A  77      13.007 -29.679  19.862  1.00  1.00           H   new
ATOM   1192  N   ILE A  78      10.601 -30.499  21.201  1.00  1.00           N
ATOM   1193  CA  ILE A  78       9.698 -30.133  22.269  1.00  1.00           C
ATOM   1194  C   ILE A  78       8.780 -31.274  22.649  1.00  1.00           C
ATOM   1195  O   ILE A  78       8.586 -31.569  23.832  1.00  1.00           O
ATOM   1196  CB  ILE A  78       8.936 -28.895  21.868  1.00  1.00           C
ATOM   1197  CG1 ILE A  78       9.916 -27.794  21.789  1.00  1.00           C
ATOM   1198  CG2 ILE A  78       7.840 -28.609  22.790  1.00  1.00           C
ATOM   1199  CD1 ILE A  78       9.345 -26.601  21.193  1.00  1.00           C
ATOM      0  H   ILE A  78      10.443 -30.093  20.460  1.00  1.00           H   new
ATOM      0  HA  ILE A  78      10.214 -29.936  23.066  1.00  1.00           H   new
ATOM      0  HB  ILE A  78       8.508 -29.018  21.006  1.00  1.00           H   new
ATOM      0 HG12 ILE A  78      10.241 -27.586  22.679  1.00  1.00           H   new
ATOM      0 HG13 ILE A  78      10.682 -28.080  21.267  1.00  1.00           H   new
ATOM      0 HG21 ILE A  78       7.374 -27.809  22.501  1.00  1.00           H   new
ATOM      0 HG22 ILE A  78       7.222 -29.356  22.800  1.00  1.00           H   new
ATOM      0 HG23 ILE A  78       8.195 -28.472  23.682  1.00  1.00           H   new
ATOM      0 HD11 ILE A  78      10.017 -25.903  21.159  1.00  1.00           H   new
ATOM      0 HD12 ILE A  78       9.042 -26.802  20.294  1.00  1.00           H   new
ATOM      0 HD13 ILE A  78       8.594 -26.300  21.727  1.00  1.00           H   new
ATOM   1211  N   LEU A  79       8.230 -31.953  21.655  1.00  1.01           N
ATOM   1212  CA  LEU A  79       7.376 -33.076  21.960  1.00  1.01           C
ATOM   1213  C   LEU A  79       8.195 -34.120  22.734  1.00  1.01           C
ATOM   1214  O   LEU A  79       7.709 -34.677  23.722  1.00  1.01           O
ATOM   1215  CB  LEU A  79       6.770 -33.635  20.656  1.00  1.01           C
ATOM   1216  CG  LEU A  79       5.696 -32.699  19.970  1.00  1.01           C
ATOM   1217  CD1 LEU A  79       5.301 -33.250  18.585  1.00  1.01           C
ATOM   1218  CD2 LEU A  79       4.475 -32.611  20.873  1.00  1.01           C
ATOM      0  H   LEU A  79       8.337 -31.783  20.819  1.00  1.01           H   new
ATOM      0  HA  LEU A  79       6.632 -32.808  22.522  1.00  1.01           H   new
ATOM      0  HB2 LEU A  79       7.488 -33.799  20.025  1.00  1.01           H   new
ATOM      0  HB3 LEU A  79       6.359 -34.492  20.847  1.00  1.01           H   new
ATOM      0  HG  LEU A  79       6.073 -31.814  19.842  1.00  1.01           H   new
ATOM      0 HD11 LEU A  79       4.643 -32.664  18.179  1.00  1.01           H   new
ATOM      0 HD12 LEU A  79       6.087 -33.294  18.018  1.00  1.01           H   new
ATOM      0 HD13 LEU A  79       4.925 -34.138  18.685  1.00  1.01           H   new
ATOM      0 HD21 LEU A  79       3.809 -32.039  20.462  1.00  1.01           H   new
ATOM      0 HD22 LEU A  79       4.103 -33.498  21.002  1.00  1.01           H   new
ATOM      0 HD23 LEU A  79       4.733 -32.241  21.732  1.00  1.01           H   new
ATOM   1230  N   GLU A  80       9.478 -34.301  22.375  1.00  1.02           N
ATOM   1231  CA  GLU A  80      10.313 -35.261  23.093  1.00  1.02           C
ATOM   1232  C   GLU A  80      10.592 -34.798  24.540  1.00  1.02           C
ATOM   1233  O   GLU A  80      10.464 -35.589  25.480  1.00  1.02           O
ATOM   1234  CB  GLU A  80      11.649 -35.469  22.360  1.00  1.02           C
ATOM   1235  CG  GLU A  80      12.529 -36.579  22.941  1.00  1.02           C
ATOM   1236  CD  GLU A  80      11.897 -37.928  22.759  1.00  1.02           C
ATOM   1237  OE1 GLU A  80      11.046 -38.043  21.903  1.00  1.02           O
ATOM   1238  OE2 GLU A  80      12.226 -38.868  23.455  1.00  1.02           O1-
ATOM      0  H   GLU A  80       9.870 -33.885  21.733  1.00  1.02           H   new
ATOM      0  HA  GLU A  80       9.826 -36.099  23.125  1.00  1.02           H   new
ATOM      0  HB2 GLU A  80      11.466 -35.672  21.429  1.00  1.02           H   new
ATOM      0  HB3 GLU A  80      12.146 -34.636  22.376  1.00  1.02           H   new
ATOM      0  HG2 GLU A  80      13.397 -36.566  22.509  1.00  1.02           H   new
ATOM      0  HG3 GLU A  80      12.679 -36.415  23.885  1.00  1.02           H   new
ATOM   1245  N   GLU A  81      10.894 -33.504  24.741  1.00  1.02           N
ATOM   1246  CA  GLU A  81      11.175 -32.969  26.086  1.00  1.02           C
ATOM   1247  C   GLU A  81       9.973 -33.073  27.023  1.00  1.02           C
ATOM   1248  O   GLU A  81      10.129 -33.221  28.237  1.00  1.02           O
ATOM   1249  CB  GLU A  81      11.692 -31.522  26.040  1.00  1.02           C
ATOM   1250  CG  GLU A  81      13.139 -31.370  25.515  1.00  1.02           C
ATOM   1251  CD  GLU A  81      13.655 -29.936  25.524  1.00  1.02           C
ATOM   1252  OE1 GLU A  81      12.860 -29.023  25.553  1.00  1.02           O
ATOM   1253  OE2 GLU A  81      14.854 -29.767  25.553  1.00  1.02           O1-
ATOM      0  H   GLU A  81      10.941 -32.920  24.111  1.00  1.02           H   new
ATOM      0  HA  GLU A  81      11.879 -33.530  26.447  1.00  1.02           H   new
ATOM      0  HB2 GLU A  81      11.100 -30.998  25.478  1.00  1.02           H   new
ATOM      0  HB3 GLU A  81      11.643 -31.145  26.933  1.00  1.02           H   new
ATOM      0  HG2 GLU A  81      13.728 -31.919  26.055  1.00  1.02           H   new
ATOM      0  HG3 GLU A  81      13.182 -31.714  24.609  1.00  1.02           H   new
ATOM   1260  N   ASN A  82       8.774 -33.050  26.450  1.00  1.00           N
ATOM   1261  CA  ASN A  82       7.535 -33.154  27.208  1.00  1.00           C
ATOM   1262  C   ASN A  82       7.030 -34.598  27.282  1.00  1.00           C
ATOM   1263  O   ASN A  82       5.895 -34.836  27.700  1.00  1.00           O
ATOM   1264  CB  ASN A  82       6.463 -32.299  26.567  1.00  1.00           C
ATOM   1265  CG  ASN A  82       6.668 -30.818  26.715  1.00  1.00           C
ATOM   1266  ND2 ASN A  82       7.168 -30.207  25.695  1.00  1.00           N
ATOM   1267  OD1 ASN A  82       6.370 -30.226  27.759  1.00  1.00           O
ATOM      0  H   ASN A  82       8.657 -32.973  25.601  1.00  1.00           H   new
ATOM      0  HA  ASN A  82       7.723 -32.846  28.108  1.00  1.00           H   new
ATOM      0  HB2 ASN A  82       6.417 -32.514  25.622  1.00  1.00           H   new
ATOM      0  HB3 ASN A  82       5.605 -32.534  26.953  1.00  1.00           H   new
ATOM      0 HD21 ASN A  82       7.305 -29.359  25.727  1.00  1.00           H   new
ATOM      0 HD22 ASN A  82       7.365 -30.648  24.983  1.00  1.00           H   new
ATOM   1274  N   GLU A  83       7.876 -35.558  26.888  1.00  0.97           N
ATOM   1275  CA  GLU A  83       7.569 -36.986  26.895  1.00  0.97           C
ATOM   1276  C   GLU A  83       6.315 -37.345  26.101  1.00  0.97           C
ATOM   1277  O   GLU A  83       5.494 -38.150  26.549  1.00  0.97           O
ATOM   1278  CB  GLU A  83       7.436 -37.509  28.336  1.00  0.97           C
ATOM   1279  CG  GLU A  83       8.708 -37.358  29.183  1.00  0.97           C
ATOM   1280  CD  GLU A  83       8.602 -37.985  30.567  1.00  0.97           C
ATOM   1281  OE1 GLU A  83       7.552 -38.477  30.906  1.00  0.97           O
ATOM   1282  OE2 GLU A  83       9.582 -37.968  31.276  1.00  0.97           O1-
ATOM      0  H   GLU A  83       8.668 -35.386  26.601  1.00  0.97           H   new
ATOM      0  HA  GLU A  83       8.317 -37.418  26.453  1.00  0.97           H   new
ATOM      0  HB2 GLU A  83       6.710 -37.038  28.774  1.00  0.97           H   new
ATOM      0  HB3 GLU A  83       7.189 -38.446  28.307  1.00  0.97           H   new
ATOM      0  HG2 GLU A  83       9.452 -37.763  28.710  1.00  0.97           H   new
ATOM      0  HG3 GLU A  83       8.913 -36.415  29.279  1.00  0.97           H   new
ATOM   1289  N   VAL A  84       6.190 -36.776  24.904  1.00  0.92           N
ATOM   1290  CA  VAL A  84       5.068 -37.070  24.033  1.00  0.92           C
ATOM   1291  C   VAL A  84       5.574 -37.865  22.834  1.00  0.92           C
ATOM   1292  O   VAL A  84       6.300 -37.333  21.997  1.00  0.92           O
ATOM   1293  CB  VAL A  84       4.462 -35.757  23.523  1.00  0.92           C
ATOM   1294  CG1 VAL A  84       3.302 -36.046  22.646  1.00  0.92           C
ATOM   1295  CG2 VAL A  84       4.136 -34.856  24.681  1.00  0.92           C
ATOM      0  H   VAL A  84       6.753 -36.212  24.580  1.00  0.92           H   new
ATOM      0  HA  VAL A  84       4.400 -37.576  24.521  1.00  0.92           H   new
ATOM      0  HB  VAL A  84       5.105 -35.276  22.979  1.00  0.92           H   new
ATOM      0 HG11 VAL A  84       2.922 -35.213  22.326  1.00  0.92           H   new
ATOM      0 HG12 VAL A  84       3.593 -36.580  21.890  1.00  0.92           H   new
ATOM      0 HG13 VAL A  84       2.631 -36.535  23.147  1.00  0.92           H   new
ATOM      0 HG21 VAL A  84       3.753 -34.028  24.350  1.00  0.92           H   new
ATOM      0 HG22 VAL A  84       3.498 -35.296  25.264  1.00  0.92           H   new
ATOM      0 HG23 VAL A  84       4.946 -34.661  25.178  1.00  0.92           H   new
ATOM   1305  N   ASP A  85       5.163 -39.124  22.685  1.00  0.87           N
ATOM   1306  CA  ASP A  85       5.730 -39.954  21.611  1.00  0.87           C
ATOM   1307  C   ASP A  85       5.076 -39.750  20.234  1.00  0.87           C
ATOM   1308  O   ASP A  85       4.580 -40.708  19.624  1.00  0.87           O
ATOM   1309  CB  ASP A  85       5.627 -41.434  22.000  1.00  0.87           C
ATOM   1310  CG  ASP A  85       6.554 -41.853  23.176  1.00  0.87           C
ATOM   1311  OD1 ASP A  85       7.711 -41.425  23.241  1.00  0.87           O
ATOM   1312  OD2 ASP A  85       6.090 -42.603  23.995  1.00  0.87           O1-
ATOM      0  H   ASP A  85       4.574 -39.512  23.178  1.00  0.87           H   new
ATOM      0  HA  ASP A  85       6.653 -39.672  21.518  1.00  0.87           H   new
ATOM      0  HB2 ASP A  85       4.708 -41.631  22.240  1.00  0.87           H   new
ATOM      0  HB3 ASP A  85       5.840 -41.977  21.225  1.00  0.87           H   new
ATOM   1317  N   ILE A  86       5.125 -38.501  19.763  1.00  0.82           N
ATOM   1318  CA  ILE A  86       4.577 -38.051  18.480  1.00  0.82           C
ATOM   1319  C   ILE A  86       5.623 -37.262  17.693  1.00  0.82           C
ATOM   1320  O   ILE A  86       6.247 -36.356  18.247  1.00  0.82           O
ATOM   1321  CB  ILE A  86       3.366 -37.107  18.672  1.00  0.82           C
ATOM   1322  CG1 ILE A  86       2.256 -37.759  19.446  1.00  0.82           C
ATOM   1323  CG2 ILE A  86       2.814 -36.643  17.295  1.00  0.82           C
ATOM   1324  CD1 ILE A  86       1.195 -36.747  19.834  1.00  0.82           C
ATOM      0  H   ILE A  86       5.496 -37.863  20.204  1.00  0.82           H   new
ATOM      0  HA  ILE A  86       4.307 -38.853  18.006  1.00  0.82           H   new
ATOM      0  HB  ILE A  86       3.685 -36.344  19.178  1.00  0.82           H   new
ATOM      0 HG12 ILE A  86       1.856 -38.463  18.913  1.00  0.82           H   new
ATOM      0 HG13 ILE A  86       2.616 -38.177  20.244  1.00  0.82           H   new
ATOM      0 HG21 ILE A  86       2.056 -36.053  17.432  1.00  0.82           H   new
ATOM      0 HG22 ILE A  86       3.508 -36.170  16.811  1.00  0.82           H   new
ATOM      0 HG23 ILE A  86       2.532 -37.416  16.782  1.00  0.82           H   new
ATOM      0 HD11 ILE A  86       0.491 -37.191  20.332  1.00  0.82           H   new
ATOM      0 HD12 ILE A  86       1.593 -36.055  20.385  1.00  0.82           H   new
ATOM      0 HD13 ILE A  86       0.821 -36.346  19.033  1.00  0.82           H   new
ATOM   1336  N   SER A  87       5.815 -37.575  16.417  1.00  0.79           N
ATOM   1337  CA  SER A  87       6.745 -36.781  15.614  1.00  0.79           C
ATOM   1338  C   SER A  87       6.044 -36.074  14.457  1.00  0.79           C
ATOM   1339  O   SER A  87       5.170 -36.647  13.805  1.00  0.79           O
ATOM   1340  CB  SER A  87       7.840 -37.664  15.062  1.00  0.79           C
ATOM   1341  OG  SER A  87       8.614 -38.214  16.102  1.00  0.79           O
ATOM      0  H   SER A  87       5.430 -38.224  16.004  1.00  0.79           H   new
ATOM      0  HA  SER A  87       7.122 -36.105  16.199  1.00  0.79           H   new
ATOM      0  HB2 SER A  87       7.450 -38.377  14.532  1.00  0.79           H   new
ATOM      0  HB3 SER A  87       8.408 -37.148  14.469  1.00  0.79           H   new
ATOM      0  HG  SER A  87       9.414 -37.973  16.014  1.00  0.79           H   new
ATOM   1347  N   VAL A  88       6.477 -34.858  14.164  1.00  0.78           N
ATOM   1348  CA  VAL A  88       5.971 -34.116  13.030  1.00  0.78           C
ATOM   1349  C   VAL A  88       6.829 -34.383  11.816  1.00  0.78           C
ATOM   1350  O   VAL A  88       8.056 -34.228  11.842  1.00  0.78           O
ATOM   1351  CB  VAL A  88       5.932 -32.607  13.321  1.00  0.78           C
ATOM   1352  CG1 VAL A  88       5.467 -31.838  12.084  1.00  0.78           C
ATOM   1353  CG2 VAL A  88       4.995 -32.365  14.444  1.00  0.78           C
ATOM      0  H   VAL A  88       7.075 -34.441  14.620  1.00  0.78           H   new
ATOM      0  HA  VAL A  88       5.064 -34.413  12.858  1.00  0.78           H   new
ATOM      0  HB  VAL A  88       6.821 -32.299  13.556  1.00  0.78           H   new
ATOM      0 HG11 VAL A  88       5.447 -30.889  12.282  1.00  0.78           H   new
ATOM      0 HG12 VAL A  88       6.081 -32.003  11.351  1.00  0.78           H   new
ATOM      0 HG13 VAL A  88       4.578 -32.134  11.834  1.00  0.78           H   new
ATOM      0 HG21 VAL A  88       4.961 -31.415  14.638  1.00  0.78           H   new
ATOM      0 HG22 VAL A  88       4.110 -32.677  14.200  1.00  0.78           H   new
ATOM      0 HG23 VAL A  88       5.301 -32.845  15.230  1.00  0.78           H   new
ATOM   1363  N   VAL A  89       6.170 -34.812  10.763  1.00  0.81           N
ATOM   1364  CA  VAL A  89       6.816 -35.133   9.518  1.00  0.81           C
ATOM   1365  C   VAL A  89       6.315 -34.196   8.449  1.00  0.81           C
ATOM   1366  O   VAL A  89       5.124 -34.203   8.144  1.00  0.81           O
ATOM   1367  CB  VAL A  89       6.471 -36.586   9.129  1.00  0.81           C
ATOM   1368  CG1 VAL A  89       7.115 -36.943   7.795  1.00  0.81           C
ATOM   1369  CG2 VAL A  89       6.920 -37.535  10.249  1.00  0.81           C
ATOM      0  H   VAL A  89       5.318 -34.927  10.753  1.00  0.81           H   new
ATOM      0  HA  VAL A  89       7.777 -35.040   9.610  1.00  0.81           H   new
ATOM      0  HB  VAL A  89       5.511 -36.677   9.020  1.00  0.81           H   new
ATOM      0 HG11 VAL A  89       6.891 -37.858   7.562  1.00  0.81           H   new
ATOM      0 HG12 VAL A  89       6.786 -36.344   7.106  1.00  0.81           H   new
ATOM      0 HG13 VAL A  89       8.078 -36.855   7.867  1.00  0.81           H   new
ATOM      0 HG21 VAL A  89       6.704 -38.449  10.005  1.00  0.81           H   new
ATOM      0 HG22 VAL A  89       7.878 -37.453  10.378  1.00  0.81           H   new
ATOM      0 HG23 VAL A  89       6.463 -37.303  11.072  1.00  0.81           H   new
ATOM   1379  N   VAL A  90       7.208 -33.417   7.863  1.00  0.87           N
ATOM   1380  CA  VAL A  90       6.760 -32.515   6.822  1.00  0.87           C
ATOM   1381  C   VAL A  90       7.253 -33.105   5.532  1.00  0.87           C
ATOM   1382  O   VAL A  90       8.452 -33.341   5.369  1.00  0.87           O
ATOM   1383  CB  VAL A  90       7.316 -31.098   6.993  1.00  0.87           C
ATOM   1384  CG1 VAL A  90       6.772 -30.207   5.873  1.00  0.87           C
ATOM   1385  CG2 VAL A  90       6.952 -30.561   8.352  1.00  0.87           C
ATOM      0  H   VAL A  90       8.048 -33.394   8.045  1.00  0.87           H   new
ATOM      0  HA  VAL A  90       5.794 -32.428   6.850  1.00  0.87           H   new
ATOM      0  HB  VAL A  90       8.284 -31.112   6.933  1.00  0.87           H   new
ATOM      0 HG11 VAL A  90       7.121 -29.308   5.976  1.00  0.87           H   new
ATOM      0 HG12 VAL A  90       7.047 -30.563   5.014  1.00  0.87           H   new
ATOM      0 HG13 VAL A  90       5.803 -30.185   5.919  1.00  0.87           H   new
ATOM      0 HG21 VAL A  90       7.308 -29.664   8.452  1.00  0.87           H   new
ATOM      0 HG22 VAL A  90       5.987 -30.537   8.443  1.00  0.87           H   new
ATOM      0 HG23 VAL A  90       7.327 -31.135   9.038  1.00  0.87           H   new
ATOM   1395  N   GLN A  91       6.329 -33.415   4.652  1.00  0.96           N
ATOM   1396  CA  GLN A  91       6.675 -34.066   3.409  1.00  0.96           C
ATOM   1397  C   GLN A  91       6.821 -33.017   2.340  1.00  0.96           C
ATOM   1398  O   GLN A  91       6.247 -31.947   2.458  1.00  0.96           O
ATOM   1399  CB  GLN A  91       5.624 -35.114   3.068  1.00  0.96           C
ATOM   1400  CG  GLN A  91       5.577 -36.226   4.126  1.00  0.96           C
ATOM   1401  CD  GLN A  91       4.628 -37.353   3.807  1.00  0.96           C
ATOM   1402  NE2 GLN A  91       4.449 -38.259   4.773  1.00  0.96           N
ATOM   1403  OE1 GLN A  91       4.064 -37.410   2.700  1.00  0.96           O
ATOM      0  H   GLN A  91       5.490 -33.257   4.754  1.00  0.96           H   new
ATOM      0  HA  GLN A  91       7.522 -34.533   3.484  1.00  0.96           H   new
ATOM      0  HB2 GLN A  91       4.753 -34.692   3.002  1.00  0.96           H   new
ATOM      0  HB3 GLN A  91       5.819 -35.500   2.200  1.00  0.96           H   new
ATOM      0  HG2 GLN A  91       6.469 -36.591   4.235  1.00  0.96           H   new
ATOM      0  HG3 GLN A  91       5.324 -35.836   4.977  1.00  0.96           H   new
ATOM      0 HE21 GLN A  91       4.862 -38.176   5.523  1.00  0.96           H   new
ATOM      0 HE22 GLN A  91       3.921 -38.925   4.645  1.00  0.96           H   new
ATOM   1412  N   ASP A  92       7.587 -33.301   1.302  1.00  1.07           N
ATOM   1413  CA  ASP A  92       7.726 -32.335   0.218  1.00  1.07           C
ATOM   1414  C   ASP A  92       6.373 -32.044  -0.419  1.00  1.07           C
ATOM   1415  O   ASP A  92       5.556 -32.955  -0.568  1.00  1.07           O
ATOM   1416  CB  ASP A  92       8.658 -32.869  -0.868  1.00  1.07           C
ATOM   1417  CG  ASP A  92      10.136 -32.951  -0.459  1.00  1.07           C
ATOM   1418  OD1 ASP A  92      10.498 -32.441   0.577  1.00  1.07           O
ATOM   1419  OD2 ASP A  92      10.885 -33.538  -1.200  1.00  1.07           O1-
ATOM      0  H   ASP A  92       8.029 -34.032   1.202  1.00  1.07           H   new
ATOM      0  HA  ASP A  92       8.095 -31.523   0.600  1.00  1.07           H   new
ATOM      0  HB2 ASP A  92       8.357 -33.753  -1.129  1.00  1.07           H   new
ATOM      0  HB3 ASP A  92       8.582 -32.301  -1.651  1.00  1.07           H   new
ATOM   1424  N   SER A  93       6.152 -30.792  -0.817  1.00  1.15           N
ATOM   1425  CA  SER A  93       4.925 -30.431  -1.511  1.00  1.15           C
ATOM   1426  C   SER A  93       4.773 -31.212  -2.795  1.00  1.15           C
ATOM   1427  O   SER A  93       5.737 -31.416  -3.530  1.00  1.15           O
ATOM   1428  CB  SER A  93       4.873 -28.954  -1.836  1.00  1.15           C
ATOM   1429  OG  SER A  93       3.775 -28.673  -2.686  1.00  1.15           O
ATOM      0  H   SER A  93       6.700 -30.141  -0.694  1.00  1.15           H   new
ATOM      0  HA  SER A  93       4.197 -30.648  -0.907  1.00  1.15           H   new
ATOM      0  HB2 SER A  93       4.796 -28.439  -1.017  1.00  1.15           H   new
ATOM      0  HB3 SER A  93       5.699 -28.682  -2.265  1.00  1.15           H   new
ATOM      0  HG  SER A  93       3.756 -27.851  -2.858  1.00  1.15           H   new
ATOM   1435  N   LYS A  94       3.536 -31.597  -3.080  1.00  1.19           N
ATOM   1436  CA  LYS A  94       3.197 -32.345  -4.279  1.00  1.19           C
ATOM   1437  C   LYS A  94       2.459 -31.474  -5.286  1.00  1.19           C
ATOM   1438  O   LYS A  94       1.732 -31.963  -6.152  1.00  1.19           O
ATOM   1439  CB  LYS A  94       2.448 -33.608  -3.900  1.00  1.19           C
ATOM   1440  CG  LYS A  94       3.309 -34.512  -3.003  1.00  1.19           C
ATOM   1441  CD  LYS A  94       4.558 -35.013  -3.748  1.00  1.19           C
ATOM   1442  CE  LYS A  94       5.391 -35.960  -2.890  1.00  1.19           C
ATOM   1443  NZ  LYS A  94       6.623 -36.442  -3.608  1.00  1.19           N1+
ATOM      0  H   LYS A  94       2.861 -31.428  -2.574  1.00  1.19           H   new
ATOM      0  HA  LYS A  94       4.010 -32.622  -4.730  1.00  1.19           H   new
ATOM      0  HB2 LYS A  94       1.628 -33.375  -3.438  1.00  1.19           H   new
ATOM      0  HB3 LYS A  94       2.194 -34.090  -4.702  1.00  1.19           H   new
ATOM      0  HG2 LYS A  94       3.578 -34.022  -2.210  1.00  1.19           H   new
ATOM      0  HG3 LYS A  94       2.783 -35.270  -2.704  1.00  1.19           H   new
ATOM      0  HD2 LYS A  94       4.288 -35.467  -4.562  1.00  1.19           H   new
ATOM      0  HD3 LYS A  94       5.102 -34.255  -4.013  1.00  1.19           H   new
ATOM      0  HE2 LYS A  94       5.651 -35.508  -2.072  1.00  1.19           H   new
ATOM      0  HE3 LYS A  94       4.849 -36.722  -2.633  1.00  1.19           H   new
ATOM      0  HZ1 LYS A  94       7.081 -36.990  -3.077  1.00  1.19           H   new
ATOM      0  HZ2 LYS A  94       6.385 -36.876  -4.348  1.00  1.19           H   new
ATOM      0  HZ3 LYS A  94       7.132 -35.745  -3.825  1.00  1.19           H   new
ATOM   1457  N   ASN A  95       2.691 -30.169  -5.144  1.00  1.17           N
ATOM   1458  CA  ASN A  95       2.241 -29.066  -5.992  1.00  1.17           C
ATOM   1459  C   ASN A  95       0.812 -28.577  -5.786  1.00  1.17           C
ATOM   1460  O   ASN A  95       0.535 -27.434  -6.145  1.00  1.17           O
ATOM   1461  CB  ASN A  95       2.406 -29.445  -7.455  1.00  1.17           C
ATOM   1462  CG  ASN A  95       3.802 -29.935  -7.736  1.00  1.17           C
ATOM   1463  ND2 ASN A  95       3.936 -30.828  -8.679  1.00  1.17           N
ATOM   1464  OD1 ASN A  95       4.767 -29.487  -7.104  1.00  1.17           O
ATOM      0  H   ASN A  95       3.162 -29.880  -4.485  1.00  1.17           H   new
ATOM      0  HA  ASN A  95       2.807 -28.325  -5.724  1.00  1.17           H   new
ATOM      0  HB2 ASN A  95       1.765 -30.135  -7.687  1.00  1.17           H   new
ATOM      0  HB3 ASN A  95       2.211 -28.677  -8.015  1.00  1.17           H   new
ATOM      0 HD21 ASN A  95       4.717 -31.126  -8.881  1.00  1.17           H   new
ATOM      0 HD22 ASN A  95       3.243 -31.118  -9.098  1.00  1.17           H   new
ATOM   1471  N   ILE A  96      -0.070 -29.376  -5.173  1.00  1.11           N
ATOM   1472  CA  ILE A  96      -1.429 -28.895  -4.910  1.00  1.11           C
ATOM   1473  C   ILE A  96      -1.762 -28.975  -3.431  1.00  1.11           C
ATOM   1474  O   ILE A  96      -1.822 -30.065  -2.846  1.00  1.11           O
ATOM   1475  CB  ILE A  96      -2.532 -29.699  -5.654  1.00  1.11           C
ATOM   1476  CG1 ILE A  96      -2.341 -29.691  -7.161  1.00  1.11           C
ATOM   1477  CG2 ILE A  96      -3.908 -29.049  -5.340  1.00  1.11           C
ATOM   1478  CD1 ILE A  96      -3.302 -30.620  -7.879  1.00  1.11           C
ATOM      0  H   ILE A  96       0.093 -30.178  -4.908  1.00  1.11           H   new
ATOM      0  HA  ILE A  96      -1.427 -27.980  -5.232  1.00  1.11           H   new
ATOM      0  HB  ILE A  96      -2.483 -30.619  -5.350  1.00  1.11           H   new
ATOM      0 HG12 ILE A  96      -2.461 -28.788  -7.494  1.00  1.11           H   new
ATOM      0 HG13 ILE A  96      -1.430 -29.951  -7.369  1.00  1.11           H   new
ATOM      0 HG21 ILE A  96      -4.609 -29.539  -5.797  1.00  1.11           H   new
ATOM      0 HG22 ILE A  96      -4.067 -29.074  -4.383  1.00  1.11           H   new
ATOM      0 HG23 ILE A  96      -3.908 -28.128  -5.643  1.00  1.11           H   new
ATOM      0 HD11 ILE A  96      -3.140 -30.578  -8.834  1.00  1.11           H   new
ATOM      0 HD12 ILE A  96      -3.167 -31.529  -7.568  1.00  1.11           H   new
ATOM      0 HD13 ILE A  96      -4.214 -30.348  -7.694  1.00  1.11           H   new
ATOM   1490  N   TYR A  97      -2.067 -27.842  -2.825  1.00  1.03           N
ATOM   1491  CA  TYR A  97      -2.413 -27.865  -1.419  1.00  1.03           C
ATOM   1492  C   TYR A  97      -3.890 -28.181  -1.279  1.00  1.03           C
ATOM   1493  O   TYR A  97      -4.732 -27.285  -1.131  1.00  1.03           O
ATOM   1494  CB  TYR A  97      -2.059 -26.561  -0.722  1.00  1.03           C
ATOM   1495  CG  TYR A  97      -0.563 -26.270  -0.709  1.00  1.03           C
ATOM   1496  CD1 TYR A  97      -0.062 -25.191  -1.411  1.00  1.03           C
ATOM   1497  CD2 TYR A  97       0.318 -27.126  -0.044  1.00  1.03           C
ATOM   1498  CE1 TYR A  97       1.286 -24.969  -1.451  1.00  1.03           C
ATOM   1499  CE2 TYR A  97       1.692 -26.895  -0.104  1.00  1.03           C
ATOM   1500  CZ  TYR A  97       2.166 -25.822  -0.822  1.00  1.03           C
ATOM   1501  OH  TYR A  97       3.519 -25.596  -0.945  1.00  1.03           O
ATOM      0  H   TYR A  97      -2.080 -27.067  -3.198  1.00  1.03           H   new
ATOM      0  HA  TYR A  97      -1.891 -28.556  -0.982  1.00  1.03           H   new
ATOM      0  HB2 TYR A  97      -2.520 -25.830  -1.163  1.00  1.03           H   new
ATOM      0  HB3 TYR A  97      -2.384 -26.591   0.191  1.00  1.03           H   new
ATOM      0  HD1 TYR A  97      -0.642 -24.616  -1.856  1.00  1.03           H   new
ATOM      0  HD2 TYR A  97      -0.012 -27.850   0.438  1.00  1.03           H   new
ATOM      0  HE1 TYR A  97       1.614 -24.230  -1.910  1.00  1.03           H   new
ATOM      0  HE2 TYR A  97       2.283 -27.462   0.338  1.00  1.03           H   new
ATOM      0  HH  TYR A  97       3.714 -25.496  -1.756  1.00  1.03           H   new
ATOM   1511  N   GLN A  98      -4.190 -29.474  -1.379  1.00  0.96           N
ATOM   1512  CA  GLN A  98      -5.569 -29.954  -1.374  1.00  0.96           C
ATOM   1513  C   GLN A  98      -6.197 -29.741  -0.015  1.00  0.96           C
ATOM   1514  O   GLN A  98      -5.532 -29.907   1.017  1.00  0.96           O
ATOM   1515  CB  GLN A  98      -5.636 -31.431  -1.762  1.00  0.96           C
ATOM   1516  CG  GLN A  98      -5.223 -31.686  -3.203  1.00  0.96           C
ATOM   1517  CD  GLN A  98      -5.353 -33.123  -3.618  1.00  0.96           C
ATOM   1518  NE2 GLN A  98      -6.209 -33.352  -4.606  1.00  0.96           N
ATOM   1519  OE1 GLN A  98      -4.713 -34.029  -3.067  1.00  0.96           O
ATOM      0  H   GLN A  98      -3.601 -30.096  -1.451  1.00  0.96           H   new
ATOM      0  HA  GLN A  98      -6.067 -29.444  -2.032  1.00  0.96           H   new
ATOM      0  HB2 GLN A  98      -5.061 -31.942  -1.171  1.00  0.96           H   new
ATOM      0  HB3 GLN A  98      -6.540 -31.755  -1.628  1.00  0.96           H   new
ATOM      0  HG2 GLN A  98      -5.766 -31.137  -3.790  1.00  0.96           H   new
ATOM      0  HG3 GLN A  98      -4.303 -31.404  -3.323  1.00  0.96           H   new
ATOM      0 HE21 GLN A  98      -6.636 -32.698  -4.965  1.00  0.96           H   new
ATOM      0 HE22 GLN A  98      -6.337 -34.155  -4.887  1.00  0.96           H   new
ATOM   1528  N   ARG A  99      -7.481 -29.393  -0.010  1.00  0.92           N
ATOM   1529  CA  ARG A  99      -8.175 -29.129   1.236  1.00  0.92           C
ATOM   1530  C   ARG A  99      -8.317 -30.374   2.091  1.00  0.92           C
ATOM   1531  O   ARG A  99      -8.447 -31.490   1.584  1.00  0.92           O
ATOM   1532  CB  ARG A  99      -9.558 -28.555   0.978  1.00  0.92           C
ATOM   1533  CG  ARG A  99     -10.564 -29.548   0.417  1.00  0.92           C
ATOM   1534  CD  ARG A  99     -11.789 -28.873  -0.055  1.00  0.92           C
ATOM   1535  NE  ARG A  99     -12.832 -29.815  -0.453  1.00  0.92           N
ATOM   1536  CZ  ARG A  99     -12.860 -30.528  -1.603  1.00  0.92           C
ATOM   1537  NH1 ARG A  99     -11.876 -30.454  -2.480  1.00  0.92           N1+
ATOM   1538  NH2 ARG A  99     -13.893 -31.319  -1.848  1.00  0.92           N
ATOM      0  H   ARG A  99      -7.963 -29.306  -0.717  1.00  0.92           H   new
ATOM      0  HA  ARG A  99      -7.633 -28.484   1.716  1.00  0.92           H   new
ATOM      0  HB2 ARG A  99      -9.906 -28.196   1.809  1.00  0.92           H   new
ATOM      0  HB3 ARG A  99      -9.476 -27.812   0.360  1.00  0.92           H   new
ATOM      0  HG2 ARG A  99     -10.161 -30.039  -0.316  1.00  0.92           H   new
ATOM      0  HG3 ARG A  99     -10.794 -30.197   1.100  1.00  0.92           H   new
ATOM      0  HD2 ARG A  99     -12.129 -28.298   0.648  1.00  0.92           H   new
ATOM      0  HD3 ARG A  99     -11.570 -28.302  -0.808  1.00  0.92           H   new
ATOM      0  HE  ARG A  99     -13.487 -29.927   0.093  1.00  0.92           H   new
ATOM      0 HH11 ARG A  99     -11.200 -29.945  -2.326  1.00  0.92           H   new
ATOM      0 HH12 ARG A  99     -11.911 -30.915  -3.205  1.00  0.92           H   new
ATOM      0 HH21 ARG A  99     -14.536 -31.375  -1.280  1.00  0.92           H   new
ATOM      0 HH22 ARG A  99     -13.921 -31.777  -2.576  1.00  0.92           H   new
ATOM   1552  N   GLY A 100      -8.330 -30.160   3.392  1.00  0.92           N
ATOM   1553  CA  GLY A 100      -8.597 -31.191   4.382  1.00  0.92           C
ATOM   1554  C   GLY A 100     -10.041 -31.011   4.790  1.00  0.92           C
ATOM   1555  O   GLY A 100     -10.810 -30.380   4.059  1.00  0.92           O
ATOM      0  H   GLY A 100      -8.179 -29.387   3.738  1.00  0.92           H   new
ATOM      0  HA2 GLY A 100      -8.448 -32.075   4.012  1.00  0.92           H   new
ATOM      0  HA3 GLY A 100      -8.006 -31.100   5.146  1.00  0.92           H   new
ATOM   1559  N   THR A 101     -10.420 -31.537   5.944  1.00  0.95           N
ATOM   1560  CA  THR A 101     -11.807 -31.399   6.374  1.00  0.95           C
ATOM   1561  C   THR A 101     -11.931 -30.766   7.759  1.00  0.95           C
ATOM   1562  O   THR A 101     -13.035 -30.422   8.184  1.00  0.95           O
ATOM   1563  CB  THR A 101     -12.556 -32.746   6.329  1.00  0.95           C
ATOM   1564  CG2 THR A 101     -12.476 -33.342   4.931  1.00  0.95           C
ATOM   1565  OG1 THR A 101     -11.976 -33.663   7.228  1.00  0.95           O
ATOM      0  H   THR A 101      -9.907 -31.968   6.483  1.00  0.95           H   new
ATOM      0  HA  THR A 101     -12.225 -30.796   5.740  1.00  0.95           H   new
ATOM      0  HB  THR A 101     -13.480 -32.582   6.574  1.00  0.95           H   new
ATOM      0  HG1 THR A 101     -12.394 -34.391   7.194  1.00  0.95           H   new
ATOM      0 HG21 THR A 101     -12.949 -34.188   4.912  1.00  0.95           H   new
ATOM      0 HG22 THR A 101     -12.881 -32.731   4.295  1.00  0.95           H   new
ATOM      0 HG23 THR A 101     -11.547 -33.487   4.693  1.00  0.95           H   new
ATOM   1573  N   HIS A 102     -10.805 -30.591   8.459  1.00  1.01           N
ATOM   1574  CA  HIS A 102     -10.871 -30.104   9.833  1.00  1.01           C
ATOM   1575  C   HIS A 102     -10.072 -28.797  10.051  1.00  1.01           C
ATOM   1576  O   HIS A 102      -9.297 -28.401   9.178  1.00  1.01           O
ATOM   1577  CB  HIS A 102     -10.295 -31.184  10.767  1.00  1.01           C
ATOM   1578  CG  HIS A 102     -10.984 -32.454  10.694  1.00  1.01           C
ATOM   1579  CD2 HIS A 102     -10.600 -33.605  10.125  1.00  1.01           C
ATOM   1580  ND1 HIS A 102     -12.242 -32.670  11.210  1.00  1.01           N
ATOM   1581  CE1 HIS A 102     -12.599 -33.919  10.951  1.00  1.01           C
ATOM   1582  NE2 HIS A 102     -11.615 -34.498  10.289  1.00  1.01           N
ATOM      0  H   HIS A 102     -10.013 -30.745   8.162  1.00  1.01           H   new
ATOM      0  HA  HIS A 102     -11.802 -29.914  10.026  1.00  1.01           H   new
ATOM      0  HB2 HIS A 102      -9.360 -31.321  10.550  1.00  1.01           H   new
ATOM      0  HB3 HIS A 102     -10.329 -30.860  11.681  1.00  1.01           H   new
ATOM      0  HD2 HIS A 102      -9.790 -33.764   9.697  1.00  1.01           H   new
ATOM      0  HE1 HIS A 102     -13.403 -34.318  11.193  1.00  1.01           H   new
ATOM      0  HE2 HIS A 102     -11.615 -35.310  10.006  1.00  1.01           H   new
ATOM   1590  N   PRO A 103     -10.452 -27.990  11.057  1.00  1.10           N
ATOM   1591  CA  PRO A 103      -9.733 -26.882  11.679  1.00  1.10           C
ATOM   1592  C   PRO A 103      -8.869 -27.388  12.837  1.00  1.10           C
ATOM   1593  O   PRO A 103      -8.821 -28.594  13.083  1.00  1.10           O
ATOM   1594  CB  PRO A 103     -10.856 -26.016  12.185  1.00  1.10           C
ATOM   1595  CG  PRO A 103     -11.899 -26.991  12.619  1.00  1.10           C
ATOM   1596  CD  PRO A 103     -11.833 -28.121  11.598  1.00  1.10           C
ATOM      0  HA  PRO A 103      -9.127 -26.419  11.080  1.00  1.10           H   new
ATOM      0  HB2 PRO A 103     -10.567 -25.454  12.921  1.00  1.10           H   new
ATOM      0  HB3 PRO A 103     -11.189 -25.425  11.491  1.00  1.10           H   new
ATOM      0  HG2 PRO A 103     -11.723 -27.317  13.515  1.00  1.10           H   new
ATOM      0  HG3 PRO A 103     -12.778 -26.582  12.633  1.00  1.10           H   new
ATOM      0  HD2 PRO A 103     -11.979 -28.987  12.009  1.00  1.10           H   new
ATOM      0  HD3 PRO A 103     -12.503 -28.020  10.904  1.00  1.10           H   new
ATOM   1604  N   PHE A 104      -8.225 -26.467  13.563  1.00  1.23           N
ATOM   1605  CA  PHE A 104      -7.574 -26.835  14.822  1.00  1.23           C
ATOM   1606  C   PHE A 104      -8.488 -26.449  15.981  1.00  1.23           C
ATOM   1607  O   PHE A 104      -9.637 -26.187  15.640  1.00  1.23           O
ATOM   1608  CB  PHE A 104      -6.191 -26.200  14.961  1.00  1.23           C
ATOM   1609  CG  PHE A 104      -5.050 -26.921  14.277  1.00  1.23           C
ATOM   1610  CD1 PHE A 104      -5.080 -28.288  14.127  1.00  1.23           C
ATOM   1611  CD2 PHE A 104      -3.945 -26.250  13.799  1.00  1.23           C
ATOM   1612  CE1 PHE A 104      -4.023 -28.965  13.529  1.00  1.23           C
ATOM   1613  CE2 PHE A 104      -2.906 -26.944  13.196  1.00  1.23           C
ATOM   1614  CZ  PHE A 104      -2.950 -28.284  13.071  1.00  1.23           C
ATOM      0  H   PHE A 104      -8.155 -25.637  13.347  1.00  1.23           H   new
ATOM      0  HA  PHE A 104      -7.429 -27.794  14.832  1.00  1.23           H   new
ATOM      0  HB2 PHE A 104      -6.234 -25.297  14.610  1.00  1.23           H   new
ATOM      0  HB3 PHE A 104      -5.983 -26.128  15.906  1.00  1.23           H   new
ATOM      0  HD1 PHE A 104      -5.818 -28.766  14.430  1.00  1.23           H   new
ATOM      0  HD2 PHE A 104      -3.896 -25.325  13.881  1.00  1.23           H   new
ATOM      0  HE1 PHE A 104      -4.055 -29.891  13.444  1.00  1.23           H   new
ATOM      0  HE2 PHE A 104      -2.169 -26.477  12.874  1.00  1.23           H   new
ATOM      0  HZ  PHE A 104      -2.244 -28.739  12.671  1.00  1.23           H   new
ATOM   1624  N   SER A 105      -8.321 -27.250  17.022  1.00  1.38           N
ATOM   1625  CA  SER A 105      -8.569 -26.719  18.359  1.00  1.38           C
ATOM   1626  C   SER A 105      -7.650 -25.585  18.777  1.00  1.38           C
ATOM   1627  O   SER A 105      -6.473 -25.550  18.417  1.00  1.38           O
ATOM   1628  CB  SER A 105      -8.503 -27.852  19.356  1.00  1.38           C
ATOM   1629  OG  SER A 105      -9.545 -28.755  19.108  1.00  1.38           O
ATOM      0  H   SER A 105      -8.074 -28.073  16.985  1.00  1.38           H   new
ATOM      0  HA  SER A 105      -9.454 -26.322  18.338  1.00  1.38           H   new
ATOM      0  HB2 SER A 105      -7.648 -28.304  19.290  1.00  1.38           H   new
ATOM      0  HB3 SER A 105      -8.571 -27.505  20.259  1.00  1.38           H   new
ATOM      0  HG  SER A 105      -9.345 -29.508  19.423  1.00  1.38           H   new
ATOM   1635  N   ARG A 106      -8.200 -24.664  19.557  1.00  1.55           N
ATOM   1636  CA  ARG A 106      -7.431 -23.547  20.078  1.00  1.55           C
ATOM   1637  C   ARG A 106      -6.773 -23.918  21.391  1.00  1.55           C
ATOM   1638  O   ARG A 106      -7.433 -24.383  22.322  1.00  1.55           O
ATOM   1639  CB  ARG A 106      -8.323 -22.328  20.273  1.00  1.55           C
ATOM   1640  CG  ARG A 106      -7.626 -21.083  20.809  1.00  1.55           C
ATOM   1641  CD  ARG A 106      -6.721 -20.504  19.797  1.00  1.55           C
ATOM   1642  NE  ARG A 106      -6.138 -19.240  20.219  1.00  1.55           N
ATOM   1643  CZ  ARG A 106      -5.096 -18.667  19.587  1.00  1.55           C
ATOM   1644  NH1 ARG A 106      -4.562 -19.280  18.578  1.00  1.55           N1+
ATOM   1645  NH2 ARG A 106      -4.599 -17.499  19.967  1.00  1.55           N
ATOM      0  H   ARG A 106      -9.026 -24.670  19.798  1.00  1.55           H   new
ATOM      0  HA  ARG A 106      -6.740 -23.330  19.432  1.00  1.55           H   new
ATOM      0  HB2 ARG A 106      -8.734 -22.108  19.422  1.00  1.55           H   new
ATOM      0  HB3 ARG A 106      -9.040 -22.565  20.882  1.00  1.55           H   new
ATOM      0  HG2 ARG A 106      -8.289 -20.424  21.069  1.00  1.55           H   new
ATOM      0  HG3 ARG A 106      -7.122 -21.309  21.607  1.00  1.55           H   new
ATOM      0  HD2 ARG A 106      -6.010 -21.136  19.606  1.00  1.55           H   new
ATOM      0  HD3 ARG A 106      -7.211 -20.370  18.970  1.00  1.55           H   new
ATOM      0  HE  ARG A 106      -6.474 -18.841  20.903  1.00  1.55           H   new
ATOM      0 HH11 ARG A 106      -4.874 -20.040  18.322  1.00  1.55           H   new
ATOM      0 HH12 ARG A 106      -3.896 -18.927  18.164  1.00  1.55           H   new
ATOM      0 HH21 ARG A 106      -4.943 -17.083  20.636  1.00  1.55           H   new
ATOM      0 HH22 ARG A 106      -3.933 -17.157  19.544  1.00  1.55           H   new
ATOM   1659  N   ILE A 107      -5.469 -23.721  21.453  1.00  1.68           N
ATOM   1660  CA  ILE A 107      -4.700 -24.019  22.643  1.00  1.68           C
ATOM   1661  C   ILE A 107      -4.524 -22.804  23.522  1.00  1.68           C
ATOM   1662  O   ILE A 107      -4.123 -21.743  23.046  1.00  1.68           O
ATOM   1663  CB  ILE A 107      -3.320 -24.553  22.279  1.00  1.68           C
ATOM   1664  CG1 ILE A 107      -3.470 -25.809  21.422  1.00  1.68           C
ATOM   1665  CG2 ILE A 107      -2.476 -24.774  23.532  1.00  1.68           C
ATOM   1666  CD1 ILE A 107      -4.233 -26.932  22.059  1.00  1.68           C
ATOM      0  H   ILE A 107      -5.002 -23.409  20.802  1.00  1.68           H   new
ATOM      0  HA  ILE A 107      -5.200 -24.692  23.131  1.00  1.68           H   new
ATOM      0  HB  ILE A 107      -2.840 -23.898  21.749  1.00  1.68           H   new
ATOM      0 HG12 ILE A 107      -3.912 -25.566  20.593  1.00  1.68           H   new
ATOM      0 HG13 ILE A 107      -2.585 -26.131  21.188  1.00  1.68           H   new
ATOM      0 HG21 ILE A 107      -1.603 -25.113  23.279  1.00  1.68           H   new
ATOM      0 HG22 ILE A 107      -2.371 -23.933  24.004  1.00  1.68           H   new
ATOM      0 HG23 ILE A 107      -2.917 -25.416  24.110  1.00  1.68           H   new
ATOM      0 HD11 ILE A 107      -4.277 -27.682  21.446  1.00  1.68           H   new
ATOM      0 HD12 ILE A 107      -3.784 -27.207  22.874  1.00  1.68           H   new
ATOM      0 HD13 ILE A 107      -5.132 -26.634  22.270  1.00  1.68           H   new
ATOM   1678  N   ARG A 108      -4.834 -22.965  24.801  1.00  1.76           N
ATOM   1679  CA  ARG A 108      -4.668 -21.893  25.767  1.00  1.76           C
ATOM   1680  C   ARG A 108      -3.278 -21.931  26.420  1.00  1.76           C
ATOM   1681  O   ARG A 108      -2.487 -20.983  26.303  1.00  1.76           O
ATOM   1682  CB  ARG A 108      -5.733 -22.022  26.858  1.00  1.76           C
ATOM   1683  CG  ARG A 108      -5.752 -20.924  27.931  1.00  1.76           C
ATOM   1684  CD  ARG A 108      -6.743 -21.240  29.030  1.00  1.76           C
ATOM   1685  NE  ARG A 108      -6.312 -22.393  29.817  1.00  1.76           N
ATOM   1686  CZ  ARG A 108      -7.103 -23.190  30.569  1.00  1.76           C
ATOM   1687  NH1 ARG A 108      -8.407 -22.968  30.649  1.00  1.76           N1+
ATOM   1688  NH2 ARG A 108      -6.555 -24.206  31.224  1.00  1.76           N
ATOM      0  H   ARG A 108      -5.145 -23.696  25.131  1.00  1.76           H   new
ATOM      0  HA  ARG A 108      -4.762 -21.050  25.296  1.00  1.76           H   new
ATOM      0  HB2 ARG A 108      -6.604 -22.044  26.431  1.00  1.76           H   new
ATOM      0  HB3 ARG A 108      -5.612 -22.877  27.300  1.00  1.76           H   new
ATOM      0  HG2 ARG A 108      -4.865 -20.827  28.312  1.00  1.76           H   new
ATOM      0  HG3 ARG A 108      -5.980 -20.074  27.522  1.00  1.76           H   new
ATOM      0  HD2 ARG A 108      -6.843 -20.469  29.610  1.00  1.76           H   new
ATOM      0  HD3 ARG A 108      -7.614 -21.418  28.642  1.00  1.76           H   new
ATOM      0  HE  ARG A 108      -5.473 -22.583  29.800  1.00  1.76           H   new
ATOM      0 HH11 ARG A 108      -8.758 -22.311  30.220  1.00  1.76           H   new
ATOM      0 HH12 ARG A 108      -8.902 -23.481  31.130  1.00  1.76           H   new
ATOM      0 HH21 ARG A 108      -5.709 -24.349  31.166  1.00  1.76           H   new
ATOM      0 HH22 ARG A 108      -7.046 -24.722  31.706  1.00  1.76           H   new
ATOM   1702  N   ASP A 109      -2.972 -23.056  27.075  1.00  1.76           N
ATOM   1703  CA  ASP A 109      -1.768 -23.168  27.895  1.00  1.76           C
ATOM   1704  C   ASP A 109      -0.453 -23.454  27.161  1.00  1.76           C
ATOM   1705  O   ASP A 109       0.536 -22.737  27.351  1.00  1.76           O
ATOM   1706  CB  ASP A 109      -1.995 -24.283  28.903  1.00  1.76           C
ATOM   1707  CG  ASP A 109      -3.135 -23.942  29.814  1.00  1.76           C
ATOM   1708  OD1 ASP A 109      -3.523 -22.800  29.810  1.00  1.76           O
ATOM   1709  OD2 ASP A 109      -3.662 -24.803  30.473  1.00  1.76           O1-
ATOM      0  H   ASP A 109      -3.454 -23.768  27.055  1.00  1.76           H   new
ATOM      0  HA  ASP A 109      -1.648 -22.289  28.288  1.00  1.76           H   new
ATOM      0  HB2 ASP A 109      -2.182 -25.114  28.438  1.00  1.76           H   new
ATOM      0  HB3 ASP A 109      -1.189 -24.425  29.424  1.00  1.76           H   new
ATOM   1714  N   GLY A 110      -0.449 -24.437  26.269  1.00  1.73           N
ATOM   1715  CA  GLY A 110       0.792 -24.853  25.614  1.00  1.73           C
ATOM   1716  C   GLY A 110       1.467 -25.948  26.430  1.00  1.73           C
ATOM   1717  O   GLY A 110       0.992 -26.299  27.513  1.00  1.73           O
ATOM      0  H   GLY A 110      -1.148 -24.876  26.028  1.00  1.73           H   new
ATOM      0  HA2 GLY A 110       0.602 -25.176  24.719  1.00  1.73           H   new
ATOM      0  HA3 GLY A 110       1.388 -24.094  25.521  1.00  1.73           H   new
ATOM   1721  N   LEU A 111       2.573 -26.484  25.923  1.00  1.72           N
ATOM   1722  CA  LEU A 111       3.279 -27.554  26.624  1.00  1.72           C
ATOM   1723  C   LEU A 111       4.188 -27.006  27.730  1.00  1.72           C
ATOM   1724  O   LEU A 111       4.566 -25.838  27.716  1.00  1.72           O
ATOM   1725  CB  LEU A 111       4.105 -28.388  25.654  1.00  1.72           C
ATOM   1726  CG  LEU A 111       3.331 -29.067  24.530  1.00  1.72           C
ATOM   1727  CD1 LEU A 111       4.268 -29.839  23.680  1.00  1.72           C
ATOM   1728  CD2 LEU A 111       2.264 -29.951  25.089  1.00  1.72           C
ATOM      0  H   LEU A 111       2.930 -26.245  25.178  1.00  1.72           H   new
ATOM      0  HA  LEU A 111       2.603 -28.116  27.034  1.00  1.72           H   new
ATOM      0  HB2 LEU A 111       4.781 -27.816  25.258  1.00  1.72           H   new
ATOM      0  HB3 LEU A 111       4.572 -29.071  26.160  1.00  1.72           H   new
ATOM      0  HG  LEU A 111       2.899 -28.391  23.985  1.00  1.72           H   new
ATOM      0 HD11 LEU A 111       3.775 -30.271  22.965  1.00  1.72           H   new
ATOM      0 HD12 LEU A 111       4.929 -29.240  23.300  1.00  1.72           H   new
ATOM      0 HD13 LEU A 111       4.713 -30.512  24.218  1.00  1.72           H   new
ATOM      0 HD21 LEU A 111       1.781 -30.375  24.362  1.00  1.72           H   new
ATOM      0 HD22 LEU A 111       2.668 -30.632  25.649  1.00  1.72           H   new
ATOM      0 HD23 LEU A 111       1.649 -29.420  25.619  1.00  1.72           H   new
ATOM   1740  N   GLN A 112       4.523 -27.848  28.710  1.00  1.76           N
ATOM   1741  CA  GLN A 112       5.401 -27.438  29.814  1.00  1.76           C
ATOM   1742  C   GLN A 112       6.779 -26.938  29.380  1.00  1.76           C
ATOM   1743  O   GLN A 112       7.287 -25.956  29.928  1.00  1.76           O
ATOM   1744  CB  GLN A 112       5.605 -28.594  30.795  1.00  1.76           C
ATOM   1745  CG  GLN A 112       6.462 -28.237  31.999  1.00  1.76           C
ATOM   1746  CD  GLN A 112       6.609 -29.387  32.986  1.00  1.76           C
ATOM   1747  NE2 GLN A 112       7.148 -29.082  34.159  1.00  1.76           N
ATOM   1748  OE1 GLN A 112       6.243 -30.534  32.706  1.00  1.76           O
ATOM      0  H   GLN A 112       4.253 -28.663  28.756  1.00  1.76           H   new
ATOM      0  HA  GLN A 112       4.940 -26.692  30.229  1.00  1.76           H   new
ATOM      0  HB2 GLN A 112       4.738 -28.900  31.105  1.00  1.76           H   new
ATOM      0  HB3 GLN A 112       6.016 -29.336  30.325  1.00  1.76           H   new
ATOM      0  HG2 GLN A 112       7.342 -27.964  31.694  1.00  1.76           H   new
ATOM      0  HG3 GLN A 112       6.071 -27.475  32.454  1.00  1.76           H   new
ATOM      0 HE21 GLN A 112       7.392 -28.274  34.323  1.00  1.76           H   new
ATOM      0 HE22 GLN A 112       7.253 -29.692  34.756  1.00  1.76           H   new
ATOM   1757  N   TYR A 113       7.381 -27.601  28.401  1.00  1.88           N
ATOM   1758  CA  TYR A 113       8.712 -27.209  27.954  1.00  1.88           C
ATOM   1759  C   TYR A 113       8.683 -26.736  26.518  1.00  1.88           C
ATOM   1760  O   TYR A 113       7.908 -27.248  25.714  1.00  1.88           O
ATOM   1761  CB  TYR A 113       9.683 -28.389  28.036  1.00  1.88           C
ATOM   1762  CG  TYR A 113       9.864 -28.950  29.417  1.00  1.88           C
ATOM   1763  CD1 TYR A 113       9.122 -30.053  29.803  1.00  1.88           C
ATOM   1764  CD2 TYR A 113      10.748 -28.367  30.304  1.00  1.88           C
ATOM   1765  CE1 TYR A 113       9.268 -30.578  31.060  1.00  1.88           C
ATOM   1766  CE2 TYR A 113      10.895 -28.892  31.573  1.00  1.88           C
ATOM   1767  CZ  TYR A 113      10.158 -29.995  31.951  1.00  1.88           C
ATOM   1768  OH  TYR A 113      10.307 -30.525  33.212  1.00  1.88           O
ATOM      0  H   TYR A 113       7.042 -28.273  27.986  1.00  1.88           H   new
ATOM      0  HA  TYR A 113       9.006 -26.491  28.536  1.00  1.88           H   new
ATOM      0  HB2 TYR A 113       9.367 -29.095  27.451  1.00  1.88           H   new
ATOM      0  HB3 TYR A 113      10.547 -28.106  27.698  1.00  1.88           H   new
ATOM      0  HD1 TYR A 113       8.522 -30.439  29.207  1.00  1.88           H   new
ATOM      0  HD2 TYR A 113      11.243 -27.623  30.047  1.00  1.88           H   new
ATOM      0  HE1 TYR A 113       8.772 -31.322  31.315  1.00  1.88           H   new
ATOM      0  HE2 TYR A 113      11.490 -28.502  32.172  1.00  1.88           H   new
ATOM      0  HH  TYR A 113      10.874 -30.076  33.640  1.00  1.88           H   new
ATOM   1778  N   GLY A 114       9.598 -25.833  26.165  1.00  2.08           N
ATOM   1779  CA  GLY A 114       9.705 -25.385  24.784  1.00  2.08           C
ATOM   1780  C   GLY A 114      10.913 -24.484  24.560  1.00  2.08           C
ATOM   1781  O   GLY A 114      11.513 -23.992  25.515  1.00  2.08           O
ATOM      0  H   GLY A 114      10.160 -25.472  26.707  1.00  2.08           H   new
ATOM      0  HA2 GLY A 114       9.767 -26.157  24.200  1.00  2.08           H   new
ATOM      0  HA3 GLY A 114       8.898 -24.907  24.538  1.00  2.08           H   new
ATOM   1785  N   TRP A 115      11.276 -24.269  23.294  1.00  2.37           N
ATOM   1786  CA  TRP A 115      12.428 -23.427  22.985  1.00  2.37           C
ATOM   1787  C   TRP A 115      12.025 -21.963  23.015  1.00  2.37           C
ATOM   1788  O   TRP A 115      10.999 -21.600  22.452  1.00  2.37           O
ATOM   1789  CB  TRP A 115      12.990 -23.688  21.583  1.00  2.37           C
ATOM   1790  CG  TRP A 115      13.628 -25.043  21.326  1.00  2.37           C
ATOM   1791  CD1 TRP A 115      13.097 -26.041  20.573  1.00  2.37           C
ATOM   1792  CD2 TRP A 115      14.886 -25.567  21.834  1.00  2.37           C
ATOM   1793  CE2 TRP A 115      15.036 -26.845  21.297  1.00  2.37           C
ATOM   1794  CE3 TRP A 115      15.878 -25.067  22.679  1.00  2.37           C
ATOM   1795  NE1 TRP A 115      13.942 -27.111  20.540  1.00  2.37           N
ATOM   1796  CZ2 TRP A 115      16.143 -27.626  21.554  1.00  2.37           C
ATOM   1797  CZ3 TRP A 115      16.994 -25.866  22.948  1.00  2.37           C
ATOM   1798  CH2 TRP A 115      17.121 -27.106  22.393  1.00  2.37           C
ATOM      0  H   TRP A 115      10.873 -24.598  22.609  1.00  2.37           H   new
ATOM      0  HA  TRP A 115      13.100 -23.639  23.652  1.00  2.37           H   new
ATOM      0  HB2 TRP A 115      12.269 -23.570  20.945  1.00  2.37           H   new
ATOM      0  HB3 TRP A 115      13.652 -23.004  21.393  1.00  2.37           H   new
ATOM      0  HD1 TRP A 115      12.274 -26.000  20.141  1.00  2.37           H   new
ATOM      0  HE1 TRP A 115      13.803 -27.841  20.107  1.00  2.37           H   new
ATOM      0  HE3 TRP A 115      15.799 -24.220  23.055  1.00  2.37           H   new
ATOM      0  HZ2 TRP A 115      16.232 -28.472  21.178  1.00  2.37           H   new
ATOM      0  HZ3 TRP A 115      17.660 -25.547  23.514  1.00  2.37           H   new
ATOM      0  HH2 TRP A 115      17.878 -27.613  22.580  1.00  2.37           H   new
ATOM   1809  N   LYS A 116      12.863 -21.108  23.595  1.00  2.72           N
ATOM   1810  CA  LYS A 116      12.576 -19.673  23.584  1.00  2.72           C
ATOM   1811  C   LYS A 116      13.134 -18.985  22.334  1.00  2.72           C
ATOM   1812  O   LYS A 116      12.670 -17.914  21.938  1.00  2.72           O
ATOM   1813  CB  LYS A 116      13.142 -19.008  24.837  1.00  2.72           C
ATOM   1814  CG  LYS A 116      12.460 -19.433  26.132  1.00  2.72           C
ATOM   1815  CD  LYS A 116      13.065 -18.718  27.335  1.00  2.72           C
ATOM   1816  CE  LYS A 116      12.376 -19.123  28.632  1.00  2.72           C
ATOM   1817  NZ  LYS A 116      12.986 -18.455  29.816  1.00  2.72           N1+
ATOM      0  H   LYS A 116      13.591 -21.331  23.994  1.00  2.72           H   new
ATOM      0  HA  LYS A 116      11.611 -19.573  23.572  1.00  2.72           H   new
ATOM      0  HB2 LYS A 116      14.088 -19.212  24.900  1.00  2.72           H   new
ATOM      0  HB3 LYS A 116      13.065 -18.046  24.743  1.00  2.72           H   new
ATOM      0  HG2 LYS A 116      11.511 -19.238  26.080  1.00  2.72           H   new
ATOM      0  HG3 LYS A 116      12.546 -20.392  26.246  1.00  2.72           H   new
ATOM      0  HD2 LYS A 116      14.011 -18.924  27.392  1.00  2.72           H   new
ATOM      0  HD3 LYS A 116      12.990 -17.759  27.214  1.00  2.72           H   new
ATOM      0  HE2 LYS A 116      11.434 -18.896  28.582  1.00  2.72           H   new
ATOM      0  HE3 LYS A 116      12.430 -20.085  28.740  1.00  2.72           H   new
ATOM      0  HZ1 LYS A 116      12.561 -18.713  30.554  1.00  2.72           H   new
ATOM      0  HZ2 LYS A 116      13.845 -18.680  29.874  1.00  2.72           H   new
ATOM      0  HZ3 LYS A 116      12.917 -17.572  29.727  1.00  2.72           H   new
ATOM   1831  N   THR A 117      14.154 -19.595  21.739  1.00  3.09           N
ATOM   1832  CA  THR A 117      14.812 -19.044  20.562  1.00  3.09           C
ATOM   1833  C   THR A 117      14.971 -20.110  19.475  1.00  3.09           C
ATOM   1834  O   THR A 117      15.511 -21.185  19.726  1.00  3.09           O
ATOM   1835  CB  THR A 117      16.165 -18.427  20.969  1.00  3.09           C
ATOM   1836  CG2 THR A 117      16.906 -17.870  19.779  1.00  3.09           C
ATOM   1837  OG1 THR A 117      15.933 -17.388  21.925  1.00  3.09           O
ATOM      0  H   THR A 117      14.484 -20.342  22.008  1.00  3.09           H   new
ATOM      0  HA  THR A 117      14.260 -18.341  20.185  1.00  3.09           H   new
ATOM      0  HB  THR A 117      16.716 -19.125  21.356  1.00  3.09           H   new
ATOM      0  HG1 THR A 117      16.666 -17.048  22.153  1.00  3.09           H   new
ATOM      0 HG21 THR A 117      17.750 -17.491  20.071  1.00  3.09           H   new
ATOM      0 HG22 THR A 117      17.075 -18.581  19.141  1.00  3.09           H   new
ATOM      0 HG23 THR A 117      16.370 -17.179  19.358  1.00  3.09           H   new
ATOM   1845  N   TRP A 118      14.533 -19.796  18.254  1.00  3.45           N
ATOM   1846  CA  TRP A 118      14.604 -20.730  17.118  1.00  3.45           C
ATOM   1847  C   TRP A 118      16.033 -21.178  16.770  1.00  3.45           C
ATOM   1848  O   TRP A 118      16.272 -22.290  16.299  1.00  3.45           O
ATOM   1849  CB  TRP A 118      13.950 -20.095  15.890  1.00  3.45           C
ATOM   1850  CG  TRP A 118      14.698 -18.928  15.333  1.00  3.45           C
ATOM   1851  CD1 TRP A 118      14.540 -17.611  15.651  1.00  3.45           C
ATOM   1852  CD2 TRP A 118      15.726 -18.977  14.319  1.00  3.45           C
ATOM   1853  CE2 TRP A 118      16.141 -17.664  14.093  1.00  3.45           C
ATOM   1854  CE3 TRP A 118      16.319 -20.020  13.594  1.00  3.45           C
ATOM   1855  NE1 TRP A 118      15.408 -16.841  14.914  1.00  3.45           N
ATOM   1856  CZ2 TRP A 118      17.129 -17.358  13.173  1.00  3.45           C
ATOM   1857  CZ3 TRP A 118      17.306 -19.715  12.673  1.00  3.45           C
ATOM   1858  CH2 TRP A 118      17.703 -18.417  12.467  1.00  3.45           C
ATOM      0  H   TRP A 118      14.185 -19.034  18.057  1.00  3.45           H   new
ATOM      0  HA  TRP A 118      14.126 -21.529  17.390  1.00  3.45           H   new
ATOM      0  HB2 TRP A 118      13.861 -20.769  15.198  1.00  3.45           H   new
ATOM      0  HB3 TRP A 118      13.053 -19.809  16.125  1.00  3.45           H   new
ATOM      0  HD1 TRP A 118      13.934 -17.282  16.275  1.00  3.45           H   new
ATOM      0  HE1 TRP A 118      15.480 -15.985  14.959  1.00  3.45           H   new
ATOM      0  HE3 TRP A 118      16.054 -20.901  13.729  1.00  3.45           H   new
ATOM      0  HZ2 TRP A 118      17.400 -16.480  13.031  1.00  3.45           H   new
ATOM      0  HZ3 TRP A 118      17.706 -20.399  12.187  1.00  3.45           H   new
ATOM      0  HH2 TRP A 118      18.369 -18.239  11.843  1.00  3.45           H   new
ATOM   1869  N   GLY A 119      17.009 -20.334  17.075  1.00  3.73           N
ATOM   1870  CA  GLY A 119      18.408 -20.628  16.802  1.00  3.73           C
ATOM   1871  C   GLY A 119      18.917 -21.790  17.660  1.00  3.73           C
ATOM   1872  O   GLY A 119      19.948 -22.398  17.365  1.00  3.73           O
ATOM      0  H   GLY A 119      16.878 -19.570  17.448  1.00  3.73           H   new
ATOM      0  HA2 GLY A 119      18.516 -20.846  15.863  1.00  3.73           H   new
ATOM      0  HA3 GLY A 119      18.945 -19.839  16.974  1.00  3.73           H   new
ATOM   1876  N   LYS A 120      18.150 -22.172  18.686  1.00  3.84           N
ATOM   1877  CA  LYS A 120      18.555 -23.255  19.559  1.00  3.84           C
ATOM   1878  C   LYS A 120      18.205 -24.597  18.939  1.00  3.84           C
ATOM   1879  O   LYS A 120      18.589 -25.648  19.446  1.00  3.84           O
ATOM   1880  CB  LYS A 120      17.920 -23.113  20.918  1.00  3.84           C
ATOM   1881  CG  LYS A 120      18.284 -21.850  21.653  1.00  3.84           C
ATOM   1882  CD  LYS A 120      19.756 -21.812  22.026  1.00  3.84           C
ATOM   1883  CE  LYS A 120      20.070 -20.576  22.866  1.00  3.84           C
ATOM   1884  NZ  LYS A 120      21.514 -20.490  23.226  1.00  3.84           N1+
ATOM      0  H   LYS A 120      17.395 -21.812  18.886  1.00  3.84           H   new
ATOM      0  HA  LYS A 120      19.518 -23.212  19.671  1.00  3.84           H   new
ATOM      0  HB2 LYS A 120      16.956 -23.147  20.816  1.00  3.84           H   new
ATOM      0  HB3 LYS A 120      18.175 -23.874  21.462  1.00  3.84           H   new
ATOM      0  HG2 LYS A 120      18.072 -21.082  21.100  1.00  3.84           H   new
ATOM      0  HG3 LYS A 120      17.746 -21.778  22.457  1.00  3.84           H   new
ATOM      0  HD2 LYS A 120      19.989 -22.613  22.521  1.00  3.84           H   new
ATOM      0  HD3 LYS A 120      20.298 -21.808  21.222  1.00  3.84           H   new
ATOM      0  HE2 LYS A 120      19.813 -19.780  22.375  1.00  3.84           H   new
ATOM      0  HE3 LYS A 120      19.537 -20.594  23.676  1.00  3.84           H   new
ATOM      0  HZ1 LYS A 120      21.656 -19.759  23.713  1.00  3.84           H   new
ATOM      0  HZ2 LYS A 120      21.746 -21.209  23.696  1.00  3.84           H   new
ATOM      0  HZ3 LYS A 120      22.003 -20.450  22.484  1.00  3.84           H   new
ATOM   1898  N   ASN A 121      17.566 -24.568  17.768  1.00  3.72           N
ATOM   1899  CA  ASN A 121      17.274 -25.776  17.011  1.00  3.72           C
ATOM   1900  C   ASN A 121      18.571 -26.481  16.645  1.00  3.72           C
ATOM   1901  O   ASN A 121      18.585 -27.677  16.377  1.00  3.72           O
ATOM   1902  CB  ASN A 121      16.491 -25.481  15.750  1.00  3.72           C
ATOM   1903  CG  ASN A 121      16.026 -26.751  15.082  1.00  3.72           C
ATOM   1904  ND2 ASN A 121      16.386 -26.939  13.810  1.00  3.72           N
ATOM   1905  OD1 ASN A 121      15.356 -27.566  15.726  1.00  3.72           O
ATOM      0  H   ASN A 121      17.291 -23.844  17.394  1.00  3.72           H   new
ATOM      0  HA  ASN A 121      16.729 -26.347  17.574  1.00  3.72           H   new
ATOM      0  HB2 ASN A 121      15.724 -24.927  15.965  1.00  3.72           H   new
ATOM      0  HB3 ASN A 121      17.044 -24.974  15.135  1.00  3.72           H   new
ATOM      0 HD21 ASN A 121      16.151 -27.656  13.398  1.00  3.72           H   new
ATOM      0 HD22 ASN A 121      16.853 -26.343  13.403  1.00  3.72           H   new
ATOM   1912  N   LEU A 122      19.671 -25.730  16.621  1.00  3.35           N
ATOM   1913  CA  LEU A 122      20.956 -26.265  16.245  1.00  3.35           C
ATOM   1914  C   LEU A 122      21.639 -27.034  17.389  1.00  3.35           C
ATOM   1915  O   LEU A 122      22.712 -27.603  17.193  1.00  3.35           O
ATOM   1916  CB  LEU A 122      21.833 -25.101  15.798  1.00  3.35           C
ATOM   1917  CG  LEU A 122      21.324 -24.360  14.554  1.00  3.35           C
ATOM   1918  CD1 LEU A 122      22.197 -23.146  14.301  1.00  3.35           C
ATOM   1919  CD2 LEU A 122      21.327 -25.308  13.363  1.00  3.35           C
ATOM      0  H   LEU A 122      19.683 -24.895  16.825  1.00  3.35           H   new
ATOM      0  HA  LEU A 122      20.827 -26.905  15.528  1.00  3.35           H   new
ATOM      0  HB2 LEU A 122      21.908 -24.468  16.529  1.00  3.35           H   new
ATOM      0  HB3 LEU A 122      22.726 -25.434  15.619  1.00  3.35           H   new
ATOM      0  HG  LEU A 122      20.414 -24.055  14.693  1.00  3.35           H   new
ATOM      0 HD11 LEU A 122      21.878 -22.676  13.515  1.00  3.35           H   new
ATOM      0 HD12 LEU A 122      22.159 -22.555  15.069  1.00  3.35           H   new
ATOM      0 HD13 LEU A 122      23.113 -23.430  14.157  1.00  3.35           H   new
ATOM      0 HD21 LEU A 122      21.005 -24.841  12.576  1.00  3.35           H   new
ATOM      0 HD22 LEU A 122      22.230 -25.625  13.204  1.00  3.35           H   new
ATOM      0 HD23 LEU A 122      20.748 -26.063  13.549  1.00  3.35           H   new
ATOM   1931  N   VAL A 123      21.030 -27.051  18.585  1.00  2.80           N
ATOM   1932  CA  VAL A 123      21.609 -27.761  19.724  1.00  2.80           C
ATOM   1933  C   VAL A 123      21.546 -29.284  19.555  1.00  2.80           C
ATOM   1934  O   VAL A 123      22.528 -29.982  19.813  1.00  2.80           O
ATOM   1935  CB  VAL A 123      20.881 -27.377  21.024  1.00  2.80           C
ATOM   1936  CG1 VAL A 123      21.383 -28.233  22.167  1.00  2.80           C
ATOM   1937  CG2 VAL A 123      21.114 -25.901  21.335  1.00  2.80           C
ATOM      0  H   VAL A 123      20.284 -26.657  18.751  1.00  2.80           H   new
ATOM      0  HA  VAL A 123      22.541 -27.497  19.770  1.00  2.80           H   new
ATOM      0  HB  VAL A 123      19.930 -27.528  20.911  1.00  2.80           H   new
ATOM      0 HG11 VAL A 123      20.921 -27.987  22.983  1.00  2.80           H   new
ATOM      0 HG12 VAL A 123      21.214 -29.168  21.970  1.00  2.80           H   new
ATOM      0 HG13 VAL A 123      22.336 -28.094  22.281  1.00  2.80           H   new
ATOM      0 HG21 VAL A 123      20.652 -25.666  22.155  1.00  2.80           H   new
ATOM      0 HG22 VAL A 123      22.064 -25.739  21.441  1.00  2.80           H   new
ATOM      0 HG23 VAL A 123      20.773 -25.359  20.606  1.00  2.80           H   new
ATOM   1947  N   PHE A 124      20.385 -29.812  19.161  1.00  2.21           N
ATOM   1948  CA  PHE A 124      20.249 -31.252  18.941  1.00  2.21           C
ATOM   1949  C   PHE A 124      19.084 -31.542  18.017  1.00  2.21           C
ATOM   1950  O   PHE A 124      18.179 -30.719  17.882  1.00  2.21           O
ATOM   1951  CB  PHE A 124      20.009 -32.045  20.238  1.00  2.21           C
ATOM   1952  CG  PHE A 124      18.652 -31.835  20.947  1.00  2.21           C
ATOM   1953  CD1 PHE A 124      17.570 -32.669  20.629  1.00  2.21           C
ATOM   1954  CD2 PHE A 124      18.462 -30.882  21.939  1.00  2.21           C
ATOM   1955  CE1 PHE A 124      16.353 -32.546  21.265  1.00  2.21           C
ATOM   1956  CE2 PHE A 124      17.238 -30.766  22.583  1.00  2.21           C
ATOM   1957  CZ  PHE A 124      16.187 -31.594  22.246  1.00  2.21           C
ATOM      0  H   PHE A 124      19.670 -29.357  19.017  1.00  2.21           H   new
ATOM      0  HA  PHE A 124      21.092 -31.533  18.553  1.00  2.21           H   new
ATOM      0  HB2 PHE A 124      20.101 -32.989  20.035  1.00  2.21           H   new
ATOM      0  HB3 PHE A 124      20.715 -31.820  20.864  1.00  2.21           H   new
ATOM      0  HD1 PHE A 124      17.676 -33.320  19.974  1.00  2.21           H   new
ATOM      0  HD2 PHE A 124      19.162 -30.316  22.174  1.00  2.21           H   new
ATOM      0  HE1 PHE A 124      15.646 -33.104  21.032  1.00  2.21           H   new
ATOM      0  HE2 PHE A 124      17.125 -30.125  23.247  1.00  2.21           H   new
ATOM      0  HZ  PHE A 124      15.369 -31.509  22.680  1.00  2.21           H   new
ATOM   1967  N   SER A 125      19.053 -32.742  17.449  1.00  1.71           N
ATOM   1968  CA  SER A 125      17.879 -33.145  16.697  1.00  1.71           C
ATOM   1969  C   SER A 125      17.375 -34.471  17.279  1.00  1.71           C
ATOM   1970  O   SER A 125      18.193 -35.319  17.634  1.00  1.71           O
ATOM   1971  CB  SER A 125      18.213 -33.320  15.228  1.00  1.71           C
ATOM   1972  OG  SER A 125      18.645 -32.116  14.656  1.00  1.71           O
ATOM      0  H   SER A 125      19.686 -33.323  17.486  1.00  1.71           H   new
ATOM      0  HA  SER A 125      17.196 -32.460  16.766  1.00  1.71           H   new
ATOM      0  HB2 SER A 125      18.904 -33.993  15.130  1.00  1.71           H   new
ATOM      0  HB3 SER A 125      17.432 -33.644  14.753  1.00  1.71           H   new
ATOM      0  HG  SER A 125      18.825 -32.240  13.845  1.00  1.71           H   new
ATOM   1978  N   PRO A 126      16.055 -34.645  17.450  1.00  1.34           N
ATOM   1979  CA  PRO A 126      15.385 -35.849  17.911  1.00  1.34           C
ATOM   1980  C   PRO A 126      15.299 -36.898  16.811  1.00  1.34           C
ATOM   1981  O   PRO A 126      15.440 -36.573  15.631  1.00  1.34           O
ATOM   1982  CB  PRO A 126      14.004 -35.330  18.280  1.00  1.34           C
ATOM   1983  CG  PRO A 126      13.789 -34.185  17.335  1.00  1.34           C
ATOM   1984  CD  PRO A 126      15.127 -33.534  17.174  1.00  1.34           C
ATOM      0  HA  PRO A 126      15.846 -36.290  18.642  1.00  1.34           H   new
ATOM      0  HB2 PRO A 126      13.325 -36.014  18.171  1.00  1.34           H   new
ATOM      0  HB3 PRO A 126      13.968 -35.040  19.205  1.00  1.34           H   new
ATOM      0  HG2 PRO A 126      13.449 -34.497  16.482  1.00  1.34           H   new
ATOM      0  HG3 PRO A 126      13.138 -33.559  17.689  1.00  1.34           H   new
ATOM      0  HD2 PRO A 126      15.249 -33.174  16.281  1.00  1.34           H   new
ATOM      0  HD3 PRO A 126      15.248 -32.799  17.795  1.00  1.34           H   new
ATOM   1992  N   GLY A 127      15.035 -38.143  17.196  1.00  1.10           N
ATOM   1993  CA  GLY A 127      14.747 -39.188  16.218  1.00  1.10           C
ATOM   1994  C   GLY A 127      13.239 -39.243  15.994  1.00  1.10           C
ATOM   1995  O   GLY A 127      12.518 -38.349  16.440  1.00  1.10           O
ATOM      0  H   GLY A 127      15.018 -38.403  18.016  1.00  1.10           H   new
ATOM      0  HA2 GLY A 127      15.205 -39.003  15.383  1.00  1.10           H   new
ATOM      0  HA3 GLY A 127      15.072 -40.045  16.536  1.00  1.10           H   new
ATOM   1999  N   ARG A 128      12.757 -40.293  15.327  1.00  0.95           N
ATOM   2000  CA  ARG A 128      11.322 -40.417  15.056  1.00  0.95           C
ATOM   2001  C   ARG A 128      10.628 -41.431  15.966  1.00  0.95           C
ATOM   2002  O   ARG A 128      11.137 -42.529  16.202  1.00  0.95           O
ATOM   2003  CB  ARG A 128      11.054 -40.778  13.599  1.00  0.95           C
ATOM   2004  CG  ARG A 128       9.565 -40.916  13.269  1.00  0.95           C
ATOM   2005  CD  ARG A 128       9.282 -41.090  11.828  1.00  0.95           C
ATOM   2006  NE  ARG A 128       7.856 -41.296  11.607  1.00  0.95           N
ATOM   2007  CZ  ARG A 128       7.268 -41.442  10.404  1.00  0.95           C
ATOM   2008  NH1 ARG A 128       7.987 -41.387   9.305  1.00  0.95           N1+
ATOM   2009  NH2 ARG A 128       5.963 -41.642  10.334  1.00  0.95           N
ATOM      0  H   ARG A 128      13.238 -40.939  15.025  1.00  0.95           H   new
ATOM      0  HA  ARG A 128      10.947 -39.542  15.244  1.00  0.95           H   new
ATOM      0  HB2 ARG A 128      11.443 -40.098  13.028  1.00  0.95           H   new
ATOM      0  HB3 ARG A 128      11.503 -41.613  13.392  1.00  0.95           H   new
ATOM      0  HG2 ARG A 128       9.205 -41.675  13.754  1.00  0.95           H   new
ATOM      0  HG3 ARG A 128       9.098 -40.128  13.588  1.00  0.95           H   new
ATOM      0  HD2 ARG A 128       9.581 -40.308  11.338  1.00  0.95           H   new
ATOM      0  HD3 ARG A 128       9.781 -41.848  11.484  1.00  0.95           H   new
ATOM      0  HE  ARG A 128       7.349 -41.327  12.301  1.00  0.95           H   new
ATOM      0 HH11 ARG A 128       8.836 -41.257   9.353  1.00  0.95           H   new
ATOM      0 HH12 ARG A 128       7.609 -41.481   8.538  1.00  0.95           H   new
ATOM      0 HH21 ARG A 128       5.494 -41.678  11.054  1.00  0.95           H   new
ATOM      0 HH22 ARG A 128       5.583 -41.736   9.568  1.00  0.95           H   new
ATOM   2023  N   LYS A 129       9.465 -41.036  16.472  1.00  0.86           N
ATOM   2024  CA  LYS A 129       8.614 -41.858  17.329  1.00  0.86           C
ATOM   2025  C   LYS A 129       7.471 -42.549  16.597  1.00  0.86           C
ATOM   2026  O   LYS A 129       7.235 -42.310  15.412  1.00  0.86           O
ATOM   2027  CB  LYS A 129       8.094 -41.042  18.501  1.00  0.86           C
ATOM   2028  CG  LYS A 129       9.182 -40.577  19.455  1.00  0.86           C
ATOM   2029  CD  LYS A 129       9.692 -41.799  20.233  1.00  0.86           C
ATOM   2030  CE  LYS A 129      10.787 -41.478  21.248  1.00  0.86           C
ATOM   2031  NZ  LYS A 129      10.323 -40.526  22.271  1.00  0.86           N1+
ATOM      0  H   LYS A 129       9.137 -40.255  16.321  1.00  0.86           H   new
ATOM      0  HA  LYS A 129       9.180 -42.574  17.657  1.00  0.86           H   new
ATOM      0  HB2 LYS A 129       7.621 -40.267  18.160  1.00  0.86           H   new
ATOM      0  HB3 LYS A 129       7.449 -41.573  18.993  1.00  0.86           H   new
ATOM      0  HG2 LYS A 129       9.908 -40.162  18.964  1.00  0.86           H   new
ATOM      0  HG3 LYS A 129       8.834 -39.908  20.065  1.00  0.86           H   new
ATOM      0  HD2 LYS A 129       8.945 -42.210  20.696  1.00  0.86           H   new
ATOM      0  HD3 LYS A 129      10.030 -42.454  19.602  1.00  0.86           H   new
ATOM      0  HE2 LYS A 129      11.080 -42.297  21.678  1.00  0.86           H   new
ATOM      0  HE3 LYS A 129      11.557 -41.108  20.787  1.00  0.86           H   new
ATOM      0  HZ1 LYS A 129      10.891 -40.526  22.956  1.00  0.86           H   new
ATOM      0  HZ2 LYS A 129      10.282 -39.709  21.920  1.00  0.86           H   new
ATOM      0  HZ3 LYS A 129       9.515 -40.767  22.556  1.00  0.86           H   new
ATOM   2045  N   ASN A 130       6.806 -43.464  17.309  1.00  0.80           N
ATOM   2046  CA  ASN A 130       5.691 -44.238  16.773  1.00  0.80           C
ATOM   2047  C   ASN A 130       4.468 -43.416  16.352  1.00  0.80           C
ATOM   2048  O   ASN A 130       3.836 -43.740  15.345  1.00  0.80           O
ATOM   2049  CB  ASN A 130       5.267 -45.273  17.794  1.00  0.80           C
ATOM   2050  CG  ASN A 130       6.258 -46.403  17.924  1.00  0.80           C
ATOM   2051  ND2 ASN A 130       6.199 -47.100  19.030  1.00  0.80           N
ATOM   2052  OD1 ASN A 130       7.079 -46.643  17.030  1.00  0.80           O
ATOM      0  H   ASN A 130       6.995 -43.652  18.127  1.00  0.80           H   new
ATOM      0  HA  ASN A 130       6.025 -44.645  15.958  1.00  0.80           H   new
ATOM      0  HB2 ASN A 130       5.156 -44.844  18.657  1.00  0.80           H   new
ATOM      0  HB3 ASN A 130       4.402 -45.634  17.543  1.00  0.80           H   new
ATOM      0 HD21 ASN A 130       6.744 -47.753  19.156  1.00  0.80           H   new
ATOM      0 HD22 ASN A 130       5.615 -46.905  19.630  1.00  0.80           H   new
ATOM   2059  N   GLY A 131       4.104 -42.367  17.100  1.00  0.76           N
ATOM   2060  CA  GLY A 131       2.962 -41.575  16.684  1.00  0.76           C
ATOM   2061  C   GLY A 131       3.460 -40.530  15.713  1.00  0.76           C
ATOM   2062  O   GLY A 131       4.624 -40.129  15.781  1.00  0.76           O
ATOM      0  H   GLY A 131       4.493 -42.111  17.823  1.00  0.76           H   new
ATOM      0  HA2 GLY A 131       2.292 -42.137  16.265  1.00  0.76           H   new
ATOM      0  HA3 GLY A 131       2.541 -41.155  17.450  1.00  0.76           H   new
ATOM   2066  N   SER A 132       2.600 -40.028  14.850  1.00  0.73           N
ATOM   2067  CA  SER A 132       3.069 -38.991  13.960  1.00  0.73           C
ATOM   2068  C   SER A 132       1.969 -38.078  13.488  1.00  0.73           C
ATOM   2069  O   SER A 132       0.789 -38.432  13.497  1.00  0.73           O
ATOM   2070  CB  SER A 132       3.760 -39.599  12.746  1.00  0.73           C
ATOM   2071  OG  SER A 132       2.839 -40.290  11.946  1.00  0.73           O
ATOM      0  H   SER A 132       1.776 -40.260  14.764  1.00  0.73           H   new
ATOM      0  HA  SER A 132       3.696 -38.459  14.475  1.00  0.73           H   new
ATOM      0  HB2 SER A 132       4.186 -38.899  12.226  1.00  0.73           H   new
ATOM      0  HB3 SER A 132       4.461 -40.203  13.036  1.00  0.73           H   new
ATOM      0  HG  SER A 132       3.235 -40.617  11.281  1.00  0.73           H   new
ATOM   2077  N   PHE A 133       2.397 -36.931  13.004  1.00  0.72           N
ATOM   2078  CA  PHE A 133       1.530 -35.934  12.424  1.00  0.72           C
ATOM   2079  C   PHE A 133       2.163 -35.540  11.094  1.00  0.72           C
ATOM   2080  O   PHE A 133       3.349 -35.208  11.046  1.00  0.72           O
ATOM   2081  CB  PHE A 133       1.447 -34.759  13.389  1.00  0.72           C
ATOM   2082  CG  PHE A 133       0.479 -33.693  13.064  1.00  0.72           C
ATOM   2083  CD1 PHE A 133      -0.857 -33.862  13.403  1.00  0.72           C
ATOM   2084  CD2 PHE A 133       0.878 -32.509  12.458  1.00  0.72           C
ATOM   2085  CE1 PHE A 133      -1.774 -32.882  13.145  1.00  0.72           C
ATOM   2086  CE2 PHE A 133      -0.043 -31.524  12.197  1.00  0.72           C
ATOM   2087  CZ  PHE A 133      -1.374 -31.717  12.545  1.00  0.72           C
ATOM      0  H   PHE A 133       3.227 -36.704  13.004  1.00  0.72           H   new
ATOM      0  HA  PHE A 133       0.627 -36.253  12.270  1.00  0.72           H   new
ATOM      0  HB2 PHE A 133       1.230 -35.106  14.268  1.00  0.72           H   new
ATOM      0  HB3 PHE A 133       2.328 -34.358  13.452  1.00  0.72           H   new
ATOM      0  HD1 PHE A 133      -1.131 -34.652  13.811  1.00  0.72           H   new
ATOM      0  HD2 PHE A 133       1.770 -32.383  12.228  1.00  0.72           H   new
ATOM      0  HE1 PHE A 133      -2.666 -33.005  13.376  1.00  0.72           H   new
ATOM      0  HE2 PHE A 133       0.223 -30.732  11.789  1.00  0.72           H   new
ATOM      0  HZ  PHE A 133      -1.998 -31.050  12.369  1.00  0.72           H   new
ATOM   2097  N   ILE A 134       1.397 -35.612  10.016  1.00  0.73           N
ATOM   2098  CA  ILE A 134       1.955 -35.351   8.690  1.00  0.73           C
ATOM   2099  C   ILE A 134       1.537 -34.028   8.091  1.00  0.73           C
ATOM   2100  O   ILE A 134       0.353 -33.690   8.081  1.00  0.73           O
ATOM   2101  CB  ILE A 134       1.599 -36.483   7.707  1.00  0.73           C
ATOM   2102  CG1 ILE A 134       2.222 -37.787   8.183  1.00  0.73           C
ATOM   2103  CG2 ILE A 134       2.080 -36.139   6.290  1.00  0.73           C
ATOM   2104  CD1 ILE A 134       1.729 -38.982   7.423  1.00  0.73           C
ATOM      0  H   ILE A 134       0.560 -35.808  10.025  1.00  0.73           H   new
ATOM      0  HA  ILE A 134       2.914 -35.310   8.827  1.00  0.73           H   new
ATOM      0  HB  ILE A 134       0.635 -36.586   7.679  1.00  0.73           H   new
ATOM      0 HG12 ILE A 134       3.186 -37.730   8.096  1.00  0.73           H   new
ATOM      0 HG13 ILE A 134       2.029 -37.907   9.126  1.00  0.73           H   new
ATOM      0 HG21 ILE A 134       1.848 -36.861   5.685  1.00  0.73           H   new
ATOM      0 HG22 ILE A 134       1.654 -35.320   5.993  1.00  0.73           H   new
ATOM      0 HG23 ILE A 134       3.042 -36.019   6.295  1.00  0.73           H   new
ATOM      0 HD11 ILE A 134       2.156 -39.783   7.766  1.00  0.73           H   new
ATOM      0 HD12 ILE A 134       0.768 -39.059   7.528  1.00  0.73           H   new
ATOM      0 HD13 ILE A 134       1.944 -38.879   6.483  1.00  0.73           H   new
ATOM   2116  N   ILE A 135       2.516 -33.285   7.583  1.00  0.78           N
ATOM   2117  CA  ILE A 135       2.217 -32.028   6.936  1.00  0.78           C
ATOM   2118  C   ILE A 135       2.422 -32.068   5.412  1.00  0.78           C
ATOM   2119  O   ILE A 135       3.471 -32.471   4.890  1.00  0.78           O
ATOM   2120  CB  ILE A 135       2.975 -30.870   7.596  1.00  0.78           C
ATOM   2121  CG1 ILE A 135       2.528 -30.766   9.077  1.00  0.78           C
ATOM   2122  CG2 ILE A 135       2.752 -29.545   6.849  1.00  0.78           C
ATOM   2123  CD1 ILE A 135       3.265 -29.747   9.913  1.00  0.78           C
ATOM      0  H   ILE A 135       3.350 -33.494   7.605  1.00  0.78           H   new
ATOM      0  HA  ILE A 135       1.269 -31.868   7.064  1.00  0.78           H   new
ATOM      0  HB  ILE A 135       3.928 -31.048   7.556  1.00  0.78           H   new
ATOM      0 HG12 ILE A 135       1.582 -30.554   9.098  1.00  0.78           H   new
ATOM      0 HG13 ILE A 135       2.633 -31.637   9.491  1.00  0.78           H   new
ATOM      0 HG21 ILE A 135       3.244 -28.837   7.292  1.00  0.78           H   new
ATOM      0 HG22 ILE A 135       3.064 -29.632   5.935  1.00  0.78           H   new
ATOM      0 HG23 ILE A 135       1.806 -29.329   6.848  1.00  0.78           H   new
ATOM      0 HD11 ILE A 135       2.916 -29.757  10.818  1.00  0.78           H   new
ATOM      0 HD12 ILE A 135       4.210 -29.964   9.929  1.00  0.78           H   new
ATOM      0 HD13 ILE A 135       3.143 -28.864   9.530  1.00  0.78           H   new
ATOM   2135  N   ASP A 136       1.328 -31.733   4.715  1.00  0.86           N
ATOM   2136  CA  ASP A 136       1.172 -31.686   3.247  1.00  0.86           C
ATOM   2137  C   ASP A 136       1.377 -32.994   2.457  1.00  0.86           C
ATOM   2138  O   ASP A 136       1.383 -32.985   1.224  1.00  0.86           O
ATOM   2139  CB  ASP A 136       2.079 -30.603   2.661  1.00  0.86           C
ATOM   2140  CG  ASP A 136       1.607 -29.231   3.070  1.00  0.86           C
ATOM   2141  OD1 ASP A 136       0.428 -29.067   3.172  1.00  0.86           O
ATOM   2142  OD2 ASP A 136       2.391 -28.332   3.234  1.00  0.86           O1-
ATOM      0  H   ASP A 136       0.601 -31.510   5.117  1.00  0.86           H   new
ATOM      0  HA  ASP A 136       0.228 -31.491   3.135  1.00  0.86           H   new
ATOM      0  HB2 ASP A 136       2.990 -30.740   2.964  1.00  0.86           H   new
ATOM      0  HB3 ASP A 136       2.088 -30.671   1.693  1.00  0.86           H   new
ATOM   2147  N   GLY A 137       1.419 -34.127   3.138  1.00  0.98           N
ATOM   2148  CA  GLY A 137       1.645 -35.432   2.497  1.00  0.98           C
ATOM   2149  C   GLY A 137       0.448 -36.063   1.766  1.00  0.98           C
ATOM   2150  O   GLY A 137       0.080 -37.203   2.053  1.00  0.98           O
ATOM      0  H   GLY A 137       1.318 -34.171   3.991  1.00  0.98           H   new
ATOM      0  HA2 GLY A 137       2.370 -35.334   1.861  1.00  0.98           H   new
ATOM      0  HA3 GLY A 137       1.946 -36.055   3.177  1.00  0.98           H   new
ATOM   2154  N   LYS A 138      -0.131 -35.335   0.814  1.00  1.12           N
ATOM   2155  CA  LYS A 138      -1.293 -35.795   0.027  1.00  1.12           C
ATOM   2156  C   LYS A 138      -2.431 -36.344   0.909  1.00  1.12           C
ATOM   2157  O   LYS A 138      -2.986 -35.628   1.744  1.00  1.12           O
ATOM   2158  CB  LYS A 138      -0.897 -36.896  -0.981  1.00  1.12           C
ATOM   2159  CG  LYS A 138       0.129 -36.562  -2.025  1.00  1.12           C
ATOM   2160  CD  LYS A 138       0.214 -37.746  -3.014  1.00  1.12           C
ATOM   2161  CE  LYS A 138       1.208 -37.533  -4.144  1.00  1.12           C
ATOM   2162  NZ  LYS A 138       1.229 -38.705  -5.081  1.00  1.12           N1+
ATOM      0  H   LYS A 138       0.139 -34.547   0.598  1.00  1.12           H   new
ATOM      0  HA  LYS A 138      -1.610 -35.008  -0.443  1.00  1.12           H   new
ATOM      0  HB2 LYS A 138      -0.570 -37.657  -0.476  1.00  1.12           H   new
ATOM      0  HB3 LYS A 138      -1.703 -37.184  -1.438  1.00  1.12           H   new
ATOM      0  HG2 LYS A 138      -0.116 -35.748  -2.492  1.00  1.12           H   new
ATOM      0  HG3 LYS A 138       0.992 -36.403  -1.612  1.00  1.12           H   new
ATOM      0  HD2 LYS A 138       0.460 -38.547  -2.526  1.00  1.12           H   new
ATOM      0  HD3 LYS A 138      -0.665 -37.903  -3.393  1.00  1.12           H   new
ATOM      0  HE2 LYS A 138       0.976 -36.729  -4.634  1.00  1.12           H   new
ATOM      0  HE3 LYS A 138       2.095 -37.395  -3.776  1.00  1.12           H   new
ATOM      0  HZ1 LYS A 138       1.818 -38.555  -5.731  1.00  1.12           H   new
ATOM      0  HZ2 LYS A 138       1.462 -39.439  -4.634  1.00  1.12           H   new
ATOM      0  HZ3 LYS A 138       0.420 -38.818  -5.434  1.00  1.12           H   new
ATOM   2176  N   SER A 139      -2.795 -37.611   0.657  1.00  1.22           N
ATOM   2177  CA  SER A 139      -3.832 -38.374   1.345  1.00  1.22           C
ATOM   2178  C   SER A 139      -3.476 -39.849   1.192  1.00  1.22           C
ATOM   2179  O   SER A 139      -3.353 -40.350   0.072  1.00  1.22           O
ATOM   2180  CB  SER A 139      -5.204 -38.107   0.751  1.00  1.22           C
ATOM   2181  OG  SER A 139      -6.204 -38.901   1.369  1.00  1.22           O
ATOM      0  H   SER A 139      -2.414 -38.071   0.038  1.00  1.22           H   new
ATOM      0  HA  SER A 139      -3.871 -38.113   2.279  1.00  1.22           H   new
ATOM      0  HB2 SER A 139      -5.425 -37.168   0.855  1.00  1.22           H   new
ATOM      0  HB3 SER A 139      -5.186 -38.291  -0.201  1.00  1.22           H   new
ATOM      0  HG  SER A 139      -6.950 -38.732   1.023  1.00  1.22           H   new
ATOM   2187  N   ARG A 140      -3.294 -40.527   2.313  1.00  1.27           N
ATOM   2188  CA  ARG A 140      -2.893 -41.941   2.332  1.00  1.27           C
ATOM   2189  C   ARG A 140      -3.742 -42.724   3.299  1.00  1.27           C
ATOM   2190  O   ARG A 140      -4.286 -42.147   4.216  1.00  1.27           O
ATOM   2191  CB  ARG A 140      -1.432 -42.125   2.733  1.00  1.27           C
ATOM   2192  CG  ARG A 140      -0.379 -41.616   1.750  1.00  1.27           C
ATOM   2193  CD  ARG A 140       0.984 -41.983   2.233  1.00  1.27           C
ATOM   2194  NE  ARG A 140       2.038 -41.670   1.282  1.00  1.27           N
ATOM   2195  CZ  ARG A 140       2.690 -40.496   1.223  1.00  1.27           C
ATOM   2196  NH1 ARG A 140       2.370 -39.535   2.051  1.00  1.27           N1+
ATOM   2197  NH2 ARG A 140       3.657 -40.322   0.339  1.00  1.27           N
ATOM      0  H   ARG A 140      -3.398 -40.185   3.095  1.00  1.27           H   new
ATOM      0  HA  ARG A 140      -3.016 -42.267   1.427  1.00  1.27           H   new
ATOM      0  HB2 ARG A 140      -1.293 -41.679   3.583  1.00  1.27           H   new
ATOM      0  HB3 ARG A 140      -1.276 -43.071   2.881  1.00  1.27           H   new
ATOM      0  HG2 ARG A 140      -0.533 -41.998   0.872  1.00  1.27           H   new
ATOM      0  HG3 ARG A 140      -0.450 -40.653   1.657  1.00  1.27           H   new
ATOM      0  HD2 ARG A 140       1.161 -41.518   3.066  1.00  1.27           H   new
ATOM      0  HD3 ARG A 140       1.006 -42.933   2.428  1.00  1.27           H   new
ATOM      0  HE  ARG A 140       2.260 -42.279   0.717  1.00  1.27           H   new
ATOM      0 HH11 ARG A 140       1.745 -39.656   2.629  1.00  1.27           H   new
ATOM      0 HH12 ARG A 140       2.784 -38.782   2.017  1.00  1.27           H   new
ATOM      0 HH21 ARG A 140       3.869 -40.960  -0.198  1.00  1.27           H   new
ATOM      0 HH22 ARG A 140       4.075 -39.571   0.301  1.00  1.27           H   new
ATOM   2211  N   LYS A 141      -3.780 -44.046   3.188  1.00  1.24           N
ATOM   2212  CA  LYS A 141      -4.553 -44.825   4.166  1.00  1.24           C
ATOM   2213  C   LYS A 141      -4.082 -44.542   5.601  1.00  1.24           C
ATOM   2214  O   LYS A 141      -4.879 -44.547   6.537  1.00  1.24           O
ATOM   2215  CB  LYS A 141      -4.438 -46.322   3.873  1.00  1.24           C
ATOM   2216  CG  LYS A 141      -5.174 -46.785   2.618  1.00  1.24           C
ATOM   2217  CD  LYS A 141      -4.999 -48.285   2.395  1.00  1.24           C
ATOM   2218  CE  LYS A 141      -5.727 -48.755   1.142  1.00  1.24           C
ATOM   2219  NZ  LYS A 141      -5.530 -50.211   0.903  1.00  1.24           N1+
ATOM      0  H   LYS A 141      -3.382 -44.504   2.579  1.00  1.24           H   new
ATOM      0  HA  LYS A 141      -5.481 -44.554   4.087  1.00  1.24           H   new
ATOM      0  HB2 LYS A 141      -3.499 -46.551   3.786  1.00  1.24           H   new
ATOM      0  HB3 LYS A 141      -4.781 -46.815   4.635  1.00  1.24           H   new
ATOM      0  HG2 LYS A 141      -6.118 -46.576   2.698  1.00  1.24           H   new
ATOM      0  HG3 LYS A 141      -4.840 -46.300   1.847  1.00  1.24           H   new
ATOM      0  HD2 LYS A 141      -4.055 -48.493   2.319  1.00  1.24           H   new
ATOM      0  HD3 LYS A 141      -5.335 -48.769   3.166  1.00  1.24           H   new
ATOM      0  HE2 LYS A 141      -6.675 -48.566   1.228  1.00  1.24           H   new
ATOM      0  HE3 LYS A 141      -5.407 -48.255   0.375  1.00  1.24           H   new
ATOM      0  HZ1 LYS A 141      -5.967 -50.453   0.166  1.00  1.24           H   new
ATOM      0  HZ2 LYS A 141      -4.662 -50.381   0.802  1.00  1.24           H   new
ATOM      0  HZ3 LYS A 141      -5.843 -50.671   1.597  1.00  1.24           H   new
ATOM   2233  N   GLU A 142      -2.782 -44.293   5.765  1.00  1.15           N
ATOM   2234  CA  GLU A 142      -2.194 -43.954   7.058  1.00  1.15           C
ATOM   2235  C   GLU A 142      -2.731 -42.618   7.596  1.00  1.15           C
ATOM   2236  O   GLU A 142      -2.804 -42.401   8.809  1.00  1.15           O
ATOM   2237  CB  GLU A 142      -0.670 -43.847   6.928  1.00  1.15           C
ATOM   2238  CG  GLU A 142       0.043 -45.171   6.666  1.00  1.15           C
ATOM   2239  CD  GLU A 142       1.537 -45.011   6.471  1.00  1.15           C
ATOM   2240  OE1 GLU A 142       1.985 -43.895   6.349  1.00  1.15           O
ATOM   2241  OE2 GLU A 142       2.223 -46.006   6.443  1.00  1.15           O1-
ATOM      0  H   GLU A 142      -2.213 -44.317   5.121  1.00  1.15           H   new
ATOM      0  HA  GLU A 142      -2.436 -44.660   7.678  1.00  1.15           H   new
ATOM      0  HB2 GLU A 142      -0.462 -43.233   6.206  1.00  1.15           H   new
ATOM      0  HB3 GLU A 142      -0.315 -43.458   7.743  1.00  1.15           H   new
ATOM      0  HG2 GLU A 142      -0.118 -45.772   7.410  1.00  1.15           H   new
ATOM      0  HG3 GLU A 142      -0.338 -45.587   5.877  1.00  1.15           H   new
ATOM   2248  N   CYS A 143      -2.989 -41.691   6.674  1.00  1.04           N
ATOM   2249  CA  CYS A 143      -3.438 -40.340   6.963  1.00  1.04           C
ATOM   2250  C   CYS A 143      -4.348 -39.759   5.866  1.00  1.04           C
ATOM   2251  O   CYS A 143      -3.860 -39.012   5.002  1.00  1.04           O
ATOM   2252  CB  CYS A 143      -2.235 -39.429   7.178  1.00  1.04           C
ATOM   2253  SG  CYS A 143      -2.612 -37.722   7.669  1.00  1.04           S
ATOM      0  H   CYS A 143      -2.902 -41.843   5.832  1.00  1.04           H   new
ATOM      0  HA  CYS A 143      -3.971 -40.387   7.772  1.00  1.04           H   new
ATOM      0  HB2 CYS A 143      -1.668 -39.825   7.858  1.00  1.04           H   new
ATOM      0  HB3 CYS A 143      -1.719 -39.405   6.357  1.00  1.04           H   new
ATOM   2258  N   PRO A 144      -5.613 -40.192   5.772  1.00  0.93           N
ATOM   2259  CA  PRO A 144      -6.602 -39.779   4.796  1.00  0.93           C
ATOM   2260  C   PRO A 144      -6.883 -38.302   4.885  1.00  0.93           C
ATOM   2261  O   PRO A 144      -6.864 -37.739   5.979  1.00  0.93           O
ATOM   2262  CB  PRO A 144      -7.849 -40.578   5.184  1.00  0.93           C
ATOM   2263  CG  PRO A 144      -7.329 -41.737   5.983  1.00  0.93           C
ATOM   2264  CD  PRO A 144      -6.131 -41.195   6.725  1.00  0.93           C
ATOM      0  HA  PRO A 144      -6.308 -39.940   3.886  1.00  0.93           H   new
ATOM      0  HB2 PRO A 144      -8.464 -40.039   5.705  1.00  0.93           H   new
ATOM      0  HB3 PRO A 144      -8.332 -40.880   4.399  1.00  0.93           H   new
ATOM      0  HG2 PRO A 144      -8.002 -42.070   6.598  1.00  0.93           H   new
ATOM      0  HG3 PRO A 144      -7.080 -42.477   5.407  1.00  0.93           H   new
ATOM      0  HD2 PRO A 144      -6.379 -40.796   7.574  1.00  0.93           H   new
ATOM      0  HD3 PRO A 144      -5.478 -41.886   6.916  1.00  0.93           H   new
ATOM   2272  N   PHE A 145      -7.285 -37.683   3.783  1.00  0.84           N
ATOM   2273  CA  PHE A 145      -7.695 -36.275   3.834  1.00  0.84           C
ATOM   2274  C   PHE A 145      -8.795 -36.014   4.880  1.00  0.84           C
ATOM   2275  O   PHE A 145      -8.852 -34.933   5.470  1.00  0.84           O
ATOM   2276  CB  PHE A 145      -8.212 -35.831   2.467  1.00  0.84           C
ATOM   2277  CG  PHE A 145      -9.588 -36.322   2.175  1.00  0.84           C
ATOM   2278  CD1 PHE A 145     -10.685 -35.523   2.448  1.00  0.84           C
ATOM   2279  CD2 PHE A 145      -9.798 -37.590   1.660  1.00  0.84           C
ATOM   2280  CE1 PHE A 145     -11.966 -35.971   2.207  1.00  0.84           C
ATOM   2281  CE2 PHE A 145     -11.080 -38.045   1.417  1.00  0.84           C
ATOM   2282  CZ  PHE A 145     -12.165 -37.231   1.690  1.00  0.84           C
ATOM      0  H   PHE A 145      -7.330 -38.048   3.005  1.00  0.84           H   new
ATOM      0  HA  PHE A 145      -6.909 -35.767   4.089  1.00  0.84           H   new
ATOM      0  HB2 PHE A 145      -8.204 -34.862   2.423  1.00  0.84           H   new
ATOM      0  HB3 PHE A 145      -7.608 -36.151   1.779  1.00  0.84           H   new
ATOM      0  HD1 PHE A 145     -10.556 -34.672   2.799  1.00  0.84           H   new
ATOM      0  HD2 PHE A 145      -9.071 -38.140   1.476  1.00  0.84           H   new
ATOM      0  HE1 PHE A 145     -12.694 -35.423   2.393  1.00  0.84           H   new
ATOM      0  HE2 PHE A 145     -11.213 -38.898   1.070  1.00  0.84           H   new
ATOM      0  HZ  PHE A 145     -13.028 -37.535   1.524  1.00  0.84           H   new
ATOM   2292  N   SER A 146      -9.619 -37.025   5.166  1.00  0.78           N
ATOM   2293  CA  SER A 146     -10.720 -36.882   6.112  1.00  0.78           C
ATOM   2294  C   SER A 146     -10.251 -36.730   7.563  1.00  0.78           C
ATOM   2295  O   SER A 146     -11.056 -36.410   8.441  1.00  0.78           O
ATOM   2296  CB  SER A 146     -11.680 -38.044   5.987  1.00  0.78           C
ATOM   2297  OG  SER A 146     -11.112 -39.243   6.440  1.00  0.78           O
ATOM      0  H   SER A 146      -9.553 -37.808   4.817  1.00  0.78           H   new
ATOM      0  HA  SER A 146     -11.177 -36.059   5.881  1.00  0.78           H   new
ATOM      0  HB2 SER A 146     -12.484 -37.855   6.496  1.00  0.78           H   new
ATOM      0  HB3 SER A 146     -11.948 -38.143   5.060  1.00  0.78           H   new
ATOM      0  HG  SER A 146     -11.670 -39.866   6.359  1.00  0.78           H   new
ATOM   2303  N   ASN A 147      -8.971 -37.027   7.823  1.00  0.75           N
ATOM   2304  CA  ASN A 147      -8.374 -36.855   9.137  1.00  0.75           C
ATOM   2305  C   ASN A 147      -7.346 -35.718   9.116  1.00  0.75           C
ATOM   2306  O   ASN A 147      -6.514 -35.608  10.021  1.00  0.75           O
ATOM   2307  CB  ASN A 147      -7.747 -38.135   9.651  1.00  0.75           C
ATOM   2308  CG  ASN A 147      -8.745 -39.212   9.961  1.00  0.75           C
ATOM   2309  ND2 ASN A 147      -8.360 -40.446   9.753  1.00  0.75           N
ATOM   2310  OD1 ASN A 147      -9.853 -38.939  10.431  1.00  0.75           O
ATOM      0  H   ASN A 147      -8.428 -37.336   7.232  1.00  0.75           H   new
ATOM      0  HA  ASN A 147      -9.088 -36.620   9.750  1.00  0.75           H   new
ATOM      0  HB2 ASN A 147      -7.120 -38.467   8.990  1.00  0.75           H   new
ATOM      0  HB3 ASN A 147      -7.237 -37.937  10.452  1.00  0.75           H   new
ATOM      0 HD21 ASN A 147      -8.886 -41.099   9.945  1.00  0.75           H   new
ATOM      0 HD22 ASN A 147      -7.581 -40.604   9.424  1.00  0.75           H   new
ATOM   2317  N   ARG A 148      -7.394 -34.860   8.089  1.00  0.74           N
ATOM   2318  CA  ARG A 148      -6.442 -33.759   8.021  1.00  0.74           C
ATOM   2319  C   ARG A 148      -7.094 -32.403   8.226  1.00  0.74           C
ATOM   2320  O   ARG A 148      -8.222 -32.131   7.770  1.00  0.74           O
ATOM   2321  CB  ARG A 148      -5.705 -33.740   6.681  1.00  0.74           C
ATOM   2322  CG  ARG A 148      -4.769 -34.930   6.430  1.00  0.74           C
ATOM   2323  CD  ARG A 148      -4.185 -34.892   5.051  1.00  0.74           C
ATOM   2324  NE  ARG A 148      -3.346 -36.015   4.756  1.00  0.74           N
ATOM   2325  CZ  ARG A 148      -2.013 -35.992   4.801  1.00  0.74           C
ATOM   2326  NH1 ARG A 148      -1.376 -34.877   5.065  1.00  0.74           N1+
ATOM   2327  NH2 ARG A 148      -1.346 -37.100   4.561  1.00  0.74           N
ATOM      0  H   ARG A 148      -7.957 -34.900   7.440  1.00  0.74           H   new
ATOM      0  HA  ARG A 148      -5.816 -33.915   8.745  1.00  0.74           H   new
ATOM      0  HB2 ARG A 148      -6.362 -33.708   5.968  1.00  0.74           H   new
ATOM      0  HB3 ARG A 148      -5.186 -32.922   6.626  1.00  0.74           H   new
ATOM      0  HG2 ARG A 148      -4.054 -34.924   7.085  1.00  0.74           H   new
ATOM      0  HG3 ARG A 148      -5.258 -35.759   6.552  1.00  0.74           H   new
ATOM      0  HD2 ARG A 148      -4.906 -34.857   4.403  1.00  0.74           H   new
ATOM      0  HD3 ARG A 148      -3.670 -34.076   4.948  1.00  0.74           H   new
ATOM      0  HE  ARG A 148      -3.727 -36.754   4.535  1.00  0.74           H   new
ATOM      0 HH11 ARG A 148      -1.818 -34.154   5.211  1.00  0.74           H   new
ATOM      0 HH12 ARG A 148      -0.516 -34.869   5.093  1.00  0.74           H   new
ATOM      0 HH21 ARG A 148      -1.770 -37.826   4.378  1.00  0.74           H   new
ATOM      0 HH22 ARG A 148      -0.486 -37.099   4.587  1.00  0.74           H   new
ATOM   2341  N   VAL A 149      -6.325 -31.551   8.873  1.00  0.73           N
ATOM   2342  CA  VAL A 149      -6.637 -30.172   9.140  1.00  0.73           C
ATOM   2343  C   VAL A 149      -6.144 -29.310   8.001  1.00  0.73           C
ATOM   2344  O   VAL A 149      -5.114 -29.623   7.421  1.00  0.73           O
ATOM   2345  CB  VAL A 149      -6.010 -29.742  10.463  1.00  0.73           C
ATOM   2346  CG1 VAL A 149      -6.231 -28.297  10.665  1.00  0.73           C
ATOM   2347  CG2 VAL A 149      -6.618 -30.547  11.553  1.00  0.73           C
ATOM      0  H   VAL A 149      -5.558 -31.781   9.187  1.00  0.73           H   new
ATOM      0  HA  VAL A 149      -7.598 -30.065   9.213  1.00  0.73           H   new
ATOM      0  HB  VAL A 149      -5.052 -29.895  10.459  1.00  0.73           H   new
ATOM      0 HG11 VAL A 149      -5.833 -28.023  11.506  1.00  0.73           H   new
ATOM      0 HG12 VAL A 149      -5.822 -27.802   9.938  1.00  0.73           H   new
ATOM      0 HG13 VAL A 149      -7.184 -28.115  10.684  1.00  0.73           H   new
ATOM      0 HG21 VAL A 149      -6.230 -30.286  12.403  1.00  0.73           H   new
ATOM      0 HG22 VAL A 149      -7.575 -30.393  11.574  1.00  0.73           H   new
ATOM      0 HG23 VAL A 149      -6.446 -31.488  11.395  1.00  0.73           H   new
ATOM   2357  N   TRP A 150      -6.887 -28.288   7.616  1.00  0.74           N
ATOM   2358  CA  TRP A 150      -6.402 -27.417   6.547  1.00  0.74           C
ATOM   2359  C   TRP A 150      -6.681 -25.942   6.773  1.00  0.74           C
ATOM   2360  O   TRP A 150      -7.731 -25.558   7.285  1.00  0.74           O
ATOM   2361  CB  TRP A 150      -6.957 -27.895   5.228  1.00  0.74           C
ATOM   2362  CG  TRP A 150      -6.662 -27.070   4.046  1.00  0.74           C
ATOM   2363  CD1 TRP A 150      -5.591 -27.121   3.202  1.00  0.74           C
ATOM   2364  CD2 TRP A 150      -7.517 -26.082   3.526  1.00  0.74           C
ATOM   2365  CE2 TRP A 150      -6.905 -25.576   2.389  1.00  0.74           C
ATOM   2366  CE3 TRP A 150      -8.736 -25.593   3.915  1.00  0.74           C
ATOM   2367  NE1 TRP A 150      -5.740 -26.229   2.215  1.00  0.74           N
ATOM   2368  CZ2 TRP A 150      -7.467 -24.597   1.650  1.00  0.74           C
ATOM   2369  CZ3 TRP A 150      -9.299 -24.614   3.178  1.00  0.74           C
ATOM   2370  CH2 TRP A 150      -8.682 -24.113   2.063  1.00  0.74           C
ATOM      0  H   TRP A 150      -7.654 -28.080   7.946  1.00  0.74           H   new
ATOM      0  HA  TRP A 150      -5.434 -27.482   6.540  1.00  0.74           H   new
ATOM      0  HB2 TRP A 150      -6.619 -28.789   5.064  1.00  0.74           H   new
ATOM      0  HB3 TRP A 150      -7.921 -27.967   5.314  1.00  0.74           H   new
ATOM      0  HD1 TRP A 150      -4.863 -27.692   3.298  1.00  0.74           H   new
ATOM      0  HE1 TRP A 150      -5.183 -26.095   1.574  1.00  0.74           H   new
ATOM      0  HE3 TRP A 150      -9.165 -25.928   4.669  1.00  0.74           H   new
ATOM      0  HZ2 TRP A 150      -7.047 -24.263   0.890  1.00  0.74           H   new
ATOM      0  HZ3 TRP A 150     -10.125 -24.271   3.433  1.00  0.74           H   new
ATOM      0  HH2 TRP A 150      -9.093 -23.434   1.578  1.00  0.74           H   new
ATOM   2381  N   ASN A 151      -5.698 -25.119   6.387  1.00  0.76           N
ATOM   2382  CA  ASN A 151      -5.763 -23.650   6.514  1.00  0.76           C
ATOM   2383  C   ASN A 151      -6.019 -23.233   7.947  1.00  0.76           C
ATOM   2384  O   ASN A 151      -6.772 -22.301   8.224  1.00  0.76           O
ATOM   2385  CB  ASN A 151      -6.828 -23.045   5.613  1.00  0.76           C
ATOM   2386  CG  ASN A 151      -6.651 -21.545   5.417  1.00  0.76           C
ATOM   2387  ND2 ASN A 151      -7.703 -20.864   5.061  1.00  0.76           N
ATOM   2388  OD1 ASN A 151      -5.535 -21.023   5.553  1.00  0.76           O
ATOM      0  H   ASN A 151      -4.963 -25.400   6.039  1.00  0.76           H   new
ATOM      0  HA  ASN A 151      -4.898 -23.313   6.233  1.00  0.76           H   new
ATOM      0  HB2 ASN A 151      -6.803 -23.485   4.749  1.00  0.76           H   new
ATOM      0  HB3 ASN A 151      -7.704 -23.216   5.994  1.00  0.76           H   new
ATOM      0 HD21 ASN A 151      -7.638 -20.020   4.911  1.00  0.76           H   new
ATOM      0 HD22 ASN A 151      -8.462 -21.259   4.976  1.00  0.76           H   new
ATOM   2395  N   SER A 152      -5.337 -23.902   8.858  1.00  0.77           N
ATOM   2396  CA  SER A 152      -5.454 -23.638  10.273  1.00  0.77           C
ATOM   2397  C   SER A 152      -4.590 -22.496  10.762  1.00  0.77           C
ATOM   2398  O   SER A 152      -4.648 -22.133  11.919  1.00  0.77           O
ATOM   2399  CB  SER A 152      -5.110 -24.853  11.026  1.00  0.77           C
ATOM   2400  OG  SER A 152      -3.774 -25.154  10.856  1.00  0.77           O
ATOM      0  H   SER A 152      -4.784 -24.532   8.666  1.00  0.77           H   new
ATOM      0  HA  SER A 152      -6.375 -23.373  10.423  1.00  0.77           H   new
ATOM      0  HB2 SER A 152      -5.302 -24.724  11.968  1.00  0.77           H   new
ATOM      0  HB3 SER A 152      -5.657 -25.595  10.724  1.00  0.77           H   new
ATOM      0  HG  SER A 152      -3.500 -25.597  11.515  1.00  0.77           H   new
ATOM   2406  N   PHE A 153      -3.733 -21.973   9.919  1.00  0.80           N
ATOM   2407  CA  PHE A 153      -2.905 -20.844  10.302  1.00  0.80           C
ATOM   2408  C   PHE A 153      -3.158 -19.626   9.437  1.00  0.80           C
ATOM   2409  O   PHE A 153      -3.325 -19.722   8.220  1.00  0.80           O
ATOM   2410  CB  PHE A 153      -1.427 -21.239  10.395  1.00  0.80           C
ATOM   2411  CG  PHE A 153      -1.071 -21.918  11.710  1.00  0.80           C
ATOM   2412  CD1 PHE A 153      -1.267 -23.251  11.984  1.00  0.80           C
ATOM   2413  CD2 PHE A 153      -0.483 -21.138  12.687  1.00  0.80           C
ATOM   2414  CE1 PHE A 153      -0.898 -23.760  13.234  1.00  0.80           C
ATOM   2415  CE2 PHE A 153      -0.118 -21.646  13.903  1.00  0.80           C
ATOM   2416  CZ  PHE A 153      -0.334 -22.960  14.173  1.00  0.80           C
ATOM      0  H   PHE A 153      -3.610 -22.254   9.115  1.00  0.80           H   new
ATOM      0  HA  PHE A 153      -3.167 -20.576  11.197  1.00  0.80           H   new
ATOM      0  HB2 PHE A 153      -1.210 -21.835   9.661  1.00  0.80           H   new
ATOM      0  HB3 PHE A 153      -0.879 -20.446  10.288  1.00  0.80           H   new
ATOM      0  HD1 PHE A 153      -1.642 -23.811  11.343  1.00  0.80           H   new
ATOM      0  HD2 PHE A 153      -0.330 -20.237  12.512  1.00  0.80           H   new
ATOM      0  HE1 PHE A 153      -1.041 -24.659  13.424  1.00  0.80           H   new
ATOM      0  HE2 PHE A 153       0.276 -21.096  14.541  1.00  0.80           H   new
ATOM      0  HZ  PHE A 153      -0.095 -23.310  15.001  1.00  0.80           H   new
ATOM   2426  N   GLN A 154      -3.157 -18.471  10.090  1.00  0.84           N
ATOM   2427  CA  GLN A 154      -3.387 -17.189   9.435  1.00  0.84           C
ATOM   2428  C   GLN A 154      -2.360 -16.180   9.868  1.00  0.84           C
ATOM   2429  O   GLN A 154      -1.716 -16.327  10.909  1.00  0.84           O
ATOM   2430  CB  GLN A 154      -4.772 -16.630   9.768  1.00  0.84           C
ATOM   2431  CG  GLN A 154      -4.950 -16.235  11.234  1.00  0.84           C
ATOM   2432  CD  GLN A 154      -6.351 -15.736  11.544  1.00  0.84           C
ATOM   2433  NE2 GLN A 154      -6.493 -14.958  12.618  1.00  0.84           N
ATOM   2434  OE1 GLN A 154      -7.307 -16.049  10.820  1.00  0.84           O
ATOM      0  H   GLN A 154      -3.021 -18.408  10.937  1.00  0.84           H   new
ATOM      0  HA  GLN A 154      -3.323 -17.346   8.480  1.00  0.84           H   new
ATOM      0  HB2 GLN A 154      -4.939 -15.853   9.211  1.00  0.84           H   new
ATOM      0  HB3 GLN A 154      -5.442 -17.293   9.538  1.00  0.84           H   new
ATOM      0  HG2 GLN A 154      -4.752 -17.000  11.797  1.00  0.84           H   new
ATOM      0  HG3 GLN A 154      -4.308 -15.543  11.458  1.00  0.84           H   new
ATOM      0 HE21 GLN A 154      -5.808 -14.760  13.099  1.00  0.84           H   new
ATOM      0 HE22 GLN A 154      -7.269 -14.654  12.829  1.00  0.84           H   new
ATOM   2443  N   ILE A 155      -2.208 -15.146   9.073  1.00  0.90           N
ATOM   2444  CA  ILE A 155      -1.281 -14.087   9.373  1.00  0.90           C
ATOM   2445  C   ILE A 155      -1.849 -13.033  10.299  1.00  0.90           C
ATOM   2446  O   ILE A 155      -2.943 -12.512  10.083  1.00  0.90           O
ATOM   2447  CB  ILE A 155      -0.845 -13.461   8.075  1.00  0.90           C
ATOM   2448  CG1 ILE A 155      -0.167 -14.518   7.295  1.00  0.90           C
ATOM   2449  CG2 ILE A 155       0.059 -12.251   8.345  1.00  0.90           C
ATOM   2450  CD1 ILE A 155       0.098 -14.186   5.932  1.00  0.90           C
ATOM      0  H   ILE A 155      -2.643 -15.038   8.339  1.00  0.90           H   new
ATOM      0  HA  ILE A 155      -0.528 -14.475   9.846  1.00  0.90           H   new
ATOM      0  HB  ILE A 155      -1.599 -13.121   7.568  1.00  0.90           H   new
ATOM      0 HG12 ILE A 155       0.672 -14.734   7.730  1.00  0.90           H   new
ATOM      0 HG13 ILE A 155      -0.713 -15.319   7.318  1.00  0.90           H   new
ATOM      0 HG21 ILE A 155       0.333 -11.857   7.502  1.00  0.90           H   new
ATOM      0 HG22 ILE A 155      -0.428 -11.593   8.866  1.00  0.90           H   new
ATOM      0 HG23 ILE A 155       0.844 -12.537   8.838  1.00  0.90           H   new
ATOM      0 HD11 ILE A 155       0.542 -14.931   5.498  1.00  0.90           H   new
ATOM      0 HD12 ILE A 155      -0.737 -13.997   5.476  1.00  0.90           H   new
ATOM      0 HD13 ILE A 155       0.670 -13.403   5.895  1.00  0.90           H   new
ATOM   2462  N   GLU A 156      -1.093 -12.734  11.342  1.00  1.01           N
ATOM   2463  CA  GLU A 156      -1.474 -11.722  12.304  1.00  1.01           C
ATOM   2464  C   GLU A 156      -0.752 -10.408  12.024  1.00  1.01           C
ATOM   2465  O   GLU A 156      -1.344  -9.331  12.133  1.00  1.01           O
ATOM   2466  CB  GLU A 156      -1.143 -12.184  13.716  1.00  1.01           C
ATOM   2467  CG  GLU A 156      -1.874 -13.426  14.156  1.00  1.01           C
ATOM   2468  CD  GLU A 156      -3.381 -13.270  14.213  1.00  1.01           C
ATOM   2469  OE1 GLU A 156      -3.855 -12.184  14.438  1.00  1.01           O
ATOM   2470  OE2 GLU A 156      -4.050 -14.269  14.067  1.00  1.01           O1-
ATOM      0  H   GLU A 156      -0.341 -13.115  11.511  1.00  1.01           H   new
ATOM      0  HA  GLU A 156      -2.430 -11.580  12.224  1.00  1.01           H   new
ATOM      0  HB2 GLU A 156      -0.189 -12.346  13.775  1.00  1.01           H   new
ATOM      0  HB3 GLU A 156      -1.348 -11.466  14.335  1.00  1.01           H   new
ATOM      0  HG2 GLU A 156      -1.656 -14.150  13.548  1.00  1.01           H   new
ATOM      0  HG3 GLU A 156      -1.552 -13.685  15.033  1.00  1.01           H   new
ATOM   2477  N   GLU A 157       0.534 -10.503  11.670  1.00  1.18           N
ATOM   2478  CA  GLU A 157       1.334  -9.298  11.438  1.00  1.18           C
ATOM   2479  C   GLU A 157       2.208  -9.425  10.198  1.00  1.18           C
ATOM   2480  O   GLU A 157       2.658 -10.515   9.841  1.00  1.18           O
ATOM   2481  CB  GLU A 157       2.225  -8.967  12.648  1.00  1.18           C
ATOM   2482  CG  GLU A 157       1.483  -8.720  13.971  1.00  1.18           C
ATOM   2483  CD  GLU A 157       2.402  -8.310  15.107  1.00  1.18           C
ATOM   2484  OE1 GLU A 157       3.579  -8.181  14.876  1.00  1.18           O
ATOM   2485  OE2 GLU A 157       1.919  -8.127  16.201  1.00  1.18           O1-
ATOM      0  H   GLU A 157       0.956 -11.245  11.561  1.00  1.18           H   new
ATOM      0  HA  GLU A 157       0.700  -8.577  11.302  1.00  1.18           H   new
ATOM      0  HB2 GLU A 157       2.851  -9.697  12.778  1.00  1.18           H   new
ATOM      0  HB3 GLU A 157       2.749  -8.178  12.437  1.00  1.18           H   new
ATOM      0  HG2 GLU A 157       0.817  -8.028  13.837  1.00  1.18           H   new
ATOM      0  HG3 GLU A 157       1.007  -9.527  14.223  1.00  1.18           H   new
ATOM   2492  N   PHE A 158       2.478  -8.293   9.550  1.00  1.43           N
ATOM   2493  CA  PHE A 158       3.384  -8.273   8.403  1.00  1.43           C
ATOM   2494  C   PHE A 158       4.237  -7.000   8.350  1.00  1.43           C
ATOM   2495  O   PHE A 158       3.701  -5.889   8.300  1.00  1.43           O
ATOM   2496  CB  PHE A 158       2.588  -8.452   7.104  1.00  1.43           C
ATOM   2497  CG  PHE A 158       3.436  -8.451   5.872  1.00  1.43           C
ATOM   2498  CD1 PHE A 158       4.518  -9.262   5.803  1.00  1.43           C
ATOM   2499  CD2 PHE A 158       3.131  -7.664   4.775  1.00  1.43           C
ATOM   2500  CE1 PHE A 158       5.307  -9.323   4.696  1.00  1.43           C
ATOM   2501  CE2 PHE A 158       3.925  -7.708   3.641  1.00  1.43           C
ATOM   2502  CZ  PHE A 158       5.019  -8.546   3.606  1.00  1.43           C
ATOM      0  H   PHE A 158       2.147  -7.527   9.758  1.00  1.43           H   new
ATOM      0  HA  PHE A 158       4.001  -9.014   8.505  1.00  1.43           H   new
ATOM      0  HB2 PHE A 158       2.097  -9.287   7.148  1.00  1.43           H   new
ATOM      0  HB3 PHE A 158       1.932  -7.741   7.036  1.00  1.43           H   new
ATOM      0  HD1 PHE A 158       4.729  -9.795   6.536  1.00  1.43           H   new
ATOM      0  HD2 PHE A 158       2.390  -7.103   4.799  1.00  1.43           H   new
ATOM      0  HE1 PHE A 158       6.042  -9.893   4.680  1.00  1.43           H   new
ATOM      0  HE2 PHE A 158       3.721  -7.175   2.907  1.00  1.43           H   new
ATOM      0  HZ  PHE A 158       5.557  -8.583   2.848  1.00  1.43           H   new
ATOM   2512  N   GLY A 159       5.567  -7.167   8.386  1.00  1.78           N
ATOM   2513  CA  GLY A 159       6.492  -6.030   8.327  1.00  1.78           C
ATOM   2514  C   GLY A 159       7.557  -6.189   7.236  1.00  1.78           C
ATOM   2515  O   GLY A 159       7.567  -7.182   6.505  1.00  1.78           O
ATOM      0  H   GLY A 159       5.952  -7.934   8.445  1.00  1.78           H   new
ATOM      0  HA2 GLY A 159       5.989  -5.217   8.166  1.00  1.78           H   new
ATOM      0  HA3 GLY A 159       6.928  -5.928   9.187  1.00  1.78           H   new
ATOM   2519  N   THR A 160       8.505  -5.245   7.191  1.00  2.17           N
ATOM   2520  CA  THR A 160       9.577  -5.244   6.189  1.00  2.17           C
ATOM   2521  C   THR A 160      10.974  -5.188   6.826  1.00  2.17           C
ATOM   2522  O   THR A 160      11.218  -4.412   7.750  1.00  2.17           O
ATOM   2523  CB  THR A 160       9.376  -4.078   5.199  1.00  2.17           C
ATOM   2524  CG2 THR A 160      10.474  -4.061   4.139  1.00  2.17           C
ATOM   2525  OG1 THR A 160       8.109  -4.233   4.554  1.00  2.17           O
ATOM      0  H   THR A 160       8.543  -4.586   7.743  1.00  2.17           H   new
ATOM      0  HA  THR A 160       9.526  -6.083   5.706  1.00  2.17           H   new
ATOM      0  HB  THR A 160       9.411  -3.243   5.692  1.00  2.17           H   new
ATOM      0  HG1 THR A 160       7.990  -3.601   4.014  1.00  2.17           H   new
ATOM      0 HG21 THR A 160      10.325  -3.320   3.530  1.00  2.17           H   new
ATOM      0 HG22 THR A 160      11.337  -3.957   4.569  1.00  2.17           H   new
ATOM      0 HG23 THR A 160      10.458  -4.895   3.643  1.00  2.17           H   new
ATOM   2533  N   GLY A 161      11.881  -6.019   6.314  1.00  2.52           N
ATOM   2534  CA  GLY A 161      13.269  -6.164   6.763  1.00  2.52           C
ATOM   2535  C   GLY A 161      14.285  -5.795   5.670  1.00  2.52           C
ATOM   2536  O   GLY A 161      15.263  -6.513   5.447  1.00  2.52           O
ATOM      0  H   GLY A 161      11.694  -6.543   5.659  1.00  2.52           H   new
ATOM      0  HA2 GLY A 161      13.415  -5.601   7.539  1.00  2.52           H   new
ATOM      0  HA3 GLY A 161      13.420  -7.080   7.045  1.00  2.52           H   new
ATOM   2540  N   VAL A 162      13.997  -4.718   4.934  1.00  2.70           N
ATOM   2541  CA  VAL A 162      14.838  -4.116   3.873  1.00  2.70           C
ATOM   2542  C   VAL A 162      15.084  -4.990   2.636  1.00  2.70           C
ATOM   2543  O   VAL A 162      14.758  -4.595   1.516  1.00  2.70           O
ATOM   2544  CB  VAL A 162      16.209  -3.688   4.436  1.00  2.70           C
ATOM   2545  CG1 VAL A 162      17.105  -3.190   3.305  1.00  2.70           C
ATOM   2546  CG2 VAL A 162      16.009  -2.612   5.475  1.00  2.70           C
ATOM      0  H   VAL A 162      13.260  -4.287   5.043  1.00  2.70           H   new
ATOM      0  HA  VAL A 162      14.314  -3.356   3.574  1.00  2.70           H   new
ATOM      0  HB  VAL A 162      16.643  -4.449   4.853  1.00  2.70           H   new
ATOM      0 HG11 VAL A 162      17.965  -2.923   3.667  1.00  2.70           H   new
ATOM      0 HG12 VAL A 162      17.234  -3.900   2.657  1.00  2.70           H   new
ATOM      0 HG13 VAL A 162      16.687  -2.430   2.871  1.00  2.70           H   new
ATOM      0 HG21 VAL A 162      16.870  -2.341   5.831  1.00  2.70           H   new
ATOM      0 HG22 VAL A 162      15.572  -1.847   5.069  1.00  2.70           H   new
ATOM      0 HG23 VAL A 162      15.456  -2.955   6.194  1.00  2.70           H   new
ATOM   2556  N   PHE A 163      15.674  -6.161   2.846  1.00  2.65           N
ATOM   2557  CA  PHE A 163      15.981  -7.090   1.769  1.00  2.65           C
ATOM   2558  C   PHE A 163      14.967  -8.218   1.773  1.00  2.65           C
ATOM   2559  O   PHE A 163      14.711  -8.849   0.744  1.00  2.65           O
ATOM   2560  CB  PHE A 163      17.374  -7.670   1.971  1.00  2.65           C
ATOM   2561  CG  PHE A 163      18.437  -6.631   1.969  1.00  2.65           C
ATOM   2562  CD1 PHE A 163      19.078  -6.288   3.151  1.00  2.65           C
ATOM   2563  CD2 PHE A 163      18.794  -5.978   0.802  1.00  2.65           C
ATOM   2564  CE1 PHE A 163      20.058  -5.318   3.165  1.00  2.65           C
ATOM   2565  CE2 PHE A 163      19.774  -5.006   0.811  1.00  2.65           C
ATOM   2566  CZ  PHE A 163      20.408  -4.676   1.994  1.00  2.65           C
ATOM      0  H   PHE A 163      15.909  -6.440   3.625  1.00  2.65           H   new
ATOM      0  HA  PHE A 163      15.947  -6.619   0.922  1.00  2.65           H   new
ATOM      0  HB2 PHE A 163      17.400  -8.152   2.812  1.00  2.65           H   new
ATOM      0  HB3 PHE A 163      17.556  -8.314   1.269  1.00  2.65           H   new
ATOM      0  HD1 PHE A 163      18.844  -6.717   3.942  1.00  2.65           H   new
ATOM      0  HD2 PHE A 163      18.369  -6.196   0.004  1.00  2.65           H   new
ATOM      0  HE1 PHE A 163      20.483  -5.097   3.962  1.00  2.65           H   new
ATOM      0  HE2 PHE A 163      20.008  -4.573   0.022  1.00  2.65           H   new
ATOM      0  HZ  PHE A 163      21.069  -4.022   2.001  1.00  2.65           H   new
ATOM   2576  N   THR A 164      14.397  -8.458   2.946  1.00  2.39           N
ATOM   2577  CA  THR A 164      13.404  -9.507   3.137  1.00  2.39           C
ATOM   2578  C   THR A 164      12.224  -8.917   3.888  1.00  2.39           C
ATOM   2579  O   THR A 164      12.295  -7.778   4.345  1.00  2.39           O
ATOM   2580  CB  THR A 164      13.967 -10.721   3.917  1.00  2.39           C
ATOM   2581  CG2 THR A 164      15.213 -11.278   3.240  1.00  2.39           C
ATOM   2582  OG1 THR A 164      14.281 -10.326   5.256  1.00  2.39           O
ATOM      0  H   THR A 164      14.577  -8.013   3.660  1.00  2.39           H   new
ATOM      0  HA  THR A 164      13.135  -9.834   2.264  1.00  2.39           H   new
ATOM      0  HB  THR A 164      13.291 -11.417   3.929  1.00  2.39           H   new
ATOM      0  HG1 THR A 164      14.585 -10.985   5.679  1.00  2.39           H   new
ATOM      0 HG21 THR A 164      15.545 -12.036   3.746  1.00  2.39           H   new
ATOM      0 HG22 THR A 164      14.992 -11.563   2.340  1.00  2.39           H   new
ATOM      0 HG23 THR A 164      15.896 -10.590   3.202  1.00  2.39           H   new
ATOM   2590  N   THR A 165      11.147  -9.672   4.011  1.00  2.04           N
ATOM   2591  CA  THR A 165       9.982  -9.234   4.770  1.00  2.04           C
ATOM   2592  C   THR A 165       9.618 -10.283   5.816  1.00  2.04           C
ATOM   2593  O   THR A 165      10.090 -11.426   5.746  1.00  2.04           O
ATOM   2594  CB  THR A 165       8.795  -8.993   3.843  1.00  2.04           C
ATOM   2595  CG2 THR A 165       9.153  -8.050   2.719  1.00  2.04           C
ATOM   2596  OG1 THR A 165       8.414 -10.221   3.283  1.00  2.04           O
ATOM      0  H   THR A 165      11.067 -10.452   3.659  1.00  2.04           H   new
ATOM      0  HA  THR A 165      10.201  -8.400   5.215  1.00  2.04           H   new
ATOM      0  HB  THR A 165       8.076  -8.598   4.361  1.00  2.04           H   new
ATOM      0  HG1 THR A 165       8.032 -10.087   2.547  1.00  2.04           H   new
ATOM      0 HG21 THR A 165       8.380  -7.917   2.149  1.00  2.04           H   new
ATOM      0 HG22 THR A 165       9.432  -7.197   3.088  1.00  2.04           H   new
ATOM      0 HG23 THR A 165       9.878  -8.429   2.197  1.00  2.04           H   new
ATOM   2604  N   ARG A 166       8.778  -9.909   6.787  1.00  1.69           N
ATOM   2605  CA  ARG A 166       8.432 -10.868   7.841  1.00  1.69           C
ATOM   2606  C   ARG A 166       6.945 -10.967   8.147  1.00  1.69           C
ATOM   2607  O   ARG A 166       6.294  -9.978   8.494  1.00  1.69           O
ATOM   2608  CB  ARG A 166       9.144 -10.505   9.137  1.00  1.69           C
ATOM   2609  CG  ARG A 166      10.678 -10.499   9.077  1.00  1.69           C
ATOM   2610  CD  ARG A 166      11.282 -10.268  10.415  1.00  1.69           C
ATOM   2611  NE  ARG A 166      12.740 -10.236  10.360  1.00  1.69           N
ATOM   2612  CZ  ARG A 166      13.540  -9.980  11.416  1.00  1.69           C
ATOM   2613  NH1 ARG A 166      13.015  -9.727  12.593  1.00  1.69           N1+
ATOM   2614  NH2 ARG A 166      14.855  -9.981  11.267  1.00  1.69           N
ATOM      0  H   ARG A 166       8.410  -9.135   6.854  1.00  1.69           H   new
ATOM      0  HA  ARG A 166       8.717 -11.728   7.494  1.00  1.69           H   new
ATOM      0  HB2 ARG A 166       8.845  -9.625   9.415  1.00  1.69           H   new
ATOM      0  HB3 ARG A 166       8.866 -11.130   9.825  1.00  1.69           H   new
ATOM      0  HG2 ARG A 166      10.991 -11.346   8.723  1.00  1.69           H   new
ATOM      0  HG3 ARG A 166      10.975  -9.808   8.464  1.00  1.69           H   new
ATOM      0  HD2 ARG A 166      10.955  -9.429  10.776  1.00  1.69           H   new
ATOM      0  HD3 ARG A 166      10.998 -10.969  11.022  1.00  1.69           H   new
ATOM      0  HE  ARG A 166      13.115 -10.391   9.602  1.00  1.69           H   new
ATOM      0 HH11 ARG A 166      12.161  -9.724  12.691  1.00  1.69           H   new
ATOM      0 HH12 ARG A 166      13.526  -9.564  13.266  1.00  1.69           H   new
ATOM      0 HH21 ARG A 166      15.200 -10.145  10.497  1.00  1.69           H   new
ATOM      0 HH22 ARG A 166      15.364  -9.818  11.941  1.00  1.69           H   new
ATOM   2628  N   VAL A 167       6.438 -12.192   8.079  1.00  1.41           N
ATOM   2629  CA  VAL A 167       5.040 -12.525   8.329  1.00  1.41           C
ATOM   2630  C   VAL A 167       4.880 -13.357   9.600  1.00  1.41           C
ATOM   2631  O   VAL A 167       5.515 -14.398   9.720  1.00  1.41           O
ATOM   2632  CB  VAL A 167       4.529 -13.381   7.168  1.00  1.41           C
ATOM   2633  CG1 VAL A 167       3.193 -13.782   7.427  1.00  1.41           C
ATOM   2634  CG2 VAL A 167       4.568 -12.665   5.860  1.00  1.41           C
ATOM      0  H   VAL A 167       6.916 -12.878   7.879  1.00  1.41           H   new
ATOM      0  HA  VAL A 167       4.547 -11.695   8.422  1.00  1.41           H   new
ATOM      0  HB  VAL A 167       5.119 -14.148   7.103  1.00  1.41           H   new
ATOM      0 HG11 VAL A 167       2.869 -14.325   6.691  1.00  1.41           H   new
ATOM      0 HG12 VAL A 167       3.163 -14.299   8.247  1.00  1.41           H   new
ATOM      0 HG13 VAL A 167       2.632 -12.997   7.520  1.00  1.41           H   new
ATOM      0 HG21 VAL A 167       4.235 -13.249   5.161  1.00  1.41           H   new
ATOM      0 HG22 VAL A 167       4.013 -11.871   5.909  1.00  1.41           H   new
ATOM      0 HG23 VAL A 167       5.481 -12.408   5.658  1.00  1.41           H   new
ATOM   2644  N   TYR A 168       4.022 -12.933  10.525  1.00  1.21           N
ATOM   2645  CA  TYR A 168       3.836 -13.697  11.764  1.00  1.21           C
ATOM   2646  C   TYR A 168       2.489 -14.389  11.753  1.00  1.21           C
ATOM   2647  O   TYR A 168       1.481 -13.751  11.426  1.00  1.21           O
ATOM   2648  CB  TYR A 168       3.986 -12.777  12.951  1.00  1.21           C
ATOM   2649  CG  TYR A 168       5.397 -12.245  13.017  1.00  1.21           C
ATOM   2650  CD1 TYR A 168       5.759 -11.150  12.234  1.00  1.21           C
ATOM   2651  CD2 TYR A 168       6.332 -12.850  13.836  1.00  1.21           C
ATOM   2652  CE1 TYR A 168       7.053 -10.676  12.270  1.00  1.21           C
ATOM   2653  CE2 TYR A 168       7.629 -12.374  13.871  1.00  1.21           C
ATOM   2654  CZ  TYR A 168       7.991 -11.297  13.093  1.00  1.21           C
ATOM   2655  OH  TYR A 168       9.284 -10.834  13.138  1.00  1.21           O
ATOM      0  H   TYR A 168       3.545 -12.220  10.461  1.00  1.21           H   new
ATOM      0  HA  TYR A 168       4.515 -14.386  11.831  1.00  1.21           H   new
ATOM      0  HB2 TYR A 168       3.358 -12.041  12.881  1.00  1.21           H   new
ATOM      0  HB3 TYR A 168       3.774 -13.254  13.768  1.00  1.21           H   new
ATOM      0  HD1 TYR A 168       5.128 -10.740  11.688  1.00  1.21           H   new
ATOM      0  HD2 TYR A 168       6.088 -13.577  14.363  1.00  1.21           H   new
ATOM      0  HE1 TYR A 168       7.299  -9.946  11.748  1.00  1.21           H   new
ATOM      0  HE2 TYR A 168       8.258 -12.782  14.421  1.00  1.21           H   new
ATOM      0  HH  TYR A 168       9.731 -11.302  13.674  1.00  1.21           H   new
ATOM   2665  N   MET A 169       2.488 -15.671  12.142  1.00  1.08           N
ATOM   2666  CA  MET A 169       1.284 -16.515  12.081  1.00  1.08           C
ATOM   2667  C   MET A 169       0.661 -16.872  13.439  1.00  1.08           C
ATOM   2668  O   MET A 169       1.339 -16.842  14.467  1.00  1.08           O
ATOM   2669  CB  MET A 169       1.606 -17.851  11.409  1.00  1.08           C
ATOM   2670  CG  MET A 169       2.401 -17.799  10.144  1.00  1.08           C
ATOM   2671  SD  MET A 169       1.590 -17.010   8.852  1.00  1.08           S
ATOM   2672  CE  MET A 169       0.337 -18.204   8.447  1.00  1.08           C
ATOM      0  H   MET A 169       3.183 -16.075  12.448  1.00  1.08           H   new
ATOM      0  HA  MET A 169       0.650 -15.973  11.586  1.00  1.08           H   new
ATOM      0  HB2 MET A 169       2.089 -18.401  12.046  1.00  1.08           H   new
ATOM      0  HB3 MET A 169       0.769 -18.304  11.221  1.00  1.08           H   new
ATOM      0  HG2 MET A 169       3.239 -17.342  10.316  1.00  1.08           H   new
ATOM      0  HG3 MET A 169       2.622 -18.704   9.873  1.00  1.08           H   new
ATOM      0  HE1 MET A 169      -0.203 -17.871   7.713  1.00  1.08           H   new
ATOM      0  HE2 MET A 169       0.757 -19.038   8.186  1.00  1.08           H   new
ATOM      0  HE3 MET A 169      -0.228 -18.356   9.221  1.00  1.08           H   new
ATOM   2682  N   ASP A 170      -0.617 -17.290  13.403  1.00  1.01           N
ATOM   2683  CA  ASP A 170      -1.343 -17.858  14.557  1.00  1.01           C
ATOM   2684  C   ASP A 170      -2.436 -18.831  14.080  1.00  1.01           C
ATOM   2685  O   ASP A 170      -2.811 -18.849  12.908  1.00  1.01           O
ATOM   2686  CB  ASP A 170      -1.926 -16.755  15.464  1.00  1.01           C
ATOM   2687  CG  ASP A 170      -2.325 -17.219  16.942  1.00  1.01           C
ATOM   2688  OD1 ASP A 170      -2.278 -18.405  17.212  1.00  1.01           O
ATOM   2689  OD2 ASP A 170      -2.679 -16.386  17.771  1.00  1.01           O1-
ATOM      0  H   ASP A 170      -1.096 -17.250  12.690  1.00  1.01           H   new
ATOM      0  HA  ASP A 170      -0.707 -18.356  15.094  1.00  1.01           H   new
ATOM      0  HB2 ASP A 170      -1.277 -16.037  15.531  1.00  1.01           H   new
ATOM      0  HB3 ASP A 170      -2.713 -16.387  15.034  1.00  1.01           H   new
ATOM   2694  N   ALA A 171      -2.895 -19.678  14.997  1.00  0.97           N
ATOM   2695  CA  ALA A 171      -3.853 -20.752  14.702  1.00  0.97           C
ATOM   2696  C   ALA A 171      -5.300 -20.288  14.529  1.00  0.97           C
ATOM   2697  O   ALA A 171      -5.730 -19.289  15.106  1.00  0.97           O
ATOM   2698  CB  ALA A 171      -3.791 -21.805  15.784  1.00  0.97           C
ATOM      0  H   ALA A 171      -2.657 -19.648  15.823  1.00  0.97           H   new
ATOM      0  HA  ALA A 171      -3.583 -21.113  13.843  1.00  0.97           H   new
ATOM      0  HB1 ALA A 171      -4.425 -22.512  15.585  1.00  0.97           H   new
ATOM      0  HB2 ALA A 171      -2.896 -22.176  15.824  1.00  0.97           H   new
ATOM      0  HB3 ALA A 171      -4.012 -21.404  16.639  1.00  0.97           H   new
ATOM   2704  N   VAL A 172      -6.053 -21.064  13.747  1.00  0.96           N
ATOM   2705  CA  VAL A 172      -7.456 -20.847  13.455  1.00  0.96           C
ATOM   2706  C   VAL A 172      -8.296 -22.098  13.769  1.00  0.96           C
ATOM   2707  O   VAL A 172      -7.993 -23.214  13.315  1.00  0.96           O
ATOM   2708  CB  VAL A 172      -7.603 -20.463  11.961  1.00  0.96           C
ATOM   2709  CG1 VAL A 172      -9.042 -20.231  11.618  1.00  0.96           C
ATOM   2710  CG2 VAL A 172      -6.766 -19.258  11.672  1.00  0.96           C
ATOM      0  H   VAL A 172      -5.737 -21.763  13.357  1.00  0.96           H   new
ATOM      0  HA  VAL A 172      -7.785 -20.128  14.017  1.00  0.96           H   new
ATOM      0  HB  VAL A 172      -7.289 -21.194  11.406  1.00  0.96           H   new
ATOM      0 HG11 VAL A 172      -9.117 -19.992  10.681  1.00  0.96           H   new
ATOM      0 HG12 VAL A 172      -9.550 -21.040  11.786  1.00  0.96           H   new
ATOM      0 HG13 VAL A 172      -9.393 -19.510  12.164  1.00  0.96           H   new
ATOM      0 HG21 VAL A 172      -6.857 -19.017  10.737  1.00  0.96           H   new
ATOM      0 HG22 VAL A 172      -7.061 -18.519  12.226  1.00  0.96           H   new
ATOM      0 HG23 VAL A 172      -5.836 -19.456  11.865  1.00  0.96           H   new
ATOM   2720  N   PHE A 173      -9.350 -21.887  14.551  1.00  0.95           N
ATOM   2721  CA  PHE A 173     -10.274 -22.942  14.951  1.00  0.95           C
ATOM   2722  C   PHE A 173     -11.504 -23.094  14.040  1.00  0.95           C
ATOM   2723  O   PHE A 173     -12.310 -24.006  14.222  1.00  0.95           O
ATOM   2724  CB  PHE A 173     -10.669 -22.732  16.403  1.00  0.95           C
ATOM   2725  CG  PHE A 173     -11.210 -21.379  16.691  1.00  0.95           C
ATOM   2726  CD1 PHE A 173     -12.535 -21.072  16.468  1.00  0.95           C
ATOM   2727  CD2 PHE A 173     -10.368 -20.390  17.179  1.00  0.95           C
ATOM   2728  CE1 PHE A 173     -13.019 -19.802  16.729  1.00  0.95           C
ATOM   2729  CE2 PHE A 173     -10.843 -19.125  17.442  1.00  0.95           C
ATOM   2730  CZ  PHE A 173     -12.174 -18.829  17.216  1.00  0.95           C
ATOM      0  H   PHE A 173      -9.551 -21.114  14.869  1.00  0.95           H   new
ATOM      0  HA  PHE A 173      -9.803 -23.784  14.853  1.00  0.95           H   new
ATOM      0  HB2 PHE A 173     -11.334 -23.395  16.647  1.00  0.95           H   new
ATOM      0  HB3 PHE A 173      -9.894 -22.887  16.965  1.00  0.95           H   new
ATOM      0  HD1 PHE A 173     -13.110 -21.725  16.139  1.00  0.95           H   new
ATOM      0  HD2 PHE A 173      -9.471 -20.584  17.330  1.00  0.95           H   new
ATOM      0  HE1 PHE A 173     -13.915 -19.605  16.576  1.00  0.95           H   new
ATOM      0  HE2 PHE A 173     -10.270 -18.471  17.771  1.00  0.95           H   new
ATOM      0  HZ  PHE A 173     -12.498 -17.975  17.392  1.00  0.95           H   new
ATOM   2740  N   GLU A 174     -11.653 -22.196  13.072  1.00  0.95           N
ATOM   2741  CA  GLU A 174     -12.754 -22.269  12.115  1.00  0.95           C
ATOM   2742  C   GLU A 174     -12.239 -22.813  10.779  1.00  0.95           C
ATOM   2743  O   GLU A 174     -11.131 -22.486  10.360  1.00  0.95           O
ATOM   2744  CB  GLU A 174     -13.377 -20.888  11.904  1.00  0.95           C
ATOM   2745  CG  GLU A 174     -14.038 -20.300  13.142  1.00  0.95           C
ATOM   2746  CD  GLU A 174     -14.694 -18.952  12.913  1.00  0.95           C
ATOM   2747  OE1 GLU A 174     -14.571 -18.424  11.835  1.00  0.95           O
ATOM   2748  OE2 GLU A 174     -15.326 -18.459  13.820  1.00  0.95           O1-
ATOM      0  H   GLU A 174     -11.122 -21.530  12.951  1.00  0.95           H   new
ATOM      0  HA  GLU A 174     -13.434 -22.864  12.468  1.00  0.95           H   new
ATOM      0  HB2 GLU A 174     -12.688 -20.278  11.598  1.00  0.95           H   new
ATOM      0  HB3 GLU A 174     -14.037 -20.948  11.196  1.00  0.95           H   new
ATOM      0  HG2 GLU A 174     -14.707 -20.923  13.467  1.00  0.95           H   new
ATOM      0  HG3 GLU A 174     -13.371 -20.210  13.841  1.00  0.95           H   new
ATOM   2755  N   TYR A 175     -13.038 -23.612  10.080  1.00  0.95           N
ATOM   2756  CA  TYR A 175     -12.615 -24.096   8.764  1.00  0.95           C
ATOM   2757  C   TYR A 175     -12.894 -22.994   7.745  1.00  0.95           C
ATOM   2758  O   TYR A 175     -14.034 -22.547   7.615  1.00  0.95           O
ATOM   2759  CB  TYR A 175     -13.359 -25.375   8.400  1.00  0.95           C
ATOM   2760  CG  TYR A 175     -12.910 -26.060   7.126  1.00  0.95           C
ATOM   2761  CD1 TYR A 175     -11.763 -26.856   7.117  1.00  0.95           C
ATOM   2762  CD2 TYR A 175     -13.649 -25.896   5.967  1.00  0.95           C
ATOM   2763  CE1 TYR A 175     -11.385 -27.500   5.952  1.00  0.95           C
ATOM   2764  CE2 TYR A 175     -13.267 -26.527   4.813  1.00  0.95           C
ATOM   2765  CZ  TYR A 175     -12.155 -27.329   4.797  1.00  0.95           C
ATOM   2766  OH  TYR A 175     -11.824 -27.958   3.636  1.00  0.95           O
ATOM      0  H   TYR A 175     -13.812 -23.882  10.339  1.00  0.95           H   new
ATOM      0  HA  TYR A 175     -11.668 -24.306   8.772  1.00  0.95           H   new
ATOM      0  HB2 TYR A 175     -13.267 -26.002   9.134  1.00  0.95           H   new
ATOM      0  HB3 TYR A 175     -14.303 -25.168   8.320  1.00  0.95           H   new
ATOM      0  HD1 TYR A 175     -11.255 -26.953   7.890  1.00  0.95           H   new
ATOM      0  HD2 TYR A 175     -14.406 -25.356   5.972  1.00  0.95           H   new
ATOM      0  HE1 TYR A 175     -10.628 -28.040   5.937  1.00  0.95           H   new
ATOM      0  HE2 TYR A 175     -13.765 -26.411   4.036  1.00  0.95           H   new
ATOM      0  HH  TYR A 175     -11.598 -28.750   3.801  1.00  0.95           H   new
ATOM   2776  N   THR A 176     -11.856 -22.541   7.050  1.00  0.95           N
ATOM   2777  CA  THR A 176     -11.983 -21.427   6.114  1.00  0.95           C
ATOM   2778  C   THR A 176     -11.491 -21.735   4.699  1.00  0.95           C
ATOM   2779  O   THR A 176     -10.319 -22.040   4.501  1.00  0.95           O
ATOM   2780  CB  THR A 176     -11.180 -20.231   6.681  1.00  0.95           C
ATOM   2781  CG2 THR A 176     -11.211 -19.046   5.765  1.00  0.95           C
ATOM   2782  OG1 THR A 176     -11.709 -19.867   7.958  1.00  0.95           O
ATOM      0  H   THR A 176     -11.062 -22.868   7.106  1.00  0.95           H   new
ATOM      0  HA  THR A 176     -12.929 -21.231   6.030  1.00  0.95           H   new
ATOM      0  HB  THR A 176     -10.255 -20.509   6.767  1.00  0.95           H   new
ATOM      0  HG1 THR A 176     -11.273 -19.219   8.268  1.00  0.95           H   new
ATOM      0 HG21 THR A 176     -10.698 -18.321   6.156  1.00  0.95           H   new
ATOM      0 HG22 THR A 176     -10.826 -19.289   4.908  1.00  0.95           H   new
ATOM      0 HG23 THR A 176     -12.129 -18.760   5.637  1.00  0.95           H   new
ATOM   2790  N   MET A 177     -12.355 -21.562   3.689  1.00  0.95           N
ATOM   2791  CA  MET A 177     -11.921 -21.784   2.299  1.00  0.95           C
ATOM   2792  C   MET A 177     -11.322 -20.532   1.653  1.00  0.95           C
ATOM   2793  O   MET A 177     -10.815 -20.594   0.536  1.00  0.95           O
ATOM   2794  CB  MET A 177     -13.057 -22.302   1.421  1.00  0.95           C
ATOM   2795  CG  MET A 177     -13.573 -23.707   1.750  1.00  0.95           C
ATOM   2796  SD  MET A 177     -12.299 -24.990   1.581  1.00  0.95           S
ATOM   2797  CE  MET A 177     -11.966 -25.001  -0.180  1.00  0.95           C
ATOM      0  H   MET A 177     -13.176 -21.323   3.782  1.00  0.95           H   new
ATOM      0  HA  MET A 177     -11.226 -22.459   2.356  1.00  0.95           H   new
ATOM      0  HB2 MET A 177     -13.800 -21.681   1.484  1.00  0.95           H   new
ATOM      0  HB3 MET A 177     -12.758 -22.294   0.498  1.00  0.95           H   new
ATOM      0  HG2 MET A 177     -13.915 -23.716   2.658  1.00  0.95           H   new
ATOM      0  HG3 MET A 177     -14.317 -23.918   1.164  1.00  0.95           H   new
ATOM      0  HE1 MET A 177     -11.287 -25.665  -0.377  1.00  0.95           H   new
ATOM      0  HE2 MET A 177     -12.779 -25.218  -0.662  1.00  0.95           H   new
ATOM      0  HE3 MET A 177     -11.652 -24.126  -0.456  1.00  0.95           H   new
ATOM   2807  N   ASP A 178     -11.425 -19.398   2.336  1.00  0.95           N
ATOM   2808  CA  ASP A 178     -10.887 -18.139   1.827  1.00  0.95           C
ATOM   2809  C   ASP A 178      -9.381 -18.059   2.034  1.00  0.95           C
ATOM   2810  O   ASP A 178      -8.864 -18.579   3.026  1.00  0.95           O
ATOM   2811  CB  ASP A 178     -11.509 -16.941   2.524  1.00  0.95           C
ATOM   2812  CG  ASP A 178     -12.986 -16.751   2.228  1.00  0.95           C
ATOM   2813  OD1 ASP A 178     -13.489 -17.355   1.318  1.00  0.95           O
ATOM   2814  OD2 ASP A 178     -13.603 -15.988   2.928  1.00  0.95           O1-
ATOM      0  H   ASP A 178     -11.807 -19.335   3.104  1.00  0.95           H   new
ATOM      0  HA  ASP A 178     -11.099 -18.118   0.881  1.00  0.95           H   new
ATOM      0  HB2 ASP A 178     -11.391 -17.039   3.482  1.00  0.95           H   new
ATOM      0  HB3 ASP A 178     -11.030 -16.140   2.259  1.00  0.95           H   new
ATOM   2819  N   CYS A 179      -8.704 -17.310   1.179  1.00  0.95           N
ATOM   2820  CA  CYS A 179      -7.271 -17.095   1.304  1.00  0.95           C
ATOM   2821  C   CYS A 179      -6.931 -15.899   2.187  1.00  0.95           C
ATOM   2822  O   CYS A 179      -7.746 -14.999   2.406  1.00  0.95           O
ATOM   2823  CB  CYS A 179      -6.629 -16.924  -0.069  1.00  0.95           C
ATOM   2824  SG  CYS A 179      -6.791 -18.368  -1.158  1.00  0.95           S
ATOM      0  H   CYS A 179      -9.063 -16.910   0.507  1.00  0.95           H   new
ATOM      0  HA  CYS A 179      -6.910 -17.886   1.734  1.00  0.95           H   new
ATOM      0  HB2 CYS A 179      -7.028 -16.156  -0.507  1.00  0.95           H   new
ATOM      0  HB3 CYS A 179      -5.687 -16.726   0.049  1.00  0.95           H   new
ATOM   2829  N   ASP A 180      -5.707 -15.884   2.693  1.00  0.96           N
ATOM   2830  CA  ASP A 180      -5.309 -14.838   3.614  1.00  0.96           C
ATOM   2831  C   ASP A 180      -4.908 -13.527   2.978  1.00  0.96           C
ATOM   2832  O   ASP A 180      -3.761 -13.312   2.603  1.00  0.96           O
ATOM   2833  CB  ASP A 180      -4.184 -15.347   4.511  1.00  0.96           C
ATOM   2834  CG  ASP A 180      -3.723 -14.355   5.550  1.00  0.96           C
ATOM   2835  OD1 ASP A 180      -3.914 -13.135   5.432  1.00  0.96           O
ATOM   2836  OD2 ASP A 180      -3.216 -14.851   6.521  1.00  0.96           O1-
ATOM      0  H   ASP A 180      -5.098 -16.465   2.517  1.00  0.96           H   new
ATOM      0  HA  ASP A 180      -6.106 -14.632   4.127  1.00  0.96           H   new
ATOM      0  HB2 ASP A 180      -4.482 -16.154   4.959  1.00  0.96           H   new
ATOM      0  HB3 ASP A 180      -3.428 -15.593   3.956  1.00  0.96           H   new
ATOM   2841  N   GLY A 181      -5.861 -12.615   2.976  1.00  0.98           N
ATOM   2842  CA  GLY A 181      -5.740 -11.295   2.359  1.00  0.98           C
ATOM   2843  C   GLY A 181      -4.518 -10.447   2.746  1.00  0.98           C
ATOM   2844  O   GLY A 181      -4.159  -9.540   2.000  1.00  0.98           O
ATOM      0  H   GLY A 181      -6.627 -12.746   3.345  1.00  0.98           H   new
ATOM      0  HA2 GLY A 181      -5.731 -11.413   1.396  1.00  0.98           H   new
ATOM      0  HA3 GLY A 181      -6.538 -10.788   2.575  1.00  0.98           H   new
ATOM   2848  N   SER A 182      -3.849 -10.723   3.869  1.00  0.99           N
ATOM   2849  CA  SER A 182      -2.696  -9.895   4.253  1.00  0.99           C
ATOM   2850  C   SER A 182      -1.485 -10.063   3.326  1.00  0.99           C
ATOM   2851  O   SER A 182      -0.554  -9.254   3.362  1.00  0.99           O
ATOM   2852  CB  SER A 182      -2.273 -10.183   5.665  1.00  0.99           C
ATOM   2853  OG  SER A 182      -1.724 -11.431   5.751  1.00  0.99           O
ATOM      0  H   SER A 182      -4.037 -11.365   4.409  1.00  0.99           H   new
ATOM      0  HA  SER A 182      -3.001  -8.977   4.174  1.00  0.99           H   new
ATOM      0  HB2 SER A 182      -1.630  -9.519   5.958  1.00  0.99           H   new
ATOM      0  HB3 SER A 182      -3.038 -10.118   6.258  1.00  0.99           H   new
ATOM      0  HG  SER A 182      -2.327 -12.009   5.665  1.00  0.99           H   new
ATOM   2859  N   ILE A 183      -1.489 -11.122   2.522  1.00  1.00           N
ATOM   2860  CA  ILE A 183      -0.432 -11.408   1.557  1.00  1.00           C
ATOM   2861  C   ILE A 183      -0.940 -11.422   0.133  1.00  1.00           C
ATOM   2862  O   ILE A 183      -0.268 -11.932  -0.765  1.00  1.00           O
ATOM   2863  CB  ILE A 183       0.245 -12.740   1.890  1.00  1.00           C
ATOM   2864  CG1 ILE A 183      -0.859 -13.802   1.918  1.00  1.00           C
ATOM   2865  CG2 ILE A 183       1.024 -12.613   3.174  1.00  1.00           C
ATOM   2866  CD1 ILE A 183      -0.429 -15.204   1.983  1.00  1.00           C
ATOM      0  H   ILE A 183      -2.120 -11.707   2.522  1.00  1.00           H   new
ATOM      0  HA  ILE A 183       0.217 -10.690   1.623  1.00  1.00           H   new
ATOM      0  HB  ILE A 183       0.901 -13.005   1.227  1.00  1.00           H   new
ATOM      0 HG12 ILE A 183      -1.429 -13.625   2.683  1.00  1.00           H   new
ATOM      0 HG13 ILE A 183      -1.406 -13.690   1.125  1.00  1.00           H   new
ATOM      0 HG21 ILE A 183       1.450 -13.460   3.379  1.00  1.00           H   new
ATOM      0 HG22 ILE A 183       1.702 -11.926   3.075  1.00  1.00           H   new
ATOM      0 HG23 ILE A 183       0.422 -12.371   3.895  1.00  1.00           H   new
ATOM      0 HD11 ILE A 183      -1.208 -15.781   1.996  1.00  1.00           H   new
ATOM      0 HD12 ILE A 183       0.115 -15.412   1.207  1.00  1.00           H   new
ATOM      0 HD13 ILE A 183       0.091 -15.346   2.789  1.00  1.00           H   new
ATOM   2878  N   LEU A 184      -2.126 -10.872  -0.077  1.00  1.02           N
ATOM   2879  CA  LEU A 184      -2.693 -10.830  -1.409  1.00  1.02           C
ATOM   2880  C   LEU A 184      -2.741  -9.377  -1.857  1.00  1.02           C
ATOM   2881  O   LEU A 184      -2.854  -8.478  -1.023  1.00  1.02           O
ATOM   2882  CB  LEU A 184      -4.105 -11.416  -1.407  1.00  1.02           C
ATOM   2883  CG  LEU A 184      -4.273 -12.833  -0.810  1.00  1.02           C
ATOM   2884  CD1 LEU A 184      -5.745 -13.257  -0.874  1.00  1.02           C
ATOM   2885  CD2 LEU A 184      -3.409 -13.803  -1.502  1.00  1.02           C
ATOM      0  H   LEU A 184      -2.615 -10.520   0.536  1.00  1.02           H   new
ATOM      0  HA  LEU A 184      -2.148 -11.355  -2.015  1.00  1.02           H   new
ATOM      0  HB2 LEU A 184      -4.682 -10.811  -0.916  1.00  1.02           H   new
ATOM      0  HB3 LEU A 184      -4.426 -11.434  -2.322  1.00  1.02           H   new
ATOM      0  HG  LEU A 184      -3.999 -12.813   0.120  1.00  1.02           H   new
ATOM      0 HD11 LEU A 184      -5.843 -14.146  -0.498  1.00  1.02           H   new
ATOM      0 HD12 LEU A 184      -6.285 -12.631  -0.367  1.00  1.02           H   new
ATOM      0 HD13 LEU A 184      -6.040 -13.263  -1.798  1.00  1.02           H   new
ATOM      0 HD21 LEU A 184      -3.531 -14.682  -1.111  1.00  1.02           H   new
ATOM      0 HD22 LEU A 184      -3.644 -13.832  -2.443  1.00  1.02           H   new
ATOM      0 HD23 LEU A 184      -2.482 -13.535  -1.409  1.00  1.02           H   new
ATOM   2897  N   GLY A 185      -2.739  -9.127  -3.155  1.00  1.07           N
ATOM   2898  CA  GLY A 185      -2.919  -7.744  -3.576  1.00  1.07           C
ATOM   2899  C   GLY A 185      -3.305  -7.593  -5.030  1.00  1.07           C
ATOM   2900  O   GLY A 185      -3.186  -8.521  -5.839  1.00  1.07           O
ATOM      0  H   GLY A 185      -2.641  -9.707  -3.782  1.00  1.07           H   new
ATOM      0  HA2 GLY A 185      -3.603  -7.333  -3.024  1.00  1.07           H   new
ATOM      0  HA3 GLY A 185      -2.096  -7.257  -3.417  1.00  1.07           H   new
ATOM   2904  N   ALA A 186      -3.764  -6.392  -5.368  1.00  1.14           N
ATOM   2905  CA  ALA A 186      -4.208  -6.125  -6.722  1.00  1.14           C
ATOM   2906  C   ALA A 186      -4.208  -4.640  -7.054  1.00  1.14           C
ATOM   2907  O   ALA A 186      -4.550  -3.808  -6.215  1.00  1.14           O
ATOM   2908  CB  ALA A 186      -5.603  -6.678  -6.875  1.00  1.14           C
ATOM      0  H   ALA A 186      -3.825  -5.725  -4.829  1.00  1.14           H   new
ATOM      0  HA  ALA A 186      -3.589  -6.550  -7.336  1.00  1.14           H   new
ATOM      0  HB1 ALA A 186      -5.921  -6.510  -7.776  1.00  1.14           H   new
ATOM      0  HB2 ALA A 186      -5.592  -7.634  -6.709  1.00  1.14           H   new
ATOM      0  HB3 ALA A 186      -6.194  -6.246  -6.238  1.00  1.14           H   new
ATOM   2914  N   ALA A 187      -3.912  -4.306  -8.307  1.00  1.24           N
ATOM   2915  CA  ALA A 187      -3.965  -2.908  -8.729  1.00  1.24           C
ATOM   2916  C   ALA A 187      -4.209  -2.733 -10.228  1.00  1.24           C
ATOM   2917  O   ALA A 187      -3.925  -3.624 -11.035  1.00  1.24           O
ATOM   2918  CB  ALA A 187      -2.664  -2.219  -8.363  1.00  1.24           C
ATOM      0  H   ALA A 187      -3.682  -4.863  -8.920  1.00  1.24           H   new
ATOM      0  HA  ALA A 187      -4.719  -2.510  -8.267  1.00  1.24           H   new
ATOM      0  HB1 ALA A 187      -2.699  -1.291  -8.643  1.00  1.24           H   new
ATOM      0  HB2 ALA A 187      -2.534  -2.262  -7.403  1.00  1.24           H   new
ATOM      0  HB3 ALA A 187      -1.926  -2.663  -8.809  1.00  1.24           H   new
ATOM   2924  N   VAL A 188      -4.729  -1.554 -10.590  1.00  1.33           N
ATOM   2925  CA  VAL A 188      -4.928  -1.179 -11.991  1.00  1.33           C
ATOM   2926  C   VAL A 188      -4.242   0.157 -12.277  1.00  1.33           C
ATOM   2927  O   VAL A 188      -4.369   1.110 -11.503  1.00  1.33           O
ATOM   2928  CB  VAL A 188      -6.425  -1.072 -12.347  1.00  1.33           C
ATOM   2929  CG1 VAL A 188      -6.583  -0.685 -13.835  1.00  1.33           C
ATOM   2930  CG2 VAL A 188      -7.109  -2.375 -12.064  1.00  1.33           C
ATOM      0  H   VAL A 188      -4.975  -0.951 -10.028  1.00  1.33           H   new
ATOM      0  HA  VAL A 188      -4.536  -1.877 -12.539  1.00  1.33           H   new
ATOM      0  HB  VAL A 188      -6.837  -0.383 -11.803  1.00  1.33           H   new
ATOM      0 HG11 VAL A 188      -7.526  -0.619 -14.054  1.00  1.33           H   new
ATOM      0 HG12 VAL A 188      -6.154   0.170 -13.995  1.00  1.33           H   new
ATOM      0 HG13 VAL A 188      -6.169  -1.363 -14.392  1.00  1.33           H   new
ATOM      0 HG21 VAL A 188      -8.050  -2.303 -12.289  1.00  1.33           H   new
ATOM      0 HG22 VAL A 188      -6.702  -3.076 -12.596  1.00  1.33           H   new
ATOM      0 HG23 VAL A 188      -7.018  -2.591 -11.123  1.00  1.33           H   new
ATOM   2940  N   ASN A 189      -3.503   0.208 -13.376  1.00  1.39           N
ATOM   2941  CA  ASN A 189      -2.774   1.384 -13.813  1.00  1.39           C
ATOM   2942  C   ASN A 189      -3.120   1.686 -15.273  1.00  1.39           C
ATOM   2943  O   ASN A 189      -2.521   1.140 -16.208  1.00  1.39           O
ATOM   2944  CB  ASN A 189      -1.278   1.187 -13.633  1.00  1.39           C
ATOM   2945  CG  ASN A 189      -0.863   1.002 -12.178  1.00  1.39           C
ATOM   2946  ND2 ASN A 189      -0.584  -0.225 -11.806  1.00  1.39           N
ATOM   2947  OD1 ASN A 189      -0.786   1.962 -11.393  1.00  1.39           O
ATOM      0  H   ASN A 189      -3.410  -0.464 -13.904  1.00  1.39           H   new
ATOM      0  HA  ASN A 189      -3.035   2.142 -13.268  1.00  1.39           H   new
ATOM      0  HB2 ASN A 189      -0.997   0.412 -14.144  1.00  1.39           H   new
ATOM      0  HB3 ASN A 189      -0.811   1.954 -14.001  1.00  1.39           H   new
ATOM      0 HD21 ASN A 189      -0.339  -0.384 -10.997  1.00  1.39           H   new
ATOM      0 HD22 ASN A 189      -0.646  -0.870 -12.371  1.00  1.39           H   new
ATOM   2954  N   GLY A 190      -4.123   2.529 -15.479  1.00  1.40           N
ATOM   2955  CA  GLY A 190      -4.588   2.795 -16.832  1.00  1.40           C
ATOM   2956  C   GLY A 190      -5.186   1.548 -17.470  1.00  1.40           C
ATOM   2957  O   GLY A 190      -6.193   1.026 -16.997  1.00  1.40           O
ATOM      0  H   GLY A 190      -4.543   2.952 -14.859  1.00  1.40           H   new
ATOM      0  HA2 GLY A 190      -5.252   3.502 -16.814  1.00  1.40           H   new
ATOM      0  HA3 GLY A 190      -3.849   3.114 -17.373  1.00  1.40           H   new
ATOM   2961  N   LYS A 191      -4.593   1.110 -18.578  1.00  1.35           N
ATOM   2962  CA  LYS A 191      -5.071  -0.054 -19.318  1.00  1.35           C
ATOM   2963  C   LYS A 191      -4.372  -1.353 -18.925  1.00  1.35           C
ATOM   2964  O   LYS A 191      -4.614  -2.399 -19.534  1.00  1.35           O
ATOM   2965  CB  LYS A 191      -4.915   0.188 -20.811  1.00  1.35           C
ATOM   2966  CG  LYS A 191      -5.681   1.425 -21.313  1.00  1.35           C
ATOM   2967  CD  LYS A 191      -7.189   1.279 -21.091  1.00  1.35           C
ATOM   2968  CE  LYS A 191      -7.972   2.455 -21.668  1.00  1.35           C
ATOM   2969  NZ  LYS A 191      -9.437   2.329 -21.391  1.00  1.35           N1+
ATOM      0  H   LYS A 191      -3.899   1.482 -18.923  1.00  1.35           H   new
ATOM      0  HA  LYS A 191      -6.007  -0.165 -19.089  1.00  1.35           H   new
ATOM      0  HB2 LYS A 191      -3.973   0.293 -21.018  1.00  1.35           H   new
ATOM      0  HB3 LYS A 191      -5.226  -0.594 -21.293  1.00  1.35           H   new
ATOM      0  HG2 LYS A 191      -5.360   2.215 -20.851  1.00  1.35           H   new
ATOM      0  HG3 LYS A 191      -5.503   1.556 -22.257  1.00  1.35           H   new
ATOM      0  HD2 LYS A 191      -7.497   0.455 -21.501  1.00  1.35           H   new
ATOM      0  HD3 LYS A 191      -7.369   1.208 -20.141  1.00  1.35           H   new
ATOM      0  HE2 LYS A 191      -7.640   3.283 -21.288  1.00  1.35           H   new
ATOM      0  HE3 LYS A 191      -7.826   2.503 -22.626  1.00  1.35           H   new
ATOM      0  HZ1 LYS A 191      -9.877   2.970 -21.823  1.00  1.35           H   new
ATOM      0  HZ2 LYS A 191      -9.724   1.534 -21.668  1.00  1.35           H   new
ATOM      0  HZ3 LYS A 191      -9.582   2.408 -20.516  1.00  1.35           H   new
ATOM   2983  N   LYS A 192      -3.492  -1.289 -17.923  1.00  1.26           N
ATOM   2984  CA  LYS A 192      -2.771  -2.465 -17.433  1.00  1.26           C
ATOM   2985  C   LYS A 192      -3.179  -2.827 -16.013  1.00  1.26           C
ATOM   2986  O   LYS A 192      -3.356  -1.955 -15.161  1.00  1.26           O
ATOM   2987  CB  LYS A 192      -1.265  -2.247 -17.458  1.00  1.26           C
ATOM   2988  CG  LYS A 192      -0.451  -3.447 -16.953  1.00  1.26           C
ATOM   2989  CD  LYS A 192       1.042  -3.204 -17.052  1.00  1.26           C
ATOM   2990  CE  LYS A 192       1.817  -4.406 -16.530  1.00  1.26           C
ATOM   2991  NZ  LYS A 192       3.290  -4.186 -16.589  1.00  1.26           N1+
ATOM      0  H   LYS A 192      -3.297  -0.561 -17.508  1.00  1.26           H   new
ATOM      0  HA  LYS A 192      -3.006  -3.192 -18.031  1.00  1.26           H   new
ATOM      0  HB2 LYS A 192      -0.992  -2.042 -18.366  1.00  1.26           H   new
ATOM      0  HB3 LYS A 192      -1.051  -1.472 -16.916  1.00  1.26           H   new
ATOM      0  HG2 LYS A 192      -0.687  -3.632 -16.030  1.00  1.26           H   new
ATOM      0  HG3 LYS A 192      -0.684  -4.235 -17.469  1.00  1.26           H   new
ATOM      0  HD2 LYS A 192       1.286  -3.032 -17.975  1.00  1.26           H   new
ATOM      0  HD3 LYS A 192       1.280  -2.413 -16.543  1.00  1.26           H   new
ATOM      0  HE2 LYS A 192       1.554  -4.587 -15.614  1.00  1.26           H   new
ATOM      0  HE3 LYS A 192       1.586  -5.190 -17.052  1.00  1.26           H   new
ATOM      0  HZ1 LYS A 192       3.711  -4.906 -16.277  1.00  1.26           H   new
ATOM      0  HZ2 LYS A 192       3.535  -4.041 -17.432  1.00  1.26           H   new
ATOM      0  HZ3 LYS A 192       3.505  -3.479 -16.093  1.00  1.26           H   new
ATOM   3005  N   SER A 193      -3.296  -4.118 -15.735  1.00  1.15           N
ATOM   3006  CA  SER A 193      -3.622  -4.536 -14.381  1.00  1.15           C
ATOM   3007  C   SER A 193      -2.786  -5.712 -13.929  1.00  1.15           C
ATOM   3008  O   SER A 193      -2.307  -6.518 -14.740  1.00  1.15           O
ATOM   3009  CB  SER A 193      -5.061  -4.949 -14.309  1.00  1.15           C
ATOM   3010  OG  SER A 193      -5.257  -6.076 -15.100  1.00  1.15           O
ATOM      0  H   SER A 193      -3.193  -4.756 -16.303  1.00  1.15           H   new
ATOM      0  HA  SER A 193      -3.441  -3.778 -13.803  1.00  1.15           H   new
ATOM      0  HB2 SER A 193      -5.308  -5.139 -13.390  1.00  1.15           H   new
ATOM      0  HB3 SER A 193      -5.631  -4.225 -14.612  1.00  1.15           H   new
ATOM      0  HG  SER A 193      -5.889  -6.532 -14.786  1.00  1.15           H   new
ATOM   3016  N   ALA A 194      -2.662  -5.842 -12.612  1.00  1.06           N
ATOM   3017  CA  ALA A 194      -1.949  -6.971 -12.047  1.00  1.06           C
ATOM   3018  C   ALA A 194      -2.335  -7.202 -10.602  1.00  1.06           C
ATOM   3019  O   ALA A 194      -2.313  -6.192  -9.899  1.00  1.06           O
ATOM   3020  CB  ALA A 194      -0.452  -6.767 -12.164  1.00  1.06           C
ATOM      0  H   ALA A 194      -2.982  -5.290 -12.035  1.00  1.06           H   new
ATOM      0  HA  ALA A 194      -2.199  -7.760 -12.553  1.00  1.06           H   new
ATOM      0  HB1 ALA A 194       0.010  -7.530 -11.782  1.00  1.06           H   new
ATOM      0  HB2 ALA A 194      -0.209  -6.678 -13.099  1.00  1.06           H   new
ATOM      0  HB3 ALA A 194      -0.197  -5.963 -11.686  1.00  1.06           H   new
ATOM   3026  N   HIS A 195      -1.769  -8.323 -10.180  1.00  1.00           N
ATOM   3027  CA  HIS A 195      -2.476  -9.118  -9.207  1.00  1.00           C
ATOM   3028  C   HIS A 195      -1.549 -10.209  -8.677  1.00  1.00           C
ATOM   3029  O   HIS A 195      -0.803 -10.821  -9.455  1.00  1.00           O
ATOM   3030  CB  HIS A 195      -3.727  -9.683  -9.897  1.00  1.00           C
ATOM   3031  CG  HIS A 195      -4.651 -10.325  -9.069  1.00  1.00           C
ATOM   3032  CD2 HIS A 195      -5.758  -9.866  -8.494  1.00  1.00           C
ATOM   3033  ND1 HIS A 195      -4.520 -11.612  -8.693  1.00  1.00           N
ATOM   3034  CE1 HIS A 195      -5.510 -11.924  -7.919  1.00  1.00           C
ATOM   3035  NE2 HIS A 195      -6.272 -10.866  -7.766  1.00  1.00           N
ATOM      0  H   HIS A 195      -1.006  -8.628 -10.435  1.00  1.00           H   new
ATOM      0  HA  HIS A 195      -2.756  -8.594  -8.440  1.00  1.00           H   new
ATOM      0  HB2 HIS A 195      -4.179  -8.955 -10.352  1.00  1.00           H   new
ATOM      0  HB3 HIS A 195      -3.442 -10.310 -10.580  1.00  1.00           H   new
ATOM      0  HD2 HIS A 195      -6.110  -9.010  -8.581  1.00  1.00           H   new
ATOM      0  HE1 HIS A 195      -5.657 -12.758  -7.535  1.00  1.00           H   new
ATOM      0  HE2 HIS A 195      -6.981 -10.822  -7.281  1.00  1.00           H   new
ATOM   3043  N   GLY A 196      -1.619 -10.515  -7.378  1.00  0.96           N
ATOM   3044  CA  GLY A 196      -0.819 -11.653  -6.927  1.00  0.96           C
ATOM   3045  C   GLY A 196      -0.765 -11.994  -5.430  1.00  0.96           C
ATOM   3046  O   GLY A 196      -1.351 -11.332  -4.564  1.00  0.96           O
ATOM      0  H   GLY A 196      -2.087 -10.110  -6.781  1.00  0.96           H   new
ATOM      0  HA2 GLY A 196      -1.144 -12.439  -7.393  1.00  0.96           H   new
ATOM      0  HA3 GLY A 196       0.092 -11.504  -7.224  1.00  0.96           H   new
ATOM   3050  N   SER A 197      -0.034 -13.085  -5.168  1.00  0.93           N
ATOM   3051  CA  SER A 197       0.185 -13.720  -3.861  1.00  0.93           C
ATOM   3052  C   SER A 197       1.505 -14.499  -3.942  1.00  0.93           C
ATOM   3053  O   SER A 197       1.951 -14.779  -5.044  1.00  0.93           O
ATOM   3054  CB  SER A 197      -0.896 -14.746  -3.624  1.00  0.93           C
ATOM   3055  OG  SER A 197      -0.658 -15.886  -4.420  1.00  0.93           O
ATOM      0  H   SER A 197       0.377 -13.504  -5.797  1.00  0.93           H   new
ATOM      0  HA  SER A 197       0.190 -13.048  -3.162  1.00  0.93           H   new
ATOM      0  HB2 SER A 197      -0.917 -14.995  -2.687  1.00  0.93           H   new
ATOM      0  HB3 SER A 197      -1.764 -14.368  -3.837  1.00  0.93           H   new
ATOM      0  HG  SER A 197      -1.261 -16.454  -4.283  1.00  0.93           H   new
ATOM   3061  N   PRO A 198       2.057 -15.045  -2.846  1.00  0.92           N
ATOM   3062  CA  PRO A 198       3.269 -15.856  -2.823  1.00  0.92           C
ATOM   3063  C   PRO A 198       3.283 -17.065  -3.748  1.00  0.92           C
ATOM   3064  O   PRO A 198       4.342 -17.661  -3.956  1.00  0.92           O
ATOM   3065  CB  PRO A 198       3.308 -16.343  -1.371  1.00  0.92           C
ATOM   3066  CG  PRO A 198       2.563 -15.300  -0.582  1.00  0.92           C
ATOM   3067  CD  PRO A 198       1.469 -14.837  -1.493  1.00  0.92           C
ATOM      0  HA  PRO A 198       4.023 -15.329  -3.130  1.00  0.92           H   new
ATOM      0  HB2 PRO A 198       2.890 -17.214  -1.283  1.00  0.92           H   new
ATOM      0  HB3 PRO A 198       4.221 -16.434  -1.057  1.00  0.92           H   new
ATOM      0  HG2 PRO A 198       2.204 -15.671   0.239  1.00  0.92           H   new
ATOM      0  HG3 PRO A 198       3.146 -14.566  -0.331  1.00  0.92           H   new
ATOM      0  HD2 PRO A 198       0.656 -15.352  -1.371  1.00  0.92           H   new
ATOM      0  HD3 PRO A 198       1.241 -13.907  -1.338  1.00  0.92           H   new
ATOM   3075  N   THR A 199       2.121 -17.500  -4.227  1.00  0.90           N
ATOM   3076  CA  THR A 199       2.082 -18.662  -5.087  1.00  0.90           C
ATOM   3077  C   THR A 199       1.523 -18.394  -6.469  1.00  0.90           C
ATOM   3078  O   THR A 199       1.527 -19.301  -7.306  1.00  0.90           O
ATOM   3079  CB  THR A 199       1.242 -19.753  -4.439  1.00  0.90           C
ATOM   3080  CG2 THR A 199       1.855 -20.202  -3.141  1.00  0.90           C
ATOM   3081  OG1 THR A 199      -0.081 -19.258  -4.216  1.00  0.90           O
ATOM      0  H   THR A 199       1.358 -17.138  -4.066  1.00  0.90           H   new
ATOM      0  HA  THR A 199       3.006 -18.934  -5.199  1.00  0.90           H   new
ATOM      0  HB  THR A 199       1.208 -20.519  -5.033  1.00  0.90           H   new
ATOM      0  HG1 THR A 199      -0.548 -19.858  -3.859  1.00  0.90           H   new
ATOM      0 HG21 THR A 199       1.305 -20.896  -2.746  1.00  0.90           H   new
ATOM      0 HG22 THR A 199       2.745 -20.551  -3.307  1.00  0.90           H   new
ATOM      0 HG23 THR A 199       1.912 -19.449  -2.532  1.00  0.90           H   new
ATOM   3089  N   PHE A 200       1.015 -17.174  -6.695  1.00  0.89           N
ATOM   3090  CA  PHE A 200       0.302 -16.816  -7.931  1.00  0.89           C
ATOM   3091  C   PHE A 200       0.418 -15.356  -8.353  1.00  0.89           C
ATOM   3092  O   PHE A 200       0.181 -14.451  -7.554  1.00  0.89           O
ATOM   3093  CB  PHE A 200      -1.188 -17.093  -7.745  1.00  0.89           C
ATOM   3094  CG  PHE A 200      -2.071 -16.644  -8.871  1.00  0.89           C
ATOM   3095  CD1 PHE A 200      -2.321 -17.441  -9.940  1.00  0.89           C
ATOM   3096  CD2 PHE A 200      -2.650 -15.368  -8.847  1.00  0.89           C
ATOM   3097  CE1 PHE A 200      -3.132 -17.007 -10.942  1.00  0.89           C
ATOM   3098  CE2 PHE A 200      -3.460 -14.942  -9.866  1.00  0.89           C
ATOM   3099  CZ  PHE A 200      -3.704 -15.778 -10.915  1.00  0.89           C
ATOM      0  H   PHE A 200       1.075 -16.527  -6.131  1.00  0.89           H   new
ATOM      0  HA  PHE A 200       0.720 -17.353  -8.622  1.00  0.89           H   new
ATOM      0  HB2 PHE A 200      -1.311 -18.047  -7.618  1.00  0.89           H   new
ATOM      0  HB3 PHE A 200      -1.483 -16.658  -6.930  1.00  0.89           H   new
ATOM      0  HD1 PHE A 200      -1.937 -18.287  -9.988  1.00  0.89           H   new
ATOM      0  HD2 PHE A 200      -2.482 -14.802  -8.128  1.00  0.89           H   new
ATOM      0  HE1 PHE A 200      -3.299 -17.568 -11.665  1.00  0.89           H   new
ATOM      0  HE2 PHE A 200      -3.839 -14.093  -9.843  1.00  0.89           H   new
ATOM      0  HZ  PHE A 200      -4.260 -15.506 -11.609  1.00  0.89           H   new
ATOM   3109  N   TRP A 201       0.706 -15.133  -9.639  1.00  0.89           N
ATOM   3110  CA  TRP A 201       0.748 -13.786 -10.203  1.00  0.89           C
ATOM   3111  C   TRP A 201       0.023 -13.750 -11.538  1.00  0.89           C
ATOM   3112  O   TRP A 201       0.038 -14.720 -12.302  1.00  0.89           O
ATOM   3113  CB  TRP A 201       2.192 -13.312 -10.391  1.00  0.89           C
ATOM   3114  CG  TRP A 201       2.920 -13.298  -9.136  1.00  0.89           C
ATOM   3115  CD1 TRP A 201       3.157 -12.265  -8.311  1.00  0.89           C
ATOM   3116  CD2 TRP A 201       3.497 -14.442  -8.527  1.00  0.89           C
ATOM   3117  CE2 TRP A 201       4.057 -14.030  -7.340  1.00  0.89           C
ATOM   3118  CE3 TRP A 201       3.565 -15.767  -8.893  1.00  0.89           C
ATOM   3119  NE1 TRP A 201       3.859 -12.689  -7.233  1.00  0.89           N
ATOM   3120  CZ2 TRP A 201       4.683 -14.912  -6.493  1.00  0.89           C
ATOM   3121  CZ3 TRP A 201       4.161 -16.643  -8.075  1.00  0.89           C
ATOM   3122  CH2 TRP A 201       4.716 -16.236  -6.886  1.00  0.89           C
ATOM      0  H   TRP A 201       0.881 -15.757 -10.204  1.00  0.89           H   new
ATOM      0  HA  TRP A 201       0.305 -13.189  -9.580  1.00  0.89           H   new
ATOM      0  HB2 TRP A 201       2.644 -13.894 -11.021  1.00  0.89           H   new
ATOM      0  HB3 TRP A 201       2.193 -12.422 -10.776  1.00  0.89           H   new
ATOM      0  HD1 TRP A 201       2.880 -11.389  -8.458  1.00  0.89           H   new
ATOM      0  HE1 TRP A 201       4.134 -12.192  -6.587  1.00  0.89           H   new
ATOM      0  HE3 TRP A 201       3.201 -16.051  -9.700  1.00  0.89           H   new
ATOM      0  HZ2 TRP A 201       5.066 -14.631  -5.693  1.00  0.89           H   new
ATOM      0  HZ3 TRP A 201       4.200 -17.541  -8.315  1.00  0.89           H   new
ATOM      0  HH2 TRP A 201       5.122 -16.865  -6.334  1.00  0.89           H   new
ATOM   3133  N   MET A 202      -0.580 -12.617 -11.854  1.00  0.90           N
ATOM   3134  CA  MET A 202      -1.236 -12.494 -13.151  1.00  0.90           C
ATOM   3135  C   MET A 202      -1.176 -11.089 -13.707  1.00  0.90           C
ATOM   3136  O   MET A 202      -1.310 -10.116 -12.969  1.00  0.90           O
ATOM   3137  CB  MET A 202      -2.670 -12.976 -13.020  1.00  0.90           C
ATOM   3138  CG  MET A 202      -3.507 -12.961 -14.260  1.00  0.90           C
ATOM   3139  SD  MET A 202      -5.119 -13.670 -13.945  1.00  0.90           S
ATOM   3140  CE  MET A 202      -5.851 -12.401 -12.927  1.00  0.90           C
ATOM      0  H   MET A 202      -0.623 -11.922 -11.350  1.00  0.90           H   new
ATOM      0  HA  MET A 202      -0.759 -13.047 -13.789  1.00  0.90           H   new
ATOM      0  HB2 MET A 202      -2.653 -13.884 -12.679  1.00  0.90           H   new
ATOM      0  HB3 MET A 202      -3.112 -12.430 -12.351  1.00  0.90           H   new
ATOM      0  HG2 MET A 202      -3.606 -12.050 -14.578  1.00  0.90           H   new
ATOM      0  HG3 MET A 202      -3.061 -13.460 -14.963  1.00  0.90           H   new
ATOM      0  HE1 MET A 202      -6.751 -12.664 -12.678  1.00  0.90           H   new
ATOM      0  HE2 MET A 202      -5.317 -12.280 -12.126  1.00  0.90           H   new
ATOM      0  HE3 MET A 202      -5.884 -11.568 -13.422  1.00  0.90           H   new
ATOM   3150  N   GLY A 203      -0.997 -10.984 -15.020  1.00  0.94           N
ATOM   3151  CA  GLY A 203      -1.022  -9.678 -15.654  1.00  0.94           C
ATOM   3152  C   GLY A 203      -1.990  -9.680 -16.821  1.00  0.94           C
ATOM   3153  O   GLY A 203      -2.077 -10.651 -17.598  1.00  0.94           O
ATOM      0  H   GLY A 203      -0.862 -11.646 -15.551  1.00  0.94           H   new
ATOM      0  HA2 GLY A 203      -1.284  -9.003 -15.009  1.00  0.94           H   new
ATOM      0  HA3 GLY A 203      -0.133  -9.444 -15.963  1.00  0.94           H   new
ATOM   3157  N   SER A 204      -2.639  -8.536 -17.001  1.00  1.01           N
ATOM   3158  CA  SER A 204      -3.629  -8.380 -18.052  1.00  1.01           C
ATOM   3159  C   SER A 204      -3.684  -6.977 -18.610  1.00  1.01           C
ATOM   3160  O   SER A 204      -3.290  -6.001 -17.960  1.00  1.01           O
ATOM   3161  CB  SER A 204      -5.002  -8.700 -17.477  1.00  1.01           C
ATOM   3162  OG  SER A 204      -5.339  -7.758 -16.501  1.00  1.01           O
ATOM      0  H   SER A 204      -2.518  -7.834 -16.520  1.00  1.01           H   new
ATOM      0  HA  SER A 204      -3.377  -8.980 -18.771  1.00  1.01           H   new
ATOM      0  HB2 SER A 204      -5.666  -8.697 -18.184  1.00  1.01           H   new
ATOM      0  HB3 SER A 204      -5.001  -9.590 -17.092  1.00  1.01           H   new
ATOM      0  HG  SER A 204      -4.707  -7.213 -16.407  1.00  1.01           H   new
ATOM   3168  N   HIS A 205      -4.233  -6.872 -19.806  1.00  1.10           N
ATOM   3169  CA  HIS A 205      -4.428  -5.563 -20.411  1.00  1.10           C
ATOM   3170  C   HIS A 205      -5.791  -5.470 -21.045  1.00  1.10           C
ATOM   3171  O   HIS A 205      -6.379  -6.490 -21.420  1.00  1.10           O
ATOM   3172  CB  HIS A 205      -3.376  -5.235 -21.468  1.00  1.10           C
ATOM   3173  CG  HIS A 205      -1.948  -5.157 -20.983  1.00  1.10           C
ATOM   3174  CD2 HIS A 205      -1.159  -4.092 -20.727  1.00  1.10           C
ATOM   3175  ND1 HIS A 205      -1.170  -6.272 -20.753  1.00  1.10           N
ATOM   3176  CE1 HIS A 205       0.031  -5.896 -20.367  1.00  1.10           C
ATOM   3177  NE2 HIS A 205       0.070  -4.578 -20.347  1.00  1.10           N
ATOM      0  H   HIS A 205      -4.498  -7.537 -20.283  1.00  1.10           H   new
ATOM      0  HA  HIS A 205      -4.343  -4.919 -19.690  1.00  1.10           H   new
ATOM      0  HB2 HIS A 205      -3.425  -5.907 -22.166  1.00  1.10           H   new
ATOM      0  HB3 HIS A 205      -3.607  -4.385 -21.875  1.00  1.10           H   new
ATOM      0  HD1 HIS A 205      -1.429  -7.087 -20.847  1.00  1.10           H   new
ATOM      0  HD2 HIS A 205      -1.401  -3.197 -20.795  1.00  1.10           H   new
ATOM      0  HE1 HIS A 205       0.733  -6.464 -20.146  1.00  1.10           H   new
ATOM   3185  N   GLU A 206      -6.293  -4.251 -21.169  1.00  1.21           N
ATOM   3186  CA  GLU A 206      -7.563  -4.050 -21.844  1.00  1.21           C
ATOM   3187  C   GLU A 206      -7.354  -4.004 -23.355  1.00  1.21           C
ATOM   3188  O   GLU A 206      -6.623  -3.154 -23.868  1.00  1.21           O
ATOM   3189  CB  GLU A 206      -8.223  -2.766 -21.362  1.00  1.21           C
ATOM   3190  CG  GLU A 206      -9.592  -2.494 -21.952  1.00  1.21           C
ATOM   3191  CD  GLU A 206     -10.189  -1.175 -21.496  1.00  1.21           C
ATOM   3192  OE1 GLU A 206     -10.228  -0.255 -22.296  1.00  1.21           O
ATOM   3193  OE2 GLU A 206     -10.588  -1.069 -20.362  1.00  1.21           O1-
ATOM      0  H   GLU A 206      -5.919  -3.535 -20.873  1.00  1.21           H   new
ATOM      0  HA  GLU A 206      -8.148  -4.794 -21.633  1.00  1.21           H   new
ATOM      0  HB2 GLU A 206      -8.302  -2.801 -20.396  1.00  1.21           H   new
ATOM      0  HB3 GLU A 206      -7.640  -2.019 -21.572  1.00  1.21           H   new
ATOM      0  HG2 GLU A 206      -9.527  -2.495 -22.920  1.00  1.21           H   new
ATOM      0  HG3 GLU A 206     -10.192  -3.216 -21.707  1.00  1.21           H   new
ATOM   3200  N   VAL A 207      -7.982  -4.932 -24.063  1.00  1.31           N
ATOM   3201  CA  VAL A 207      -7.855  -5.032 -25.503  1.00  1.31           C
ATOM   3202  C   VAL A 207      -9.231  -4.887 -26.123  1.00  1.31           C
ATOM   3203  O   VAL A 207     -10.126  -5.682 -25.847  1.00  1.31           O
ATOM   3204  CB  VAL A 207      -7.254  -6.400 -25.884  1.00  1.31           C
ATOM   3205  CG1 VAL A 207      -7.128  -6.505 -27.395  1.00  1.31           C
ATOM   3206  CG2 VAL A 207      -5.891  -6.584 -25.185  1.00  1.31           C
ATOM      0  H   VAL A 207      -8.498  -5.526 -23.715  1.00  1.31           H   new
ATOM      0  HA  VAL A 207      -7.269  -4.332 -25.830  1.00  1.31           H   new
ATOM      0  HB  VAL A 207      -7.841  -7.112 -25.585  1.00  1.31           H   new
ATOM      0 HG11 VAL A 207      -6.750  -7.367 -27.629  1.00  1.31           H   new
ATOM      0 HG12 VAL A 207      -8.005  -6.416 -27.800  1.00  1.31           H   new
ATOM      0 HG13 VAL A 207      -6.549  -5.799 -27.721  1.00  1.31           H   new
ATOM      0 HG21 VAL A 207      -5.517  -7.445 -25.427  1.00  1.31           H   new
ATOM      0 HG22 VAL A 207      -5.286  -5.879 -25.464  1.00  1.31           H   new
ATOM      0 HG23 VAL A 207      -6.012  -6.543 -24.223  1.00  1.31           H   new
ATOM   3216  N   ASN A 208      -9.429  -3.842 -26.914  1.00  1.38           N
ATOM   3217  CA  ASN A 208     -10.733  -3.571 -27.522  1.00  1.38           C
ATOM   3218  C   ASN A 208     -11.857  -3.542 -26.471  1.00  1.38           C
ATOM   3219  O   ASN A 208     -12.962  -4.026 -26.713  1.00  1.38           O
ATOM   3220  CB  ASN A 208     -11.040  -4.596 -28.603  1.00  1.38           C
ATOM   3221  CG  ASN A 208     -10.061  -4.537 -29.745  1.00  1.38           C
ATOM   3222  ND2 ASN A 208      -9.708  -5.684 -30.269  1.00  1.38           N
ATOM   3223  OD1 ASN A 208      -9.621  -3.454 -30.150  1.00  1.38           O
ATOM      0  H   ASN A 208      -8.818  -3.271 -27.115  1.00  1.38           H   new
ATOM      0  HA  ASN A 208     -10.690  -2.691 -27.928  1.00  1.38           H   new
ATOM      0  HB2 ASN A 208     -11.027  -5.485 -28.215  1.00  1.38           H   new
ATOM      0  HB3 ASN A 208     -11.937  -4.447 -28.941  1.00  1.38           H   new
ATOM      0 HD21 ASN A 208      -9.149  -5.704 -30.922  1.00  1.38           H   new
ATOM      0 HD22 ASN A 208     -10.036  -6.417 -29.960  1.00  1.38           H   new
ATOM   3230  N   GLY A 209     -11.567  -2.970 -25.302  1.00  1.38           N
ATOM   3231  CA  GLY A 209     -12.532  -2.853 -24.210  1.00  1.38           C
ATOM   3232  C   GLY A 209     -12.663  -4.104 -23.315  1.00  1.38           C
ATOM   3233  O   GLY A 209     -13.428  -4.085 -22.348  1.00  1.38           O
ATOM      0  H   GLY A 209     -10.796  -2.636 -25.120  1.00  1.38           H   new
ATOM      0  HA2 GLY A 209     -12.280  -2.099 -23.654  1.00  1.38           H   new
ATOM      0  HA3 GLY A 209     -13.402  -2.649 -24.587  1.00  1.38           H   new
ATOM   3237  N   THR A 210     -11.924  -5.178 -23.616  1.00  1.33           N
ATOM   3238  CA  THR A 210     -12.006  -6.412 -22.833  1.00  1.33           C
ATOM   3239  C   THR A 210     -10.708  -6.723 -22.096  1.00  1.33           C
ATOM   3240  O   THR A 210      -9.627  -6.709 -22.675  1.00  1.33           O
ATOM   3241  CB  THR A 210     -12.358  -7.608 -23.752  1.00  1.33           C
ATOM   3242  CG2 THR A 210     -12.379  -8.927 -22.978  1.00  1.33           C
ATOM   3243  OG1 THR A 210     -13.642  -7.388 -24.361  1.00  1.33           O
ATOM      0  H   THR A 210     -11.369  -5.210 -24.272  1.00  1.33           H   new
ATOM      0  HA  THR A 210     -12.703  -6.276 -22.172  1.00  1.33           H   new
ATOM      0  HB  THR A 210     -11.672  -7.671 -24.435  1.00  1.33           H   new
ATOM      0  HG1 THR A 210     -13.830  -8.037 -24.860  1.00  1.33           H   new
ATOM      0 HG21 THR A 210     -12.602  -9.653 -23.581  1.00  1.33           H   new
ATOM      0 HG22 THR A 210     -11.505  -9.088 -22.588  1.00  1.33           H   new
ATOM      0 HG23 THR A 210     -13.043  -8.878 -22.273  1.00  1.33           H   new
ATOM   3251  N   TRP A 211     -10.792  -7.023 -20.810  1.00  1.25           N
ATOM   3252  CA  TRP A 211      -9.565  -7.357 -20.099  1.00  1.25           C
ATOM   3253  C   TRP A 211      -9.167  -8.784 -20.425  1.00  1.25           C
ATOM   3254  O   TRP A 211      -9.997  -9.691 -20.356  1.00  1.25           O
ATOM   3255  CB  TRP A 211      -9.757  -7.152 -18.607  1.00  1.25           C
ATOM   3256  CG  TRP A 211      -9.811  -5.713 -18.229  1.00  1.25           C
ATOM   3257  CD1 TRP A 211     -10.922  -4.952 -18.022  1.00  1.25           C
ATOM   3258  CD2 TRP A 211      -8.682  -4.853 -17.958  1.00  1.25           C
ATOM   3259  CE2 TRP A 211      -9.195  -3.604 -17.601  1.00  1.25           C
ATOM   3260  CE3 TRP A 211      -7.299  -5.044 -17.970  1.00  1.25           C
ATOM   3261  NE1 TRP A 211     -10.561  -3.680 -17.656  1.00  1.25           N
ATOM   3262  CZ2 TRP A 211      -8.370  -2.541 -17.257  1.00  1.25           C
ATOM   3263  CZ3 TRP A 211      -6.483  -3.985 -17.621  1.00  1.25           C
ATOM   3264  CH2 TRP A 211      -7.004  -2.766 -17.272  1.00  1.25           C
ATOM      0  H   TRP A 211     -11.515  -7.040 -20.344  1.00  1.25           H   new
ATOM      0  HA  TRP A 211      -8.847  -6.771 -20.384  1.00  1.25           H   new
ATOM      0  HB2 TRP A 211     -10.577  -7.587 -18.327  1.00  1.25           H   new
ATOM      0  HB3 TRP A 211      -9.030  -7.581 -18.129  1.00  1.25           H   new
ATOM      0  HD1 TRP A 211     -11.798  -5.251 -18.115  1.00  1.25           H   new
ATOM      0  HE1 TRP A 211     -11.105  -3.035 -17.488  1.00  1.25           H   new
ATOM      0  HE3 TRP A 211      -6.935  -5.866 -18.208  1.00  1.25           H   new
ATOM      0  HZ2 TRP A 211      -8.721  -1.711 -17.026  1.00  1.25           H   new
ATOM      0  HZ3 TRP A 211      -5.560  -4.102 -17.623  1.00  1.25           H   new
ATOM      0  HH2 TRP A 211      -6.427  -2.075 -17.040  1.00  1.25           H   new
ATOM   3275  N   MET A 212      -7.894  -8.976 -20.761  1.00  1.14           N
ATOM   3276  CA  MET A 212      -7.403 -10.299 -21.114  1.00  1.14           C
ATOM   3277  C   MET A 212      -6.091 -10.658 -20.439  1.00  1.14           C
ATOM   3278  O   MET A 212      -5.161  -9.843 -20.374  1.00  1.14           O
ATOM   3279  CB  MET A 212      -7.223 -10.374 -22.631  1.00  1.14           C
ATOM   3280  CG  MET A 212      -6.731 -11.716 -23.143  1.00  1.14           C
ATOM   3281  SD  MET A 212      -6.619 -11.794 -24.933  1.00  1.14           S
ATOM   3282  CE  MET A 212      -5.152 -10.835 -25.214  1.00  1.14           C
ATOM      0  H   MET A 212      -7.302  -8.353 -20.790  1.00  1.14           H   new
ATOM      0  HA  MET A 212      -8.063 -10.938 -20.802  1.00  1.14           H   new
ATOM      0  HB2 MET A 212      -8.071 -10.170 -23.056  1.00  1.14           H   new
ATOM      0  HB3 MET A 212      -6.596  -9.687 -22.905  1.00  1.14           H   new
ATOM      0  HG2 MET A 212      -5.858 -11.900 -22.762  1.00  1.14           H   new
ATOM      0  HG3 MET A 212      -7.329 -12.413 -22.832  1.00  1.14           H   new
ATOM      0  HE1 MET A 212      -4.969 -10.794 -26.166  1.00  1.14           H   new
ATOM      0  HE2 MET A 212      -5.282  -9.937 -24.871  1.00  1.14           H   new
ATOM      0  HE3 MET A 212      -4.402 -11.249 -24.759  1.00  1.14           H   new
ATOM   3292  N   ILE A 213      -5.995 -11.902 -19.967  1.00  1.04           N
ATOM   3293  CA  ILE A 213      -4.737 -12.338 -19.358  1.00  1.04           C
ATOM   3294  C   ILE A 213      -3.651 -12.402 -20.416  1.00  1.04           C
ATOM   3295  O   ILE A 213      -3.804 -13.100 -21.419  1.00  1.04           O
ATOM   3296  CB  ILE A 213      -4.799 -13.787 -18.807  1.00  1.04           C
ATOM   3297  CG1 ILE A 213      -5.760 -13.988 -17.710  1.00  1.04           C
ATOM   3298  CG2 ILE A 213      -3.428 -14.250 -18.339  1.00  1.04           C
ATOM   3299  CD1 ILE A 213      -5.901 -15.499 -17.369  1.00  1.04           C
ATOM      0  H   ILE A 213      -6.622 -12.490 -19.987  1.00  1.04           H   new
ATOM      0  HA  ILE A 213      -4.565 -11.701 -18.647  1.00  1.04           H   new
ATOM      0  HB  ILE A 213      -5.109 -14.317 -19.558  1.00  1.04           H   new
ATOM      0 HG12 ILE A 213      -5.467 -13.501 -16.924  1.00  1.04           H   new
ATOM      0 HG13 ILE A 213      -6.624 -13.627 -17.961  1.00  1.04           H   new
ATOM      0 HG21 ILE A 213      -3.491 -15.156 -17.999  1.00  1.04           H   new
ATOM      0 HG22 ILE A 213      -2.807 -14.226 -19.084  1.00  1.04           H   new
ATOM      0 HG23 ILE A 213      -3.111 -13.663 -17.635  1.00  1.04           H   new
ATOM      0 HD11 ILE A 213      -6.537 -15.610 -16.645  1.00  1.04           H   new
ATOM      0 HD12 ILE A 213      -6.215 -15.980 -18.151  1.00  1.04           H   new
ATOM      0 HD13 ILE A 213      -5.039 -15.852 -17.098  1.00  1.04           H   new
ATOM   3311  N   HIS A 214      -2.536 -11.714 -20.188  1.00  0.96           N
ATOM   3312  CA  HIS A 214      -1.424 -11.841 -21.122  1.00  0.96           C
ATOM   3313  C   HIS A 214      -0.411 -12.808 -20.546  1.00  0.96           C
ATOM   3314  O   HIS A 214       0.325 -13.474 -21.282  1.00  0.96           O
ATOM   3315  CB  HIS A 214      -0.746 -10.518 -21.466  1.00  0.96           C
ATOM   3316  CG  HIS A 214      -1.579  -9.572 -22.288  1.00  0.96           C
ATOM   3317  CD2 HIS A 214      -2.894  -9.566 -22.623  1.00  0.96           C
ATOM   3318  ND1 HIS A 214      -1.039  -8.450 -22.869  1.00  0.96           N
ATOM   3319  CE1 HIS A 214      -1.976  -7.803 -23.532  1.00  0.96           C
ATOM   3320  NE2 HIS A 214      -3.109  -8.450 -23.390  1.00  0.96           N
ATOM      0  H   HIS A 214      -2.405 -11.186 -19.522  1.00  0.96           H   new
ATOM      0  HA  HIS A 214      -1.792 -12.172 -21.956  1.00  0.96           H   new
ATOM      0  HB2 HIS A 214      -0.496 -10.074 -20.641  1.00  0.96           H   new
ATOM      0  HB3 HIS A 214       0.075 -10.706 -21.947  1.00  0.96           H   new
ATOM      0  HD2 HIS A 214      -3.530 -10.199 -22.378  1.00  0.96           H   new
ATOM      0  HE1 HIS A 214      -1.855  -7.020 -24.019  1.00  0.96           H   new
ATOM      0  HE2 HIS A 214      -3.865  -8.212 -23.724  1.00  0.96           H   new
ATOM   3328  N   THR A 215      -0.393 -12.884 -19.215  1.00  0.90           N
ATOM   3329  CA  THR A 215       0.520 -13.775 -18.529  1.00  0.90           C
ATOM   3330  C   THR A 215      -0.041 -14.250 -17.195  1.00  0.90           C
ATOM   3331  O   THR A 215      -0.675 -13.490 -16.457  1.00  0.90           O
ATOM   3332  CB  THR A 215       1.856 -13.066 -18.285  1.00  0.90           C
ATOM   3333  CG2 THR A 215       1.644 -11.896 -17.335  1.00  0.90           C
ATOM   3334  OG1 THR A 215       2.791 -13.981 -17.714  1.00  0.90           O
ATOM      0  H   THR A 215      -0.904 -12.425 -18.697  1.00  0.90           H   new
ATOM      0  HA  THR A 215       0.648 -14.550 -19.097  1.00  0.90           H   new
ATOM      0  HB  THR A 215       2.204 -12.739 -19.129  1.00  0.90           H   new
ATOM      0  HG1 THR A 215       3.522 -13.589 -17.583  1.00  0.90           H   new
ATOM      0 HG21 THR A 215       2.490 -11.447 -17.180  1.00  0.90           H   new
ATOM      0 HG22 THR A 215       1.014 -11.271 -17.726  1.00  0.90           H   new
ATOM      0 HG23 THR A 215       1.293 -12.223 -16.492  1.00  0.90           H   new
ATOM   3342  N   LEU A 216       0.287 -15.483 -16.837  1.00  0.86           N
ATOM   3343  CA  LEU A 216      -0.076 -16.009 -15.519  1.00  0.86           C
ATOM   3344  C   LEU A 216       1.059 -16.890 -15.008  1.00  0.86           C
ATOM   3345  O   LEU A 216       1.636 -17.656 -15.777  1.00  0.86           O
ATOM   3346  CB  LEU A 216      -1.406 -16.783 -15.617  1.00  0.86           C
ATOM   3347  CG  LEU A 216      -2.079 -17.288 -14.353  1.00  0.86           C
ATOM   3348  CD1 LEU A 216      -3.610 -17.303 -14.619  1.00  0.86           C
ATOM   3349  CD2 LEU A 216      -1.578 -18.710 -14.007  1.00  0.86           C
ATOM      0  H   LEU A 216       0.718 -16.034 -17.337  1.00  0.86           H   new
ATOM      0  HA  LEU A 216      -0.206 -15.284 -14.887  1.00  0.86           H   new
ATOM      0  HB2 LEU A 216      -2.041 -16.210 -16.074  1.00  0.86           H   new
ATOM      0  HB3 LEU A 216      -1.253 -17.551 -16.190  1.00  0.86           H   new
ATOM      0  HG  LEU A 216      -1.869 -16.713 -13.601  1.00  0.86           H   new
ATOM      0 HD11 LEU A 216      -4.073 -17.622 -13.828  1.00  0.86           H   new
ATOM      0 HD12 LEU A 216      -3.911 -16.405 -14.829  1.00  0.86           H   new
ATOM      0 HD13 LEU A 216      -3.803 -17.891 -15.366  1.00  0.86           H   new
ATOM      0 HD21 LEU A 216      -2.016 -19.020 -13.199  1.00  0.86           H   new
ATOM      0 HD22 LEU A 216      -1.786 -19.313 -14.738  1.00  0.86           H   new
ATOM      0 HD23 LEU A 216      -0.618 -18.690 -13.867  1.00  0.86           H   new
ATOM   3361  N   GLU A 217       1.417 -16.765 -13.732  1.00  0.84           N
ATOM   3362  CA  GLU A 217       2.470 -17.619 -13.178  1.00  0.84           C
ATOM   3363  C   GLU A 217       2.072 -18.204 -11.839  1.00  0.84           C
ATOM   3364  O   GLU A 217       1.554 -17.504 -10.965  1.00  0.84           O
ATOM   3365  CB  GLU A 217       3.805 -16.878 -13.003  1.00  0.84           C
ATOM   3366  CG  GLU A 217       4.953 -17.804 -12.492  1.00  0.84           C
ATOM   3367  CD  GLU A 217       6.293 -17.137 -12.348  1.00  0.84           C
ATOM   3368  OE1 GLU A 217       6.363 -15.937 -12.460  1.00  0.84           O
ATOM   3369  OE2 GLU A 217       7.255 -17.825 -12.123  1.00  0.84           O1-
ATOM      0  H   GLU A 217       1.072 -16.204 -13.179  1.00  0.84           H   new
ATOM      0  HA  GLU A 217       2.588 -18.330 -13.827  1.00  0.84           H   new
ATOM      0  HB2 GLU A 217       4.065 -16.486 -13.851  1.00  0.84           H   new
ATOM      0  HB3 GLU A 217       3.684 -16.146 -12.378  1.00  0.84           H   new
ATOM      0  HG2 GLU A 217       4.695 -18.171 -11.632  1.00  0.84           H   new
ATOM      0  HG3 GLU A 217       5.043 -18.552 -13.103  1.00  0.84           H   new
ATOM   3376  N   THR A 218       2.310 -19.499 -11.679  1.00  0.84           N
ATOM   3377  CA  THR A 218       2.010 -20.146 -10.421  1.00  0.84           C
ATOM   3378  C   THR A 218       3.189 -20.990  -9.892  1.00  0.84           C
ATOM   3379  O   THR A 218       3.818 -21.745 -10.640  1.00  0.84           O
ATOM   3380  CB  THR A 218       0.733 -20.978 -10.605  1.00  0.84           C
ATOM   3381  CG2 THR A 218       0.309 -21.561  -9.312  1.00  0.84           C
ATOM   3382  OG1 THR A 218      -0.306 -20.112 -11.060  1.00  0.84           O
ATOM      0  H   THR A 218       2.642 -20.013 -12.283  1.00  0.84           H   new
ATOM      0  HA  THR A 218       1.863 -19.471  -9.740  1.00  0.84           H   new
ATOM      0  HB  THR A 218       0.905 -21.690 -11.241  1.00  0.84           H   new
ATOM      0  HG1 THR A 218      -1.013 -20.554 -11.167  1.00  0.84           H   new
ATOM      0 HG21 THR A 218      -0.498 -22.084  -9.442  1.00  0.84           H   new
ATOM      0 HG22 THR A 218       1.013 -22.133  -8.969  1.00  0.84           H   new
ATOM      0 HG23 THR A 218       0.134 -20.849  -8.678  1.00  0.84           H   new
ATOM   3390  N   LEU A 219       3.497 -20.857  -8.594  1.00  0.84           N
ATOM   3391  CA  LEU A 219       4.551 -21.673  -7.973  1.00  0.84           C
ATOM   3392  C   LEU A 219       3.943 -22.876  -7.279  1.00  0.84           C
ATOM   3393  O   LEU A 219       4.587 -23.912  -7.160  1.00  0.84           O
ATOM   3394  CB  LEU A 219       5.395 -20.905  -6.945  1.00  0.84           C
ATOM   3395  CG  LEU A 219       6.222 -19.741  -7.438  1.00  0.84           C
ATOM   3396  CD1 LEU A 219       6.929 -19.108  -6.233  1.00  0.84           C
ATOM   3397  CD2 LEU A 219       7.210 -20.207  -8.496  1.00  0.84           C
ATOM      0  H   LEU A 219       3.111 -20.304  -8.060  1.00  0.84           H   new
ATOM      0  HA  LEU A 219       5.136 -21.942  -8.698  1.00  0.84           H   new
ATOM      0  HB2 LEU A 219       4.797 -20.575  -6.256  1.00  0.84           H   new
ATOM      0  HB3 LEU A 219       5.995 -21.538  -6.520  1.00  0.84           H   new
ATOM      0  HG  LEU A 219       5.656 -19.073  -7.856  1.00  0.84           H   new
ATOM      0 HD11 LEU A 219       7.466 -18.357  -6.530  1.00  0.84           H   new
ATOM      0 HD12 LEU A 219       6.267 -18.799  -5.595  1.00  0.84           H   new
ATOM      0 HD13 LEU A 219       7.502 -19.767  -5.810  1.00  0.84           H   new
ATOM      0 HD21 LEU A 219       7.734 -19.452  -8.804  1.00  0.84           H   new
ATOM      0 HD22 LEU A 219       7.800 -20.876  -8.115  1.00  0.84           H   new
ATOM      0 HD23 LEU A 219       6.726 -20.591  -9.244  1.00  0.84           H   new
ATOM   3409  N   ASP A 220       2.715 -22.705  -6.796  1.00  0.84           N
ATOM   3410  CA  ASP A 220       1.970 -23.771  -6.109  1.00  0.84           C
ATOM   3411  C   ASP A 220       0.485 -23.608  -6.362  1.00  0.84           C
ATOM   3412  O   ASP A 220      -0.003 -22.487  -6.508  1.00  0.84           O
ATOM   3413  CB  ASP A 220       2.196 -23.791  -4.614  1.00  0.84           C
ATOM   3414  CG  ASP A 220       3.583 -24.234  -4.118  1.00  0.84           C
ATOM   3415  OD1 ASP A 220       4.442 -23.399  -4.046  1.00  0.84           O
ATOM   3416  OD2 ASP A 220       3.740 -25.371  -3.708  1.00  0.84           O1-
ATOM      0  H   ASP A 220       2.284 -21.963  -6.856  1.00  0.84           H   new
ATOM      0  HA  ASP A 220       2.301 -24.608  -6.471  1.00  0.84           H   new
ATOM      0  HB2 ASP A 220       2.025 -22.899  -4.272  1.00  0.84           H   new
ATOM      0  HB3 ASP A 220       1.533 -24.378  -4.218  1.00  0.84           H   new
ATOM   3421  N   TYR A 221      -0.245 -24.710  -6.367  1.00  0.85           N
ATOM   3422  CA  TYR A 221      -1.683 -24.658  -6.545  1.00  0.85           C
ATOM   3423  C   TYR A 221      -2.331 -24.852  -5.205  1.00  0.85           C
ATOM   3424  O   TYR A 221      -1.723 -25.441  -4.308  1.00  0.85           O
ATOM   3425  CB  TYR A 221      -2.116 -25.746  -7.478  1.00  0.85           C
ATOM   3426  CG  TYR A 221      -1.472 -25.617  -8.724  1.00  0.85           C
ATOM   3427  CD1 TYR A 221      -0.526 -26.541  -9.059  1.00  0.85           C
ATOM   3428  CD2 TYR A 221      -1.727 -24.563  -9.521  1.00  0.85           C
ATOM   3429  CE1 TYR A 221       0.149 -26.410 -10.197  1.00  0.85           C
ATOM   3430  CE2 TYR A 221      -1.015 -24.431 -10.659  1.00  0.85           C
ATOM   3431  CZ  TYR A 221      -0.084 -25.355 -10.985  1.00  0.85           C
ATOM   3432  OH  TYR A 221       0.612 -25.208 -12.093  1.00  0.85           O
ATOM      0  H   TYR A 221       0.075 -25.502  -6.268  1.00  0.85           H   new
ATOM      0  HA  TYR A 221      -1.943 -23.803  -6.921  1.00  0.85           H   new
ATOM      0  HB2 TYR A 221      -1.911 -26.611  -7.091  1.00  0.85           H   new
ATOM      0  HB3 TYR A 221      -3.078 -25.710  -7.600  1.00  0.85           H   new
ATOM      0  HD1 TYR A 221      -0.354 -27.259  -8.494  1.00  0.85           H   new
ATOM      0  HD2 TYR A 221      -2.379 -23.940  -9.293  1.00  0.85           H   new
ATOM      0  HE1 TYR A 221       0.779 -27.048 -10.443  1.00  0.85           H   new
ATOM      0  HE2 TYR A 221      -1.165 -23.704 -11.219  1.00  0.85           H   new
ATOM      0  HH  TYR A 221       1.213 -25.794 -12.126  1.00  0.85           H   new
ATOM   3442  N   LYS A 222      -3.541 -24.355  -5.035  1.00  0.85           N
ATOM   3443  CA  LYS A 222      -4.173 -24.526  -3.740  1.00  0.85           C
ATOM   3444  C   LYS A 222      -5.673 -24.530  -3.806  1.00  0.85           C
ATOM   3445  O   LYS A 222      -6.277 -23.715  -4.498  1.00  0.85           O
ATOM   3446  CB  LYS A 222      -3.688 -23.390  -2.837  1.00  0.85           C
ATOM   3447  CG  LYS A 222      -4.028 -22.023  -3.370  1.00  0.85           C
ATOM   3448  CD  LYS A 222      -3.424 -20.946  -2.503  1.00  0.85           C
ATOM   3449  CE  LYS A 222      -3.792 -19.581  -2.982  1.00  0.85           C
ATOM   3450  NZ  LYS A 222      -3.160 -18.539  -2.148  1.00  0.85           N1+
ATOM      0  H   LYS A 222      -3.999 -23.932  -5.627  1.00  0.85           H   new
ATOM      0  HA  LYS A 222      -3.923 -25.395  -3.389  1.00  0.85           H   new
ATOM      0  HB2 LYS A 222      -4.081 -23.494  -1.956  1.00  0.85           H   new
ATOM      0  HB3 LYS A 222      -2.727 -23.459  -2.729  1.00  0.85           H   new
ATOM      0  HG2 LYS A 222      -3.700 -21.935  -4.279  1.00  0.85           H   new
ATOM      0  HG3 LYS A 222      -4.991 -21.915  -3.404  1.00  0.85           H   new
ATOM      0  HD2 LYS A 222      -3.725 -21.060  -1.588  1.00  0.85           H   new
ATOM      0  HD3 LYS A 222      -2.458 -21.038  -2.498  1.00  0.85           H   new
ATOM      0  HE2 LYS A 222      -3.515 -19.473  -3.905  1.00  0.85           H   new
ATOM      0  HE3 LYS A 222      -4.756 -19.476  -2.961  1.00  0.85           H   new
ATOM      0  HZ1 LYS A 222      -3.392 -17.735  -2.451  1.00  0.85           H   new
ATOM      0  HZ2 LYS A 222      -3.431 -18.628  -1.305  1.00  0.85           H   new
ATOM      0  HZ3 LYS A 222      -2.275 -18.625  -2.185  1.00  0.85           H   new
ATOM   3464  N   GLU A 223      -6.309 -25.343  -2.979  1.00  0.84           N
ATOM   3465  CA  GLU A 223      -7.762 -25.333  -2.984  1.00  0.84           C
ATOM   3466  C   GLU A 223      -8.291 -24.274  -2.038  1.00  0.84           C
ATOM   3467  O   GLU A 223      -8.846 -24.552  -0.981  1.00  0.84           O
ATOM   3468  CB  GLU A 223      -8.298 -26.714  -2.674  1.00  0.84           C
ATOM   3469  CG  GLU A 223      -7.931 -27.775  -3.745  1.00  0.84           C
ATOM   3470  CD  GLU A 223      -8.550 -29.085  -3.445  1.00  0.84           C
ATOM   3471  OE1 GLU A 223      -9.132 -29.160  -2.393  1.00  0.84           O
ATOM   3472  OE2 GLU A 223      -8.432 -30.015  -4.211  1.00  0.84           O1-
ATOM      0  H   GLU A 223      -5.938 -25.888  -2.427  1.00  0.84           H   new
ATOM      0  HA  GLU A 223      -8.078 -25.098  -3.871  1.00  0.84           H   new
ATOM      0  HB2 GLU A 223      -7.954 -27.001  -1.814  1.00  0.84           H   new
ATOM      0  HB3 GLU A 223      -9.263 -26.668  -2.592  1.00  0.84           H   new
ATOM      0  HG2 GLU A 223      -8.224 -27.470  -4.618  1.00  0.84           H   new
ATOM      0  HG3 GLU A 223      -6.967 -27.874  -3.787  1.00  0.84           H   new
ATOM   3479  N   CYS A 224      -8.091 -23.043  -2.455  1.00  0.83           N
ATOM   3480  CA  CYS A 224      -8.355 -21.857  -1.660  1.00  0.83           C
ATOM   3481  C   CYS A 224      -8.869 -20.750  -2.557  1.00  0.83           C
ATOM   3482  O   CYS A 224      -8.315 -20.512  -3.631  1.00  0.83           O
ATOM   3483  CB  CYS A 224      -7.056 -21.445  -0.985  1.00  0.83           C
ATOM   3484  SG  CYS A 224      -7.107 -20.064   0.080  1.00  0.83           S
ATOM      0  H   CYS A 224      -7.786 -22.863  -3.239  1.00  0.83           H   new
ATOM      0  HA  CYS A 224      -9.029 -22.036  -0.986  1.00  0.83           H   new
ATOM      0  HB2 CYS A 224      -6.729 -22.204  -0.477  1.00  0.83           H   new
ATOM      0  HB3 CYS A 224      -6.402 -21.265  -1.678  1.00  0.83           H   new
ATOM   3489  N   GLU A 225      -9.936 -20.093  -2.124  1.00  0.82           N
ATOM   3490  CA  GLU A 225     -10.549 -19.048  -2.922  1.00  0.82           C
ATOM   3491  C   GLU A 225     -10.122 -17.653  -2.478  1.00  0.82           C
ATOM   3492  O   GLU A 225      -9.965 -17.369  -1.290  1.00  0.82           O
ATOM   3493  CB  GLU A 225     -12.073 -19.202  -2.858  1.00  0.82           C
ATOM   3494  CG  GLU A 225     -12.587 -20.521  -3.477  1.00  0.82           C
ATOM   3495  CD  GLU A 225     -14.099 -20.677  -3.461  1.00  0.82           C
ATOM   3496  OE1 GLU A 225     -14.771 -19.815  -2.955  1.00  0.82           O
ATOM   3497  OE2 GLU A 225     -14.575 -21.668  -3.966  1.00  0.82           O1-
ATOM      0  H   GLU A 225     -10.320 -20.239  -1.368  1.00  0.82           H   new
ATOM      0  HA  GLU A 225     -10.246 -19.146  -3.838  1.00  0.82           H   new
ATOM      0  HB2 GLU A 225     -12.357 -19.156  -1.932  1.00  0.82           H   new
ATOM      0  HB3 GLU A 225     -12.486 -18.455  -3.319  1.00  0.82           H   new
ATOM      0  HG2 GLU A 225     -12.277 -20.577  -4.394  1.00  0.82           H   new
ATOM      0  HG3 GLU A 225     -12.191 -21.266  -2.998  1.00  0.82           H   new
ATOM   3504  N   TRP A 226      -9.962 -16.764  -3.437  1.00  0.82           N
ATOM   3505  CA  TRP A 226      -9.594 -15.404  -3.113  1.00  0.82           C
ATOM   3506  C   TRP A 226     -10.795 -14.650  -2.569  1.00  0.82           C
ATOM   3507  O   TRP A 226     -11.899 -14.855  -3.071  1.00  0.82           O
ATOM   3508  CB  TRP A 226      -9.134 -14.704  -4.376  1.00  0.82           C
ATOM   3509  CG  TRP A 226      -7.851 -15.173  -4.867  1.00  0.82           C
ATOM   3510  CD1 TRP A 226      -7.579 -16.381  -5.402  1.00  0.82           C
ATOM   3511  CD2 TRP A 226      -6.636 -14.425  -4.937  1.00  0.82           C
ATOM   3512  CE2 TRP A 226      -5.683 -15.265  -5.498  1.00  0.82           C
ATOM   3513  CE3 TRP A 226      -6.285 -13.125  -4.586  1.00  0.82           C
ATOM   3514  NE1 TRP A 226      -6.279 -16.442  -5.770  1.00  0.82           N
ATOM   3515  CZ2 TRP A 226      -4.398 -14.866  -5.707  1.00  0.82           C
ATOM   3516  CZ3 TRP A 226      -4.982 -12.717  -4.804  1.00  0.82           C
ATOM   3517  CH2 TRP A 226      -4.068 -13.573  -5.349  1.00  0.82           C
ATOM      0  H   TRP A 226     -10.061 -16.925  -4.276  1.00  0.82           H   new
ATOM      0  HA  TRP A 226      -8.888 -15.421  -2.448  1.00  0.82           H   new
ATOM      0  HB2 TRP A 226      -9.802 -14.830  -5.068  1.00  0.82           H   new
ATOM      0  HB3 TRP A 226      -9.078 -13.751  -4.206  1.00  0.82           H   new
ATOM      0  HD1 TRP A 226      -8.195 -17.071  -5.503  1.00  0.82           H   new
ATOM      0  HE1 TRP A 226      -5.893 -17.125  -6.122  1.00  0.82           H   new
ATOM      0  HE3 TRP A 226      -6.911 -12.546  -4.214  1.00  0.82           H   new
ATOM      0  HZ2 TRP A 226      -3.767 -15.441  -6.076  1.00  0.82           H   new
ATOM      0  HZ3 TRP A 226      -4.726 -11.852  -4.578  1.00  0.82           H   new
ATOM      0  HH2 TRP A 226      -3.197 -13.276  -5.483  1.00  0.82           H   new
ATOM   3528  N   PRO A 227     -10.634 -13.795  -1.552  1.00  0.82           N
ATOM   3529  CA  PRO A 227     -11.638 -12.861  -1.106  1.00  0.82           C
ATOM   3530  C   PRO A 227     -11.926 -11.952  -2.287  1.00  0.82           C
ATOM   3531  O   PRO A 227     -11.004 -11.554  -2.996  1.00  0.82           O
ATOM   3532  CB  PRO A 227     -10.931 -12.120   0.036  1.00  0.82           C
ATOM   3533  CG  PRO A 227      -9.868 -13.087   0.515  1.00  0.82           C
ATOM   3534  CD  PRO A 227      -9.419 -13.818  -0.727  1.00  0.82           C
ATOM      0  HA  PRO A 227     -12.480 -13.239  -0.808  1.00  0.82           H   new
ATOM      0  HB2 PRO A 227     -10.539 -11.288  -0.272  1.00  0.82           H   new
ATOM      0  HB3 PRO A 227     -11.550 -11.895   0.748  1.00  0.82           H   new
ATOM      0  HG2 PRO A 227      -9.129 -12.618   0.933  1.00  0.82           H   new
ATOM      0  HG3 PRO A 227     -10.224 -13.702   1.175  1.00  0.82           H   new
ATOM      0  HD2 PRO A 227      -8.676 -13.371  -1.162  1.00  0.82           H   new
ATOM      0  HD3 PRO A 227      -9.130 -14.723  -0.531  1.00  0.82           H   new
ATOM   3542  N   LEU A 228     -13.165 -11.507  -2.445  1.00  0.83           N
ATOM   3543  CA  LEU A 228     -13.468 -10.603  -3.561  1.00  0.83           C
ATOM   3544  C   LEU A 228     -12.730  -9.271  -3.429  1.00  0.83           C
ATOM   3545  O   LEU A 228     -12.471  -8.581  -4.418  1.00  0.83           O
ATOM   3546  CB  LEU A 228     -14.971 -10.387  -3.693  1.00  0.83           C
ATOM   3547  CG  LEU A 228     -15.751 -11.636  -4.142  1.00  0.83           C
ATOM   3548  CD1 LEU A 228     -17.242 -11.334  -4.124  1.00  0.83           C
ATOM   3549  CD2 LEU A 228     -15.270 -12.051  -5.550  1.00  0.83           C
ATOM      0  H   LEU A 228     -13.831 -11.705  -1.938  1.00  0.83           H   new
ATOM      0  HA  LEU A 228     -13.151 -11.028  -4.373  1.00  0.83           H   new
ATOM      0  HB2 LEU A 228     -15.321 -10.089  -2.839  1.00  0.83           H   new
ATOM      0  HB3 LEU A 228     -15.130  -9.672  -4.329  1.00  0.83           H   new
ATOM      0  HG  LEU A 228     -15.589 -12.375  -3.535  1.00  0.83           H   new
ATOM      0 HD11 LEU A 228     -17.735 -12.120  -4.407  1.00  0.83           H   new
ATOM      0 HD12 LEU A 228     -17.512 -11.090  -3.225  1.00  0.83           H   new
ATOM      0 HD13 LEU A 228     -17.431 -10.600  -4.729  1.00  0.83           H   new
ATOM      0 HD21 LEU A 228     -15.757 -12.838  -5.840  1.00  0.83           H   new
ATOM      0 HD22 LEU A 228     -15.429 -11.325  -6.173  1.00  0.83           H   new
ATOM      0 HD23 LEU A 228     -14.321 -12.251  -5.522  1.00  0.83           H   new
ATOM   3561  N   THR A 229     -12.343  -8.934  -2.206  1.00  0.87           N
ATOM   3562  CA  THR A 229     -11.644  -7.695  -1.908  1.00  0.87           C
ATOM   3563  C   THR A 229     -10.236  -7.648  -2.503  1.00  0.87           C
ATOM   3564  O   THR A 229      -9.623  -6.581  -2.560  1.00  0.87           O
ATOM   3565  CB  THR A 229     -11.583  -7.493  -0.386  1.00  0.87           C
ATOM   3566  CG2 THR A 229     -12.986  -7.391   0.167  1.00  0.87           C
ATOM   3567  OG1 THR A 229     -10.920  -8.614   0.232  1.00  0.87           O
ATOM      0  H   THR A 229     -12.482  -9.427  -1.515  1.00  0.87           H   new
ATOM      0  HA  THR A 229     -12.144  -6.974  -2.322  1.00  0.87           H   new
ATOM      0  HB  THR A 229     -11.091  -6.679  -0.196  1.00  0.87           H   new
ATOM      0  HG1 THR A 229     -10.149  -8.697  -0.091  1.00  0.87           H   new
ATOM      0 HG21 THR A 229     -12.947  -7.264   1.128  1.00  0.87           H   new
ATOM      0 HG22 THR A 229     -13.441  -6.637  -0.241  1.00  0.87           H   new
ATOM      0 HG23 THR A 229     -13.472  -8.207  -0.031  1.00  0.87           H   new
ATOM   3575  N   HIS A 230      -9.723  -8.797  -2.944  1.00  0.96           N
ATOM   3576  CA  HIS A 230      -8.414  -8.865  -3.564  1.00  0.96           C
ATOM   3577  C   HIS A 230      -8.490  -9.264  -5.032  1.00  0.96           C
ATOM   3578  O   HIS A 230      -7.502  -9.727  -5.611  1.00  0.96           O
ATOM   3579  CB  HIS A 230      -7.517  -9.782  -2.772  1.00  0.96           C
ATOM   3580  CG  HIS A 230      -7.271  -9.219  -1.406  1.00  0.96           C
ATOM   3581  CD2 HIS A 230      -6.252  -8.480  -0.930  1.00  0.96           C
ATOM   3582  ND1 HIS A 230      -8.161  -9.364  -0.352  1.00  0.96           N
ATOM   3583  CE1 HIS A 230      -7.673  -8.753   0.710  1.00  0.96           C
ATOM   3584  NE2 HIS A 230      -6.521  -8.211   0.385  1.00  0.96           N
ATOM      0  H   HIS A 230     -10.128  -9.554  -2.889  1.00  0.96           H   new
ATOM      0  HA  HIS A 230      -8.028  -7.975  -3.552  1.00  0.96           H   new
ATOM      0  HB2 HIS A 230      -7.925 -10.659  -2.698  1.00  0.96           H   new
ATOM      0  HB3 HIS A 230      -6.674  -9.900  -3.237  1.00  0.96           H   new
ATOM      0  HD2 HIS A 230      -5.503  -8.203  -1.407  1.00  0.96           H   new
ATOM      0  HE1 HIS A 230      -8.076  -8.713   1.547  1.00  0.96           H   new
ATOM      0  HE2 HIS A 230      -6.016  -7.759   0.914  1.00  0.96           H   new
ATOM   3592  N   THR A 231      -9.661  -9.072  -5.631  1.00  1.09           N
ATOM   3593  CA  THR A 231      -9.847  -9.307  -7.048  1.00  1.09           C
ATOM   3594  C   THR A 231      -9.937  -7.930  -7.704  1.00  1.09           C
ATOM   3595  O   THR A 231      -9.967  -6.927  -6.992  1.00  1.09           O
ATOM   3596  CB  THR A 231     -11.095 -10.170  -7.307  1.00  1.09           C
ATOM   3597  CG2 THR A 231     -10.987 -11.512  -6.545  1.00  1.09           C
ATOM   3598  OG1 THR A 231     -12.276  -9.468  -6.901  1.00  1.09           O
ATOM      0  H   THR A 231     -10.368  -8.801  -5.223  1.00  1.09           H   new
ATOM      0  HA  THR A 231      -9.108  -9.808  -7.427  1.00  1.09           H   new
ATOM      0  HB  THR A 231     -11.152 -10.354  -8.258  1.00  1.09           H   new
ATOM      0  HG1 THR A 231     -12.206  -9.245  -6.094  1.00  1.09           H   new
ATOM      0 HG21 THR A 231     -11.778 -12.046  -6.716  1.00  1.09           H   new
ATOM      0 HG22 THR A 231     -10.201 -11.993  -6.847  1.00  1.09           H   new
ATOM      0 HG23 THR A 231     -10.914 -11.339  -5.593  1.00  1.09           H   new
ATOM   3606  N   ILE A 232      -9.930  -7.861  -9.035  1.00  1.24           N
ATOM   3607  CA  ILE A 232     -10.042  -6.558  -9.702  1.00  1.24           C
ATOM   3608  C   ILE A 232     -11.395  -6.348 -10.388  1.00  1.24           C
ATOM   3609  O   ILE A 232     -12.037  -5.313 -10.193  1.00  1.24           O
ATOM   3610  CB  ILE A 232      -8.908  -6.332 -10.702  1.00  1.24           C
ATOM   3611  CG1 ILE A 232      -7.584  -6.334  -9.966  1.00  1.24           C
ATOM   3612  CG2 ILE A 232      -9.109  -5.036 -11.386  1.00  1.24           C
ATOM   3613  CD1 ILE A 232      -6.368  -6.302 -10.852  1.00  1.24           C
ATOM      0  H   ILE A 232      -9.863  -8.538  -9.562  1.00  1.24           H   new
ATOM      0  HA  ILE A 232      -9.970  -5.899  -8.994  1.00  1.24           H   new
ATOM      0  HB  ILE A 232      -8.904  -7.042 -11.363  1.00  1.24           H   new
ATOM      0 HG12 ILE A 232      -7.557  -5.567  -9.373  1.00  1.24           H   new
ATOM      0 HG13 ILE A 232      -7.540  -7.126  -9.407  1.00  1.24           H   new
ATOM      0 HG21 ILE A 232      -8.391  -4.890 -12.021  1.00  1.24           H   new
ATOM      0 HG22 ILE A 232      -9.958  -5.046 -11.855  1.00  1.24           H   new
ATOM      0 HG23 ILE A 232      -9.111  -4.321 -10.731  1.00  1.24           H   new
ATOM      0 HD11 ILE A 232      -5.568  -6.305 -10.304  1.00  1.24           H   new
ATOM      0 HD12 ILE A 232      -6.367  -7.082 -11.429  1.00  1.24           H   new
ATOM      0 HD13 ILE A 232      -6.384  -5.498 -11.395  1.00  1.24           H   new
ATOM   3625  N   GLY A 233     -11.823  -7.312 -11.210  1.00  1.38           N
ATOM   3626  CA  GLY A 233     -13.112  -7.184 -11.884  1.00  1.38           C
ATOM   3627  C   GLY A 233     -14.183  -7.624 -10.898  1.00  1.38           C
ATOM   3628  O   GLY A 233     -13.851  -7.940  -9.760  1.00  1.38           O
ATOM      0  H   GLY A 233     -11.389  -8.033 -11.386  1.00  1.38           H   new
ATOM      0  HA2 GLY A 233     -13.262  -6.268 -12.165  1.00  1.38           H   new
ATOM      0  HA3 GLY A 233     -13.136  -7.733 -12.683  1.00  1.38           H   new
ATOM   3632  N   THR A 234     -15.451  -7.656 -11.316  1.00  1.46           N
ATOM   3633  CA  THR A 234     -16.510  -8.019 -10.376  1.00  1.46           C
ATOM   3634  C   THR A 234     -17.407  -9.167 -10.862  1.00  1.46           C
ATOM   3635  O   THR A 234     -17.201 -10.345 -10.554  1.00  1.46           O
ATOM   3636  CB  THR A 234     -17.393  -6.787 -10.058  1.00  1.46           C
ATOM   3637  CG2 THR A 234     -16.577  -5.715  -9.347  1.00  1.46           C
ATOM   3638  OG1 THR A 234     -17.921  -6.250 -11.276  1.00  1.46           O
ATOM      0  H   THR A 234     -15.712  -7.477 -12.115  1.00  1.46           H   new
ATOM      0  HA  THR A 234     -16.056  -8.332  -9.578  1.00  1.46           H   new
ATOM      0  HB  THR A 234     -18.119  -7.066  -9.478  1.00  1.46           H   new
ATOM      0  HG1 THR A 234     -18.401  -5.583 -11.103  1.00  1.46           H   new
ATOM      0 HG21 THR A 234     -17.143  -4.951  -9.155  1.00  1.46           H   new
ATOM      0 HG22 THR A 234     -16.225  -6.073  -8.517  1.00  1.46           H   new
ATOM      0 HG23 THR A 234     -15.842  -5.437  -9.916  1.00  1.46           H   new
ATOM   3646  N   SER A 235     -18.435  -8.817 -11.616  1.00  1.44           N
ATOM   3647  CA  SER A 235     -19.408  -9.822 -11.980  1.00  1.44           C
ATOM   3648  C   SER A 235     -18.985 -10.658 -13.162  1.00  1.44           C
ATOM   3649  O   SER A 235     -19.122 -10.255 -14.319  1.00  1.44           O
ATOM   3650  CB  SER A 235     -20.729  -9.165 -12.302  1.00  1.44           C
ATOM   3651  OG  SER A 235     -21.680 -10.119 -12.687  1.00  1.44           O
ATOM      0  H   SER A 235     -18.584  -8.026 -11.919  1.00  1.44           H   new
ATOM      0  HA  SER A 235     -19.489 -10.413 -11.215  1.00  1.44           H   new
ATOM      0  HB2 SER A 235     -21.050  -8.677 -11.527  1.00  1.44           H   new
ATOM      0  HB3 SER A 235     -20.608  -8.518 -13.014  1.00  1.44           H   new
ATOM      0  HG  SER A 235     -22.407  -9.736 -12.861  1.00  1.44           H   new
ATOM   3657  N   VAL A 236     -18.523 -11.855 -12.851  1.00  1.33           N
ATOM   3658  CA  VAL A 236     -18.082 -12.790 -13.870  1.00  1.33           C
ATOM   3659  C   VAL A 236     -18.737 -14.143 -13.724  1.00  1.33           C
ATOM   3660  O   VAL A 236     -19.082 -14.568 -12.620  1.00  1.33           O
ATOM   3661  CB  VAL A 236     -16.568 -13.018 -13.803  1.00  1.33           C
ATOM   3662  CG1 VAL A 236     -15.849 -11.753 -14.055  1.00  1.33           C
ATOM   3663  CG2 VAL A 236     -16.172 -13.581 -12.451  1.00  1.33           C
ATOM      0  H   VAL A 236     -18.456 -12.149 -12.046  1.00  1.33           H   new
ATOM      0  HA  VAL A 236     -18.333 -12.388 -14.716  1.00  1.33           H   new
ATOM      0  HB  VAL A 236     -16.325 -13.660 -14.488  1.00  1.33           H   new
ATOM      0 HG11 VAL A 236     -14.893 -11.910 -14.010  1.00  1.33           H   new
ATOM      0 HG12 VAL A 236     -16.080 -11.419 -14.936  1.00  1.33           H   new
ATOM      0 HG13 VAL A 236     -16.101 -11.098 -13.385  1.00  1.33           H   new
ATOM      0 HG21 VAL A 236     -15.212 -13.719 -12.426  1.00  1.33           H   new
ATOM      0 HG22 VAL A 236     -16.427 -12.957 -11.753  1.00  1.33           H   new
ATOM      0 HG23 VAL A 236     -16.624 -14.427 -12.308  1.00  1.33           H   new
ATOM   3673  N   GLU A 237     -18.863 -14.844 -14.839  1.00  1.18           N
ATOM   3674  CA  GLU A 237     -19.355 -16.202 -14.797  1.00  1.18           C
ATOM   3675  C   GLU A 237     -18.148 -17.091 -14.577  1.00  1.18           C
ATOM   3676  O   GLU A 237     -17.139 -16.951 -15.273  1.00  1.18           O
ATOM   3677  CB  GLU A 237     -20.096 -16.579 -16.084  1.00  1.18           C
ATOM   3678  CG  GLU A 237     -20.781 -17.952 -16.032  1.00  1.18           C
ATOM   3679  CD  GLU A 237     -21.546 -18.307 -17.290  1.00  1.18           C
ATOM   3680  OE1 GLU A 237     -21.625 -17.493 -18.172  1.00  1.18           O
ATOM   3681  OE2 GLU A 237     -22.053 -19.404 -17.357  1.00  1.18           O1-
ATOM      0  H   GLU A 237     -18.670 -14.551 -15.624  1.00  1.18           H   new
ATOM      0  HA  GLU A 237     -20.001 -16.308 -14.081  1.00  1.18           H   new
ATOM      0  HB2 GLU A 237     -20.764 -15.901 -16.272  1.00  1.18           H   new
ATOM      0  HB3 GLU A 237     -19.467 -16.569 -16.823  1.00  1.18           H   new
ATOM      0  HG2 GLU A 237     -20.109 -18.633 -15.870  1.00  1.18           H   new
ATOM      0  HG3 GLU A 237     -21.391 -17.971 -15.278  1.00  1.18           H   new
ATOM   3688  N   GLU A 238     -18.253 -18.034 -13.650  1.00  1.02           N
ATOM   3689  CA  GLU A 238     -17.137 -18.935 -13.382  1.00  1.02           C
ATOM   3690  C   GLU A 238     -16.684 -19.651 -14.637  1.00  1.02           C
ATOM   3691  O   GLU A 238     -15.494 -19.828 -14.834  1.00  1.02           O
ATOM   3692  CB  GLU A 238     -17.502 -19.964 -12.311  1.00  1.02           C
ATOM   3693  CG  GLU A 238     -16.386 -21.006 -11.939  1.00  1.02           C
ATOM   3694  CD  GLU A 238     -15.150 -20.456 -11.222  1.00  1.02           C
ATOM   3695  OE1 GLU A 238     -15.197 -19.366 -10.722  1.00  1.02           O
ATOM   3696  OE2 GLU A 238     -14.171 -21.180 -11.126  1.00  1.02           O1-
ATOM      0  H   GLU A 238     -18.953 -18.170 -13.169  1.00  1.02           H   new
ATOM      0  HA  GLU A 238     -16.406 -18.387 -13.058  1.00  1.02           H   new
ATOM      0  HB2 GLU A 238     -17.755 -19.488 -11.505  1.00  1.02           H   new
ATOM      0  HB3 GLU A 238     -18.286 -20.451 -12.611  1.00  1.02           H   new
ATOM      0  HG2 GLU A 238     -16.784 -21.690 -11.377  1.00  1.02           H   new
ATOM      0  HG3 GLU A 238     -16.095 -21.443 -12.754  1.00  1.02           H   new
ATOM   3703  N   SER A 239     -17.622 -20.009 -15.513  1.00  0.90           N
ATOM   3704  CA  SER A 239     -17.332 -20.753 -16.735  1.00  0.90           C
ATOM   3705  C   SER A 239     -16.311 -20.080 -17.661  1.00  0.90           C
ATOM   3706  O   SER A 239     -15.687 -20.774 -18.469  1.00  0.90           O
ATOM   3707  CB  SER A 239     -18.605 -20.981 -17.519  1.00  0.90           C
ATOM   3708  OG  SER A 239     -19.489 -21.824 -16.829  1.00  0.90           O
ATOM      0  H   SER A 239     -18.456 -19.823 -15.411  1.00  0.90           H   new
ATOM      0  HA  SER A 239     -16.940 -21.588 -16.437  1.00  0.90           H   new
ATOM      0  HB2 SER A 239     -19.037 -20.130 -17.692  1.00  0.90           H   new
ATOM      0  HB3 SER A 239     -18.390 -21.371 -18.381  1.00  0.90           H   new
ATOM      0  HG  SER A 239     -20.186 -21.932 -17.285  1.00  0.90           H   new
ATOM   3714  N   ASP A 240     -16.141 -18.753 -17.567  1.00  0.83           N
ATOM   3715  CA  ASP A 240     -15.187 -18.041 -18.418  1.00  0.83           C
ATOM   3716  C   ASP A 240     -13.824 -17.776 -17.747  1.00  0.83           C
ATOM   3717  O   ASP A 240     -12.940 -17.158 -18.345  1.00  0.83           O
ATOM   3718  CB  ASP A 240     -15.807 -16.730 -18.907  1.00  0.83           C
ATOM   3719  CG  ASP A 240     -16.956 -16.948 -19.898  1.00  0.83           C
ATOM   3720  OD1 ASP A 240     -16.828 -17.828 -20.729  1.00  0.83           O
ATOM   3721  OD2 ASP A 240     -17.935 -16.256 -19.836  1.00  0.83           O1-
ATOM      0  H   ASP A 240     -16.570 -18.251 -17.016  1.00  0.83           H   new
ATOM      0  HA  ASP A 240     -15.000 -18.625 -19.170  1.00  0.83           H   new
ATOM      0  HB2 ASP A 240     -16.134 -16.228 -18.144  1.00  0.83           H   new
ATOM      0  HB3 ASP A 240     -15.120 -16.190 -19.328  1.00  0.83           H   new
ATOM   3726  N   MET A 241     -13.638 -18.256 -16.520  1.00  0.80           N
ATOM   3727  CA  MET A 241     -12.386 -18.048 -15.789  1.00  0.80           C
ATOM   3728  C   MET A 241     -11.323 -19.057 -16.168  1.00  0.80           C
ATOM   3729  O   MET A 241     -11.418 -20.220 -15.827  1.00  0.80           O
ATOM   3730  CB  MET A 241     -12.680 -18.094 -14.305  1.00  0.80           C
ATOM   3731  CG  MET A 241     -13.436 -16.872 -13.808  1.00  0.80           C
ATOM   3732  SD  MET A 241     -13.889 -16.987 -12.093  1.00  0.80           S
ATOM   3733  CE  MET A 241     -12.301 -17.403 -11.415  1.00  0.80           C
ATOM      0  H   MET A 241     -14.228 -18.709 -16.089  1.00  0.80           H   new
ATOM      0  HA  MET A 241     -12.027 -17.179 -16.028  1.00  0.80           H   new
ATOM      0  HB2 MET A 241     -13.198 -18.890 -14.108  1.00  0.80           H   new
ATOM      0  HB3 MET A 241     -11.845 -18.171 -13.818  1.00  0.80           H   new
ATOM      0  HG2 MET A 241     -12.888 -16.083 -13.941  1.00  0.80           H   new
ATOM      0  HG3 MET A 241     -14.237 -16.754 -14.342  1.00  0.80           H   new
ATOM      0  HE1 MET A 241     -12.376 -17.505 -10.453  1.00  0.80           H   new
ATOM      0  HE2 MET A 241     -11.991 -18.235 -11.805  1.00  0.80           H   new
ATOM      0  HE3 MET A 241     -11.668 -16.696 -11.616  1.00  0.80           H   new
ATOM   3743  N   PHE A 242     -10.264 -18.615 -16.835  1.00  0.80           N
ATOM   3744  CA  PHE A 242      -9.282 -19.558 -17.372  1.00  0.80           C
ATOM   3745  C   PHE A 242      -8.764 -20.486 -16.269  1.00  0.80           C
ATOM   3746  O   PHE A 242      -8.713 -21.708 -16.427  1.00  0.80           O
ATOM   3747  CB  PHE A 242      -8.133 -18.787 -18.027  1.00  0.80           C
ATOM   3748  CG  PHE A 242      -7.123 -19.647 -18.723  1.00  0.80           C
ATOM   3749  CD1 PHE A 242      -7.401 -20.134 -20.009  1.00  0.80           C
ATOM   3750  CD2 PHE A 242      -5.916 -19.967 -18.134  1.00  0.80           C
ATOM   3751  CE1 PHE A 242      -6.495 -20.921 -20.676  1.00  0.80           C
ATOM   3752  CE2 PHE A 242      -5.012 -20.753 -18.800  1.00  0.80           C
ATOM   3753  CZ  PHE A 242      -5.299 -21.232 -20.070  1.00  0.80           C
ATOM      0  H   PHE A 242     -10.094 -17.786 -16.988  1.00  0.80           H   new
ATOM      0  HA  PHE A 242      -9.708 -20.111 -18.045  1.00  0.80           H   new
ATOM      0  HB2 PHE A 242      -8.503 -18.160 -18.668  1.00  0.80           H   new
ATOM      0  HB3 PHE A 242      -7.681 -18.263 -17.347  1.00  0.80           H   new
ATOM      0  HD1 PHE A 242      -8.210 -19.921 -20.415  1.00  0.80           H   new
ATOM      0  HD2 PHE A 242      -5.716 -19.649 -17.283  1.00  0.80           H   new
ATOM      0  HE1 PHE A 242      -6.687 -21.240 -21.528  1.00  0.80           H   new
ATOM      0  HE2 PHE A 242      -4.201 -20.967 -18.398  1.00  0.80           H   new
ATOM      0  HZ  PHE A 242      -4.680 -21.766 -20.514  1.00  0.80           H   new
ATOM   3763  N   MET A 243      -8.417 -19.903 -15.131  1.00  0.81           N
ATOM   3764  CA  MET A 243      -7.943 -20.666 -13.988  1.00  0.81           C
ATOM   3765  C   MET A 243      -9.059 -20.665 -12.940  1.00  0.81           C
ATOM   3766  O   MET A 243      -9.418 -19.592 -12.458  1.00  0.81           O
ATOM   3767  CB  MET A 243      -6.663 -20.065 -13.429  1.00  0.81           C
ATOM   3768  CG  MET A 243      -6.086 -20.801 -12.210  1.00  0.81           C
ATOM   3769  SD  MET A 243      -4.487 -20.145 -11.731  1.00  0.81           S
ATOM   3770  CE  MET A 243      -3.924 -21.127 -10.349  1.00  0.81           C
ATOM      0  H   MET A 243      -8.450 -19.054 -15.000  1.00  0.81           H   new
ATOM      0  HA  MET A 243      -7.732 -21.576 -14.251  1.00  0.81           H   new
ATOM      0  HB2 MET A 243      -5.993 -20.052 -14.130  1.00  0.81           H   new
ATOM      0  HB3 MET A 243      -6.834 -19.142 -13.183  1.00  0.81           H   new
ATOM      0  HG2 MET A 243      -6.703 -20.726 -11.465  1.00  0.81           H   new
ATOM      0  HG3 MET A 243      -6.000 -21.746 -12.413  1.00  0.81           H   new
ATOM      0  HE1 MET A 243      -3.057 -20.806 -10.055  1.00  0.81           H   new
ATOM      0  HE2 MET A 243      -4.560 -21.054  -9.620  1.00  0.81           H   new
ATOM      0  HE3 MET A 243      -3.849 -22.055 -10.621  1.00  0.81           H   new
ATOM   3780  N   PRO A 244      -9.647 -21.823 -12.576  1.00  0.82           N
ATOM   3781  CA  PRO A 244     -10.814 -21.918 -11.707  1.00  0.82           C
ATOM   3782  C   PRO A 244     -10.550 -21.383 -10.317  1.00  0.82           C
ATOM   3783  O   PRO A 244      -9.430 -21.480  -9.792  1.00  0.82           O
ATOM   3784  CB  PRO A 244     -11.095 -23.432 -11.669  1.00  0.82           C
ATOM   3785  CG  PRO A 244      -9.807 -24.114 -12.107  1.00  0.82           C
ATOM   3786  CD  PRO A 244      -9.116 -23.132 -13.039  1.00  0.82           C
ATOM      0  HA  PRO A 244     -11.558 -21.388 -12.033  1.00  0.82           H   new
ATOM      0  HB2 PRO A 244     -11.351 -23.715 -10.777  1.00  0.82           H   new
ATOM      0  HB3 PRO A 244     -11.828 -23.663 -12.261  1.00  0.82           H   new
ATOM      0  HG2 PRO A 244      -9.246 -24.323 -11.343  1.00  0.82           H   new
ATOM      0  HG3 PRO A 244      -9.993 -24.952 -12.560  1.00  0.82           H   new
ATOM      0  HD2 PRO A 244      -8.150 -23.178 -12.961  1.00  0.82           H   new
ATOM      0  HD3 PRO A 244      -9.334 -23.302 -13.969  1.00  0.82           H   new
ATOM   3794  N   ARG A 245     -11.595 -20.845  -9.688  1.00  0.84           N
ATOM   3795  CA  ARG A 245     -11.399 -20.310  -8.344  1.00  0.84           C
ATOM   3796  C   ARG A 245     -10.969 -21.405  -7.362  1.00  0.84           C
ATOM   3797  O   ARG A 245     -10.211 -21.152  -6.429  1.00  0.84           O
ATOM   3798  CB  ARG A 245     -12.661 -19.625  -7.816  1.00  0.84           C
ATOM   3799  CG  ARG A 245     -13.827 -20.546  -7.409  1.00  0.84           C
ATOM   3800  CD  ARG A 245     -15.013 -19.755  -6.937  1.00  0.84           C
ATOM   3801  NE  ARG A 245     -15.636 -19.052  -8.031  1.00  0.84           N
ATOM   3802  CZ  ARG A 245     -16.597 -18.123  -7.953  1.00  0.84           C
ATOM   3803  NH1 ARG A 245     -17.099 -17.738  -6.799  1.00  0.84           N1+
ATOM   3804  NH2 ARG A 245     -17.017 -17.606  -9.083  1.00  0.84           N
ATOM      0  H   ARG A 245     -12.392 -20.781 -10.005  1.00  0.84           H   new
ATOM      0  HA  ARG A 245     -10.692 -19.650  -8.412  1.00  0.84           H   new
ATOM      0  HB2 ARG A 245     -12.415 -19.089  -7.046  1.00  0.84           H   new
ATOM      0  HB3 ARG A 245     -12.981 -19.013  -8.497  1.00  0.84           H   new
ATOM      0  HG2 ARG A 245     -14.084 -21.098  -8.164  1.00  0.84           H   new
ATOM      0  HG3 ARG A 245     -13.536 -21.147  -6.705  1.00  0.84           H   new
ATOM      0  HD2 ARG A 245     -15.657 -20.349  -6.522  1.00  0.84           H   new
ATOM      0  HD3 ARG A 245     -14.733 -19.121  -6.258  1.00  0.84           H   new
ATOM      0  HE  ARG A 245     -15.360 -19.251  -8.821  1.00  0.84           H   new
ATOM      0 HH11 ARG A 245     -16.810 -18.085  -6.067  1.00  0.84           H   new
ATOM      0 HH12 ARG A 245     -17.716 -17.139  -6.777  1.00  0.84           H   new
ATOM      0 HH21 ARG A 245     -16.676 -17.867  -9.828  1.00  0.84           H   new
ATOM      0 HH22 ARG A 245     -17.633 -17.006  -9.079  1.00  0.84           H   new
ATOM   3818  N   SER A 246     -11.339 -22.652  -7.655  1.00  0.85           N
ATOM   3819  CA  SER A 246     -11.041 -23.793  -6.798  1.00  0.85           C
ATOM   3820  C   SER A 246      -9.587 -24.250  -6.819  1.00  0.85           C
ATOM   3821  O   SER A 246      -9.222 -25.131  -6.048  1.00  0.85           O
ATOM   3822  CB  SER A 246     -11.913 -24.966  -7.171  1.00  0.85           C
ATOM   3823  OG  SER A 246     -11.613 -25.401  -8.479  1.00  0.85           O
ATOM      0  H   SER A 246     -11.775 -22.859  -8.367  1.00  0.85           H   new
ATOM      0  HA  SER A 246     -11.223 -23.480  -5.898  1.00  0.85           H   new
ATOM      0  HB2 SER A 246     -11.776 -25.692  -6.542  1.00  0.85           H   new
ATOM      0  HB3 SER A 246     -12.848 -24.714  -7.114  1.00  0.85           H   new
ATOM      0  HG  SER A 246     -11.476 -26.230  -8.474  1.00  0.85           H   new
ATOM   3829  N   ILE A 247      -8.779 -23.722  -7.732  1.00  0.86           N
ATOM   3830  CA  ILE A 247      -7.373 -24.095  -7.778  1.00  0.86           C
ATOM   3831  C   ILE A 247      -6.497 -22.928  -7.339  1.00  0.86           C
ATOM   3832  O   ILE A 247      -5.259 -23.035  -7.334  1.00  0.86           O
ATOM   3833  CB  ILE A 247      -6.955 -24.595  -9.160  1.00  0.86           C
ATOM   3834  CG1 ILE A 247      -5.682 -25.386  -9.076  1.00  0.86           C
ATOM   3835  CG2 ILE A 247      -6.732 -23.468 -10.095  1.00  0.86           C
ATOM   3836  CD1 ILE A 247      -5.788 -26.702  -8.312  1.00  0.86           C
ATOM      0  H   ILE A 247      -9.023 -23.152  -8.328  1.00  0.86           H   new
ATOM      0  HA  ILE A 247      -7.248 -24.831  -7.159  1.00  0.86           H   new
ATOM      0  HB  ILE A 247      -7.677 -25.154  -9.488  1.00  0.86           H   new
ATOM      0 HG12 ILE A 247      -5.375 -25.575  -9.976  1.00  0.86           H   new
ATOM      0 HG13 ILE A 247      -5.003 -24.837  -8.654  1.00  0.86           H   new
ATOM      0 HG21 ILE A 247      -6.468 -23.814 -10.962  1.00  0.86           H   new
ATOM      0 HG22 ILE A 247      -7.551 -22.957 -10.187  1.00  0.86           H   new
ATOM      0 HG23 ILE A 247      -6.030 -22.894  -9.749  1.00  0.86           H   new
ATOM      0 HD11 ILE A 247      -4.925 -27.144  -8.308  1.00  0.86           H   new
ATOM      0 HD12 ILE A 247      -6.065 -26.525  -7.399  1.00  0.86           H   new
ATOM      0 HD13 ILE A 247      -6.442 -27.275  -8.743  1.00  0.86           H   new
ATOM   3848  N   GLY A 248      -7.137 -21.799  -7.010  1.00  0.86           N
ATOM   3849  CA  GLY A 248      -6.397 -20.621  -6.616  1.00  0.86           C
ATOM   3850  C   GLY A 248      -6.478 -19.444  -7.593  1.00  0.86           C
ATOM   3851  O   GLY A 248      -5.712 -18.491  -7.444  1.00  0.86           O
ATOM      0  H   GLY A 248      -7.992 -21.706  -7.012  1.00  0.86           H   new
ATOM      0  HA2 GLY A 248      -6.721 -20.327  -5.750  1.00  0.86           H   new
ATOM      0  HA3 GLY A 248      -5.465 -20.865  -6.502  1.00  0.86           H   new
ATOM   3855  N   GLY A 249      -7.352 -19.480  -8.613  1.00  0.87           N
ATOM   3856  CA  GLY A 249      -7.434 -18.301  -9.475  1.00  0.87           C
ATOM   3857  C   GLY A 249      -8.386 -17.288  -8.809  1.00  0.87           C
ATOM   3858  O   GLY A 249      -9.234 -17.680  -8.009  1.00  0.87           O
ATOM      0  H   GLY A 249      -7.873 -20.135  -8.811  1.00  0.87           H   new
ATOM      0  HA2 GLY A 249      -6.555 -17.910  -9.598  1.00  0.87           H   new
ATOM      0  HA3 GLY A 249      -7.761 -18.546 -10.355  1.00  0.87           H   new
ATOM   3862  N   PRO A 250      -8.251 -15.983  -9.057  1.00  0.88           N
ATOM   3863  CA  PRO A 250      -9.137 -14.941  -8.562  1.00  0.88           C
ATOM   3864  C   PRO A 250     -10.459 -14.872  -9.284  1.00  0.88           C
ATOM   3865  O   PRO A 250     -10.505 -15.013 -10.504  1.00  0.88           O
ATOM   3866  CB  PRO A 250      -8.329 -13.693  -8.818  1.00  0.88           C
ATOM   3867  CG  PRO A 250      -7.465 -14.046 -10.022  1.00  0.88           C
ATOM   3868  CD  PRO A 250      -7.128 -15.507  -9.846  1.00  0.88           C
ATOM      0  HA  PRO A 250      -9.388 -15.088  -7.637  1.00  0.88           H   new
ATOM      0  HB2 PRO A 250      -8.901 -12.932  -9.004  1.00  0.88           H   new
ATOM      0  HB3 PRO A 250      -7.786 -13.459  -8.049  1.00  0.88           H   new
ATOM      0  HG2 PRO A 250      -7.941 -13.893 -10.853  1.00  0.88           H   new
ATOM      0  HG3 PRO A 250      -6.663 -13.501 -10.050  1.00  0.88           H   new
ATOM      0  HD2 PRO A 250      -7.060 -15.969 -10.696  1.00  0.88           H   new
ATOM      0  HD3 PRO A 250      -6.283 -15.632  -9.387  1.00  0.88           H   new
ATOM   3876  N   VAL A 251     -11.511 -14.467  -8.594  1.00  0.89           N
ATOM   3877  CA  VAL A 251     -12.767 -14.292  -9.302  1.00  0.89           C
ATOM   3878  C   VAL A 251     -12.807 -12.914  -9.920  1.00  0.89           C
ATOM   3879  O   VAL A 251     -13.277 -11.955  -9.316  1.00  0.89           O
ATOM   3880  CB  VAL A 251     -13.949 -14.494  -8.351  1.00  0.89           C
ATOM   3881  CG1 VAL A 251     -15.251 -14.363  -9.098  1.00  0.89           C
ATOM   3882  CG2 VAL A 251     -13.833 -15.853  -7.709  1.00  0.89           C
ATOM      0  H   VAL A 251     -11.524 -14.294  -7.752  1.00  0.89           H   new
ATOM      0  HA  VAL A 251     -12.833 -14.956 -10.006  1.00  0.89           H   new
ATOM      0  HB  VAL A 251     -13.934 -13.813  -7.661  1.00  0.89           H   new
ATOM      0 HG11 VAL A 251     -15.991 -14.493  -8.484  1.00  0.89           H   new
ATOM      0 HG12 VAL A 251     -15.310 -13.479  -9.493  1.00  0.89           H   new
ATOM      0 HG13 VAL A 251     -15.291 -15.033  -9.799  1.00  0.89           H   new
ATOM      0 HG21 VAL A 251     -14.579 -15.990  -7.104  1.00  0.89           H   new
ATOM      0 HG22 VAL A 251     -13.845 -16.538  -8.396  1.00  0.89           H   new
ATOM      0 HG23 VAL A 251     -13.001 -15.907  -7.213  1.00  0.89           H   new
ATOM   3892  N   SER A 252     -12.313 -12.849 -11.145  1.00  0.91           N
ATOM   3893  CA  SER A 252     -12.133 -11.594 -11.858  1.00  0.91           C
ATOM   3894  C   SER A 252     -12.142 -11.737 -13.368  1.00  0.91           C
ATOM   3895  O   SER A 252     -11.636 -12.710 -13.917  1.00  0.91           O
ATOM   3896  CB  SER A 252     -10.804 -10.981 -11.484  1.00  0.91           C
ATOM   3897  OG  SER A 252     -10.605  -9.804 -12.182  1.00  0.91           O
ATOM      0  H   SER A 252     -12.069 -13.541 -11.593  1.00  0.91           H   new
ATOM      0  HA  SER A 252     -12.886 -11.040 -11.599  1.00  0.91           H   new
ATOM      0  HB2 SER A 252     -10.778 -10.807 -10.530  1.00  0.91           H   new
ATOM      0  HB3 SER A 252     -10.087 -11.605 -11.678  1.00  0.91           H   new
ATOM      0  HG  SER A 252      -9.971  -9.376 -11.835  1.00  0.91           H   new
ATOM   3903  N   SER A 253     -12.621 -10.700 -14.058  1.00  0.92           N
ATOM   3904  CA  SER A 253     -12.602 -10.647 -15.525  1.00  0.92           C
ATOM   3905  C   SER A 253     -11.170 -10.630 -16.065  1.00  0.92           C
ATOM   3906  O   SER A 253     -10.909 -10.972 -17.215  1.00  0.92           O
ATOM   3907  CB  SER A 253     -13.385  -9.442 -16.018  1.00  0.92           C
ATOM   3908  OG  SER A 253     -12.769  -8.240 -15.648  1.00  0.92           O
ATOM      0  H   SER A 253     -12.967 -10.005 -13.689  1.00  0.92           H   new
ATOM      0  HA  SER A 253     -13.028 -11.451 -15.862  1.00  0.92           H   new
ATOM      0  HB2 SER A 253     -13.466  -9.481 -16.984  1.00  0.92           H   new
ATOM      0  HB3 SER A 253     -14.285  -9.470 -15.657  1.00  0.92           H   new
ATOM      0  HG  SER A 253     -13.222  -7.593 -15.934  1.00  0.92           H   new
ATOM   3914  N   HIS A 254     -10.219 -10.312 -15.195  1.00  0.93           N
ATOM   3915  CA  HIS A 254      -8.818 -10.244 -15.558  1.00  0.93           C
ATOM   3916  C   HIS A 254      -8.230 -11.644 -15.658  1.00  0.93           C
ATOM   3917  O   HIS A 254      -7.109 -11.810 -16.120  1.00  0.93           O
ATOM   3918  CB  HIS A 254      -8.095  -9.423 -14.505  1.00  0.93           C
ATOM   3919  CG  HIS A 254      -8.563  -8.006 -14.505  1.00  0.93           C
ATOM   3920  CD2 HIS A 254      -9.766  -7.477 -14.187  1.00  0.93           C
ATOM   3921  ND1 HIS A 254      -7.797  -6.968 -14.936  1.00  0.93           N
ATOM   3922  CE1 HIS A 254      -8.494  -5.850 -14.839  1.00  0.93           C
ATOM   3923  NE2 HIS A 254      -9.692  -6.141 -14.399  1.00  0.93           N
ATOM      0  H   HIS A 254     -10.375 -10.128 -14.369  1.00  0.93           H   new
ATOM      0  HA  HIS A 254      -8.715  -9.823 -16.426  1.00  0.93           H   new
ATOM      0  HB2 HIS A 254      -8.242  -9.814 -13.630  1.00  0.93           H   new
ATOM      0  HB3 HIS A 254      -7.140  -9.450 -14.671  1.00  0.93           H   new
ATOM      0  HD2 HIS A 254     -10.508  -7.945 -13.879  1.00  0.93           H   new
ATOM      0  HE1 HIS A 254      -8.185  -4.998 -15.048  1.00  0.93           H   new
ATOM      0  HE2 HIS A 254     -10.327  -5.577 -14.266  1.00  0.93           H   new
ATOM   3931  N   ASN A 255      -9.005 -12.649 -15.221  1.00  0.93           N
ATOM   3932  CA  ASN A 255      -8.636 -14.051 -15.290  1.00  0.93           C
ATOM   3933  C   ASN A 255      -9.301 -14.722 -16.500  1.00  0.93           C
ATOM   3934  O   ASN A 255      -9.307 -15.955 -16.607  1.00  0.93           O
ATOM   3935  CB  ASN A 255      -9.024 -14.751 -13.999  1.00  0.93           C
ATOM   3936  CG  ASN A 255      -8.362 -16.095 -13.702  1.00  0.93           C
ATOM   3937  ND2 ASN A 255      -9.189 -16.952 -13.186  1.00  0.93           N
ATOM   3938  OD1 ASN A 255      -7.168 -16.366 -13.896  1.00  0.93           O
ATOM      0  H   ASN A 255      -9.779 -12.519 -14.869  1.00  0.93           H   new
ATOM      0  HA  ASN A 255      -7.675 -14.120 -15.401  1.00  0.93           H   new
ATOM      0  HB2 ASN A 255      -8.828 -14.151 -13.262  1.00  0.93           H   new
ATOM      0  HB3 ASN A 255      -9.985 -14.885 -14.008  1.00  0.93           H   new
ATOM      0 HD21 ASN A 255      -8.914 -17.737 -12.967  1.00  0.93           H   new
ATOM      0 HD22 ASN A 255     -10.012 -16.735 -13.063  1.00  0.93           H   new
ATOM   3945  N   HIS A 256      -9.839 -13.917 -17.426  1.00  0.91           N
ATOM   3946  CA  HIS A 256     -10.482 -14.470 -18.608  1.00  0.91           C
ATOM   3947  C   HIS A 256      -9.617 -14.326 -19.860  1.00  0.91           C
ATOM   3948  O   HIS A 256      -8.815 -13.392 -19.993  1.00  0.91           O
ATOM   3949  CB  HIS A 256     -11.806 -13.744 -18.906  1.00  0.91           C
ATOM   3950  CG  HIS A 256     -12.898 -13.881 -17.890  1.00  0.91           C
ATOM   3951  CD2 HIS A 256     -12.905 -14.344 -16.622  1.00  0.91           C
ATOM   3952  ND1 HIS A 256     -14.196 -13.488 -18.157  1.00  0.91           N
ATOM   3953  CE1 HIS A 256     -14.943 -13.721 -17.103  1.00  0.91           C
ATOM   3954  NE2 HIS A 256     -14.186 -14.242 -16.164  1.00  0.91           N
ATOM      0  H   HIS A 256      -9.839 -13.058 -17.383  1.00  0.91           H   new
ATOM      0  HA  HIS A 256     -10.628 -15.408 -18.409  1.00  0.91           H   new
ATOM      0  HB2 HIS A 256     -11.614 -12.800 -19.017  1.00  0.91           H   new
ATOM      0  HB3 HIS A 256     -12.143 -14.067 -19.756  1.00  0.91           H   new
ATOM      0  HD1 HIS A 256     -14.471 -13.145 -18.896  1.00  0.91           H   new
ATOM      0  HD2 HIS A 256     -12.174 -14.671 -16.149  1.00  0.91           H   new
ATOM      0  HE1 HIS A 256     -15.854 -13.547 -17.033  1.00  0.91           H   new
ATOM   3962  N   ILE A 257      -9.775 -15.276 -20.782  1.00  0.89           N
ATOM   3963  CA  ILE A 257      -9.185 -15.168 -22.110  1.00  0.89           C
ATOM   3964  C   ILE A 257     -10.273 -15.498 -23.146  1.00  0.89           C
ATOM   3965  O   ILE A 257     -10.787 -16.617 -23.118  1.00  0.89           O
ATOM   3966  CB  ILE A 257      -7.989 -16.096 -22.312  1.00  0.89           C
ATOM   3967  CG1 ILE A 257      -6.916 -15.817 -21.243  1.00  0.89           C
ATOM   3968  CG2 ILE A 257      -7.449 -15.827 -23.691  1.00  0.89           C
ATOM   3969  CD1 ILE A 257      -5.745 -16.765 -21.246  1.00  0.89           C
ATOM      0  H   ILE A 257     -10.226 -15.997 -20.653  1.00  0.89           H   new
ATOM      0  HA  ILE A 257      -8.853 -14.263 -22.217  1.00  0.89           H   new
ATOM      0  HB  ILE A 257      -8.251 -17.026 -22.226  1.00  0.89           H   new
ATOM      0 HG12 ILE A 257      -6.583 -14.914 -21.367  1.00  0.89           H   new
ATOM      0 HG13 ILE A 257      -7.335 -15.847 -20.369  1.00  0.89           H   new
ATOM      0 HG21 ILE A 257      -6.684 -16.401 -23.857  1.00  0.89           H   new
ATOM      0 HG22 ILE A 257      -8.138 -16.008 -24.350  1.00  0.89           H   new
ATOM      0 HG23 ILE A 257      -7.176 -14.898 -23.756  1.00  0.89           H   new
ATOM      0 HD11 ILE A 257      -5.124 -16.515 -20.544  1.00  0.89           H   new
ATOM      0 HD12 ILE A 257      -6.060 -17.669 -21.091  1.00  0.89           H   new
ATOM      0 HD13 ILE A 257      -5.296 -16.722 -22.105  1.00  0.89           H   new
ATOM   3981  N   PRO A 258     -10.665 -14.590 -24.048  1.00  0.86           N
ATOM   3982  CA  PRO A 258     -11.708 -14.826 -25.026  1.00  0.86           C
ATOM   3983  C   PRO A 258     -11.491 -16.092 -25.858  1.00  0.86           C
ATOM   3984  O   PRO A 258     -10.400 -16.372 -26.380  1.00  0.86           O
ATOM   3985  CB  PRO A 258     -11.621 -13.558 -25.883  1.00  0.86           C
ATOM   3986  CG  PRO A 258     -11.111 -12.501 -24.936  1.00  0.86           C
ATOM   3987  CD  PRO A 258     -10.119 -13.221 -24.061  1.00  0.86           C
ATOM      0  HA  PRO A 258     -12.576 -14.980 -24.622  1.00  0.86           H   new
ATOM      0  HB2 PRO A 258     -11.020 -13.679 -26.635  1.00  0.86           H   new
ATOM      0  HB3 PRO A 258     -12.487 -13.318 -26.248  1.00  0.86           H   new
ATOM      0  HG2 PRO A 258     -10.692 -11.770 -25.416  1.00  0.86           H   new
ATOM      0  HG3 PRO A 258     -11.832 -12.120 -24.411  1.00  0.86           H   new
ATOM      0  HD2 PRO A 258      -9.221 -13.191 -24.428  1.00  0.86           H   new
ATOM      0  HD3 PRO A 258     -10.075 -12.839 -23.171  1.00  0.86           H   new
ATOM   3995  N   GLY A 259     -12.564 -16.848 -26.005  1.00  0.83           N
ATOM   3996  CA  GLY A 259     -12.506 -18.096 -26.742  1.00  0.83           C
ATOM   3997  C   GLY A 259     -12.182 -19.300 -25.848  1.00  0.83           C
ATOM   3998  O   GLY A 259     -12.268 -20.437 -26.308  1.00  0.83           O
ATOM      0  H   GLY A 259     -13.339 -16.656 -25.685  1.00  0.83           H   new
ATOM      0  HA2 GLY A 259     -13.357 -18.246 -27.183  1.00  0.83           H   new
ATOM      0  HA3 GLY A 259     -11.834 -18.025 -27.438  1.00  0.83           H   new
ATOM   4002  N   TYR A 260     -11.833 -19.066 -24.573  1.00  0.81           N
ATOM   4003  CA  TYR A 260     -11.504 -20.176 -23.674  1.00  0.81           C
ATOM   4004  C   TYR A 260     -12.428 -20.211 -22.458  1.00  0.81           C
ATOM   4005  O   TYR A 260     -12.860 -19.172 -21.958  1.00  0.81           O
ATOM   4006  CB  TYR A 260     -10.056 -20.052 -23.190  1.00  0.81           C
ATOM   4007  CG  TYR A 260      -9.035 -20.110 -24.289  1.00  0.81           C
ATOM   4008  CD1 TYR A 260      -8.751 -18.959 -24.984  1.00  0.81           C
ATOM   4009  CD2 TYR A 260      -8.375 -21.288 -24.597  1.00  0.81           C
ATOM   4010  CE1 TYR A 260      -7.827 -18.966 -25.991  1.00  0.81           C
ATOM   4011  CE2 TYR A 260      -7.440 -21.294 -25.608  1.00  0.81           C
ATOM   4012  CZ  TYR A 260      -7.174 -20.135 -26.300  1.00  0.81           C
ATOM   4013  OH  TYR A 260      -6.256 -20.133 -27.289  1.00  0.81           O
ATOM      0  H   TYR A 260     -11.782 -18.285 -24.217  1.00  0.81           H   new
ATOM      0  HA  TYR A 260     -11.621 -20.997 -24.176  1.00  0.81           H   new
ATOM      0  HB2 TYR A 260      -9.956 -19.214 -22.712  1.00  0.81           H   new
ATOM      0  HB3 TYR A 260      -9.875 -20.763 -22.556  1.00  0.81           H   new
ATOM      0  HD1 TYR A 260      -9.191 -18.169 -24.767  1.00  0.81           H   new
ATOM      0  HD2 TYR A 260      -8.561 -22.068 -24.125  1.00  0.81           H   new
ATOM      0  HE1 TYR A 260      -7.642 -18.186 -26.463  1.00  0.81           H   new
ATOM      0  HE2 TYR A 260      -6.990 -22.079 -25.822  1.00  0.81           H   new
ATOM      0  HH  TYR A 260      -6.422 -19.507 -27.824  1.00  0.81           H   new
ATOM   4023  N   LYS A 261     -12.689 -21.417 -21.970  1.00  0.80           N
ATOM   4024  CA  LYS A 261     -13.496 -21.680 -20.783  1.00  0.80           C
ATOM   4025  C   LYS A 261     -12.611 -22.155 -19.638  1.00  0.80           C
ATOM   4026  O   LYS A 261     -11.386 -22.253 -19.789  1.00  0.80           O
ATOM   4027  CB  LYS A 261     -14.599 -22.690 -21.113  1.00  0.80           C
ATOM   4028  CG  LYS A 261     -15.567 -22.232 -22.208  1.00  0.80           C
ATOM   4029  CD  LYS A 261     -16.435 -21.054 -21.734  1.00  0.80           C
ATOM   4030  CE  LYS A 261     -17.415 -20.571 -22.809  1.00  0.80           C
ATOM   4031  NZ  LYS A 261     -18.294 -19.463 -22.301  1.00  0.80           N1+
ATOM      0  H   LYS A 261     -12.389 -22.135 -22.336  1.00  0.80           H   new
ATOM      0  HA  LYS A 261     -13.925 -20.859 -20.495  1.00  0.80           H   new
ATOM      0  HB2 LYS A 261     -14.187 -23.524 -21.388  1.00  0.80           H   new
ATOM      0  HB3 LYS A 261     -15.105 -22.876 -20.306  1.00  0.80           H   new
ATOM      0  HG2 LYS A 261     -15.066 -21.970 -22.996  1.00  0.80           H   new
ATOM      0  HG3 LYS A 261     -16.138 -22.972 -22.468  1.00  0.80           H   new
ATOM      0  HD2 LYS A 261     -16.932 -21.320 -20.945  1.00  0.80           H   new
ATOM      0  HD3 LYS A 261     -15.860 -20.318 -21.472  1.00  0.80           H   new
ATOM      0  HE2 LYS A 261     -16.920 -20.262 -23.584  1.00  0.80           H   new
ATOM      0  HE3 LYS A 261     -17.966 -21.313 -23.102  1.00  0.80           H   new
ATOM      0  HZ1 LYS A 261     -18.623 -19.005 -22.990  1.00  0.80           H   new
ATOM      0  HZ2 LYS A 261     -18.964 -19.808 -21.828  1.00  0.80           H   new
ATOM      0  HZ3 LYS A 261     -17.816 -18.918 -21.784  1.00  0.80           H   new
ATOM   4045  N   VAL A 262     -13.213 -22.417 -18.483  1.00  0.78           N
ATOM   4046  CA  VAL A 262     -12.413 -22.809 -17.327  1.00  0.78           C
ATOM   4047  C   VAL A 262     -11.624 -24.068 -17.558  1.00  0.78           C
ATOM   4048  O   VAL A 262     -12.184 -25.131 -17.832  1.00  0.78           O
ATOM   4049  CB  VAL A 262     -13.294 -23.139 -16.117  1.00  0.78           C
ATOM   4050  CG1 VAL A 262     -12.450 -23.605 -14.987  1.00  0.78           C
ATOM   4051  CG2 VAL A 262     -14.054 -22.041 -15.718  1.00  0.78           C
ATOM      0  H   VAL A 262     -14.061 -22.376 -18.348  1.00  0.78           H   new
ATOM      0  HA  VAL A 262     -11.832 -22.047 -17.175  1.00  0.78           H   new
ATOM      0  HB  VAL A 262     -13.906 -23.844 -16.381  1.00  0.78           H   new
ATOM      0 HG11 VAL A 262     -13.014 -23.812 -14.225  1.00  0.78           H   new
ATOM      0 HG12 VAL A 262     -11.963 -24.400 -15.253  1.00  0.78           H   new
ATOM      0 HG13 VAL A 262     -11.821 -22.908 -14.743  1.00  0.78           H   new
ATOM      0 HG21 VAL A 262     -14.598 -22.285 -14.953  1.00  0.78           H   new
ATOM      0 HG22 VAL A 262     -13.464 -21.310 -15.476  1.00  0.78           H   new
ATOM      0 HG23 VAL A 262     -14.630 -21.763 -16.448  1.00  0.78           H   new
ATOM   4061  N   GLN A 263     -10.324 -23.992 -17.321  1.00  0.78           N
ATOM   4062  CA  GLN A 263      -9.474 -25.139 -17.529  1.00  0.78           C
ATOM   4063  C   GLN A 263      -9.545 -26.100 -16.359  1.00  0.78           C
ATOM   4064  O   GLN A 263      -8.589 -26.254 -15.595  1.00  0.78           O
ATOM   4065  CB  GLN A 263      -8.041 -24.688 -17.735  1.00  0.78           C
ATOM   4066  CG  GLN A 263      -7.869 -23.807 -18.899  1.00  0.78           C
ATOM   4067  CD  GLN A 263      -8.263 -24.480 -20.139  1.00  0.78           C
ATOM   4068  NE2 GLN A 263      -9.218 -23.875 -20.836  1.00  0.78           N
ATOM   4069  OE1 GLN A 263      -7.694 -25.538 -20.488  1.00  0.78           O
ATOM      0  H   GLN A 263      -9.920 -23.287 -17.041  1.00  0.78           H   new
ATOM      0  HA  GLN A 263      -9.787 -25.604 -18.320  1.00  0.78           H   new
ATOM      0  HB2 GLN A 263      -7.737 -24.224 -16.939  1.00  0.78           H   new
ATOM      0  HB3 GLN A 263      -7.475 -25.469 -17.842  1.00  0.78           H   new
ATOM      0  HG2 GLN A 263      -8.401 -23.004 -18.781  1.00  0.78           H   new
ATOM      0  HG3 GLN A 263      -6.942 -23.527 -18.961  1.00  0.78           H   new
ATOM      0 HE21 GLN A 263      -9.570 -23.148 -20.541  1.00  0.78           H   new
ATOM      0 HE22 GLN A 263      -9.484 -24.210 -21.582  1.00  0.78           H   new
ATOM   4078  N   THR A 264     -10.662 -26.812 -16.270  1.00  0.78           N
ATOM   4079  CA  THR A 264     -10.915 -27.729 -15.159  1.00  0.78           C
ATOM   4080  C   THR A 264     -10.016 -28.956 -15.234  1.00  0.78           C
ATOM   4081  O   THR A 264      -9.894 -29.701 -14.271  1.00  0.78           O
ATOM   4082  CB  THR A 264     -12.392 -28.171 -15.122  1.00  0.78           C
ATOM   4083  CG2 THR A 264     -13.307 -26.992 -14.925  1.00  0.78           C
ATOM   4084  OG1 THR A 264     -12.731 -28.816 -16.355  1.00  0.78           O
ATOM      0  H   THR A 264     -11.296 -26.779 -16.850  1.00  0.78           H   new
ATOM      0  HA  THR A 264     -10.713 -27.245 -14.343  1.00  0.78           H   new
ATOM      0  HB  THR A 264     -12.504 -28.783 -14.377  1.00  0.78           H   new
ATOM      0  HG1 THR A 264     -13.535 -29.058 -16.333  1.00  0.78           H   new
ATOM      0 HG21 THR A 264     -14.228 -27.296 -14.905  1.00  0.78           H   new
ATOM      0 HG22 THR A 264     -13.094 -26.553 -14.086  1.00  0.78           H   new
ATOM      0 HG23 THR A 264     -13.190 -26.365 -15.656  1.00  0.78           H   new
ATOM   4092  N   ASN A 265      -9.381 -29.136 -16.389  1.00  0.78           N
ATOM   4093  CA  ASN A 265      -8.453 -30.215 -16.655  1.00  0.78           C
ATOM   4094  C   ASN A 265      -7.107 -29.649 -17.108  1.00  0.78           C
ATOM   4095  O   ASN A 265      -6.448 -30.237 -17.968  1.00  0.78           O
ATOM   4096  CB  ASN A 265      -8.984 -31.139 -17.731  1.00  0.78           C
ATOM   4097  CG  ASN A 265     -10.213 -31.921 -17.347  1.00  0.78           C
ATOM   4098  ND2 ASN A 265     -11.350 -31.479 -17.824  1.00  0.78           N
ATOM   4099  OD1 ASN A 265     -10.141 -32.930 -16.637  1.00  0.78           O
ATOM      0  H   ASN A 265      -9.487 -28.610 -17.061  1.00  0.78           H   new
ATOM      0  HA  ASN A 265      -8.342 -30.719 -15.834  1.00  0.78           H   new
ATOM      0  HB2 ASN A 265      -9.185 -30.613 -18.520  1.00  0.78           H   new
ATOM      0  HB3 ASN A 265      -8.284 -31.763 -17.977  1.00  0.78           H   new
ATOM      0 HD21 ASN A 265     -12.082 -31.895 -17.646  1.00  0.78           H   new
ATOM      0 HD22 ASN A 265     -11.365 -30.773 -18.315  1.00  0.78           H   new
ATOM   4106  N   GLY A 266      -6.704 -28.485 -16.583  1.00  0.80           N
ATOM   4107  CA  GLY A 266      -5.402 -27.926 -16.967  1.00  0.80           C
ATOM   4108  C   GLY A 266      -4.293 -28.664 -16.215  1.00  0.80           C
ATOM   4109  O   GLY A 266      -4.587 -29.495 -15.356  1.00  0.80           O
ATOM      0  H   GLY A 266      -7.154 -28.016 -16.020  1.00  0.80           H   new
ATOM      0  HA2 GLY A 266      -5.271 -28.012 -17.924  1.00  0.80           H   new
ATOM      0  HA3 GLY A 266      -5.372 -26.979 -16.761  1.00  0.80           H   new
ATOM   4113  N   PRO A 267      -3.000 -28.385 -16.469  1.00  0.82           N
ATOM   4114  CA  PRO A 267      -1.849 -29.012 -15.821  1.00  0.82           C
ATOM   4115  C   PRO A 267      -1.615 -28.365 -14.474  1.00  0.82           C
ATOM   4116  O   PRO A 267      -0.520 -27.895 -14.158  1.00  0.82           O
ATOM   4117  CB  PRO A 267      -0.717 -28.700 -16.795  1.00  0.82           C
ATOM   4118  CG  PRO A 267      -1.107 -27.341 -17.362  1.00  0.82           C
ATOM   4119  CD  PRO A 267      -2.645 -27.365 -17.456  1.00  0.82           C
ATOM      0  HA  PRO A 267      -1.947 -29.962 -15.650  1.00  0.82           H   new
ATOM      0  HB2 PRO A 267       0.142 -28.667 -16.346  1.00  0.82           H   new
ATOM      0  HB3 PRO A 267      -0.648 -29.372 -17.491  1.00  0.82           H   new
ATOM      0  HG2 PRO A 267      -0.803 -26.622 -16.787  1.00  0.82           H   new
ATOM      0  HG3 PRO A 267      -0.705 -27.197 -18.233  1.00  0.82           H   new
ATOM      0  HD2 PRO A 267      -3.034 -26.503 -17.242  1.00  0.82           H   new
ATOM      0  HD3 PRO A 267      -2.950 -27.601 -18.346  1.00  0.82           H   new
ATOM   4127  N   TRP A 268      -2.622 -28.428 -13.635  1.00  0.85           N
ATOM   4128  CA  TRP A 268      -2.593 -27.716 -12.378  1.00  0.85           C
ATOM   4129  C   TRP A 268      -2.079 -28.593 -11.268  1.00  0.85           C
ATOM   4130  O   TRP A 268      -2.519 -28.483 -10.131  1.00  0.85           O
ATOM   4131  CB  TRP A 268      -3.954 -27.229 -11.955  1.00  0.85           C
ATOM   4132  CG  TRP A 268      -4.726 -26.338 -12.929  1.00  0.85           C
ATOM   4133  CD1 TRP A 268      -5.908 -26.671 -13.497  1.00  0.85           C
ATOM   4134  CD2 TRP A 268      -4.402 -25.014 -13.453  1.00  0.85           C
ATOM   4135  CE2 TRP A 268      -5.443 -24.642 -14.291  1.00  0.85           C
ATOM   4136  CE3 TRP A 268      -3.354 -24.154 -13.282  1.00  0.85           C
ATOM   4137  NE1 TRP A 268      -6.349 -25.659 -14.305  1.00  0.85           N
ATOM   4138  CZ2 TRP A 268      -5.454 -23.417 -14.955  1.00  0.85           C
ATOM   4139  CZ3 TRP A 268      -3.352 -22.926 -13.935  1.00  0.85           C
ATOM   4140  CH2 TRP A 268      -4.377 -22.568 -14.750  1.00  0.85           C
ATOM      0  H   TRP A 268      -3.339 -28.881 -13.774  1.00  0.85           H   new
ATOM      0  HA  TRP A 268      -2.006 -26.958 -12.528  1.00  0.85           H   new
ATOM      0  HB2 TRP A 268      -4.502 -28.006 -11.763  1.00  0.85           H   new
ATOM      0  HB3 TRP A 268      -3.851 -26.742 -11.123  1.00  0.85           H   new
ATOM      0  HD1 TRP A 268      -6.357 -27.474 -13.358  1.00  0.85           H   new
ATOM      0  HE1 TRP A 268      -7.084 -25.664 -14.752  1.00  0.85           H   new
ATOM      0  HE3 TRP A 268      -2.643 -24.389 -12.730  1.00  0.85           H   new
ATOM      0  HZ2 TRP A 268      -6.157 -23.178 -15.515  1.00  0.85           H   new
ATOM      0  HZ3 TRP A 268      -2.639 -22.342 -13.812  1.00  0.85           H   new
ATOM      0  HH2 TRP A 268      -4.357 -21.742 -15.177  1.00  0.85           H   new
ATOM   4151  N   MET A 269      -1.218 -29.520 -11.635  1.00  0.87           N
ATOM   4152  CA  MET A 269      -0.554 -30.430 -10.740  1.00  0.87           C
ATOM   4153  C   MET A 269       0.942 -30.390 -10.970  1.00  0.87           C
ATOM   4154  O   MET A 269       1.678 -31.202 -10.404  1.00  0.87           O
ATOM   4155  CB  MET A 269      -1.114 -31.812 -10.967  1.00  0.87           C
ATOM   4156  CG  MET A 269      -0.907 -32.276 -12.397  1.00  0.87           C
ATOM   4157  SD  MET A 269      -1.683 -33.839 -12.769  1.00  0.87           S
ATOM   4158  CE  MET A 269      -1.366 -33.902 -14.516  1.00  0.87           C
ATOM      0  H   MET A 269      -0.995 -29.639 -12.457  1.00  0.87           H   new
ATOM      0  HA  MET A 269      -0.709 -30.173  -9.818  1.00  0.87           H   new
ATOM      0  HB2 MET A 269      -0.689 -32.437 -10.359  1.00  0.87           H   new
ATOM      0  HB3 MET A 269      -2.062 -31.815 -10.760  1.00  0.87           H   new
ATOM      0  HG2 MET A 269      -1.254 -31.601 -13.000  1.00  0.87           H   new
ATOM      0  HG3 MET A 269       0.045 -32.348 -12.570  1.00  0.87           H   new
ATOM      0  HE1 MET A 269      -1.737 -34.720 -14.883  1.00  0.87           H   new
ATOM      0  HE2 MET A 269      -1.779 -33.138 -14.948  1.00  0.87           H   new
ATOM      0  HE3 MET A 269      -0.409 -33.883 -14.672  1.00  0.87           H   new
ATOM   4168  N   GLN A 270       1.395 -29.423 -11.781  1.00  0.89           N
ATOM   4169  CA  GLN A 270       2.816 -29.279 -12.064  1.00  0.89           C
ATOM   4170  C   GLN A 270       3.263 -27.834 -11.959  1.00  0.89           C
ATOM   4171  O   GLN A 270       2.623 -26.938 -12.510  1.00  0.89           O
ATOM   4172  CB  GLN A 270       3.153 -29.816 -13.455  1.00  0.89           C
ATOM   4173  CG  GLN A 270       4.636 -29.747 -13.753  1.00  0.89           C
ATOM   4174  CD  GLN A 270       5.031 -30.472 -14.996  1.00  0.89           C
ATOM   4175  NE2 GLN A 270       5.218 -31.760 -14.799  1.00  0.89           N
ATOM   4176  OE1 GLN A 270       5.135 -29.918 -16.112  1.00  0.89           O
ATOM      0  H   GLN A 270       0.892 -28.846 -12.172  1.00  0.89           H   new
ATOM      0  HA  GLN A 270       3.292 -29.798 -11.397  1.00  0.89           H   new
ATOM      0  HB2 GLN A 270       2.853 -30.736 -13.526  1.00  0.89           H   new
ATOM      0  HB3 GLN A 270       2.667 -29.307 -14.123  1.00  0.89           H   new
ATOM      0  HG2 GLN A 270       4.899 -28.817 -13.833  1.00  0.89           H   new
ATOM      0  HG3 GLN A 270       5.126 -30.117 -13.002  1.00  0.89           H   new
ATOM      0 HE21 GLN A 270       5.134 -32.091 -14.010  1.00  0.89           H   new
ATOM      0 HE22 GLN A 270       5.424 -32.271 -15.460  1.00  0.89           H   new
ATOM   4185  N   VAL A 271       4.349 -27.619 -11.213  1.00  0.89           N
ATOM   4186  CA  VAL A 271       4.888 -26.283 -10.987  1.00  0.89           C
ATOM   4187  C   VAL A 271       6.404 -26.210 -11.191  1.00  0.89           C
ATOM   4188  O   VAL A 271       7.080 -27.236 -11.126  1.00  0.89           O
ATOM   4189  CB  VAL A 271       4.612 -25.848  -9.557  1.00  0.89           C
ATOM   4190  CG1 VAL A 271       3.185 -25.819  -9.304  1.00  0.89           C
ATOM   4191  CG2 VAL A 271       5.296 -26.776  -8.670  1.00  0.89           C
ATOM      0  H   VAL A 271       4.792 -28.246 -10.825  1.00  0.89           H   new
ATOM      0  HA  VAL A 271       4.453 -25.706 -11.634  1.00  0.89           H   new
ATOM      0  HB  VAL A 271       4.943 -24.949  -9.401  1.00  0.89           H   new
ATOM      0 HG11 VAL A 271       3.024 -25.540  -8.389  1.00  0.89           H   new
ATOM      0 HG12 VAL A 271       2.761 -25.193  -9.912  1.00  0.89           H   new
ATOM      0 HG13 VAL A 271       2.814 -26.704  -9.442  1.00  0.89           H   new
ATOM      0 HG21 VAL A 271       5.136 -26.520  -7.748  1.00  0.89           H   new
ATOM      0 HG22 VAL A 271       4.960 -27.674  -8.819  1.00  0.89           H   new
ATOM      0 HG23 VAL A 271       6.249 -26.754  -8.850  1.00  0.89           H   new
ATOM   4201  N   PRO A 272       6.949 -25.003 -11.403  1.00  0.87           N
ATOM   4202  CA  PRO A 272       6.319 -23.722 -11.702  1.00  0.87           C
ATOM   4203  C   PRO A 272       5.541 -23.814 -12.991  1.00  0.87           C
ATOM   4204  O   PRO A 272       5.918 -24.584 -13.877  1.00  0.87           O
ATOM   4205  CB  PRO A 272       7.498 -22.768 -11.810  1.00  0.87           C
ATOM   4206  CG  PRO A 272       8.609 -23.444 -11.026  1.00  0.87           C
ATOM   4207  CD  PRO A 272       8.394 -24.926 -11.273  1.00  0.87           C
ATOM      0  HA  PRO A 272       5.678 -23.433 -11.034  1.00  0.87           H   new
ATOM      0  HB2 PRO A 272       7.754 -22.627 -12.735  1.00  0.87           H   new
ATOM      0  HB3 PRO A 272       7.283 -21.898 -11.439  1.00  0.87           H   new
ATOM      0  HG2 PRO A 272       9.484 -23.157 -11.332  1.00  0.87           H   new
ATOM      0  HG3 PRO A 272       8.556 -23.231 -10.081  1.00  0.87           H   new
ATOM      0  HD2 PRO A 272       8.848 -25.230 -12.075  1.00  0.87           H   new
ATOM      0  HD3 PRO A 272       8.722 -25.468 -10.539  1.00  0.87           H   new
ATOM   4215  N   LEU A 273       4.464 -23.062 -13.092  1.00  0.85           N
ATOM   4216  CA  LEU A 273       3.664 -23.056 -14.303  1.00  0.85           C
ATOM   4217  C   LEU A 273       3.453 -21.668 -14.841  1.00  0.85           C
ATOM   4218  O   LEU A 273       2.975 -20.783 -14.130  1.00  0.85           O
ATOM   4219  CB  LEU A 273       2.302 -23.692 -14.048  1.00  0.85           C
ATOM   4220  CG  LEU A 273       1.330 -23.649 -15.211  1.00  0.85           C
ATOM   4221  CD1 LEU A 273       1.903 -24.445 -16.309  1.00  0.85           C
ATOM   4222  CD2 LEU A 273      -0.042 -24.212 -14.777  1.00  0.85           C
ATOM      0  H   LEU A 273       4.176 -22.544 -12.469  1.00  0.85           H   new
ATOM      0  HA  LEU A 273       4.158 -23.569 -14.962  1.00  0.85           H   new
ATOM      0  HB2 LEU A 273       2.438 -24.619 -13.795  1.00  0.85           H   new
ATOM      0  HB3 LEU A 273       1.893 -23.248 -13.289  1.00  0.85           H   new
ATOM      0  HG  LEU A 273       1.191 -22.736 -15.507  1.00  0.85           H   new
ATOM      0 HD11 LEU A 273       1.298 -24.433 -17.067  1.00  0.85           H   new
ATOM      0 HD12 LEU A 273       2.757 -24.067 -16.571  1.00  0.85           H   new
ATOM      0 HD13 LEU A 273       2.032 -25.360 -16.013  1.00  0.85           H   new
ATOM      0 HD21 LEU A 273      -0.657 -24.181 -15.527  1.00  0.85           H   new
ATOM      0 HD22 LEU A 273       0.063 -25.131 -14.484  1.00  0.85           H   new
ATOM      0 HD23 LEU A 273      -0.395 -23.679 -14.048  1.00  0.85           H   new
ATOM   4234  N   GLU A 274       3.818 -21.474 -16.097  1.00  0.81           N
ATOM   4235  CA  GLU A 274       3.618 -20.184 -16.730  1.00  0.81           C
ATOM   4236  C   GLU A 274       2.592 -20.308 -17.856  1.00  0.81           C
ATOM   4237  O   GLU A 274       2.618 -21.265 -18.628  1.00  0.81           O
ATOM   4238  CB  GLU A 274       4.949 -19.643 -17.251  1.00  0.81           C
ATOM   4239  CG  GLU A 274       4.889 -18.237 -17.834  1.00  0.81           C
ATOM   4240  CD  GLU A 274       6.240 -17.730 -18.303  1.00  0.81           C
ATOM   4241  OE1 GLU A 274       7.210 -18.426 -18.122  1.00  0.81           O
ATOM   4242  OE2 GLU A 274       6.300 -16.652 -18.847  1.00  0.81           O1-
ATOM      0  H   GLU A 274       4.181 -22.072 -16.598  1.00  0.81           H   new
ATOM      0  HA  GLU A 274       3.274 -19.556 -16.076  1.00  0.81           H   new
ATOM      0  HB2 GLU A 274       5.592 -19.650 -16.525  1.00  0.81           H   new
ATOM      0  HB3 GLU A 274       5.284 -20.247 -17.932  1.00  0.81           H   new
ATOM      0  HG2 GLU A 274       4.269 -18.228 -18.580  1.00  0.81           H   new
ATOM      0  HG3 GLU A 274       4.536 -17.630 -17.165  1.00  0.81           H   new
ATOM   4249  N   VAL A 275       1.677 -19.352 -17.952  1.00  0.78           N
ATOM   4250  CA  VAL A 275       0.704 -19.355 -19.038  1.00  0.78           C
ATOM   4251  C   VAL A 275       1.015 -18.178 -19.934  1.00  0.78           C
ATOM   4252  O   VAL A 275       1.165 -17.040 -19.461  1.00  0.78           O
ATOM   4253  CB  VAL A 275      -0.736 -19.233 -18.538  1.00  0.78           C
ATOM   4254  CG1 VAL A 275      -1.704 -19.258 -19.707  1.00  0.78           C
ATOM   4255  CG2 VAL A 275      -1.012 -20.325 -17.550  1.00  0.78           C
ATOM      0  H   VAL A 275       1.602 -18.695 -17.402  1.00  0.78           H   new
ATOM      0  HA  VAL A 275       0.771 -20.200 -19.509  1.00  0.78           H   new
ATOM      0  HB  VAL A 275      -0.859 -18.383 -18.087  1.00  0.78           H   new
ATOM      0 HG11 VAL A 275      -2.613 -19.180 -19.377  1.00  0.78           H   new
ATOM      0 HG12 VAL A 275      -1.512 -18.517 -20.302  1.00  0.78           H   new
ATOM      0 HG13 VAL A 275      -1.607 -20.093 -20.190  1.00  0.78           H   new
ATOM      0 HG21 VAL A 275      -1.925 -20.250 -17.231  1.00  0.78           H   new
ATOM      0 HG22 VAL A 275      -0.889 -21.187 -17.977  1.00  0.78           H   new
ATOM      0 HG23 VAL A 275      -0.401 -20.246 -16.801  1.00  0.78           H   new
ATOM   4265  N   LYS A 276       1.144 -18.462 -21.223  1.00  0.74           N
ATOM   4266  CA  LYS A 276       1.494 -17.446 -22.198  1.00  0.74           C
ATOM   4267  C   LYS A 276       0.580 -17.479 -23.412  1.00  0.74           C
ATOM   4268  O   LYS A 276       0.120 -18.537 -23.849  1.00  0.74           O
ATOM   4269  CB  LYS A 276       2.926 -17.663 -22.669  1.00  0.74           C
ATOM   4270  CG  LYS A 276       3.982 -17.638 -21.575  1.00  0.74           C
ATOM   4271  CD  LYS A 276       5.358 -17.829 -22.159  1.00  0.74           C
ATOM   4272  CE  LYS A 276       5.861 -16.558 -22.821  1.00  0.74           C
ATOM   4273  NZ  LYS A 276       7.174 -16.769 -23.467  1.00  0.74           N1+
ATOM      0  H   LYS A 276       1.031 -19.247 -21.554  1.00  0.74           H   new
ATOM      0  HA  LYS A 276       1.397 -16.584 -21.763  1.00  0.74           H   new
ATOM      0  HB2 LYS A 276       2.975 -18.518 -23.125  1.00  0.74           H   new
ATOM      0  HB3 LYS A 276       3.143 -16.980 -23.323  1.00  0.74           H   new
ATOM      0  HG2 LYS A 276       3.942 -16.794 -21.099  1.00  0.74           H   new
ATOM      0  HG3 LYS A 276       3.800 -18.337 -20.928  1.00  0.74           H   new
ATOM      0  HD2 LYS A 276       5.974 -18.097 -21.459  1.00  0.74           H   new
ATOM      0  HD3 LYS A 276       5.338 -18.548 -22.809  1.00  0.74           H   new
ATOM      0  HE2 LYS A 276       5.217 -16.259 -23.483  1.00  0.74           H   new
ATOM      0  HE3 LYS A 276       5.934 -15.853 -22.158  1.00  0.74           H   new
ATOM      0  HZ1 LYS A 276       7.504 -15.986 -23.731  1.00  0.74           H   new
ATOM      0  HZ2 LYS A 276       7.734 -17.146 -22.887  1.00  0.74           H   new
ATOM      0  HZ3 LYS A 276       7.076 -17.302 -24.173  1.00  0.74           H   new
ATOM   4287  N   ARG A 277       0.350 -16.327 -24.021  1.00  0.71           N
ATOM   4288  CA  ARG A 277      -0.474 -16.330 -25.226  1.00  0.71           C
ATOM   4289  C   ARG A 277       0.353 -16.569 -26.491  1.00  0.71           C
ATOM   4290  O   ARG A 277       0.588 -15.654 -27.283  1.00  0.71           O
ATOM   4291  CB  ARG A 277      -1.233 -15.038 -25.338  1.00  0.71           C
ATOM   4292  CG  ARG A 277      -2.223 -15.010 -26.441  1.00  0.71           C
ATOM   4293  CD  ARG A 277      -3.006 -13.769 -26.426  1.00  0.71           C
ATOM   4294  NE  ARG A 277      -3.996 -13.783 -27.446  1.00  0.71           N
ATOM   4295  CZ  ARG A 277      -5.196 -14.312 -27.281  1.00  0.71           C
ATOM   4296  NH1 ARG A 277      -5.496 -14.840 -26.126  1.00  0.71           N1+
ATOM   4297  NH2 ARG A 277      -6.068 -14.307 -28.255  1.00  0.71           N
ATOM      0  H   ARG A 277       0.646 -15.560 -23.769  1.00  0.71           H   new
ATOM      0  HA  ARG A 277      -1.100 -17.067 -25.147  1.00  0.71           H   new
ATOM      0  HB2 ARG A 277      -1.692 -14.870 -24.500  1.00  0.71           H   new
ATOM      0  HB3 ARG A 277      -0.601 -14.313 -25.465  1.00  0.71           H   new
ATOM      0  HG2 ARG A 277      -1.765 -15.095 -27.292  1.00  0.71           H   new
ATOM      0  HG3 ARG A 277      -2.819 -15.771 -26.363  1.00  0.71           H   new
ATOM      0  HD2 ARG A 277      -3.429 -13.660 -25.560  1.00  0.71           H   new
ATOM      0  HD3 ARG A 277      -2.417 -13.009 -26.552  1.00  0.71           H   new
ATOM      0  HE  ARG A 277      -3.805 -13.430 -28.207  1.00  0.71           H   new
ATOM      0 HH11 ARG A 277      -4.918 -14.839 -25.490  1.00  0.71           H   new
ATOM      0 HH12 ARG A 277      -6.272 -15.189 -26.001  1.00  0.71           H   new
ATOM      0 HH21 ARG A 277      -5.864 -13.957 -29.013  1.00  0.71           H   new
ATOM      0 HH22 ARG A 277      -6.846 -14.654 -28.137  1.00  0.71           H   new
ATOM   4311  N   GLU A 278       0.822 -17.800 -26.639  1.00  0.69           N
ATOM   4312  CA  GLU A 278       1.633 -18.202 -27.788  1.00  0.69           C
ATOM   4313  C   GLU A 278       1.579 -19.717 -28.013  1.00  0.69           C
ATOM   4314  O   GLU A 278       1.397 -20.491 -27.071  1.00  0.69           O
ATOM   4315  CB  GLU A 278       3.093 -17.743 -27.606  1.00  0.69           C
ATOM   4316  CG  GLU A 278       3.834 -18.421 -26.448  1.00  0.69           C
ATOM   4317  CD  GLU A 278       5.239 -17.852 -26.192  1.00  0.69           C
ATOM   4318  OE1 GLU A 278       5.586 -16.859 -26.786  1.00  0.69           O
ATOM   4319  OE2 GLU A 278       5.959 -18.420 -25.383  1.00  0.69           O1-
ATOM      0  H   GLU A 278       0.680 -18.432 -26.074  1.00  0.69           H   new
ATOM      0  HA  GLU A 278       1.262 -17.770 -28.573  1.00  0.69           H   new
ATOM      0  HB2 GLU A 278       3.578 -17.913 -28.429  1.00  0.69           H   new
ATOM      0  HB3 GLU A 278       3.103 -16.784 -27.464  1.00  0.69           H   new
ATOM      0  HG2 GLU A 278       3.305 -18.330 -25.640  1.00  0.69           H   new
ATOM      0  HG3 GLU A 278       3.908 -19.370 -26.634  1.00  0.69           H   new
ATOM   4326  N   ALA A 279       1.808 -20.143 -29.255  1.00  0.66           N
ATOM   4327  CA  ALA A 279       1.885 -21.572 -29.594  1.00  0.66           C
ATOM   4328  C   ALA A 279       3.092 -22.232 -28.946  1.00  0.66           C
ATOM   4329  O   ALA A 279       4.139 -21.605 -28.774  1.00  0.66           O
ATOM   4330  CB  ALA A 279       1.949 -21.763 -31.102  1.00  0.66           C
ATOM      0  H   ALA A 279       1.923 -19.616 -29.925  1.00  0.66           H   new
ATOM      0  HA  ALA A 279       1.082 -21.994 -29.251  1.00  0.66           H   new
ATOM      0  HB1 ALA A 279       1.999 -22.710 -31.307  1.00  0.66           H   new
ATOM      0  HB2 ALA A 279       1.154 -21.386 -31.510  1.00  0.66           H   new
ATOM      0  HB3 ALA A 279       2.735 -21.315 -31.452  1.00  0.66           H   new
ATOM   4336  N   CYS A 280       2.961 -23.510 -28.638  1.00  0.64           N
ATOM   4337  CA  CYS A 280       4.079 -24.281 -28.113  1.00  0.64           C
ATOM   4338  C   CYS A 280       5.149 -24.415 -29.190  1.00  0.64           C
ATOM   4339  O   CYS A 280       4.809 -24.685 -30.343  1.00  0.64           O
ATOM   4340  CB  CYS A 280       3.645 -25.677 -27.685  1.00  0.64           C
ATOM   4341  SG  CYS A 280       2.521 -25.756 -26.264  1.00  0.64           S
ATOM      0  H   CYS A 280       2.230 -23.955 -28.725  1.00  0.64           H   new
ATOM      0  HA  CYS A 280       4.425 -23.813 -27.337  1.00  0.64           H   new
ATOM      0  HB2 CYS A 280       3.215 -26.109 -28.440  1.00  0.64           H   new
ATOM      0  HB3 CYS A 280       4.439 -26.194 -27.477  1.00  0.64           H   new
ATOM   4346  N   PRO A 281       6.441 -24.256 -28.878  1.00  0.62           N
ATOM   4347  CA  PRO A 281       7.518 -24.424 -29.830  1.00  0.62           C
ATOM   4348  C   PRO A 281       7.399 -25.779 -30.501  1.00  0.62           C
ATOM   4349  O   PRO A 281       7.138 -26.786 -29.849  1.00  0.62           O
ATOM   4350  CB  PRO A 281       8.757 -24.364 -28.929  1.00  0.62           C
ATOM   4351  CG  PRO A 281       8.330 -23.471 -27.777  1.00  0.62           C
ATOM   4352  CD  PRO A 281       6.873 -23.822 -27.530  1.00  0.62           C
ATOM      0  HA  PRO A 281       7.531 -23.768 -30.544  1.00  0.62           H   new
ATOM      0  HB2 PRO A 281       9.013 -25.246 -28.618  1.00  0.62           H   new
ATOM      0  HB3 PRO A 281       9.521 -23.996 -29.400  1.00  0.62           H   new
ATOM      0  HG2 PRO A 281       8.870 -23.634 -26.987  1.00  0.62           H   new
ATOM      0  HG3 PRO A 281       8.432 -22.533 -28.002  1.00  0.62           H   new
ATOM      0  HD2 PRO A 281       6.774 -24.526 -26.871  1.00  0.62           H   new
ATOM      0  HD3 PRO A 281       6.363 -23.061 -27.211  1.00  0.62           H   new
ATOM   4360  N   GLY A 282       7.605 -25.798 -31.812  1.00  0.61           N
ATOM   4361  CA  GLY A 282       7.515 -27.031 -32.582  1.00  0.61           C
ATOM   4362  C   GLY A 282       6.088 -27.398 -33.016  1.00  0.61           C
ATOM   4363  O   GLY A 282       5.905 -28.387 -33.730  1.00  0.61           O
ATOM      0  H   GLY A 282       7.800 -25.102 -32.278  1.00  0.61           H   new
ATOM      0  HA2 GLY A 282       8.072 -26.949 -33.372  1.00  0.61           H   new
ATOM      0  HA3 GLY A 282       7.879 -27.758 -32.053  1.00  0.61           H   new
ATOM   4367  N   THR A 283       5.082 -26.598 -32.629  1.00  0.61           N
ATOM   4368  CA  THR A 283       3.710 -26.936 -33.003  1.00  0.61           C
ATOM   4369  C   THR A 283       2.991 -25.778 -33.699  1.00  0.61           C
ATOM   4370  O   THR A 283       3.266 -24.605 -33.431  1.00  0.61           O
ATOM   4371  CB  THR A 283       2.877 -27.258 -31.747  1.00  0.61           C
ATOM   4372  CG2 THR A 283       3.601 -28.252 -30.859  1.00  0.61           C
ATOM   4373  OG1 THR A 283       2.711 -26.063 -30.988  1.00  0.61           O
ATOM      0  H   THR A 283       5.172 -25.880 -32.165  1.00  0.61           H   new
ATOM      0  HA  THR A 283       3.780 -27.695 -33.603  1.00  0.61           H   new
ATOM      0  HB  THR A 283       2.027 -27.628 -32.033  1.00  0.61           H   new
ATOM      0  HG1 THR A 283       3.450 -25.834 -30.661  1.00  0.61           H   new
ATOM      0 HG21 THR A 283       3.060 -28.440 -30.076  1.00  0.61           H   new
ATOM      0 HG22 THR A 283       3.754 -29.074 -31.351  1.00  0.61           H   new
ATOM      0 HG23 THR A 283       4.452 -27.878 -30.582  1.00  0.61           H   new
ATOM   4381  N   SER A 284       1.988 -26.113 -34.514  1.00  0.62           N
ATOM   4382  CA  SER A 284       1.098 -25.114 -35.095  1.00  0.62           C
ATOM   4383  C   SER A 284      -0.318 -25.310 -34.555  1.00  0.62           C
ATOM   4384  O   SER A 284      -0.697 -26.445 -34.258  1.00  0.62           O
ATOM   4385  CB  SER A 284       1.096 -25.268 -36.604  1.00  0.62           C
ATOM   4386  OG  SER A 284       0.588 -26.529 -36.978  1.00  0.62           O
ATOM      0  H   SER A 284       1.808 -26.922 -34.743  1.00  0.62           H   new
ATOM      0  HA  SER A 284       1.407 -24.225 -34.859  1.00  0.62           H   new
ATOM      0  HB2 SER A 284       0.559 -24.567 -37.004  1.00  0.62           H   new
ATOM      0  HB3 SER A 284       1.998 -25.164 -36.945  1.00  0.62           H   new
ATOM      0  HG  SER A 284       1.079 -27.134 -36.663  1.00  0.62           H   new
ATOM   4392  N   VAL A 285      -1.101 -24.224 -34.483  1.00  0.64           N
ATOM   4393  CA  VAL A 285      -2.499 -24.297 -34.039  1.00  0.64           C
ATOM   4394  C   VAL A 285      -3.428 -23.654 -35.053  1.00  0.64           C
ATOM   4395  O   VAL A 285      -3.182 -22.531 -35.499  1.00  0.64           O
ATOM   4396  CB  VAL A 285      -2.722 -23.583 -32.683  1.00  0.64           C
ATOM   4397  CG1 VAL A 285      -4.222 -23.684 -32.266  1.00  0.64           C
ATOM   4398  CG2 VAL A 285      -1.853 -24.199 -31.606  1.00  0.64           C
ATOM      0  H   VAL A 285      -0.838 -23.432 -34.689  1.00  0.64           H   new
ATOM      0  HA  VAL A 285      -2.697 -25.242 -33.943  1.00  0.64           H   new
ATOM      0  HB  VAL A 285      -2.478 -22.650 -32.786  1.00  0.64           H   new
ATOM      0 HG11 VAL A 285      -4.353 -23.235 -31.416  1.00  0.64           H   new
ATOM      0 HG12 VAL A 285      -4.775 -23.263 -32.943  1.00  0.64           H   new
ATOM      0 HG13 VAL A 285      -4.472 -24.617 -32.180  1.00  0.64           H   new
ATOM      0 HG21 VAL A 285      -2.005 -23.740 -30.765  1.00  0.64           H   new
ATOM      0 HG22 VAL A 285      -2.077 -25.138 -31.507  1.00  0.64           H   new
ATOM      0 HG23 VAL A 285      -0.919 -24.114 -31.855  1.00  0.64           H   new
ATOM   4408  N   VAL A 286      -4.512 -24.343 -35.384  1.00  0.66           N
ATOM   4409  CA  VAL A 286      -5.485 -23.789 -36.311  1.00  0.66           C
ATOM   4410  C   VAL A 286      -6.848 -23.710 -35.655  1.00  0.66           C
ATOM   4411  O   VAL A 286      -7.101 -24.400 -34.667  1.00  0.66           O
ATOM   4412  CB  VAL A 286      -5.618 -24.688 -37.550  1.00  0.66           C
ATOM   4413  CG1 VAL A 286      -4.264 -24.818 -38.243  1.00  0.66           C
ATOM   4414  CG2 VAL A 286      -6.192 -26.043 -37.138  1.00  0.66           C
ATOM      0  H   VAL A 286      -4.701 -25.127 -35.085  1.00  0.66           H   new
ATOM      0  HA  VAL A 286      -5.178 -22.905 -36.567  1.00  0.66           H   new
ATOM      0  HB  VAL A 286      -6.231 -24.291 -38.188  1.00  0.66           H   new
ATOM      0 HG11 VAL A 286      -4.353 -25.386 -39.024  1.00  0.66           H   new
ATOM      0 HG12 VAL A 286      -3.954 -23.940 -38.516  1.00  0.66           H   new
ATOM      0 HG13 VAL A 286      -3.623 -25.210 -37.630  1.00  0.66           H   new
ATOM      0 HG21 VAL A 286      -6.276 -26.610 -37.920  1.00  0.66           H   new
ATOM      0 HG22 VAL A 286      -5.599 -26.464 -36.496  1.00  0.66           H   new
ATOM      0 HG23 VAL A 286      -7.066 -25.916 -36.736  1.00  0.66           H   new
ATOM   4424  N   VAL A 287      -7.726 -22.892 -36.216  1.00  0.70           N
ATOM   4425  CA  VAL A 287      -9.085 -22.843 -35.717  1.00  0.70           C
ATOM   4426  C   VAL A 287      -9.924 -23.514 -36.796  1.00  0.70           C
ATOM   4427  O   VAL A 287      -9.890 -23.097 -37.956  1.00  0.70           O
ATOM   4428  CB  VAL A 287      -9.558 -21.397 -35.483  1.00  0.70           C
ATOM   4429  CG1 VAL A 287     -10.981 -21.428 -34.932  1.00  0.70           C
ATOM   4430  CG2 VAL A 287      -8.603 -20.667 -34.546  1.00  0.70           C
ATOM      0  H   VAL A 287      -7.557 -22.366 -36.875  1.00  0.70           H   new
ATOM      0  HA  VAL A 287      -9.161 -23.286 -34.858  1.00  0.70           H   new
ATOM      0  HB  VAL A 287      -9.560 -20.908 -36.321  1.00  0.70           H   new
ATOM      0 HG11 VAL A 287     -11.289 -20.521 -34.781  1.00  0.70           H   new
ATOM      0 HG12 VAL A 287     -11.566 -21.866 -35.570  1.00  0.70           H   new
ATOM      0 HG13 VAL A 287     -10.993 -21.917 -34.094  1.00  0.70           H   new
ATOM      0 HG21 VAL A 287      -8.915 -19.759 -34.409  1.00  0.70           H   new
ATOM      0 HG22 VAL A 287      -8.570 -21.129 -33.694  1.00  0.70           H   new
ATOM      0 HG23 VAL A 287      -7.716 -20.648 -34.938  1.00  0.70           H   new
ATOM   4440  N   ASP A 288     -10.601 -24.589 -36.434  1.00  0.75           N
ATOM   4441  CA  ASP A 288     -11.346 -25.408 -37.387  1.00  0.75           C
ATOM   4442  C   ASP A 288     -12.532 -26.113 -36.741  1.00  0.75           C
ATOM   4443  O   ASP A 288     -12.384 -27.032 -35.939  1.00  0.75           O
ATOM   4444  CB  ASP A 288     -10.389 -26.387 -38.094  1.00  0.75           C
ATOM   4445  CG  ASP A 288     -10.991 -27.310 -39.189  1.00  0.75           C
ATOM   4446  OD1 ASP A 288     -12.207 -27.460 -39.287  1.00  0.75           O
ATOM   4447  OD2 ASP A 288     -10.177 -27.916 -39.907  1.00  0.75           O1-
ATOM      0  H   ASP A 288     -10.645 -24.871 -35.623  1.00  0.75           H   new
ATOM      0  HA  ASP A 288     -11.730 -24.823 -38.059  1.00  0.75           H   new
ATOM      0  HB2 ASP A 288      -9.675 -25.869 -38.498  1.00  0.75           H   new
ATOM      0  HB3 ASP A 288      -9.983 -26.951 -37.417  1.00  0.75           H   new
ATOM   4452  N   GLY A 289     -13.734 -25.679 -37.105  1.00  0.80           N
ATOM   4453  CA  GLY A 289     -14.968 -26.203 -36.529  1.00  0.80           C
ATOM   4454  C   GLY A 289     -15.174 -27.711 -36.753  1.00  0.80           C
ATOM   4455  O   GLY A 289     -16.020 -28.317 -36.084  1.00  0.80           O
ATOM      0  H   GLY A 289     -13.858 -25.068 -37.697  1.00  0.80           H   new
ATOM      0  HA2 GLY A 289     -14.970 -26.024 -35.576  1.00  0.80           H   new
ATOM      0  HA3 GLY A 289     -15.720 -25.723 -36.909  1.00  0.80           H   new
ATOM   4459  N   GLY A 290     -14.407 -28.319 -37.676  1.00  0.84           N
ATOM   4460  CA  GLY A 290     -14.500 -29.748 -37.960  1.00  0.84           C
ATOM   4461  C   GLY A 290     -13.703 -30.615 -36.972  1.00  0.84           C
ATOM   4462  O   GLY A 290     -13.725 -31.845 -37.063  1.00  0.84           O
ATOM      0  H   GLY A 290     -13.820 -27.907 -38.151  1.00  0.84           H   new
ATOM      0  HA2 GLY A 290     -15.432 -30.016 -37.938  1.00  0.84           H   new
ATOM      0  HA3 GLY A 290     -14.178 -29.915 -38.860  1.00  0.84           H   new
ATOM   4466  N   CYS A 291     -13.007 -29.976 -36.033  1.00  0.86           N
ATOM   4467  CA  CYS A 291     -12.205 -30.677 -35.035  1.00  0.86           C
ATOM   4468  C   CYS A 291     -13.063 -31.174 -33.887  1.00  0.86           C
ATOM   4469  O   CYS A 291     -14.257 -30.866 -33.814  1.00  0.86           O
ATOM   4470  CB  CYS A 291     -11.100 -29.768 -34.500  1.00  0.86           C
ATOM   4471  SG  CYS A 291      -9.864 -29.363 -35.749  1.00  0.86           S
ATOM      0  H   CYS A 291     -12.988 -29.120 -35.958  1.00  0.86           H   new
ATOM      0  HA  CYS A 291     -11.803 -31.445 -35.470  1.00  0.86           H   new
ATOM      0  HB2 CYS A 291     -11.495 -28.948 -34.164  1.00  0.86           H   new
ATOM      0  HB3 CYS A 291     -10.665 -30.202 -33.749  1.00  0.86           H   new
ATOM   4476  N   ASP A 292     -12.478 -31.995 -33.020  1.00  0.86           N
ATOM   4477  CA  ASP A 292     -13.190 -32.527 -31.864  1.00  0.86           C
ATOM   4478  C   ASP A 292     -13.413 -31.414 -30.843  1.00  0.86           C
ATOM   4479  O   ASP A 292     -12.856 -30.319 -30.972  1.00  0.86           O
ATOM   4480  CB  ASP A 292     -12.420 -33.722 -31.263  1.00  0.86           C
ATOM   4481  CG  ASP A 292     -13.267 -34.680 -30.349  1.00  0.86           C
ATOM   4482  OD1 ASP A 292     -14.404 -34.366 -30.044  1.00  0.86           O
ATOM   4483  OD2 ASP A 292     -12.750 -35.715 -29.980  1.00  0.86           O1-
ATOM      0  H   ASP A 292     -11.662 -32.258 -33.085  1.00  0.86           H   new
ATOM      0  HA  ASP A 292     -14.060 -32.857 -32.138  1.00  0.86           H   new
ATOM      0  HB2 ASP A 292     -12.043 -34.243 -31.990  1.00  0.86           H   new
ATOM      0  HB3 ASP A 292     -11.676 -33.379 -30.744  1.00  0.86           H   new
ATOM   4488  N   GLY A 293     -14.253 -31.694 -29.856  1.00  0.84           N
ATOM   4489  CA  GLY A 293     -14.600 -30.722 -28.828  1.00  0.84           C
ATOM   4490  C   GLY A 293     -13.601 -30.694 -27.683  1.00  0.84           C
ATOM   4491  O   GLY A 293     -12.510 -31.256 -27.775  1.00  0.84           O
ATOM      0  H   GLY A 293     -14.640 -32.456 -29.763  1.00  0.84           H   new
ATOM      0  HA2 GLY A 293     -14.653 -29.840 -29.228  1.00  0.84           H   new
ATOM      0  HA3 GLY A 293     -15.481 -30.928 -28.478  1.00  0.84           H   new
ATOM   4495  N   ARG A 294     -13.979 -30.029 -26.600  1.00  0.81           N
ATOM   4496  CA  ARG A 294     -13.086 -29.863 -25.461  1.00  0.81           C
ATOM   4497  C   ARG A 294     -12.695 -31.189 -24.833  1.00  0.81           C
ATOM   4498  O   ARG A 294     -13.530 -32.081 -24.660  1.00  0.81           O
ATOM   4499  CB  ARG A 294     -13.733 -28.954 -24.435  1.00  0.81           C
ATOM   4500  CG  ARG A 294     -13.894 -27.532 -24.915  1.00  0.81           C
ATOM   4501  CD  ARG A 294     -14.632 -26.684 -23.962  1.00  0.81           C
ATOM   4502  NE  ARG A 294     -14.718 -25.304 -24.442  1.00  0.81           N
ATOM   4503  CZ  ARG A 294     -15.671 -24.844 -25.283  1.00  0.81           C
ATOM   4504  NH1 ARG A 294     -16.630 -25.648 -25.692  1.00  0.81           N1+
ATOM   4505  NH2 ARG A 294     -15.646 -23.591 -25.706  1.00  0.81           N
ATOM      0  H   ARG A 294     -14.752 -29.664 -26.504  1.00  0.81           H   new
ATOM      0  HA  ARG A 294     -12.267 -29.457 -25.784  1.00  0.81           H   new
ATOM      0  HB2 ARG A 294     -14.604 -29.310 -24.200  1.00  0.81           H   new
ATOM      0  HB3 ARG A 294     -13.198 -28.957 -23.626  1.00  0.81           H   new
ATOM      0  HG2 ARG A 294     -13.017 -27.147 -25.071  1.00  0.81           H   new
ATOM      0  HG3 ARG A 294     -14.359 -27.534 -25.766  1.00  0.81           H   new
ATOM      0  HD2 ARG A 294     -15.525 -27.040 -23.831  1.00  0.81           H   new
ATOM      0  HD3 ARG A 294     -14.190 -26.702 -23.099  1.00  0.81           H   new
ATOM      0  HE  ARG A 294     -14.121 -24.748 -24.170  1.00  0.81           H   new
ATOM      0 HH11 ARG A 294     -16.650 -26.465 -25.424  1.00  0.81           H   new
ATOM      0 HH12 ARG A 294     -17.237 -25.356 -26.227  1.00  0.81           H   new
ATOM      0 HH21 ARG A 294     -15.020 -23.062 -25.446  1.00  0.81           H   new
ATOM      0 HH22 ARG A 294     -16.256 -23.306 -26.241  1.00  0.81           H   new
ATOM   4519  N   GLY A 295     -11.412 -31.312 -24.519  1.00  0.76           N
ATOM   4520  CA  GLY A 295     -10.857 -32.514 -23.913  1.00  0.76           C
ATOM   4521  C   GLY A 295     -10.195 -32.206 -22.584  1.00  0.76           C
ATOM   4522  O   GLY A 295     -10.739 -31.487 -21.747  1.00  0.76           O
ATOM      0  H   GLY A 295     -10.832 -30.692 -24.654  1.00  0.76           H   new
ATOM      0  HA2 GLY A 295     -11.562 -33.168 -23.782  1.00  0.76           H   new
ATOM      0  HA3 GLY A 295     -10.209 -32.912 -24.515  1.00  0.76           H   new
ATOM   4526  N   LYS A 296      -9.018 -32.781 -22.396  1.00  0.72           N
ATOM   4527  CA  LYS A 296      -8.218 -32.582 -21.200  1.00  0.72           C
ATOM   4528  C   LYS A 296      -6.940 -31.893 -21.659  1.00  0.72           C
ATOM   4529  O   LYS A 296      -6.527 -32.084 -22.817  1.00  0.72           O
ATOM   4530  CB  LYS A 296      -7.945 -33.923 -20.523  1.00  0.72           C
ATOM   4531  CG  LYS A 296      -9.210 -34.618 -20.023  1.00  0.72           C
ATOM   4532  CD  LYS A 296      -8.896 -35.931 -19.334  1.00  0.72           C
ATOM   4533  CE  LYS A 296     -10.169 -36.614 -18.854  1.00  0.72           C
ATOM   4534  NZ  LYS A 296      -9.886 -37.918 -18.190  1.00  0.72           N1+
ATOM      0  H   LYS A 296      -8.655 -33.308 -22.971  1.00  0.72           H   new
ATOM      0  HA  LYS A 296      -8.671 -32.036 -20.539  1.00  0.72           H   new
ATOM      0  HB2 LYS A 296      -7.489 -34.507 -21.149  1.00  0.72           H   new
ATOM      0  HB3 LYS A 296      -7.343 -33.784 -19.775  1.00  0.72           H   new
ATOM      0  HG2 LYS A 296      -9.678 -34.033 -19.407  1.00  0.72           H   new
ATOM      0  HG3 LYS A 296      -9.807 -34.779 -20.770  1.00  0.72           H   new
ATOM      0  HD2 LYS A 296      -8.422 -36.516 -19.946  1.00  0.72           H   new
ATOM      0  HD3 LYS A 296      -8.307 -35.772 -18.580  1.00  0.72           H   new
ATOM      0  HE2 LYS A 296     -10.634 -36.031 -18.234  1.00  0.72           H   new
ATOM      0  HE3 LYS A 296     -10.762 -36.758 -19.608  1.00  0.72           H   new
ATOM      0  HZ1 LYS A 296     -10.650 -38.288 -17.923  1.00  0.72           H   new
ATOM      0  HZ2 LYS A 296      -9.479 -38.462 -18.765  1.00  0.72           H   new
ATOM      0  HZ3 LYS A 296      -9.360 -37.784 -17.485  1.00  0.72           H   new
ATOM   4548  N   SER A 297      -6.299 -31.096 -20.799  1.00  0.68           N
ATOM   4549  CA  SER A 297      -5.093 -30.437 -21.277  1.00  0.68           C
ATOM   4550  C   SER A 297      -4.149 -31.481 -21.794  1.00  0.68           C
ATOM   4551  O   SER A 297      -3.959 -32.536 -21.176  1.00  0.68           O
ATOM   4552  CB  SER A 297      -4.463 -29.590 -20.216  1.00  0.68           C
ATOM   4553  OG  SER A 297      -3.240 -29.079 -20.634  1.00  0.68           O
ATOM      0  H   SER A 297      -6.530 -30.933 -19.987  1.00  0.68           H   new
ATOM      0  HA  SER A 297      -5.324 -29.830 -21.998  1.00  0.68           H   new
ATOM      0  HB2 SER A 297      -5.059 -28.860 -19.987  1.00  0.68           H   new
ATOM      0  HB3 SER A 297      -4.337 -30.117 -19.411  1.00  0.68           H   new
ATOM      0  HG  SER A 297      -3.354 -28.599 -21.314  1.00  0.68           H   new
ATOM   4559  N   THR A 298      -3.568 -31.189 -22.945  1.00  0.66           N
ATOM   4560  CA  THR A 298      -2.722 -32.162 -23.598  1.00  0.66           C
ATOM   4561  C   THR A 298      -1.341 -31.603 -23.876  1.00  0.66           C
ATOM   4562  O   THR A 298      -1.194 -30.478 -24.358  1.00  0.66           O
ATOM   4563  CB  THR A 298      -3.387 -32.628 -24.902  1.00  0.66           C
ATOM   4564  CG2 THR A 298      -2.538 -33.726 -25.543  1.00  0.66           C
ATOM   4565  OG1 THR A 298      -4.704 -33.183 -24.617  1.00  0.66           O
ATOM      0  H   THR A 298      -3.651 -30.440 -23.360  1.00  0.66           H   new
ATOM      0  HA  THR A 298      -2.612 -32.920 -23.003  1.00  0.66           H   new
ATOM      0  HB  THR A 298      -3.468 -31.868 -25.499  1.00  0.66           H   new
ATOM      0  HG1 THR A 298      -5.104 -32.689 -24.068  1.00  0.66           H   new
ATOM      0 HG21 THR A 298      -2.958 -34.021 -26.366  1.00  0.66           H   new
ATOM      0 HG22 THR A 298      -1.653 -33.379 -25.737  1.00  0.66           H   new
ATOM      0 HG23 THR A 298      -2.464 -34.476 -24.932  1.00  0.66           H   new
ATOM   4573  N   ARG A 299      -0.329 -32.384 -23.541  1.00  0.66           N
ATOM   4574  CA  ARG A 299       1.061 -31.988 -23.717  1.00  0.66           C
ATOM   4575  C   ARG A 299       1.427 -31.868 -25.193  1.00  0.66           C
ATOM   4576  O   ARG A 299       0.948 -32.642 -26.020  1.00  0.66           O
ATOM   4577  CB  ARG A 299       1.997 -32.951 -23.018  1.00  0.66           C
ATOM   4578  CG  ARG A 299       3.382 -32.389 -22.704  1.00  0.66           C
ATOM   4579  CD  ARG A 299       4.184 -33.268 -21.805  1.00  0.66           C
ATOM   4580  NE  ARG A 299       4.657 -34.503 -22.453  1.00  0.66           N
ATOM   4581  CZ  ARG A 299       5.301 -35.496 -21.787  1.00  0.66           C
ATOM   4582  NH1 ARG A 299       5.501 -35.379 -20.491  1.00  0.66           N1+
ATOM   4583  NH2 ARG A 299       5.735 -36.578 -22.419  1.00  0.66           N
ATOM      0  H   ARG A 299      -0.428 -33.168 -23.201  1.00  0.66           H   new
ATOM      0  HA  ARG A 299       1.163 -31.113 -23.311  1.00  0.66           H   new
ATOM      0  HB2 ARG A 299       1.584 -33.239 -22.189  1.00  0.66           H   new
ATOM      0  HB3 ARG A 299       2.101 -33.740 -23.572  1.00  0.66           H   new
ATOM      0  HG2 ARG A 299       3.867 -32.257 -23.534  1.00  0.66           H   new
ATOM      0  HG3 ARG A 299       3.284 -31.517 -22.291  1.00  0.66           H   new
ATOM      0  HD2 ARG A 299       4.950 -32.770 -21.478  1.00  0.66           H   new
ATOM      0  HD3 ARG A 299       3.647 -33.503 -21.032  1.00  0.66           H   new
ATOM      0  HE  ARG A 299       4.518 -34.600 -23.296  1.00  0.66           H   new
ATOM      0 HH11 ARG A 299       5.225 -34.679 -20.075  1.00  0.66           H   new
ATOM      0 HH12 ARG A 299       5.908 -36.003 -20.061  1.00  0.66           H   new
ATOM      0 HH21 ARG A 299       5.610 -36.660 -23.266  1.00  0.66           H   new
ATOM      0 HH22 ARG A 299       6.141 -37.197 -21.982  1.00  0.66           H   new
ATOM   4597  N   SER A 300       2.306 -30.919 -25.530  1.00  0.68           N
ATOM   4598  CA  SER A 300       2.807 -30.757 -26.901  1.00  0.68           C
ATOM   4599  C   SER A 300       3.572 -31.980 -27.417  1.00  0.68           C
ATOM   4600  O   SER A 300       3.783 -32.105 -28.623  1.00  0.68           O
ATOM   4601  CB  SER A 300       3.664 -29.528 -27.012  1.00  0.68           C
ATOM   4602  OG  SER A 300       4.801 -29.635 -26.207  1.00  0.68           O
ATOM      0  H   SER A 300       2.629 -30.351 -24.971  1.00  0.68           H   new
ATOM      0  HA  SER A 300       2.023 -30.660 -27.464  1.00  0.68           H   new
ATOM      0  HB2 SER A 300       3.929 -29.397 -27.936  1.00  0.68           H   new
ATOM      0  HB3 SER A 300       3.151 -28.747 -26.751  1.00  0.68           H   new
ATOM      0  HG  SER A 300       4.600 -29.452 -25.412  1.00  0.68           H   new
ATOM   4608  N   THR A 301       3.999 -32.848 -26.497  1.00  0.72           N
ATOM   4609  CA  THR A 301       4.711 -34.077 -26.815  1.00  0.72           C
ATOM   4610  C   THR A 301       3.993 -35.320 -26.304  1.00  0.72           C
ATOM   4611  O   THR A 301       3.432 -35.326 -25.204  1.00  0.72           O
ATOM   4612  CB  THR A 301       6.114 -34.066 -26.198  1.00  0.72           C
ATOM   4613  CG2 THR A 301       6.955 -32.983 -26.777  1.00  0.72           C
ATOM   4614  OG1 THR A 301       6.010 -33.901 -24.768  1.00  0.72           O
ATOM      0  H   THR A 301       3.878 -32.732 -25.654  1.00  0.72           H   new
ATOM      0  HA  THR A 301       4.757 -34.113 -27.783  1.00  0.72           H   new
ATOM      0  HB  THR A 301       6.542 -34.913 -26.400  1.00  0.72           H   new
ATOM      0  HG1 THR A 301       6.779 -33.896 -24.430  1.00  0.72           H   new
ATOM      0 HG21 THR A 301       7.834 -33.002 -26.368  1.00  0.72           H   new
ATOM      0 HG22 THR A 301       7.041 -33.117 -27.734  1.00  0.72           H   new
ATOM      0 HG23 THR A 301       6.538 -32.124 -26.607  1.00  0.72           H   new
ATOM   4622  N   THR A 302       4.157 -36.407 -27.050  1.00  0.76           N
ATOM   4623  CA  THR A 302       3.605 -37.724 -26.739  1.00  0.76           C
ATOM   4624  C   THR A 302       4.484 -38.438 -25.738  1.00  0.76           C
ATOM   4625  O   THR A 302       5.548 -37.940 -25.365  1.00  0.76           O
ATOM   4626  CB  THR A 302       3.535 -38.631 -27.975  1.00  0.76           C
ATOM   4627  CG2 THR A 302       2.803 -37.928 -29.110  1.00  0.76           C
ATOM   4628  OG1 THR A 302       4.878 -38.946 -28.389  1.00  0.76           O
ATOM      0  H   THR A 302       4.611 -36.399 -27.781  1.00  0.76           H   new
ATOM      0  HA  THR A 302       2.713 -37.566 -26.392  1.00  0.76           H   new
ATOM      0  HB  THR A 302       3.051 -39.442 -27.754  1.00  0.76           H   new
ATOM      0  HG1 THR A 302       4.859 -39.327 -29.138  1.00  0.76           H   new
ATOM      0 HG21 THR A 302       2.767 -38.513 -29.883  1.00  0.76           H   new
ATOM      0 HG22 THR A 302       1.901 -37.710 -28.828  1.00  0.76           H   new
ATOM      0 HG23 THR A 302       3.274 -37.113 -29.343  1.00  0.76           H   new
ATOM   4636  N   ASP A 303       4.073 -39.635 -25.333  1.00  0.79           N
ATOM   4637  CA  ASP A 303       4.872 -40.458 -24.426  1.00  0.79           C
ATOM   4638  C   ASP A 303       6.279 -40.756 -24.970  1.00  0.79           C
ATOM   4639  O   ASP A 303       7.172 -41.114 -24.202  1.00  0.79           O
ATOM   4640  CB  ASP A 303       4.190 -41.808 -24.152  1.00  0.79           C
ATOM   4641  CG  ASP A 303       3.009 -41.767 -23.205  1.00  0.79           C
ATOM   4642  OD1 ASP A 303       2.833 -40.788 -22.541  1.00  0.79           O
ATOM   4643  OD2 ASP A 303       2.294 -42.740 -23.145  1.00  0.79           O1-
ATOM      0  H   ASP A 303       3.329 -39.993 -25.573  1.00  0.79           H   new
ATOM      0  HA  ASP A 303       4.949 -39.937 -23.612  1.00  0.79           H   new
ATOM      0  HB2 ASP A 303       3.893 -42.179 -24.998  1.00  0.79           H   new
ATOM      0  HB3 ASP A 303       4.852 -42.419 -23.791  1.00  0.79           H   new
ATOM   4648  N   SER A 304       6.469 -40.678 -26.300  1.00  0.80           N
ATOM   4649  CA  SER A 304       7.765 -40.976 -26.901  1.00  0.80           C
ATOM   4650  C   SER A 304       8.704 -39.776 -26.868  1.00  0.80           C
ATOM   4651  O   SER A 304       9.870 -39.879 -27.248  1.00  0.80           O
ATOM   4652  CB  SER A 304       7.588 -41.370 -28.344  1.00  0.80           C
ATOM   4653  OG  SER A 304       7.184 -40.253 -29.106  1.00  0.80           O
ATOM      0  H   SER A 304       5.858 -40.455 -26.862  1.00  0.80           H   new
ATOM      0  HA  SER A 304       8.151 -41.699 -26.382  1.00  0.80           H   new
ATOM      0  HB2 SER A 304       8.420 -41.725 -28.694  1.00  0.80           H   new
ATOM      0  HB3 SER A 304       6.926 -42.075 -28.415  1.00  0.80           H   new
ATOM      0  HG  SER A 304       6.650 -39.785 -28.657  1.00  0.80           H   new
ATOM   4659  N   GLY A 305       8.163 -38.612 -26.514  1.00  0.79           N
ATOM   4660  CA  GLY A 305       8.889 -37.354 -26.552  1.00  0.79           C
ATOM   4661  C   GLY A 305       8.654 -36.623 -27.879  1.00  0.79           C
ATOM   4662  O   GLY A 305       8.967 -35.437 -28.006  1.00  0.79           O
ATOM      0  H   GLY A 305       7.351 -38.534 -26.241  1.00  0.79           H   new
ATOM      0  HA2 GLY A 305       8.606 -36.791 -25.814  1.00  0.79           H   new
ATOM      0  HA3 GLY A 305       9.837 -37.520 -26.434  1.00  0.79           H   new
ATOM   4666  N   LYS A 306       8.086 -37.320 -28.869  1.00  0.76           N
ATOM   4667  CA  LYS A 306       7.806 -36.711 -30.164  1.00  0.76           C
ATOM   4668  C   LYS A 306       6.834 -35.547 -30.055  1.00  0.76           C
ATOM   4669  O   LYS A 306       5.775 -35.668 -29.427  1.00  0.76           O
ATOM   4670  CB  LYS A 306       7.251 -37.748 -31.143  1.00  0.76           C
ATOM   4671  CG  LYS A 306       6.985 -37.214 -32.543  1.00  0.76           C
ATOM   4672  CD  LYS A 306       6.492 -38.305 -33.472  1.00  0.76           C
ATOM   4673  CE  LYS A 306       6.205 -37.753 -34.860  1.00  0.76           C
ATOM   4674  NZ  LYS A 306       5.726 -38.815 -35.788  1.00  0.76           N1+
ATOM      0  H   LYS A 306       7.857 -38.147 -28.806  1.00  0.76           H   new
ATOM      0  HA  LYS A 306       8.650 -36.368 -30.497  1.00  0.76           H   new
ATOM      0  HB2 LYS A 306       7.877 -38.486 -31.204  1.00  0.76           H   new
ATOM      0  HB3 LYS A 306       6.425 -38.106 -30.783  1.00  0.76           H   new
ATOM      0  HG2 LYS A 306       6.326 -36.503 -32.499  1.00  0.76           H   new
ATOM      0  HG3 LYS A 306       7.798 -36.825 -32.902  1.00  0.76           H   new
ATOM      0  HD2 LYS A 306       7.157 -39.008 -33.532  1.00  0.76           H   new
ATOM      0  HD3 LYS A 306       5.687 -38.706 -33.107  1.00  0.76           H   new
ATOM      0  HE2 LYS A 306       5.537 -37.052 -34.798  1.00  0.76           H   new
ATOM      0  HE3 LYS A 306       7.009 -37.347 -35.220  1.00  0.76           H   new
ATOM      0  HZ1 LYS A 306       5.568 -38.460 -36.589  1.00  0.76           H   new
ATOM      0  HZ2 LYS A 306       6.348 -39.448 -35.862  1.00  0.76           H   new
ATOM      0  HZ3 LYS A 306       4.976 -39.172 -35.469  1.00  0.76           H   new
ATOM   4688  N   ILE A 307       7.186 -34.429 -30.690  1.00  0.72           N
ATOM   4689  CA  ILE A 307       6.335 -33.245 -30.707  1.00  0.72           C
ATOM   4690  C   ILE A 307       5.206 -33.418 -31.693  1.00  0.72           C
ATOM   4691  O   ILE A 307       5.431 -33.812 -32.837  1.00  0.72           O
ATOM   4692  CB  ILE A 307       7.119 -31.964 -31.057  1.00  0.72           C
ATOM   4693  CG1 ILE A 307       8.160 -31.673 -29.993  1.00  0.72           C
ATOM   4694  CG2 ILE A 307       6.157 -30.784 -31.172  1.00  0.72           C
ATOM   4695  CD1 ILE A 307       9.121 -30.587 -30.380  1.00  0.72           C
ATOM      0  H   ILE A 307       7.924 -34.338 -31.122  1.00  0.72           H   new
ATOM      0  HA  ILE A 307       5.980 -33.146 -29.810  1.00  0.72           H   new
ATOM      0  HB  ILE A 307       7.569 -32.097 -31.906  1.00  0.72           H   new
ATOM      0 HG12 ILE A 307       7.711 -31.420 -29.171  1.00  0.72           H   new
ATOM      0 HG13 ILE A 307       8.658 -32.484 -29.806  1.00  0.72           H   new
ATOM      0 HG21 ILE A 307       6.654 -29.981 -31.392  1.00  0.72           H   new
ATOM      0 HG22 ILE A 307       5.507 -30.963 -31.870  1.00  0.72           H   new
ATOM      0 HG23 ILE A 307       5.697 -30.658 -30.327  1.00  0.72           H   new
ATOM      0 HD11 ILE A 307       9.759 -30.448 -29.662  1.00  0.72           H   new
ATOM      0 HD12 ILE A 307       9.594 -30.845 -31.187  1.00  0.72           H   new
ATOM      0 HD13 ILE A 307       8.632 -29.765 -30.541  1.00  0.72           H   new
ATOM   4707  N   ILE A 308       4.000 -33.121 -31.239  1.00  0.68           N
ATOM   4708  CA  ILE A 308       2.805 -33.203 -32.050  1.00  0.68           C
ATOM   4709  C   ILE A 308       2.701 -31.897 -32.853  1.00  0.68           C
ATOM   4710  O   ILE A 308       2.357 -30.865 -32.291  1.00  0.68           O
ATOM   4711  CB  ILE A 308       1.612 -33.314 -31.105  1.00  0.68           C
ATOM   4712  CG1 ILE A 308       1.742 -34.574 -30.249  1.00  0.68           C
ATOM   4713  CG2 ILE A 308       0.316 -33.304 -31.869  1.00  0.68           C
ATOM   4714  CD1 ILE A 308       0.765 -34.621 -29.101  1.00  0.68           C
ATOM      0  H   ILE A 308       3.852 -32.861 -30.433  1.00  0.68           H   new
ATOM      0  HA  ILE A 308       2.826 -33.965 -32.650  1.00  0.68           H   new
ATOM      0  HB  ILE A 308       1.606 -32.542 -30.517  1.00  0.68           H   new
ATOM      0 HG12 ILE A 308       1.609 -35.354 -30.811  1.00  0.68           H   new
ATOM      0 HG13 ILE A 308       2.645 -34.627 -29.899  1.00  0.68           H   new
ATOM      0 HG21 ILE A 308      -0.426 -33.375 -31.249  1.00  0.68           H   new
ATOM      0 HG22 ILE A 308       0.241 -32.476 -32.368  1.00  0.68           H   new
ATOM      0 HG23 ILE A 308       0.297 -34.054 -32.483  1.00  0.68           H   new
ATOM      0 HD11 ILE A 308       0.896 -35.440 -28.598  1.00  0.68           H   new
ATOM      0 HD12 ILE A 308       0.911 -33.858 -28.520  1.00  0.68           H   new
ATOM      0 HD13 ILE A 308      -0.141 -34.596 -29.446  1.00  0.68           H   new
ATOM   4726  N   PRO A 309       2.898 -31.906 -34.178  1.00  0.66           N
ATOM   4727  CA  PRO A 309       3.015 -30.713 -35.006  1.00  0.66           C
ATOM   4728  C   PRO A 309       1.729 -29.946 -35.297  1.00  0.66           C
ATOM   4729  O   PRO A 309       1.792 -28.790 -35.739  1.00  0.66           O
ATOM   4730  CB  PRO A 309       3.547 -31.289 -36.313  1.00  0.66           C
ATOM   4731  CG  PRO A 309       2.989 -32.702 -36.359  1.00  0.66           C
ATOM   4732  CD  PRO A 309       2.974 -33.173 -34.921  1.00  0.66           C
ATOM      0  HA  PRO A 309       3.561 -30.054 -34.550  1.00  0.66           H   new
ATOM      0  HB2 PRO A 309       3.251 -30.767 -37.075  1.00  0.66           H   new
ATOM      0  HB3 PRO A 309       4.517 -31.291 -36.330  1.00  0.66           H   new
ATOM      0  HG2 PRO A 309       2.097 -32.714 -36.740  1.00  0.66           H   new
ATOM      0  HG3 PRO A 309       3.541 -33.278 -36.910  1.00  0.66           H   new
ATOM      0  HD2 PRO A 309       2.214 -33.747 -34.736  1.00  0.66           H   new
ATOM      0  HD3 PRO A 309       3.772 -33.677 -34.697  1.00  0.66           H   new
ATOM   4740  N   GLU A 310       0.567 -30.569 -35.088  1.00  0.65           N
ATOM   4741  CA  GLU A 310      -0.660 -29.891 -35.494  1.00  0.65           C
ATOM   4742  C   GLU A 310      -1.813 -30.078 -34.533  1.00  0.65           C
ATOM   4743  O   GLU A 310      -2.312 -31.192 -34.309  1.00  0.65           O
ATOM   4744  CB  GLU A 310      -1.062 -30.363 -36.896  1.00  0.65           C
ATOM   4745  CG  GLU A 310      -2.303 -29.685 -37.486  1.00  0.65           C
ATOM   4746  CD  GLU A 310      -2.575 -30.092 -38.928  1.00  0.65           C
ATOM   4747  OE1 GLU A 310      -1.790 -30.849 -39.483  1.00  0.65           O
ATOM   4748  OE2 GLU A 310      -3.553 -29.644 -39.479  1.00  0.65           O1-
ATOM      0  H   GLU A 310       0.470 -31.345 -34.731  1.00  0.65           H   new
ATOM      0  HA  GLU A 310      -0.465 -28.941 -35.493  1.00  0.65           H   new
ATOM      0  HB2 GLU A 310      -0.315 -30.216 -37.497  1.00  0.65           H   new
ATOM      0  HB3 GLU A 310      -1.218 -31.320 -36.866  1.00  0.65           H   new
ATOM      0  HG2 GLU A 310      -3.075 -29.905 -36.942  1.00  0.65           H   new
ATOM      0  HG3 GLU A 310      -2.191 -28.722 -37.443  1.00  0.65           H   new
ATOM   4755  N   TRP A 311      -2.237 -28.931 -34.014  1.00  0.65           N
ATOM   4756  CA  TRP A 311      -3.269 -28.760 -33.019  1.00  0.65           C
ATOM   4757  C   TRP A 311      -4.405 -27.925 -33.556  1.00  0.65           C
ATOM   4758  O   TRP A 311      -4.231 -27.160 -34.505  1.00  0.65           O
ATOM   4759  CB  TRP A 311      -2.656 -28.101 -31.818  1.00  0.65           C
ATOM   4760  CG  TRP A 311      -1.675 -28.923 -31.205  1.00  0.65           C
ATOM   4761  CD1 TRP A 311      -0.452 -29.192 -31.680  1.00  0.65           C
ATOM   4762  CD2 TRP A 311      -1.774 -29.582 -29.975  1.00  0.65           C
ATOM   4763  CE2 TRP A 311      -0.598 -30.264 -29.793  1.00  0.65           C
ATOM   4764  CE3 TRP A 311      -2.738 -29.650 -29.034  1.00  0.65           C
ATOM   4765  NE1 TRP A 311       0.195 -30.012 -30.849  1.00  0.65           N
ATOM   4766  CZ2 TRP A 311      -0.386 -31.017 -28.706  1.00  0.65           C
ATOM   4767  CZ3 TRP A 311      -2.518 -30.368 -27.926  1.00  0.65           C
ATOM   4768  CH2 TRP A 311      -1.366 -31.046 -27.763  1.00  0.65           C
ATOM      0  H   TRP A 311      -1.898 -28.179 -34.258  1.00  0.65           H   new
ATOM      0  HA  TRP A 311      -3.635 -29.625 -32.777  1.00  0.65           H   new
ATOM      0  HB2 TRP A 311      -2.253 -27.259 -32.082  1.00  0.65           H   new
ATOM      0  HB3 TRP A 311      -3.351 -27.893 -31.174  1.00  0.65           H   new
ATOM      0  HD1 TRP A 311      -0.104 -28.856 -32.474  1.00  0.65           H   new
ATOM      0  HE1 TRP A 311       0.986 -30.326 -30.969  1.00  0.65           H   new
ATOM      0  HE3 TRP A 311      -3.545 -29.204 -29.154  1.00  0.65           H   new
ATOM      0  HZ2 TRP A 311       0.401 -31.501 -28.600  1.00  0.65           H   new
ATOM      0  HZ3 TRP A 311      -3.168 -30.399 -27.261  1.00  0.65           H   new
ATOM      0  HH2 TRP A 311      -1.238 -31.545 -26.989  1.00  0.65           H   new
ATOM   4779  N   CYS A 312      -5.562 -28.096 -32.961  1.00  0.67           N
ATOM   4780  CA  CYS A 312      -6.764 -27.460 -33.423  1.00  0.67           C
[truncated: 51,712 more chars]
