# Supplementary material for: Integrative proteome-wide structural analysis and high-throughput docking identify broad-spectrum antiviral scaffolds against Zika, Yellow Fever, West Nile, Saint Louis encephalitis, and Usutu viruses
Source: Front Cell Infect Microbiol. 2026 Apr 30;16:1723132. doi: 10.3389/fcimb.2026.1723132 (PMC13171538; doi:10.3389/fcimb.2026.1723132)
Supplement: Supplementary file 6 [file DataSheet6.zip › YFV/YF_NS1/YF_NS1.pdb]

ATOM      1  N   ASP A   1      -1.571   1.324   1.858  1.00  2.79           N  
ATOM      2  CA  ASP A   1      -0.266   0.957   1.328  1.00  2.79           C  
ATOM      3  C   ASP A   1       0.611   2.188   1.174  1.00  2.79           C  
ATOM      4  O   ASP A   1       0.147   3.318   1.303  1.00  2.79           O  
ATOM      5  CB  ASP A   1      -0.405   0.279  -0.042  1.00  2.79           C  
ATOM      6  CG  ASP A   1       0.786  -0.610  -0.449  1.00  2.79           C  
ATOM      7  OD1 ASP A   1       1.755  -0.658   0.291  1.00  2.79           O  
ATOM      8  OD2 ASP A   1       0.753  -1.167  -1.537  1.00  2.79           O1-
ATOM      9 1H   ASP A   1      -1.693   0.923   2.776  1.00  2.79           H  
ATOM     10 2H   ASP A   1      -1.630   2.332   1.917  1.00  2.79           H  
ATOM     11 3H   ASP A   1      -2.292   0.984   1.240  1.00  2.79           H  
ATOM     12  HA  ASP A   1       0.216   0.270   2.024  1.00  2.79           H  
ATOM     13 1HB  ASP A   1      -1.315  -0.318  -0.061  1.00  2.79           H  
ATOM     14 2HB  ASP A   1      -0.516   1.044  -0.780  1.00  2.79           H  
ATOM     15  N   GLN A   2       1.893   1.953   0.951  1.00  2.75           N  
ATOM     16  CA  GLN A   2       2.829   3.044   0.685  1.00  2.75           C  
ATOM     17  C   GLN A   2       4.074   2.535  -0.033  1.00  2.75           C  
ATOM     18  O   GLN A   2       4.673   1.540   0.380  1.00  2.75           O  
ATOM     19  CB  GLN A   2       3.218   3.774   1.973  1.00  2.75           C  
ATOM     20  CG  GLN A   2       4.090   4.994   1.740  1.00  2.75           C  
ATOM     21  CD  GLN A   2       4.355   5.781   3.008  1.00  2.75           C  
ATOM     22  NE2 GLN A   2       3.647   6.895   3.163  1.00  2.75           N  
ATOM     23  OE1 GLN A   2       5.178   5.392   3.852  1.00  2.75           O  
ATOM     24  H   GLN A   2       2.194   0.978   0.880  1.00  2.75           H  
ATOM     25  HA  GLN A   2       2.342   3.756   0.026  1.00  2.75           H  
ATOM     26 1HB  GLN A   2       2.320   4.116   2.487  1.00  2.75           H  
ATOM     27 2HB  GLN A   2       3.746   3.093   2.636  1.00  2.75           H  
ATOM     28 1HG  GLN A   2       5.043   4.676   1.327  1.00  2.75           H  
ATOM     29 2HG  GLN A   2       3.574   5.651   1.029  1.00  2.75           H  
ATOM     30 1HE2 GLN A   2       3.760   7.462   3.974  1.00  2.75           H  
ATOM     31 2HE2 GLN A   2       2.949   7.163   2.443  1.00  2.75           H  
ATOM     32  N   GLY A   3       4.510   3.245  -1.068  1.00  2.76           N  
ATOM     33  CA  GLY A   3       5.725   2.821  -1.755  1.00  2.76           C  
ATOM     34  C   GLY A   3       5.885   3.383  -3.155  1.00  2.76           C  
ATOM     35  O   GLY A   3       5.254   4.378  -3.525  1.00  2.76           O  
ATOM     36  H   GLY A   3       3.971   4.058  -1.376  1.00  2.76           H  
ATOM     37 1HA  GLY A   3       6.589   3.108  -1.155  1.00  2.76           H  
ATOM     38 2HA  GLY A   3       5.733   1.732  -1.811  1.00  2.76           H  
ATOM     39  N   CYS A   4       6.806   2.779  -3.905  1.00  2.87           N  
ATOM     40  CA  CYS A   4       7.094   3.191  -5.271  1.00  2.87           C  
ATOM     41  C   CYS A   4       7.098   2.023  -6.249  1.00  2.87           C  
ATOM     42  O   CYS A   4       7.392   0.889  -5.877  1.00  2.87           O  
ATOM     43  CB  CYS A   4       8.440   3.894  -5.366  1.00  2.87           C  
ATOM     44  SG  CYS A   4       8.562   5.457  -4.458  1.00  2.87           S  
ATOM     45  H   CYS A   4       7.301   1.984  -3.521  1.00  2.87           H  
ATOM     46  HA  CYS A   4       6.316   3.885  -5.576  1.00  2.87           H  
ATOM     47 1HB  CYS A   4       9.222   3.230  -5.004  1.00  2.87           H  
ATOM     48 2HB  CYS A   4       8.650   4.093  -6.402  1.00  2.87           H  
ATOM     49  N   ALA A   5       6.865   2.337  -7.521  1.00  3.07           N  
ATOM     50  CA  ALA A   5       6.984   1.363  -8.605  1.00  3.07           C  
ATOM     51  C   ALA A   5       7.317   2.052  -9.927  1.00  3.07           C  
ATOM     52  O   ALA A   5       6.981   3.217 -10.133  1.00  3.07           O  
ATOM     53  CB  ALA A   5       5.699   0.577  -8.746  1.00  3.07           C  
ATOM     54  H   ALA A   5       6.571   3.293  -7.718  1.00  3.07           H  
ATOM     55  HA  ALA A   5       7.800   0.682  -8.364  1.00  3.07           H  
ATOM     56 1HB  ALA A   5       5.809  -0.159  -9.543  1.00  3.07           H  
ATOM     57 2HB  ALA A   5       5.488   0.063  -7.807  1.00  3.07           H  
ATOM     58 3HB  ALA A   5       4.884   1.257  -8.987  1.00  3.07           H  
ATOM     59  N   ILE A   6       7.954   1.321 -10.840  1.00  3.37           N  
ATOM     60  CA  ILE A   6       8.263   1.885 -12.154  1.00  3.37           C  
ATOM     61  C   ILE A   6       7.549   1.173 -13.287  1.00  3.37           C  
ATOM     62  O   ILE A   6       7.557  -0.058 -13.375  1.00  3.37           O  
ATOM     63  CB  ILE A   6       9.775   1.881 -12.447  1.00  3.37           C  
ATOM     64  CG1 ILE A   6      10.497   2.723 -11.439  1.00  3.37           C  
ATOM     65  CG2 ILE A   6      10.039   2.429 -13.866  1.00  3.37           C  
ATOM     66  CD1 ILE A   6      11.984   2.591 -11.510  1.00  3.37           C  
ATOM     67  H   ILE A   6       8.221   0.370 -10.630  1.00  3.37           H  
ATOM     68  HA  ILE A   6       7.935   2.920 -12.167  1.00  3.37           H  
ATOM     69  HB  ILE A   6      10.156   0.873 -12.365  1.00  3.37           H  
ATOM     70 1HG1 ILE A   6      10.233   3.764 -11.612  1.00  3.37           H  
ATOM     71 2HG1 ILE A   6      10.176   2.443 -10.441  1.00  3.37           H  
ATOM     72 1HG2 ILE A   6      11.104   2.424 -14.060  1.00  3.37           H  
ATOM     73 2HG2 ILE A   6       9.544   1.806 -14.599  1.00  3.37           H  
ATOM     74 3HG2 ILE A   6       9.663   3.447 -13.943  1.00  3.37           H  
ATOM     75 1HD1 ILE A   6      12.444   3.233 -10.758  1.00  3.37           H  
ATOM     76 2HD1 ILE A   6      12.266   1.554 -11.326  1.00  3.37           H  
ATOM     77 3HD1 ILE A   6      12.326   2.889 -12.500  1.00  3.37           H  
ATOM     78  N   ASN A   7       6.896   1.965 -14.131  1.00  3.74           N  
ATOM     79  CA  ASN A   7       6.222   1.441 -15.300  1.00  3.74           C  
ATOM     80  C   ASN A   7       7.173   1.568 -16.471  1.00  3.74           C  
ATOM     81  O   ASN A   7       7.345   2.653 -17.043  1.00  3.74           O  
ATOM     82  CB  ASN A   7       4.914   2.148 -15.570  1.00  3.74           C  
ATOM     83  CG  ASN A   7       4.138   1.528 -16.748  1.00  3.74           C  
ATOM     84  ND2 ASN A   7       2.837   1.723 -16.727  1.00  3.74           N  
ATOM     85  OD1 ASN A   7       4.696   0.875 -17.662  1.00  3.74           O  
ATOM     86  H   ASN A   7       6.928   2.972 -13.969  1.00  3.74           H  
ATOM     87  HA  ASN A   7       6.020   0.380 -15.150  1.00  3.74           H  
ATOM     88 1HB  ASN A   7       4.289   2.109 -14.676  1.00  3.74           H  
ATOM     89 2HB  ASN A   7       5.108   3.201 -15.789  1.00  3.74           H  
ATOM     90 1HD2 ASN A   7       2.259   1.350 -17.455  1.00  3.74           H  
ATOM     91 2HD2 ASN A   7       2.422   2.244 -15.981  1.00  3.74           H  
ATOM     92  N   PHE A   8       7.793   0.460 -16.840  1.00  4.10           N  
ATOM     93  CA  PHE A   8       8.854   0.477 -17.833  1.00  4.10           C  
ATOM     94  C   PHE A   8       8.334   0.585 -19.257  1.00  4.10           C  
ATOM     95  O   PHE A   8       9.116   0.714 -20.197  1.00  4.10           O  
ATOM     96  CB  PHE A   8       9.728  -0.759 -17.662  1.00  4.10           C  
ATOM     97  CG  PHE A   8      10.571  -0.686 -16.416  1.00  4.10           C  
ATOM     98  CD1 PHE A   8      10.184  -1.345 -15.261  1.00  4.10           C  
ATOM     99  CD2 PHE A   8      11.751   0.046 -16.397  1.00  4.10           C  
ATOM    100  CE1 PHE A   8      10.955  -1.277 -14.120  1.00  4.10           C  
ATOM    101  CE2 PHE A   8      12.525   0.112 -15.253  1.00  4.10           C  
ATOM    102  CZ  PHE A   8      12.125  -0.551 -14.114  1.00  4.10           C  
ATOM    103  H   PHE A   8       7.572  -0.405 -16.363  1.00  4.10           H  
ATOM    104  HA  PHE A   8       9.480   1.347 -17.637  1.00  4.10           H  
ATOM    105 1HB  PHE A   8       9.101  -1.648 -17.604  1.00  4.10           H  
ATOM    106 2HB  PHE A   8      10.387  -0.870 -18.523  1.00  4.10           H  
ATOM    107  HD1 PHE A   8       9.257  -1.918 -15.257  1.00  4.10           H  
ATOM    108  HD2 PHE A   8      12.067   0.571 -17.299  1.00  4.10           H  
ATOM    109  HE1 PHE A   8      10.632  -1.798 -13.220  1.00  4.10           H  
ATOM    110  HE2 PHE A   8      13.449   0.689 -15.250  1.00  4.10           H  
ATOM    111  HZ  PHE A   8      12.730  -0.498 -13.211  1.00  4.10           H  
ATOM    112  N   GLY A   9       7.009   0.557 -19.424  1.00  4.34           N  
ATOM    113  CA  GLY A   9       6.434   0.727 -20.747  1.00  4.34           C  
ATOM    114  C   GLY A   9       6.270   2.218 -21.050  1.00  4.34           C  
ATOM    115  O   GLY A   9       5.917   2.600 -22.167  1.00  4.34           O  
ATOM    116  H   GLY A   9       6.377   0.464 -18.629  1.00  4.34           H  
ATOM    117 1HA  GLY A   9       7.075   0.261 -21.495  1.00  4.34           H  
ATOM    118 2HA  GLY A   9       5.464   0.233 -20.790  1.00  4.34           H  
ATOM    119  N   LYS A  10       6.505   3.057 -20.031  1.00  4.38           N  
ATOM    120  CA  LYS A  10       6.389   4.500 -20.136  1.00  4.38           C  
ATOM    121  C   LYS A  10       7.688   5.117 -19.656  1.00  4.38           C  
ATOM    122  O   LYS A  10       8.037   6.241 -20.015  1.00  4.38           O  
ATOM    123  CB  LYS A  10       5.223   5.018 -19.303  1.00  4.38           C  
ATOM    124  CG  LYS A  10       3.843   4.529 -19.736  1.00  4.38           C  
ATOM    125  CD  LYS A  10       2.784   5.061 -18.792  1.00  4.38           C  
ATOM    126  CE  LYS A  10       2.638   6.561 -18.948  1.00  4.38           C  
ATOM    127  NZ  LYS A  10       1.575   7.113 -18.080  1.00  4.38           N1+
ATOM    128  H   LYS A  10       6.804   2.696 -19.128  1.00  4.38           H  
ATOM    129  HA  LYS A  10       6.242   4.776 -21.180  1.00  4.38           H  
ATOM    130 1HB  LYS A  10       5.372   4.731 -18.258  1.00  4.38           H  
ATOM    131 2HB  LYS A  10       5.213   6.107 -19.339  1.00  4.38           H  
ATOM    132 1HG  LYS A  10       3.632   4.864 -20.752  1.00  4.38           H  
ATOM    133 2HG  LYS A  10       3.816   3.440 -19.714  1.00  4.38           H  
ATOM    134 1HD  LYS A  10       1.828   4.578 -18.992  1.00  4.38           H  
ATOM    135 2HD  LYS A  10       3.078   4.846 -17.762  1.00  4.38           H  
ATOM    136 1HE  LYS A  10       3.578   7.020 -18.692  1.00  4.38           H  
ATOM    137 2HE  LYS A  10       2.404   6.797 -19.985  1.00  4.38           H  
ATOM    138 1HZ  LYS A  10       1.537   8.116 -18.208  1.00  4.38           H  
ATOM    139 2HZ  LYS A  10       0.688   6.703 -18.319  1.00  4.38           H  
ATOM    140 3HZ  LYS A  10       1.794   6.908 -17.110  1.00  4.38           H  
ATOM    141  N   ARG A  11       8.391   4.340 -18.827  1.00  4.17           N  
ATOM    142  CA  ARG A  11       9.594   4.733 -18.096  1.00  4.17           C  
ATOM    143  C   ARG A  11       9.284   5.832 -17.082  1.00  4.17           C  
ATOM    144  O   ARG A  11      10.007   6.825 -16.971  1.00  4.17           O  
ATOM    145  CB  ARG A  11      10.696   5.197 -19.044  1.00  4.17           C  
ATOM    146  CG  ARG A  11      11.158   4.147 -20.059  1.00  4.17           C  
ATOM    147  CD  ARG A  11      12.288   4.660 -20.894  1.00  4.17           C  
ATOM    148  NE  ARG A  11      12.735   3.687 -21.886  1.00  4.17           N  
ATOM    149  CZ  ARG A  11      13.685   3.920 -22.818  1.00  4.17           C  
ATOM    150  NH1 ARG A  11      14.281   5.091 -22.876  1.00  4.17           N1+
ATOM    151  NH2 ARG A  11      14.017   2.969 -23.675  1.00  4.17           N  
ATOM    152  H   ARG A  11       8.011   3.425 -18.616  1.00  4.17           H  
ATOM    153  HA  ARG A  11       9.958   3.861 -17.551  1.00  4.17           H  
ATOM    154 1HB  ARG A  11      10.398   6.084 -19.588  1.00  4.17           H  
ATOM    155 2HB  ARG A  11      11.568   5.473 -18.455  1.00  4.17           H  
ATOM    156 1HG  ARG A  11      11.484   3.248 -19.531  1.00  4.17           H  
ATOM    157 2HG  ARG A  11      10.328   3.891 -20.722  1.00  4.17           H  
ATOM    158 1HD  ARG A  11      11.968   5.560 -21.420  1.00  4.17           H  
ATOM    159 2HD  ARG A  11      13.132   4.900 -20.248  1.00  4.17           H  
ATOM    160  HE  ARG A  11      12.299   2.773 -21.875  1.00  4.17           H  
ATOM    161 1HH1 ARG A  11      14.029   5.820 -22.223  1.00  4.17           H  
ATOM    162 2HH1 ARG A  11      14.990   5.263 -23.574  1.00  4.17           H  
ATOM    163 1HH2 ARG A  11      13.561   2.068 -23.633  1.00  4.17           H  
ATOM    164 2HH2 ARG A  11      14.726   3.144 -24.371  1.00  4.17           H  
ATOM    165  N   GLU A  12       8.199   5.625 -16.326  1.00  3.77           N  
ATOM    166  CA  GLU A  12       7.793   6.574 -15.287  1.00  3.77           C  
ATOM    167  C   GLU A  12       7.793   5.965 -13.886  1.00  3.77           C  
ATOM    168  O   GLU A  12       7.426   4.804 -13.684  1.00  3.77           O  
ATOM    169  CB  GLU A  12       6.397   7.160 -15.566  1.00  3.77           C  
ATOM    170  CG  GLU A  12       6.290   8.049 -16.814  1.00  3.77           C  
ATOM    171  CD  GLU A  12       4.907   8.700 -16.972  1.00  3.77           C  
ATOM    172  OE1 GLU A  12       4.046   8.439 -16.163  1.00  3.77           O  
ATOM    173  OE2 GLU A  12       4.713   9.435 -17.912  1.00  3.77           O1-
ATOM    174  H   GLU A  12       7.675   4.768 -16.487  1.00  3.77           H  
ATOM    175  HA  GLU A  12       8.504   7.399 -15.286  1.00  3.77           H  
ATOM    176 1HB  GLU A  12       5.685   6.342 -15.688  1.00  3.77           H  
ATOM    177 2HB  GLU A  12       6.073   7.748 -14.706  1.00  3.77           H  
ATOM    178 1HG  GLU A  12       7.043   8.833 -16.752  1.00  3.77           H  
ATOM    179 2HG  GLU A  12       6.510   7.448 -17.695  1.00  3.77           H  
ATOM    180  N   LEU A  13       8.179   6.784 -12.910  1.00  3.28           N  
ATOM    181  CA  LEU A  13       8.191   6.387 -11.503  1.00  3.28           C  
ATOM    182  C   LEU A  13       6.963   6.895 -10.761  1.00  3.28           C  
ATOM    183  O   LEU A  13       6.680   8.097 -10.756  1.00  3.28           O  
ATOM    184  CB  LEU A  13       9.450   6.921 -10.813  1.00  3.28           C  
ATOM    185  CG  LEU A  13       9.553   6.665  -9.297  1.00  3.28           C  
ATOM    186  CD1 LEU A  13       9.677   5.198  -9.026  1.00  3.28           C  
ATOM    187  CD2 LEU A  13      10.746   7.406  -8.737  1.00  3.28           C  
ATOM    188  H   LEU A  13       8.470   7.721 -13.153  1.00  3.28           H  
ATOM    189  HA  LEU A  13       8.193   5.299 -11.446  1.00  3.28           H  
ATOM    190 1HB  LEU A  13      10.318   6.458 -11.280  1.00  3.28           H  
ATOM    191 2HB  LEU A  13       9.504   7.996 -10.971  1.00  3.28           H  
ATOM    192  HG  LEU A  13       8.644   7.018  -8.811  1.00  3.28           H  
ATOM    193 1HD1 LEU A  13       9.745   5.050  -7.972  1.00  3.28           H  
ATOM    194 2HD1 LEU A  13       8.815   4.682  -9.414  1.00  3.28           H  
ATOM    195 3HD1 LEU A  13      10.572   4.822  -9.493  1.00  3.28           H  
ATOM    196 1HD2 LEU A  13      10.807   7.231  -7.661  1.00  3.28           H  
ATOM    197 2HD2 LEU A  13      11.657   7.048  -9.216  1.00  3.28           H  
ATOM    198 3HD2 LEU A  13      10.630   8.473  -8.925  1.00  3.28           H  
ATOM    199  N   LYS A  14       6.235   5.970 -10.152  1.00  2.81           N  
ATOM    200  CA  LYS A  14       5.047   6.279  -9.382  1.00  2.81           C  
ATOM    201  C   LYS A  14       5.300   6.056  -7.907  1.00  2.81           C  
ATOM    202  O   LYS A  14       5.647   4.950  -7.502  1.00  2.81           O  
ATOM    203  CB  LYS A  14       3.881   5.390  -9.819  1.00  2.81           C  
ATOM    204  CG  LYS A  14       2.571   5.625  -9.059  1.00  2.81           C  
ATOM    205  CD  LYS A  14       1.465   4.684  -9.551  1.00  2.81           C  
ATOM    206  CE  LYS A  14       0.180   4.864  -8.752  1.00  2.81           C  
ATOM    207  NZ  LYS A  14      -0.899   3.949  -9.224  1.00  2.81           N1+
ATOM    208  H   LYS A  14       6.529   4.999 -10.214  1.00  2.81           H  
ATOM    209  HA  LYS A  14       4.787   7.327  -9.529  1.00  2.81           H  
ATOM    210 1HB  LYS A  14       3.687   5.547 -10.880  1.00  2.81           H  
ATOM    211 2HB  LYS A  14       4.163   4.342  -9.691  1.00  2.81           H  
ATOM    212 1HG  LYS A  14       2.733   5.464  -7.994  1.00  2.81           H  
ATOM    213 2HG  LYS A  14       2.250   6.657  -9.204  1.00  2.81           H  
ATOM    214 1HD  LYS A  14       1.256   4.882 -10.603  1.00  2.81           H  
ATOM    215 2HD  LYS A  14       1.796   3.648  -9.455  1.00  2.81           H  
ATOM    216 1HE  LYS A  14       0.383   4.657  -7.700  1.00  2.81           H  
ATOM    217 2HE  LYS A  14      -0.162   5.894  -8.851  1.00  2.81           H  
ATOM    218 1HZ  LYS A  14      -1.734   4.087  -8.676  1.00  2.81           H  
ATOM    219 2HZ  LYS A  14      -1.105   4.134 -10.201  1.00  2.81           H  
ATOM    220 3HZ  LYS A  14      -0.590   2.987  -9.122  1.00  2.81           H  
ATOM    221  N   CYS A  15       5.141   7.103  -7.108  1.00  2.43           N  
ATOM    222  CA  CYS A  15       5.333   6.992  -5.667  1.00  2.43           C  
ATOM    223  C   CYS A  15       4.157   7.576  -4.916  1.00  2.43           C  
ATOM    224  O   CYS A  15       3.580   8.578  -5.342  1.00  2.43           O  
ATOM    225  CB  CYS A  15       6.613   7.686  -5.218  1.00  2.43           C  
ATOM    226  SG  CYS A  15       8.136   6.921  -5.843  1.00  2.43           S  
ATOM    227  H   CYS A  15       4.872   7.993  -7.506  1.00  2.43           H  
ATOM    228  HA  CYS A  15       5.405   5.945  -5.407  1.00  2.43           H  
ATOM    229 1HB  CYS A  15       6.596   8.723  -5.544  1.00  2.43           H  
ATOM    230 2HB  CYS A  15       6.657   7.684  -4.128  1.00  2.43           H  
ATOM    231  N   GLY A  16       3.819   6.971  -3.784  1.00  2.14           N  
ATOM    232  CA  GLY A  16       2.742   7.520  -2.968  1.00  2.14           C  
ATOM    233  C   GLY A  16       2.048   6.510  -2.065  1.00  2.14           C  
ATOM    234  O   GLY A  16       2.582   5.447  -1.741  1.00  2.14           O  
ATOM    235  H   GLY A  16       4.320   6.123  -3.511  1.00  2.14           H  
ATOM    236 1HA  GLY A  16       3.145   8.324  -2.351  1.00  2.14           H  
ATOM    237 2HA  GLY A  16       2.003   7.978  -3.621  1.00  2.14           H  
ATOM    238  N   ASP A  17       0.836   6.883  -1.647  1.00  1.93           N  
ATOM    239  CA  ASP A  17       0.023   6.099  -0.716  1.00  1.93           C  
ATOM    240  C   ASP A  17      -1.070   5.277  -1.412  1.00  1.93           C  
ATOM    241  O   ASP A  17      -2.040   4.846  -0.782  1.00  1.93           O  
ATOM    242  CB  ASP A  17      -0.599   7.019   0.330  1.00  1.93           C  
ATOM    243  CG  ASP A  17       0.468   7.687   1.202  1.00  1.93           C  
ATOM    244  OD1 ASP A  17       1.583   7.214   1.194  1.00  1.93           O  
ATOM    245  OD2 ASP A  17       0.173   8.657   1.848  1.00  1.93           O1-
ATOM    246  H   ASP A  17       0.464   7.765  -1.976  1.00  1.93           H  
ATOM    247  HA  ASP A  17       0.676   5.400  -0.196  1.00  1.93           H  
ATOM    248 1HB  ASP A  17      -1.199   7.784  -0.160  1.00  1.93           H  
ATOM    249 2HB  ASP A  17      -1.261   6.435   0.970  1.00  1.93           H  
ATOM    250  N   GLY A  18      -0.942   5.115  -2.726  1.00  1.78           N  
ATOM    251  CA  GLY A  18      -1.911   4.339  -3.485  1.00  1.78           C  
ATOM    252  C   GLY A  18      -1.563   2.874  -3.322  1.00  1.78           C  
ATOM    253  O   GLY A  18      -0.642   2.549  -2.581  1.00  1.78           O  
ATOM    254  H   GLY A  18      -0.138   5.504  -3.189  1.00  1.78           H  
ATOM    255 1HA  GLY A  18      -2.920   4.533  -3.121  1.00  1.78           H  
ATOM    256 2HA  GLY A  18      -1.873   4.620  -4.537  1.00  1.78           H  
ATOM    257  N   ILE A  19      -2.263   1.994  -4.026  1.00  1.69           N  
ATOM    258  CA  ILE A  19      -2.002   0.562  -3.888  1.00  1.69           C  
ATOM    259  C   ILE A  19      -0.984   0.063  -4.889  1.00  1.69           C  
ATOM    260  O   ILE A  19      -1.129   0.285  -6.095  1.00  1.69           O  
ATOM    261  CB  ILE A  19      -3.296  -0.249  -4.036  1.00  1.69           C  
ATOM    262  CG1 ILE A  19      -4.271   0.145  -2.916  1.00  1.69           C  
ATOM    263  CG2 ILE A  19      -2.982  -1.754  -4.003  1.00  1.69           C  
ATOM    264  CD1 ILE A  19      -5.661  -0.404  -3.102  1.00  1.69           C  
ATOM    265  H   ILE A  19      -2.998   2.313  -4.637  1.00  1.69           H  
ATOM    266  HA  ILE A  19      -1.601   0.377  -2.893  1.00  1.69           H  
ATOM    267  HB  ILE A  19      -3.771  -0.006  -4.985  1.00  1.69           H  
ATOM    268 1HG1 ILE A  19      -3.877  -0.219  -1.968  1.00  1.69           H  
ATOM    269 2HG1 ILE A  19      -4.333   1.233  -2.869  1.00  1.69           H  
ATOM    270 1HG2 ILE A  19      -3.905  -2.321  -4.116  1.00  1.69           H  
ATOM    271 2HG2 ILE A  19      -2.307  -2.011  -4.817  1.00  1.69           H  
ATOM    272 3HG2 ILE A  19      -2.510  -2.010  -3.054  1.00  1.69           H  
ATOM    273 1HD1 ILE A  19      -6.293  -0.085  -2.272  1.00  1.69           H  
ATOM    274 2HD1 ILE A  19      -6.077  -0.033  -4.039  1.00  1.69           H  
ATOM    275 3HD1 ILE A  19      -5.621  -1.492  -3.130  1.00  1.69           H  
ATOM    276  N   PHE A  20       0.045  -0.613  -4.390  1.00  1.64           N  
ATOM    277  CA  PHE A  20       1.077  -1.125  -5.270  1.00  1.64           C  
ATOM    278  C   PHE A  20       1.121  -2.638  -5.239  1.00  1.64           C  
ATOM    279  O   PHE A  20       0.827  -3.263  -4.221  1.00  1.64           O  
ATOM    280  CB  PHE A  20       2.441  -0.574  -4.853  1.00  1.64           C  
ATOM    281  CG  PHE A  20       2.580   0.910  -5.013  1.00  1.64           C  
ATOM    282  CD1 PHE A  20       2.155   1.768  -4.015  1.00  1.64           C  
ATOM    283  CD2 PHE A  20       3.140   1.450  -6.156  1.00  1.64           C  
ATOM    284  CE1 PHE A  20       2.275   3.126  -4.160  1.00  1.64           C  
ATOM    285  CE2 PHE A  20       3.271   2.814  -6.306  1.00  1.64           C  
ATOM    286  CZ  PHE A  20       2.832   3.654  -5.305  1.00  1.64           C  
ATOM    287  H   PHE A  20       0.134  -0.769  -3.372  1.00  1.64           H  
ATOM    288  HA  PHE A  20       0.862  -0.810  -6.290  1.00  1.64           H  
ATOM    289 1HB  PHE A  20       2.622  -0.822  -3.804  1.00  1.64           H  
ATOM    290 2HB  PHE A  20       3.213  -1.053  -5.450  1.00  1.64           H  
ATOM    291  HD1 PHE A  20       1.710   1.353  -3.100  1.00  1.64           H  
ATOM    292  HD2 PHE A  20       3.476   0.781  -6.938  1.00  1.64           H  
ATOM    293  HE1 PHE A  20       1.929   3.777  -3.365  1.00  1.64           H  
ATOM    294  HE2 PHE A  20       3.720   3.225  -7.212  1.00  1.64           H  
ATOM    295  HZ  PHE A  20       2.932   4.729  -5.412  1.00  1.64           H  
ATOM    296  N   VAL A  21       1.494  -3.223  -6.358  1.00  1.63           N  
ATOM    297  CA  VAL A  21       1.697  -4.653  -6.414  1.00  1.63           C  
ATOM    298  C   VAL A  21       3.082  -4.909  -6.937  1.00  1.63           C  
ATOM    299  O   VAL A  21       3.605  -4.131  -7.738  1.00  1.63           O  
ATOM    300  CB  VAL A  21       0.669  -5.342  -7.327  1.00  1.63           C  
ATOM    301  CG1 VAL A  21      -0.730  -5.181  -6.788  1.00  1.63           C  
ATOM    302  CG2 VAL A  21       0.749  -4.736  -8.704  1.00  1.63           C  
ATOM    303  H   VAL A  21       1.682  -2.663  -7.176  1.00  1.63           H  
ATOM    304  HA  VAL A  21       1.617  -5.071  -5.410  1.00  1.63           H  
ATOM    305  HB  VAL A  21       0.891  -6.409  -7.376  1.00  1.63           H  
ATOM    306 1HG1 VAL A  21      -1.405  -5.686  -7.463  1.00  1.63           H  
ATOM    307 2HG1 VAL A  21      -0.798  -5.625  -5.797  1.00  1.63           H  
ATOM    308 3HG1 VAL A  21      -0.992  -4.132  -6.729  1.00  1.63           H  
ATOM    309 1HG2 VAL A  21       0.031  -5.226  -9.352  1.00  1.63           H  
ATOM    310 2HG2 VAL A  21       0.520  -3.672  -8.649  1.00  1.63           H  
ATOM    311 3HG2 VAL A  21       1.754  -4.873  -9.101  1.00  1.63           H  
ATOM    312  N   PHE A  22       3.660  -6.003  -6.489  1.00  1.66           N  
ATOM    313  CA  PHE A  22       4.985  -6.395  -6.908  1.00  1.66           C  
ATOM    314  C   PHE A  22       4.930  -7.853  -7.299  1.00  1.66           C  
ATOM    315  O   PHE A  22       4.080  -8.589  -6.797  1.00  1.66           O  
ATOM    316  CB  PHE A  22       5.972  -6.138  -5.771  1.00  1.66           C  
ATOM    317  CG  PHE A  22       5.964  -4.670  -5.365  1.00  1.66           C  
ATOM    318  CD1 PHE A  22       5.128  -4.218  -4.340  1.00  1.66           C  
ATOM    319  CD2 PHE A  22       6.742  -3.739  -6.035  1.00  1.66           C  
ATOM    320  CE1 PHE A  22       5.085  -2.880  -3.999  1.00  1.66           C  
ATOM    321  CE2 PHE A  22       6.694  -2.399  -5.693  1.00  1.66           C  
ATOM    322  CZ  PHE A  22       5.869  -1.970  -4.677  1.00  1.66           C  
ATOM    323  H   PHE A  22       3.163  -6.582  -5.830  1.00  1.66           H  
ATOM    324  HA  PHE A  22       5.277  -5.808  -7.779  1.00  1.66           H  
ATOM    325 1HB  PHE A  22       5.716  -6.747  -4.904  1.00  1.66           H  
ATOM    326 2HB  PHE A  22       6.983  -6.414  -6.080  1.00  1.66           H  
ATOM    327  HD1 PHE A  22       4.500  -4.935  -3.810  1.00  1.66           H  
ATOM    328  HD2 PHE A  22       7.388  -4.071  -6.847  1.00  1.66           H  
ATOM    329  HE1 PHE A  22       4.425  -2.543  -3.196  1.00  1.66           H  
ATOM    330  HE2 PHE A  22       7.307  -1.673  -6.229  1.00  1.66           H  
ATOM    331  HZ  PHE A  22       5.838  -0.910  -4.420  1.00  1.66           H  
ATOM    332  N   ARG A  23       5.803  -8.276  -8.203  1.00  1.77           N  
ATOM    333  CA  ARG A  23       5.793  -9.680  -8.575  1.00  1.77           C  
ATOM    334  C   ARG A  23       6.686 -10.522  -7.666  1.00  1.77           C  
ATOM    335  O   ARG A  23       6.192 -11.363  -6.918  1.00  1.77           O  
ATOM    336  CB  ARG A  23       6.198  -9.813 -10.038  1.00  1.77           C  
ATOM    337  CG  ARG A  23       6.217 -11.211 -10.633  1.00  1.77           C  
ATOM    338  CD  ARG A  23       6.456 -11.155 -12.105  1.00  1.77           C  
ATOM    339  NE  ARG A  23       6.616 -12.472 -12.698  1.00  1.77           N  
ATOM    340  CZ  ARG A  23       6.647 -12.703 -14.034  1.00  1.77           C  
ATOM    341  NH1 ARG A  23       6.515 -11.701 -14.880  1.00  1.77           N1+
ATOM    342  NH2 ARG A  23       6.805 -13.930 -14.493  1.00  1.77           N  
ATOM    343  H   ARG A  23       6.472  -7.636  -8.607  1.00  1.77           H  
ATOM    344  HA  ARG A  23       4.777 -10.041  -8.484  1.00  1.77           H  
ATOM    345 1HB  ARG A  23       5.518  -9.219 -10.645  1.00  1.77           H  
ATOM    346 2HB  ARG A  23       7.193  -9.394 -10.174  1.00  1.77           H  
ATOM    347 1HG  ARG A  23       7.019 -11.780 -10.209  1.00  1.77           H  
ATOM    348 2HG  ARG A  23       5.271 -11.718 -10.447  1.00  1.77           H  
ATOM    349 1HD  ARG A  23       5.609 -10.667 -12.587  1.00  1.77           H  
ATOM    350 2HD  ARG A  23       7.362 -10.583 -12.299  1.00  1.77           H  
ATOM    351  HE  ARG A  23       6.764 -13.268 -12.061  1.00  1.77           H  
ATOM    352 1HH1 ARG A  23       6.394 -10.760 -14.532  1.00  1.77           H  
ATOM    353 2HH1 ARG A  23       6.534 -11.875 -15.875  1.00  1.77           H  
ATOM    354 1HH2 ARG A  23       6.880 -14.714 -13.830  1.00  1.77           H  
ATOM    355 2HH2 ARG A  23       6.822 -14.109 -15.485  1.00  1.77           H  
ATOM    356  N   ASP A  24       8.006 -10.307  -7.712  1.00  1.98           N  
ATOM    357  CA  ASP A  24       8.946 -11.071  -6.871  1.00  1.98           C  
ATOM    358  C   ASP A  24       8.826 -12.608  -7.000  1.00  1.98           C  
ATOM    359  O   ASP A  24       9.327 -13.329  -6.140  1.00  1.98           O  
ATOM    360  CB  ASP A  24       8.772 -10.695  -5.379  1.00  1.98           C  
ATOM    361  CG  ASP A  24       9.226  -9.278  -4.976  1.00  1.98           C  
ATOM    362  OD1 ASP A  24      10.222  -8.804  -5.471  1.00  1.98           O  
ATOM    363  OD2 ASP A  24       8.596  -8.689  -4.120  1.00  1.98           O1-
ATOM    364  H   ASP A  24       8.371  -9.601  -8.333  1.00  1.98           H  
ATOM    365  HA  ASP A  24       9.958 -10.795  -7.172  1.00  1.98           H  
ATOM    366 1HB  ASP A  24       7.741 -10.760  -5.109  1.00  1.98           H  
ATOM    367 2HB  ASP A  24       9.308 -11.421  -4.764  1.00  1.98           H  
ATOM    368  N   SER A  25       8.201 -13.120  -8.061  1.00  2.31           N  
ATOM    369  CA  SER A  25       7.930 -14.555  -8.164  1.00  2.31           C  
ATOM    370  C   SER A  25       9.160 -15.450  -8.198  1.00  2.31           C  
ATOM    371  O   SER A  25       9.121 -16.585  -7.727  1.00  2.31           O  
ATOM    372  CB  SER A  25       7.072 -14.823  -9.391  1.00  2.31           C  
ATOM    373  OG  SER A  25       7.753 -14.519 -10.586  1.00  2.31           O  
ATOM    374  H   SER A  25       7.849 -12.497  -8.765  1.00  2.31           H  
ATOM    375  HA  SER A  25       7.355 -14.837  -7.286  1.00  2.31           H  
ATOM    376 1HB  SER A  25       6.782 -15.872  -9.402  1.00  2.31           H  
ATOM    377 2HB  SER A  25       6.172 -14.235  -9.342  1.00  2.31           H  
ATOM    378  HG  SER A  25       7.363 -15.113 -11.268  1.00  2.31           H  
ATOM    379  N   ASP A  26      10.279 -14.918  -8.666  1.00  2.73           N  
ATOM    380  CA  ASP A  26      11.504 -15.698  -8.737  1.00  2.73           C  
ATOM    381  C   ASP A  26      12.407 -15.531  -7.511  1.00  2.73           C  
ATOM    382  O   ASP A  26      13.531 -16.035  -7.497  1.00  2.73           O  
ATOM    383  CB  ASP A  26      12.260 -15.339 -10.019  1.00  2.73           C  
ATOM    384  CG  ASP A  26      12.707 -13.856 -10.094  1.00  2.73           C  
ATOM    385  OD1 ASP A  26      12.397 -13.099  -9.201  1.00  2.73           O  
ATOM    386  OD2 ASP A  26      13.348 -13.508 -11.061  1.00  2.73           O1-
ATOM    387  H   ASP A  26      10.260 -13.973  -9.016  1.00  2.73           H  
ATOM    388  HA  ASP A  26      11.228 -16.750  -8.800  1.00  2.73           H  
ATOM    389 1HB  ASP A  26      13.141 -15.972 -10.105  1.00  2.73           H  
ATOM    390 2HB  ASP A  26      11.621 -15.550 -10.880  1.00  2.73           H  
ATOM    391  N   ASP A  27      11.915 -14.828  -6.485  1.00  3.11           N  
ATOM    392  CA  ASP A  27      12.669 -14.589  -5.265  1.00  3.11           C  
ATOM    393  C   ASP A  27      11.764 -14.699  -4.044  1.00  3.11           C  
ATOM    394  O   ASP A  27      12.240 -14.778  -2.909  1.00  3.11           O  
ATOM    395  CB  ASP A  27      13.337 -13.207  -5.346  1.00  3.11           C  
ATOM    396  CG  ASP A  27      14.358 -12.888  -4.223  1.00  3.11           C  
ATOM    397  OD1 ASP A  27      14.956 -13.796  -3.685  1.00  3.11           O  
ATOM    398  OD2 ASP A  27      14.542 -11.718  -3.946  1.00  3.11           O1-
ATOM    399  H   ASP A  27      10.981 -14.427  -6.547  1.00  3.11           H  
ATOM    400  HA  ASP A  27      13.447 -15.345  -5.182  1.00  3.11           H  
ATOM    401 1HB  ASP A  27      13.847 -13.120  -6.311  1.00  3.11           H  
ATOM    402 2HB  ASP A  27      12.558 -12.441  -5.330  1.00  3.11           H  
ATOM    403  N   TRP A  28      10.454 -14.735  -4.283  1.00  3.30           N  
ATOM    404  CA  TRP A  28       9.438 -14.644  -3.230  1.00  3.30           C  
ATOM    405  C   TRP A  28       9.750 -15.583  -2.068  1.00  3.30           C  
ATOM    406  O   TRP A  28       9.704 -15.203  -0.900  1.00  3.30           O  
ATOM    407  CB  TRP A  28       8.033 -15.013  -3.716  1.00  3.30           C  
ATOM    408  CG  TRP A  28       7.025 -14.519  -2.763  1.00  3.30           C  
ATOM    409  CD1 TRP A  28       6.729 -15.001  -1.564  1.00  3.30           C  
ATOM    410  CD2 TRP A  28       6.139 -13.393  -2.968  1.00  3.30           C  
ATOM    411  CE2 TRP A  28       5.378 -13.259  -1.827  1.00  3.30           C  
ATOM    412  CE3 TRP A  28       5.948 -12.522  -3.996  1.00  3.30           C  
ATOM    413  NE1 TRP A  28       5.747 -14.229  -0.980  1.00  3.30           N  
ATOM    414  CZ2 TRP A  28       4.426 -12.271  -1.687  1.00  3.30           C  
ATOM    415  CZ3 TRP A  28       4.995 -11.529  -3.878  1.00  3.30           C  
ATOM    416  CH2 TRP A  28       4.251 -11.406  -2.747  1.00  3.30           C  
ATOM    417  H   TRP A  28      10.144 -14.701  -5.251  1.00  3.30           H  
ATOM    418  HA  TRP A  28       9.422 -13.620  -2.869  1.00  3.30           H  
ATOM    419 1HB  TRP A  28       7.832 -14.583  -4.688  1.00  3.30           H  
ATOM    420 2HB  TRP A  28       7.936 -16.095  -3.804  1.00  3.30           H  
ATOM    421  HD1 TRP A  28       7.210 -15.858  -1.102  1.00  3.30           H  
ATOM    422  HE1 TRP A  28       5.361 -14.375  -0.060  1.00  3.30           H  
ATOM    423  HE3 TRP A  28       6.535 -12.624  -4.897  1.00  3.30           H  
ATOM    424  HZ2 TRP A  28       3.827 -12.166  -0.785  1.00  3.30           H  
ATOM    425  HZ3 TRP A  28       4.861 -10.845  -4.721  1.00  3.30           H  
ATOM    426  HH2 TRP A  28       3.506 -10.612  -2.683  1.00  3.30           H  
ATOM    427  N   LEU A  29      10.067 -16.828  -2.406  1.00  3.20           N  
ATOM    428  CA  LEU A  29      10.300 -17.903  -1.449  1.00  3.20           C  
ATOM    429  C   LEU A  29      11.465 -17.626  -0.488  1.00  3.20           C  
ATOM    430  O   LEU A  29      11.566 -18.257   0.566  1.00  3.20           O  
ATOM    431  CB  LEU A  29      10.579 -19.190  -2.220  1.00  3.20           C  
ATOM    432  CG  LEU A  29       9.402 -19.700  -3.057  1.00  3.20           C  
ATOM    433  CD1 LEU A  29       9.837 -20.919  -3.866  1.00  3.20           C  
ATOM    434  CD2 LEU A  29       8.247 -20.012  -2.159  1.00  3.20           C  
ATOM    435  H   LEU A  29      10.120 -17.046  -3.391  1.00  3.20           H  
ATOM    436  HA  LEU A  29       9.396 -18.032  -0.861  1.00  3.20           H  
ATOM    437 1HB  LEU A  29      11.424 -19.022  -2.886  1.00  3.20           H  
ATOM    438 2HB  LEU A  29      10.850 -19.971  -1.508  1.00  3.20           H  
ATOM    439  HG  LEU A  29       9.099 -18.923  -3.764  1.00  3.20           H  
ATOM    440 1HD1 LEU A  29       9.006 -21.277  -4.476  1.00  3.20           H  
ATOM    441 2HD1 LEU A  29      10.669 -20.645  -4.514  1.00  3.20           H  
ATOM    442 3HD1 LEU A  29      10.151 -21.712  -3.188  1.00  3.20           H  
ATOM    443 1HD2 LEU A  29       7.428 -20.355  -2.778  1.00  3.20           H  
ATOM    444 2HD2 LEU A  29       8.522 -20.791  -1.444  1.00  3.20           H  
ATOM    445 3HD2 LEU A  29       7.944 -19.115  -1.613  1.00  3.20           H  
ATOM    446  N   ASN A  30      12.387 -16.746  -0.888  1.00  2.83           N  
ATOM    447  CA  ASN A  30      13.545 -16.402  -0.074  1.00  2.83           C  
ATOM    448  C   ASN A  30      13.398 -15.001   0.536  1.00  2.83           C  
ATOM    449  O   ASN A  30      13.993 -14.690   1.572  1.00  2.83           O  
ATOM    450  CB  ASN A  30      14.792 -16.467  -0.929  1.00  2.83           C  
ATOM    451  CG  ASN A  30      15.072 -17.855  -1.428  1.00  2.83           C  
ATOM    452  ND2 ASN A  30      14.837 -18.088  -2.697  1.00  2.83           N  
ATOM    453  OD1 ASN A  30      15.504 -18.724  -0.663  1.00  2.83           O  
ATOM    454  H   ASN A  30      12.261 -16.251  -1.765  1.00  2.83           H  
ATOM    455  HA  ASN A  30      13.625 -17.115   0.747  1.00  2.83           H  
ATOM    456 1HB  ASN A  30      14.675 -15.793  -1.788  1.00  2.83           H  
ATOM    457 2HB  ASN A  30      15.647 -16.117  -0.353  1.00  2.83           H  
ATOM    458 1HD2 ASN A  30      15.009 -18.996  -3.077  1.00  2.83           H  
ATOM    459 2HD2 ASN A  30      14.491 -17.357  -3.290  1.00  2.83           H  
ATOM    460  N   LYS A  31      12.593 -14.167  -0.117  1.00  2.34           N  
ATOM    461  CA  LYS A  31      12.369 -12.777   0.268  1.00  2.34           C  
ATOM    462  C   LYS A  31      11.302 -12.614   1.355  1.00  2.34           C  
ATOM    463  O   LYS A  31      11.417 -11.732   2.206  1.00  2.34           O  
ATOM    464  CB  LYS A  31      12.054 -11.965  -0.985  1.00  2.34           C  
ATOM    465  CG  LYS A  31      11.852 -10.480  -0.807  1.00  2.34           C  
ATOM    466  CD  LYS A  31      11.849  -9.810  -2.185  1.00  2.34           C  
ATOM    467  CE  LYS A  31      11.681  -8.305  -2.107  1.00  2.34           C  
ATOM    468  NZ  LYS A  31      11.867  -7.652  -3.460  1.00  2.34           N1+
ATOM    469  H   LYS A  31      12.157 -14.499  -0.973  1.00  2.34           H  
ATOM    470  HA  LYS A  31      13.304 -12.393   0.671  1.00  2.34           H  
ATOM    471 1HB  LYS A  31      12.885 -12.081  -1.688  1.00  2.34           H  
ATOM    472 2HB  LYS A  31      11.180 -12.380  -1.476  1.00  2.34           H  
ATOM    473 1HG  LYS A  31      10.906 -10.290  -0.301  1.00  2.34           H  
ATOM    474 2HG  LYS A  31      12.658 -10.065  -0.212  1.00  2.34           H  
ATOM    475 1HD  LYS A  31      12.791 -10.037  -2.695  1.00  2.34           H  
ATOM    476 2HD  LYS A  31      11.036 -10.219  -2.784  1.00  2.34           H  
ATOM    477 1HE  LYS A  31      10.676  -8.084  -1.745  1.00  2.34           H  
ATOM    478 2HE  LYS A  31      12.412  -7.894  -1.407  1.00  2.34           H  
ATOM    479 1HZ  LYS A  31      11.739  -6.661  -3.382  1.00  2.34           H  
ATOM    480 2HZ  LYS A  31      12.792  -7.850  -3.795  1.00  2.34           H  
ATOM    481 3HZ  LYS A  31      11.181  -8.026  -4.145  1.00  2.34           H  
ATOM    482  N   TYR A  32      10.260 -13.436   1.318  1.00  1.90           N  
ATOM    483  CA  TYR A  32       9.180 -13.352   2.299  1.00  1.90           C  
ATOM    484  C   TYR A  32       9.202 -14.575   3.213  1.00  1.90           C  
ATOM    485  O   TYR A  32       9.011 -15.692   2.745  1.00  1.90           O  
ATOM    486  CB  TYR A  32       7.850 -13.296   1.554  1.00  1.90           C  
ATOM    487  CG  TYR A  32       7.651 -12.047   0.667  1.00  1.90           C  
ATOM    488  CD1 TYR A  32       8.300 -11.978  -0.550  1.00  1.90           C  
ATOM    489  CD2 TYR A  32       6.780 -11.033   1.027  1.00  1.90           C  
ATOM    490  CE1 TYR A  32       8.117 -10.906  -1.396  1.00  1.90           C  
ATOM    491  CE2 TYR A  32       6.591  -9.951   0.179  1.00  1.90           C  
ATOM    492  CZ  TYR A  32       7.260  -9.888  -1.030  1.00  1.90           C  
ATOM    493  OH  TYR A  32       7.059  -8.804  -1.874  1.00  1.90           O  
ATOM    494  H   TYR A  32      10.194 -14.133   0.577  1.00  1.90           H  
ATOM    495  HA  TYR A  32       9.319 -12.477   2.924  1.00  1.90           H  
ATOM    496 1HB  TYR A  32       7.785 -14.170   0.925  1.00  1.90           H  
ATOM    497 2HB  TYR A  32       7.031 -13.342   2.269  1.00  1.90           H  
ATOM    498  HD1 TYR A  32       8.961 -12.781  -0.833  1.00  1.90           H  
ATOM    499  HD2 TYR A  32       6.244 -11.084   1.975  1.00  1.90           H  
ATOM    500  HE1 TYR A  32       8.638 -10.866  -2.351  1.00  1.90           H  
ATOM    501  HE2 TYR A  32       5.908  -9.152   0.461  1.00  1.90           H  
ATOM    502  HH  TYR A  32       7.567  -8.923  -2.720  1.00  1.90           H  
ATOM    503  N   SER A  33       9.406 -14.375   4.516  1.00  1.57           N  
ATOM    504  CA  SER A  33       9.449 -15.519   5.428  1.00  1.57           C  
ATOM    505  C   SER A  33       8.336 -15.479   6.464  1.00  1.57           C  
ATOM    506  O   SER A  33       7.934 -14.397   6.901  1.00  1.57           O  
ATOM    507  CB  SER A  33      10.788 -15.575   6.142  1.00  1.57           C  
ATOM    508  OG  SER A  33      11.838 -15.815   5.243  1.00  1.57           O  
ATOM    509  H   SER A  33       9.568 -13.430   4.874  1.00  1.57           H  
ATOM    510  HA  SER A  33       9.330 -16.433   4.845  1.00  1.57           H  
ATOM    511 1HB  SER A  33      10.960 -14.631   6.655  1.00  1.57           H  
ATOM    512 2HB  SER A  33      10.761 -16.359   6.900  1.00  1.57           H  
ATOM    513  HG  SER A  33      11.568 -16.574   4.715  1.00  1.57           H  
ATOM    514  N   TYR A  34       7.873 -16.671   6.864  1.00  1.37           N  
ATOM    515  CA  TYR A  34       6.875 -16.817   7.921  1.00  1.37           C  
ATOM    516  C   TYR A  34       7.503 -17.210   9.258  1.00  1.37           C  
ATOM    517  O   TYR A  34       8.425 -18.027   9.316  1.00  1.37           O  
ATOM    518  CB  TYR A  34       5.812 -17.859   7.582  1.00  1.37           C  
ATOM    519  CG  TYR A  34       4.753 -17.556   6.531  1.00  1.37           C  
ATOM    520  CD1 TYR A  34       4.825 -16.484   5.690  1.00  1.37           C  
ATOM    521  CD2 TYR A  34       3.656 -18.399   6.460  1.00  1.37           C  
ATOM    522  CE1 TYR A  34       3.797 -16.243   4.798  1.00  1.37           C  
ATOM    523  CE2 TYR A  34       2.644 -18.159   5.562  1.00  1.37           C  
ATOM    524  CZ  TYR A  34       2.710 -17.088   4.743  1.00  1.37           C  
ATOM    525  OH  TYR A  34       1.704 -16.836   3.851  1.00  1.37           O  
ATOM    526  H   TYR A  34       8.244 -17.505   6.430  1.00  1.37           H  
ATOM    527  HA  TYR A  34       6.387 -15.864   8.060  1.00  1.37           H  
ATOM    528 1HB  TYR A  34       6.312 -18.752   7.279  1.00  1.37           H  
ATOM    529 2HB  TYR A  34       5.285 -18.076   8.497  1.00  1.37           H  
ATOM    530  HD1 TYR A  34       5.673 -15.816   5.722  1.00  1.37           H  
ATOM    531  HD2 TYR A  34       3.587 -19.253   7.127  1.00  1.37           H  
ATOM    532  HE1 TYR A  34       3.845 -15.385   4.136  1.00  1.37           H  
ATOM    533  HE2 TYR A  34       1.782 -18.817   5.512  1.00  1.37           H  
ATOM    534  HH  TYR A  34       1.258 -17.681   3.563  1.00  1.37           H  
ATOM    535  N   TYR A  35       6.943 -16.645  10.319  1.00  1.26           N  
ATOM    536  CA  TYR A  35       7.338 -16.825  11.707  1.00  1.26           C  
ATOM    537  C   TYR A  35       6.160 -17.265  12.600  1.00  1.26           C  
ATOM    538  O   TYR A  35       5.377 -16.426  13.052  1.00  1.26           O  
ATOM    539  CB  TYR A  35       7.940 -15.530  12.214  1.00  1.26           C  
ATOM    540  CG  TYR A  35       9.148 -15.130  11.430  1.00  1.26           C  
ATOM    541  CD1 TYR A  35       9.008 -14.364  10.284  1.00  1.26           C  
ATOM    542  CD2 TYR A  35      10.397 -15.552  11.830  1.00  1.26           C  
ATOM    543  CE1 TYR A  35      10.113 -14.041   9.541  1.00  1.26           C  
ATOM    544  CE2 TYR A  35      11.506 -15.220  11.089  1.00  1.26           C  
ATOM    545  CZ  TYR A  35      11.371 -14.472   9.945  1.00  1.26           C  
ATOM    546  OH  TYR A  35      12.493 -14.164   9.200  1.00  1.26           O  
ATOM    547  H   TYR A  35       6.209 -15.971  10.134  1.00  1.26           H  
ATOM    548  HA  TYR A  35       8.126 -17.566  11.730  1.00  1.26           H  
ATOM    549 1HB  TYR A  35       7.203 -14.748  12.104  1.00  1.26           H  
ATOM    550 2HB  TYR A  35       8.207 -15.615  13.264  1.00  1.26           H  
ATOM    551  HD1 TYR A  35       8.019 -14.033   9.961  1.00  1.26           H  
ATOM    552  HD2 TYR A  35      10.506 -16.157  12.731  1.00  1.26           H  
ATOM    553  HE1 TYR A  35      10.000 -13.460   8.636  1.00  1.26           H  
ATOM    554  HE2 TYR A  35      12.493 -15.561  11.404  1.00  1.26           H  
ATOM    555  HH  TYR A  35      12.252 -13.605   8.457  1.00  1.26           H  
ATOM    556  N   PRO A  36       5.952 -18.567  12.815  1.00  1.22           N  
ATOM    557  CA  PRO A  36       4.826 -19.119  13.527  1.00  1.22           C  
ATOM    558  C   PRO A  36       4.978 -18.825  15.000  1.00  1.22           C  
ATOM    559  O   PRO A  36       6.070 -18.484  15.462  1.00  1.22           O  
ATOM    560  CB  PRO A  36       4.906 -20.606  13.222  1.00  1.22           C  
ATOM    561  CG  PRO A  36       6.378 -20.858  13.026  1.00  1.22           C  
ATOM    562  CD  PRO A  36       6.950 -19.559  12.427  1.00  1.22           C  
ATOM    563  HA  PRO A  36       3.909 -18.674  13.149  1.00  1.22           H  
ATOM    564 1HB  PRO A  36       4.473 -21.137  14.041  1.00  1.22           H  
ATOM    565 2HB  PRO A  36       4.294 -20.846  12.360  1.00  1.22           H  
ATOM    566 1HG  PRO A  36       6.848 -21.119  13.985  1.00  1.22           H  
ATOM    567 2HG  PRO A  36       6.500 -21.720  12.365  1.00  1.22           H  
ATOM    568 1HD  PRO A  36       7.905 -19.362  12.930  1.00  1.22           H  
ATOM    569 2HD  PRO A  36       7.055 -19.596  11.358  1.00  1.22           H  
ATOM    570  N   GLU A  37       3.892 -18.986  15.729  1.00  1.19           N  
ATOM    571  CA  GLU A  37       3.877 -18.778  17.163  1.00  1.19           C  
ATOM    572  C   GLU A  37       4.875 -19.695  17.849  1.00  1.19           C  
ATOM    573  O   GLU A  37       5.307 -20.697  17.284  1.00  1.19           O  
ATOM    574  CB  GLU A  37       2.447 -18.984  17.703  1.00  1.19           C  
ATOM    575  CG  GLU A  37       2.249 -18.771  19.246  1.00  1.19           C  
ATOM    576  CD  GLU A  37       2.605 -17.369  19.754  1.00  1.19           C  
ATOM    577  OE1 GLU A  37       3.774 -17.133  19.954  1.00  1.19           O  
ATOM    578  OE2 GLU A  37       1.728 -16.571  19.964  1.00  1.19           O1-
ATOM    579  H   GLU A  37       3.030 -19.243  15.271  1.00  1.19           H  
ATOM    580  HA  GLU A  37       4.170 -17.747  17.363  1.00  1.19           H  
ATOM    581 1HB  GLU A  37       1.763 -18.306  17.184  1.00  1.19           H  
ATOM    582 2HB  GLU A  37       2.124 -20.003  17.476  1.00  1.19           H  
ATOM    583 1HG  GLU A  37       1.197 -18.938  19.462  1.00  1.19           H  
ATOM    584 2HG  GLU A  37       2.797 -19.523  19.802  1.00  1.19           H  
ATOM    585  N   ASP A  38       5.265 -19.306  19.059  1.00  1.16           N  
ATOM    586  CA  ASP A  38       6.197 -20.041  19.888  1.00  1.16           C  
ATOM    587  C   ASP A  38       5.919 -21.529  19.732  1.00  1.16           C  
ATOM    588  O   ASP A  38       4.785 -21.966  19.965  1.00  1.16           O  
ATOM    589  CB  ASP A  38       6.014 -19.615  21.354  1.00  1.16           C  
ATOM    590  CG  ASP A  38       7.029 -20.203  22.370  1.00  1.16           C  
ATOM    591  OD1 ASP A  38       7.226 -21.414  22.399  1.00  1.16           O  
ATOM    592  OD2 ASP A  38       7.578 -19.430  23.122  1.00  1.16           O1-
ATOM    593  H   ASP A  38       4.854 -18.448  19.429  1.00  1.16           H  
ATOM    594  HA  ASP A  38       7.192 -19.775  19.557  1.00  1.16           H  
ATOM    595 1HB  ASP A  38       6.071 -18.524  21.411  1.00  1.16           H  
ATOM    596 2HB  ASP A  38       5.008 -19.885  21.675  1.00  1.16           H  
ATOM    597  N   PRO A  39       6.946 -22.348  19.449  1.00  1.12           N  
ATOM    598  CA  PRO A  39       6.843 -23.757  19.174  1.00  1.12           C  
ATOM    599  C   PRO A  39       6.242 -24.533  20.341  1.00  1.12           C  
ATOM    600  O   PRO A  39       5.754 -25.645  20.142  1.00  1.12           O  
ATOM    601  CB  PRO A  39       8.298 -24.139  18.851  1.00  1.12           C  
ATOM    602  CG  PRO A  39       9.145 -23.109  19.540  1.00  1.12           C  
ATOM    603  CD  PRO A  39       8.354 -21.844  19.439  1.00  1.12           C  
ATOM    604  HA  PRO A  39       6.223 -23.877  18.297  1.00  1.12           H  
ATOM    605 1HB  PRO A  39       8.483 -25.130  19.140  1.00  1.12           H  
ATOM    606 2HB  PRO A  39       8.451 -24.117  17.756  1.00  1.12           H  
ATOM    607 1HG  PRO A  39       9.329 -23.388  20.589  1.00  1.12           H  
ATOM    608 2HG  PRO A  39      10.130 -23.041  19.048  1.00  1.12           H  
ATOM    609 1HD  PRO A  39       8.598 -21.253  20.333  1.00  1.12           H  
ATOM    610 2HD  PRO A  39       8.574 -21.314  18.501  1.00  1.12           H  
ATOM    611  N   VAL A  40       6.236 -23.970  21.559  1.00  1.06           N  
ATOM    612  CA  VAL A  40       5.615 -24.672  22.681  1.00  1.06           C  
ATOM    613  C   VAL A  40       4.100 -24.782  22.444  1.00  1.06           C  
ATOM    614  O   VAL A  40       3.436 -25.728  22.901  1.00  1.06           O  
ATOM    615  CB  VAL A  40       5.868 -23.915  23.996  1.00  1.06           C  
ATOM    616  CG1 VAL A  40       4.952 -22.680  24.131  1.00  1.06           C  
ATOM    617  CG2 VAL A  40       5.667 -24.825  25.118  1.00  1.06           C  
ATOM    618  H   VAL A  40       6.643 -23.037  21.728  1.00  1.06           H  
ATOM    619  HA  VAL A  40       6.039 -25.673  22.754  1.00  1.06           H  
ATOM    620  HB  VAL A  40       6.894 -23.548  23.982  1.00  1.06           H  
ATOM    621 1HG1 VAL A  40       5.190 -22.158  25.053  1.00  1.06           H  
ATOM    622 2HG1 VAL A  40       5.104 -22.017  23.298  1.00  1.06           H  
ATOM    623 3HG1 VAL A  40       3.912 -22.986  24.166  1.00  1.06           H  
ATOM    624 1HG2 VAL A  40       5.875 -24.312  26.056  1.00  1.06           H  
ATOM    625 2HG2 VAL A  40       4.659 -25.154  25.109  1.00  1.06           H  
ATOM    626 3HG2 VAL A  40       6.317 -25.661  25.013  1.00  1.06           H  
ATOM    627  N   LYS A  41       3.549 -23.790  21.721  1.00  1.00           N  
ATOM    628  CA  LYS A  41       2.133 -23.741  21.420  1.00  1.00           C  
ATOM    629  C   LYS A  41       1.909 -24.563  20.170  1.00  1.00           C  
ATOM    630  O   LYS A  41       0.926 -25.290  20.069  1.00  1.00           O  
ATOM    631  CB  LYS A  41       1.655 -22.299  21.152  1.00  1.00           C  
ATOM    632  CG  LYS A  41       1.775 -21.252  22.307  1.00  1.00           C  
ATOM    633  CD  LYS A  41       0.866 -21.506  23.542  1.00  1.00           C  
ATOM    634  CE  LYS A  41       0.997 -20.298  24.543  1.00  1.00           C  
ATOM    635  NZ  LYS A  41       0.232 -20.472  25.842  1.00  1.00           N1+
ATOM    636  H   LYS A  41       4.148 -23.062  21.339  1.00  1.00           H  
ATOM    637  HA  LYS A  41       1.566 -24.174  22.242  1.00  1.00           H  
ATOM    638 1HB  LYS A  41       2.219 -21.900  20.304  1.00  1.00           H  
ATOM    639 2HB  LYS A  41       0.609 -22.322  20.845  1.00  1.00           H  
ATOM    640 1HG  LYS A  41       2.809 -21.238  22.639  1.00  1.00           H  
ATOM    641 2HG  LYS A  41       1.545 -20.266  21.905  1.00  1.00           H  
ATOM    642 1HD  LYS A  41      -0.183 -21.615  23.236  1.00  1.00           H  
ATOM    643 2HD  LYS A  41       1.169 -22.411  24.031  1.00  1.00           H  
ATOM    644 1HE  LYS A  41       2.061 -20.151  24.774  1.00  1.00           H  
ATOM    645 2HE  LYS A  41       0.619 -19.405  24.053  1.00  1.00           H  
ATOM    646 1HZ  LYS A  41       0.368 -19.667  26.412  1.00  1.00           H  
ATOM    647 2HZ  LYS A  41      -0.792 -20.595  25.711  1.00  1.00           H  
ATOM    648 3HZ  LYS A  41       0.571 -21.290  26.355  1.00  1.00           H  
ATOM    649  N   LEU A  42       2.855 -24.494  19.224  1.00  0.95           N  
ATOM    650  CA  LEU A  42       2.638 -25.215  17.966  1.00  0.95           C  
ATOM    651  C   LEU A  42       2.620 -26.706  18.277  1.00  0.95           C  
ATOM    652  O   LEU A  42       1.805 -27.464  17.749  1.00  0.95           O  
ATOM    653  CB  LEU A  42       3.769 -24.975  16.969  1.00  0.95           C  
ATOM    654  CG  LEU A  42       3.979 -23.561  16.507  1.00  0.95           C  
ATOM    655  CD1 LEU A  42       5.222 -23.535  15.608  1.00  0.95           C  
ATOM    656  CD2 LEU A  42       2.757 -23.017  15.827  1.00  0.95           C  
ATOM    657  H   LEU A  42       3.660 -23.880  19.371  1.00  0.95           H  
ATOM    658  HA  LEU A  42       1.686 -24.923  17.537  1.00  0.95           H  
ATOM    659 1HB  LEU A  42       4.692 -25.328  17.409  1.00  0.95           H  
ATOM    660 2HB  LEU A  42       3.574 -25.581  16.083  1.00  0.95           H  
ATOM    661  HG  LEU A  42       4.191 -22.947  17.384  1.00  0.95           H  
ATOM    662 1HD1 LEU A  42       5.427 -22.532  15.334  1.00  0.95           H  
ATOM    663 2HD1 LEU A  42       6.081 -23.924  16.125  1.00  0.95           H  
ATOM    664 3HD1 LEU A  42       5.042 -24.134  14.721  1.00  0.95           H  
ATOM    665 1HD2 LEU A  42       2.937 -21.987  15.534  1.00  0.95           H  
ATOM    666 2HD2 LEU A  42       2.535 -23.612  14.953  1.00  0.95           H  
ATOM    667 3HD2 LEU A  42       1.918 -23.050  16.519  1.00  0.95           H  
ATOM    668  N   ALA A  43       3.534 -27.119  19.160  1.00  0.91           N  
ATOM    669  CA  ALA A  43       3.647 -28.500  19.582  1.00  0.91           C  
ATOM    670  C   ALA A  43       2.385 -28.950  20.292  1.00  0.91           C  
ATOM    671  O   ALA A  43       1.889 -30.043  20.030  1.00  0.91           O  
ATOM    672  CB  ALA A  43       4.852 -28.640  20.473  1.00  0.91           C  
ATOM    673  H   ALA A  43       4.196 -26.449  19.544  1.00  0.91           H  
ATOM    674  HA  ALA A  43       3.765 -29.121  18.698  1.00  0.91           H  
ATOM    675 1HB  ALA A  43       4.967 -29.668  20.784  1.00  0.91           H  
ATOM    676 2HB  ALA A  43       5.750 -28.323  19.941  1.00  0.91           H  
ATOM    677 3HB  ALA A  43       4.716 -28.002  21.342  1.00  0.91           H  
ATOM    678  N   SER A  44       1.820 -28.084  21.139  1.00  0.88           N  
ATOM    679  CA  SER A  44       0.568 -28.386  21.821  1.00  0.88           C  
ATOM    680  C   SER A  44      -0.566 -28.583  20.821  1.00  0.88           C  
ATOM    681  O   SER A  44      -1.381 -29.497  20.960  1.00  0.88           O  
ATOM    682  CB  SER A  44       0.213 -27.302  22.786  1.00  0.88           C  
ATOM    683  OG  SER A  44      -0.991 -27.606  23.444  1.00  0.88           O  
ATOM    684  H   SER A  44       2.282 -27.200  21.357  1.00  0.88           H  
ATOM    685  HA  SER A  44       0.699 -29.313  22.377  1.00  0.88           H  
ATOM    686 1HB  SER A  44       1.001 -27.183  23.500  1.00  0.88           H  
ATOM    687 2HB  SER A  44       0.118 -26.369  22.247  1.00  0.88           H  
ATOM    688  HG  SER A  44      -1.661 -27.657  22.754  1.00  0.88           H  
ATOM    689  N   ILE A  45      -0.614 -27.728  19.794  1.00  0.87           N  
ATOM    690  CA  ILE A  45      -1.640 -27.834  18.760  1.00  0.87           C  
ATOM    691  C   ILE A  45      -1.525 -29.189  18.062  1.00  0.87           C  
ATOM    692  O   ILE A  45      -2.534 -29.880  17.864  1.00  0.87           O  
ATOM    693  CB  ILE A  45      -1.512 -26.687  17.734  1.00  0.87           C  
ATOM    694  CG1 ILE A  45      -1.883 -25.339  18.349  1.00  0.87           C  
ATOM    695  CG2 ILE A  45      -2.341 -26.946  16.579  1.00  0.87           C  
ATOM    696  CD1 ILE A  45      -1.501 -24.172  17.494  1.00  0.87           C  
ATOM    697  H   ILE A  45       0.070 -26.972  19.744  1.00  0.87           H  
ATOM    698  HA  ILE A  45      -2.619 -27.772  19.227  1.00  0.87           H  
ATOM    699  HB  ILE A  45      -0.484 -26.617  17.410  1.00  0.87           H  
ATOM    700 1HG1 ILE A  45      -2.957 -25.306  18.489  1.00  0.87           H  
ATOM    701 2HG1 ILE A  45      -1.397 -25.234  19.310  1.00  0.87           H  
ATOM    702 1HG2 ILE A  45      -2.192 -26.128  15.891  1.00  0.87           H  
ATOM    703 2HG2 ILE A  45      -2.046 -27.885  16.111  1.00  0.87           H  
ATOM    704 3HG2 ILE A  45      -3.387 -26.999  16.879  1.00  0.87           H  
ATOM    705 1HD1 ILE A  45      -1.804 -23.249  17.984  1.00  0.87           H  
ATOM    706 2HD1 ILE A  45      -0.433 -24.167  17.348  1.00  0.87           H  
ATOM    707 3HD1 ILE A  45      -2.002 -24.263  16.534  1.00  0.87           H  
ATOM    708  N   VAL A  46      -0.296 -29.587  17.721  1.00  0.87           N  
ATOM    709  CA  VAL A  46      -0.051 -30.887  17.105  1.00  0.87           C  
ATOM    710  C   VAL A  46      -0.431 -32.051  18.015  1.00  0.87           C  
ATOM    711  O   VAL A  46      -1.119 -32.984  17.586  1.00  0.87           O  
ATOM    712  CB  VAL A  46       1.435 -31.028  16.743  1.00  0.87           C  
ATOM    713  CG1 VAL A  46       1.722 -32.461  16.347  1.00  0.87           C  
ATOM    714  CG2 VAL A  46       1.778 -30.090  15.585  1.00  0.87           C  
ATOM    715  H   VAL A  46       0.490 -28.955  17.890  1.00  0.87           H  
ATOM    716  HA  VAL A  46      -0.642 -30.947  16.191  1.00  0.87           H  
ATOM    717  HB  VAL A  46       2.045 -30.784  17.609  1.00  0.87           H  
ATOM    718 1HG1 VAL A  46       2.760 -32.567  16.105  1.00  0.87           H  
ATOM    719 2HG1 VAL A  46       1.481 -33.130  17.172  1.00  0.87           H  
ATOM    720 3HG1 VAL A  46       1.121 -32.708  15.504  1.00  0.87           H  
ATOM    721 1HG2 VAL A  46       2.829 -30.191  15.332  1.00  0.87           H  
ATOM    722 2HG2 VAL A  46       1.169 -30.346  14.721  1.00  0.87           H  
ATOM    723 3HG2 VAL A  46       1.573 -29.065  15.875  1.00  0.87           H  
ATOM    724  N   LYS A  47      -0.011 -31.986  19.280  1.00  0.88           N  
ATOM    725  CA  LYS A  47      -0.315 -33.031  20.245  1.00  0.88           C  
ATOM    726  C   LYS A  47      -1.816 -33.199  20.377  1.00  0.88           C  
ATOM    727  O   LYS A  47      -2.341 -34.301  20.211  1.00  0.88           O  
ATOM    728  CB  LYS A  47       0.293 -32.674  21.609  1.00  0.88           C  
ATOM    729  CG  LYS A  47       0.058 -33.683  22.748  1.00  0.88           C  
ATOM    730  CD  LYS A  47       0.707 -33.165  24.030  1.00  0.88           C  
ATOM    731  CE  LYS A  47       0.659 -34.155  25.210  1.00  0.88           C  
ATOM    732  NZ  LYS A  47      -0.709 -34.339  25.778  1.00  0.88           N1+
ATOM    733  H   LYS A  47       0.554 -31.194  19.573  1.00  0.88           H  
ATOM    734  HA  LYS A  47       0.106 -33.970  19.892  1.00  0.88           H  
ATOM    735 1HB  LYS A  47       1.369 -32.541  21.496  1.00  0.88           H  
ATOM    736 2HB  LYS A  47      -0.110 -31.715  21.934  1.00  0.88           H  
ATOM    737 1HG  LYS A  47      -1.016 -33.796  22.917  1.00  0.88           H  
ATOM    738 2HG  LYS A  47       0.469 -34.654  22.491  1.00  0.88           H  
ATOM    739 1HD  LYS A  47       1.736 -32.897  23.822  1.00  0.88           H  
ATOM    740 2HD  LYS A  47       0.177 -32.264  24.333  1.00  0.88           H  
ATOM    741 1HE  LYS A  47       1.027 -35.124  24.881  1.00  0.88           H  
ATOM    742 2HE  LYS A  47       1.312 -33.774  25.994  1.00  0.88           H  
ATOM    743 1HZ  LYS A  47      -0.667 -34.986  26.546  1.00  0.88           H  
ATOM    744 2HZ  LYS A  47      -1.080 -33.462  26.099  1.00  0.88           H  
ATOM    745 3HZ  LYS A  47      -1.333 -34.731  25.070  1.00  0.88           H  
ATOM    746  N   ALA A  48      -2.525 -32.094  20.622  1.00  0.90           N  
ATOM    747  CA  ALA A  48      -3.966 -32.162  20.788  1.00  0.90           C  
ATOM    748  C   ALA A  48      -4.639 -32.691  19.533  1.00  0.90           C  
ATOM    749  O   ALA A  48      -5.532 -33.535  19.608  1.00  0.90           O  
ATOM    750  CB  ALA A  48      -4.511 -30.784  21.117  1.00  0.90           C  
ATOM    751  H   ALA A  48      -2.055 -31.196  20.720  1.00  0.90           H  
ATOM    752  HA  ALA A  48      -4.182 -32.848  21.609  1.00  0.90           H  
ATOM    753 1HB  ALA A  48      -5.590 -30.839  21.260  1.00  0.90           H  
ATOM    754 2HB  ALA A  48      -4.037 -30.415  22.027  1.00  0.90           H  
ATOM    755 3HB  ALA A  48      -4.285 -30.106  20.290  1.00  0.90           H  
ATOM    756  N   SER A  49      -4.177 -32.250  18.365  1.00  0.92           N  
ATOM    757  CA  SER A  49      -4.805 -32.681  17.136  1.00  0.92           C  
ATOM    758  C   SER A  49      -4.665 -34.182  16.970  1.00  0.92           C  
ATOM    759  O   SER A  49      -5.644 -34.869  16.660  1.00  0.92           O  
ATOM    760  CB  SER A  49      -4.169 -31.946  15.984  1.00  0.92           C  
ATOM    761  OG  SER A  49      -4.429 -30.585  16.087  1.00  0.92           O  
ATOM    762  H   SER A  49      -3.425 -31.562  18.320  1.00  0.92           H  
ATOM    763  HA  SER A  49      -5.866 -32.433  17.181  1.00  0.92           H  
ATOM    764 1HB  SER A  49      -3.092 -32.114  15.991  1.00  0.92           H  
ATOM    765 2HB  SER A  49      -4.553 -32.322  15.047  1.00  0.92           H  
ATOM    766  HG  SER A  49      -3.903 -30.279  16.860  1.00  0.92           H  
ATOM    767  N   PHE A  50      -3.474 -34.699  17.272  1.00  0.93           N  
ATOM    768  CA  PHE A  50      -3.194 -36.124  17.196  1.00  0.93           C  
ATOM    769  C   PHE A  50      -4.156 -36.889  18.108  1.00  0.93           C  
ATOM    770  O   PHE A  50      -4.801 -37.858  17.696  1.00  0.93           O  
ATOM    771  CB  PHE A  50      -1.750 -36.388  17.610  1.00  0.93           C  
ATOM    772  CG  PHE A  50      -1.328 -37.813  17.553  1.00  0.93           C  
ATOM    773  CD1 PHE A  50      -0.900 -38.359  16.367  1.00  0.93           C  
ATOM    774  CD2 PHE A  50      -1.364 -38.615  18.680  1.00  0.93           C  
ATOM    775  CE1 PHE A  50      -0.507 -39.672  16.303  1.00  0.93           C  
ATOM    776  CE2 PHE A  50      -0.967 -39.929  18.623  1.00  0.93           C  
ATOM    777  CZ  PHE A  50      -0.535 -40.459  17.428  1.00  0.93           C  
ATOM    778  H   PHE A  50      -2.713 -34.071  17.536  1.00  0.93           H  
ATOM    779  HA  PHE A  50      -3.339 -36.459  16.175  1.00  0.93           H  
ATOM    780 1HB  PHE A  50      -1.080 -35.805  16.975  1.00  0.93           H  
ATOM    781 2HB  PHE A  50      -1.606 -36.041  18.623  1.00  0.93           H  
ATOM    782  HD1 PHE A  50      -0.872 -37.735  15.467  1.00  0.93           H  
ATOM    783  HD2 PHE A  50      -1.711 -38.188  19.625  1.00  0.93           H  
ATOM    784  HE1 PHE A  50      -0.178 -40.082  15.355  1.00  0.93           H  
ATOM    785  HE2 PHE A  50      -0.997 -40.549  19.519  1.00  0.93           H  
ATOM    786  HZ  PHE A  50      -0.223 -41.499  17.372  1.00  0.93           H  
ATOM    787  N   GLU A  51      -4.273 -36.425  19.355  1.00  0.93           N  
ATOM    788  CA  GLU A  51      -5.121 -37.052  20.367  1.00  0.93           C  
ATOM    789  C   GLU A  51      -6.597 -37.070  19.956  1.00  0.93           C  
ATOM    790  O   GLU A  51      -7.322 -38.019  20.265  1.00  0.93           O  
ATOM    791  CB  GLU A  51      -4.929 -36.333  21.702  1.00  0.93           C  
ATOM    792  CG  GLU A  51      -3.556 -36.572  22.317  1.00  0.93           C  
ATOM    793  CD  GLU A  51      -3.277 -35.735  23.529  1.00  0.93           C  
ATOM    794  OE1 GLU A  51      -4.097 -34.932  23.902  1.00  0.93           O  
ATOM    795  OE2 GLU A  51      -2.206 -35.888  24.075  1.00  0.93           O1-
ATOM    796  H   GLU A  51      -3.725 -35.605  19.621  1.00  0.93           H  
ATOM    797  HA  GLU A  51      -4.794 -38.083  20.486  1.00  0.93           H  
ATOM    798 1HB  GLU A  51      -5.045 -35.261  21.552  1.00  0.93           H  
ATOM    799 2HB  GLU A  51      -5.690 -36.654  22.407  1.00  0.93           H  
ATOM    800 1HG  GLU A  51      -3.485 -37.619  22.599  1.00  0.93           H  
ATOM    801 2HG  GLU A  51      -2.796 -36.383  21.563  1.00  0.93           H  
ATOM    802  N   GLU A  52      -7.029 -36.046  19.220  1.00  0.92           N  
ATOM    803  CA  GLU A  52      -8.405 -35.944  18.741  1.00  0.92           C  
ATOM    804  C   GLU A  52      -8.670 -36.751  17.464  1.00  0.92           C  
ATOM    805  O   GLU A  52      -9.786 -36.714  16.936  1.00  0.92           O  
ATOM    806  CB  GLU A  52      -8.798 -34.496  18.461  1.00  0.92           C  
ATOM    807  CG  GLU A  52      -8.897 -33.589  19.660  1.00  0.92           C  
ATOM    808  CD  GLU A  52      -9.282 -32.196  19.260  1.00  0.92           C  
ATOM    809  OE1 GLU A  52      -9.752 -32.015  18.135  1.00  0.92           O  
ATOM    810  OE2 GLU A  52      -9.110 -31.296  20.058  1.00  0.92           O1-
ATOM    811  H   GLU A  52      -6.382 -35.278  19.029  1.00  0.92           H  
ATOM    812  HA  GLU A  52      -9.058 -36.332  19.522  1.00  0.92           H  
ATOM    813 1HB  GLU A  52      -8.064 -34.057  17.784  1.00  0.92           H  
ATOM    814 2HB  GLU A  52      -9.756 -34.483  17.960  1.00  0.92           H  
ATOM    815 1HG  GLU A  52      -9.649 -33.985  20.341  1.00  0.92           H  
ATOM    816 2HG  GLU A  52      -7.949 -33.572  20.185  1.00  0.92           H  
ATOM    817  N   GLY A  53      -7.656 -37.445  16.943  1.00  0.89           N  
ATOM    818  CA  GLY A  53      -7.810 -38.247  15.738  1.00  0.89           C  
ATOM    819  C   GLY A  53      -7.393 -37.562  14.437  1.00  0.89           C  
ATOM    820  O   GLY A  53      -7.628 -38.103  13.353  1.00  0.89           O  
ATOM    821  H   GLY A  53      -6.743 -37.446  17.398  1.00  0.89           H  
ATOM    822 1HA  GLY A  53      -7.220 -39.156  15.858  1.00  0.89           H  
ATOM    823 2HA  GLY A  53      -8.847 -38.565  15.656  1.00  0.89           H  
ATOM    824  N   LYS A  54      -6.787 -36.380  14.512  1.00  0.85           N  
ATOM    825  CA  LYS A  54      -6.360 -35.741  13.278  1.00  0.85           C  
ATOM    826  C   LYS A  54      -4.931 -36.219  13.020  1.00  0.85           C  
ATOM    827  O   LYS A  54      -4.088 -36.221  13.911  1.00  0.85           O  
ATOM    828  CB  LYS A  54      -6.472 -34.220  13.357  1.00  0.85           C  
ATOM    829  CG  LYS A  54      -7.908 -33.663  13.236  1.00  0.85           C  
ATOM    830  CD  LYS A  54      -8.693 -33.794  14.554  1.00  0.85           C  
ATOM    831  CE  LYS A  54     -10.040 -33.053  14.468  1.00  0.85           C  
ATOM    832  NZ  LYS A  54     -10.867 -33.223  15.711  1.00  0.85           N1+
ATOM    833  H   LYS A  54      -6.582 -35.940  15.407  1.00  0.85           H  
ATOM    834  HA  LYS A  54      -6.986 -36.085  12.456  1.00  0.85           H  
ATOM    835 1HB  LYS A  54      -6.079 -33.887  14.299  1.00  0.85           H  
ATOM    836 2HB  LYS A  54      -5.865 -33.772  12.568  1.00  0.85           H  
ATOM    837 1HG  LYS A  54      -7.883 -32.618  12.970  1.00  0.85           H  
ATOM    838 2HG  LYS A  54      -8.440 -34.207  12.453  1.00  0.85           H  
ATOM    839 1HD  LYS A  54      -8.886 -34.847  14.772  1.00  0.85           H  
ATOM    840 2HD  LYS A  54      -8.107 -33.375  15.377  1.00  0.85           H  
ATOM    841 1HE  LYS A  54      -9.848 -31.991  14.315  1.00  0.85           H  
ATOM    842 2HE  LYS A  54     -10.602 -33.436  13.618  1.00  0.85           H  
ATOM    843 1HZ  LYS A  54     -11.730 -32.722  15.611  1.00  0.85           H  
ATOM    844 2HZ  LYS A  54     -11.066 -34.205  15.855  1.00  0.85           H  
ATOM    845 3HZ  LYS A  54     -10.363 -32.855  16.547  1.00  0.85           H  
ATOM    846  N   CYS A  55      -4.667 -36.632  11.798  1.00  0.82           N  
ATOM    847  CA  CYS A  55      -3.381 -37.221  11.442  1.00  0.82           C  
ATOM    848  C   CYS A  55      -2.407 -36.239  10.812  1.00  0.82           C  
ATOM    849  O   CYS A  55      -1.248 -36.581  10.572  1.00  0.82           O  
ATOM    850  CB  CYS A  55      -3.608 -38.358  10.458  1.00  0.82           C  
ATOM    851  SG  CYS A  55      -4.250 -37.812   8.862  1.00  0.82           S  
ATOM    852  H   CYS A  55      -5.396 -36.554  11.105  1.00  0.82           H  
ATOM    853  HA  CYS A  55      -2.928 -37.627  12.342  1.00  0.82           H  
ATOM    854 1HB  CYS A  55      -2.670 -38.887  10.293  1.00  0.82           H  
ATOM    855 2HB  CYS A  55      -4.313 -39.070  10.880  1.00  0.82           H  
ATOM    856  N   GLY A  56      -2.877 -35.048  10.510  1.00  0.80           N  
ATOM    857  CA  GLY A  56      -2.019 -34.114   9.815  1.00  0.80           C  
ATOM    858  C   GLY A  56      -2.659 -32.768   9.531  1.00  0.80           C  
ATOM    859  O   GLY A  56      -3.811 -32.511   9.899  1.00  0.80           O  
ATOM    860  H   GLY A  56      -3.829 -34.817  10.742  1.00  0.80           H  
ATOM    861 1HA  GLY A  56      -1.098 -33.969  10.378  1.00  0.80           H  
ATOM    862 2HA  GLY A  56      -1.734 -34.570   8.868  1.00  0.80           H  
ATOM    863  N   LEU A  57      -1.854 -31.918   8.899  1.00  0.80           N  
ATOM    864  CA  LEU A  57      -2.162 -30.539   8.529  1.00  0.80           C  
ATOM    865  C   LEU A  57      -1.715 -30.217   7.117  1.00  0.80           C  
ATOM    866  O   LEU A  57      -0.577 -30.484   6.751  1.00  0.80           O  
ATOM    867  CB  LEU A  57      -1.471 -29.544   9.481  1.00  0.80           C  
ATOM    868  CG  LEU A  57      -1.537 -28.066   9.098  1.00  0.80           C  
ATOM    869  CD1 LEU A  57      -2.952 -27.578   9.177  1.00  0.80           C  
ATOM    870  CD2 LEU A  57      -0.608 -27.285  10.007  1.00  0.80           C  
ATOM    871  H   LEU A  57      -0.946 -32.297   8.637  1.00  0.80           H  
ATOM    872  HA  LEU A  57      -3.231 -30.403   8.598  1.00  0.80           H  
ATOM    873 1HB  LEU A  57      -1.951 -29.633  10.441  1.00  0.80           H  
ATOM    874 2HB  LEU A  57      -0.451 -29.808   9.593  1.00  0.80           H  
ATOM    875  HG  LEU A  57      -1.205 -27.939   8.065  1.00  0.80           H  
ATOM    876 1HD1 LEU A  57      -2.985 -26.533   8.882  1.00  0.80           H  
ATOM    877 2HD1 LEU A  57      -3.558 -28.145   8.510  1.00  0.80           H  
ATOM    878 3HD1 LEU A  57      -3.318 -27.692  10.183  1.00  0.80           H  
ATOM    879 1HD2 LEU A  57      -0.641 -26.230   9.726  1.00  0.80           H  
ATOM    880 2HD2 LEU A  57      -0.909 -27.391  11.033  1.00  0.80           H  
ATOM    881 3HD2 LEU A  57       0.410 -27.662   9.889  1.00  0.80           H  
ATOM    882  N   ASN A  58      -2.618 -29.676   6.329  1.00  0.82           N  
ATOM    883  CA  ASN A  58      -2.290 -29.218   5.006  1.00  0.82           C  
ATOM    884  C   ASN A  58      -2.237 -27.686   4.995  1.00  0.82           C  
ATOM    885  O   ASN A  58      -3.133 -26.999   5.514  1.00  0.82           O  
ATOM    886  CB  ASN A  58      -3.230 -29.813   3.986  1.00  0.82           C  
ATOM    887  CG  ASN A  58      -3.061 -31.298   3.807  1.00  0.82           C  
ATOM    888  ND2 ASN A  58      -3.716 -31.817   2.783  1.00  0.82           N  
ATOM    889  OD1 ASN A  58      -2.311 -31.957   4.566  1.00  0.82           O  
ATOM    890  H   ASN A  58      -3.551 -29.539   6.684  1.00  0.82           H  
ATOM    891  HA  ASN A  58      -1.288 -29.561   4.756  1.00  0.82           H  
ATOM    892 1HB  ASN A  58      -4.253 -29.643   4.311  1.00  0.82           H  
ATOM    893 2HB  ASN A  58      -3.090 -29.322   3.019  1.00  0.82           H  
ATOM    894 1HD2 ASN A  58      -3.640 -32.792   2.553  1.00  0.82           H  
ATOM    895 2HD2 ASN A  58      -4.295 -31.205   2.196  1.00  0.82           H  
ATOM    896  N   SER A  59      -1.152 -27.172   4.446  1.00  0.85           N  
ATOM    897  CA  SER A  59      -0.878 -25.749   4.360  1.00  0.85           C  
ATOM    898  C   SER A  59      -1.648 -25.141   3.211  1.00  0.85           C  
ATOM    899  O   SER A  59      -2.218 -25.879   2.416  1.00  0.85           O  
ATOM    900  CB  SER A  59       0.603 -25.531   4.143  1.00  0.85           C  
ATOM    901  OG  SER A  59       0.997 -25.977   2.895  1.00  0.85           O  
ATOM    902  H   SER A  59      -0.469 -27.817   4.034  1.00  0.85           H  
ATOM    903  HA  SER A  59      -1.192 -25.270   5.289  1.00  0.85           H  
ATOM    904 1HB  SER A  59       0.803 -24.495   4.206  1.00  0.85           H  
ATOM    905 2HB  SER A  59       1.186 -26.030   4.919  1.00  0.85           H  
ATOM    906  HG  SER A  59       1.403 -26.863   3.039  1.00  0.85           H  
ATOM    907  N   VAL A  60      -1.681 -23.811   3.110  1.00  0.90           N  
ATOM    908  CA  VAL A  60      -2.326 -23.204   1.935  1.00  0.90           C  
ATOM    909  C   VAL A  60      -1.388 -22.480   0.996  1.00  0.90           C  
ATOM    910  O   VAL A  60      -1.821 -22.007  -0.056  1.00  0.90           O  
ATOM    911  CB  VAL A  60      -3.441 -22.235   2.306  1.00  0.90           C  
ATOM    912  CG1 VAL A  60      -4.492 -22.949   3.002  1.00  0.90           C  
ATOM    913  CG2 VAL A  60      -2.890 -21.117   3.165  1.00  0.90           C  
ATOM    914  H   VAL A  60      -1.251 -23.240   3.851  1.00  0.90           H  
ATOM    915  HA  VAL A  60      -2.792 -24.006   1.363  1.00  0.90           H  
ATOM    916  HB  VAL A  60      -3.869 -21.820   1.394  1.00  0.90           H  
ATOM    917 1HG1 VAL A  60      -5.282 -22.259   3.215  1.00  0.90           H  
ATOM    918 2HG1 VAL A  60      -4.845 -23.714   2.354  1.00  0.90           H  
ATOM    919 3HG1 VAL A  60      -4.110 -23.386   3.917  1.00  0.90           H  
ATOM    920 1HG2 VAL A  60      -3.691 -20.423   3.421  1.00  0.90           H  
ATOM    921 2HG2 VAL A  60      -2.466 -21.535   4.082  1.00  0.90           H  
ATOM    922 3HG2 VAL A  60      -2.107 -20.584   2.618  1.00  0.90           H  
ATOM    923  N   ASP A  61      -0.125 -22.377   1.345  1.00  0.94           N  
ATOM    924  CA  ASP A  61       0.786 -21.720   0.428  1.00  0.94           C  
ATOM    925  C   ASP A  61       2.212 -22.200   0.628  1.00  0.94           C  
ATOM    926  O   ASP A  61       2.526 -22.889   1.605  1.00  0.94           O  
ATOM    927  CB  ASP A  61       0.691 -20.180   0.559  1.00  0.94           C  
ATOM    928  CG  ASP A  61       1.133 -19.595   1.902  1.00  0.94           C  
ATOM    929  OD1 ASP A  61       2.253 -19.852   2.292  1.00  0.94           O  
ATOM    930  OD2 ASP A  61       0.387 -18.852   2.510  1.00  0.94           O1-
ATOM    931  H   ASP A  61       0.195 -22.776   2.214  1.00  0.94           H  
ATOM    932  HA  ASP A  61       0.490 -21.982  -0.588  1.00  0.94           H  
ATOM    933 1HB  ASP A  61       1.299 -19.723  -0.208  1.00  0.94           H  
ATOM    934 2HB  ASP A  61      -0.337 -19.867   0.369  1.00  0.94           H  
ATOM    935  N   SER A  62       3.087 -21.764  -0.269  1.00  0.98           N  
ATOM    936  CA  SER A  62       4.487 -22.153  -0.269  1.00  0.98           C  
ATOM    937  C   SER A  62       5.298 -21.652   0.912  1.00  0.98           C  
ATOM    938  O   SER A  62       6.359 -22.199   1.218  1.00  0.98           O  
ATOM    939  CB  SER A  62       5.121 -21.630  -1.521  1.00  0.98           C  
ATOM    940  OG  SER A  62       5.220 -20.228  -1.486  1.00  0.98           O  
ATOM    941  H   SER A  62       2.759 -21.175  -1.020  1.00  0.98           H  
ATOM    942  HA  SER A  62       4.531 -23.242  -0.279  1.00  0.98           H  
ATOM    943 1HB  SER A  62       6.096 -22.085  -1.672  1.00  0.98           H  
ATOM    944 2HB  SER A  62       4.506 -21.903  -2.343  1.00  0.98           H  
ATOM    945  HG  SER A  62       5.272 -19.942  -2.407  1.00  0.98           H  
ATOM    946  N   LEU A  63       4.828 -20.615   1.588  1.00  1.02           N  
ATOM    947  CA  LEU A  63       5.625 -20.092   2.669  1.00  1.02           C  
ATOM    948  C   LEU A  63       5.275 -20.829   3.925  1.00  1.02           C  
ATOM    949  O   LEU A  63       6.157 -21.185   4.703  1.00  1.02           O  
ATOM    950  CB  LEU A  63       5.435 -18.600   2.810  1.00  1.02           C  
ATOM    951  CG  LEU A  63       5.904 -17.778   1.642  1.00  1.02           C  
ATOM    952  CD1 LEU A  63       5.637 -16.329   1.934  1.00  1.02           C  
ATOM    953  CD2 LEU A  63       7.358 -18.050   1.408  1.00  1.02           C  
ATOM    954  H   LEU A  63       3.905 -20.217   1.398  1.00  1.02           H  
ATOM    955  HA  LEU A  63       6.675 -20.272   2.449  1.00  1.02           H  
ATOM    956 1HB  LEU A  63       4.372 -18.420   2.920  1.00  1.02           H  
ATOM    957 2HB  LEU A  63       5.950 -18.261   3.701  1.00  1.02           H  
ATOM    958  HG  LEU A  63       5.346 -18.045   0.745  1.00  1.02           H  
ATOM    959 1HD1 LEU A  63       5.972 -15.752   1.121  1.00  1.02           H  
ATOM    960 2HD1 LEU A  63       4.571 -16.180   2.074  1.00  1.02           H  
ATOM    961 3HD1 LEU A  63       6.179 -16.031   2.832  1.00  1.02           H  
ATOM    962 1HD2 LEU A  63       7.705 -17.450   0.575  1.00  1.02           H  
ATOM    963 2HD2 LEU A  63       7.923 -17.796   2.294  1.00  1.02           H  
ATOM    964 3HD2 LEU A  63       7.502 -19.109   1.182  1.00  1.02           H  
ATOM    965  N   GLU A  64       3.990 -21.106   4.104  1.00  1.04           N  
ATOM    966  CA  GLU A  64       3.545 -21.887   5.240  1.00  1.04           C  
ATOM    967  C   GLU A  64       4.220 -23.264   5.165  1.00  1.04           C  
ATOM    968  O   GLU A  64       4.695 -23.805   6.161  1.00  1.04           O  
ATOM    969  CB  GLU A  64       2.025 -22.021   5.257  1.00  1.04           C  
ATOM    970  CG  GLU A  64       1.543 -22.790   6.436  1.00  1.04           C  
ATOM    971  CD  GLU A  64       0.084 -23.028   6.507  1.00  1.04           C  
ATOM    972  OE1 GLU A  64      -0.655 -22.617   5.630  1.00  1.04           O  
ATOM    973  OE2 GLU A  64      -0.290 -23.717   7.423  1.00  1.04           O1-
ATOM    974  H   GLU A  64       3.309 -20.749   3.428  1.00  1.04           H  
ATOM    975  HA  GLU A  64       3.865 -21.397   6.157  1.00  1.04           H  
ATOM    976 1HB  GLU A  64       1.572 -21.039   5.284  1.00  1.04           H  
ATOM    977 2HB  GLU A  64       1.699 -22.490   4.339  1.00  1.04           H  
ATOM    978 1HG  GLU A  64       2.042 -23.739   6.406  1.00  1.04           H  
ATOM    979 2HG  GLU A  64       1.856 -22.272   7.334  1.00  1.04           H  
ATOM    980  N   HIS A  65       4.304 -23.822   3.956  1.00  1.05           N  
ATOM    981  CA  HIS A  65       4.949 -25.116   3.767  1.00  1.05           C  
ATOM    982  C   HIS A  65       6.401 -25.075   4.234  1.00  1.05           C  
ATOM    983  O   HIS A  65       6.815 -25.880   5.080  1.00  1.05           O  
ATOM    984  CB  HIS A  65       4.926 -25.499   2.294  1.00  1.05           C  
ATOM    985  CG  HIS A  65       5.558 -26.775   1.986  1.00  1.05           C  
ATOM    986  CD2 HIS A  65       6.764 -27.066   1.448  1.00  1.05           C  
ATOM    987  ND1 HIS A  65       4.946 -27.969   2.232  1.00  1.05           N  
ATOM    988  CE1 HIS A  65       5.719 -28.941   1.863  1.00  1.05           C  
ATOM    989  NE2 HIS A  65       6.850 -28.433   1.375  1.00  1.05           N  
ATOM    990  H   HIS A  65       3.875 -23.361   3.150  1.00  1.05           H  
ATOM    991  HA  HIS A  65       4.420 -25.879   4.338  1.00  1.05           H  
ATOM    992 1HB  HIS A  65       3.885 -25.542   1.951  1.00  1.05           H  
ATOM    993 2HB  HIS A  65       5.422 -24.728   1.710  1.00  1.05           H  
ATOM    994  HD1 HIS A  65       4.019 -28.114   2.644  1.00  1.05           H  
ATOM    995  HD2 HIS A  65       7.594 -26.440   1.099  1.00  1.05           H  
ATOM    996  HE1 HIS A  65       5.353 -29.929   1.978  1.00  1.05           H  
ATOM    997  N   GLU A  66       7.165 -24.103   3.721  1.00  1.05           N  
ATOM    998  CA  GLU A  66       8.567 -23.964   4.096  1.00  1.05           C  
ATOM    999  C   GLU A  66       8.715 -23.668   5.586  1.00  1.05           C  
ATOM   1000  O   GLU A  66       9.658 -24.138   6.232  1.00  1.05           O  
ATOM   1001  CB  GLU A  66       9.224 -22.877   3.246  1.00  1.05           C  
ATOM   1002  CG  GLU A  66       9.448 -23.275   1.778  1.00  1.05           C  
ATOM   1003  CD  GLU A  66      10.509 -24.344   1.617  1.00  1.05           C  
ATOM   1004  OE1 GLU A  66      11.602 -24.134   2.089  1.00  1.05           O  
ATOM   1005  OE2 GLU A  66      10.225 -25.378   1.042  1.00  1.05           O1-
ATOM   1006  H   GLU A  66       6.780 -23.453   3.029  1.00  1.05           H  
ATOM   1007  HA  GLU A  66       9.067 -24.907   3.887  1.00  1.05           H  
ATOM   1008 1HB  GLU A  66       8.590 -21.986   3.253  1.00  1.05           H  
ATOM   1009 2HB  GLU A  66      10.184 -22.601   3.678  1.00  1.05           H  
ATOM   1010 1HG  GLU A  66       8.509 -23.657   1.375  1.00  1.05           H  
ATOM   1011 2HG  GLU A  66       9.725 -22.390   1.206  1.00  1.05           H  
ATOM   1012  N   MET A  67       7.774 -22.905   6.136  1.00  1.06           N  
ATOM   1013  CA  MET A  67       7.783 -22.565   7.541  1.00  1.06           C  
ATOM   1014  C   MET A  67       7.756 -23.825   8.375  1.00  1.06           C  
ATOM   1015  O   MET A  67       8.609 -24.018   9.246  1.00  1.06           O  
ATOM   1016  CB  MET A  67       6.545 -21.758   7.877  1.00  1.06           C  
ATOM   1017  CG  MET A  67       6.422 -21.339   9.249  1.00  1.06           C  
ATOM   1018  SD  MET A  67       4.803 -20.648   9.561  1.00  1.06           S  
ATOM   1019  CE  MET A  67       3.797 -22.120   9.550  1.00  1.06           C  
ATOM   1020  H   MET A  67       7.038 -22.524   5.552  1.00  1.06           H  
ATOM   1021  HA  MET A  67       8.687 -22.005   7.774  1.00  1.06           H  
ATOM   1022 1HB  MET A  67       6.497 -20.908   7.230  1.00  1.06           H  
ATOM   1023 2HB  MET A  67       5.676 -22.341   7.690  1.00  1.06           H  
ATOM   1024 1HG  MET A  67       6.590 -22.179   9.918  1.00  1.06           H  
ATOM   1025 2HG  MET A  67       7.177 -20.584   9.424  1.00  1.06           H  
ATOM   1026 1HE  MET A  67       2.752 -21.860   9.729  1.00  1.06           H  
ATOM   1027 2HE  MET A  67       3.891 -22.618   8.580  1.00  1.06           H  
ATOM   1028 3HE  MET A  67       4.139 -22.798  10.331  1.00  1.06           H  
ATOM   1029  N   TRP A  68       6.830 -24.732   8.050  1.00  1.07           N  
ATOM   1030  CA  TRP A  68       6.733 -25.965   8.807  1.00  1.07           C  
ATOM   1031  C   TRP A  68       8.007 -26.790   8.640  1.00  1.07           C  
ATOM   1032  O   TRP A  68       8.537 -27.321   9.624  1.00  1.07           O  
ATOM   1033  CB  TRP A  68       5.512 -26.777   8.372  1.00  1.07           C  
ATOM   1034  CG  TRP A  68       4.195 -26.190   8.806  1.00  1.07           C  
ATOM   1035  CD1 TRP A  68       3.201 -25.732   8.000  1.00  1.07           C  
ATOM   1036  CD2 TRP A  68       3.732 -25.980  10.160  1.00  1.07           C  
ATOM   1037  CE2 TRP A  68       2.469 -25.399  10.072  1.00  1.07           C  
ATOM   1038  CE3 TRP A  68       4.281 -26.232  11.427  1.00  1.07           C  
ATOM   1039  NE1 TRP A  68       2.157 -25.257   8.756  1.00  1.07           N  
ATOM   1040  CZ2 TRP A  68       1.752 -25.067  11.180  1.00  1.07           C  
ATOM   1041  CZ3 TRP A  68       3.533 -25.892  12.551  1.00  1.07           C  
ATOM   1042  CH2 TRP A  68       2.305 -25.325  12.424  1.00  1.07           C  
ATOM   1043  H   TRP A  68       6.165 -24.531   7.300  1.00  1.07           H  
ATOM   1044  HA  TRP A  68       6.618 -25.713   9.859  1.00  1.07           H  
ATOM   1045 1HB  TRP A  68       5.504 -26.859   7.281  1.00  1.07           H  
ATOM   1046 2HB  TRP A  68       5.584 -27.784   8.772  1.00  1.07           H  
ATOM   1047  HD1 TRP A  68       3.228 -25.740   6.911  1.00  1.07           H  
ATOM   1048  HE1 TRP A  68       1.274 -24.840   8.382  1.00  1.07           H  
ATOM   1049  HE3 TRP A  68       5.266 -26.686  11.527  1.00  1.07           H  
ATOM   1050  HZ2 TRP A  68       0.783 -24.621  11.088  1.00  1.07           H  
ATOM   1051  HZ3 TRP A  68       3.949 -26.088  13.533  1.00  1.07           H  
ATOM   1052  HH2 TRP A  68       1.745 -25.073  13.317  1.00  1.07           H  
ATOM   1053  N   ARG A  69       8.575 -26.817   7.429  1.00  1.07           N  
ATOM   1054  CA  ARG A  69       9.796 -27.591   7.219  1.00  1.07           C  
ATOM   1055  C   ARG A  69      10.921 -27.075   8.125  1.00  1.07           C  
ATOM   1056  O   ARG A  69      11.708 -27.859   8.657  1.00  1.07           O  
ATOM   1057  CB  ARG A  69      10.290 -27.500   5.772  1.00  1.07           C  
ATOM   1058  CG  ARG A  69       9.435 -28.176   4.706  1.00  1.07           C  
ATOM   1059  CD  ARG A  69      10.029 -28.042   3.343  1.00  1.07           C  
ATOM   1060  NE  ARG A  69      11.218 -28.867   3.189  1.00  1.07           N  
ATOM   1061  CZ  ARG A  69      12.160 -28.716   2.228  1.00  1.07           C  
ATOM   1062  NH1 ARG A  69      12.085 -27.743   1.333  1.00  1.07           N1+
ATOM   1063  NH2 ARG A  69      13.179 -29.561   2.185  1.00  1.07           N  
ATOM   1064  H   ARG A  69       8.119 -26.345   6.643  1.00  1.07           H  
ATOM   1065  HA  ARG A  69       9.595 -28.633   7.464  1.00  1.07           H  
ATOM   1066 1HB  ARG A  69      10.381 -26.455   5.490  1.00  1.07           H  
ATOM   1067 2HB  ARG A  69      11.286 -27.932   5.707  1.00  1.07           H  
ATOM   1068 1HG  ARG A  69       9.354 -29.237   4.929  1.00  1.07           H  
ATOM   1069 2HG  ARG A  69       8.449 -27.726   4.682  1.00  1.07           H  
ATOM   1070 1HD  ARG A  69       9.307 -28.351   2.599  1.00  1.07           H  
ATOM   1071 2HD  ARG A  69      10.308 -27.003   3.167  1.00  1.07           H  
ATOM   1072  HE  ARG A  69      11.332 -29.638   3.834  1.00  1.07           H  
ATOM   1073 1HH1 ARG A  69      11.310 -27.060   1.338  1.00  1.07           H  
ATOM   1074 2HH1 ARG A  69      12.799 -27.652   0.631  1.00  1.07           H  
ATOM   1075 1HH2 ARG A  69      13.241 -30.310   2.861  1.00  1.07           H  
ATOM   1076 2HH2 ARG A  69      13.884 -29.464   1.472  1.00  1.07           H  
ATOM   1077  N   SER A  70      10.964 -25.752   8.329  1.00  1.07           N  
ATOM   1078  CA  SER A  70      11.992 -25.097   9.135  1.00  1.07           C  
ATOM   1079  C   SER A  70      11.749 -25.172  10.650  1.00  1.07           C  
ATOM   1080  O   SER A  70      12.590 -24.713  11.430  1.00  1.07           O  
ATOM   1081  CB  SER A  70      12.131 -23.633   8.750  1.00  1.07           C  
ATOM   1082  OG  SER A  70      11.041 -22.855   9.191  1.00  1.07           O  
ATOM   1083  H   SER A  70      10.279 -25.162   7.851  1.00  1.07           H  
ATOM   1084  HA  SER A  70      12.939 -25.594   8.927  1.00  1.07           H  
ATOM   1085 1HB  SER A  70      13.057 -23.231   9.151  1.00  1.07           H  
ATOM   1086 2HB  SER A  70      12.192 -23.568   7.662  1.00  1.07           H  
ATOM   1087  HG  SER A  70      10.229 -23.402   9.101  1.00  1.07           H  
ATOM   1088  N   ARG A  71      10.586 -25.670  11.078  1.00  1.06           N  
ATOM   1089  CA  ARG A  71      10.259 -25.701  12.502  1.00  1.06           C  
ATOM   1090  C   ARG A  71       9.922 -27.092  13.008  1.00  1.06           C  
ATOM   1091  O   ARG A  71       9.922 -27.326  14.216  1.00  1.06           O  
ATOM   1092  CB  ARG A  71       9.117 -24.745  12.814  1.00  1.06           C  
ATOM   1093  CG  ARG A  71       9.471 -23.269  12.596  1.00  1.06           C  
ATOM   1094  CD  ARG A  71      10.466 -22.807  13.609  1.00  1.06           C  
ATOM   1095  NE  ARG A  71      10.861 -21.403  13.457  1.00  1.06           N  
ATOM   1096  CZ  ARG A  71      11.913 -20.955  12.720  1.00  1.06           C  
ATOM   1097  NH1 ARG A  71      12.688 -21.791  12.050  1.00  1.06           N1+
ATOM   1098  NH2 ARG A  71      12.171 -19.652  12.682  1.00  1.06           N  
ATOM   1099  H   ARG A  71       9.916 -26.047  10.412  1.00  1.06           H  
ATOM   1100  HA  ARG A  71      11.130 -25.351  13.058  1.00  1.06           H  
ATOM   1101 1HB  ARG A  71       8.268 -24.978  12.168  1.00  1.06           H  
ATOM   1102 2HB  ARG A  71       8.796 -24.875  13.850  1.00  1.06           H  
ATOM   1103 1HG  ARG A  71       9.890 -23.129  11.604  1.00  1.06           H  
ATOM   1104 2HG  ARG A  71       8.586 -22.670  12.692  1.00  1.06           H  
ATOM   1105 1HD  ARG A  71      10.032 -22.927  14.600  1.00  1.06           H  
ATOM   1106 2HD  ARG A  71      11.365 -23.420  13.536  1.00  1.06           H  
ATOM   1107  HE  ARG A  71      10.314 -20.716  13.953  1.00  1.06           H  
ATOM   1108 1HH1 ARG A  71      12.517 -22.810  12.058  1.00  1.06           H  
ATOM   1109 2HH1 ARG A  71      13.463 -21.434  11.518  1.00  1.06           H  
ATOM   1110 1HH2 ARG A  71      11.592 -19.013  13.204  1.00  1.06           H  
ATOM   1111 2HH2 ARG A  71      12.951 -19.307  12.140  1.00  1.06           H  
ATOM   1112  N   ALA A  72       9.735 -28.051  12.106  1.00  1.05           N  
ATOM   1113  CA  ALA A  72       9.379 -29.403  12.515  1.00  1.05           C  
ATOM   1114  C   ALA A  72      10.393 -29.965  13.504  1.00  1.05           C  
ATOM   1115  O   ALA A  72      10.022 -30.610  14.481  1.00  1.05           O  
ATOM   1116  CB  ALA A  72       9.321 -30.294  11.298  1.00  1.05           C  
ATOM   1117  H   ALA A  72       9.732 -27.823  11.115  1.00  1.05           H  
ATOM   1118  HA  ALA A  72       8.402 -29.374  12.995  1.00  1.05           H  
ATOM   1119 1HB  ALA A  72       9.030 -31.306  11.592  1.00  1.05           H  
ATOM   1120 2HB  ALA A  72       8.592 -29.885  10.614  1.00  1.05           H  
ATOM   1121 3HB  ALA A  72      10.297 -30.322  10.815  1.00  1.05           H  
ATOM   1122  N   ASP A  73      11.678 -29.661  13.303  1.00  1.04           N  
ATOM   1123  CA  ASP A  73      12.720 -30.142  14.208  1.00  1.04           C  
ATOM   1124  C   ASP A  73      12.521 -29.620  15.630  1.00  1.04           C  
ATOM   1125  O   ASP A  73      12.804 -30.329  16.604  1.00  1.04           O  
ATOM   1126  CB  ASP A  73      14.091 -29.641  13.778  1.00  1.04           C  
ATOM   1127  CG  ASP A  73      14.685 -30.219  12.538  1.00  1.04           C  
ATOM   1128  OD1 ASP A  73      14.236 -31.230  12.040  1.00  1.04           O  
ATOM   1129  OD2 ASP A  73      15.622 -29.593  12.081  1.00  1.04           O1-
ATOM   1130  H   ASP A  73      11.930 -29.104  12.499  1.00  1.04           H  
ATOM   1131  HA  ASP A  73      12.699 -31.231  14.223  1.00  1.04           H  
ATOM   1132 1HB  ASP A  73      14.019 -28.564  13.638  1.00  1.04           H  
ATOM   1133 2HB  ASP A  73      14.795 -29.810  14.594  1.00  1.04           H  
ATOM   1134  N   GLU A  74      12.059 -28.366  15.751  1.00  1.02           N  
ATOM   1135  CA  GLU A  74      11.905 -27.735  17.051  1.00  1.02           C  
ATOM   1136  C   GLU A  74      10.717 -28.338  17.723  1.00  1.02           C  
ATOM   1137  O   GLU A  74      10.746 -28.671  18.903  1.00  1.02           O  
ATOM   1138  CB  GLU A  74      11.627 -26.240  16.930  1.00  1.02           C  
ATOM   1139  CG  GLU A  74      12.699 -25.389  16.397  1.00  1.02           C  
ATOM   1140  CD  GLU A  74      12.243 -23.976  16.342  1.00  1.02           C  
ATOM   1141  OE1 GLU A  74      11.115 -23.733  16.689  1.00  1.02           O  
ATOM   1142  OE2 GLU A  74      12.977 -23.145  15.911  1.00  1.02           O1-
ATOM   1143  H   GLU A  74      11.766 -27.856  14.927  1.00  1.02           H  
ATOM   1144  HA  GLU A  74      12.798 -27.915  17.650  1.00  1.02           H  
ATOM   1145 1HB  GLU A  74      10.762 -26.092  16.288  1.00  1.02           H  
ATOM   1146 2HB  GLU A  74      11.354 -25.849  17.905  1.00  1.02           H  
ATOM   1147 1HG  GLU A  74      13.569 -25.470  17.046  1.00  1.02           H  
ATOM   1148 2HG  GLU A  74      12.972 -25.730  15.398  1.00  1.02           H  
ATOM   1149  N   ILE A  75       9.671 -28.523  16.939  1.00  1.00           N  
ATOM   1150  CA  ILE A  75       8.435 -29.051  17.451  1.00  1.00           C  
ATOM   1151  C   ILE A  75       8.683 -30.446  17.970  1.00  1.00           C  
ATOM   1152  O   ILE A  75       8.265 -30.793  19.071  1.00  1.00           O  
ATOM   1153  CB  ILE A  75       7.358 -29.025  16.367  1.00  1.00           C  
ATOM   1154  CG1 ILE A  75       7.005 -27.576  16.035  1.00  1.00           C  
ATOM   1155  CG2 ILE A  75       6.136 -29.769  16.857  1.00  1.00           C  
ATOM   1156  CD1 ILE A  75       6.179 -27.436  14.790  1.00  1.00           C  
ATOM   1157  H   ILE A  75       9.736 -28.246  15.957  1.00  1.00           H  
ATOM   1158  HA  ILE A  75       8.104 -28.427  18.283  1.00  1.00           H  
ATOM   1159  HB  ILE A  75       7.736 -29.491  15.456  1.00  1.00           H  
ATOM   1160 1HG1 ILE A  75       6.454 -27.144  16.874  1.00  1.00           H  
ATOM   1161 2HG1 ILE A  75       7.931 -27.011  15.902  1.00  1.00           H  
ATOM   1162 1HG2 ILE A  75       5.366 -29.734  16.108  1.00  1.00           H  
ATOM   1163 2HG2 ILE A  75       6.397 -30.804  17.073  1.00  1.00           H  
ATOM   1164 3HG2 ILE A  75       5.787 -29.294  17.747  1.00  1.00           H  
ATOM   1165 1HD1 ILE A  75       5.980 -26.386  14.620  1.00  1.00           H  
ATOM   1166 2HD1 ILE A  75       6.728 -27.842  13.941  1.00  1.00           H  
ATOM   1167 3HD1 ILE A  75       5.239 -27.974  14.909  1.00  1.00           H  
ATOM   1168  N   ASN A  76       9.407 -31.240  17.188  1.00  1.00           N  
ATOM   1169  CA  ASN A  76       9.737 -32.590  17.586  1.00  1.00           C  
ATOM   1170  C   ASN A  76      10.608 -32.608  18.836  1.00  1.00           C  
ATOM   1171  O   ASN A  76      10.382 -33.421  19.734  1.00  1.00           O  
ATOM   1172  CB  ASN A  76      10.431 -33.274  16.437  1.00  1.00           C  
ATOM   1173  CG  ASN A  76       9.481 -33.557  15.379  1.00  1.00           C  
ATOM   1174  ND2 ASN A  76       9.936 -33.708  14.158  1.00  1.00           N  
ATOM   1175  OD1 ASN A  76       8.293 -33.619  15.688  1.00  1.00           O  
ATOM   1176  H   ASN A  76       9.723 -30.901  16.280  1.00  1.00           H  
ATOM   1177  HA  ASN A  76       8.812 -33.119  17.816  1.00  1.00           H  
ATOM   1178 1HB  ASN A  76      11.230 -32.636  16.048  1.00  1.00           H  
ATOM   1179 2HB  ASN A  76      10.872 -34.210  16.773  1.00  1.00           H  
ATOM   1180 1HD2 ASN A  76       9.306 -33.885  13.371  1.00  1.00           H  
ATOM   1181 2HD2 ASN A  76      10.916 -33.628  13.981  1.00  1.00           H  
ATOM   1182  N   ALA A  77      11.574 -31.684  18.938  1.00  1.00           N  
ATOM   1183  CA  ALA A  77      12.425 -31.631  20.120  1.00  1.00           C  
ATOM   1184  C   ALA A  77      11.578 -31.376  21.351  1.00  1.00           C  
ATOM   1185  O   ALA A  77      11.762 -32.003  22.394  1.00  1.00           O  
ATOM   1186  CB  ALA A  77      13.456 -30.532  19.969  1.00  1.00           C  
ATOM   1187  H   ALA A  77      11.753 -31.032  18.171  1.00  1.00           H  
ATOM   1188  HA  ALA A  77      12.921 -32.595  20.236  1.00  1.00           H  
ATOM   1189 1HB  ALA A  77      14.082 -30.482  20.841  1.00  1.00           H  
ATOM   1190 2HB  ALA A  77      14.067 -30.718  19.086  1.00  1.00           H  
ATOM   1191 3HB  ALA A  77      12.930 -29.600  19.851  1.00  1.00           H  
ATOM   1192  N   ILE A  78      10.601 -30.499  21.201  1.00  1.00           N  
ATOM   1193  CA  ILE A  78       9.698 -30.133  22.269  1.00  1.00           C  
ATOM   1194  C   ILE A  78       8.780 -31.274  22.649  1.00  1.00           C  
ATOM   1195  O   ILE A  78       8.586 -31.569  23.832  1.00  1.00           O  
ATOM   1196  CB  ILE A  78       8.936 -28.895  21.868  1.00  1.00           C  
ATOM   1197  CG1 ILE A  78       9.916 -27.794  21.789  1.00  1.00           C  
ATOM   1198  CG2 ILE A  78       7.840 -28.609  22.790  1.00  1.00           C  
ATOM   1199  CD1 ILE A  78       9.345 -26.601  21.193  1.00  1.00           C  
ATOM   1200  H   ILE A  78      10.504 -30.021  20.303  1.00  1.00           H  
ATOM   1201  HA  ILE A  78      10.299 -29.879  23.144  1.00  1.00           H  
ATOM   1202  HB  ILE A  78       8.529 -29.034  20.869  1.00  1.00           H  
ATOM   1203 1HG1 ILE A  78      10.310 -27.620  22.750  1.00  1.00           H  
ATOM   1204 2HG1 ILE A  78      10.742 -28.114  21.182  1.00  1.00           H  
ATOM   1205 1HG2 ILE A  78       7.312 -27.714  22.480  1.00  1.00           H  
ATOM   1206 2HG2 ILE A  78       7.166 -29.449  22.792  1.00  1.00           H  
ATOM   1207 3HG2 ILE A  78       8.255 -28.472  23.761  1.00  1.00           H  
ATOM   1208 1HD1 ILE A  78      10.089 -25.825  21.113  1.00  1.00           H  
ATOM   1209 2HD1 ILE A  78       9.001 -26.890  20.208  1.00  1.00           H  
ATOM   1210 3HD1 ILE A  78       8.509 -26.245  21.791  1.00  1.00           H  
ATOM   1211  N   LEU A  79       8.230 -31.953  21.655  1.00  1.01           N  
ATOM   1212  CA  LEU A  79       7.376 -33.076  21.960  1.00  1.01           C  
ATOM   1213  C   LEU A  79       8.195 -34.120  22.734  1.00  1.01           C  
ATOM   1214  O   LEU A  79       7.709 -34.677  23.722  1.00  1.01           O  
ATOM   1215  CB  LEU A  79       6.770 -33.635  20.656  1.00  1.01           C  
ATOM   1216  CG  LEU A  79       5.696 -32.699  19.970  1.00  1.01           C  
ATOM   1217  CD1 LEU A  79       5.301 -33.250  18.585  1.00  1.01           C  
ATOM   1218  CD2 LEU A  79       4.475 -32.611  20.873  1.00  1.01           C  
ATOM   1219  H   LEU A  79       8.397 -31.675  20.688  1.00  1.01           H  
ATOM   1220  HA  LEU A  79       6.562 -32.733  22.597  1.00  1.01           H  
ATOM   1221 1HB  LEU A  79       7.577 -33.788  19.942  1.00  1.01           H  
ATOM   1222 2HB  LEU A  79       6.307 -34.603  20.857  1.00  1.01           H  
ATOM   1223  HG  LEU A  79       6.117 -31.709  19.833  1.00  1.01           H  
ATOM   1224 1HD1 LEU A  79       4.566 -32.589  18.126  1.00  1.01           H  
ATOM   1225 2HD1 LEU A  79       6.185 -33.308  17.947  1.00  1.01           H  
ATOM   1226 3HD1 LEU A  79       4.875 -34.238  18.699  1.00  1.01           H  
ATOM   1227 1HD2 LEU A  79       3.731 -31.955  20.421  1.00  1.01           H  
ATOM   1228 2HD2 LEU A  79       4.056 -33.598  20.997  1.00  1.01           H  
ATOM   1229 3HD2 LEU A  79       4.772 -32.215  21.841  1.00  1.01           H  
ATOM   1230  N   GLU A  80       9.478 -34.301  22.375  1.00  1.02           N  
ATOM   1231  CA  GLU A  80      10.313 -35.261  23.093  1.00  1.02           C  
ATOM   1232  C   GLU A  80      10.592 -34.798  24.540  1.00  1.02           C  
ATOM   1233  O   GLU A  80      10.464 -35.589  25.480  1.00  1.02           O  
ATOM   1234  CB  GLU A  80      11.649 -35.469  22.360  1.00  1.02           C  
ATOM   1235  CG  GLU A  80      12.529 -36.579  22.941  1.00  1.02           C  
ATOM   1236  CD  GLU A  80      11.897 -37.928  22.759  1.00  1.02           C  
ATOM   1237  OE1 GLU A  80      11.046 -38.043  21.903  1.00  1.02           O  
ATOM   1238  OE2 GLU A  80      12.226 -38.868  23.455  1.00  1.02           O1-
ATOM   1239  H   GLU A  80       9.854 -33.816  21.561  1.00  1.02           H  
ATOM   1240  HA  GLU A  80       9.782 -36.211  23.133  1.00  1.02           H  
ATOM   1241 1HB  GLU A  80      11.456 -35.697  21.310  1.00  1.02           H  
ATOM   1242 2HB  GLU A  80      12.225 -34.545  22.384  1.00  1.02           H  
ATOM   1243 1HG  GLU A  80      13.498 -36.564  22.443  1.00  1.02           H  
ATOM   1244 2HG  GLU A  80      12.687 -36.386  24.002  1.00  1.02           H  
ATOM   1245  N   GLU A  81      10.894 -33.504  24.741  1.00  1.02           N  
ATOM   1246  CA  GLU A  81      11.175 -32.969  26.086  1.00  1.02           C  
ATOM   1247  C   GLU A  81       9.973 -33.073  27.023  1.00  1.02           C  
ATOM   1248  O   GLU A  81      10.129 -33.221  28.237  1.00  1.02           O  
ATOM   1249  CB  GLU A  81      11.692 -31.522  26.040  1.00  1.02           C  
ATOM   1250  CG  GLU A  81      13.139 -31.370  25.515  1.00  1.02           C  
ATOM   1251  CD  GLU A  81      13.655 -29.936  25.524  1.00  1.02           C  
ATOM   1252  OE1 GLU A  81      12.860 -29.023  25.553  1.00  1.02           O  
ATOM   1253  OE2 GLU A  81      14.854 -29.767  25.553  1.00  1.02           O1-
ATOM   1254  H   GLU A  81      10.983 -32.888  23.932  1.00  1.02           H  
ATOM   1255  HA  GLU A  81      11.973 -33.573  26.517  1.00  1.02           H  
ATOM   1256 1HB  GLU A  81      11.038 -30.932  25.393  1.00  1.02           H  
ATOM   1257 2HB  GLU A  81      11.642 -31.084  27.038  1.00  1.02           H  
ATOM   1258 1HG  GLU A  81      13.797 -31.982  26.129  1.00  1.02           H  
ATOM   1259 2HG  GLU A  81      13.184 -31.757  24.500  1.00  1.02           H  
ATOM   1260  N   ASN A  82       8.774 -33.050  26.450  1.00  1.00           N  
ATOM   1261  CA  ASN A  82       7.535 -33.154  27.208  1.00  1.00           C  
ATOM   1262  C   ASN A  82       7.030 -34.598  27.282  1.00  1.00           C  
ATOM   1263  O   ASN A  82       5.895 -34.836  27.700  1.00  1.00           O  
ATOM   1264  CB  ASN A  82       6.463 -32.299  26.567  1.00  1.00           C  
ATOM   1265  CG  ASN A  82       6.668 -30.818  26.715  1.00  1.00           C  
ATOM   1266  ND2 ASN A  82       7.168 -30.207  25.695  1.00  1.00           N  
ATOM   1267  OD1 ASN A  82       6.370 -30.226  27.759  1.00  1.00           O  
ATOM   1268  H   ASN A  82       8.720 -32.891  25.441  1.00  1.00           H  
ATOM   1269  HA  ASN A  82       7.718 -32.814  28.227  1.00  1.00           H  
ATOM   1270 1HB  ASN A  82       6.424 -32.533  25.496  1.00  1.00           H  
ATOM   1271 2HB  ASN A  82       5.494 -32.560  26.988  1.00  1.00           H  
ATOM   1272 1HD2 ASN A  82       7.324 -29.196  25.707  1.00  1.00           H  
ATOM   1273 2HD2 ASN A  82       7.416 -30.751  24.872  1.00  1.00           H  
ATOM   1274  N   GLU A  83       7.876 -35.558  26.888  1.00  0.97           N  
ATOM   1275  CA  GLU A  83       7.569 -36.986  26.895  1.00  0.97           C  
ATOM   1276  C   GLU A  83       6.315 -37.345  26.101  1.00  0.97           C  
ATOM   1277  O   GLU A  83       5.494 -38.150  26.549  1.00  0.97           O  
ATOM   1278  CB  GLU A  83       7.436 -37.509  28.336  1.00  0.97           C  
ATOM   1279  CG  GLU A  83       8.708 -37.358  29.183  1.00  0.97           C  
ATOM   1280  CD  GLU A  83       8.602 -37.985  30.567  1.00  0.97           C  
ATOM   1281  OE1 GLU A  83       7.552 -38.477  30.906  1.00  0.97           O  
ATOM   1282  OE2 GLU A  83       9.582 -37.968  31.276  1.00  0.97           O1-
ATOM   1283  H   GLU A  83       8.799 -35.301  26.542  1.00  0.97           H  
ATOM   1284  HA  GLU A  83       8.409 -37.502  26.426  1.00  0.97           H  
ATOM   1285 1HB  GLU A  83       6.629 -36.991  28.849  1.00  0.97           H  
ATOM   1286 2HB  GLU A  83       7.176 -38.566  28.312  1.00  0.97           H  
ATOM   1287 1HG  GLU A  83       9.540 -37.816  28.650  1.00  0.97           H  
ATOM   1288 2HG  GLU A  83       8.929 -36.294  29.289  1.00  0.97           H  
ATOM   1289  N   VAL A  84       6.190 -36.776  24.904  1.00  0.92           N  
ATOM   1290  CA  VAL A  84       5.068 -37.070  24.033  1.00  0.92           C  
ATOM   1291  C   VAL A  84       5.574 -37.865  22.834  1.00  0.92           C  
ATOM   1292  O   VAL A  84       6.300 -37.333  21.997  1.00  0.92           O  
ATOM   1293  CB  VAL A  84       4.462 -35.757  23.523  1.00  0.92           C  
ATOM   1294  CG1 VAL A  84       3.302 -36.046  22.646  1.00  0.92           C  
ATOM   1295  CG2 VAL A  84       4.136 -34.856  24.681  1.00  0.92           C  
ATOM   1296  H   VAL A  84       6.886 -36.101  24.592  1.00  0.92           H  
ATOM   1297  HA  VAL A  84       4.323 -37.652  24.576  1.00  0.92           H  
ATOM   1298  HB  VAL A  84       5.195 -35.254  22.903  1.00  0.92           H  
ATOM   1299 1HG1 VAL A  84       2.903 -35.119  22.261  1.00  0.92           H  
ATOM   1300 2HG1 VAL A  84       3.638 -36.667  21.829  1.00  0.92           H  
ATOM   1301 3HG1 VAL A  84       2.529 -36.567  23.208  1.00  0.92           H  
ATOM   1302 1HG2 VAL A  84       3.745 -33.918  24.313  1.00  0.92           H  
ATOM   1303 2HG2 VAL A  84       3.413 -35.335  25.328  1.00  0.92           H  
ATOM   1304 3HG2 VAL A  84       5.042 -34.667  25.236  1.00  0.92           H  
ATOM   1305  N   ASP A  85       5.163 -39.124  22.685  1.00  0.87           N  
ATOM   1306  CA  ASP A  85       5.730 -39.954  21.611  1.00  0.87           C  
ATOM   1307  C   ASP A  85       5.076 -39.750  20.234  1.00  0.87           C  
ATOM   1308  O   ASP A  85       4.580 -40.708  19.624  1.00  0.87           O  
ATOM   1309  CB  ASP A  85       5.627 -41.434  22.000  1.00  0.87           C  
ATOM   1310  CG  ASP A  85       6.554 -41.853  23.176  1.00  0.87           C  
ATOM   1311  OD1 ASP A  85       7.711 -41.425  23.241  1.00  0.87           O  
ATOM   1312  OD2 ASP A  85       6.090 -42.603  23.995  1.00  0.87           O1-
ATOM   1313  H   ASP A  85       4.519 -39.523  23.354  1.00  0.87           H  
ATOM   1314  HA  ASP A  85       6.784 -39.700  21.517  1.00  0.87           H  
ATOM   1315 1HB  ASP A  85       4.598 -41.661  22.277  1.00  0.87           H  
ATOM   1316 2HB  ASP A  85       5.870 -42.050  21.137  1.00  0.87           H  
ATOM   1317  N   ILE A  86       5.125 -38.501  19.763  1.00  0.82           N  
ATOM   1318  CA  ILE A  86       4.577 -38.051  18.480  1.00  0.82           C  
ATOM   1319  C   ILE A  86       5.623 -37.262  17.693  1.00  0.82           C  
ATOM   1320  O   ILE A  86       6.247 -36.356  18.247  1.00  0.82           O  
ATOM   1321  CB  ILE A  86       3.366 -37.107  18.672  1.00  0.82           C  
ATOM   1322  CG1 ILE A  86       2.256 -37.759  19.446  1.00  0.82           C  
ATOM   1323  CG2 ILE A  86       2.814 -36.643  17.295  1.00  0.82           C  
ATOM   1324  CD1 ILE A  86       1.195 -36.747  19.834  1.00  0.82           C  
ATOM   1325  H   ILE A  86       5.591 -37.827  20.366  1.00  0.82           H  
ATOM   1326  HA  ILE A  86       4.278 -38.917  17.905  1.00  0.82           H  
ATOM   1327  HB  ILE A  86       3.685 -36.236  19.240  1.00  0.82           H  
ATOM   1328 1HG1 ILE A  86       1.801 -38.542  18.840  1.00  0.82           H  
ATOM   1329 2HG1 ILE A  86       2.650 -38.210  20.348  1.00  0.82           H  
ATOM   1330 1HG2 ILE A  86       1.973 -35.968  17.445  1.00  0.82           H  
ATOM   1331 2HG2 ILE A  86       3.586 -36.125  16.732  1.00  0.82           H  
ATOM   1332 3HG2 ILE A  86       2.478 -37.514  16.730  1.00  0.82           H  
ATOM   1333 1HD1 ILE A  86       0.405 -37.233  20.398  1.00  0.82           H  
ATOM   1334 2HD1 ILE A  86       1.627 -35.969  20.436  1.00  0.82           H  
ATOM   1335 3HD1 ILE A  86       0.787 -36.304  18.938  1.00  0.82           H  
ATOM   1336  N   SER A  87       5.815 -37.575  16.417  1.00  0.79           N  
ATOM   1337  CA  SER A  87       6.745 -36.781  15.614  1.00  0.79           C  
ATOM   1338  C   SER A  87       6.044 -36.074  14.457  1.00  0.79           C  
ATOM   1339  O   SER A  87       5.170 -36.647  13.805  1.00  0.79           O  
ATOM   1340  CB  SER A  87       7.840 -37.664  15.062  1.00  0.79           C  
ATOM   1341  OG  SER A  87       8.614 -38.214  16.102  1.00  0.79           O  
ATOM   1342  H   SER A  87       5.322 -38.374  16.020  1.00  0.79           H  
ATOM   1343  HA  SER A  87       7.195 -36.016  16.249  1.00  0.79           H  
ATOM   1344 1HB  SER A  87       7.391 -38.462  14.471  1.00  0.79           H  
ATOM   1345 2HB  SER A  87       8.477 -37.076  14.398  1.00  0.79           H  
ATOM   1346  HG  SER A  87       8.987 -37.459  16.581  1.00  0.79           H  
ATOM   1347  N   VAL A  88       6.477 -34.858  14.164  1.00  0.78           N  
ATOM   1348  CA  VAL A  88       5.971 -34.116  13.030  1.00  0.78           C  
ATOM   1349  C   VAL A  88       6.829 -34.383  11.816  1.00  0.78           C  
ATOM   1350  O   VAL A  88       8.056 -34.228  11.842  1.00  0.78           O  
ATOM   1351  CB  VAL A  88       5.932 -32.607  13.321  1.00  0.78           C  
ATOM   1352  CG1 VAL A  88       5.467 -31.838  12.084  1.00  0.78           C  
ATOM   1353  CG2 VAL A  88       4.995 -32.365  14.444  1.00  0.78           C  
ATOM   1354  H   VAL A  88       7.181 -34.427  14.744  1.00  0.78           H  
ATOM   1355  HA  VAL A  88       4.956 -34.446  12.819  1.00  0.78           H  
ATOM   1356  HB  VAL A  88       6.934 -32.255  13.583  1.00  0.78           H  
ATOM   1357 1HG1 VAL A  88       5.442 -30.771  12.309  1.00  0.78           H  
ATOM   1358 2HG1 VAL A  88       6.158 -32.017  11.262  1.00  0.78           H  
ATOM   1359 3HG1 VAL A  88       4.468 -32.175  11.797  1.00  0.78           H  
ATOM   1360 1HG2 VAL A  88       4.957 -31.315  14.641  1.00  0.78           H  
ATOM   1361 2HG2 VAL A  88       4.011 -32.713  14.157  1.00  0.78           H  
ATOM   1362 3HG2 VAL A  88       5.334 -32.900  15.334  1.00  0.78           H  
ATOM   1363  N   VAL A  89       6.170 -34.812  10.763  1.00  0.81           N  
ATOM   1364  CA  VAL A  89       6.816 -35.133   9.518  1.00  0.81           C  
ATOM   1365  C   VAL A  89       6.315 -34.196   8.449  1.00  0.81           C  
ATOM   1366  O   VAL A  89       5.124 -34.203   8.144  1.00  0.81           O  
ATOM   1367  CB  VAL A  89       6.471 -36.586   9.129  1.00  0.81           C  
ATOM   1368  CG1 VAL A  89       7.115 -36.943   7.795  1.00  0.81           C  
ATOM   1369  CG2 VAL A  89       6.920 -37.535  10.249  1.00  0.81           C  
ATOM   1370  H   VAL A  89       5.160 -34.925  10.840  1.00  0.81           H  
ATOM   1371  HA  VAL A  89       7.894 -35.018   9.626  1.00  0.81           H  
ATOM   1372  HB  VAL A  89       5.392 -36.670   9.003  1.00  0.81           H  
ATOM   1373 1HG1 VAL A  89       6.845 -37.963   7.523  1.00  0.81           H  
ATOM   1374 2HG1 VAL A  89       6.761 -36.256   7.027  1.00  0.81           H  
ATOM   1375 3HG1 VAL A  89       8.197 -36.863   7.879  1.00  0.81           H  
ATOM   1376 1HG2 VAL A  89       6.657 -38.551   9.982  1.00  0.81           H  
ATOM   1377 2HG2 VAL A  89       7.998 -37.458  10.384  1.00  0.81           H  
ATOM   1378 3HG2 VAL A  89       6.418 -37.267  11.182  1.00  0.81           H  
ATOM   1379  N   VAL A  90       7.208 -33.417   7.863  1.00  0.87           N  
ATOM   1380  CA  VAL A  90       6.760 -32.515   6.822  1.00  0.87           C  
ATOM   1381  C   VAL A  90       7.253 -33.105   5.532  1.00  0.87           C  
ATOM   1382  O   VAL A  90       8.452 -33.341   5.369  1.00  0.87           O  
ATOM   1383  CB  VAL A  90       7.316 -31.098   6.993  1.00  0.87           C  
ATOM   1384  CG1 VAL A  90       6.772 -30.207   5.873  1.00  0.87           C  
ATOM   1385  CG2 VAL A  90       6.952 -30.561   8.352  1.00  0.87           C  
ATOM   1386  H   VAL A  90       8.178 -33.447   8.144  1.00  0.87           H  
ATOM   1387  HA  VAL A  90       5.673 -32.477   6.794  1.00  0.87           H  
ATOM   1388  HB  VAL A  90       8.402 -31.121   6.899  1.00  0.87           H  
ATOM   1389 1HG1 VAL A  90       7.158 -29.210   5.990  1.00  0.87           H  
ATOM   1390 2HG1 VAL A  90       7.067 -30.606   4.897  1.00  0.87           H  
ATOM   1391 3HG1 VAL A  90       5.685 -30.173   5.926  1.00  0.87           H  
ATOM   1392 1HG2 VAL A  90       7.355 -29.565   8.467  1.00  0.87           H  
ATOM   1393 2HG2 VAL A  90       5.901 -30.524   8.453  1.00  0.87           H  
ATOM   1394 3HG2 VAL A  90       7.363 -31.211   9.117  1.00  0.87           H  
ATOM   1395  N   GLN A  91       6.329 -33.415   4.652  1.00  0.96           N  
ATOM   1396  CA  GLN A  91       6.675 -34.066   3.409  1.00  0.96           C  
ATOM   1397  C   GLN A  91       6.821 -33.017   2.340  1.00  0.96           C  
ATOM   1398  O   GLN A  91       6.247 -31.947   2.458  1.00  0.96           O  
ATOM   1399  CB  GLN A  91       5.624 -35.114   3.068  1.00  0.96           C  
ATOM   1400  CG  GLN A  91       5.577 -36.226   4.126  1.00  0.96           C  
ATOM   1401  CD  GLN A  91       4.628 -37.353   3.807  1.00  0.96           C  
ATOM   1402  NE2 GLN A  91       4.449 -38.259   4.773  1.00  0.96           N  
ATOM   1403  OE1 GLN A  91       4.064 -37.410   2.700  1.00  0.96           O  
ATOM   1404  H   GLN A  91       5.354 -33.175   4.843  1.00  0.96           H  
ATOM   1405  HA  GLN A  91       7.634 -34.567   3.523  1.00  0.96           H  
ATOM   1406 1HB  GLN A  91       4.643 -34.637   3.017  1.00  0.96           H  
ATOM   1407 2HB  GLN A  91       5.836 -35.550   2.092  1.00  0.96           H  
ATOM   1408 1HG  GLN A  91       6.578 -36.643   4.236  1.00  0.96           H  
ATOM   1409 2HG  GLN A  91       5.263 -35.776   5.068  1.00  0.96           H  
ATOM   1410 1HE2 GLN A  91       3.838 -39.039   4.645  1.00  0.96           H  
ATOM   1411 2HE2 GLN A  91       4.935 -38.158   5.642  1.00  0.96           H  
ATOM   1412  N   ASP A  92       7.587 -33.301   1.302  1.00  1.07           N  
ATOM   1413  CA  ASP A  92       7.726 -32.335   0.218  1.00  1.07           C  
ATOM   1414  C   ASP A  92       6.373 -32.044  -0.419  1.00  1.07           C  
ATOM   1415  O   ASP A  92       5.556 -32.955  -0.568  1.00  1.07           O  
ATOM   1416  CB  ASP A  92       8.658 -32.869  -0.868  1.00  1.07           C  
ATOM   1417  CG  ASP A  92      10.136 -32.951  -0.459  1.00  1.07           C  
ATOM   1418  OD1 ASP A  92      10.498 -32.441   0.577  1.00  1.07           O  
ATOM   1419  OD2 ASP A  92      10.885 -33.538  -1.200  1.00  1.07           O1-
ATOM   1420  H   ASP A  92       8.065 -34.188   1.254  1.00  1.07           H  
ATOM   1421  HA  ASP A  92       8.126 -31.404   0.623  1.00  1.07           H  
ATOM   1422 1HB  ASP A  92       8.327 -33.860  -1.166  1.00  1.07           H  
ATOM   1423 2HB  ASP A  92       8.576 -32.225  -1.748  1.00  1.07           H  
ATOM   1424  N   SER A  93       6.152 -30.792  -0.817  1.00  1.15           N  
ATOM   1425  CA  SER A  93       4.925 -30.431  -1.511  1.00  1.15           C  
ATOM   1426  C   SER A  93       4.773 -31.212  -2.795  1.00  1.15           C  
ATOM   1427  O   SER A  93       5.737 -31.416  -3.530  1.00  1.15           O  
ATOM   1428  CB  SER A  93       4.873 -28.954  -1.836  1.00  1.15           C  
ATOM   1429  OG  SER A  93       3.775 -28.673  -2.686  1.00  1.15           O  
ATOM   1430  H   SER A  93       6.850 -30.081  -0.627  1.00  1.15           H  
ATOM   1431  HA  SER A  93       4.081 -30.671  -0.860  1.00  1.15           H  
ATOM   1432 1HB  SER A  93       4.772 -28.381  -0.916  1.00  1.15           H  
ATOM   1433 2HB  SER A  93       5.800 -28.645  -2.314  1.00  1.15           H  
ATOM   1434  HG  SER A  93       3.709 -27.694  -2.722  1.00  1.15           H  
ATOM   1435  N   LYS A  94       3.536 -31.597  -3.080  1.00  1.19           N  
ATOM   1436  CA  LYS A  94       3.197 -32.345  -4.279  1.00  1.19           C  
ATOM   1437  C   LYS A  94       2.459 -31.474  -5.286  1.00  1.19           C  
ATOM   1438  O   LYS A  94       1.732 -31.963  -6.152  1.00  1.19           O  
ATOM   1439  CB  LYS A  94       2.448 -33.608  -3.900  1.00  1.19           C  
ATOM   1440  CG  LYS A  94       3.309 -34.512  -3.003  1.00  1.19           C  
ATOM   1441  CD  LYS A  94       4.558 -35.013  -3.748  1.00  1.19           C  
ATOM   1442  CE  LYS A  94       5.391 -35.960  -2.890  1.00  1.19           C  
ATOM   1443  NZ  LYS A  94       6.623 -36.442  -3.608  1.00  1.19           N1+
ATOM   1444  H   LYS A  94       2.805 -31.377  -2.419  1.00  1.19           H  
ATOM   1445  HA  LYS A  94       4.126 -32.658  -4.755  1.00  1.19           H  
ATOM   1446 1HB  LYS A  94       1.536 -33.351  -3.358  1.00  1.19           H  
ATOM   1447 2HB  LYS A  94       2.169 -34.160  -4.796  1.00  1.19           H  
ATOM   1448 1HG  LYS A  94       3.630 -33.951  -2.124  1.00  1.19           H  
ATOM   1449 2HG  LYS A  94       2.743 -35.350  -2.669  1.00  1.19           H  
ATOM   1450 1HD  LYS A  94       4.262 -35.521  -4.663  1.00  1.19           H  
ATOM   1451 2HD  LYS A  94       5.182 -34.155  -4.014  1.00  1.19           H  
ATOM   1452 1HE  LYS A  94       5.696 -35.433  -1.982  1.00  1.19           H  
ATOM   1453 2HE  LYS A  94       4.783 -36.820  -2.612  1.00  1.19           H  
ATOM   1454 1HZ  LYS A  94       7.145 -37.057  -3.003  1.00  1.19           H  
ATOM   1455 2HZ  LYS A  94       6.359 -36.940  -4.447  1.00  1.19           H  
ATOM   1456 3HZ  LYS A  94       7.199 -35.648  -3.856  1.00  1.19           H  
ATOM   1457  N   ASN A  95       2.691 -30.169  -5.144  1.00  1.17           N  
ATOM   1458  CA  ASN A  95       2.241 -29.066  -5.992  1.00  1.17           C  
ATOM   1459  C   ASN A  95       0.812 -28.577  -5.786  1.00  1.17           C  
ATOM   1460  O   ASN A  95       0.535 -27.434  -6.145  1.00  1.17           O  
ATOM   1461  CB  ASN A  95       2.406 -29.445  -7.455  1.00  1.17           C  
ATOM   1462  CG  ASN A  95       3.802 -29.935  -7.736  1.00  1.17           C  
ATOM   1463  ND2 ASN A  95       3.936 -30.828  -8.679  1.00  1.17           N  
ATOM   1464  OD1 ASN A  95       4.767 -29.487  -7.104  1.00  1.17           O  
ATOM   1465  H   ASN A  95       3.259 -29.879  -4.344  1.00  1.17           H  
ATOM   1466  HA  ASN A  95       2.892 -28.213  -5.785  1.00  1.17           H  
ATOM   1467 1HB  ASN A  95       1.672 -30.189  -7.762  1.00  1.17           H  
ATOM   1468 2HB  ASN A  95       2.222 -28.570  -8.065  1.00  1.17           H  
ATOM   1469 1HD2 ASN A  95       4.839 -31.185  -8.910  1.00  1.17           H  
ATOM   1470 2HD2 ASN A  95       3.118 -31.154  -9.187  1.00  1.17           H  
ATOM   1471  N   ILE A  96      -0.070 -29.376  -5.173  1.00  1.11           N  
ATOM   1472  CA  ILE A  96      -1.429 -28.895  -4.910  1.00  1.11           C  
ATOM   1473  C   ILE A  96      -1.762 -28.975  -3.431  1.00  1.11           C  
ATOM   1474  O   ILE A  96      -1.822 -30.065  -2.846  1.00  1.11           O  
ATOM   1475  CB  ILE A  96      -2.532 -29.699  -5.654  1.00  1.11           C  
ATOM   1476  CG1 ILE A  96      -2.341 -29.691  -7.161  1.00  1.11           C  
ATOM   1477  CG2 ILE A  96      -3.908 -29.049  -5.340  1.00  1.11           C  
ATOM   1478  CD1 ILE A  96      -3.302 -30.620  -7.879  1.00  1.11           C  
ATOM   1479  H   ILE A  96       0.207 -30.312  -4.909  1.00  1.11           H  
ATOM   1480  HA  ILE A  96      -1.498 -27.854  -5.200  1.00  1.11           H  
ATOM   1481  HB  ILE A  96      -2.525 -30.736  -5.316  1.00  1.11           H  
ATOM   1482 1HG1 ILE A  96      -2.511 -28.702  -7.542  1.00  1.11           H  
ATOM   1483 2HG1 ILE A  96      -1.323 -29.989  -7.398  1.00  1.11           H  
ATOM   1484 1HG2 ILE A  96      -4.699 -29.601  -5.844  1.00  1.11           H  
ATOM   1485 2HG2 ILE A  96      -4.090 -29.060  -4.275  1.00  1.11           H  
ATOM   1486 3HG2 ILE A  96      -3.906 -28.015  -5.692  1.00  1.11           H  
ATOM   1487 1HD1 ILE A  96      -3.132 -30.573  -8.944  1.00  1.11           H  
ATOM   1488 2HD1 ILE A  96      -3.146 -31.642  -7.534  1.00  1.11           H  
ATOM   1489 3HD1 ILE A  96      -4.324 -30.314  -7.668  1.00  1.11           H  
ATOM   1490  N   TYR A  97      -2.067 -27.842  -2.825  1.00  1.03           N  
ATOM   1491  CA  TYR A  97      -2.413 -27.865  -1.419  1.00  1.03           C  
ATOM   1492  C   TYR A  97      -3.890 -28.181  -1.279  1.00  1.03           C  
ATOM   1493  O   TYR A  97      -4.732 -27.285  -1.131  1.00  1.03           O  
ATOM   1494  CB  TYR A  97      -2.059 -26.561  -0.722  1.00  1.03           C  
ATOM   1495  CG  TYR A  97      -0.563 -26.270  -0.709  1.00  1.03           C  
ATOM   1496  CD1 TYR A  97      -0.062 -25.191  -1.411  1.00  1.03           C  
ATOM   1497  CD2 TYR A  97       0.318 -27.126  -0.044  1.00  1.03           C  
ATOM   1498  CE1 TYR A  97       1.286 -24.969  -1.451  1.00  1.03           C  
ATOM   1499  CE2 TYR A  97       1.692 -26.895  -0.104  1.00  1.03           C  
ATOM   1500  CZ  TYR A  97       2.166 -25.822  -0.822  1.00  1.03           C  
ATOM   1501  OH  TYR A  97       3.519 -25.596  -0.945  1.00  1.03           O  
ATOM   1502  H   TYR A  97      -2.010 -26.962  -3.332  1.00  1.03           H  
ATOM   1503  HA  TYR A  97      -1.858 -28.666  -0.931  1.00  1.03           H  
ATOM   1504 1HB  TYR A  97      -2.564 -25.730  -1.204  1.00  1.03           H  
ATOM   1505 2HB  TYR A  97      -2.411 -26.614   0.270  1.00  1.03           H  
ATOM   1506  HD1 TYR A  97      -0.735 -24.517  -1.935  1.00  1.03           H  
ATOM   1507  HD2 TYR A  97      -0.065 -27.986   0.511  1.00  1.03           H  
ATOM   1508  HE1 TYR A  97       1.669 -24.127  -1.996  1.00  1.03           H  
ATOM   1509  HE2 TYR A  97       2.384 -27.572   0.400  1.00  1.03           H  
ATOM   1510  HH  TYR A  97       3.716 -25.373  -1.896  1.00  1.03           H  
ATOM   1511  N   GLN A  98      -4.190 -29.474  -1.379  1.00  0.96           N  
ATOM   1512  CA  GLN A  98      -5.569 -29.954  -1.374  1.00  0.96           C  
ATOM   1513  C   GLN A  98      -6.197 -29.741  -0.015  1.00  0.96           C  
ATOM   1514  O   GLN A  98      -5.532 -29.907   1.017  1.00  0.96           O  
ATOM   1515  CB  GLN A  98      -5.636 -31.431  -1.762  1.00  0.96           C  
ATOM   1516  CG  GLN A  98      -5.223 -31.686  -3.203  1.00  0.96           C  
ATOM   1517  CD  GLN A  98      -5.353 -33.123  -3.618  1.00  0.96           C  
ATOM   1518  NE2 GLN A  98      -6.209 -33.352  -4.606  1.00  0.96           N  
ATOM   1519  OE1 GLN A  98      -4.713 -34.029  -3.067  1.00  0.96           O  
ATOM   1520  H   GLN A  98      -3.410 -30.116  -1.529  1.00  0.96           H  
ATOM   1521  HA  GLN A  98      -6.135 -29.381  -2.098  1.00  0.96           H  
ATOM   1522 1HB  GLN A  98      -4.996 -32.015  -1.103  1.00  0.96           H  
ATOM   1523 2HB  GLN A  98      -6.662 -31.786  -1.634  1.00  0.96           H  
ATOM   1524 1HG  GLN A  98      -5.860 -31.083  -3.856  1.00  0.96           H  
ATOM   1525 2HG  GLN A  98      -4.180 -31.392  -3.322  1.00  0.96           H  
ATOM   1526 1HE2 GLN A  98      -6.359 -34.284  -4.936  1.00  0.96           H  
ATOM   1527 2HE2 GLN A  98      -6.715 -32.584  -5.011  1.00  0.96           H  
ATOM   1528  N   ARG A  99      -7.481 -29.393  -0.010  1.00  0.92           N  
ATOM   1529  CA  ARG A  99      -8.175 -29.129   1.236  1.00  0.92           C  
ATOM   1530  C   ARG A  99      -8.317 -30.374   2.091  1.00  0.92           C  
ATOM   1531  O   ARG A  99      -8.447 -31.490   1.584  1.00  0.92           O  
ATOM   1532  CB  ARG A  99      -9.558 -28.555   0.978  1.00  0.92           C  
ATOM   1533  CG  ARG A  99     -10.564 -29.548   0.417  1.00  0.92           C  
ATOM   1534  CD  ARG A  99     -11.789 -28.873  -0.055  1.00  0.92           C  
ATOM   1535  NE  ARG A  99     -12.832 -29.815  -0.453  1.00  0.92           N  
ATOM   1536  CZ  ARG A  99     -12.860 -30.528  -1.603  1.00  0.92           C  
ATOM   1537  NH1 ARG A  99     -11.876 -30.454  -2.480  1.00  0.92           N1+
ATOM   1538  NH2 ARG A  99     -13.893 -31.319  -1.848  1.00  0.92           N  
ATOM   1539  H   ARG A  99      -7.995 -29.282  -0.891  1.00  0.92           H  
ATOM   1540  HA  ARG A  99      -7.607 -28.395   1.781  1.00  0.92           H  
ATOM   1541 1HB  ARG A  99      -9.956 -28.146   1.899  1.00  0.92           H  
ATOM   1542 2HB  ARG A  99      -9.475 -27.730   0.266  1.00  0.92           H  
ATOM   1543 1HG  ARG A  99     -10.122 -30.100  -0.406  1.00  0.92           H  
ATOM   1544 2HG  ARG A  99     -10.845 -30.244   1.211  1.00  0.92           H  
ATOM   1545 1HD  ARG A  99     -12.182 -28.245   0.744  1.00  0.92           H  
ATOM   1546 2HD  ARG A  99     -11.540 -28.254  -0.919  1.00  0.92           H  
ATOM   1547  HE  ARG A  99     -13.614 -29.923   0.177  1.00  0.92           H  
ATOM   1548 1HH1 ARG A  99     -11.044 -29.868  -2.306  1.00  0.92           H  
ATOM   1549 2HH1 ARG A  99     -11.912 -30.996  -3.328  1.00  0.92           H  
ATOM   1550 1HH2 ARG A  99     -14.649 -31.383  -1.179  1.00  0.92           H  
ATOM   1551 2HH2 ARG A  99     -13.926 -31.858  -2.700  1.00  0.92           H  
ATOM   1552  N   GLY A 100      -8.330 -30.160   3.392  1.00  0.92           N  
ATOM   1553  CA  GLY A 100      -8.597 -31.191   4.382  1.00  0.92           C  
ATOM   1554  C   GLY A 100     -10.041 -31.011   4.790  1.00  0.92           C  
ATOM   1555  O   GLY A 100     -10.810 -30.380   4.059  1.00  0.92           O  
ATOM   1556  H   GLY A 100      -8.170 -29.219   3.712  1.00  0.92           H  
ATOM   1557 1HA  GLY A 100      -8.440 -32.186   3.963  1.00  0.92           H  
ATOM   1558 2HA  GLY A 100      -7.940 -31.076   5.245  1.00  0.92           H  
ATOM   1559  N   THR A 101     -10.420 -31.537   5.944  1.00  0.95           N  
ATOM   1560  CA  THR A 101     -11.807 -31.399   6.374  1.00  0.95           C  
ATOM   1561  C   THR A 101     -11.931 -30.766   7.759  1.00  0.95           C  
ATOM   1562  O   THR A 101     -13.035 -30.422   8.184  1.00  0.95           O  
ATOM   1563  CB  THR A 101     -12.556 -32.746   6.329  1.00  0.95           C  
ATOM   1564  CG2 THR A 101     -12.476 -33.342   4.931  1.00  0.95           C  
ATOM   1565  OG1 THR A 101     -11.976 -33.663   7.228  1.00  0.95           O  
ATOM   1566  H   THR A 101      -9.737 -32.025   6.523  1.00  0.95           H  
ATOM   1567  HA  THR A 101     -12.318 -30.733   5.680  1.00  0.95           H  
ATOM   1568  HB  THR A 101     -13.596 -32.586   6.603  1.00  0.95           H  
ATOM   1569  HG1 THR A 101     -11.946 -33.276   8.109  1.00  0.95           H  
ATOM   1570 1HG2 THR A 101     -13.010 -34.290   4.908  1.00  0.95           H  
ATOM   1571 2HG2 THR A 101     -12.920 -32.654   4.213  1.00  0.95           H  
ATOM   1572 3HG2 THR A 101     -11.434 -33.510   4.680  1.00  0.95           H  
ATOM   1573  N   HIS A 102     -10.805 -30.591   8.459  1.00  1.01           N  
ATOM   1574  CA  HIS A 102     -10.871 -30.104   9.833  1.00  1.01           C  
ATOM   1575  C   HIS A 102     -10.072 -28.797  10.051  1.00  1.01           C  
ATOM   1576  O   HIS A 102      -9.297 -28.401   9.178  1.00  1.01           O  
ATOM   1577  CB  HIS A 102     -10.295 -31.184  10.767  1.00  1.01           C  
ATOM   1578  CG  HIS A 102     -10.984 -32.454  10.694  1.00  1.01           C  
ATOM   1579  CD2 HIS A 102     -10.600 -33.605  10.125  1.00  1.01           C  
ATOM   1580  ND1 HIS A 102     -12.242 -32.670  11.210  1.00  1.01           N  
ATOM   1581  CE1 HIS A 102     -12.599 -33.919  10.951  1.00  1.01           C  
ATOM   1582  NE2 HIS A 102     -11.615 -34.498  10.289  1.00  1.01           N  
ATOM   1583  H   HIS A 102      -9.907 -30.886   8.072  1.00  1.01           H  
ATOM   1584  HA  HIS A 102     -11.915 -29.959  10.083  1.00  1.01           H  
ATOM   1585 1HB  HIS A 102      -9.278 -31.388  10.474  1.00  1.01           H  
ATOM   1586 2HB  HIS A 102     -10.283 -30.837  11.798  1.00  1.01           H  
ATOM   1587  HD2 HIS A 102      -9.661 -33.785   9.609  1.00  1.01           H  
ATOM   1588  HE1 HIS A 102     -13.544 -34.386  11.222  1.00  1.01           H  
ATOM   1589  HE2 HIS A 102     -11.585 -35.455   9.921  1.00  1.01           H  
ATOM   1590  N   PRO A 103     -10.452 -27.990  11.057  1.00  1.10           N  
ATOM   1591  CA  PRO A 103      -9.733 -26.882  11.679  1.00  1.10           C  
ATOM   1592  C   PRO A 103      -8.869 -27.388  12.837  1.00  1.10           C  
ATOM   1593  O   PRO A 103      -8.821 -28.594  13.083  1.00  1.10           O  
ATOM   1594  CB  PRO A 103     -10.856 -26.016  12.185  1.00  1.10           C  
ATOM   1595  CG  PRO A 103     -11.899 -26.991  12.619  1.00  1.10           C  
ATOM   1596  CD  PRO A 103     -11.833 -28.121  11.598  1.00  1.10           C  
ATOM   1597  HA  PRO A 103      -9.131 -26.357  10.926  1.00  1.10           H  
ATOM   1598 1HB  PRO A 103     -10.488 -25.413  13.008  1.00  1.10           H  
ATOM   1599 2HB  PRO A 103     -11.181 -25.338  11.404  1.00  1.10           H  
ATOM   1600 1HG  PRO A 103     -11.670 -27.322  13.648  1.00  1.10           H  
ATOM   1601 2HG  PRO A 103     -12.877 -26.491  12.661  1.00  1.10           H  
ATOM   1602 1HD  PRO A 103     -11.973 -29.074  12.128  1.00  1.10           H  
ATOM   1603 2HD  PRO A 103     -12.585 -27.957  10.806  1.00  1.10           H  
ATOM   1604  N   PHE A 104      -8.225 -26.467  13.563  1.00  1.23           N  
ATOM   1605  CA  PHE A 104      -7.574 -26.835  14.822  1.00  1.23           C  
ATOM   1606  C   PHE A 104      -8.488 -26.449  15.981  1.00  1.23           C  
ATOM   1607  O   PHE A 104      -9.637 -26.187  15.640  1.00  1.23           O  
ATOM   1608  CB  PHE A 104      -6.191 -26.200  14.961  1.00  1.23           C  
ATOM   1609  CG  PHE A 104      -5.050 -26.921  14.277  1.00  1.23           C  
ATOM   1610  CD1 PHE A 104      -5.080 -28.288  14.127  1.00  1.23           C  
ATOM   1611  CD2 PHE A 104      -3.945 -26.250  13.799  1.00  1.23           C  
ATOM   1612  CE1 PHE A 104      -4.023 -28.965  13.529  1.00  1.23           C  
ATOM   1613  CE2 PHE A 104      -2.906 -26.944  13.196  1.00  1.23           C  
ATOM   1614  CZ  PHE A 104      -2.950 -28.284  13.071  1.00  1.23           C  
ATOM   1615  H   PHE A 104      -8.237 -25.478  13.307  1.00  1.23           H  
ATOM   1616  HA  PHE A 104      -7.441 -27.914  14.847  1.00  1.23           H  
ATOM   1617 1HB  PHE A 104      -6.232 -25.179  14.575  1.00  1.23           H  
ATOM   1618 2HB  PHE A 104      -5.945 -26.129  16.017  1.00  1.23           H  
ATOM   1619  HD1 PHE A 104      -5.943 -28.847  14.502  1.00  1.23           H  
ATOM   1620  HD2 PHE A 104      -3.892 -25.161  13.903  1.00  1.23           H  
ATOM   1621  HE1 PHE A 104      -4.065 -30.051  13.432  1.00  1.23           H  
ATOM   1622  HE2 PHE A 104      -2.050 -26.425  12.821  1.00  1.23           H  
ATOM   1623  HZ  PHE A 104      -2.129 -28.802  12.607  1.00  1.23           H  
ATOM   1624  N   SER A 105      -8.321 -27.250  17.022  1.00  1.38           N  
ATOM   1625  CA  SER A 105      -8.569 -26.719  18.359  1.00  1.38           C  
ATOM   1626  C   SER A 105      -7.650 -25.585  18.777  1.00  1.38           C  
ATOM   1627  O   SER A 105      -6.473 -25.550  18.417  1.00  1.38           O  
ATOM   1628  CB  SER A 105      -8.503 -27.852  19.356  1.00  1.38           C  
ATOM   1629  OG  SER A 105      -9.545 -28.755  19.108  1.00  1.38           O  
ATOM   1630  H   SER A 105      -8.779 -28.146  16.909  1.00  1.38           H  
ATOM   1631  HA  SER A 105      -9.588 -26.331  18.373  1.00  1.38           H  
ATOM   1632 1HB  SER A 105      -7.546 -28.366  19.265  1.00  1.38           H  
ATOM   1633 2HB  SER A 105      -8.575 -27.465  20.372  1.00  1.38           H  
ATOM   1634  HG  SER A 105      -9.317 -29.597  19.564  1.00  1.38           H  
ATOM   1635  N   ARG A 106      -8.200 -24.664  19.557  1.00  1.55           N  
ATOM   1636  CA  ARG A 106      -7.431 -23.547  20.078  1.00  1.55           C  
ATOM   1637  C   ARG A 106      -6.773 -23.918  21.391  1.00  1.55           C  
ATOM   1638  O   ARG A 106      -7.433 -24.383  22.322  1.00  1.55           O  
ATOM   1639  CB  ARG A 106      -8.323 -22.328  20.273  1.00  1.55           C  
ATOM   1640  CG  ARG A 106      -7.626 -21.083  20.809  1.00  1.55           C  
ATOM   1641  CD  ARG A 106      -6.721 -20.504  19.797  1.00  1.55           C  
ATOM   1642  NE  ARG A 106      -6.138 -19.240  20.219  1.00  1.55           N  
ATOM   1643  CZ  ARG A 106      -5.096 -18.667  19.587  1.00  1.55           C  
ATOM   1644  NH1 ARG A 106      -4.562 -19.280  18.578  1.00  1.55           N1+
ATOM   1645  NH2 ARG A 106      -4.599 -17.499  19.967  1.00  1.55           N  
ATOM   1646  H   ARG A 106      -9.174 -24.748  19.805  1.00  1.55           H  
ATOM   1647  HA  ARG A 106      -6.652 -23.294  19.360  1.00  1.55           H  
ATOM   1648 1HB  ARG A 106      -8.781 -22.063  19.324  1.00  1.55           H  
ATOM   1649 2HB  ARG A 106      -9.126 -22.575  20.964  1.00  1.55           H  
ATOM   1650 1HG  ARG A 106      -8.372 -20.335  21.070  1.00  1.55           H  
ATOM   1651 2HG  ARG A 106      -7.037 -21.334  21.694  1.00  1.55           H  
ATOM   1652 1HD  ARG A 106      -5.907 -21.202  19.604  1.00  1.55           H  
ATOM   1653 2HD  ARG A 106      -7.273 -20.333  18.874  1.00  1.55           H  
ATOM   1654  HE  ARG A 106      -6.547 -18.758  21.009  1.00  1.55           H  
ATOM   1655 1HH1 ARG A 106      -4.921 -20.162  18.269  1.00  1.55           H  
ATOM   1656 2HH1 ARG A 106      -3.750 -18.857  18.115  1.00  1.55           H  
ATOM   1657 1HH2 ARG A 106      -4.995 -17.005  20.747  1.00  1.55           H  
ATOM   1658 2HH2 ARG A 106      -3.808 -17.085  19.424  1.00  1.55           H  
ATOM   1659  N   ILE A 107      -5.469 -23.721  21.453  1.00  1.68           N  
ATOM   1660  CA  ILE A 107      -4.700 -24.019  22.643  1.00  1.68           C  
ATOM   1661  C   ILE A 107      -4.524 -22.804  23.522  1.00  1.68           C  
ATOM   1662  O   ILE A 107      -4.123 -21.743  23.046  1.00  1.68           O  
ATOM   1663  CB  ILE A 107      -3.320 -24.553  22.279  1.00  1.68           C  
ATOM   1664  CG1 ILE A 107      -3.470 -25.809  21.422  1.00  1.68           C  
ATOM   1665  CG2 ILE A 107      -2.476 -24.774  23.532  1.00  1.68           C  
ATOM   1666  CD1 ILE A 107      -4.233 -26.932  22.059  1.00  1.68           C  
ATOM   1667  H   ILE A 107      -4.992 -23.358  20.641  1.00  1.68           H  
ATOM   1668  HA  ILE A 107      -5.229 -24.783  23.211  1.00  1.68           H  
ATOM   1669  HB  ILE A 107      -2.814 -23.817  21.656  1.00  1.68           H  
ATOM   1670 1HG1 ILE A 107      -3.985 -25.542  20.506  1.00  1.68           H  
ATOM   1671 2HG1 ILE A 107      -2.485 -26.172  21.180  1.00  1.68           H  
ATOM   1672 1HG2 ILE A 107      -1.505 -25.110  23.243  1.00  1.68           H  
ATOM   1673 2HG2 ILE A 107      -2.372 -23.836  24.070  1.00  1.68           H  
ATOM   1674 3HG2 ILE A 107      -2.948 -25.515  24.174  1.00  1.68           H  
ATOM   1675 1HD1 ILE A 107      -4.279 -27.769  21.365  1.00  1.68           H  
ATOM   1676 2HD1 ILE A 107      -3.737 -27.248  22.975  1.00  1.68           H  
ATOM   1677 3HD1 ILE A 107      -5.244 -26.599  22.292  1.00  1.68           H  
ATOM   1678  N   ARG A 108      -4.834 -22.965  24.801  1.00  1.76           N  
ATOM   1679  CA  ARG A 108      -4.668 -21.893  25.767  1.00  1.76           C  
ATOM   1680  C   ARG A 108      -3.278 -21.931  26.420  1.00  1.76           C  
ATOM   1681  O   ARG A 108      -2.487 -20.983  26.303  1.00  1.76           O  
ATOM   1682  CB  ARG A 108      -5.733 -22.022  26.858  1.00  1.76           C  
ATOM   1683  CG  ARG A 108      -5.752 -20.924  27.931  1.00  1.76           C  
ATOM   1684  CD  ARG A 108      -6.743 -21.240  29.030  1.00  1.76           C  
ATOM   1685  NE  ARG A 108      -6.312 -22.393  29.817  1.00  1.76           N  
ATOM   1686  CZ  ARG A 108      -7.103 -23.190  30.569  1.00  1.76           C  
ATOM   1687  NH1 ARG A 108      -8.407 -22.968  30.649  1.00  1.76           N1+
ATOM   1688  NH2 ARG A 108      -6.555 -24.206  31.224  1.00  1.76           N  
ATOM   1689  H   ARG A 108      -5.188 -23.860  25.102  1.00  1.76           H  
ATOM   1690  HA  ARG A 108      -4.792 -20.938  25.258  1.00  1.76           H  
ATOM   1691 1HB  ARG A 108      -6.720 -22.054  26.396  1.00  1.76           H  
ATOM   1692 2HB  ARG A 108      -5.592 -22.966  27.384  1.00  1.76           H  
ATOM   1693 1HG  ARG A 108      -4.759 -20.857  28.388  1.00  1.76           H  
ATOM   1694 2HG  ARG A 108      -6.013 -19.966  27.483  1.00  1.76           H  
ATOM   1695 1HD  ARG A 108      -6.839 -20.387  29.700  1.00  1.76           H  
ATOM   1696 2HD  ARG A 108      -7.711 -21.472  28.592  1.00  1.76           H  
ATOM   1697  HE  ARG A 108      -5.300 -22.609  29.815  1.00  1.76           H  
ATOM   1698 1HH1 ARG A 108      -8.818 -22.195  30.147  1.00  1.76           H  
ATOM   1699 2HH1 ARG A 108      -8.989 -23.572  31.212  1.00  1.76           H  
ATOM   1700 1HH2 ARG A 108      -5.528 -24.380  31.131  1.00  1.76           H  
ATOM   1701 2HH2 ARG A 108      -7.120 -24.816  31.786  1.00  1.76           H  
ATOM   1702  N   ASP A 109      -2.972 -23.056  27.075  1.00  1.76           N  
ATOM   1703  CA  ASP A 109      -1.768 -23.168  27.895  1.00  1.76           C  
ATOM   1704  C   ASP A 109      -0.453 -23.454  27.161  1.00  1.76           C  
ATOM   1705  O   ASP A 109       0.536 -22.737  27.351  1.00  1.76           O  
ATOM   1706  CB  ASP A 109      -1.995 -24.283  28.903  1.00  1.76           C  
ATOM   1707  CG  ASP A 109      -3.135 -23.942  29.814  1.00  1.76           C  
ATOM   1708  OD1 ASP A 109      -3.523 -22.800  29.810  1.00  1.76           O  
ATOM   1709  OD2 ASP A 109      -3.662 -24.803  30.473  1.00  1.76           O1-
ATOM   1710  H   ASP A 109      -3.625 -23.821  27.067  1.00  1.76           H  
ATOM   1711  HA  ASP A 109      -1.652 -22.229  28.439  1.00  1.76           H  
ATOM   1712 1HB  ASP A 109      -2.215 -25.211  28.378  1.00  1.76           H  
ATOM   1713 2HB  ASP A 109      -1.086 -24.439  29.485  1.00  1.76           H  
ATOM   1714  N   GLY A 110      -0.449 -24.437  26.269  1.00  1.73           N  
ATOM   1715  CA  GLY A 110       0.792 -24.853  25.614  1.00  1.73           C  
ATOM   1716  C   GLY A 110       1.467 -25.948  26.430  1.00  1.73           C  
ATOM   1717  O   GLY A 110       0.992 -26.299  27.513  1.00  1.73           O  
ATOM   1718  H   GLY A 110      -1.298 -24.951  26.093  1.00  1.73           H  
ATOM   1719 1HA  GLY A 110       0.589 -25.197  24.607  1.00  1.73           H  
ATOM   1720 2HA  GLY A 110       1.472 -24.011  25.538  1.00  1.73           H  
ATOM   1721  N   LEU A 111       2.573 -26.484  25.923  1.00  1.72           N  
ATOM   1722  CA  LEU A 111       3.279 -27.554  26.624  1.00  1.72           C  
ATOM   1723  C   LEU A 111       4.188 -27.006  27.730  1.00  1.72           C  
ATOM   1724  O   LEU A 111       4.566 -25.838  27.716  1.00  1.72           O  
ATOM   1725  CB  LEU A 111       4.105 -28.388  25.654  1.00  1.72           C  
ATOM   1726  CG  LEU A 111       3.331 -29.067  24.530  1.00  1.72           C  
ATOM   1727  CD1 LEU A 111       4.268 -29.839  23.680  1.00  1.72           C  
ATOM   1728  CD2 LEU A 111       2.264 -29.951  25.089  1.00  1.72           C  
ATOM   1729  H   LEU A 111       2.920 -26.170  25.013  1.00  1.72           H  
ATOM   1730  HA  LEU A 111       2.538 -28.204  27.087  1.00  1.72           H  
ATOM   1731 1HB  LEU A 111       4.882 -27.766  25.210  1.00  1.72           H  
ATOM   1732 2HB  LEU A 111       4.572 -29.156  26.218  1.00  1.72           H  
ATOM   1733  HG  LEU A 111       2.890 -28.306  23.908  1.00  1.72           H  
ATOM   1734 1HD1 LEU A 111       3.719 -30.295  22.859  1.00  1.72           H  
ATOM   1735 2HD1 LEU A 111       5.005 -29.162  23.303  1.00  1.72           H  
ATOM   1736 3HD1 LEU A 111       4.749 -30.614  24.266  1.00  1.72           H  
ATOM   1737 1HD2 LEU A 111       1.724 -30.408  24.271  1.00  1.72           H  
ATOM   1738 2HD2 LEU A 111       2.717 -30.724  25.708  1.00  1.72           H  
ATOM   1739 3HD2 LEU A 111       1.576 -29.355  25.693  1.00  1.72           H  
ATOM   1740  N   GLN A 112       4.523 -27.848  28.710  1.00  1.76           N  
ATOM   1741  CA  GLN A 112       5.401 -27.438  29.814  1.00  1.76           C  
ATOM   1742  C   GLN A 112       6.779 -26.938  29.380  1.00  1.76           C  
ATOM   1743  O   GLN A 112       7.287 -25.956  29.928  1.00  1.76           O  
ATOM   1744  CB  GLN A 112       5.605 -28.594  30.795  1.00  1.76           C  
ATOM   1745  CG  GLN A 112       6.462 -28.237  31.999  1.00  1.76           C  
ATOM   1746  CD  GLN A 112       6.609 -29.387  32.986  1.00  1.76           C  
ATOM   1747  NE2 GLN A 112       7.148 -29.082  34.159  1.00  1.76           N  
ATOM   1748  OE1 GLN A 112       6.243 -30.534  32.706  1.00  1.76           O  
ATOM   1749  H   GLN A 112       4.180 -28.797  28.683  1.00  1.76           H  
ATOM   1750  HA  GLN A 112       4.907 -26.623  30.341  1.00  1.76           H  
ATOM   1751 1HB  GLN A 112       4.640 -28.946  31.155  1.00  1.76           H  
ATOM   1752 2HB  GLN A 112       6.087 -29.423  30.282  1.00  1.76           H  
ATOM   1753 1HG  GLN A 112       7.458 -27.968  31.643  1.00  1.76           H  
ATOM   1754 2HG  GLN A 112       6.012 -27.393  32.518  1.00  1.76           H  
ATOM   1755 1HE2 GLN A 112       7.271 -29.790  34.855  1.00  1.76           H  
ATOM   1756 2HE2 GLN A 112       7.434 -28.142  34.349  1.00  1.76           H  
ATOM   1757  N   TYR A 113       7.381 -27.601  28.401  1.00  1.88           N  
ATOM   1758  CA  TYR A 113       8.712 -27.209  27.954  1.00  1.88           C  
ATOM   1759  C   TYR A 113       8.683 -26.736  26.518  1.00  1.88           C  
ATOM   1760  O   TYR A 113       7.908 -27.248  25.714  1.00  1.88           O  
ATOM   1761  CB  TYR A 113       9.683 -28.389  28.036  1.00  1.88           C  
ATOM   1762  CG  TYR A 113       9.864 -28.950  29.417  1.00  1.88           C  
ATOM   1763  CD1 TYR A 113       9.122 -30.053  29.803  1.00  1.88           C  
ATOM   1764  CD2 TYR A 113      10.748 -28.367  30.304  1.00  1.88           C  
ATOM   1765  CE1 TYR A 113       9.268 -30.578  31.060  1.00  1.88           C  
ATOM   1766  CE2 TYR A 113      10.895 -28.892  31.573  1.00  1.88           C  
ATOM   1767  CZ  TYR A 113      10.158 -29.995  31.951  1.00  1.88           C  
ATOM   1768  OH  TYR A 113      10.307 -30.525  33.212  1.00  1.88           O  
ATOM   1769  H   TYR A 113       6.921 -28.414  28.001  1.00  1.88           H  
ATOM   1770  HA  TYR A 113       9.073 -26.390  28.575  1.00  1.88           H  
ATOM   1771 1HB  TYR A 113       9.332 -29.194  27.390  1.00  1.88           H  
ATOM   1772 2HB  TYR A 113      10.662 -28.083  27.662  1.00  1.88           H  
ATOM   1773  HD1 TYR A 113       8.429 -30.509  29.110  1.00  1.88           H  
ATOM   1774  HD2 TYR A 113      11.329 -27.495  30.001  1.00  1.88           H  
ATOM   1775  HE1 TYR A 113       8.682 -31.451  31.354  1.00  1.88           H  
ATOM   1776  HE2 TYR A 113      11.594 -28.436  32.275  1.00  1.88           H  
ATOM   1777  HH  TYR A 113       9.626 -31.187  33.360  1.00  1.88           H  
ATOM   1778  N   GLY A 114       9.598 -25.833  26.165  1.00  2.08           N  
ATOM   1779  CA  GLY A 114       9.705 -25.385  24.784  1.00  2.08           C  
ATOM   1780  C   GLY A 114      10.913 -24.484  24.560  1.00  2.08           C  
ATOM   1781  O   GLY A 114      11.513 -23.992  25.515  1.00  2.08           O  
ATOM   1782  H   GLY A 114      10.218 -25.448  26.865  1.00  2.08           H  
ATOM   1783 1HA  GLY A 114       9.762 -26.242  24.153  1.00  2.08           H  
ATOM   1784 2HA  GLY A 114       8.801 -24.850  24.505  1.00  2.08           H  
ATOM   1785  N   TRP A 115      11.276 -24.269  23.294  1.00  2.37           N  
ATOM   1786  CA  TRP A 115      12.428 -23.427  22.985  1.00  2.37           C  
ATOM   1787  C   TRP A 115      12.025 -21.963  23.015  1.00  2.37           C  
ATOM   1788  O   TRP A 115      10.999 -21.600  22.452  1.00  2.37           O  
ATOM   1789  CB  TRP A 115      12.990 -23.688  21.583  1.00  2.37           C  
ATOM   1790  CG  TRP A 115      13.628 -25.043  21.326  1.00  2.37           C  
ATOM   1791  CD1 TRP A 115      13.097 -26.041  20.573  1.00  2.37           C  
ATOM   1792  CD2 TRP A 115      14.886 -25.567  21.834  1.00  2.37           C  
ATOM   1793  CE2 TRP A 115      15.036 -26.845  21.297  1.00  2.37           C  
ATOM   1794  CE3 TRP A 115      15.878 -25.067  22.679  1.00  2.37           C  
ATOM   1795  NE1 TRP A 115      13.942 -27.111  20.540  1.00  2.37           N  
ATOM   1796  CZ2 TRP A 115      16.143 -27.626  21.554  1.00  2.37           C  
ATOM   1797  CZ3 TRP A 115      16.994 -25.866  22.948  1.00  2.37           C  
ATOM   1798  CH2 TRP A 115      17.121 -27.106  22.393  1.00  2.37           C  
ATOM   1799  H   TRP A 115      10.749 -24.692  22.546  1.00  2.37           H  
ATOM   1800  HA  TRP A 115      13.206 -23.598  23.730  1.00  2.37           H  
ATOM   1801 1HB  TRP A 115      12.188 -23.560  20.853  1.00  2.37           H  
ATOM   1802 2HB  TRP A 115      13.739 -22.924  21.358  1.00  2.37           H  
ATOM   1803  HD1 TRP A 115      12.149 -25.991  20.048  1.00  2.37           H  
ATOM   1804  HE1 TRP A 115      13.790 -27.968  20.038  1.00  2.37           H  
ATOM   1805  HE3 TRP A 115      15.784 -24.071  23.115  1.00  2.37           H  
ATOM   1806  HZ2 TRP A 115      16.255 -28.616  21.120  1.00  2.37           H  
ATOM   1807  HZ3 TRP A 115      17.769 -25.468  23.606  1.00  2.37           H  
ATOM   1808  HH2 TRP A 115      18.006 -27.699  22.615  1.00  2.37           H  
ATOM   1809  N   LYS A 116      12.863 -21.108  23.595  1.00  2.72           N  
ATOM   1810  CA  LYS A 116      12.576 -19.673  23.584  1.00  2.72           C  
ATOM   1811  C   LYS A 116      13.134 -18.985  22.334  1.00  2.72           C  
ATOM   1812  O   LYS A 116      12.670 -17.914  21.938  1.00  2.72           O  
ATOM   1813  CB  LYS A 116      13.142 -19.008  24.837  1.00  2.72           C  
ATOM   1814  CG  LYS A 116      12.460 -19.433  26.132  1.00  2.72           C  
ATOM   1815  CD  LYS A 116      13.065 -18.718  27.335  1.00  2.72           C  
ATOM   1816  CE  LYS A 116      12.376 -19.123  28.632  1.00  2.72           C  
ATOM   1817  NZ  LYS A 116      12.986 -18.455  29.816  1.00  2.72           N1+
ATOM   1818  H   LYS A 116      13.687 -21.454  24.063  1.00  2.72           H  
ATOM   1819  HA  LYS A 116      11.492 -19.538  23.581  1.00  2.72           H  
ATOM   1820 1HB  LYS A 116      14.205 -19.237  24.920  1.00  2.72           H  
ATOM   1821 2HB  LYS A 116      13.049 -17.927  24.744  1.00  2.72           H  
ATOM   1822 1HG  LYS A 116      11.394 -19.207  26.074  1.00  2.72           H  
ATOM   1823 2HG  LYS A 116      12.575 -20.512  26.264  1.00  2.72           H  
ATOM   1824 1HD  LYS A 116      14.127 -18.960  27.406  1.00  2.72           H  
ATOM   1825 2HD  LYS A 116      12.966 -17.640  27.203  1.00  2.72           H  
ATOM   1826 1HE  LYS A 116      11.324 -18.849  28.574  1.00  2.72           H  
ATOM   1827 2HE  LYS A 116      12.456 -20.203  28.754  1.00  2.72           H  
ATOM   1828 1HZ  LYS A 116      12.503 -18.747  30.653  1.00  2.72           H  
ATOM   1829 2HZ  LYS A 116      13.961 -18.710  29.883  1.00  2.72           H  
ATOM   1830 3HZ  LYS A 116      12.907 -17.452  29.715  1.00  2.72           H  
ATOM   1831  N   THR A 117      14.154 -19.595  21.739  1.00  3.09           N  
ATOM   1832  CA  THR A 117      14.812 -19.044  20.562  1.00  3.09           C  
ATOM   1833  C   THR A 117      14.971 -20.110  19.475  1.00  3.09           C  
ATOM   1834  O   THR A 117      15.511 -21.185  19.726  1.00  3.09           O  
ATOM   1835  CB  THR A 117      16.165 -18.427  20.969  1.00  3.09           C  
ATOM   1836  CG2 THR A 117      16.906 -17.870  19.779  1.00  3.09           C  
ATOM   1837  OG1 THR A 117      15.933 -17.388  21.925  1.00  3.09           O  
ATOM   1838  H   THR A 117      14.471 -20.473  22.114  1.00  3.09           H  
ATOM   1839  HA  THR A 117      14.187 -18.248  20.157  1.00  3.09           H  
ATOM   1840  HB  THR A 117      16.774 -19.186  21.438  1.00  3.09           H  
ATOM   1841  HG1 THR A 117      15.304 -16.752  21.563  1.00  3.09           H  
ATOM   1842 1HG2 THR A 117      17.852 -17.444  20.109  1.00  3.09           H  
ATOM   1843 2HG2 THR A 117      17.099 -18.654  19.091  1.00  3.09           H  
ATOM   1844 3HG2 THR A 117      16.307 -17.097  19.299  1.00  3.09           H  
ATOM   1845  N   TRP A 118      14.533 -19.796  18.254  1.00  3.45           N  
ATOM   1846  CA  TRP A 118      14.604 -20.730  17.118  1.00  3.45           C  
ATOM   1847  C   TRP A 118      16.033 -21.178  16.770  1.00  3.45           C  
ATOM   1848  O   TRP A 118      16.272 -22.290  16.299  1.00  3.45           O  
ATOM   1849  CB  TRP A 118      13.950 -20.095  15.890  1.00  3.45           C  
ATOM   1850  CG  TRP A 118      14.698 -18.928  15.333  1.00  3.45           C  
ATOM   1851  CD1 TRP A 118      14.540 -17.611  15.651  1.00  3.45           C  
ATOM   1852  CD2 TRP A 118      15.726 -18.977  14.319  1.00  3.45           C  
ATOM   1853  CE2 TRP A 118      16.141 -17.664  14.093  1.00  3.45           C  
ATOM   1854  CE3 TRP A 118      16.319 -20.020  13.594  1.00  3.45           C  
ATOM   1855  NE1 TRP A 118      15.408 -16.841  14.914  1.00  3.45           N  
ATOM   1856  CZ2 TRP A 118      17.129 -17.358  13.173  1.00  3.45           C  
ATOM   1857  CZ3 TRP A 118      17.306 -19.715  12.673  1.00  3.45           C  
ATOM   1858  CH2 TRP A 118      17.703 -18.417  12.467  1.00  3.45           C  
ATOM   1859  H   TRP A 118      14.106 -18.892  18.110  1.00  3.45           H  
ATOM   1860  HA  TRP A 118      14.033 -21.617  17.386  1.00  3.45           H  
ATOM   1861 1HB  TRP A 118      13.868 -20.850  15.108  1.00  3.45           H  
ATOM   1862 2HB  TRP A 118      12.939 -19.780  16.138  1.00  3.45           H  
ATOM   1863  HD1 TRP A 118      13.833 -17.226  16.383  1.00  3.45           H  
ATOM   1864  HE1 TRP A 118      15.494 -15.835  14.964  1.00  3.45           H  
ATOM   1865  HE3 TRP A 118      16.006 -21.051  13.758  1.00  3.45           H  
ATOM   1866  HZ2 TRP A 118      17.456 -16.334  12.993  1.00  3.45           H  
ATOM   1867  HZ3 TRP A 118      17.762 -20.533  12.115  1.00  3.45           H  
ATOM   1868  HH2 TRP A 118      18.483 -18.212  11.733  1.00  3.45           H  
ATOM   1869  N   GLY A 119      17.009 -20.334  17.075  1.00  3.73           N  
ATOM   1870  CA  GLY A 119      18.408 -20.628  16.802  1.00  3.73           C  
ATOM   1871  C   GLY A 119      18.917 -21.790  17.660  1.00  3.73           C  
ATOM   1872  O   GLY A 119      19.948 -22.398  17.365  1.00  3.73           O  
ATOM   1873  H   GLY A 119      16.761 -19.444  17.473  1.00  3.73           H  
ATOM   1874 1HA  GLY A 119      18.527 -20.868  15.745  1.00  3.73           H  
ATOM   1875 2HA  GLY A 119      19.005 -19.738  16.996  1.00  3.73           H  
ATOM   1876  N   LYS A 120      18.150 -22.172  18.686  1.00  3.84           N  
ATOM   1877  CA  LYS A 120      18.555 -23.255  19.559  1.00  3.84           C  
ATOM   1878  C   LYS A 120      18.205 -24.597  18.939  1.00  3.84           C  
ATOM   1879  O   LYS A 120      18.589 -25.648  19.446  1.00  3.84           O  
ATOM   1880  CB  LYS A 120      17.920 -23.113  20.918  1.00  3.84           C  
ATOM   1881  CG  LYS A 120      18.284 -21.850  21.653  1.00  3.84           C  
ATOM   1882  CD  LYS A 120      19.756 -21.812  22.026  1.00  3.84           C  
ATOM   1883  CE  LYS A 120      20.070 -20.576  22.866  1.00  3.84           C  
ATOM   1884  NZ  LYS A 120      21.514 -20.490  23.226  1.00  3.84           N1+
ATOM   1885  H   LYS A 120      17.272 -21.698  18.892  1.00  3.84           H  
ATOM   1886  HA  LYS A 120      19.637 -23.213  19.682  1.00  3.84           H  
ATOM   1887 1HB  LYS A 120      16.836 -23.154  20.814  1.00  3.84           H  
ATOM   1888 2HB  LYS A 120      18.244 -23.933  21.527  1.00  3.84           H  
ATOM   1889 1HG  LYS A 120      18.075 -21.013  20.994  1.00  3.84           H  
ATOM   1890 2HG  LYS A 120      17.670 -21.752  22.547  1.00  3.84           H  
ATOM   1891 1HD  LYS A 120      20.018 -22.710  22.591  1.00  3.84           H  
ATOM   1892 2HD  LYS A 120      20.357 -21.787  21.117  1.00  3.84           H  
ATOM   1893 1HE  LYS A 120      19.790 -19.687  22.303  1.00  3.84           H  
ATOM   1894 2HE  LYS A 120      19.481 -20.612  23.783  1.00  3.84           H  
ATOM   1895 1HZ  LYS A 120      21.673 -19.660  23.780  1.00  3.84           H  
ATOM   1896 2HZ  LYS A 120      21.778 -21.306  23.761  1.00  3.84           H  
ATOM   1897 3HZ  LYS A 120      22.070 -20.444  22.385  1.00  3.84           H  
ATOM   1898  N   ASN A 121      17.566 -24.568  17.768  1.00  3.72           N  
ATOM   1899  CA  ASN A 121      17.274 -25.776  17.011  1.00  3.72           C  
ATOM   1900  C   ASN A 121      18.571 -26.481  16.645  1.00  3.72           C  
ATOM   1901  O   ASN A 121      18.585 -27.677  16.377  1.00  3.72           O  
ATOM   1902  CB  ASN A 121      16.491 -25.481  15.750  1.00  3.72           C  
ATOM   1903  CG  ASN A 121      16.026 -26.751  15.082  1.00  3.72           C  
ATOM   1904  ND2 ASN A 121      16.386 -26.939  13.810  1.00  3.72           N  
ATOM   1905  OD1 ASN A 121      15.356 -27.566  15.726  1.00  3.72           O  
ATOM   1906  H   ASN A 121      17.252 -23.678  17.376  1.00  3.72           H  
ATOM   1907  HA  ASN A 121      16.692 -26.453  17.640  1.00  3.72           H  
ATOM   1908 1HB  ASN A 121      15.630 -24.856  15.989  1.00  3.72           H  
ATOM   1909 2HB  ASN A 121      17.117 -24.919  15.058  1.00  3.72           H  
ATOM   1910 1HD2 ASN A 121      16.111 -27.795  13.293  1.00  3.72           H  
ATOM   1911 2HD2 ASN A 121      16.931 -26.245  13.343  1.00  3.72           H  
ATOM   1912  N   LEU A 122      19.671 -25.730  16.621  1.00  3.35           N  
ATOM   1913  CA  LEU A 122      20.956 -26.265  16.245  1.00  3.35           C  
ATOM   1914  C   LEU A 122      21.639 -27.034  17.389  1.00  3.35           C  
ATOM   1915  O   LEU A 122      22.712 -27.603  17.193  1.00  3.35           O  
ATOM   1916  CB  LEU A 122      21.833 -25.101  15.798  1.00  3.35           C  
ATOM   1917  CG  LEU A 122      21.324 -24.360  14.554  1.00  3.35           C  
ATOM   1918  CD1 LEU A 122      22.197 -23.146  14.301  1.00  3.35           C  
ATOM   1919  CD2 LEU A 122      21.327 -25.308  13.363  1.00  3.35           C  
ATOM   1920  H   LEU A 122      19.620 -24.738  16.868  1.00  3.35           H  
ATOM   1921  HA  LEU A 122      20.812 -26.948  15.409  1.00  3.35           H  
ATOM   1922 1HB  LEU A 122      21.889 -24.379  16.614  1.00  3.35           H  
ATOM   1923 2HB  LEU A 122      22.835 -25.471  15.588  1.00  3.35           H  
ATOM   1924  HG  LEU A 122      20.303 -24.006  14.734  1.00  3.35           H  
ATOM   1925 1HD1 LEU A 122      21.830 -22.609  13.427  1.00  3.35           H  
ATOM   1926 2HD1 LEU A 122      22.159 -22.490  15.175  1.00  3.35           H  
ATOM   1927 3HD1 LEU A 122      23.222 -23.465  14.128  1.00  3.35           H  
ATOM   1928 1HD2 LEU A 122      20.959 -24.784  12.480  1.00  3.35           H  
ATOM   1929 2HD2 LEU A 122      22.343 -25.659  13.180  1.00  3.35           H  
ATOM   1930 3HD2 LEU A 122      20.681 -26.161  13.576  1.00  3.35           H  
ATOM   1931  N   VAL A 123      21.030 -27.051  18.585  1.00  2.80           N  
ATOM   1932  CA  VAL A 123      21.609 -27.761  19.724  1.00  2.80           C  
ATOM   1933  C   VAL A 123      21.546 -29.284  19.555  1.00  2.80           C  
ATOM   1934  O   VAL A 123      22.528 -29.982  19.813  1.00  2.80           O  
ATOM   1935  CB  VAL A 123      20.881 -27.377  21.024  1.00  2.80           C  
ATOM   1936  CG1 VAL A 123      21.383 -28.233  22.167  1.00  2.80           C  
ATOM   1937  CG2 VAL A 123      21.114 -25.901  21.335  1.00  2.80           C  
ATOM   1938  H   VAL A 123      20.144 -26.566  18.716  1.00  2.80           H  
ATOM   1939  HA  VAL A 123      22.655 -27.465  19.813  1.00  2.80           H  
ATOM   1940  HB  VAL A 123      19.815 -27.565  20.896  1.00  2.80           H  
ATOM   1941 1HG1 VAL A 123      20.850 -27.970  23.079  1.00  2.80           H  
ATOM   1942 2HG1 VAL A 123      21.221 -29.276  21.937  1.00  2.80           H  
ATOM   1943 3HG1 VAL A 123      22.449 -28.060  22.305  1.00  2.80           H  
ATOM   1944 1HG2 VAL A 123      20.583 -25.635  22.247  1.00  2.80           H  
ATOM   1945 2HG2 VAL A 123      22.180 -25.726  21.466  1.00  2.80           H  
ATOM   1946 3HG2 VAL A 123      20.755 -25.294  20.519  1.00  2.80           H  
ATOM   1947  N   PHE A 124      20.385 -29.812  19.161  1.00  2.21           N  
ATOM   1948  CA  PHE A 124      20.249 -31.252  18.941  1.00  2.21           C  
ATOM   1949  C   PHE A 124      19.084 -31.542  18.017  1.00  2.21           C  
ATOM   1950  O   PHE A 124      18.179 -30.719  17.882  1.00  2.21           O  
ATOM   1951  CB  PHE A 124      20.009 -32.045  20.238  1.00  2.21           C  
ATOM   1952  CG  PHE A 124      18.652 -31.835  20.947  1.00  2.21           C  
ATOM   1953  CD1 PHE A 124      17.570 -32.669  20.629  1.00  2.21           C  
ATOM   1954  CD2 PHE A 124      18.462 -30.882  21.939  1.00  2.21           C  
ATOM   1955  CE1 PHE A 124      16.353 -32.546  21.265  1.00  2.21           C  
ATOM   1956  CE2 PHE A 124      17.238 -30.766  22.583  1.00  2.21           C  
ATOM   1957  CZ  PHE A 124      16.187 -31.594  22.246  1.00  2.21           C  
ATOM   1958  H   PHE A 124      19.605 -29.199  18.970  1.00  2.21           H  
ATOM   1959  HA  PHE A 124      21.161 -31.619  18.467  1.00  2.21           H  
ATOM   1960 1HB  PHE A 124      20.101 -33.108  20.015  1.00  2.21           H  
ATOM   1961 2HB  PHE A 124      20.798 -31.805  20.950  1.00  2.21           H  
ATOM   1962  HD1 PHE A 124      17.702 -33.431  19.868  1.00  2.21           H  
ATOM   1963  HD2 PHE A 124      19.273 -30.236  22.220  1.00  2.21           H  
ATOM   1964  HE1 PHE A 124      15.526 -33.207  20.996  1.00  2.21           H  
ATOM   1965  HE2 PHE A 124      17.096 -30.017  23.369  1.00  2.21           H  
ATOM   1966  HZ  PHE A 124      15.224 -31.493  22.764  1.00  2.21           H  
ATOM   1967  N   SER A 125      19.053 -32.742  17.449  1.00  1.71           N  
ATOM   1968  CA  SER A 125      17.879 -33.145  16.697  1.00  1.71           C  
ATOM   1969  C   SER A 125      17.375 -34.471  17.279  1.00  1.71           C  
ATOM   1970  O   SER A 125      18.193 -35.319  17.634  1.00  1.71           O  
ATOM   1971  CB  SER A 125      18.213 -33.320  15.228  1.00  1.71           C  
ATOM   1972  OG  SER A 125      18.645 -32.116  14.656  1.00  1.71           O  
ATOM   1973  H   SER A 125      19.831 -33.378  17.560  1.00  1.71           H  
ATOM   1974  HA  SER A 125      17.142 -32.356  16.792  1.00  1.71           H  
ATOM   1975 1HB  SER A 125      18.987 -34.078  15.116  1.00  1.71           H  
ATOM   1976 2HB  SER A 125      17.329 -33.678  14.700  1.00  1.71           H  
ATOM   1977  HG  SER A 125      17.958 -31.461  14.846  1.00  1.71           H  
ATOM   1978  N   PRO A 126      16.055 -34.645  17.450  1.00  1.34           N  
ATOM   1979  CA  PRO A 126      15.385 -35.849  17.911  1.00  1.34           C  
ATOM   1980  C   PRO A 126      15.299 -36.898  16.811  1.00  1.34           C  
ATOM   1981  O   PRO A 126      15.440 -36.573  15.631  1.00  1.34           O  
ATOM   1982  CB  PRO A 126      14.004 -35.330  18.280  1.00  1.34           C  
ATOM   1983  CG  PRO A 126      13.789 -34.185  17.335  1.00  1.34           C  
ATOM   1984  CD  PRO A 126      15.127 -33.534  17.174  1.00  1.34           C  
ATOM   1985  HA  PRO A 126      15.911 -36.246  18.790  1.00  1.34           H  
ATOM   1986 1HB  PRO A 126      13.258 -36.133  18.151  1.00  1.34           H  
ATOM   1987 2HB  PRO A 126      13.976 -35.032  19.340  1.00  1.34           H  
ATOM   1988 1HG  PRO A 126      13.388 -34.561  16.384  1.00  1.34           H  
ATOM   1989 2HG  PRO A 126      13.065 -33.510  17.733  1.00  1.34           H  
ATOM   1990 1HD  PRO A 126      15.212 -33.178  16.135  1.00  1.34           H  
ATOM   1991 2HD  PRO A 126      15.241 -32.725  17.919  1.00  1.34           H  
ATOM   1992  N   GLY A 127      15.035 -38.143  17.196  1.00  1.10           N  
ATOM   1993  CA  GLY A 127      14.747 -39.188  16.218  1.00  1.10           C  
ATOM   1994  C   GLY A 127      13.239 -39.243  15.994  1.00  1.10           C  
ATOM   1995  O   GLY A 127      12.518 -38.349  16.440  1.00  1.10           O  
ATOM   1996  H   GLY A 127      14.984 -38.362  18.179  1.00  1.10           H  
ATOM   1997 1HA  GLY A 127      15.259 -38.974  15.281  1.00  1.10           H  
ATOM   1998 2HA  GLY A 127      15.107 -40.149  16.581  1.00  1.10           H  
ATOM   1999  N   ARG A 128      12.757 -40.293  15.327  1.00  0.95           N  
ATOM   2000  CA  ARG A 128      11.322 -40.417  15.056  1.00  0.95           C  
ATOM   2001  C   ARG A 128      10.628 -41.431  15.966  1.00  0.95           C  
ATOM   2002  O   ARG A 128      11.137 -42.529  16.202  1.00  0.95           O  
ATOM   2003  CB  ARG A 128      11.054 -40.778  13.599  1.00  0.95           C  
ATOM   2004  CG  ARG A 128       9.565 -40.916  13.269  1.00  0.95           C  
ATOM   2005  CD  ARG A 128       9.282 -41.090  11.828  1.00  0.95           C  
ATOM   2006  NE  ARG A 128       7.856 -41.296  11.607  1.00  0.95           N  
ATOM   2007  CZ  ARG A 128       7.268 -41.442  10.404  1.00  0.95           C  
ATOM   2008  NH1 ARG A 128       7.987 -41.387   9.305  1.00  0.95           N1+
ATOM   2009  NH2 ARG A 128       5.963 -41.642  10.334  1.00  0.95           N  
ATOM   2010  H   ARG A 128      13.390 -41.005  14.993  1.00  0.95           H  
ATOM   2011  HA  ARG A 128      10.859 -39.447  15.235  1.00  0.95           H  
ATOM   2012 1HB  ARG A 128      11.471 -40.014  12.947  1.00  0.95           H  
ATOM   2013 2HB  ARG A 128      11.537 -41.724  13.358  1.00  0.95           H  
ATOM   2014 1HG  ARG A 128       9.169 -41.793  13.779  1.00  0.95           H  
ATOM   2015 2HG  ARG A 128       9.034 -40.036  13.616  1.00  0.95           H  
ATOM   2016 1HD  ARG A 128       9.588 -40.198  11.282  1.00  0.95           H  
ATOM   2017 2HD  ARG A 128       9.817 -41.958  11.449  1.00  0.95           H  
ATOM   2018  HE  ARG A 128       7.263 -41.352  12.433  1.00  0.95           H  
ATOM   2019 1HH1 ARG A 128       8.984 -41.235   9.361  1.00  0.95           H  
ATOM   2020 2HH1 ARG A 128       7.544 -41.498   8.406  1.00  0.95           H  
ATOM   2021 1HH2 ARG A 128       5.412 -41.689  11.189  1.00  0.95           H  
ATOM   2022 2HH2 ARG A 128       5.513 -41.754   9.436  1.00  0.95           H  
ATOM   2023  N   LYS A 129       9.465 -41.036  16.472  1.00  0.86           N  
ATOM   2024  CA  LYS A 129       8.614 -41.858  17.329  1.00  0.86           C  
ATOM   2025  C   LYS A 129       7.471 -42.549  16.597  1.00  0.86           C  
ATOM   2026  O   LYS A 129       7.235 -42.310  15.412  1.00  0.86           O  
ATOM   2027  CB  LYS A 129       8.094 -41.042  18.501  1.00  0.86           C  
ATOM   2028  CG  LYS A 129       9.182 -40.577  19.455  1.00  0.86           C  
ATOM   2029  CD  LYS A 129       9.692 -41.799  20.233  1.00  0.86           C  
ATOM   2030  CE  LYS A 129      10.787 -41.478  21.248  1.00  0.86           C  
ATOM   2031  NZ  LYS A 129      10.323 -40.526  22.271  1.00  0.86           N1+
ATOM   2032  H   LYS A 129       9.140 -40.098  16.248  1.00  0.86           H  
ATOM   2033  HA  LYS A 129       9.237 -42.648  17.746  1.00  0.86           H  
ATOM   2034 1HB  LYS A 129       7.570 -40.155  18.126  1.00  0.86           H  
ATOM   2035 2HB  LYS A 129       7.373 -41.623  19.071  1.00  0.86           H  
ATOM   2036 1HG  LYS A 129      10.007 -40.127  18.899  1.00  0.86           H  
ATOM   2037 2HG  LYS A 129       8.787 -39.837  20.153  1.00  0.86           H  
ATOM   2038 1HD  LYS A 129       8.852 -42.239  20.778  1.00  0.86           H  
ATOM   2039 2HD  LYS A 129      10.072 -42.539  19.528  1.00  0.86           H  
ATOM   2040 1HE  LYS A 129      11.072 -42.403  21.743  1.00  0.86           H  
ATOM   2041 2HE  LYS A 129      11.657 -41.058  20.747  1.00  0.86           H  
ATOM   2042 1HZ  LYS A 129      11.069 -40.314  22.945  1.00  0.86           H  
ATOM   2043 2HZ  LYS A 129      10.097 -39.640  21.835  1.00  0.86           H  
ATOM   2044 3HZ  LYS A 129       9.482 -40.894  22.762  1.00  0.86           H  
ATOM   2045  N   ASN A 130       6.806 -43.464  17.309  1.00  0.80           N  
ATOM   2046  CA  ASN A 130       5.691 -44.238  16.773  1.00  0.80           C  
ATOM   2047  C   ASN A 130       4.468 -43.416  16.352  1.00  0.80           C  
ATOM   2048  O   ASN A 130       3.836 -43.740  15.345  1.00  0.80           O  
ATOM   2049  CB  ASN A 130       5.267 -45.273  17.794  1.00  0.80           C  
ATOM   2050  CG  ASN A 130       6.258 -46.403  17.924  1.00  0.80           C  
ATOM   2051  ND2 ASN A 130       6.199 -47.100  19.030  1.00  0.80           N  
ATOM   2052  OD1 ASN A 130       7.079 -46.643  17.030  1.00  0.80           O  
ATOM   2053  H   ASN A 130       7.077 -43.620  18.266  1.00  0.80           H  
ATOM   2054  HA  ASN A 130       6.045 -44.755  15.880  1.00  0.80           H  
ATOM   2055 1HB  ASN A 130       5.149 -44.793  18.768  1.00  0.80           H  
ATOM   2056 2HB  ASN A 130       4.297 -45.683  17.513  1.00  0.80           H  
ATOM   2057 1HD2 ASN A 130       6.833 -47.861  19.175  1.00  0.80           H  
ATOM   2058 2HD2 ASN A 130       5.523 -46.873  19.729  1.00  0.80           H  
ATOM   2059  N   GLY A 131       4.104 -42.367  17.100  1.00  0.76           N  
ATOM   2060  CA  GLY A 131       2.962 -41.575  16.684  1.00  0.76           C  
ATOM   2061  C   GLY A 131       3.460 -40.530  15.713  1.00  0.76           C  
ATOM   2062  O   GLY A 131       4.624 -40.129  15.781  1.00  0.76           O  
ATOM   2063  H   GLY A 131       4.594 -42.081  17.945  1.00  0.76           H  
ATOM   2064 1HA  GLY A 131       2.211 -42.207  16.212  1.00  0.76           H  
ATOM   2065 2HA  GLY A 131       2.507 -41.096  17.553  1.00  0.76           H  
ATOM   2066  N   SER A 132       2.600 -40.028  14.850  1.00  0.73           N  
ATOM   2067  CA  SER A 132       3.069 -38.991  13.960  1.00  0.73           C  
ATOM   2068  C   SER A 132       1.969 -38.078  13.488  1.00  0.73           C  
ATOM   2069  O   SER A 132       0.789 -38.432  13.497  1.00  0.73           O  
ATOM   2070  CB  SER A 132       3.760 -39.599  12.746  1.00  0.73           C  
ATOM   2071  OG  SER A 132       2.839 -40.290  11.946  1.00  0.73           O  
ATOM   2072  H   SER A 132       1.652 -40.365  14.804  1.00  0.73           H  
ATOM   2073  HA  SER A 132       3.783 -38.389  14.507  1.00  0.73           H  
ATOM   2074 1HB  SER A 132       4.228 -38.802  12.163  1.00  0.73           H  
ATOM   2075 2HB  SER A 132       4.553 -40.274  13.071  1.00  0.73           H  
ATOM   2076  HG  SER A 132       2.166 -39.640  11.707  1.00  0.73           H  
ATOM   2077  N   PHE A 133       2.397 -36.931  13.004  1.00  0.72           N  
ATOM   2078  CA  PHE A 133       1.530 -35.934  12.424  1.00  0.72           C  
ATOM   2079  C   PHE A 133       2.163 -35.540  11.094  1.00  0.72           C  
ATOM   2080  O   PHE A 133       3.349 -35.208  11.046  1.00  0.72           O  
ATOM   2081  CB  PHE A 133       1.447 -34.759  13.389  1.00  0.72           C  
ATOM   2082  CG  PHE A 133       0.479 -33.693  13.064  1.00  0.72           C  
ATOM   2083  CD1 PHE A 133      -0.857 -33.862  13.403  1.00  0.72           C  
ATOM   2084  CD2 PHE A 133       0.878 -32.509  12.458  1.00  0.72           C  
ATOM   2085  CE1 PHE A 133      -1.774 -32.882  13.145  1.00  0.72           C  
ATOM   2086  CE2 PHE A 133      -0.043 -31.524  12.197  1.00  0.72           C  
ATOM   2087  CZ  PHE A 133      -1.374 -31.717  12.545  1.00  0.72           C  
ATOM   2088  H   PHE A 133       3.396 -36.743  13.075  1.00  0.72           H  
ATOM   2089  HA  PHE A 133       0.542 -36.358  12.250  1.00  0.72           H  
ATOM   2090 1HB  PHE A 133       1.198 -35.139  14.381  1.00  0.72           H  
ATOM   2091 2HB  PHE A 133       2.425 -34.304  13.465  1.00  0.72           H  
ATOM   2092  HD1 PHE A 133      -1.175 -34.795  13.885  1.00  0.72           H  
ATOM   2093  HD2 PHE A 133       1.926 -32.366  12.194  1.00  0.72           H  
ATOM   2094  HE1 PHE A 133      -2.819 -33.035  13.411  1.00  0.72           H  
ATOM   2095  HE2 PHE A 133       0.272 -30.599  11.721  1.00  0.72           H  
ATOM   2096  HZ  PHE A 133      -2.105 -30.961  12.338  1.00  0.72           H  
ATOM   2097  N   ILE A 134       1.397 -35.612  10.016  1.00  0.73           N  
ATOM   2098  CA  ILE A 134       1.955 -35.351   8.690  1.00  0.73           C  
ATOM   2099  C   ILE A 134       1.537 -34.028   8.091  1.00  0.73           C  
ATOM   2100  O   ILE A 134       0.353 -33.690   8.081  1.00  0.73           O  
ATOM   2101  CB  ILE A 134       1.599 -36.483   7.707  1.00  0.73           C  
ATOM   2102  CG1 ILE A 134       2.222 -37.787   8.183  1.00  0.73           C  
ATOM   2103  CG2 ILE A 134       2.080 -36.139   6.290  1.00  0.73           C  
ATOM   2104  CD1 ILE A 134       1.729 -38.982   7.423  1.00  0.73           C  
ATOM   2105  H   ILE A 134       0.419 -35.886  10.121  1.00  0.73           H  
ATOM   2106  HA  ILE A 134       3.036 -35.339   8.781  1.00  0.73           H  
ATOM   2107  HB  ILE A 134       0.514 -36.624   7.698  1.00  0.73           H  
ATOM   2108 1HG1 ILE A 134       3.304 -37.723   8.076  1.00  0.73           H  
ATOM   2109 2HG1 ILE A 134       1.986 -37.931   9.238  1.00  0.73           H  
ATOM   2110 1HG2 ILE A 134       1.818 -36.948   5.615  1.00  0.73           H  
ATOM   2111 2HG2 ILE A 134       1.610 -35.227   5.953  1.00  0.73           H  
ATOM   2112 3HG2 ILE A 134       3.159 -36.005   6.303  1.00  0.73           H  
ATOM   2113 1HD1 ILE A 134       2.204 -39.885   7.809  1.00  0.73           H  
ATOM   2114 2HD1 ILE A 134       0.654 -39.060   7.546  1.00  0.73           H  
ATOM   2115 3HD1 ILE A 134       1.966 -38.869   6.369  1.00  0.73           H  
ATOM   2116  N   ILE A 135       2.516 -33.285   7.583  1.00  0.78           N  
ATOM   2117  CA  ILE A 135       2.217 -32.028   6.936  1.00  0.78           C  
ATOM   2118  C   ILE A 135       2.422 -32.068   5.412  1.00  0.78           C  
ATOM   2119  O   ILE A 135       3.471 -32.471   4.890  1.00  0.78           O  
ATOM   2120  CB  ILE A 135       2.975 -30.870   7.596  1.00  0.78           C  
ATOM   2121  CG1 ILE A 135       2.528 -30.766   9.077  1.00  0.78           C  
ATOM   2122  CG2 ILE A 135       2.752 -29.545   6.849  1.00  0.78           C  
ATOM   2123  CD1 ILE A 135       3.265 -29.747   9.913  1.00  0.78           C  
ATOM   2124  H   ILE A 135       3.478 -33.607   7.659  1.00  0.78           H  
ATOM   2125  HA  ILE A 135       1.178 -31.833   7.111  1.00  0.78           H  
ATOM   2126  HB  ILE A 135       4.006 -31.104   7.593  1.00  0.78           H  
ATOM   2127 1HG1 ILE A 135       1.490 -30.532   9.084  1.00  0.78           H  
ATOM   2128 2HG1 ILE A 135       2.665 -31.739   9.551  1.00  0.78           H  
ATOM   2129 1HG2 ILE A 135       3.310 -28.757   7.338  1.00  0.78           H  
ATOM   2130 2HG2 ILE A 135       3.093 -29.639   5.816  1.00  0.78           H  
ATOM   2131 3HG2 ILE A 135       1.691 -29.296   6.855  1.00  0.78           H  
ATOM   2132 1HD1 ILE A 135       2.870 -29.751  10.928  1.00  0.78           H  
ATOM   2133 2HD1 ILE A 135       4.319 -29.976   9.943  1.00  0.78           H  
ATOM   2134 3HD1 ILE A 135       3.117 -28.770   9.475  1.00  0.78           H  
ATOM   2135  N   ASP A 136       1.328 -31.733   4.715  1.00  0.86           N  
ATOM   2136  CA  ASP A 136       1.172 -31.686   3.247  1.00  0.86           C  
ATOM   2137  C   ASP A 136       1.377 -32.994   2.457  1.00  0.86           C  
ATOM   2138  O   ASP A 136       1.383 -32.985   1.224  1.00  0.86           O  
ATOM   2139  CB  ASP A 136       2.079 -30.603   2.661  1.00  0.86           C  
ATOM   2140  CG  ASP A 136       1.607 -29.231   3.070  1.00  0.86           C  
ATOM   2141  OD1 ASP A 136       0.428 -29.067   3.172  1.00  0.86           O  
ATOM   2142  OD2 ASP A 136       2.391 -28.332   3.234  1.00  0.86           O1-
ATOM   2143  H   ASP A 136       0.535 -31.422   5.283  1.00  0.86           H  
ATOM   2144  HA  ASP A 136       0.145 -31.371   3.059  1.00  0.86           H  
ATOM   2145 1HB  ASP A 136       3.110 -30.753   3.000  1.00  0.86           H  
ATOM   2146 2HB  ASP A 136       2.083 -30.673   1.571  1.00  0.86           H  
ATOM   2147  N   GLY A 137       1.419 -34.127   3.138  1.00  0.98           N  
ATOM   2148  CA  GLY A 137       1.645 -35.432   2.497  1.00  0.98           C  
ATOM   2149  C   GLY A 137       0.448 -36.063   1.766  1.00  0.98           C  
ATOM   2150  O   GLY A 137       0.080 -37.203   2.053  1.00  0.98           O  
ATOM   2151  H   GLY A 137       1.371 -34.068   4.141  1.00  0.98           H  
ATOM   2152 1HA  GLY A 137       2.474 -35.334   1.796  1.00  0.98           H  
ATOM   2153 2HA  GLY A 137       1.982 -36.125   3.261  1.00  0.98           H  
ATOM   2154  N   LYS A 138      -0.131 -35.335   0.814  1.00  1.12           N  
ATOM   2155  CA  LYS A 138      -1.293 -35.795   0.027  1.00  1.12           C  
ATOM   2156  C   LYS A 138      -2.431 -36.344   0.909  1.00  1.12           C  
ATOM   2157  O   LYS A 138      -2.986 -35.628   1.744  1.00  1.12           O  
ATOM   2158  CB  LYS A 138      -0.897 -36.896  -0.981  1.00  1.12           C  
ATOM   2159  CG  LYS A 138       0.129 -36.562  -2.025  1.00  1.12           C  
ATOM   2160  CD  LYS A 138       0.214 -37.746  -3.014  1.00  1.12           C  
ATOM   2161  CE  LYS A 138       1.208 -37.533  -4.144  1.00  1.12           C  
ATOM   2162  NZ  LYS A 138       1.229 -38.705  -5.081  1.00  1.12           N1+
ATOM   2163  H   LYS A 138       0.271 -34.414   0.653  1.00  1.12           H  
ATOM   2164  HA  LYS A 138      -1.686 -34.942  -0.527  1.00  1.12           H  
ATOM   2165 1HB  LYS A 138      -0.511 -37.770  -0.447  1.00  1.12           H  
ATOM   2166 2HB  LYS A 138      -1.781 -37.203  -1.545  1.00  1.12           H  
ATOM   2167 1HG  LYS A 138      -0.140 -35.644  -2.551  1.00  1.12           H  
ATOM   2168 2HG  LYS A 138       1.089 -36.426  -1.535  1.00  1.12           H  
ATOM   2169 1HD  LYS A 138       0.501 -38.644  -2.463  1.00  1.12           H  
ATOM   2170 2HD  LYS A 138      -0.771 -37.916  -3.449  1.00  1.12           H  
ATOM   2171 1HE  LYS A 138       0.939 -36.636  -4.699  1.00  1.12           H  
ATOM   2172 2HE  LYS A 138       2.203 -37.407  -3.727  1.00  1.12           H  
ATOM   2173 1HZ  LYS A 138       1.898 -38.537  -5.817  1.00  1.12           H  
ATOM   2174 2HZ  LYS A 138       1.490 -39.540  -4.575  1.00  1.12           H  
ATOM   2175 3HZ  LYS A 138       0.312 -38.832  -5.485  1.00  1.12           H  
ATOM   2176  N   SER A 139      -2.795 -37.611   0.657  1.00  1.22           N  
ATOM   2177  CA  SER A 139      -3.832 -38.374   1.345  1.00  1.22           C  
ATOM   2178  C   SER A 139      -3.476 -39.849   1.192  1.00  1.22           C  
ATOM   2179  O   SER A 139      -3.353 -40.350   0.072  1.00  1.22           O  
ATOM   2180  CB  SER A 139      -5.204 -38.107   0.751  1.00  1.22           C  
ATOM   2181  OG  SER A 139      -6.204 -38.901   1.369  1.00  1.22           O  
ATOM   2182  H   SER A 139      -2.288 -38.114  -0.048  1.00  1.22           H  
ATOM   2183  HA  SER A 139      -3.831 -38.118   2.407  1.00  1.22           H  
ATOM   2184 1HB  SER A 139      -5.445 -37.053   0.872  1.00  1.22           H  
ATOM   2185 2HB  SER A 139      -5.181 -38.315  -0.317  1.00  1.22           H  
ATOM   2186  HG  SER A 139      -5.902 -39.817   1.266  1.00  1.22           H  
ATOM   2187  N   ARG A 140      -3.294 -40.527   2.313  1.00  1.27           N  
ATOM   2188  CA  ARG A 140      -2.893 -41.941   2.332  1.00  1.27           C  
ATOM   2189  C   ARG A 140      -3.742 -42.724   3.299  1.00  1.27           C  
ATOM   2190  O   ARG A 140      -4.286 -42.147   4.216  1.00  1.27           O  
ATOM   2191  CB  ARG A 140      -1.432 -42.125   2.733  1.00  1.27           C  
ATOM   2192  CG  ARG A 140      -0.379 -41.616   1.750  1.00  1.27           C  
ATOM   2193  CD  ARG A 140       0.984 -41.983   2.233  1.00  1.27           C  
ATOM   2194  NE  ARG A 140       2.038 -41.670   1.282  1.00  1.27           N  
ATOM   2195  CZ  ARG A 140       2.690 -40.496   1.223  1.00  1.27           C  
ATOM   2196  NH1 ARG A 140       2.370 -39.535   2.051  1.00  1.27           N1+
ATOM   2197  NH2 ARG A 140       3.657 -40.322   0.339  1.00  1.27           N  
ATOM   2198  H   ARG A 140      -3.432 -40.026   3.194  1.00  1.27           H  
ATOM   2199  HA  ARG A 140      -3.035 -42.359   1.336  1.00  1.27           H  
ATOM   2200 1HB  ARG A 140      -1.258 -41.612   3.679  1.00  1.27           H  
ATOM   2201 2HB  ARG A 140      -1.231 -43.183   2.901  1.00  1.27           H  
ATOM   2202 1HG  ARG A 140      -0.541 -42.061   0.768  1.00  1.27           H  
ATOM   2203 2HG  ARG A 140      -0.441 -40.525   1.672  1.00  1.27           H  
ATOM   2204 1HD  ARG A 140       1.193 -41.438   3.156  1.00  1.27           H  
ATOM   2205 2HD  ARG A 140       1.017 -43.053   2.437  1.00  1.27           H  
ATOM   2206  HE  ARG A 140       2.312 -42.393   0.631  1.00  1.27           H  
ATOM   2207 1HH1 ARG A 140       1.627 -39.665   2.718  1.00  1.27           H  
ATOM   2208 2HH1 ARG A 140       2.875 -38.647   2.028  1.00  1.27           H  
ATOM   2209 1HH2 ARG A 140       3.904 -41.070  -0.292  1.00  1.27           H  
ATOM   2210 2HH2 ARG A 140       4.154 -39.444   0.296  1.00  1.27           H  
ATOM   2211  N   LYS A 141      -3.780 -44.046   3.188  1.00  1.24           N  
ATOM   2212  CA  LYS A 141      -4.553 -44.825   4.166  1.00  1.24           C  
ATOM   2213  C   LYS A 141      -4.082 -44.542   5.601  1.00  1.24           C  
ATOM   2214  O   LYS A 141      -4.879 -44.547   6.537  1.00  1.24           O  
ATOM   2215  CB  LYS A 141      -4.438 -46.322   3.873  1.00  1.24           C  
ATOM   2216  CG  LYS A 141      -5.174 -46.785   2.618  1.00  1.24           C  
ATOM   2217  CD  LYS A 141      -4.999 -48.285   2.395  1.00  1.24           C  
ATOM   2218  CE  LYS A 141      -5.727 -48.755   1.142  1.00  1.24           C  
ATOM   2219  NZ  LYS A 141      -5.530 -50.211   0.903  1.00  1.24           N1+
ATOM   2220  H   LYS A 141      -3.314 -44.511   2.421  1.00  1.24           H  
ATOM   2221  HA  LYS A 141      -5.601 -44.532   4.094  1.00  1.24           H  
ATOM   2222 1HB  LYS A 141      -3.387 -46.590   3.763  1.00  1.24           H  
ATOM   2223 2HB  LYS A 141      -4.830 -46.887   4.719  1.00  1.24           H  
ATOM   2224 1HG  LYS A 141      -6.236 -46.563   2.719  1.00  1.24           H  
ATOM   2225 2HG  LYS A 141      -4.789 -46.250   1.752  1.00  1.24           H  
ATOM   2226 1HD  LYS A 141      -3.938 -48.518   2.296  1.00  1.24           H  
ATOM   2227 2HD  LYS A 141      -5.393 -48.828   3.254  1.00  1.24           H  
ATOM   2228 1HE  LYS A 141      -6.792 -48.556   1.252  1.00  1.24           H  
ATOM   2229 2HE  LYS A 141      -5.351 -48.202   0.281  1.00  1.24           H  
ATOM   2230 1HZ  LYS A 141      -6.026 -50.486   0.066  1.00  1.24           H  
ATOM   2231 2HZ  LYS A 141      -4.545 -50.404   0.788  1.00  1.24           H  
ATOM   2232 3HZ  LYS A 141      -5.886 -50.733   1.691  1.00  1.24           H  
ATOM   2233  N   GLU A 142      -2.782 -44.293   5.765  1.00  1.15           N  
ATOM   2234  CA  GLU A 142      -2.194 -43.954   7.058  1.00  1.15           C  
ATOM   2235  C   GLU A 142      -2.731 -42.618   7.596  1.00  1.15           C  
ATOM   2236  O   GLU A 142      -2.804 -42.401   8.809  1.00  1.15           O  
ATOM   2237  CB  GLU A 142      -0.670 -43.847   6.928  1.00  1.15           C  
ATOM   2238  CG  GLU A 142       0.043 -45.171   6.666  1.00  1.15           C  
ATOM   2239  CD  GLU A 142       1.537 -45.011   6.471  1.00  1.15           C  
ATOM   2240  OE1 GLU A 142       1.985 -43.895   6.349  1.00  1.15           O  
ATOM   2241  OE2 GLU A 142       2.223 -46.006   6.443  1.00  1.15           O1-
ATOM   2242  H   GLU A 142      -2.185 -44.332   4.955  1.00  1.15           H  
ATOM   2243  HA  GLU A 142      -2.446 -44.738   7.770  1.00  1.15           H  
ATOM   2244 1HB  GLU A 142      -0.424 -43.170   6.109  1.00  1.15           H  
ATOM   2245 2HB  GLU A 142      -0.257 -43.417   7.840  1.00  1.15           H  
ATOM   2246 1HG  GLU A 142      -0.133 -45.838   7.509  1.00  1.15           H  
ATOM   2247 2HG  GLU A 142      -0.388 -45.631   5.777  1.00  1.15           H  
ATOM   2248  N   CYS A 143      -2.989 -41.691   6.674  1.00  1.04           N  
ATOM   2249  CA  CYS A 143      -3.438 -40.340   6.963  1.00  1.04           C  
ATOM   2250  C   CYS A 143      -4.348 -39.759   5.866  1.00  1.04           C  
ATOM   2251  O   CYS A 143      -3.860 -39.012   5.002  1.00  1.04           O  
ATOM   2252  CB  CYS A 143      -2.235 -39.429   7.178  1.00  1.04           C  
ATOM   2253  SG  CYS A 143      -2.612 -37.722   7.669  1.00  1.04           S  
ATOM   2254  H   CYS A 143      -2.962 -41.968   5.704  1.00  1.04           H  
ATOM   2255  HA  CYS A 143      -3.994 -40.390   7.894  1.00  1.04           H  
ATOM   2256 1HB  CYS A 143      -1.606 -39.862   7.955  1.00  1.04           H  
ATOM   2257 2HB  CYS A 143      -1.642 -39.396   6.269  1.00  1.04           H  
ATOM   2258  N   PRO A 144      -5.613 -40.192   5.772  1.00  0.93           N  
ATOM   2259  CA  PRO A 144      -6.602 -39.779   4.796  1.00  0.93           C  
ATOM   2260  C   PRO A 144      -6.883 -38.302   4.885  1.00  0.93           C  
ATOM   2261  O   PRO A 144      -6.864 -37.739   5.979  1.00  0.93           O  
ATOM   2262  CB  PRO A 144      -7.849 -40.578   5.184  1.00  0.93           C  
ATOM   2263  CG  PRO A 144      -7.329 -41.737   5.983  1.00  0.93           C  
ATOM   2264  CD  PRO A 144      -6.131 -41.195   6.725  1.00  0.93           C  
ATOM   2265  HA  PRO A 144      -6.244 -40.054   3.786  1.00  0.93           H  
ATOM   2266 1HB  PRO A 144      -8.531 -39.941   5.770  1.00  0.93           H  
ATOM   2267 2HB  PRO A 144      -8.396 -40.885   4.283  1.00  0.93           H  
ATOM   2268 1HG  PRO A 144      -8.106 -42.126   6.656  1.00  0.93           H  
ATOM   2269 2HG  PRO A 144      -7.049 -42.562   5.309  1.00  0.93           H  
ATOM   2270 1HD  PRO A 144      -6.413 -40.721   7.663  1.00  0.93           H  
ATOM   2271 2HD  PRO A 144      -5.466 -42.029   6.871  1.00  0.93           H  
ATOM   2272  N   PHE A 145      -7.285 -37.683   3.783  1.00  0.84           N  
ATOM   2273  CA  PHE A 145      -7.695 -36.275   3.834  1.00  0.84           C  
ATOM   2274  C   PHE A 145      -8.795 -36.014   4.880  1.00  0.84           C  
ATOM   2275  O   PHE A 145      -8.852 -34.933   5.470  1.00  0.84           O  
ATOM   2276  CB  PHE A 145      -8.212 -35.831   2.467  1.00  0.84           C  
ATOM   2277  CG  PHE A 145      -9.588 -36.322   2.175  1.00  0.84           C  
ATOM   2278  CD1 PHE A 145     -10.685 -35.523   2.448  1.00  0.84           C  
ATOM   2279  CD2 PHE A 145      -9.798 -37.590   1.660  1.00  0.84           C  
ATOM   2280  CE1 PHE A 145     -11.966 -35.971   2.207  1.00  0.84           C  
ATOM   2281  CE2 PHE A 145     -11.080 -38.045   1.417  1.00  0.84           C  
ATOM   2282  CZ  PHE A 145     -12.165 -37.231   1.690  1.00  0.84           C  
ATOM   2283  H   PHE A 145      -7.218 -38.167   2.890  1.00  0.84           H  
ATOM   2284  HA  PHE A 145      -6.840 -35.678   4.092  1.00  0.84           H  
ATOM   2285 1HB  PHE A 145      -8.215 -34.740   2.410  1.00  0.84           H  
ATOM   2286 2HB  PHE A 145      -7.547 -36.198   1.691  1.00  0.84           H  
ATOM   2287  HD1 PHE A 145     -10.519 -34.528   2.857  1.00  0.84           H  
ATOM   2288  HD2 PHE A 145      -8.937 -38.230   1.448  1.00  0.84           H  
ATOM   2289  HE1 PHE A 145     -12.817 -35.327   2.425  1.00  0.84           H  
ATOM   2290  HE2 PHE A 145     -11.235 -39.043   1.009  1.00  0.84           H  
ATOM   2291  HZ  PHE A 145     -13.176 -37.587   1.498  1.00  0.84           H  
ATOM   2292  N   SER A 146      -9.619 -37.025   5.166  1.00  0.78           N  
ATOM   2293  CA  SER A 146     -10.720 -36.882   6.112  1.00  0.78           C  
ATOM   2294  C   SER A 146     -10.251 -36.730   7.563  1.00  0.78           C  
ATOM   2295  O   SER A 146     -11.056 -36.410   8.441  1.00  0.78           O  
ATOM   2296  CB  SER A 146     -11.680 -38.044   5.987  1.00  0.78           C  
ATOM   2297  OG  SER A 146     -11.112 -39.243   6.440  1.00  0.78           O  
ATOM   2298  H   SER A 146      -9.498 -37.895   4.671  1.00  0.78           H  
ATOM   2299  HA  SER A 146     -11.265 -35.976   5.850  1.00  0.78           H  
ATOM   2300 1HB  SER A 146     -12.582 -37.828   6.556  1.00  0.78           H  
ATOM   2301 2HB  SER A 146     -11.971 -38.151   4.942  1.00  0.78           H  
ATOM   2302  HG  SER A 146     -11.054 -39.157   7.400  1.00  0.78           H  
ATOM   2303  N   ASN A 147      -8.971 -37.027   7.823  1.00  0.75           N  
ATOM   2304  CA  ASN A 147      -8.374 -36.855   9.137  1.00  0.75           C  
ATOM   2305  C   ASN A 147      -7.346 -35.718   9.116  1.00  0.75           C  
ATOM   2306  O   ASN A 147      -6.514 -35.608  10.021  1.00  0.75           O  
ATOM   2307  CB  ASN A 147      -7.747 -38.135   9.651  1.00  0.75           C  
ATOM   2308  CG  ASN A 147      -8.745 -39.212   9.961  1.00  0.75           C  
ATOM   2309  ND2 ASN A 147      -8.360 -40.446   9.753  1.00  0.75           N  
ATOM   2310  OD1 ASN A 147      -9.853 -38.939  10.431  1.00  0.75           O  
ATOM   2311  H   ASN A 147      -8.361 -37.319   7.063  1.00  0.75           H  
ATOM   2312  HA  ASN A 147      -9.153 -36.561   9.839  1.00  0.75           H  
ATOM   2313 1HB  ASN A 147      -7.070 -38.521   8.891  1.00  0.75           H  
ATOM   2314 2HB  ASN A 147      -7.161 -37.928  10.546  1.00  0.75           H  
ATOM   2315 1HD2 ASN A 147      -8.977 -41.204   9.964  1.00  0.75           H  
ATOM   2316 2HD2 ASN A 147      -7.441 -40.626   9.413  1.00  0.75           H  
ATOM   2317  N   ARG A 148      -7.394 -34.860   8.089  1.00  0.74           N  
ATOM   2318  CA  ARG A 148      -6.442 -33.759   8.021  1.00  0.74           C  
ATOM   2319  C   ARG A 148      -7.094 -32.403   8.226  1.00  0.74           C  
ATOM   2320  O   ARG A 148      -8.222 -32.131   7.770  1.00  0.74           O  
ATOM   2321  CB  ARG A 148      -5.705 -33.740   6.681  1.00  0.74           C  
ATOM   2322  CG  ARG A 148      -4.769 -34.930   6.430  1.00  0.74           C  
ATOM   2323  CD  ARG A 148      -4.185 -34.892   5.051  1.00  0.74           C  
ATOM   2324  NE  ARG A 148      -3.346 -36.015   4.756  1.00  0.74           N  
ATOM   2325  CZ  ARG A 148      -2.013 -35.992   4.801  1.00  0.74           C  
ATOM   2326  NH1 ARG A 148      -1.376 -34.877   5.065  1.00  0.74           N1+
ATOM   2327  NH2 ARG A 148      -1.346 -37.100   4.561  1.00  0.74           N  
ATOM   2328  H   ARG A 148      -8.072 -34.973   7.336  1.00  0.74           H  
ATOM   2329  HA  ARG A 148      -5.698 -33.899   8.804  1.00  0.74           H  
ATOM   2330 1HB  ARG A 148      -6.430 -33.713   5.868  1.00  0.74           H  
ATOM   2331 2HB  ARG A 148      -5.102 -32.826   6.615  1.00  0.74           H  
ATOM   2332 1HG  ARG A 148      -3.954 -34.907   7.155  1.00  0.74           H  
ATOM   2333 2HG  ARG A 148      -5.322 -35.857   6.545  1.00  0.74           H  
ATOM   2334 1HD  ARG A 148      -4.925 -34.814   4.290  1.00  0.74           H  
ATOM   2335 2HD  ARG A 148      -3.567 -34.023   5.003  1.00  0.74           H  
ATOM   2336  HE  ARG A 148      -3.788 -36.916   4.564  1.00  0.74           H  
ATOM   2337 1HH1 ARG A 148      -1.886 -33.998   5.197  1.00  0.74           H  
ATOM   2338 2HH1 ARG A 148      -0.380 -34.885   5.079  1.00  0.74           H  
ATOM   2339 1HH2 ARG A 148      -1.857 -37.944   4.330  1.00  0.74           H  
ATOM   2340 2HH2 ARG A 148      -0.340 -37.110   4.592  1.00  0.74           H  
ATOM   2341  N   VAL A 149      -6.325 -31.551   8.873  1.00  0.73           N  
ATOM   2342  CA  VAL A 149      -6.637 -30.172   9.140  1.00  0.73           C  
ATOM   2343  C   VAL A 149      -6.144 -29.310   8.001  1.00  0.73           C  
ATOM   2344  O   VAL A 149      -5.114 -29.623   7.421  1.00  0.73           O  
ATOM   2345  CB  VAL A 149      -6.010 -29.742  10.463  1.00  0.73           C  
ATOM   2346  CG1 VAL A 149      -6.231 -28.297  10.665  1.00  0.73           C  
ATOM   2347  CG2 VAL A 149      -6.618 -30.547  11.553  1.00  0.73           C  
ATOM   2348  H   VAL A 149      -5.427 -31.891   9.221  1.00  0.73           H  
ATOM   2349  HA  VAL A 149      -7.705 -30.083   9.218  1.00  0.73           H  
ATOM   2350  HB  VAL A 149      -4.936 -29.918  10.439  1.00  0.73           H  
ATOM   2351 1HG1 VAL A 149      -5.809 -27.978  11.577  1.00  0.73           H  
ATOM   2352 2HG1 VAL A 149      -5.773 -27.752   9.865  1.00  0.73           H  
ATOM   2353 3HG1 VAL A 149      -7.277 -28.103  10.675  1.00  0.73           H  
ATOM   2354 1HG2 VAL A 149      -6.210 -30.286  12.499  1.00  0.73           H  
ATOM   2355 2HG2 VAL A 149      -7.671 -30.360  11.578  1.00  0.73           H  
ATOM   2356 3HG2 VAL A 149      -6.425 -31.597  11.355  1.00  0.73           H  
ATOM   2357  N   TRP A 150      -6.887 -28.288   7.616  1.00  0.74           N  
ATOM   2358  CA  TRP A 150      -6.402 -27.417   6.547  1.00  0.74           C  
ATOM   2359  C   TRP A 150      -6.681 -25.942   6.773  1.00  0.74           C  
ATOM   2360  O   TRP A 150      -7.731 -25.558   7.285  1.00  0.74           O  
ATOM   2361  CB  TRP A 150      -6.957 -27.895   5.228  1.00  0.74           C  
ATOM   2362  CG  TRP A 150      -6.662 -27.070   4.046  1.00  0.74           C  
ATOM   2363  CD1 TRP A 150      -5.591 -27.121   3.202  1.00  0.74           C  
ATOM   2364  CD2 TRP A 150      -7.517 -26.082   3.526  1.00  0.74           C  
ATOM   2365  CE2 TRP A 150      -6.905 -25.576   2.389  1.00  0.74           C  
ATOM   2366  CE3 TRP A 150      -8.736 -25.593   3.915  1.00  0.74           C  
ATOM   2367  NE1 TRP A 150      -5.740 -26.229   2.215  1.00  0.74           N  
ATOM   2368  CZ2 TRP A 150      -7.467 -24.597   1.650  1.00  0.74           C  
ATOM   2369  CZ3 TRP A 150      -9.299 -24.614   3.178  1.00  0.74           C  
ATOM   2370  CH2 TRP A 150      -8.682 -24.113   2.063  1.00  0.74           C  
ATOM   2371  H   TRP A 150      -7.765 -28.110   8.104  1.00  0.74           H  
ATOM   2372  HA  TRP A 150      -5.323 -27.526   6.496  1.00  0.74           H  
ATOM   2373 1HB  TRP A 150      -6.546 -28.883   5.037  1.00  0.74           H  
ATOM   2374 2HB  TRP A 150      -8.038 -27.995   5.319  1.00  0.74           H  
ATOM   2375  HD1 TRP A 150      -4.757 -27.762   3.287  1.00  0.74           H  
ATOM   2376  HE1 TRP A 150      -5.082 -26.072   1.458  1.00  0.74           H  
ATOM   2377  HE3 TRP A 150      -9.233 -25.978   4.802  1.00  0.74           H  
ATOM   2378  HZ2 TRP A 150      -6.988 -24.207   0.761  1.00  0.74           H  
ATOM   2379  HZ3 TRP A 150     -10.257 -24.246   3.509  1.00  0.74           H  
ATOM   2380  HH2 TRP A 150      -9.160 -23.326   1.484  1.00  0.74           H  
ATOM   2381  N   ASN A 151      -5.698 -25.119   6.387  1.00  0.76           N  
ATOM   2382  CA  ASN A 151      -5.763 -23.650   6.514  1.00  0.76           C  
ATOM   2383  C   ASN A 151      -6.019 -23.233   7.947  1.00  0.76           C  
ATOM   2384  O   ASN A 151      -6.772 -22.301   8.224  1.00  0.76           O  
ATOM   2385  CB  ASN A 151      -6.828 -23.045   5.613  1.00  0.76           C  
ATOM   2386  CG  ASN A 151      -6.651 -21.545   5.417  1.00  0.76           C  
ATOM   2387  ND2 ASN A 151      -7.703 -20.864   5.061  1.00  0.76           N  
ATOM   2388  OD1 ASN A 151      -5.535 -21.023   5.553  1.00  0.76           O  
ATOM   2389  H   ASN A 151      -4.858 -25.555   5.987  1.00  0.76           H  
ATOM   2390  HA  ASN A 151      -4.794 -23.239   6.230  1.00  0.76           H  
ATOM   2391 1HB  ASN A 151      -6.785 -23.520   4.651  1.00  0.76           H  
ATOM   2392 2HB  ASN A 151      -7.821 -23.234   6.023  1.00  0.76           H  
ATOM   2393 1HD2 ASN A 151      -7.636 -19.876   4.895  1.00  0.76           H  
ATOM   2394 2HD2 ASN A 151      -8.598 -21.328   4.932  1.00  0.76           H  
ATOM   2395  N   SER A 152      -5.337 -23.902   8.858  1.00  0.77           N  
ATOM   2396  CA  SER A 152      -5.454 -23.638  10.273  1.00  0.77           C  
ATOM   2397  C   SER A 152      -4.590 -22.496  10.762  1.00  0.77           C  
ATOM   2398  O   SER A 152      -4.648 -22.133  11.919  1.00  0.77           O  
ATOM   2399  CB  SER A 152      -5.110 -24.853  11.026  1.00  0.77           C  
ATOM   2400  OG  SER A 152      -3.774 -25.154  10.856  1.00  0.77           O  
ATOM   2401  H   SER A 152      -4.729 -24.645   8.542  1.00  0.77           H  
ATOM   2402  HA  SER A 152      -6.497 -23.391  10.481  1.00  0.77           H  
ATOM   2403 1HB  SER A 152      -5.337 -24.685  12.065  1.00  0.77           H  
ATOM   2404 2HB  SER A 152      -5.718 -25.650  10.684  1.00  0.77           H  
ATOM   2405  HG  SER A 152      -3.635 -25.995  11.290  1.00  0.77           H  
ATOM   2406  N   PHE A 153      -3.733 -21.973   9.919  1.00  0.80           N  
ATOM   2407  CA  PHE A 153      -2.905 -20.844  10.302  1.00  0.80           C  
ATOM   2408  C   PHE A 153      -3.158 -19.626   9.437  1.00  0.80           C  
ATOM   2409  O   PHE A 153      -3.325 -19.722   8.220  1.00  0.80           O  
ATOM   2410  CB  PHE A 153      -1.427 -21.239  10.395  1.00  0.80           C  
ATOM   2411  CG  PHE A 153      -1.071 -21.918  11.710  1.00  0.80           C  
ATOM   2412  CD1 PHE A 153      -1.267 -23.251  11.984  1.00  0.80           C  
ATOM   2413  CD2 PHE A 153      -0.483 -21.138  12.687  1.00  0.80           C  
ATOM   2414  CE1 PHE A 153      -0.898 -23.760  13.234  1.00  0.80           C  
ATOM   2415  CE2 PHE A 153      -0.118 -21.646  13.903  1.00  0.80           C  
ATOM   2416  CZ  PHE A 153      -0.334 -22.960  14.173  1.00  0.80           C  
ATOM   2417  H   PHE A 153      -3.681 -22.335   8.981  1.00  0.80           H  
ATOM   2418  HA  PHE A 153      -3.192 -20.562  11.308  1.00  0.80           H  
ATOM   2419 1HB  PHE A 153      -1.172 -21.919   9.575  1.00  0.80           H  
ATOM   2420 2HB  PHE A 153      -0.812 -20.362  10.299  1.00  0.80           H  
ATOM   2421  HD1 PHE A 153      -1.712 -23.896  11.229  1.00  0.80           H  
ATOM   2422  HD2 PHE A 153      -0.316 -20.086  12.474  1.00  0.80           H  
ATOM   2423  HE1 PHE A 153      -1.042 -24.787  13.472  1.00  0.80           H  
ATOM   2424  HE2 PHE A 153       0.338 -21.000  14.653  1.00  0.80           H  
ATOM   2425  HZ  PHE A 153      -0.052 -23.373  15.128  1.00  0.80           H  
ATOM   2426  N   GLN A 154      -3.157 -18.471  10.090  1.00  0.84           N  
ATOM   2427  CA  GLN A 154      -3.387 -17.189   9.435  1.00  0.84           C  
ATOM   2428  C   GLN A 154      -2.360 -16.180   9.868  1.00  0.84           C  
ATOM   2429  O   GLN A 154      -1.716 -16.327  10.909  1.00  0.84           O  
ATOM   2430  CB  GLN A 154      -4.772 -16.630   9.768  1.00  0.84           C  
ATOM   2431  CG  GLN A 154      -4.950 -16.235  11.234  1.00  0.84           C  
ATOM   2432  CD  GLN A 154      -6.351 -15.736  11.544  1.00  0.84           C  
ATOM   2433  NE2 GLN A 154      -6.493 -14.958  12.618  1.00  0.84           N  
ATOM   2434  OE1 GLN A 154      -7.307 -16.049  10.820  1.00  0.84           O  
ATOM   2435  H   GLN A 154      -3.016 -18.496  11.102  1.00  0.84           H  
ATOM   2436  HA  GLN A 154      -3.301 -17.316   8.354  1.00  0.84           H  
ATOM   2437 1HB  GLN A 154      -4.950 -15.737   9.160  1.00  0.84           H  
ATOM   2438 2HB  GLN A 154      -5.531 -17.359   9.505  1.00  0.84           H  
ATOM   2439 1HG  GLN A 154      -4.731 -17.094  11.872  1.00  0.84           H  
ATOM   2440 2HG  GLN A 154      -4.249 -15.422  11.463  1.00  0.84           H  
ATOM   2441 1HE2 GLN A 154      -7.389 -14.600  12.868  1.00  0.84           H  
ATOM   2442 2HE2 GLN A 154      -5.672 -14.714  13.189  1.00  0.84           H  
ATOM   2443  N   ILE A 155      -2.208 -15.146   9.073  1.00  0.90           N  
ATOM   2444  CA  ILE A 155      -1.281 -14.087   9.373  1.00  0.90           C  
ATOM   2445  C   ILE A 155      -1.849 -13.033  10.299  1.00  0.90           C  
ATOM   2446  O   ILE A 155      -2.943 -12.512  10.083  1.00  0.90           O  
ATOM   2447  CB  ILE A 155      -0.845 -13.461   8.075  1.00  0.90           C  
ATOM   2448  CG1 ILE A 155      -0.167 -14.518   7.295  1.00  0.90           C  
ATOM   2449  CG2 ILE A 155       0.059 -12.251   8.345  1.00  0.90           C  
ATOM   2450  CD1 ILE A 155       0.098 -14.186   5.932  1.00  0.90           C  
ATOM   2451  H   ILE A 155      -2.734 -15.071   8.197  1.00  0.90           H  
ATOM   2452  HA  ILE A 155      -0.408 -14.523   9.848  1.00  0.90           H  
ATOM   2453  HB  ILE A 155      -1.716 -13.153   7.512  1.00  0.90           H  
ATOM   2454 1HG1 ILE A 155       0.735 -14.718   7.767  1.00  0.90           H  
ATOM   2455 2HG1 ILE A 155      -0.786 -15.411   7.308  1.00  0.90           H  
ATOM   2456 1HG2 ILE A 155       0.381 -11.819   7.399  1.00  0.90           H  
ATOM   2457 2HG2 ILE A 155      -0.492 -11.505   8.907  1.00  0.90           H  
ATOM   2458 3HG2 ILE A 155       0.924 -12.565   8.926  1.00  0.90           H  
ATOM   2459 1HD1 ILE A 155       0.602 -15.014   5.449  1.00  0.90           H  
ATOM   2460 2HD1 ILE A 155      -0.839 -13.979   5.415  1.00  0.90           H  
ATOM   2461 3HD1 ILE A 155       0.726 -13.309   5.917  1.00  0.90           H  
ATOM   2462  N   GLU A 156      -1.093 -12.734  11.342  1.00  1.01           N  
ATOM   2463  CA  GLU A 156      -1.474 -11.722  12.304  1.00  1.01           C  
ATOM   2464  C   GLU A 156      -0.752 -10.408  12.024  1.00  1.01           C  
ATOM   2465  O   GLU A 156      -1.344  -9.331  12.133  1.00  1.01           O  
ATOM   2466  CB  GLU A 156      -1.143 -12.184  13.716  1.00  1.01           C  
ATOM   2467  CG  GLU A 156      -1.874 -13.426  14.156  1.00  1.01           C  
ATOM   2468  CD  GLU A 156      -3.381 -13.270  14.213  1.00  1.01           C  
ATOM   2469  OE1 GLU A 156      -3.855 -12.184  14.438  1.00  1.01           O  
ATOM   2470  OE2 GLU A 156      -4.050 -14.269  14.067  1.00  1.01           O1-
ATOM   2471  H   GLU A 156      -0.214 -13.224  11.450  1.00  1.01           H  
ATOM   2472  HA  GLU A 156      -2.547 -11.549  12.226  1.00  1.01           H  
ATOM   2473 1HB  GLU A 156      -0.070 -12.389  13.785  1.00  1.01           H  
ATOM   2474 2HB  GLU A 156      -1.369 -11.387  14.423  1.00  1.01           H  
ATOM   2475 1HG  GLU A 156      -1.629 -14.240  13.465  1.00  1.01           H  
ATOM   2476 2HG  GLU A 156      -1.509 -13.698  15.140  1.00  1.01           H  
ATOM   2477  N   GLU A 157       0.534 -10.503  11.670  1.00  1.18           N  
ATOM   2478  CA  GLU A 157       1.334  -9.298  11.438  1.00  1.18           C  
ATOM   2479  C   GLU A 157       2.208  -9.425  10.198  1.00  1.18           C  
ATOM   2480  O   GLU A 157       2.658 -10.515   9.841  1.00  1.18           O  
ATOM   2481  CB  GLU A 157       2.225  -8.967  12.648  1.00  1.18           C  
ATOM   2482  CG  GLU A 157       1.483  -8.720  13.971  1.00  1.18           C  
ATOM   2483  CD  GLU A 157       2.402  -8.310  15.107  1.00  1.18           C  
ATOM   2484  OE1 GLU A 157       3.579  -8.181  14.876  1.00  1.18           O  
ATOM   2485  OE2 GLU A 157       1.919  -8.127  16.201  1.00  1.18           O1-
ATOM   2486  H   GLU A 157       0.945 -11.432  11.577  1.00  1.18           H  
ATOM   2487  HA  GLU A 157       0.655  -8.460  11.278  1.00  1.18           H  
ATOM   2488 1HB  GLU A 157       2.935  -9.757  12.807  1.00  1.18           H  
ATOM   2489 2HB  GLU A 157       2.799  -8.067  12.427  1.00  1.18           H  
ATOM   2490 1HG  GLU A 157       0.735  -7.942  13.817  1.00  1.18           H  
ATOM   2491 2HG  GLU A 157       0.963  -9.632  14.258  1.00  1.18           H  
ATOM   2492  N   PHE A 158       2.478  -8.293   9.550  1.00  1.43           N  
ATOM   2493  CA  PHE A 158       3.384  -8.273   8.403  1.00  1.43           C  
ATOM   2494  C   PHE A 158       4.237  -7.000   8.350  1.00  1.43           C  
ATOM   2495  O   PHE A 158       3.701  -5.889   8.300  1.00  1.43           O  
ATOM   2496  CB  PHE A 158       2.588  -8.452   7.104  1.00  1.43           C  
ATOM   2497  CG  PHE A 158       3.436  -8.451   5.872  1.00  1.43           C  
ATOM   2498  CD1 PHE A 158       4.518  -9.262   5.803  1.00  1.43           C  
ATOM   2499  CD2 PHE A 158       3.131  -7.664   4.775  1.00  1.43           C  
ATOM   2500  CE1 PHE A 158       5.307  -9.323   4.696  1.00  1.43           C  
ATOM   2501  CE2 PHE A 158       3.925  -7.708   3.641  1.00  1.43           C  
ATOM   2502  CZ  PHE A 158       5.019  -8.546   3.606  1.00  1.43           C  
ATOM   2503  H   PHE A 158       2.070  -7.427   9.872  1.00  1.43           H  
ATOM   2504  HA  PHE A 158       4.056  -9.120   8.494  1.00  1.43           H  
ATOM   2505 1HB  PHE A 158       2.047  -9.400   7.139  1.00  1.43           H  
ATOM   2506 2HB  PHE A 158       1.851  -7.656   7.012  1.00  1.43           H  
ATOM   2507  HD1 PHE A 158       4.746  -9.869   6.660  1.00  1.43           H  
ATOM   2508  HD2 PHE A 158       2.258  -7.009   4.809  1.00  1.43           H  
ATOM   2509  HE1 PHE A 158       6.166  -9.993   4.686  1.00  1.43           H  
ATOM   2510  HE2 PHE A 158       3.682  -7.088   2.780  1.00  1.43           H  
ATOM   2511  HZ  PHE A 158       5.650  -8.589   2.724  1.00  1.43           H  
ATOM   2512  N   GLY A 159       5.567  -7.167   8.386  1.00  1.78           N  
ATOM   2513  CA  GLY A 159       6.492  -6.030   8.327  1.00  1.78           C  
ATOM   2514  C   GLY A 159       7.557  -6.189   7.236  1.00  1.78           C  
ATOM   2515  O   GLY A 159       7.567  -7.182   6.505  1.00  1.78           O  
ATOM   2516  H   GLY A 159       5.933  -8.116   8.441  1.00  1.78           H  
ATOM   2517 1HA  GLY A 159       5.929  -5.114   8.150  1.00  1.78           H  
ATOM   2518 2HA  GLY A 159       6.981  -5.919   9.294  1.00  1.78           H  
ATOM   2519  N   THR A 160       8.505  -5.245   7.191  1.00  2.17           N  
ATOM   2520  CA  THR A 160       9.577  -5.244   6.189  1.00  2.17           C  
ATOM   2521  C   THR A 160      10.974  -5.188   6.826  1.00  2.17           C  
ATOM   2522  O   THR A 160      11.218  -4.412   7.750  1.00  2.17           O  
ATOM   2523  CB  THR A 160       9.376  -4.078   5.199  1.00  2.17           C  
ATOM   2524  CG2 THR A 160      10.474  -4.061   4.139  1.00  2.17           C  
ATOM   2525  OG1 THR A 160       8.109  -4.233   4.554  1.00  2.17           O  
ATOM   2526  H   THR A 160       8.456  -4.478   7.847  1.00  2.17           H  
ATOM   2527  HA  THR A 160       9.513  -6.165   5.618  1.00  2.17           H  
ATOM   2528  HB  THR A 160       9.387  -3.133   5.740  1.00  2.17           H  
ATOM   2529  HG1 THR A 160       7.986  -3.524   3.918  1.00  2.17           H  
ATOM   2530 1HG2 THR A 160      10.300  -3.238   3.450  1.00  2.17           H  
ATOM   2531 2HG2 THR A 160      11.418  -3.924   4.614  1.00  2.17           H  
ATOM   2532 3HG2 THR A 160      10.476  -4.998   3.588  1.00  2.17           H  
ATOM   2533  N   GLY A 161      11.881  -6.019   6.314  1.00  2.52           N  
ATOM   2534  CA  GLY A 161      13.269  -6.164   6.763  1.00  2.52           C  
ATOM   2535  C   GLY A 161      14.285  -5.795   5.670  1.00  2.52           C  
ATOM   2536  O   GLY A 161      15.263  -6.513   5.447  1.00  2.52           O  
ATOM   2537  H   GLY A 161      11.611  -6.621   5.545  1.00  2.52           H  
ATOM   2538 1HA  GLY A 161      13.434  -5.538   7.640  1.00  2.52           H  
ATOM   2539 2HA  GLY A 161      13.435  -7.196   7.070  1.00  2.52           H  
ATOM   2540  N   VAL A 162      13.997  -4.718   4.934  1.00  2.70           N  
ATOM   2541  CA  VAL A 162      14.838  -4.116   3.873  1.00  2.70           C  
ATOM   2542  C   VAL A 162      15.084  -4.990   2.636  1.00  2.70           C  
ATOM   2543  O   VAL A 162      14.758  -4.595   1.516  1.00  2.70           O  
ATOM   2544  CB  VAL A 162      16.209  -3.688   4.436  1.00  2.70           C  
ATOM   2545  CG1 VAL A 162      17.105  -3.190   3.305  1.00  2.70           C  
ATOM   2546  CG2 VAL A 162      16.009  -2.612   5.475  1.00  2.70           C  
ATOM   2547  H   VAL A 162      13.145  -4.240   5.175  1.00  2.70           H  
ATOM   2548  HA  VAL A 162      14.329  -3.212   3.536  1.00  2.70           H  
ATOM   2549  HB  VAL A 162      16.706  -4.545   4.883  1.00  2.70           H  
ATOM   2550 1HG1 VAL A 162      18.072  -2.904   3.709  1.00  2.70           H  
ATOM   2551 2HG1 VAL A 162      17.243  -3.967   2.569  1.00  2.70           H  
ATOM   2552 3HG1 VAL A 162      16.642  -2.330   2.829  1.00  2.70           H  
ATOM   2553 1HG2 VAL A 162      16.977  -2.313   5.876  1.00  2.70           H  
ATOM   2554 2HG2 VAL A 162      15.525  -1.752   5.014  1.00  2.70           H  
ATOM   2555 3HG2 VAL A 162      15.384  -2.990   6.283  1.00  2.70           H  
ATOM   2556  N   PHE A 163      15.674  -6.161   2.846  1.00  2.65           N  
ATOM   2557  CA  PHE A 163      15.981  -7.090   1.769  1.00  2.65           C  
ATOM   2558  C   PHE A 163      14.967  -8.218   1.773  1.00  2.65           C  
ATOM   2559  O   PHE A 163      14.711  -8.849   0.744  1.00  2.65           O  
ATOM   2560  CB  PHE A 163      17.374  -7.670   1.971  1.00  2.65           C  
ATOM   2561  CG  PHE A 163      18.437  -6.631   1.969  1.00  2.65           C  
ATOM   2562  CD1 PHE A 163      19.078  -6.288   3.151  1.00  2.65           C  
ATOM   2563  CD2 PHE A 163      18.794  -5.978   0.802  1.00  2.65           C  
ATOM   2564  CE1 PHE A 163      20.058  -5.318   3.165  1.00  2.65           C  
ATOM   2565  CE2 PHE A 163      19.774  -5.006   0.811  1.00  2.65           C  
ATOM   2566  CZ  PHE A 163      20.408  -4.676   1.994  1.00  2.65           C  
ATOM   2567  H   PHE A 163      15.900  -6.402   3.801  1.00  2.65           H  
ATOM   2568  HA  PHE A 163      15.931  -6.565   0.815  1.00  2.65           H  
ATOM   2569 1HB  PHE A 163      17.411  -8.199   2.923  1.00  2.65           H  
ATOM   2570 2HB  PHE A 163      17.589  -8.388   1.183  1.00  2.65           H  
ATOM   2571  HD1 PHE A 163      18.796  -6.794   4.077  1.00  2.65           H  
ATOM   2572  HD2 PHE A 163      18.290  -6.238  -0.131  1.00  2.65           H  
ATOM   2573  HE1 PHE A 163      20.553  -5.059   4.100  1.00  2.65           H  
ATOM   2574  HE2 PHE A 163      20.047  -4.499  -0.114  1.00  2.65           H  
ATOM   2575  HZ  PHE A 163      21.181  -3.909   2.003  1.00  2.65           H  
ATOM   2576  N   THR A 164      14.397  -8.458   2.946  1.00  2.39           N  
ATOM   2577  CA  THR A 164      13.404  -9.507   3.137  1.00  2.39           C  
ATOM   2578  C   THR A 164      12.224  -8.917   3.888  1.00  2.39           C  
ATOM   2579  O   THR A 164      12.295  -7.778   4.345  1.00  2.39           O  
ATOM   2580  CB  THR A 164      13.967 -10.721   3.917  1.00  2.39           C  
ATOM   2581  CG2 THR A 164      15.213 -11.278   3.240  1.00  2.39           C  
ATOM   2582  OG1 THR A 164      14.281 -10.326   5.256  1.00  2.39           O  
ATOM   2583  H   THR A 164      14.672  -7.885   3.742  1.00  2.39           H  
ATOM   2584  HA  THR A 164      13.053  -9.851   2.166  1.00  2.39           H  
ATOM   2585  HB  THR A 164      13.211 -11.504   3.954  1.00  2.39           H  
ATOM   2586  HG1 THR A 164      13.487  -9.964   5.659  1.00  2.39           H  
ATOM   2587 1HG2 THR A 164      15.577 -12.135   3.805  1.00  2.39           H  
ATOM   2588 2HG2 THR A 164      14.964 -11.591   2.228  1.00  2.39           H  
ATOM   2589 3HG2 THR A 164      15.986 -10.518   3.205  1.00  2.39           H  
ATOM   2590  N   THR A 165      11.147  -9.672   4.011  1.00  2.04           N  
ATOM   2591  CA  THR A 165       9.982  -9.234   4.770  1.00  2.04           C  
ATOM   2592  C   THR A 165       9.618 -10.283   5.816  1.00  2.04           C  
ATOM   2593  O   THR A 165      10.090 -11.426   5.746  1.00  2.04           O  
ATOM   2594  CB  THR A 165       8.795  -8.993   3.843  1.00  2.04           C  
ATOM   2595  CG2 THR A 165       9.153  -8.050   2.719  1.00  2.04           C  
ATOM   2596  OG1 THR A 165       8.414 -10.221   3.283  1.00  2.04           O  
ATOM   2597  H   THR A 165      11.149 -10.576   3.549  1.00  2.04           H  
ATOM   2598  HA  THR A 165      10.217  -8.313   5.293  1.00  2.04           H  
ATOM   2599  HB  THR A 165       7.981  -8.570   4.412  1.00  2.04           H  
ATOM   2600  HG1 THR A 165       9.169 -10.582   2.802  1.00  2.04           H  
ATOM   2601 1HG2 THR A 165       8.284  -7.909   2.080  1.00  2.04           H  
ATOM   2602 2HG2 THR A 165       9.456  -7.097   3.137  1.00  2.04           H  
ATOM   2603 3HG2 THR A 165       9.967  -8.468   2.128  1.00  2.04           H  
ATOM   2604  N   ARG A 166       8.778  -9.909   6.787  1.00  1.69           N  
ATOM   2605  CA  ARG A 166       8.432 -10.868   7.841  1.00  1.69           C  
ATOM   2606  C   ARG A 166       6.945 -10.967   8.147  1.00  1.69           C  
ATOM   2607  O   ARG A 166       6.294  -9.978   8.494  1.00  1.69           O  
ATOM   2608  CB  ARG A 166       9.144 -10.505   9.137  1.00  1.69           C  
ATOM   2609  CG  ARG A 166      10.678 -10.499   9.077  1.00  1.69           C  
ATOM   2610  CD  ARG A 166      11.282 -10.268  10.415  1.00  1.69           C  
ATOM   2611  NE  ARG A 166      12.740 -10.236  10.360  1.00  1.69           N  
ATOM   2612  CZ  ARG A 166      13.540  -9.980  11.416  1.00  1.69           C  
ATOM   2613  NH1 ARG A 166      13.015  -9.727  12.593  1.00  1.69           N1+
ATOM   2614  NH2 ARG A 166      14.855  -9.981  11.267  1.00  1.69           N  
ATOM   2615  H   ARG A 166       8.387  -8.966   6.779  1.00  1.69           H  
ATOM   2616  HA  ARG A 166       8.763 -11.855   7.525  1.00  1.69           H  
ATOM   2617 1HB  ARG A 166       8.821  -9.520   9.466  1.00  1.69           H  
ATOM   2618 2HB  ARG A 166       8.855 -11.218   9.911  1.00  1.69           H  
ATOM   2619 1HG  ARG A 166      11.050 -11.433   8.680  1.00  1.69           H  
ATOM   2620 2HG  ARG A 166      11.005  -9.685   8.431  1.00  1.69           H  
ATOM   2621 1HD  ARG A 166      10.931  -9.320  10.821  1.00  1.69           H  
ATOM   2622 2HD  ARG A 166      10.987 -11.080  11.080  1.00  1.69           H  
ATOM   2623  HE  ARG A 166      13.183 -10.427   9.472  1.00  1.69           H  
ATOM   2624 1HH1 ARG A 166      12.010  -9.723  12.707  1.00  1.69           H  
ATOM   2625 2HH1 ARG A 166      13.614  -9.535  13.383  1.00  1.69           H  
ATOM   2626 1HH2 ARG A 166      15.262 -10.176  10.362  1.00  1.69           H  
ATOM   2627 2HH2 ARG A 166      15.452  -9.790  12.058  1.00  1.69           H  
ATOM   2628  N   VAL A 167       6.438 -12.192   8.079  1.00  1.41           N  
ATOM   2629  CA  VAL A 167       5.040 -12.525   8.329  1.00  1.41           C  
ATOM   2630  C   VAL A 167       4.880 -13.357   9.600  1.00  1.41           C  
ATOM   2631  O   VAL A 167       5.515 -14.398   9.720  1.00  1.41           O  
ATOM   2632  CB  VAL A 167       4.529 -13.381   7.168  1.00  1.41           C  
ATOM   2633  CG1 VAL A 167       3.193 -13.782   7.427  1.00  1.41           C  
ATOM   2634  CG2 VAL A 167       4.568 -12.665   5.860  1.00  1.41           C  
ATOM   2635  H   VAL A 167       7.049 -12.952   7.780  1.00  1.41           H  
ATOM   2636  HA  VAL A 167       4.460 -11.609   8.420  1.00  1.41           H  
ATOM   2637  HB  VAL A 167       5.138 -14.233   7.117  1.00  1.41           H  
ATOM   2638 1HG1 VAL A 167       2.846 -14.404   6.630  1.00  1.41           H  
ATOM   2639 2HG1 VAL A 167       3.136 -14.331   8.362  1.00  1.41           H  
ATOM   2640 3HG1 VAL A 167       2.601 -12.892   7.481  1.00  1.41           H  
ATOM   2641 1HG2 VAL A 167       4.215 -13.317   5.075  1.00  1.41           H  
ATOM   2642 2HG2 VAL A 167       3.920 -11.822   5.923  1.00  1.41           H  
ATOM   2643 3HG2 VAL A 167       5.589 -12.356   5.641  1.00  1.41           H  
ATOM   2644  N   TYR A 168       4.022 -12.933  10.525  1.00  1.21           N  
ATOM   2645  CA  TYR A 168       3.836 -13.697  11.764  1.00  1.21           C  
ATOM   2646  C   TYR A 168       2.489 -14.389  11.753  1.00  1.21           C  
ATOM   2647  O   TYR A 168       1.481 -13.751  11.426  1.00  1.21           O  
ATOM   2648  CB  TYR A 168       3.986 -12.777  12.951  1.00  1.21           C  
ATOM   2649  CG  TYR A 168       5.397 -12.245  13.017  1.00  1.21           C  
ATOM   2650  CD1 TYR A 168       5.759 -11.150  12.234  1.00  1.21           C  
ATOM   2651  CD2 TYR A 168       6.332 -12.850  13.836  1.00  1.21           C  
ATOM   2652  CE1 TYR A 168       7.053 -10.676  12.270  1.00  1.21           C  
ATOM   2653  CE2 TYR A 168       7.629 -12.374  13.871  1.00  1.21           C  
ATOM   2654  CZ  TYR A 168       7.991 -11.297  13.093  1.00  1.21           C  
ATOM   2655  OH  TYR A 168       9.284 -10.834  13.138  1.00  1.21           O  
ATOM   2656  H   TYR A 168       3.508 -12.068  10.365  1.00  1.21           H  
ATOM   2657  HA  TYR A 168       4.601 -14.464  11.823  1.00  1.21           H  
ATOM   2658 1HB  TYR A 168       3.295 -11.952  12.873  1.00  1.21           H  
ATOM   2659 2HB  TYR A 168       3.770 -13.317  13.871  1.00  1.21           H  
ATOM   2660  HD1 TYR A 168       5.020 -10.672  11.585  1.00  1.21           H  
ATOM   2661  HD2 TYR A 168       6.048 -13.711  14.448  1.00  1.21           H  
ATOM   2662  HE1 TYR A 168       7.333  -9.823  11.652  1.00  1.21           H  
ATOM   2663  HE2 TYR A 168       8.367 -12.856  14.513  1.00  1.21           H  
ATOM   2664  HH  TYR A 168       9.793 -11.389  13.736  1.00  1.21           H  
ATOM   2665  N   MET A 169       2.488 -15.671  12.142  1.00  1.08           N  
ATOM   2666  CA  MET A 169       1.284 -16.515  12.081  1.00  1.08           C  
ATOM   2667  C   MET A 169       0.661 -16.872  13.439  1.00  1.08           C  
ATOM   2668  O   MET A 169       1.339 -16.842  14.467  1.00  1.08           O  
ATOM   2669  CB  MET A 169       1.606 -17.851  11.409  1.00  1.08           C  
ATOM   2670  CG  MET A 169       2.401 -17.799  10.144  1.00  1.08           C  
ATOM   2671  SD  MET A 169       1.590 -17.010   8.852  1.00  1.08           S  
ATOM   2672  CE  MET A 169       0.337 -18.204   8.447  1.00  1.08           C  
ATOM   2673  H   MET A 169       3.379 -16.071  12.451  1.00  1.08           H  
ATOM   2674  HA  MET A 169       0.540 -15.983  11.502  1.00  1.08           H  
ATOM   2675 1HB  MET A 169       2.067 -18.517  12.097  1.00  1.08           H  
ATOM   2676 2HB  MET A 169       0.657 -18.314  11.133  1.00  1.08           H  
ATOM   2677 1HG  MET A 169       3.358 -17.305  10.316  1.00  1.08           H  
ATOM   2678 2HG  MET A 169       2.599 -18.816   9.835  1.00  1.08           H  
ATOM   2679 1HE  MET A 169      -0.263 -17.835   7.614  1.00  1.08           H  
ATOM   2680 2HE  MET A 169       0.799 -19.156   8.167  1.00  1.08           H  
ATOM   2681 3HE  MET A 169      -0.296 -18.350   9.311  1.00  1.08           H  
ATOM   2682  N   ASP A 170      -0.617 -17.290  13.403  1.00  1.01           N  
ATOM   2683  CA  ASP A 170      -1.343 -17.858  14.557  1.00  1.01           C  
ATOM   2684  C   ASP A 170      -2.436 -18.831  14.080  1.00  1.01           C  
ATOM   2685  O   ASP A 170      -2.811 -18.849  12.908  1.00  1.01           O  
ATOM   2686  CB  ASP A 170      -1.926 -16.755  15.464  1.00  1.01           C  
ATOM   2687  CG  ASP A 170      -2.325 -17.219  16.942  1.00  1.01           C  
ATOM   2688  OD1 ASP A 170      -2.278 -18.405  17.212  1.00  1.01           O  
ATOM   2689  OD2 ASP A 170      -2.679 -16.386  17.771  1.00  1.01           O1-
ATOM   2690  H   ASP A 170      -1.105 -17.189  12.515  1.00  1.01           H  
ATOM   2691  HA  ASP A 170      -0.636 -18.430  15.159  1.00  1.01           H  
ATOM   2692 1HB  ASP A 170      -1.194 -15.957  15.554  1.00  1.01           H  
ATOM   2693 2HB  ASP A 170      -2.813 -16.330  14.983  1.00  1.01           H  
ATOM   2694  N   ALA A 171      -2.895 -19.678  14.997  1.00  0.97           N  
ATOM   2695  CA  ALA A 171      -3.853 -20.752  14.702  1.00  0.97           C  
ATOM   2696  C   ALA A 171      -5.300 -20.288  14.529  1.00  0.97           C  
ATOM   2697  O   ALA A 171      -5.730 -19.289  15.106  1.00  0.97           O  
ATOM   2698  CB  ALA A 171      -3.791 -21.805  15.784  1.00  0.97           C  
ATOM   2699  H   ALA A 171      -2.551 -19.552  15.945  1.00  0.97           H  
ATOM   2700  HA  ALA A 171      -3.533 -21.211  13.774  1.00  0.97           H  
ATOM   2701 1HB  ALA A 171      -4.450 -22.634  15.525  1.00  0.97           H  
ATOM   2702 2HB  ALA A 171      -2.774 -22.158  15.857  1.00  0.97           H  
ATOM   2703 3HB  ALA A 171      -4.096 -21.380  16.726  1.00  0.97           H  
ATOM   2704  N   VAL A 172      -6.053 -21.064  13.747  1.00  0.96           N  
ATOM   2705  CA  VAL A 172      -7.456 -20.847  13.455  1.00  0.96           C  
ATOM   2706  C   VAL A 172      -8.296 -22.098  13.769  1.00  0.96           C  
ATOM   2707  O   VAL A 172      -7.993 -23.214  13.315  1.00  0.96           O  
ATOM   2708  CB  VAL A 172      -7.603 -20.463  11.961  1.00  0.96           C  
ATOM   2709  CG1 VAL A 172      -9.042 -20.231  11.618  1.00  0.96           C  
ATOM   2710  CG2 VAL A 172      -6.766 -19.258  11.672  1.00  0.96           C  
ATOM   2711  H   VAL A 172      -5.604 -21.846  13.300  1.00  0.96           H  
ATOM   2712  HA  VAL A 172      -7.813 -20.020  14.070  1.00  0.96           H  
ATOM   2713  HB  VAL A 172      -7.263 -21.284  11.343  1.00  0.96           H  
ATOM   2714 1HG1 VAL A 172      -9.135 -19.982  10.558  1.00  0.96           H  
ATOM   2715 2HG1 VAL A 172      -9.577 -21.131  11.810  1.00  0.96           H  
ATOM   2716 3HG1 VAL A 172      -9.446 -19.416  12.218  1.00  0.96           H  
ATOM   2717 1HG2 VAL A 172      -6.864 -18.999  10.621  1.00  0.96           H  
ATOM   2718 2HG2 VAL A 172      -7.110 -18.431  12.288  1.00  0.96           H  
ATOM   2719 3HG2 VAL A 172      -5.721 -19.467  11.889  1.00  0.96           H  
ATOM   2720  N   PHE A 173      -9.350 -21.887  14.551  1.00  0.95           N  
ATOM   2721  CA  PHE A 173     -10.274 -22.942  14.951  1.00  0.95           C  
ATOM   2722  C   PHE A 173     -11.504 -23.094  14.040  1.00  0.95           C  
ATOM   2723  O   PHE A 173     -12.310 -24.006  14.222  1.00  0.95           O  
ATOM   2724  CB  PHE A 173     -10.669 -22.732  16.403  1.00  0.95           C  
ATOM   2725  CG  PHE A 173     -11.210 -21.379  16.691  1.00  0.95           C  
ATOM   2726  CD1 PHE A 173     -12.535 -21.072  16.468  1.00  0.95           C  
ATOM   2727  CD2 PHE A 173     -10.368 -20.390  17.179  1.00  0.95           C  
ATOM   2728  CE1 PHE A 173     -13.019 -19.802  16.729  1.00  0.95           C  
ATOM   2729  CE2 PHE A 173     -10.843 -19.125  17.442  1.00  0.95           C  
ATOM   2730  CZ  PHE A 173     -12.174 -18.829  17.216  1.00  0.95           C  
ATOM   2731  H   PHE A 173      -9.515 -20.949  14.886  1.00  0.95           H  
ATOM   2732  HA  PHE A 173      -9.728 -23.879  14.907  1.00  0.95           H  
ATOM   2733 1HB  PHE A 173     -11.426 -23.467  16.674  1.00  0.95           H  
ATOM   2734 2HB  PHE A 173      -9.805 -22.905  17.045  1.00  0.95           H  
ATOM   2735  HD1 PHE A 173     -13.204 -21.840  16.075  1.00  0.95           H  
ATOM   2736  HD2 PHE A 173      -9.318 -20.624  17.350  1.00  0.95           H  
ATOM   2737  HE1 PHE A 173     -14.071 -19.571  16.541  1.00  0.95           H  
ATOM   2738  HE2 PHE A 173     -10.169 -18.358  17.824  1.00  0.95           H  
ATOM   2739  HZ  PHE A 173     -12.555 -17.830  17.417  1.00  0.95           H  
ATOM   2740  N   GLU A 174     -11.653 -22.196  13.072  1.00  0.95           N  
ATOM   2741  CA  GLU A 174     -12.754 -22.269  12.115  1.00  0.95           C  
ATOM   2742  C   GLU A 174     -12.239 -22.813  10.779  1.00  0.95           C  
ATOM   2743  O   GLU A 174     -11.131 -22.486  10.360  1.00  0.95           O  
ATOM   2744  CB  GLU A 174     -13.377 -20.888  11.904  1.00  0.95           C  
ATOM   2745  CG  GLU A 174     -14.038 -20.300  13.142  1.00  0.95           C  
ATOM   2746  CD  GLU A 174     -14.694 -18.952  12.913  1.00  0.95           C  
ATOM   2747  OE1 GLU A 174     -14.571 -18.424  11.835  1.00  0.95           O  
ATOM   2748  OE2 GLU A 174     -15.326 -18.459  13.820  1.00  0.95           O1-
ATOM   2749  H   GLU A 174     -10.974 -21.459  12.991  1.00  0.95           H  
ATOM   2750  HA  GLU A 174     -13.515 -22.952  12.496  1.00  0.95           H  
ATOM   2751 1HB  GLU A 174     -12.606 -20.192  11.573  1.00  0.95           H  
ATOM   2752 2HB  GLU A 174     -14.127 -20.944  11.113  1.00  0.95           H  
ATOM   2753 1HG  GLU A 174     -14.776 -21.002  13.528  1.00  0.95           H  
ATOM   2754 2HG  GLU A 174     -13.267 -20.181  13.883  1.00  0.95           H  
ATOM   2755  N   TYR A 175     -13.038 -23.612  10.080  1.00  0.95           N  
ATOM   2756  CA  TYR A 175     -12.615 -24.096   8.764  1.00  0.95           C  
ATOM   2757  C   TYR A 175     -12.894 -22.994   7.745  1.00  0.95           C  
ATOM   2758  O   TYR A 175     -14.034 -22.547   7.615  1.00  0.95           O  
ATOM   2759  CB  TYR A 175     -13.359 -25.375   8.400  1.00  0.95           C  
ATOM   2760  CG  TYR A 175     -12.910 -26.060   7.126  1.00  0.95           C  
ATOM   2761  CD1 TYR A 175     -11.763 -26.856   7.117  1.00  0.95           C  
ATOM   2762  CD2 TYR A 175     -13.649 -25.896   5.967  1.00  0.95           C  
ATOM   2763  CE1 TYR A 175     -11.385 -27.500   5.952  1.00  0.95           C  
ATOM   2764  CE2 TYR A 175     -13.267 -26.527   4.813  1.00  0.95           C  
ATOM   2765  CZ  TYR A 175     -12.155 -27.329   4.797  1.00  0.95           C  
ATOM   2766  OH  TYR A 175     -11.824 -27.958   3.636  1.00  0.95           O  
ATOM   2767  H   TYR A 175     -13.941 -23.874  10.452  1.00  0.95           H  
ATOM   2768  HA  TYR A 175     -11.540 -24.292   8.777  1.00  0.95           H  
ATOM   2769 1HB  TYR A 175     -13.252 -26.091   9.216  1.00  0.95           H  
ATOM   2770 2HB  TYR A 175     -14.420 -25.153   8.304  1.00  0.95           H  
ATOM   2771  HD1 TYR A 175     -11.178 -26.982   8.027  1.00  0.95           H  
ATOM   2772  HD2 TYR A 175     -14.542 -25.271   5.974  1.00  0.95           H  
ATOM   2773  HE1 TYR A 175     -10.499 -28.137   5.944  1.00  0.95           H  
ATOM   2774  HE2 TYR A 175     -13.858 -26.403   3.906  1.00  0.95           H  
ATOM   2775  HH  TYR A 175     -11.368 -28.793   3.839  1.00  0.95           H  
ATOM   2776  N   THR A 176     -11.856 -22.541   7.050  1.00  0.95           N  
ATOM   2777  CA  THR A 176     -11.983 -21.427   6.114  1.00  0.95           C  
ATOM   2778  C   THR A 176     -11.491 -21.735   4.699  1.00  0.95           C  
ATOM   2779  O   THR A 176     -10.319 -22.040   4.501  1.00  0.95           O  
ATOM   2780  CB  THR A 176     -11.180 -20.231   6.681  1.00  0.95           C  
ATOM   2781  CG2 THR A 176     -11.211 -19.046   5.765  1.00  0.95           C  
ATOM   2782  OG1 THR A 176     -11.709 -19.867   7.958  1.00  0.95           O  
ATOM   2783  H   THR A 176     -10.951 -22.964   7.203  1.00  0.95           H  
ATOM   2784  HA  THR A 176     -13.035 -21.152   6.051  1.00  0.95           H  
ATOM   2785  HB  THR A 176     -10.142 -20.534   6.815  1.00  0.95           H  
ATOM   2786  HG1 THR A 176     -11.502 -20.562   8.600  1.00  0.95           H  
ATOM   2787 1HG2 THR A 176     -10.630 -18.232   6.198  1.00  0.95           H  
ATOM   2788 2HG2 THR A 176     -10.772 -19.329   4.833  1.00  0.95           H  
ATOM   2789 3HG2 THR A 176     -12.239 -18.716   5.613  1.00  0.95           H  
ATOM   2790  N   MET A 177     -12.355 -21.562   3.689  1.00  0.95           N  
ATOM   2791  CA  MET A 177     -11.921 -21.784   2.299  1.00  0.95           C  
ATOM   2792  C   MET A 177     -11.322 -20.532   1.653  1.00  0.95           C  
ATOM   2793  O   MET A 177     -10.815 -20.594   0.536  1.00  0.95           O  
ATOM   2794  CB  MET A 177     -13.057 -22.302   1.421  1.00  0.95           C  
ATOM   2795  CG  MET A 177     -13.573 -23.707   1.750  1.00  0.95           C  
ATOM   2796  SD  MET A 177     -12.299 -24.990   1.581  1.00  0.95           S  
ATOM   2797  CE  MET A 177     -11.966 -25.001  -0.180  1.00  0.95           C  
ATOM   2798  H   MET A 177     -13.312 -21.303   3.883  1.00  0.95           H  
ATOM   2799  HA  MET A 177     -11.144 -22.536   2.305  1.00  0.95           H  
ATOM   2800 1HB  MET A 177     -13.899 -21.613   1.483  1.00  0.95           H  
ATOM   2801 2HB  MET A 177     -12.726 -22.309   0.380  1.00  0.95           H  
ATOM   2802 1HG  MET A 177     -13.942 -23.724   2.777  1.00  0.95           H  
ATOM   2803 2HG  MET A 177     -14.400 -23.953   1.085  1.00  0.95           H  
ATOM   2804 1HE  MET A 177     -11.190 -25.738  -0.401  1.00  0.95           H  
ATOM   2805 2HE  MET A 177     -12.876 -25.252  -0.724  1.00  0.95           H  
ATOM   2806 3HE  MET A 177     -11.613 -24.016  -0.490  1.00  0.95           H  
ATOM   2807  N   ASP A 178     -11.425 -19.398   2.336  1.00  0.95           N  
ATOM   2808  CA  ASP A 178     -10.887 -18.139   1.827  1.00  0.95           C  
ATOM   2809  C   ASP A 178      -9.381 -18.059   2.034  1.00  0.95           C  
ATOM   2810  O   ASP A 178      -8.864 -18.579   3.026  1.00  0.95           O  
ATOM   2811  CB  ASP A 178     -11.509 -16.941   2.524  1.00  0.95           C  
ATOM   2812  CG  ASP A 178     -12.986 -16.751   2.228  1.00  0.95           C  
ATOM   2813  OD1 ASP A 178     -13.489 -17.355   1.318  1.00  0.95           O  
ATOM   2814  OD2 ASP A 178     -13.603 -15.988   2.928  1.00  0.95           O1-
ATOM   2815  H   ASP A 178     -11.865 -19.417   3.242  1.00  0.95           H  
ATOM   2816  HA  ASP A 178     -11.095 -18.077   0.760  1.00  0.95           H  
ATOM   2817 1HB  ASP A 178     -11.379 -17.033   3.595  1.00  0.95           H  
ATOM   2818 2HB  ASP A 178     -10.974 -16.040   2.215  1.00  0.95           H  
ATOM   2819  N   CYS A 179      -8.704 -17.310   1.179  1.00  0.95           N  
ATOM   2820  CA  CYS A 179      -7.271 -17.095   1.304  1.00  0.95           C  
ATOM   2821  C   CYS A 179      -6.931 -15.899   2.187  1.00  0.95           C  
ATOM   2822  O   CYS A 179      -7.746 -14.999   2.406  1.00  0.95           O  
ATOM   2823  CB  CYS A 179      -6.629 -16.924  -0.069  1.00  0.95           C  
ATOM   2824  SG  CYS A 179      -6.791 -18.368  -1.158  1.00  0.95           S  
ATOM   2825  H   CYS A 179      -9.197 -16.957   0.360  1.00  0.95           H  
ATOM   2826  HA  CYS A 179      -6.835 -17.973   1.785  1.00  0.95           H  
ATOM   2827 1HB  CYS A 179      -7.094 -16.082  -0.574  1.00  0.95           H  
ATOM   2828 2HB  CYS A 179      -5.570 -16.699   0.044  1.00  0.95           H  
ATOM   2829  N   ASP A 180      -5.707 -15.884   2.693  1.00  0.96           N  
ATOM   2830  CA  ASP A 180      -5.309 -14.838   3.614  1.00  0.96           C  
ATOM   2831  C   ASP A 180      -4.908 -13.527   2.978  1.00  0.96           C  
ATOM   2832  O   ASP A 180      -3.761 -13.312   2.603  1.00  0.96           O  
ATOM   2833  CB  ASP A 180      -4.184 -15.347   4.511  1.00  0.96           C  
ATOM   2834  CG  ASP A 180      -3.723 -14.355   5.550  1.00  0.96           C  
ATOM   2835  OD1 ASP A 180      -3.914 -13.135   5.432  1.00  0.96           O  
ATOM   2836  OD2 ASP A 180      -3.216 -14.851   6.521  1.00  0.96           O1-
ATOM   2837  H   ASP A 180      -5.062 -16.627   2.469  1.00  0.96           H  
ATOM   2838  HA  ASP A 180      -6.164 -14.636   4.261  1.00  0.96           H  
ATOM   2839 1HB  ASP A 180      -4.503 -16.260   5.015  1.00  0.96           H  
ATOM   2840 2HB  ASP A 180      -3.323 -15.599   3.889  1.00  0.96           H  
ATOM   2841  N   GLY A 181      -5.861 -12.615   2.976  1.00  0.98           N  
ATOM   2842  CA  GLY A 181      -5.740 -11.295   2.359  1.00  0.98           C  
ATOM   2843  C   GLY A 181      -4.518 -10.447   2.746  1.00  0.98           C  
ATOM   2844  O   GLY A 181      -4.159  -9.540   2.000  1.00  0.98           O  
ATOM   2845  H   GLY A 181      -6.765 -12.937   3.317  1.00  0.98           H  
ATOM   2846 1HA  GLY A 181      -5.756 -11.396   1.289  1.00  0.98           H  
ATOM   2847 2HA  GLY A 181      -6.638 -10.734   2.611  1.00  0.98           H  
ATOM   2848  N   SER A 182      -3.849 -10.723   3.869  1.00  0.99           N  
ATOM   2849  CA  SER A 182      -2.696  -9.895   4.253  1.00  0.99           C  
ATOM   2850  C   SER A 182      -1.485 -10.063   3.326  1.00  0.99           C  
ATOM   2851  O   SER A 182      -0.554  -9.254   3.362  1.00  0.99           O  
ATOM   2852  CB  SER A 182      -2.273 -10.183   5.665  1.00  0.99           C  
ATOM   2853  OG  SER A 182      -1.724 -11.431   5.751  1.00  0.99           O  
ATOM   2854  H   SER A 182      -4.107 -11.535   4.448  1.00  0.99           H  
ATOM   2855  HA  SER A 182      -3.007  -8.851   4.203  1.00  0.99           H  
ATOM   2856 1HB  SER A 182      -1.547  -9.441   5.988  1.00  0.99           H  
ATOM   2857 2HB  SER A 182      -3.134 -10.122   6.329  1.00  0.99           H  
ATOM   2858  HG  SER A 182      -2.487 -12.064   5.690  1.00  0.99           H  
ATOM   2859  N   ILE A 183      -1.489 -11.122   2.522  1.00  1.00           N  
ATOM   2860  CA  ILE A 183      -0.432 -11.408   1.557  1.00  1.00           C  
ATOM   2861  C   ILE A 183      -0.940 -11.422   0.133  1.00  1.00           C  
ATOM   2862  O   ILE A 183      -0.268 -11.932  -0.765  1.00  1.00           O  
ATOM   2863  CB  ILE A 183       0.245 -12.740   1.890  1.00  1.00           C  
ATOM   2864  CG1 ILE A 183      -0.859 -13.802   1.918  1.00  1.00           C  
ATOM   2865  CG2 ILE A 183       1.024 -12.613   3.174  1.00  1.00           C  
ATOM   2866  CD1 ILE A 183      -0.429 -15.204   1.983  1.00  1.00           C  
ATOM   2867  H   ILE A 183      -2.286 -11.765   2.573  1.00  1.00           H  
ATOM   2868  HA  ILE A 183       0.319 -10.624   1.635  1.00  1.00           H  
ATOM   2869  HB  ILE A 183       0.925 -13.015   1.090  1.00  1.00           H  
ATOM   2870 1HG1 ILE A 183      -1.449 -13.619   2.809  1.00  1.00           H  
ATOM   2871 2HG1 ILE A 183      -1.495 -13.670   1.044  1.00  1.00           H  
ATOM   2872 1HG2 ILE A 183       1.500 -13.565   3.416  1.00  1.00           H  
ATOM   2873 2HG2 ILE A 183       1.786 -11.841   3.069  1.00  1.00           H  
ATOM   2874 3HG2 ILE A 183       0.335 -12.326   3.950  1.00  1.00           H  
ATOM   2875 1HD1 ILE A 183      -1.303 -15.850   2.031  1.00  1.00           H  
ATOM   2876 2HD1 ILE A 183       0.144 -15.456   1.122  1.00  1.00           H  
ATOM   2877 3HD1 ILE A 183       0.159 -15.333   2.866  1.00  1.00           H  
ATOM   2878  N   LEU A 184      -2.126 -10.872  -0.077  1.00  1.02           N  
ATOM   2879  CA  LEU A 184      -2.693 -10.830  -1.409  1.00  1.02           C  
ATOM   2880  C   LEU A 184      -2.741  -9.377  -1.857  1.00  1.02           C  
ATOM   2881  O   LEU A 184      -2.854  -8.478  -1.023  1.00  1.02           O  
ATOM   2882  CB  LEU A 184      -4.105 -11.416  -1.407  1.00  1.02           C  
ATOM   2883  CG  LEU A 184      -4.273 -12.833  -0.810  1.00  1.02           C  
ATOM   2884  CD1 LEU A 184      -5.745 -13.257  -0.874  1.00  1.02           C  
ATOM   2885  CD2 LEU A 184      -3.409 -13.803  -1.502  1.00  1.02           C  
ATOM   2886  H   LEU A 184      -2.649 -10.450   0.692  1.00  1.02           H  
ATOM   2887  HA  LEU A 184      -2.064 -11.393  -2.096  1.00  1.02           H  
ATOM   2888 1HB  LEU A 184      -4.714 -10.767  -0.806  1.00  1.02           H  
ATOM   2889 2HB  LEU A 184      -4.492 -11.405  -2.396  1.00  1.02           H  
ATOM   2890  HG  LEU A 184      -3.983 -12.795   0.227  1.00  1.02           H  
ATOM   2891 1HD1 LEU A 184      -5.839 -14.219  -0.417  1.00  1.02           H  
ATOM   2892 2HD1 LEU A 184      -6.382 -12.563  -0.360  1.00  1.02           H  
ATOM   2893 3HD1 LEU A 184      -6.063 -13.312  -1.892  1.00  1.02           H  
ATOM   2894 1HD2 LEU A 184      -3.523 -14.784  -1.044  1.00  1.02           H  
ATOM   2895 2HD2 LEU A 184      -3.689 -13.856  -2.535  1.00  1.02           H  
ATOM   2896 3HD2 LEU A 184      -2.380 -13.478  -1.415  1.00  1.02           H  
ATOM   2897  N   GLY A 185      -2.739  -9.127  -3.155  1.00  1.07           N  
ATOM   2898  CA  GLY A 185      -2.919  -7.744  -3.576  1.00  1.07           C  
ATOM   2899  C   GLY A 185      -3.305  -7.593  -5.030  1.00  1.07           C  
ATOM   2900  O   GLY A 185      -3.186  -8.521  -5.839  1.00  1.07           O  
ATOM   2901  H   GLY A 185      -2.567  -9.881  -3.820  1.00  1.07           H  
ATOM   2902 1HA  GLY A 185      -3.684  -7.276  -2.957  1.00  1.07           H  
ATOM   2903 2HA  GLY A 185      -1.995  -7.196  -3.393  1.00  1.07           H  
ATOM   2904  N   ALA A 186      -3.764  -6.392  -5.368  1.00  1.14           N  
ATOM   2905  CA  ALA A 186      -4.208  -6.125  -6.722  1.00  1.14           C  
ATOM   2906  C   ALA A 186      -4.208  -4.640  -7.054  1.00  1.14           C  
ATOM   2907  O   ALA A 186      -4.550  -3.808  -6.215  1.00  1.14           O  
ATOM   2908  CB  ALA A 186      -5.603  -6.678  -6.875  1.00  1.14           C  
ATOM   2909  H   ALA A 186      -3.819  -5.662  -4.671  1.00  1.14           H  
ATOM   2910  HA  ALA A 186      -3.537  -6.624  -7.413  1.00  1.14           H  
ATOM   2911 1HB  ALA A 186      -5.915  -6.513  -7.866  1.00  1.14           H  
ATOM   2912 2HB  ALA A 186      -5.600  -7.738  -6.656  1.00  1.14           H  
ATOM   2913 3HB  ALA A 186      -6.285  -6.178  -6.190  1.00  1.14           H  
ATOM   2914  N   ALA A 187      -3.912  -4.306  -8.307  1.00  1.24           N  
ATOM   2915  CA  ALA A 187      -3.965  -2.908  -8.729  1.00  1.24           C  
ATOM   2916  C   ALA A 187      -4.209  -2.733 -10.228  1.00  1.24           C  
ATOM   2917  O   ALA A 187      -3.925  -3.624 -11.035  1.00  1.24           O  
ATOM   2918  CB  ALA A 187      -2.664  -2.219  -8.363  1.00  1.24           C  
ATOM   2919  H   ALA A 187      -3.582  -5.025  -8.949  1.00  1.24           H  
ATOM   2920  HA  ALA A 187      -4.786  -2.429  -8.199  1.00  1.24           H  
ATOM   2921 1HB  ALA A 187      -2.717  -1.167  -8.643  1.00  1.24           H  
ATOM   2922 2HB  ALA A 187      -2.496  -2.294  -7.289  1.00  1.24           H  
ATOM   2923 3HB  ALA A 187      -1.843  -2.694  -8.893  1.00  1.24           H  
ATOM   2924  N   VAL A 188      -4.729  -1.554 -10.590  1.00  1.33           N  
ATOM   2925  CA  VAL A 188      -4.928  -1.179 -11.991  1.00  1.33           C  
ATOM   2926  C   VAL A 188      -4.242   0.157 -12.277  1.00  1.33           C  
ATOM   2927  O   VAL A 188      -4.369   1.110 -11.503  1.00  1.33           O  
ATOM   2928  CB  VAL A 188      -6.425  -1.072 -12.347  1.00  1.33           C  
ATOM   2929  CG1 VAL A 188      -6.583  -0.685 -13.835  1.00  1.33           C  
ATOM   2930  CG2 VAL A 188      -7.109  -2.375 -12.064  1.00  1.33           C  
ATOM   2931  H   VAL A 188      -4.969  -0.884  -9.873  1.00  1.33           H  
ATOM   2932  HA  VAL A 188      -4.477  -1.935 -12.629  1.00  1.33           H  
ATOM   2933  HB  VAL A 188      -6.882  -0.284 -11.752  1.00  1.33           H  
ATOM   2934 1HG1 VAL A 188      -7.639  -0.604 -14.081  1.00  1.33           H  
ATOM   2935 2HG1 VAL A 188      -6.102   0.270 -14.035  1.00  1.33           H  
ATOM   2936 3HG1 VAL A 188      -6.124  -1.452 -14.461  1.00  1.33           H  
ATOM   2937 1HG2 VAL A 188      -8.164  -2.290 -12.315  1.00  1.33           H  
ATOM   2938 2HG2 VAL A 188      -6.657  -3.151 -12.661  1.00  1.33           H  
ATOM   2939 3HG2 VAL A 188      -7.010  -2.625 -11.010  1.00  1.33           H  
ATOM   2940  N   ASN A 189      -3.503   0.208 -13.376  1.00  1.39           N  
ATOM   2941  CA  ASN A 189      -2.774   1.384 -13.813  1.00  1.39           C  
ATOM   2942  C   ASN A 189      -3.120   1.686 -15.273  1.00  1.39           C  
ATOM   2943  O   ASN A 189      -2.521   1.140 -16.208  1.00  1.39           O  
ATOM   2944  CB  ASN A 189      -1.278   1.187 -13.633  1.00  1.39           C  
ATOM   2945  CG  ASN A 189      -0.863   1.002 -12.178  1.00  1.39           C  
ATOM   2946  ND2 ASN A 189      -0.584  -0.225 -11.806  1.00  1.39           N  
ATOM   2947  OD1 ASN A 189      -0.786   1.962 -11.393  1.00  1.39           O  
ATOM   2948  H   ASN A 189      -3.455  -0.617 -13.965  1.00  1.39           H  
ATOM   2949  HA  ASN A 189      -3.094   2.241 -13.219  1.00  1.39           H  
ATOM   2950 1HB  ASN A 189      -0.962   0.309 -14.203  1.00  1.39           H  
ATOM   2951 2HB  ASN A 189      -0.749   2.047 -14.042  1.00  1.39           H  
ATOM   2952 1HD2 ASN A 189      -0.294  -0.410 -10.867  1.00  1.39           H  
ATOM   2953 2HD2 ASN A 189      -0.652  -0.974 -12.466  1.00  1.39           H  
ATOM   2954  N   GLY A 190      -4.123   2.529 -15.479  1.00  1.40           N  
ATOM   2955  CA  GLY A 190      -4.588   2.795 -16.832  1.00  1.40           C  
ATOM   2956  C   GLY A 190      -5.186   1.548 -17.470  1.00  1.40           C  
ATOM   2957  O   GLY A 190      -6.193   1.026 -16.997  1.00  1.40           O  
ATOM   2958  H   GLY A 190      -4.578   2.965 -14.689  1.00  1.40           H  
ATOM   2959 1HA  GLY A 190      -5.336   3.588 -16.810  1.00  1.40           H  
ATOM   2960 2HA  GLY A 190      -3.758   3.156 -17.438  1.00  1.40           H  
ATOM   2961  N   LYS A 191      -4.593   1.110 -18.578  1.00  1.35           N  
ATOM   2962  CA  LYS A 191      -5.071  -0.054 -19.318  1.00  1.35           C  
ATOM   2963  C   LYS A 191      -4.372  -1.353 -18.925  1.00  1.35           C  
ATOM   2964  O   LYS A 191      -4.614  -2.399 -19.534  1.00  1.35           O  
ATOM   2965  CB  LYS A 191      -4.915   0.188 -20.811  1.00  1.35           C  
ATOM   2966  CG  LYS A 191      -5.681   1.425 -21.313  1.00  1.35           C  
ATOM   2967  CD  LYS A 191      -7.189   1.279 -21.091  1.00  1.35           C  
ATOM   2968  CE  LYS A 191      -7.972   2.455 -21.668  1.00  1.35           C  
ATOM   2969  NZ  LYS A 191      -9.437   2.329 -21.391  1.00  1.35           N1+
ATOM   2970  H   LYS A 191      -3.768   1.593 -18.905  1.00  1.35           H  
ATOM   2971  HA  LYS A 191      -6.134  -0.180 -19.105  1.00  1.35           H  
ATOM   2972 1HB  LYS A 191      -3.860   0.314 -21.053  1.00  1.35           H  
ATOM   2973 2HB  LYS A 191      -5.281  -0.680 -21.363  1.00  1.35           H  
ATOM   2974 1HG  LYS A 191      -5.327   2.313 -20.789  1.00  1.35           H  
ATOM   2975 2HG  LYS A 191      -5.497   1.555 -22.379  1.00  1.35           H  
ATOM   2976 1HD  LYS A 191      -7.539   0.376 -21.582  1.00  1.35           H  
ATOM   2977 2HD  LYS A 191      -7.405   1.193 -20.025  1.00  1.35           H  
ATOM   2978 1HE  LYS A 191      -7.607   3.383 -21.231  1.00  1.35           H  
ATOM   2979 2HE  LYS A 191      -7.821   2.486 -22.746  1.00  1.35           H  
ATOM   2980 1HZ  LYS A 191      -9.935   3.105 -21.786  1.00  1.35           H  
ATOM   2981 2HZ  LYS A 191      -9.786   1.449 -21.805  1.00  1.35           H  
ATOM   2982 3HZ  LYS A 191      -9.592   2.298 -20.396  1.00  1.35           H  
ATOM   2983  N   LYS A 192      -3.492  -1.289 -17.923  1.00  1.26           N  
ATOM   2984  CA  LYS A 192      -2.771  -2.465 -17.433  1.00  1.26           C  
ATOM   2985  C   LYS A 192      -3.179  -2.827 -16.013  1.00  1.26           C  
ATOM   2986  O   LYS A 192      -3.356  -1.955 -15.161  1.00  1.26           O  
ATOM   2987  CB  LYS A 192      -1.265  -2.247 -17.458  1.00  1.26           C  
ATOM   2988  CG  LYS A 192      -0.451  -3.447 -16.953  1.00  1.26           C  
ATOM   2989  CD  LYS A 192       1.042  -3.204 -17.052  1.00  1.26           C  
ATOM   2990  CE  LYS A 192       1.817  -4.406 -16.530  1.00  1.26           C  
ATOM   2991  NZ  LYS A 192       3.290  -4.186 -16.589  1.00  1.26           N1+
ATOM   2992  H   LYS A 192      -3.313  -0.394 -17.462  1.00  1.26           H  
ATOM   2993  HA  LYS A 192      -3.007  -3.316 -18.071  1.00  1.26           H  
ATOM   2994 1HB  LYS A 192      -0.946  -2.023 -18.471  1.00  1.26           H  
ATOM   2995 2HB  LYS A 192      -1.017  -1.385 -16.836  1.00  1.26           H  
ATOM   2996 1HG  LYS A 192      -0.677  -3.627 -15.905  1.00  1.26           H  
ATOM   2997 2HG  LYS A 192      -0.720  -4.341 -17.523  1.00  1.26           H  
ATOM   2998 1HD  LYS A 192       1.310  -3.032 -18.097  1.00  1.26           H  
ATOM   2999 2HD  LYS A 192       1.310  -2.321 -16.474  1.00  1.26           H  
ATOM   3000 1HE  LYS A 192       1.527  -4.597 -15.497  1.00  1.26           H  
ATOM   3001 2HE  LYS A 192       1.563  -5.278 -17.135  1.00  1.26           H  
ATOM   3002 1HZ  LYS A 192       3.769  -5.003 -16.239  1.00  1.26           H  
ATOM   3003 2HZ  LYS A 192       3.567  -4.017 -17.548  1.00  1.26           H  
ATOM   3004 3HZ  LYS A 192       3.532  -3.386 -16.024  1.00  1.26           H  
ATOM   3005  N   SER A 193      -3.296  -4.118 -15.735  1.00  1.15           N  
ATOM   3006  CA  SER A 193      -3.622  -4.536 -14.381  1.00  1.15           C  
ATOM   3007  C   SER A 193      -2.786  -5.712 -13.929  1.00  1.15           C  
ATOM   3008  O   SER A 193      -2.307  -6.518 -14.740  1.00  1.15           O  
ATOM   3009  CB  SER A 193      -5.061  -4.949 -14.309  1.00  1.15           C  
ATOM   3010  OG  SER A 193      -5.257  -6.076 -15.100  1.00  1.15           O  
ATOM   3011  H   SER A 193      -3.172  -4.811 -16.476  1.00  1.15           H  
ATOM   3012  HA  SER A 193      -3.436  -3.710 -13.697  1.00  1.15           H  
ATOM   3013 1HB  SER A 193      -5.314  -5.165 -13.300  1.00  1.15           H  
ATOM   3014 2HB  SER A 193      -5.694  -4.136 -14.651  1.00  1.15           H  
ATOM   3015  HG  SER A 193      -4.986  -5.812 -15.996  1.00  1.15           H  
ATOM   3016  N   ALA A 194      -2.662  -5.842 -12.612  1.00  1.06           N  
ATOM   3017  CA  ALA A 194      -1.949  -6.971 -12.047  1.00  1.06           C  
ATOM   3018  C   ALA A 194      -2.335  -7.202 -10.602  1.00  1.06           C  
ATOM   3019  O   ALA A 194      -2.313  -6.192  -9.899  1.00  1.06           O  
ATOM   3020  CB  ALA A 194      -0.452  -6.767 -12.164  1.00  1.06           C  
ATOM   3021  H   ALA A 194      -3.076  -5.136 -12.000  1.00  1.06           H  
ATOM   3022  HA  ALA A 194      -2.231  -7.859 -12.610  1.00  1.06           H  
ATOM   3023 1HB  ALA A 194       0.068  -7.641 -11.772  1.00  1.06           H  
ATOM   3024 2HB  ALA A 194      -0.184  -6.638 -13.212  1.00  1.06           H  
ATOM   3025 3HB  ALA A 194      -0.160  -5.887 -11.608  1.00  1.06           H  
ATOM   3026  N   HIS A 195      -1.769  -8.323 -10.180  1.00  1.00           N  
ATOM   3027  CA  HIS A 195      -2.476  -9.118  -9.207  1.00  1.00           C  
ATOM   3028  C   HIS A 195      -1.549 -10.209  -8.677  1.00  1.00           C  
ATOM   3029  O   HIS A 195      -0.803 -10.821  -9.455  1.00  1.00           O  
ATOM   3030  CB  HIS A 195      -3.727  -9.683  -9.897  1.00  1.00           C  
ATOM   3031  CG  HIS A 195      -4.651 -10.325  -9.069  1.00  1.00           C  
ATOM   3032  CD2 HIS A 195      -5.758  -9.866  -8.494  1.00  1.00           C  
ATOM   3033  ND1 HIS A 195      -4.520 -11.612  -8.693  1.00  1.00           N  
ATOM   3034  CE1 HIS A 195      -5.510 -11.924  -7.919  1.00  1.00           C  
ATOM   3035  NE2 HIS A 195      -6.272 -10.866  -7.766  1.00  1.00           N  
ATOM   3036  H   HIS A 195      -0.803  -8.218  -9.911  1.00  1.00           H  
ATOM   3037  HA  HIS A 195      -2.783  -8.506  -8.367  1.00  1.00           H  
ATOM   3038 1HB  HIS A 195      -4.263  -8.879 -10.400  1.00  1.00           H  
ATOM   3039 2HB  HIS A 195      -3.418 -10.391 -10.669  1.00  1.00           H  
ATOM   3040  HD2 HIS A 195      -6.156  -8.871  -8.579  1.00  1.00           H  
ATOM   3041  HE1 HIS A 195      -5.660 -12.885  -7.481  1.00  1.00           H  
ATOM   3042  HE2 HIS A 195      -7.110 -10.770  -7.189  1.00  1.06           H  
ATOM   3043  N   GLY A 196      -1.619 -10.515  -7.378  1.00  0.96           N  
ATOM   3044  CA  GLY A 196      -0.819 -11.653  -6.927  1.00  0.96           C  
ATOM   3045  C   GLY A 196      -0.765 -11.994  -5.430  1.00  0.96           C  
ATOM   3046  O   GLY A 196      -1.351 -11.332  -4.564  1.00  0.96           O  
ATOM   3047  H   GLY A 196      -2.215  -9.973  -6.750  1.00  0.96           H  
ATOM   3048 1HA  GLY A 196      -1.205 -12.525  -7.449  1.00  0.96           H  
ATOM   3049 2HA  GLY A 196       0.201 -11.525  -7.287  1.00  0.96           H  
ATOM   3050  N   SER A 197      -0.034 -13.085  -5.168  1.00  0.93           N  
ATOM   3051  CA  SER A 197       0.185 -13.720  -3.861  1.00  0.93           C  
ATOM   3052  C   SER A 197       1.505 -14.499  -3.942  1.00  0.93           C  
ATOM   3053  O   SER A 197       1.951 -14.779  -5.044  1.00  0.93           O  
ATOM   3054  CB  SER A 197      -0.896 -14.746  -3.624  1.00  0.93           C  
ATOM   3055  OG  SER A 197      -0.658 -15.886  -4.420  1.00  0.93           O  
ATOM   3056  H   SER A 197       0.359 -13.542  -5.986  1.00  0.93           H  
ATOM   3057  HA  SER A 197       0.220 -12.955  -3.085  1.00  0.93           H  
ATOM   3058 1HB  SER A 197      -0.994 -15.014  -2.603  1.00  0.93           H  
ATOM   3059 2HB  SER A 197      -1.826 -14.317  -3.911  1.00  0.93           H  
ATOM   3060  HG  SER A 197      -0.743 -15.574  -5.334  1.00  0.93           H  
ATOM   3061  N   PRO A 198       2.057 -15.045  -2.846  1.00  0.92           N  
ATOM   3062  CA  PRO A 198       3.269 -15.856  -2.823  1.00  0.92           C  
ATOM   3063  C   PRO A 198       3.283 -17.065  -3.748  1.00  0.92           C  
ATOM   3064  O   PRO A 198       4.342 -17.661  -3.956  1.00  0.92           O  
ATOM   3065  CB  PRO A 198       3.308 -16.343  -1.371  1.00  0.92           C  
ATOM   3066  CG  PRO A 198       2.563 -15.300  -0.582  1.00  0.92           C  
ATOM   3067  CD  PRO A 198       1.469 -14.837  -1.493  1.00  0.92           C  
ATOM   3068  HA  PRO A 198       4.111 -15.222  -3.072  1.00  0.92           H  
ATOM   3069 1HB  PRO A 198       2.819 -17.327  -1.306  1.00  0.92           H  
ATOM   3070 2HB  PRO A 198       4.334 -16.506  -1.046  1.00  0.92           H  
ATOM   3071 1HG  PRO A 198       2.192 -15.776   0.333  1.00  0.92           H  
ATOM   3072 2HG  PRO A 198       3.202 -14.495  -0.249  1.00  0.92           H  
ATOM   3073 1HD  PRO A 198       0.624 -15.491  -1.317  1.00  0.92           H  
ATOM   3074 2HD  PRO A 198       1.250 -13.788  -1.302  1.00  0.92           H  
ATOM   3075  N   THR A 199       2.121 -17.500  -4.227  1.00  0.90           N  
ATOM   3076  CA  THR A 199       2.082 -18.662  -5.087  1.00  0.90           C  
ATOM   3077  C   THR A 199       1.523 -18.394  -6.469  1.00  0.90           C  
ATOM   3078  O   THR A 199       1.527 -19.301  -7.306  1.00  0.90           O  
ATOM   3079  CB  THR A 199       1.242 -19.753  -4.439  1.00  0.90           C  
ATOM   3080  CG2 THR A 199       1.855 -20.202  -3.141  1.00  0.90           C  
ATOM   3081  OG1 THR A 199      -0.081 -19.258  -4.216  1.00  0.90           O  
ATOM   3082  H   THR A 199       1.248 -16.992  -4.066  1.00  0.90           H  
ATOM   3083  HA  THR A 199       3.097 -19.032  -5.209  1.00  0.90           H  
ATOM   3084  HB  THR A 199       1.186 -20.599  -5.117  1.00  0.90           H  
ATOM   3085  HG1 THR A 199      -0.363 -18.779  -5.007  1.00  0.90           H  
ATOM   3086 1HG2 THR A 199       1.241 -20.988  -2.708  1.00  0.90           H  
ATOM   3087 2HG2 THR A 199       2.854 -20.582  -3.342  1.00  0.90           H  
ATOM   3088 3HG2 THR A 199       1.913 -19.364  -2.459  1.00  0.90           H  
ATOM   3089  N   PHE A 200       1.015 -17.174  -6.695  1.00  0.89           N  
ATOM   3090  CA  PHE A 200       0.302 -16.816  -7.931  1.00  0.89           C  
ATOM   3091  C   PHE A 200       0.418 -15.356  -8.353  1.00  0.89           C  
ATOM   3092  O   PHE A 200       0.181 -14.451  -7.554  1.00  0.89           O  
ATOM   3093  CB  PHE A 200      -1.188 -17.093  -7.745  1.00  0.89           C  
ATOM   3094  CG  PHE A 200      -2.071 -16.644  -8.871  1.00  0.89           C  
ATOM   3095  CD1 PHE A 200      -2.321 -17.441  -9.940  1.00  0.89           C  
ATOM   3096  CD2 PHE A 200      -2.650 -15.368  -8.847  1.00  0.89           C  
ATOM   3097  CE1 PHE A 200      -3.132 -17.007 -10.942  1.00  0.89           C  
ATOM   3098  CE2 PHE A 200      -3.460 -14.942  -9.866  1.00  0.89           C  
ATOM   3099  CZ  PHE A 200      -3.704 -15.778 -10.915  1.00  0.89           C  
ATOM   3100  H   PHE A 200       1.161 -16.452  -5.992  1.00  0.89           H  
ATOM   3101  HA  PHE A 200       0.689 -17.436  -8.731  1.00  0.89           H  
ATOM   3102 1HB  PHE A 200      -1.334 -18.166  -7.618  1.00  0.89           H  
ATOM   3103 2HB  PHE A 200      -1.537 -16.615  -6.841  1.00  0.89           H  
ATOM   3104  HD1 PHE A 200      -1.881 -18.431  -9.985  1.00  0.89           H  
ATOM   3105  HD2 PHE A 200      -2.448 -14.710  -8.007  1.00  0.89           H  
ATOM   3106  HE1 PHE A 200      -3.319 -17.645 -11.760  1.00  0.89           H  
ATOM   3107  HE2 PHE A 200      -3.904 -13.948  -9.840  1.00  0.89           H  
ATOM   3108  HZ  PHE A 200      -4.347 -15.461 -11.732  1.00  0.89           H  
ATOM   3109  N   TRP A 201       0.706 -15.133  -9.639  1.00  0.89           N  
ATOM   3110  CA  TRP A 201       0.748 -13.786 -10.203  1.00  0.89           C  
ATOM   3111  C   TRP A 201       0.023 -13.750 -11.538  1.00  0.89           C  
ATOM   3112  O   TRP A 201       0.038 -14.720 -12.302  1.00  0.89           O  
ATOM   3113  CB  TRP A 201       2.192 -13.312 -10.391  1.00  0.89           C  
ATOM   3114  CG  TRP A 201       2.920 -13.298  -9.136  1.00  0.89           C  
ATOM   3115  CD1 TRP A 201       3.157 -12.265  -8.311  1.00  0.89           C  
ATOM   3116  CD2 TRP A 201       3.497 -14.442  -8.527  1.00  0.89           C  
ATOM   3117  CE2 TRP A 201       4.057 -14.030  -7.340  1.00  0.89           C  
ATOM   3118  CE3 TRP A 201       3.565 -15.767  -8.893  1.00  0.89           C  
ATOM   3119  NE1 TRP A 201       3.859 -12.689  -7.233  1.00  0.89           N  
ATOM   3120  CZ2 TRP A 201       4.683 -14.912  -6.493  1.00  0.89           C  
ATOM   3121  CZ3 TRP A 201       4.161 -16.643  -8.075  1.00  0.89           C  
ATOM   3122  CH2 TRP A 201       4.716 -16.236  -6.886  1.00  0.89           C  
ATOM   3123  H   TRP A 201       0.918 -15.933 -10.234  1.00  0.89           H  
ATOM   3124  HA  TRP A 201       0.241 -13.105  -9.525  1.00  0.89           H  
ATOM   3125 1HB  TRP A 201       2.708 -13.972 -11.089  1.00  0.89           H  
ATOM   3126 2HB  TRP A 201       2.198 -12.308 -10.812  1.00  0.89           H  
ATOM   3127  HD1 TRP A 201       2.839 -11.243  -8.485  1.00  0.89           H  
ATOM   3128  HE1 TRP A 201       4.194 -12.099  -6.475  1.00  0.89           H  
ATOM   3129  HE3 TRP A 201       3.129 -16.096  -9.828  1.00  0.89           H  
ATOM   3130  HZ2 TRP A 201       5.120 -14.609  -5.554  1.00  0.89           H  
ATOM   3131  HZ3 TRP A 201       4.162 -17.662  -8.408  1.00  0.89           H  
ATOM   3132  HH2 TRP A 201       5.185 -16.950  -6.241  1.00  0.89           H  
ATOM   3133  N   MET A 202      -0.580 -12.617 -11.854  1.00  0.90           N  
ATOM   3134  CA  MET A 202      -1.236 -12.494 -13.151  1.00  0.90           C  
ATOM   3135  C   MET A 202      -1.176 -11.089 -13.707  1.00  0.90           C  
ATOM   3136  O   MET A 202      -1.310 -10.116 -12.969  1.00  0.90           O  
ATOM   3137  CB  MET A 202      -2.670 -12.976 -13.020  1.00  0.90           C  
ATOM   3138  CG  MET A 202      -3.507 -12.961 -14.260  1.00  0.90           C  
ATOM   3139  SD  MET A 202      -5.119 -13.670 -13.945  1.00  0.90           S  
ATOM   3140  CE  MET A 202      -5.851 -12.401 -12.927  1.00  0.90           C  
ATOM   3141  H   MET A 202      -0.603 -11.853 -11.174  1.00  0.90           H  
ATOM   3142  HA  MET A 202      -0.719 -13.132 -13.863  1.00  0.90           H  
ATOM   3143 1HB  MET A 202      -2.638 -14.001 -12.701  1.00  0.90           H  
ATOM   3144 2HB  MET A 202      -3.183 -12.405 -12.245  1.00  0.90           H  
ATOM   3145 1HG  MET A 202      -3.640 -11.941 -14.620  1.00  0.90           H  
ATOM   3146 2HG  MET A 202      -3.015 -13.542 -15.041  1.00  0.90           H  
ATOM   3147 1HE  MET A 202      -6.863 -12.683 -12.661  1.00  0.90           H  
ATOM   3148 2HE  MET A 202      -5.254 -12.272 -12.021  1.00  0.90           H  
ATOM   3149 3HE  MET A 202      -5.876 -11.466 -13.482  1.00  0.90           H  
ATOM   3150  N   GLY A 203      -0.997 -10.984 -15.020  1.00  0.94           N  
ATOM   3151  CA  GLY A 203      -1.022  -9.678 -15.654  1.00  0.94           C  
ATOM   3152  C   GLY A 203      -1.990  -9.680 -16.821  1.00  0.94           C  
ATOM   3153  O   GLY A 203      -2.077 -10.651 -17.598  1.00  0.94           O  
ATOM   3154  H   GLY A 203      -0.868 -11.826 -15.579  1.00  0.94           H  
ATOM   3155 1HA  GLY A 203      -1.320  -8.917 -14.933  1.00  0.94           H  
ATOM   3156 2HA  GLY A 203      -0.023  -9.419 -16.000  1.00  0.94           H  
ATOM   3157  N   SER A 204      -2.639  -8.536 -17.001  1.00  1.01           N  
ATOM   3158  CA  SER A 204      -3.629  -8.380 -18.052  1.00  1.01           C  
ATOM   3159  C   SER A 204      -3.684  -6.977 -18.610  1.00  1.01           C  
ATOM   3160  O   SER A 204      -3.290  -6.001 -17.960  1.00  1.01           O  
ATOM   3161  CB  SER A 204      -5.002  -8.700 -17.477  1.00  1.01           C  
ATOM   3162  OG  SER A 204      -5.339  -7.758 -16.501  1.00  1.01           O  
ATOM   3163  H   SER A 204      -2.487  -7.781 -16.328  1.00  1.01           H  
ATOM   3164  HA  SER A 204      -3.386  -9.063 -18.864  1.00  1.01           H  
ATOM   3165 1HB  SER A 204      -5.750  -8.677 -18.261  1.00  1.01           H  
ATOM   3166 2HB  SER A 204      -5.008  -9.702 -17.043  1.00  1.01           H  
ATOM   3167  HG  SER A 204      -4.639  -7.809 -15.830  1.00  1.01           H  
ATOM   3168  N   HIS A 205      -4.233  -6.872 -19.806  1.00  1.10           N  
ATOM   3169  CA  HIS A 205      -4.428  -5.563 -20.411  1.00  1.10           C  
ATOM   3170  C   HIS A 205      -5.791  -5.470 -21.045  1.00  1.10           C  
ATOM   3171  O   HIS A 205      -6.379  -6.490 -21.420  1.00  1.10           O  
ATOM   3172  CB  HIS A 205      -3.376  -5.235 -21.468  1.00  1.10           C  
ATOM   3173  CG  HIS A 205      -1.948  -5.157 -20.983  1.00  1.10           C  
ATOM   3174  CD2 HIS A 205      -1.159  -4.092 -20.727  1.00  1.10           C  
ATOM   3175  ND1 HIS A 205      -1.170  -6.272 -20.753  1.00  1.10           N  
ATOM   3176  CE1 HIS A 205       0.031  -5.896 -20.367  1.00  1.10           C  
ATOM   3177  NE2 HIS A 205       0.070  -4.578 -20.347  1.00  1.10           N  
ATOM   3178  H   HIS A 205      -4.530  -7.731 -20.275  1.00  1.10           H  
ATOM   3179  HA  HIS A 205      -4.372  -4.799 -19.646  1.00  1.10           H  
ATOM   3180 1HB  HIS A 205      -3.451  -5.941 -22.261  1.00  1.10           H  
ATOM   3181 2HB  HIS A 205      -3.622  -4.264 -21.896  1.00  1.10           H  
ATOM   3182  HD1 HIS A 205      -1.439  -7.231 -20.901  1.00  0.96           H  
ATOM   3183  HD2 HIS A 205      -1.331  -3.016 -20.781  1.00  1.10           H  
ATOM   3184  HE1 HIS A 205       0.793  -6.639 -20.138  1.00  1.10           H  
ATOM   3185  N   GLU A 206      -6.293  -4.251 -21.169  1.00  1.21           N  
ATOM   3186  CA  GLU A 206      -7.563  -4.050 -21.844  1.00  1.21           C  
ATOM   3187  C   GLU A 206      -7.354  -4.004 -23.355  1.00  1.21           C  
ATOM   3188  O   GLU A 206      -6.623  -3.154 -23.868  1.00  1.21           O  
ATOM   3189  CB  GLU A 206      -8.223  -2.766 -21.362  1.00  1.21           C  
ATOM   3190  CG  GLU A 206      -9.592  -2.494 -21.952  1.00  1.21           C  
ATOM   3191  CD  GLU A 206     -10.189  -1.175 -21.496  1.00  1.21           C  
ATOM   3192  OE1 GLU A 206     -10.228  -0.255 -22.296  1.00  1.21           O  
ATOM   3193  OE2 GLU A 206     -10.588  -1.069 -20.362  1.00  1.21           O1-
ATOM   3194  H   GLU A 206      -5.773  -3.459 -20.783  1.00  1.21           H  
ATOM   3195  HA  GLU A 206      -8.219  -4.881 -21.615  1.00  1.21           H  
ATOM   3196 1HB  GLU A 206      -8.329  -2.800 -20.287  1.00  1.21           H  
ATOM   3197 2HB  GLU A 206      -7.576  -1.932 -21.594  1.00  1.21           H  
ATOM   3198 1HG  GLU A 206      -9.516  -2.498 -23.038  1.00  1.21           H  
ATOM   3199 2HG  GLU A 206     -10.255  -3.311 -21.659  1.00  1.21           H  
ATOM   3200  N   VAL A 207      -7.982  -4.932 -24.063  1.00  1.31           N  
ATOM   3201  CA  VAL A 207      -7.855  -5.032 -25.503  1.00  1.31           C  
ATOM   3202  C   VAL A 207      -9.231  -4.887 -26.123  1.00  1.31           C  
ATOM   3203  O   VAL A 207     -10.126  -5.682 -25.847  1.00  1.31           O  
ATOM   3204  CB  VAL A 207      -7.254  -6.400 -25.884  1.00  1.31           C  
ATOM   3205  CG1 VAL A 207      -7.128  -6.505 -27.395  1.00  1.31           C  
ATOM   3206  CG2 VAL A 207      -5.891  -6.584 -25.185  1.00  1.31           C  
ATOM   3207  H   VAL A 207      -8.560  -5.606 -23.574  1.00  1.31           H  
ATOM   3208  HA  VAL A 207      -7.209  -4.234 -25.866  1.00  1.31           H  
ATOM   3209  HB  VAL A 207      -7.933  -7.192 -25.558  1.00  1.31           H  
ATOM   3210 1HG1 VAL A 207      -6.721  -7.481 -27.659  1.00  1.31           H  
ATOM   3211 2HG1 VAL A 207      -8.109  -6.387 -27.849  1.00  1.31           H  
ATOM   3212 3HG1 VAL A 207      -6.464  -5.723 -27.759  1.00  1.31           H  
ATOM   3213 1HG2 VAL A 207      -5.481  -7.550 -25.452  1.00  1.31           H  
ATOM   3214 2HG2 VAL A 207      -5.208  -5.797 -25.506  1.00  1.31           H  
ATOM   3215 3HG2 VAL A 207      -6.022  -6.533 -24.102  1.00  1.31           H  
ATOM   3216  N   ASN A 208      -9.429  -3.842 -26.914  1.00  1.38           N  
ATOM   3217  CA  ASN A 208     -10.733  -3.571 -27.522  1.00  1.38           C  
ATOM   3218  C   ASN A 208     -11.857  -3.542 -26.471  1.00  1.38           C  
ATOM   3219  O   ASN A 208     -12.962  -4.026 -26.713  1.00  1.38           O  
ATOM   3220  CB  ASN A 208     -11.040  -4.596 -28.603  1.00  1.38           C  
ATOM   3221  CG  ASN A 208     -10.061  -4.537 -29.745  1.00  1.38           C  
ATOM   3222  ND2 ASN A 208      -9.708  -5.684 -30.269  1.00  1.38           N  
ATOM   3223  OD1 ASN A 208      -9.621  -3.454 -30.150  1.00  1.38           O  
ATOM   3224  H   ASN A 208      -8.655  -3.220 -27.102  1.00  1.38           H  
ATOM   3225  HA  ASN A 208     -10.698  -2.582 -27.983  1.00  1.38           H  
ATOM   3226 1HB  ASN A 208     -11.038  -5.602 -28.187  1.00  1.38           H  
ATOM   3227 2HB  ASN A 208     -12.040  -4.413 -28.994  1.00  1.38           H  
ATOM   3228 1HD2 ASN A 208      -9.060  -5.708 -31.032  1.00  1.38           H  
ATOM   3229 2HD2 ASN A 208     -10.089  -6.536 -29.909  1.00  1.38           H  
ATOM   3230  N   GLY A 209     -11.567  -2.970 -25.302  1.00  1.38           N  
ATOM   3231  CA  GLY A 209     -12.532  -2.853 -24.210  1.00  1.38           C  
ATOM   3232  C   GLY A 209     -12.663  -4.104 -23.315  1.00  1.38           C  
ATOM   3233  O   GLY A 209     -13.428  -4.085 -22.348  1.00  1.38           O  
ATOM   3234  H   GLY A 209     -10.639  -2.594 -25.164  1.00  1.38           H  
ATOM   3235 1HA  GLY A 209     -12.253  -2.001 -23.589  1.00  1.38           H  
ATOM   3236 2HA  GLY A 209     -13.508  -2.616 -24.630  1.00  1.38           H  
ATOM   3237  N   THR A 210     -11.924  -5.178 -23.616  1.00  1.33           N  
ATOM   3238  CA  THR A 210     -12.006  -6.412 -22.833  1.00  1.33           C  
ATOM   3239  C   THR A 210     -10.708  -6.723 -22.096  1.00  1.33           C  
ATOM   3240  O   THR A 210      -9.627  -6.709 -22.675  1.00  1.33           O  
ATOM   3241  CB  THR A 210     -12.358  -7.608 -23.752  1.00  1.33           C  
ATOM   3242  CG2 THR A 210     -12.379  -8.927 -22.978  1.00  1.33           C  
ATOM   3243  OG1 THR A 210     -13.642  -7.388 -24.361  1.00  1.33           O  
ATOM   3244  H   THR A 210     -11.317  -5.170 -24.433  1.00  1.33           H  
ATOM   3245  HA  THR A 210     -12.794  -6.301 -22.091  1.00  1.33           H  
ATOM   3246  HB  THR A 210     -11.607  -7.676 -24.542  1.00  1.33           H  
ATOM   3247  HG1 THR A 210     -13.574  -6.674 -25.006  1.00  1.33           H  
ATOM   3248 1HG2 THR A 210     -12.624  -9.738 -23.659  1.00  1.33           H  
ATOM   3249 2HG2 THR A 210     -11.402  -9.114 -22.539  1.00  1.33           H  
ATOM   3250 3HG2 THR A 210     -13.126  -8.878 -22.189  1.00  1.33           H  
ATOM   3251  N   TRP A 211     -10.792  -7.023 -20.810  1.00  1.25           N  
ATOM   3252  CA  TRP A 211      -9.565  -7.357 -20.099  1.00  1.25           C  
ATOM   3253  C   TRP A 211      -9.167  -8.784 -20.425  1.00  1.25           C  
ATOM   3254  O   TRP A 211      -9.997  -9.691 -20.356  1.00  1.25           O  
ATOM   3255  CB  TRP A 211      -9.757  -7.152 -18.607  1.00  1.25           C  
ATOM   3256  CG  TRP A 211      -9.811  -5.713 -18.229  1.00  1.25           C  
ATOM   3257  CD1 TRP A 211     -10.922  -4.952 -18.022  1.00  1.25           C  
ATOM   3258  CD2 TRP A 211      -8.682  -4.853 -17.958  1.00  1.25           C  
ATOM   3259  CE2 TRP A 211      -9.195  -3.604 -17.601  1.00  1.25           C  
ATOM   3260  CE3 TRP A 211      -7.299  -5.044 -17.970  1.00  1.25           C  
ATOM   3261  NE1 TRP A 211     -10.561  -3.680 -17.656  1.00  1.25           N  
ATOM   3262  CZ2 TRP A 211      -8.370  -2.541 -17.257  1.00  1.25           C  
ATOM   3263  CZ3 TRP A 211      -6.483  -3.985 -17.621  1.00  1.25           C  
ATOM   3264  CH2 TRP A 211      -7.004  -2.766 -17.272  1.00  1.25           C  
ATOM   3265  H   TRP A 211     -11.685  -7.028 -20.337  1.00  1.25           H  
ATOM   3266  HA  TRP A 211      -8.768  -6.701 -20.429  1.00  1.25           H  
ATOM   3267 1HB  TRP A 211     -10.677  -7.638 -18.278  1.00  1.25           H  
ATOM   3268 2HB  TRP A 211      -8.929  -7.616 -18.066  1.00  1.25           H  
ATOM   3269  HD1 TRP A 211     -11.947  -5.300 -18.131  1.00  1.25           H  
ATOM   3270  HE1 TRP A 211     -11.196  -2.923 -17.450  1.00  1.25           H  
ATOM   3271  HE3 TRP A 211      -6.874  -6.013 -18.239  1.00  1.25           H  
ATOM   3272  HZ2 TRP A 211      -8.765  -1.563 -16.976  1.00  1.25           H  
ATOM   3273  HZ3 TRP A 211      -5.411  -4.148 -17.629  1.00  1.25           H  
ATOM   3274  HH2 TRP A 211      -6.329  -1.952 -16.997  1.00  1.25           H  
ATOM   3275  N   MET A 212      -7.894  -8.976 -20.761  1.00  1.14           N  
ATOM   3276  CA  MET A 212      -7.403 -10.299 -21.114  1.00  1.14           C  
ATOM   3277  C   MET A 212      -6.091 -10.658 -20.439  1.00  1.14           C  
ATOM   3278  O   MET A 212      -5.161  -9.843 -20.374  1.00  1.14           O  
ATOM   3279  CB  MET A 212      -7.223 -10.374 -22.631  1.00  1.14           C  
ATOM   3280  CG  MET A 212      -6.731 -11.716 -23.143  1.00  1.14           C  
ATOM   3281  SD  MET A 212      -6.619 -11.794 -24.933  1.00  1.14           S  
ATOM   3282  CE  MET A 212      -5.152 -10.835 -25.214  1.00  1.14           C  
ATOM   3283  H   MET A 212      -7.276  -8.167 -20.831  1.00  1.14           H  
ATOM   3284  HA  MET A 212      -8.142 -11.037 -20.801  1.00  1.14           H  
ATOM   3285 1HB  MET A 212      -8.175 -10.155 -23.116  1.00  1.14           H  
ATOM   3286 2HB  MET A 212      -6.509  -9.608 -22.949  1.00  1.14           H  
ATOM   3287 1HG  MET A 212      -5.743 -11.920 -22.740  1.00  1.14           H  
ATOM   3288 2HG  MET A 212      -7.392 -12.489 -22.797  1.00  1.14           H  
ATOM   3289 1HE  MET A 212      -4.943 -10.783 -26.283  1.00  1.14           H  
ATOM   3290 2HE  MET A 212      -5.301  -9.835 -24.822  1.00  1.14           H  
ATOM   3291 3HE  MET A 212      -4.309 -11.302 -24.701  1.00  1.14           H  
ATOM   3292  N   ILE A 213      -5.995 -11.902 -19.967  1.00  1.04           N  
ATOM   3293  CA  ILE A 213      -4.737 -12.338 -19.358  1.00  1.04           C  
ATOM   3294  C   ILE A 213      -3.651 -12.402 -20.416  1.00  1.04           C  
ATOM   3295  O   ILE A 213      -3.804 -13.100 -21.419  1.00  1.04           O  
ATOM   3296  CB  ILE A 213      -4.799 -13.787 -18.807  1.00  1.04           C  
ATOM   3297  CG1 ILE A 213      -5.760 -13.988 -17.710  1.00  1.04           C  
ATOM   3298  CG2 ILE A 213      -3.428 -14.250 -18.339  1.00  1.04           C  
ATOM   3299  CD1 ILE A 213      -5.901 -15.499 -17.369  1.00  1.04           C  
ATOM   3300  H   ILE A 213      -6.811 -12.520 -20.018  1.00  1.04           H  
ATOM   3301  HA  ILE A 213      -4.443 -11.641 -18.575  1.00  1.04           H  
ATOM   3302  HB  ILE A 213      -5.107 -14.420 -19.592  1.00  1.04           H  
ATOM   3303 1HG1 ILE A 213      -5.413 -13.456 -16.841  1.00  1.04           H  
ATOM   3304 2HG1 ILE A 213      -6.738 -13.595 -17.998  1.00  1.04           H  
ATOM   3305 1HG2 ILE A 213      -3.487 -15.279 -18.001  1.00  1.04           H  
ATOM   3306 2HG2 ILE A 213      -2.734 -14.194 -19.155  1.00  1.04           H  
ATOM   3307 3HG2 ILE A 213      -3.089 -13.615 -17.519  1.00  1.04           H  
ATOM   3308 1HD1 ILE A 213      -6.584 -15.666 -16.566  1.00  1.04           H  
ATOM   3309 2HD1 ILE A 213      -6.254 -16.036 -18.236  1.00  1.04           H  
ATOM   3310 3HD1 ILE A 213      -4.931 -15.885 -17.079  1.00  1.04           H  
ATOM   3311  N   HIS A 214      -2.536 -11.714 -20.188  1.00  0.96           N  
ATOM   3312  CA  HIS A 214      -1.424 -11.841 -21.122  1.00  0.96           C  
ATOM   3313  C   HIS A 214      -0.411 -12.808 -20.546  1.00  0.96           C  
ATOM   3314  O   HIS A 214       0.325 -13.474 -21.282  1.00  0.96           O  
ATOM   3315  CB  HIS A 214      -0.746 -10.518 -21.466  1.00  0.96           C  
ATOM   3316  CG  HIS A 214      -1.579  -9.572 -22.288  1.00  0.96           C  
ATOM   3317  CD2 HIS A 214      -2.894  -9.566 -22.623  1.00  0.96           C  
ATOM   3318  ND1 HIS A 214      -1.039  -8.450 -22.869  1.00  0.96           N  
ATOM   3319  CE1 HIS A 214      -1.976  -7.803 -23.532  1.00  0.96           C  
ATOM   3320  NE2 HIS A 214      -3.109  -8.450 -23.390  1.00  0.96           N  
ATOM   3321  H   HIS A 214      -2.460 -11.145 -19.349  1.00  0.96           H  
ATOM   3322  HA  HIS A 214      -1.778 -12.269 -22.059  1.00  0.96           H  
ATOM   3323 1HB  HIS A 214      -0.476 -10.008 -20.539  1.00  0.96           H  
ATOM   3324 2HB  HIS A 214       0.176 -10.716 -22.008  1.00  0.96           H  
ATOM   3325  HD2 HIS A 214      -3.642 -10.297 -22.341  1.00  0.96           H  
ATOM   3326  HE1 HIS A 214      -1.835  -6.875 -24.088  1.00  0.96           H  
ATOM   3327  HE2 HIS A 214      -3.994  -8.156 -23.785  1.00  0.92           H  
ATOM   3328  N   THR A 215      -0.393 -12.884 -19.215  1.00  0.90           N  
ATOM   3329  CA  THR A 215       0.520 -13.775 -18.529  1.00  0.90           C  
ATOM   3330  C   THR A 215      -0.041 -14.250 -17.195  1.00  0.90           C  
ATOM   3331  O   THR A 215      -0.675 -13.490 -16.457  1.00  0.90           O  
ATOM   3332  CB  THR A 215       1.856 -13.066 -18.285  1.00  0.90           C  
ATOM   3333  CG2 THR A 215       1.644 -11.896 -17.335  1.00  0.90           C  
ATOM   3334  OG1 THR A 215       2.791 -13.981 -17.714  1.00  0.90           O  
ATOM   3335  H   THR A 215      -1.018 -12.289 -18.674  1.00  0.90           H  
ATOM   3336  HA  THR A 215       0.688 -14.648 -19.156  1.00  0.90           H  
ATOM   3337  HB  THR A 215       2.249 -12.706 -19.235  1.00  0.90           H  
ATOM   3338  HG1 THR A 215       2.659 -14.854 -18.113  1.00  0.90           H  
ATOM   3339 1HG2 THR A 215       2.593 -11.389 -17.164  1.00  0.90           H  
ATOM   3340 2HG2 THR A 215       0.931 -11.197 -17.775  1.00  0.90           H  
ATOM   3341 3HG2 THR A 215       1.255 -12.266 -16.388  1.00  0.90           H  
ATOM   3342  N   LEU A 216       0.287 -15.483 -16.837  1.00  0.86           N  
ATOM   3343  CA  LEU A 216      -0.076 -16.009 -15.519  1.00  0.86           C  
ATOM   3344  C   LEU A 216       1.059 -16.890 -15.008  1.00  0.86           C  
ATOM   3345  O   LEU A 216       1.636 -17.656 -15.777  1.00  0.86           O  
ATOM   3346  CB  LEU A 216      -1.406 -16.783 -15.617  1.00  0.86           C  
ATOM   3347  CG  LEU A 216      -2.079 -17.288 -14.353  1.00  0.86           C  
ATOM   3348  CD1 LEU A 216      -3.610 -17.303 -14.619  1.00  0.86           C  
ATOM   3349  CD2 LEU A 216      -1.578 -18.710 -14.007  1.00  0.86           C  
ATOM   3350  H   LEU A 216       0.767 -16.068 -17.522  1.00  0.86           H  
ATOM   3351  HA  LEU A 216      -0.202 -15.182 -14.825  1.00  0.86           H  
ATOM   3352 1HB  LEU A 216      -2.126 -16.178 -16.159  1.00  0.86           H  
ATOM   3353 2HB  LEU A 216      -1.222 -17.653 -16.158  1.00  0.86           H  
ATOM   3354  HG  LEU A 216      -1.862 -16.608 -13.525  1.00  0.86           H  
ATOM   3355 1HD1 LEU A 216      -4.156 -17.648 -13.753  1.00  0.86           H  
ATOM   3356 2HD1 LEU A 216      -3.934 -16.297 -14.861  1.00  0.86           H  
ATOM   3357 3HD1 LEU A 216      -3.829 -17.965 -15.456  1.00  0.86           H  
ATOM   3358 1HD2 LEU A 216      -2.065 -19.067 -13.111  1.00  0.86           H  
ATOM   3359 2HD2 LEU A 216      -1.802 -19.384 -14.824  1.00  0.86           H  
ATOM   3360 3HD2 LEU A 216      -0.507 -18.695 -13.839  1.00  0.86           H  
ATOM   3361  N   GLU A 217       1.417 -16.765 -13.732  1.00  0.84           N  
ATOM   3362  CA  GLU A 217       2.470 -17.619 -13.178  1.00  0.84           C  
ATOM   3363  C   GLU A 217       2.072 -18.204 -11.839  1.00  0.84           C  
ATOM   3364  O   GLU A 217       1.554 -17.504 -10.965  1.00  0.84           O  
ATOM   3365  CB  GLU A 217       3.805 -16.878 -13.003  1.00  0.84           C  
ATOM   3366  CG  GLU A 217       4.953 -17.804 -12.492  1.00  0.84           C  
ATOM   3367  CD  GLU A 217       6.293 -17.137 -12.348  1.00  0.84           C  
ATOM   3368  OE1 GLU A 217       6.363 -15.937 -12.460  1.00  0.84           O  
ATOM   3369  OE2 GLU A 217       7.255 -17.825 -12.123  1.00  0.84           O1-
ATOM   3370  H   GLU A 217       0.934 -16.091 -13.142  1.00  0.84           H  
ATOM   3371  HA  GLU A 217       2.632 -18.443 -13.863  1.00  0.84           H  
ATOM   3372 1HB  GLU A 217       4.112 -16.448 -13.958  1.00  0.84           H  
ATOM   3373 2HB  GLU A 217       3.682 -16.059 -12.294  1.00  0.84           H  
ATOM   3374 1HG  GLU A 217       4.679 -18.189 -11.511  1.00  0.84           H  
ATOM   3375 2HG  GLU A 217       5.039 -18.656 -13.172  1.00  0.84           H  
ATOM   3376  N   THR A 218       2.310 -19.499 -11.679  1.00  0.84           N  
ATOM   3377  CA  THR A 218       2.010 -20.146 -10.421  1.00  0.84           C  
ATOM   3378  C   THR A 218       3.189 -20.990  -9.892  1.00  0.84           C  
ATOM   3379  O   THR A 218       3.818 -21.745 -10.640  1.00  0.84           O  
ATOM   3380  CB  THR A 218       0.733 -20.978 -10.605  1.00  0.84           C  
ATOM   3381  CG2 THR A 218       0.309 -21.561  -9.312  1.00  0.84           C  
ATOM   3382  OG1 THR A 218      -0.306 -20.112 -11.060  1.00  0.84           O  
ATOM   3383  H   THR A 218       2.692 -20.029 -12.459  1.00  0.84           H  
ATOM   3384  HA  THR A 218       1.805 -19.377  -9.686  1.00  0.84           H  
ATOM   3385  HB  THR A 218       0.895 -21.772 -11.333  1.00  0.84           H  
ATOM   3386  HG1 THR A 218      -0.224 -19.268 -10.599  1.00  0.84           H  
ATOM   3387 1HG2 THR A 218      -0.595 -22.089  -9.436  1.00  0.84           H  
ATOM   3388 2HG2 THR A 218       1.075 -22.228  -8.951  1.00  0.84           H  
ATOM   3389 3HG2 THR A 218       0.138 -20.776  -8.594  1.00  0.84           H  
ATOM   3390  N   LEU A 219       3.497 -20.857  -8.594  1.00  0.84           N  
ATOM   3391  CA  LEU A 219       4.551 -21.673  -7.973  1.00  0.84           C  
ATOM   3392  C   LEU A 219       3.943 -22.876  -7.279  1.00  0.84           C  
ATOM   3393  O   LEU A 219       4.587 -23.912  -7.160  1.00  0.84           O  
ATOM   3394  CB  LEU A 219       5.395 -20.905  -6.945  1.00  0.84           C  
ATOM   3395  CG  LEU A 219       6.222 -19.741  -7.438  1.00  0.84           C  
ATOM   3396  CD1 LEU A 219       6.929 -19.108  -6.233  1.00  0.84           C  
ATOM   3397  CD2 LEU A 219       7.210 -20.207  -8.496  1.00  0.84           C  
ATOM   3398  H   LEU A 219       2.940 -20.216  -8.033  1.00  0.84           H  
ATOM   3399  HA  LEU A 219       5.217 -22.034  -8.752  1.00  0.84           H  
ATOM   3400 1HB  LEU A 219       4.723 -20.524  -6.180  1.00  0.84           H  
ATOM   3401 2HB  LEU A 219       6.072 -21.611  -6.463  1.00  0.84           H  
ATOM   3402  HG  LEU A 219       5.594 -19.027  -7.864  1.00  0.84           H  
ATOM   3403 1HD1 LEU A 219       7.518 -18.249  -6.557  1.00  0.84           H  
ATOM   3404 2HD1 LEU A 219       6.193 -18.787  -5.499  1.00  0.84           H  
ATOM   3405 3HD1 LEU A 219       7.582 -19.841  -5.780  1.00  0.84           H  
ATOM   3406 1HD2 LEU A 219       7.796 -19.350  -8.850  1.00  0.84           H  
ATOM   3407 2HD2 LEU A 219       7.879 -20.953  -8.070  1.00  0.84           H  
ATOM   3408 3HD2 LEU A 219       6.664 -20.641  -9.332  1.00  0.84           H  
ATOM   3409  N   ASP A 220       2.715 -22.705  -6.796  1.00  0.84           N  
ATOM   3410  CA  ASP A 220       1.970 -23.771  -6.109  1.00  0.84           C  
ATOM   3411  C   ASP A 220       0.485 -23.608  -6.362  1.00  0.84           C  
ATOM   3412  O   ASP A 220      -0.003 -22.487  -6.508  1.00  0.84           O  
ATOM   3413  CB  ASP A 220       2.196 -23.791  -4.614  1.00  0.84           C  
ATOM   3414  CG  ASP A 220       3.583 -24.234  -4.118  1.00  0.84           C  
ATOM   3415  OD1 ASP A 220       4.442 -23.399  -4.046  1.00  0.84           O  
ATOM   3416  OD2 ASP A 220       3.740 -25.371  -3.708  1.00  0.84           O1-
ATOM   3417  H   ASP A 220       2.275 -21.793  -6.931  1.00  0.84           H  
ATOM   3418  HA  ASP A 220       2.269 -24.737  -6.496  1.00  0.84           H  
ATOM   3419 1HB  ASP A 220       1.978 -22.824  -4.215  1.00  0.84           H  
ATOM   3420 2HB  ASP A 220       1.458 -24.479  -4.205  1.00  0.84           H  
ATOM   3421  N   TYR A 221      -0.245 -24.710  -6.367  1.00  0.85           N  
ATOM   3422  CA  TYR A 221      -1.683 -24.658  -6.545  1.00  0.85           C  
ATOM   3423  C   TYR A 221      -2.331 -24.852  -5.205  1.00  0.85           C  
ATOM   3424  O   TYR A 221      -1.723 -25.441  -4.308  1.00  0.85           O  
ATOM   3425  CB  TYR A 221      -2.116 -25.746  -7.478  1.00  0.85           C  
ATOM   3426  CG  TYR A 221      -1.472 -25.617  -8.724  1.00  0.85           C  
ATOM   3427  CD1 TYR A 221      -0.526 -26.541  -9.059  1.00  0.85           C  
ATOM   3428  CD2 TYR A 221      -1.727 -24.563  -9.521  1.00  0.85           C  
ATOM   3429  CE1 TYR A 221       0.149 -26.410 -10.197  1.00  0.85           C  
ATOM   3430  CE2 TYR A 221      -1.015 -24.431 -10.659  1.00  0.85           C  
ATOM   3431  CZ  TYR A 221      -0.084 -25.355 -10.985  1.00  0.85           C  
ATOM   3432  OH  TYR A 221       0.612 -25.208 -12.093  1.00  0.85           O  
ATOM   3433  H   TYR A 221       0.194 -25.624  -6.254  1.00  0.85           H  
ATOM   3434  HA  TYR A 221      -1.972 -23.685  -6.940  1.00  0.85           H  
ATOM   3435 1HB  TYR A 221      -1.849 -26.685  -7.062  1.00  0.85           H  
ATOM   3436 2HB  TYR A 221      -3.167 -25.725  -7.613  1.00  0.85           H  
ATOM   3437  HD1 TYR A 221      -0.322 -27.391  -8.407  1.00  0.85           H  
ATOM   3438  HD2 TYR A 221      -2.471 -23.817  -9.239  1.00  0.85           H  
ATOM   3439  HE1 TYR A 221       0.882 -27.137 -10.468  1.00  0.85           H  
ATOM   3440  HE2 TYR A 221      -1.182 -23.569 -11.308  1.00  0.85           H  
ATOM   3441  HH  TYR A 221       1.260 -25.932 -12.195  1.00  0.85           H  
ATOM   3442  N   LYS A 222      -3.541 -24.355  -5.035  1.00  0.85           N  
ATOM   3443  CA  LYS A 222      -4.173 -24.526  -3.740  1.00  0.85           C  
ATOM   3444  C   LYS A 222      -5.673 -24.530  -3.806  1.00  0.85           C  
ATOM   3445  O   LYS A 222      -6.277 -23.715  -4.498  1.00  0.85           O  
ATOM   3446  CB  LYS A 222      -3.688 -23.390  -2.837  1.00  0.85           C  
ATOM   3447  CG  LYS A 222      -4.028 -22.023  -3.370  1.00  0.85           C  
ATOM   3448  CD  LYS A 222      -3.424 -20.946  -2.503  1.00  0.85           C  
ATOM   3449  CE  LYS A 222      -3.792 -19.581  -2.982  1.00  0.85           C  
ATOM   3450  NZ  LYS A 222      -3.160 -18.539  -2.148  1.00  0.85           N1+
ATOM   3451  H   LYS A 222      -4.032 -23.877  -5.797  1.00  0.85           H  
ATOM   3452  HA  LYS A 222      -3.865 -25.485  -3.322  1.00  0.85           H  
ATOM   3453 1HB  LYS A 222      -4.141 -23.491  -1.844  1.00  0.85           H  
ATOM   3454 2HB  LYS A 222      -2.611 -23.443  -2.710  1.00  0.85           H  
ATOM   3455 1HG  LYS A 222      -3.616 -21.930  -4.373  1.00  0.85           H  
ATOM   3456 2HG  LYS A 222      -5.102 -21.907  -3.440  1.00  0.85           H  
ATOM   3457 1HD  LYS A 222      -3.773 -21.065  -1.475  1.00  0.85           H  
ATOM   3458 2HD  LYS A 222      -2.333 -21.042  -2.510  1.00  0.85           H  
ATOM   3459 1HE  LYS A 222      -3.478 -19.452  -4.018  1.00  0.85           H  
ATOM   3460 2HE  LYS A 222      -4.865 -19.483  -2.937  1.00  0.85           H  
ATOM   3461 1HZ  LYS A 222      -3.442 -17.632  -2.478  1.00  0.85           H  
ATOM   3462 2HZ  LYS A 222      -3.437 -18.654  -1.183  1.00  0.85           H  
ATOM   3463 3HZ  LYS A 222      -2.153 -18.631  -2.213  1.00  0.85           H  
ATOM   3464  N   GLU A 223      -6.309 -25.343  -2.979  1.00  0.84           N  
ATOM   3465  CA  GLU A 223      -7.762 -25.333  -2.984  1.00  0.84           C  
ATOM   3466  C   GLU A 223      -8.291 -24.274  -2.038  1.00  0.84           C  
ATOM   3467  O   GLU A 223      -8.846 -24.552  -0.981  1.00  0.84           O  
ATOM   3468  CB  GLU A 223      -8.298 -26.714  -2.674  1.00  0.84           C  
ATOM   3469  CG  GLU A 223      -7.931 -27.775  -3.745  1.00  0.84           C  
ATOM   3470  CD  GLU A 223      -8.550 -29.085  -3.445  1.00  0.84           C  
ATOM   3471  OE1 GLU A 223      -9.132 -29.160  -2.393  1.00  0.84           O  
ATOM   3472  OE2 GLU A 223      -8.432 -30.015  -4.211  1.00  0.84           O1-
ATOM   3473  H   GLU A 223      -5.794 -25.987  -2.375  1.00  0.84           H  
ATOM   3474  HA  GLU A 223      -8.094 -25.071  -3.981  1.00  0.84           H  
ATOM   3475 1HB  GLU A 223      -7.893 -27.048  -1.717  1.00  0.84           H  
ATOM   3476 2HB  GLU A 223      -9.383 -26.676  -2.579  1.00  0.84           H  
ATOM   3477 1HG  GLU A 223      -8.286 -27.429  -4.719  1.00  0.84           H  
ATOM   3478 2HG  GLU A 223      -6.847 -27.877  -3.801  1.00  0.84           H  
ATOM   3479  N   CYS A 224      -8.091 -23.043  -2.455  1.00  0.83           N  
ATOM   3480  CA  CYS A 224      -8.355 -21.857  -1.660  1.00  0.83           C  
ATOM   3481  C   CYS A 224      -8.869 -20.750  -2.557  1.00  0.83           C  
ATOM   3482  O   CYS A 224      -8.315 -20.512  -3.631  1.00  0.83           O  
ATOM   3483  CB  CYS A 224      -7.056 -21.445  -0.985  1.00  0.83           C  
ATOM   3484  SG  CYS A 224      -7.107 -20.064   0.080  1.00  0.83           S  
ATOM   3485  H   CYS A 224      -7.653 -22.954  -3.372  1.00  0.83           H  
ATOM   3486  HA  CYS A 224      -9.109 -22.086  -0.905  1.00  0.83           H  
ATOM   3487 1HB  CYS A 224      -6.659 -22.281  -0.422  1.00  0.83           H  
ATOM   3488 2HB  CYS A 224      -6.347 -21.220  -1.745  1.00  0.83           H  
ATOM   3489  N   GLU A 225      -9.936 -20.093  -2.124  1.00  0.82           N  
ATOM   3490  CA  GLU A 225     -10.549 -19.048  -2.922  1.00  0.82           C  
ATOM   3491  C   GLU A 225     -10.122 -17.653  -2.478  1.00  0.82           C  
ATOM   3492  O   GLU A 225      -9.965 -17.369  -1.290  1.00  0.82           O  
ATOM   3493  CB  GLU A 225     -12.073 -19.202  -2.858  1.00  0.82           C  
ATOM   3494  CG  GLU A 225     -12.587 -20.521  -3.477  1.00  0.82           C  
ATOM   3495  CD  GLU A 225     -14.099 -20.677  -3.461  1.00  0.82           C  
ATOM   3496  OE1 GLU A 225     -14.771 -19.815  -2.955  1.00  0.82           O  
ATOM   3497  OE2 GLU A 225     -14.575 -21.668  -3.966  1.00  0.82           O1-
ATOM   3498  H   GLU A 225     -10.319 -20.315  -1.207  1.00  0.82           H  
ATOM   3499  HA  GLU A 225     -10.234 -19.181  -3.959  1.00  0.82           H  
ATOM   3500 1HB  GLU A 225     -12.400 -19.164  -1.815  1.00  0.82           H  
ATOM   3501 2HB  GLU A 225     -12.546 -18.371  -3.384  1.00  0.82           H  
ATOM   3502 1HG  GLU A 225     -12.240 -20.576  -4.508  1.00  0.82           H  
ATOM   3503 2HG  GLU A 225     -12.139 -21.354  -2.934  1.00  0.82           H  
ATOM   3504  N   TRP A 226      -9.962 -16.764  -3.437  1.00  0.82           N  
ATOM   3505  CA  TRP A 226      -9.594 -15.404  -3.113  1.00  0.82           C  
ATOM   3506  C   TRP A 226     -10.795 -14.650  -2.569  1.00  0.82           C  
ATOM   3507  O   TRP A 226     -11.899 -14.855  -3.071  1.00  0.82           O  
ATOM   3508  CB  TRP A 226      -9.134 -14.704  -4.376  1.00  0.82           C  
ATOM   3509  CG  TRP A 226      -7.851 -15.173  -4.867  1.00  0.82           C  
ATOM   3510  CD1 TRP A 226      -7.579 -16.381  -5.402  1.00  0.82           C  
ATOM   3511  CD2 TRP A 226      -6.636 -14.425  -4.937  1.00  0.82           C  
ATOM   3512  CE2 TRP A 226      -5.683 -15.265  -5.498  1.00  0.82           C  
ATOM   3513  CE3 TRP A 226      -6.285 -13.125  -4.586  1.00  0.82           C  
ATOM   3514  NE1 TRP A 226      -6.279 -16.442  -5.770  1.00  0.82           N  
ATOM   3515  CZ2 TRP A 226      -4.398 -14.866  -5.707  1.00  0.82           C  
ATOM   3516  CZ3 TRP A 226      -4.982 -12.717  -4.804  1.00  0.82           C  
ATOM   3517  CH2 TRP A 226      -4.068 -13.573  -5.349  1.00  0.82           C  
ATOM   3518  H   TRP A 226     -10.093 -17.043  -4.402  1.00  0.82           H  
ATOM   3519  HA  TRP A 226      -8.771 -15.441  -2.412  1.00  0.82           H  
ATOM   3520 1HB  TRP A 226      -9.880 -14.847  -5.157  1.00  0.82           H  
ATOM   3521 2HB  TRP A 226      -9.065 -13.625  -4.190  1.00  0.82           H  
ATOM   3522  HD1 TRP A 226      -8.295 -17.194  -5.524  1.00  0.82           H  
ATOM   3523  HE1 TRP A 226      -5.840 -17.253  -6.209  1.00  0.82           H  
ATOM   3524  HE3 TRP A 226      -7.022 -12.447  -4.157  1.00  0.82           H  
ATOM   3525  HZ2 TRP A 226      -3.658 -15.528  -6.144  1.00  0.82           H  
ATOM   3526  HZ3 TRP A 226      -4.701 -11.696  -4.547  1.00  0.82           H  
ATOM   3527  HH2 TRP A 226      -3.074 -13.228  -5.515  1.00  0.82           H  
ATOM   3528  N   PRO A 227     -10.634 -13.795  -1.552  1.00  0.82           N  
ATOM   3529  CA  PRO A 227     -11.638 -12.861  -1.106  1.00  0.82           C  
ATOM   3530  C   PRO A 227     -11.926 -11.952  -2.287  1.00  0.82           C  
ATOM   3531  O   PRO A 227     -11.004 -11.554  -2.996  1.00  0.82           O  
ATOM   3532  CB  PRO A 227     -10.931 -12.120   0.036  1.00  0.82           C  
ATOM   3533  CG  PRO A 227      -9.868 -13.087   0.515  1.00  0.82           C  
ATOM   3534  CD  PRO A 227      -9.419 -13.818  -0.727  1.00  0.82           C  
ATOM   3535  HA  PRO A 227     -12.535 -13.399  -0.771  1.00  0.82           H  
ATOM   3536 1HB  PRO A 227     -10.507 -11.173  -0.331  1.00  0.82           H  
ATOM   3537 2HB  PRO A 227     -11.656 -11.862   0.822  1.00  0.82           H  
ATOM   3538 1HG  PRO A 227      -9.040 -12.540   0.995  1.00  0.82           H  
ATOM   3539 2HG  PRO A 227     -10.275 -13.769   1.276  1.00  0.82           H  
ATOM   3540 1HD  PRO A 227      -8.603 -13.291  -1.232  1.00  0.82           H  
ATOM   3541 2HD  PRO A 227      -9.155 -14.835  -0.415  1.00  0.82           H  
ATOM   3542  N   LEU A 228     -13.165 -11.507  -2.445  1.00  0.83           N  
ATOM   3543  CA  LEU A 228     -13.468 -10.603  -3.561  1.00  0.83           C  
ATOM   3544  C   LEU A 228     -12.730  -9.271  -3.429  1.00  0.83           C  
ATOM   3545  O   LEU A 228     -12.471  -8.581  -4.418  1.00  0.83           O  
ATOM   3546  CB  LEU A 228     -14.971 -10.387  -3.693  1.00  0.83           C  
ATOM   3547  CG  LEU A 228     -15.751 -11.636  -4.142  1.00  0.83           C  
ATOM   3548  CD1 LEU A 228     -17.242 -11.334  -4.124  1.00  0.83           C  
ATOM   3549  CD2 LEU A 228     -15.270 -12.051  -5.550  1.00  0.83           C  
ATOM   3550  H   LEU A 228     -13.905 -11.827  -1.836  1.00  0.83           H  
ATOM   3551  HA  LEU A 228     -13.134 -11.081  -4.480  1.00  0.83           H  
ATOM   3552 1HB  LEU A 228     -15.367 -10.066  -2.731  1.00  0.83           H  
ATOM   3553 2HB  LEU A 228     -15.149  -9.598  -4.424  1.00  0.83           H  
ATOM   3554  HG  LEU A 228     -15.564 -12.454  -3.445  1.00  0.83           H  
ATOM   3555 1HD1 LEU A 228     -17.798 -12.220  -4.433  1.00  0.83           H  
ATOM   3556 2HD1 LEU A 228     -17.545 -11.050  -3.116  1.00  0.83           H  
ATOM   3557 3HD1 LEU A 228     -17.455 -10.515  -4.811  1.00  0.83           H  
ATOM   3558 1HD2 LEU A 228     -15.809 -12.940  -5.875  1.00  0.83           H  
ATOM   3559 2HD2 LEU A 228     -15.451 -11.238  -6.259  1.00  0.83           H  
ATOM   3560 3HD2 LEU A 228     -14.201 -12.267  -5.519  1.00  0.83           H  
ATOM   3561  N   THR A 229     -12.343  -8.934  -2.206  1.00  0.87           N  
ATOM   3562  CA  THR A 229     -11.644  -7.695  -1.908  1.00  0.87           C  
ATOM   3563  C   THR A 229     -10.236  -7.648  -2.503  1.00  0.87           C  
ATOM   3564  O   THR A 229      -9.623  -6.581  -2.560  1.00  0.87           O  
ATOM   3565  CB  THR A 229     -11.583  -7.493  -0.386  1.00  0.87           C  
ATOM   3566  CG2 THR A 229     -12.986  -7.391   0.167  1.00  0.87           C  
ATOM   3567  OG1 THR A 229     -10.920  -8.614   0.232  1.00  0.87           O  
ATOM   3568  H   THR A 229     -12.560  -9.562  -1.448  1.00  0.87           H  
ATOM   3569  HA  THR A 229     -12.213  -6.873  -2.340  1.00  0.87           H  
ATOM   3570  HB  THR A 229     -11.028  -6.583  -0.162  1.00  0.87           H  
ATOM   3571  HG1 THR A 229     -10.023  -8.753  -0.146  1.00  0.87           H  
ATOM   3572 1HG2 THR A 229     -12.943  -7.249   1.246  1.00  0.87           H  
ATOM   3573 2HG2 THR A 229     -13.495  -6.545  -0.293  1.00  0.87           H  
ATOM   3574 3HG2 THR A 229     -13.530  -8.309  -0.059  1.00  0.87           H  
ATOM   3575  N   HIS A 230      -9.723  -8.797  -2.944  1.00  0.96           N  
ATOM   3576  CA  HIS A 230      -8.414  -8.865  -3.564  1.00  0.96           C  
ATOM   3577  C   HIS A 230      -8.490  -9.264  -5.032  1.00  0.96           C  
ATOM   3578  O   HIS A 230      -7.502  -9.727  -5.611  1.00  0.96           O  
ATOM   3579  CB  HIS A 230      -7.517  -9.782  -2.772  1.00  0.96           C  
ATOM   3580  CG  HIS A 230      -7.271  -9.219  -1.406  1.00  0.96           C  
ATOM   3581  CD2 HIS A 230      -6.252  -8.480  -0.930  1.00  0.96           C  
ATOM   3582  ND1 HIS A 230      -8.161  -9.364  -0.352  1.00  0.96           N  
ATOM   3583  CE1 HIS A 230      -7.673  -8.753   0.710  1.00  0.96           C  
ATOM   3584  NE2 HIS A 230      -6.521  -8.211   0.385  1.00  0.96           N  
ATOM   3585  H   HIS A 230     -10.268  -9.657  -2.877  1.00  0.96           H  
ATOM   3586  HA  HIS A 230      -7.956  -7.878  -3.537  1.00  0.96           H  
ATOM   3587 1HB  HIS A 230      -7.988 -10.763  -2.668  1.00  0.96           H  
ATOM   3588 2HB  HIS A 230      -6.562  -9.910  -3.284  1.00  0.96           H  
ATOM   3589  HD2 HIS A 230      -5.380  -8.160  -1.483  1.00  0.96           H  
ATOM   3590  HE1 HIS A 230      -8.148  -8.702   1.691  1.00  0.96           H  
ATOM   3591  HE2 HIS A 230      -5.918  -7.674   0.998  1.00  0.96           H  
ATOM   3592  N   THR A 231      -9.661  -9.072  -5.631  1.00  1.09           N  
ATOM   3593  CA  THR A 231      -9.847  -9.307  -7.048  1.00  1.09           C  
ATOM   3594  C   THR A 231      -9.937  -7.930  -7.704  1.00  1.09           C  
ATOM   3595  O   THR A 231      -9.967  -6.927  -6.992  1.00  1.09           O  
ATOM   3596  CB  THR A 231     -11.095 -10.170  -7.307  1.00  1.09           C  
ATOM   3597  CG2 THR A 231     -10.987 -11.512  -6.545  1.00  1.09           C  
ATOM   3598  OG1 THR A 231     -12.276  -9.468  -6.901  1.00  1.09           O  
ATOM   3599  H   THR A 231     -10.464  -8.735  -5.096  1.00  1.09           H  
ATOM   3600  HA  THR A 231      -8.981  -9.824  -7.453  1.00  1.09           H  
ATOM   3601  HB  THR A 231     -11.174 -10.380  -8.349  1.00  1.09           H  
ATOM   3602  HG1 THR A 231     -12.156  -9.077  -6.018  1.00  1.09           H  
ATOM   3603 1HG2 THR A 231     -11.874 -12.112  -6.746  1.00  1.09           H  
ATOM   3604 2HG2 THR A 231     -10.102 -12.050  -6.873  1.00  1.09           H  
ATOM   3605 3HG2 THR A 231     -10.915 -11.319  -5.483  1.00  1.09           H  
ATOM   3606  N   ILE A 232      -9.930  -7.861  -9.035  1.00  1.24           N  
ATOM   3607  CA  ILE A 232     -10.042  -6.558  -9.702  1.00  1.24           C  
ATOM   3608  C   ILE A 232     -11.395  -6.348 -10.388  1.00  1.24           C  
ATOM   3609  O   ILE A 232     -12.037  -5.313 -10.193  1.00  1.24           O  
ATOM   3610  CB  ILE A 232      -8.908  -6.332 -10.702  1.00  1.24           C  
ATOM   3611  CG1 ILE A 232      -7.584  -6.334  -9.966  1.00  1.24           C  
ATOM   3612  CG2 ILE A 232      -9.109  -5.036 -11.386  1.00  1.24           C  
ATOM   3613  CD1 ILE A 232      -6.368  -6.302 -10.852  1.00  1.24           C  
ATOM   3614  H   ILE A 232      -9.875  -8.709  -9.573  1.00  1.24           H  
ATOM   3615  HA  ILE A 232      -9.944  -5.783  -8.944  1.00  1.24           H  
ATOM   3616  HB  ILE A 232      -8.893  -7.137 -11.430  1.00  1.24           H  
ATOM   3617 1HG1 ILE A 232      -7.553  -5.467  -9.304  1.00  1.24           H  
ATOM   3618 2HG1 ILE A 232      -7.542  -7.228  -9.366  1.00  1.24           H  
ATOM   3619 1HG2 ILE A 232      -8.303  -4.893 -12.088  1.00  1.24           H  
ATOM   3620 2HG2 ILE A 232     -10.059  -5.043 -11.913  1.00  1.24           H  
ATOM   3621 3HG2 ILE A 232      -9.110  -4.235 -10.651  1.00  1.24           H  
ATOM   3622 1HD1 ILE A 232      -5.463  -6.306 -10.245  1.00  1.24           H  
ATOM   3623 2HD1 ILE A 232      -6.365  -7.167 -11.516  1.00  1.24           H  
ATOM   3624 3HD1 ILE A 232      -6.406  -5.394 -11.430  1.00  1.24           H  
ATOM   3625  N   GLY A 233     -11.823  -7.312 -11.210  1.00  1.38           N  
ATOM   3626  CA  GLY A 233     -13.112  -7.184 -11.884  1.00  1.38           C  
ATOM   3627  C   GLY A 233     -14.183  -7.624 -10.898  1.00  1.38           C  
ATOM   3628  O   GLY A 233     -13.851  -7.940  -9.760  1.00  1.38           O  
ATOM   3629  H   GLY A 233     -11.264  -8.135 -11.372  1.00  1.38           H  
ATOM   3630 1HA  GLY A 233     -13.277  -6.148 -12.185  1.00  1.38           H  
ATOM   3631 2HA  GLY A 233     -13.137  -7.800 -12.781  1.00  1.38           H  
ATOM   3632  N   THR A 234     -15.451  -7.656 -11.316  1.00  1.46           N  
ATOM   3633  CA  THR A 234     -16.510  -8.019 -10.376  1.00  1.46           C  
ATOM   3634  C   THR A 234     -17.407  -9.167 -10.862  1.00  1.46           C  
ATOM   3635  O   THR A 234     -17.201 -10.345 -10.554  1.00  1.46           O  
ATOM   3636  CB  THR A 234     -17.393  -6.787 -10.058  1.00  1.46           C  
ATOM   3637  CG2 THR A 234     -16.577  -5.715  -9.347  1.00  1.46           C  
ATOM   3638  OG1 THR A 234     -17.921  -6.250 -11.276  1.00  1.46           O  
ATOM   3639  H   THR A 234     -15.678  -7.408 -12.267  1.00  1.46           H  
ATOM   3640  HA  THR A 234     -16.045  -8.344  -9.445  1.00  1.46           H  
ATOM   3641  HB  THR A 234     -18.219  -7.093  -9.413  1.00  1.46           H  
ATOM   3642  HG1 THR A 234     -18.385  -5.423 -11.084  1.00  1.46           H  
ATOM   3643 1HG2 THR A 234     -17.215  -4.860  -9.126  1.00  1.46           H  
ATOM   3644 2HG2 THR A 234     -16.177  -6.120  -8.417  1.00  1.46           H  
ATOM   3645 3HG2 THR A 234     -15.755  -5.392  -9.981  1.00  1.46           H  
ATOM   3646  N   SER A 235     -18.435  -8.817 -11.616  1.00  1.44           N  
ATOM   3647  CA  SER A 235     -19.408  -9.822 -11.980  1.00  1.44           C  
ATOM   3648  C   SER A 235     -18.985 -10.658 -13.162  1.00  1.44           C  
ATOM   3649  O   SER A 235     -19.122 -10.255 -14.319  1.00  1.44           O  
ATOM   3650  CB  SER A 235     -20.729  -9.165 -12.302  1.00  1.44           C  
ATOM   3651  OG  SER A 235     -21.680 -10.119 -12.687  1.00  1.44           O  
ATOM   3652  H   SER A 235     -18.538  -7.846 -11.874  1.00  1.44           H  
ATOM   3653  HA  SER A 235     -19.546 -10.488 -11.128  1.00  1.44           H  
ATOM   3654 1HB  SER A 235     -21.088  -8.616 -11.433  1.00  1.44           H  
ATOM   3655 2HB  SER A 235     -20.586  -8.447 -13.108  1.00  1.44           H  
ATOM   3656  HG  SER A 235     -21.258 -10.650 -13.371  1.00  1.44           H  
ATOM   3657  N   VAL A 236     -18.523 -11.855 -12.851  1.00  1.33           N  
ATOM   3658  CA  VAL A 236     -18.082 -12.790 -13.870  1.00  1.33           C  
ATOM   3659  C   VAL A 236     -18.737 -14.143 -13.724  1.00  1.33           C  
ATOM   3660  O   VAL A 236     -19.082 -14.568 -12.620  1.00  1.33           O  
ATOM   3661  CB  VAL A 236     -16.568 -13.018 -13.803  1.00  1.33           C  
ATOM   3662  CG1 VAL A 236     -15.849 -11.753 -14.055  1.00  1.33           C  
ATOM   3663  CG2 VAL A 236     -16.172 -13.581 -12.451  1.00  1.33           C  
ATOM   3664  H   VAL A 236     -18.401 -12.051 -11.860  1.00  1.33           H  
ATOM   3665  HA  VAL A 236     -18.336 -12.384 -14.848  1.00  1.33           H  
ATOM   3666  HB  VAL A 236     -16.302 -13.722 -14.565  1.00  1.33           H  
ATOM   3667 1HG1 VAL A 236     -14.823 -11.979 -14.029  1.00  1.33           H  
ATOM   3668 2HG1 VAL A 236     -16.122 -11.367 -15.035  1.00  1.33           H  
ATOM   3669 3HG1 VAL A 236     -16.088 -11.018 -13.291  1.00  1.33           H  
ATOM   3670 1HG2 VAL A 236     -15.094 -13.756 -12.426  1.00  1.33           H  
ATOM   3671 2HG2 VAL A 236     -16.444 -12.865 -11.669  1.00  1.33           H  
ATOM   3672 3HG2 VAL A 236     -16.695 -14.525 -12.282  1.00  1.33           H  
ATOM   3673  N   GLU A 237     -18.863 -14.844 -14.839  1.00  1.18           N  
ATOM   3674  CA  GLU A 237     -19.355 -16.202 -14.797  1.00  1.18           C  
ATOM   3675  C   GLU A 237     -18.148 -17.091 -14.577  1.00  1.18           C  
ATOM   3676  O   GLU A 237     -17.139 -16.951 -15.273  1.00  1.18           O  
ATOM   3677  CB  GLU A 237     -20.096 -16.579 -16.084  1.00  1.18           C  
ATOM   3678  CG  GLU A 237     -20.781 -17.952 -16.032  1.00  1.18           C  
ATOM   3679  CD  GLU A 237     -21.546 -18.307 -17.290  1.00  1.18           C  
ATOM   3680  OE1 GLU A 237     -21.625 -17.493 -18.172  1.00  1.18           O  
ATOM   3681  OE2 GLU A 237     -22.053 -19.404 -17.357  1.00  1.18           O1-
ATOM   3682  H   GLU A 237     -18.593 -14.437 -15.724  1.00  1.18           H  
ATOM   3683  HA  GLU A 237     -20.035 -16.318 -13.951  1.00  1.18           H  
ATOM   3684 1HB  GLU A 237     -20.855 -15.829 -16.303  1.00  1.18           H  
ATOM   3685 2HB  GLU A 237     -19.390 -16.588 -16.921  1.00  1.18           H  
ATOM   3686 1HG  GLU A 237     -20.037 -18.705 -15.865  1.00  1.18           H  
ATOM   3687 2HG  GLU A 237     -21.462 -17.968 -15.183  1.00  1.18           H  
ATOM   3688  N   GLU A 238     -18.253 -18.034 -13.650  1.00  1.02           N  
ATOM   3689  CA  GLU A 238     -17.137 -18.935 -13.382  1.00  1.02           C  
ATOM   3690  C   GLU A 238     -16.684 -19.651 -14.637  1.00  1.02           C  
ATOM   3691  O   GLU A 238     -15.494 -19.828 -14.834  1.00  1.02           O  
ATOM   3692  CB  GLU A 238     -17.502 -19.964 -12.311  1.00  1.02           C  
ATOM   3693  CG  GLU A 238     -16.386 -21.006 -11.939  1.00  1.02           C  
ATOM   3694  CD  GLU A 238     -15.150 -20.456 -11.222  1.00  1.02           C  
ATOM   3695  OE1 GLU A 238     -15.197 -19.366 -10.722  1.00  1.02           O  
ATOM   3696  OE2 GLU A 238     -14.171 -21.180 -11.126  1.00  1.02           O1-
ATOM   3697  H   GLU A 238     -19.105 -18.110 -13.112  1.00  1.02           H  
ATOM   3698  HA  GLU A 238     -16.303 -18.342 -13.017  1.00  1.02           H  
ATOM   3699 1HB  GLU A 238     -17.781 -19.441 -11.396  1.00  1.02           H  
ATOM   3700 2HB  GLU A 238     -18.375 -20.525 -12.640  1.00  1.02           H  
ATOM   3701 1HG  GLU A 238     -16.834 -21.771 -11.307  1.00  1.02           H  
ATOM   3702 2HG  GLU A 238     -16.064 -21.490 -12.861  1.00  1.02           H  
ATOM   3703  N   SER A 239     -17.622 -20.009 -15.513  1.00  0.90           N  
ATOM   3704  CA  SER A 239     -17.332 -20.753 -16.735  1.00  0.90           C  
ATOM   3705  C   SER A 239     -16.311 -20.080 -17.661  1.00  0.90           C  
ATOM   3706  O   SER A 239     -15.687 -20.774 -18.469  1.00  0.90           O  
ATOM   3707  CB  SER A 239     -18.605 -20.981 -17.519  1.00  0.90           C  
ATOM   3708  OG  SER A 239     -19.489 -21.824 -16.829  1.00  0.90           O  
ATOM   3709  H   SER A 239     -18.583 -19.786 -15.299  1.00  0.90           H  
ATOM   3710  HA  SER A 239     -16.942 -21.726 -16.442  1.00  0.90           H  
ATOM   3711 1HB  SER A 239     -19.085 -20.022 -17.709  1.00  0.90           H  
ATOM   3712 2HB  SER A 239     -18.364 -21.416 -18.485  1.00  0.90           H  
ATOM   3713  HG  SER A 239     -20.351 -21.712 -17.259  1.00  0.90           H  
ATOM   3714  N   ASP A 240     -16.141 -18.753 -17.567  1.00  0.83           N  
ATOM   3715  CA  ASP A 240     -15.187 -18.041 -18.418  1.00  0.83           C  
ATOM   3716  C   ASP A 240     -13.824 -17.776 -17.747  1.00  0.83           C  
ATOM   3717  O   ASP A 240     -12.940 -17.158 -18.345  1.00  0.83           O  
ATOM   3718  CB  ASP A 240     -15.807 -16.730 -18.907  1.00  0.83           C  
ATOM   3719  CG  ASP A 240     -16.956 -16.948 -19.898  1.00  0.83           C  
ATOM   3720  OD1 ASP A 240     -16.828 -17.828 -20.729  1.00  0.83           O  
ATOM   3721  OD2 ASP A 240     -17.935 -16.256 -19.836  1.00  0.83           O1-
ATOM   3722  H   ASP A 240     -16.651 -18.222 -16.856  1.00  0.83           H  
ATOM   3723  HA  ASP A 240     -14.995 -18.658 -19.297  1.00  0.83           H  
ATOM   3724 1HB  ASP A 240     -16.194 -16.188 -18.044  1.00  0.83           H  
ATOM   3725 2HB  ASP A 240     -15.037 -16.108 -19.371  1.00  0.83           H  
ATOM   3726  N   MET A 241     -13.638 -18.256 -16.520  1.00  0.80           N  
ATOM   3727  CA  MET A 241     -12.386 -18.048 -15.789  1.00  0.80           C  
ATOM   3728  C   MET A 241     -11.323 -19.057 -16.168  1.00  0.80           C  
ATOM   3729  O   MET A 241     -11.418 -20.220 -15.827  1.00  0.80           O  
ATOM   3730  CB  MET A 241     -12.680 -18.094 -14.305  1.00  0.80           C  
ATOM   3731  CG  MET A 241     -13.436 -16.872 -13.808  1.00  0.80           C  
ATOM   3732  SD  MET A 241     -13.889 -16.987 -12.093  1.00  0.80           S  
ATOM   3733  CE  MET A 241     -12.301 -17.403 -11.415  1.00  0.80           C  
ATOM   3734  H   MET A 241     -14.382 -18.782 -16.058  1.00  0.80           H  
ATOM   3735  HA  MET A 241     -11.998 -17.066 -16.038  1.00  0.80           H  
ATOM   3736 1HB  MET A 241     -13.269 -18.980 -14.069  1.00  0.80           H  
ATOM   3737 2HB  MET A 241     -11.745 -18.171 -13.754  1.00  0.80           H  
ATOM   3738 1HG  MET A 241     -12.820 -15.986 -13.947  1.00  0.80           H  
ATOM   3739 2HG  MET A 241     -14.352 -16.755 -14.399  1.00  0.80           H  
ATOM   3740 1HE  MET A 241     -12.363 -17.490 -10.336  1.00  0.80           H  
ATOM   3741 2HE  MET A 241     -11.964 -18.356 -11.834  1.00  0.80           H  
ATOM   3742 3HE  MET A 241     -11.608 -16.647 -11.683  1.00  0.80           H  
ATOM   3743  N   PHE A 242     -10.264 -18.615 -16.835  1.00  0.80           N  
ATOM   3744  CA  PHE A 242      -9.282 -19.558 -17.372  1.00  0.80           C  
ATOM   3745  C   PHE A 242      -8.764 -20.486 -16.269  1.00  0.80           C  
ATOM   3746  O   PHE A 242      -8.713 -21.708 -16.427  1.00  0.80           O  
ATOM   3747  CB  PHE A 242      -8.133 -18.787 -18.027  1.00  0.80           C  
ATOM   3748  CG  PHE A 242      -7.123 -19.647 -18.723  1.00  0.80           C  
ATOM   3749  CD1 PHE A 242      -7.401 -20.134 -20.009  1.00  0.80           C  
ATOM   3750  CD2 PHE A 242      -5.916 -19.967 -18.134  1.00  0.80           C  
ATOM   3751  CE1 PHE A 242      -6.495 -20.921 -20.676  1.00  0.80           C  
ATOM   3752  CE2 PHE A 242      -5.012 -20.753 -18.800  1.00  0.80           C  
ATOM   3753  CZ  PHE A 242      -5.299 -21.232 -20.070  1.00  0.80           C  
ATOM   3754  H   PHE A 242     -10.148 -17.618 -17.010  1.00  0.80           H  
ATOM   3755  HA  PHE A 242      -9.772 -20.168 -18.135  1.00  0.80           H  
ATOM   3756 1HB  PHE A 242      -8.539 -18.078 -18.752  1.00  0.80           H  
ATOM   3757 2HB  PHE A 242      -7.615 -18.202 -17.266  1.00  0.80           H  
ATOM   3758  HD1 PHE A 242      -8.351 -19.877 -20.480  1.00  0.80           H  
ATOM   3759  HD2 PHE A 242      -5.690 -19.589 -17.133  1.00  0.80           H  
ATOM   3760  HE1 PHE A 242      -6.721 -21.295 -21.677  1.00  0.80           H  
ATOM   3761  HE2 PHE A 242      -4.063 -21.001 -18.335  1.00  0.80           H  
ATOM   3762  HZ  PHE A 242      -4.573 -21.854 -20.595  1.00  0.80           H  
ATOM   3763  N   MET A 243      -8.417 -19.903 -15.131  1.00  0.81           N  
ATOM   3764  CA  MET A 243      -7.943 -20.666 -13.988  1.00  0.81           C  
ATOM   3765  C   MET A 243      -9.059 -20.665 -12.940  1.00  0.81           C  
ATOM   3766  O   MET A 243      -9.418 -19.592 -12.458  1.00  0.81           O  
ATOM   3767  CB  MET A 243      -6.663 -20.065 -13.429  1.00  0.81           C  
ATOM   3768  CG  MET A 243      -6.086 -20.801 -12.210  1.00  0.81           C  
ATOM   3769  SD  MET A 243      -4.487 -20.145 -11.731  1.00  0.81           S  
ATOM   3770  CE  MET A 243      -3.924 -21.127 -10.349  1.00  0.81           C  
ATOM   3771  H   MET A 243      -8.488 -18.897 -15.068  1.00  0.81           H  
ATOM   3772  HA  MET A 243      -7.732 -21.667 -14.326  1.00  0.81           H  
ATOM   3773 1HB  MET A 243      -5.903 -20.033 -14.204  1.00  0.81           H  
ATOM   3774 2HB  MET A 243      -6.852 -19.036 -13.127  1.00  0.81           H  
ATOM   3775 1HG  MET A 243      -6.772 -20.708 -11.369  1.00  0.81           H  
ATOM   3776 2HG  MET A 243      -5.975 -21.854 -12.433  1.00  0.81           H  
ATOM   3777 1HE  MET A 243      -2.943 -20.774 -10.030  1.00  0.81           H  
ATOM   3778 2HE  MET A 243      -4.624 -21.028  -9.521  1.00  0.81           H  
ATOM   3779 3HE  MET A 243      -3.850 -22.172 -10.649  1.00  0.81           H  
ATOM   3780  N   PRO A 244      -9.647 -21.823 -12.576  1.00  0.82           N  
ATOM   3781  CA  PRO A 244     -10.814 -21.918 -11.707  1.00  0.82           C  
ATOM   3782  C   PRO A 244     -10.550 -21.383 -10.317  1.00  0.82           C  
ATOM   3783  O   PRO A 244      -9.430 -21.480  -9.792  1.00  0.82           O  
ATOM   3784  CB  PRO A 244     -11.095 -23.432 -11.669  1.00  0.82           C  
ATOM   3785  CG  PRO A 244      -9.807 -24.114 -12.107  1.00  0.82           C  
ATOM   3786  CD  PRO A 244      -9.116 -23.132 -13.039  1.00  0.82           C  
ATOM   3787  HA  PRO A 244     -11.658 -21.380 -12.177  1.00  0.82           H  
ATOM   3788 1HB  PRO A 244     -11.363 -23.722 -10.642  1.00  0.82           H  
ATOM   3789 2HB  PRO A 244     -11.951 -23.670 -12.272  1.00  0.82           H  
ATOM   3790 1HG  PRO A 244      -9.217 -24.388 -11.238  1.00  0.82           H  
ATOM   3791 2HG  PRO A 244     -10.044 -25.059 -12.621  1.00  0.82           H  
ATOM   3792 1HD  PRO A 244      -8.037 -23.217 -12.867  1.00  0.82           H  
ATOM   3793 2HD  PRO A 244      -9.389 -23.324 -14.097  1.00  0.82           H  
ATOM   3794  N   ARG A 245     -11.595 -20.845  -9.688  1.00  0.84           N  
ATOM   3795  CA  ARG A 245     -11.399 -20.310  -8.344  1.00  0.84           C  
ATOM   3796  C   ARG A 245     -10.969 -21.405  -7.362  1.00  0.84           C  
ATOM   3797  O   ARG A 245     -10.211 -21.152  -6.429  1.00  0.84           O  
ATOM   3798  CB  ARG A 245     -12.661 -19.625  -7.816  1.00  0.84           C  
ATOM   3799  CG  ARG A 245     -13.827 -20.546  -7.409  1.00  0.84           C  
ATOM   3800  CD  ARG A 245     -15.013 -19.755  -6.937  1.00  0.84           C  
ATOM   3801  NE  ARG A 245     -15.636 -19.052  -8.031  1.00  0.84           N  
ATOM   3802  CZ  ARG A 245     -16.597 -18.123  -7.953  1.00  0.84           C  
ATOM   3803  NH1 ARG A 245     -17.099 -17.738  -6.799  1.00  0.84           N1+
ATOM   3804  NH2 ARG A 245     -17.017 -17.606  -9.083  1.00  0.84           N  
ATOM   3805  H   ARG A 245     -12.514 -20.800 -10.150  1.00  0.84           H  
ATOM   3806  HA  ARG A 245     -10.614 -19.567  -8.393  1.00  0.84           H  
ATOM   3807 1HB  ARG A 245     -12.410 -19.011  -6.953  1.00  0.84           H  
ATOM   3808 2HB  ARG A 245     -13.051 -18.964  -8.587  1.00  0.84           H  
ATOM   3809 1HG  ARG A 245     -14.133 -21.141  -8.272  1.00  0.84           H  
ATOM   3810 2HG  ARG A 245     -13.520 -21.205  -6.598  1.00  0.84           H  
ATOM   3811 1HD  ARG A 245     -15.746 -20.427  -6.492  1.00  0.84           H  
ATOM   3812 2HD  ARG A 245     -14.693 -19.024  -6.193  1.00  0.84           H  
ATOM   3813  HE  ARG A 245     -15.312 -19.277  -8.973  1.00  0.84           H  
ATOM   3814 1HH1 ARG A 245     -16.761 -18.150  -5.938  1.00  0.84           H  
ATOM   3815 2HH1 ARG A 245     -17.823 -17.035  -6.774  1.00  0.84           H  
ATOM   3816 1HH2 ARG A 245     -16.584 -17.964  -9.949  1.00  0.84           H  
ATOM   3817 2HH2 ARG A 245     -17.735 -16.901  -9.102  1.00  0.84           H  
ATOM   3818  N   SER A 246     -11.339 -22.652  -7.655  1.00  0.85           N  
ATOM   3819  CA  SER A 246     -11.041 -23.793  -6.798  1.00  0.85           C  
ATOM   3820  C   SER A 246      -9.587 -24.250  -6.819  1.00  0.85           C  
ATOM   3821  O   SER A 246      -9.222 -25.131  -6.048  1.00  0.85           O  
ATOM   3822  CB  SER A 246     -11.913 -24.966  -7.171  1.00  0.85           C  
ATOM   3823  OG  SER A 246     -11.613 -25.401  -8.479  1.00  0.85           O  
ATOM   3824  H   SER A 246     -11.908 -22.798  -8.476  1.00  0.85           H  
ATOM   3825  HA  SER A 246     -11.279 -23.503  -5.772  1.00  0.85           H  
ATOM   3826 1HB  SER A 246     -11.721 -25.781  -6.473  1.00  0.85           H  
ATOM   3827 2HB  SER A 246     -12.967 -24.704  -7.093  1.00  0.85           H  
ATOM   3828  HG  SER A 246     -11.606 -26.396  -8.467  1.00  0.85           H  
ATOM   3829  N   ILE A 247      -8.779 -23.722  -7.732  1.00  0.86           N  
ATOM   3830  CA  ILE A 247      -7.373 -24.095  -7.778  1.00  0.86           C  
ATOM   3831  C   ILE A 247      -6.497 -22.928  -7.339  1.00  0.86           C  
ATOM   3832  O   ILE A 247      -5.259 -23.035  -7.334  1.00  0.86           O  
ATOM   3833  CB  ILE A 247      -6.955 -24.595  -9.160  1.00  0.86           C  
ATOM   3834  CG1 ILE A 247      -5.682 -25.386  -9.076  1.00  0.86           C  
ATOM   3835  CG2 ILE A 247      -6.732 -23.468 -10.095  1.00  0.86           C  
ATOM   3836  CD1 ILE A 247      -5.788 -26.702  -8.312  1.00  0.86           C  
ATOM   3837  H   ILE A 247      -9.125 -23.016  -8.380  1.00  0.86           H  
ATOM   3838  HA  ILE A 247      -7.209 -24.909  -7.073  1.00  0.86           H  
ATOM   3839  HB  ILE A 247      -7.730 -25.253  -9.556  1.00  0.86           H  
ATOM   3840 1HG1 ILE A 247      -5.377 -25.584 -10.074  1.00  0.86           H  
ATOM   3841 2HG1 ILE A 247      -4.928 -24.765  -8.609  1.00  0.86           H  
ATOM   3842 1HG2 ILE A 247      -6.432 -23.855 -11.068  1.00  0.86           H  
ATOM   3843 2HG2 ILE A 247      -7.625 -22.902 -10.198  1.00  0.86           H  
ATOM   3844 3HG2 ILE A 247      -5.964 -22.849  -9.698  1.00  0.86           H  
ATOM   3845 1HD1 ILE A 247      -4.826 -27.218  -8.319  1.00  0.86           H  
ATOM   3846 2HD1 ILE A 247      -6.090 -26.506  -7.279  1.00  0.86           H  
ATOM   3847 3HD1 ILE A 247      -6.531 -27.328  -8.793  1.00  0.86           H  
ATOM   3848  N   GLY A 248      -7.137 -21.799  -7.010  1.00  0.86           N  
ATOM   3849  CA  GLY A 248      -6.397 -20.621  -6.616  1.00  0.86           C  
ATOM   3850  C   GLY A 248      -6.478 -19.444  -7.593  1.00  0.86           C  
ATOM   3851  O   GLY A 248      -5.712 -18.491  -7.444  1.00  0.86           O  
ATOM   3852  H   GLY A 248      -8.156 -21.756  -6.976  1.00  0.86           H  
ATOM   3853 1HA  GLY A 248      -6.765 -20.295  -5.642  1.00  0.86           H  
ATOM   3854 2HA  GLY A 248      -5.354 -20.890  -6.467  1.00  0.86           H  
ATOM   3855  N   GLY A 249      -7.352 -19.480  -8.613  1.00  0.87           N  
ATOM   3856  CA  GLY A 249      -7.434 -18.301  -9.475  1.00  0.87           C  
ATOM   3857  C   GLY A 249      -8.386 -17.288  -8.809  1.00  0.87           C  
ATOM   3858  O   GLY A 249      -9.234 -17.680  -8.009  1.00  0.87           O  
ATOM   3859  H   GLY A 249      -7.973 -20.271  -8.782  1.00  0.87           H  
ATOM   3860 1HA  GLY A 249      -6.437 -17.891  -9.614  1.00  0.87           H  
ATOM   3861 2HA  GLY A 249      -7.819 -18.588 -10.454  1.00  0.87           H  
ATOM   3862  N   PRO A 250      -8.251 -15.983  -9.057  1.00  0.88           N  
ATOM   3863  CA  PRO A 250      -9.137 -14.941  -8.562  1.00  0.88           C  
ATOM   3864  C   PRO A 250     -10.459 -14.872  -9.284  1.00  0.88           C  
ATOM   3865  O   PRO A 250     -10.505 -15.013 -10.504  1.00  0.88           O  
ATOM   3866  CB  PRO A 250      -8.329 -13.693  -8.818  1.00  0.88           C  
ATOM   3867  CG  PRO A 250      -7.465 -14.046 -10.022  1.00  0.88           C  
ATOM   3868  CD  PRO A 250      -7.128 -15.507  -9.846  1.00  0.88           C  
ATOM   3869  HA  PRO A 250      -9.296 -15.089  -7.486  1.00  0.88           H  
ATOM   3870 1HB  PRO A 250      -8.999 -12.844  -9.013  1.00  0.88           H  
ATOM   3871 2HB  PRO A 250      -7.781 -13.460  -7.915  1.00  0.88           H  
ATOM   3872 1HG  PRO A 250      -8.032 -13.863 -10.938  1.00  0.88           H  
ATOM   3873 2HG  PRO A 250      -6.576 -13.411 -10.074  1.00  0.88           H  
ATOM   3874 1HD  PRO A 250      -7.081 -16.010 -10.827  1.00  0.88           H  
ATOM   3875 2HD  PRO A 250      -6.197 -15.616  -9.265  1.00  0.88           H  
ATOM   3876  N   VAL A 251     -11.511 -14.467  -8.594  1.00  0.89           N  
ATOM   3877  CA  VAL A 251     -12.767 -14.292  -9.302  1.00  0.89           C  
ATOM   3878  C   VAL A 251     -12.807 -12.914  -9.920  1.00  0.89           C  
ATOM   3879  O   VAL A 251     -13.277 -11.955  -9.316  1.00  0.89           O  
ATOM   3880  CB  VAL A 251     -13.949 -14.494  -8.351  1.00  0.89           C  
ATOM   3881  CG1 VAL A 251     -15.251 -14.363  -9.098  1.00  0.89           C  
ATOM   3882  CG2 VAL A 251     -13.833 -15.853  -7.709  1.00  0.89           C  
ATOM   3883  H   VAL A 251     -11.458 -14.323  -7.595  1.00  0.89           H  
ATOM   3884  HA  VAL A 251     -12.834 -15.024 -10.096  1.00  0.89           H  
ATOM   3885  HB  VAL A 251     -13.927 -13.724  -7.587  1.00  0.89           H  
ATOM   3886 1HG1 VAL A 251     -16.083 -14.499  -8.410  1.00  0.89           H  
ATOM   3887 2HG1 VAL A 251     -15.310 -13.372  -9.547  1.00  0.89           H  
ATOM   3888 3HG1 VAL A 251     -15.298 -15.121  -9.879  1.00  0.89           H  
ATOM   3889 1HG2 VAL A 251     -14.662 -16.000  -7.021  1.00  0.89           H  
ATOM   3890 2HG2 VAL A 251     -13.861 -16.617  -8.486  1.00  0.89           H  
ATOM   3891 3HG2 VAL A 251     -12.893 -15.925  -7.162  1.00  0.89           H  
ATOM   3892  N   SER A 252     -12.313 -12.849 -11.145  1.00  0.91           N  
ATOM   3893  CA  SER A 252     -12.133 -11.594 -11.858  1.00  0.91           C  
ATOM   3894  C   SER A 252     -12.142 -11.737 -13.368  1.00  0.91           C  
ATOM   3895  O   SER A 252     -11.636 -12.710 -13.917  1.00  0.91           O  
ATOM   3896  CB  SER A 252     -10.804 -10.981 -11.484  1.00  0.91           C  
ATOM   3897  OG  SER A 252     -10.605  -9.804 -12.182  1.00  0.91           O  
ATOM   3898  H   SER A 252     -11.945 -13.721 -11.523  1.00  0.91           H  
ATOM   3899  HA  SER A 252     -12.942 -10.921 -11.567  1.00  0.91           H  
ATOM   3900 1HB  SER A 252     -10.774 -10.789 -10.437  1.00  0.91           H  
ATOM   3901 2HB  SER A 252     -10.000 -11.688 -11.710  1.00  0.91           H  
ATOM   3902  HG  SER A 252     -11.328  -9.239 -11.919  1.00  0.91           H  
ATOM   3903  N   SER A 253     -12.621 -10.700 -14.058  1.00  0.92           N  
ATOM   3904  CA  SER A 253     -12.602 -10.647 -15.525  1.00  0.92           C  
ATOM   3905  C   SER A 253     -11.170 -10.630 -16.065  1.00  0.92           C  
ATOM   3906  O   SER A 253     -10.909 -10.972 -17.215  1.00  0.92           O  
ATOM   3907  CB  SER A 253     -13.385  -9.442 -16.018  1.00  0.92           C  
ATOM   3908  OG  SER A 253     -12.769  -8.240 -15.648  1.00  0.92           O  
ATOM   3909  H   SER A 253     -13.034  -9.935 -13.553  1.00  0.92           H  
ATOM   3910  HA  SER A 253     -13.096 -11.538 -15.903  1.00  0.92           H  
ATOM   3911 1HB  SER A 253     -13.472  -9.489 -17.104  1.00  0.92           H  
ATOM   3912 2HB  SER A 253     -14.394  -9.475 -15.610  1.00  0.92           H  
ATOM   3913  HG  SER A 253     -11.975  -8.170 -16.191  1.00  0.92           H  
ATOM   3914  N   HIS A 254     -10.219 -10.312 -15.195  1.00  0.93           N  
ATOM   3915  CA  HIS A 254      -8.818 -10.244 -15.558  1.00  0.93           C  
ATOM   3916  C   HIS A 254      -8.230 -11.644 -15.658  1.00  0.93           C  
ATOM   3917  O   HIS A 254      -7.109 -11.810 -16.120  1.00  0.93           O  
ATOM   3918  CB  HIS A 254      -8.095  -9.423 -14.505  1.00  0.93           C  
ATOM   3919  CG  HIS A 254      -8.563  -8.006 -14.505  1.00  0.93           C  
ATOM   3920  CD2 HIS A 254      -9.766  -7.477 -14.187  1.00  0.93           C  
ATOM   3921  ND1 HIS A 254      -7.797  -6.968 -14.936  1.00  0.93           N  
ATOM   3922  CE1 HIS A 254      -8.494  -5.850 -14.839  1.00  0.93           C  
ATOM   3923  NE2 HIS A 254      -9.692  -6.141 -14.399  1.00  0.93           N  
ATOM   3924  H   HIS A 254     -10.472 -10.080 -14.236  1.00  0.93           H  
ATOM   3925  HA  HIS A 254      -8.704  -9.754 -16.526  1.00  0.93           H  
ATOM   3926 1HB  HIS A 254      -8.261  -9.852 -13.518  1.00  0.93           H  
ATOM   3927 2HB  HIS A 254      -7.022  -9.432 -14.702  1.00  0.93           H  
ATOM   3928  HD1 HIS A 254      -6.843  -7.011 -15.289  1.00  0.82           H  
ATOM   3929  HD2 HIS A 254     -10.693  -7.908 -13.831  1.00  0.93           H  
ATOM   3930  HE1 HIS A 254      -8.056  -4.899 -15.111  1.00  0.93           H  
ATOM   3931  N   ASN A 255      -9.005 -12.649 -15.221  1.00  0.93           N  
ATOM   3932  CA  ASN A 255      -8.636 -14.051 -15.290  1.00  0.93           C  
ATOM   3933  C   ASN A 255      -9.301 -14.722 -16.500  1.00  0.93           C  
ATOM   3934  O   ASN A 255      -9.307 -15.955 -16.607  1.00  0.93           O  
ATOM   3935  CB  ASN A 255      -9.024 -14.751 -13.999  1.00  0.93           C  
ATOM   3936  CG  ASN A 255      -8.362 -16.095 -13.702  1.00  0.93           C  
ATOM   3937  ND2 ASN A 255      -9.189 -16.952 -13.186  1.00  0.93           N  
ATOM   3938  OD1 ASN A 255      -7.168 -16.366 -13.896  1.00  0.93           O  
ATOM   3939  H   ASN A 255      -9.924 -12.448 -14.830  1.00  0.93           H  
ATOM   3940  HA  ASN A 255      -7.568 -14.108 -15.412  1.00  0.93           H  
ATOM   3941 1HB  ASN A 255      -8.834 -14.080 -13.165  1.00  0.93           H  
ATOM   3942 2HB  ASN A 255     -10.103 -14.916 -14.011  1.00  0.93           H  
ATOM   3943 1HD2 ASN A 255      -8.917 -17.890 -12.915  1.00  0.93           H  
ATOM   3944 2HD2 ASN A 255     -10.142 -16.683 -13.039  1.00  0.93           H  
ATOM   3945  N   HIS A 256      -9.839 -13.917 -17.426  1.00  0.91           N  
ATOM   3946  CA  HIS A 256     -10.482 -14.470 -18.608  1.00  0.91           C  
ATOM   3947  C   HIS A 256      -9.617 -14.326 -19.860  1.00  0.91           C  
ATOM   3948  O   HIS A 256      -8.815 -13.392 -19.993  1.00  0.91           O  
ATOM   3949  CB  HIS A 256     -11.806 -13.744 -18.906  1.00  0.91           C  
ATOM   3950  CG  HIS A 256     -12.898 -13.881 -17.890  1.00  0.91           C  
ATOM   3951  CD2 HIS A 256     -12.905 -14.344 -16.622  1.00  0.91           C  
ATOM   3952  ND1 HIS A 256     -14.196 -13.488 -18.157  1.00  0.91           N  
ATOM   3953  CE1 HIS A 256     -14.943 -13.721 -17.103  1.00  0.91           C  
ATOM   3954  NE2 HIS A 256     -14.186 -14.242 -16.164  1.00  0.91           N  
ATOM   3955  H   HIS A 256      -9.849 -12.903 -17.304  1.00  0.91           H  
ATOM   3956  HA  HIS A 256     -10.691 -15.529 -18.459  1.00  0.91           H  
ATOM   3957 1HB  HIS A 256     -11.604 -12.681 -19.036  1.00  0.91           H  
ATOM   3958 2HB  HIS A 256     -12.196 -14.110 -19.855  1.00  0.91           H  
ATOM   3959  HD2 HIS A 256     -12.066 -14.730 -16.065  1.00  0.91           H  
ATOM   3960  HE1 HIS A 256     -16.011 -13.519 -17.027  1.00  0.91           H  
ATOM   3961  HE2 HIS A 256     -14.492 -14.528 -15.243  1.00  0.87           H  
ATOM   3962  N   ILE A 257      -9.775 -15.276 -20.782  1.00  0.89           N  
ATOM   3963  CA  ILE A 257      -9.185 -15.168 -22.110  1.00  0.89           C  
ATOM   3964  C   ILE A 257     -10.273 -15.498 -23.146  1.00  0.89           C  
ATOM   3965  O   ILE A 257     -10.787 -16.617 -23.118  1.00  0.89           O  
ATOM   3966  CB  ILE A 257      -7.989 -16.096 -22.312  1.00  0.89           C  
ATOM   3967  CG1 ILE A 257      -6.916 -15.817 -21.243  1.00  0.89           C  
ATOM   3968  CG2 ILE A 257      -7.449 -15.827 -23.691  1.00  0.89           C  
ATOM   3969  CD1 ILE A 257      -5.745 -16.765 -21.246  1.00  0.89           C  
ATOM   3970  H   ILE A 257     -10.390 -16.054 -20.577  1.00  0.89           H  
ATOM   3971  HA  ILE A 257      -8.816 -14.165 -22.236  1.00  0.89           H  
ATOM   3972  HB  ILE A 257      -8.296 -17.141 -22.227  1.00  0.89           H  
ATOM   3973 1HG1 ILE A 257      -6.548 -14.795 -21.370  1.00  0.89           H  
ATOM   3974 2HG1 ILE A 257      -7.381 -15.901 -20.272  1.00  0.89           H  
ATOM   3975 1HG2 ILE A 257      -6.611 -16.443 -23.880  1.00  0.89           H  
ATOM   3976 2HG2 ILE A 257      -8.218 -16.025 -24.435  1.00  0.89           H  
ATOM   3977 3HG2 ILE A 257      -7.150 -14.787 -23.752  1.00  0.89           H  
ATOM   3978 1HD1 ILE A 257      -5.053 -16.514 -20.451  1.00  0.89           H  
ATOM   3979 2HD1 ILE A 257      -6.093 -17.782 -21.103  1.00  0.89           H  
ATOM   3980 3HD1 ILE A 257      -5.237 -16.678 -22.182  1.00  0.89           H  
ATOM   3981  N   PRO A 258     -10.665 -14.590 -24.048  1.00  0.86           N  
ATOM   3982  CA  PRO A 258     -11.708 -14.826 -25.026  1.00  0.86           C  
ATOM   3983  C   PRO A 258     -11.491 -16.092 -25.858  1.00  0.86           C  
ATOM   3984  O   PRO A 258     -10.400 -16.372 -26.380  1.00  0.86           O  
ATOM   3985  CB  PRO A 258     -11.621 -13.558 -25.883  1.00  0.86           C  
ATOM   3986  CG  PRO A 258     -11.111 -12.501 -24.936  1.00  0.86           C  
ATOM   3987  CD  PRO A 258     -10.119 -13.221 -24.061  1.00  0.86           C  
ATOM   3988  HA  PRO A 258     -12.675 -14.875 -24.504  1.00  0.86           H  
ATOM   3989 1HB  PRO A 258     -10.937 -13.726 -26.723  1.00  0.86           H  
ATOM   3990 2HB  PRO A 258     -12.605 -13.323 -26.310  1.00  0.86           H  
ATOM   3991 1HG  PRO A 258     -10.654 -11.672 -25.498  1.00  0.86           H  
ATOM   3992 2HG  PRO A 258     -11.946 -12.074 -24.363  1.00  0.86           H  
ATOM   3993 1HD  PRO A 258      -9.128 -13.215 -24.512  1.00  0.86           H  
ATOM   3994 2HD  PRO A 258     -10.150 -12.746 -23.064  1.00  0.86           H  
ATOM   3995  N   GLY A 259     -12.564 -16.848 -26.005  1.00  0.83           N  
ATOM   3996  CA  GLY A 259     -12.506 -18.096 -26.742  1.00  0.83           C  
ATOM   3997  C   GLY A 259     -12.182 -19.300 -25.848  1.00  0.83           C  
ATOM   3998  O   GLY A 259     -12.268 -20.437 -26.308  1.00  0.83           O  
ATOM   3999  H   GLY A 259     -13.437 -16.570 -25.574  1.00  0.83           H  
ATOM   4000 1HA  GLY A 259     -13.458 -18.263 -27.248  1.00  0.83           H  
ATOM   4001 2HA  GLY A 259     -11.757 -18.008 -27.519  1.00  0.83           H  
ATOM   4002  N   TYR A 260     -11.833 -19.066 -24.573  1.00  0.81           N  
ATOM   4003  CA  TYR A 260     -11.504 -20.176 -23.674  1.00  0.81           C  
ATOM   4004  C   TYR A 260     -12.428 -20.211 -22.458  1.00  0.81           C  
ATOM   4005  O   TYR A 260     -12.860 -19.172 -21.958  1.00  0.81           O  
ATOM   4006  CB  TYR A 260     -10.056 -20.052 -23.190  1.00  0.81           C  
ATOM   4007  CG  TYR A 260      -9.035 -20.110 -24.289  1.00  0.81           C  
ATOM   4008  CD1 TYR A 260      -8.751 -18.959 -24.984  1.00  0.81           C  
ATOM   4009  CD2 TYR A 260      -8.375 -21.288 -24.597  1.00  0.81           C  
ATOM   4010  CE1 TYR A 260      -7.827 -18.966 -25.991  1.00  0.81           C  
ATOM   4011  CE2 TYR A 260      -7.440 -21.294 -25.608  1.00  0.81           C  
ATOM   4012  CZ  TYR A 260      -7.174 -20.135 -26.300  1.00  0.81           C  
ATOM   4013  OH  TYR A 260      -6.256 -20.133 -27.289  1.00  0.81           O  
ATOM   4014  H   TYR A 260     -11.741 -18.111 -24.217  1.00  0.81           H  
ATOM   4015  HA  TYR A 260     -11.626 -21.115 -24.208  1.00  0.81           H  
ATOM   4016 1HB  TYR A 260      -9.932 -19.108 -22.658  1.00  0.81           H  
ATOM   4017 2HB  TYR A 260      -9.845 -20.859 -22.484  1.00  0.81           H  
ATOM   4018  HD1 TYR A 260      -9.274 -18.041 -24.733  1.00  0.81           H  
ATOM   4019  HD2 TYR A 260      -8.598 -22.204 -24.043  1.00  0.81           H  
ATOM   4020  HE1 TYR A 260      -7.611 -18.046 -26.545  1.00  0.81           H  
ATOM   4021  HE2 TYR A 260      -6.916 -22.213 -25.863  1.00  0.81           H  
ATOM   4022  HH  TYR A 260      -6.391 -19.343 -27.861  1.00  0.81           H  
ATOM   4023  N   LYS A 261     -12.689 -21.417 -21.970  1.00  0.80           N  
ATOM   4024  CA  LYS A 261     -13.496 -21.680 -20.783  1.00  0.80           C  
ATOM   4025  C   LYS A 261     -12.611 -22.155 -19.638  1.00  0.80           C  
ATOM   4026  O   LYS A 261     -11.386 -22.253 -19.789  1.00  0.80           O  
ATOM   4027  CB  LYS A 261     -14.599 -22.690 -21.113  1.00  0.80           C  
ATOM   4028  CG  LYS A 261     -15.567 -22.232 -22.208  1.00  0.80           C  
ATOM   4029  CD  LYS A 261     -16.435 -21.054 -21.734  1.00  0.80           C  
ATOM   4030  CE  LYS A 261     -17.415 -20.571 -22.809  1.00  0.80           C  
ATOM   4031  NZ  LYS A 261     -18.294 -19.463 -22.301  1.00  0.80           N1+
ATOM   4032  H   LYS A 261     -12.321 -22.231 -22.464  1.00  0.80           H  
ATOM   4033  HA  LYS A 261     -13.973 -20.749 -20.469  1.00  0.80           H  
ATOM   4034 1HB  LYS A 261     -14.154 -23.604 -21.458  1.00  0.80           H  
ATOM   4035 2HB  LYS A 261     -15.174 -22.916 -20.219  1.00  0.80           H  
ATOM   4036 1HG  LYS A 261     -14.996 -21.925 -23.083  1.00  0.80           H  
ATOM   4037 2HG  LYS A 261     -16.211 -23.062 -22.488  1.00  0.80           H  
ATOM   4038 1HD  LYS A 261     -16.995 -21.348 -20.846  1.00  0.80           H  
ATOM   4039 2HD  LYS A 261     -15.788 -20.213 -21.455  1.00  0.80           H  
ATOM   4040 1HE  LYS A 261     -16.832 -20.193 -23.647  1.00  0.80           H  
ATOM   4041 2HE  LYS A 261     -18.037 -21.396 -23.153  1.00  0.80           H  
ATOM   4042 1HZ  LYS A 261     -18.904 -19.132 -23.025  1.00  0.80           H  
ATOM   4043 2HZ  LYS A 261     -18.845 -19.788 -21.527  1.00  0.80           H  
ATOM   4044 3HZ  LYS A 261     -17.710 -18.691 -21.961  1.00  0.80           H  
ATOM   4045  N   VAL A 262     -13.213 -22.417 -18.483  1.00  0.78           N  
ATOM   4046  CA  VAL A 262     -12.413 -22.809 -17.327  1.00  0.78           C  
ATOM   4047  C   VAL A 262     -11.624 -24.068 -17.558  1.00  0.78           C  
ATOM   4048  O   VAL A 262     -12.184 -25.131 -17.832  1.00  0.78           O  
ATOM   4049  CB  VAL A 262     -13.294 -23.139 -16.117  1.00  0.78           C  
ATOM   4050  CG1 VAL A 262     -12.450 -23.605 -14.987  1.00  0.78           C  
ATOM   4051  CG2 VAL A 262     -14.054 -22.041 -15.718  1.00  0.78           C  
ATOM   4052  H   VAL A 262     -14.217 -22.260 -18.401  1.00  0.78           H  
ATOM   4053  HA  VAL A 262     -11.710 -22.026 -17.113  1.00  0.78           H  
ATOM   4054  HB  VAL A 262     -13.959 -23.951 -16.393  1.00  0.78           H  
ATOM   4055 1HG1 VAL A 262     -13.107 -23.855 -14.165  1.00  0.78           H  
ATOM   4056 2HG1 VAL A 262     -11.874 -24.462 -15.254  1.00  0.78           H  
ATOM   4057 3HG1 VAL A 262     -11.781 -22.793 -14.704  1.00  0.78           H  
ATOM   4058 1HG2 VAL A 262     -14.693 -22.313 -14.877  1.00  0.78           H  
ATOM   4059 2HG2 VAL A 262     -13.435 -21.234 -15.423  1.00  0.78           H  
ATOM   4060 3HG2 VAL A 262     -14.631 -21.759 -16.529  1.00  0.78           H  
ATOM   4061  N   GLN A 263     -10.324 -23.992 -17.321  1.00  0.78           N  
ATOM   4062  CA  GLN A 263      -9.474 -25.139 -17.529  1.00  0.78           C  
ATOM   4063  C   GLN A 263      -9.545 -26.100 -16.359  1.00  0.78           C  
ATOM   4064  O   GLN A 263      -8.589 -26.254 -15.595  1.00  0.78           O  
ATOM   4065  CB  GLN A 263      -8.041 -24.688 -17.735  1.00  0.78           C  
ATOM   4066  CG  GLN A 263      -7.869 -23.807 -18.899  1.00  0.78           C  
ATOM   4067  CD  GLN A 263      -8.263 -24.480 -20.139  1.00  0.78           C  
ATOM   4068  NE2 GLN A 263      -9.218 -23.875 -20.836  1.00  0.78           N  
ATOM   4069  OE1 GLN A 263      -7.694 -25.538 -20.488  1.00  0.78           O  
ATOM   4070  H   GLN A 263      -9.897 -23.102 -17.060  1.00  0.78           H  
ATOM   4071  HA  GLN A 263      -9.813 -25.661 -18.424  1.00  0.78           H  
ATOM   4072 1HB  GLN A 263      -7.717 -24.146 -16.864  1.00  0.78           H  
ATOM   4073 2HB  GLN A 263      -7.391 -25.549 -17.854  1.00  0.78           H  
ATOM   4074 1HG  GLN A 263      -8.506 -22.926 -18.767  1.00  0.78           H  
ATOM   4075 2HG  GLN A 263      -6.844 -23.505 -18.985  1.00  0.78           H  
ATOM   4076 1HE2 GLN A 263      -9.554 -24.225 -21.728  1.00  0.78           H  
ATOM   4077 2HE2 GLN A 263      -9.674 -23.042 -20.470  1.00  0.78           H  
ATOM   4078  N   THR A 264     -10.662 -26.812 -16.270  1.00  0.78           N  
ATOM   4079  CA  THR A 264     -10.915 -27.729 -15.159  1.00  0.78           C  
ATOM   4080  C   THR A 264     -10.016 -28.956 -15.234  1.00  0.78           C  
ATOM   4081  O   THR A 264      -9.894 -29.701 -14.271  1.00  0.78           O  
ATOM   4082  CB  THR A 264     -12.392 -28.171 -15.122  1.00  0.78           C  
ATOM   4083  CG2 THR A 264     -13.307 -26.992 -14.925  1.00  0.78           C  
ATOM   4084  OG1 THR A 264     -12.731 -28.816 -16.355  1.00  0.78           O  
ATOM   4085  H   THR A 264     -11.387 -26.619 -16.964  1.00  0.78           H  
ATOM   4086  HA  THR A 264     -10.693 -27.209 -14.226  1.00  0.78           H  
ATOM   4087  HB  THR A 264     -12.527 -28.875 -14.301  1.00  0.78           H  
ATOM   4088  HG1 THR A 264     -12.739 -28.158 -17.063  1.00  0.78           H  
ATOM   4089 1HG2 THR A 264     -14.341 -27.332 -14.898  1.00  0.78           H  
ATOM   4090 2HG2 THR A 264     -13.063 -26.492 -13.989  1.00  0.78           H  
ATOM   4091 3HG2 THR A 264     -13.180 -26.310 -15.753  1.00  0.78           H  
ATOM   4092  N   ASN A 265      -9.381 -29.136 -16.389  1.00  0.78           N  
ATOM   4093  CA  ASN A 265      -8.453 -30.215 -16.655  1.00  0.78           C  
ATOM   4094  C   ASN A 265      -7.107 -29.649 -17.108  1.00  0.78           C  
ATOM   4095  O   ASN A 265      -6.448 -30.237 -17.968  1.00  0.78           O  
ATOM   4096  CB  ASN A 265      -8.984 -31.139 -17.731  1.00  0.78           C  
ATOM   4097  CG  ASN A 265     -10.213 -31.921 -17.347  1.00  0.78           C  
ATOM   4098  ND2 ASN A 265     -11.350 -31.479 -17.824  1.00  0.78           N  
ATOM   4099  OD1 ASN A 265     -10.141 -32.930 -16.637  1.00  0.78           O  
ATOM   4100  H   ASN A 265      -9.561 -28.468 -17.119  1.00  0.78           H  
ATOM   4101  HA  ASN A 265      -8.285 -30.779 -15.734  1.00  0.78           H  
ATOM   4102 1HB  ASN A 265      -9.214 -30.551 -18.621  1.00  0.78           H  
ATOM   4103 2HB  ASN A 265      -8.198 -31.848 -18.001  1.00  0.78           H  
ATOM   4104 1HD2 ASN A 265     -12.201 -31.955 -17.608  1.00  0.78           H  
ATOM   4105 2HD2 ASN A 265     -11.368 -30.666 -18.406  1.00  0.78           H  
ATOM   4106  N   GLY A 266      -6.704 -28.485 -16.583  1.00  0.80           N  
ATOM   4107  CA  GLY A 266      -5.402 -27.926 -16.967  1.00  0.80           C  
ATOM   4108  C   GLY A 266      -4.293 -28.664 -16.215  1.00  0.80           C  
ATOM   4109  O   GLY A 266      -4.587 -29.495 -15.356  1.00  0.80           O  
ATOM   4110  H   GLY A 266      -7.300 -27.971 -15.930  1.00  0.80           H  
ATOM   4111 1HA  GLY A 266      -5.266 -28.001 -18.033  1.00  0.80           H  
ATOM   4112 2HA  GLY A 266      -5.379 -26.866 -16.718  1.00  0.80           H  
ATOM   4113  N   PRO A 267      -3.000 -28.385 -16.469  1.00  0.82           N  
ATOM   4114  CA  PRO A 267      -1.849 -29.012 -15.821  1.00  0.82           C  
ATOM   4115  C   PRO A 267      -1.615 -28.365 -14.474  1.00  0.82           C  
ATOM   4116  O   PRO A 267      -0.520 -27.895 -14.158  1.00  0.82           O  
ATOM   4117  CB  PRO A 267      -0.717 -28.700 -16.795  1.00  0.82           C  
ATOM   4118  CG  PRO A 267      -1.107 -27.341 -17.362  1.00  0.82           C  
ATOM   4119  CD  PRO A 267      -2.645 -27.365 -17.456  1.00  0.82           C  
ATOM   4120  HA  PRO A 267      -2.020 -30.097 -15.723  1.00  0.82           H  
ATOM   4121 1HB  PRO A 267       0.249 -28.686 -16.264  1.00  0.82           H  
ATOM   4122 2HB  PRO A 267      -0.651 -29.486 -17.568  1.00  0.82           H  
ATOM   4123 1HG  PRO A 267      -0.731 -26.531 -16.722  1.00  0.82           H  
ATOM   4124 2HG  PRO A 267      -0.636 -27.211 -18.344  1.00  0.82           H  
ATOM   4125 1HD  PRO A 267      -3.051 -26.395 -17.154  1.00  0.82           H  
ATOM   4126 2HD  PRO A 267      -2.955 -27.654 -18.464  1.00  0.82           H  
ATOM   4127  N   TRP A 268      -2.622 -28.428 -13.635  1.00  0.85           N  
ATOM   4128  CA  TRP A 268      -2.593 -27.716 -12.378  1.00  0.85           C  
ATOM   4129  C   TRP A 268      -2.079 -28.593 -11.268  1.00  0.85           C  
ATOM   4130  O   TRP A 268      -2.519 -28.483 -10.131  1.00  0.85           O  
ATOM   4131  CB  TRP A 268      -3.954 -27.229 -11.955  1.00  0.85           C  
ATOM   4132  CG  TRP A 268      -4.726 -26.338 -12.929  1.00  0.85           C  
ATOM   4133  CD1 TRP A 268      -5.908 -26.671 -13.497  1.00  0.85           C  
ATOM   4134  CD2 TRP A 268      -4.402 -25.014 -13.453  1.00  0.85           C  
ATOM   4135  CE2 TRP A 268      -5.443 -24.642 -14.291  1.00  0.85           C  
ATOM   4136  CE3 TRP A 268      -3.354 -24.154 -13.282  1.00  0.85           C  
ATOM   4137  NE1 TRP A 268      -6.349 -25.659 -14.305  1.00  0.85           N  
ATOM   4138  CZ2 TRP A 268      -5.454 -23.417 -14.955  1.00  0.85           C  
ATOM   4139  CZ3 TRP A 268      -3.352 -22.926 -13.935  1.00  0.85           C  
ATOM   4140  CH2 TRP A 268      -4.377 -22.568 -14.750  1.00  0.85           C  
ATOM   4141  H   TRP A 268      -3.464 -28.920 -13.928  1.00  0.85           H  
ATOM   4142  HA  TRP A 268      -1.934 -26.859 -12.486  1.00  0.85           H  
ATOM   4143 1HB  TRP A 268      -4.563 -28.072 -11.707  1.00  0.85           H  
ATOM   4144 2HB  TRP A 268      -3.808 -26.678 -11.045  1.00  0.85           H  
ATOM   4145  HD1 TRP A 268      -6.442 -27.606 -13.328  1.00  0.85           H  
ATOM   4146  HE1 TRP A 268      -7.227 -25.674 -14.835  1.00  0.85           H  
ATOM   4147  HE3 TRP A 268      -2.562 -24.437 -12.664  1.00  0.85           H  
ATOM   4148  HZ2 TRP A 268      -6.263 -23.111 -15.613  1.00  0.85           H  
ATOM   4149  HZ3 TRP A 268      -2.506 -22.256 -13.780  1.00  0.85           H  
ATOM   4150  HH2 TRP A 268      -4.350 -21.595 -15.253  1.00  0.85           H  
ATOM   4151  N   MET A 269      -1.218 -29.520 -11.635  1.00  0.87           N  
ATOM   4152  CA  MET A 269      -0.554 -30.430 -10.740  1.00  0.87           C  
ATOM   4153  C   MET A 269       0.942 -30.390 -10.970  1.00  0.87           C  
ATOM   4154  O   MET A 269       1.678 -31.202 -10.404  1.00  0.87           O  
ATOM   4155  CB  MET A 269      -1.114 -31.812 -10.967  1.00  0.87           C  
ATOM   4156  CG  MET A 269      -0.907 -32.276 -12.397  1.00  0.87           C  
ATOM   4157  SD  MET A 269      -1.683 -33.839 -12.769  1.00  0.87           S  
ATOM   4158  CE  MET A 269      -1.366 -33.902 -14.516  1.00  0.87           C  
ATOM   4159  H   MET A 269      -0.967 -29.549 -12.611  1.00  0.87           H  
ATOM   4160  HA  MET A 269      -0.741 -30.119  -9.715  1.00  0.87           H  
ATOM   4161 1HB  MET A 269      -0.616 -32.518 -10.301  1.00  0.87           H  
ATOM   4162 2HB  MET A 269      -2.165 -31.829 -10.733  1.00  0.87           H  
ATOM   4163 1HG  MET A 269      -1.312 -31.522 -13.075  1.00  0.87           H  
ATOM   4164 2HG  MET A 269       0.161 -32.364 -12.595  1.00  0.87           H  
ATOM   4165 1HE  MET A 269      -1.773 -34.811 -14.924  1.00  0.87           H  
ATOM   4166 2HE  MET A 269      -1.829 -33.041 -14.998  1.00  0.87           H  
ATOM   4167 3HE  MET A 269      -0.292 -33.883 -14.692  1.00  0.87           H  
ATOM   4168  N   GLN A 270       1.395 -29.423 -11.781  1.00  0.89           N  
ATOM   4169  CA  GLN A 270       2.816 -29.279 -12.064  1.00  0.89           C  
ATOM   4170  C   GLN A 270       3.263 -27.834 -11.959  1.00  0.89           C  
ATOM   4171  O   GLN A 270       2.623 -26.938 -12.510  1.00  0.89           O  
ATOM   4172  CB  GLN A 270       3.153 -29.816 -13.455  1.00  0.89           C  
ATOM   4173  CG  GLN A 270       4.636 -29.747 -13.753  1.00  0.89           C  
ATOM   4174  CD  GLN A 270       5.031 -30.472 -14.996  1.00  0.89           C  
ATOM   4175  NE2 GLN A 270       5.218 -31.760 -14.799  1.00  0.89           N  
ATOM   4176  OE1 GLN A 270       5.135 -29.918 -16.112  1.00  0.89           O  
ATOM   4177  H   GLN A 270       0.739 -28.793 -12.243  1.00  0.89           H  
ATOM   4178  HA  GLN A 270       3.377 -29.852 -11.328  1.00  0.89           H  
ATOM   4179 1HB  GLN A 270       2.833 -30.856 -13.534  1.00  0.89           H  
ATOM   4180 2HB  GLN A 270       2.615 -29.240 -14.212  1.00  0.89           H  
ATOM   4181 1HG  GLN A 270       4.923 -28.702 -13.864  1.00  0.89           H  
ATOM   4182 2HG  GLN A 270       5.183 -30.191 -12.920  1.00  0.89           H  
ATOM   4183 1HE2 GLN A 270       5.464 -32.398 -15.547  1.00  0.89           H  
ATOM   4184 2HE2 GLN A 270       5.110 -32.145 -13.889  1.00  0.89           H  
ATOM   4185  N   VAL A 271       4.349 -27.619 -11.213  1.00  0.89           N  
ATOM   4186  CA  VAL A 271       4.888 -26.283 -10.987  1.00  0.89           C  
ATOM   4187  C   VAL A 271       6.404 -26.210 -11.191  1.00  0.89           C  
ATOM   4188  O   VAL A 271       7.080 -27.236 -11.126  1.00  0.89           O  
ATOM   4189  CB  VAL A 271       4.612 -25.848  -9.557  1.00  0.89           C  
ATOM   4190  CG1 VAL A 271       3.185 -25.819  -9.304  1.00  0.89           C  
ATOM   4191  CG2 VAL A 271       5.296 -26.776  -8.670  1.00  0.89           C  
ATOM   4192  H   VAL A 271       4.812 -28.411 -10.785  1.00  0.89           H  
ATOM   4193  HA  VAL A 271       4.364 -25.621 -11.658  1.00  0.89           H  
ATOM   4194  HB  VAL A 271       4.985 -24.860  -9.390  1.00  0.89           H  
ATOM   4195 1HG1 VAL A 271       3.010 -25.526  -8.312  1.00  0.89           H  
ATOM   4196 2HG1 VAL A 271       2.718 -25.110  -9.986  1.00  0.89           H  
ATOM   4197 3HG1 VAL A 271       2.793 -26.799  -9.448  1.00  0.89           H  
ATOM   4198 1HG2 VAL A 271       5.116 -26.494  -7.628  1.00  0.89           H  
ATOM   4199 2HG2 VAL A 271       4.916 -27.750  -8.860  1.00  0.89           H  
ATOM   4200 3HG2 VAL A 271       6.364 -26.755  -8.872  1.00  0.89           H  
ATOM   4201  N   PRO A 272       6.949 -25.003 -11.403  1.00  0.87           N  
ATOM   4202  CA  PRO A 272       6.319 -23.722 -11.702  1.00  0.87           C  
ATOM   4203  C   PRO A 272       5.541 -23.814 -12.991  1.00  0.87           C  
ATOM   4204  O   PRO A 272       5.918 -24.584 -13.877  1.00  0.87           O  
ATOM   4205  CB  PRO A 272       7.498 -22.768 -11.810  1.00  0.87           C  
ATOM   4206  CG  PRO A 272       8.609 -23.444 -11.026  1.00  0.87           C  
ATOM   4207  CD  PRO A 272       8.394 -24.926 -11.273  1.00  0.87           C  
ATOM   4208  HA  PRO A 272       5.662 -23.413 -10.875  1.00  0.87           H  
ATOM   4209 1HB  PRO A 272       7.754 -22.614 -12.869  1.00  0.87           H  
ATOM   4210 2HB  PRO A 272       7.219 -21.782 -11.407  1.00  0.87           H  
ATOM   4211 1HG  PRO A 272       9.592 -23.093 -11.373  1.00  0.87           H  
ATOM   4212 2HG  PRO A 272       8.530 -23.175  -9.960  1.00  0.87           H  
ATOM   4213 1HD  PRO A 272       8.879 -25.249 -12.206  1.00  0.87           H  
ATOM   4214 2HD  PRO A 272       8.728 -25.522 -10.409  1.00  0.87           H  
ATOM   4215  N   LEU A 273       4.464 -23.062 -13.092  1.00  0.85           N  
ATOM   4216  CA  LEU A 273       3.664 -23.056 -14.303  1.00  0.85           C  
ATOM   4217  C   LEU A 273       3.453 -21.668 -14.841  1.00  0.85           C  
ATOM   4218  O   LEU A 273       2.975 -20.783 -14.130  1.00  0.85           O  
ATOM   4219  CB  LEU A 273       2.302 -23.692 -14.048  1.00  0.85           C  
ATOM   4220  CG  LEU A 273       1.330 -23.649 -15.211  1.00  0.85           C  
ATOM   4221  CD1 LEU A 273       1.903 -24.445 -16.309  1.00  0.85           C  
ATOM   4222  CD2 LEU A 273      -0.042 -24.212 -14.777  1.00  0.85           C  
ATOM   4223  H   LEU A 273       4.189 -22.479 -12.303  1.00  0.85           H  
ATOM   4224  HA  LEU A 273       4.182 -23.633 -15.065  1.00  0.85           H  
ATOM   4225 1HB  LEU A 273       2.463 -24.738 -13.799  1.00  0.85           H  
ATOM   4226 2HB  LEU A 273       1.838 -23.198 -13.198  1.00  0.85           H  
ATOM   4227  HG  LEU A 273       1.211 -22.617 -15.552  1.00  0.85           H  
ATOM   4228 1HD1 LEU A 273       1.257 -24.399 -17.095  1.00  0.85           H  
ATOM   4229 2HD1 LEU A 273       2.851 -24.032 -16.599  1.00  0.85           H  
ATOM   4230 3HD1 LEU A 273       2.038 -25.479 -15.992  1.00  0.85           H  
ATOM   4231 1HD2 LEU A 273      -0.746 -24.195 -15.574  1.00  0.85           H  
ATOM   4232 2HD2 LEU A 273       0.075 -25.244 -14.453  1.00  0.85           H  
ATOM   4233 3HD2 LEU A 273      -0.421 -23.609 -13.958  1.00  0.85           H  
ATOM   4234  N   GLU A 274       3.818 -21.474 -16.097  1.00  0.81           N  
ATOM   4235  CA  GLU A 274       3.618 -20.184 -16.730  1.00  0.81           C  
ATOM   4236  C   GLU A 274       2.592 -20.308 -17.856  1.00  0.81           C  
ATOM   4237  O   GLU A 274       2.618 -21.265 -18.628  1.00  0.81           O  
ATOM   4238  CB  GLU A 274       4.949 -19.643 -17.251  1.00  0.81           C  
ATOM   4239  CG  GLU A 274       4.889 -18.237 -17.834  1.00  0.81           C  
ATOM   4240  CD  GLU A 274       6.240 -17.730 -18.303  1.00  0.81           C  
ATOM   4241  OE1 GLU A 274       7.210 -18.426 -18.122  1.00  0.81           O  
ATOM   4242  OE2 GLU A 274       6.300 -16.652 -18.847  1.00  0.81           O1-
ATOM   4243  H   GLU A 274       4.252 -22.245 -16.611  1.00  0.81           H  
ATOM   4244  HA  GLU A 274       3.230 -19.487 -15.995  1.00  0.81           H  
ATOM   4245 1HB  GLU A 274       5.677 -19.638 -16.439  1.00  0.81           H  
ATOM   4246 2HB  GLU A 274       5.328 -20.304 -18.025  1.00  0.81           H  
ATOM   4247 1HG  GLU A 274       4.199 -18.228 -18.662  1.00  0.81           H  
ATOM   4248 2HG  GLU A 274       4.493 -17.563 -17.071  1.00  0.81           H  
ATOM   4249  N   VAL A 275       1.677 -19.352 -17.952  1.00  0.78           N  
ATOM   4250  CA  VAL A 275       0.704 -19.355 -19.038  1.00  0.78           C  
ATOM   4251  C   VAL A 275       1.015 -18.178 -19.934  1.00  0.78           C  
ATOM   4252  O   VAL A 275       1.165 -17.040 -19.461  1.00  0.78           O  
ATOM   4253  CB  VAL A 275      -0.736 -19.233 -18.538  1.00  0.78           C  
ATOM   4254  CG1 VAL A 275      -1.704 -19.258 -19.707  1.00  0.78           C  
ATOM   4255  CG2 VAL A 275      -1.012 -20.325 -17.550  1.00  0.78           C  
ATOM   4256  H   VAL A 275       1.671 -18.610 -17.263  1.00  0.78           H  
ATOM   4257  HA  VAL A 275       0.802 -20.273 -19.613  1.00  0.78           H  
ATOM   4258  HB  VAL A 275      -0.855 -18.285 -18.095  1.00  0.78           H  
ATOM   4259 1HG1 VAL A 275      -2.715 -19.137 -19.344  1.00  0.78           H  
ATOM   4260 2HG1 VAL A 275      -1.473 -18.445 -20.390  1.00  0.78           H  
ATOM   4261 3HG1 VAL A 275      -1.612 -20.216 -20.229  1.00  0.78           H  
ATOM   4262 1HG2 VAL A 275      -2.031 -20.246 -17.179  1.00  0.78           H  
ATOM   4263 2HG2 VAL A 275      -0.874 -21.242 -18.055  1.00  0.78           H  
ATOM   4264 3HG2 VAL A 275      -0.314 -20.253 -16.714  1.00  0.78           H  
ATOM   4265  N   LYS A 276       1.144 -18.462 -21.223  1.00  0.74           N  
ATOM   4266  CA  LYS A 276       1.494 -17.446 -22.198  1.00  0.74           C  
ATOM   4267  C   LYS A 276       0.580 -17.479 -23.412  1.00  0.74           C  
ATOM   4268  O   LYS A 276       0.120 -18.537 -23.849  1.00  0.74           O  
ATOM   4269  CB  LYS A 276       2.926 -17.663 -22.669  1.00  0.74           C  
ATOM   4270  CG  LYS A 276       3.982 -17.638 -21.575  1.00  0.74           C  
ATOM   4271  CD  LYS A 276       5.358 -17.829 -22.159  1.00  0.74           C  
ATOM   4272  CE  LYS A 276       5.861 -16.558 -22.821  1.00  0.74           C  
ATOM   4273  NZ  LYS A 276       7.174 -16.769 -23.467  1.00  0.74           N1+
ATOM   4274  H   LYS A 276       0.983 -19.426 -21.522  1.00  0.74           H  
ATOM   4275  HA  LYS A 276       1.403 -16.463 -21.732  1.00  0.74           H  
ATOM   4276 1HB  LYS A 276       2.999 -18.634 -23.163  1.00  0.74           H  
ATOM   4277 2HB  LYS A 276       3.187 -16.902 -23.410  1.00  0.74           H  
ATOM   4278 1HG  LYS A 276       3.941 -16.702 -21.013  1.00  0.74           H  
ATOM   4279 2HG  LYS A 276       3.797 -18.465 -20.899  1.00  0.74           H  
ATOM   4280 1HD  LYS A 276       6.052 -18.115 -21.365  1.00  0.74           H  
ATOM   4281 2HD  LYS A 276       5.333 -18.627 -22.901  1.00  0.74           H  
ATOM   4282 1HE  LYS A 276       5.143 -16.235 -23.574  1.00  0.74           H  
ATOM   4283 2HE  LYS A 276       5.960 -15.780 -22.065  1.00  0.74           H  
ATOM   4284 1HZ  LYS A 276       7.481 -15.920 -23.906  1.00  0.74           H  
ATOM   4285 2HZ  LYS A 276       7.851 -17.071 -22.787  1.00  0.74           H  
ATOM   4286 3HZ  LYS A 276       7.035 -17.498 -24.184  1.00  0.74           H  
ATOM   4287  N   ARG A 277       0.350 -16.327 -24.021  1.00  0.71           N  
ATOM   4288  CA  ARG A 277      -0.474 -16.330 -25.226  1.00  0.71           C  
ATOM   4289  C   ARG A 277       0.353 -16.569 -26.491  1.00  0.71           C  
ATOM   4290  O   ARG A 277       0.588 -15.654 -27.283  1.00  0.71           O  
ATOM   4291  CB  ARG A 277      -1.233 -15.038 -25.338  1.00  0.71           C  
ATOM   4292  CG  ARG A 277      -2.223 -15.010 -26.441  1.00  0.71           C  
ATOM   4293  CD  ARG A 277      -3.006 -13.769 -26.426  1.00  0.71           C  
ATOM   4294  NE  ARG A 277      -3.996 -13.783 -27.446  1.00  0.71           N  
ATOM   4295  CZ  ARG A 277      -5.196 -14.312 -27.281  1.00  0.71           C  
ATOM   4296  NH1 ARG A 277      -5.496 -14.840 -26.126  1.00  0.71           N1+
ATOM   4297  NH2 ARG A 277      -6.068 -14.307 -28.255  1.00  0.71           N  
ATOM   4298  H   ARG A 277       0.729 -15.461 -23.655  1.00  0.71           H  
ATOM   4299  HA  ARG A 277      -1.203 -17.131 -25.148  1.00  0.71           H  
ATOM   4300 1HB  ARG A 277      -1.768 -14.847 -24.407  1.00  0.71           H  
ATOM   4301 2HB  ARG A 277      -0.536 -14.215 -25.492  1.00  0.71           H  
ATOM   4302 1HG  ARG A 277      -1.704 -15.071 -27.392  1.00  0.71           H  
ATOM   4303 2HG  ARG A 277      -2.904 -15.861 -26.353  1.00  0.71           H  
ATOM   4304 1HD  ARG A 277      -3.506 -13.661 -25.463  1.00  0.71           H  
ATOM   4305 2HD  ARG A 277      -2.351 -12.917 -26.597  1.00  0.71           H  
ATOM   4306  HE  ARG A 277      -3.782 -13.382 -28.342  1.00  0.71           H  
ATOM   4307 1HH1 ARG A 277      -4.817 -14.840 -25.380  1.00  0.71           H  
ATOM   4308 2HH1 ARG A 277      -6.405 -15.240 -25.977  1.00  0.71           H  
ATOM   4309 1HH2 ARG A 277      -5.827 -13.929 -29.179  1.00  0.71           H  
ATOM   4310 2HH2 ARG A 277      -6.981 -14.715 -28.112  1.00  0.71           H  
ATOM   4311  N   GLU A 278       0.822 -17.800 -26.639  1.00  0.69           N  
ATOM   4312  CA  GLU A 278       1.633 -18.202 -27.788  1.00  0.69           C  
ATOM   4313  C   GLU A 278       1.579 -19.717 -28.013  1.00  0.69           C  
ATOM   4314  O   GLU A 278       1.397 -20.491 -27.071  1.00  0.69           O  
ATOM   4315  CB  GLU A 278       3.093 -17.743 -27.606  1.00  0.69           C  
ATOM   4316  CG  GLU A 278       3.834 -18.421 -26.448  1.00  0.69           C  
ATOM   4317  CD  GLU A 278       5.239 -17.852 -26.192  1.00  0.69           C  
ATOM   4318  OE1 GLU A 278       5.586 -16.859 -26.786  1.00  0.69           O  
ATOM   4319  OE2 GLU A 278       5.959 -18.420 -25.383  1.00  0.69           O1-
ATOM   4320  H   GLU A 278       0.560 -18.470 -25.917  1.00  0.69           H  
ATOM   4321  HA  GLU A 278       1.224 -17.721 -28.675  1.00  0.69           H  
ATOM   4322 1HB  GLU A 278       3.652 -17.946 -28.521  1.00  0.69           H  
ATOM   4323 2HB  GLU A 278       3.120 -16.668 -27.438  1.00  0.69           H  
ATOM   4324 1HG  GLU A 278       3.234 -18.315 -25.553  1.00  0.69           H  
ATOM   4325 2HG  GLU A 278       3.916 -19.488 -26.668  1.00  0.69           H  
ATOM   4326  N   ALA A 279       1.808 -20.143 -29.255  1.00  0.66           N  
ATOM   4327  CA  ALA A 279       1.885 -21.572 -29.594  1.00  0.66           C  
ATOM   4328  C   ALA A 279       3.092 -22.232 -28.946  1.00  0.66           C  
ATOM   4329  O   ALA A 279       4.139 -21.605 -28.774  1.00  0.66           O  
ATOM   4330  CB  ALA A 279       1.949 -21.763 -31.102  1.00  0.66           C  
ATOM   4331  H   ALA A 279       1.942 -19.458 -29.984  1.00  0.66           H  
ATOM   4332  HA  ALA A 279       0.993 -22.070 -29.207  1.00  0.66           H  
ATOM   4333 1HB  ALA A 279       1.989 -22.837 -31.330  1.00  0.66           H  
ATOM   4334 2HB  ALA A 279       1.069 -21.326 -31.567  1.00  0.66           H  
ATOM   4335 3HB  ALA A 279       2.843 -21.281 -31.491  1.00  0.66           H  
ATOM   4336  N   CYS A 280       2.961 -23.510 -28.638  1.00  0.64           N  
ATOM   4337  CA  CYS A 280       4.079 -24.281 -28.113  1.00  0.64           C  
ATOM   4338  C   CYS A 280       5.149 -24.415 -29.190  1.00  0.64           C  
ATOM   4339  O   CYS A 280       4.809 -24.685 -30.343  1.00  0.64           O  
ATOM   4340  CB  CYS A 280       3.645 -25.677 -27.685  1.00  0.64           C  
ATOM   4341  SG  CYS A 280       2.521 -25.756 -26.264  1.00  0.64           S  
ATOM   4342  H   CYS A 280       2.081 -23.977 -28.817  1.00  0.64           H  
ATOM   4343  HA  CYS A 280       4.468 -23.750 -27.248  1.00  0.64           H  
ATOM   4344 1HB  CYS A 280       3.153 -26.167 -28.517  1.00  0.64           H  
ATOM   4345 2HB  CYS A 280       4.527 -26.272 -27.454  1.00  0.64           H  
ATOM   4346  N   PRO A 281       6.441 -24.256 -28.878  1.00  0.62           N  
ATOM   4347  CA  PRO A 281       7.518 -24.424 -29.830  1.00  0.62           C  
ATOM   4348  C   PRO A 281       7.399 -25.779 -30.501  1.00  0.62           C  
ATOM   4349  O   PRO A 281       7.138 -26.786 -29.849  1.00  0.62           O  
ATOM   4350  CB  PRO A 281       8.757 -24.364 -28.929  1.00  0.62           C  
ATOM   4351  CG  PRO A 281       8.330 -23.471 -27.777  1.00  0.62           C  
ATOM   4352  CD  PRO A 281       6.873 -23.822 -27.530  1.00  0.62           C  
ATOM   4353  HA  PRO A 281       7.499 -23.608 -30.562  1.00  0.62           H  
ATOM   4354 1HB  PRO A 281       9.039 -25.375 -28.604  1.00  0.62           H  
ATOM   4355 2HB  PRO A 281       9.611 -23.959 -29.492  1.00  0.62           H  
ATOM   4356 1HG  PRO A 281       8.969 -23.656 -26.895  1.00  0.62           H  
ATOM   4357 2HG  PRO A 281       8.470 -22.416 -28.051  1.00  0.62           H  
ATOM   4358 1HD  PRO A 281       6.757 -24.628 -26.786  1.00  0.62           H  
ATOM   4359 2HD  PRO A 281       6.381 -22.881 -27.233  1.00  0.62           H  
ATOM   4360  N   GLY A 282       7.605 -25.798 -31.812  1.00  0.61           N  
ATOM   4361  CA  GLY A 282       7.515 -27.031 -32.582  1.00  0.61           C  
ATOM   4362  C   GLY A 282       6.088 -27.398 -33.016  1.00  0.61           C  
ATOM   4363  O   GLY A 282       5.905 -28.387 -33.730  1.00  0.61           O  
ATOM   4364  H   GLY A 282       7.820 -24.936 -32.293  1.00  0.61           H  
ATOM   4365 1HA  GLY A 282       8.145 -26.943 -33.467  1.00  0.61           H  
ATOM   4366 2HA  GLY A 282       7.929 -27.844 -31.991  1.00  0.61           H  
ATOM   4367  N   THR A 283       5.082 -26.598 -32.629  1.00  0.61           N  
ATOM   4368  CA  THR A 283       3.710 -26.936 -33.003  1.00  0.61           C  
ATOM   4369  C   THR A 283       2.991 -25.778 -33.699  1.00  0.61           C  
ATOM   4370  O   THR A 283       3.266 -24.605 -33.431  1.00  0.61           O  
ATOM   4371  CB  THR A 283       2.877 -27.258 -31.747  1.00  0.61           C  
ATOM   4372  CG2 THR A 283       3.601 -28.252 -30.859  1.00  0.61           C  
ATOM   4373  OG1 THR A 283       2.711 -26.063 -30.988  1.00  0.61           O  
ATOM   4374  H   THR A 283       5.249 -25.797 -32.017  1.00  0.61           H  
ATOM   4375  HA  THR A 283       3.715 -27.790 -33.676  1.00  0.61           H  
ATOM   4376  HB  THR A 283       1.916 -27.649 -32.044  1.00  0.61           H  
ATOM   4377  HG1 THR A 283       3.562 -25.570 -30.978  1.00  0.61           H  
ATOM   4378 1HG2 THR A 283       2.997 -28.459 -29.984  1.00  0.61           H  
ATOM   4379 2HG2 THR A 283       3.765 -29.159 -31.405  1.00  0.61           H  
ATOM   4380 3HG2 THR A 283       4.563 -27.841 -30.546  1.00  0.61           H  
ATOM   4381  N   SER A 284       1.988 -26.113 -34.514  1.00  0.62           N  
ATOM   4382  CA  SER A 284       1.098 -25.114 -35.095  1.00  0.62           C  
ATOM   4383  C   SER A 284      -0.318 -25.310 -34.555  1.00  0.62           C  
ATOM   4384  O   SER A 284      -0.697 -26.445 -34.258  1.00  0.62           O  
ATOM   4385  CB  SER A 284       1.096 -25.268 -36.604  1.00  0.62           C  
ATOM   4386  OG  SER A 284       0.588 -26.529 -36.978  1.00  0.62           O  
ATOM   4387  H   SER A 284       1.852 -27.094 -34.760  1.00  0.62           H  
ATOM   4388  HA  SER A 284       1.446 -24.117 -34.824  1.00  0.62           H  
ATOM   4389 1HB  SER A 284       0.485 -24.482 -37.047  1.00  0.62           H  
ATOM   4390 2HB  SER A 284       2.109 -25.152 -36.985  1.00  0.62           H  
ATOM   4391  HG  SER A 284       1.188 -27.200 -36.575  1.00  0.62           H  
ATOM   4392  N   VAL A 285      -1.101 -24.224 -34.483  1.00  0.64           N  
ATOM   4393  CA  VAL A 285      -2.499 -24.297 -34.039  1.00  0.64           C  
ATOM   4394  C   VAL A 285      -3.428 -23.654 -35.053  1.00  0.64           C  
ATOM   4395  O   VAL A 285      -3.182 -22.531 -35.499  1.00  0.64           O  
ATOM   4396  CB  VAL A 285      -2.722 -23.583 -32.683  1.00  0.64           C  
ATOM   4397  CG1 VAL A 285      -4.222 -23.684 -32.266  1.00  0.64           C  
ATOM   4398  CG2 VAL A 285      -1.853 -24.199 -31.606  1.00  0.64           C  
ATOM   4399  H   VAL A 285      -0.717 -23.328 -34.743  1.00  0.64           H  
ATOM   4400  HA  VAL A 285      -2.772 -25.341 -33.927  1.00  0.64           H  
ATOM   4401  HB  VAL A 285      -2.481 -22.530 -32.794  1.00  0.64           H  
ATOM   4402 1HG1 VAL A 285      -4.376 -23.186 -31.323  1.00  0.64           H  
ATOM   4403 2HG1 VAL A 285      -4.859 -23.220 -33.015  1.00  0.64           H  
ATOM   4404 3HG1 VAL A 285      -4.498 -24.733 -32.163  1.00  0.64           H  
ATOM   4405 1HG2 VAL A 285      -2.030 -23.689 -30.678  1.00  0.64           H  
ATOM   4406 2HG2 VAL A 285      -2.100 -25.217 -31.478  1.00  0.64           H  
ATOM   4407 3HG2 VAL A 285      -0.801 -24.113 -31.872  1.00  0.64           H  
ATOM   4408  N   VAL A 286      -4.512 -24.343 -35.384  1.00  0.66           N  
ATOM   4409  CA  VAL A 286      -5.485 -23.789 -36.311  1.00  0.66           C  
ATOM   4410  C   VAL A 286      -6.848 -23.710 -35.655  1.00  0.66           C  
ATOM   4411  O   VAL A 286      -7.101 -24.400 -34.667  1.00  0.66           O  
ATOM   4412  CB  VAL A 286      -5.618 -24.688 -37.550  1.00  0.66           C  
ATOM   4413  CG1 VAL A 286      -4.264 -24.818 -38.243  1.00  0.66           C  
ATOM   4414  CG2 VAL A 286      -6.192 -26.043 -37.138  1.00  0.66           C  
ATOM   4415  H   VAL A 286      -4.627 -25.285 -35.008  1.00  0.66           H  
ATOM   4416  HA  VAL A 286      -5.172 -22.788 -36.608  1.00  0.66           H  
ATOM   4417  HB  VAL A 286      -6.301 -24.215 -38.257  1.00  0.66           H  
ATOM   4418 1HG1 VAL A 286      -4.371 -25.438 -39.132  1.00  0.66           H  
ATOM   4419 2HG1 VAL A 286      -3.905 -23.830 -38.528  1.00  0.66           H  
ATOM   4420 3HG1 VAL A 286      -3.547 -25.285 -37.564  1.00  0.66           H  
ATOM   4421 1HG2 VAL A 286      -6.310 -26.676 -38.014  1.00  0.66           H  
ATOM   4422 2HG2 VAL A 286      -5.523 -26.523 -36.442  1.00  0.66           H  
ATOM   4423 3HG2 VAL A 286      -7.164 -25.892 -36.669  1.00  0.66           H  
ATOM   4424  N   VAL A 287      -7.726 -22.892 -36.216  1.00  0.70           N  
ATOM   4425  CA  VAL A 287      -9.085 -22.843 -35.717  1.00  0.70           C  
ATOM   4426  C   VAL A 287      -9.924 -23.514 -36.796  1.00  0.70           C  
ATOM   4427  O   VAL A 287      -9.890 -23.097 -37.956  1.00  0.70           O  
ATOM   4428  CB  VAL A 287      -9.558 -21.397 -35.483  1.00  0.70           C  
ATOM   4429  CG1 VAL A 287     -10.981 -21.428 -34.932  1.00  0.70           C  
ATOM   4430  CG2 VAL A 287      -8.603 -20.667 -34.546  1.00  0.70           C  
ATOM   4431  H   VAL A 287      -7.458 -22.325 -37.009  1.00  0.70           H  
ATOM   4432  HA  VAL A 287      -9.167 -23.407 -34.790  1.00  0.70           H  
ATOM   4433  HB  VAL A 287      -9.591 -20.876 -36.437  1.00  0.70           H  
ATOM   4434 1HG1 VAL A 287     -11.337 -20.409 -34.782  1.00  0.70           H  
ATOM   4435 2HG1 VAL A 287     -11.636 -21.945 -35.634  1.00  0.70           H  
ATOM   4436 3HG1 VAL A 287     -10.972 -21.958 -33.978  1.00  0.70           H  
ATOM   4437 1HG2 VAL A 287      -8.947 -19.644 -34.394  1.00  0.70           H  
ATOM   4438 2HG2 VAL A 287      -8.573 -21.159 -33.613  1.00  0.70           H  
ATOM   4439 3HG2 VAL A 287      -7.602 -20.650 -34.975  1.00  0.70           H  
ATOM   4440  N   ASP A 288     -10.601 -24.589 -36.434  1.00  0.75           N  
ATOM   4441  CA  ASP A 288     -11.346 -25.408 -37.387  1.00  0.75           C  
ATOM   4442  C   ASP A 288     -12.532 -26.113 -36.741  1.00  0.75           C  
ATOM   4443  O   ASP A 288     -12.384 -27.032 -35.939  1.00  0.75           O  
ATOM   4444  CB  ASP A 288     -10.389 -26.387 -38.094  1.00  0.75           C  
ATOM   4445  CG  ASP A 288     -10.991 -27.310 -39.189  1.00  0.75           C  
ATOM   4446  OD1 ASP A 288     -12.207 -27.460 -39.287  1.00  0.75           O  
ATOM   4447  OD2 ASP A 288     -10.177 -27.916 -39.907  1.00  0.75           O1-
ATOM   4448  H   ASP A 288     -10.592 -24.844 -35.445  1.00  0.75           H  
ATOM   4449  HA  ASP A 288     -11.742 -24.744 -38.154  1.00  0.75           H  
ATOM   4450 1HB  ASP A 288      -9.584 -25.809 -38.552  1.00  0.75           H  
ATOM   4451 2HB  ASP A 288      -9.940 -26.995 -37.394  1.00  0.75           H  
ATOM   4452  N   GLY A 289     -13.734 -25.679 -37.105  1.00  0.80           N  
ATOM   4453  CA  GLY A 289     -14.968 -26.203 -36.529  1.00  0.80           C  
ATOM   4454  C   GLY A 289     -15.174 -27.711 -36.753  1.00  0.80           C  
ATOM   4455  O   GLY A 289     -16.020 -28.317 -36.084  1.00  0.80           O  
ATOM   4456  H   GLY A 289     -13.787 -24.944 -37.796  1.00  0.80           H  
ATOM   4457 1HA  GLY A 289     -14.969 -25.997 -35.458  1.00  0.80           H  
ATOM   4458 2HA  GLY A 289     -15.813 -25.659 -36.949  1.00  0.80           H  
ATOM   4459  N   GLY A 290     -14.407 -28.319 -37.676  1.00  0.84           N  
ATOM   4460  CA  GLY A 290     -14.500 -29.748 -37.960  1.00  0.84           C  
ATOM   4461  C   GLY A 290     -13.703 -30.615 -36.972  1.00  0.84           C  
ATOM   4462  O   GLY A 290     -13.725 -31.845 -37.063  1.00  0.84           O  
ATOM   4463  H   GLY A 290     -13.700 -27.785 -38.200  1.00  0.84           H  
ATOM   4464 1HA  GLY A 290     -15.547 -30.050 -37.949  1.00  0.84           H  
ATOM   4465 2HA  GLY A 290     -14.129 -29.924 -38.969  1.00  0.84           H  
ATOM   4466  N   CYS A 291     -13.007 -29.976 -36.033  1.00  0.86           N  
ATOM   4467  CA  CYS A 291     -12.205 -30.677 -35.035  1.00  0.86           C  
ATOM   4468  C   CYS A 291     -13.063 -31.174 -33.887  1.00  0.86           C  
ATOM   4469  O   CYS A 291     -14.257 -30.866 -33.814  1.00  0.86           O  
ATOM   4470  CB  CYS A 291     -11.100 -29.768 -34.500  1.00  0.86           C  
ATOM   4471  SG  CYS A 291      -9.864 -29.363 -35.749  1.00  0.86           S  
ATOM   4472  H   CYS A 291     -13.007 -28.961 -36.025  1.00  0.86           H  
ATOM   4473  HA  CYS A 291     -11.735 -31.536 -35.514  1.00  0.86           H  
ATOM   4474 1HB  CYS A 291     -11.538 -28.835 -34.139  1.00  0.86           H  
ATOM   4475 2HB  CYS A 291     -10.597 -30.242 -33.660  1.00  0.86           H  
ATOM   4476  N   ASP A 292     -12.478 -31.995 -33.020  1.00  0.86           N  
ATOM   4477  CA  ASP A 292     -13.190 -32.527 -31.864  1.00  0.86           C  
ATOM   4478  C   ASP A 292     -13.413 -31.414 -30.843  1.00  0.86           C  
ATOM   4479  O   ASP A 292     -12.856 -30.319 -30.972  1.00  0.86           O  
ATOM   4480  CB  ASP A 292     -12.420 -33.722 -31.263  1.00  0.86           C  
ATOM   4481  CG  ASP A 292     -13.267 -34.680 -30.349  1.00  0.86           C  
ATOM   4482  OD1 ASP A 292     -14.404 -34.366 -30.044  1.00  0.86           O  
ATOM   4483  OD2 ASP A 292     -12.750 -35.715 -29.980  1.00  0.86           O1-
ATOM   4484  H   ASP A 292     -11.508 -32.239 -33.153  1.00  0.86           H  
ATOM   4485  HA  ASP A 292     -14.167 -32.883 -32.193  1.00  0.86           H  
ATOM   4486 1HB  ASP A 292     -11.986 -34.314 -32.067  1.00  0.86           H  
ATOM   4487 2HB  ASP A 292     -11.591 -33.338 -30.665  1.00  0.86           H  
ATOM   4488  N   GLY A 293     -14.253 -31.694 -29.856  1.00  0.84           N  
ATOM   4489  CA  GLY A 293     -14.600 -30.722 -28.828  1.00  0.84           C  
ATOM   4490  C   GLY A 293     -13.601 -30.694 -27.683  1.00  0.84           C  
ATOM   4491  O   GLY A 293     -12.510 -31.256 -27.775  1.00  0.84           O  
ATOM   4492  H   GLY A 293     -14.643 -32.637 -29.831  1.00  0.84           H  
ATOM   4493 1HA  GLY A 293     -14.665 -29.732 -29.278  1.00  0.84           H  
ATOM   4494 2HA  GLY A 293     -15.588 -30.958 -28.437  1.00  0.84           H  
ATOM   4495  N   ARG A 294     -13.979 -30.029 -26.600  1.00  0.81           N  
ATOM   4496  CA  ARG A 294     -13.086 -29.863 -25.461  1.00  0.81           C  
ATOM   4497  C   ARG A 294     -12.695 -31.189 -24.833  1.00  0.81           C  
ATOM   4498  O   ARG A 294     -13.530 -32.081 -24.660  1.00  0.81           O  
ATOM   4499  CB  ARG A 294     -13.733 -28.954 -24.435  1.00  0.81           C  
ATOM   4500  CG  ARG A 294     -13.894 -27.532 -24.915  1.00  0.81           C  
ATOM   4501  CD  ARG A 294     -14.632 -26.684 -23.962  1.00  0.81           C  
ATOM   4502  NE  ARG A 294     -14.718 -25.304 -24.442  1.00  0.81           N  
ATOM   4503  CZ  ARG A 294     -15.671 -24.844 -25.283  1.00  0.81           C  
ATOM   4504  NH1 ARG A 294     -16.630 -25.648 -25.692  1.00  0.81           N1+
ATOM   4505  NH2 ARG A 294     -15.646 -23.591 -25.706  1.00  0.81           N  
ATOM   4506  H   ARG A 294     -14.896 -29.607 -26.573  1.00  0.81           H  
ATOM   4507  HA  ARG A 294     -12.180 -29.376 -25.817  1.00  0.81           H  
ATOM   4508 1HB  ARG A 294     -14.713 -29.339 -24.166  1.00  0.81           H  
ATOM   4509 2HB  ARG A 294     -13.122 -28.936 -23.528  1.00  0.81           H  
ATOM   4510 1HG  ARG A 294     -12.900 -27.106 -25.033  1.00  0.81           H  
ATOM   4511 2HG  ARG A 294     -14.410 -27.518 -25.872  1.00  0.81           H  
ATOM   4512 1HD  ARG A 294     -15.642 -27.066 -23.841  1.00  0.81           H  
ATOM   4513 2HD  ARG A 294     -14.132 -26.695 -23.017  1.00  0.81           H  
ATOM   4514  HE  ARG A 294     -13.972 -24.653 -24.146  1.00  0.81           H  
ATOM   4515 1HH1 ARG A 294     -16.654 -26.607 -25.376  1.00  0.81           H  
ATOM   4516 2HH1 ARG A 294     -17.341 -25.306 -26.322  1.00  0.81           H  
ATOM   4517 1HH2 ARG A 294     -14.907 -22.961 -25.417  1.00  0.81           H  
ATOM   4518 2HH2 ARG A 294     -16.354 -23.261 -26.341  1.00  0.81           H  
ATOM   4519  N   GLY A 295     -11.412 -31.312 -24.519  1.00  0.76           N  
ATOM   4520  CA  GLY A 295     -10.857 -32.514 -23.913  1.00  0.76           C  
ATOM   4521  C   GLY A 295     -10.195 -32.206 -22.584  1.00  0.76           C  
ATOM   4522  O   GLY A 295     -10.739 -31.487 -21.747  1.00  0.76           O  
ATOM   4523  H   GLY A 295     -10.795 -30.519 -24.711  1.00  0.76           H  
ATOM   4524 1HA  GLY A 295     -11.645 -33.252 -23.771  1.00  0.76           H  
ATOM   4525 2HA  GLY A 295     -10.126 -32.953 -24.590  1.00  0.76           H  
ATOM   4526  N   LYS A 296      -9.018 -32.781 -22.396  1.00  0.72           N  
ATOM   4527  CA  LYS A 296      -8.218 -32.582 -21.200  1.00  0.72           C  
ATOM   4528  C   LYS A 296      -6.940 -31.893 -21.659  1.00  0.72           C  
ATOM   4529  O   LYS A 296      -6.527 -32.084 -22.817  1.00  0.72           O  
ATOM   4530  CB  LYS A 296      -7.945 -33.923 -20.523  1.00  0.72           C  
ATOM   4531  CG  LYS A 296      -9.210 -34.618 -20.023  1.00  0.72           C  
ATOM   4532  CD  LYS A 296      -8.896 -35.931 -19.334  1.00  0.72           C  
ATOM   4533  CE  LYS A 296     -10.169 -36.614 -18.854  1.00  0.72           C  
ATOM   4534  NZ  LYS A 296      -9.886 -37.918 -18.190  1.00  0.72           N1+
ATOM   4535  H   LYS A 296      -8.653 -33.372 -23.127  1.00  0.72           H  
ATOM   4536  HA  LYS A 296      -8.742 -31.922 -20.513  1.00  0.72           H  
ATOM   4537 1HB  LYS A 296      -7.447 -34.589 -21.222  1.00  0.72           H  
ATOM   4538 2HB  LYS A 296      -7.275 -33.778 -19.668  1.00  0.72           H  
ATOM   4539 1HG  LYS A 296      -9.722 -33.969 -19.322  1.00  0.72           H  
ATOM   4540 2HG  LYS A 296      -9.876 -34.810 -20.860  1.00  0.72           H  
ATOM   4541 1HD  LYS A 296      -8.367 -36.590 -20.023  1.00  0.72           H  
ATOM   4542 2HD  LYS A 296      -8.253 -35.741 -18.473  1.00  0.72           H  
ATOM   4543 1HE  LYS A 296     -10.677 -35.958 -18.147  1.00  0.72           H  
ATOM   4544 2HE  LYS A 296     -10.823 -36.787 -19.708  1.00  0.72           H  
ATOM   4545 1HZ  LYS A 296     -10.753 -38.338 -17.886  1.00  0.72           H  
ATOM   4546 2HZ  LYS A 296      -9.421 -38.535 -18.841  1.00  0.72           H  
ATOM   4547 3HZ  LYS A 296      -9.288 -37.760 -17.391  1.00  0.72           H  
ATOM   4548  N   SER A 297      -6.299 -31.096 -20.799  1.00  0.68           N  
ATOM   4549  CA  SER A 297      -5.093 -30.437 -21.277  1.00  0.68           C  
ATOM   4550  C   SER A 297      -4.149 -31.481 -21.794  1.00  0.68           C  
ATOM   4551  O   SER A 297      -3.959 -32.536 -21.176  1.00  0.68           O  
ATOM   4552  CB  SER A 297      -4.463 -29.590 -20.216  1.00  0.68           C  
ATOM   4553  OG  SER A 297      -3.240 -29.079 -20.634  1.00  0.68           O  
ATOM   4554  H   SER A 297      -6.610 -30.937 -19.839  1.00  0.68           H  
ATOM   4555  HA  SER A 297      -5.364 -29.781 -22.107  1.00  0.68           H  
ATOM   4556 1HB  SER A 297      -5.137 -28.773 -20.025  1.00  0.68           H  
ATOM   4557 2HB  SER A 297      -4.335 -30.156 -19.300  1.00  0.68           H  
ATOM   4558  HG  SER A 297      -3.394 -28.746 -21.534  1.00  0.68           H  
ATOM   4559  N   THR A 298      -3.568 -31.189 -22.945  1.00  0.66           N  
ATOM   4560  CA  THR A 298      -2.722 -32.162 -23.598  1.00  0.66           C  
ATOM   4561  C   THR A 298      -1.341 -31.603 -23.876  1.00  0.66           C  
ATOM   4562  O   THR A 298      -1.194 -30.478 -24.358  1.00  0.66           O  
ATOM   4563  CB  THR A 298      -3.387 -32.628 -24.902  1.00  0.66           C  
ATOM   4564  CG2 THR A 298      -2.538 -33.726 -25.543  1.00  0.66           C  
ATOM   4565  OG1 THR A 298      -4.704 -33.183 -24.617  1.00  0.66           O  
ATOM   4566  H   THR A 298      -3.735 -30.266 -23.347  1.00  0.66           H  
ATOM   4567  HA  THR A 298      -2.606 -33.021 -22.944  1.00  0.66           H  
ATOM   4568  HB  THR A 298      -3.491 -31.794 -25.562  1.00  0.66           H  
ATOM   4569  HG1 THR A 298      -5.234 -32.593 -23.997  1.00  0.66           H  
ATOM   4570 1HG2 THR A 298      -3.005 -34.044 -26.451  1.00  0.66           H  
ATOM   4571 2HG2 THR A 298      -1.549 -33.380 -25.766  1.00  0.66           H  
ATOM   4572 3HG2 THR A 298      -2.463 -34.554 -24.849  1.00  0.66           H  
ATOM   4573  N   ARG A 299      -0.329 -32.384 -23.541  1.00  0.66           N  
ATOM   4574  CA  ARG A 299       1.061 -31.988 -23.717  1.00  0.66           C  
ATOM   4575  C   ARG A 299       1.427 -31.868 -25.193  1.00  0.66           C  
ATOM   4576  O   ARG A 299       0.948 -32.642 -26.020  1.00  0.66           O  
ATOM   4577  CB  ARG A 299       1.997 -32.951 -23.018  1.00  0.66           C  
ATOM   4578  CG  ARG A 299       3.382 -32.389 -22.704  1.00  0.66           C  
ATOM   4579  CD  ARG A 299       4.184 -33.268 -21.805  1.00  0.66           C  
ATOM   4580  NE  ARG A 299       4.657 -34.503 -22.453  1.00  0.66           N  
ATOM   4581  CZ  ARG A 299       5.301 -35.496 -21.787  1.00  0.66           C  
ATOM   4582  NH1 ARG A 299       5.501 -35.379 -20.491  1.00  0.66           N1+
ATOM   4583  NH2 ARG A 299       5.735 -36.578 -22.419  1.00  0.66           N  
ATOM   4584  H   ARG A 299      -0.539 -33.308 -23.158  1.00  0.66           H  
ATOM   4585  HA  ARG A 299       1.204 -31.030 -23.244  1.00  0.66           H  
ATOM   4586 1HB  ARG A 299       1.546 -33.305 -22.094  1.00  0.66           H  
ATOM   4587 2HB  ARG A 299       2.148 -33.804 -23.660  1.00  0.66           H  
ATOM   4588 1HG  ARG A 299       3.945 -32.271 -23.621  1.00  0.66           H  
ATOM   4589 2HG  ARG A 299       3.274 -31.413 -22.228  1.00  0.66           H  
ATOM   4590 1HD  ARG A 299       5.055 -32.712 -21.458  1.00  0.66           H  
ATOM   4591 2HD  ARG A 299       3.574 -33.550 -20.949  1.00  0.66           H  
ATOM   4592  HE  ARG A 299       4.515 -34.610 -23.479  1.00  0.66           H  
ATOM   4593 1HH1 ARG A 299       5.175 -34.554 -20.006  1.00  0.66           H  
ATOM   4594 2HH1 ARG A 299       5.982 -36.103 -19.980  1.00  0.66           H  
ATOM   4595 1HH2 ARG A 299       5.589 -36.690 -23.428  1.00  0.66           H  
ATOM   4596 2HH2 ARG A 299       6.204 -37.307 -21.909  1.00  0.66           H  
ATOM   4597  N   SER A 300       2.306 -30.919 -25.530  1.00  0.68           N  
ATOM   4598  CA  SER A 300       2.807 -30.757 -26.901  1.00  0.68           C  
ATOM   4599  C   SER A 300       3.572 -31.980 -27.417  1.00  0.68           C  
ATOM   4600  O   SER A 300       3.783 -32.105 -28.623  1.00  0.68           O  
ATOM   4601  CB  SER A 300       3.664 -29.528 -27.012  1.00  0.68           C  
ATOM   4602  OG  SER A 300       4.801 -29.635 -26.207  1.00  0.68           O  
ATOM   4603  H   SER A 300       2.653 -30.279 -24.821  1.00  0.68           H  
ATOM   4604  HA  SER A 300       1.965 -30.581 -27.543  1.00  0.68           H  
ATOM   4605 1HB  SER A 300       3.966 -29.390 -28.043  1.00  0.68           H  
ATOM   4606 2HB  SER A 300       3.089 -28.660 -26.713  1.00  0.68           H  
ATOM   4607  HG  SER A 300       4.469 -29.536 -25.287  1.00  0.68           H  
ATOM   4608  N   THR A 301       3.999 -32.848 -26.497  1.00  0.72           N  
ATOM   4609  CA  THR A 301       4.711 -34.077 -26.815  1.00  0.72           C  
ATOM   4610  C   THR A 301       3.993 -35.320 -26.304  1.00  0.72           C  
ATOM   4611  O   THR A 301       3.432 -35.326 -25.204  1.00  0.72           O  
ATOM   4612  CB  THR A 301       6.114 -34.066 -26.198  1.00  0.72           C  
ATOM   4613  CG2 THR A 301       6.955 -32.983 -26.777  1.00  0.72           C  
ATOM   4614  OG1 THR A 301       6.010 -33.901 -24.768  1.00  0.72           O  
ATOM   4615  H   THR A 301       3.791 -32.637 -25.539  1.00  0.72           H  
ATOM   4616  HA  THR A 301       4.788 -34.154 -27.893  1.00  0.72           H  
ATOM   4617  HB  THR A 301       6.589 -35.025 -26.399  1.00  0.72           H  
ATOM   4618  HG1 THR A 301       6.892 -33.940 -24.377  1.00  0.72           H  
ATOM   4619 1HG2 THR A 301       7.948 -33.013 -26.334  1.00  0.72           H  
ATOM   4620 2HG2 THR A 301       7.033 -33.159 -27.823  1.00  0.72           H  
ATOM   4621 3HG2 THR A 301       6.503 -32.011 -26.593  1.00  0.72           H  
ATOM   4622  N   THR A 302       4.157 -36.407 -27.050  1.00  0.76           N  
ATOM   4623  CA  THR A 302       3.605 -37.724 -26.739  1.00  0.76           C  
ATOM   4624  C   THR A 302       4.484 -38.438 -25.738  1.00  0.76           C  
ATOM   4625  O   THR A 302       5.548 -37.940 -25.365  1.00  0.76           O  
ATOM   4626  CB  THR A 302       3.535 -38.631 -27.975  1.00  0.76           C  
ATOM   4627  CG2 THR A 302       2.803 -37.928 -29.110  1.00  0.76           C  
ATOM   4628  OG1 THR A 302       4.878 -38.946 -28.389  1.00  0.76           O  
ATOM   4629  H   THR A 302       4.680 -36.290 -27.922  1.00  0.76           H  
ATOM   4630  HA  THR A 302       2.607 -37.604 -26.316  1.00  0.76           H  
ATOM   4631  HB  THR A 302       3.012 -39.550 -27.727  1.00  0.76           H  
ATOM   4632  HG1 THR A 302       5.254 -38.144 -28.802  1.00  0.76           H  
ATOM   4633 1HG2 THR A 302       2.767 -38.578 -29.982  1.00  0.76           H  
ATOM   4634 2HG2 THR A 302       1.789 -37.696 -28.790  1.00  0.76           H  
ATOM   4635 3HG2 THR A 302       3.331 -37.008 -29.364  1.00  0.76           H  
ATOM   4636  N   ASP A 303       4.073 -39.635 -25.333  1.00  0.79           N  
ATOM   4637  CA  ASP A 303       4.872 -40.458 -24.426  1.00  0.79           C  
ATOM   4638  C   ASP A 303       6.279 -40.756 -24.970  1.00  0.79           C  
ATOM   4639  O   ASP A 303       7.172 -41.114 -24.202  1.00  0.79           O  
ATOM   4640  CB  ASP A 303       4.190 -41.808 -24.152  1.00  0.79           C  
ATOM   4641  CG  ASP A 303       3.009 -41.767 -23.205  1.00  0.79           C  
ATOM   4642  OD1 ASP A 303       2.833 -40.788 -22.541  1.00  0.79           O  
ATOM   4643  OD2 ASP A 303       2.294 -42.740 -23.145  1.00  0.79           O1-
ATOM   4644  H   ASP A 303       3.183 -39.985 -25.667  1.00  0.79           H  
ATOM   4645  HA  ASP A 303       4.977 -39.920 -23.484  1.00  0.79           H  
ATOM   4646 1HB  ASP A 303       3.852 -42.232 -25.097  1.00  0.79           H  
ATOM   4647 2HB  ASP A 303       4.929 -42.497 -23.741  1.00  0.79           H  
ATOM   4648  N   SER A 304       6.469 -40.678 -26.300  1.00  0.80           N  
ATOM   4649  CA  SER A 304       7.765 -40.976 -26.901  1.00  0.80           C  
ATOM   4650  C   SER A 304       8.704 -39.776 -26.868  1.00  0.80           C  
ATOM   4651  O   SER A 304       9.870 -39.879 -27.248  1.00  0.80           O  
ATOM   4652  CB  SER A 304       7.588 -41.370 -28.344  1.00  0.80           C  
ATOM   4653  OG  SER A 304       7.184 -40.253 -29.106  1.00  0.80           O  
ATOM   4654  H   SER A 304       5.730 -40.333 -26.917  1.00  0.80           H  
ATOM   4655  HA  SER A 304       8.225 -41.796 -26.346  1.00  0.80           H  
ATOM   4656 1HB  SER A 304       8.527 -41.762 -28.733  1.00  0.80           H  
ATOM   4657 2HB  SER A 304       6.841 -42.159 -28.422  1.00  0.80           H  
ATOM   4658  HG  SER A 304       6.297 -40.001 -28.784  1.00  0.80           H  
ATOM   4659  N   GLY A 305       8.163 -38.612 -26.514  1.00  0.79           N  
ATOM   4660  CA  GLY A 305       8.889 -37.354 -26.552  1.00  0.79           C  
ATOM   4661  C   GLY A 305       8.654 -36.623 -27.879  1.00  0.79           C  
ATOM   4662  O   GLY A 305       8.967 -35.437 -28.006  1.00  0.79           O  
ATOM   4663  H   GLY A 305       7.204 -38.583 -26.176  1.00  0.79           H  
ATOM   4664 1HA  GLY A 305       8.561 -36.727 -25.723  1.00  0.79           H  
ATOM   4665 2HA  GLY A 305       9.953 -37.541 -26.416  1.00  0.79           H  
ATOM   4666  N   LYS A 306       8.086 -37.320 -28.869  1.00  0.76           N  
ATOM   4667  CA  LYS A 306       7.806 -36.711 -30.164  1.00  0.76           C  
ATOM   4668  C   LYS A 306       6.834 -35.547 -30.055  1.00  0.76           C  
ATOM   4669  O   LYS A 306       5.775 -35.668 -29.427  1.00  0.76           O  
ATOM   4670  CB  LYS A 306       7.251 -37.748 -31.143  1.00  0.76           C  
ATOM   4671  CG  LYS A 306       6.985 -37.214 -32.543  1.00  0.76           C  
ATOM   4672  CD  LYS A 306       6.492 -38.305 -33.472  1.00  0.76           C  
ATOM   4673  CE  LYS A 306       6.205 -37.753 -34.860  1.00  0.76           C  
ATOM   4674  NZ  LYS A 306       5.726 -38.815 -35.788  1.00  0.76           N1+
ATOM   4675  H   LYS A 306       7.860 -38.306 -28.742  1.00  0.76           H  
ATOM   4676  HA  LYS A 306       8.743 -36.324 -30.567  1.00  0.76           H  
ATOM   4677 1HB  LYS A 306       7.956 -38.578 -31.228  1.00  0.76           H  
ATOM   4678 2HB  LYS A 306       6.319 -38.152 -30.757  1.00  0.76           H  
ATOM   4679 1HG  LYS A 306       6.227 -36.430 -32.496  1.00  0.76           H  
ATOM   4680 2HG  LYS A 306       7.898 -36.783 -32.949  1.00  0.76           H  
ATOM   4681 1HD  LYS A 306       7.242 -39.093 -33.544  1.00  0.76           H  
ATOM   4682 2HD  LYS A 306       5.575 -38.733 -33.064  1.00  0.76           H  
ATOM   4683 1HE  LYS A 306       5.444 -36.975 -34.784  1.00  0.76           H  
ATOM   4684 2HE  LYS A 306       7.118 -37.315 -35.265  1.00  0.76           H  
ATOM   4685 1HZ  LYS A 306       5.547 -38.413 -36.697  1.00  0.76           H  
ATOM   4686 2HZ  LYS A 306       6.431 -39.534 -35.871  1.00  0.76           H  
ATOM   4687 3HZ  LYS A 306       4.874 -39.219 -35.426  1.00  0.76           H  
ATOM   4688  N   ILE A 307       7.186 -34.429 -30.690  1.00  0.72           N  
ATOM   4689  CA  ILE A 307       6.335 -33.245 -30.707  1.00  0.72           C  
ATOM   4690  C   ILE A 307       5.206 -33.418 -31.693  1.00  0.72           C  
ATOM   4691  O   ILE A 307       5.431 -33.812 -32.837  1.00  0.72           O  
ATOM   4692  CB  ILE A 307       7.119 -31.964 -31.057  1.00  0.72           C  
ATOM   4693  CG1 ILE A 307       8.160 -31.673 -29.993  1.00  0.72           C  
ATOM   4694  CG2 ILE A 307       6.157 -30.784 -31.172  1.00  0.72           C  
ATOM   4695  CD1 ILE A 307       9.121 -30.587 -30.380  1.00  0.72           C  
ATOM   4696  H   ILE A 307       8.074 -34.400 -31.172  1.00  0.72           H  
ATOM   4697  HA  ILE A 307       5.889 -33.110 -29.728  1.00  0.72           H  
ATOM   4698  HB  ILE A 307       7.638 -32.100 -32.003  1.00  0.72           H  
ATOM   4699 1HG1 ILE A 307       7.654 -31.352 -29.087  1.00  0.72           H  
ATOM   4700 2HG1 ILE A 307       8.720 -32.588 -29.780  1.00  0.72           H  
ATOM   4701 1HG2 ILE A 307       6.710 -29.889 -31.416  1.00  0.72           H  
ATOM   4702 2HG2 ILE A 307       5.429 -30.968 -31.955  1.00  0.72           H  
ATOM   4703 3HG2 ILE A 307       5.640 -30.642 -30.220  1.00  0.72           H  
ATOM   4704 1HD1 ILE A 307       9.831 -30.425 -29.570  1.00  0.72           H  
ATOM   4705 2HD1 ILE A 307       9.658 -30.877 -31.283  1.00  0.72           H  
ATOM   4706 3HD1 ILE A 307       8.568 -29.667 -30.565  1.00  0.72           H  
ATOM   4707  N   ILE A 308       4.000 -33.121 -31.239  1.00  0.68           N  
ATOM   4708  CA  ILE A 308       2.805 -33.203 -32.050  1.00  0.68           C  
ATOM   4709  C   ILE A 308       2.701 -31.897 -32.853  1.00  0.68           C  
ATOM   4710  O   ILE A 308       2.357 -30.865 -32.291  1.00  0.68           O  
ATOM   4711  CB  ILE A 308       1.612 -33.314 -31.105  1.00  0.68           C  
ATOM   4712  CG1 ILE A 308       1.742 -34.574 -30.249  1.00  0.68           C  
ATOM   4713  CG2 ILE A 308       0.316 -33.304 -31.869  1.00  0.68           C  
ATOM   4714  CD1 ILE A 308       0.765 -34.621 -29.101  1.00  0.68           C  
ATOM   4715  H   ILE A 308       3.919 -32.810 -30.273  1.00  0.68           H  
ATOM   4716  HA  ILE A 308       2.867 -34.082 -32.679  1.00  0.68           H  
ATOM   4717  HB  ILE A 308       1.635 -32.470 -30.426  1.00  0.68           H  
ATOM   4718 1HG1 ILE A 308       1.573 -35.447 -30.882  1.00  0.68           H  
ATOM   4719 2HG1 ILE A 308       2.755 -34.627 -29.838  1.00  0.68           H  
ATOM   4720 1HG2 ILE A 308      -0.476 -33.359 -31.150  1.00  0.68           H  
ATOM   4721 2HG2 ILE A 308       0.224 -32.387 -32.446  1.00  0.68           H  
ATOM   4722 3HG2 ILE A 308       0.277 -34.164 -32.540  1.00  0.68           H  
ATOM   4723 1HD1 ILE A 308       0.906 -35.534 -28.538  1.00  0.68           H  
ATOM   4724 2HD1 ILE A 308       0.935 -33.773 -28.444  1.00  0.68           H  
ATOM   4725 3HD1 ILE A 308      -0.243 -34.582 -29.493  1.00  0.68           H  
ATOM   4726  N   PRO A 309       2.898 -31.906 -34.178  1.00  0.66           N  
ATOM   4727  CA  PRO A 309       3.015 -30.713 -35.006  1.00  0.66           C  
ATOM   4728  C   PRO A 309       1.729 -29.946 -35.297  1.00  0.66           C  
ATOM   4729  O   PRO A 309       1.792 -28.790 -35.739  1.00  0.66           O  
ATOM   4730  CB  PRO A 309       3.547 -31.289 -36.313  1.00  0.66           C  
ATOM   4731  CG  PRO A 309       2.989 -32.702 -36.359  1.00  0.66           C  
ATOM   4732  CD  PRO A 309       2.974 -33.173 -34.921  1.00  0.66           C  
ATOM   4733  HA  PRO A 309       3.767 -30.048 -34.553  1.00  0.66           H  
ATOM   4734 1HB  PRO A 309       3.209 -30.671 -37.158  1.00  0.66           H  
ATOM   4735 2HB  PRO A 309       4.648 -31.261 -36.313  1.00  0.66           H  
ATOM   4736 1HG  PRO A 309       1.982 -32.688 -36.809  1.00  0.66           H  
ATOM   4737 2HG  PRO A 309       3.617 -33.332 -37.004  1.00  0.66           H  
ATOM   4738 1HD  PRO A 309       2.077 -33.785 -34.747  1.00  0.66           H  
ATOM   4739 2HD  PRO A 309       3.902 -33.710 -34.699  1.00  0.66           H  
ATOM   4740  N   GLU A 310       0.567 -30.569 -35.088  1.00  0.65           N  
ATOM   4741  CA  GLU A 310      -0.660 -29.891 -35.494  1.00  0.65           C  
ATOM   4742  C   GLU A 310      -1.813 -30.078 -34.533  1.00  0.65           C  
ATOM   4743  O   GLU A 310      -2.312 -31.192 -34.309  1.00  0.65           O  
ATOM   4744  CB  GLU A 310      -1.062 -30.363 -36.896  1.00  0.65           C  
ATOM   4745  CG  GLU A 310      -2.303 -29.685 -37.486  1.00  0.65           C  
ATOM   4746  CD  GLU A 310      -2.575 -30.092 -38.928  1.00  0.65           C  
ATOM   4747  OE1 GLU A 310      -1.790 -30.849 -39.483  1.00  0.65           O  
ATOM   4748  OE2 GLU A 310      -3.553 -29.644 -39.479  1.00  0.65           O1-
ATOM   4749  H   GLU A 310       0.536 -31.493 -34.687  1.00  0.65           H  
ATOM   4750  HA  GLU A 310      -0.462 -28.820 -35.542  1.00  0.65           H  
ATOM   4751 1HB  GLU A 310      -0.232 -30.186 -37.582  1.00  0.65           H  
ATOM   4752 2HB  GLU A 310      -1.244 -31.440 -36.877  1.00  0.65           H  
ATOM   4753 1HG  GLU A 310      -3.171 -29.937 -36.874  1.00  0.65           H  
ATOM   4754 2HG  GLU A 310      -2.165 -28.604 -37.436  1.00  0.65           H  
ATOM   4755  N   TRP A 311      -2.237 -28.931 -34.014  1.00  0.65           N  
ATOM   4756  CA  TRP A 311      -3.269 -28.760 -33.019  1.00  0.65           C  
ATOM   4757  C   TRP A 311      -4.405 -27.925 -33.556  1.00  0.65           C  
ATOM   4758  O   TRP A 311      -4.231 -27.160 -34.505  1.00  0.65           O  
ATOM   4759  CB  TRP A 311      -2.656 -28.101 -31.818  1.00  0.65           C  
ATOM   4760  CG  TRP A 311      -1.675 -28.923 -31.205  1.00  0.65           C  
ATOM   4761  CD1 TRP A 311      -0.452 -29.192 -31.680  1.00  0.65           C  
ATOM   4762  CD2 TRP A 311      -1.774 -29.582 -29.975  1.00  0.65           C  
ATOM   4763  CE2 TRP A 311      -0.598 -30.264 -29.793  1.00  0.65           C  
ATOM   4764  CE3 TRP A 311      -2.738 -29.650 -29.034  1.00  0.65           C  
ATOM   4765  NE1 TRP A 311       0.195 -30.012 -30.849  1.00  0.65           N  
ATOM   4766  CZ2 TRP A 311      -0.386 -31.017 -28.706  1.00  0.65           C  
ATOM   4767  CZ3 TRP A 311      -2.518 -30.368 -27.926  1.00  0.65           C  
ATOM   4768  CH2 TRP A 311      -1.366 -31.046 -27.763  1.00  0.65           C  
ATOM   4769  H   TRP A 311      -1.736 -28.083 -34.286  1.00  0.65           H  
ATOM   4770  HA  TRP A 311      -3.654 -29.734 -32.744  1.00  0.65           H  
ATOM   4771 1HB  TRP A 311      -2.176 -27.208 -32.137  1.00  0.65           H  
ATOM   4772 2HB  TRP A 311      -3.414 -27.862 -31.112  1.00  0.65           H  
ATOM   4773  HD1 TRP A 311      -0.050 -28.816 -32.616  1.00  0.65           H  
ATOM   4774  HE1 TRP A 311       1.143 -30.369 -31.033  1.00  0.65           H  
ATOM   4775  HE3 TRP A 311      -3.657 -29.135 -29.163  1.00  0.65           H  
ATOM   4776  HZ2 TRP A 311       0.515 -31.571 -28.568  1.00  0.65           H  
ATOM   4777  HZ3 TRP A 311      -3.306 -30.380 -27.182  1.00  0.65           H  
ATOM   4778  HH2 TRP A 311      -1.211 -31.614 -26.877  1.00  0.65           H  
ATOM   4779  N   CYS A 312      -5.562 -28.096 -32.961  1.00  0.67           N  
ATOM   4780  CA  CYS A 312      -6.764 -27.460 -33.423  1.00  0.67           C  
ATOM   4781  C   CYS A 312      -7.753 -27.097 -32.353  1.00  0.67           C  
ATOM   4782  O   CYS A 312      -7.921 -27.812 -31.358  1.00  0.67           O  
ATOM   4783  CB  CYS A 312      -7.475 -28.385 -34.375  1.00  0.67           C  
ATOM   4784  SG  CYS A 312      -8.923 -27.725 -35.020  1.00  0.67           S  
ATOM   4785  H   CYS A 312      -5.618 -28.753 -32.196  1.00  0.67           H  
ATOM   4786  HA  CYS A 312      -6.479 -26.556 -33.948  1.00  0.67           H  
ATOM   4787 1HB  CYS A 312      -6.815 -28.617 -35.206  1.00  0.67           H  
ATOM   4788 2HB  CYS A 312      -7.714 -29.320 -33.865  1.00  0.67           H  
ATOM   4789  N   CYS A 313      -8.455 -25.997 -32.572  1.00  0.70           N  
ATOM   4790  CA  CYS A 313      -9.486 -25.625 -31.632  1.00  0.70           C  
ATOM   4791  C   CYS A 313     -10.741 -25.165 -32.332  1.00  0.70           C  
ATOM   4792  O   CYS A 313     -10.740 -24.884 -33.534  1.00  0.70           O  
ATOM   4793  CB  CYS A 313      -9.016 -24.502 -30.727  1.00  0.70           C  
ATOM   4794  SG  CYS A 313      -8.787 -22.917 -31.532  1.00  0.70           S  
ATOM   4795  H   CYS A 313      -8.254 -25.416 -33.383  1.00  0.70           H  
ATOM   4796  HA  CYS A 313      -9.732 -26.495 -31.021  1.00  0.70           H  
ATOM   4797 1HB  CYS A 313      -9.726 -24.366 -29.914  1.00  0.70           H  
ATOM   4798 2HB  CYS A 313      -8.094 -24.791 -30.294  1.00  0.70           H  
ATOM   4799  N   ARG A 314     -11.809 -25.081 -31.569  1.00  0.74           N  
ATOM   4800  CA  ARG A 314     -13.056 -24.635 -32.129  1.00  0.74           C  
ATOM   4801  C   ARG A 314     -13.408 -23.287 -31.532  1.00  0.74           C  
ATOM   4802  O   ARG A 314     -13.749 -23.179 -30.356  1.00  0.74           O  
ATOM   4803  CB  ARG A 314     -14.136 -25.659 -31.852  1.00  0.74           C  
ATOM   4804  CG  ARG A 314     -13.827 -27.060 -32.403  1.00  0.74           C  
ATOM   4805  CD  ARG A 314     -14.944 -28.029 -32.214  1.00  0.74           C  
ATOM   4806  NE  ARG A 314     -16.009 -27.839 -33.184  1.00  0.74           N  
ATOM   4807  CZ  ARG A 314     -17.219 -27.338 -32.961  1.00  0.74           C  
ATOM   4808  NH1 ARG A 314     -17.603 -26.950 -31.762  1.00  0.74           N1+
ATOM   4809  NH2 ARG A 314     -18.012 -27.255 -34.000  1.00  0.74           N  
ATOM   4810  H   ARG A 314     -11.748 -25.338 -30.592  1.00  0.74           H  
ATOM   4811  HA  ARG A 314     -12.949 -24.525 -33.207  1.00  0.74           H  
ATOM   4812 1HB  ARG A 314     -14.299 -25.740 -30.777  1.00  0.74           H  
ATOM   4813 2HB  ARG A 314     -15.072 -25.326 -32.303  1.00  0.74           H  
ATOM   4814 1HG  ARG A 314     -13.608 -26.997 -33.474  1.00  0.74           H  
ATOM   4815 2HG  ARG A 314     -12.954 -27.466 -31.888  1.00  0.74           H  
ATOM   4816 1HD  ARG A 314     -14.567 -29.023 -32.315  1.00  0.74           H  
ATOM   4817 2HD  ARG A 314     -15.363 -27.909 -31.220  1.00  0.74           H  
ATOM   4818  HE  ARG A 314     -15.825 -28.122 -34.159  1.00  0.74           H  
ATOM   4819 1HH1 ARG A 314     -16.969 -27.029 -30.981  1.00  0.74           H  
ATOM   4820 2HH1 ARG A 314     -18.531 -26.575 -31.625  1.00  0.74           H  
ATOM   4821 1HH2 ARG A 314     -17.629 -27.580 -34.904  1.00  0.74           H  
ATOM   4822 2HH2 ARG A 314     -18.948 -26.890 -33.915  1.00  0.74           H  
ATOM   4823  N   SER A 315     -13.269 -22.266 -32.358  1.00  0.77           N  
ATOM   4824  CA  SER A 315     -13.482 -20.866 -32.021  1.00  0.77           C  
ATOM   4825  C   SER A 315     -12.648 -20.291 -30.865  1.00  0.77           C  
ATOM   4826  O   SER A 315     -13.091 -19.346 -30.211  1.00  0.77           O  
ATOM   4827  CB  SER A 315     -14.947 -20.660 -31.703  1.00  0.77           C  
ATOM   4828  OG  SER A 315     -15.746 -21.014 -32.802  1.00  0.77           O  
ATOM   4829  H   SER A 315     -12.983 -22.474 -33.302  1.00  0.77           H  
ATOM   4830  HA  SER A 315     -13.242 -20.282 -32.911  1.00  0.77           H  
ATOM   4831 1HB  SER A 315     -15.234 -21.241 -30.832  1.00  0.77           H  
ATOM   4832 2HB  SER A 315     -15.113 -19.614 -31.459  1.00  0.77           H  
ATOM   4833  HG  SER A 315     -16.646 -20.781 -32.561  1.00  0.77           H  
ATOM   4834  N   CYS A 316     -11.436 -20.791 -30.627  1.00  0.78           N  
ATOM   4835  CA  CYS A 316     -10.633 -20.170 -29.578  1.00  0.78           C  
ATOM   4836  C   CYS A 316      -9.959 -18.965 -30.211  1.00  0.78           C  
ATOM   4837  O   CYS A 316      -9.778 -18.958 -31.430  1.00  0.78           O  
ATOM   4838  CB  CYS A 316      -9.615 -21.150 -28.991  1.00  0.78           C  
ATOM   4839  SG  CYS A 316      -8.155 -21.617 -30.034  1.00  0.78           S  
ATOM   4840  H   CYS A 316     -11.086 -21.573 -31.160  1.00  0.78           H  
ATOM   4841  HA  CYS A 316     -11.284 -19.847 -28.774  1.00  0.78           H  
ATOM   4842 1HB  CYS A 316      -9.242 -20.733 -28.070  1.00  0.78           H  
ATOM   4843 2HB  CYS A 316     -10.135 -22.067 -28.719  1.00  0.78           H  
ATOM   4844  N   THR A 317      -9.520 -17.961 -29.444  1.00  0.78           N  
ATOM   4845  CA  THR A 317      -8.852 -16.885 -30.162  1.00  0.78           C  
ATOM   4846  C   THR A 317      -7.349 -17.109 -30.310  1.00  0.78           C  
ATOM   4847  O   THR A 317      -6.717 -17.772 -29.482  1.00  0.78           O  
ATOM   4848  CB  THR A 317      -9.132 -15.532 -29.500  1.00  0.78           C  
ATOM   4849  CG2 THR A 317     -10.634 -15.260 -29.473  1.00  0.78           C  
ATOM   4850  OG1 THR A 317      -8.624 -15.534 -28.162  1.00  0.78           O  
ATOM   4851  H   THR A 317      -9.680 -17.894 -28.435  1.00  0.78           H  
ATOM   4852  HA  THR A 317      -9.271 -16.832 -31.166  1.00  0.78           H  
ATOM   4853  HB  THR A 317      -8.629 -14.749 -30.068  1.00  0.78           H  
ATOM   4854  HG1 THR A 317      -9.285 -15.946 -27.562  1.00  0.78           H  
ATOM   4855 1HG2 THR A 317     -10.821 -14.297 -29.010  1.00  0.78           H  
ATOM   4856 2HG2 THR A 317     -11.021 -15.254 -30.491  1.00  0.78           H  
ATOM   4857 3HG2 THR A 317     -11.136 -16.037 -28.905  1.00  0.78           H  
ATOM   4858  N   MET A 318      -6.797 -16.515 -31.373  1.00  0.75           N  
ATOM   4859  CA  MET A 318      -5.374 -16.540 -31.696  1.00  0.75           C  
ATOM   4860  C   MET A 318      -4.604 -15.301 -31.179  1.00  0.75           C  
ATOM   4861  O   MET A 318      -5.208 -14.238 -30.996  1.00  0.75           O  
ATOM   4862  CB  MET A 318      -5.213 -16.678 -33.208  1.00  0.75           C  
ATOM   4863  CG  MET A 318      -5.778 -17.984 -33.779  1.00  0.75           C  
ATOM   4864  SD  MET A 318      -4.813 -19.458 -33.333  1.00  0.75           S  
ATOM   4865  CE  MET A 318      -5.752 -20.115 -31.996  1.00  0.75           C  
ATOM   4866  H   MET A 318      -7.414 -16.013 -31.994  1.00  0.75           H  
ATOM   4867  HA  MET A 318      -4.985 -17.441 -31.257  1.00  0.75           H  
ATOM   4868 1HB  MET A 318      -5.714 -15.850 -33.708  1.00  0.75           H  
ATOM   4869 2HB  MET A 318      -4.159 -16.627 -33.473  1.00  0.75           H  
ATOM   4870 1HG  MET A 318      -6.796 -18.123 -33.410  1.00  0.75           H  
ATOM   4871 2HG  MET A 318      -5.819 -17.918 -34.865  1.00  0.75           H  
ATOM   4872 1HE  MET A 318      -5.300 -21.024 -31.648  1.00  0.75           H  
ATOM   4873 2HE  MET A 318      -5.781 -19.400 -31.187  1.00  0.75           H  
ATOM   4874 3HE  MET A 318      -6.758 -20.322 -32.329  1.00  0.75           H  
ATOM   4875  N   PRO A 319      -3.288 -15.424 -30.903  1.00  0.72           N  
ATOM   4876  CA  PRO A 319      -2.451 -16.611 -30.795  1.00  0.72           C  
ATOM   4877  C   PRO A 319      -3.017 -17.472 -29.684  1.00  0.72           C  
ATOM   4878  O   PRO A 319      -3.692 -16.941 -28.810  1.00  0.72           O  
ATOM   4879  CB  PRO A 319      -1.077 -16.030 -30.442  1.00  0.72           C  
ATOM   4880  CG  PRO A 319      -1.116 -14.615 -30.969  1.00  0.72           C  
ATOM   4881  CD  PRO A 319      -2.538 -14.172 -30.773  1.00  0.72           C  
ATOM   4882  HA  PRO A 319      -2.442 -17.127 -31.762  1.00  0.72           H  
ATOM   4883 1HB  PRO A 319      -0.906 -16.088 -29.362  1.00  0.72           H  
ATOM   4884 2HB  PRO A 319      -0.282 -16.615 -30.915  1.00  0.72           H  
ATOM   4885 1HG  PRO A 319      -0.403 -13.989 -30.409  1.00  0.72           H  
ATOM   4886 2HG  PRO A 319      -0.802 -14.588 -32.023  1.00  0.72           H  
ATOM   4887 1HD  PRO A 319      -2.656 -13.752 -29.786  1.00  0.72           H  
ATOM   4888 2HD  PRO A 319      -2.841 -13.465 -31.557  1.00  0.72           H  
ATOM   4889  N   PRO A 320      -2.814 -18.780 -29.721  1.00  0.69           N  
ATOM   4890  CA  PRO A 320      -3.351 -19.711 -28.775  1.00  0.69           C  
ATOM   4891  C   PRO A 320      -2.716 -19.555 -27.431  1.00  0.69           C  
ATOM   4892  O   PRO A 320      -1.559 -19.167 -27.317  1.00  0.69           O  
ATOM   4893  CB  PRO A 320      -2.980 -21.049 -29.367  1.00  0.69           C  
ATOM   4894  CG  PRO A 320      -1.748 -20.749 -30.179  1.00  0.69           C  
ATOM   4895  CD  PRO A 320      -1.938 -19.371 -30.721  1.00  0.69           C  
ATOM   4896  HA  PRO A 320      -4.436 -19.577 -28.729  1.00  0.69           H  
ATOM   4897 1HB  PRO A 320      -2.770 -21.755 -28.553  1.00  0.69           H  
ATOM   4898 2HB  PRO A 320      -3.808 -21.445 -29.942  1.00  0.69           H  
ATOM   4899 1HG  PRO A 320      -0.898 -20.806 -29.516  1.00  0.69           H  
ATOM   4900 2HG  PRO A 320      -1.587 -21.469 -30.958  1.00  0.69           H  
ATOM   4901 1HD  PRO A 320      -0.971 -18.867 -30.747  1.00  0.69           H  
ATOM   4902 2HD  PRO A 320      -2.414 -19.413 -31.703  1.00  0.69           H  
ATOM   4903  N   VAL A 321      -3.448 -19.932 -26.422  1.00  0.68           N  
ATOM   4904  CA  VAL A 321      -2.918 -19.949 -25.077  1.00  0.68           C  
ATOM   4905  C   VAL A 321      -2.259 -21.275 -24.792  1.00  0.68           C  
ATOM   4906  O   VAL A 321      -2.790 -22.320 -25.167  1.00  0.68           O  
ATOM   4907  CB  VAL A 321      -4.030 -19.696 -24.074  1.00  0.68           C  
ATOM   4908  CG1 VAL A 321      -3.515 -19.759 -22.670  1.00  0.68           C  
ATOM   4909  CG2 VAL A 321      -4.626 -18.389 -24.374  1.00  0.68           C  
ATOM   4910  H   VAL A 321      -4.415 -20.189 -26.600  1.00  0.68           H  
ATOM   4911  HA  VAL A 321      -2.171 -19.167 -24.980  1.00  0.68           H  
ATOM   4912  HB  VAL A 321      -4.789 -20.464 -24.183  1.00  0.68           H  
ATOM   4913 1HG1 VAL A 321      -4.327 -19.561 -21.998  1.00  0.68           H  
ATOM   4914 2HG1 VAL A 321      -3.098 -20.740 -22.458  1.00  0.68           H  
ATOM   4915 3HG1 VAL A 321      -2.746 -18.999 -22.537  1.00  0.68           H  
ATOM   4916 1HG2 VAL A 321      -5.435 -18.258 -23.691  1.00  0.68           H  
ATOM   4917 2HG2 VAL A 321      -3.884 -17.602 -24.256  1.00  0.68           H  
ATOM   4918 3HG2 VAL A 321      -5.004 -18.376 -25.394  1.00  0.68           H  
ATOM   4919  N   SER A 322      -1.095 -21.232 -24.160  1.00  0.69           N  
ATOM   4920  CA  SER A 322      -0.411 -22.455 -23.787  1.00  0.69           C  
ATOM   4921  C   SER A 322       0.204 -22.343 -22.400  1.00  0.69           C  
ATOM   4922  O   SER A 322       0.427 -21.253 -21.866  1.00  0.69           O  
ATOM   4923  CB  SER A 322       0.668 -22.804 -24.776  1.00  0.69           C  
ATOM   4924  OG  SER A 322       1.684 -21.838 -24.773  1.00  0.69           O  
ATOM   4925  H   SER A 322      -0.686 -20.327 -23.933  1.00  0.69           H  
ATOM   4926  HA  SER A 322      -1.129 -23.273 -23.770  1.00  0.69           H  
ATOM   4927 1HB  SER A 322       1.064 -23.757 -24.490  1.00  0.69           H  
ATOM   4928 2HB  SER A 322       0.254 -22.907 -25.779  1.00  0.69           H  
ATOM   4929  HG  SER A 322       1.482 -21.240 -25.525  1.00  0.69           H  
ATOM   4930  N   PHE A 323       0.471 -23.499 -21.825  1.00  0.73           N  
ATOM   4931  CA  PHE A 323       1.033 -23.647 -20.500  1.00  0.73           C  
ATOM   4932  C   PHE A 323       2.458 -24.169 -20.565  1.00  0.73           C  
ATOM   4933  O   PHE A 323       2.745 -25.089 -21.315  1.00  0.73           O  
ATOM   4934  CB  PHE A 323       0.211 -24.683 -19.770  1.00  0.73           C  
ATOM   4935  CG  PHE A 323      -1.188 -24.383 -19.408  1.00  0.73           C  
ATOM   4936  CD1 PHE A 323      -2.234 -24.758 -20.232  1.00  0.73           C  
ATOM   4937  CD2 PHE A 323      -1.473 -23.786 -18.240  1.00  0.73           C  
ATOM   4938  CE1 PHE A 323      -3.531 -24.526 -19.838  1.00  0.73           C
[truncated: 38,325 more chars]
