# Supplementary material for: Integrative proteome-wide structural analysis and high-throughput docking identify broad-spectrum antiviral scaffolds against Zika, Yellow Fever, West Nile, Saint Louis encephalitis, and Usutu viruses
Source: Front Cell Infect Microbiol. 2026 Apr 30;16:1723132. doi: 10.3389/fcimb.2026.1723132 (PMC13171538; doi:10.3389/fcimb.2026.1723132)
Supplement: Supplementary file 6 [file DataSheet6.zip › YFV/YF_NS2a/Mol_probity_Files/Clash_log_YF_NS2a.txt]

Using electron cloud x-H distances and vdW radii

Using input model H/D atoms...

Bad Clashes >= 0.4 Angstrom:
 A  94  THR  O    A  94  THR HG22 :1.046
 A  94  THR  CG2  A  94  THR  O   :0.841
 A 224  ARG  HG2  A 224  ARG  OXT :0.594
 A 122  LEU  C    A 122  LEU HD23 :0.481
 A  96  TRP  O    A 101  ARG  NH1 :0.476
 A  82  ILE  HA   A  82  ILE HD12 :0.465
 A  82  ILE  O    A  83  ARG  C   :0.462
 A  11  VAL  HB   A  80  PHE  CE1 :0.417
 A  86  LEU  CD1  A  86  LEU  N   :0.417
 A  72  MET  HB3  A  72  MET  HE3 :0.403
clashscore = 2.85
clashscore (B factor cutoff = 40) = 2.850627
