# Supplementary material for: Integrative proteome-wide structural analysis and high-throughput docking identify broad-spectrum antiviral scaffolds against Zika, Yellow Fever, West Nile, Saint Louis encephalitis, and Usutu viruses
Source: Front Cell Infect Microbiol. 2026 Apr 30;16:1723132. doi: 10.3389/fcimb.2026.1723132 (PMC13171538; doi:10.3389/fcimb.2026.1723132)
Supplement: Supplementary file 6 [file DataSheet6.zip › YFV/YF_NS2a/Mol_probity_Files/YF_NS2a_1FH.pdb]

USER  MOD reduce.3.7.201124 H: found=0, std=0, add=1829, rem=0, adj=32
USER  MOD -----------------------------------------------------------------
USER  MOD scores for adjustable sidechains, with "set" totals for H,N and Q
USER  MOD "o" means original, "f" means flipped, "180deg" is methyl default
USER  MOD "!" flags a clash with an overlap of 0.40A or greater
USER  MOD flip categories: "K"=keep, "C"=clashes, "X"=uncertain, "F"=flip
USER  MOD Limit  : A   4 HIS     :           : (o, 3 states)
USER  MOD Fix    : A  25 GLN     :      amide: (o)
USER  MOD Fix    : A  29 GLN     :      amide: (o)
USER  MOD Fix    : A  45 GLN     :      amide: (o)
USER  MOD Limit  : A  61 HIS     :           : (o, 3 states)
USER  MOD Limit  : A  63 HIS     :           : (o, 3 states)
USER  MOD Fix    : A  66 ASN     :      amide: (o)
USER  MOD Fix    : A  67 ASN     :      amide: (o)
USER  MOD Fix    : A 127 ASN     :      amide: (o)
USER  MOD Fix    : A 137 ASN     :      amide: (o)
USER  MOD Fix    : A 146 ASN     :      amide: (o)
USER  MOD Limit  : A 180 HIS     :           : (o, 3 states)
USER  MOD Fix    : A 181 GLN     :      amide: (o)
USER  MOD Fix    : A 182 ASN     :      amide: (o)
USER  MOD Fix    : A 189 GLN     :      amide: (o)
USER  MOD Fix    : A 207 GLN     :      amide: (o)
USER  MOD Set 1.1: A 200 THR OG1 :   rot  -78:sc=   0.972
USER  MOD Set 1.2: A 206 THR OG1 :   rot  154:sc=   0.776
USER  MOD Single : A   1 GLY N   :NH3+    133:sc=  0.0278   (180deg=0)
USER  MOD Single : A   4 HIS     :     no HD1:sc=       0  K(o=0,f=-9.9e+99)
USER  MOD Single : A  12 SER OG  :   rot  180:sc=-0.00374
USER  MOD Single : A  23 LYS NZ  :NH3+    180:sc=       0   (180deg=0)
USER  MOD Single : A  28 LYS NZ  :NH3+    180:sc=       0   (180deg=0)
USER  MOD Single : A  47 THR OG1 :   rot  -74:sc=   0.992
USER  MOD Single : A  53 LYS NZ  :NH3+    180:sc=       0   (180deg=0)
USER  MOD Single : A  55 THR OG1 :   rot   69:sc=   0.853
USER  MOD Single : A  61 HIS     :     no HD1:sc=   -1.25  K(o=-1.2,f=-9.9e+99)
USER  MOD Single : A  63 HIS     :     no HD1:sc=       0  K(o=0,f=-9.9e+99)
USER  MOD Single : A  73 TYR OH  :   rot  180:sc=  -0.233
USER  MOD Single : A  81 SER OG  :   rot   -2:sc= 0.00151
USER  MOD Single : A  94 THR OG1 :   rot  180:sc=       0
USER  MOD Single : A  97 SER OG  :   rot  -82:sc=   0.403
USER  MOD Single : A 105 THR OG1 :   rot   82:sc=    1.26
USER  MOD Single : A 124 LYS NZ  :NH3+   -175:sc=   0.886   (180deg=0.87)
USER  MOD Single : A 125 TYR OH  :   rot  180:sc=       0
USER  MOD Single : A 130 SER OG  :   rot   87:sc=   0.881
USER  MOD Single : A 132 CYS SG  :   rot  -94:sc=  -0.891
USER  MOD Single : A 135 THR OG1 :   rot   78:sc=   0.863
USER  MOD Single : A 141 SER OG  :   rot  -45:sc=    1.22
USER  MOD Single : A 143 LYS NZ  :NH3+    180:sc=       0   (180deg=0)
USER  MOD Single : A 145 SER OG  :   rot  160:sc=    1.18
USER  MOD Single : A 156 THR OG1 :   rot   68:sc=   0.948
USER  MOD Single : A 159 THR OG1 :   rot  180:sc=  0.0739
USER  MOD Single : A 167 THR OG1 :   rot   70:sc=  0.0529
USER  MOD Single : A 171 CYS SG  :   rot   84:sc=   0.396
USER  MOD Single : A 172 THR OG1 :   rot   72:sc=   0.753
USER  MOD Single : A 180 HIS     :     no HD1:sc=       0  K(o=0,f=-9.9e+99)
USER  MOD Single : A 183 SER OG  :   rot  -92:sc=   0.218
USER  MOD Single : A 184 LYS NZ  :NH3+    180:sc=       0   (180deg=0)
USER  MOD Single : A 186 THR OG1 :   rot  -90:sc=    1.15
USER  MOD Single : A 187 SER OG  :   rot  -37:sc=   0.883
USER  MOD Single : A 190 LYS NZ  :NH3+    180:sc=       0   (180deg=0)
USER  MOD Single : A 191 THR OG1 :   rot   87:sc=    1.26
USER  MOD Single : A 198 THR OG1 :   rot   91:sc=    1.33
USER  MOD Single : A 201 SER OG  :   rot   77:sc=    1.09
USER  MOD Single : A 202 TYR OH  :   rot  180:sc=       0
USER  MOD Single : A 213 CYS SG  :   rot   72:sc=   0.654
USER  MOD Single : A 218 THR OG1 :   rot   79:sc=   0.882
USER  MOD -----------------------------------------------------------------
ATOM      1  N   GLY A   1      -0.679   2.704  -0.346  1.00  7.89           N
ATOM      2  CA  GLY A   1       0.265   1.608  -0.513  1.00  7.89           C
ATOM      3  C   GLY A   1       1.597   1.922   0.155  1.00  7.89           C
ATOM      4  O   GLY A   1       2.031   3.072   0.190  1.00  7.89           O
ATOM      0  H1  GLY A   1      -1.063   2.887  -1.128  1.00  7.89           H   new
ATOM      0  H2  GLY A   1      -1.304   2.471   0.243  1.00  7.89           H   new
ATOM      0  H3  GLY A   1      -0.248   3.425  -0.051  1.00  7.89           H   new
ATOM      0  HA2 GLY A   1      -0.107   0.797  -0.133  1.00  7.89           H   new
ATOM      0  HA3 GLY A   1       0.406   1.440  -1.458  1.00  7.89           H   new
ATOM      8  N   GLU A   2       2.250   0.884   0.669  1.00  7.65           N
ATOM      9  CA  GLU A   2       3.537   1.016   1.352  1.00  7.65           C
ATOM     10  C   GLU A   2       4.644   0.329   0.576  1.00  7.65           C
ATOM     11  O   GLU A   2       5.661  -0.086   1.142  1.00  7.65           O
ATOM     12  CB  GLU A   2       3.478   0.397   2.748  1.00  7.65           C
ATOM     13  CG  GLU A   2       3.208  -1.105   2.735  1.00  7.65           C
ATOM     14  CD  GLU A   2       3.207  -1.744   4.114  1.00  7.65           C
ATOM     15  OE1 GLU A   2       3.421  -1.055   5.081  1.00  7.65           O
ATOM     16  OE2 GLU A   2       3.000  -2.941   4.187  1.00  7.65           O1-
ATOM      0  H   GLU A   2       1.958   0.076   0.632  1.00  7.65           H   new
ATOM      0  HA  GLU A   2       3.726   1.965   1.417  1.00  7.65           H   new
ATOM      0  HB2 GLU A   2       4.318   0.564   3.204  1.00  7.65           H   new
ATOM      0  HB3 GLU A   2       2.784   0.839   3.261  1.00  7.65           H   new
ATOM      0  HG2 GLU A   2       2.350  -1.266   2.313  1.00  7.65           H   new
ATOM      0  HG3 GLU A   2       3.880  -1.540   2.187  1.00  7.65           H   new
ATOM     23  N   ILE A   3       4.466   0.178  -0.726  1.00  7.30           N
ATOM     24  CA  ILE A   3       5.496  -0.537  -1.444  1.00  7.30           C
ATOM     25  C   ILE A   3       6.615   0.386  -1.835  1.00  7.30           C
ATOM     26  O   ILE A   3       6.713   0.906  -2.951  1.00  7.30           O
ATOM     27  CB  ILE A   3       4.936  -1.257  -2.665  1.00  7.30           C
ATOM     28  CG1 ILE A   3       3.756  -2.107  -2.205  1.00  7.30           C
ATOM     29  CG2 ILE A   3       6.035  -2.106  -3.316  1.00  7.30           C
ATOM     30  CD1 ILE A   3       4.130  -3.085  -1.107  1.00  7.30           C
ATOM      0  H   ILE A   3       3.799   0.463  -1.188  1.00  7.30           H   new
ATOM      0  HA  ILE A   3       5.852  -1.212  -0.845  1.00  7.30           H   new
ATOM      0  HB  ILE A   3       4.629  -0.626  -3.335  1.00  7.30           H   new
ATOM      0 HG12 ILE A   3       3.048  -1.525  -1.887  1.00  7.30           H   new
ATOM      0 HG13 ILE A   3       3.401  -2.598  -2.963  1.00  7.30           H   new
ATOM      0 HG21 ILE A   3       5.674  -2.562  -4.092  1.00  7.30           H   new
ATOM      0 HG22 ILE A   3       6.768  -1.532  -3.590  1.00  7.30           H   new
ATOM      0 HG23 ILE A   3       6.359  -2.761  -2.678  1.00  7.30           H   new
ATOM      0 HD11 ILE A   3       3.348  -3.599  -0.851  1.00  7.30           H   new
ATOM      0 HD12 ILE A   3       4.820  -3.686  -1.430  1.00  7.30           H   new
ATOM      0 HD13 ILE A   3       4.461  -2.596  -0.337  1.00  7.30           H   new
ATOM     42  N   HIS A   4       7.518   0.517  -0.895  1.00  6.87           N
ATOM     43  CA  HIS A   4       8.653   1.397  -1.015  1.00  6.87           C
ATOM     44  C   HIS A   4       9.712   0.679  -1.820  1.00  6.87           C
ATOM     45  O   HIS A   4      10.672   0.144  -1.272  1.00  6.87           O
ATOM     46  CB  HIS A   4       9.171   1.772   0.374  1.00  6.87           C
ATOM     47  CG  HIS A   4       8.167   2.558   1.190  1.00  6.87           C
ATOM     48  CD2 HIS A   4       7.508   2.244   2.332  1.00  6.87           C
ATOM     49  ND1 HIS A   4       7.735   3.821   0.834  1.00  6.87           N
ATOM     50  CE1 HIS A   4       6.856   4.249   1.727  1.00  6.87           C
ATOM     51  NE2 HIS A   4       6.702   3.312   2.643  1.00  6.87           N
ATOM      0  H   HIS A   4       7.490   0.087  -0.151  1.00  6.87           H   new
ATOM      0  HA  HIS A   4       8.406   2.220  -1.465  1.00  6.87           H   new
ATOM      0  HB2 HIS A   4       9.408   0.963   0.854  1.00  6.87           H   new
ATOM      0  HB3 HIS A   4       9.983   2.294   0.280  1.00  6.87           H   new
ATOM      0  HD2 HIS A   4       7.587   1.453   2.815  1.00  6.87           H   new
ATOM      0  HE1 HIS A   4       6.421   5.071   1.711  1.00  6.87           H   new
ATOM      0  HE2 HIS A   4       6.181   3.362   3.325  1.00  6.87           H   new
ATOM     59  N   ALA A   5       9.497   0.635  -3.132  1.00  6.38           N
ATOM     60  CA  ALA A   5      10.372  -0.100  -4.031  1.00  6.38           C
ATOM     61  C   ALA A   5      11.805   0.317  -3.789  1.00  6.38           C
ATOM     62  O   ALA A   5      12.106   1.508  -3.744  1.00  6.38           O
ATOM     63  CB  ALA A   5       9.977   0.160  -5.471  1.00  6.38           C
ATOM      0  H   ALA A   5       8.841   1.030  -3.523  1.00  6.38           H   new
ATOM      0  HA  ALA A   5      10.287  -1.051  -3.860  1.00  6.38           H   new
ATOM      0  HB1 ALA A   5      10.566  -0.334  -6.063  1.00  6.38           H   new
ATOM      0  HB2 ALA A   5       9.062  -0.128  -5.613  1.00  6.38           H   new
ATOM      0  HB3 ALA A   5      10.050   1.108  -5.661  1.00  6.38           H   new
ATOM     69  N   ILE A   6      12.665  -0.691  -3.667  1.00  5.89           N
ATOM     70  CA  ILE A   6      14.098  -0.609  -3.381  1.00  5.89           C
ATOM     71  C   ILE A   6      14.638   0.857  -3.364  1.00  5.89           C
ATOM     72  O   ILE A   6      14.825   1.385  -2.266  1.00  5.89           O
ATOM     73  CB  ILE A   6      14.858  -1.563  -4.283  1.00  5.89           C
ATOM     74  CG1 ILE A   6      14.428  -2.977  -4.080  1.00  5.89           C
ATOM     75  CG2 ILE A   6      16.188  -1.556  -3.893  1.00  5.89           C
ATOM     76  CD1 ILE A   6      15.029  -3.897  -5.127  1.00  5.89           C
ATOM      0  H   ILE A   6      12.406  -1.506  -3.756  1.00  5.89           H   new
ATOM      0  HA  ILE A   6      14.253  -0.905  -2.470  1.00  5.89           H   new
ATOM      0  HB  ILE A   6      14.704  -1.279  -5.198  1.00  5.89           H   new
ATOM      0 HG12 ILE A   6      14.694  -3.274  -3.196  1.00  5.89           H   new
ATOM      0 HG13 ILE A   6      13.460  -3.031  -4.118  1.00  5.89           H   new
ATOM      0 HG21 ILE A   6      16.694  -2.161  -4.458  1.00  5.89           H   new
ATOM      0 HG22 ILE A   6      16.546  -0.658  -3.979  1.00  5.89           H   new
ATOM      0 HG23 ILE A   6      16.256  -1.844  -2.969  1.00  5.89           H   new
ATOM      0 HD11 ILE A   6      14.731  -4.806  -4.968  1.00  5.89           H   new
ATOM      0 HD12 ILE A   6      14.744  -3.613  -6.010  1.00  5.89           H   new
ATOM      0 HD13 ILE A   6      15.997  -3.860  -5.073  1.00  5.89           H   new
ATOM     88  N   PRO A   7      14.926   1.554  -4.507  1.00  5.45           N
ATOM     89  CA  PRO A   7      15.074   1.263  -5.953  1.00  5.45           C
ATOM     90  C   PRO A   7      16.403   0.618  -6.398  1.00  5.45           C
ATOM     91  O   PRO A   7      17.435   0.772  -5.748  1.00  5.45           O
ATOM     92  CB  PRO A   7      14.958   2.653  -6.567  1.00  5.45           C
ATOM     93  CG  PRO A   7      15.497   3.561  -5.520  1.00  5.45           C
ATOM     94  CD  PRO A   7      15.036   2.988  -4.235  1.00  5.45           C
ATOM      0  HA  PRO A   7      14.418   0.602  -6.225  1.00  5.45           H   new
ATOM      0  HB2 PRO A   7      15.466   2.720  -7.390  1.00  5.45           H   new
ATOM      0  HB3 PRO A   7      14.038   2.869  -6.784  1.00  5.45           H   new
ATOM      0  HG2 PRO A   7      16.465   3.603  -5.558  1.00  5.45           H   new
ATOM      0  HG3 PRO A   7      15.169   4.466  -5.638  1.00  5.45           H   new
ATOM      0  HD2 PRO A   7      15.666   3.167  -3.520  1.00  5.45           H   new
ATOM      0  HD3 PRO A   7      14.184   3.365  -3.963  1.00  5.45           H   new
ATOM    102  N   PHE A   8      16.388   0.005  -7.583  1.00  5.07           N
ATOM    103  CA  PHE A   8      17.563  -0.639  -8.200  1.00  5.07           C
ATOM    104  C   PHE A   8      18.864   0.190  -8.243  1.00  5.07           C
ATOM    105  O   PHE A   8      19.963  -0.352  -8.042  1.00  5.07           O
ATOM    106  CB  PHE A   8      17.245  -1.106  -9.612  1.00  5.07           C
ATOM    107  CG  PHE A   8      18.403  -1.809 -10.272  1.00  5.07           C
ATOM    108  CD1 PHE A   8      18.687  -3.122  -9.959  1.00  5.07           C
ATOM    109  CD2 PHE A   8      19.197  -1.171 -11.204  1.00  5.07           C
ATOM    110  CE1 PHE A   8      19.730  -3.791 -10.545  1.00  5.07           C
ATOM    111  CE2 PHE A   8      20.252  -1.837 -11.804  1.00  5.07           C
ATOM    112  CZ  PHE A   8      20.518  -3.150 -11.470  1.00  5.07           C
ATOM      0  H   PHE A   8      15.679  -0.052  -8.066  1.00  5.07           H   new
ATOM      0  HA  PHE A   8      17.744  -1.381  -7.601  1.00  5.07           H   new
ATOM      0  HB2 PHE A   8      16.482  -1.704  -9.586  1.00  5.07           H   new
ATOM      0  HB3 PHE A   8      16.987  -0.341 -10.150  1.00  5.07           H   new
ATOM      0  HD1 PHE A   8      18.158  -3.564  -9.335  1.00  5.07           H   new
ATOM      0  HD2 PHE A   8      19.022  -0.286 -11.431  1.00  5.07           H   new
ATOM      0  HE1 PHE A   8      19.904  -4.676 -10.317  1.00  5.07           H   new
ATOM      0  HE2 PHE A   8      20.781  -1.400 -12.432  1.00  5.07           H   new
ATOM      0  HZ  PHE A   8      21.228  -3.599 -11.870  1.00  5.07           H   new
ATOM    122  N   GLY A   9      18.775   1.497  -8.503  1.00  4.78           N
ATOM    123  CA  GLY A   9      19.980   2.331  -8.618  1.00  4.78           C
ATOM    124  C   GLY A   9      20.920   2.197  -7.411  1.00  4.78           C
ATOM    125  O   GLY A   9      22.133   2.416  -7.527  1.00  4.78           O
ATOM      0  H   GLY A   9      18.034   1.919  -8.616  1.00  4.78           H   new
ATOM      0  HA2 GLY A   9      20.461   2.087  -9.424  1.00  4.78           H   new
ATOM      0  HA3 GLY A   9      19.717   3.260  -8.715  1.00  4.78           H   new
ATOM    129  N   LEU A  10      20.386   1.811  -6.260  1.00  4.57           N
ATOM    130  CA  LEU A  10      21.184   1.632  -5.071  1.00  4.57           C
ATOM    131  C   LEU A  10      22.268   0.554  -5.204  1.00  4.57           C
ATOM    132  O   LEU A  10      23.382   0.718  -4.691  1.00  4.57           O
ATOM    133  CB  LEU A  10      20.234   1.299  -3.954  1.00  4.57           C
ATOM    134  CG  LEU A  10      19.363   2.435  -3.434  1.00  4.57           C
ATOM    135  CD1 LEU A  10      18.228   1.886  -2.595  1.00  4.57           C
ATOM    136  CD2 LEU A  10      20.217   3.324  -2.539  1.00  4.57           C
ATOM      0  H   LEU A  10      19.549   1.647  -6.152  1.00  4.57           H   new
ATOM      0  HA  LEU A  10      21.674   2.451  -4.899  1.00  4.57           H   new
ATOM      0  HB2 LEU A  10      19.651   0.584  -4.255  1.00  4.57           H   new
ATOM      0  HB3 LEU A  10      20.751   0.950  -3.211  1.00  4.57           H   new
ATOM      0  HG  LEU A  10      19.003   2.929  -4.187  1.00  4.57           H   new
ATOM      0 HD11 LEU A  10      17.682   2.619  -2.270  1.00  4.57           H   new
ATOM      0 HD12 LEU A  10      17.684   1.292  -3.135  1.00  4.57           H   new
ATOM      0 HD13 LEU A  10      18.591   1.395  -1.841  1.00  4.57           H   new
ATOM      0 HD21 LEU A  10      19.677   4.054  -2.198  1.00  4.57           H   new
ATOM      0 HD22 LEU A  10      20.560   2.802  -1.797  1.00  4.57           H   new
ATOM      0 HD23 LEU A  10      20.959   3.682  -3.051  1.00  4.57           H   new
ATOM    148  N   VAL A  11      21.950  -0.564  -5.872  1.00  4.45           N
ATOM    149  CA  VAL A  11      22.945  -1.623  -5.998  1.00  4.45           C
ATOM    150  C   VAL A  11      23.905  -1.218  -7.073  1.00  4.45           C
ATOM    151  O   VAL A  11      25.076  -1.570  -7.018  1.00  4.45           O
ATOM    152  CB  VAL A  11      22.378  -3.024  -6.281  1.00  4.45           C
ATOM    153  CG1 VAL A  11      21.898  -3.168  -7.725  1.00  4.45           C
ATOM    154  CG2 VAL A  11      23.398  -4.012  -5.968  1.00  4.45           C
ATOM      0  H   VAL A  11      21.191  -0.721  -6.245  1.00  4.45           H   new
ATOM      0  HA  VAL A  11      23.378  -1.713  -5.135  1.00  4.45           H   new
ATOM      0  HB  VAL A  11      21.600  -3.165  -5.720  1.00  4.45           H   new
ATOM      0 HG11 VAL A  11      21.549  -4.062  -7.862  1.00  4.45           H   new
ATOM      0 HG12 VAL A  11      21.199  -2.518  -7.900  1.00  4.45           H   new
ATOM      0 HG13 VAL A  11      22.641  -3.015  -8.330  1.00  4.45           H   new
ATOM      0 HG21 VAL A  11      23.052  -4.901  -6.143  1.00  4.45           H   new
ATOM      0 HG22 VAL A  11      24.180  -3.856  -6.520  1.00  4.45           H   new
ATOM      0 HG23 VAL A  11      23.643  -3.939  -5.032  1.00  4.45           H   new
ATOM    164  N   SER A  12      23.418  -0.470  -8.069  1.00  4.38           N
ATOM    165  CA  SER A  12      24.306  -0.045  -9.140  1.00  4.38           C
ATOM    166  C   SER A  12      25.437   0.780  -8.546  1.00  4.38           C
ATOM    167  O   SER A  12      26.598   0.622  -8.932  1.00  4.38           O
ATOM    168  CB  SER A  12      23.567   0.765 -10.185  1.00  4.38           C
ATOM    169  OG  SER A  12      22.619  -0.017 -10.839  1.00  4.38           O
ATOM      0  H   SER A  12      22.602  -0.208  -8.138  1.00  4.38           H   new
ATOM      0  HA  SER A  12      24.662  -0.833  -9.579  1.00  4.38           H   new
ATOM      0  HB2 SER A  12      23.132   1.523  -9.764  1.00  4.38           H   new
ATOM      0  HB3 SER A  12      24.198   1.122 -10.829  1.00  4.38           H   new
ATOM      0  HG  SER A  12      22.219   0.448 -11.413  1.00  4.38           H   new
ATOM    175  N   MET A  13      25.115   1.628  -7.560  1.00  4.35           N
ATOM    176  CA  MET A  13      26.171   2.411  -6.939  1.00  4.35           C
ATOM    177  C   MET A  13      27.154   1.492  -6.237  1.00  4.35           C
ATOM    178  O   MET A  13      28.369   1.652  -6.367  1.00  4.35           O
ATOM    179  CB  MET A  13      25.633   3.325  -5.860  1.00  4.35           C
ATOM    180  CG  MET A  13      24.769   4.456  -6.278  1.00  4.35           C
ATOM    181  SD  MET A  13      24.577   5.563  -4.910  1.00  4.35           S
ATOM    182  CE  MET A  13      23.811   4.462  -3.781  1.00  4.35           C
ATOM      0  H   MET A  13      24.323   1.757  -7.251  1.00  4.35           H   new
ATOM      0  HA  MET A  13      26.584   2.924  -7.651  1.00  4.35           H   new
ATOM      0  HB2 MET A  13      25.130   2.782  -5.233  1.00  4.35           H   new
ATOM      0  HB3 MET A  13      26.389   3.691  -5.375  1.00  4.35           H   new
ATOM      0  HG2 MET A  13      25.165   4.920  -7.032  1.00  4.35           H   new
ATOM      0  HG3 MET A  13      23.904   4.128  -6.569  1.00  4.35           H   new
ATOM      0  HE1 MET A  13      23.631   4.926  -2.948  1.00  4.35           H   new
ATOM      0  HE2 MET A  13      22.977   4.140  -4.158  1.00  4.35           H   new
ATOM      0  HE3 MET A  13      24.400   3.711  -3.611  1.00  4.35           H   new
ATOM    192  N   MET A  14      26.629   0.495  -5.525  1.00  4.36           N
ATOM    193  CA  MET A  14      27.480  -0.435  -4.797  1.00  4.36           C
ATOM    194  C   MET A  14      28.412  -1.172  -5.728  1.00  4.36           C
ATOM    195  O   MET A  14      29.601  -1.314  -5.443  1.00  4.36           O
ATOM    196  CB  MET A  14      26.659  -1.439  -4.041  1.00  4.36           C
ATOM    197  CG  MET A  14      27.478  -2.389  -3.249  1.00  4.36           C
ATOM    198  SD  MET A  14      28.130  -3.791  -4.201  1.00  4.36           S
ATOM    199  CE  MET A  14      26.645  -4.649  -4.501  1.00  4.36           C
ATOM      0  H   MET A  14      25.786   0.343  -5.453  1.00  4.36           H   new
ATOM      0  HA  MET A  14      28.003   0.092  -4.173  1.00  4.36           H   new
ATOM      0  HB2 MET A  14      26.053  -0.970  -3.446  1.00  4.36           H   new
ATOM      0  HB3 MET A  14      26.112  -1.938  -4.668  1.00  4.36           H   new
ATOM      0  HG2 MET A  14      28.221  -1.907  -2.854  1.00  4.36           H   new
ATOM      0  HG3 MET A  14      26.940  -2.731  -2.518  1.00  4.36           H   new
ATOM      0  HE1 MET A  14      26.832  -5.449  -5.017  1.00  4.36           H   new
ATOM      0  HE2 MET A  14      26.238  -4.897  -3.656  1.00  4.36           H   new
ATOM      0  HE3 MET A  14      26.037  -4.080  -4.998  1.00  4.36           H   new
ATOM    209  N   ILE A  15      27.865  -1.656  -6.836  1.00  4.40           N
ATOM    210  CA  ILE A  15      28.628  -2.402  -7.812  1.00  4.40           C
ATOM    211  C   ILE A  15      29.709  -1.515  -8.376  1.00  4.40           C
ATOM    212  O   ILE A  15      30.858  -1.928  -8.520  1.00  4.40           O
ATOM    213  CB  ILE A  15      27.724  -2.952  -8.918  1.00  4.40           C
ATOM    214  CG1 ILE A  15      26.810  -4.038  -8.310  1.00  4.40           C
ATOM    215  CG2 ILE A  15      28.580  -3.495 -10.060  1.00  4.40           C
ATOM    216  CD1 ILE A  15      25.656  -4.452  -9.191  1.00  4.40           C
ATOM      0  H   ILE A  15      27.035  -1.558  -7.040  1.00  4.40           H   new
ATOM      0  HA  ILE A  15      29.040  -3.166  -7.379  1.00  4.40           H   new
ATOM      0  HB  ILE A  15      27.164  -2.251  -9.287  1.00  4.40           H   new
ATOM      0 HG12 ILE A  15      27.346  -4.821  -8.110  1.00  4.40           H   new
ATOM      0 HG13 ILE A  15      26.458  -3.713  -7.467  1.00  4.40           H   new
ATOM      0 HG21 ILE A  15      28.004  -3.843 -10.759  1.00  4.40           H   new
ATOM      0 HG22 ILE A  15      29.130  -2.782 -10.420  1.00  4.40           H   new
ATOM      0 HG23 ILE A  15      29.150  -4.206  -9.728  1.00  4.40           H   new
ATOM      0 HD11 ILE A  15      25.133  -5.133  -8.740  1.00  4.40           H   new
ATOM      0 HD12 ILE A  15      25.095  -3.682  -9.373  1.00  4.40           H   new
ATOM      0 HD13 ILE A  15      25.998  -4.807 -10.026  1.00  4.40           H   new
ATOM    228  N   ALA A  16      29.371  -0.269  -8.691  1.00  4.44           N
ATOM    229  CA  ALA A  16      30.392   0.613  -9.208  1.00  4.44           C
ATOM    230  C   ALA A  16      31.542   0.727  -8.203  1.00  4.44           C
ATOM    231  O   ALA A  16      32.714   0.686  -8.595  1.00  4.44           O
ATOM    232  CB  ALA A  16      29.797   1.974  -9.493  1.00  4.44           C
ATOM      0  H   ALA A  16      28.585   0.070  -8.615  1.00  4.44           H   new
ATOM      0  HA  ALA A  16      30.742   0.248 -10.036  1.00  4.44           H   new
ATOM      0  HB1 ALA A  16      30.486   2.562  -9.840  1.00  4.44           H   new
ATOM      0  HB2 ALA A  16      29.087   1.886 -10.148  1.00  4.44           H   new
ATOM      0  HB3 ALA A  16      29.436   2.347  -8.674  1.00  4.44           H   new
ATOM    238  N   MET A  17      31.209   0.799  -6.905  1.00  4.52           N
ATOM    239  CA  MET A  17      32.224   0.880  -5.861  1.00  4.52           C
ATOM    240  C   MET A  17      32.999  -0.425  -5.713  1.00  4.52           C
ATOM    241  O   MET A  17      34.206  -0.392  -5.478  1.00  4.52           O
ATOM    242  CB  MET A  17      31.585   1.302  -4.545  1.00  4.52           C
ATOM    243  CG  MET A  17      31.047   2.718  -4.557  1.00  4.52           C
ATOM    244  SD  MET A  17      32.352   3.928  -4.840  1.00  4.52           S
ATOM    245  CE  MET A  17      32.253   4.203  -6.590  1.00  4.52           C
ATOM      0  H   MET A  17      30.399   0.802  -6.616  1.00  4.52           H   new
ATOM      0  HA  MET A  17      32.870   1.555  -6.122  1.00  4.52           H   new
ATOM      0  HB2 MET A  17      30.861   0.691  -4.335  1.00  4.52           H   new
ATOM      0  HB3 MET A  17      32.241   1.219  -3.835  1.00  4.52           H   new
ATOM      0  HG2 MET A  17      30.373   2.802  -5.249  1.00  4.52           H   new
ATOM      0  HG3 MET A  17      30.610   2.905  -3.711  1.00  4.52           H   new
ATOM      0  HE1 MET A  17      32.925   4.851  -6.855  1.00  4.52           H   new
ATOM      0  HE2 MET A  17      32.408   3.368  -7.058  1.00  4.52           H   new
ATOM      0  HE3 MET A  17      31.372   4.541  -6.815  1.00  4.52           H   new
ATOM    255  N   GLU A  18      32.333  -1.573  -5.884  1.00  4.63           N
ATOM    256  CA  GLU A  18      33.026  -2.859  -5.808  1.00  4.63           C
ATOM    257  C   GLU A  18      34.108  -2.926  -6.867  1.00  4.63           C
ATOM    258  O   GLU A  18      35.233  -3.364  -6.612  1.00  4.63           O
ATOM    259  CB  GLU A  18      32.081  -4.047  -5.994  1.00  4.63           C
ATOM    260  CG  GLU A  18      32.803  -5.402  -5.946  1.00  4.63           C
ATOM    261  CD  GLU A  18      31.897  -6.623  -6.080  1.00  4.63           C
ATOM    262  OE1 GLU A  18      30.701  -6.478  -6.133  1.00  4.63           O
ATOM    263  OE2 GLU A  18      32.433  -7.711  -6.151  1.00  4.63           O1-
ATOM      0  H   GLU A  18      31.490  -1.626  -6.043  1.00  4.63           H   new
ATOM      0  HA  GLU A  18      33.411  -2.918  -4.920  1.00  4.63           H   new
ATOM      0  HB2 GLU A  18      31.401  -4.024  -5.303  1.00  4.63           H   new
ATOM      0  HB3 GLU A  18      31.624  -3.960  -6.845  1.00  4.63           H   new
ATOM      0  HG2 GLU A  18      33.463  -5.427  -6.657  1.00  4.63           H   new
ATOM      0  HG3 GLU A  18      33.287  -5.466  -5.108  1.00  4.63           H   new
ATOM    270  N   VAL A  19      33.768  -2.474  -8.070  1.00  4.79           N
ATOM    271  CA  VAL A  19      34.727  -2.516  -9.150  1.00  4.79           C
ATOM    272  C   VAL A  19      35.900  -1.603  -8.807  1.00  4.79           C
ATOM    273  O   VAL A  19      37.052  -1.993  -8.970  1.00  4.79           O
ATOM    274  CB  VAL A  19      34.093  -2.106 -10.479  1.00  4.79           C
ATOM    275  CG1 VAL A  19      35.172  -2.027 -11.519  1.00  4.79           C
ATOM    276  CG2 VAL A  19      33.016  -3.113 -10.873  1.00  4.79           C
ATOM      0  H   VAL A  19      33.000  -2.146  -8.273  1.00  4.79           H   new
ATOM      0  HA  VAL A  19      35.042  -3.427  -9.255  1.00  4.79           H   new
ATOM      0  HB  VAL A  19      33.668  -1.238 -10.398  1.00  4.79           H   new
ATOM      0 HG11 VAL A  19      34.784  -1.767 -12.369  1.00  4.79           H   new
ATOM      0 HG12 VAL A  19      35.832  -1.369 -11.251  1.00  4.79           H   new
ATOM      0 HG13 VAL A  19      35.598  -2.894 -11.610  1.00  4.79           H   new
ATOM      0 HG21 VAL A  19      32.618  -2.848 -11.717  1.00  4.79           H   new
ATOM      0 HG22 VAL A  19      33.414  -3.993 -10.966  1.00  4.79           H   new
ATOM      0 HG23 VAL A  19      32.331  -3.140 -10.187  1.00  4.79           H   new
ATOM    286  N   VAL A  20      35.608  -0.408  -8.268  1.00  5.04           N
ATOM    287  CA  VAL A  20      36.661   0.520  -7.850  1.00  5.04           C
ATOM    288  C   VAL A  20      37.557  -0.119  -6.768  1.00  5.04           C
ATOM    289  O   VAL A  20      38.778   0.054  -6.797  1.00  5.04           O
ATOM    290  CB  VAL A  20      36.067   1.860  -7.350  1.00  5.04           C
ATOM    291  CG1 VAL A  20      37.146   2.706  -6.714  1.00  5.04           C
ATOM    292  CG2 VAL A  20      35.467   2.633  -8.527  1.00  5.04           C
ATOM      0  H   VAL A  20      34.808  -0.121  -8.138  1.00  5.04           H   new
ATOM      0  HA  VAL A  20      37.210   0.712  -8.626  1.00  5.04           H   new
ATOM      0  HB  VAL A  20      35.378   1.665  -6.695  1.00  5.04           H   new
ATOM      0 HG11 VAL A  20      36.762   3.542  -6.405  1.00  5.04           H   new
ATOM      0 HG12 VAL A  20      37.530   2.229  -5.961  1.00  5.04           H   new
ATOM      0 HG13 VAL A  20      37.839   2.891  -7.367  1.00  5.04           H   new
ATOM      0 HG21 VAL A  20      35.096   3.471  -8.209  1.00  5.04           H   new
ATOM      0 HG22 VAL A  20      36.159   2.814  -9.182  1.00  5.04           H   new
ATOM      0 HG23 VAL A  20      34.765   2.104  -8.937  1.00  5.04           H   new
ATOM    302  N   LEU A  21      36.961  -0.842  -5.810  1.00  5.37           N
ATOM    303  CA  LEU A  21      37.735  -1.526  -4.768  1.00  5.37           C
ATOM    304  C   LEU A  21      38.671  -2.628  -5.292  1.00  5.37           C
ATOM    305  O   LEU A  21      39.773  -2.813  -4.769  1.00  5.37           O
ATOM    306  CB  LEU A  21      36.823  -2.249  -3.770  1.00  5.37           C
ATOM    307  CG  LEU A  21      35.961  -1.469  -2.790  1.00  5.37           C
ATOM    308  CD1 LEU A  21      35.083  -2.510  -2.022  1.00  5.37           C
ATOM    309  CD2 LEU A  21      36.848  -0.663  -1.869  1.00  5.37           C
ATOM      0  H   LEU A  21      36.110  -0.948  -5.748  1.00  5.37           H   new
ATOM      0  HA  LEU A  21      38.248  -0.806  -4.369  1.00  5.37           H   new
ATOM      0  HB2 LEU A  21      36.226  -2.813  -4.287  1.00  5.37           H   new
ATOM      0  HB3 LEU A  21      37.387  -2.839  -3.245  1.00  5.37           H   new
ATOM      0  HG  LEU A  21      35.379  -0.835  -3.238  1.00  5.37           H   new
ATOM      0 HD11 LEU A  21      34.517  -2.048  -1.384  1.00  5.37           H   new
ATOM      0 HD12 LEU A  21      34.529  -2.995  -2.654  1.00  5.37           H   new
ATOM      0 HD13 LEU A  21      35.658  -3.133  -1.551  1.00  5.37           H   new
ATOM      0 HD21 LEU A  21      36.298  -0.165  -1.244  1.00  5.37           H   new
ATOM      0 HD22 LEU A  21      37.434  -1.261  -1.379  1.00  5.37           H   new
ATOM      0 HD23 LEU A  21      37.382  -0.045  -2.393  1.00  5.37           H   new
ATOM    321  N   ARG A  22      38.223  -3.385  -6.295  1.00  5.77           N
ATOM    322  CA  ARG A  22      39.009  -4.503  -6.821  1.00  5.77           C
ATOM    323  C   ARG A  22      40.265  -4.123  -7.613  1.00  5.77           C
ATOM    324  O   ARG A  22      40.241  -3.298  -8.529  1.00  5.77           O
ATOM    325  CB  ARG A  22      38.128  -5.410  -7.664  1.00  5.77           C
ATOM    326  CG  ARG A  22      37.130  -6.219  -6.852  1.00  5.77           C
ATOM    327  CD  ARG A  22      36.325  -7.139  -7.675  1.00  5.77           C
ATOM    328  NE  ARG A  22      35.382  -7.903  -6.862  1.00  5.77           N
ATOM    329  CZ  ARG A  22      35.670  -9.030  -6.206  1.00  5.77           C
ATOM    330  NH1 ARG A  22      36.879  -9.549  -6.229  1.00  5.77           N1+
ATOM    331  NH2 ARG A  22      34.705  -9.603  -5.535  1.00  5.77           N
ATOM      0  H   ARG A  22      37.466  -3.268  -6.685  1.00  5.77           H   new
ATOM      0  HA  ARG A  22      39.338  -4.962  -6.032  1.00  5.77           H   new
ATOM      0  HB2 ARG A  22      37.646  -4.870  -8.309  1.00  5.77           H   new
ATOM      0  HB3 ARG A  22      38.692  -6.018  -8.168  1.00  5.77           H   new
ATOM      0  HG2 ARG A  22      37.607  -6.729  -6.179  1.00  5.77           H   new
ATOM      0  HG3 ARG A  22      36.537  -5.612  -6.381  1.00  5.77           H   new
ATOM      0  HD2 ARG A  22      35.840  -6.634  -8.346  1.00  5.77           H   new
ATOM      0  HD3 ARG A  22      36.912  -7.748  -8.149  1.00  5.77           H   new
ATOM      0  HE  ARG A  22      34.578  -7.603  -6.801  1.00  5.77           H   new
ATOM      0 HH11 ARG A  22      37.505  -9.161  -6.674  1.00  5.77           H   new
ATOM      0 HH12 ARG A  22      37.043 -10.276  -5.799  1.00  5.77           H   new
ATOM      0 HH21 ARG A  22      33.920  -9.253  -5.528  1.00  5.77           H   new
ATOM      0 HH22 ARG A  22      34.856 -10.330  -5.101  1.00  5.77           H   new
ATOM    345  N   LYS A  23      41.348  -4.857  -7.341  1.00  6.17           N
ATOM    346  CA  LYS A  23      42.645  -4.670  -8.000  1.00  6.17           C
ATOM    347  C   LYS A  23      43.158  -3.235  -7.825  1.00  6.17           C
ATOM    348  O   LYS A  23      43.387  -2.801  -6.693  1.00  6.17           O
ATOM    349  CB  LYS A  23      42.555  -5.047  -9.486  1.00  6.17           C
ATOM    350  CG  LYS A  23      42.139  -6.490  -9.742  1.00  6.17           C
ATOM    351  CD  LYS A  23      42.148  -6.813 -11.231  1.00  6.17           C
ATOM    352  CE  LYS A  23      41.708  -8.248 -11.494  1.00  6.17           C
ATOM    353  NZ  LYS A  23      41.678  -8.561 -12.949  1.00  6.17           N1+
ATOM      0  H   LYS A  23      41.349  -5.489  -6.758  1.00  6.17           H   new
ATOM      0  HA  LYS A  23      43.285  -5.262  -7.575  1.00  6.17           H   new
ATOM      0  HB2 LYS A  23      41.920  -4.456  -9.921  1.00  6.17           H   new
ATOM      0  HB3 LYS A  23      43.418  -4.892  -9.901  1.00  6.17           H   new
ATOM      0  HG2 LYS A  23      42.741  -7.090  -9.275  1.00  6.17           H   new
ATOM      0  HG3 LYS A  23      41.251  -6.642  -9.381  1.00  6.17           H   new
ATOM      0  HD2 LYS A  23      41.558  -6.202 -11.699  1.00  6.17           H   new
ATOM      0  HD3 LYS A  23      43.040  -6.676 -11.588  1.00  6.17           H   new
ATOM      0  HE2 LYS A  23      42.313  -8.859 -11.044  1.00  6.17           H   new
ATOM      0  HE3 LYS A  23      40.827  -8.391 -11.115  1.00  6.17           H   new
ATOM      0  HZ1 LYS A  23      41.418  -9.404 -13.066  1.00  6.17           H   new
ATOM      0  HZ2 LYS A  23      41.107  -8.015 -13.359  1.00  6.17           H   new
ATOM      0  HZ3 LYS A  23      42.491  -8.451 -13.293  1.00  6.17           H   new
ATOM    367  N   ARG A  24      43.403  -2.525  -8.930  1.00  6.48           N
ATOM    368  CA  ARG A  24      43.913  -1.158  -8.857  1.00  6.48           C
ATOM    369  C   ARG A  24      43.081  -0.232  -9.737  1.00  6.48           C
ATOM    370  O   ARG A  24      43.084   0.989  -9.568  1.00  6.48           O
ATOM    371  CB  ARG A  24      45.369  -1.104  -9.302  1.00  6.48           C
ATOM    372  CG  ARG A  24      46.357  -1.881  -8.415  1.00  6.48           C
ATOM    373  CD  ARG A  24      46.522  -1.253  -7.069  1.00  6.48           C
ATOM    374  NE  ARG A  24      47.465  -1.990  -6.233  1.00  6.48           N
ATOM    375  CZ  ARG A  24      47.145  -3.009  -5.400  1.00  6.48           C
ATOM    376  NH1 ARG A  24      45.899  -3.425  -5.272  1.00  6.48           N1+
ATOM    377  NH2 ARG A  24      48.101  -3.600  -4.696  1.00  6.48           N
ATOM      0  H   ARG A  24      43.280  -2.818  -9.729  1.00  6.48           H   new
ATOM      0  HA  ARG A  24      43.852  -0.864  -7.935  1.00  6.48           H   new
ATOM      0  HB2 ARG A  24      45.428  -1.450 -10.206  1.00  6.48           H   new
ATOM      0  HB3 ARG A  24      45.648  -0.175  -9.334  1.00  6.48           H   new
ATOM      0  HG2 ARG A  24      46.045  -2.793  -8.308  1.00  6.48           H   new
ATOM      0  HG3 ARG A  24      47.219  -1.926  -8.857  1.00  6.48           H   new
ATOM      0  HD2 ARG A  24      46.831  -0.340  -7.175  1.00  6.48           H   new
ATOM      0  HD3 ARG A  24      45.661  -1.212  -6.625  1.00  6.48           H   new
ATOM      0  HE  ARG A  24      48.292  -1.758  -6.273  1.00  6.48           H   new
ATOM      0 HH11 ARG A  24      45.271  -3.047  -5.723  1.00  6.48           H   new
ATOM      0 HH12 ARG A  24      45.715  -4.074  -4.738  1.00  6.48           H   new
ATOM      0 HH21 ARG A  24      48.916  -3.336  -4.771  1.00  6.48           H   new
ATOM      0 HH22 ARG A  24      47.906  -4.248  -4.165  1.00  6.48           H   new
ATOM    391  N   GLN A  25      42.397  -0.832 -10.704  1.00  6.63           N
ATOM    392  CA  GLN A  25      41.624  -0.105 -11.711  1.00  6.63           C
ATOM    393  C   GLN A  25      42.422   1.075 -12.274  1.00  6.63           C
ATOM    394  O   GLN A  25      43.540   0.905 -12.765  1.00  6.63           O
ATOM    395  CB  GLN A  25      40.299   0.405 -11.133  1.00  6.63           C
ATOM    396  CG  GLN A  25      39.344  -0.643 -10.631  1.00  6.63           C
ATOM    397  CD  GLN A  25      38.857  -1.611 -11.670  1.00  6.63           C
ATOM    398  NE2 GLN A  25      38.904  -2.876 -11.301  1.00  6.63           N
ATOM    399  OE1 GLN A  25      38.432  -1.247 -12.774  1.00  6.63           O
ATOM      0  H   GLN A  25      42.367  -1.686 -10.797  1.00  6.63           H   new
ATOM      0  HA  GLN A  25      41.434  -0.729 -12.429  1.00  6.63           H   new
ATOM      0  HB2 GLN A  25      40.499   1.010 -10.402  1.00  6.63           H   new
ATOM      0  HB3 GLN A  25      39.849   0.925 -11.817  1.00  6.63           H   new
ATOM      0  HG2 GLN A  25      39.778  -1.143  -9.922  1.00  6.63           H   new
ATOM      0  HG3 GLN A  25      38.576  -0.199 -10.237  1.00  6.63           H   new
ATOM      0 HE21 GLN A  25      39.207  -3.086 -10.524  1.00  6.63           H   new
ATOM      0 HE22 GLN A  25      38.632  -3.491 -11.837  1.00  6.63           H   new
ATOM    408  N   GLY A  26      41.822   2.265 -12.216  1.00  6.54           N
ATOM    409  CA  GLY A  26      42.437   3.493 -12.676  1.00  6.54           C
ATOM    410  C   GLY A  26      41.417   4.639 -12.626  1.00  6.54           C
ATOM    411  O   GLY A  26      40.228   4.403 -12.378  1.00  6.54           O
ATOM      0  H   GLY A  26      41.030   2.375 -11.900  1.00  6.54           H   new
ATOM      0  HA2 GLY A  26      43.204   3.707 -12.122  1.00  6.54           H   new
ATOM      0  HA3 GLY A  26      42.765   3.380 -13.582  1.00  6.54           H   new
ATOM    415  N   PRO A  27      41.842   5.877 -12.935  1.00  6.25           N
ATOM    416  CA  PRO A  27      41.048   7.104 -12.955  1.00  6.25           C
ATOM    417  C   PRO A  27      39.756   6.988 -13.763  1.00  6.25           C
ATOM    418  O   PRO A  27      38.761   7.636 -13.438  1.00  6.25           O
ATOM    419  CB  PRO A  27      42.011   8.082 -13.636  1.00  6.25           C
ATOM    420  CG  PRO A  27      43.378   7.588 -13.244  1.00  6.25           C
ATOM    421  CD  PRO A  27      43.265   6.085 -13.283  1.00  6.25           C
ATOM      0  HA  PRO A  27      40.747   7.360 -12.069  1.00  6.25           H   new
ATOM      0  HB2 PRO A  27      41.896   8.080 -14.599  1.00  6.25           H   new
ATOM      0  HB3 PRO A  27      41.863   8.992 -13.335  1.00  6.25           H   new
ATOM      0  HG2 PRO A  27      44.058   7.907 -13.858  1.00  6.25           H   new
ATOM      0  HG3 PRO A  27      43.626   7.900 -12.360  1.00  6.25           H   new
ATOM      0  HD2 PRO A  27      43.481   5.727 -14.158  1.00  6.25           H   new
ATOM      0  HD3 PRO A  27      43.861   5.659 -12.647  1.00  6.25           H   new
ATOM    429  N   LYS A  28      39.752   6.170 -14.817  1.00  5.84           N
ATOM    430  CA  LYS A  28      38.542   6.025 -15.617  1.00  5.84           C
ATOM    431  C   LYS A  28      37.415   5.421 -14.801  1.00  5.84           C
ATOM    432  O   LYS A  28      36.318   5.973 -14.736  1.00  5.84           O
ATOM    433  CB  LYS A  28      38.804   5.155 -16.843  1.00  5.84           C
ATOM    434  CG  LYS A  28      37.581   4.940 -17.730  1.00  5.84           C
ATOM    435  CD  LYS A  28      37.920   4.088 -18.951  1.00  5.84           C
ATOM    436  CE  LYS A  28      36.691   3.839 -19.818  1.00  5.84           C
ATOM    437  NZ  LYS A  28      37.012   2.999 -21.007  1.00  5.84           N1+
ATOM      0  H   LYS A  28      40.424   5.701 -15.079  1.00  5.84           H   new
ATOM      0  HA  LYS A  28      38.278   6.912 -15.906  1.00  5.84           H   new
ATOM      0  HB2 LYS A  28      39.507   5.563 -17.372  1.00  5.84           H   new
ATOM      0  HB3 LYS A  28      39.134   4.291 -16.550  1.00  5.84           H   new
ATOM      0  HG2 LYS A  28      36.880   4.509 -17.217  1.00  5.84           H   new
ATOM      0  HG3 LYS A  28      37.234   5.799 -18.019  1.00  5.84           H   new
ATOM      0  HD2 LYS A  28      38.604   4.532 -19.477  1.00  5.84           H   new
ATOM      0  HD3 LYS A  28      38.291   3.239 -18.662  1.00  5.84           H   new
ATOM      0  HE2 LYS A  28      36.005   3.402 -19.289  1.00  5.84           H   new
ATOM      0  HE3 LYS A  28      36.325   4.688 -20.111  1.00  5.84           H   new
ATOM      0  HZ1 LYS A  28      36.275   2.873 -21.490  1.00  5.84           H   new
ATOM      0  HZ2 LYS A  28      37.625   3.410 -21.504  1.00  5.84           H   new
ATOM      0  HZ3 LYS A  28      37.328   2.212 -20.738  1.00  5.84           H   new
ATOM    451  N   GLN A  29      37.688   4.288 -14.158  1.00  5.39           N
ATOM    452  CA  GLN A  29      36.677   3.627 -13.350  1.00  5.39           C
ATOM    453  C   GLN A  29      36.319   4.449 -12.134  1.00  5.39           C
ATOM    454  O   GLN A  29      35.169   4.459 -11.700  1.00  5.39           O
ATOM    455  CB  GLN A  29      37.134   2.265 -12.895  1.00  5.39           C
ATOM    456  CG  GLN A  29      36.082   1.503 -12.166  1.00  5.39           C
ATOM    457  CD  GLN A  29      34.860   1.143 -13.015  1.00  5.39           C
ATOM    458  NE2 GLN A  29      33.669   1.458 -12.513  1.00  5.39           N
ATOM    459  OE1 GLN A  29      34.987   0.566 -14.099  1.00  5.39           O
ATOM      0  H   GLN A  29      38.450   3.890 -14.178  1.00  5.39           H   new
ATOM      0  HA  GLN A  29      35.895   3.529 -13.915  1.00  5.39           H   new
ATOM      0  HB2 GLN A  29      37.419   1.752 -13.667  1.00  5.39           H   new
ATOM      0  HB3 GLN A  29      37.908   2.366 -12.320  1.00  5.39           H   new
ATOM      0  HG2 GLN A  29      36.472   0.686 -11.818  1.00  5.39           H   new
ATOM      0  HG3 GLN A  29      35.790   2.026 -11.403  1.00  5.39           H   new
ATOM      0 HE21 GLN A  29      33.615   1.860 -11.755  1.00  5.39           H   new
ATOM      0 HE22 GLN A  29      32.953   1.259 -12.947  1.00  5.39           H   new
ATOM    468  N   ILE A  30      37.307   5.142 -11.576  1.00  4.96           N
ATOM    469  CA  ILE A  30      37.056   5.957 -10.400  1.00  4.96           C
ATOM    470  C   ILE A  30      36.050   7.050 -10.767  1.00  4.96           C
ATOM    471  O   ILE A  30      35.081   7.283 -10.028  1.00  4.96           O
ATOM    472  CB  ILE A  30      38.365   6.540  -9.863  1.00  4.96           C
ATOM    473  CG1 ILE A  30      39.230   5.393  -9.307  1.00  4.96           C
ATOM    474  CG2 ILE A  30      38.072   7.554  -8.785  1.00  4.96           C
ATOM    475  CD1 ILE A  30      40.657   5.780  -9.025  1.00  4.96           C
ATOM      0  H   ILE A  30      38.119   5.153 -11.860  1.00  4.96           H   new
ATOM      0  HA  ILE A  30      36.679   5.414  -9.690  1.00  4.96           H   new
ATOM      0  HB  ILE A  30      38.846   6.987 -10.577  1.00  4.96           H   new
ATOM      0 HG12 ILE A  30      38.827   5.064  -8.489  1.00  4.96           H   new
ATOM      0 HG13 ILE A  30      39.223   4.659  -9.941  1.00  4.96           H   new
ATOM      0 HG21 ILE A  30      38.905   7.919  -8.449  1.00  4.96           H   new
ATOM      0 HG22 ILE A  30      37.530   8.270  -9.152  1.00  4.96           H   new
ATOM      0 HG23 ILE A  30      37.592   7.126  -8.059  1.00  4.96           H   new
ATOM      0 HD11 ILE A  30      41.138   5.012  -8.679  1.00  4.96           H   new
ATOM      0 HD12 ILE A  30      41.078   6.083  -9.844  1.00  4.96           H   new
ATOM      0 HD13 ILE A  30      40.675   6.494  -8.369  1.00  4.96           H   new
ATOM    487  N   LEU A  31      36.255   7.684 -11.933  1.00  4.61           N
ATOM    488  CA  LEU A  31      35.328   8.680 -12.448  1.00  4.61           C
ATOM    489  C   LEU A  31      33.953   8.072 -12.638  1.00  4.61           C
ATOM    490  O   LEU A  31      32.967   8.628 -12.152  1.00  4.61           O
ATOM    491  CB  LEU A  31      35.803   9.248 -13.787  1.00  4.61           C
ATOM    492  CG  LEU A  31      34.836  10.233 -14.453  1.00  4.61           C
ATOM    493  CD1 LEU A  31      34.644  11.430 -13.553  1.00  4.61           C
ATOM    494  CD2 LEU A  31      35.390  10.641 -15.803  1.00  4.61           C
ATOM      0  H   LEU A  31      36.936   7.543 -12.439  1.00  4.61           H   new
ATOM      0  HA  LEU A  31      35.288   9.399 -11.798  1.00  4.61           H   new
ATOM      0  HB2 LEU A  31      36.654   9.693 -13.650  1.00  4.61           H   new
ATOM      0  HB3 LEU A  31      35.963   8.511 -14.397  1.00  4.61           H   new
ATOM      0  HG  LEU A  31      33.971   9.816 -14.592  1.00  4.61           H   new
ATOM      0 HD11 LEU A  31      34.032  12.055 -13.972  1.00  4.61           H   new
ATOM      0 HD12 LEU A  31      34.278  11.140 -12.703  1.00  4.61           H   new
ATOM      0 HD13 LEU A  31      35.499  11.864 -13.405  1.00  4.61           H   new
ATOM      0 HD21 LEU A  31      34.781  11.265 -16.228  1.00  4.61           H   new
ATOM      0 HD22 LEU A  31      36.254  11.065 -15.684  1.00  4.61           H   new
ATOM      0 HD23 LEU A  31      35.490   9.855 -16.363  1.00  4.61           H   new
ATOM    506  N   VAL A  32      33.882   6.903 -13.291  1.00  4.34           N
ATOM    507  CA  VAL A  32      32.595   6.257 -13.512  1.00  4.34           C
ATOM    508  C   VAL A  32      31.911   6.023 -12.188  1.00  4.34           C
ATOM    509  O   VAL A  32      30.716   6.277 -12.054  1.00  4.34           O
ATOM    510  CB  VAL A  32      32.748   4.904 -14.222  1.00  4.34           C
ATOM    511  CG1 VAL A  32      31.415   4.171 -14.205  1.00  4.34           C
ATOM    512  CG2 VAL A  32      33.211   5.117 -15.648  1.00  4.34           C
ATOM      0  H   VAL A  32      34.560   6.479 -13.607  1.00  4.34           H   new
ATOM      0  HA  VAL A  32      32.069   6.846 -14.075  1.00  4.34           H   new
ATOM      0  HB  VAL A  32      33.411   4.369 -13.758  1.00  4.34           H   new
ATOM      0 HG11 VAL A  32      31.510   3.316 -14.653  1.00  4.34           H   new
ATOM      0 HG12 VAL A  32      31.137   4.025 -13.287  1.00  4.34           H   new
ATOM      0 HG13 VAL A  32      30.747   4.704 -14.664  1.00  4.34           H   new
ATOM      0 HG21 VAL A  32      33.305   4.258 -16.089  1.00  4.34           H   new
ATOM      0 HG22 VAL A  32      32.558   5.655 -16.123  1.00  4.34           H   new
ATOM      0 HG23 VAL A  32      34.066   5.575 -15.646  1.00  4.34           H   new
ATOM    522  N   GLY A  33      32.666   5.561 -11.205  1.00  4.15           N
ATOM    523  CA  GLY A  33      32.135   5.320  -9.891  1.00  4.15           C
ATOM    524  C   GLY A  33      31.426   6.558  -9.383  1.00  4.15           C
ATOM    525  O   GLY A  33      30.238   6.502  -9.056  1.00  4.15           O
ATOM      0  H   GLY A  33      33.503   5.380 -11.288  1.00  4.15           H   new
ATOM      0  HA2 GLY A  33      31.518   4.572  -9.916  1.00  4.15           H   new
ATOM      0  HA3 GLY A  33      32.852   5.077  -9.284  1.00  4.15           H   new
ATOM    529  N   GLY A  34      32.141   7.682  -9.353  1.00  4.02           N
ATOM    530  CA  GLY A  34      31.557   8.927  -8.883  1.00  4.02           C
ATOM    531  C   GLY A  34      30.336   9.345  -9.703  1.00  4.02           C
ATOM    532  O   GLY A  34      29.348   9.824  -9.139  1.00  4.02           O
ATOM      0  H   GLY A  34      32.963   7.741  -9.600  1.00  4.02           H   new
ATOM      0  HA2 GLY A  34      31.301   8.830  -7.953  1.00  4.02           H   new
ATOM      0  HA3 GLY A  34      32.225   9.629  -8.921  1.00  4.02           H   new
ATOM    536  N   MET A  35      30.364   9.119 -11.023  1.00  3.93           N
ATOM    537  CA  MET A  35      29.229   9.507 -11.856  1.00  3.93           C
ATOM    538  C   MET A  35      27.997   8.658 -11.553  1.00  3.93           C
ATOM    539  O   MET A  35      26.871   9.161 -11.584  1.00  3.93           O
ATOM    540  CB  MET A  35      29.578   9.403 -13.342  1.00  3.93           C
ATOM    541  CG  MET A  35      30.648  10.391 -13.834  1.00  3.93           C
ATOM    542  SD  MET A  35      30.195  12.103 -13.585  1.00  3.93           S
ATOM    543  CE  MET A  35      31.095  12.437 -12.082  1.00  3.93           C
ATOM      0  H   MET A  35      31.017   8.750 -11.444  1.00  3.93           H   new
ATOM      0  HA  MET A  35      29.023  10.431 -11.646  1.00  3.93           H   new
ATOM      0  HB2 MET A  35      29.883   8.501 -13.525  1.00  3.93           H   new
ATOM      0  HB3 MET A  35      28.769   9.540 -13.860  1.00  3.93           H   new
ATOM      0  HG2 MET A  35      31.482  10.213 -13.371  1.00  3.93           H   new
ATOM      0  HG3 MET A  35      30.810  10.240 -14.778  1.00  3.93           H   new
ATOM      0  HE1 MET A  35      30.944  13.356 -11.812  1.00  3.93           H   new
ATOM      0  HE2 MET A  35      30.788  11.840 -11.381  1.00  3.93           H   new
ATOM      0  HE3 MET A  35      32.043  12.296 -12.234  1.00  3.93           H   new
ATOM    553  N   VAL A  36      28.197   7.380 -11.223  1.00  3.86           N
ATOM    554  CA  VAL A  36      27.072   6.519 -10.879  1.00  3.86           C
ATOM    555  C   VAL A  36      26.454   6.973  -9.569  1.00  3.86           C
ATOM    556  O   VAL A  36      25.228   7.072  -9.447  1.00  3.86           O
ATOM    557  CB  VAL A  36      27.491   5.038 -10.771  1.00  3.86           C
ATOM    558  CG1 VAL A  36      26.329   4.205 -10.214  1.00  3.86           C
ATOM    559  CG2 VAL A  36      27.880   4.510 -12.157  1.00  3.86           C
ATOM      0  H   VAL A  36      28.967   6.999 -11.193  1.00  3.86           H   new
ATOM      0  HA  VAL A  36      26.420   6.591 -11.594  1.00  3.86           H   new
ATOM      0  HB  VAL A  36      28.251   4.967 -10.172  1.00  3.86           H   new
ATOM      0 HG11 VAL A  36      26.599   3.276 -10.149  1.00  3.86           H   new
ATOM      0 HG12 VAL A  36      26.088   4.534  -9.334  1.00  3.86           H   new
ATOM      0 HG13 VAL A  36      25.565   4.278 -10.807  1.00  3.86           H   new
ATOM      0 HG21 VAL A  36      28.143   3.579 -12.087  1.00  3.86           H   new
ATOM      0 HG22 VAL A  36      27.122   4.587 -12.757  1.00  3.86           H   new
ATOM      0 HG23 VAL A  36      28.621   5.030 -12.505  1.00  3.86           H   new
ATOM    569  N   LEU A  37      27.301   7.274  -8.583  1.00  3.82           N
ATOM    570  CA  LEU A  37      26.792   7.722  -7.294  1.00  3.82           C
ATOM    571  C   LEU A  37      26.051   9.049  -7.414  1.00  3.82           C
ATOM    572  O   LEU A  37      24.960   9.217  -6.855  1.00  3.82           O
ATOM    573  CB  LEU A  37      27.955   7.827  -6.306  1.00  3.82           C
ATOM    574  CG  LEU A  37      28.244   6.542  -5.509  1.00  3.82           C
ATOM    575  CD1 LEU A  37      28.443   5.392  -6.467  1.00  3.82           C
ATOM    576  CD2 LEU A  37      29.485   6.730  -4.678  1.00  3.82           C
ATOM      0  H   LEU A  37      28.158   7.226  -8.641  1.00  3.82           H   new
ATOM      0  HA  LEU A  37      26.150   7.072  -6.967  1.00  3.82           H   new
ATOM      0  HB2 LEU A  37      28.755   8.077  -6.794  1.00  3.82           H   new
ATOM      0  HB3 LEU A  37      27.768   8.545  -5.681  1.00  3.82           H   new
ATOM      0  HG  LEU A  37      27.495   6.349  -4.924  1.00  3.82           H   new
ATOM      0 HD11 LEU A  37      28.625   4.581  -5.966  1.00  3.82           H   new
ATOM      0 HD12 LEU A  37      27.640   5.270  -6.998  1.00  3.82           H   new
ATOM      0 HD13 LEU A  37      29.191   5.585  -7.053  1.00  3.82           H   new
ATOM      0 HD21 LEU A  37      29.665   5.919  -4.177  1.00  3.82           H   new
ATOM      0 HD22 LEU A  37      30.237   6.924  -5.259  1.00  3.82           H   new
ATOM      0 HD23 LEU A  37      29.354   7.468  -4.062  1.00  3.82           H   new
ATOM    588  N   LEU A  38      26.604   9.988  -8.182  1.00  3.83           N
ATOM    589  CA  LEU A  38      25.923  11.259  -8.333  1.00  3.83           C
ATOM    590  C   LEU A  38      24.641  11.093  -9.105  1.00  3.83           C
ATOM    591  O   LEU A  38      23.609  11.620  -8.704  1.00  3.83           O
ATOM    592  CB  LEU A  38      26.809  12.266  -9.055  1.00  3.83           C
ATOM    593  CG  LEU A  38      28.005  12.756  -8.281  1.00  3.83           C
ATOM    594  CD1 LEU A  38      28.863  13.579  -9.201  1.00  3.83           C
ATOM    595  CD2 LEU A  38      27.530  13.562  -7.088  1.00  3.83           C
ATOM      0  H   LEU A  38      27.347   9.909  -8.608  1.00  3.83           H   new
ATOM      0  HA  LEU A  38      25.721  11.588  -7.443  1.00  3.83           H   new
ATOM      0  HB2 LEU A  38      27.121  11.864  -9.881  1.00  3.83           H   new
ATOM      0  HB3 LEU A  38      26.267  13.032  -9.300  1.00  3.83           H   new
ATOM      0  HG  LEU A  38      28.533  12.014  -7.947  1.00  3.83           H   new
ATOM      0 HD11 LEU A  38      29.639  13.903  -8.717  1.00  3.83           H   new
ATOM      0 HD12 LEU A  38      29.153  13.033  -9.948  1.00  3.83           H   new
ATOM      0 HD13 LEU A  38      28.351  14.333  -9.532  1.00  3.83           H   new
ATOM      0 HD21 LEU A  38      28.297  13.880  -6.586  1.00  3.83           H   new
ATOM      0 HD22 LEU A  38      27.009  14.320  -7.396  1.00  3.83           H   new
ATOM      0 HD23 LEU A  38      26.980  13.003  -6.518  1.00  3.83           H   new
ATOM    607  N   GLY A  39      24.678  10.295 -10.166  1.00  3.89           N
ATOM    608  CA  GLY A  39      23.518  10.074 -11.001  1.00  3.89           C
ATOM    609  C   GLY A  39      22.359   9.547 -10.182  1.00  3.89           C
ATOM    610  O   GLY A  39      21.275  10.132 -10.188  1.00  3.89           O
ATOM      0  H   GLY A  39      25.381   9.868 -10.418  1.00  3.89           H   new
ATOM      0  HA2 GLY A  39      23.263  10.904 -11.434  1.00  3.89           H   new
ATOM      0  HA3 GLY A  39      23.736   9.443 -11.704  1.00  3.89           H   new
ATOM    614  N   ALA A  40      22.605   8.458  -9.455  1.00  4.02           N
ATOM    615  CA  ALA A  40      21.587   7.813  -8.646  1.00  4.02           C
ATOM    616  C   ALA A  40      20.995   8.780  -7.595  1.00  4.02           C
ATOM    617  O   ALA A  40      19.791   8.732  -7.301  1.00  4.02           O
ATOM    618  CB  ALA A  40      22.198   6.580  -8.012  1.00  4.02           C
ATOM      0  H   ALA A  40      23.374   8.074  -9.421  1.00  4.02           H   new
ATOM      0  HA  ALA A  40      20.840   7.548  -9.206  1.00  4.02           H   new
ATOM      0  HB1 ALA A  40      21.532   6.133  -7.466  1.00  4.02           H   new
ATOM      0  HB2 ALA A  40      22.504   5.976  -8.707  1.00  4.02           H   new
ATOM      0  HB3 ALA A  40      22.950   6.840  -7.457  1.00  4.02           H   new
ATOM    624  N   MET A  41      21.814   9.677  -7.034  1.00  4.19           N
ATOM    625  CA  MET A  41      21.275  10.669  -6.104  1.00  4.19           C
ATOM    626  C   MET A  41      20.474  11.773  -6.822  1.00  4.19           C
ATOM    627  O   MET A  41      19.394  12.168  -6.377  1.00  4.19           O
ATOM    628  CB  MET A  41      22.402  11.278  -5.270  1.00  4.19           C
ATOM    629  CG  MET A  41      23.003  10.321  -4.240  1.00  4.19           C
ATOM    630  SD  MET A  41      24.158  11.110  -3.135  1.00  4.19           S
ATOM    631  CE  MET A  41      25.527  11.320  -4.264  1.00  4.19           C
ATOM      0  H   MET A  41      22.661   9.727  -7.175  1.00  4.19           H   new
ATOM      0  HA  MET A  41      20.656  10.208  -5.517  1.00  4.19           H   new
ATOM      0  HB2 MET A  41      23.105  11.580  -5.866  1.00  4.19           H   new
ATOM      0  HB3 MET A  41      22.064  12.062  -4.810  1.00  4.19           H   new
ATOM      0  HG2 MET A  41      22.287   9.924  -3.720  1.00  4.19           H   new
ATOM      0  HG3 MET A  41      23.452   9.597  -4.704  1.00  4.19           H   new
ATOM      0  HE1 MET A  41      26.264  11.751  -3.803  1.00  4.19           H   new
ATOM      0  HE2 MET A  41      25.813  10.453  -4.591  1.00  4.19           H   new
ATOM      0  HE3 MET A  41      25.248  11.871  -5.012  1.00  4.19           H   new
ATOM    641  N   LEU A  42      20.967  12.232  -7.971  1.00  4.37           N
ATOM    642  CA  LEU A  42      20.343  13.322  -8.727  1.00  4.37           C
ATOM    643  C   LEU A  42      18.953  12.973  -9.238  1.00  4.37           C
ATOM    644  O   LEU A  42      18.067  13.828  -9.282  1.00  4.37           O
ATOM    645  CB  LEU A  42      21.264  13.727  -9.880  1.00  4.37           C
ATOM    646  CG  LEU A  42      22.572  14.449  -9.444  1.00  4.37           C
ATOM    647  CD1 LEU A  42      23.516  14.560 -10.630  1.00  4.37           C
ATOM    648  CD2 LEU A  42      22.224  15.818  -8.908  1.00  4.37           C
ATOM      0  H   LEU A  42      21.679  11.918  -8.338  1.00  4.37           H   new
ATOM      0  HA  LEU A  42      20.223  14.070  -8.121  1.00  4.37           H   new
ATOM      0  HB2 LEU A  42      21.500  12.932 -10.384  1.00  4.37           H   new
ATOM      0  HB3 LEU A  42      20.773  14.309 -10.481  1.00  4.37           H   new
ATOM      0  HG  LEU A  42      23.016  13.940  -8.747  1.00  4.37           H   new
ATOM      0 HD11 LEU A  42      24.330  15.010 -10.355  1.00  4.37           H   new
ATOM      0 HD12 LEU A  42      23.732  13.672 -10.956  1.00  4.37           H   new
ATOM      0 HD13 LEU A  42      23.089  15.068 -11.337  1.00  4.37           H   new
ATOM      0 HD21 LEU A  42      23.035  16.274  -8.634  1.00  4.37           H   new
ATOM      0 HD22 LEU A  42      21.781  16.334  -9.600  1.00  4.37           H   new
ATOM      0 HD23 LEU A  42      21.632  15.726  -8.145  1.00  4.37           H   new
ATOM    660  N   VAL A  43      18.743  11.708  -9.586  1.00  4.54           N
ATOM    661  CA  VAL A  43      17.442  11.253 -10.069  1.00  4.54           C
ATOM    662  C   VAL A  43      16.426  11.036  -8.933  1.00  4.54           C
ATOM    663  O   VAL A  43      15.273  10.692  -9.193  1.00  4.54           O
ATOM    664  CB  VAL A  43      17.581   9.962 -10.896  1.00  4.54           C
ATOM    665  CG1 VAL A  43      18.472  10.205 -12.096  1.00  4.54           C
ATOM    666  CG2 VAL A  43      18.155   8.899 -10.040  1.00  4.54           C
ATOM      0  H   VAL A  43      19.344  11.094  -9.550  1.00  4.54           H   new
ATOM      0  HA  VAL A  43      17.100  11.963 -10.634  1.00  4.54           H   new
ATOM      0  HB  VAL A  43      16.708   9.685 -11.214  1.00  4.54           H   new
ATOM      0 HG11 VAL A  43      18.553   9.386 -12.610  1.00  4.54           H   new
ATOM      0 HG12 VAL A  43      18.084  10.899 -12.652  1.00  4.54           H   new
ATOM      0 HG13 VAL A  43      19.350  10.486 -11.795  1.00  4.54           H   new
ATOM      0 HG21 VAL A  43      18.245   8.082 -10.555  1.00  4.54           H   new
ATOM      0 HG22 VAL A  43      19.027   9.177  -9.720  1.00  4.54           H   new
ATOM      0 HG23 VAL A  43      17.569   8.741  -9.284  1.00  4.54           H   new
ATOM    676  N   GLY A  44      16.859  11.181  -7.670  1.00  4.63           N
ATOM    677  CA  GLY A  44      15.983  11.020  -6.512  1.00  4.63           C
ATOM    678  C   GLY A  44      15.912   9.600  -5.954  1.00  4.63           C
ATOM    679  O   GLY A  44      15.258   9.361  -4.938  1.00  4.63           O
ATOM      0  H   GLY A  44      17.672  11.376  -7.468  1.00  4.63           H   new
ATOM      0  HA2 GLY A  44      16.285  11.616  -5.809  1.00  4.63           H   new
ATOM      0  HA3 GLY A  44      15.088  11.302  -6.758  1.00  4.63           H   new
ATOM    683  N   GLN A  45      16.551   8.651  -6.623  1.00  4.65           N
ATOM    684  CA  GLN A  45      16.541   7.261  -6.175  1.00  4.65           C
ATOM    685  C   GLN A  45      17.310   7.036  -4.882  1.00  4.65           C
ATOM    686  O   GLN A  45      16.902   6.233  -4.040  1.00  4.65           O
ATOM    687  CB  GLN A  45      17.087   6.335  -7.266  1.00  4.65           C
ATOM    688  CG  GLN A  45      16.154   6.169  -8.461  1.00  4.65           C
ATOM    689  CD  GLN A  45      16.724   5.262  -9.539  1.00  4.65           C
ATOM    690  NE2 GLN A  45      16.469   5.612 -10.797  1.00  4.65           N
ATOM    691  OE1 GLN A  45      17.388   4.256  -9.251  1.00  4.65           O
ATOM      0  H   GLN A  45      17.000   8.790  -7.343  1.00  4.65           H   new
ATOM      0  HA  GLN A  45      15.612   7.048  -5.994  1.00  4.65           H   new
ATOM      0  HB2 GLN A  45      17.937   6.683  -7.577  1.00  4.65           H   new
ATOM      0  HB3 GLN A  45      17.261   5.463  -6.880  1.00  4.65           H   new
ATOM      0  HG2 GLN A  45      15.307   5.807  -8.156  1.00  4.65           H   new
ATOM      0  HG3 GLN A  45      15.969   7.041  -8.844  1.00  4.65           H   new
ATOM      0 HE21 GLN A  45      16.005   6.317 -10.962  1.00  4.65           H   new
ATOM      0 HE22 GLN A  45      16.769   5.133 -11.446  1.00  4.65           H   new
ATOM    700  N   VAL A  46      18.413   7.756  -4.723  1.00  4.59           N
ATOM    701  CA  VAL A  46      19.281   7.586  -3.568  1.00  4.59           C
ATOM    702  C   VAL A  46      19.379   8.816  -2.680  1.00  4.59           C
ATOM    703  O   VAL A  46      19.620   9.923  -3.164  1.00  4.59           O
ATOM    704  CB  VAL A  46      20.678   7.242  -4.070  1.00  4.59           C
ATOM    705  CG1 VAL A  46      21.634   7.088  -2.917  1.00  4.59           C
ATOM    706  CG2 VAL A  46      20.579   6.028  -4.921  1.00  4.59           C
ATOM      0  H   VAL A  46      18.678   8.355  -5.280  1.00  4.59           H   new
ATOM      0  HA  VAL A  46      18.894   6.881  -3.025  1.00  4.59           H   new
ATOM      0  HB  VAL A  46      21.039   7.961  -4.612  1.00  4.59           H   new
ATOM      0 HG11 VAL A  46      22.517   6.870  -3.255  1.00  4.59           H   new
ATOM      0 HG12 VAL A  46      21.676   7.919  -2.418  1.00  4.59           H   new
ATOM      0 HG13 VAL A  46      21.326   6.376  -2.334  1.00  4.59           H   new
ATOM      0 HG21 VAL A  46      21.460   5.792  -5.252  1.00  4.59           H   new
ATOM      0 HG22 VAL A  46      20.223   5.293  -4.397  1.00  4.59           H   new
ATOM      0 HG23 VAL A  46      19.990   6.205  -5.671  1.00  4.59           H   new
ATOM    716  N   THR A  47      19.215   8.622  -1.370  1.00  4.46           N
ATOM    717  CA  THR A  47      19.350   9.729  -0.434  1.00  4.46           C
ATOM    718  C   THR A  47      20.745   9.757   0.167  1.00  4.46           C
ATOM    719  O   THR A  47      21.518   8.804   0.020  1.00  4.46           O
ATOM    720  CB  THR A  47      18.344   9.611   0.715  1.00  4.46           C
ATOM    721  CG2 THR A  47      16.948   9.451   0.155  1.00  4.46           C
ATOM    722  OG1 THR A  47      18.666   8.453   1.509  1.00  4.46           O
ATOM      0  H   THR A  47      19.027   7.864  -1.010  1.00  4.46           H   new
ATOM      0  HA  THR A  47      19.182  10.543  -0.934  1.00  4.46           H   new
ATOM      0  HB  THR A  47      18.385  10.411   1.262  1.00  4.46           H   new
ATOM      0  HG1 THR A  47      18.450   7.757   1.091  1.00  4.46           H   new
ATOM      0 HG21 THR A  47      16.313   9.376   0.885  1.00  4.46           H   new
ATOM      0 HG22 THR A  47      16.727  10.223  -0.388  1.00  4.46           H   new
ATOM      0 HG23 THR A  47      16.908   8.650  -0.391  1.00  4.46           H   new
ATOM    730  N   ILE A  48      21.047  10.812   0.909  1.00  4.30           N
ATOM    731  CA  ILE A  48      22.328  10.903   1.587  1.00  4.30           C
ATOM    732  C   ILE A  48      22.507   9.747   2.553  1.00  4.30           C
ATOM    733  O   ILE A  48      23.563   9.127   2.599  1.00  4.30           O
ATOM    734  CB  ILE A  48      22.465  12.222   2.348  1.00  4.30           C
ATOM    735  CG1 ILE A  48      22.553  13.389   1.367  1.00  4.30           C
ATOM    736  CG2 ILE A  48      23.673  12.162   3.264  1.00  4.30           C
ATOM    737  CD1 ILE A  48      22.403  14.739   2.024  1.00  4.30           C
ATOM      0  H   ILE A  48      20.525  11.484   1.032  1.00  4.30           H   new
ATOM      0  HA  ILE A  48      23.017  10.864   0.905  1.00  4.30           H   new
ATOM      0  HB  ILE A  48      21.680  12.364   2.899  1.00  4.30           H   new
ATOM      0 HG12 ILE A  48      23.407  13.353   0.909  1.00  4.30           H   new
ATOM      0 HG13 ILE A  48      21.864  13.287   0.692  1.00  4.30           H   new
ATOM      0 HG21 ILE A  48      23.757  13.000   3.745  1.00  4.30           H   new
ATOM      0 HG22 ILE A  48      23.563  11.436   3.898  1.00  4.30           H   new
ATOM      0 HG23 ILE A  48      24.473  12.012   2.736  1.00  4.30           H   new
ATOM      0 HD11 ILE A  48      22.468  15.435   1.352  1.00  4.30           H   new
ATOM      0 HD12 ILE A  48      21.539  14.792   2.462  1.00  4.30           H   new
ATOM      0 HD13 ILE A  48      23.106  14.859   2.682  1.00  4.30           H   new
ATOM    749  N   LEU A  49      21.455   9.441   3.311  1.00  4.14           N
ATOM    750  CA  LEU A  49      21.519   8.363   4.286  1.00  4.14           C
ATOM    751  C   LEU A  49      21.744   7.015   3.617  1.00  4.14           C
ATOM    752  O   LEU A  49      22.457   6.159   4.148  1.00  4.14           O
ATOM    753  CB  LEU A  49      20.238   8.324   5.109  1.00  4.14           C
ATOM    754  CG  LEU A  49      20.037   9.527   6.034  1.00  4.14           C
ATOM    755  CD1 LEU A  49      18.673   9.430   6.701  1.00  4.14           C
ATOM    756  CD2 LEU A  49      21.159   9.562   7.055  1.00  4.14           C
ATOM      0  H   LEU A  49      20.698   9.847   3.274  1.00  4.14           H   new
ATOM      0  HA  LEU A  49      22.274   8.538   4.869  1.00  4.14           H   new
ATOM      0  HB2 LEU A  49      19.481   8.266   4.505  1.00  4.14           H   new
ATOM      0  HB3 LEU A  49      20.236   7.515   5.645  1.00  4.14           H   new
ATOM      0  HG  LEU A  49      20.063  10.354   5.527  1.00  4.14           H   new
ATOM      0 HD11 LEU A  49      18.544  10.192   7.287  1.00  4.14           H   new
ATOM      0 HD12 LEU A  49      17.980   9.425   6.022  1.00  4.14           H   new
ATOM      0 HD13 LEU A  49      18.623   8.612   7.219  1.00  4.14           H   new
ATOM      0 HD21 LEU A  49      21.037  10.323   7.644  1.00  4.14           H   new
ATOM      0 HD22 LEU A  49      21.148   8.744   7.577  1.00  4.14           H   new
ATOM      0 HD23 LEU A  49      22.011   9.641   6.598  1.00  4.14           H   new
ATOM    768  N   ASP A  50      21.224   6.828   2.406  1.00  3.98           N
ATOM    769  CA  ASP A  50      21.427   5.528   1.777  1.00  3.98           C
ATOM    770  C   ASP A  50      22.877   5.429   1.321  1.00  3.98           C
ATOM    771  O   ASP A  50      23.519   4.382   1.466  1.00  3.98           O
ATOM    772  CB  ASP A  50      20.555   5.388   0.536  1.00  3.98           C
ATOM    773  CG  ASP A  50      19.077   5.352   0.796  1.00  3.98           C
ATOM    774  OD1 ASP A  50      18.620   4.599   1.623  1.00  3.98           O
ATOM    775  OD2 ASP A  50      18.392   6.144   0.150  1.00  3.98           O1-
ATOM      0  H   ASP A  50      20.775   7.405   1.953  1.00  3.98           H   new
ATOM      0  HA  ASP A  50      21.201   4.837   2.419  1.00  3.98           H   new
ATOM      0  HB2 ASP A  50      20.746   6.128  -0.062  1.00  3.98           H   new
ATOM      0  HB3 ASP A  50      20.807   4.575   0.071  1.00  3.98           H   new
ATOM    780  N   LEU A  51      23.419   6.536   0.821  1.00  3.82           N
ATOM    781  CA  LEU A  51      24.797   6.527   0.379  1.00  3.82           C
ATOM    782  C   LEU A  51      25.739   6.363   1.578  1.00  3.82           C
ATOM    783  O   LEU A  51      26.744   5.659   1.483  1.00  3.82           O
ATOM    784  CB  LEU A  51      25.139   7.759  -0.452  1.00  3.82           C
ATOM    785  CG  LEU A  51      26.567   7.724  -1.033  1.00  3.82           C
ATOM    786  CD1 LEU A  51      26.729   6.463  -1.858  1.00  3.82           C
ATOM    787  CD2 LEU A  51      26.787   8.908  -1.919  1.00  3.82           C
ATOM      0  H   LEU A  51      23.010   7.287   0.732  1.00  3.82           H   new
ATOM      0  HA  LEU A  51      24.920   5.763  -0.207  1.00  3.82           H   new
ATOM      0  HB2 LEU A  51      24.502   7.838  -1.179  1.00  3.82           H   new
ATOM      0  HB3 LEU A  51      25.040   8.551   0.099  1.00  3.82           H   new
ATOM      0  HG  LEU A  51      27.209   7.741  -0.306  1.00  3.82           H   new
ATOM      0 HD11 LEU A  51      27.625   6.431  -2.228  1.00  3.82           H   new
ATOM      0 HD12 LEU A  51      26.585   5.687  -1.295  1.00  3.82           H   new
ATOM      0 HD13 LEU A  51      26.081   6.463  -2.580  1.00  3.82           H   new
ATOM      0 HD21 LEU A  51      27.687   8.879  -2.280  1.00  3.82           H   new
ATOM      0 HD22 LEU A  51      26.146   8.891  -2.647  1.00  3.82           H   new
ATOM      0 HD23 LEU A  51      26.671   9.723  -1.405  1.00  3.82           H   new
ATOM    799  N   LEU A  52      25.442   7.016   2.709  1.00  3.65           N
ATOM    800  CA  LEU A  52      26.302   6.869   3.885  1.00  3.65           C
ATOM    801  C   LEU A  52      26.312   5.427   4.396  1.00  3.65           C
ATOM    802  O   LEU A  52      27.371   4.884   4.731  1.00  3.65           O
ATOM    803  CB  LEU A  52      25.834   7.792   5.009  1.00  3.65           C
ATOM    804  CG  LEU A  52      26.041   9.290   4.771  1.00  3.65           C
ATOM    805  CD1 LEU A  52      25.355  10.065   5.879  1.00  3.65           C
ATOM    806  CD2 LEU A  52      27.520   9.589   4.723  1.00  3.65           C
ATOM      0  H   LEU A  52      24.765   7.535   2.813  1.00  3.65           H   new
ATOM      0  HA  LEU A  52      27.202   7.110   3.615  1.00  3.65           H   new
ATOM      0  HB2 LEU A  52      24.889   7.634   5.162  1.00  3.65           H   new
ATOM      0  HB3 LEU A  52      26.299   7.544   5.823  1.00  3.65           H   new
ATOM      0  HG  LEU A  52      25.652   9.557   3.923  1.00  3.65           H   new
ATOM      0 HD11 LEU A  52      25.482  11.016   5.735  1.00  3.65           H   new
ATOM      0 HD12 LEU A  52      24.407   9.862   5.877  1.00  3.65           H   new
ATOM      0 HD13 LEU A  52      25.737   9.814   6.734  1.00  3.65           H   new
ATOM      0 HD21 LEU A  52      27.654  10.538   4.572  1.00  3.65           H   new
ATOM      0 HD22 LEU A  52      27.929   9.335   5.565  1.00  3.65           H   new
ATOM      0 HD23 LEU A  52      27.929   9.087   4.001  1.00  3.65           H   new
ATOM    818  N   LYS A  53      25.146   4.767   4.400  1.00  3.50           N
ATOM    819  CA  LYS A  53      25.104   3.371   4.827  1.00  3.50           C
ATOM    820  C   LYS A  53      25.926   2.523   3.874  1.00  3.50           C
ATOM    821  O   LYS A  53      26.673   1.631   4.301  1.00  3.50           O
ATOM    822  CB  LYS A  53      23.664   2.861   4.868  1.00  3.50           C
ATOM    823  CG  LYS A  53      22.805   3.408   6.009  1.00  3.50           C
ATOM    824  CD  LYS A  53      21.378   2.911   5.863  1.00  3.50           C
ATOM    825  CE  LYS A  53      20.480   3.359   6.997  1.00  3.50           C
ATOM    826  NZ  LYS A  53      19.066   2.961   6.740  1.00  3.50           N1+
ATOM      0  H   LYS A  53      24.390   5.102   4.165  1.00  3.50           H   new
ATOM      0  HA  LYS A  53      25.476   3.308   5.721  1.00  3.50           H   new
ATOM      0  HB2 LYS A  53      23.235   3.082   4.026  1.00  3.50           H   new
ATOM      0  HB3 LYS A  53      23.682   1.893   4.932  1.00  3.50           H   new
ATOM      0  HG2 LYS A  53      23.169   3.126   6.863  1.00  3.50           H   new
ATOM      0  HG3 LYS A  53      22.821   4.378   6.001  1.00  3.50           H   new
ATOM      0  HD2 LYS A  53      21.014   3.230   5.022  1.00  3.50           H   new
ATOM      0  HD3 LYS A  53      21.380   1.942   5.822  1.00  3.50           H   new
ATOM      0  HE2 LYS A  53      20.784   2.967   7.831  1.00  3.50           H   new
ATOM      0  HE3 LYS A  53      20.536   4.322   7.099  1.00  3.50           H   new
ATOM      0  HZ1 LYS A  53      18.554   3.232   7.415  1.00  3.50           H   new
ATOM      0  HZ2 LYS A  53      18.784   3.338   5.985  1.00  3.50           H   new
ATOM      0  HZ3 LYS A  53      19.015   2.075   6.666  1.00  3.50           H   new
ATOM    840  N   LEU A  54      25.819   2.830   2.578  1.00  3.39           N
ATOM    841  CA  LEU A  54      26.570   2.114   1.571  1.00  3.39           C
ATOM    842  C   LEU A  54      28.054   2.325   1.746  1.00  3.39           C
ATOM    843  O   LEU A  54      28.813   1.366   1.694  1.00  3.39           O
ATOM    844  CB  LEU A  54      26.143   2.501   0.165  1.00  3.39           C
ATOM    845  CG  LEU A  54      26.938   1.805  -0.891  1.00  3.39           C
ATOM    846  CD1 LEU A  54      26.782   0.307  -0.686  1.00  3.39           C
ATOM    847  CD2 LEU A  54      26.454   2.229  -2.253  1.00  3.39           C
ATOM      0  H   LEU A  54      25.313   3.453   2.270  1.00  3.39           H   new
ATOM      0  HA  LEU A  54      26.376   1.171   1.691  1.00  3.39           H   new
ATOM      0  HB2 LEU A  54      25.203   2.292   0.047  1.00  3.39           H   new
ATOM      0  HB3 LEU A  54      26.236   3.460   0.055  1.00  3.39           H   new
ATOM      0  HG  LEU A  54      27.877   2.039  -0.830  1.00  3.39           H   new
ATOM      0 HD11 LEU A  54      27.291  -0.167  -1.362  1.00  3.39           H   new
ATOM      0 HD12 LEU A  54      27.110   0.065   0.194  1.00  3.39           H   new
ATOM      0 HD13 LEU A  54      25.845   0.066  -0.759  1.00  3.39           H   new
ATOM      0 HD21 LEU A  54      26.972   1.776  -2.936  1.00  3.39           H   new
ATOM      0 HD22 LEU A  54      25.517   1.997  -2.351  1.00  3.39           H   new
ATOM      0 HD23 LEU A  54      26.561   3.188  -2.350  1.00  3.39           H   new
ATOM    859  N   THR A  55      28.472   3.562   1.981  1.00  3.31           N
ATOM    860  CA  THR A  55      29.878   3.884   2.140  1.00  3.31           C
ATOM    861  C   THR A  55      30.492   2.996   3.213  1.00  3.31           C
ATOM    862  O   THR A  55      31.566   2.410   3.012  1.00  3.31           O
ATOM    863  CB  THR A  55      30.044   5.362   2.528  1.00  3.31           C
ATOM    864  CG2 THR A  55      31.506   5.703   2.728  1.00  3.31           C
ATOM    865  OG1 THR A  55      29.480   6.188   1.492  1.00  3.31           O
ATOM      0  H   THR A  55      27.945   4.238   2.053  1.00  3.31           H   new
ATOM      0  HA  THR A  55      30.333   3.729   1.297  1.00  3.31           H   new
ATOM      0  HB  THR A  55      29.580   5.524   3.364  1.00  3.31           H   new
ATOM      0  HG1 THR A  55      28.645   6.101   1.488  1.00  3.31           H   new
ATOM      0 HG21 THR A  55      31.590   6.638   2.972  1.00  3.31           H   new
ATOM      0 HG22 THR A  55      31.873   5.151   3.436  1.00  3.31           H   new
ATOM      0 HG23 THR A  55      31.992   5.539   1.905  1.00  3.31           H   new
ATOM    873  N   VAL A  56      29.788   2.855   4.336  1.00  3.27           N
ATOM    874  CA  VAL A  56      30.281   1.999   5.396  1.00  3.27           C
ATOM    875  C   VAL A  56      30.385   0.561   4.905  1.00  3.27           C
ATOM    876  O   VAL A  56      31.413  -0.094   5.104  1.00  3.27           O
ATOM    877  CB  VAL A  56      29.345   2.049   6.613  1.00  3.27           C
ATOM    878  CG1 VAL A  56      29.769   0.990   7.630  1.00  3.27           C
ATOM    879  CG2 VAL A  56      29.381   3.442   7.211  1.00  3.27           C
ATOM      0  H   VAL A  56      29.037   3.241   4.496  1.00  3.27           H   new
ATOM      0  HA  VAL A  56      31.159   2.319   5.657  1.00  3.27           H   new
ATOM      0  HB  VAL A  56      28.433   1.856   6.345  1.00  3.27           H   new
ATOM      0 HG11 VAL A  56      29.177   1.023   8.398  1.00  3.27           H   new
ATOM      0 HG12 VAL A  56      29.720   0.111   7.222  1.00  3.27           H   new
ATOM      0 HG13 VAL A  56      30.679   1.163   7.917  1.00  3.27           H   new
ATOM      0 HG21 VAL A  56      28.791   3.479   7.980  1.00  3.27           H   new
ATOM      0 HG22 VAL A  56      30.287   3.652   7.488  1.00  3.27           H   new
ATOM      0 HG23 VAL A  56      29.088   4.087   6.548  1.00  3.27           H   new
ATOM    889  N   ALA A  57      29.334   0.080   4.228  1.00  3.29           N
ATOM    890  CA  ALA A  57      29.339  -1.276   3.701  1.00  3.29           C
ATOM    891  C   ALA A  57      30.445  -1.512   2.695  1.00  3.29           C
ATOM    892  O   ALA A  57      30.996  -2.602   2.670  1.00  3.29           O
ATOM    893  CB  ALA A  57      28.024  -1.607   3.088  1.00  3.29           C
ATOM      0  H   ALA A  57      28.616   0.525   4.068  1.00  3.29           H   new
ATOM      0  HA  ALA A  57      29.504  -1.862   4.456  1.00  3.29           H   new
ATOM      0  HB1 ALA A  57      28.047  -2.513   2.743  1.00  3.29           H   new
ATOM      0  HB2 ALA A  57      27.327  -1.534   3.758  1.00  3.29           H   new
ATOM      0  HB3 ALA A  57      27.840  -0.990   2.363  1.00  3.29           H   new
ATOM    899  N   VAL A  58      30.790  -0.520   1.883  1.00  3.37           N
ATOM    900  CA  VAL A  58      31.862  -0.662   0.902  1.00  3.37           C
ATOM    901  C   VAL A  58      33.172  -0.925   1.647  1.00  3.37           C
ATOM    902  O   VAL A  58      33.956  -1.801   1.273  1.00  3.37           O
ATOM    903  CB  VAL A  58      31.931   0.584  -0.004  1.00  3.37           C
ATOM    904  CG1 VAL A  58      33.156   0.572  -0.874  1.00  3.37           C
ATOM    905  CG2 VAL A  58      30.695   0.600  -0.917  1.00  3.37           C
ATOM      0  H   VAL A  58      30.412   0.252   1.884  1.00  3.37           H   new
ATOM      0  HA  VAL A  58      31.691  -1.415   0.315  1.00  3.37           H   new
ATOM      0  HB  VAL A  58      31.964   1.368   0.566  1.00  3.37           H   new
ATOM      0 HG11 VAL A  58      33.167   1.368  -1.429  1.00  3.37           H   new
ATOM      0 HG12 VAL A  58      33.949   0.556  -0.316  1.00  3.37           H   new
ATOM      0 HG13 VAL A  58      33.144  -0.216  -1.440  1.00  3.37           H   new
ATOM      0 HG21 VAL A  58      30.727   1.380  -1.492  1.00  3.37           H   new
ATOM      0 HG22 VAL A  58      30.684  -0.203  -1.462  1.00  3.37           H   new
ATOM      0 HG23 VAL A  58      29.892   0.632  -0.374  1.00  3.37           H   new
ATOM    915  N   GLY A  59      33.395  -0.195   2.736  1.00  3.51           N
ATOM    916  CA  GLY A  59      34.568  -0.435   3.569  1.00  3.51           C
ATOM    917  C   GLY A  59      34.564  -1.878   4.107  1.00  3.51           C
ATOM    918  O   GLY A  59      35.547  -2.617   3.972  1.00  3.51           O
ATOM      0  H   GLY A  59      32.883   0.440   3.008  1.00  3.51           H   new
ATOM      0  HA2 GLY A  59      35.375  -0.279   3.053  1.00  3.51           H   new
ATOM      0  HA3 GLY A  59      34.579   0.192   4.309  1.00  3.51           H   new
ATOM    922  N   LEU A  60      33.438  -2.282   4.704  1.00  3.70           N
ATOM    923  CA  LEU A  60      33.306  -3.610   5.310  1.00  3.70           C
ATOM    924  C   LEU A  60      33.469  -4.713   4.260  1.00  3.70           C
ATOM    925  O   LEU A  60      34.105  -5.744   4.512  1.00  3.70           O
ATOM    926  CB  LEU A  60      31.910  -3.732   5.908  1.00  3.70           C
ATOM    927  CG  LEU A  60      31.589  -2.822   7.066  1.00  3.70           C
ATOM    928  CD1 LEU A  60      30.099  -2.897   7.357  1.00  3.70           C
ATOM    929  CD2 LEU A  60      32.405  -3.228   8.276  1.00  3.70           C
ATOM      0  H   LEU A  60      32.732  -1.795   4.768  1.00  3.70           H   new
ATOM      0  HA  LEU A  60      33.994  -3.711   5.986  1.00  3.70           H   new
ATOM      0  HB2 LEU A  60      31.263  -3.566   5.204  1.00  3.70           H   new
ATOM      0  HB3 LEU A  60      31.784  -4.649   6.199  1.00  3.70           H   new
ATOM      0  HG  LEU A  60      31.817  -1.905   6.845  1.00  3.70           H   new
ATOM      0 HD11 LEU A  60      29.885  -2.314   8.102  1.00  3.70           H   new
ATOM      0 HD12 LEU A  60      29.601  -2.616   6.573  1.00  3.70           H   new
ATOM      0 HD13 LEU A  60      29.859  -3.809   7.582  1.00  3.70           H   new
ATOM      0 HD21 LEU A  60      32.196  -2.641   9.019  1.00  3.70           H   new
ATOM      0 HD22 LEU A  60      32.192  -4.143   8.518  1.00  3.70           H   new
ATOM      0 HD23 LEU A  60      33.350  -3.161   8.067  1.00  3.70           H   new
ATOM    941  N   HIS A  61      32.918  -4.450   3.074  1.00  3.96           N
ATOM    942  CA  HIS A  61      32.940  -5.324   1.914  1.00  3.96           C
ATOM    943  C   HIS A  61      34.363  -5.569   1.515  1.00  3.96           C
ATOM    944  O   HIS A  61      34.765  -6.709   1.314  1.00  3.96           O
ATOM    945  CB  HIS A  61      32.139  -4.697   0.760  1.00  3.96           C
ATOM    946  CG  HIS A  61      32.098  -5.444  -0.538  1.00  3.96           C
ATOM    947  CD2 HIS A  61      32.840  -6.462  -1.027  1.00  3.96           C
ATOM    948  ND1 HIS A  61      31.199  -5.117  -1.534  1.00  3.96           N
ATOM    949  CE1 HIS A  61      31.369  -5.916  -2.560  1.00  3.96           C
ATOM    950  NE2 HIS A  61      32.360  -6.743  -2.284  1.00  3.96           N
ATOM      0  H   HIS A  61      32.499  -3.714   2.922  1.00  3.96           H   new
ATOM      0  HA  HIS A  61      32.524  -6.173   2.133  1.00  3.96           H   new
ATOM      0  HB2 HIS A  61      31.226  -4.572   1.063  1.00  3.96           H   new
ATOM      0  HB3 HIS A  61      32.504  -3.815   0.587  1.00  3.96           H   new
ATOM      0  HD2 HIS A  61      33.543  -6.891  -0.595  1.00  3.96           H   new
ATOM      0  HE1 HIS A  61      30.875  -5.902  -3.348  1.00  3.96           H   new
ATOM      0  HE2 HIS A  61      32.657  -7.358  -2.806  1.00  3.96           H   new
ATOM    958  N   PHE A  62      35.139  -4.497   1.408  1.00  4.29           N
ATOM    959  CA  PHE A  62      36.532  -4.621   1.048  1.00  4.29           C
ATOM    960  C   PHE A  62      37.242  -5.556   2.007  1.00  4.29           C
ATOM    961  O   PHE A  62      37.892  -6.510   1.584  1.00  4.29           O
ATOM    962  CB  PHE A  62      37.230  -3.276   1.083  1.00  4.29           C
ATOM    963  CG  PHE A  62      38.660  -3.380   0.736  1.00  4.29           C
ATOM    964  CD1 PHE A  62      39.036  -3.555  -0.581  1.00  4.29           C
ATOM    965  CD2 PHE A  62      39.640  -3.297   1.711  1.00  4.29           C
ATOM    966  CE1 PHE A  62      40.355  -3.645  -0.934  1.00  4.29           C
ATOM    967  CE2 PHE A  62      40.972  -3.388   1.369  1.00  4.29           C
ATOM    968  CZ  PHE A  62      41.332  -3.562   0.040  1.00  4.29           C
ATOM      0  H   PHE A  62      34.872  -3.690   1.541  1.00  4.29           H   new
ATOM      0  HA  PHE A  62      36.568  -4.976   0.146  1.00  4.29           H   new
ATOM      0  HB2 PHE A  62      36.792  -2.670   0.465  1.00  4.29           H   new
ATOM      0  HB3 PHE A  62      37.141  -2.890   1.969  1.00  4.29           H   new
ATOM      0  HD1 PHE A  62      38.382  -3.613  -1.239  1.00  4.29           H   new
ATOM      0  HD2 PHE A  62      39.398  -3.179   2.601  1.00  4.29           H   new
ATOM      0  HE1 PHE A  62      40.593  -3.762  -1.825  1.00  4.29           H   new
ATOM      0  HE2 PHE A  62      41.627  -3.333   2.027  1.00  4.29           H   new
ATOM      0  HZ  PHE A  62      42.230  -3.623  -0.195  1.00  4.29           H   new
ATOM    978  N   HIS A  63      37.072  -5.337   3.308  1.00  4.70           N
ATOM    979  CA  HIS A  63      37.773  -6.164   4.283  1.00  4.70           C
ATOM    980  C   HIS A  63      37.379  -7.644   4.163  1.00  4.70           C
ATOM    981  O   HIS A  63      38.234  -8.532   4.234  1.00  4.70           O
ATOM    982  CB  HIS A  63      37.505  -5.647   5.697  1.00  4.70           C
ATOM    983  CG  HIS A  63      38.175  -4.326   5.972  1.00  4.70           C
ATOM    984  CD2 HIS A  63      37.665  -3.116   6.308  1.00  4.70           C
ATOM    985  ND1 HIS A  63      39.547  -4.160   5.911  1.00  4.70           N
ATOM    986  CE1 HIS A  63      39.847  -2.903   6.195  1.00  4.70           C
ATOM    987  NE2 HIS A  63      38.725  -2.252   6.441  1.00  4.70           N
ATOM      0  H   HIS A  63      36.566  -4.727   3.641  1.00  4.70           H   new
ATOM      0  HA  HIS A  63      38.723  -6.103   4.098  1.00  4.70           H   new
ATOM      0  HB2 HIS A  63      36.548  -5.553   5.827  1.00  4.70           H   new
ATOM      0  HB3 HIS A  63      37.815  -6.303   6.341  1.00  4.70           H   new
ATOM      0  HD2 HIS A  63      36.766  -2.909   6.426  1.00  4.70           H   new
ATOM      0  HE1 HIS A  63      40.703  -2.540   6.218  1.00  4.70           H   new
ATOM      0  HE2 HIS A  63      38.667  -1.420   6.651  1.00  4.70           H   new
ATOM    995  N   GLU A  64      36.096  -7.903   3.919  1.00  5.14           N
ATOM    996  CA  GLU A  64      35.599  -9.262   3.745  1.00  5.14           C
ATOM    997  C   GLU A  64      35.589  -9.746   2.289  1.00  5.14           C
ATOM    998  O   GLU A  64      35.159 -10.873   2.016  1.00  5.14           O
ATOM    999  CB  GLU A  64      34.222  -9.421   4.393  1.00  5.14           C
ATOM   1000  CG  GLU A  64      34.243  -9.364   5.900  1.00  5.14           C
ATOM   1001  CD  GLU A  64      35.017 -10.554   6.429  1.00  5.14           C
ATOM   1002  OE1 GLU A  64      35.007 -11.550   5.736  1.00  5.14           O
ATOM   1003  OE2 GLU A  64      35.573 -10.501   7.505  1.00  5.14           O1-
ATOM      0  H   GLU A  64      35.491  -7.295   3.850  1.00  5.14           H   new
ATOM      0  HA  GLU A  64      36.233  -9.838   4.200  1.00  5.14           H   new
ATOM      0  HB2 GLU A  64      33.636  -8.724   4.060  1.00  5.14           H   new
ATOM      0  HB3 GLU A  64      33.840 -10.269   4.116  1.00  5.14           H   new
ATOM      0  HG2 GLU A  64      34.654  -8.538   6.198  1.00  5.14           H   new
ATOM      0  HG3 GLU A  64      33.338  -9.372   6.248  1.00  5.14           H   new
ATOM   1010  N   MET A  65      36.114  -8.943   1.356  1.00  5.54           N
ATOM   1011  CA  MET A  65      36.170  -9.302  -0.060  1.00  5.54           C
ATOM   1012  C   MET A  65      37.001 -10.555  -0.271  1.00  5.54           C
ATOM   1013  O   MET A  65      36.798 -11.297  -1.228  1.00  5.54           O
ATOM   1014  CB  MET A  65      36.734  -8.145  -0.879  1.00  5.54           C
ATOM   1015  CG  MET A  65      36.749  -8.357  -2.368  1.00  5.54           C
ATOM   1016  SD  MET A  65      37.289  -6.887  -3.267  1.00  5.54           S
ATOM   1017  CE  MET A  65      35.811  -5.903  -3.200  1.00  5.54           C
ATOM      0  H   MET A  65      36.449  -8.171   1.532  1.00  5.54           H   new
ATOM      0  HA  MET A  65      35.266  -9.486  -0.361  1.00  5.54           H   new
ATOM      0  HB2 MET A  65      36.215  -7.349  -0.686  1.00  5.54           H   new
ATOM      0  HB3 MET A  65      37.641  -7.971  -0.583  1.00  5.54           H   new
ATOM      0  HG2 MET A  65      37.338  -9.098  -2.581  1.00  5.54           H   new
ATOM      0  HG3 MET A  65      35.860  -8.607  -2.666  1.00  5.54           H   new
ATOM      0  HE1 MET A  65      35.962  -5.061  -3.657  1.00  5.54           H   new
ATOM      0  HE2 MET A  65      35.085  -6.380  -3.632  1.00  5.54           H   new
ATOM      0  HE3 MET A  65      35.579  -5.731  -2.274  1.00  5.54           H   new
ATOM   1027  N   ASN A  66      37.930 -10.797   0.646  1.00  5.79           N
ATOM   1028  CA  ASN A  66      38.816 -11.949   0.621  1.00  5.79           C
ATOM   1029  C   ASN A  66      38.055 -13.268   0.800  1.00  5.79           C
ATOM   1030  O   ASN A  66      38.536 -14.327   0.394  1.00  5.79           O
ATOM   1031  CB  ASN A  66      39.857 -11.803   1.711  1.00  5.79           C
ATOM   1032  CG  ASN A  66      40.885 -10.752   1.397  1.00  5.79           C
ATOM   1033  ND2 ASN A  66      41.514 -10.234   2.422  1.00  5.79           N
ATOM   1034  OD1 ASN A  66      41.110 -10.402   0.231  1.00  5.79           O
ATOM      0  H   ASN A  66      38.065 -10.279   1.319  1.00  5.79           H   new
ATOM      0  HA  ASN A  66      39.243 -11.978  -0.250  1.00  5.79           H   new
ATOM      0  HB2 ASN A  66      39.416 -11.579   2.546  1.00  5.79           H   new
ATOM      0  HB3 ASN A  66      40.302 -12.655   1.844  1.00  5.79           H   new
ATOM      0 HD21 ASN A  66      42.110  -9.626   2.299  1.00  5.79           H   new
ATOM      0 HD22 ASN A  66      41.332 -10.502   3.219  1.00  5.79           H   new
ATOM   1041  N   ASN A  67      36.888 -13.201   1.451  1.00  5.86           N
ATOM   1042  CA  ASN A  67      36.067 -14.373   1.728  1.00  5.86           C
ATOM   1043  C   ASN A  67      34.831 -14.407   0.824  1.00  5.86           C
ATOM   1044  O   ASN A  67      34.434 -15.466   0.325  1.00  5.86           O
ATOM   1045  CB  ASN A  67      35.664 -14.365   3.193  1.00  5.86           C
ATOM   1046  CG  ASN A  67      36.854 -14.531   4.123  1.00  5.86           C
ATOM   1047  ND2 ASN A  67      36.877 -13.797   5.215  1.00  5.86           N
ATOM   1048  OD1 ASN A  67      37.761 -15.326   3.841  1.00  5.86           O
ATOM      0  H   ASN A  67      36.553 -12.465   1.744  1.00  5.86           H   new
ATOM      0  HA  ASN A  67      36.584 -15.172   1.541  1.00  5.86           H   new
ATOM      0  HB2 ASN A  67      35.212 -13.531   3.397  1.00  5.86           H   new
ATOM      0  HB3 ASN A  67      35.028 -15.080   3.355  1.00  5.86           H   new
ATOM      0 HD21 ASN A  67      37.538 -13.860   5.762  1.00  5.86           H   new
ATOM      0 HD22 ASN A  67      36.231 -13.254   5.382  1.00  5.86           H   new
ATOM   1055  N   GLY A  68      34.230 -13.235   0.620  1.00  5.71           N
ATOM   1056  CA  GLY A  68      33.030 -13.083  -0.194  1.00  5.71           C
ATOM   1057  C   GLY A  68      31.766 -13.479   0.566  1.00  5.71           C
ATOM   1058  O   GLY A  68      31.818 -13.934   1.709  1.00  5.71           O
ATOM      0  H   GLY A  68      34.514 -12.496   0.957  1.00  5.71           H   new
ATOM      0  HA2 GLY A  68      32.954 -12.161  -0.487  1.00  5.71           H   new
ATOM      0  HA3 GLY A  68      33.111 -13.629  -0.992  1.00  5.71           H   new
ATOM   1062  N   GLY A  69      30.606 -13.262  -0.050  1.00  5.39           N
ATOM   1063  CA  GLY A  69      29.318 -13.665   0.534  1.00  5.39           C
ATOM   1064  C   GLY A  69      28.855 -12.785   1.687  1.00  5.39           C
ATOM   1065  O   GLY A  69      27.863 -12.073   1.574  1.00  5.39           O
ATOM      0  H   GLY A  69      30.539 -12.878  -0.817  1.00  5.39           H   new
ATOM      0  HA2 GLY A  69      28.641 -13.653  -0.161  1.00  5.39           H   new
ATOM      0  HA3 GLY A  69      29.388 -14.581   0.847  1.00  5.39           H   new
ATOM   1069  N   ASP A  70      29.583 -12.821   2.802  1.00  4.96           N
ATOM   1070  CA  ASP A  70      29.202 -12.002   3.948  1.00  4.96           C
ATOM   1071  C   ASP A  70      29.336 -10.553   3.529  1.00  4.96           C
ATOM   1072  O   ASP A  70      28.496  -9.709   3.841  1.00  4.96           O
ATOM   1073  CB  ASP A  70      30.099 -12.263   5.154  1.00  4.96           C
ATOM   1074  CG  ASP A  70      29.908 -13.661   5.785  1.00  4.96           C
ATOM   1075  OD1 ASP A  70      28.977 -14.362   5.427  1.00  4.96           O
ATOM   1076  OD2 ASP A  70      30.681 -14.003   6.647  1.00  4.96           O1-
ATOM      0  H   ASP A  70      30.287 -13.303   2.914  1.00  4.96           H   new
ATOM      0  HA  ASP A  70      28.294 -12.219   4.211  1.00  4.96           H   new
ATOM      0  HB2 ASP A  70      31.025 -12.163   4.885  1.00  4.96           H   new
ATOM      0  HB3 ASP A  70      29.925 -11.587   5.828  1.00  4.96           H   new
ATOM   1081  N   ALA A  71      30.384 -10.305   2.744  1.00  4.53           N
ATOM   1082  CA  ALA A  71      30.682  -8.996   2.201  1.00  4.53           C
ATOM   1083  C   ALA A  71      29.538  -8.510   1.336  1.00  4.53           C
ATOM   1084  O   ALA A  71      29.130  -7.348   1.398  1.00  4.53           O
ATOM   1085  CB  ALA A  71      31.934  -9.090   1.360  1.00  4.53           C
ATOM      0  H   ALA A  71      30.949 -10.910   2.512  1.00  4.53           H   new
ATOM      0  HA  ALA A  71      30.811  -8.370   2.931  1.00  4.53           H   new
ATOM      0  HB1 ALA A  71      32.143  -8.217   0.991  1.00  4.53           H   new
ATOM      0  HB2 ALA A  71      32.673  -9.392   1.911  1.00  4.53           H   new
ATOM      0  HB3 ALA A  71      31.792  -9.721   0.637  1.00  4.53           H   new
ATOM   1091  N   MET A  72      28.999  -9.439   0.555  1.00  4.16           N
ATOM   1092  CA  MET A  72      27.899  -9.171  -0.344  1.00  4.16           C
ATOM   1093  C   MET A  72      26.674  -8.789   0.447  1.00  4.16           C
ATOM   1094  O   MET A  72      25.986  -7.830   0.106  1.00  4.16           O
ATOM   1095  CB  MET A  72      27.608 -10.374  -1.205  1.00  4.16           C
ATOM   1096  CG  MET A  72      26.515 -10.193  -2.182  1.00  4.16           C
ATOM   1097  SD  MET A  72      24.888 -10.433  -1.511  1.00  4.16           S
ATOM   1098  CE  MET A  72      25.084 -12.130  -1.156  1.00  4.16           C
ATOM      0  H   MET A  72      29.271 -10.255   0.536  1.00  4.16           H   new
ATOM      0  HA  MET A  72      28.146  -8.434  -0.925  1.00  4.16           H   new
ATOM      0  HB2 MET A  72      28.416 -10.614  -1.685  1.00  4.16           H   new
ATOM      0  HB3 MET A  72      27.387 -11.122  -0.628  1.00  4.16           H   new
ATOM      0  HG2 MET A  72      26.572  -9.299  -2.553  1.00  4.16           H   new
ATOM      0  HG3 MET A  72      26.645 -10.813  -2.916  1.00  4.16           H   new
ATOM      0  HE1 MET A  72      24.267 -12.475  -0.762  1.00  4.16           H   new
ATOM      0  HE2 MET A  72      25.276 -12.612  -1.975  1.00  4.16           H   new
ATOM      0  HE3 MET A  72      25.818 -12.248  -0.532  1.00  4.16           H   new
ATOM   1108  N   TYR A  73      26.377  -9.555   1.496  1.00  3.86           N
ATOM   1109  CA  TYR A  73      25.200  -9.247   2.282  1.00  3.86           C
ATOM   1110  C   TYR A  73      25.321  -7.877   2.900  1.00  3.86           C
ATOM   1111  O   TYR A  73      24.363  -7.112   2.884  1.00  3.86           O
ATOM   1112  CB  TYR A  73      24.949 -10.311   3.342  1.00  3.86           C
ATOM   1113  CG  TYR A  73      24.377 -11.529   2.740  1.00  3.86           C
ATOM   1114  CD1 TYR A  73      25.034 -12.710   2.853  1.00  3.86           C
ATOM   1115  CD2 TYR A  73      23.186 -11.448   2.038  1.00  3.86           C
ATOM   1116  CE1 TYR A  73      24.529 -13.820   2.276  1.00  3.86           C
ATOM   1117  CE2 TYR A  73      22.665 -12.565   1.454  1.00  3.86           C
ATOM   1118  CZ  TYR A  73      23.338 -13.748   1.564  1.00  3.86           C
ATOM   1119  OH  TYR A  73      22.854 -14.848   0.951  1.00  3.86           O
ATOM      0  H   TYR A  73      26.832 -10.236   1.759  1.00  3.86           H   new
ATOM      0  HA  TYR A  73      24.433  -9.244   1.688  1.00  3.86           H   new
ATOM      0  HB2 TYR A  73      25.781 -10.528   3.791  1.00  3.86           H   new
ATOM      0  HB3 TYR A  73      24.344  -9.964   4.017  1.00  3.86           H   new
ATOM      0  HD1 TYR A  73      25.832 -12.755   3.328  1.00  3.86           H   new
ATOM      0  HD2 TYR A  73      22.742 -10.634   1.965  1.00  3.86           H   new
ATOM      0  HE1 TYR A  73      24.977 -14.631   2.355  1.00  3.86           H   new
ATOM      0  HE2 TYR A  73      21.862 -12.522   0.987  1.00  3.86           H   new
ATOM      0  HH  TYR A  73      22.133 -14.659   0.563  1.00  3.86           H   new
ATOM   1129  N   MET A  74      26.506  -7.507   3.378  1.00  3.63           N
ATOM   1130  CA  MET A  74      26.633  -6.180   3.958  1.00  3.63           C
ATOM   1131  C   MET A  74      26.409  -5.131   2.876  1.00  3.63           C
ATOM   1132  O   MET A  74      25.719  -4.124   3.077  1.00  3.63           O
ATOM   1133  CB  MET A  74      28.015  -6.036   4.586  1.00  3.63           C
ATOM   1134  CG  MET A  74      28.162  -6.877   5.809  1.00  3.63           C
ATOM   1135  SD  MET A  74      29.659  -6.620   6.756  1.00  3.63           S
ATOM   1136  CE  MET A  74      30.921  -7.364   5.733  1.00  3.63           C
ATOM      0  H   MET A  74      27.219  -7.988   3.377  1.00  3.63           H   new
ATOM      0  HA  MET A  74      25.966  -6.051   4.650  1.00  3.63           H   new
ATOM      0  HB2 MET A  74      28.692  -6.287   3.938  1.00  3.63           H   new
ATOM      0  HB3 MET A  74      28.171  -5.106   4.813  1.00  3.63           H   new
ATOM      0  HG2 MET A  74      27.401  -6.712   6.388  1.00  3.63           H   new
ATOM      0  HG3 MET A  74      28.122  -7.810   5.546  1.00  3.63           H   new
ATOM      0  HE1 MET A  74      31.784  -7.275   6.167  1.00  3.63           H   new
ATOM      0  HE2 MET A  74      30.720  -8.304   5.604  1.00  3.63           H   new
ATOM      0  HE3 MET A  74      30.945  -6.917   4.872  1.00  3.63           H   new
ATOM   1146  N   ALA A  75      26.946  -5.398   1.689  1.00  3.48           N
ATOM   1147  CA  ALA A  75      26.807  -4.501   0.562  1.00  3.48           C
ATOM   1148  C   ALA A  75      25.347  -4.318   0.155  1.00  3.48           C
ATOM   1149  O   ALA A  75      24.913  -3.196  -0.102  1.00  3.48           O
ATOM   1150  CB  ALA A  75      27.618  -5.052  -0.585  1.00  3.48           C
ATOM      0  H   ALA A  75      27.401  -6.108   1.520  1.00  3.48           H   new
ATOM      0  HA  ALA A  75      27.134  -3.623   0.814  1.00  3.48           H   new
ATOM      0  HB1 ALA A  75      27.537  -4.463  -1.351  1.00  3.48           H   new
ATOM      0  HB2 ALA A  75      28.550  -5.114  -0.322  1.00  3.48           H   new
ATOM      0  HB3 ALA A  75      27.289  -5.934  -0.820  1.00  3.48           H   new
ATOM   1156  N   LEU A  76      24.575  -5.412   0.149  1.00  3.41           N
ATOM   1157  CA  LEU A  76      23.169  -5.357  -0.241  1.00  3.41           C
ATOM   1158  C   LEU A  76      22.264  -4.793   0.849  1.00  3.41           C
ATOM   1159  O   LEU A  76      21.319  -4.046   0.549  1.00  3.41           O
ATOM   1160  CB  LEU A  76      22.694  -6.747  -0.677  1.00  3.41           C
ATOM   1161  CG  LEU A  76      22.832  -7.032  -2.195  1.00  3.41           C
ATOM   1162  CD1 LEU A  76      21.801  -6.214  -2.945  1.00  3.41           C
ATOM   1163  CD2 LEU A  76      24.218  -6.672  -2.644  1.00  3.41           C
ATOM      0  H   LEU A  76      24.852  -6.196   0.369  1.00  3.41           H   new
ATOM      0  HA  LEU A  76      23.105  -4.741  -0.988  1.00  3.41           H   new
ATOM      0  HB2 LEU A  76      23.198  -7.416  -0.188  1.00  3.41           H   new
ATOM      0  HB3 LEU A  76      21.763  -6.852  -0.424  1.00  3.41           H   new
ATOM      0  HG  LEU A  76      22.682  -7.973  -2.375  1.00  3.41           H   new
ATOM      0 HD11 LEU A  76      21.880  -6.386  -3.896  1.00  3.41           H   new
ATOM      0 HD12 LEU A  76      20.912  -6.460  -2.645  1.00  3.41           H   new
ATOM      0 HD13 LEU A  76      21.950  -5.271  -2.774  1.00  3.41           H   new
ATOM      0 HD21 LEU A  76      24.307  -6.849  -3.593  1.00  3.41           H   new
ATOM      0 HD22 LEU A  76      24.379  -5.730  -2.475  1.00  3.41           H   new
ATOM      0 HD23 LEU A  76      24.865  -7.203  -2.154  1.00  3.41           H   new
ATOM   1175  N   ILE A  77      22.561  -5.087   2.118  1.00  3.43           N
ATOM   1176  CA  ILE A  77      21.721  -4.540   3.168  1.00  3.43           C
ATOM   1177  C   ILE A  77      21.861  -3.038   3.105  1.00  3.43           C
ATOM   1178  O   ILE A  77      20.872  -2.318   3.016  1.00  3.43           O
ATOM   1179  CB  ILE A  77      22.156  -4.990   4.589  1.00  3.43           C
ATOM   1180  CG1 ILE A  77      21.923  -6.488   4.838  1.00  3.43           C
ATOM   1181  CG2 ILE A  77      21.394  -4.162   5.637  1.00  3.43           C
ATOM   1182  CD1 ILE A  77      22.652  -6.982   6.103  1.00  3.43           C
ATOM      0  H   ILE A  77      23.216  -5.580   2.378  1.00  3.43           H   new
ATOM      0  HA  ILE A  77      20.814  -4.853   3.025  1.00  3.43           H   new
ATOM      0  HB  ILE A  77      23.111  -4.839   4.663  1.00  3.43           H   new
ATOM      0 HG12 ILE A  77      20.972  -6.656   4.927  1.00  3.43           H   new
ATOM      0 HG13 ILE A  77      22.230  -6.995   4.070  1.00  3.43           H   new
ATOM      0 HG21 ILE A  77      21.663  -4.440   6.527  1.00  3.43           H   new
ATOM      0 HG22 ILE A  77      21.598  -3.221   5.517  1.00  3.43           H   new
ATOM      0 HG23 ILE A  77      20.440  -4.302   5.529  1.00  3.43           H   new
ATOM      0 HD11 ILE A  77      22.481  -7.929   6.226  1.00  3.43           H   new
ATOM      0 HD12 ILE A  77      23.606  -6.836   6.005  1.00  3.43           H   new
ATOM      0 HD13 ILE A  77      22.328  -6.493   6.875  1.00  3.43           H   new
ATOM   1194  N   ALA A  78      23.096  -2.558   3.080  1.00  3.52           N
ATOM   1195  CA  ALA A  78      23.334  -1.136   3.000  1.00  3.52           C
ATOM   1196  C   ALA A  78      22.877  -0.492   1.696  1.00  3.52           C
ATOM   1197  O   ALA A  78      22.348   0.620   1.711  1.00  3.52           O
ATOM   1198  CB  ALA A  78      24.775  -0.884   3.159  1.00  3.52           C
ATOM      0  H   ALA A  78      23.806  -3.042   3.109  1.00  3.52           H   new
ATOM      0  HA  ALA A  78      22.807  -0.735   3.709  1.00  3.52           H   new
ATOM      0  HB1 ALA A  78      24.945   0.070   3.107  1.00  3.52           H   new
ATOM      0  HB2 ALA A  78      25.069  -1.217   4.021  1.00  3.52           H   new
ATOM      0  HB3 ALA A  78      25.263  -1.338   2.454  1.00  3.52           H   new
ATOM   1204  N   ALA A  79      23.092  -1.166   0.558  1.00  3.68           N
ATOM   1205  CA  ALA A  79      22.695  -0.573  -0.706  1.00  3.68           C
ATOM   1206  C   ALA A  79      21.200  -0.575  -0.854  1.00  3.68           C
ATOM   1207  O   ALA A  79      20.576   0.469  -0.915  1.00  3.68           O
ATOM   1208  CB  ALA A  79      23.283  -1.347  -1.878  1.00  3.68           C
ATOM      0  H   ALA A  79      23.456  -1.944   0.504  1.00  3.68           H   new
ATOM      0  HA  ALA A  79      23.028   0.338  -0.709  1.00  3.68           H   new
ATOM      0  HB1 ALA A  79      23.005  -0.934  -2.711  1.00  3.68           H   new
ATOM      0  HB2 ALA A  79      24.251  -1.337  -1.820  1.00  3.68           H   new
ATOM      0  HB3 ALA A  79      22.968  -2.264  -1.851  1.00  3.68           H   new
ATOM   1214  N   PHE A  80      20.621  -1.758  -0.908  1.00  3.84           N
ATOM   1215  CA  PHE A  80      19.204  -1.920  -1.129  1.00  3.84           C
ATOM   1216  C   PHE A  80      18.287  -1.829   0.067  1.00  3.84           C
ATOM   1217  O   PHE A  80      17.126  -1.449  -0.084  1.00  3.84           O
ATOM   1218  CB  PHE A  80      18.913  -3.261  -1.789  1.00  3.84           C
ATOM   1219  CG  PHE A  80      19.079  -3.376  -3.251  1.00  3.84           C
ATOM   1220  CD1 PHE A  80      19.225  -2.277  -3.985  1.00  3.84           C
ATOM   1221  CD2 PHE A  80      18.956  -4.604  -3.897  1.00  3.84           C
ATOM   1222  CE1 PHE A  80      19.214  -2.343  -5.343  1.00  3.84           C
ATOM   1223  CE2 PHE A  80      18.966  -4.693  -5.262  1.00  3.84           C
ATOM   1224  CZ  PHE A  80      19.073  -3.560  -5.989  1.00  3.84           C
ATOM      0  H   PHE A  80      21.047  -2.499  -0.816  1.00  3.84           H   new
ATOM      0  HA  PHE A  80      19.005  -1.151  -1.685  1.00  3.84           H   new
ATOM      0  HB2 PHE A  80      19.486  -3.925  -1.374  1.00  3.84           H   new
ATOM      0  HB3 PHE A  80      17.998  -3.503  -1.576  1.00  3.84           H   new
ATOM      0  HD1 PHE A  80      19.336  -1.455  -3.565  1.00  3.84           H   new
ATOM      0  HD2 PHE A  80      18.865  -5.379  -3.390  1.00  3.84           H   new
ATOM      0  HE1 PHE A  80      19.302  -1.564  -5.843  1.00  3.84           H   new
ATOM      0  HE2 PHE A  80      18.900  -5.520  -5.682  1.00  3.84           H   new
ATOM      0  HZ  PHE A  80      19.052  -3.597  -6.918  1.00  3.84           H   new
ATOM   1234  N   SER A  81      18.745  -2.317   1.234  1.00  3.95           N
ATOM   1235  CA  SER A  81      17.854  -2.546   2.376  1.00  3.95           C
ATOM   1236  C   SER A  81      16.773  -3.487   1.868  1.00  3.95           C
ATOM   1237  O   SER A  81      15.591  -3.373   2.192  1.00  3.95           O
ATOM   1238  CB  SER A  81      17.264  -1.259   2.926  1.00  3.95           C
ATOM   1239  OG  SER A  81      18.263  -0.414   3.443  1.00  3.95           O
ATOM      0  H   SER A  81      19.568  -2.520   1.379  1.00  3.95           H   new
ATOM      0  HA  SER A  81      18.343  -2.928   3.122  1.00  3.95           H   new
ATOM      0  HB2 SER A  81      16.780  -0.797   2.224  1.00  3.95           H   new
ATOM      0  HB3 SER A  81      16.622  -1.468   3.623  1.00  3.95           H   new
ATOM      0  HG  SER A  81      19.010  -0.792   3.379  1.00  3.95           H   new
ATOM   1245  N   ILE A  82      17.243  -4.425   1.050  1.00  3.99           N
ATOM   1246  CA  ILE A  82      16.470  -5.430   0.363  1.00  3.99           C
ATOM   1247  C   ILE A  82      15.824  -6.303   1.373  1.00  3.99           C
ATOM   1248  O   ILE A  82      16.403  -6.516   2.441  1.00  3.99           O
ATOM   1249  CB  ILE A  82      17.353  -6.263  -0.583  1.00  3.99           C
ATOM   1250  CG1 ILE A  82      16.484  -6.893  -1.578  1.00  3.99           C
ATOM   1251  CG2 ILE A  82      18.155  -7.304   0.187  1.00  3.99           C
ATOM   1252  CD1 ILE A  82      15.821  -5.869  -2.410  1.00  3.99           C
ATOM      0  H   ILE A  82      18.083  -4.488   0.875  1.00  3.99           H   new
ATOM      0  HA  ILE A  82      15.794  -4.996  -0.181  1.00  3.99           H   new
ATOM      0  HB  ILE A  82      17.997  -5.688  -1.025  1.00  3.99           H   new
ATOM      0 HG12 ILE A  82      17.005  -7.487  -2.141  1.00  3.99           H   new
ATOM      0 HG13 ILE A  82      15.816  -7.438  -1.133  1.00  3.99           H   new
ATOM      0 HG21 ILE A  82      18.702  -7.814  -0.431  1.00  3.99           H   new
ATOM      0 HG22 ILE A  82      18.727  -6.860   0.833  1.00  3.99           H   new
ATOM      0 HG23 ILE A  82      17.548  -7.902   0.651  1.00  3.99           H   new
ATOM      0 HD11 ILE A  82      15.250  -6.303  -3.063  1.00  3.99           H   new
ATOM      0 HD12 ILE A  82      15.285  -5.291  -1.845  1.00  3.99           H   new
ATOM      0 HD13 ILE A  82      16.492  -5.340  -2.869  1.00  3.99           H   new
ATOM   1264  N   ARG A  83      14.641  -6.821   1.065  1.00  3.91           N
ATOM   1265  CA  ARG A  83      14.003  -7.682   2.023  1.00  3.91           C
ATOM   1266  C   ARG A  83      14.995  -8.646   2.642  1.00  3.91           C
ATOM   1267  O   ARG A  83      15.594  -9.459   1.933  1.00  3.91           O
ATOM   1268  CB  ARG A  83      12.965  -8.527   1.343  1.00  3.91           C
ATOM   1269  CG  ARG A  83      11.711  -7.861   1.007  1.00  3.91           C
ATOM   1270  CD  ARG A  83      10.783  -8.804   0.405  1.00  3.91           C
ATOM   1271  NE  ARG A  83      11.244  -9.327  -0.874  1.00  3.91           N
ATOM   1272  CZ  ARG A  83      11.692 -10.587  -1.069  1.00  3.91           C
ATOM   1273  NH1 ARG A  83      11.759 -11.423  -0.057  1.00  3.91           N1+
ATOM   1274  NH2 ARG A  83      12.051 -11.000  -2.269  1.00  3.91           N
ATOM      0  H   ARG A  83      14.211  -6.688   0.332  1.00  3.91           H   new
ATOM      0  HA  ARG A  83      13.614  -7.109   2.702  1.00  3.91           H   new
ATOM      0  HB2 ARG A  83      13.349  -8.884   0.527  1.00  3.91           H   new
ATOM      0  HB3 ARG A  83      12.764  -9.283   1.916  1.00  3.91           H   new
ATOM      0  HG2 ARG A  83      11.318  -7.476   1.806  1.00  3.91           H   new
ATOM      0  HG3 ARG A  83      11.881  -7.129   0.394  1.00  3.91           H   new
ATOM      0  HD2 ARG A  83      10.640  -9.543   1.017  1.00  3.91           H   new
ATOM      0  HD3 ARG A  83       9.925  -8.369   0.279  1.00  3.91           H   new
ATOM      0  HE  ARG A  83      11.230  -8.798  -1.552  1.00  3.91           H   new
ATOM      0 HH11 ARG A  83      11.518 -11.168   0.728  1.00  3.91           H   new
ATOM      0 HH12 ARG A  83      12.044 -12.225  -0.180  1.00  3.91           H   new
ATOM      0 HH21 ARG A  83      12.002 -10.465  -2.940  1.00  3.91           H   new
ATOM      0 HH22 ARG A  83      12.334 -11.804  -2.380  1.00  3.91           H   new
ATOM   1288  N   PRO A  84      15.128  -8.648   3.975  1.00  3.74           N
ATOM   1289  CA  PRO A  84      15.987  -9.508   4.735  1.00  3.74           C
ATOM   1290  C   PRO A  84      15.756 -10.982   4.502  1.00  3.74           C
ATOM   1291  O   PRO A  84      16.649 -11.767   4.757  1.00  3.74           O
ATOM   1292  CB  PRO A  84      15.693  -9.099   6.151  1.00  3.74           C
ATOM   1293  CG  PRO A  84      15.268  -7.688   6.056  1.00  3.74           C
ATOM   1294  CD  PRO A  84      14.522  -7.569   4.788  1.00  3.74           C
ATOM      0  HA  PRO A  84      16.918  -9.406   4.482  1.00  3.74           H   new
ATOM      0  HB2 PRO A  84      14.996  -9.651   6.539  1.00  3.74           H   new
ATOM      0  HB3 PRO A  84      16.477  -9.193   6.715  1.00  3.74           H   new
ATOM      0  HG2 PRO A  84      14.710  -7.442   6.811  1.00  3.74           H   new
ATOM      0  HG3 PRO A  84      16.035  -7.094   6.064  1.00  3.74           H   new
ATOM      0  HD2 PRO A  84      13.569  -7.700   4.913  1.00  3.74           H   new
ATOM      0  HD3 PRO A  84      14.637  -6.697   4.379  1.00  3.74           H   new
ATOM   1302  N   GLY A  85      14.606 -11.398   3.978  1.00  3.54           N
ATOM   1303  CA  GLY A  85      14.391 -12.816   3.706  1.00  3.54           C
ATOM   1304  C   GLY A  85      15.505 -13.375   2.795  1.00  3.54           C
ATOM   1305  O   GLY A  85      15.797 -14.570   2.804  1.00  3.54           O
ATOM      0  H   GLY A  85      13.947 -10.884   3.775  1.00  3.54           H   new
ATOM      0  HA2 GLY A  85      14.371 -13.310   4.540  1.00  3.54           H   new
ATOM      0  HA3 GLY A  85      13.528 -12.941   3.282  1.00  3.54           H   new
ATOM   1309  N   LEU A  86      16.167 -12.496   2.032  1.00  3.36           N
ATOM   1310  CA  LEU A  86      17.251 -12.864   1.135  1.00  3.36           C
ATOM   1311  C   LEU A  86      18.496 -13.320   1.907  1.00  3.36           C
ATOM   1312  O   LEU A  86      19.324 -14.078   1.394  1.00  3.36           O
ATOM   1313  CB  LEU A  86      17.542 -11.671   0.250  1.00  3.36           C
ATOM   1314  CG  LEU A  86      16.652 -11.611  -0.960  1.00  3.36           C
ATOM   1315  CD1 LEU A  86      15.213 -11.766  -0.520  1.00  3.36           C
ATOM   1316  CD2 LEU A  86      16.792 -10.295  -1.614  1.00  3.36           C
ATOM      0  H   LEU A  86      15.989 -11.655   2.027  1.00  3.36           H   new
ATOM      0  HA  LEU A  86      16.988 -13.622   0.590  1.00  3.36           H   new
ATOM      0  HB2 LEU A  86      17.434 -10.857   0.766  1.00  3.36           H   new
ATOM      0  HB3 LEU A  86      18.468 -11.705  -0.036  1.00  3.36           H   new
ATOM      0  HG  LEU A  86      16.901 -12.318  -1.576  1.00  3.36           H   new
ATOM      0 HD11 LEU A  86      14.631 -11.728  -1.295  1.00  3.36           H   new
ATOM      0 HD12 LEU A  86      15.101 -12.620  -0.074  1.00  3.36           H   new
ATOM      0 HD13 LEU A  86      14.982 -11.049   0.092  1.00  3.36           H   new
ATOM      0 HD21 LEU A  86      16.217 -10.258  -2.394  1.00  3.36           H   new
ATOM      0 HD22 LEU A  86      16.537  -9.596  -0.992  1.00  3.36           H   new
ATOM      0 HD23 LEU A  86      17.714 -10.165  -1.886  1.00  3.36           H   new
ATOM   1328  N   LEU A  87      18.572 -12.923   3.183  1.00  3.24           N
ATOM   1329  CA  LEU A  87      19.665 -13.232   4.097  1.00  3.24           C
ATOM   1330  C   LEU A  87      19.614 -14.695   4.483  1.00  3.24           C
ATOM   1331  O   LEU A  87      20.553 -15.212   5.090  1.00  3.24           O
ATOM   1332  CB  LEU A  87      19.567 -12.417   5.389  1.00  3.24           C
ATOM   1333  CG  LEU A  87      19.720 -10.937   5.312  1.00  3.24           C
ATOM   1334  CD1 LEU A  87      19.353 -10.375   6.674  1.00  3.24           C
ATOM   1335  CD2 LEU A  87      21.143 -10.602   4.932  1.00  3.24           C
ATOM      0  H   LEU A  87      17.958 -12.446   3.550  1.00  3.24           H   new
ATOM      0  HA  LEU A  87      20.491 -13.016   3.637  1.00  3.24           H   new
ATOM      0  HB2 LEU A  87      18.704 -12.603   5.790  1.00  3.24           H   new
ATOM      0  HB3 LEU A  87      20.242 -12.752   6.000  1.00  3.24           H   new
ATOM      0  HG  LEU A  87      19.141 -10.548   4.637  1.00  3.24           H   new
ATOM      0 HD11 LEU A  87      19.442  -9.409   6.660  1.00  3.24           H   new
ATOM      0 HD12 LEU A  87      18.437 -10.612   6.886  1.00  3.24           H   new
ATOM      0 HD13 LEU A  87      19.946 -10.744   7.347  1.00  3.24           H   new
ATOM      0 HD21 LEU A  87      21.246  -9.639   4.881  1.00  3.24           H   new
ATOM      0 HD22 LEU A  87      21.749 -10.957   5.601  1.00  3.24           H   new
ATOM      0 HD23 LEU A  87      21.349 -10.995   4.069  1.00  3.24           H   new
ATOM   1347  N   ILE A  88      18.551 -15.404   4.098  1.00  3.20           N
ATOM   1348  CA  ILE A  88      18.517 -16.820   4.377  1.00  3.20           C
ATOM   1349  C   ILE A  88      19.723 -17.483   3.709  1.00  3.20           C
ATOM   1350  O   ILE A  88      20.213 -18.495   4.202  1.00  3.20           O
ATOM   1351  CB  ILE A  88      17.206 -17.466   3.896  1.00  3.20           C
ATOM   1352  CG1 ILE A  88      17.085 -18.851   4.513  1.00  3.20           C
ATOM   1353  CG2 ILE A  88      17.177 -17.578   2.360  1.00  3.20           C
ATOM   1354  CD1 ILE A  88      16.978 -18.838   6.013  1.00  3.20           C
ATOM      0  H   ILE A  88      17.864 -15.088   3.688  1.00  3.20           H   new
ATOM      0  HA  ILE A  88      18.558 -16.950   5.337  1.00  3.20           H   new
ATOM      0  HB  ILE A  88      16.461 -16.909   4.172  1.00  3.20           H   new
ATOM      0 HG12 ILE A  88      16.304 -19.293   4.145  1.00  3.20           H   new
ATOM      0 HG13 ILE A  88      17.857 -19.379   4.256  1.00  3.20           H   new
ATOM      0 HG21 ILE A  88      16.343 -17.987   2.081  1.00  3.20           H   new
ATOM      0 HG22 ILE A  88      17.249 -16.693   1.969  1.00  3.20           H   new
ATOM      0 HG23 ILE A  88      17.921 -18.124   2.061  1.00  3.20           H   new
ATOM      0 HD11 ILE A  88      16.904 -19.748   6.340  1.00  3.20           H   new
ATOM      0 HD12 ILE A  88      17.769 -18.422   6.390  1.00  3.20           H   new
ATOM      0 HD13 ILE A  88      16.192 -18.335   6.277  1.00  3.20           H   new
ATOM   1366  N   GLY A  89      20.241 -16.896   2.614  1.00  3.24           N
ATOM   1367  CA  GLY A  89      21.405 -17.441   1.936  1.00  3.24           C
ATOM   1368  C   GLY A  89      22.661 -17.398   2.813  1.00  3.24           C
ATOM   1369  O   GLY A  89      23.637 -18.092   2.541  1.00  3.24           O
ATOM      0  H   GLY A  89      19.924 -16.181   2.257  1.00  3.24           H   new
ATOM      0  HA2 GLY A  89      21.226 -18.358   1.676  1.00  3.24           H   new
ATOM      0  HA3 GLY A  89      21.565 -16.941   1.120  1.00  3.24           H   new
ATOM   1373  N   PHE A  90      22.647 -16.551   3.848  1.00  3.37           N
ATOM   1374  CA  PHE A  90      23.720 -16.461   4.824  1.00  3.37           C
ATOM   1375  C   PHE A  90      23.576 -17.750   5.619  1.00  3.37           C
ATOM   1376  O   PHE A  90      24.510 -18.530   5.779  1.00  3.37           O
ATOM   1377  CB  PHE A  90      23.507 -15.241   5.741  1.00  3.37           C
ATOM   1378  CG  PHE A  90      24.582 -14.926   6.725  1.00  3.37           C
ATOM   1379  CD1 PHE A  90      25.665 -14.156   6.365  1.00  3.37           C
ATOM   1380  CD2 PHE A  90      24.514 -15.395   8.022  1.00  3.37           C
ATOM   1381  CE1 PHE A  90      26.639 -13.846   7.271  1.00  3.37           C
ATOM   1382  CE2 PHE A  90      25.508 -15.088   8.925  1.00  3.37           C
ATOM   1383  CZ  PHE A  90      26.565 -14.311   8.550  1.00  3.37           C
ATOM      0  H   PHE A  90      21.999 -16.006   3.999  1.00  3.37           H   new
ATOM      0  HA  PHE A  90      24.596 -16.355   4.422  1.00  3.37           H   new
ATOM      0  HB2 PHE A  90      23.378 -14.462   5.178  1.00  3.37           H   new
ATOM      0  HB3 PHE A  90      22.681 -15.376   6.232  1.00  3.37           H   new
ATOM      0  HD1 PHE A  90      25.734 -13.842   5.492  1.00  3.37           H   new
ATOM      0  HD2 PHE A  90      23.794 -15.920   8.287  1.00  3.37           H   new
ATOM      0  HE1 PHE A  90      27.357 -13.314   7.014  1.00  3.37           H   new
ATOM      0  HE2 PHE A  90      25.458 -15.412   9.795  1.00  3.37           H   new
ATOM      0  HZ  PHE A  90      27.231 -14.100   9.164  1.00  3.37           H   new
ATOM   1393  N   GLY A  91      22.342 -17.989   6.074  1.00  3.58           N
ATOM   1394  CA  GLY A  91      21.981 -19.175   6.853  1.00  3.58           C
ATOM   1395  C   GLY A  91      22.244 -20.479   6.082  1.00  3.58           C
ATOM   1396  O   GLY A  91      22.573 -21.507   6.669  1.00  3.58           O
ATOM      0  H   GLY A  91      21.681 -17.456   5.935  1.00  3.58           H   new
ATOM      0  HA2 GLY A  91      22.487 -19.183   7.680  1.00  3.58           H   new
ATOM      0  HA3 GLY A  91      21.043 -19.128   7.095  1.00  3.58           H   new
ATOM   1400  N   LEU A  92      22.109 -20.398   4.761  1.00  3.89           N
ATOM   1401  CA  LEU A  92      22.297 -21.508   3.835  1.00  3.89           C
ATOM   1402  C   LEU A  92      23.623 -21.469   3.084  1.00  3.89           C
ATOM   1403  O   LEU A  92      23.731 -22.054   2.005  1.00  3.89           O
ATOM   1404  CB  LEU A  92      21.160 -21.524   2.817  1.00  3.89           C
ATOM   1405  CG  LEU A  92      19.789 -21.717   3.413  1.00  3.89           C
ATOM   1406  CD1 LEU A  92      18.751 -21.580   2.326  1.00  3.89           C
ATOM   1407  CD2 LEU A  92      19.728 -23.079   4.067  1.00  3.89           C
ATOM      0  H   LEU A  92      21.897 -19.665   4.365  1.00  3.89           H   new
ATOM      0  HA  LEU A  92      22.301 -22.312   4.378  1.00  3.89           H   new
ATOM      0  HB2 LEU A  92      21.171 -20.689   2.324  1.00  3.89           H   new
ATOM      0  HB3 LEU A  92      21.325 -22.234   2.177  1.00  3.89           H   new
ATOM      0  HG  LEU A  92      19.610 -21.044   4.088  1.00  3.89           H   new
ATOM      0 HD11 LEU A  92      17.867 -21.704   2.705  1.00  3.89           H   new
ATOM      0 HD12 LEU A  92      18.812 -20.697   1.930  1.00  3.89           H   new
ATOM      0 HD13 LEU A  92      18.906 -22.252   1.644  1.00  3.89           H   new
ATOM      0 HD21 LEU A  92      18.849 -23.213   4.454  1.00  3.89           H   new
ATOM      0 HD22 LEU A  92      19.896 -23.765   3.402  1.00  3.89           H   new
ATOM      0 HD23 LEU A  92      20.400 -23.134   4.765  1.00  3.89           H   new
ATOM   1419  N   ARG A  93      24.622 -20.776   3.616  1.00  4.29           N
ATOM   1420  CA  ARG A  93      25.938 -20.745   2.978  1.00  4.29           C
ATOM   1421  C   ARG A  93      26.719 -22.046   3.191  1.00  4.29           C
ATOM   1422  O   ARG A  93      26.560 -22.694   4.225  1.00  4.29           O
ATOM   1423  CB  ARG A  93      26.752 -19.595   3.563  1.00  4.29           C
ATOM   1424  CG  ARG A  93      27.152 -19.771   5.023  1.00  4.29           C
ATOM   1425  CD  ARG A  93      27.751 -18.514   5.614  1.00  4.29           C
ATOM   1426  NE  ARG A  93      28.084 -18.715   7.014  1.00  4.29           N
ATOM   1427  CZ  ARG A  93      28.600 -17.790   7.855  1.00  4.29           C
ATOM   1428  NH1 ARG A  93      28.878 -16.554   7.473  1.00  4.29           N1+
ATOM   1429  NH2 ARG A  93      28.841 -18.135   9.112  1.00  4.29           N
ATOM      0  H   ARG A  93      24.563 -20.318   4.342  1.00  4.29           H   new
ATOM      0  HA  ARG A  93      25.795 -20.629   2.026  1.00  4.29           H   new
ATOM      0  HB2 ARG A  93      27.556 -19.482   3.032  1.00  4.29           H   new
ATOM      0  HB3 ARG A  93      26.239 -18.776   3.478  1.00  4.29           H   new
ATOM      0  HG2 ARG A  93      26.373 -20.029   5.540  1.00  4.29           H   new
ATOM      0  HG3 ARG A  93      27.793 -20.496   5.095  1.00  4.29           H   new
ATOM      0  HD2 ARG A  93      28.548 -18.266   5.119  1.00  4.29           H   new
ATOM      0  HD3 ARG A  93      27.123 -17.779   5.528  1.00  4.29           H   new
ATOM      0  HE  ARG A  93      27.939 -19.498   7.339  1.00  4.29           H   new
ATOM      0 HH11 ARG A  93      28.731 -16.312   6.661  1.00  4.29           H   new
ATOM      0 HH12 ARG A  93      29.206 -15.993   8.037  1.00  4.29           H   new
ATOM      0 HH21 ARG A  93      28.669 -18.934   9.379  1.00  4.29           H   new
ATOM      0 HH22 ARG A  93      29.169 -17.560   9.661  1.00  4.29           H   new
ATOM   1443  N   THR A  94      27.591 -22.401   2.228  1.00  4.77           N
ATOM   1444  CA  THR A  94      28.598 -23.480   2.350  1.00  4.77           C
ATOM   1445  C   THR A  94      28.314 -25.022   2.179  1.00  4.77           C
ATOM   1446  O   THR A  94      29.179 -25.778   2.615  1.00  4.77           O
ATOM   1447  CB  THR A  94      29.394 -23.313   3.688  1.00  4.77           C
ATOM   1448  CG2 THR A  94      30.465 -24.383   3.822  1.00  4.77           C
ATOM   1449  OG1 THR A  94      30.048 -22.029   3.700  1.00  4.77           O
ATOM      0  H   THR A  94      27.614 -22.009   1.463  1.00  4.77           H   new
ATOM      0  HA  THR A  94      29.044 -23.299   1.508  1.00  4.77           H   new
ATOM      0  HB  THR A  94      28.765 -23.391   4.422  1.00  4.77           H   new
ATOM      0  HG1 THR A  94      30.474 -21.938   4.418  1.00  4.77           H   new
ATOM      0 HG21 THR A  94      30.944 -24.259   4.657  1.00  4.77           H   new
ATOM      0 HG22 THR A  94      30.050 -25.260   3.815  1.00  4.77           H   new
ATOM      0 HG23 THR A  94      31.086 -24.314   3.080  1.00  4.77           H   new
ATOM   1457  N   LEU A  95      27.210 -25.594   1.621  1.00  5.30           N
ATOM   1458  CA  LEU A  95      26.005 -25.133   0.916  1.00  5.30           C
ATOM   1459  C   LEU A  95      26.237 -24.097  -0.193  1.00  5.30           C
ATOM   1460  O   LEU A  95      27.024 -24.354  -1.100  1.00  5.30           O
ATOM   1461  CB  LEU A  95      24.909 -24.728   1.893  1.00  5.30           C
ATOM   1462  CG  LEU A  95      24.437 -25.771   2.857  1.00  5.30           C
ATOM   1463  CD1 LEU A  95      23.441 -25.120   3.800  1.00  5.30           C
ATOM   1464  CD2 LEU A  95      23.811 -26.907   2.089  1.00  5.30           C
ATOM      0  H   LEU A  95      27.162 -26.451   1.671  1.00  5.30           H   new
ATOM      0  HA  LEU A  95      25.694 -25.909   0.423  1.00  5.30           H   new
ATOM      0  HB2 LEU A  95      25.227 -23.967   2.404  1.00  5.30           H   new
ATOM      0  HB3 LEU A  95      24.144 -24.425   1.379  1.00  5.30           H   new
ATOM      0  HG  LEU A  95      25.173 -26.133   3.375  1.00  5.30           H   new
ATOM      0 HD11 LEU A  95      23.120 -25.778   4.436  1.00  5.30           H   new
ATOM      0 HD12 LEU A  95      23.873 -24.394   4.277  1.00  5.30           H   new
ATOM      0 HD13 LEU A  95      22.693 -24.771   3.290  1.00  5.30           H   new
ATOM      0 HD21 LEU A  95      23.503 -27.586   2.709  1.00  5.30           H   new
ATOM      0 HD22 LEU A  95      23.059 -26.574   1.575  1.00  5.30           H   new
ATOM      0 HD23 LEU A  95      24.468 -27.292   1.488  1.00  5.30           H   new
ATOM   1476  N   TRP A  96      25.564 -22.947  -0.156  1.00  5.78           N
ATOM   1477  CA  TRP A  96      25.668 -22.006  -1.276  1.00  5.78           C
ATOM   1478  C   TRP A  96      27.070 -21.397  -1.412  1.00  5.78           C
ATOM   1479  O   TRP A  96      27.751 -21.155  -0.406  1.00  5.78           O
ATOM   1480  CB  TRP A  96      24.642 -20.876  -1.093  1.00  5.78           C
ATOM   1481  CG  TRP A  96      23.194 -21.348  -1.105  1.00  5.78           C
ATOM   1482  CD1 TRP A  96      22.770 -22.647  -1.100  1.00  5.78           C
ATOM   1483  CD2 TRP A  96      21.980 -20.536  -1.096  1.00  5.78           C
ATOM   1484  CE2 TRP A  96      20.899 -21.418  -1.083  1.00  5.78           C
ATOM   1485  CE3 TRP A  96      21.730 -19.161  -1.094  1.00  5.78           C
ATOM   1486  NE1 TRP A  96      21.397 -22.700  -1.086  1.00  5.78           N
ATOM   1487  CZ2 TRP A  96      19.585 -20.969  -1.065  1.00  5.78           C
ATOM   1488  CZ3 TRP A  96      20.410 -18.713  -1.076  1.00  5.78           C
ATOM   1489  CH2 TRP A  96      19.370 -19.593  -1.059  1.00  5.78           C
ATOM      0  H   TRP A  96      25.054 -22.696   0.489  1.00  5.78           H   new
ATOM      0  HA  TRP A  96      25.489 -22.507  -2.087  1.00  5.78           H   new
ATOM      0  HB2 TRP A  96      24.818 -20.424  -0.253  1.00  5.78           H   new
ATOM      0  HB3 TRP A  96      24.765 -20.222  -1.799  1.00  5.78           H   new
ATOM      0  HD1 TRP A  96      23.331 -23.389  -1.105  1.00  5.78           H   new
ATOM      0  HE1 TRP A  96      20.925 -23.419  -1.080  1.00  5.78           H   new
ATOM      0  HE3 TRP A  96      22.434 -18.554  -1.105  1.00  5.78           H   new
ATOM      0  HZ2 TRP A  96      18.873 -21.567  -1.057  1.00  5.78           H   new
ATOM      0  HZ3 TRP A  96      20.237 -17.799  -1.076  1.00  5.78           H   new
ATOM      0  HH2 TRP A  96      18.499 -19.268  -1.043  1.00  5.78           H   new
ATOM   1500  N   SER A  97      27.510 -21.151  -2.655  1.00  6.13           N
ATOM   1501  CA  SER A  97      28.777 -20.455  -2.919  1.00  6.13           C
ATOM   1502  C   SER A  97      28.561 -18.937  -2.881  1.00  6.13           C
ATOM   1503  O   SER A  97      27.433 -18.507  -3.092  1.00  6.13           O
ATOM   1504  CB  SER A  97      29.272 -20.859  -4.290  1.00  6.13           C
ATOM   1505  OG  SER A  97      28.363 -20.419  -5.278  1.00  6.13           O
ATOM      0  H   SER A  97      27.083 -21.383  -3.365  1.00  6.13           H   new
ATOM      0  HA  SER A  97      29.429 -20.695  -2.242  1.00  6.13           H   new
ATOM      0  HB2 SER A  97      30.148 -20.476  -4.452  1.00  6.13           H   new
ATOM      0  HB3 SER A  97      29.371 -21.823  -4.336  1.00  6.13           H   new
ATOM      0  HG  SER A  97      27.726 -20.964  -5.335  1.00  6.13           H   new
ATOM   1511  N   PRO A  98      29.596 -18.089  -2.660  1.00  6.29           N
ATOM   1512  CA  PRO A  98      29.518 -16.631  -2.723  1.00  6.29           C
ATOM   1513  C   PRO A  98      28.889 -16.122  -4.013  1.00  6.29           C
ATOM   1514  O   PRO A  98      28.187 -15.105  -4.019  1.00  6.29           O
ATOM   1515  CB  PRO A  98      30.992 -16.224  -2.665  1.00  6.29           C
ATOM   1516  CG  PRO A  98      31.657 -17.312  -1.871  1.00  6.29           C
ATOM   1517  CD  PRO A  98      30.943 -18.596  -2.295  1.00  6.29           C
ATOM      0  HA  PRO A  98      28.962 -16.265  -2.017  1.00  6.29           H   new
ATOM      0  HB2 PRO A  98      31.373 -16.153  -3.554  1.00  6.29           H   new
ATOM      0  HB3 PRO A  98      31.102 -15.359  -2.239  1.00  6.29           H   new
ATOM      0  HG2 PRO A  98      32.607 -17.358  -2.063  1.00  6.29           H   new
ATOM      0  HG3 PRO A  98      31.567 -17.157  -0.918  1.00  6.29           H   new
ATOM      0  HD2 PRO A  98      31.384 -19.027  -3.043  1.00  6.29           H   new
ATOM      0  HD3 PRO A  98      30.905 -19.245  -1.576  1.00  6.29           H   new
ATOM   1525  N   ARG A  99      29.122 -16.839  -5.119  1.00  6.26           N
ATOM   1526  CA  ARG A  99      28.556 -16.414  -6.385  1.00  6.26           C
ATOM   1527  C   ARG A  99      27.068 -16.665  -6.374  1.00  6.26           C
ATOM   1528  O   ARG A  99      26.280 -15.786  -6.725  1.00  6.26           O
ATOM   1529  CB  ARG A  99      29.185 -17.153  -7.552  1.00  6.26           C
ATOM   1530  CG  ARG A  99      28.631 -16.753  -8.915  1.00  6.26           C
ATOM   1531  CD  ARG A  99      28.908 -15.321  -9.233  1.00  6.26           C
ATOM   1532  NE  ARG A  99      28.378 -14.944 -10.535  1.00  6.26           N
ATOM   1533  CZ  ARG A  99      28.357 -13.687 -11.023  1.00  6.26           C
ATOM   1534  NH1 ARG A  99      28.857 -12.697 -10.322  1.00  6.26           N1+
ATOM   1535  NH2 ARG A  99      27.836 -13.453 -12.214  1.00  6.26           N
ATOM      0  H   ARG A  99      29.595 -17.557  -5.150  1.00  6.26           H   new
ATOM      0  HA  ARG A  99      28.737 -15.468  -6.496  1.00  6.26           H   new
ATOM      0  HB2 ARG A  99      30.142 -16.995  -7.544  1.00  6.26           H   new
ATOM      0  HB3 ARG A  99      29.053 -18.106  -7.427  1.00  6.26           H   new
ATOM      0  HG2 ARG A  99      29.022 -17.317  -9.600  1.00  6.26           H   new
ATOM      0  HG3 ARG A  99      27.674 -16.908  -8.932  1.00  6.26           H   new
ATOM      0  HD2 ARG A  99      28.516 -14.756  -8.549  1.00  6.26           H   new
ATOM      0  HD3 ARG A  99      29.865 -15.165  -9.216  1.00  6.26           H   new
ATOM      0  HE  ARG A  99      28.054 -15.569 -11.030  1.00  6.26           H   new
ATOM      0 HH11 ARG A  99      29.200 -12.848  -9.548  1.00  6.26           H   new
ATOM      0 HH12 ARG A  99      28.842 -11.897 -10.637  1.00  6.26           H   new
ATOM      0 HH21 ARG A  99      27.511 -14.101 -12.676  1.00  6.26           H   new
ATOM      0 HH22 ARG A  99      27.822 -12.652 -12.527  1.00  6.26           H   new
ATOM   1549  N   GLU A 100      26.665 -17.849  -5.919  1.00  6.05           N
ATOM   1550  CA  GLU A 100      25.243 -18.138  -5.869  1.00  6.05           C
ATOM   1551  C   GLU A 100      24.550 -17.204  -4.900  1.00  6.05           C
ATOM   1552  O   GLU A 100      23.454 -16.728  -5.170  1.00  6.05           O
ATOM   1553  CB  GLU A 100      25.008 -19.587  -5.465  1.00  6.05           C
ATOM   1554  CG  GLU A 100      25.374 -20.600  -6.528  1.00  6.05           C
ATOM   1555  CD  GLU A 100      25.421 -21.988  -5.992  1.00  6.05           C
ATOM   1556  OE1 GLU A 100      26.087 -22.176  -4.985  1.00  6.05           O
ATOM   1557  OE2 GLU A 100      24.807 -22.861  -6.556  1.00  6.05           O1-
ATOM      0  H   GLU A 100      27.183 -18.478  -5.644  1.00  6.05           H   new
ATOM      0  HA  GLU A 100      24.870 -18.000  -6.754  1.00  6.05           H   new
ATOM      0  HB2 GLU A 100      25.522 -19.775  -4.664  1.00  6.05           H   new
ATOM      0  HB3 GLU A 100      24.072 -19.699  -5.235  1.00  6.05           H   new
ATOM      0  HG2 GLU A 100      24.728 -20.556  -7.250  1.00  6.05           H   new
ATOM      0  HG3 GLU A 100      26.238 -20.372  -6.906  1.00  6.05           H   new
ATOM   1564  N   ARG A 101      25.205 -16.884  -3.783  1.00  5.75           N
ATOM   1565  CA  ARG A 101      24.565 -16.011  -2.822  1.00  5.75           C
ATOM   1566  C   ARG A 101      24.304 -14.645  -3.463  1.00  5.75           C
ATOM   1567  O   ARG A 101      23.209 -14.088  -3.318  1.00  5.75           O
ATOM   1568  CB  ARG A 101      25.417 -15.899  -1.548  1.00  5.75           C
ATOM   1569  CG  ARG A 101      25.432 -17.216  -0.745  1.00  5.75           C
ATOM   1570  CD  ARG A 101      25.935 -17.160   0.648  1.00  5.75           C
ATOM   1571  NE  ARG A 101      27.344 -16.788   0.836  1.00  5.75           N
ATOM   1572  CZ  ARG A 101      28.367 -17.667   0.781  1.00  5.75           C
ATOM   1573  NH1 ARG A 101      28.128 -18.874   0.450  1.00  5.75           N1+
ATOM   1574  NH2 ARG A 101      29.605 -17.327   1.069  1.00  5.75           N
ATOM      0  H   ARG A 101      25.994 -17.155  -3.574  1.00  5.75           H   new
ATOM      0  HA  ARG A 101      23.710 -16.386  -2.560  1.00  5.75           H   new
ATOM      0  HB2 ARG A 101      26.325 -15.657  -1.788  1.00  5.75           H   new
ATOM      0  HB3 ARG A 101      25.071 -15.185  -0.990  1.00  5.75           H   new
ATOM      0  HG2 ARG A 101      24.527 -17.564  -0.723  1.00  5.75           H   new
ATOM      0  HG3 ARG A 101      25.971 -17.858  -1.233  1.00  5.75           H   new
ATOM      0  HD2 ARG A 101      25.388 -16.528   1.140  1.00  5.75           H   new
ATOM      0  HD3 ARG A 101      25.797 -18.030   1.053  1.00  5.75           H   new
ATOM      0  HE  ARG A 101      27.528 -15.962   0.990  1.00  5.75           H   new
ATOM      0 HH11 ARG A 101      27.324 -19.118   0.266  1.00  5.75           H   new
ATOM      0 HH12 ARG A 101      28.770 -19.444   0.411  1.00  5.75           H   new
ATOM      0 HH21 ARG A 101      29.786 -16.519   1.303  1.00  5.75           H   new
ATOM      0 HH22 ARG A 101      30.233 -17.912   1.024  1.00  5.75           H   new
ATOM   1588  N   LEU A 102      25.267 -14.130  -4.245  1.00  5.43           N
ATOM   1589  CA  LEU A 102      25.071 -12.851  -4.929  1.00  5.43           C
ATOM   1590  C   LEU A 102      23.949 -12.905  -5.939  1.00  5.43           C
ATOM   1591  O   LEU A 102      23.055 -12.053  -5.940  1.00  5.43           O
ATOM   1592  CB  LEU A 102      26.331 -12.427  -5.680  1.00  5.43           C
ATOM   1593  CG  LEU A 102      26.177 -11.132  -6.522  1.00  5.43           C
ATOM   1594  CD1 LEU A 102      25.868  -9.939  -5.615  1.00  5.43           C
ATOM   1595  CD2 LEU A 102      27.435 -10.913  -7.323  1.00  5.43           C
ATOM      0  H   LEU A 102      26.029 -14.503  -4.388  1.00  5.43           H   new
ATOM      0  HA  LEU A 102      24.853 -12.214  -4.231  1.00  5.43           H   new
ATOM      0  HB2 LEU A 102      27.047 -12.298  -5.039  1.00  5.43           H   new
ATOM      0  HB3 LEU A 102      26.602 -13.150  -6.267  1.00  5.43           H   new
ATOM      0  HG  LEU A 102      25.432 -11.224  -7.136  1.00  5.43           H   new
ATOM      0 HD11 LEU A 102      25.775  -9.138  -6.154  1.00  5.43           H   new
ATOM      0 HD12 LEU A 102      25.041 -10.103  -5.135  1.00  5.43           H   new
ATOM      0 HD13 LEU A 102      26.592  -9.819  -4.981  1.00  5.43           H   new
ATOM      0 HD21 LEU A 102      27.346 -10.105  -7.852  1.00  5.43           H   new
ATOM      0 HD22 LEU A 102      28.190 -10.823  -6.721  1.00  5.43           H   new
ATOM      0 HD23 LEU A 102      27.580 -11.670  -7.912  1.00  5.43           H   new
ATOM   1607  N   VAL A 103      23.994 -13.912  -6.802  1.00  5.14           N
ATOM   1608  CA  VAL A 103      23.028 -14.030  -7.875  1.00  5.14           C
ATOM   1609  C   VAL A 103      21.619 -14.224  -7.352  1.00  5.14           C
ATOM   1610  O   VAL A 103      20.683 -13.574  -7.825  1.00  5.14           O
ATOM   1611  CB  VAL A 103      23.418 -15.197  -8.794  1.00  5.14           C
ATOM   1612  CG1 VAL A 103      22.311 -15.464  -9.800  1.00  5.14           C
ATOM   1613  CG2 VAL A 103      24.740 -14.847  -9.510  1.00  5.14           C
ATOM      0  H   VAL A 103      24.582 -14.540  -6.780  1.00  5.14           H   new
ATOM      0  HA  VAL A 103      23.037 -13.200  -8.377  1.00  5.14           H   new
ATOM      0  HB  VAL A 103      23.543 -16.003  -8.269  1.00  5.14           H   new
ATOM      0 HG11 VAL A 103      22.567 -16.202 -10.375  1.00  5.14           H   new
ATOM      0 HG12 VAL A 103      21.493 -15.690  -9.329  1.00  5.14           H   new
ATOM      0 HG13 VAL A 103      22.165 -14.671 -10.339  1.00  5.14           H   new
ATOM      0 HG21 VAL A 103      24.996 -15.578 -10.094  1.00  5.14           H   new
ATOM      0 HG22 VAL A 103      24.620 -14.041 -10.036  1.00  5.14           H   new
ATOM      0 HG23 VAL A 103      25.437 -14.701  -8.851  1.00  5.14           H   new
ATOM   1623  N   LEU A 104      21.463 -15.101  -6.366  1.00  4.91           N
ATOM   1624  CA  LEU A 104      20.165 -15.367  -5.781  1.00  4.91           C
ATOM   1625  C   LEU A 104      19.625 -14.128  -5.063  1.00  4.91           C
ATOM   1626  O   LEU A 104      18.434 -13.821  -5.166  1.00  4.91           O
ATOM   1627  CB  LEU A 104      20.293 -16.567  -4.836  1.00  4.91           C
ATOM   1628  CG  LEU A 104      20.593 -17.910  -5.570  1.00  4.91           C
ATOM   1629  CD1 LEU A 104      20.916 -18.997  -4.564  1.00  4.91           C
ATOM   1630  CD2 LEU A 104      19.398 -18.291  -6.412  1.00  4.91           C
ATOM      0  H   LEU A 104      22.107 -15.555  -6.021  1.00  4.91           H   new
ATOM      0  HA  LEU A 104      19.525 -15.582  -6.477  1.00  4.91           H   new
ATOM      0  HB2 LEU A 104      21.001 -16.391  -4.196  1.00  4.91           H   new
ATOM      0  HB3 LEU A 104      19.471 -16.660  -4.330  1.00  4.91           H   new
ATOM      0  HG  LEU A 104      21.365 -17.802  -6.148  1.00  4.91           H   new
ATOM      0 HD11 LEU A 104      21.101 -19.827  -5.032  1.00  4.91           H   new
ATOM      0 HD12 LEU A 104      21.694 -18.738  -4.046  1.00  4.91           H   new
ATOM      0 HD13 LEU A 104      20.160 -19.123  -3.969  1.00  4.91           H   new
ATOM      0 HD21 LEU A 104      19.579 -19.126  -6.871  1.00  4.91           H   new
ATOM      0 HD22 LEU A 104      18.621 -18.398  -5.842  1.00  4.91           H   new
ATOM      0 HD23 LEU A 104      19.226 -17.594  -7.065  1.00  4.91           H   new
ATOM   1642  N   THR A 105      20.505 -13.368  -4.389  1.00  4.74           N
ATOM   1643  CA  THR A 105      20.081 -12.151  -3.703  1.00  4.74           C
ATOM   1644  C   THR A 105      19.577 -11.120  -4.715  1.00  4.74           C
ATOM   1645  O   THR A 105      18.529 -10.500  -4.511  1.00  4.74           O
ATOM   1646  CB  THR A 105      21.242 -11.549  -2.872  1.00  4.74           C
ATOM   1647  CG2 THR A 105      20.816 -10.274  -2.164  1.00  4.74           C
ATOM   1648  OG1 THR A 105      21.654 -12.493  -1.888  1.00  4.74           O
ATOM      0  H   THR A 105      21.344 -13.544  -4.321  1.00  4.74           H   new
ATOM      0  HA  THR A 105      19.359 -12.383  -3.098  1.00  4.74           H   new
ATOM      0  HB  THR A 105      21.968 -11.341  -3.481  1.00  4.74           H   new
ATOM      0  HG1 THR A 105      22.173 -13.053  -2.237  1.00  4.74           H   new
ATOM      0 HG21 THR A 105      21.562  -9.922  -1.654  1.00  4.74           H   new
ATOM      0 HG22 THR A 105      20.536  -9.617  -2.821  1.00  4.74           H   new
ATOM      0 HG23 THR A 105      20.078 -10.467  -1.565  1.00  4.74           H   new
ATOM   1656  N   LEU A 106      20.324 -10.925  -5.808  1.00  4.64           N
ATOM   1657  CA  LEU A 106      19.919  -9.948  -6.811  1.00  4.64           C
ATOM   1658  C   LEU A 106      18.663 -10.395  -7.557  1.00  4.64           C
ATOM   1659  O   LEU A 106      17.770  -9.588  -7.835  1.00  4.64           O
ATOM   1660  CB  LEU A 106      21.057  -9.712  -7.800  1.00  4.64           C
ATOM   1661  CG  LEU A 106      22.291  -9.020  -7.212  1.00  4.64           C
ATOM   1662  CD1 LEU A 106      23.385  -8.970  -8.269  1.00  4.64           C
ATOM   1663  CD2 LEU A 106      21.920  -7.636  -6.719  1.00  4.64           C
ATOM      0  H   LEU A 106      21.055 -11.343  -5.981  1.00  4.64           H   new
ATOM      0  HA  LEU A 106      19.712  -9.119  -6.351  1.00  4.64           H   new
ATOM      0  HB2 LEU A 106      21.328 -10.566  -8.171  1.00  4.64           H   new
ATOM      0  HB3 LEU A 106      20.722  -9.176  -8.536  1.00  4.64           H   new
ATOM      0  HG  LEU A 106      22.626  -9.520  -6.451  1.00  4.64           H   new
ATOM      0 HD11 LEU A 106      24.169  -8.533  -7.903  1.00  4.64           H   new
ATOM      0 HD12 LEU A 106      23.615  -9.873  -8.540  1.00  4.64           H   new
ATOM      0 HD13 LEU A 106      23.068  -8.473  -9.039  1.00  4.64           H   new
ATOM      0 HD21 LEU A 106      22.705  -7.203  -6.348  1.00  4.64           H   new
ATOM      0 HD22 LEU A 106      21.580  -7.109  -7.459  1.00  4.64           H   new
ATOM      0 HD23 LEU A 106      21.237  -7.709  -6.034  1.00  4.64           H   new
ATOM   1675  N   GLY A 107      18.564 -11.691  -7.849  1.00  4.57           N
ATOM   1676  CA  GLY A 107      17.399 -12.222  -8.531  1.00  4.57           C
ATOM   1677  C   GLY A 107      16.168 -11.928  -7.694  1.00  4.57           C
ATOM   1678  O   GLY A 107      15.195 -11.327  -8.165  1.00  4.57           O
ATOM      0  H   GLY A 107      19.165 -12.276  -7.658  1.00  4.57           H   new
ATOM      0  HA2 GLY A 107      17.312 -11.820  -9.410  1.00  4.57           H   new
ATOM      0  HA3 GLY A 107      17.494 -13.178  -8.664  1.00  4.57           H   new
ATOM   1682  N   ALA A 108      16.226 -12.341  -6.432  1.00  4.56           N
ATOM   1683  CA  ALA A 108      15.138 -12.141  -5.501  1.00  4.56           C
ATOM   1684  C   ALA A 108      14.807 -10.662  -5.333  1.00  4.56           C
ATOM   1685  O   ALA A 108      13.634 -10.309  -5.178  1.00  4.56           O
ATOM   1686  CB  ALA A 108      15.510 -12.746  -4.179  1.00  4.56           C
ATOM      0  H   ALA A 108      16.905 -12.747  -6.095  1.00  4.56           H   new
ATOM      0  HA  ALA A 108      14.345 -12.575  -5.853  1.00  4.56           H   new
ATOM      0  HB1 ALA A 108      14.785 -12.616  -3.548  1.00  4.56           H   new
ATOM      0  HB2 ALA A 108      15.674 -13.695  -4.292  1.00  4.56           H   new
ATOM      0  HB3 ALA A 108      16.312 -12.318  -3.841  1.00  4.56           H   new
ATOM   1692  N   ALA A 109      15.819  -9.789  -5.362  1.00  4.60           N
ATOM   1693  CA  ALA A 109      15.562  -8.365  -5.239  1.00  4.60           C
ATOM   1694  C   ALA A 109      14.677  -7.871  -6.373  1.00  4.60           C
ATOM   1695  O   ALA A 109      13.751  -7.086  -6.167  1.00  4.60           O
ATOM   1696  CB  ALA A 109      16.864  -7.589  -5.255  1.00  4.60           C
ATOM      0  H   ALA A 109      16.647 -10.003  -5.451  1.00  4.60           H   new
ATOM      0  HA  ALA A 109      15.106  -8.221  -4.395  1.00  4.60           H   new
ATOM      0  HB1 ALA A 109      16.677  -6.641  -5.172  1.00  4.60           H   new
ATOM      0  HB2 ALA A 109      17.420  -7.874  -4.513  1.00  4.60           H   new
ATOM      0  HB3 ALA A 109      17.329  -7.755  -6.090  1.00  4.60           H   new
ATOM   1702  N   MET A 110      14.909  -8.372  -7.578  1.00  4.69           N
ATOM   1703  CA  MET A 110      14.081  -7.935  -8.688  1.00  4.69           C
ATOM   1704  C   MET A 110      12.675  -8.527  -8.575  1.00  4.69           C
ATOM   1705  O   MET A 110      11.693  -7.899  -8.985  1.00  4.69           O
ATOM   1706  CB  MET A 110      14.793  -8.227  -9.988  1.00  4.69           C
ATOM   1707  CG  MET A 110      16.065  -7.369 -10.125  1.00  4.69           C
ATOM   1708  SD  MET A 110      15.719  -5.559 -10.099  1.00  4.69           S
ATOM   1709  CE  MET A 110      15.989  -5.090  -8.379  1.00  4.69           C
ATOM      0  H   MET A 110      15.519  -8.946  -7.770  1.00  4.69           H   new
ATOM      0  HA  MET A 110      13.948  -6.975  -8.664  1.00  4.69           H   new
ATOM      0  HB2 MET A 110      15.027  -9.167 -10.028  1.00  4.69           H   new
ATOM      0  HB3 MET A 110      14.198  -8.051 -10.733  1.00  4.69           H   new
ATOM      0  HG2 MET A 110      16.675  -7.587  -9.403  1.00  4.69           H   new
ATOM      0  HG3 MET A 110      16.514  -7.595 -10.954  1.00  4.69           H   new
ATOM      0  HE1 MET A 110      15.827  -4.140  -8.273  1.00  4.69           H   new
ATOM      0  HE2 MET A 110      15.382  -5.587  -7.809  1.00  4.69           H   new
ATOM      0  HE3 MET A 110      16.904  -5.291  -8.128  1.00  4.69           H   new
ATOM   1719  N   VAL A 111      12.568  -9.702  -7.949  1.00  4.81           N
ATOM   1720  CA  VAL A 111      11.259 -10.293  -7.689  1.00  4.81           C
ATOM   1721  C   VAL A 111      10.506  -9.381  -6.710  1.00  4.81           C
ATOM   1722  O   VAL A 111       9.302  -9.160  -6.853  1.00  4.81           O
ATOM   1723  CB  VAL A 111      11.359 -11.721  -7.141  1.00  4.81           C
ATOM   1724  CG1 VAL A 111       9.997 -12.193  -6.735  1.00  4.81           C
ATOM   1725  CG2 VAL A 111      11.955 -12.629  -8.203  1.00  4.81           C
ATOM      0  H   VAL A 111      13.236 -10.167  -7.670  1.00  4.81           H   new
ATOM      0  HA  VAL A 111      10.775 -10.362  -8.527  1.00  4.81           H   new
ATOM      0  HB  VAL A 111      11.937 -11.740  -6.362  1.00  4.81           H   new
ATOM      0 HG11 VAL A 111      10.058 -13.097  -6.388  1.00  4.81           H   new
ATOM      0 HG12 VAL A 111       9.642 -11.606  -6.049  1.00  4.81           H   new
ATOM      0 HG13 VAL A 111       9.408 -12.182  -7.505  1.00  4.81           H   new
ATOM      0 HG21 VAL A 111      12.019 -13.533  -7.857  1.00  4.81           H   new
ATOM      0 HG22 VAL A 111      11.387 -12.623  -8.990  1.00  4.81           H   new
ATOM      0 HG23 VAL A 111      12.840 -12.311  -8.441  1.00  4.81           H   new
ATOM   1735  N   GLU A 112      11.218  -8.849  -5.703  1.00  4.99           N
ATOM   1736  CA  GLU A 112      10.613  -7.915  -4.751  1.00  4.99           C
ATOM   1737  C   GLU A 112       9.937  -6.776  -5.495  1.00  4.99           C
ATOM   1738  O   GLU A 112       8.774  -6.447  -5.229  1.00  4.99           O
ATOM   1739  CB  GLU A 112      11.666  -7.312  -3.806  1.00  4.99           C
ATOM   1740  CG  GLU A 112      11.139  -6.331  -2.780  1.00  4.99           C
ATOM   1741  CD  GLU A 112      12.243  -5.774  -1.895  1.00  4.99           C
ATOM   1742  OE1 GLU A 112      13.094  -6.543  -1.480  1.00  4.99           O
ATOM   1743  OE2 GLU A 112      12.240  -4.599  -1.634  1.00  4.99           O1-
ATOM      0  H   GLU A 112      12.049  -9.018  -5.558  1.00  4.99           H   new
ATOM      0  HA  GLU A 112       9.965  -8.415  -4.230  1.00  4.99           H   new
ATOM      0  HB2 GLU A 112      12.111  -8.036  -3.339  1.00  4.99           H   new
ATOM      0  HB3 GLU A 112      12.340  -6.864  -4.342  1.00  4.99           H   new
ATOM      0  HG2 GLU A 112      10.692  -5.600  -3.234  1.00  4.99           H   new
ATOM      0  HG3 GLU A 112      10.474  -6.770  -2.227  1.00  4.99           H   new
ATOM   1750  N   ILE A 113      10.640  -6.224  -6.487  1.00  5.21           N
ATOM   1751  CA  ILE A 113      10.083  -5.139  -7.281  1.00  5.21           C
ATOM   1752  C   ILE A 113       8.859  -5.593  -8.070  1.00  5.21           C
ATOM   1753  O   ILE A 113       7.846  -4.893  -8.128  1.00  5.21           O
ATOM   1754  CB  ILE A 113      11.125  -4.605  -8.284  1.00  5.21           C
ATOM   1755  CG1 ILE A 113      12.285  -3.982  -7.570  1.00  5.21           C
ATOM   1756  CG2 ILE A 113      10.480  -3.604  -9.213  1.00  5.21           C
ATOM   1757  CD1 ILE A 113      11.881  -2.793  -6.763  1.00  5.21           C
ATOM      0  H   ILE A 113      11.435  -6.464  -6.711  1.00  5.21           H   new
ATOM      0  HA  ILE A 113       9.826  -4.441  -6.658  1.00  5.21           H   new
ATOM      0  HB  ILE A 113      11.460  -5.351  -8.806  1.00  5.21           H   new
ATOM      0 HG12 ILE A 113      12.696  -4.641  -6.988  1.00  5.21           H   new
ATOM      0 HG13 ILE A 113      12.957  -3.718  -8.218  1.00  5.21           H   new
ATOM      0 HG21 ILE A 113      11.141  -3.272  -9.841  1.00  5.21           H   new
ATOM      0 HG22 ILE A 113       9.758  -4.032  -9.700  1.00  5.21           H   new
ATOM      0 HG23 ILE A 113      10.126  -2.864  -8.696  1.00  5.21           H   new
ATOM      0 HD11 ILE A 113      12.660  -2.423  -6.320  1.00  5.21           H   new
ATOM      0 HD12 ILE A 113      11.492  -2.123  -7.346  1.00  5.21           H   new
ATOM      0 HD13 ILE A 113      11.227  -3.060  -6.098  1.00  5.21           H   new
ATOM   1769  N   ALA A 114       8.953  -6.774  -8.673  1.00  5.45           N
ATOM   1770  CA  ALA A 114       7.868  -7.339  -9.460  1.00  5.45           C
ATOM   1771  C   ALA A 114       6.579  -7.608  -8.673  1.00  5.45           C
ATOM   1772  O   ALA A 114       5.482  -7.447  -9.211  1.00  5.45           O
ATOM   1773  CB  ALA A 114       8.324  -8.644 -10.086  1.00  5.45           C
ATOM      0  H   ALA A 114       9.653  -7.272  -8.635  1.00  5.45           H   new
ATOM      0  HA  ALA A 114       7.654  -6.667 -10.126  1.00  5.45           H   new
ATOM      0  HB1 ALA A 114       7.601  -9.021 -10.611  1.00  5.45           H   new
ATOM      0  HB2 ALA A 114       9.088  -8.478 -10.661  1.00  5.45           H   new
ATOM      0  HB3 ALA A 114       8.575  -9.268  -9.387  1.00  5.45           H   new
ATOM   1779  N   LEU A 115       6.708  -8.050  -7.418  1.00  5.66           N
ATOM   1780  CA  LEU A 115       5.531  -8.441  -6.646  1.00  5.66           C
ATOM   1781  C   LEU A 115       5.072  -7.475  -5.539  1.00  5.66           C
ATOM   1782  O   LEU A 115       3.867  -7.255  -5.359  1.00  5.66           O
ATOM   1783  CB  LEU A 115       5.813  -9.802  -6.029  1.00  5.66           C
ATOM   1784  CG  LEU A 115       6.090 -10.922  -7.025  1.00  5.66           C
ATOM   1785  CD1 LEU A 115       6.400 -12.195  -6.280  1.00  5.66           C
ATOM   1786  CD2 LEU A 115       4.899 -11.096  -7.929  1.00  5.66           C
ATOM      0  H   LEU A 115       7.457  -8.129  -7.003  1.00  5.66           H   new
ATOM      0  HA  LEU A 115       4.796  -8.441  -7.279  1.00  5.66           H   new
ATOM      0  HB2 LEU A 115       6.576  -9.720  -5.436  1.00  5.66           H   new
ATOM      0  HB3 LEU A 115       5.054 -10.056  -5.481  1.00  5.66           H   new
ATOM      0  HG  LEU A 115       6.858 -10.696  -7.573  1.00  5.66           H   new
ATOM      0 HD11 LEU A 115       6.576 -12.907  -6.915  1.00  5.66           H   new
ATOM      0 HD12 LEU A 115       7.181 -12.061  -5.721  1.00  5.66           H   new
ATOM      0 HD13 LEU A 115       5.643 -12.438  -5.725  1.00  5.66           H   new
ATOM      0 HD21 LEU A 115       5.075 -11.809  -8.563  1.00  5.66           H   new
ATOM      0 HD22 LEU A 115       4.119 -11.322  -7.398  1.00  5.66           H   new
ATOM      0 HD23 LEU A 115       4.734 -10.270  -8.410  1.00  5.66           H   new
ATOM   1798  N   GLY A 116       5.987  -6.942  -4.737  1.00  5.82           N
ATOM   1799  CA  GLY A 116       5.558  -6.042  -3.674  1.00  5.82           C
ATOM   1800  C   GLY A 116       4.500  -6.647  -2.733  1.00  5.82           C
ATOM   1801  O   GLY A 116       4.660  -7.742  -2.161  1.00  5.82           O
ATOM      0  H   GLY A 116       6.834  -7.082  -4.787  1.00  5.82           H   new
ATOM      0  HA2 GLY A 116       6.332  -5.781  -3.151  1.00  5.82           H   new
ATOM      0  HA3 GLY A 116       5.199  -5.233  -4.072  1.00  5.82           H   new
ATOM   1805  N   GLY A 117       3.393  -5.905  -2.628  1.00  5.83           N
ATOM   1806  CA  GLY A 117       2.232  -6.195  -1.791  1.00  5.83           C
ATOM   1807  C   GLY A 117       1.512  -7.492  -2.136  1.00  5.83           C
ATOM   1808  O   GLY A 117       0.714  -7.981  -1.339  1.00  5.83           O
ATOM      0  H   GLY A 117       3.298  -5.175  -3.072  1.00  5.83           H   new
ATOM      0  HA2 GLY A 117       2.517  -6.233  -0.865  1.00  5.83           H   new
ATOM      0  HA3 GLY A 117       1.603  -5.460  -1.864  1.00  5.83           H   new
ATOM   1812  N   MET A 118       1.792  -8.064  -3.311  1.00  5.67           N
ATOM   1813  CA  MET A 118       1.181  -9.328  -3.707  1.00  5.67           C
ATOM   1814  C   MET A 118       1.580 -10.435  -2.738  1.00  5.67           C
ATOM   1815  O   MET A 118       0.852 -11.412  -2.564  1.00  5.67           O
ATOM   1816  CB  MET A 118       1.608  -9.712  -5.120  1.00  5.67           C
ATOM   1817  CG  MET A 118       1.030  -8.851  -6.222  1.00  5.67           C
ATOM   1818  SD  MET A 118       1.695  -9.277  -7.843  1.00  5.67           S
ATOM   1819  CE  MET A 118       0.986 -10.895  -8.098  1.00  5.67           C
ATOM      0  H   MET A 118       2.334  -7.733  -3.891  1.00  5.67           H   new
ATOM      0  HA  MET A 118       0.218  -9.216  -3.688  1.00  5.67           H   new
ATOM      0  HB2 MET A 118       2.576  -9.673  -5.172  1.00  5.67           H   new
ATOM      0  HB3 MET A 118       1.352 -10.634  -5.281  1.00  5.67           H   new
ATOM      0  HG2 MET A 118       0.065  -8.950  -6.234  1.00  5.67           H   new
ATOM      0  HG3 MET A 118       1.217  -7.918  -6.033  1.00  5.67           H   new
ATOM      0  HE1 MET A 118       1.274 -11.243  -8.956  1.00  5.67           H   new
ATOM      0  HE2 MET A 118       1.280 -11.492  -7.392  1.00  5.67           H   new
ATOM      0  HE3 MET A 118       0.018 -10.830  -8.084  1.00  5.67           H   new
ATOM   1829  N   MET A 119       2.772 -10.302  -2.153  1.00  5.35           N
ATOM   1830  CA  MET A 119       3.296 -11.278  -1.212  1.00  5.35           C
ATOM   1831  C   MET A 119       3.005 -10.813   0.211  1.00  5.35           C
ATOM   1832  O   MET A 119       2.665 -11.614   1.097  1.00  5.35           O
ATOM   1833  CB  MET A 119       4.760 -11.416  -1.495  1.00  5.35           C
ATOM   1834  CG  MET A 119       5.008 -11.986  -2.853  1.00  5.35           C
ATOM   1835  SD  MET A 119       4.407 -13.620  -3.019  1.00  5.35           S
ATOM   1836  CE  MET A 119       5.658 -14.380  -2.025  1.00  5.35           C
ATOM      0  H   MET A 119       3.298  -9.637  -2.295  1.00  5.35           H   new
ATOM      0  HA  MET A 119       2.877 -12.148  -1.307  1.00  5.35           H   new
ATOM      0  HB2 MET A 119       5.187 -10.548  -1.425  1.00  5.35           H   new
ATOM      0  HB3 MET A 119       5.167 -11.987  -0.825  1.00  5.35           H   new
ATOM      0  HG2 MET A 119       4.586 -11.421  -3.519  1.00  5.35           H   new
ATOM      0  HG3 MET A 119       5.961 -11.976  -3.035  1.00  5.35           H   new
ATOM      0  HE1 MET A 119       5.503 -15.337  -1.985  1.00  5.35           H   new
ATOM      0  HE2 MET A 119       6.529 -14.211  -2.416  1.00  5.35           H   new
ATOM      0  HE3 MET A 119       5.629 -14.010  -1.129  1.00  5.35           H   new
ATOM   1846  N   GLY A 120       3.141  -9.505   0.422  1.00  4.94           N
ATOM   1847  CA  GLY A 120       2.777  -8.905   1.697  1.00  4.94           C
ATOM   1848  C   GLY A 120       3.438  -9.523   2.927  1.00  4.94           C
ATOM   1849  O   GLY A 120       4.668  -9.605   3.051  1.00  4.94           O
ATOM      0  H   GLY A 120       3.442  -8.950  -0.162  1.00  4.94           H   new
ATOM      0  HA2 GLY A 120       3.001  -7.962   1.668  1.00  4.94           H   new
ATOM      0  HA3 GLY A 120       1.815  -8.965   1.802  1.00  4.94           H   new
ATOM   1853  N   GLY A 121       2.567  -9.952   3.845  1.00  4.49           N
ATOM   1854  CA  GLY A 121       2.937 -10.553   5.120  1.00  4.49           C
ATOM   1855  C   GLY A 121       3.772 -11.830   5.003  1.00  4.49           C
ATOM   1856  O   GLY A 121       4.478 -12.190   5.949  1.00  4.49           O
ATOM      0  H   GLY A 121       1.716  -9.897   3.734  1.00  4.49           H   new
ATOM      0  HA2 GLY A 121       3.434  -9.902   5.639  1.00  4.49           H   new
ATOM      0  HA3 GLY A 121       2.128 -10.754   5.617  1.00  4.49           H   new
ATOM   1860  N   LEU A 122       3.695 -12.532   3.864  1.00  4.06           N
ATOM   1861  CA  LEU A 122       4.481 -13.756   3.708  1.00  4.06           C
ATOM   1862  C   LEU A 122       5.948 -13.400   3.855  1.00  4.06           C
ATOM   1863  O   LEU A 122       6.693 -13.995   4.646  1.00  4.06           O
ATOM   1864  CB  LEU A 122       4.241 -14.387   2.332  1.00  4.06           C
ATOM   1865  CG  LEU A 122       4.888 -15.759   2.085  1.00  4.06           C
ATOM   1866  CD1 LEU A 122       4.128 -16.466   0.971  1.00  4.06           C
ATOM   1867  CD2 LEU A 122       6.352 -15.574   1.727  1.00  4.06           C
ATOM      0  H   LEU A 122       3.206 -12.321   3.189  1.00  4.06           H   new
ATOM      0  HA  LEU A 122       4.215 -14.399   4.384  1.00  4.06           H   new
ATOM      0  HB2 LEU A 122       3.284 -14.475   2.201  1.00  4.06           H   new
ATOM      0  HB3 LEU A 122       4.565 -13.772   1.655  1.00  4.06           H   new
ATOM      0  HG  LEU A 122       4.844 -16.305   2.886  1.00  4.06           H   new
ATOM      0 HD11 LEU A 122       4.528 -17.334   0.806  1.00  4.06           H   new
ATOM      0 HD12 LEU A 122       3.202 -16.582   1.234  1.00  4.06           H   new
ATOM      0 HD13 LEU A 122       4.169 -15.933   0.162  1.00  4.06           H   new
ATOM      0 HD21 LEU A 122       6.759 -16.440   1.571  1.00  4.06           H   new
ATOM      0 HD22 LEU A 122       6.423 -15.035   0.924  1.00  4.06           H   new
ATOM      0 HD23 LEU A 122       6.810 -15.128   2.457  1.00  4.06           H   new
ATOM   1879  N   TRP A 123       6.350 -12.408   3.072  1.00  3.68           N
ATOM   1880  CA  TRP A 123       7.703 -11.927   3.090  1.00  3.68           C
ATOM   1881  C   TRP A 123       8.052 -11.283   4.407  1.00  3.68           C
ATOM   1882  O   TRP A 123       9.163 -11.473   4.891  1.00  3.68           O
ATOM   1883  CB  TRP A 123       7.950 -10.966   1.947  1.00  3.68           C
ATOM   1884  CG  TRP A 123       8.242 -11.660   0.651  1.00  3.68           C
ATOM   1885  CD1 TRP A 123       8.649 -12.950   0.505  1.00  3.68           C
ATOM   1886  CD2 TRP A 123       8.209 -11.101  -0.677  1.00  3.68           C
ATOM   1887  CE2 TRP A 123       8.624 -12.107  -1.552  1.00  3.68           C
ATOM   1888  CE3 TRP A 123       7.885  -9.842  -1.189  1.00  3.68           C
ATOM   1889  NE1 TRP A 123       8.876 -13.229  -0.816  1.00  3.68           N
ATOM   1890  CZ2 TRP A 123       8.737 -11.889  -2.907  1.00  3.68           C
ATOM   1891  CZ3 TRP A 123       7.992  -9.632  -2.541  1.00  3.68           C
ATOM   1892  CH2 TRP A 123       8.414 -10.625  -3.372  1.00  3.68           C
ATOM      0  H   TRP A 123       5.837 -11.999   2.516  1.00  3.68           H   new
ATOM      0  HA  TRP A 123       8.282 -12.697   2.978  1.00  3.68           H   new
ATOM      0  HB2 TRP A 123       7.172 -10.397   1.835  1.00  3.68           H   new
ATOM      0  HB3 TRP A 123       8.695 -10.387   2.173  1.00  3.68           H   new
ATOM      0  HD1 TRP A 123       8.757 -13.555   1.203  1.00  3.68           H   new
ATOM      0  HE1 TRP A 123       9.135 -13.986  -1.130  1.00  3.68           H   new
ATOM      0  HE3 TRP A 123       7.602  -9.159  -0.624  1.00  3.68           H   new
ATOM      0  HZ2 TRP A 123       9.018 -12.561  -3.485  1.00  3.68           H   new
ATOM      0  HZ3 TRP A 123       7.773  -8.800  -2.895  1.00  3.68           H   new
ATOM      0  HH2 TRP A 123       8.488 -10.448  -4.282  1.00  3.68           H   new
ATOM   1903  N   LYS A 124       7.124 -10.530   5.009  1.00  3.36           N
ATOM   1904  CA  LYS A 124       7.476  -9.871   6.269  1.00  3.36           C
ATOM   1905  C   LYS A 124       7.869 -10.903   7.329  1.00  3.36           C
ATOM   1906  O   LYS A 124       8.853 -10.722   8.051  1.00  3.36           O
ATOM   1907  CB  LYS A 124       6.325  -9.016   6.789  1.00  3.36           C
ATOM   1908  CG  LYS A 124       6.043  -7.767   5.948  1.00  3.36           C
ATOM   1909  CD  LYS A 124       4.881  -6.947   6.513  1.00  3.36           C
ATOM   1910  CE  LYS A 124       4.579  -5.735   5.631  1.00  3.36           C
ATOM   1911  NZ  LYS A 124       3.444  -4.922   6.157  1.00  3.36           N1+
ATOM      0  H   LYS A 124       6.325 -10.393   4.722  1.00  3.36           H   new
ATOM      0  HA  LYS A 124       8.234  -9.292   6.091  1.00  3.36           H   new
ATOM      0  HB2 LYS A 124       5.522  -9.559   6.824  1.00  3.36           H   new
ATOM      0  HB3 LYS A 124       6.523  -8.744   7.699  1.00  3.36           H   new
ATOM      0  HG2 LYS A 124       6.840  -7.215   5.912  1.00  3.36           H   new
ATOM      0  HG3 LYS A 124       5.839  -8.031   5.037  1.00  3.36           H   new
ATOM      0  HD2 LYS A 124       4.091  -7.505   6.581  1.00  3.36           H   new
ATOM      0  HD3 LYS A 124       5.097  -6.651   7.411  1.00  3.36           H   new
ATOM      0  HE2 LYS A 124       5.371  -5.178   5.567  1.00  3.36           H   new
ATOM      0  HE3 LYS A 124       4.370  -6.035   4.733  1.00  3.36           H   new
ATOM      0  HZ1 LYS A 124       3.253  -4.271   5.581  1.00  3.36           H   new
ATOM      0  HZ2 LYS A 124       2.730  -5.443   6.263  1.00  3.36           H   new
ATOM      0  HZ3 LYS A 124       3.671  -4.567   6.941  1.00  3.36           H   new
ATOM   1925  N   TYR A 125       7.151 -12.025   7.386  1.00  3.11           N
ATOM   1926  CA  TYR A 125       7.523 -13.073   8.330  1.00  3.11           C
ATOM   1927  C   TYR A 125       8.944 -13.547   8.065  1.00  3.11           C
ATOM   1928  O   TYR A 125       9.784 -13.612   8.971  1.00  3.11           O
ATOM   1929  CB  TYR A 125       6.589 -14.268   8.231  1.00  3.11           C
ATOM   1930  CG  TYR A 125       6.986 -15.421   9.134  1.00  3.11           C
ATOM   1931  CD1 TYR A 125       6.633 -15.412  10.474  1.00  3.11           C
ATOM   1932  CD2 TYR A 125       7.719 -16.480   8.617  1.00  3.11           C
ATOM   1933  CE1 TYR A 125       6.998 -16.462  11.287  1.00  3.11           C
ATOM   1934  CE2 TYR A 125       8.093 -17.526   9.431  1.00  3.11           C
ATOM   1935  CZ  TYR A 125       7.732 -17.521  10.766  1.00  3.11           C
ATOM   1936  OH  TYR A 125       8.099 -18.568  11.585  1.00  3.11           O
ATOM      0  H   TYR A 125       6.463 -12.195   6.899  1.00  3.11           H   new
ATOM      0  HA  TYR A 125       7.458 -12.692   9.220  1.00  3.11           H   new
ATOM      0  HB2 TYR A 125       5.689 -13.986   8.456  1.00  3.11           H   new
ATOM      0  HB3 TYR A 125       6.568 -14.578   7.312  1.00  3.11           H   new
ATOM      0  HD1 TYR A 125       6.150 -14.698  10.824  1.00  3.11           H   new
ATOM      0  HD2 TYR A 125       7.958 -16.483   7.718  1.00  3.11           H   new
ATOM      0  HE1 TYR A 125       6.753 -16.462  12.184  1.00  3.11           H   new
ATOM      0  HE2 TYR A 125       8.587 -18.234   9.084  1.00  3.11           H   new
ATOM      0  HH  TYR A 125       8.534 -19.133  11.140  1.00  3.11           H   new
ATOM   1946  N   LEU A 126       9.218 -13.878   6.804  1.00  2.91           N
ATOM   1947  CA  LEU A 126      10.519 -14.409   6.444  1.00  2.91           C
ATOM   1948  C   LEU A 126      11.636 -13.406   6.694  1.00  2.91           C
ATOM   1949  O   LEU A 126      12.744 -13.790   7.096  1.00  2.91           O
ATOM   1950  CB  LEU A 126      10.512 -14.817   4.974  1.00  2.91           C
ATOM   1951  CG  LEU A 126       9.615 -16.006   4.655  1.00  2.91           C
ATOM   1952  CD1 LEU A 126       9.599 -16.229   3.165  1.00  2.91           C
ATOM   1953  CD2 LEU A 126      10.112 -17.230   5.401  1.00  2.91           C
ATOM      0  H   LEU A 126       8.665 -13.802   6.150  1.00  2.91           H   new
ATOM      0  HA  LEU A 126      10.690 -15.181   7.006  1.00  2.91           H   new
ATOM      0  HB2 LEU A 126      10.227 -14.059   4.441  1.00  2.91           H   new
ATOM      0  HB3 LEU A 126      11.419 -15.029   4.704  1.00  2.91           H   new
ATOM      0  HG  LEU A 126       8.706 -15.831   4.944  1.00  2.91           H   new
ATOM      0 HD11 LEU A 126       9.029 -16.986   2.957  1.00  2.91           H   new
ATOM      0 HD12 LEU A 126       9.258 -15.436   2.723  1.00  2.91           H   new
ATOM      0 HD13 LEU A 126      10.500 -16.409   2.855  1.00  2.91           H   new
ATOM      0 HD21 LEU A 126       9.541 -17.987   5.198  1.00  2.91           H   new
ATOM      0 HD22 LEU A 126      11.021 -17.429   5.127  1.00  2.91           H   new
ATOM      0 HD23 LEU A 126      10.092 -17.058   6.355  1.00  2.91           H   new
ATOM   1965  N   ASN A 127      11.344 -12.122   6.467  1.00  2.76           N
ATOM   1966  CA  ASN A 127      12.317 -11.064   6.661  1.00  2.76           C
ATOM   1967  C   ASN A 127      12.676 -10.978   8.114  1.00  2.76           C
ATOM   1968  O   ASN A 127      13.846 -10.896   8.495  1.00  2.76           O
ATOM   1969  CB  ASN A 127      11.728  -9.725   6.273  1.00  2.76           C
ATOM   1970  CG  ASN A 127      11.495  -9.546   4.823  1.00  2.76           C
ATOM   1971  ND2 ASN A 127      10.624  -8.610   4.535  1.00  2.76           N
ATOM   1972  OD1 ASN A 127      12.069 -10.214   3.954  1.00  2.76           O
ATOM      0  H   ASN A 127      10.575 -11.848   6.197  1.00  2.76           H   new
ATOM      0  HA  ASN A 127      13.092 -11.265   6.114  1.00  2.76           H   new
ATOM      0  HB2 ASN A 127      10.886  -9.609   6.740  1.00  2.76           H   new
ATOM      0  HB3 ASN A 127      12.322  -9.023   6.581  1.00  2.76           H   new
ATOM      0 HD21 ASN A 127      10.431  -8.440   3.714  1.00  2.76           H   new
ATOM      0 HD22 ASN A 127      10.245  -8.166   5.167  1.00  2.76           H   new
ATOM   1979  N   ALA A 128      11.659 -11.060   8.951  1.00  2.67           N
ATOM   1980  CA  ALA A 128      11.884 -10.953  10.361  1.00  2.67           C
ATOM   1981  C   ALA A 128      12.816 -12.051  10.822  1.00  2.67           C
ATOM   1982  O   ALA A 128      13.872 -11.787  11.416  1.00  2.67           O
ATOM   1983  CB  ALA A 128      10.547 -11.061  11.074  1.00  2.67           C
ATOM      0  H   ALA A 128      10.839 -11.177   8.718  1.00  2.67           H   new
ATOM      0  HA  ALA A 128      12.296 -10.099  10.567  1.00  2.67           H   new
ATOM      0  HB1 ALA A 128      10.684 -10.990  12.032  1.00  2.67           H   new
ATOM      0  HB2 ALA A 128       9.963 -10.345  10.777  1.00  2.67           H   new
ATOM      0  HB3 ALA A 128      10.139 -11.917  10.869  1.00  2.67           H   new
ATOM   1989  N   VAL A 129      12.480 -13.282  10.457  1.00  2.62           N
ATOM   1990  CA  VAL A 129      13.245 -14.423  10.914  1.00  2.62           C
ATOM   1991  C   VAL A 129      14.673 -14.364  10.405  1.00  2.62           C
ATOM   1992  O   VAL A 129      15.616 -14.641  11.150  1.00  2.62           O
ATOM   1993  CB  VAL A 129      12.561 -15.725  10.489  1.00  2.62           C
ATOM   1994  CG1 VAL A 129      13.468 -16.905  10.814  1.00  2.62           C
ATOM   1995  CG2 VAL A 129      11.211 -15.840  11.219  1.00  2.62           C
ATOM      0  H   VAL A 129      11.814 -13.474   9.947  1.00  2.62           H   new
ATOM      0  HA  VAL A 129      13.280 -14.399  11.883  1.00  2.62           H   new
ATOM      0  HB  VAL A 129      12.398 -15.726   9.533  1.00  2.62           H   new
ATOM      0 HG11 VAL A 129      13.035 -17.730  10.545  1.00  2.62           H   new
ATOM      0 HG12 VAL A 129      14.307 -16.810  10.336  1.00  2.62           H   new
ATOM      0 HG13 VAL A 129      13.641 -16.927  11.768  1.00  2.62           H   new
ATOM      0 HG21 VAL A 129      10.770 -16.663  10.956  1.00  2.62           H   new
ATOM      0 HG22 VAL A 129      11.361 -15.846  12.177  1.00  2.62           H   new
ATOM      0 HG23 VAL A 129      10.651 -15.084  10.984  1.00  2.62           H   new
ATOM   2005  N   SER A 130      14.836 -13.992   9.146  1.00  2.62           N
ATOM   2006  CA  SER A 130      16.140 -13.898   8.530  1.00  2.62           C
ATOM   2007  C   SER A 130      17.035 -12.853   9.221  1.00  2.62           C
ATOM   2008  O   SER A 130      18.243 -13.075   9.380  1.00  2.62           O
ATOM   2009  CB  SER A 130      15.937 -13.630   7.084  1.00  2.62           C
ATOM   2010  OG  SER A 130      15.259 -14.709   6.504  1.00  2.62           O
ATOM      0  H   SER A 130      14.185 -13.786   8.623  1.00  2.62           H   new
ATOM      0  HA  SER A 130      16.622 -14.734   8.634  1.00  2.62           H   new
ATOM      0  HB2 SER A 130      15.428 -12.813   6.964  1.00  2.62           H   new
ATOM      0  HB3 SER A 130      16.792 -13.499   6.646  1.00  2.62           H   new
ATOM      0  HG  SER A 130      14.431 -14.600   6.593  1.00  2.62           H   new
ATOM   2016  N   LEU A 131      16.461 -11.726   9.679  1.00  2.68           N
ATOM   2017  CA  LEU A 131      17.272 -10.746  10.408  1.00  2.68           C
ATOM   2018  C   LEU A 131      17.821 -11.393  11.671  1.00  2.68           C
ATOM   2019  O   LEU A 131      18.981 -11.167  12.051  1.00  2.68           O
ATOM   2020  CB  LEU A 131      16.445  -9.505  10.797  1.00  2.68           C
ATOM   2021  CG  LEU A 131      16.051  -8.586   9.647  1.00  2.68           C
ATOM   2022  CD1 LEU A 131      15.087  -7.525  10.113  1.00  2.68           C
ATOM   2023  CD2 LEU A 131      17.302  -7.922   9.099  1.00  2.68           C
ATOM      0  H   LEU A 131      15.632 -11.519   9.581  1.00  2.68           H   new
ATOM      0  HA  LEU A 131      17.995 -10.460   9.828  1.00  2.68           H   new
ATOM      0  HB2 LEU A 131      15.637  -9.802  11.243  1.00  2.68           H   new
ATOM      0  HB3 LEU A 131      16.952  -8.988  11.443  1.00  2.68           H   new
ATOM      0  HG  LEU A 131      15.617  -9.113   8.958  1.00  2.68           H   new
ATOM      0 HD11 LEU A 131      14.850  -6.952   9.367  1.00  2.68           H   new
ATOM      0 HD12 LEU A 131      14.287  -7.946  10.464  1.00  2.68           H   new
ATOM      0 HD13 LEU A 131      15.503  -6.993  10.809  1.00  2.68           H   new
ATOM      0 HD21 LEU A 131      17.062  -7.334   8.366  1.00  2.68           H   new
ATOM      0 HD22 LEU A 131      17.728  -7.405   9.801  1.00  2.68           H   new
ATOM      0 HD23 LEU A 131      17.916  -8.602   8.780  1.00  2.68           H   new
ATOM   2035  N   CYS A 132      16.998 -12.224  12.319  1.00  2.80           N
ATOM   2036  CA  CYS A 132      17.465 -12.909  13.512  1.00  2.80           C
ATOM   2037  C   CYS A 132      18.528 -13.953  13.217  1.00  2.80           C
ATOM   2038  O   CYS A 132      19.488 -14.082  13.974  1.00  2.80           O
ATOM   2039  CB  CYS A 132      16.388 -13.585  14.291  1.00  2.80           C
ATOM   2040  SG  CYS A 132      17.103 -14.244  15.759  1.00  2.80           S
ATOM      0  H   CYS A 132      16.188 -12.397  12.087  1.00  2.80           H   new
ATOM      0  HA  CYS A 132      17.836 -12.187  14.044  1.00  2.80           H   new
ATOM      0  HB2 CYS A 132      15.683 -12.956  14.511  1.00  2.80           H   new
ATOM      0  HB3 CYS A 132      15.983 -14.292  13.765  1.00  2.80           H   new
ATOM      0  HG  CYS A 132      17.416 -15.388  15.574  1.00  2.80           H   new
ATOM   2046  N   ILE A 133      18.373 -14.695  12.122  1.00  2.96           N
ATOM   2047  CA  ILE A 133      19.368 -15.712  11.794  1.00  2.96           C
ATOM   2048  C   ILE A 133      20.716 -15.038  11.586  1.00  2.96           C
ATOM   2049  O   ILE A 133      21.738 -15.481  12.132  1.00  2.96           O
ATOM   2050  CB  ILE A 133      18.998 -16.467  10.500  1.00  2.96           C
ATOM   2051  CG1 ILE A 133      17.768 -17.329  10.736  1.00  2.96           C
ATOM   2052  CG2 ILE A 133      20.184 -17.318  10.028  1.00  2.96           C
ATOM   2053  CD1 ILE A 133      17.155 -17.882   9.484  1.00  2.96           C
ATOM      0  H   ILE A 133      17.717 -14.629  11.570  1.00  2.96           H   new
ATOM      0  HA  ILE A 133      19.402 -16.347  12.527  1.00  2.96           H   new
ATOM      0  HB  ILE A 133      18.791 -15.825   9.803  1.00  2.96           H   new
ATOM      0 HG12 ILE A 133      18.009 -18.066  11.319  1.00  2.96           H   new
ATOM      0 HG13 ILE A 133      17.102 -16.803  11.205  1.00  2.96           H   new
ATOM      0 HG21 ILE A 133      19.942 -17.788   9.215  1.00  2.96           H   new
ATOM      0 HG22 ILE A 133      20.946 -16.743   9.854  1.00  2.96           H   new
ATOM      0 HG23 ILE A 133      20.415 -17.961  10.716  1.00  2.96           H   new
ATOM      0 HD11 ILE A 133      16.380 -18.418   9.713  1.00  2.96           H   new
ATOM      0 HD12 ILE A 133      16.884 -17.152   8.906  1.00  2.96           H   new
ATOM      0 HD13 ILE A 133      17.805 -18.434   9.022  1.00  2.96           H   new
ATOM   2065  N   LEU A 134      20.715 -13.930  10.843  1.00  3.15           N
ATOM   2066  CA  LEU A 134      21.928 -13.165  10.602  1.00  3.15           C
ATOM   2067  C   LEU A 134      22.544 -12.764  11.948  1.00  3.15           C
ATOM   2068  O   LEU A 134      23.741 -12.967  12.189  1.00  3.15           O
ATOM   2069  CB  LEU A 134      21.607 -11.884   9.812  1.00  3.15           C
ATOM   2070  CG  LEU A 134      22.811 -11.002   9.478  1.00  3.15           C
ATOM   2071  CD1 LEU A 134      23.666 -11.765   8.518  1.00  3.15           C
ATOM   2072  CD2 LEU A 134      22.389  -9.644   8.915  1.00  3.15           C
ATOM      0  H   LEU A 134      20.012 -13.606  10.468  1.00  3.15           H   new
ATOM      0  HA  LEU A 134      22.545 -13.712  10.092  1.00  3.15           H   new
ATOM      0  HB2 LEU A 134      21.168 -12.134   8.984  1.00  3.15           H   new
ATOM      0  HB3 LEU A 134      20.971 -11.358  10.322  1.00  3.15           H   new
ATOM      0  HG  LEU A 134      23.311 -10.799  10.284  1.00  3.15           H   new
ATOM      0 HD11 LEU A 134      24.443 -11.233   8.283  1.00  3.15           H   new
ATOM      0 HD12 LEU A 134      23.955 -12.594   8.930  1.00  3.15           H   new
ATOM      0 HD13 LEU A 134      23.156 -11.963   7.717  1.00  3.15           H   new
ATOM      0 HD21 LEU A 134      23.178  -9.116   8.717  1.00  3.15           H   new
ATOM      0 HD22 LEU A 134      21.876  -9.776   8.102  1.00  3.15           H   new
ATOM      0 HD23 LEU A 134      21.845  -9.178   9.568  1.00  3.15           H   new
ATOM   2084  N   THR A 135      21.693 -12.206  12.827  1.00  3.38           N
ATOM   2085  CA  THR A 135      22.099 -11.721  14.138  1.00  3.38           C
ATOM   2086  C   THR A 135      22.716 -12.774  15.026  1.00  3.38           C
ATOM   2087  O   THR A 135      23.810 -12.574  15.548  1.00  3.38           O
ATOM   2088  CB  THR A 135      20.872 -11.163  14.893  1.00  3.38           C
ATOM   2089  CG2 THR A 135      21.193 -10.833  16.361  1.00  3.38           C
ATOM   2090  OG1 THR A 135      20.344 -10.024  14.190  1.00  3.38           O
ATOM      0  H   THR A 135      20.855 -12.102  12.666  1.00  3.38           H   new
ATOM      0  HA  THR A 135      22.770 -11.044  13.960  1.00  3.38           H   new
ATOM      0  HB  THR A 135      20.191 -11.853  14.918  1.00  3.38           H   new
ATOM      0  HG1 THR A 135      19.901 -10.285  13.526  1.00  3.38           H   new
ATOM      0 HG21 THR A 135      20.398 -10.487  16.796  1.00  3.38           H   new
ATOM      0 HG22 THR A 135      21.487 -11.637  16.817  1.00  3.38           H   new
ATOM      0 HG23 THR A 135      21.897 -10.166  16.397  1.00  3.38           H   new
ATOM   2098  N   ILE A 136      22.064 -13.915  15.172  1.00  3.65           N
ATOM   2099  CA  ILE A 136      22.599 -14.907  16.083  1.00  3.65           C
ATOM   2100  C   ILE A 136      23.880 -15.512  15.573  1.00  3.65           C
ATOM   2101  O   ILE A 136      24.793 -15.777  16.360  1.00  3.65           O
ATOM   2102  CB  ILE A 136      21.591 -15.986  16.440  1.00  3.65           C
ATOM   2103  CG1 ILE A 136      20.421 -15.323  17.180  1.00  3.65           C
ATOM   2104  CG2 ILE A 136      22.293 -17.032  17.309  1.00  3.65           C
ATOM   2105  CD1 ILE A 136      20.824 -14.579  18.441  1.00  3.65           C
ATOM      0  H   ILE A 136      21.336 -14.130  14.768  1.00  3.65           H   new
ATOM      0  HA  ILE A 136      22.802 -14.429  16.902  1.00  3.65           H   new
ATOM      0  HB  ILE A 136      21.243 -16.430  15.651  1.00  3.65           H   new
ATOM      0 HG12 ILE A 136      19.980 -14.703  16.578  1.00  3.65           H   new
ATOM      0 HG13 ILE A 136      19.771 -16.004  17.412  1.00  3.65           H   new
ATOM      0 HG21 ILE A 136      21.663 -17.730  17.547  1.00  3.65           H   new
ATOM      0 HG22 ILE A 136      23.033 -17.419  16.816  1.00  3.65           H   new
ATOM      0 HG23 ILE A 136      22.628 -16.611  18.116  1.00  3.65           H   new
ATOM      0 HD11 ILE A 136      20.037 -14.189  18.852  1.00  3.65           H   new
ATOM      0 HD12 ILE A 136      21.240 -15.197  19.062  1.00  3.65           H   new
ATOM      0 HD13 ILE A 136      21.453 -13.876  18.215  1.00  3.65           H   new
ATOM   2117  N   ASN A 137      23.971 -15.773  14.275  1.00  3.95           N
ATOM   2118  CA  ASN A 137      25.215 -16.315  13.778  1.00  3.95           C
ATOM   2119  C   ASN A 137      26.350 -15.318  14.041  1.00  3.95           C
ATOM   2120  O   ASN A 137      27.459 -15.709  14.425  1.00  3.95           O
ATOM   2121  CB  ASN A 137      25.069 -16.639  12.319  1.00  3.95           C
ATOM   2122  CG  ASN A 137      24.240 -17.875  12.085  1.00  3.95           C
ATOM   2123  ND2 ASN A 137      23.719 -18.017  10.897  1.00  3.95           N
ATOM   2124  OD1 ASN A 137      24.071 -18.711  12.984  1.00  3.95           O
ATOM      0  H   ASN A 137      23.351 -15.649  13.692  1.00  3.95           H   new
ATOM      0  HA  ASN A 137      25.436 -17.138  14.242  1.00  3.95           H   new
ATOM      0  HB2 ASN A 137      24.660 -15.887  11.863  1.00  3.95           H   new
ATOM      0  HB3 ASN A 137      25.948 -16.764  11.928  1.00  3.95           H   new
ATOM      0 HD21 ASN A 137      23.240 -18.708  10.717  1.00  3.95           H   new
ATOM      0 HD22 ASN A 137      23.854 -17.419  10.294  1.00  3.95           H   new
ATOM   2131  N   ALA A 138      26.069 -14.019  13.883  1.00  4.26           N
ATOM   2132  CA  ALA A 138      27.074 -13.011  14.180  1.00  4.26           C
ATOM   2133  C   ALA A 138      27.464 -13.042  15.655  1.00  4.26           C
ATOM   2134  O   ALA A 138      28.646 -12.956  15.987  1.00  4.26           O
ATOM   2135  CB  ALA A 138      26.562 -11.652  13.828  1.00  4.26           C
ATOM      0  H   ALA A 138      25.314 -13.711  13.609  1.00  4.26           H   new
ATOM      0  HA  ALA A 138      27.860 -13.209  13.648  1.00  4.26           H   new
ATOM      0  HB1 ALA A 138      27.240 -10.988  14.030  1.00  4.26           H   new
ATOM      0  HB2 ALA A 138      26.351 -11.621  12.882  1.00  4.26           H   new
ATOM      0  HB3 ALA A 138      25.762 -11.464  14.343  1.00  4.26           H   new
ATOM   2141  N   VAL A 139      26.482 -13.246  16.542  1.00  4.52           N
ATOM   2142  CA  VAL A 139      26.738 -13.329  17.982  1.00  4.52           C
ATOM   2143  C   VAL A 139      27.654 -14.506  18.299  1.00  4.52           C
ATOM   2144  O   VAL A 139      28.528 -14.413  19.168  1.00  4.52           O
ATOM   2145  CB  VAL A 139      25.422 -13.462  18.778  1.00  4.52           C
ATOM   2146  CG1 VAL A 139      25.715 -13.779  20.224  1.00  4.52           C
ATOM   2147  CG2 VAL A 139      24.633 -12.154  18.698  1.00  4.52           C
ATOM      0  H   VAL A 139      25.655 -13.339  16.325  1.00  4.52           H   new
ATOM      0  HA  VAL A 139      27.176 -12.506  18.249  1.00  4.52           H   new
ATOM      0  HB  VAL A 139      24.899 -14.183  18.393  1.00  4.52           H   new
ATOM      0 HG11 VAL A 139      24.881 -13.860  20.713  1.00  4.52           H   new
ATOM      0 HG12 VAL A 139      26.204 -14.615  20.280  1.00  4.52           H   new
ATOM      0 HG13 VAL A 139      26.248 -13.066  20.610  1.00  4.52           H   new
ATOM      0 HG21 VAL A 139      23.807 -12.243  19.199  1.00  4.52           H   new
ATOM      0 HG22 VAL A 139      25.163 -11.433  19.073  1.00  4.52           H   new
ATOM      0 HG23 VAL A 139      24.428 -11.956  17.771  1.00  4.52           H   new
ATOM   2157  N   ALA A 140      27.407 -15.631  17.631  1.00  4.68           N
ATOM   2158  CA  ALA A 140      28.222 -16.827  17.780  1.00  4.68           C
ATOM   2159  C   ALA A 140      29.689 -16.588  17.366  1.00  4.68           C
ATOM   2160  O   ALA A 140      30.606 -17.164  17.960  1.00  4.68           O
ATOM   2161  CB  ALA A 140      27.625 -17.949  16.950  1.00  4.68           C
ATOM      0  H   ALA A 140      26.756 -15.719  17.075  1.00  4.68           H   new
ATOM      0  HA  ALA A 140      28.225 -17.070  18.719  1.00  4.68           H   new
ATOM      0  HB1 ALA A 140      28.167 -18.748  17.048  1.00  4.68           H   new
ATOM      0  HB2 ALA A 140      26.722 -18.132  17.254  1.00  4.68           H   new
ATOM      0  HB3 ALA A 140      27.604 -17.685  16.017  1.00  4.68           H   new
ATOM   2167  N   SER A 141      29.907 -15.750  16.344  1.00  4.71           N
ATOM   2168  CA  SER A 141      31.250 -15.453  15.837  1.00  4.71           C
ATOM   2169  C   SER A 141      31.992 -14.449  16.732  1.00  4.71           C
ATOM   2170  O   SER A 141      31.418 -13.898  17.672  1.00  4.71           O
ATOM   2171  CB  SER A 141      31.177 -14.923  14.420  1.00  4.71           C
ATOM   2172  OG  SER A 141      30.661 -13.626  14.377  1.00  4.71           O
ATOM      0  H   SER A 141      29.278 -15.339  15.926  1.00  4.71           H   new
ATOM      0  HA  SER A 141      31.750 -16.284  15.844  1.00  4.71           H   new
ATOM      0  HB2 SER A 141      32.063 -14.932  14.025  1.00  4.71           H   new
ATOM      0  HB3 SER A 141      30.622 -15.510  13.883  1.00  4.71           H   new
ATOM      0  HG  SER A 141      29.983 -13.577  14.871  1.00  4.71           H   new
ATOM   2178  N   ARG A 142      33.287 -14.235  16.465  1.00  4.60           N
ATOM   2179  CA  ARG A 142      34.091 -13.313  17.277  1.00  4.60           C
ATOM   2180  C   ARG A 142      34.889 -12.264  16.492  1.00  4.60           C
ATOM   2181  O   ARG A 142      36.002 -11.914  16.887  1.00  4.60           O
ATOM   2182  CB  ARG A 142      35.039 -14.101  18.177  1.00  4.60           C
ATOM   2183  CG  ARG A 142      34.340 -14.930  19.267  1.00  4.60           C
ATOM   2184  CD  ARG A 142      33.713 -14.024  20.281  1.00  4.60           C
ATOM   2185  NE  ARG A 142      33.067 -14.741  21.365  1.00  4.60           N
ATOM   2186  CZ  ARG A 142      31.770 -15.133  21.353  1.00  4.60           C
ATOM   2187  NH1 ARG A 142      31.007 -14.865  20.306  1.00  4.60           N1+
ATOM   2188  NH2 ARG A 142      31.268 -15.777  22.399  1.00  4.60           N
ATOM      0  H   ARG A 142      33.716 -14.612  15.822  1.00  4.60           H   new
ATOM      0  HA  ARG A 142      33.443 -12.811  17.795  1.00  4.60           H   new
ATOM      0  HB2 ARG A 142      35.571 -14.696  17.625  1.00  4.60           H   new
ATOM      0  HB3 ARG A 142      35.654 -13.482  18.601  1.00  4.60           H   new
ATOM      0  HG2 ARG A 142      33.662 -15.497  18.867  1.00  4.60           H   new
ATOM      0  HG3 ARG A 142      34.981 -15.516  19.699  1.00  4.60           H   new
ATOM      0  HD2 ARG A 142      34.394 -13.439  20.648  1.00  4.60           H   new
ATOM      0  HD3 ARG A 142      33.060 -13.458  19.841  1.00  4.60           H   new
ATOM      0  HE  ARG A 142      33.538 -14.929  22.060  1.00  4.60           H   new
ATOM      0 HH11 ARG A 142      31.334 -14.442  19.633  1.00  4.60           H   new
ATOM      0 HH12 ARG A 142      30.184 -15.114  20.299  1.00  4.60           H   new
ATOM      0 HH21 ARG A 142      31.765 -15.944  23.080  1.00  4.60           H   new
ATOM      0 HH22 ARG A 142      30.445 -16.028  22.395  1.00  4.60           H   new
ATOM   2202  N   LYS A 143      34.340 -11.767  15.384  1.00  4.38           N
ATOM   2203  CA  LYS A 143      35.043 -10.748  14.590  1.00  4.38           C
ATOM   2204  C   LYS A 143      34.213  -9.475  14.422  1.00  4.38           C
ATOM   2205  O   LYS A 143      32.998  -9.534  14.241  1.00  4.38           O
ATOM   2206  CB  LYS A 143      35.400 -11.301  13.212  1.00  4.38           C
ATOM   2207  CG  LYS A 143      36.378 -12.469  13.226  1.00  4.38           C
ATOM   2208  CD  LYS A 143      36.700 -12.922  11.809  1.00  4.38           C
ATOM   2209  CE  LYS A 143      37.671 -14.092  11.806  1.00  4.38           C
ATOM   2210  NZ  LYS A 143      37.988 -14.539  10.426  1.00  4.38           N1+
ATOM      0  H   LYS A 143      33.572 -12.000  15.075  1.00  4.38           H   new
ATOM      0  HA  LYS A 143      35.851 -10.520  15.075  1.00  4.38           H   new
ATOM      0  HB2 LYS A 143      34.584 -11.584  12.770  1.00  4.38           H   new
ATOM      0  HB3 LYS A 143      35.779 -10.585  12.678  1.00  4.38           H   new
ATOM      0  HG2 LYS A 143      37.194 -12.207  13.680  1.00  4.38           H   new
ATOM      0  HG3 LYS A 143      35.999 -13.208  13.728  1.00  4.38           H   new
ATOM      0  HD2 LYS A 143      35.881 -13.178  11.356  1.00  4.38           H   new
ATOM      0  HD3 LYS A 143      37.081 -12.182  11.310  1.00  4.38           H   new
ATOM      0  HE2 LYS A 143      38.489 -13.835  12.259  1.00  4.38           H   new
ATOM      0  HE3 LYS A 143      37.290 -14.831  12.306  1.00  4.38           H   new
ATOM      0  HZ1 LYS A 143      38.557 -15.223  10.458  1.00  4.38           H   new
ATOM      0  HZ2 LYS A 143      37.240 -14.795  10.017  1.00  4.38           H   new
ATOM      0  HZ3 LYS A 143      38.358 -13.867   9.974  1.00  4.38           H   new
ATOM   2224  N   ALA A 144      34.875  -8.316  14.393  1.00  4.11           N
ATOM   2225  CA  ALA A 144      34.173  -7.035  14.222  1.00  4.11           C
ATOM   2226  C   ALA A 144      33.368  -6.988  12.924  1.00  4.11           C
ATOM   2227  O   ALA A 144      32.283  -6.399  12.865  1.00  4.11           O
ATOM   2228  CB  ALA A 144      35.166  -5.892  14.238  1.00  4.11           C
ATOM      0  H   ALA A 144      35.729  -8.247  14.470  1.00  4.11           H   new
ATOM      0  HA  ALA A 144      33.552  -6.948  14.962  1.00  4.11           H   new
ATOM      0  HB1 ALA A 144      34.695  -5.052  14.125  1.00  4.11           H   new
ATOM      0  HB2 ALA A 144      35.639  -5.885  15.085  1.00  4.11           H   new
ATOM      0  HB3 ALA A 144      35.802  -6.005  13.514  1.00  4.11           H   new
ATOM   2234  N   SER A 145      33.896  -7.640  11.889  1.00  3.84           N
ATOM   2235  CA  SER A 145      33.264  -7.688  10.577  1.00  3.84           C
ATOM   2236  C   SER A 145      31.983  -8.522  10.575  1.00  3.84           C
ATOM   2237  O   SER A 145      31.222  -8.491   9.607  1.00  3.84           O
ATOM   2238  CB  SER A 145      34.242  -8.199   9.555  1.00  3.84           C
ATOM   2239  OG  SER A 145      34.602  -9.514   9.827  1.00  3.84           O
ATOM      0  H   SER A 145      34.639  -8.071  11.932  1.00  3.84           H   new
ATOM      0  HA  SER A 145      33.003  -6.783  10.344  1.00  3.84           H   new
ATOM      0  HB2 SER A 145      33.849  -8.144   8.670  1.00  3.84           H   new
ATOM      0  HB3 SER A 145      35.033  -7.638   9.550  1.00  3.84           H   new
ATOM      0  HG  SER A 145      34.911  -9.870   9.132  1.00  3.84           H   new
ATOM   2245  N   ASN A 146      31.752  -9.284  11.649  1.00  3.62           N
ATOM   2246  CA  ASN A 146      30.523 -10.035  11.799  1.00  3.62           C
ATOM   2247  C   ASN A 146      29.625  -9.315  12.808  1.00  3.62           C
ATOM   2248  O   ASN A 146      28.417  -9.287  12.643  1.00  3.62           O
ATOM   2249  CB  ASN A 146      30.778 -11.461  12.210  1.00  3.62           C
ATOM   2250  CG  ASN A 146      31.517 -12.273  11.160  1.00  3.62           C
ATOM   2251  ND2 ASN A 146      30.963 -12.348   9.977  1.00  3.62           N
ATOM   2252  OD1 ASN A 146      32.591 -12.828  11.426  1.00  3.62           O
ATOM      0  H   ASN A 146      32.305  -9.374  12.302  1.00  3.62           H   new
ATOM      0  HA  ASN A 146      30.076 -10.079  10.939  1.00  3.62           H   new
ATOM      0  HB2 ASN A 146      31.292 -11.466  13.033  1.00  3.62           H   new
ATOM      0  HB3 ASN A 146      29.930 -11.891  12.403  1.00  3.62           H   new
ATOM      0 HD21 ASN A 146      31.346 -12.795   9.350  1.00  3.62           H   new
ATOM      0 HD22 ASN A 146      30.216 -11.950   9.826  1.00  3.62           H   new
ATOM   2259  N   VAL A 147      30.217  -8.641  13.807  1.00  3.45           N
ATOM   2260  CA  VAL A 147      29.443  -7.897  14.825  1.00  3.45           C
ATOM   2261  C   VAL A 147      28.601  -6.827  14.148  1.00  3.45           C
ATOM   2262  O   VAL A 147      27.466  -6.526  14.530  1.00  3.45           O
ATOM   2263  CB  VAL A 147      30.352  -7.226  15.866  1.00  3.45           C
ATOM   2264  CG1 VAL A 147      29.520  -6.293  16.736  1.00  3.45           C
ATOM   2265  CG2 VAL A 147      31.026  -8.289  16.731  1.00  3.45           C
ATOM      0  H   VAL A 147      31.069  -8.601  13.915  1.00  3.45           H   new
ATOM      0  HA  VAL A 147      28.878  -8.539  15.284  1.00  3.45           H   new
ATOM      0  HB  VAL A 147      31.039  -6.713  15.412  1.00  3.45           H   new
ATOM      0 HG11 VAL A 147      30.092  -5.868  17.394  1.00  3.45           H   new
ATOM      0 HG12 VAL A 147      29.108  -5.614  16.180  1.00  3.45           H   new
ATOM      0 HG13 VAL A 147      28.830  -6.802  17.189  1.00  3.45           H   new
ATOM      0 HG21 VAL A 147      31.598  -7.859  17.386  1.00  3.45           H   new
ATOM      0 HG22 VAL A 147      30.349  -8.812  17.188  1.00  3.45           H   new
ATOM      0 HG23 VAL A 147      31.560  -8.873  16.170  1.00  3.45           H   new
ATOM   2275  N   ILE A 148      29.194  -6.220  13.151  1.00  3.32           N
ATOM   2276  CA  ILE A 148      28.524  -5.214  12.381  1.00  3.32           C
ATOM   2277  C   ILE A 148      27.233  -5.744  11.716  1.00  3.32           C
ATOM   2278  O   ILE A 148      26.333  -4.959  11.435  1.00  3.32           O
ATOM   2279  CB  ILE A 148      29.506  -4.686  11.336  1.00  3.32           C
ATOM   2280  CG1 ILE A 148      29.028  -3.415  10.745  1.00  3.32           C
ATOM   2281  CG2 ILE A 148      29.686  -5.720  10.250  1.00  3.32           C
ATOM   2282  CD1 ILE A 148      28.919  -2.274  11.694  1.00  3.32           C
ATOM      0  H   ILE A 148      30.001  -6.381  12.901  1.00  3.32           H   new
ATOM      0  HA  ILE A 148      28.242  -4.498  12.972  1.00  3.32           H   new
ATOM      0  HB  ILE A 148      30.355  -4.513  11.772  1.00  3.32           H   new
ATOM      0 HG12 ILE A 148      29.629  -3.163  10.027  1.00  3.32           H   new
ATOM      0 HG13 ILE A 148      28.158  -3.568  10.345  1.00  3.32           H   new
ATOM      0 HG21 ILE A 148      30.309  -5.387   9.586  1.00  3.32           H   new
ATOM      0 HG22 ILE A 148      30.034  -6.539  10.637  1.00  3.32           H   new
ATOM      0 HG23 ILE A 148      28.831  -5.900   9.829  1.00  3.32           H   new
ATOM      0 HD11 ILE A 148      28.601  -1.489  11.221  1.00  3.32           H   new
ATOM      0 HD12 ILE A 148      28.295  -2.500  12.402  1.00  3.32           H   new
ATOM      0 HD13 ILE A 148      29.790  -2.088  12.078  1.00  3.32           H   new
ATOM   2294  N   LEU A 149      27.123  -7.055  11.453  1.00  3.22           N
ATOM   2295  CA  LEU A 149      25.941  -7.575  10.782  1.00  3.22           C
ATOM   2296  C   LEU A 149      24.621  -7.332  11.538  1.00  3.22           C
ATOM   2297  O   LEU A 149      23.677  -6.860  10.906  1.00  3.22           O
ATOM   2298  CB  LEU A 149      26.138  -9.068  10.496  1.00  3.22           C
ATOM   2299  CG  LEU A 149      27.166  -9.393   9.459  1.00  3.22           C
ATOM   2300  CD1 LEU A 149      27.431 -10.888   9.484  1.00  3.22           C
ATOM   2301  CD2 LEU A 149      26.669  -8.933   8.122  1.00  3.22           C
ATOM      0  H   LEU A 149      27.716  -7.645  11.654  1.00  3.22           H   new
ATOM      0  HA  LEU A 149      25.850  -7.078   9.954  1.00  3.22           H   new
ATOM      0  HB2 LEU A 149      26.384  -9.510  11.323  1.00  3.22           H   new
ATOM      0  HB3 LEU A 149      25.288  -9.443  10.216  1.00  3.22           H   new
ATOM      0  HG  LEU A 149      28.003  -8.937   9.640  1.00  3.22           H   new
ATOM      0 HD11 LEU A 149      28.097 -11.110   8.815  1.00  3.22           H   new
ATOM      0 HD12 LEU A 149      27.757 -11.144  10.361  1.00  3.22           H   new
ATOM      0 HD13 LEU A 149      26.609 -11.366   9.292  1.00  3.22           H   new
ATOM      0 HD21 LEU A 149      27.330  -9.140   7.442  1.00  3.22           H   new
ATOM      0 HD22 LEU A 149      25.837  -9.386   7.912  1.00  3.22           H   new
ATOM      0 HD23 LEU A 149      26.518  -7.975   8.145  1.00  3.22           H   new
ATOM   2313  N   PRO A 150      24.468  -7.629  12.859  1.00  3.15           N
ATOM   2314  CA  PRO A 150      23.312  -7.252  13.633  1.00  3.15           C
ATOM   2315  C   PRO A 150      23.181  -5.752  13.737  1.00  3.15           C
ATOM   2316  O   PRO A 150      22.078  -5.226  13.841  1.00  3.15           O
ATOM   2317  CB  PRO A 150      23.546  -7.930  14.984  1.00  3.15           C
ATOM   2318  CG  PRO A 150      24.976  -8.227  15.027  1.00  3.15           C
ATOM   2319  CD  PRO A 150      25.336  -8.519  13.573  1.00  3.15           C
ATOM      0  HA  PRO A 150      22.474  -7.531  13.232  1.00  3.15           H   new
ATOM      0  HB2 PRO A 150      23.288  -7.349  15.716  1.00  3.15           H   new
ATOM      0  HB3 PRO A 150      23.018  -8.740  15.065  1.00  3.15           H   new
ATOM      0  HG2 PRO A 150      25.484  -7.478  15.375  1.00  3.15           H   new
ATOM      0  HG3 PRO A 150      25.164  -8.987  15.599  1.00  3.15           H   new
ATOM      0  HD2 PRO A 150      26.271  -8.338  13.388  1.00  3.15           H   new
ATOM      0  HD3 PRO A 150      25.175  -9.447  13.339  1.00  3.15           H   new
ATOM   2327  N   LEU A 151      24.277  -5.014  13.613  1.00  3.13           N
ATOM   2328  CA  LEU A 151      24.049  -3.584  13.678  1.00  3.13           C
ATOM   2329  C   LEU A 151      23.349  -3.161  12.381  1.00  3.13           C
ATOM   2330  O   LEU A 151      22.405  -2.365  12.394  1.00  3.13           O
ATOM   2331  CB  LEU A 151      25.364  -2.854  13.927  1.00  3.13           C
ATOM   2332  CG  LEU A 151      25.968  -3.171  15.318  1.00  3.13           C
ATOM   2333  CD1 LEU A 151      27.339  -2.519  15.477  1.00  3.13           C
ATOM   2334  CD2 LEU A 151      24.994  -2.703  16.387  1.00  3.13           C
ATOM      0  H   LEU A 151      25.085  -5.287  13.501  1.00  3.13           H   new
ATOM      0  HA  LEU A 151      23.473  -3.347  14.422  1.00  3.13           H   new
ATOM      0  HB2 LEU A 151      26.001  -3.099  13.238  1.00  3.13           H   new
ATOM      0  HB3 LEU A 151      25.218  -1.898  13.852  1.00  3.13           H   new
ATOM      0  HG  LEU A 151      26.103  -4.127  15.410  1.00  3.13           H   new
ATOM      0 HD11 LEU A 151      27.698  -2.730  16.353  1.00  3.13           H   new
ATOM      0 HD12 LEU A 151      27.939  -2.855  14.793  1.00  3.13           H   new
ATOM      0 HD13 LEU A 151      27.253  -1.557  15.386  1.00  3.13           H   new
ATOM      0 HD21 LEU A 151      25.360  -2.895  17.265  1.00  3.13           H   new
ATOM      0 HD22 LEU A 151      24.851  -1.748  16.299  1.00  3.13           H   new
ATOM      0 HD23 LEU A 151      24.149  -3.167  16.280  1.00  3.13           H   new
ATOM   2346  N   MET A 152      23.757  -3.766  11.266  1.00  3.16           N
ATOM   2347  CA  MET A 152      23.144  -3.482   9.974  1.00  3.16           C
ATOM   2348  C   MET A 152      21.698  -4.003   9.958  1.00  3.16           C
ATOM   2349  O   MET A 152      20.798  -3.374   9.382  1.00  3.16           O
ATOM   2350  CB  MET A 152      24.035  -4.033   8.868  1.00  3.16           C
ATOM   2351  CG  MET A 152      25.359  -3.262   8.801  1.00  3.16           C
ATOM   2352  SD  MET A 152      26.528  -3.888   7.618  1.00  3.16           S
ATOM   2353  CE  MET A 152      25.759  -3.273   6.162  1.00  3.16           C
ATOM      0  H   MET A 152      24.391  -4.347  11.239  1.00  3.16           H   new
ATOM      0  HA  MET A 152      23.075  -2.528   9.814  1.00  3.16           H   new
ATOM      0  HB2 MET A 152      24.211  -4.973   9.027  1.00  3.16           H   new
ATOM      0  HB3 MET A 152      23.576  -3.971   8.016  1.00  3.16           H   new
ATOM      0  HG2 MET A 152      25.168  -2.335   8.589  1.00  3.16           H   new
ATOM      0  HG3 MET A 152      25.770  -3.273   9.680  1.00  3.16           H   new
ATOM      0  HE1 MET A 152      26.282  -3.530   5.386  1.00  3.16           H   new
ATOM      0  HE2 MET A 152      24.866  -3.643   6.087  1.00  3.16           H   new
ATOM      0  HE3 MET A 152      25.705  -2.306   6.208  1.00  3.16           H   new
ATOM   2363  N   ALA A 153      21.456  -5.134  10.638  1.00  3.26           N
ATOM   2364  CA  ALA A 153      20.111  -5.701  10.767  1.00  3.26           C
ATOM   2365  C   ALA A 153      19.179  -4.708  11.462  1.00  3.26           C
ATOM   2366  O   ALA A 153      17.984  -4.662  11.180  1.00  3.26           O
ATOM   2367  CB  ALA A 153      20.140  -6.995  11.555  1.00  3.26           C
ATOM      0  H   ALA A 153      22.068  -5.590  11.035  1.00  3.26           H   new
ATOM      0  HA  ALA A 153      19.781  -5.885   9.874  1.00  3.26           H   new
ATOM      0  HB1 ALA A 153      19.240  -7.351  11.627  1.00  3.26           H   new
ATOM      0  HB2 ALA A 153      20.706  -7.638  11.100  1.00  3.26           H   new
ATOM      0  HB3 ALA A 153      20.492  -6.826  12.443  1.00  3.26           H   new
ATOM   2373  N   LEU A 154      19.730  -3.938  12.405  1.00  3.41           N
ATOM   2374  CA  LEU A 154      18.972  -2.930  13.132  1.00  3.41           C
ATOM   2375  C   LEU A 154      18.828  -1.626  12.323  1.00  3.41           C
ATOM   2376  O   LEU A 154      17.823  -0.927  12.448  1.00  3.41           O
ATOM   2377  CB  LEU A 154      19.627  -2.691  14.491  1.00  3.41           C
ATOM   2378  CG  LEU A 154      19.582  -3.915  15.434  1.00  3.41           C
ATOM   2379  CD1 LEU A 154      20.393  -3.624  16.688  1.00  3.41           C
ATOM   2380  CD2 LEU A 154      18.144  -4.229  15.768  1.00  3.41           C
ATOM      0  H   LEU A 154      20.556  -3.990  12.638  1.00  3.41           H   new
ATOM      0  HA  LEU A 154      18.070  -3.257  13.274  1.00  3.41           H   new
ATOM      0  HB2 LEU A 154      20.552  -2.434  14.353  1.00  3.41           H   new
ATOM      0  HB3 LEU A 154      19.187  -1.943  14.925  1.00  3.41           H   new
ATOM      0  HG  LEU A 154      19.972  -4.689  14.999  1.00  3.41           H   new
ATOM      0 HD11 LEU A 154      20.364  -4.393  17.278  1.00  3.41           H   new
ATOM      0 HD12 LEU A 154      21.313  -3.440  16.443  1.00  3.41           H   new
ATOM      0 HD13 LEU A 154      20.020  -2.853  17.143  1.00  3.41           H   new
ATOM      0 HD21 LEU A 154      18.109  -4.997  16.360  1.00  3.41           H   new
ATOM      0 HD22 LEU A 154      17.739  -3.464  16.207  1.00  3.41           H   new
ATOM      0 HD23 LEU A 154      17.658  -4.428  14.952  1.00  3.41           H   new
ATOM   2392  N   LEU A 155      19.822  -1.305  11.473  1.00  3.61           N
ATOM   2393  CA  LEU A 155      19.744  -0.120  10.596  1.00  3.61           C
ATOM   2394  C   LEU A 155      18.661  -0.304   9.525  1.00  3.61           C
ATOM   2395  O   LEU A 155      18.058   0.669   9.052  1.00  3.61           O
ATOM   2396  CB  LEU A 155      21.077   0.164   9.887  1.00  3.61           C
ATOM   2397  CG  LEU A 155      22.234   0.636  10.759  1.00  3.61           C
ATOM   2398  CD1 LEU A 155      23.501   0.737   9.906  1.00  3.61           C
ATOM   2399  CD2 LEU A 155      21.879   1.975  11.368  1.00  3.61           C
ATOM      0  H   LEU A 155      20.547  -1.760  11.390  1.00  3.61           H   new
ATOM      0  HA  LEU A 155      19.526   0.630  11.171  1.00  3.61           H   new
ATOM      0  HB2 LEU A 155      21.354  -0.645   9.430  1.00  3.61           H   new
ATOM      0  HB3 LEU A 155      20.919   0.836   9.205  1.00  3.61           H   new
ATOM      0  HG  LEU A 155      22.398   0.004  11.476  1.00  3.61           H   new
ATOM      0 HD11 LEU A 155      24.240   1.037  10.458  1.00  3.61           H   new
ATOM      0 HD12 LEU A 155      23.710  -0.133   9.532  1.00  3.61           H   new
ATOM      0 HD13 LEU A 155      23.357   1.371   9.186  1.00  3.61           H   new
ATOM      0 HD21 LEU A 155      22.612   2.282  11.925  1.00  3.61           H   new
ATOM      0 HD22 LEU A 155      21.719   2.620  10.661  1.00  3.61           H   new
ATOM      0 HD23 LEU A 155      21.079   1.883  11.909  1.00  3.61           H   new
ATOM   2411  N   THR A 156      18.445  -1.561   9.144  1.00  3.84           N
ATOM   2412  CA  THR A 156      17.456  -1.985   8.166  1.00  3.84           C
ATOM   2413  C   THR A 156      16.091  -1.408   8.594  1.00  3.84           C
ATOM   2414  O   THR A 156      15.754  -1.488   9.768  1.00  3.84           O
ATOM   2415  CB  THR A 156      17.410  -3.536   8.126  1.00  3.84           C
ATOM   2416  CG2 THR A 156      16.393  -4.099   7.171  1.00  3.84           C
ATOM   2417  OG1 THR A 156      18.705  -4.042   7.770  1.00  3.84           O
ATOM      0  H   THR A 156      18.895  -2.219   9.467  1.00  3.84           H   new
ATOM      0  HA  THR A 156      17.681  -1.665   7.279  1.00  3.84           H   new
ATOM      0  HB  THR A 156      17.144  -3.819   9.015  1.00  3.84           H   new
ATOM      0  HG1 THR A 156      19.249  -3.882   8.390  1.00  3.84           H   new
ATOM      0 HG21 THR A 156      16.423  -5.068   7.201  1.00  3.84           H   new
ATOM      0 HG22 THR A 156      15.508  -3.795   7.425  1.00  3.84           H   new
ATOM      0 HG23 THR A 156      16.592  -3.797   6.271  1.00  3.84           H   new
ATOM   2425  N   PRO A 157      15.275  -0.838   7.676  1.00  4.02           N
ATOM   2426  CA  PRO A 157      13.978  -0.207   7.926  1.00  4.02           C
ATOM   2427  C   PRO A 157      12.905  -1.120   8.528  1.00  4.02           C
ATOM   2428  O   PRO A 157      11.878  -0.634   9.003  1.00  4.02           O
ATOM   2429  CB  PRO A 157      13.562   0.282   6.530  1.00  4.02           C
ATOM   2430  CG  PRO A 157      14.332  -0.574   5.575  1.00  4.02           C
ATOM   2431  CD  PRO A 157      15.656  -0.802   6.257  1.00  4.02           C
ATOM      0  HA  PRO A 157      14.061   0.487   8.598  1.00  4.02           H   new
ATOM      0  HB2 PRO A 157      12.606   0.187   6.395  1.00  4.02           H   new
ATOM      0  HB3 PRO A 157      13.773   1.221   6.409  1.00  4.02           H   new
ATOM      0  HG2 PRO A 157      13.874  -1.412   5.403  1.00  4.02           H   new
ATOM      0  HG3 PRO A 157      14.447  -0.133   4.719  1.00  4.02           H   new
ATOM      0  HD2 PRO A 157      16.072  -1.631   5.973  1.00  4.02           H   new
ATOM      0  HD3 PRO A 157      16.287  -0.090   6.070  1.00  4.02           H   new
ATOM   2439  N   VAL A 158      13.103  -2.431   8.487  1.00  4.11           N
ATOM   2440  CA  VAL A 158      12.111  -3.317   9.068  1.00  4.11           C
ATOM   2441  C   VAL A 158      11.927  -2.950  10.530  1.00  4.11           C
ATOM   2442  O   VAL A 158      12.894  -2.832  11.277  1.00  4.11           O
ATOM   2443  CB  VAL A 158      12.562  -4.785   8.957  1.00  4.11           C
ATOM   2444  CG1 VAL A 158      11.615  -5.687   9.727  1.00  4.11           C
ATOM   2445  CG2 VAL A 158      12.585  -5.193   7.494  1.00  4.11           C
ATOM      0  H   VAL A 158      13.786  -2.818   8.137  1.00  4.11           H   new
ATOM      0  HA  VAL A 158      11.274  -3.218   8.588  1.00  4.11           H   new
ATOM      0  HB  VAL A 158      13.451  -4.874   9.335  1.00  4.11           H   new
ATOM      0 HG11 VAL A 158      11.910  -6.608   9.649  1.00  4.11           H   new
ATOM      0 HG12 VAL A 158      11.609  -5.428  10.662  1.00  4.11           H   new
ATOM      0 HG13 VAL A 158      10.720  -5.603   9.363  1.00  4.11           H   new
ATOM      0 HG21 VAL A 158      12.869  -6.118   7.420  1.00  4.11           H   new
ATOM      0 HG22 VAL A 158      11.696  -5.097   7.117  1.00  4.11           H   new
ATOM      0 HG23 VAL A 158      13.205  -4.625   7.009  1.00  4.11           H   new
ATOM   2455  N   THR A 159      10.679  -2.778  10.934  1.00  4.08           N
ATOM   2456  CA  THR A 159      10.372  -2.371  12.289  1.00  4.08           C
ATOM   2457  C   THR A 159      10.968  -3.267  13.336  1.00  4.08           C
ATOM   2458  O   THR A 159      10.992  -4.496  13.215  1.00  4.08           O
ATOM   2459  CB  THR A 159       8.864  -2.292  12.537  1.00  4.08           C
ATOM   2460  CG2 THR A 159       8.244  -3.606  12.273  1.00  4.08           C
ATOM   2461  OG1 THR A 159       8.622  -1.901  13.916  1.00  4.08           O
ATOM      0  H   THR A 159       9.990  -2.894  10.432  1.00  4.08           H   new
ATOM      0  HA  THR A 159      10.773  -1.491  12.370  1.00  4.08           H   new
ATOM      0  HB  THR A 159       8.473  -1.633  11.942  1.00  4.08           H   new
ATOM      0  HG1 THR A 159       7.795  -1.856  14.054  1.00  4.08           H   new
ATOM      0 HG21 THR A 159       7.289  -3.551  12.432  1.00  4.08           H   new
ATOM      0 HG22 THR A 159       8.404  -3.860  11.351  1.00  4.08           H   new
ATOM      0 HG23 THR A 159       8.631  -4.271  12.863  1.00  4.08           H   new
ATOM   2469  N   MET A 160      11.359  -2.638  14.432  1.00  3.96           N
ATOM   2470  CA  MET A 160      11.922  -3.352  15.553  1.00  3.96           C
ATOM   2471  C   MET A 160      10.915  -4.358  16.093  1.00  3.96           C
ATOM   2472  O   MET A 160      11.292  -5.342  16.719  1.00  3.96           O
ATOM   2473  CB  MET A 160      12.365  -2.376  16.633  1.00  3.96           C
ATOM   2474  CG  MET A 160      13.516  -1.477  16.205  1.00  3.96           C
ATOM   2475  SD  MET A 160      14.993  -2.410  15.731  1.00  3.96           S
ATOM   2476  CE  MET A 160      14.855  -2.422  13.943  1.00  3.96           C
ATOM      0  H   MET A 160      11.304  -1.787  14.543  1.00  3.96           H   new
ATOM      0  HA  MET A 160      12.705  -3.842  15.257  1.00  3.96           H   new
ATOM      0  HB2 MET A 160      11.610  -1.823  16.888  1.00  3.96           H   new
ATOM      0  HB3 MET A 160      12.630  -2.876  17.421  1.00  3.96           H   new
ATOM      0  HG2 MET A 160      13.232  -0.928  15.458  1.00  3.96           H   new
ATOM      0  HG3 MET A 160      13.738  -0.874  16.932  1.00  3.96           H   new
ATOM      0  HE1 MET A 160      15.606  -2.904  13.563  1.00  3.96           H   new
ATOM      0  HE2 MET A 160      14.028  -2.858  13.685  1.00  3.96           H   new
ATOM      0  HE3 MET A 160      14.856  -1.510  13.612  1.00  3.96           H   new
ATOM   2486  N   ALA A 161       9.617  -4.122  15.881  1.00  3.77           N
ATOM   2487  CA  ALA A 161       8.626  -5.078  16.364  1.00  3.77           C
ATOM   2488  C   ALA A 161       8.832  -6.459  15.730  1.00  3.77           C
ATOM   2489  O   ALA A 161       8.597  -7.488  16.372  1.00  3.77           O
ATOM   2490  CB  ALA A 161       7.230  -4.583  16.067  1.00  3.77           C
ATOM      0  H   ALA A 161       9.300  -3.435  15.472  1.00  3.77           H   new
ATOM      0  HA  ALA A 161       8.739  -5.162  17.324  1.00  3.77           H   new
ATOM      0  HB1 ALA A 161       6.582  -5.227  16.393  1.00  3.77           H   new
ATOM      0  HB2 ALA A 161       7.088  -3.731  16.508  1.00  3.77           H   new
ATOM      0  HB3 ALA A 161       7.122  -4.473  15.109  1.00  3.77           H   new
ATOM   2496  N   GLU A 162       9.251  -6.476  14.460  1.00  3.55           N
ATOM   2497  CA  GLU A 162       9.451  -7.704  13.712  1.00  3.55           C
ATOM   2498  C   GLU A 162      10.792  -8.301  14.078  1.00  3.55           C
ATOM   2499  O   GLU A 162      10.943  -9.519  14.158  1.00  3.55           O
ATOM   2500  CB  GLU A 162       9.326  -7.429  12.211  1.00  3.55           C
ATOM   2501  CG  GLU A 162       7.895  -7.094  11.762  1.00  3.55           C
ATOM   2502  CD  GLU A 162       7.778  -6.718  10.293  1.00  3.55           C
ATOM   2503  OE1 GLU A 162       8.578  -7.165   9.510  1.00  3.55           O
ATOM   2504  OE2 GLU A 162       6.878  -5.976   9.965  1.00  3.55           O1-
ATOM      0  H   GLU A 162       9.427  -5.764  14.011  1.00  3.55           H   new
ATOM      0  HA  GLU A 162       8.766  -8.352  13.941  1.00  3.55           H   new
ATOM      0  HB2 GLU A 162       9.911  -6.692  11.975  1.00  3.55           H   new
ATOM      0  HB3 GLU A 162       9.637  -8.206  11.721  1.00  3.55           H   new
ATOM      0  HG2 GLU A 162       7.324  -7.858  11.937  1.00  3.55           H   new
ATOM      0  HG3 GLU A 162       7.560  -6.361  12.301  1.00  3.55           H   new
ATOM   2511  N   VAL A 163      11.746  -7.440  14.406  1.00  3.35           N
ATOM   2512  CA  VAL A 163      13.048  -7.924  14.840  1.00  3.35           C
ATOM   2513  C   VAL A 163      12.873  -8.649  16.188  1.00  3.35           C
ATOM   2514  O   VAL A 163      13.415  -9.741  16.406  1.00  3.35           O
ATOM   2515  CB  VAL A 163      14.036  -6.757  14.975  1.00  3.35           C
ATOM   2516  CG1 VAL A 163      15.331  -7.229  15.564  1.00  3.35           C
ATOM   2517  CG2 VAL A 163      14.249  -6.124  13.617  1.00  3.35           C
ATOM      0  H   VAL A 163      11.663  -6.584  14.385  1.00  3.35           H   new
ATOM      0  HA  VAL A 163      13.409  -8.539  14.183  1.00  3.35           H   new
ATOM      0  HB  VAL A 163      13.669  -6.090  15.576  1.00  3.35           H   new
ATOM      0 HG11 VAL A 163      15.943  -6.480  15.642  1.00  3.35           H   new
ATOM      0 HG12 VAL A 163      15.169  -7.607  16.443  1.00  3.35           H   new
ATOM      0 HG13 VAL A 163      15.721  -7.906  14.989  1.00  3.35           H   new
ATOM      0 HG21 VAL A 163      14.873  -5.386  13.698  1.00  3.35           H   new
ATOM      0 HG22 VAL A 163      14.608  -6.785  13.005  1.00  3.35           H   new
ATOM      0 HG23 VAL A 163      13.402  -5.795  13.277  1.00  3.35           H   new
ATOM   2527  N   ARG A 164      12.094  -8.042  17.095  1.00  3.22           N
ATOM   2528  CA  ARG A 164      11.823  -8.662  18.387  1.00  3.22           C
ATOM   2529  C   ARG A 164      11.074  -9.989  18.201  1.00  3.22           C
ATOM   2530  O   ARG A 164      11.448 -11.010  18.796  1.00  3.22           O
ATOM   2531  CB  ARG A 164      11.005  -7.714  19.264  1.00  3.22           C
ATOM   2532  CG  ARG A 164      11.784  -6.493  19.820  1.00  3.22           C
ATOM   2533  CD  ARG A 164      11.036  -5.774  20.924  1.00  3.22           C
ATOM   2534  NE  ARG A 164       9.787  -5.155  20.475  1.00  3.22           N
ATOM   2535  CZ  ARG A 164       9.682  -3.902  19.982  1.00  3.22           C
ATOM   2536  NH1 ARG A 164      10.750  -3.148  19.872  1.00  3.22           N1+
ATOM   2537  NH2 ARG A 164       8.500  -3.427  19.620  1.00  3.22           N
ATOM      0  H   ARG A 164      11.719  -7.277  16.977  1.00  3.22           H   new
ATOM      0  HA  ARG A 164      12.669  -8.845  18.825  1.00  3.22           H   new
ATOM      0  HB2 ARG A 164      10.249  -7.390  18.749  1.00  3.22           H   new
ATOM      0  HB3 ARG A 164      10.644  -8.217  20.011  1.00  3.22           H   new
ATOM      0  HG2 ARG A 164      12.644  -6.789  20.157  1.00  3.22           H   new
ATOM      0  HG3 ARG A 164      11.962  -5.871  19.097  1.00  3.22           H   new
ATOM      0  HD2 ARG A 164      10.839  -6.404  21.635  1.00  3.22           H   new
ATOM      0  HD3 ARG A 164      11.610  -5.090  21.302  1.00  3.22           H   new
ATOM      0  HE  ARG A 164       9.068  -5.624  20.529  1.00  3.22           H   new
ATOM      0 HH11 ARG A 164      11.517  -3.452  20.114  1.00  3.22           H   new
ATOM      0 HH12 ARG A 164      10.683  -2.350  19.558  1.00  3.22           H   new
ATOM      0 HH21 ARG A 164       7.797  -3.917  19.699  1.00  3.22           H   new
ATOM      0 HH22 ARG A 164       8.435  -2.629  19.306  1.00  3.22           H   new
ATOM   2551  N   LEU A 165      10.094 -10.007  17.292  1.00  3.15           N
ATOM   2552  CA  LEU A 165       9.358 -11.229  16.993  1.00  3.15           C
ATOM   2553  C   LEU A 165      10.311 -12.315  16.552  1.00  3.15           C
ATOM   2554  O   LEU A 165      10.279 -13.439  17.051  1.00  3.15           O
ATOM   2555  CB  LEU A 165       8.363 -10.992  15.854  1.00  3.15           C
ATOM   2556  CG  LEU A 165       7.623 -12.214  15.381  1.00  3.15           C
ATOM   2557  CD1 LEU A 165       6.763 -12.741  16.495  1.00  3.15           C
ATOM   2558  CD2 LEU A 165       6.821 -11.877  14.134  1.00  3.15           C
ATOM      0  H   LEU A 165       9.843  -9.320  16.840  1.00  3.15           H   new
ATOM      0  HA  LEU A 165       8.887 -11.495  17.798  1.00  3.15           H   new
ATOM      0  HB2 LEU A 165       7.714 -10.331  16.143  1.00  3.15           H   new
ATOM      0  HB3 LEU A 165       8.841 -10.610  15.101  1.00  3.15           H   new
ATOM      0  HG  LEU A 165       8.248 -12.916  15.139  1.00  3.15           H   new
ATOM      0 HD11 LEU A 165       6.286 -13.529  16.191  1.00  3.15           H   new
ATOM      0 HD12 LEU A 165       7.322 -12.975  17.253  1.00  3.15           H   new
ATOM      0 HD13 LEU A 165       6.126 -12.060  16.762  1.00  3.15           H   new
ATOM      0 HD21 LEU A 165       6.345 -12.667  13.832  1.00  3.15           H   new
ATOM      0 HD22 LEU A 165       6.184 -11.175  14.339  1.00  3.15           H   new
ATOM      0 HD23 LEU A 165       7.421 -11.574  13.435  1.00  3.15           H   new
ATOM   2570  N   ALA A 166      11.175 -11.967  15.615  1.00  3.15           N
ATOM   2571  CA  ALA A 166      12.135 -12.888  15.056  1.00  3.15           C
ATOM   2572  C   ALA A 166      13.070 -13.474  16.078  1.00  3.15           C
ATOM   2573  O   ALA A 166      13.396 -14.665  16.016  1.00  3.15           O
ATOM   2574  CB  ALA A 166      12.952 -12.161  14.070  1.00  3.15           C
ATOM      0  H   ALA A 166      11.218 -11.175  15.282  1.00  3.15           H   new
ATOM      0  HA  ALA A 166      11.632 -13.619  14.665  1.00  3.15           H   new
ATOM      0  HB1 ALA A 166      13.605 -12.765  13.682  1.00  3.15           H   new
ATOM      0  HB2 ALA A 166      12.379 -11.812  13.369  1.00  3.15           H   new
ATOM      0  HB3 ALA A 166      13.411 -11.427  14.508  1.00  3.15           H   new
ATOM   2580  N   THR A 167      13.500 -12.667  17.037  1.00  3.23           N
ATOM   2581  CA  THR A 167      14.394 -13.180  18.049  1.00  3.23           C
ATOM   2582  C   THR A 167      13.660 -14.250  18.840  1.00  3.23           C
ATOM   2583  O   THR A 167      14.206 -15.316  19.121  1.00  3.23           O
ATOM   2584  CB  THR A 167      14.952 -12.069  18.932  1.00  3.23           C
ATOM   2585  CG2 THR A 167      15.902 -12.671  19.970  1.00  3.23           C
ATOM   2586  OG1 THR A 167      15.679 -11.128  18.127  1.00  3.23           O
ATOM      0  H   THR A 167      13.289 -11.837  17.116  1.00  3.23           H   new
ATOM      0  HA  THR A 167      15.171 -13.581  17.628  1.00  3.23           H   new
ATOM      0  HB  THR A 167      14.217 -11.619  19.377  1.00  3.23           H   new
ATOM      0  HG1 THR A 167      15.143 -10.702  17.641  1.00  3.23           H   new
ATOM      0 HG21 THR A 167      16.257 -11.965  20.532  1.00  3.23           H   new
ATOM      0 HG22 THR A 167      15.420 -13.309  20.519  1.00  3.23           H   new
ATOM      0 HG23 THR A 167      16.632 -13.122  19.518  1.00  3.23           H   new
ATOM   2594  N   MET A 168      12.401 -13.985  19.187  1.00  3.37           N
ATOM   2595  CA  MET A 168      11.605 -14.972  19.908  1.00  3.37           C
ATOM   2596  C   MET A 168      11.454 -16.262  19.091  1.00  3.37           C
ATOM   2597  O   MET A 168      11.645 -17.378  19.602  1.00  3.37           O
ATOM   2598  CB  MET A 168      10.215 -14.436  20.186  1.00  3.37           C
ATOM   2599  CG  MET A 168       9.331 -15.382  20.953  1.00  3.37           C
ATOM   2600  SD  MET A 168       7.654 -14.824  20.954  1.00  3.37           S
ATOM   2601  CE  MET A 168       7.341 -15.222  19.227  1.00  3.37           C
ATOM      0  H   MET A 168      11.994 -13.247  19.016  1.00  3.37           H   new
ATOM      0  HA  MET A 168      12.068 -15.159  20.739  1.00  3.37           H   new
ATOM      0  HB2 MET A 168      10.293 -13.607  20.683  1.00  3.37           H   new
ATOM      0  HB3 MET A 168       9.787 -14.222  19.342  1.00  3.37           H   new
ATOM      0  HG2 MET A 168       9.380 -16.267  20.559  1.00  3.37           H   new
ATOM      0  HG3 MET A 168       9.650 -15.460  21.866  1.00  3.37           H   new
ATOM      0  HE1 MET A 168       6.428 -14.984  19.000  1.00  3.37           H   new
ATOM      0  HE2 MET A 168       7.954 -14.724  18.664  1.00  3.37           H   new
ATOM      0  HE3 MET A 168       7.472 -16.173  19.085  1.00  3.37           H   new
ATOM   2611  N   LEU A 169      11.071 -16.105  17.814  1.00  3.57           N
ATOM   2612  CA  LEU A 169      10.799 -17.249  16.949  1.00  3.57           C
ATOM   2613  C   LEU A 169      12.033 -18.102  16.726  1.00  3.57           C
ATOM   2614  O   LEU A 169      11.980 -19.332  16.804  1.00  3.57           O
ATOM   2615  CB  LEU A 169      10.354 -16.755  15.566  1.00  3.57           C
ATOM   2616  CG  LEU A 169       8.997 -16.055  15.469  1.00  3.57           C
ATOM   2617  CD1 LEU A 169       8.865 -15.469  14.074  1.00  3.57           C
ATOM   2618  CD2 LEU A 169       7.899 -17.032  15.751  1.00  3.57           C
ATOM      0  H   LEU A 169      10.965 -15.340  17.435  1.00  3.57           H   new
ATOM      0  HA  LEU A 169      10.113 -17.774  17.390  1.00  3.57           H   new
ATOM      0  HB2 LEU A 169      11.030 -16.144  15.235  1.00  3.57           H   new
ATOM      0  HB3 LEU A 169      10.341 -17.517  14.966  1.00  3.57           H   new
ATOM      0  HG  LEU A 169       8.932 -15.343  16.124  1.00  3.57           H   new
ATOM      0 HD11 LEU A 169       8.009 -15.020  13.991  1.00  3.57           H   new
ATOM      0 HD12 LEU A 169       9.580 -14.832  13.921  1.00  3.57           H   new
ATOM      0 HD13 LEU A 169       8.921 -16.181  13.417  1.00  3.57           H   new
ATOM      0 HD21 LEU A 169       7.042 -16.583  15.688  1.00  3.57           H   new
ATOM      0 HD22 LEU A 169       7.934 -17.754  15.104  1.00  3.57           H   new
ATOM      0 HD23 LEU A 169       8.009 -17.394  16.644  1.00  3.57           H   new
ATOM   2630  N   PHE A 170      13.158 -17.447  16.493  1.00  3.82           N
ATOM   2631  CA  PHE A 170      14.396 -18.143  16.243  1.00  3.82           C
ATOM   2632  C   PHE A 170      14.854 -18.839  17.497  1.00  3.82           C
ATOM   2633  O   PHE A 170      15.242 -20.002  17.450  1.00  3.82           O
ATOM   2634  CB  PHE A 170      15.450 -17.203  15.750  1.00  3.82           C
ATOM   2635  CG  PHE A 170      16.703 -17.879  15.359  1.00  3.82           C
ATOM   2636  CD1 PHE A 170      16.767 -18.602  14.185  1.00  3.82           C
ATOM   2637  CD2 PHE A 170      17.814 -17.802  16.146  1.00  3.82           C
ATOM   2638  CE1 PHE A 170      17.932 -19.237  13.819  1.00  3.82           C
ATOM   2639  CE2 PHE A 170      18.976 -18.430  15.775  1.00  3.82           C
ATOM   2640  CZ  PHE A 170      19.037 -19.146  14.613  1.00  3.82           C
ATOM      0  H   PHE A 170      13.221 -16.589  16.476  1.00  3.82           H   new
ATOM      0  HA  PHE A 170      14.242 -18.806  15.552  1.00  3.82           H   new
ATOM      0  HB2 PHE A 170      15.105 -16.711  14.989  1.00  3.82           H   new
ATOM      0  HB3 PHE A 170      15.644 -16.553  16.443  1.00  3.82           H   new
ATOM      0  HD1 PHE A 170      16.018 -18.661  13.637  1.00  3.82           H   new
ATOM      0  HD2 PHE A 170      17.784 -17.320  16.941  1.00  3.82           H   new
ATOM      0  HE1 PHE A 170      17.966 -19.728  13.030  1.00  3.82           H   new
ATOM      0  HE2 PHE A 170      19.728 -18.368  16.319  1.00  3.82           H   new
ATOM      0  HZ  PHE A 170      19.827 -19.569  14.365  1.00  3.82           H   new
ATOM   2650  N   CYS A 171      14.815 -18.139  18.636  1.00  4.11           N
ATOM   2651  CA  CYS A 171      15.261 -18.751  19.873  1.00  4.11           C
ATOM   2652  C   CYS A 171      14.422 -19.989  20.145  1.00  4.11           C
ATOM   2653  O   CYS A 171      14.954 -21.011  20.569  1.00  4.11           O
ATOM   2654  CB  CYS A 171      15.159 -17.765  21.032  1.00  4.11           C
ATOM   2655  SG  CYS A 171      16.375 -16.416  20.944  1.00  4.11           S
ATOM      0  H   CYS A 171      14.539 -17.327  18.706  1.00  4.11           H   new
ATOM      0  HA  CYS A 171      16.193 -19.007  19.786  1.00  4.11           H   new
ATOM      0  HB2 CYS A 171      14.266 -17.386  21.047  1.00  4.11           H   new
ATOM      0  HB3 CYS A 171      15.278 -18.244  21.867  1.00  4.11           H   new
ATOM      0  HG  CYS A 171      15.953 -15.542  20.239  1.00  4.11           H   new
ATOM   2661  N   THR A 172      13.120 -19.933  19.845  1.00  4.42           N
ATOM   2662  CA  THR A 172      12.262 -21.091  20.041  1.00  4.42           C
ATOM   2663  C   THR A 172      12.776 -22.263  19.204  1.00  4.42           C
ATOM   2664  O   THR A 172      12.894 -23.387  19.699  1.00  4.42           O
ATOM   2665  CB  THR A 172      10.813 -20.769  19.655  1.00  4.42           C
ATOM   2666  CG2 THR A 172       9.951 -22.008  19.827  1.00  4.42           C
ATOM   2667  OG1 THR A 172      10.320 -19.700  20.491  1.00  4.42           O
ATOM      0  H   THR A 172      12.723 -19.238  19.530  1.00  4.42           H   new
ATOM      0  HA  THR A 172      12.281 -21.332  20.980  1.00  4.42           H   new
ATOM      0  HB  THR A 172      10.778 -20.489  18.727  1.00  4.42           H   new
ATOM      0  HG1 THR A 172      10.687 -18.978  20.268  1.00  4.42           H   new
ATOM      0 HG21 THR A 172       9.035 -21.802  19.582  1.00  4.42           H   new
ATOM      0 HG22 THR A 172      10.286 -22.717  19.256  1.00  4.42           H   new
ATOM      0 HG23 THR A 172       9.981 -22.297  20.752  1.00  4.42           H   new
ATOM   2675  N   VAL A 173      13.119 -21.996  17.942  1.00  4.75           N
ATOM   2676  CA  VAL A 173      13.649 -23.030  17.058  1.00  4.75           C
ATOM   2677  C   VAL A 173      14.968 -23.591  17.573  1.00  4.75           C
ATOM   2678  O   VAL A 173      15.174 -24.811  17.557  1.00  4.75           O
ATOM   2679  CB  VAL A 173      13.839 -22.481  15.639  1.00  4.75           C
ATOM   2680  CG1 VAL A 173      14.592 -23.485  14.788  1.00  4.75           C
ATOM   2681  CG2 VAL A 173      12.476 -22.196  15.038  1.00  4.75           C
ATOM      0  H   VAL A 173      13.051 -21.219  17.580  1.00  4.75           H   new
ATOM      0  HA  VAL A 173      13.001 -23.751  17.039  1.00  4.75           H   new
ATOM      0  HB  VAL A 173      14.357 -21.661  15.671  1.00  4.75           H   new
ATOM      0 HG11 VAL A 173      14.707 -23.129  13.893  1.00  4.75           H   new
ATOM      0 HG12 VAL A 173      15.462 -23.656  15.182  1.00  4.75           H   new
ATOM      0 HG13 VAL A 173      14.089 -24.313  14.744  1.00  4.75           H   new
ATOM      0 HG21 VAL A 173      12.585 -21.848  14.139  1.00  4.75           H   new
ATOM      0 HG22 VAL A 173      11.958 -23.016  15.006  1.00  4.75           H   new
ATOM      0 HG23 VAL A 173      12.012 -21.542  15.584  1.00  4.75           H   new
ATOM   2691  N   VAL A 174      15.853 -22.712  18.048  1.00  5.09           N
ATOM   2692  CA  VAL A 174      17.135 -23.132  18.595  1.00  5.09           C
ATOM   2693  C   VAL A 174      16.929 -24.051  19.782  1.00  5.09           C
ATOM   2694  O   VAL A 174      17.573 -25.094  19.880  1.00  5.09           O
ATOM   2695  CB  VAL A 174      17.980 -21.924  19.032  1.00  5.09           C
ATOM   2696  CG1 VAL A 174      19.206 -22.402  19.808  1.00  5.09           C
ATOM   2697  CG2 VAL A 174      18.404 -21.137  17.800  1.00  5.09           C
ATOM      0  H   VAL A 174      15.724 -21.862  18.060  1.00  5.09           H   new
ATOM      0  HA  VAL A 174      17.609 -23.606  17.894  1.00  5.09           H   new
ATOM      0  HB  VAL A 174      17.455 -21.349  19.611  1.00  5.09           H   new
ATOM      0 HG11 VAL A 174      19.735 -21.636  20.081  1.00  5.09           H   new
ATOM      0 HG12 VAL A 174      18.920 -22.894  20.594  1.00  5.09           H   new
ATOM      0 HG13 VAL A 174      19.742 -22.980  19.243  1.00  5.09           H   new
ATOM      0 HG21 VAL A 174      18.938 -20.374  18.071  1.00  5.09           H   new
ATOM      0 HG22 VAL A 174      18.929 -21.707  17.217  1.00  5.09           H   new
ATOM      0 HG23 VAL A 174      17.616 -20.828  17.326  1.00  5.09           H   new
ATOM   2707  N   ILE A 175      15.990 -23.692  20.657  1.00  5.41           N
ATOM   2708  CA  ILE A 175      15.673 -24.511  21.813  1.00  5.41           C
ATOM   2709  C   ILE A 175      15.175 -25.873  21.391  1.00  5.41           C
ATOM   2710  O   ILE A 175      15.667 -26.885  21.881  1.00  5.41           O
ATOM   2711  CB  ILE A 175      14.605 -23.815  22.671  1.00  5.41           C
ATOM   2712  CG1 ILE A 175      15.219 -22.625  23.293  1.00  5.41           C
ATOM   2713  CG2 ILE A 175      13.994 -24.763  23.706  1.00  5.41           C
ATOM   2714  CD1 ILE A 175      14.234 -21.700  23.922  1.00  5.41           C
ATOM      0  H   ILE A 175      15.525 -22.971  20.594  1.00  5.41           H   new
ATOM      0  HA  ILE A 175      16.484 -24.627  22.333  1.00  5.41           H   new
ATOM      0  HB  ILE A 175      13.864 -23.538  22.110  1.00  5.41           H   new
ATOM      0 HG12 ILE A 175      15.855 -22.914  23.966  1.00  5.41           H   new
ATOM      0 HG13 ILE A 175      15.721 -22.140  22.619  1.00  5.41           H   new
ATOM      0 HG21 ILE A 175      13.327 -24.288  24.226  1.00  5.41           H   new
ATOM      0 HG22 ILE A 175      13.577 -25.512  23.252  1.00  5.41           H   new
ATOM      0 HG23 ILE A 175      14.691 -25.090  24.296  1.00  5.41           H   new
ATOM      0 HD11 ILE A 175      14.702 -20.944  24.310  1.00  5.41           H   new
ATOM      0 HD12 ILE A 175      13.611 -21.384  23.249  1.00  5.41           H   new
ATOM      0 HD13 ILE A 175      13.747 -22.169  24.617  1.00  5.41           H   new
ATOM   2726  N   ILE A 176      14.267 -25.928  20.431  1.00  5.72           N
ATOM   2727  CA  ILE A 176      13.774 -27.219  19.987  1.00  5.72           C
ATOM   2728  C   ILE A 176      14.920 -28.062  19.440  1.00  5.72           C
ATOM   2729  O   ILE A 176      15.093 -29.226  19.820  1.00  5.72           O
ATOM   2730  CB  ILE A 176      12.696 -27.033  18.913  1.00  5.72           C
ATOM   2731  CG1 ILE A 176      11.455 -26.388  19.531  1.00  5.72           C
ATOM   2732  CG2 ILE A 176      12.358 -28.372  18.272  1.00  5.72           C
ATOM   2733  CD1 ILE A 176      10.473 -25.877  18.506  1.00  5.72           C
ATOM      0  H   ILE A 176      13.929 -25.246  20.031  1.00  5.72           H   new
ATOM      0  HA  ILE A 176      13.383 -27.680  20.746  1.00  5.72           H   new
ATOM      0  HB  ILE A 176      13.032 -26.445  18.218  1.00  5.72           H   new
ATOM      0 HG12 ILE A 176      11.011 -27.036  20.100  1.00  5.72           H   new
ATOM      0 HG13 ILE A 176      11.730 -25.653  20.100  1.00  5.72           H   new
ATOM      0 HG21 ILE A 176      11.676 -28.244  17.595  1.00  5.72           H   new
ATOM      0 HG22 ILE A 176      13.154 -28.745  17.862  1.00  5.72           H   new
ATOM      0 HG23 ILE A 176      12.029 -28.982  18.951  1.00  5.72           H   new
ATOM      0 HD11 ILE A 176       9.711 -25.481  18.957  1.00  5.72           H   new
ATOM      0 HD12 ILE A 176      10.903 -25.208  17.951  1.00  5.72           H   new
ATOM      0 HD13 ILE A 176      10.173 -26.613  17.950  1.00  5.72           H   new
ATOM   2745  N   GLY A 177      15.747 -27.443  18.594  1.00  6.02           N
ATOM   2746  CA  GLY A 177      16.895 -28.104  18.007  1.00  6.02           C
ATOM   2747  C   GLY A 177      17.792 -28.697  19.081  1.00  6.02           C
ATOM   2748  O   GLY A 177      18.020 -29.909  19.090  1.00  6.02           O
ATOM      0  H   GLY A 177      15.651 -26.624  18.349  1.00  6.02           H   new
ATOM      0  HA2 GLY A 177      16.597 -28.805  17.407  1.00  6.02           H   new
ATOM      0  HA3 GLY A 177      17.399 -27.470  17.474  1.00  6.02           H   new
ATOM   2752  N   VAL A 178      18.236 -27.863  20.025  1.00  6.31           N
ATOM   2753  CA  VAL A 178      19.113 -28.292  21.110  1.00  6.31           C
ATOM   2754  C   VAL A 178      18.505 -29.354  21.993  1.00  6.31           C
ATOM   2755  O   VAL A 178      19.184 -30.314  22.371  1.00  6.31           O
ATOM   2756  CB  VAL A 178      19.512 -27.123  22.021  1.00  6.31           C
ATOM   2757  CG1 VAL A 178      20.227 -27.676  23.281  1.00  6.31           C
ATOM   2758  CG2 VAL A 178      20.436 -26.191  21.265  1.00  6.31           C
ATOM      0  H   VAL A 178      18.034 -27.028  20.051  1.00  6.31           H   new
ATOM      0  HA  VAL A 178      19.888 -28.659  20.656  1.00  6.31           H   new
ATOM      0  HB  VAL A 178      18.721 -26.633  22.294  1.00  6.31           H   new
ATOM      0 HG11 VAL A 178      20.481 -26.939  23.859  1.00  6.31           H   new
ATOM      0 HG12 VAL A 178      19.627 -28.270  23.759  1.00  6.31           H   new
ATOM      0 HG13 VAL A 178      21.021 -28.165  23.014  1.00  6.31           H   new
ATOM      0 HG21 VAL A 178      20.690 -25.451  21.839  1.00  6.31           H   new
ATOM      0 HG22 VAL A 178      21.231 -26.675  20.991  1.00  6.31           H   new
ATOM      0 HG23 VAL A 178      19.980 -25.849  20.480  1.00  6.31           H   new
ATOM   2768  N   LEU A 179      17.222 -29.228  22.320  1.00  6.60           N
ATOM   2769  CA  LEU A 179      16.623 -30.210  23.202  1.00  6.60           C
ATOM   2770  C   LEU A 179      16.715 -31.607  22.612  1.00  6.60           C
ATOM   2771  O   LEU A 179      16.878 -32.576  23.363  1.00  6.60           O
ATOM   2772  CB  LEU A 179      15.167 -29.860  23.511  1.00  6.60           C
ATOM   2773  CG  LEU A 179      14.959 -28.628  24.414  1.00  6.60           C
ATOM   2774  CD1 LEU A 179      13.483 -28.323  24.517  1.00  6.60           C
ATOM   2775  CD2 LEU A 179      15.558 -28.879  25.744  1.00  6.60           C
ATOM      0  H   LEU A 179      16.699 -28.601  22.050  1.00  6.60           H   new
ATOM      0  HA  LEU A 179      17.123 -30.196  24.033  1.00  6.60           H   new
ATOM      0  HB2 LEU A 179      14.702 -29.710  22.673  1.00  6.60           H   new
ATOM      0  HB3 LEU A 179      14.749 -30.626  23.934  1.00  6.60           H   new
ATOM      0  HG  LEU A 179      15.400 -27.854  24.030  1.00  6.60           H   new
ATOM      0 HD11 LEU A 179      13.351 -27.548  25.085  1.00  6.60           H   new
ATOM      0 HD12 LEU A 179      13.128 -28.140  23.633  1.00  6.60           H   new
ATOM      0 HD13 LEU A 179      13.021 -29.085  24.899  1.00  6.60           H   new
ATOM      0 HD21 LEU A 179      15.426 -28.103  26.310  1.00  6.60           H   new
ATOM      0 HD22 LEU A 179      15.133 -29.651  26.150  1.00  6.60           H   new
ATOM      0 HD23 LEU A 179      16.508 -29.048  25.645  1.00  6.60           H   new
ATOM   2787  N   HIS A 180      16.615 -31.729  21.282  1.00  6.92           N
ATOM   2788  CA  HIS A 180      16.776 -33.036  20.658  1.00  6.92           C
ATOM   2789  C   HIS A 180      18.260 -33.395  20.390  1.00  6.92           C
ATOM   2790  O   HIS A 180      18.736 -34.478  20.761  1.00  6.92           O
ATOM   2791  CB  HIS A 180      16.024 -33.071  19.326  1.00  6.92           C
ATOM   2792  CG  HIS A 180      14.533 -32.996  19.449  1.00  6.92           C
ATOM   2793  CD2 HIS A 180      13.656 -32.052  19.044  1.00  6.92           C
ATOM   2794  ND1 HIS A 180      13.779 -33.995  20.035  1.00  6.92           N
ATOM   2795  CE1 HIS A 180      12.501 -33.658  19.991  1.00  6.92           C
ATOM   2796  NE2 HIS A 180      12.400 -32.485  19.394  1.00  6.92           N
ATOM      0  H   HIS A 180      16.458 -31.080  20.739  1.00  6.92           H   new
ATOM      0  HA  HIS A 180      16.416 -33.687  21.281  1.00  6.92           H   new
ATOM      0  HB2 HIS A 180      16.329 -32.332  18.777  1.00  6.92           H   new
ATOM      0  HB3 HIS A 180      16.257 -33.888  18.858  1.00  6.92           H   new
ATOM      0  HD2 HIS A 180      13.864 -31.257  18.609  1.00  6.92           H   new
ATOM      0  HE1 HIS A 180      11.794 -34.162  20.324  1.00  6.92           H   new
ATOM      0  HE2 HIS A 180      11.667 -32.060  19.248  1.00  6.92           H   new
ATOM   2804  N   GLN A 181      19.008 -32.452  19.803  1.00  7.29           N
ATOM   2805  CA  GLN A 181      20.394 -32.664  19.364  1.00  7.29           C
ATOM   2806  C   GLN A 181      21.354 -32.972  20.493  1.00  7.29           C
ATOM   2807  O   GLN A 181      22.284 -33.764  20.334  1.00  7.29           O
ATOM   2808  CB  GLN A 181      20.894 -31.428  18.616  1.00  7.29           C
ATOM   2809  CG  GLN A 181      20.247 -31.219  17.258  1.00  7.29           C
ATOM   2810  CD  GLN A 181      20.622 -29.890  16.632  1.00  7.29           C
ATOM   2811  NE2 GLN A 181      20.537 -29.819  15.309  1.00  7.29           N
ATOM   2812  OE1 GLN A 181      20.982 -28.933  17.329  1.00  7.29           O
ATOM      0  H   GLN A 181      18.718 -31.658  19.646  1.00  7.29           H   new
ATOM      0  HA  GLN A 181      20.375 -33.443  18.786  1.00  7.29           H   new
ATOM      0  HB2 GLN A 181      20.733 -30.644  19.164  1.00  7.29           H   new
ATOM      0  HB3 GLN A 181      21.854 -31.500  18.498  1.00  7.29           H   new
ATOM      0  HG2 GLN A 181      20.511 -31.939  16.664  1.00  7.29           H   new
ATOM      0  HG3 GLN A 181      19.283 -31.268  17.352  1.00  7.29           H   new
ATOM      0 HE21 GLN A 181      20.283 -30.505  14.857  1.00  7.29           H   new
ATOM      0 HE22 GLN A 181      20.736 -29.087  14.904  1.00  7.29           H   new
ATOM   2821  N   ASN A 182      21.127 -32.350  21.636  1.00  7.68           N
ATOM   2822  CA  ASN A 182      21.958 -32.519  22.804  1.00  7.68           C
ATOM   2823  C   ASN A 182      21.237 -33.314  23.881  1.00  7.68           C
ATOM   2824  O   ASN A 182      21.585 -33.217  25.055  1.00  7.68           O
ATOM   2825  CB  ASN A 182      22.432 -31.175  23.310  1.00  7.68           C
ATOM   2826  CG  ASN A 182      23.435 -30.540  22.369  1.00  7.68           C
ATOM   2827  ND2 ASN A 182      23.002 -29.595  21.584  1.00  7.68           N
ATOM   2828  OD1 ASN A 182      24.607 -30.929  22.348  1.00  7.68           O
ATOM      0  H   ASN A 182      20.471 -31.807  21.754  1.00  7.68           H   new
ATOM      0  HA  ASN A 182      22.742 -33.033  22.555  1.00  7.68           H   new
ATOM      0  HB2 ASN A 182      21.671 -30.584  23.418  1.00  7.68           H   new
ATOM      0  HB3 ASN A 182      22.834 -31.283  24.186  1.00  7.68           H   new
ATOM      0 HD21 ASN A 182      23.539 -29.219  21.027  1.00  7.68           H   new
ATOM      0 HD22 ASN A 182      22.180 -29.347  21.623  1.00  7.68           H   new
ATOM   2835  N   SER A 183      20.270 -34.153  23.485  1.00  8.01           N
ATOM   2836  CA  SER A 183      19.507 -34.958  24.440  1.00  8.01           C
ATOM   2837  C   SER A 183      20.354 -35.936  25.265  1.00  8.01           C
ATOM   2838  O   SER A 183      19.908 -36.429  26.299  1.00  8.01           O
ATOM   2839  CB  SER A 183      18.393 -35.701  23.720  1.00  8.01           C
ATOM   2840  OG  SER A 183      18.902 -36.623  22.794  1.00  8.01           O
ATOM      0  H   SER A 183      20.043 -34.268  22.664  1.00  8.01           H   new
ATOM      0  HA  SER A 183      19.136 -34.331  25.081  1.00  8.01           H   new
ATOM      0  HB2 SER A 183      17.840 -36.164  24.369  1.00  8.01           H   new
ATOM      0  HB3 SER A 183      17.821 -35.064  23.263  1.00  8.01           H   new
ATOM      0  HG  SER A 183      18.971 -36.256  22.042  1.00  8.01           H   new
ATOM   2846  N   LYS A 184      21.581 -36.210  24.821  1.00  8.20           N
ATOM   2847  CA  LYS A 184      22.496 -37.091  25.540  1.00  8.20           C
ATOM   2848  C   LYS A 184      23.287 -36.336  26.623  1.00  8.20           C
ATOM   2849  O   LYS A 184      24.051 -36.941  27.378  1.00  8.20           O
ATOM   2850  CB  LYS A 184      23.469 -37.757  24.569  1.00  8.20           C
ATOM   2851  CG  LYS A 184      22.814 -38.721  23.585  1.00  8.20           C
ATOM   2852  CD  LYS A 184      23.849 -39.357  22.662  1.00  8.20           C
ATOM   2853  CE  LYS A 184      23.203 -40.333  21.687  1.00  8.20           C
ATOM   2854  NZ  LYS A 184      24.205 -40.937  20.766  1.00  8.20           N1+
ATOM      0  H   LYS A 184      21.905 -35.888  24.092  1.00  8.20           H   new
ATOM      0  HA  LYS A 184      21.957 -37.768  25.977  1.00  8.20           H   new
ATOM      0  HB2 LYS A 184      23.933 -37.067  24.069  1.00  8.20           H   new
ATOM      0  HB3 LYS A 184      24.140 -38.238  25.079  1.00  8.20           H   new
ATOM      0  HG2 LYS A 184      22.343 -39.414  24.073  1.00  8.20           H   new
ATOM      0  HG3 LYS A 184      22.153 -38.247  23.056  1.00  8.20           H   new
ATOM      0  HD2 LYS A 184      24.313 -38.663  22.168  1.00  8.20           H   new
ATOM      0  HD3 LYS A 184      24.515 -39.821  23.192  1.00  8.20           H   new
ATOM      0  HE2 LYS A 184      22.754 -41.036  22.182  1.00  8.20           H   new
ATOM      0  HE3 LYS A 184      22.524 -39.872  21.170  1.00  8.20           H   new
ATOM      0  HZ1 LYS A 184      23.797 -41.500  20.211  1.00  8.20           H   new
ATOM      0  HZ2 LYS A 184      24.602 -40.294  20.296  1.00  8.20           H   new
ATOM      0  HZ3 LYS A 184      24.816 -41.378  21.240  1.00  8.20           H   new
ATOM   2868  N   ASP A 185      23.128 -35.010  26.678  1.00  8.21           N
ATOM   2869  CA  ASP A 185      23.825 -34.159  27.637  1.00  8.21           C
ATOM   2870  C   ASP A 185      22.907 -33.167  28.329  1.00  8.21           C
ATOM   2871  O   ASP A 185      22.629 -32.079  27.816  1.00  8.21           O
ATOM   2872  CB  ASP A 185      24.969 -33.414  26.951  1.00  8.21           C
ATOM   2873  CG  ASP A 185      25.765 -32.427  27.870  1.00  8.21           C
ATOM   2874  OD1 ASP A 185      25.273 -32.013  28.941  1.00  8.21           O
ATOM   2875  OD2 ASP A 185      26.847 -32.072  27.475  1.00  8.21           O1-
ATOM      0  H   ASP A 185      22.604 -34.578  26.150  1.00  8.21           H   new
ATOM      0  HA  ASP A 185      24.177 -34.747  28.323  1.00  8.21           H   new
ATOM      0  HB2 ASP A 185      25.588 -34.066  26.587  1.00  8.21           H   new
ATOM      0  HB3 ASP A 185      24.608 -32.916  26.201  1.00  8.21           H   new
ATOM   2880  N   THR A 186      22.561 -33.497  29.564  1.00  8.00           N
ATOM   2881  CA  THR A 186      21.666 -32.701  30.385  1.00  8.00           C
ATOM   2882  C   THR A 186      22.152 -31.268  30.595  1.00  8.00           C
ATOM   2883  O   THR A 186      21.344 -30.347  30.733  1.00  8.00           O
ATOM   2884  CB  THR A 186      21.470 -33.336  31.775  1.00  8.00           C
ATOM   2885  CG2 THR A 186      20.590 -32.439  32.642  1.00  8.00           C
ATOM   2886  OG1 THR A 186      20.867 -34.637  31.648  1.00  8.00           O
ATOM      0  H   THR A 186      22.847 -34.207  29.957  1.00  8.00           H   new
ATOM      0  HA  THR A 186      20.830 -32.678  29.894  1.00  8.00           H   new
ATOM      0  HB  THR A 186      22.338 -33.432  32.197  1.00  8.00           H   new
ATOM      0  HG1 THR A 186      20.031 -34.562  31.675  1.00  8.00           H   new
ATOM      0 HG21 THR A 186      20.472 -32.847  33.514  1.00  8.00           H   new
ATOM      0 HG22 THR A 186      21.013 -31.572  32.745  1.00  8.00           H   new
ATOM      0 HG23 THR A 186      19.725 -32.327  32.218  1.00  8.00           H   new
ATOM   2894  N   SER A 187      23.468 -31.059  30.737  1.00  7.60           N
ATOM   2895  CA  SER A 187      23.887 -29.711  31.075  1.00  7.60           C
ATOM   2896  C   SER A 187      23.775 -28.805  29.863  1.00  7.60           C
ATOM   2897  O   SER A 187      23.392 -27.638  29.997  1.00  7.60           O
ATOM   2898  CB  SER A 187      25.311 -29.709  31.617  1.00  7.60           C
ATOM   2899  OG  SER A 187      26.264 -30.040  30.634  1.00  7.60           O
ATOM      0  H   SER A 187      24.090 -31.646  30.648  1.00  7.60           H   new
ATOM      0  HA  SER A 187      23.300 -29.372  31.769  1.00  7.60           H   new
ATOM      0  HB2 SER A 187      25.515 -28.832  31.978  1.00  7.60           H   new
ATOM      0  HB3 SER A 187      25.375 -30.340  32.351  1.00  7.60           H   new
ATOM      0  HG  SER A 187      25.948 -30.627  30.123  1.00  7.60           H   new
ATOM   2905  N   MET A 188      24.000 -29.350  28.667  1.00  7.12           N
ATOM   2906  CA  MET A 188      23.856 -28.530  27.460  1.00  7.12           C
ATOM   2907  C   MET A 188      22.382 -28.326  27.155  1.00  7.12           C
ATOM   2908  O   MET A 188      21.942 -27.228  26.784  1.00  7.12           O
ATOM   2909  CB  MET A 188      24.558 -29.157  26.271  1.00  7.12           C
ATOM   2910  CG  MET A 188      24.540 -28.293  25.015  1.00  7.12           C
ATOM   2911  SD  MET A 188      25.364 -26.711  25.247  1.00  7.12           S
ATOM   2912  CE  MET A 188      27.074 -27.211  25.205  1.00  7.12           C
ATOM      0  H   MET A 188      24.230 -30.168  28.532  1.00  7.12           H   new
ATOM      0  HA  MET A 188      24.275 -27.671  27.626  1.00  7.12           H   new
ATOM      0  HB2 MET A 188      25.479 -29.343  26.512  1.00  7.12           H   new
ATOM      0  HB3 MET A 188      24.140 -30.009  26.072  1.00  7.12           H   new
ATOM      0  HG2 MET A 188      24.970 -28.774  24.290  1.00  7.12           H   new
ATOM      0  HG3 MET A 188      23.621 -28.138  24.747  1.00  7.12           H   new
ATOM      0  HE1 MET A 188      27.642 -26.433  25.322  1.00  7.12           H   new
ATOM      0  HE2 MET A 188      27.244 -27.845  25.919  1.00  7.12           H   new
ATOM      0  HE3 MET A 188      27.269 -27.628  24.351  1.00  7.12           H   new
ATOM   2922  N   GLN A 189      21.617 -29.404  27.348  1.00  6.64           N
ATOM   2923  CA  GLN A 189      20.188 -29.437  27.099  1.00  6.64           C
ATOM   2924  C   GLN A 189      19.486 -28.393  27.959  1.00  6.64           C
ATOM   2925  O   GLN A 189      18.534 -27.759  27.527  1.00  6.64           O
ATOM   2926  CB  GLN A 189      19.645 -30.836  27.392  1.00  6.64           C
ATOM   2927  CG  GLN A 189      18.213 -31.047  27.031  1.00  6.64           C
ATOM   2928  CD  GLN A 189      17.745 -32.455  27.297  1.00  6.64           C
ATOM   2929  NE2 GLN A 189      17.059 -33.081  26.339  1.00  6.64           N
ATOM   2930  OE1 GLN A 189      18.004 -32.984  28.369  1.00  6.64           O
ATOM      0  H   GLN A 189      21.930 -30.152  27.635  1.00  6.64           H   new
ATOM      0  HA  GLN A 189      20.018 -29.229  26.167  1.00  6.64           H   new
ATOM      0  HB2 GLN A 189      20.184 -31.484  26.912  1.00  6.64           H   new
ATOM      0  HB3 GLN A 189      19.756 -31.019  28.338  1.00  6.64           H   new
ATOM      0  HG2 GLN A 189      17.662 -30.427  27.534  1.00  6.64           H   new
ATOM      0  HG3 GLN A 189      18.087 -30.841  26.092  1.00  6.64           H   new
ATOM      0 HE21 GLN A 189      16.894 -32.680  25.596  1.00  6.64           H   new
ATOM      0 HE22 GLN A 189      16.782 -33.885  26.464  1.00  6.64           H   new
ATOM   2939  N   LYS A 190      19.965 -28.210  29.189  1.00  6.22           N
ATOM   2940  CA  LYS A 190      19.415 -27.208  30.087  1.00  6.22           C
ATOM   2941  C   LYS A 190      19.968 -25.806  29.801  1.00  6.22           C
ATOM   2942  O   LYS A 190      19.202 -24.832  29.752  1.00  6.22           O
ATOM   2943  CB  LYS A 190      19.707 -27.590  31.536  1.00  6.22           C
ATOM   2944  CG  LYS A 190      19.129 -26.643  32.589  1.00  6.22           C
ATOM   2945  CD  LYS A 190      19.428 -27.164  33.991  1.00  6.22           C
ATOM   2946  CE  LYS A 190      18.884 -26.246  35.071  1.00  6.22           C
ATOM   2947  NZ  LYS A 190      19.269 -26.717  36.438  1.00  6.22           N1+
ATOM      0  H   LYS A 190      20.616 -28.664  29.521  1.00  6.22           H   new
ATOM      0  HA  LYS A 190      18.457 -27.182  29.938  1.00  6.22           H   new
ATOM      0  HB2 LYS A 190      19.359 -28.481  31.697  1.00  6.22           H   new
ATOM      0  HB3 LYS A 190      20.668 -27.636  31.656  1.00  6.22           H   new
ATOM      0  HG2 LYS A 190      19.508 -25.757  32.479  1.00  6.22           H   new
ATOM      0  HG3 LYS A 190      18.171 -26.559  32.466  1.00  6.22           H   new
ATOM      0  HD2 LYS A 190      19.042 -28.048  34.095  1.00  6.22           H   new
ATOM      0  HD3 LYS A 190      20.387 -27.258  34.102  1.00  6.22           H   new
ATOM      0  HE2 LYS A 190      19.219 -25.347  34.931  1.00  6.22           H   new
ATOM      0  HE3 LYS A 190      17.917 -26.202  35.003  1.00  6.22           H   new
ATOM      0  HZ1 LYS A 190      18.937 -26.161  37.048  1.00  6.22           H   new
ATOM      0  HZ2 LYS A 190      18.943 -27.534  36.573  1.00  6.22           H   new
ATOM      0  HZ3 LYS A 190      20.156 -26.737  36.507  1.00  6.22           H   new
ATOM   2961  N   THR A 191      21.290 -25.702  29.600  1.00  5.90           N
ATOM   2962  CA  THR A 191      21.954 -24.417  29.426  1.00  5.90           C
ATOM   2963  C   THR A 191      21.522 -23.612  28.226  1.00  5.90           C
ATOM   2964  O   THR A 191      21.273 -22.415  28.361  1.00  5.90           O
ATOM   2965  CB  THR A 191      23.474 -24.569  29.308  1.00  5.90           C
ATOM   2966  CG2 THR A 191      24.107 -23.197  29.058  1.00  5.90           C
ATOM   2967  OG1 THR A 191      23.997 -25.137  30.509  1.00  5.90           O
ATOM      0  H   THR A 191      21.820 -26.378  29.562  1.00  5.90           H   new
ATOM      0  HA  THR A 191      21.688 -23.941  30.228  1.00  5.90           H   new
ATOM      0  HB  THR A 191      23.683 -25.157  28.565  1.00  5.90           H   new
ATOM      0  HG1 THR A 191      23.963 -25.975  30.461  1.00  5.90           H   new
ATOM      0 HG21 THR A 191      25.069 -23.293  28.983  1.00  5.90           H   new
ATOM      0 HG22 THR A 191      23.755 -22.823  28.235  1.00  5.90           H   new
ATOM      0 HG23 THR A 191      23.898 -22.605  29.797  1.00  5.90           H   new
ATOM   2975  N   ILE A 192      21.391 -24.216  27.052  1.00  5.67           N
ATOM   2976  CA  ILE A 192      21.076 -23.318  25.960  1.00  5.67           C
ATOM   2977  C   ILE A 192      19.688 -22.719  26.113  1.00  5.67           C
ATOM   2978  O   ILE A 192      19.571 -21.509  25.947  1.00  5.67           O
ATOM   2979  CB  ILE A 192      21.306 -23.902  24.564  1.00  5.67           C
ATOM   2980  CG1 ILE A 192      22.767 -24.219  24.405  1.00  5.67           C
ATOM   2981  CG2 ILE A 192      20.796 -22.895  23.530  1.00  5.67           C
ATOM   2982  CD1 ILE A 192      23.675 -23.031  24.563  1.00  5.67           C
ATOM      0  H   ILE A 192      21.470 -25.054  26.877  1.00  5.67           H   new
ATOM      0  HA  ILE A 192      21.723 -22.598  26.028  1.00  5.67           H   new
ATOM      0  HB  ILE A 192      20.818 -24.730  24.433  1.00  5.67           H   new
ATOM      0 HG12 ILE A 192      23.015 -24.892  25.058  1.00  5.67           H   new
ATOM      0 HG13 ILE A 192      22.910 -24.608  23.528  1.00  5.67           H   new
ATOM      0 HG21 ILE A 192      20.934 -23.249  22.638  1.00  5.67           H   new
ATOM      0 HG22 ILE A 192      19.850 -22.737  23.672  1.00  5.67           H   new
ATOM      0 HG23 ILE A 192      21.281 -22.060  23.625  1.00  5.67           H   new
ATOM      0 HD11 ILE A 192      24.597 -23.310  24.448  1.00  5.67           H   new
ATOM      0 HD12 ILE A 192      23.454 -22.363  23.895  1.00  5.67           H   new
ATOM      0 HD13 ILE A 192      23.561 -22.652  25.448  1.00  5.67           H   new
ATOM   2994  N   PRO A 193      18.593 -23.486  26.307  1.00  5.50           N
ATOM   2995  CA  PRO A 193      17.286 -22.934  26.579  1.00  5.50           C
ATOM   2996  C   PRO A 193      17.313 -21.964  27.742  1.00  5.50           C
ATOM   2997  O   PRO A 193      16.669 -20.927  27.686  1.00  5.50           O
ATOM   2998  CB  PRO A 193      16.462 -24.177  26.889  1.00  5.50           C
ATOM   2999  CG  PRO A 193      17.141 -25.256  26.101  1.00  5.50           C
ATOM   3000  CD  PRO A 193      18.603 -24.952  26.226  1.00  5.50           C
ATOM      0  HA  PRO A 193      16.928 -22.411  25.845  1.00  5.50           H   new
ATOM      0  HB2 PRO A 193      16.460 -24.376  27.838  1.00  5.50           H   new
ATOM      0  HB3 PRO A 193      15.536 -24.068  26.620  1.00  5.50           H   new
ATOM      0  HG2 PRO A 193      16.932 -26.135  26.454  1.00  5.50           H   new
ATOM      0  HG3 PRO A 193      16.857 -25.248  25.174  1.00  5.50           H   new
ATOM      0  HD2 PRO A 193      18.994 -25.358  27.015  1.00  5.50           H   new
ATOM      0  HD3 PRO A 193      19.109 -25.272  25.462  1.00  5.50           H   new
ATOM   3008  N   LEU A 194      18.142 -22.200  28.759  1.00  5.37           N
ATOM   3009  CA  LEU A 194      18.181 -21.231  29.838  1.00  5.37           C
ATOM   3010  C   LEU A 194      18.584 -19.877  29.278  1.00  5.37           C
ATOM   3011  O   LEU A 194      17.917 -18.867  29.521  1.00  5.37           O
ATOM   3012  CB  LEU A 194      19.163 -21.671  30.923  1.00  5.37           C
ATOM   3013  CG  LEU A 194      19.391 -20.690  32.065  1.00  5.37           C
ATOM   3014  CD1 LEU A 194      18.091 -20.437  32.813  1.00  5.37           C
ATOM   3015  CD2 LEU A 194      20.447 -21.275  32.982  1.00  5.37           C
ATOM      0  H   LEU A 194      18.663 -22.880  28.839  1.00  5.37           H   new
ATOM      0  HA  LEU A 194      17.301 -21.166  30.240  1.00  5.37           H   new
ATOM      0  HB2 LEU A 194      18.847 -22.507  31.299  1.00  5.37           H   new
ATOM      0  HB3 LEU A 194      20.018 -21.854  30.504  1.00  5.37           H   new
ATOM      0  HG  LEU A 194      19.696 -19.835  31.722  1.00  5.37           H   new
ATOM      0 HD11 LEU A 194      18.250 -19.811  33.537  1.00  5.37           H   new
ATOM      0 HD12 LEU A 194      17.434 -20.065  32.204  1.00  5.37           H   new
ATOM      0 HD13 LEU A 194      17.758 -21.273  33.176  1.00  5.37           H   new
ATOM      0 HD21 LEU A 194      20.609 -20.666  33.719  1.00  5.37           H   new
ATOM      0 HD22 LEU A 194      20.139 -22.127  33.329  1.00  5.37           H   new
ATOM      0 HD23 LEU A 194      21.270 -21.407  32.485  1.00  5.37           H   new
ATOM   3027  N   VAL A 195      19.660 -19.860  28.501  1.00  5.28           N
ATOM   3028  CA  VAL A 195      20.159 -18.625  27.925  1.00  5.28           C
ATOM   3029  C   VAL A 195      19.190 -18.017  26.907  1.00  5.28           C
ATOM   3030  O   VAL A 195      18.920 -16.814  26.936  1.00  5.28           O
ATOM   3031  CB  VAL A 195      21.512 -18.893  27.247  1.00  5.28           C
ATOM   3032  CG1 VAL A 195      21.963 -17.655  26.483  1.00  5.28           C
ATOM   3033  CG2 VAL A 195      22.541 -19.290  28.310  1.00  5.28           C
ATOM      0  H   VAL A 195      20.117 -20.559  28.296  1.00  5.28           H   new
ATOM      0  HA  VAL A 195      20.257 -17.985  28.647  1.00  5.28           H   new
ATOM      0  HB  VAL A 195      21.424 -19.622  26.613  1.00  5.28           H   new
ATOM      0 HG11 VAL A 195      22.817 -17.830  26.058  1.00  5.28           H   new
ATOM      0 HG12 VAL A 195      21.304 -17.434  25.806  1.00  5.28           H   new
ATOM      0 HG13 VAL A 195      22.055 -16.911  27.098  1.00  5.28           H   new
ATOM      0 HG21 VAL A 195      23.396 -19.460  27.885  1.00  5.28           H   new
ATOM      0 HG22 VAL A 195      22.637 -18.570  28.953  1.00  5.28           H   new
ATOM      0 HG23 VAL A 195      22.242 -20.092  28.766  1.00  5.28           H   new
ATOM   3043  N   ALA A 196      18.668 -18.845  26.003  1.00  5.22           N
ATOM   3044  CA  ALA A 196      17.744 -18.399  24.960  1.00  5.22           C
ATOM   3045  C   ALA A 196      16.453 -17.804  25.543  1.00  5.22           C
ATOM   3046  O   ALA A 196      15.931 -16.792  25.049  1.00  5.22           O
ATOM   3047  CB  ALA A 196      17.428 -19.579  24.058  1.00  5.22           C
ATOM      0  H   ALA A 196      18.841 -19.687  25.977  1.00  5.22           H   new
ATOM      0  HA  ALA A 196      18.169 -17.691  24.452  1.00  5.22           H   new
ATOM      0  HB1 ALA A 196      16.815 -19.298  23.360  1.00  5.22           H   new
ATOM      0  HB2 ALA A 196      18.247 -19.907  23.655  1.00  5.22           H   new
ATOM      0  HB3 ALA A 196      17.019 -20.286  24.581  1.00  5.22           H   new
ATOM   3053  N   LEU A 197      15.958 -18.416  26.618  1.00  5.18           N
ATOM   3054  CA  LEU A 197      14.744 -17.965  27.267  1.00  5.18           C
ATOM   3055  C   LEU A 197      15.045 -16.732  28.102  1.00  5.18           C
ATOM   3056  O   LEU A 197      14.249 -15.787  28.127  1.00  5.18           O
ATOM   3057  CB  LEU A 197      14.190 -19.106  28.117  1.00  5.18           C
ATOM   3058  CG  LEU A 197      13.742 -20.321  27.294  1.00  5.18           C
ATOM   3059  CD1 LEU A 197      13.439 -21.464  28.206  1.00  5.18           C
ATOM   3060  CD2 LEU A 197      12.536 -19.946  26.468  1.00  5.18           C
ATOM      0  H   LEU A 197      16.321 -19.103  26.986  1.00  5.18           H   new
ATOM      0  HA  LEU A 197      14.073 -17.719  26.611  1.00  5.18           H   new
ATOM      0  HB2 LEU A 197      14.868 -19.386  28.751  1.00  5.18           H   new
ATOM      0  HB3 LEU A 197      13.437 -18.779  28.634  1.00  5.18           H   new
ATOM      0  HG  LEU A 197      14.453 -20.596  26.694  1.00  5.18           H   new
ATOM      0 HD11 LEU A 197      13.156 -22.230  27.682  1.00  5.18           H   new
ATOM      0 HD12 LEU A 197      14.234 -21.694  28.712  1.00  5.18           H   new
ATOM      0 HD13 LEU A 197      12.730 -21.211  28.817  1.00  5.18           H   new
ATOM      0 HD21 LEU A 197      12.250 -20.712  25.946  1.00  5.18           H   new
ATOM      0 HD22 LEU A 197      11.815 -19.668  27.055  1.00  5.18           H   new
ATOM      0 HD23 LEU A 197      12.766 -19.217  25.871  1.00  5.18           H   new
ATOM   3072  N   THR A 198      16.220 -16.697  28.742  1.00  5.16           N
ATOM   3073  CA  THR A 198      16.600 -15.539  29.531  1.00  5.16           C
ATOM   3074  C   THR A 198      16.711 -14.321  28.627  1.00  5.16           C
ATOM   3075  O   THR A 198      16.155 -13.267  28.934  1.00  5.16           O
ATOM   3076  CB  THR A 198      17.927 -15.768  30.269  1.00  5.16           C
ATOM   3077  CG2 THR A 198      18.310 -14.536  31.001  1.00  5.16           C
ATOM   3078  OG1 THR A 198      17.789 -16.861  31.189  1.00  5.16           O
ATOM      0  H   THR A 198      16.801 -17.331  28.728  1.00  5.16           H   new
ATOM      0  HA  THR A 198      15.913 -15.391  30.200  1.00  5.16           H   new
ATOM      0  HB  THR A 198      18.619 -15.983  29.624  1.00  5.16           H   new
ATOM      0  HG1 THR A 198      18.002 -17.578  30.807  1.00  5.16           H   new
ATOM      0 HG21 THR A 198      19.148 -14.683  31.466  1.00  5.16           H   new
ATOM      0 HG22 THR A 198      18.414 -13.805  30.372  1.00  5.16           H   new
ATOM      0 HG23 THR A 198      17.619 -14.313  31.644  1.00  5.16           H   new
ATOM   3086  N   LEU A 199      17.359 -14.485  27.470  1.00  5.15           N
ATOM   3087  CA  LEU A 199      17.507 -13.395  26.518  1.00  5.15           C
ATOM   3088  C   LEU A 199      16.173 -12.832  26.085  1.00  5.15           C
ATOM   3089  O   LEU A 199      15.931 -11.627  26.191  1.00  5.15           O
ATOM   3090  CB  LEU A 199      18.212 -13.883  25.248  1.00  5.15           C
ATOM   3091  CG  LEU A 199      18.313 -12.840  24.124  1.00  5.15           C
ATOM   3092  CD1 LEU A 199      19.167 -11.678  24.603  1.00  5.15           C
ATOM   3093  CD2 LEU A 199      18.868 -13.494  22.862  1.00  5.15           C
ATOM      0  H   LEU A 199      17.720 -15.225  27.222  1.00  5.15           H   new
ATOM      0  HA  LEU A 199      18.023 -12.711  26.972  1.00  5.15           H   new
ATOM      0  HB2 LEU A 199      19.107 -14.175  25.482  1.00  5.15           H   new
ATOM      0  HB3 LEU A 199      17.740 -14.660  24.910  1.00  5.15           H   new
ATOM      0  HG  LEU A 199      17.436 -12.491  23.900  1.00  5.15           H   new
ATOM      0 HD11 LEU A 199      19.236 -11.015  23.899  1.00  5.15           H   new
ATOM      0 HD12 LEU A 199      18.758 -11.277  25.386  1.00  5.15           H   new
ATOM      0 HD13 LEU A 199      20.053 -12.000  24.831  1.00  5.15           H   new
ATOM      0 HD21 LEU A 199      18.930 -12.833  22.155  1.00  5.15           H   new
ATOM      0 HD22 LEU A 199      19.750 -13.855  23.045  1.00  5.15           H   new
ATOM      0 HD23 LEU A 199      18.277 -14.211  22.582  1.00  5.15           H   new
ATOM   3105  N   THR A 200      15.272 -13.696  25.635  1.00  5.14           N
ATOM   3106  CA  THR A 200      14.017 -13.175  25.145  1.00  5.14           C
ATOM   3107  C   THR A 200      13.086 -12.718  26.276  1.00  5.14           C
ATOM   3108  O   THR A 200      12.183 -11.892  26.063  1.00  5.14           O
ATOM   3109  CB  THR A 200      13.389 -14.191  24.185  1.00  5.14           C
ATOM   3110  CG2 THR A 200      14.304 -14.380  23.027  1.00  5.14           C
ATOM   3111  OG1 THR A 200      13.168 -15.449  24.844  1.00  5.14           O
ATOM      0  H   THR A 200      15.364 -14.551  25.606  1.00  5.14           H   new
ATOM      0  HA  THR A 200      14.182 -12.363  24.642  1.00  5.14           H   new
ATOM      0  HB  THR A 200      12.530 -13.856  23.883  1.00  5.14           H   new
ATOM      0  HG1 THR A 200      13.894 -15.868  24.898  1.00  5.14           H   new
ATOM      0 HG21 THR A 200      13.918 -15.022  22.411  1.00  5.14           H   new
ATOM      0 HG22 THR A 200      14.431 -13.532  22.573  1.00  5.14           H   new
ATOM      0 HG23 THR A 200      15.160 -14.709  23.341  1.00  5.14           H   new
ATOM   3119  N   SER A 201      13.341 -13.171  27.508  1.00  5.11           N
ATOM   3120  CA  SER A 201      12.580 -12.649  28.627  1.00  5.11           C
ATOM   3121  C   SER A 201      13.075 -11.218  28.910  1.00  5.11           C
ATOM   3122  O   SER A 201      12.280 -10.282  29.017  1.00  5.11           O
ATOM   3123  CB  SER A 201      12.768 -13.521  29.858  1.00  5.11           C
ATOM   3124  OG  SER A 201      12.247 -14.814  29.655  1.00  5.11           O
ATOM      0  H   SER A 201      13.933 -13.762  27.706  1.00  5.11           H   new
ATOM      0  HA  SER A 201      11.634 -12.645  28.411  1.00  5.11           H   new
ATOM      0  HB2 SER A 201      13.712 -13.581  30.073  1.00  5.11           H   new
ATOM      0  HB3 SER A 201      12.329 -13.109  30.619  1.00  5.11           H   new
ATOM      0  HG  SER A 201      12.776 -15.258  29.177  1.00  5.11           H   new
ATOM   3130  N   TYR A 202      14.406 -11.034  28.923  1.00  5.06           N
ATOM   3131  CA  TYR A 202      15.040  -9.740  29.200  1.00  5.06           C
ATOM   3132  C   TYR A 202      14.664  -8.680  28.189  1.00  5.06           C
ATOM   3133  O   TYR A 202      14.444  -7.519  28.536  1.00  5.06           O
ATOM   3134  CB  TYR A 202      16.566  -9.844  29.230  1.00  5.06           C
ATOM   3135  CG  TYR A 202      17.142 -10.454  30.478  1.00  5.06           C
ATOM   3136  CD1 TYR A 202      16.357 -10.612  31.607  1.00  5.06           C
ATOM   3137  CD2 TYR A 202      18.478 -10.807  30.506  1.00  5.06           C
ATOM   3138  CE1 TYR A 202      16.904 -11.139  32.758  1.00  5.06           C
ATOM   3139  CE2 TYR A 202      19.030 -11.326  31.658  1.00  5.06           C
ATOM   3140  CZ  TYR A 202      18.247 -11.495  32.780  1.00  5.06           C
ATOM   3141  OH  TYR A 202      18.797 -12.016  33.928  1.00  5.06           O
ATOM      0  H   TYR A 202      14.968 -11.666  28.769  1.00  5.06           H   new
ATOM      0  HA  TYR A 202      14.709  -9.480  30.074  1.00  5.06           H   new
ATOM      0  HB2 TYR A 202      16.855 -10.369  28.467  1.00  5.06           H   new
ATOM      0  HB3 TYR A 202      16.939  -8.955  29.120  1.00  5.06           H   new
ATOM      0  HD1 TYR A 202      15.461 -10.363  31.589  1.00  5.06           H   new
ATOM      0  HD2 TYR A 202      19.005 -10.694  29.748  1.00  5.06           H   new
ATOM      0  HE1 TYR A 202      16.377 -11.255  33.515  1.00  5.06           H   new
ATOM      0  HE2 TYR A 202      19.929 -11.562  31.678  1.00  5.06           H   new
ATOM      0  HH  TYR A 202      19.609 -12.185  33.798  1.00  5.06           H   new
ATOM   3151  N   LEU A 203      14.565  -9.089  26.934  1.00  4.99           N
ATOM   3152  CA  LEU A 203      14.243  -8.187  25.848  1.00  4.99           C
ATOM   3153  C   LEU A 203      12.742  -7.854  25.769  1.00  4.99           C
ATOM   3154  O   LEU A 203      12.340  -7.035  24.939  1.00  4.99           O
ATOM   3155  CB  LEU A 203      14.683  -8.821  24.524  1.00  4.99           C
ATOM   3156  CG  LEU A 203      16.162  -9.037  24.280  1.00  4.99           C
ATOM   3157  CD1 LEU A 203      16.312  -9.826  22.979  1.00  4.99           C
ATOM   3158  CD2 LEU A 203      16.856  -7.708  24.200  1.00  4.99           C
ATOM      0  H   LEU A 203      14.684  -9.905  26.689  1.00  4.99           H   new
ATOM      0  HA  LEU A 203      14.715  -7.356  26.015  1.00  4.99           H   new
ATOM      0  HB2 LEU A 203      14.243  -9.682  24.449  1.00  4.99           H   new
ATOM      0  HB3 LEU A 203      14.344  -8.266  23.804  1.00  4.99           H   new
ATOM      0  HG  LEU A 203      16.568  -9.537  25.005  1.00  4.99           H   new
ATOM      0 HD11 LEU A 203      17.253  -9.978  22.799  1.00  4.99           H   new
ATOM      0 HD12 LEU A 203      15.857 -10.679  23.063  1.00  4.99           H   new
ATOM      0 HD13 LEU A 203      15.921  -9.322  22.248  1.00  4.99           H   new
ATOM      0 HD21 LEU A 203      17.803  -7.846  24.044  1.00  4.99           H   new
ATOM      0 HD22 LEU A 203      16.481  -7.190  23.471  1.00  4.99           H   new
ATOM      0 HD23 LEU A 203      16.733  -7.228  25.034  1.00  4.99           H   new
ATOM   3170  N   GLY A 204      11.902  -8.498  26.600  1.00  4.94           N
ATOM   3171  CA  GLY A 204      10.461  -8.254  26.566  1.00  4.94           C
ATOM   3172  C   GLY A 204       9.755  -8.892  25.367  1.00  4.94           C
ATOM   3173  O   GLY A 204       8.765  -8.353  24.870  1.00  4.94           O
ATOM      0  H   GLY A 204      12.152  -9.076  27.185  1.00  4.94           H   new
ATOM      0  HA2 GLY A 204      10.064  -8.595  27.383  1.00  4.94           H   new
ATOM      0  HA3 GLY A 204      10.304  -7.297  26.552  1.00  4.94           H   new
ATOM   3177  N   LEU A 205      10.291 -10.008  24.870  1.00  4.93           N
ATOM   3178  CA  LEU A 205       9.757 -10.698  23.697  1.00  4.93           C
ATOM   3179  C   LEU A 205       8.889 -11.886  24.038  1.00  4.93           C
ATOM   3180  O   LEU A 205       7.820 -12.090  23.458  1.00  4.93           O
ATOM   3181  CB  LEU A 205      10.930 -11.240  22.920  1.00  4.93           C
ATOM   3182  CG  LEU A 205      11.546 -10.371  21.977  1.00  4.93           C
ATOM   3183  CD1 LEU A 205      11.739  -9.080  22.576  1.00  4.93           C
ATOM   3184  CD2 LEU A 205      12.855 -10.938  21.660  1.00  4.93           C
ATOM      0  H   LEU A 205      10.983 -10.389  25.210  1.00  4.93           H   new
ATOM      0  HA  LEU A 205       9.216 -10.057  23.209  1.00  4.93           H   new
ATOM      0  HB2 LEU A 205      11.607 -11.521  23.555  1.00  4.93           H   new
ATOM      0  HB3 LEU A 205      10.636 -12.035  22.448  1.00  4.93           H   new
ATOM      0  HG  LEU A 205      10.997 -10.279  21.183  1.00  4.93           H   new
ATOM      0 HD11 LEU A 205      12.159  -8.485  21.935  1.00  4.93           H   new
ATOM      0 HD12 LEU A 205      10.881  -8.715  22.841  1.00  4.93           H   new
ATOM      0 HD13 LEU A 205      12.308  -9.167  23.357  1.00  4.93           H   new
ATOM      0 HD21 LEU A 205      13.307 -10.370  21.017  1.00  4.93           H   new
ATOM      0 HD22 LEU A 205      13.387 -10.996  22.469  1.00  4.93           H   new
ATOM      0 HD23 LEU A 205      12.741 -11.825  21.284  1.00  4.93           H   new
ATOM   3196  N   THR A 206       9.369 -12.679  24.974  1.00  4.98           N
ATOM   3197  CA  THR A 206       8.689 -13.901  25.340  1.00  4.98           C
ATOM   3198  C   THR A 206       7.777 -13.657  26.525  1.00  4.98           C
ATOM   3199  O   THR A 206       8.192 -13.098  27.537  1.00  4.98           O
ATOM   3200  CB  THR A 206       9.720 -15.004  25.649  1.00  4.98           C
ATOM   3201  CG2 THR A 206       9.064 -16.283  26.057  1.00  4.98           C
ATOM   3202  OG1 THR A 206      10.499 -15.248  24.481  1.00  4.98           O
ATOM      0  H   THR A 206      10.093 -12.526  25.413  1.00  4.98           H   new
ATOM      0  HA  THR A 206       8.141 -14.197  24.596  1.00  4.98           H   new
ATOM      0  HB  THR A 206      10.273 -14.697  26.385  1.00  4.98           H   new
ATOM      0  HG1 THR A 206      11.252 -15.547  24.703  1.00  4.98           H   new
ATOM      0 HG21 THR A 206       9.743 -16.950  26.242  1.00  4.98           H   new
ATOM      0 HG22 THR A 206       8.532 -16.134  26.854  1.00  4.98           H   new
ATOM      0 HG23 THR A 206       8.491 -16.596  25.340  1.00  4.98           H   new
ATOM   3210  N   GLN A 207       6.524 -14.061  26.401  1.00  5.06           N
ATOM   3211  CA  GLN A 207       5.601 -13.904  27.507  1.00  5.06           C
ATOM   3212  C   GLN A 207       6.209 -14.698  28.658  1.00  5.06           C
ATOM   3213  O   GLN A 207       6.598 -15.843  28.426  1.00  5.06           O
ATOM   3214  CB  GLN A 207       4.227 -14.465  27.141  1.00  5.06           C
ATOM   3215  CG  GLN A 207       3.153 -14.259  28.175  1.00  5.06           C
ATOM   3216  CD  GLN A 207       1.828 -14.857  27.752  1.00  5.06           C
ATOM   3217  NE2 GLN A 207       0.776 -14.542  28.495  1.00  5.06           N
ATOM   3218  OE1 GLN A 207       1.747 -15.599  26.769  1.00  5.06           O
ATOM      0  H   GLN A 207       6.192 -14.423  25.695  1.00  5.06           H   new
ATOM      0  HA  GLN A 207       5.473 -12.971  27.739  1.00  5.06           H   new
ATOM      0  HB2 GLN A 207       3.938 -14.057  26.310  1.00  5.06           H   new
ATOM      0  HB3 GLN A 207       4.316 -15.416  26.974  1.00  5.06           H   new
ATOM      0  HG2 GLN A 207       3.433 -14.658  29.013  1.00  5.06           H   new
ATOM      0  HG3 GLN A 207       3.040 -13.309  28.337  1.00  5.06           H   new
ATOM      0 HE21 GLN A 207       0.869 -14.022  29.173  1.00  5.06           H   new
ATOM      0 HE22 GLN A 207       0.001 -14.858  28.299  1.00  5.06           H   new
ATOM   3227  N   PRO A 208       6.278 -14.189  29.906  1.00  5.15           N
ATOM   3228  CA  PRO A 208       6.822 -14.898  31.059  1.00  5.15           C
ATOM   3229  C   PRO A 208       6.268 -16.311  31.156  1.00  5.15           C
ATOM   3230  O   PRO A 208       6.983 -17.245  31.509  1.00  5.15           O
ATOM   3231  CB  PRO A 208       6.359 -14.017  32.222  1.00  5.15           C
ATOM   3232  CG  PRO A 208       6.321 -12.621  31.625  1.00  5.15           C
ATOM   3233  CD  PRO A 208       5.823 -12.814  30.201  1.00  5.15           C
ATOM      0  HA  PRO A 208       7.784 -15.021  31.028  1.00  5.15           H   new
ATOM      0  HB2 PRO A 208       5.487 -14.288  32.549  1.00  5.15           H   new
ATOM      0  HB3 PRO A 208       6.972 -14.067  32.972  1.00  5.15           H   new
ATOM      0  HG2 PRO A 208       5.729 -12.040  32.128  1.00  5.15           H   new
ATOM      0  HG3 PRO A 208       7.200 -12.210  31.637  1.00  5.15           H   new
ATOM      0  HD2 PRO A 208       4.859 -12.728  30.138  1.00  5.15           H   new
ATOM      0  HD3 PRO A 208       6.206 -12.165  29.590  1.00  5.15           H   new
ATOM   3241  N   PHE A 209       5.008 -16.481  30.761  1.00  5.25           N
ATOM   3242  CA  PHE A 209       4.364 -17.781  30.738  1.00  5.25           C
ATOM   3243  C   PHE A 209       5.144 -18.757  29.874  1.00  5.25           C
ATOM   3244  O   PHE A 209       5.426 -19.880  30.293  1.00  5.25           O
ATOM   3245  CB  PHE A 209       2.947 -17.644  30.184  1.00  5.25           C
ATOM   3246  CG  PHE A 209       2.243 -18.936  29.956  1.00  5.25           C
ATOM   3247  CD1 PHE A 209       1.676 -19.649  30.996  1.00  5.25           C
ATOM   3248  CD2 PHE A 209       2.141 -19.437  28.672  1.00  5.25           C
ATOM   3249  CE1 PHE A 209       1.024 -20.845  30.750  1.00  5.25           C
ATOM   3250  CE2 PHE A 209       1.497 -20.623  28.419  1.00  5.25           C
ATOM   3251  CZ  PHE A 209       0.935 -21.332  29.460  1.00  5.25           C
ATOM      0  H   PHE A 209       4.503 -15.837  30.498  1.00  5.25           H   new
ATOM      0  HA  PHE A 209       4.335 -18.121  31.646  1.00  5.25           H   new
ATOM      0  HB2 PHE A 209       2.422 -17.108  30.799  1.00  5.25           H   new
ATOM      0  HB3 PHE A 209       2.986 -17.158  29.345  1.00  5.25           H   new
ATOM      0  HD1 PHE A 209       1.733 -19.323  31.865  1.00  5.25           H   new
ATOM      0  HD2 PHE A 209       2.516 -18.962  27.966  1.00  5.25           H   new
ATOM      0  HE1 PHE A 209       0.646 -21.321  31.454  1.00  5.25           H   new
ATOM      0  HE2 PHE A 209       1.440 -20.947  27.549  1.00  5.25           H   new
ATOM      0  HZ  PHE A 209       0.497 -22.136  29.294  1.00  5.25           H   new
ATOM   3261  N   LEU A 210       5.456 -18.342  28.647  1.00  5.30           N
ATOM   3262  CA  LEU A 210       6.123 -19.184  27.671  1.00  5.30           C
ATOM   3263  C   LEU A 210       7.558 -19.411  28.078  1.00  5.30           C
ATOM   3264  O   LEU A 210       8.119 -20.492  27.877  1.00  5.30           O
ATOM   3265  CB  LEU A 210       6.091 -18.497  26.312  1.00  5.30           C
ATOM   3266  CG  LEU A 210       4.729 -18.332  25.696  1.00  5.30           C
ATOM   3267  CD1 LEU A 210       4.866 -17.480  24.443  1.00  5.30           C
ATOM   3268  CD2 LEU A 210       4.139 -19.701  25.405  1.00  5.30           C
ATOM      0  H   LEU A 210       5.281 -17.551  28.359  1.00  5.30           H   new
ATOM      0  HA  LEU A 210       5.667 -20.038  27.623  1.00  5.30           H   new
ATOM      0  HB2 LEU A 210       6.496 -17.620  26.402  1.00  5.30           H   new
ATOM      0  HB3 LEU A 210       6.646 -19.004  25.699  1.00  5.30           H   new
ATOM      0  HG  LEU A 210       4.121 -17.880  26.302  1.00  5.30           H   new
ATOM      0 HD11 LEU A 210       3.994 -17.364  24.033  1.00  5.30           H   new
ATOM      0 HD12 LEU A 210       5.229 -16.612  24.680  1.00  5.30           H   new
ATOM      0 HD13 LEU A 210       5.462 -17.920  23.816  1.00  5.30           H   new
ATOM      0 HD21 LEU A 210       3.260 -19.597  25.008  1.00  5.30           H   new
ATOM      0 HD22 LEU A 210       4.717 -20.179  24.790  1.00  5.30           H   new
ATOM      0 HD23 LEU A 210       4.062 -20.203  26.232  1.00  5.30           H   new
ATOM   3280  N   GLY A 211       8.152 -18.371  28.670  1.00  5.28           N
ATOM   3281  CA  GLY A 211       9.527 -18.426  29.124  1.00  5.28           C
ATOM   3282  C   GLY A 211       9.649 -19.564  30.116  1.00  5.28           C
ATOM   3283  O   GLY A 211      10.479 -20.467  29.965  1.00  5.28           O
ATOM      0  H   GLY A 211       7.763 -17.618  28.816  1.00  5.28           H   new
ATOM      0  HA2 GLY A 211      10.126 -18.565  28.374  1.00  5.28           H   new
ATOM      0  HA3 GLY A 211       9.781 -17.587  29.538  1.00  5.28           H   new
ATOM   3287  N   LEU A 212       8.802 -19.500  31.142  1.00  5.20           N
ATOM   3288  CA  LEU A 212       8.770 -20.498  32.183  1.00  5.20           C
ATOM   3289  C   LEU A 212       8.328 -21.857  31.678  1.00  5.20           C
ATOM   3290  O   LEU A 212       8.903 -22.864  32.064  1.00  5.20           O
ATOM   3291  CB  LEU A 212       7.835 -20.035  33.295  1.00  5.20           C
ATOM   3292  CG  LEU A 212       8.320 -18.856  34.093  1.00  5.20           C
ATOM   3293  CD1 LEU A 212       7.209 -18.389  35.006  1.00  5.20           C
ATOM   3294  CD2 LEU A 212       9.551 -19.276  34.885  1.00  5.20           C
ATOM      0  H   LEU A 212       8.229 -18.867  31.246  1.00  5.20           H   new
ATOM      0  HA  LEU A 212       9.675 -20.599  32.517  1.00  5.20           H   new
ATOM      0  HB2 LEU A 212       6.977 -19.810  32.903  1.00  5.20           H   new
ATOM      0  HB3 LEU A 212       7.685 -20.777  33.901  1.00  5.20           H   new
ATOM      0  HG  LEU A 212       8.564 -18.119  33.511  1.00  5.20           H   new
ATOM      0 HD11 LEU A 212       7.514 -17.628  35.525  1.00  5.20           H   new
ATOM      0 HD12 LEU A 212       6.440 -18.130  34.474  1.00  5.20           H   new
ATOM      0 HD13 LEU A 212       6.959 -19.109  35.606  1.00  5.20           H   new
ATOM      0 HD21 LEU A 212       9.874 -18.523  35.405  1.00  5.20           H   new
ATOM      0 HD22 LEU A 212       9.319 -20.005  35.482  1.00  5.20           H   new
ATOM      0 HD23 LEU A 212      10.245 -19.568  34.274  1.00  5.20           H   new
ATOM   3306  N   CYS A 213       7.347 -21.932  30.782  1.00  5.10           N
ATOM   3307  CA  CYS A 213       6.934 -23.257  30.346  1.00  5.10           C
ATOM   3308  C   CYS A 213       8.062 -23.980  29.621  1.00  5.10           C
ATOM   3309  O   CYS A 213       8.315 -25.165  29.865  1.00  5.10           O
ATOM   3310  CB  CYS A 213       5.723 -23.167  29.419  1.00  5.10           C
ATOM   3311  SG  CYS A 213       4.202 -22.661  30.245  1.00  5.10           S
ATOM      0  H   CYS A 213       6.929 -21.267  30.432  1.00  5.10           H   new
ATOM      0  HA  CYS A 213       6.699 -23.760  31.141  1.00  5.10           H   new
ATOM      0  HB2 CYS A 213       5.918 -22.538  28.707  1.00  5.10           H   new
ATOM      0  HB3 CYS A 213       5.582 -24.031  29.002  1.00  5.10           H   new
ATOM      0  HG  CYS A 213       4.266 -21.495  30.523  1.00  5.10           H   new
ATOM   3317  N   ALA A 214       8.772 -23.270  28.741  1.00  5.02           N
ATOM   3318  CA  ALA A 214       9.876 -23.886  28.022  1.00  5.02           C
ATOM   3319  C   ALA A 214      10.998 -24.280  28.978  1.00  5.02           C
ATOM   3320  O   ALA A 214      11.587 -25.367  28.862  1.00  5.02           O
ATOM   3321  CB  ALA A 214      10.385 -22.931  26.965  1.00  5.02           C
ATOM      0  H   ALA A 214       8.630 -22.443  28.551  1.00  5.02           H   new
ATOM      0  HA  ALA A 214       9.558 -24.696  27.593  1.00  5.02           H   new
ATOM      0  HB1 ALA A 214      11.121 -23.342  26.485  1.00  5.02           H   new
ATOM      0  HB2 ALA A 214       9.670 -22.725  26.343  1.00  5.02           H   new
ATOM      0  HB3 ALA A 214      10.691 -22.113  27.388  1.00  5.02           H   new
ATOM   3327  N   PHE A 215      11.301 -23.404  29.941  1.00  5.01           N
ATOM   3328  CA  PHE A 215      12.370 -23.698  30.875  1.00  5.01           C
ATOM   3329  C   PHE A 215      12.037 -24.851  31.784  1.00  5.01           C
ATOM   3330  O   PHE A 215      12.851 -25.756  31.967  1.00  5.01           O
ATOM   3331  CB  PHE A 215      12.757 -22.512  31.736  1.00  5.01           C
ATOM   3332  CG  PHE A 215      13.836 -22.914  32.685  1.00  5.01           C
ATOM   3333  CD1 PHE A 215      15.130 -23.150  32.220  1.00  5.01           C
ATOM   3334  CD2 PHE A 215      13.571 -23.078  34.035  1.00  5.01           C
ATOM   3335  CE1 PHE A 215      16.125 -23.550  33.091  1.00  5.01           C
ATOM   3336  CE2 PHE A 215      14.566 -23.464  34.902  1.00  5.01           C
ATOM   3337  CZ  PHE A 215      15.844 -23.702  34.431  1.00  5.01           C
ATOM      0  H   PHE A 215      10.904 -22.651  30.063  1.00  5.01           H   new
ATOM      0  HA  PHE A 215      13.123 -23.933  30.310  1.00  5.01           H   new
ATOM      0  HB2 PHE A 215      13.061 -21.780  31.177  1.00  5.01           H   new
ATOM      0  HB3 PHE A 215      11.984 -22.191  32.227  1.00  5.01           H   new
ATOM      0  HD1 PHE A 215      15.324 -23.037  31.317  1.00  5.01           H   new
ATOM      0  HD2 PHE A 215      12.712 -22.926  34.358  1.00  5.01           H   new
ATOM      0  HE1 PHE A 215      16.983 -23.716  32.773  1.00  5.01           H   new
ATOM      0  HE2 PHE A 215      14.379 -23.565  35.807  1.00  5.01           H   new
ATOM      0  HZ  PHE A 215      16.515 -23.965  35.019  1.00  5.01           H   new
ATOM   3347  N   MET A 216      10.853 -24.813  32.387  1.00  5.09           N
ATOM   3348  CA  MET A 216      10.479 -25.838  33.331  1.00  5.09           C
ATOM   3349  C   MET A 216      10.411 -27.171  32.633  1.00  5.09           C
ATOM   3350  O   MET A 216      10.902 -28.158  33.163  1.00  5.09           O
ATOM   3351  CB  MET A 216       9.127 -25.521  33.947  1.00  5.09           C
ATOM   3352  CG  MET A 216       9.111 -24.333  34.895  1.00  5.09           C
ATOM   3353  SD  MET A 216       7.537 -24.181  35.736  1.00  5.09           S
ATOM   3354  CE  MET A 216       6.465 -23.749  34.353  1.00  5.09           C
ATOM      0  H   MET A 216      10.260 -24.203  32.260  1.00  5.09           H   new
ATOM      0  HA  MET A 216      11.146 -25.872  34.034  1.00  5.09           H   new
ATOM      0  HB2 MET A 216       8.493 -25.355  33.232  1.00  5.09           H   new
ATOM      0  HB3 MET A 216       8.815 -26.304  34.427  1.00  5.09           H   new
ATOM      0  HG2 MET A 216       9.820 -24.431  35.550  1.00  5.09           H   new
ATOM      0  HG3 MET A 216       9.293 -23.520  34.399  1.00  5.09           H   new
ATOM      0  HE1 MET A 216       5.556 -23.633  34.672  1.00  5.09           H   new
ATOM      0  HE2 MET A 216       6.774 -22.922  33.950  1.00  5.09           H   new
ATOM      0  HE3 MET A 216       6.487 -24.459  33.692  1.00  5.09           H   new
ATOM   3364  N   ALA A 217       9.866 -27.222  31.414  1.00  5.31           N
ATOM   3365  CA  ALA A 217       9.823 -28.497  30.714  1.00  5.31           C
ATOM   3366  C   ALA A 217      11.232 -29.020  30.483  1.00  5.31           C
ATOM   3367  O   ALA A 217      11.500 -30.214  30.641  1.00  5.31           O
ATOM   3368  CB  ALA A 217       9.110 -28.344  29.390  1.00  5.31           C
ATOM      0  H   ALA A 217       9.528 -26.553  30.992  1.00  5.31           H   new
ATOM      0  HA  ALA A 217       9.337 -29.132  31.263  1.00  5.31           H   new
ATOM      0  HB1 ALA A 217       9.088 -29.200  28.933  1.00  5.31           H   new
ATOM      0  HB2 ALA A 217       8.203 -28.037  29.544  1.00  5.31           H   new
ATOM      0  HB3 ALA A 217       9.581 -27.697  28.841  1.00  5.31           H   new
ATOM   3374  N   THR A 218      12.159 -28.122  30.150  1.00  5.70           N
ATOM   3375  CA  THR A 218      13.528 -28.529  29.924  1.00  5.70           C
ATOM   3376  C   THR A 218      14.139 -29.071  31.214  1.00  5.70           C
ATOM   3377  O   THR A 218      14.759 -30.136  31.223  1.00  5.70           O
ATOM   3378  CB  THR A 218      14.354 -27.344  29.407  1.00  5.70           C
ATOM   3379  CG2 THR A 218      15.785 -27.757  29.238  1.00  5.70           C
ATOM   3380  OG1 THR A 218      13.804 -26.885  28.153  1.00  5.70           O
ATOM      0  H   THR A 218      12.010 -27.281  30.052  1.00  5.70           H   new
ATOM      0  HA  THR A 218      13.536 -29.232  29.256  1.00  5.70           H   new
ATOM      0  HB  THR A 218      14.319 -26.617  30.048  1.00  5.70           H   new
ATOM      0  HG1 THR A 218      13.123 -26.416  28.300  1.00  5.70           H   new
ATOM      0 HG21 THR A 218      16.303 -27.005  28.911  1.00  5.70           H   new
ATOM      0 HG22 THR A 218      16.141 -28.047  30.092  1.00  5.70           H   new
ATOM      0 HG23 THR A 218      15.838 -28.487  28.601  1.00  5.70           H   new
ATOM   3388  N   ARG A 219      13.947 -28.340  32.310  1.00  6.31           N
ATOM   3389  CA  ARG A 219      14.455 -28.718  33.620  1.00  6.31           C
ATOM   3390  C   ARG A 219      13.921 -30.079  34.072  1.00  6.31           C
ATOM   3391  O   ARG A 219      14.679 -30.948  34.512  1.00  6.31           O
ATOM   3392  CB  ARG A 219      14.071 -27.653  34.640  1.00  6.31           C
ATOM   3393  CG  ARG A 219      14.531 -27.904  36.057  1.00  6.31           C
ATOM   3394  CD  ARG A 219      14.025 -26.858  37.001  1.00  6.31           C
ATOM   3395  NE  ARG A 219      12.568 -26.885  37.150  1.00  6.31           N
ATOM   3396  CZ  ARG A 219      11.844 -25.905  37.736  1.00  6.31           C
ATOM   3397  NH1 ARG A 219      12.448 -24.839  38.214  1.00  6.31           N1+
ATOM   3398  NH2 ARG A 219      10.529 -26.014  37.840  1.00  6.31           N
ATOM      0  H   ARG A 219      13.510 -27.599  32.310  1.00  6.31           H   new
ATOM      0  HA  ARG A 219      15.420 -28.788  33.555  1.00  6.31           H   new
ATOM      0  HB2 ARG A 219      14.433 -26.802  34.346  1.00  6.31           H   new
ATOM      0  HB3 ARG A 219      13.105 -27.565  34.642  1.00  6.31           H   new
ATOM      0  HG2 ARG A 219      14.223 -28.777  36.347  1.00  6.31           H   new
ATOM      0  HG3 ARG A 219      15.500 -27.922  36.084  1.00  6.31           H   new
ATOM      0  HD2 ARG A 219      14.437 -26.986  37.870  1.00  6.31           H   new
ATOM      0  HD3 ARG A 219      14.297 -25.983  36.684  1.00  6.31           H   new
ATOM      0  HE  ARG A 219      12.145 -27.569  36.845  1.00  6.31           H   new
ATOM      0 HH11 ARG A 219      13.303 -24.766  38.154  1.00  6.31           H   new
ATOM      0 HH12 ARG A 219      11.988 -24.215  38.587  1.00  6.31           H   new
ATOM      0 HH21 ARG A 219      10.130 -26.711  37.534  1.00  6.31           H   new
ATOM      0 HH22 ARG A 219      10.074 -25.387  38.214  1.00  6.31           H   new
ATOM   3412  N   ILE A 220      12.607 -30.262  33.930  1.00  7.09           N
ATOM   3413  CA  ILE A 220      11.903 -31.469  34.338  1.00  7.09           C
ATOM   3414  C   ILE A 220      12.342 -32.684  33.559  1.00  7.09           C
ATOM   3415  O   ILE A 220      12.590 -33.738  34.144  1.00  7.09           O
ATOM   3416  CB  ILE A 220      10.384 -31.319  34.136  1.00  7.09           C
ATOM   3417  CG1 ILE A 220       9.809 -30.292  35.103  1.00  7.09           C
ATOM   3418  CG2 ILE A 220       9.702 -32.674  34.337  1.00  7.09           C
ATOM   3419  CD1 ILE A 220       8.408 -29.862  34.732  1.00  7.09           C
ATOM      0  H   ILE A 220      12.090 -29.668  33.584  1.00  7.09           H   new
ATOM      0  HA  ILE A 220      12.117 -31.592  35.276  1.00  7.09           H   new
ATOM      0  HB  ILE A 220      10.219 -31.008  33.232  1.00  7.09           H   new
ATOM      0 HG12 ILE A 220       9.802 -30.665  35.999  1.00  7.09           H   new
ATOM      0 HG13 ILE A 220      10.387 -29.514  35.124  1.00  7.09           H   new
ATOM      0 HG21 ILE A 220       8.745 -32.577  34.209  1.00  7.09           H   new
ATOM      0 HG22 ILE A 220      10.051 -33.311  33.694  1.00  7.09           H   new
ATOM      0 HG23 ILE A 220       9.877 -32.994  35.236  1.00  7.09           H   new
ATOM      0 HD11 ILE A 220       8.088 -29.210  35.376  1.00  7.09           H   new
ATOM      0 HD12 ILE A 220       8.415 -29.465  33.847  1.00  7.09           H   new
ATOM      0 HD13 ILE A 220       7.821 -30.634  34.735  1.00  7.09           H   new
ATOM   3431  N   PHE A 221      12.457 -32.550  32.241  1.00  7.96           N
ATOM   3432  CA  PHE A 221      12.813 -33.705  31.446  1.00  7.96           C
ATOM   3433  C   PHE A 221      14.304 -33.821  31.170  1.00  7.96           C
ATOM   3434  O   PHE A 221      14.780 -34.869  30.736  1.00  7.96           O
ATOM   3435  CB  PHE A 221      11.961 -33.711  30.194  1.00  7.96           C
ATOM   3436  CG  PHE A 221      10.532 -33.932  30.604  1.00  7.96           C
ATOM   3437  CD1 PHE A 221       9.596 -32.904  30.559  1.00  7.96           C
ATOM   3438  CD2 PHE A 221      10.137 -35.171  31.098  1.00  7.96           C
ATOM   3439  CE1 PHE A 221       8.301 -33.112  30.985  1.00  7.96           C
ATOM   3440  CE2 PHE A 221       8.845 -35.382  31.525  1.00  7.96           C
ATOM   3441  CZ  PHE A 221       7.923 -34.353  31.469  1.00  7.96           C
ATOM      0  H   PHE A 221      12.336 -31.820  31.803  1.00  7.96           H   new
ATOM      0  HA  PHE A 221      12.621 -34.506  31.958  1.00  7.96           H   new
ATOM      0  HB2 PHE A 221      12.051 -32.870  29.719  1.00  7.96           H   new
ATOM      0  HB3 PHE A 221      12.252 -34.411  29.589  1.00  7.96           H   new
ATOM      0  HD1 PHE A 221       9.846 -32.068  30.238  1.00  7.96           H   new
ATOM      0  HD2 PHE A 221      10.754 -35.866  31.140  1.00  7.96           H   new
ATOM      0  HE1 PHE A 221       7.682 -32.419  30.947  1.00  7.96           H   new
ATOM      0  HE2 PHE A 221       8.593 -36.216  31.851  1.00  7.96           H   new
ATOM      0  HZ  PHE A 221       7.050 -34.494  31.756  1.00  7.96           H   new
ATOM   3451  N   GLY A 222      15.077 -32.818  31.581  1.00  8.79           N
ATOM   3452  CA  GLY A 222      16.525 -32.853  31.447  1.00  8.79           C
ATOM   3453  C   GLY A 222      17.114 -34.076  32.153  1.00  8.79           C
ATOM   3454  O   GLY A 222      18.165 -34.588  31.756  1.00  8.79           O
ATOM      0  H   GLY A 222      14.774 -32.100  31.945  1.00  8.79           H   new
ATOM      0  HA2 GLY A 222      16.765 -32.871  30.507  1.00  8.79           H   new
ATOM      0  HA3 GLY A 222      16.907 -32.044  31.822  1.00  8.79           H   new
ATOM   3458  N   ARG A 223      16.438 -34.530  33.217  1.00  9.47           N
ATOM   3459  CA  ARG A 223      16.844 -35.695  33.994  1.00  9.47           C
ATOM   3460  C   ARG A 223      15.695 -36.703  34.149  1.00  9.47           C
ATOM   3461  O   ARG A 223      15.605 -37.385  35.174  1.00  9.47           O
ATOM   3462  CB  ARG A 223      17.337 -35.268  35.370  1.00  9.47           C
ATOM   3463  CG  ARG A 223      18.564 -34.363  35.353  1.00  9.47           C
ATOM   3464  CD  ARG A 223      19.012 -33.987  36.721  1.00  9.47           C
ATOM   3465  NE  ARG A 223      20.192 -33.132  36.685  1.00  9.47           N
ATOM   3466  CZ  ARG A 223      20.827 -32.650  37.771  1.00  9.47           C
ATOM   3467  NH1 ARG A 223      20.386 -32.940  38.975  1.00  9.47           N1+
ATOM   3468  NH2 ARG A 223      21.895 -31.885  37.626  1.00  9.47           N
ATOM      0  H   ARG A 223      15.719 -34.158  33.507  1.00  9.47           H   new
ATOM      0  HA  ARG A 223      17.564 -36.129  33.511  1.00  9.47           H   new
ATOM      0  HB2 ARG A 223      16.617 -34.808  35.830  1.00  9.47           H   new
ATOM      0  HB3 ARG A 223      17.543 -36.062  35.887  1.00  9.47           H   new
ATOM      0  HG2 ARG A 223      19.288 -34.813  34.891  1.00  9.47           H   new
ATOM      0  HG3 ARG A 223      18.363 -33.559  34.849  1.00  9.47           H   new
ATOM      0  HD2 ARG A 223      18.293 -33.528  37.183  1.00  9.47           H   new
ATOM      0  HD3 ARG A 223      19.209 -34.789  37.230  1.00  9.47           H   new
ATOM      0  HE  ARG A 223      20.506 -32.919  35.913  1.00  9.47           H   new
ATOM      0 HH11 ARG A 223      19.691 -33.438  39.070  1.00  9.47           H   new
ATOM      0 HH12 ARG A 223      20.792 -32.632  39.668  1.00  9.47           H   new
ATOM      0 HH21 ARG A 223      22.184 -31.695  36.839  1.00  9.47           H   new
ATOM      0 HH22 ARG A 223      22.301 -31.577  38.319  1.00  9.47           H   new
ATOM   3482  N   ARG A 224      14.820 -36.787  33.141  1.00  9.94           N
ATOM   3483  CA  ARG A 224      13.658 -37.677  33.193  1.00  9.94           C
ATOM   3484  C   ARG A 224      13.178 -38.077  31.801  1.00  9.94           C
ATOM   3485  O   ARG A 224      13.977 -38.539  30.986  1.00  9.94           O
ATOM   3486  CB  ARG A 224      12.527 -36.994  33.960  1.00  9.94           C
ATOM   3487  CG  ARG A 224      11.234 -37.755  34.140  1.00  9.94           C
ATOM   3488  CD  ARG A 224      10.286 -36.943  34.958  1.00  9.94           C
ATOM   3489  NE  ARG A 224       8.951 -37.520  35.009  1.00  9.94           N
ATOM   3490  CZ  ARG A 224       7.932 -37.008  35.727  1.00  9.94           C
ATOM   3491  NH1 ARG A 224       8.128 -35.943  36.472  1.00  9.94           N1+
ATOM   3492  NH2 ARG A 224       6.740 -37.577  35.686  1.00  9.94           N
ATOM   3493  OXT ARG A 224      11.974 -38.252  31.622  1.00  9.94           O1-
ATOM      0  H   ARG A 224      14.884 -36.332  32.414  1.00  9.94           H   new
ATOM      0  HA  ARG A 224      13.926 -38.490  33.650  1.00  9.94           H   new
ATOM      0  HB2 ARG A 224      12.862 -36.763  34.841  1.00  9.94           H   new
ATOM      0  HB3 ARG A 224      12.321 -36.161  33.508  1.00  9.94           H   new
ATOM      0  HG2 ARG A 224      10.842 -37.954  33.275  1.00  9.94           H   new
ATOM      0  HG3 ARG A 224      11.406 -38.605  34.575  1.00  9.94           H   new
ATOM      0  HD2 ARG A 224      10.633 -36.859  35.860  1.00  9.94           H   new
ATOM      0  HD3 ARG A 224      10.233 -36.047  34.590  1.00  9.94           H   new
ATOM      0  HE  ARG A 224       8.803 -38.233  34.552  1.00  9.94           H   new
ATOM      0 HH11 ARG A 224       8.905 -35.575  36.500  1.00  9.94           H   new
ATOM      0 HH12 ARG A 224       7.479 -35.614  36.931  1.00  9.94           H   new
ATOM      0 HH21 ARG A 224       6.613 -38.275  35.200  1.00  9.94           H   new
ATOM      0 HH22 ARG A 224       6.091 -37.249  36.145  1.00  9.94           H   new
TER
END
