# Supplementary material for: Integrative proteome-wide structural analysis and high-throughput docking identify broad-spectrum antiviral scaffolds against Zika, Yellow Fever, West Nile, Saint Louis encephalitis, and Usutu viruses
Source: Front Cell Infect Microbiol. 2026 Apr 30;16:1723132. doi: 10.3389/fcimb.2026.1723132 (PMC13171538; doi:10.3389/fcimb.2026.1723132)
Supplement: Supplementary file 6 [file DataSheet6.zip › YFV/YF_NS2a/YF_NS2a.pdb]

ATOM      1  N   GLY A   1      -0.679   2.704  -0.346  1.00  7.89           N  
ATOM      2  CA  GLY A   1       0.265   1.608  -0.513  1.00  7.89           C  
ATOM      3  C   GLY A   1       1.597   1.922   0.155  1.00  7.89           C  
ATOM      4  O   GLY A   1       2.031   3.072   0.190  1.00  7.89           O  
ATOM      5  H   GLY A   1      -0.482   3.418   0.341  1.00  7.89           H  
ATOM      6 1HA  GLY A   1      -0.155   0.698  -0.083  1.00  7.89           H  
ATOM      7 2HA  GLY A   1       0.420   1.419  -1.575  1.00  7.89           H  
ATOM      8  N   GLU A   2       2.250   0.884   0.669  1.00  7.65           N  
ATOM      9  CA  GLU A   2       3.537   1.016   1.352  1.00  7.65           C  
ATOM     10  C   GLU A   2       4.644   0.329   0.576  1.00  7.65           C  
ATOM     11  O   GLU A   2       5.661  -0.086   1.142  1.00  7.65           O  
ATOM     12  CB  GLU A   2       3.478   0.397   2.748  1.00  7.65           C  
ATOM     13  CG  GLU A   2       3.208  -1.105   2.735  1.00  7.65           C  
ATOM     14  CD  GLU A   2       3.207  -1.744   4.114  1.00  7.65           C  
ATOM     15  OE1 GLU A   2       3.421  -1.055   5.081  1.00  7.65           O  
ATOM     16  OE2 GLU A   2       3.000  -2.941   4.187  1.00  7.65           O1-
ATOM     17  H   GLU A   2       1.835  -0.034   0.599  1.00  7.65           H  
ATOM     18  HA  GLU A   2       3.788   2.074   1.438  1.00  7.65           H  
ATOM     19 1HB  GLU A   2       4.425   0.570   3.261  1.00  7.65           H  
ATOM     20 2HB  GLU A   2       2.694   0.881   3.329  1.00  7.65           H  
ATOM     21 1HG  GLU A   2       2.241  -1.281   2.265  1.00  7.65           H  
ATOM     22 2HG  GLU A   2       3.968  -1.586   2.120  1.00  7.65           H  
ATOM     23  N   ILE A   3       4.466   0.178  -0.726  1.00  7.30           N  
ATOM     24  CA  ILE A   3       5.496  -0.537  -1.444  1.00  7.30           C  
ATOM     25  C   ILE A   3       6.615   0.386  -1.835  1.00  7.30           C  
ATOM     26  O   ILE A   3       6.713   0.906  -2.951  1.00  7.30           O  
ATOM     27  CB  ILE A   3       4.936  -1.257  -2.665  1.00  7.30           C  
ATOM     28  CG1 ILE A   3       3.756  -2.107  -2.205  1.00  7.30           C  
ATOM     29  CG2 ILE A   3       6.035  -2.106  -3.316  1.00  7.30           C  
ATOM     30  CD1 ILE A   3       4.130  -3.085  -1.107  1.00  7.30           C  
ATOM     31  H   ILE A   3       3.645   0.541  -1.186  1.00  7.30           H  
ATOM     32  HA  ILE A   3       5.912  -1.298  -0.786  1.00  7.30           H  
ATOM     33  HB  ILE A   3       4.565  -0.527  -3.382  1.00  7.30           H  
ATOM     34 1HG1 ILE A   3       2.972  -1.450  -1.830  1.00  7.30           H  
ATOM     35 2HG1 ILE A   3       3.364  -2.664  -3.055  1.00  7.30           H  
ATOM     36 1HG2 ILE A   3       5.635  -2.621  -4.188  1.00  7.30           H  
ATOM     37 2HG2 ILE A   3       6.857  -1.458  -3.623  1.00  7.30           H  
ATOM     38 3HG2 ILE A   3       6.404  -2.840  -2.598  1.00  7.30           H  
ATOM     39 1HD1 ILE A   3       3.255  -3.651  -0.809  1.00  7.30           H  
ATOM     40 2HD1 ILE A   3       4.904  -3.761  -1.464  1.00  7.30           H  
ATOM     41 3HD1 ILE A   3       4.506  -2.540  -0.244  1.00  7.30           H  
ATOM     42  N   HIS A   4       7.518   0.517  -0.895  1.00  6.87           N  
ATOM     43  CA  HIS A   4       8.653   1.397  -1.015  1.00  6.87           C  
ATOM     44  C   HIS A   4       9.712   0.679  -1.820  1.00  6.87           C  
ATOM     45  O   HIS A   4      10.672   0.144  -1.272  1.00  6.87           O  
ATOM     46  CB  HIS A   4       9.171   1.772   0.374  1.00  6.87           C  
ATOM     47  CG  HIS A   4       8.167   2.558   1.190  1.00  6.87           C  
ATOM     48  CD2 HIS A   4       7.508   2.244   2.332  1.00  6.87           C  
ATOM     49  ND1 HIS A   4       7.735   3.821   0.834  1.00  6.87           N  
ATOM     50  CE1 HIS A   4       6.856   4.249   1.727  1.00  6.87           C  
ATOM     51  NE2 HIS A   4       6.702   3.312   2.643  1.00  6.87           N  
ATOM     52  H   HIS A   4       7.321   0.036  -0.017  1.00  6.87           H  
ATOM     53  HA  HIS A   4       8.376   2.306  -1.546  1.00  6.87           H  
ATOM     54 1HB  HIS A   4       9.428   0.866   0.925  1.00  6.87           H  
ATOM     55 2HB  HIS A   4      10.078   2.367   0.275  1.00  6.87           H  
ATOM     56  HD2 HIS A   4       7.594   1.315   2.897  1.00  6.87           H  
ATOM     57  HE1 HIS A   4       6.344   5.210   1.706  1.00  6.87           H  
ATOM     58  HE2 HIS A   4       6.090   3.362   3.445  1.00  6.87           H  
ATOM     59  N   ALA A   5       9.497   0.635  -3.132  1.00  6.38           N  
ATOM     60  CA  ALA A   5      10.372  -0.100  -4.031  1.00  6.38           C  
ATOM     61  C   ALA A   5      11.805   0.317  -3.789  1.00  6.38           C  
ATOM     62  O   ALA A   5      12.106   1.508  -3.744  1.00  6.38           O  
ATOM     63  CB  ALA A   5       9.977   0.160  -5.471  1.00  6.38           C  
ATOM     64  H   ALA A   5       8.648   1.085  -3.476  1.00  6.38           H  
ATOM     65  HA  ALA A   5      10.285  -1.164  -3.813  1.00  6.38           H  
ATOM     66 1HB  ALA A   5      10.623  -0.381  -6.129  1.00  6.38           H  
ATOM     67 2HB  ALA A   5       8.944  -0.159  -5.623  1.00  6.38           H  
ATOM     68 3HB  ALA A   5      10.063   1.224  -5.681  1.00  6.38           H  
ATOM     69  N   ILE A   6      12.665  -0.691  -3.667  1.00  5.89           N  
ATOM     70  CA  ILE A   6      14.098  -0.609  -3.381  1.00  5.89           C  
ATOM     71  C   ILE A   6      14.638   0.857  -3.364  1.00  5.89           C  
ATOM     72  O   ILE A   6      14.825   1.385  -2.266  1.00  5.89           O  
ATOM     73  CB  ILE A   6      14.858  -1.563  -4.283  1.00  5.89           C  
ATOM     74  CG1 ILE A   6      14.428  -2.977  -4.080  1.00  5.89           C  
ATOM     75  CG2 ILE A   6      16.188  -1.556  -3.893  1.00  5.89           C  
ATOM     76  CD1 ILE A   6      15.029  -3.897  -5.127  1.00  5.89           C  
ATOM     77  H   ILE A   6      12.274  -1.621  -3.732  1.00  5.89           H  
ATOM     78  HA  ILE A   6      14.244  -0.998  -2.373  1.00  5.89           H  
ATOM     79  HB  ILE A   6      14.739  -1.318  -5.308  1.00  5.89           H  
ATOM     80 1HG1 ILE A   6      14.731  -3.311  -3.094  1.00  5.89           H  
ATOM     81 2HG1 ILE A   6      13.343  -3.038  -4.136  1.00  5.89           H  
ATOM     82 1HG2 ILE A   6      16.663  -2.256  -4.531  1.00  5.89           H  
ATOM     83 2HG2 ILE A   6      16.622  -0.601  -3.989  1.00  5.89           H  
ATOM     84 3HG2 ILE A   6      16.269  -1.870  -2.849  1.00  5.89           H  
ATOM     85 1HD1 ILE A   6      14.682  -4.914  -4.961  1.00  5.89           H  
ATOM     86 2HD1 ILE A   6      14.730  -3.576  -6.106  1.00  5.89           H  
ATOM     87 3HD1 ILE A   6      16.110  -3.868  -5.062  1.00  5.89           H  
ATOM     88  N   PRO A   7      14.926   1.554  -4.507  1.00  5.45           N  
ATOM     89  CA  PRO A   7      15.074   1.263  -5.953  1.00  5.45           C  
ATOM     90  C   PRO A   7      16.403   0.618  -6.398  1.00  5.45           C  
ATOM     91  O   PRO A   7      17.435   0.772  -5.748  1.00  5.45           O  
ATOM     92  CB  PRO A   7      14.958   2.653  -6.567  1.00  5.45           C  
ATOM     93  CG  PRO A   7      15.497   3.561  -5.520  1.00  5.45           C  
ATOM     94  CD  PRO A   7      15.036   2.988  -4.235  1.00  5.45           C  
ATOM     95  HA  PRO A   7      14.222   0.654  -6.281  1.00  5.45           H  
ATOM     96 1HB  PRO A   7      15.527   2.703  -7.510  1.00  5.45           H  
ATOM     97 2HB  PRO A   7      13.906   2.864  -6.812  1.00  5.45           H  
ATOM     98 1HG  PRO A   7      16.591   3.606  -5.573  1.00  5.45           H  
ATOM     99 2HG  PRO A   7      15.125   4.579  -5.669  1.00  5.45           H  
ATOM    100 1HD  PRO A   7      15.760   3.190  -3.449  1.00  5.45           H  
ATOM    101 2HD  PRO A   7      14.040   3.385  -3.976  1.00  5.45           H  
ATOM    102  N   PHE A   8      16.388   0.005  -7.583  1.00  5.07           N  
ATOM    103  CA  PHE A   8      17.563  -0.639  -8.200  1.00  5.07           C  
ATOM    104  C   PHE A   8      18.864   0.190  -8.243  1.00  5.07           C  
ATOM    105  O   PHE A   8      19.963  -0.352  -8.042  1.00  5.07           O  
ATOM    106  CB  PHE A   8      17.245  -1.106  -9.612  1.00  5.07           C  
ATOM    107  CG  PHE A   8      18.403  -1.809 -10.272  1.00  5.07           C  
ATOM    108  CD1 PHE A   8      18.687  -3.122  -9.959  1.00  5.07           C  
ATOM    109  CD2 PHE A   8      19.197  -1.171 -11.204  1.00  5.07           C  
ATOM    110  CE1 PHE A   8      19.730  -3.791 -10.545  1.00  5.07           C  
ATOM    111  CE2 PHE A   8      20.252  -1.837 -11.804  1.00  5.07           C  
ATOM    112  CZ  PHE A   8      20.518  -3.150 -11.470  1.00  5.07           C  
ATOM    113  H   PHE A   8      15.509  -0.057  -8.078  1.00  5.07           H  
ATOM    114  HA  PHE A   8      17.761  -1.537  -7.624  1.00  5.07           H  
ATOM    115 1HB  PHE A   8      16.400  -1.794  -9.589  1.00  5.07           H  
ATOM    116 2HB  PHE A   8      16.962  -0.253 -10.229  1.00  5.07           H  
ATOM    117  HD1 PHE A   8      18.076  -3.621  -9.237  1.00  5.07           H  
ATOM    118  HD2 PHE A   8      18.984  -0.132 -11.466  1.00  5.07           H  
ATOM    119  HE1 PHE A   8      19.933  -4.827 -10.277  1.00  5.07           H  
ATOM    120  HE2 PHE A   8      20.875  -1.325 -12.538  1.00  5.07           H  
ATOM    121  HZ  PHE A   8      21.350  -3.674 -11.939  1.00  5.07           H  
ATOM    122  N   GLY A   9      18.775   1.497  -8.503  1.00  4.78           N  
ATOM    123  CA  GLY A   9      19.980   2.331  -8.618  1.00  4.78           C  
ATOM    124  C   GLY A   9      20.920   2.197  -7.411  1.00  4.78           C  
ATOM    125  O   GLY A   9      22.133   2.416  -7.527  1.00  4.78           O  
ATOM    126  H   GLY A   9      17.867   1.930  -8.639  1.00  4.78           H  
ATOM    127 1HA  GLY A   9      20.513   2.058  -9.529  1.00  4.78           H  
ATOM    128 2HA  GLY A   9      19.682   3.373  -8.726  1.00  4.78           H  
ATOM    129  N   LEU A  10      20.386   1.811  -6.260  1.00  4.57           N  
ATOM    130  CA  LEU A  10      21.184   1.632  -5.071  1.00  4.57           C  
ATOM    131  C   LEU A  10      22.268   0.554  -5.204  1.00  4.57           C  
ATOM    132  O   LEU A  10      23.382   0.718  -4.691  1.00  4.57           O  
ATOM    133  CB  LEU A  10      20.234   1.299  -3.954  1.00  4.57           C  
ATOM    134  CG  LEU A  10      19.363   2.435  -3.434  1.00  4.57           C  
ATOM    135  CD1 LEU A  10      18.228   1.886  -2.595  1.00  4.57           C  
ATOM    136  CD2 LEU A  10      20.217   3.324  -2.539  1.00  4.57           C  
ATOM    137  H   LEU A  10      19.381   1.603  -6.206  1.00  4.57           H  
ATOM    138  HA  LEU A  10      21.661   2.576  -4.854  1.00  4.57           H  
ATOM    139 1HB  LEU A  10      19.548   0.574  -4.341  1.00  4.57           H  
ATOM    140 2HB  LEU A  10      20.788   0.870  -3.173  1.00  4.57           H  
ATOM    141  HG  LEU A  10      18.951   3.001  -4.271  1.00  4.57           H  
ATOM    142 1HD1 LEU A  10      17.629   2.710  -2.221  1.00  4.57           H  
ATOM    143 2HD1 LEU A  10      17.616   1.248  -3.205  1.00  4.57           H  
ATOM    144 3HD1 LEU A  10      18.592   1.328  -1.761  1.00  4.57           H  
ATOM    145 1HD2 LEU A  10      19.602   4.143  -2.158  1.00  4.57           H  
ATOM    146 2HD2 LEU A  10      20.601   2.748  -1.707  1.00  4.57           H  
ATOM    147 3HD2 LEU A  10      21.038   3.715  -3.086  1.00  4.57           H  
ATOM    148  N   VAL A  11      21.950  -0.564  -5.872  1.00  4.45           N  
ATOM    149  CA  VAL A  11      22.945  -1.623  -5.998  1.00  4.45           C  
ATOM    150  C   VAL A  11      23.905  -1.218  -7.073  1.00  4.45           C  
ATOM    151  O   VAL A  11      25.076  -1.570  -7.018  1.00  4.45           O  
ATOM    152  CB  VAL A  11      22.378  -3.024  -6.281  1.00  4.45           C  
ATOM    153  CG1 VAL A  11      21.898  -3.168  -7.725  1.00  4.45           C  
ATOM    154  CG2 VAL A  11      23.398  -4.012  -5.968  1.00  4.45           C  
ATOM    155  H   VAL A  11      21.049  -0.642  -6.339  1.00  4.45           H  
ATOM    156  HA  VAL A  11      23.493  -1.698  -5.061  1.00  4.45           H  
ATOM    157  HB  VAL A  11      21.604  -3.197  -5.633  1.00  4.45           H  
ATOM    158 1HG1 VAL A  11      21.499  -4.170  -7.871  1.00  4.45           H  
ATOM    159 2HG1 VAL A  11      21.127  -2.445  -7.928  1.00  4.45           H  
ATOM    160 3HG1 VAL A  11      22.722  -3.017  -8.411  1.00  4.45           H  
ATOM    161 1HG2 VAL A  11      22.994  -4.989  -6.123  1.00  4.45           H  
ATOM    162 2HG2 VAL A  11      24.243  -3.861  -6.613  1.00  4.45           H  
ATOM    163 3HG2 VAL A  11      23.692  -3.897  -4.925  1.00  4.45           H  
ATOM    164  N   SER A  12      23.418  -0.470  -8.069  1.00  4.38           N  
ATOM    165  CA  SER A  12      24.306  -0.045  -9.140  1.00  4.38           C  
ATOM    166  C   SER A  12      25.437   0.780  -8.546  1.00  4.38           C  
ATOM    167  O   SER A  12      26.598   0.622  -8.932  1.00  4.38           O  
ATOM    168  CB  SER A  12      23.567   0.765 -10.185  1.00  4.38           C  
ATOM    169  OG  SER A  12      22.619  -0.017 -10.839  1.00  4.38           O  
ATOM    170  H   SER A  12      22.425  -0.220  -8.072  1.00  4.38           H  
ATOM    171  HA  SER A  12      24.731  -0.929  -9.615  1.00  4.38           H  
ATOM    172 1HB  SER A  12      23.084   1.612  -9.715  1.00  4.38           H  
ATOM    173 2HB  SER A  12      24.281   1.158 -10.908  1.00  4.38           H  
ATOM    174  HG  SER A  12      22.029  -0.328 -10.139  1.00  4.38           H  
ATOM    175  N   MET A  13      25.115   1.628  -7.560  1.00  4.35           N  
ATOM    176  CA  MET A  13      26.171   2.411  -6.939  1.00  4.35           C  
ATOM    177  C   MET A  13      27.154   1.492  -6.237  1.00  4.35           C  
ATOM    178  O   MET A  13      28.369   1.652  -6.367  1.00  4.35           O  
ATOM    179  CB  MET A  13      25.633   3.325  -5.860  1.00  4.35           C  
ATOM    180  CG  MET A  13      24.769   4.456  -6.278  1.00  4.35           C  
ATOM    181  SD  MET A  13      24.577   5.563  -4.910  1.00  4.35           S  
ATOM    182  CE  MET A  13      23.811   4.462  -3.781  1.00  4.35           C  
ATOM    183  H   MET A  13      24.135   1.752  -7.293  1.00  4.35           H  
ATOM    184  HA  MET A  13      26.710   2.969  -7.695  1.00  4.35           H  
ATOM    185 1HB  MET A  13      25.027   2.725  -5.183  1.00  4.35           H  
ATOM    186 2HB  MET A  13      26.449   3.721  -5.268  1.00  4.35           H  
ATOM    187 1HG  MET A  13      25.179   4.979  -7.122  1.00  4.35           H  
ATOM    188 2HG  MET A  13      23.786   4.079  -6.553  1.00  4.35           H  
ATOM    189 1HE  MET A  13      23.644   4.945  -2.821  1.00  4.35           H  
ATOM    190 2HE  MET A  13      22.899   4.154  -4.195  1.00  4.35           H  
ATOM    191 3HE  MET A  13      24.438   3.605  -3.640  1.00  4.35           H  
ATOM    192  N   MET A  14      26.629   0.495  -5.525  1.00  4.36           N  
ATOM    193  CA  MET A  14      27.480  -0.435  -4.797  1.00  4.36           C  
ATOM    194  C   MET A  14      28.412  -1.172  -5.728  1.00  4.36           C  
ATOM    195  O   MET A  14      29.601  -1.314  -5.443  1.00  4.36           O  
ATOM    196  CB  MET A  14      26.659  -1.439  -4.041  1.00  4.36           C  
ATOM    197  CG  MET A  14      27.478  -2.389  -3.249  1.00  4.36           C  
ATOM    198  SD  MET A  14      28.130  -3.791  -4.201  1.00  4.36           S  
ATOM    199  CE  MET A  14      26.645  -4.649  -4.501  1.00  4.36           C  
ATOM    200  H   MET A  14      25.612   0.408  -5.449  1.00  4.36           H  
ATOM    201  HA  MET A  14      28.099   0.123  -4.100  1.00  4.36           H  
ATOM    202 1HB  MET A  14      25.971  -0.922  -3.387  1.00  4.36           H  
ATOM    203 2HB  MET A  14      26.065  -2.021  -4.737  1.00  4.36           H  
ATOM    204 1HG  MET A  14      28.318  -1.869  -2.790  1.00  4.36           H  
ATOM    205 2HG  MET A  14      26.828  -2.751  -2.468  1.00  4.36           H  
ATOM    206 1HE  MET A  14      26.844  -5.547  -5.085  1.00  4.36           H  
ATOM    207 2HE  MET A  14      26.201  -4.911  -3.561  1.00  4.36           H  
ATOM    208 3HE  MET A  14      25.992  -3.997  -5.045  1.00  4.36           H  
ATOM    209  N   ILE A  15      27.865  -1.656  -6.836  1.00  4.40           N  
ATOM    210  CA  ILE A  15      28.628  -2.402  -7.812  1.00  4.40           C  
ATOM    211  C   ILE A  15      29.709  -1.515  -8.376  1.00  4.40           C  
ATOM    212  O   ILE A  15      30.858  -1.928  -8.520  1.00  4.40           O  
ATOM    213  CB  ILE A  15      27.724  -2.952  -8.918  1.00  4.40           C  
ATOM    214  CG1 ILE A  15      26.810  -4.038  -8.310  1.00  4.40           C  
ATOM    215  CG2 ILE A  15      28.580  -3.495 -10.060  1.00  4.40           C  
ATOM    216  CD1 ILE A  15      25.656  -4.452  -9.191  1.00  4.40           C  
ATOM    217  H   ILE A  15      26.874  -1.501  -6.998  1.00  4.40           H  
ATOM    218  HA  ILE A  15      29.101  -3.247  -7.310  1.00  4.40           H  
ATOM    219  HB  ILE A  15      27.078  -2.152  -9.285  1.00  4.40           H  
ATOM    220 1HG1 ILE A  15      27.414  -4.918  -8.090  1.00  4.40           H  
ATOM    221 2HG1 ILE A  15      26.418  -3.661  -7.380  1.00  4.40           H  
ATOM    222 1HG2 ILE A  15      27.933  -3.882 -10.845  1.00  4.40           H  
ATOM    223 2HG2 ILE A  15      29.199  -2.692 -10.461  1.00  4.40           H  
ATOM    224 3HG2 ILE A  15      29.221  -4.296  -9.688  1.00  4.40           H  
ATOM    225 1HD1 ILE A  15      25.063  -5.214  -8.682  1.00  4.40           H  
ATOM    226 2HD1 ILE A  15      25.032  -3.579  -9.392  1.00  4.40           H  
ATOM    227 3HD1 ILE A  15      26.037  -4.853 -10.126  1.00  4.40           H  
ATOM    228  N   ALA A  16      29.371  -0.269  -8.691  1.00  4.44           N  
ATOM    229  CA  ALA A  16      30.392   0.613  -9.208  1.00  4.44           C  
ATOM    230  C   ALA A  16      31.542   0.727  -8.203  1.00  4.44           C  
ATOM    231  O   ALA A  16      32.714   0.686  -8.595  1.00  4.44           O  
ATOM    232  CB  ALA A  16      29.797   1.974  -9.493  1.00  4.44           C  
ATOM    233  H   ALA A  16      28.410   0.059  -8.586  1.00  4.44           H  
ATOM    234  HA  ALA A  16      30.778   0.181 -10.130  1.00  4.44           H  
ATOM    235 1HB  ALA A  16      30.554   2.591  -9.899  1.00  4.44           H  
ATOM    236 2HB  ALA A  16      28.984   1.872 -10.211  1.00  4.44           H  
ATOM    237 3HB  ALA A  16      29.411   2.412  -8.573  1.00  4.44           H  
ATOM    238  N   MET A  17      31.209   0.799  -6.905  1.00  4.52           N  
ATOM    239  CA  MET A  17      32.224   0.880  -5.861  1.00  4.52           C  
ATOM    240  C   MET A  17      32.999  -0.425  -5.713  1.00  4.52           C  
ATOM    241  O   MET A  17      34.206  -0.392  -5.478  1.00  4.52           O  
ATOM    242  CB  MET A  17      31.585   1.302  -4.545  1.00  4.52           C  
ATOM    243  CG  MET A  17      31.047   2.718  -4.557  1.00  4.52           C  
ATOM    244  SD  MET A  17      32.352   3.928  -4.840  1.00  4.52           S  
ATOM    245  CE  MET A  17      32.253   4.203  -6.590  1.00  4.52           C  
ATOM    246  H   MET A  17      30.221   0.836  -6.646  1.00  4.52           H  
ATOM    247  HA  MET A  17      32.936   1.652  -6.147  1.00  4.52           H  
ATOM    248 1HB  MET A  17      30.759   0.633  -4.312  1.00  4.52           H  
ATOM    249 2HB  MET A  17      32.311   1.214  -3.747  1.00  4.52           H  
ATOM    250 1HG  MET A  17      30.319   2.811  -5.354  1.00  4.52           H  
ATOM    251 2HG  MET A  17      30.553   2.943  -3.614  1.00  4.52           H  
ATOM    252 1HE  MET A  17      33.005   4.938  -6.875  1.00  4.52           H  
ATOM    253 2HE  MET A  17      32.438   3.271  -7.119  1.00  4.52           H  
ATOM    254 3HE  MET A  17      31.272   4.572  -6.848  1.00  4.52           H  
ATOM    255  N   GLU A  18      32.333  -1.573  -5.884  1.00  4.63           N  
ATOM    256  CA  GLU A  18      33.026  -2.859  -5.808  1.00  4.63           C  
ATOM    257  C   GLU A  18      34.108  -2.926  -6.867  1.00  4.63           C  
ATOM    258  O   GLU A  18      35.233  -3.364  -6.612  1.00  4.63           O  
ATOM    259  CB  GLU A  18      32.081  -4.047  -5.994  1.00  4.63           C  
ATOM    260  CG  GLU A  18      32.803  -5.402  -5.946  1.00  4.63           C  
ATOM    261  CD  GLU A  18      31.897  -6.623  -6.080  1.00  4.63           C  
ATOM    262  OE1 GLU A  18      30.701  -6.478  -6.133  1.00  4.63           O  
ATOM    263  OE2 GLU A  18      32.433  -7.711  -6.151  1.00  4.63           O1-
ATOM    264  H   GLU A  18      31.326  -1.547  -6.049  1.00  4.63           H  
ATOM    265  HA  GLU A  18      33.497  -2.940  -4.830  1.00  4.63           H  
ATOM    266 1HB  GLU A  18      31.315  -4.029  -5.217  1.00  4.63           H  
ATOM    267 2HB  GLU A  18      31.575  -3.962  -6.954  1.00  4.63           H  
ATOM    268 1HG  GLU A  18      33.537  -5.423  -6.751  1.00  4.63           H  
ATOM    269 2HG  GLU A  18      33.342  -5.462  -5.009  1.00  4.63           H  
ATOM    270  N   VAL A  19      33.768  -2.474  -8.070  1.00  4.79           N  
ATOM    271  CA  VAL A  19      34.727  -2.516  -9.150  1.00  4.79           C  
ATOM    272  C   VAL A  19      35.900  -1.603  -8.807  1.00  4.79           C  
ATOM    273  O   VAL A  19      37.052  -1.993  -8.970  1.00  4.79           O  
ATOM    274  CB  VAL A  19      34.093  -2.106 -10.479  1.00  4.79           C  
ATOM    275  CG1 VAL A  19      35.172  -2.027 -11.519  1.00  4.79           C  
ATOM    276  CG2 VAL A  19      33.016  -3.113 -10.873  1.00  4.79           C  
ATOM    277  H   VAL A  19      32.818  -2.128  -8.228  1.00  4.79           H  
ATOM    278  HA  VAL A  19      35.095  -3.537  -9.248  1.00  4.79           H  
ATOM    279  HB  VAL A  19      33.648  -1.112 -10.374  1.00  4.79           H  
ATOM    280 1HG1 VAL A  19      34.750  -1.714 -12.472  1.00  4.79           H  
ATOM    281 2HG1 VAL A  19      35.905  -1.323 -11.193  1.00  4.79           H  
ATOM    282 3HG1 VAL A  19      35.641  -3.000 -11.635  1.00  4.79           H  
ATOM    283 1HG2 VAL A  19      32.565  -2.813 -11.818  1.00  4.79           H  
ATOM    284 2HG2 VAL A  19      33.462  -4.100 -10.978  1.00  4.79           H  
ATOM    285 3HG2 VAL A  19      32.253  -3.146 -10.104  1.00  4.79           H  
ATOM    286  N   VAL A  20      35.608  -0.408  -8.268  1.00  5.04           N  
ATOM    287  CA  VAL A  20      36.661   0.520  -7.850  1.00  5.04           C  
ATOM    288  C   VAL A  20      37.557  -0.119  -6.768  1.00  5.04           C  
ATOM    289  O   VAL A  20      38.778   0.054  -6.797  1.00  5.04           O  
ATOM    290  CB  VAL A  20      36.067   1.860  -7.350  1.00  5.04           C  
ATOM    291  CG1 VAL A  20      37.146   2.706  -6.714  1.00  5.04           C  
ATOM    292  CG2 VAL A  20      35.467   2.633  -8.527  1.00  5.04           C  
ATOM    293  H   VAL A  20      34.631  -0.129  -8.172  1.00  5.04           H  
ATOM    294  HA  VAL A  20      37.271   0.754  -8.710  1.00  5.04           H  
ATOM    295  HB  VAL A  20      35.305   1.656  -6.604  1.00  5.04           H  
ATOM    296 1HG1 VAL A  20      36.714   3.644  -6.364  1.00  5.04           H  
ATOM    297 2HG1 VAL A  20      37.579   2.167  -5.872  1.00  5.04           H  
ATOM    298 3HG1 VAL A  20      37.920   2.915  -7.451  1.00  5.04           H  
ATOM    299 1HG2 VAL A  20      35.047   3.570  -8.171  1.00  5.04           H  
ATOM    300 2HG2 VAL A  20      36.251   2.841  -9.249  1.00  5.04           H  
ATOM    301 3HG2 VAL A  20      34.688   2.047  -8.996  1.00  5.04           H  
ATOM    302  N   LEU A  21      36.961  -0.842  -5.810  1.00  5.37           N  
ATOM    303  CA  LEU A  21      37.735  -1.526  -4.768  1.00  5.37           C  
ATOM    304  C   LEU A  21      38.671  -2.628  -5.292  1.00  5.37           C  
ATOM    305  O   LEU A  21      39.773  -2.813  -4.769  1.00  5.37           O  
ATOM    306  CB  LEU A  21      36.823  -2.249  -3.770  1.00  5.37           C  
ATOM    307  CG  LEU A  21      35.961  -1.469  -2.790  1.00  5.37           C  
ATOM    308  CD1 LEU A  21      35.083  -2.510  -2.022  1.00  5.37           C  
ATOM    309  CD2 LEU A  21      36.848  -0.663  -1.869  1.00  5.37           C  
ATOM    310  H   LEU A  21      35.946  -0.914  -5.807  1.00  5.37           H  
ATOM    311  HA  LEU A  21      38.333  -0.782  -4.249  1.00  5.37           H  
ATOM    312 1HB  LEU A  21      36.130  -2.826  -4.361  1.00  5.37           H  
ATOM    313 2HB  LEU A  21      37.426  -2.939  -3.211  1.00  5.37           H  
ATOM    314  HG  LEU A  21      35.298  -0.793  -3.317  1.00  5.37           H  
ATOM    315 1HD1 LEU A  21      34.450  -2.027  -1.298  1.00  5.37           H  
ATOM    316 2HD1 LEU A  21      34.464  -3.054  -2.727  1.00  5.37           H  
ATOM    317 3HD1 LEU A  21      35.723  -3.207  -1.512  1.00  5.37           H  
ATOM    318 1HD2 LEU A  21      36.232  -0.117  -1.158  1.00  5.37           H  
ATOM    319 2HD2 LEU A  21      37.517  -1.310  -1.337  1.00  5.37           H  
ATOM    320 3HD2 LEU A  21      37.432   0.041  -2.462  1.00  5.37           H  
ATOM    321  N   ARG A  22      38.223  -3.385  -6.295  1.00  5.77           N  
ATOM    322  CA  ARG A  22      39.009  -4.503  -6.821  1.00  5.77           C  
ATOM    323  C   ARG A  22      40.265  -4.123  -7.613  1.00  5.77           C  
ATOM    324  O   ARG A  22      40.241  -3.298  -8.529  1.00  5.77           O  
ATOM    325  CB  ARG A  22      38.128  -5.410  -7.664  1.00  5.77           C  
ATOM    326  CG  ARG A  22      37.130  -6.219  -6.852  1.00  5.77           C  
ATOM    327  CD  ARG A  22      36.325  -7.139  -7.675  1.00  5.77           C  
ATOM    328  NE  ARG A  22      35.382  -7.903  -6.862  1.00  5.77           N  
ATOM    329  CZ  ARG A  22      35.670  -9.030  -6.206  1.00  5.77           C  
ATOM    330  NH1 ARG A  22      36.879  -9.549  -6.229  1.00  5.77           N1+
ATOM    331  NH2 ARG A  22      34.705  -9.603  -5.535  1.00  5.77           N  
ATOM    332  H   ARG A  22      37.293  -3.199  -6.679  1.00  5.77           H  
ATOM    333  HA  ARG A  22      39.333  -5.091  -5.963  1.00  5.77           H  
ATOM    334 1HB  ARG A  22      37.559  -4.798  -8.370  1.00  5.77           H  
ATOM    335 2HB  ARG A  22      38.745  -6.097  -8.240  1.00  5.77           H  
ATOM    336 1HG  ARG A  22      37.685  -6.823  -6.148  1.00  5.77           H  
ATOM    337 2HG  ARG A  22      36.459  -5.553  -6.311  1.00  5.77           H  
ATOM    338 1HD  ARG A  22      35.753  -6.558  -8.399  1.00  5.77           H  
ATOM    339 2HD  ARG A  22      36.975  -7.838  -8.195  1.00  5.77           H  
ATOM    340  HE  ARG A  22      34.408  -7.581  -6.779  1.00  5.77           H  
ATOM    341 1HH1 ARG A  22      37.612  -9.093  -6.752  1.00  5.77           H  
ATOM    342 2HH1 ARG A  22      37.073 -10.400  -5.721  1.00  5.77           H  
ATOM    343 1HH2 ARG A  22      33.778  -9.157  -5.558  1.00  5.77           H  
ATOM    344 2HH2 ARG A  22      34.868 -10.454  -5.021  1.00  5.77           H  
ATOM    345  N   LYS A  23      41.348  -4.857  -7.341  1.00  6.17           N  
ATOM    346  CA  LYS A  23      42.645  -4.670  -8.000  1.00  6.17           C  
ATOM    347  C   LYS A  23      43.158  -3.235  -7.825  1.00  6.17           C  
ATOM    348  O   LYS A  23      43.387  -2.801  -6.693  1.00  6.17           O  
ATOM    349  CB  LYS A  23      42.555  -5.047  -9.486  1.00  6.17           C  
ATOM    350  CG  LYS A  23      42.139  -6.490  -9.742  1.00  6.17           C  
ATOM    351  CD  LYS A  23      42.148  -6.813 -11.231  1.00  6.17           C  
ATOM    352  CE  LYS A  23      41.708  -8.248 -11.494  1.00  6.17           C  
ATOM    353  NZ  LYS A  23      41.678  -8.561 -12.949  1.00  6.17           N1+
ATOM    354  H   LYS A  23      41.284  -5.539  -6.601  1.00  6.17           H  
ATOM    355  HA  LYS A  23      43.367  -5.336  -7.526  1.00  6.17           H  
ATOM    356 1HB  LYS A  23      41.851  -4.403 -10.009  1.00  6.17           H  
ATOM    357 2HB  LYS A  23      43.533  -4.916  -9.951  1.00  6.17           H  
ATOM    358 1HG  LYS A  23      42.828  -7.162  -9.230  1.00  6.17           H  
ATOM    359 2HG  LYS A  23      41.138  -6.657  -9.351  1.00  6.17           H  
ATOM    360 1HD  LYS A  23      41.475  -6.133 -11.755  1.00  6.17           H  
ATOM    361 2HD  LYS A  23      43.155  -6.675 -11.626  1.00  6.17           H  
ATOM    362 1HE  LYS A  23      42.398  -8.930 -11.000  1.00  6.17           H  
ATOM    363 2HE  LYS A  23      40.710  -8.394 -11.081  1.00  6.17           H  
ATOM    364 1HZ  LYS A  23      41.381  -9.517 -13.082  1.00  6.17           H  
ATOM    365 2HZ  LYS A  23      41.032  -7.940 -13.415  1.00  6.17           H  
ATOM    366 3HZ  LYS A  23      42.602  -8.438 -13.340  1.00  6.17           H  
ATOM    367  N   ARG A  24      43.403  -2.525  -8.930  1.00  6.48           N  
ATOM    368  CA  ARG A  24      43.913  -1.158  -8.857  1.00  6.48           C  
ATOM    369  C   ARG A  24      43.081  -0.232  -9.737  1.00  6.48           C  
ATOM    370  O   ARG A  24      43.084   0.989  -9.568  1.00  6.48           O  
ATOM    371  CB  ARG A  24      45.369  -1.104  -9.302  1.00  6.48           C  
ATOM    372  CG  ARG A  24      46.357  -1.881  -8.415  1.00  6.48           C  
ATOM    373  CD  ARG A  24      46.522  -1.253  -7.069  1.00  6.48           C  
ATOM    374  NE  ARG A  24      47.465  -1.990  -6.233  1.00  6.48           N  
ATOM    375  CZ  ARG A  24      47.145  -3.009  -5.400  1.00  6.48           C  
ATOM    376  NH1 ARG A  24      45.899  -3.425  -5.272  1.00  6.48           N1+
ATOM    377  NH2 ARG A  24      48.101  -3.600  -4.696  1.00  6.48           N  
ATOM    378  H   ARG A  24      43.210  -2.919  -9.834  1.00  6.48           H  
ATOM    379  HA  ARG A  24      43.842  -0.810  -7.827  1.00  6.48           H  
ATOM    380 1HB  ARG A  24      45.452  -1.491 -10.317  1.00  6.48           H  
ATOM    381 2HB  ARG A  24      45.696  -0.064  -9.326  1.00  6.48           H  
ATOM    382 1HG  ARG A  24      46.008  -2.901  -8.275  1.00  6.48           H  
ATOM    383 2HG  ARG A  24      47.334  -1.901  -8.900  1.00  6.48           H  
ATOM    384 1HD  ARG A  24      46.895  -0.237  -7.187  1.00  6.48           H  
ATOM    385 2HD  ARG A  24      45.560  -1.229  -6.558  1.00  6.48           H  
ATOM    386  HE  ARG A  24      48.436  -1.720  -6.284  1.00  6.48           H  
ATOM    387 1HH1 ARG A  24      45.128  -2.991  -5.802  1.00  6.48           H  
ATOM    388 2HH1 ARG A  24      45.688  -4.183  -4.644  1.00  6.48           H  
ATOM    389 1HH2 ARG A  24      49.059  -3.291  -4.783  1.00  6.48           H  
ATOM    390 2HH2 ARG A  24      47.870  -4.360  -4.072  1.00  6.48           H  
ATOM    391  N   GLN A  25      42.397  -0.832 -10.704  1.00  6.63           N  
ATOM    392  CA  GLN A  25      41.624  -0.105 -11.711  1.00  6.63           C  
ATOM    393  C   GLN A  25      42.422   1.075 -12.274  1.00  6.63           C  
ATOM    394  O   GLN A  25      43.540   0.905 -12.765  1.00  6.63           O  
ATOM    395  CB  GLN A  25      40.299   0.405 -11.133  1.00  6.63           C  
ATOM    396  CG  GLN A  25      39.344  -0.643 -10.631  1.00  6.63           C  
ATOM    397  CD  GLN A  25      38.857  -1.611 -11.670  1.00  6.63           C  
ATOM    398  NE2 GLN A  25      38.904  -2.876 -11.301  1.00  6.63           N  
ATOM    399  OE1 GLN A  25      38.432  -1.247 -12.774  1.00  6.63           O  
ATOM    400  H   GLN A  25      42.419  -1.838 -10.742  1.00  6.63           H  
ATOM    401  HA  GLN A  25      41.403  -0.784 -12.534  1.00  6.63           H  
ATOM    402 1HB  GLN A  25      40.490   1.095 -10.306  1.00  6.63           H  
ATOM    403 2HB  GLN A  25      39.758   0.938 -11.903  1.00  6.63           H  
ATOM    404 1HG  GLN A  25      39.815  -1.206  -9.825  1.00  6.63           H  
ATOM    405 2HG  GLN A  25      38.485  -0.141 -10.255  1.00  6.63           H  
ATOM    406 1HE2 GLN A  25      38.596  -3.598 -11.915  1.00  6.63           H  
ATOM    407 2HE2 GLN A  25      39.247  -3.092 -10.355  1.00  6.63           H  
ATOM    408  N   GLY A  26      41.822   2.265 -12.216  1.00  6.54           N  
ATOM    409  CA  GLY A  26      42.437   3.493 -12.676  1.00  6.54           C  
ATOM    410  C   GLY A  26      41.417   4.639 -12.626  1.00  6.54           C  
ATOM    411  O   GLY A  26      40.228   4.403 -12.378  1.00  6.54           O  
ATOM    412  H   GLY A  26      40.913   2.326 -11.798  1.00  6.54           H  
ATOM    413 1HA  GLY A  26      43.286   3.700 -12.028  1.00  6.54           H  
ATOM    414 2HA  GLY A  26      42.812   3.357 -13.690  1.00  6.54           H  
ATOM    415  N   PRO A  27      41.842   5.877 -12.935  1.00  6.25           N  
ATOM    416  CA  PRO A  27      41.048   7.104 -12.955  1.00  6.25           C  
ATOM    417  C   PRO A  27      39.756   6.988 -13.763  1.00  6.25           C  
ATOM    418  O   PRO A  27      38.761   7.636 -13.438  1.00  6.25           O  
ATOM    419  CB  PRO A  27      42.011   8.082 -13.636  1.00  6.25           C  
ATOM    420  CG  PRO A  27      43.378   7.588 -13.244  1.00  6.25           C  
ATOM    421  CD  PRO A  27      43.265   6.085 -13.283  1.00  6.25           C  
ATOM    422  HA  PRO A  27      40.841   7.426 -11.933  1.00  6.25           H  
ATOM    423 1HB  PRO A  27      41.846   8.086 -14.723  1.00  6.25           H  
ATOM    424 2HB  PRO A  27      41.812   9.105 -13.280  1.00  6.25           H  
ATOM    425 1HG  PRO A  27      44.134   7.975 -13.947  1.00  6.25           H  
ATOM    426 2HG  PRO A  27      43.647   7.964 -12.248  1.00  6.25           H  
ATOM    427 1HD  PRO A  27      43.484   5.698 -14.289  1.00  6.25           H  
ATOM    428 2HD  PRO A  27      43.940   5.687 -12.523  1.00  6.25           H  
ATOM    429  N   LYS A  28      39.752   6.170 -14.817  1.00  5.84           N  
ATOM    430  CA  LYS A  28      38.542   6.025 -15.617  1.00  5.84           C  
ATOM    431  C   LYS A  28      37.415   5.421 -14.801  1.00  5.84           C  
ATOM    432  O   LYS A  28      36.318   5.973 -14.736  1.00  5.84           O  
ATOM    433  CB  LYS A  28      38.804   5.155 -16.843  1.00  5.84           C  
ATOM    434  CG  LYS A  28      37.581   4.940 -17.730  1.00  5.84           C  
ATOM    435  CD  LYS A  28      37.920   4.088 -18.951  1.00  5.84           C  
ATOM    436  CE  LYS A  28      36.691   3.839 -19.818  1.00  5.84           C  
ATOM    437  NZ  LYS A  28      37.012   2.999 -21.007  1.00  5.84           N1+
ATOM    438  H   LYS A  28      40.580   5.652 -15.071  1.00  5.84           H  
ATOM    439  HA  LYS A  28      38.223   7.015 -15.947  1.00  5.84           H  
ATOM    440 1HB  LYS A  28      39.580   5.618 -17.453  1.00  5.84           H  
ATOM    441 2HB  LYS A  28      39.173   4.180 -16.529  1.00  5.84           H  
ATOM    442 1HG  LYS A  28      36.803   4.437 -17.150  1.00  5.84           H  
ATOM    443 2HG  LYS A  28      37.196   5.904 -18.060  1.00  5.84           H  
ATOM    444 1HD  LYS A  28      38.683   4.589 -19.548  1.00  5.84           H  
ATOM    445 2HD  LYS A  28      38.317   3.127 -18.620  1.00  5.84           H  
ATOM    446 1HE  LYS A  28      35.929   3.335 -19.224  1.00  5.84           H  
ATOM    447 2HE  LYS A  28      36.295   4.796 -20.159  1.00  5.84           H  
ATOM    448 1HZ  LYS A  28      36.176   2.857 -21.557  1.00  5.84           H  
ATOM    449 2HZ  LYS A  28      37.709   3.465 -21.571  1.00  5.84           H  
ATOM    450 3HZ  LYS A  28      37.369   2.105 -20.702  1.00  5.84           H  
ATOM    451  N   GLN A  29      37.688   4.288 -14.158  1.00  5.39           N  
ATOM    452  CA  GLN A  29      36.677   3.627 -13.350  1.00  5.39           C  
ATOM    453  C   GLN A  29      36.319   4.449 -12.134  1.00  5.39           C  
ATOM    454  O   GLN A  29      35.169   4.459 -11.700  1.00  5.39           O  
ATOM    455  CB  GLN A  29      37.134   2.265 -12.895  1.00  5.39           C  
ATOM    456  CG  GLN A  29      36.082   1.503 -12.166  1.00  5.39           C  
ATOM    457  CD  GLN A  29      34.860   1.143 -13.015  1.00  5.39           C  
ATOM    458  NE2 GLN A  29      33.669   1.458 -12.513  1.00  5.39           N  
ATOM    459  OE1 GLN A  29      34.987   0.566 -14.099  1.00  5.39           O  
ATOM    460  H   GLN A  29      38.615   3.890 -14.220  1.00  5.39           H  
ATOM    461  HA  GLN A  29      35.782   3.505 -13.957  1.00  5.39           H  
ATOM    462 1HB  GLN A  29      37.463   1.672 -13.748  1.00  5.39           H  
ATOM    463 2HB  GLN A  29      37.981   2.384 -12.226  1.00  5.39           H  
ATOM    464 1HG  GLN A  29      36.539   0.615 -11.797  1.00  5.39           H  
ATOM    465 2HG  GLN A  29      35.732   2.108 -11.349  1.00  5.39           H  
ATOM    466 1HE2 GLN A  29      32.839   1.220 -13.020  1.00  5.39           H  
ATOM    467 2HE2 GLN A  29      33.610   1.920 -11.628  1.00  5.39           H  
ATOM    468  N   ILE A  30      37.307   5.142 -11.576  1.00  4.96           N  
ATOM    469  CA  ILE A  30      37.056   5.957 -10.400  1.00  4.96           C  
ATOM    470  C   ILE A  30      36.050   7.050 -10.767  1.00  4.96           C  
ATOM    471  O   ILE A  30      35.081   7.283 -10.028  1.00  4.96           O  
ATOM    472  CB  ILE A  30      38.365   6.540  -9.863  1.00  4.96           C  
ATOM    473  CG1 ILE A  30      39.230   5.393  -9.307  1.00  4.96           C  
ATOM    474  CG2 ILE A  30      38.072   7.554  -8.785  1.00  4.96           C  
ATOM    475  CD1 ILE A  30      40.657   5.780  -9.025  1.00  4.96           C  
ATOM    476  H   ILE A  30      38.252   5.081 -11.963  1.00  4.96           H  
ATOM    477  HA  ILE A  30      36.620   5.335  -9.624  1.00  4.96           H  
ATOM    478  HB  ILE A  30      38.908   7.012 -10.671  1.00  4.96           H  
ATOM    479 1HG1 ILE A  30      38.782   5.035  -8.384  1.00  4.96           H  
ATOM    480 2HG1 ILE A  30      39.233   4.575 -10.028  1.00  4.96           H  
ATOM    481 1HG2 ILE A  30      39.007   7.964  -8.407  1.00  4.96           H  
ATOM    482 2HG2 ILE A  30      37.465   8.358  -9.200  1.00  4.96           H  
ATOM    483 3HG2 ILE A  30      37.530   7.073  -7.970  1.00  4.96           H  
ATOM    484 1HD1 ILE A  30      41.195   4.913  -8.639  1.00  4.96           H  
ATOM    485 2HD1 ILE A  30      41.131   6.118  -9.939  1.00  4.96           H  
ATOM    486 3HD1 ILE A  30      40.677   6.581  -8.288  1.00  4.96           H  
ATOM    487  N   LEU A  31      36.255   7.684 -11.933  1.00  4.61           N  
ATOM    488  CA  LEU A  31      35.328   8.680 -12.448  1.00  4.61           C  
ATOM    489  C   LEU A  31      33.953   8.072 -12.638  1.00  4.61           C  
ATOM    490  O   LEU A  31      32.967   8.628 -12.152  1.00  4.61           O  
ATOM    491  CB  LEU A  31      35.803   9.248 -13.787  1.00  4.61           C  
ATOM    492  CG  LEU A  31      34.836  10.233 -14.453  1.00  4.61           C  
ATOM    493  CD1 LEU A  31      34.644  11.430 -13.553  1.00  4.61           C  
ATOM    494  CD2 LEU A  31      35.390  10.641 -15.803  1.00  4.61           C  
ATOM    495  H   LEU A  31      37.088   7.473 -12.485  1.00  4.61           H  
ATOM    496  HA  LEU A  31      35.254   9.491 -11.727  1.00  4.61           H  
ATOM    497 1HB  LEU A  31      36.755   9.752 -13.633  1.00  4.61           H  
ATOM    498 2HB  LEU A  31      35.966   8.426 -14.476  1.00  4.61           H  
ATOM    499  HG  LEU A  31      33.864   9.754 -14.592  1.00  4.61           H  
ATOM    500 1HD1 LEU A  31      33.947  12.128 -14.021  1.00  4.61           H  
ATOM    501 2HD1 LEU A  31      34.241  11.098 -12.597  1.00  4.61           H  
ATOM    502 3HD1 LEU A  31      35.600  11.923 -13.394  1.00  4.61           H  
ATOM    503 1HD2 LEU A  31      34.702  11.337 -16.284  1.00  4.61           H  
ATOM    504 2HD2 LEU A  31      36.359  11.120 -15.666  1.00  4.61           H  
ATOM    505 3HD2 LEU A  31      35.507   9.753 -16.426  1.00  4.61           H  
ATOM    506  N   VAL A  32      33.882   6.903 -13.291  1.00  4.34           N  
ATOM    507  CA  VAL A  32      32.595   6.257 -13.512  1.00  4.34           C  
ATOM    508  C   VAL A  32      31.911   6.023 -12.188  1.00  4.34           C  
ATOM    509  O   VAL A  32      30.716   6.277 -12.054  1.00  4.34           O  
ATOM    510  CB  VAL A  32      32.748   4.904 -14.222  1.00  4.34           C  
ATOM    511  CG1 VAL A  32      31.415   4.171 -14.205  1.00  4.34           C  
ATOM    512  CG2 VAL A  32      33.211   5.117 -15.648  1.00  4.34           C  
ATOM    513  H   VAL A  32      34.734   6.481 -13.667  1.00  4.34           H  
ATOM    514  HA  VAL A  32      31.977   6.912 -14.124  1.00  4.34           H  
ATOM    515  HB  VAL A  32      33.473   4.300 -13.685  1.00  4.34           H  
ATOM    516 1HG1 VAL A  32      31.528   3.206 -14.697  1.00  4.34           H  
ATOM    517 2HG1 VAL A  32      31.098   4.017 -13.172  1.00  4.34           H  
ATOM    518 3HG1 VAL A  32      30.666   4.762 -14.731  1.00  4.34           H  
ATOM    519 1HG2 VAL A  32      33.324   4.151 -16.140  1.00  4.34           H  
ATOM    520 2HG2 VAL A  32      32.475   5.715 -16.182  1.00  4.34           H  
ATOM    521 3HG2 VAL A  32      34.156   5.632 -15.651  1.00  4.34           H  
ATOM    522  N   GLY A  33      32.666   5.561 -11.205  1.00  4.15           N  
ATOM    523  CA  GLY A  33      32.135   5.320  -9.891  1.00  4.15           C  
ATOM    524  C   GLY A  33      31.426   6.558  -9.383  1.00  4.15           C  
ATOM    525  O   GLY A  33      30.238   6.502  -9.056  1.00  4.15           O  
ATOM    526  H   GLY A  33      33.646   5.365 -11.380  1.00  4.15           H  
ATOM    527 1HA  GLY A  33      31.448   4.494  -9.922  1.00  4.15           H  
ATOM    528 2HA  GLY A  33      32.956   5.053  -9.230  1.00  4.15           H  
ATOM    529  N   GLY A  34      32.141   7.682  -9.353  1.00  4.02           N  
ATOM    530  CA  GLY A  34      31.557   8.927  -8.883  1.00  4.02           C  
ATOM    531  C   GLY A  34      30.336   9.345  -9.703  1.00  4.02           C  
ATOM    532  O   GLY A  34      29.348   9.824  -9.139  1.00  4.02           O  
ATOM    533  H   GLY A  34      33.119   7.655  -9.659  1.00  4.02           H  
ATOM    534 1HA  GLY A  34      31.278   8.820  -7.836  1.00  4.02           H  
ATOM    535 2HA  GLY A  34      32.312   9.712  -8.935  1.00  4.02           H  
ATOM    536  N   MET A  35      30.364   9.119 -11.023  1.00  3.93           N  
ATOM    537  CA  MET A  35      29.229   9.507 -11.856  1.00  3.93           C  
ATOM    538  C   MET A  35      27.997   8.658 -11.553  1.00  3.93           C  
ATOM    539  O   MET A  35      26.871   9.161 -11.584  1.00  3.93           O  
ATOM    540  CB  MET A  35      29.578   9.403 -13.342  1.00  3.93           C  
ATOM    541  CG  MET A  35      30.648  10.391 -13.834  1.00  3.93           C  
ATOM    542  SD  MET A  35      30.195  12.103 -13.585  1.00  3.93           S  
ATOM    543  CE  MET A  35      31.095  12.437 -12.082  1.00  3.93           C  
ATOM    544  H   MET A  35      31.202   8.719 -11.449  1.00  3.93           H  
ATOM    545  HA  MET A  35      28.980  10.542 -11.631  1.00  3.93           H  
ATOM    546 1HB  MET A  35      29.941   8.396 -13.547  1.00  3.93           H  
ATOM    547 2HB  MET A  35      28.680   9.553 -13.937  1.00  3.93           H  
ATOM    548 1HG  MET A  35      31.570  10.211 -13.304  1.00  3.93           H  
ATOM    549 2HG  MET A  35      30.833  10.231 -14.895  1.00  3.93           H  
ATOM    550 1HE  MET A  35      30.923  13.468 -11.777  1.00  3.93           H  
ATOM    551 2HE  MET A  35      30.758  11.763 -11.302  1.00  3.93           H  
ATOM    552 3HE  MET A  35      32.152  12.284 -12.252  1.00  3.93           H  
ATOM    553  N   VAL A  36      28.197   7.380 -11.223  1.00  3.86           N  
ATOM    554  CA  VAL A  36      27.072   6.519 -10.879  1.00  3.86           C  
ATOM    555  C   VAL A  36      26.454   6.973  -9.569  1.00  3.86           C  
ATOM    556  O   VAL A  36      25.228   7.072  -9.447  1.00  3.86           O  
ATOM    557  CB  VAL A  36      27.491   5.038 -10.771  1.00  3.86           C  
ATOM    558  CG1 VAL A  36      26.329   4.205 -10.214  1.00  3.86           C  
ATOM    559  CG2 VAL A  36      27.880   4.510 -12.157  1.00  3.86           C  
ATOM    560  H   VAL A  36      29.146   7.000 -11.234  1.00  3.86           H  
ATOM    561  HA  VAL A  36      26.323   6.602 -11.666  1.00  3.86           H  
ATOM    562  HB  VAL A  36      28.339   4.954 -10.084  1.00  3.86           H  
ATOM    563 1HG1 VAL A  36      26.634   3.160 -10.131  1.00  3.86           H  
ATOM    564 2HG1 VAL A  36      26.059   4.585  -9.239  1.00  3.86           H  
ATOM    565 3HG1 VAL A  36      25.471   4.277 -10.878  1.00  3.86           H  
ATOM    566 1HG2 VAL A  36      28.182   3.467 -12.079  1.00  3.86           H  
ATOM    567 2HG2 VAL A  36      27.027   4.592 -12.828  1.00  3.86           H  
ATOM    568 3HG2 VAL A  36      28.699   5.089 -12.552  1.00  3.86           H  
ATOM    569  N   LEU A  37      27.301   7.274  -8.583  1.00  3.82           N  
ATOM    570  CA  LEU A  37      26.792   7.722  -7.294  1.00  3.82           C  
ATOM    571  C   LEU A  37      26.051   9.049  -7.414  1.00  3.82           C  
ATOM    572  O   LEU A  37      24.960   9.217  -6.855  1.00  3.82           O  
ATOM    573  CB  LEU A  37      27.955   7.827  -6.306  1.00  3.82           C  
ATOM    574  CG  LEU A  37      28.244   6.542  -5.509  1.00  3.82           C  
ATOM    575  CD1 LEU A  37      28.443   5.392  -6.467  1.00  3.82           C  
ATOM    576  CD2 LEU A  37      29.485   6.730  -4.678  1.00  3.82           C  
ATOM    577  H   LEU A  37      28.308   7.174  -8.737  1.00  3.82           H  
ATOM    578  HA  LEU A  37      26.096   6.988  -6.929  1.00  3.82           H  
ATOM    579 1HB  LEU A  37      28.858   8.087  -6.864  1.00  3.82           H  
ATOM    580 2HB  LEU A  37      27.742   8.626  -5.597  1.00  3.82           H  
ATOM    581  HG  LEU A  37      27.407   6.318  -4.867  1.00  3.82           H  
ATOM    582 1HD1 LEU A  37      28.644   4.479  -5.910  1.00  3.82           H  
ATOM    583 2HD1 LEU A  37      27.558   5.262  -7.071  1.00  3.82           H  
ATOM    584 3HD1 LEU A  37      29.268   5.606  -7.105  1.00  3.82           H  
ATOM    585 1HD2 LEU A  37      29.685   5.816  -4.118  1.00  3.82           H  
ATOM    586 2HD2 LEU A  37      30.330   6.947  -5.333  1.00  3.82           H  
ATOM    587 3HD2 LEU A  37      29.339   7.557  -3.986  1.00  3.82           H  
ATOM    588  N   LEU A  38      26.604   9.988  -8.182  1.00  3.83           N  
ATOM    589  CA  LEU A  38      25.923  11.259  -8.333  1.00  3.83           C  
ATOM    590  C   LEU A  38      24.641  11.093  -9.105  1.00  3.83           C  
ATOM    591  O   LEU A  38      23.609  11.620  -8.704  1.00  3.83           O  
ATOM    592  CB  LEU A  38      26.809  12.266  -9.055  1.00  3.83           C  
ATOM    593  CG  LEU A  38      28.005  12.756  -8.281  1.00  3.83           C  
ATOM    594  CD1 LEU A  38      28.863  13.579  -9.201  1.00  3.83           C  
ATOM    595  CD2 LEU A  38      27.530  13.562  -7.088  1.00  3.83           C  
ATOM    596  H   LEU A  38      27.506   9.832  -8.631  1.00  3.83           H  
ATOM    597  HA  LEU A  38      25.684  11.644  -7.348  1.00  3.83           H  
ATOM    598 1HB  LEU A  38      27.183  11.794  -9.968  1.00  3.83           H  
ATOM    599 2HB  LEU A  38      26.206  13.127  -9.335  1.00  3.83           H  
ATOM    600  HG  LEU A  38      28.592  11.908  -7.934  1.00  3.83           H  
ATOM    601 1HD1 LEU A  38      29.743  13.934  -8.666  1.00  3.83           H  
ATOM    602 2HD1 LEU A  38      29.166  12.958 -10.031  1.00  3.83           H  
ATOM    603 3HD1 LEU A  38      28.293  14.429  -9.570  1.00  3.83           H  
ATOM    604 1HD2 LEU A  38      28.392  13.919  -6.525  1.00  3.83           H  
ATOM    605 2HD2 LEU A  38      26.941  14.413  -7.433  1.00  3.83           H  
ATOM    606 3HD2 LEU A  38      26.918  12.932  -6.452  1.00  3.83           H  
ATOM    607  N   GLY A  39      24.678  10.295 -10.166  1.00  3.89           N  
ATOM    608  CA  GLY A  39      23.518  10.074 -11.001  1.00  3.89           C  
ATOM    609  C   GLY A  39      22.359   9.547 -10.182  1.00  3.89           C  
ATOM    610  O   GLY A  39      21.275  10.132 -10.188  1.00  3.89           O  
ATOM    611  H   GLY A  39      25.551   9.853 -10.448  1.00  3.89           H  
ATOM    612 1HA  GLY A  39      23.237  11.004 -11.492  1.00  3.89           H  
ATOM    613 2HA  GLY A  39      23.777   9.356 -11.780  1.00  3.89           H  
ATOM    614  N   ALA A  40      22.605   8.458  -9.455  1.00  4.02           N  
ATOM    615  CA  ALA A  40      21.587   7.813  -8.646  1.00  4.02           C  
ATOM    616  C   ALA A  40      20.995   8.780  -7.595  1.00  4.02           C  
ATOM    617  O   ALA A  40      19.791   8.732  -7.301  1.00  4.02           O  
ATOM    618  CB  ALA A  40      22.198   6.580  -8.012  1.00  4.02           C  
ATOM    619  H   ALA A  40      23.540   8.045  -9.481  1.00  4.02           H  
ATOM    620  HA  ALA A  40      20.784   7.497  -9.308  1.00  4.02           H  
ATOM    621 1HB  ALA A  40      21.455   6.056  -7.471  1.00  4.02           H  
ATOM    622 2HB  ALA A  40      22.591   5.927  -8.793  1.00  4.02           H  
ATOM    623 3HB  ALA A  40      23.013   6.882  -7.351  1.00  4.02           H  
ATOM    624  N   MET A  41      21.814   9.677  -7.034  1.00  4.19           N  
ATOM    625  CA  MET A  41      21.275  10.669  -6.104  1.00  4.19           C  
ATOM    626  C   MET A  41      20.474  11.773  -6.822  1.00  4.19           C  
ATOM    627  O   MET A  41      19.394  12.168  -6.377  1.00  4.19           O  
ATOM    628  CB  MET A  41      22.402  11.278  -5.270  1.00  4.19           C  
ATOM    629  CG  MET A  41      23.003  10.321  -4.240  1.00  4.19           C  
ATOM    630  SD  MET A  41      24.158  11.110  -3.135  1.00  4.19           S  
ATOM    631  CE  MET A  41      25.527  11.320  -4.264  1.00  4.19           C  
ATOM    632  H   MET A  41      22.817   9.675  -7.242  1.00  4.19           H  
ATOM    633  HA  MET A  41      20.588  10.169  -5.432  1.00  4.19           H  
ATOM    634 1HB  MET A  41      23.206  11.597  -5.939  1.00  4.19           H  
ATOM    635 2HB  MET A  41      22.036  12.160  -4.747  1.00  4.19           H  
ATOM    636 1HG  MET A  41      22.199   9.923  -3.642  1.00  4.19           H  
ATOM    637 2HG  MET A  41      23.505   9.492  -4.740  1.00  4.19           H  
ATOM    638 1HE  MET A  41      26.358  11.800  -3.751  1.00  4.19           H  
ATOM    639 2HE  MET A  41      25.841  10.349  -4.641  1.00  4.19           H  
ATOM    640 3HE  MET A  41      25.202  11.940  -5.092  1.00  4.19           H  
ATOM    641  N   LEU A  42      20.967  12.232  -7.971  1.00  4.37           N  
ATOM    642  CA  LEU A  42      20.343  13.322  -8.727  1.00  4.37           C  
ATOM    643  C   LEU A  42      18.953  12.973  -9.238  1.00  4.37           C  
ATOM    644  O   LEU A  42      18.067  13.828  -9.282  1.00  4.37           O  
ATOM    645  CB  LEU A  42      21.264  13.727  -9.880  1.00  4.37           C  
ATOM    646  CG  LEU A  42      22.572  14.449  -9.444  1.00  4.37           C  
ATOM    647  CD1 LEU A  42      23.516  14.560 -10.630  1.00  4.37           C  
ATOM    648  CD2 LEU A  42      22.224  15.818  -8.908  1.00  4.37           C  
ATOM    649  H   LEU A  42      21.840  11.846  -8.321  1.00  4.37           H  
ATOM    650  HA  LEU A  42      20.248  14.177  -8.060  1.00  4.37           H  
ATOM    651 1HB  LEU A  42      21.546  12.826 -10.425  1.00  4.37           H  
ATOM    652 2HB  LEU A  42      20.717  14.383 -10.554  1.00  4.37           H  
ATOM    653  HG  LEU A  42      23.060  13.891  -8.663  1.00  4.37           H  
ATOM    654 1HD1 LEU A  42      24.432  15.064 -10.321  1.00  4.37           H  
ATOM    655 2HD1 LEU A  42      23.757  13.559 -10.988  1.00  4.37           H  
ATOM    656 3HD1 LEU A  42      23.037  15.127 -11.425  1.00  4.37           H  
ATOM    657 1HD2 LEU A  42      23.136  16.327  -8.595  1.00  4.37           H  
ATOM    658 2HD2 LEU A  42      21.731  16.400  -9.686  1.00  4.37           H  
ATOM    659 3HD2 LEU A  42      21.555  15.712  -8.054  1.00  4.37           H  
ATOM    660  N   VAL A  43      18.743  11.708  -9.586  1.00  4.54           N  
ATOM    661  CA  VAL A  43      17.442  11.253 -10.069  1.00  4.54           C  
ATOM    662  C   VAL A  43      16.426  11.036  -8.933  1.00  4.54           C  
ATOM    663  O   VAL A  43      15.273  10.692  -9.193  1.00  4.54           O  
ATOM    664  CB  VAL A  43      17.581   9.962 -10.896  1.00  4.54           C  
ATOM    665  CG1 VAL A  43      18.472  10.205 -12.096  1.00  4.54           C  
ATOM    666  CG2 VAL A  43      18.155   8.899 -10.040  1.00  4.54           C  
ATOM    667  H   VAL A  43      19.531  11.057  -9.556  1.00  4.54           H  
ATOM    668  HA  VAL A  43      17.045  12.023 -10.731  1.00  4.54           H  
ATOM    669  HB  VAL A  43      16.602   9.657 -11.258  1.00  4.54           H  
ATOM    670 1HG1 VAL A  43      18.563   9.286 -12.675  1.00  4.54           H  
ATOM    671 2HG1 VAL A  43      18.038  10.987 -12.718  1.00  4.54           H  
ATOM    672 3HG1 VAL A  43      19.454  10.518 -11.763  1.00  4.54           H  
ATOM    673 1HG2 VAL A  43      18.261   7.978 -10.606  1.00  4.54           H  
ATOM    674 2HG2 VAL A  43      19.110   9.222  -9.696  1.00  4.54           H  
ATOM    675 3HG2 VAL A  43      17.520   8.739  -9.210  1.00  4.54           H  
ATOM    676  N   GLY A  44      16.859  11.181  -7.670  1.00  4.63           N  
ATOM    677  CA  GLY A  44      15.983  11.020  -6.512  1.00  4.63           C  
ATOM    678  C   GLY A  44      15.912   9.600  -5.954  1.00  4.63           C  
ATOM    679  O   GLY A  44      15.258   9.361  -4.938  1.00  4.63           O  
ATOM    680  H   GLY A  44      17.820  11.468  -7.483  1.00  4.63           H  
ATOM    681 1HA  GLY A  44      16.333  11.689  -5.726  1.00  4.63           H  
ATOM    682 2HA  GLY A  44      14.981  11.353  -6.777  1.00  4.63           H  
ATOM    683  N   GLN A  45      16.551   8.651  -6.623  1.00  4.65           N  
ATOM    684  CA  GLN A  45      16.541   7.261  -6.175  1.00  4.65           C  
ATOM    685  C   GLN A  45      17.310   7.036  -4.882  1.00  4.65           C  
ATOM    686  O   GLN A  45      16.902   6.233  -4.040  1.00  4.65           O  
ATOM    687  CB  GLN A  45      17.087   6.335  -7.266  1.00  4.65           C  
ATOM    688  CG  GLN A  45      16.154   6.169  -8.461  1.00  4.65           C  
ATOM    689  CD  GLN A  45      16.724   5.262  -9.539  1.00  4.65           C  
ATOM    690  NE2 GLN A  45      16.469   5.612 -10.797  1.00  4.65           N  
ATOM    691  OE1 GLN A  45      17.388   4.256  -9.251  1.00  4.65           O  
ATOM    692  H   GLN A  45      17.077   8.910  -7.444  1.00  4.65           H  
ATOM    693  HA  GLN A  45      15.505   6.983  -5.990  1.00  4.65           H  
ATOM    694 1HB  GLN A  45      18.023   6.754  -7.641  1.00  4.65           H  
ATOM    695 2HB  GLN A  45      17.321   5.367  -6.854  1.00  4.65           H  
ATOM    696 1HG  GLN A  45      15.224   5.723  -8.105  1.00  4.65           H  
ATOM    697 2HG  GLN A  45      15.944   7.141  -8.896  1.00  4.65           H  
ATOM    698 1HE2 GLN A  45      16.818   5.056 -11.555  1.00  4.65           H  
ATOM    699 2HE2 GLN A  45      15.928   6.433 -10.989  1.00  4.65           H  
ATOM    700  N   VAL A  46      18.413   7.756  -4.723  1.00  4.59           N  
ATOM    701  CA  VAL A  46      19.281   7.586  -3.568  1.00  4.59           C  
ATOM    702  C   VAL A  46      19.379   8.816  -2.680  1.00  4.59           C  
ATOM    703  O   VAL A  46      19.620   9.923  -3.164  1.00  4.59           O  
ATOM    704  CB  VAL A  46      20.678   7.242  -4.070  1.00  4.59           C  
ATOM    705  CG1 VAL A  46      21.634   7.088  -2.917  1.00  4.59           C  
ATOM    706  CG2 VAL A  46      20.579   6.028  -4.921  1.00  4.59           C  
ATOM    707  H   VAL A  46      18.698   8.389  -5.470  1.00  4.59           H  
ATOM    708  HA  VAL A  46      18.899   6.759  -2.966  1.00  4.59           H  
ATOM    709  HB  VAL A  46      21.054   8.052  -4.663  1.00  4.59           H  
ATOM    710 1HG1 VAL A  46      22.605   6.894  -3.296  1.00  4.59           H  
ATOM    711 2HG1 VAL A  46      21.671   8.002  -2.345  1.00  4.59           H  
ATOM    712 3HG1 VAL A  46      21.312   6.276  -2.285  1.00  4.59           H  
ATOM    713 1HG2 VAL A  46      21.554   5.773  -5.289  1.00  4.59           H  
ATOM    714 2HG2 VAL A  46      20.190   5.236  -4.359  1.00  4.59           H  
ATOM    715 3HG2 VAL A  46      19.913   6.223  -5.754  1.00  4.59           H  
ATOM    716  N   THR A  47      19.215   8.622  -1.370  1.00  4.46           N  
ATOM    717  CA  THR A  47      19.350   9.729  -0.434  1.00  4.46           C  
ATOM    718  C   THR A  47      20.745   9.757   0.167  1.00  4.46           C  
ATOM    719  O   THR A  47      21.518   8.804   0.020  1.00  4.46           O  
ATOM    720  CB  THR A  47      18.344   9.611   0.715  1.00  4.46           C  
ATOM    721  CG2 THR A  47      16.948   9.451   0.155  1.00  4.46           C  
ATOM    722  OG1 THR A  47      18.666   8.453   1.509  1.00  4.46           O  
ATOM    723  H   THR A  47      18.980   7.687  -0.998  1.00  4.46           H  
ATOM    724  HA  THR A  47      19.181  10.666  -0.964  1.00  4.46           H  
ATOM    725  HB  THR A  47      18.392  10.500   1.339  1.00  4.46           H  
ATOM    726  HG1 THR A  47      18.429   7.644   0.993  1.00  4.46           H  
ATOM    727 1HG2 THR A  47      16.234   9.358   0.973  1.00  4.46           H  
ATOM    728 2HG2 THR A  47      16.695  10.319  -0.453  1.00  4.46           H  
ATOM    729 3HG2 THR A  47      16.910   8.549  -0.463  1.00  4.46           H  
ATOM    730  N   ILE A  48      21.047  10.812   0.909  1.00  4.30           N  
ATOM    731  CA  ILE A  48      22.328  10.903   1.587  1.00  4.30           C  
ATOM    732  C   ILE A  48      22.507   9.747   2.553  1.00  4.30           C  
ATOM    733  O   ILE A  48      23.563   9.127   2.599  1.00  4.30           O  
ATOM    734  CB  ILE A  48      22.465  12.222   2.348  1.00  4.30           C  
ATOM    735  CG1 ILE A  48      22.553  13.389   1.367  1.00  4.30           C  
ATOM    736  CG2 ILE A  48      23.673  12.162   3.264  1.00  4.30           C  
ATOM    737  CD1 ILE A  48      22.403  14.739   2.024  1.00  4.30           C  
ATOM    738  H   ILE A  48      20.380  11.568   1.000  1.00  4.30           H  
ATOM    739  HA  ILE A  48      23.121  10.847   0.834  1.00  4.30           H  
ATOM    740  HB  ILE A  48      21.572  12.379   2.955  1.00  4.30           H  
ATOM    741 1HG1 ILE A  48      23.522  13.354   0.868  1.00  4.30           H  
ATOM    742 2HG1 ILE A  48      21.773  13.282   0.616  1.00  4.30           H  
ATOM    743 1HG2 ILE A  48      23.758  13.092   3.821  1.00  4.30           H  
ATOM    744 2HG2 ILE A  48      23.551  11.337   3.957  1.00  4.30           H  
ATOM    745 3HG2 ILE A  48      24.574  12.008   2.672  1.00  4.30           H  
ATOM    746 1HD1 ILE A  48      22.478  15.522   1.270  1.00  4.30           H  
ATOM    747 2HD1 ILE A  48      21.429  14.800   2.513  1.00  4.30           H  
ATOM    748 3HD1 ILE A  48      23.189  14.874   2.766  1.00  4.30           H  
ATOM    749  N   LEU A  49      21.455   9.441   3.311  1.00  4.14           N  
ATOM    750  CA  LEU A  49      21.519   8.363   4.286  1.00  4.14           C  
ATOM    751  C   LEU A  49      21.744   7.015   3.617  1.00  4.14           C  
ATOM    752  O   LEU A  49      22.457   6.159   4.148  1.00  4.14           O  
ATOM    753  CB  LEU A  49      20.238   8.324   5.109  1.00  4.14           C  
ATOM    754  CG  LEU A  49      20.037   9.527   6.034  1.00  4.14           C  
ATOM    755  CD1 LEU A  49      18.673   9.430   6.701  1.00  4.14           C  
ATOM    756  CD2 LEU A  49      21.159   9.562   7.055  1.00  4.14           C  
ATOM    757  H   LEU A  49      20.603   9.970   3.210  1.00  4.14           H  
ATOM    758  HA  LEU A  49      22.354   8.556   4.954  1.00  4.14           H  
ATOM    759 1HB  LEU A  49      19.388   8.274   4.424  1.00  4.14           H  
ATOM    760 2HB  LEU A  49      20.241   7.422   5.720  1.00  4.14           H  
ATOM    761  HG  LEU A  49      20.058  10.445   5.446  1.00  4.14           H  
ATOM    762 1HD1 LEU A  49      18.522  10.292   7.352  1.00  4.14           H  
ATOM    763 2HD1 LEU A  49      17.895   9.413   5.937  1.00  4.14           H  
ATOM    764 3HD1 LEU A  49      18.621   8.517   7.293  1.00  4.14           H  
ATOM    765 1HD2 LEU A  49      21.029  10.422   7.712  1.00  4.14           H  
ATOM    766 2HD2 LEU A  49      21.142   8.646   7.646  1.00  4.14           H  
ATOM    767 3HD2 LEU A  49      22.107   9.641   6.541  1.00  4.14           H  
ATOM    768  N   ASP A  50      21.224   6.828   2.406  1.00  3.98           N  
ATOM    769  CA  ASP A  50      21.427   5.528   1.777  1.00  3.98           C  
ATOM    770  C   ASP A  50      22.877   5.429   1.321  1.00  3.98           C  
ATOM    771  O   ASP A  50      23.519   4.382   1.466  1.00  3.98           O  
ATOM    772  CB  ASP A  50      20.555   5.388   0.536  1.00  3.98           C  
ATOM    773  CG  ASP A  50      19.077   5.352   0.796  1.00  3.98           C  
ATOM    774  OD1 ASP A  50      18.620   4.599   1.623  1.00  3.98           O  
ATOM    775  OD2 ASP A  50      18.392   6.144   0.150  1.00  3.98           O1-
ATOM    776  H   ASP A  50      20.627   7.540   1.975  1.00  3.98           H  
ATOM    777  HA  ASP A  50      21.216   4.733   2.493  1.00  3.98           H  
ATOM    778 1HB  ASP A  50      20.758   6.230  -0.112  1.00  3.98           H  
ATOM    779 2HB  ASP A  50      20.843   4.489   0.008  1.00  3.98           H  
ATOM    780  N   LEU A  51      23.419   6.536   0.821  1.00  3.82           N  
ATOM    781  CA  LEU A  51      24.797   6.527   0.379  1.00  3.82           C  
ATOM    782  C   LEU A  51      25.739   6.363   1.578  1.00  3.82           C  
ATOM    783  O   LEU A  51      26.744   5.659   1.483  1.00  3.82           O  
ATOM    784  CB  LEU A  51      25.139   7.759  -0.452  1.00  3.82           C  
ATOM    785  CG  LEU A  51      26.567   7.724  -1.033  1.00  3.82           C  
ATOM    786  CD1 LEU A  51      26.729   6.463  -1.858  1.00  3.82           C  
ATOM    787  CD2 LEU A  51      26.787   8.908  -1.919  1.00  3.82           C  
ATOM    788  H   LEU A  51      22.854   7.384   0.723  1.00  3.82           H  
ATOM    789  HA  LEU A  51      24.931   5.663  -0.271  1.00  3.82           H  
ATOM    790 1HB  LEU A  51      24.427   7.845  -1.277  1.00  3.82           H  
ATOM    791 2HB  LEU A  51      25.041   8.645   0.183  1.00  3.82           H  
ATOM    792  HG  LEU A  51      27.296   7.719  -0.218  1.00  3.82           H  
ATOM    793 1HD1 LEU A  51      27.731   6.422  -2.273  1.00  3.82           H  
ATOM    794 2HD1 LEU A  51      26.563   5.593  -1.234  1.00  3.82           H  
ATOM    795 3HD1 LEU A  51      26.012   6.480  -2.651  1.00  3.82           H  
ATOM    796 1HD2 LEU A  51      27.792   8.872  -2.339  1.00  3.82           H  
ATOM    797 2HD2 LEU A  51      26.060   8.870  -2.721  1.00  3.82           H  
ATOM    798 3HD2 LEU A  51      26.662   9.826  -1.346  1.00  3.82           H  
ATOM    799  N   LEU A  52      25.442   7.016   2.709  1.00  3.65           N  
ATOM    800  CA  LEU A  52      26.302   6.869   3.885  1.00  3.65           C  
ATOM    801  C   LEU A  52      26.312   5.427   4.396  1.00  3.65           C  
ATOM    802  O   LEU A  52      27.371   4.884   4.731  1.00  3.65           O  
ATOM    803  CB  LEU A  52      25.834   7.792   5.009  1.00  3.65           C  
ATOM    804  CG  LEU A  52      26.041   9.290   4.771  1.00  3.65           C  
ATOM    805  CD1 LEU A  52      25.355  10.065   5.879  1.00  3.65           C  
ATOM    806  CD2 LEU A  52      27.520   9.589   4.723  1.00  3.65           C  
ATOM    807  H   LEU A  52      24.623   7.622   2.747  1.00  3.65           H  
ATOM    808  HA  LEU A  52      27.317   7.145   3.603  1.00  3.65           H  
ATOM    809 1HB  LEU A  52      24.765   7.629   5.157  1.00  3.65           H  
ATOM    810 2HB  LEU A  52      26.353   7.519   5.925  1.00  3.65           H  
ATOM    811  HG  LEU A  52      25.595   9.576   3.828  1.00  3.65           H  
ATOM    812 1HD1 LEU A  52      25.488  11.133   5.715  1.00  3.65           H  
ATOM    813 2HD1 LEU A  52      24.302   9.828   5.874  1.00  3.65           H  
ATOM    814 3HD1 LEU A  52      25.787   9.787   6.838  1.00  3.65           H  
ATOM    815 1HD2 LEU A  52      27.668  10.655   4.549  1.00  3.65           H  
ATOM    816 2HD2 LEU A  52      27.980   9.307   5.670  1.00  3.65           H  
ATOM    817 3HD2 LEU A  52      27.979   9.021   3.912  1.00  3.65           H  
ATOM    818  N   LYS A  53      25.146   4.767   4.400  1.00  3.50           N  
ATOM    819  CA  LYS A  53      25.104   3.371   4.827  1.00  3.50           C  
ATOM    820  C   LYS A  53      25.926   2.523   3.874  1.00  3.50           C  
ATOM    821  O   LYS A  53      26.673   1.631   4.301  1.00  3.50           O  
ATOM    822  CB  LYS A  53      23.664   2.861   4.868  1.00  3.50           C  
ATOM    823  CG  LYS A  53      22.805   3.408   6.009  1.00  3.50           C  
ATOM    824  CD  LYS A  53      21.378   2.911   5.863  1.00  3.50           C  
ATOM    825  CE  LYS A  53      20.480   3.359   6.997  1.00  3.50           C  
ATOM    826  NZ  LYS A  53      19.066   2.961   6.740  1.00  3.50           N1+
ATOM    827  H   LYS A  53      24.278   5.239   4.135  1.00  3.50           H  
ATOM    828  HA  LYS A  53      25.544   3.292   5.821  1.00  3.50           H  
ATOM    829 1HB  LYS A  53      23.168   3.128   3.927  1.00  3.50           H  
ATOM    830 2HB  LYS A  53      23.665   1.775   4.933  1.00  3.50           H  
ATOM    831 1HG  LYS A  53      23.207   3.070   6.964  1.00  3.50           H  
ATOM    832 2HG  LYS A  53      22.817   4.495   5.991  1.00  3.50           H  
ATOM    833 1HD  LYS A  53      20.968   3.290   4.921  1.00  3.50           H  
ATOM    834 2HD  LYS A  53      21.377   1.821   5.823  1.00  3.50           H  
ATOM    835 1HE  LYS A  53      20.818   2.887   7.913  1.00  3.50           H  
ATOM    836 2HE  LYS A  53      20.534   4.441   7.118  1.00  3.50           H  
ATOM    837 1HZ  LYS A  53      18.476   3.241   7.516  1.00  3.50           H  
ATOM    838 2HZ  LYS A  53      18.745   3.410   5.891  1.00  3.50           H  
ATOM    839 3HZ  LYS A  53      19.017   1.959   6.618  1.00  3.50           H  
ATOM    840  N   LEU A  54      25.819   2.830   2.578  1.00  3.39           N  
ATOM    841  CA  LEU A  54      26.570   2.114   1.571  1.00  3.39           C  
ATOM    842  C   LEU A  54      28.054   2.325   1.746  1.00  3.39           C  
ATOM    843  O   LEU A  54      28.813   1.366   1.694  1.00  3.39           O  
ATOM    844  CB  LEU A  54      26.143   2.501   0.165  1.00  3.39           C  
ATOM    845  CG  LEU A  54      26.938   1.805  -0.891  1.00  3.39           C  
ATOM    846  CD1 LEU A  54      26.782   0.307  -0.686  1.00  3.39           C  
ATOM    847  CD2 LEU A  54      26.454   2.229  -2.253  1.00  3.39           C  
ATOM    848  H   LEU A  54      25.171   3.560   2.278  1.00  3.39           H  
ATOM    849  HA  LEU A  54      26.373   1.055   1.682  1.00  3.39           H  
ATOM    850 1HB  LEU A  54      25.087   2.254   0.034  1.00  3.39           H  
ATOM    851 2HB  LEU A  54      26.268   3.565   0.044  1.00  3.39           H  
ATOM    852  HG  LEU A  54      27.988   2.067  -0.787  1.00  3.39           H  
ATOM    853 1HD1 LEU A  54      27.360  -0.212  -1.427  1.00  3.39           H  
ATOM    854 2HD1 LEU A  54      27.138   0.036   0.297  1.00  3.39           H  
ATOM    855 3HD1 LEU A  54      25.742   0.044  -0.774  1.00  3.39           H  
ATOM    856 1HD2 LEU A  54      27.024   1.740  -3.008  1.00  3.39           H  
ATOM    857 2HD2 LEU A  54      25.402   1.957  -2.355  1.00  3.39           H  
ATOM    858 3HD2 LEU A  54      26.569   3.307  -2.363  1.00  3.39           H  
ATOM    859  N   THR A  55      28.472   3.562   1.981  1.00  3.31           N  
ATOM    860  CA  THR A  55      29.878   3.884   2.140  1.00  3.31           C  
ATOM    861  C   THR A  55      30.492   2.996   3.213  1.00  3.31           C  
ATOM    862  O   THR A  55      31.566   2.410   3.012  1.00  3.31           O  
ATOM    863  CB  THR A  55      30.044   5.362   2.528  1.00  3.31           C  
ATOM    864  CG2 THR A  55      31.506   5.703   2.728  1.00  3.31           C  
ATOM    865  OG1 THR A  55      29.480   6.188   1.492  1.00  3.31           O  
ATOM    866  H   THR A  55      27.791   4.313   2.015  1.00  3.31           H  
ATOM    867  HA  THR A  55      30.392   3.698   1.197  1.00  3.31           H  
ATOM    868  HB  THR A  55      29.507   5.551   3.454  1.00  3.31           H  
ATOM    869  HG1 THR A  55      28.517   5.981   1.420  1.00  3.31           H  
ATOM    870 1HG2 THR A  55      31.597   6.751   3.007  1.00  3.31           H  
ATOM    871 2HG2 THR A  55      31.916   5.078   3.522  1.00  3.31           H  
ATOM    872 3HG2 THR A  55      32.054   5.523   1.804  1.00  3.31           H  
ATOM    873  N   VAL A  56      29.788   2.855   4.336  1.00  3.27           N  
ATOM    874  CA  VAL A  56      30.281   1.999   5.396  1.00  3.27           C  
ATOM    875  C   VAL A  56      30.385   0.561   4.905  1.00  3.27           C  
ATOM    876  O   VAL A  56      31.413  -0.094   5.104  1.00  3.27           O  
ATOM    877  CB  VAL A  56      29.345   2.049   6.613  1.00  3.27           C  
ATOM    878  CG1 VAL A  56      29.769   0.990   7.630  1.00  3.27           C  
ATOM    879  CG2 VAL A  56      29.381   3.442   7.211  1.00  3.27           C  
ATOM    880  H   VAL A  56      28.910   3.371   4.450  1.00  3.27           H  
ATOM    881  HA  VAL A  56      31.272   2.344   5.691  1.00  3.27           H  
ATOM    882  HB  VAL A  56      28.328   1.817   6.294  1.00  3.27           H  
ATOM    883 1HG1 VAL A  56      29.096   1.014   8.486  1.00  3.27           H  
ATOM    884 2HG1 VAL A  56      29.722   0.015   7.161  1.00  3.27           H  
ATOM    885 3HG1 VAL A  56      30.787   1.188   7.962  1.00  3.27           H  
ATOM    886 1HG2 VAL A  56      28.708   3.488   8.067  1.00  3.27           H  
ATOM    887 2HG2 VAL A  56      30.394   3.675   7.531  1.00  3.27           H  
ATOM    888 3HG2 VAL A  56      29.062   4.166   6.462  1.00  3.27           H  
ATOM    889  N   ALA A  57      29.334   0.080   4.228  1.00  3.29           N  
ATOM    890  CA  ALA A  57      29.339  -1.276   3.701  1.00  3.29           C  
ATOM    891  C   ALA A  57      30.445  -1.512   2.695  1.00  3.29           C  
ATOM    892  O   ALA A  57      30.996  -2.602   2.670  1.00  3.29           O  
ATOM    893  CB  ALA A  57      28.024  -1.607   3.088  1.00  3.29           C  
ATOM    894  H   ALA A  57      28.508   0.666   4.095  1.00  3.29           H  
ATOM    895  HA  ALA A  57      29.499  -1.946   4.518  1.00  3.29           H  
ATOM    896 1HB  ALA A  57      28.037  -2.634   2.755  1.00  3.29           H  
ATOM    897 2HB  ALA A  57      27.287  -1.481   3.850  1.00  3.29           H  
ATOM    898 3HB  ALA A  57      27.833  -0.951   2.259  1.00  3.29           H  
ATOM    899  N   VAL A  58      30.790  -0.520   1.883  1.00  3.37           N  
ATOM    900  CA  VAL A  58      31.862  -0.662   0.902  1.00  3.37           C  
ATOM    901  C   VAL A  58      33.172  -0.925   1.647  1.00  3.37           C  
ATOM    902  O   VAL A  58      33.956  -1.801   1.273  1.00  3.37           O  
ATOM    903  CB  VAL A  58      31.931   0.584  -0.004  1.00  3.37           C  
ATOM    904  CG1 VAL A  58      33.156   0.572  -0.874  1.00  3.37           C  
ATOM    905  CG2 VAL A  58      30.695   0.600  -0.917  1.00  3.37           C  
ATOM    906  H   VAL A  58      30.278   0.355   1.940  1.00  3.37           H  
ATOM    907  HA  VAL A  58      31.638  -1.518   0.269  1.00  3.37           H  
ATOM    908  HB  VAL A  58      31.958   1.473   0.624  1.00  3.37           H  
ATOM    909 1HG1 VAL A  58      33.169   1.467  -1.489  1.00  3.37           H  
ATOM    910 2HG1 VAL A  58      34.046   0.550  -0.248  1.00  3.37           H  
ATOM    911 3HG1 VAL A  58      33.125  -0.297  -1.512  1.00  3.37           H  
ATOM    912 1HG2 VAL A  58      30.716   1.482  -1.549  1.00  3.37           H  
ATOM    913 2HG2 VAL A  58      30.694  -0.298  -1.538  1.00  3.37           H  
ATOM    914 3HG2 VAL A  58      29.808   0.612  -0.319  1.00  3.37           H  
ATOM    915  N   GLY A  59      33.395  -0.195   2.736  1.00  3.51           N  
ATOM    916  CA  GLY A  59      34.568  -0.435   3.569  1.00  3.51           C  
ATOM    917  C   GLY A  59      34.564  -1.878   4.107  1.00  3.51           C  
ATOM    918  O   GLY A  59      35.547  -2.617   3.972  1.00  3.51           O  
ATOM    919  H   GLY A  59      32.728   0.541   2.991  1.00  3.51           H  
ATOM    920 1HA  GLY A  59      35.471  -0.255   2.988  1.00  3.51           H  
ATOM    921 2HA  GLY A  59      34.566   0.268   4.402  1.00  3.51           H  
ATOM    922  N   LEU A  60      33.438  -2.282   4.704  1.00  3.70           N  
ATOM    923  CA  LEU A  60      33.306  -3.610   5.310  1.00  3.70           C  
ATOM    924  C   LEU A  60      33.469  -4.713   4.260  1.00  3.70           C  
ATOM    925  O   LEU A  60      34.105  -5.744   4.512  1.00  3.70           O  
ATOM    926  CB  LEU A  60      31.910  -3.732   5.908  1.00  3.70           C  
ATOM    927  CG  LEU A  60      31.589  -2.822   7.066  1.00  3.70           C  
ATOM    928  CD1 LEU A  60      30.099  -2.897   7.357  1.00  3.70           C  
ATOM    929  CD2 LEU A  60      32.405  -3.228   8.276  1.00  3.70           C  
ATOM    930  H   LEU A  60      32.659  -1.620   4.765  1.00  3.70           H  
ATOM    931  HA  LEU A  60      34.067  -3.728   6.078  1.00  3.70           H  
ATOM    932 1HB  LEU A  60      31.171  -3.578   5.130  1.00  3.70           H  
ATOM    933 2HB  LEU A  60      31.812  -4.731   6.274  1.00  3.70           H  
ATOM    934  HG  LEU A  60      31.827  -1.802   6.793  1.00  3.70           H  
ATOM    935 1HD1 LEU A  60      29.867  -2.211   8.149  1.00  3.70           H  
ATOM    936 2HD1 LEU A  60      29.533  -2.620   6.510  1.00  3.70           H  
ATOM    937 3HD1 LEU A  60      29.826  -3.896   7.640  1.00  3.70           H  
ATOM    938 1HD2 LEU A  60      32.172  -2.564   9.110  1.00  3.70           H  
ATOM    939 2HD2 LEU A  60      32.168  -4.253   8.549  1.00  3.70           H  
ATOM    940 3HD2 LEU A  60      33.466  -3.155   8.036  1.00  3.70           H  
ATOM    941  N   HIS A  61      32.918  -4.450   3.074  1.00  3.96           N  
ATOM    942  CA  HIS A  61      32.940  -5.324   1.914  1.00  3.96           C  
ATOM    943  C   HIS A  61      34.363  -5.569   1.515  1.00  3.96           C  
ATOM    944  O   HIS A  61      34.765  -6.709   1.314  1.00  3.96           O  
ATOM    945  CB  HIS A  61      32.139  -4.697   0.760  1.00  3.96           C  
ATOM    946  CG  HIS A  61      32.098  -5.444  -0.538  1.00  3.96           C  
ATOM    947  CD2 HIS A  61      32.840  -6.462  -1.027  1.00  3.96           C  
ATOM    948  ND1 HIS A  61      31.199  -5.117  -1.534  1.00  3.96           N  
ATOM    949  CE1 HIS A  61      31.369  -5.916  -2.560  1.00  3.96           C  
ATOM    950  NE2 HIS A  61      32.360  -6.743  -2.284  1.00  3.96           N  
ATOM    951  H   HIS A  61      32.417  -3.579   2.971  1.00  3.96           H  
ATOM    952  HA  HIS A  61      32.483  -6.273   2.173  1.00  3.96           H  
ATOM    953 1HB  HIS A  61      31.107  -4.558   1.085  1.00  3.96           H  
ATOM    954 2HB  HIS A  61      32.536  -3.720   0.550  1.00  3.96           H  
ATOM    955  HD2 HIS A  61      33.661  -6.968  -0.518  1.00  3.96           H  
ATOM    956  HE1 HIS A  61      30.790  -5.891  -3.485  1.00  3.96           H  
ATOM    957  HE2 HIS A  61      32.713  -7.465  -2.897  1.00  3.96           H  
ATOM    958  N   PHE A  62      35.139  -4.497   1.408  1.00  4.29           N  
ATOM    959  CA  PHE A  62      36.532  -4.621   1.048  1.00  4.29           C  
ATOM    960  C   PHE A  62      37.242  -5.556   2.007  1.00  4.29           C  
ATOM    961  O   PHE A  62      37.892  -6.510   1.584  1.00  4.29           O  
ATOM    962  CB  PHE A  62      37.230  -3.276   1.083  1.00  4.29           C  
ATOM    963  CG  PHE A  62      38.660  -3.380   0.736  1.00  4.29           C  
ATOM    964  CD1 PHE A  62      39.036  -3.555  -0.581  1.00  4.29           C  
ATOM    965  CD2 PHE A  62      39.640  -3.297   1.711  1.00  4.29           C  
ATOM    966  CE1 PHE A  62      40.355  -3.645  -0.934  1.00  4.29           C  
ATOM    967  CE2 PHE A  62      40.972  -3.388   1.369  1.00  4.29           C  
ATOM    968  CZ  PHE A  62      41.332  -3.562   0.040  1.00  4.29           C  
ATOM    969  H   PHE A  62      34.746  -3.567   1.565  1.00  4.29           H  
ATOM    970  HA  PHE A  62      36.599  -5.030   0.042  1.00  4.29           H  
ATOM    971 1HB  PHE A  62      36.746  -2.582   0.425  1.00  4.29           H  
ATOM    972 2HB  PHE A  62      37.159  -2.861   2.083  1.00  4.29           H  
ATOM    973  HD1 PHE A  62      38.271  -3.626  -1.337  1.00  4.29           H  
ATOM    974  HD2 PHE A  62      39.346  -3.160   2.757  1.00  4.29           H  
ATOM    975  HE1 PHE A  62      40.629  -3.782  -1.984  1.00  4.29           H  
ATOM    976  HE2 PHE A  62      41.738  -3.324   2.142  1.00  4.29           H  
ATOM    977  HZ  PHE A  62      42.383  -3.635  -0.236  1.00  4.29           H  
ATOM    978  N   HIS A  63      37.072  -5.337   3.308  1.00  4.70           N  
ATOM    979  CA  HIS A  63      37.773  -6.164   4.283  1.00  4.70           C  
ATOM    980  C   HIS A  63      37.379  -7.644   4.163  1.00  4.70           C  
ATOM    981  O   HIS A  63      38.234  -8.532   4.234  1.00  4.70           O  
ATOM    982  CB  HIS A  63      37.505  -5.647   5.697  1.00  4.70           C  
ATOM    983  CG  HIS A  63      38.175  -4.326   5.972  1.00  4.70           C  
ATOM    984  CD2 HIS A  63      37.665  -3.116   6.308  1.00  4.70           C  
ATOM    985  ND1 HIS A  63      39.547  -4.160   5.911  1.00  4.70           N  
ATOM    986  CE1 HIS A  63      39.847  -2.903   6.195  1.00  4.70           C  
ATOM    987  NE2 HIS A  63      38.725  -2.252   6.441  1.00  4.70           N  
ATOM    988  H   HIS A  63      36.486  -4.554   3.613  1.00  4.70           H  
ATOM    989  HA  HIS A  63      38.844  -6.096   4.103  1.00  4.70           H  
ATOM    990 1HB  HIS A  63      36.428  -5.523   5.839  1.00  4.70           H  
ATOM    991 2HB  HIS A  63      37.852  -6.376   6.427  1.00  4.70           H  
ATOM    992  HD2 HIS A  63      36.610  -2.875   6.447  1.00  4.70           H  
ATOM    993  HE1 HIS A  63      40.850  -2.480   6.224  1.00  4.70           H  
ATOM    994  HE2 HIS A  63      38.653  -1.275   6.687  1.00  4.70           H  
ATOM    995  N   GLU A  64      36.096  -7.903   3.919  1.00  5.14           N  
ATOM    996  CA  GLU A  64      35.599  -9.262   3.745  1.00  5.14           C  
ATOM    997  C   GLU A  64      35.589  -9.746   2.289  1.00  5.14           C  
ATOM    998  O   GLU A  64      35.159 -10.873   2.016  1.00  5.14           O  
ATOM    999  CB  GLU A  64      34.222  -9.421   4.393  1.00  5.14           C  
ATOM   1000  CG  GLU A  64      34.243  -9.364   5.900  1.00  5.14           C  
ATOM   1001  CD  GLU A  64      35.017 -10.554   6.429  1.00  5.14           C  
ATOM   1002  OE1 GLU A  64      35.007 -11.550   5.736  1.00  5.14           O  
ATOM   1003  OE2 GLU A  64      35.573 -10.501   7.505  1.00  5.14           O1-
ATOM   1004  H   GLU A  64      35.430  -7.128   3.882  1.00  5.14           H  
ATOM   1005  HA  GLU A  64      36.271  -9.922   4.290  1.00  5.14           H  
ATOM   1006 1HB  GLU A  64      33.570  -8.612   4.052  1.00  5.14           H  
ATOM   1007 2HB  GLU A  64      33.771 -10.366   4.087  1.00  5.14           H  
ATOM   1008 1HG  GLU A  64      34.716  -8.435   6.224  1.00  5.14           H  
ATOM   1009 2HG  GLU A  64      33.224  -9.391   6.283  1.00  5.14           H  
ATOM   1010  N   MET A  65      36.114  -8.943   1.356  1.00  5.54           N  
ATOM   1011  CA  MET A  65      36.170  -9.302  -0.060  1.00  5.54           C  
ATOM   1012  C   MET A  65      37.001 -10.555  -0.271  1.00  5.54           C  
ATOM   1013  O   MET A  65      36.798 -11.297  -1.228  1.00  5.54           O  
ATOM   1014  CB  MET A  65      36.734  -8.145  -0.879  1.00  5.54           C  
ATOM   1015  CG  MET A  65      36.749  -8.357  -2.368  1.00  5.54           C  
ATOM   1016  SD  MET A  65      37.289  -6.887  -3.267  1.00  5.54           S  
ATOM   1017  CE  MET A  65      35.811  -5.903  -3.200  1.00  5.54           C  
ATOM   1018  H   MET A  65      36.487  -8.032   1.620  1.00  5.54           H  
ATOM   1019  HA  MET A  65      35.156  -9.507  -0.402  1.00  5.54           H  
ATOM   1020 1HB  MET A  65      36.156  -7.257  -0.687  1.00  5.54           H  
ATOM   1021 2HB  MET A  65      37.756  -7.942  -0.555  1.00  5.54           H  
ATOM   1022 1HG  MET A  65      37.421  -9.181  -2.610  1.00  5.54           H  
ATOM   1023 2HG  MET A  65      35.747  -8.618  -2.704  1.00  5.54           H  
ATOM   1024 1HE  MET A  65      35.972  -4.982  -3.727  1.00  5.54           H  
ATOM   1025 2HE  MET A  65      34.998  -6.449  -3.675  1.00  5.54           H  
ATOM   1026 3HE  MET A  65      35.552  -5.695  -2.162  1.00  5.54           H  
ATOM   1027  N   ASN A  66      37.930 -10.797   0.646  1.00  5.79           N  
ATOM   1028  CA  ASN A  66      38.816 -11.949   0.621  1.00  5.79           C  
ATOM   1029  C   ASN A  66      38.055 -13.268   0.800  1.00  5.79           C  
ATOM   1030  O   ASN A  66      38.536 -14.327   0.394  1.00  5.79           O  
ATOM   1031  CB  ASN A  66      39.857 -11.803   1.711  1.00  5.79           C  
ATOM   1032  CG  ASN A  66      40.885 -10.752   1.397  1.00  5.79           C  
ATOM   1033  ND2 ASN A  66      41.514 -10.234   2.422  1.00  5.79           N  
ATOM   1034  OD1 ASN A  66      41.110 -10.402   0.231  1.00  5.79           O  
ATOM   1035  H   ASN A  66      38.025 -10.128   1.400  1.00  5.79           H  
ATOM   1036  HA  ASN A  66      39.311 -11.985  -0.350  1.00  5.79           H  
ATOM   1037 1HB  ASN A  66      39.359 -11.538   2.648  1.00  5.79           H  
ATOM   1038 2HB  ASN A  66      40.358 -12.758   1.867  1.00  5.79           H  
ATOM   1039 1HD2 ASN A  66      42.203  -9.525   2.280  1.00  5.79           H  
ATOM   1040 2HD2 ASN A  66      41.298 -10.542   3.349  1.00  5.79           H  
ATOM   1041  N   ASN A  67      36.888 -13.201   1.451  1.00  5.86           N  
ATOM   1042  CA  ASN A  67      36.067 -14.373   1.728  1.00  5.86           C  
ATOM   1043  C   ASN A  67      34.831 -14.407   0.824  1.00  5.86           C  
ATOM   1044  O   ASN A  67      34.434 -15.466   0.325  1.00  5.86           O  
ATOM   1045  CB  ASN A  67      35.664 -14.365   3.193  1.00  5.86           C  
ATOM   1046  CG  ASN A  67      36.854 -14.531   4.123  1.00  5.86           C  
ATOM   1047  ND2 ASN A  67      36.877 -13.797   5.215  1.00  5.86           N  
ATOM   1048  OD1 ASN A  67      37.761 -15.326   3.841  1.00  5.86           O  
ATOM   1049  H   ASN A  67      36.523 -12.298   1.736  1.00  5.86           H  
ATOM   1050  HA  ASN A  67      36.651 -15.269   1.520  1.00  5.86           H  
ATOM   1051 1HB  ASN A  67      35.166 -13.416   3.425  1.00  5.86           H  
ATOM   1052 2HB  ASN A  67      34.948 -15.164   3.378  1.00  5.86           H  
ATOM   1053 1HD2 ASN A  67      37.641 -13.871   5.851  1.00  5.86           H  
ATOM   1054 2HD2 ASN A  67      36.125 -13.136   5.418  1.00  5.86           H  
ATOM   1055  N   GLY A  68      34.230 -13.235   0.620  1.00  5.71           N  
ATOM   1056  CA  GLY A  68      33.030 -13.083  -0.194  1.00  5.71           C  
ATOM   1057  C   GLY A  68      31.766 -13.479   0.566  1.00  5.71           C  
ATOM   1058  O   GLY A  68      31.818 -13.934   1.709  1.00  5.71           O  
ATOM   1059  H   GLY A  68      34.617 -12.404   1.058  1.00  5.71           H  
ATOM   1060 1HA  GLY A  68      32.953 -12.042  -0.514  1.00  5.71           H  
ATOM   1061 2HA  GLY A  68      33.125 -13.691  -1.094  1.00  5.71           H  
ATOM   1062  N   GLY A  69      30.606 -13.262  -0.050  1.00  5.39           N  
ATOM   1063  CA  GLY A  69      29.318 -13.665   0.534  1.00  5.39           C  
ATOM   1064  C   GLY A  69      28.855 -12.785   1.687  1.00  5.39           C  
ATOM   1065  O   GLY A  69      27.863 -12.073   1.574  1.00  5.39           O  
ATOM   1066  H   GLY A  69      30.620 -12.856  -0.976  1.00  5.39           H  
ATOM   1067 1HA  GLY A  69      28.556 -13.669  -0.249  1.00  5.39           H  
ATOM   1068 2HA  GLY A  69      29.407 -14.680   0.887  1.00  5.39           H  
ATOM   1069  N   ASP A  70      29.583 -12.821   2.802  1.00  4.96           N  
ATOM   1070  CA  ASP A  70      29.202 -12.002   3.948  1.00  4.96           C  
ATOM   1071  C   ASP A  70      29.336 -10.553   3.529  1.00  4.96           C  
ATOM   1072  O   ASP A  70      28.496  -9.709   3.841  1.00  4.96           O  
ATOM   1073  CB  ASP A  70      30.099 -12.263   5.154  1.00  4.96           C  
ATOM   1074  CG  ASP A  70      29.908 -13.661   5.785  1.00  4.96           C  
ATOM   1075  OD1 ASP A  70      28.977 -14.362   5.427  1.00  4.96           O  
ATOM   1076  OD2 ASP A  70      30.681 -14.003   6.647  1.00  4.96           O1-
ATOM   1077  H   ASP A  70      30.408 -13.420   2.817  1.00  4.96           H  
ATOM   1078  HA  ASP A  70      28.165 -12.202   4.214  1.00  4.96           H  
ATOM   1079 1HB  ASP A  70      31.147 -12.161   4.849  1.00  4.96           H  
ATOM   1080 2HB  ASP A  70      29.912 -11.504   5.918  1.00  4.96           H  
ATOM   1081  N   ALA A  71      30.384 -10.305   2.744  1.00  4.53           N  
ATOM   1082  CA  ALA A  71      30.682  -8.996   2.201  1.00  4.53           C  
ATOM   1083  C   ALA A  71      29.538  -8.510   1.336  1.00  4.53           C  
ATOM   1084  O   ALA A  71      29.130  -7.348   1.398  1.00  4.53           O  
ATOM   1085  CB  ALA A  71      31.934  -9.090   1.360  1.00  4.53           C  
ATOM   1086  H   ALA A  71      31.008 -11.075   2.545  1.00  4.53           H  
ATOM   1087  HA  ALA A  71      30.824  -8.300   3.018  1.00  4.53           H  
ATOM   1088 1HB  ALA A  71      32.167  -8.139   0.963  1.00  4.53           H  
ATOM   1089 2HB  ALA A  71      32.752  -9.433   1.962  1.00  4.53           H  
ATOM   1090 3HB  ALA A  71      31.772  -9.791   0.544  1.00  4.53           H  
ATOM   1091  N   MET A  72      28.999  -9.439   0.555  1.00  4.16           N  
ATOM   1092  CA  MET A  72      27.899  -9.171  -0.344  1.00  4.16           C  
ATOM   1093  C   MET A  72      26.674  -8.789   0.447  1.00  4.16           C  
ATOM   1094  O   MET A  72      25.986  -7.830   0.106  1.00  4.16           O  
ATOM   1095  CB  MET A  72      27.608 -10.374  -1.205  1.00  4.16           C  
ATOM   1096  CG  MET A  72      26.515 -10.193  -2.182  1.00  4.16           C  
ATOM   1097  SD  MET A  72      24.888 -10.433  -1.511  1.00  4.16           S  
ATOM   1098  CE  MET A  72      25.084 -12.130  -1.156  1.00  4.16           C  
ATOM   1099  H   MET A  72      29.365 -10.376   0.601  1.00  4.16           H  
ATOM   1100  HA  MET A  72      28.167  -8.330  -0.983  1.00  4.16           H  
ATOM   1101 1HB  MET A  72      28.505 -10.666  -1.745  1.00  4.16           H  
ATOM   1102 2HB  MET A  72      27.319 -11.203  -0.584  1.00  4.16           H  
ATOM   1103 1HG  MET A  72      26.570  -9.196  -2.613  1.00  4.16           H  
ATOM   1104 2HG  MET A  72      26.659 -10.923  -2.962  1.00  4.16           H  
ATOM   1105 1HE  MET A  72      24.158 -12.532  -0.804  1.00  4.16           H  
ATOM   1106 2HE  MET A  72      25.374 -12.633  -2.029  1.00  4.16           H  
ATOM   1107 3HE  MET A  72      25.863 -12.260  -0.399  1.00  4.16           H  
ATOM   1108  N   TYR A  73      26.377  -9.555   1.496  1.00  3.86           N  
ATOM   1109  CA  TYR A  73      25.200  -9.247   2.282  1.00  3.86           C  
ATOM   1110  C   TYR A  73      25.321  -7.877   2.900  1.00  3.86           C  
ATOM   1111  O   TYR A  73      24.363  -7.112   2.884  1.00  3.86           O  
ATOM   1112  CB  TYR A  73      24.949 -10.311   3.342  1.00  3.86           C  
ATOM   1113  CG  TYR A  73      24.377 -11.529   2.740  1.00  3.86           C  
ATOM   1114  CD1 TYR A  73      25.034 -12.710   2.853  1.00  3.86           C  
ATOM   1115  CD2 TYR A  73      23.186 -11.448   2.038  1.00  3.86           C  
ATOM   1116  CE1 TYR A  73      24.529 -13.820   2.276  1.00  3.86           C  
ATOM   1117  CE2 TYR A  73      22.665 -12.565   1.454  1.00  3.86           C  
ATOM   1118  CZ  TYR A  73      23.338 -13.748   1.564  1.00  3.86           C  
ATOM   1119  OH  TYR A  73      22.854 -14.848   0.951  1.00  3.86           O  
ATOM   1120  H   TYR A  73      26.967 -10.355   1.726  1.00  3.86           H  
ATOM   1121  HA  TYR A  73      24.340  -9.232   1.615  1.00  3.86           H  
ATOM   1122 1HB  TYR A  73      25.889 -10.577   3.833  1.00  3.86           H  
ATOM   1123 2HB  TYR A  73      24.262  -9.935   4.101  1.00  3.86           H  
ATOM   1124  HD1 TYR A  73      25.972 -12.756   3.397  1.00  3.86           H  
ATOM   1125  HD2 TYR A  73      22.669 -10.494   1.942  1.00  3.86           H  
ATOM   1126  HE1 TYR A  73      25.068 -14.743   2.372  1.00  3.86           H  
ATOM   1127  HE2 TYR A  73      21.731 -12.515   0.889  1.00  3.86           H  
ATOM   1128  HH  TYR A  73      23.455 -15.575   1.092  1.00  3.86           H  
ATOM   1129  N   MET A  74      26.506  -7.507   3.378  1.00  3.63           N  
ATOM   1130  CA  MET A  74      26.633  -6.180   3.958  1.00  3.63           C  
ATOM   1131  C   MET A  74      26.409  -5.131   2.876  1.00  3.63           C  
ATOM   1132  O   MET A  74      25.719  -4.124   3.077  1.00  3.63           O  
ATOM   1133  CB  MET A  74      28.015  -6.036   4.586  1.00  3.63           C  
ATOM   1134  CG  MET A  74      28.162  -6.877   5.809  1.00  3.63           C  
ATOM   1135  SD  MET A  74      29.659  -6.620   6.756  1.00  3.63           S  
ATOM   1136  CE  MET A  74      30.921  -7.364   5.733  1.00  3.63           C  
ATOM   1137  H   MET A  74      27.293  -8.161   3.374  1.00  3.63           H  
ATOM   1138  HA  MET A  74      25.870  -6.057   4.723  1.00  3.63           H  
ATOM   1139 1HB  MET A  74      28.774  -6.346   3.866  1.00  3.63           H  
ATOM   1140 2HB  MET A  74      28.207  -4.996   4.843  1.00  3.63           H  
ATOM   1141 1HG  MET A  74      27.319  -6.664   6.447  1.00  3.63           H  
ATOM   1142 2HG  MET A  74      28.116  -7.919   5.519  1.00  3.63           H  
ATOM   1143 1HE  MET A  74      31.892  -7.272   6.224  1.00  3.63           H  
ATOM   1144 2HE  MET A  74      30.690  -8.419   5.576  1.00  3.63           H  
ATOM   1145 3HE  MET A  74      30.956  -6.847   4.775  1.00  3.63           H  
ATOM   1146  N   ALA A  75      26.946  -5.398   1.689  1.00  3.48           N  
ATOM   1147  CA  ALA A  75      26.807  -4.501   0.562  1.00  3.48           C  
ATOM   1148  C   ALA A  75      25.347  -4.318   0.155  1.00  3.48           C  
ATOM   1149  O   ALA A  75      24.913  -3.196  -0.102  1.00  3.48           O  
ATOM   1150  CB  ALA A  75      27.618  -5.052  -0.585  1.00  3.48           C  
ATOM   1151  H   ALA A  75      27.513  -6.238   1.567  1.00  3.48           H  
ATOM   1152  HA  ALA A  75      27.202  -3.531   0.843  1.00  3.48           H  
ATOM   1153 1HB  ALA A  75      27.574  -4.416  -1.397  1.00  3.48           H  
ATOM   1154 2HB  ALA A  75      28.653  -5.158  -0.268  1.00  3.48           H  
ATOM   1155 3HB  ALA A  75      27.239  -6.012  -0.876  1.00  3.48           H  
ATOM   1156  N   LEU A  76      24.575  -5.412   0.149  1.00  3.41           N  
ATOM   1157  CA  LEU A  76      23.169  -5.357  -0.241  1.00  3.41           C  
ATOM   1158  C   LEU A  76      22.264  -4.793   0.849  1.00  3.41           C  
ATOM   1159  O   LEU A  76      21.319  -4.046   0.549  1.00  3.41           O  
ATOM   1160  CB  LEU A  76      22.694  -6.747  -0.677  1.00  3.41           C  
ATOM   1161  CG  LEU A  76      22.832  -7.032  -2.195  1.00  3.41           C  
ATOM   1162  CD1 LEU A  76      21.801  -6.214  -2.945  1.00  3.41           C  
ATOM   1163  CD2 LEU A  76      24.218  -6.672  -2.644  1.00  3.41           C  
ATOM   1164  H   LEU A  76      24.998  -6.310   0.377  1.00  3.41           H  
ATOM   1165  HA  LEU A  76      23.098  -4.705  -1.107  1.00  3.41           H  
ATOM   1166 1HB  LEU A  76      23.283  -7.495  -0.138  1.00  3.41           H  
ATOM   1167 2HB  LEU A  76      21.649  -6.864  -0.403  1.00  3.41           H  
ATOM   1168  HG  LEU A  76      22.658  -8.072  -2.399  1.00  3.41           H  
ATOM   1169 1HD1 LEU A  76      21.884  -6.403  -4.008  1.00  3.41           H  
ATOM   1170 2HD1 LEU A  76      20.811  -6.505  -2.599  1.00  3.41           H  
ATOM   1171 3HD1 LEU A  76      21.959  -5.153  -2.755  1.00  3.41           H  
ATOM   1172 1HD2 LEU A  76      24.318  -6.862  -3.714  1.00  3.41           H  
ATOM   1173 2HD2 LEU A  76      24.385  -5.621  -2.440  1.00  3.41           H  
ATOM   1174 3HD2 LEU A  76      24.943  -7.269  -2.102  1.00  3.41           H  
ATOM   1175  N   ILE A  77      22.561  -5.087   2.118  1.00  3.43           N  
ATOM   1176  CA  ILE A  77      21.721  -4.540   3.168  1.00  3.43           C  
ATOM   1177  C   ILE A  77      21.861  -3.038   3.105  1.00  3.43           C  
ATOM   1178  O   ILE A  77      20.872  -2.318   3.016  1.00  3.43           O  
ATOM   1179  CB  ILE A  77      22.156  -4.990   4.589  1.00  3.43           C  
ATOM   1180  CG1 ILE A  77      21.923  -6.488   4.838  1.00  3.43           C  
ATOM   1181  CG2 ILE A  77      21.394  -4.162   5.637  1.00  3.43           C  
ATOM   1182  CD1 ILE A  77      22.652  -6.982   6.103  1.00  3.43           C  
ATOM   1183  H   ILE A  77      23.334  -5.706   2.347  1.00  3.43           H  
ATOM   1184  HA  ILE A  77      20.685  -4.815   2.994  1.00  3.43           H  
ATOM   1185  HB  ILE A  77      23.224  -4.821   4.701  1.00  3.43           H  
ATOM   1186 1HG1 ILE A  77      20.856  -6.669   4.964  1.00  3.43           H  
ATOM   1187 2HG1 ILE A  77      22.261  -7.058   3.987  1.00  3.43           H  
ATOM   1188 1HG2 ILE A  77      21.704  -4.450   6.634  1.00  3.43           H  
ATOM   1189 2HG2 ILE A  77      21.601  -3.103   5.487  1.00  3.43           H  
ATOM   1190 3HG2 ILE A  77      20.324  -4.336   5.534  1.00  3.43           H  
ATOM   1191 1HD1 ILE A  77      22.462  -8.038   6.250  1.00  3.43           H  
ATOM   1192 2HD1 ILE A  77      23.725  -6.822   5.987  1.00  3.43           H  
ATOM   1193 3HD1 ILE A  77      22.294  -6.426   6.973  1.00  3.43           H  
ATOM   1194  N   ALA A  78      23.096  -2.558   3.080  1.00  3.52           N  
ATOM   1195  CA  ALA A  78      23.334  -1.136   3.000  1.00  3.52           C  
ATOM   1196  C   ALA A  78      22.877  -0.492   1.696  1.00  3.52           C  
ATOM   1197  O   ALA A  78      22.348   0.620   1.711  1.00  3.52           O  
ATOM   1198  CB  ALA A  78      24.775  -0.884   3.159  1.00  3.52           C  
ATOM   1199  H   ALA A  78      23.900  -3.189   3.125  1.00  3.52           H  
ATOM   1200  HA  ALA A  78      22.790  -0.665   3.816  1.00  3.52           H  
ATOM   1201 1HB  ALA A  78      24.935   0.154   3.143  1.00  3.52           H  
ATOM   1202 2HB  ALA A  78      25.096  -1.295   4.100  1.00  3.52           H  
ATOM   1203 3HB  ALA A  78      25.305  -1.363   2.335  1.00  3.52           H  
ATOM   1204  N   ALA A  79      23.092  -1.166   0.558  1.00  3.68           N  
ATOM   1205  CA  ALA A  79      22.695  -0.573  -0.706  1.00  3.68           C  
ATOM   1206  C   ALA A  79      21.200  -0.575  -0.854  1.00  3.68           C  
ATOM   1207  O   ALA A  79      20.576   0.469  -0.915  1.00  3.68           O  
ATOM   1208  CB  ALA A  79      23.283  -1.347  -1.878  1.00  3.68           C  
ATOM   1209  H   ALA A  79      23.550  -2.074   0.553  1.00  3.68           H  
ATOM   1210  HA  ALA A  79      23.047   0.459  -0.728  1.00  3.68           H  
ATOM   1211 1HB  ALA A  79      22.975  -0.880  -2.797  1.00  3.68           H  
ATOM   1212 2HB  ALA A  79      24.353  -1.356  -1.818  1.00  3.68           H  
ATOM   1213 3HB  ALA A  79      22.924  -2.371  -1.859  1.00  3.68           H  
ATOM   1214  N   PHE A  80      20.621  -1.758  -0.908  1.00  3.84           N  
ATOM   1215  CA  PHE A  80      19.204  -1.920  -1.129  1.00  3.84           C  
ATOM   1216  C   PHE A  80      18.287  -1.829   0.067  1.00  3.84           C  
ATOM   1217  O   PHE A  80      17.126  -1.449  -0.084  1.00  3.84           O  
ATOM   1218  CB  PHE A  80      18.913  -3.261  -1.789  1.00  3.84           C  
ATOM   1219  CG  PHE A  80      19.079  -3.376  -3.251  1.00  3.84           C  
ATOM   1220  CD1 PHE A  80      19.225  -2.277  -3.985  1.00  3.84           C  
ATOM   1221  CD2 PHE A  80      18.956  -4.604  -3.897  1.00  3.84           C  
ATOM   1222  CE1 PHE A  80      19.214  -2.343  -5.343  1.00  3.84           C  
ATOM   1223  CE2 PHE A  80      18.966  -4.693  -5.262  1.00  3.84           C  
ATOM   1224  CZ  PHE A  80      19.073  -3.560  -5.989  1.00  3.84           C  
ATOM   1225  H   PHE A  80      21.172  -2.600  -0.764  1.00  3.84           H  
ATOM   1226  HA  PHE A  80      18.898  -1.135  -1.820  1.00  3.84           H  
ATOM   1227 1HB  PHE A  80      19.545  -4.011  -1.324  1.00  3.84           H  
ATOM   1228 2HB  PHE A  80      17.883  -3.501  -1.570  1.00  3.84           H  
ATOM   1229  HD1 PHE A  80      19.300  -1.334  -3.476  1.00  3.84           H  
ATOM   1230  HD2 PHE A  80      18.828  -5.506  -3.304  1.00  3.84           H  
ATOM   1231  HE1 PHE A  80      19.304  -1.435  -5.911  1.00  3.84           H  
ATOM   1232  HE2 PHE A  80      18.864  -5.650  -5.763  1.00  3.84           H  
ATOM   1233  HZ  PHE A  80      19.062  -3.606  -7.074  1.00  3.84           H  
ATOM   1234  N   SER A  81      18.745  -2.317   1.234  1.00  3.95           N  
ATOM   1235  CA  SER A  81      17.854  -2.546   2.376  1.00  3.95           C  
ATOM   1236  C   SER A  81      16.773  -3.487   1.868  1.00  3.95           C  
ATOM   1237  O   SER A  81      15.591  -3.373   2.192  1.00  3.95           O  
ATOM   1238  CB  SER A  81      17.264  -1.259   2.926  1.00  3.95           C  
ATOM   1239  OG  SER A  81      18.263  -0.414   3.443  1.00  3.95           O  
ATOM   1240  H   SER A  81      19.725  -2.583   1.339  1.00  3.95           H  
ATOM   1241  HA  SER A  81      18.401  -3.054   3.172  1.00  3.95           H  
ATOM   1242 1HB  SER A  81      16.707  -0.734   2.160  1.00  3.95           H  
ATOM   1243 2HB  SER A  81      16.566  -1.512   3.691  1.00  3.95           H  
ATOM   1244  HG  SER A  81      18.918  -0.306   2.734  1.00  3.95           H  
ATOM   1245  N   ILE A  82      17.243  -4.425   1.050  1.00  3.99           N  
ATOM   1246  CA  ILE A  82      16.470  -5.430   0.363  1.00  3.99           C  
ATOM   1247  C   ILE A  82      15.824  -6.303   1.373  1.00  3.99           C  
ATOM   1248  O   ILE A  82      16.403  -6.516   2.441  1.00  3.99           O  
ATOM   1249  CB  ILE A  82      17.353  -6.263  -0.583  1.00  3.99           C  
ATOM   1250  CG1 ILE A  82      16.484  -6.893  -1.578  1.00  3.99           C  
ATOM   1251  CG2 ILE A  82      18.155  -7.304   0.187  1.00  3.99           C  
ATOM   1252  CD1 ILE A  82      15.821  -5.869  -2.410  1.00  3.99           C  
ATOM   1253  H   ILE A  82      18.238  -4.412   0.890  1.00  3.99           H  
ATOM   1254  HA  ILE A  82      15.687  -4.942  -0.218  1.00  3.99           H  
ATOM   1255  HB  ILE A  82      18.022  -5.658  -1.085  1.00  3.99           H  
ATOM   1256 1HG1 ILE A  82      17.071  -7.528  -2.214  1.00  3.99           H  
ATOM   1257 2HG1 ILE A  82      15.725  -7.483  -1.113  1.00  3.99           H  
ATOM   1258 1HG2 ILE A  82      18.766  -7.881  -0.509  1.00  3.99           H  
ATOM   1259 2HG2 ILE A  82      18.799  -6.805   0.907  1.00  3.99           H  
ATOM   1260 3HG2 ILE A  82      17.472  -7.974   0.715  1.00  3.99           H  
ATOM   1261 1HD1 ILE A  82      15.176  -6.340  -3.124  1.00  3.99           H  
ATOM   1262 2HD1 ILE A  82      15.218  -5.231  -1.769  1.00  3.99           H  
ATOM   1263 3HD1 ILE A  82      16.535  -5.273  -2.915  1.00  3.99           H  
ATOM   1264  N   ARG A  83      14.641  -6.821   1.065  1.00  3.91           N  
ATOM   1265  CA  ARG A  83      14.003  -7.682   2.023  1.00  3.91           C  
ATOM   1266  C   ARG A  83      14.995  -8.646   2.642  1.00  3.91           C  
ATOM   1267  O   ARG A  83      15.594  -9.459   1.933  1.00  3.91           O  
ATOM   1268  CB  ARG A  83      12.965  -8.527   1.343  1.00  3.91           C  
ATOM   1269  CG  ARG A  83      11.711  -7.861   1.007  1.00  3.91           C  
ATOM   1270  CD  ARG A  83      10.783  -8.804   0.405  1.00  3.91           C  
ATOM   1271  NE  ARG A  83      11.244  -9.327  -0.874  1.00  3.91           N  
ATOM   1272  CZ  ARG A  83      11.692 -10.587  -1.069  1.00  3.91           C  
ATOM   1273  NH1 ARG A  83      11.759 -11.423  -0.057  1.00  3.91           N1+
ATOM   1274  NH2 ARG A  83      12.051 -11.000  -2.269  1.00  3.91           N  
ATOM   1275  H   ARG A  83      14.183  -6.614   0.167  1.00  3.91           H  
ATOM   1276  HA  ARG A  83      13.498  -7.055   2.743  1.00  3.91           H  
ATOM   1277 1HB  ARG A  83      13.384  -8.851   0.392  1.00  3.91           H  
ATOM   1278 2HB  ARG A  83      12.765  -9.405   1.891  1.00  3.91           H  
ATOM   1279 1HG  ARG A  83      11.262  -7.516   1.927  1.00  3.91           H  
ATOM   1280 2HG  ARG A  83      11.855  -7.029   0.392  1.00  3.91           H  
ATOM   1281 1HD  ARG A  83      10.663  -9.641   1.079  1.00  3.91           H  
ATOM   1282 2HD  ARG A  83       9.830  -8.313   0.249  1.00  3.91           H  
ATOM   1283  HE  ARG A  83      11.207  -8.707  -1.674  1.00  3.91           H  
ATOM   1284 1HH1 ARG A  83      11.499 -11.118   0.869  1.00  3.91           H  
ATOM   1285 2HH1 ARG A  83      12.076 -12.370  -0.204  1.00  3.91           H  
ATOM   1286 1HH2 ARG A  83      12.007 -10.372  -3.064  1.00  3.91           H  
ATOM   1287 2HH2 ARG A  83      12.353 -11.951  -2.389  1.00  3.91           H  
ATOM   1288  N   PRO A  84      15.128  -8.648   3.975  1.00  3.74           N  
ATOM   1289  CA  PRO A  84      15.987  -9.508   4.735  1.00  3.74           C  
ATOM   1290  C   PRO A  84      15.756 -10.982   4.502  1.00  3.74           C  
ATOM   1291  O   PRO A  84      16.649 -11.767   4.757  1.00  3.74           O  
ATOM   1292  CB  PRO A  84      15.693  -9.099   6.151  1.00  3.74           C  
ATOM   1293  CG  PRO A  84      15.268  -7.688   6.056  1.00  3.74           C  
ATOM   1294  CD  PRO A  84      14.522  -7.569   4.788  1.00  3.74           C  
ATOM   1295  HA  PRO A  84      17.027  -9.247   4.484  1.00  3.74           H  
ATOM   1296 1HB  PRO A  84      14.938  -9.746   6.574  1.00  3.74           H  
ATOM   1297 2HB  PRO A  84      16.579  -9.229   6.747  1.00  3.74           H  
ATOM   1298 1HG  PRO A  84      14.698  -7.417   6.935  1.00  3.74           H  
ATOM   1299 2HG  PRO A  84      16.162  -7.060   6.041  1.00  3.74           H  
ATOM   1300 1HD  PRO A  84      13.465  -7.699   4.939  1.00  3.74           H  
ATOM   1301 2HD  PRO A  84      14.775  -6.574   4.384  1.00  3.74           H  
ATOM   1302  N   GLY A  85      14.606 -11.398   3.978  1.00  3.54           N  
ATOM   1303  CA  GLY A  85      14.391 -12.816   3.706  1.00  3.54           C  
ATOM   1304  C   GLY A  85      15.505 -13.375   2.795  1.00  3.54           C  
ATOM   1305  O   GLY A  85      15.797 -14.570   2.804  1.00  3.54           O  
ATOM   1306  H   GLY A  85      13.837 -10.764   3.805  1.00  3.54           H  
ATOM   1307 1HA  GLY A  85      14.357 -13.368   4.640  1.00  3.54           H  
ATOM   1308 2HA  GLY A  85      13.420 -12.943   3.226  1.00  3.54           H  
ATOM   1309  N   LEU A  86      16.167 -12.496   2.032  1.00  3.36           N  
ATOM   1310  CA  LEU A  86      17.251 -12.864   1.135  1.00  3.36           C  
ATOM   1311  C   LEU A  86      18.496 -13.320   1.907  1.00  3.36           C  
ATOM   1312  O   LEU A  86      19.324 -14.078   1.394  1.00  3.36           O  
ATOM   1313  CB  LEU A  86      17.542 -11.671   0.250  1.00  3.36           C  
ATOM   1314  CG  LEU A  86      16.652 -11.611  -0.960  1.00  3.36           C  
ATOM   1315  CD1 LEU A  86      15.213 -11.766  -0.520  1.00  3.36           C  
ATOM   1316  CD2 LEU A  86      16.792 -10.295  -1.614  1.00  3.36           C  
ATOM   1317  H   LEU A  86      15.907 -11.505   2.073  1.00  3.36           H  
ATOM   1318  HA  LEU A  86      16.913 -13.692   0.511  1.00  3.36           H  
ATOM   1319 1HB  LEU A  86      17.413 -10.755   0.826  1.00  3.36           H  
ATOM   1320 2HB  LEU A  86      18.573 -11.732  -0.086  1.00  3.36           H  
ATOM   1321  HG  LEU A  86      16.910 -12.411  -1.642  1.00  3.36           H  
ATOM   1322 1HD1 LEU A  86      14.577 -11.713  -1.383  1.00  3.36           H  
ATOM   1323 2HD1 LEU A  86      15.083 -12.728  -0.031  1.00  3.36           H  
ATOM   1324 3HD1 LEU A  86      14.953 -10.971   0.164  1.00  3.36           H  
ATOM   1325 1HD2 LEU A  86      16.130 -10.229  -2.471  1.00  3.36           H  
ATOM   1326 2HD2 LEU A  86      16.517  -9.560  -0.881  1.00  3.36           H  
ATOM   1327 3HD2 LEU A  86      17.807 -10.136  -1.938  1.00  3.36           H  
ATOM   1328  N   LEU A  87      18.572 -12.923   3.183  1.00  3.24           N  
ATOM   1329  CA  LEU A  87      19.665 -13.232   4.097  1.00  3.24           C  
ATOM   1330  C   LEU A  87      19.614 -14.695   4.483  1.00  3.24           C  
ATOM   1331  O   LEU A  87      20.553 -15.212   5.090  1.00  3.24           O  
ATOM   1332  CB  LEU A  87      19.567 -12.417   5.389  1.00  3.24           C  
ATOM   1333  CG  LEU A  87      19.720 -10.937   5.312  1.00  3.24           C  
ATOM   1334  CD1 LEU A  87      19.353 -10.375   6.674  1.00  3.24           C  
ATOM   1335  CD2 LEU A  87      21.143 -10.602   4.932  1.00  3.24           C  
ATOM   1336  H   LEU A  87      17.820 -12.361   3.556  1.00  3.24           H  
ATOM   1337  HA  LEU A  87      20.614 -13.024   3.601  1.00  3.24           H  
ATOM   1338 1HB  LEU A  87      18.637 -12.610   5.846  1.00  3.24           H  
ATOM   1339 2HB  LEU A  87      20.340 -12.776   6.068  1.00  3.24           H  
ATOM   1340  HG  LEU A  87      19.041 -10.527   4.569  1.00  3.24           H  
ATOM   1341 1HD1 LEU A  87      19.446  -9.290   6.670  1.00  3.24           H  
ATOM   1342 2HD1 LEU A  87      18.326 -10.658   6.901  1.00  3.24           H  
ATOM   1343 3HD1 LEU A  87      19.995 -10.793   7.418  1.00  3.24           H  
ATOM   1344 1HD2 LEU A  87      21.261  -9.527   4.878  1.00  3.24           H  
ATOM   1345 2HD2 LEU A  87      21.831 -11.010   5.670  1.00  3.24           H  
ATOM   1346 3HD2 LEU A  87      21.344 -11.035   3.973  1.00  3.24           H  
ATOM   1347  N   ILE A  88      18.551 -15.404   4.098  1.00  3.20           N  
ATOM   1348  CA  ILE A  88      18.517 -16.820   4.377  1.00  3.20           C  
ATOM   1349  C   ILE A  88      19.723 -17.483   3.709  1.00  3.20           C  
ATOM   1350  O   ILE A  88      20.213 -18.495   4.202  1.00  3.20           O  
ATOM   1351  CB  ILE A  88      17.206 -17.466   3.896  1.00  3.20           C  
ATOM   1352  CG1 ILE A  88      17.085 -18.851   4.513  1.00  3.20           C  
ATOM   1353  CG2 ILE A  88      17.177 -17.578   2.360  1.00  3.20           C  
ATOM   1354  CD1 ILE A  88      16.978 -18.838   6.013  1.00  3.20           C  
ATOM   1355  H   ILE A  88      17.761 -14.977   3.615  1.00  3.20           H  
ATOM   1356  HA  ILE A  88      18.589 -16.966   5.450  1.00  3.20           H  
ATOM   1357  HB  ILE A  88      16.363 -16.858   4.234  1.00  3.20           H  
ATOM   1358 1HG1 ILE A  88      16.202 -19.339   4.106  1.00  3.20           H  
ATOM   1359 2HG1 ILE A  88      17.950 -19.423   4.240  1.00  3.20           H  
ATOM   1360 1HG2 ILE A  88      16.238 -18.032   2.053  1.00  3.20           H  
ATOM   1361 2HG2 ILE A  88      17.259 -16.581   1.923  1.00  3.20           H  
ATOM   1362 3HG2 ILE A  88      17.998 -18.195   2.013  1.00  3.20           H  
ATOM   1363 1HD1 ILE A  88      16.897 -19.861   6.381  1.00  3.20           H  
ATOM   1364 2HD1 ILE A  88      17.868 -18.370   6.434  1.00  3.20           H  
ATOM   1365 3HD1 ILE A  88      16.094 -18.272   6.312  1.00  3.20           H  
ATOM   1366  N   GLY A  89      20.241 -16.896   2.614  1.00  3.24           N  
ATOM   1367  CA  GLY A  89      21.405 -17.441   1.936  1.00  3.24           C  
ATOM   1368  C   GLY A  89      22.661 -17.398   2.813  1.00  3.24           C  
ATOM   1369  O   GLY A  89      23.637 -18.092   2.541  1.00  3.24           O  
ATOM   1370  H   GLY A  89      19.821 -16.037   2.248  1.00  3.24           H  
ATOM   1371 1HA  GLY A  89      21.197 -18.465   1.659  1.00  3.24           H  
ATOM   1372 2HA  GLY A  89      21.568 -16.899   1.011  1.00  3.24           H  
ATOM   1373  N   PHE A  90      22.647 -16.551   3.848  1.00  3.37           N  
ATOM   1374  CA  PHE A  90      23.720 -16.461   4.824  1.00  3.37           C  
ATOM   1375  C   PHE A  90      23.576 -17.750   5.619  1.00  3.37           C  
ATOM   1376  O   PHE A  90      24.510 -18.530   5.779  1.00  3.37           O  
ATOM   1377  CB  PHE A  90      23.507 -15.241   5.741  1.00  3.37           C  
ATOM   1378  CG  PHE A  90      24.582 -14.926   6.725  1.00  3.37           C  
ATOM   1379  CD1 PHE A  90      25.665 -14.156   6.365  1.00  3.37           C  
ATOM   1380  CD2 PHE A  90      24.514 -15.395   8.022  1.00  3.37           C  
ATOM   1381  CE1 PHE A  90      26.639 -13.846   7.271  1.00  3.37           C  
ATOM   1382  CE2 PHE A  90      25.508 -15.088   8.925  1.00  3.37           C  
ATOM   1383  CZ  PHE A  90      26.565 -14.311   8.550  1.00  3.37           C  
ATOM   1384  H   PHE A  90      21.826 -15.986   4.015  1.00  3.37           H  
ATOM   1385  HA  PHE A  90      24.690 -16.423   4.330  1.00  3.37           H  
ATOM   1386 1HB  PHE A  90      23.336 -14.356   5.128  1.00  3.37           H  
ATOM   1387 2HB  PHE A  90      22.604 -15.392   6.318  1.00  3.37           H  
ATOM   1388  HD1 PHE A  90      25.741 -13.782   5.357  1.00  3.37           H  
ATOM   1389  HD2 PHE A  90      23.663 -16.007   8.322  1.00  3.37           H  
ATOM   1390  HE1 PHE A  90      27.475 -13.228   6.970  1.00  3.37           H  
ATOM   1391  HE2 PHE A  90      25.457 -15.447   9.922  1.00  3.37           H  
ATOM   1392  HZ  PHE A  90      27.346 -14.065   9.265  1.00  3.37           H  
ATOM   1393  N   GLY A  91      22.342 -17.989   6.074  1.00  3.58           N  
ATOM   1394  CA  GLY A  91      21.981 -19.175   6.853  1.00  3.58           C  
ATOM   1395  C   GLY A  91      22.244 -20.479   6.082  1.00  3.58           C  
ATOM   1396  O   GLY A  91      22.573 -21.507   6.669  1.00  3.58           O  
ATOM   1397  H   GLY A  91      21.624 -17.297   5.851  1.00  3.58           H  
ATOM   1398 1HA  GLY A  91      22.537 -19.183   7.789  1.00  3.58           H  
ATOM   1399 2HA  GLY A  91      20.924 -19.118   7.108  1.00  3.58           H  
ATOM   1400  N   LEU A  92      22.109 -20.398   4.761  1.00  3.89           N  
ATOM   1401  CA  LEU A  92      22.297 -21.508   3.835  1.00  3.89           C  
ATOM   1402  C   LEU A  92      23.623 -21.469   3.084  1.00  3.89           C  
ATOM   1403  O   LEU A  92      23.731 -22.054   2.005  1.00  3.89           O  
ATOM   1404  CB  LEU A  92      21.160 -21.524   2.817  1.00  3.89           C  
ATOM   1405  CG  LEU A  92      19.789 -21.717   3.413  1.00  3.89           C  
ATOM   1406  CD1 LEU A  92      18.751 -21.580   2.326  1.00  3.89           C  
ATOM   1407  CD2 LEU A  92      19.728 -23.079   4.067  1.00  3.89           C  
ATOM   1408  H   LEU A  92      21.792 -19.509   4.384  1.00  3.89           H  
ATOM   1409  HA  LEU A  92      22.263 -22.429   4.411  1.00  3.89           H  
ATOM   1410 1HB  LEU A  92      21.161 -20.595   2.279  1.00  3.89           H  
ATOM   1411 2HB  LEU A  92      21.340 -22.331   2.106  1.00  3.89           H  
ATOM   1412  HG  LEU A  92      19.606 -20.958   4.161  1.00  3.89           H  
ATOM   1413 1HD1 LEU A  92      17.757 -21.712   2.751  1.00  3.89           H  
ATOM   1414 2HD1 LEU A  92      18.826 -20.587   1.884  1.00  3.89           H  
ATOM   1415 3HD1 LEU A  92      18.925 -22.334   1.563  1.00  3.89           H  
ATOM   1416 1HD2 LEU A  92      18.743 -23.227   4.506  1.00  3.89           H  
ATOM   1417 2HD2 LEU A  92      19.915 -23.849   3.317  1.00  3.89           H  
ATOM   1418 3HD2 LEU A  92      20.488 -23.140   4.849  1.00  3.89           H  
ATOM   1419  N   ARG A  93      24.622 -20.776   3.616  1.00  4.29           N  
ATOM   1420  CA  ARG A  93      25.938 -20.745   2.978  1.00  4.29           C  
ATOM   1421  C   ARG A  93      26.719 -22.046   3.191  1.00  4.29           C  
ATOM   1422  O   ARG A  93      26.560 -22.694   4.225  1.00  4.29           O  
ATOM   1423  CB  ARG A  93      26.752 -19.595   3.563  1.00  4.29           C  
ATOM   1424  CG  ARG A  93      27.152 -19.771   5.023  1.00  4.29           C  
ATOM   1425  CD  ARG A  93      27.751 -18.514   5.614  1.00  4.29           C  
ATOM   1426  NE  ARG A  93      28.084 -18.715   7.014  1.00  4.29           N  
ATOM   1427  CZ  ARG A  93      28.600 -17.790   7.855  1.00  4.29           C  
ATOM   1428  NH1 ARG A  93      28.878 -16.554   7.473  1.00  4.29           N1+
ATOM   1429  NH2 ARG A  93      28.841 -18.135   9.112  1.00  4.29           N  
ATOM   1430  H   ARG A  93      24.479 -20.246   4.479  1.00  4.29           H  
ATOM   1431  HA  ARG A  93      25.804 -20.585   1.912  1.00  4.29           H  
ATOM   1432 1HB  ARG A  93      27.663 -19.479   3.010  1.00  4.29           H  
ATOM   1433 2HB  ARG A  93      26.184 -18.666   3.486  1.00  4.29           H  
ATOM   1434 1HG  ARG A  93      26.299 -20.085   5.613  1.00  4.29           H  
ATOM   1435 2HG  ARG A  93      27.914 -20.551   5.079  1.00  4.29           H  
ATOM   1436 1HD  ARG A  93      28.661 -18.241   5.079  1.00  4.29           H  
ATOM   1437 2HD  ARG A  93      27.028 -17.698   5.547  1.00  4.29           H  
ATOM   1438  HE  ARG A  93      27.902 -19.633   7.397  1.00  4.29           H  
ATOM   1439 1HH1 ARG A  93      28.721 -16.200   6.517  1.00  4.29           H  
ATOM   1440 2HH1 ARG A  93      29.266 -15.904   8.139  1.00  4.29           H  
ATOM   1441 1HH2 ARG A  93      28.640 -19.075   9.428  1.00  4.29           H  
ATOM   1442 2HH2 ARG A  93      29.230 -17.456   9.751  1.00  4.29           H  
ATOM   1443  N   THR A  94      27.591 -22.401   2.228  1.00  4.77           N  
ATOM   1444  CA  THR A  94      28.598 -23.480   2.350  1.00  4.77           C  
ATOM   1445  C   THR A  94      28.314 -25.022   2.179  1.00  4.77           C  
ATOM   1446  O   THR A  94      29.179 -25.778   2.615  1.00  4.77           O  
ATOM   1447  CB  THR A  94      29.394 -23.313   3.688  1.00  4.77           C  
ATOM   1448  CG2 THR A  94      30.465 -24.383   3.822  1.00  4.77           C  
ATOM   1449  OG1 THR A  94      30.048 -22.029   3.700  1.00  4.77           O  
ATOM   1450  H   THR A  94      27.602 -21.865   1.361  1.00  4.77           H  
ATOM   1451  HA  THR A  94      29.323 -23.257   1.568  1.00  4.77           H  
ATOM   1452  HB  THR A  94      28.746 -23.404   4.544  1.00  4.77           H  
ATOM   1453  HG1 THR A  94      29.397 -21.337   3.586  1.00  4.77           H  
ATOM   1454 1HG2 THR A  94      31.011 -24.230   4.752  1.00  4.77           H  
ATOM   1455 2HG2 THR A  94      30.011 -25.367   3.838  1.00  4.77           H  
ATOM   1456 3HG2 THR A  94      31.154 -24.312   2.983  1.00  4.77           H  
ATOM   1457  N   LEU A  95      27.210 -25.594   1.621  1.00  5.30           N  
ATOM   1458  CA  LEU A  95      26.005 -25.133   0.916  1.00  5.30           C  
ATOM   1459  C   LEU A  95      26.237 -24.097  -0.193  1.00  5.30           C  
ATOM   1460  O   LEU A  95      27.024 -24.354  -1.100  1.00  5.30           O  
ATOM   1461  CB  LEU A  95      24.909 -24.728   1.893  1.00  5.30           C  
ATOM   1462  CG  LEU A  95      24.437 -25.771   2.857  1.00  5.30           C  
ATOM   1463  CD1 LEU A  95      23.441 -25.120   3.800  1.00  5.30           C  
ATOM   1464  CD2 LEU A  95      23.811 -26.907   2.089  1.00  5.30           C  
ATOM   1465  H   LEU A  95      27.241 -26.601   1.687  1.00  5.30           H  
ATOM   1466  HA  LEU A  95      25.595 -26.007   0.413  1.00  5.30           H  
ATOM   1467 1HB  LEU A  95      25.225 -23.946   2.468  1.00  5.30           H  
ATOM   1468 2HB  LEU A  95      24.038 -24.414   1.323  1.00  5.30           H  
ATOM   1469  HG  LEU A  95      25.273 -26.143   3.449  1.00  5.30           H  
ATOM   1470 1HD1 LEU A  95      23.078 -25.851   4.519  1.00  5.30           H  
ATOM   1471 2HD1 LEU A  95      23.936 -24.302   4.329  1.00  5.30           H  
ATOM   1472 3HD1 LEU A  95      22.602 -24.727   3.224  1.00  5.30           H  
ATOM   1473 1HD2 LEU A  95      23.454 -27.666   2.784  1.00  5.30           H  
ATOM   1474 2HD2 LEU A  95      22.974 -26.525   1.503  1.00  5.30           H  
ATOM   1475 3HD2 LEU A  95      24.553 -27.346   1.421  1.00  5.30           H  
ATOM   1476  N   TRP A  96      25.564 -22.947  -0.156  1.00  5.78           N  
ATOM   1477  CA  TRP A  96      25.668 -22.006  -1.276  1.00  5.78           C  
ATOM   1478  C   TRP A  96      27.070 -21.397  -1.412  1.00  5.78           C  
ATOM   1479  O   TRP A  96      27.751 -21.155  -0.406  1.00  5.78           O  
ATOM   1480  CB  TRP A  96      24.642 -20.876  -1.093  1.00  5.78           C  
ATOM   1481  CG  TRP A  96      23.194 -21.348  -1.105  1.00  5.78           C  
ATOM   1482  CD1 TRP A  96      22.770 -22.647  -1.100  1.00  5.78           C  
ATOM   1483  CD2 TRP A  96      21.980 -20.536  -1.096  1.00  5.78           C  
ATOM   1484  CE2 TRP A  96      20.899 -21.418  -1.083  1.00  5.78           C  
ATOM   1485  CE3 TRP A  96      21.730 -19.161  -1.094  1.00  5.78           C  
ATOM   1486  NE1 TRP A  96      21.397 -22.700  -1.086  1.00  5.78           N  
ATOM   1487  CZ2 TRP A  96      19.585 -20.969  -1.065  1.00  5.78           C  
ATOM   1488  CZ3 TRP A  96      20.410 -18.713  -1.076  1.00  5.78           C  
ATOM   1489  CH2 TRP A  96      19.370 -19.593  -1.059  1.00  5.78           C  
ATOM   1490  H   TRP A  96      24.943 -22.721   0.622  1.00  5.78           H  
ATOM   1491  HA  TRP A  96      25.442 -22.541  -2.201  1.00  5.78           H  
ATOM   1492 1HB  TRP A  96      24.819 -20.362  -0.158  1.00  5.78           H  
ATOM   1493 2HB  TRP A  96      24.769 -20.148  -1.899  1.00  5.78           H  
ATOM   1494  HD1 TRP A  96      23.424 -23.515  -1.098  1.00  5.78           H  
ATOM   1495  HE1 TRP A  96      20.844 -23.543  -1.077  1.00  5.78           H  
ATOM   1496  HE3 TRP A  96      22.537 -18.456  -1.109  1.00  5.78           H  
ATOM   1497  HZ2 TRP A  96      18.738 -21.657  -1.052  1.00  5.78           H  
ATOM   1498  HZ3 TRP A  96      20.227 -17.635  -1.077  1.00  5.78           H  
ATOM   1499  HH2 TRP A  96      18.351 -19.206  -1.045  1.00  5.78           H  
ATOM   1500  N   SER A  97      27.510 -21.151  -2.655  1.00  6.13           N  
ATOM   1501  CA  SER A  97      28.777 -20.455  -2.919  1.00  6.13           C  
ATOM   1502  C   SER A  97      28.561 -18.937  -2.881  1.00  6.13           C  
ATOM   1503  O   SER A  97      27.433 -18.507  -3.092  1.00  6.13           O  
ATOM   1504  CB  SER A  97      29.272 -20.859  -4.290  1.00  6.13           C  
ATOM   1505  OG  SER A  97      28.363 -20.419  -5.278  1.00  6.13           O  
ATOM   1506  H   SER A  97      26.933 -21.435  -3.459  1.00  6.13           H  
ATOM   1507  HA  SER A  97      29.493 -20.763  -2.161  1.00  6.13           H  
ATOM   1508 1HB  SER A  97      30.249 -20.446  -4.483  1.00  6.13           H  
ATOM   1509 2HB  SER A  97      29.359 -21.943  -4.337  1.00  6.13           H  
ATOM   1510  HG  SER A  97      27.573 -21.023  -5.182  1.00  6.13           H  
ATOM   1511  N   PRO A  98      29.596 -18.089  -2.660  1.00  6.29           N  
ATOM   1512  CA  PRO A  98      29.518 -16.631  -2.723  1.00  6.29           C  
ATOM   1513  C   PRO A  98      28.889 -16.122  -4.013  1.00  6.29           C  
ATOM   1514  O   PRO A  98      28.187 -15.105  -4.019  1.00  6.29           O  
ATOM   1515  CB  PRO A  98      30.992 -16.224  -2.665  1.00  6.29           C  
ATOM   1516  CG  PRO A  98      31.657 -17.312  -1.871  1.00  6.29           C  
ATOM   1517  CD  PRO A  98      30.943 -18.596  -2.295  1.00  6.29           C  
ATOM   1518  HA  PRO A  98      28.968 -16.258  -1.849  1.00  6.29           H  
ATOM   1519 1HB  PRO A  98      31.396 -16.123  -3.683  1.00  6.29           H  
ATOM   1520 2HB  PRO A  98      31.088 -15.242  -2.189  1.00  6.29           H  
ATOM   1521 1HG  PRO A  98      32.734 -17.330  -2.108  1.00  6.29           H  
ATOM   1522 2HG  PRO A  98      31.591 -17.091  -0.801  1.00  6.29           H  
ATOM   1523 1HD  PRO A  98      31.453 -19.040  -3.155  1.00  6.29           H  
ATOM   1524 2HD  PRO A  98      30.899 -19.270  -1.434  1.00  6.29           H  
ATOM   1525  N   ARG A  99      29.122 -16.839  -5.119  1.00  6.26           N  
ATOM   1526  CA  ARG A  99      28.556 -16.414  -6.385  1.00  6.26           C  
ATOM   1527  C   ARG A  99      27.068 -16.665  -6.374  1.00  6.26           C  
ATOM   1528  O   ARG A  99      26.280 -15.786  -6.725  1.00  6.26           O  
ATOM   1529  CB  ARG A  99      29.185 -17.153  -7.552  1.00  6.26           C  
ATOM   1530  CG  ARG A  99      28.631 -16.753  -8.915  1.00  6.26           C  
ATOM   1531  CD  ARG A  99      28.908 -15.321  -9.233  1.00  6.26           C  
ATOM   1532  NE  ARG A  99      28.378 -14.944 -10.535  1.00  6.26           N  
ATOM   1533  CZ  ARG A  99      28.357 -13.687 -11.023  1.00  6.26           C  
ATOM   1534  NH1 ARG A  99      28.857 -12.697 -10.322  1.00  6.26           N1+
ATOM   1535  NH2 ARG A  99      27.836 -13.453 -12.214  1.00  6.26           N  
ATOM   1536  H   ARG A  99      29.695 -17.669  -5.085  1.00  6.26           H  
ATOM   1537  HA  ARG A  99      28.731 -15.345  -6.509  1.00  6.26           H  
ATOM   1538 1HB  ARG A  99      30.259 -16.973  -7.560  1.00  6.26           H  
ATOM   1539 2HB  ARG A  99      29.031 -18.227  -7.428  1.00  6.26           H  
ATOM   1540 1HG  ARG A  99      29.084 -17.373  -9.688  1.00  6.26           H  
ATOM   1541 2HG  ARG A  99      27.549 -16.901  -8.918  1.00  6.26           H  
ATOM   1542 1HD  ARG A  99      28.441 -14.685  -8.479  1.00  6.26           H  
ATOM   1543 2HD  ARG A  99      29.984 -15.149  -9.239  1.00  6.26           H  
ATOM   1544  HE  ARG A  99      27.984 -15.677 -11.111  1.00  6.26           H  
ATOM   1545 1HH1 ARG A  99      29.261 -12.876  -9.413  1.00  6.26           H  
ATOM   1546 2HH1 ARG A  99      28.843 -11.757 -10.692  1.00  6.26           H  
ATOM   1547 1HH2 ARG A  99      27.452 -14.215 -12.756  1.00  6.26           H  
ATOM   1548 2HH2 ARG A  99      27.821 -12.514 -12.583  1.00  6.26           H  
ATOM   1549  N   GLU A 100      26.665 -17.849  -5.919  1.00  6.05           N  
ATOM   1550  CA  GLU A 100      25.243 -18.138  -5.869  1.00  6.05           C  
ATOM   1551  C   GLU A 100      24.550 -17.204  -4.900  1.00  6.05           C  
ATOM   1552  O   GLU A 100      23.454 -16.728  -5.170  1.00  6.05           O  
ATOM   1553  CB  GLU A 100      25.008 -19.587  -5.465  1.00  6.05           C  
ATOM   1554  CG  GLU A 100      25.374 -20.600  -6.528  1.00  6.05           C  
ATOM   1555  CD  GLU A 100      25.421 -21.988  -5.992  1.00  6.05           C  
ATOM   1556  OE1 GLU A 100      26.087 -22.176  -4.985  1.00  6.05           O  
ATOM   1557  OE2 GLU A 100      24.807 -22.861  -6.556  1.00  6.05           O1-
ATOM   1558  H   GLU A 100      27.335 -18.560  -5.613  1.00  6.05           H  
ATOM   1559  HA  GLU A 100      24.820 -17.979  -6.861  1.00  6.05           H  
ATOM   1560 1HB  GLU A 100      25.589 -19.810  -4.570  1.00  6.05           H  
ATOM   1561 2HB  GLU A 100      23.959 -19.727  -5.212  1.00  6.05           H  
ATOM   1562 1HG  GLU A 100      24.634 -20.555  -7.325  1.00  6.05           H  
ATOM   1563 2HG  GLU A 100      26.342 -20.337  -6.954  1.00  6.05           H  
ATOM   1564  N   ARG A 101      25.205 -16.884  -3.783  1.00  5.75           N  
ATOM   1565  CA  ARG A 101      24.565 -16.011  -2.822  1.00  5.75           C  
ATOM   1566  C   ARG A 101      24.304 -14.645  -3.463  1.00  5.75           C  
ATOM   1567  O   ARG A 101      23.209 -14.088  -3.318  1.00  5.75           O  
ATOM   1568  CB  ARG A 101      25.417 -15.899  -1.548  1.00  5.75           C  
ATOM   1569  CG  ARG A 101      25.432 -17.216  -0.745  1.00  5.75           C  
ATOM   1570  CD  ARG A 101      25.935 -17.160   0.648  1.00  5.75           C  
ATOM   1571  NE  ARG A 101      27.344 -16.788   0.836  1.00  5.75           N  
ATOM   1572  CZ  ARG A 101      28.367 -17.667   0.781  1.00  5.75           C  
ATOM   1573  NH1 ARG A 101      28.128 -18.874   0.450  1.00  5.75           N1+
ATOM   1574  NH2 ARG A 101      29.605 -17.327   1.069  1.00  5.75           N  
ATOM   1575  H   ARG A 101      26.118 -17.295  -3.590  1.00  5.75           H  
ATOM   1576  HA  ARG A 101      23.608 -16.448  -2.543  1.00  5.75           H  
ATOM   1577 1HB  ARG A 101      26.444 -15.649  -1.814  1.00  5.75           H  
ATOM   1578 2HB  ARG A 101      25.033 -15.110  -0.907  1.00  5.75           H  
ATOM   1579 1HG  ARG A 101      24.423 -17.570  -0.672  1.00  5.75           H  
ATOM   1580 2HG  ARG A 101      26.017 -17.951  -1.265  1.00  5.75           H  
ATOM   1581 1HD  ARG A 101      25.331 -16.481   1.199  1.00  5.75           H  
ATOM   1582 2HD  ARG A 101      25.802 -18.150   1.070  1.00  5.75           H  
ATOM   1583  HE  ARG A 101      27.547 -15.840   1.111  1.00  5.75           H  
ATOM   1584 1HH1 ARG A 101      27.187 -19.160   0.208  1.00  5.75           H  
ATOM   1585 2HH1 ARG A 101      28.879 -19.555   0.398  1.00  5.75           H  
ATOM   1586 1HH2 ARG A 101      29.828 -16.385   1.349  1.00  5.75           H  
ATOM   1587 2HH2 ARG A 101      30.339 -18.020   1.035  1.00  5.75           H  
ATOM   1588  N   LEU A 102      25.267 -14.130  -4.245  1.00  5.43           N  
ATOM   1589  CA  LEU A 102      25.071 -12.851  -4.929  1.00  5.43           C  
ATOM   1590  C   LEU A 102      23.949 -12.905  -5.939  1.00  5.43           C  
ATOM   1591  O   LEU A 102      23.055 -12.053  -5.940  1.00  5.43           O  
ATOM   1592  CB  LEU A 102      26.331 -12.427  -5.680  1.00  5.43           C  
ATOM   1593  CG  LEU A 102      26.177 -11.132  -6.522  1.00  5.43           C  
ATOM   1594  CD1 LEU A 102      25.868  -9.939  -5.615  1.00  5.43           C  
ATOM   1595  CD2 LEU A 102      27.435 -10.913  -7.323  1.00  5.43           C  
ATOM   1596  H   LEU A 102      26.164 -14.613  -4.340  1.00  5.43           H  
ATOM   1597  HA  LEU A 102      24.818 -12.095  -4.194  1.00  5.43           H  
ATOM   1598 1HB  LEU A 102      27.133 -12.280  -4.961  1.00  5.43           H  
ATOM   1599 2HB  LEU A 102      26.623 -13.234  -6.352  1.00  5.43           H  
ATOM   1600  HG  LEU A 102      25.336 -11.254  -7.204  1.00  5.43           H  
ATOM   1601 1HD1 LEU A 102      25.749  -9.046  -6.212  1.00  5.43           H  
ATOM   1602 2HD1 LEU A 102      24.951 -10.125  -5.052  1.00  5.43           H  
ATOM   1603 3HD1 LEU A 102      26.693  -9.794  -4.941  1.00  5.43           H  
ATOM   1604 1HD2 LEU A 102      27.327 -10.017  -7.937  1.00  5.43           H  
ATOM   1605 2HD2 LEU A 102      28.283 -10.792  -6.646  1.00  5.43           H  
ATOM   1606 3HD2 LEU A 102      27.596 -11.776  -7.960  1.00  5.43           H  
ATOM   1607  N   VAL A 103      23.994 -13.912  -6.802  1.00  5.14           N  
ATOM   1608  CA  VAL A 103      23.028 -14.030  -7.875  1.00  5.14           C  
ATOM   1609  C   VAL A 103      21.619 -14.224  -7.352  1.00  5.14           C  
ATOM   1610  O   VAL A 103      20.683 -13.574  -7.825  1.00  5.14           O  
ATOM   1611  CB  VAL A 103      23.418 -15.197  -8.794  1.00  5.14           C  
ATOM   1612  CG1 VAL A 103      22.311 -15.464  -9.800  1.00  5.14           C  
ATOM   1613  CG2 VAL A 103      24.740 -14.847  -9.510  1.00  5.14           C  
ATOM   1614  H   VAL A 103      24.743 -14.603  -6.725  1.00  5.14           H  
ATOM   1615  HA  VAL A 103      23.058 -13.110  -8.457  1.00  5.14           H  
ATOM   1616  HB  VAL A 103      23.555 -16.098  -8.190  1.00  5.14           H  
ATOM   1617 1HG1 VAL A 103      22.597 -16.298 -10.440  1.00  5.14           H  
ATOM   1618 2HG1 VAL A 103      21.391 -15.713  -9.269  1.00  5.14           H  
ATOM   1619 3HG1 VAL A 103      22.151 -14.577 -10.411  1.00  5.14           H  
ATOM   1620 1HG2 VAL A 103      25.038 -15.673 -10.151  1.00  5.14           H  
ATOM   1621 2HG2 VAL A 103      24.603 -13.949 -10.110  1.00  5.14           H  
ATOM   1622 3HG2 VAL A 103      25.516 -14.666  -8.772  1.00  5.14           H  
ATOM   1623  N   LEU A 104      21.463 -15.101  -6.366  1.00  4.91           N  
ATOM   1624  CA  LEU A 104      20.165 -15.367  -5.781  1.00  4.91           C  
ATOM   1625  C   LEU A 104      19.625 -14.128  -5.063  1.00  4.91           C  
ATOM   1626  O   LEU A 104      18.434 -13.821  -5.166  1.00  4.91           O  
ATOM   1627  CB  LEU A 104      20.293 -16.567  -4.836  1.00  4.91           C  
ATOM   1628  CG  LEU A 104      20.593 -17.910  -5.570  1.00  4.91           C  
ATOM   1629  CD1 LEU A 104      20.916 -18.997  -4.564  1.00  4.91           C  
ATOM   1630  CD2 LEU A 104      19.398 -18.291  -6.412  1.00  4.91           C  
ATOM   1631  H   LEU A 104      22.268 -15.610  -6.007  1.00  4.91           H  
ATOM   1632  HA  LEU A 104      19.476 -15.628  -6.581  1.00  4.91           H  
ATOM   1633 1HB  LEU A 104      21.105 -16.373  -4.132  1.00  4.91           H  
ATOM   1634 2HB  LEU A 104      19.368 -16.681  -4.276  1.00  4.91           H  
ATOM   1635  HG  LEU A 104      21.462 -17.781  -6.216  1.00  4.91           H  
ATOM   1636 1HD1 LEU A 104      21.138 -19.927  -5.086  1.00  4.91           H  
ATOM   1637 2HD1 LEU A 104      21.785 -18.696  -3.981  1.00  4.91           H  
ATOM   1638 3HD1 LEU A 104      20.067 -19.147  -3.911  1.00  4.91           H  
ATOM   1639 1HD2 LEU A 104      19.608 -19.223  -6.938  1.00  4.91           H  
ATOM   1640 2HD2 LEU A 104      18.529 -18.424  -5.768  1.00  4.91           H  
ATOM   1641 3HD2 LEU A 104      19.200 -17.502  -7.135  1.00  4.91           H  
ATOM   1642  N   THR A 105      20.505 -13.368  -4.389  1.00  4.74           N  
ATOM   1643  CA  THR A 105      20.081 -12.151  -3.703  1.00  4.74           C  
ATOM   1644  C   THR A 105      19.577 -11.120  -4.715  1.00  4.74           C  
ATOM   1645  O   THR A 105      18.529 -10.500  -4.511  1.00  4.74           O  
ATOM   1646  CB  THR A 105      21.242 -11.549  -2.872  1.00  4.74           C  
ATOM   1647  CG2 THR A 105      20.816 -10.274  -2.164  1.00  4.74           C  
ATOM   1648  OG1 THR A 105      21.654 -12.493  -1.888  1.00  4.74           O  
ATOM   1649  H   THR A 105      21.484 -13.647  -4.307  1.00  4.74           H  
ATOM   1650  HA  THR A 105      19.263 -12.398  -3.028  1.00  4.74           H  
ATOM   1651  HB  THR A 105      22.086 -11.332  -3.533  1.00  4.74           H  
ATOM   1652  HG1 THR A 105      22.082 -13.253  -2.337  1.00  4.74           H  
ATOM   1653 1HG2 THR A 105      21.653  -9.898  -1.585  1.00  4.74           H  
ATOM   1654 2HG2 THR A 105      20.506  -9.529  -2.899  1.00  4.74           H  
ATOM   1655 3HG2 THR A 105      20.000 -10.490  -1.498  1.00  4.74           H  
ATOM   1656  N   LEU A 106      20.324 -10.925  -5.808  1.00  4.64           N  
ATOM   1657  CA  LEU A 106      19.919  -9.948  -6.811  1.00  4.64           C  
ATOM   1658  C   LEU A 106      18.663 -10.395  -7.557  1.00  4.64           C  
ATOM   1659  O   LEU A 106      17.770  -9.588  -7.835  1.00  4.64           O  
ATOM   1660  CB  LEU A 106      21.057  -9.712  -7.800  1.00  4.64           C  
ATOM   1661  CG  LEU A 106      22.291  -9.020  -7.212  1.00  4.64           C  
ATOM   1662  CD1 LEU A 106      23.385  -8.970  -8.269  1.00  4.64           C  
ATOM   1663  CD2 LEU A 106      21.920  -7.636  -6.719  1.00  4.64           C  
ATOM   1664  H   LEU A 106      21.193 -11.450  -5.931  1.00  4.64           H  
ATOM   1665  HA  LEU A 106      19.702  -9.010  -6.305  1.00  4.64           H  
ATOM   1666 1HB  LEU A 106      21.378 -10.684  -8.186  1.00  4.64           H  
ATOM   1667 2HB  LEU A 106      20.688  -9.115  -8.630  1.00  4.64           H  
ATOM   1668  HG  LEU A 106      22.663  -9.603  -6.369  1.00  4.64           H  
ATOM   1669 1HD1 LEU A 106      24.268  -8.494  -7.863  1.00  4.64           H  
ATOM   1670 2HD1 LEU A 106      23.629  -9.987  -8.581  1.00  4.64           H  
ATOM   1671 3HD1 LEU A 106      23.034  -8.402  -9.126  1.00  4.64           H  
ATOM   1672 1HD2 LEU A 106      22.808  -7.184  -6.294  1.00  4.64           H  
ATOM   1673 2HD2 LEU A 106      21.553  -7.028  -7.547  1.00  4.64           H  
ATOM   1674 3HD2 LEU A 106      21.146  -7.715  -5.956  1.00  4.64           H  
ATOM   1675  N   GLY A 107      18.564 -11.691  -7.849  1.00  4.57           N  
ATOM   1676  CA  GLY A 107      17.399 -12.222  -8.531  1.00  4.57           C  
ATOM   1677  C   GLY A 107      16.168 -11.928  -7.694  1.00  4.57           C  
ATOM   1678  O   GLY A 107      15.195 -11.327  -8.165  1.00  4.57           O  
ATOM   1679  H   GLY A 107      19.324 -12.329  -7.619  1.00  4.57           H  
ATOM   1680 1HA  GLY A 107      17.307 -11.768  -9.517  1.00  4.57           H  
ATOM   1681 2HA  GLY A 107      17.516 -13.297  -8.664  1.00  4.57           H  
ATOM   1682  N   ALA A 108      16.226 -12.341  -6.432  1.00  4.56           N  
ATOM   1683  CA  ALA A 108      15.138 -12.141  -5.501  1.00  4.56           C  
ATOM   1684  C   ALA A 108      14.807 -10.662  -5.333  1.00  4.56           C  
ATOM   1685  O   ALA A 108      13.634 -10.309  -5.178  1.00  4.56           O  
ATOM   1686  CB  ALA A 108      15.510 -12.746  -4.179  1.00  4.56           C  
ATOM   1687  H   ALA A 108      17.061 -12.823  -6.097  1.00  4.56           H  
ATOM   1688  HA  ALA A 108      14.257 -12.645  -5.893  1.00  4.56           H  
ATOM   1689 1HB  ALA A 108      14.695 -12.623  -3.483  1.00  4.56           H  
ATOM   1690 2HB  ALA A 108      15.726 -13.803  -4.310  1.00  4.56           H  
ATOM   1691 3HB  ALA A 108      16.395 -12.239  -3.824  1.00  4.56           H  
ATOM   1692  N   ALA A 109      15.819  -9.789  -5.362  1.00  4.60           N  
ATOM   1693  CA  ALA A 109      15.562  -8.365  -5.239  1.00  4.60           C  
ATOM   1694  C   ALA A 109      14.677  -7.871  -6.373  1.00  4.60           C  
ATOM   1695  O   ALA A 109      13.751  -7.086  -6.167  1.00  4.60           O  
ATOM   1696  CB  ALA A 109      16.864  -7.589  -5.255  1.00  4.60           C  
ATOM   1697  H   ALA A 109      16.784 -10.113  -5.441  1.00  4.60           H  
ATOM   1698  HA  ALA A 109      15.038  -8.205  -4.300  1.00  4.60           H  
ATOM   1699 1HB  ALA A 109      16.649  -6.535  -5.146  1.00  4.60           H  
ATOM   1700 2HB  ALA A 109      17.503  -7.925  -4.444  1.00  4.60           H  
ATOM   1701 3HB  ALA A 109      17.368  -7.754  -6.197  1.00  4.60           H  
ATOM   1702  N   MET A 110      14.909  -8.372  -7.578  1.00  4.69           N  
ATOM   1703  CA  MET A 110      14.081  -7.935  -8.688  1.00  4.69           C  
ATOM   1704  C   MET A 110      12.675  -8.527  -8.575  1.00  4.69           C  
ATOM   1705  O   MET A 110      11.693  -7.899  -8.985  1.00  4.69           O  
ATOM   1706  CB  MET A 110      14.793  -8.227  -9.988  1.00  4.69           C  
ATOM   1707  CG  MET A 110      16.065  -7.369 -10.125  1.00  4.69           C  
ATOM   1708  SD  MET A 110      15.719  -5.559 -10.099  1.00  4.69           S  
ATOM   1709  CE  MET A 110      15.989  -5.090  -8.379  1.00  4.69           C  
ATOM   1710  H   MET A 110      15.690  -9.021  -7.725  1.00  4.69           H  
ATOM   1711  HA  MET A 110      13.974  -6.854  -8.622  1.00  4.69           H  
ATOM   1712 1HB  MET A 110      15.083  -9.281 -10.014  1.00  4.69           H  
ATOM   1713 2HB  MET A 110      14.135  -8.033 -10.832  1.00  4.69           H  
ATOM   1714 1HG  MET A 110      16.741  -7.606  -9.300  1.00  4.69           H  
ATOM   1715 2HG  MET A 110      16.572  -7.613 -11.058  1.00  4.69           H  
ATOM   1716 1HE  MET A 110      15.824  -4.021  -8.265  1.00  4.69           H  
ATOM   1717 2HE  MET A 110      15.297  -5.618  -7.752  1.00  4.69           H  
ATOM   1718 3HE  MET A 110      17.008  -5.338  -8.083  1.00  4.69           H  
ATOM   1719  N   VAL A 111      12.568  -9.702  -7.949  1.00  4.81           N  
ATOM   1720  CA  VAL A 111      11.259 -10.293  -7.689  1.00  4.81           C  
ATOM   1721  C   VAL A 111      10.506  -9.381  -6.710  1.00  4.81           C  
ATOM   1722  O   VAL A 111       9.302  -9.160  -6.853  1.00  4.81           O  
ATOM   1723  CB  VAL A 111      11.359 -11.721  -7.141  1.00  4.81           C  
ATOM   1724  CG1 VAL A 111       9.997 -12.193  -6.735  1.00  4.81           C  
ATOM   1725  CG2 VAL A 111      11.955 -12.629  -8.203  1.00  4.81           C  
ATOM   1726  H   VAL A 111      13.421 -10.196  -7.677  1.00  4.81           H  
ATOM   1727  HA  VAL A 111      10.707 -10.338  -8.626  1.00  4.81           H  
ATOM   1728  HB  VAL A 111      11.980 -11.728  -6.261  1.00  4.81           H  
ATOM   1729 1HG1 VAL A 111      10.063 -13.201  -6.332  1.00  4.81           H  
ATOM   1730 2HG1 VAL A 111       9.610 -11.530  -5.986  1.00  4.81           H  
ATOM   1731 3HG1 VAL A 111       9.337 -12.189  -7.601  1.00  4.81           H  
ATOM   1732 1HG2 VAL A 111      12.033 -13.645  -7.817  1.00  4.81           H  
ATOM   1733 2HG2 VAL A 111      11.318 -12.622  -9.085  1.00  4.81           H  
ATOM   1734 3HG2 VAL A 111      12.942 -12.270  -8.470  1.00  4.81           H  
ATOM   1735  N   GLU A 112      11.218  -8.849  -5.703  1.00  4.99           N  
ATOM   1736  CA  GLU A 112      10.613  -7.915  -4.751  1.00  4.99           C  
ATOM   1737  C   GLU A 112       9.937  -6.776  -5.495  1.00  4.99           C  
ATOM   1738  O   GLU A 112       8.774  -6.447  -5.229  1.00  4.99           O  
ATOM   1739  CB  GLU A 112      11.666  -7.312  -3.806  1.00  4.99           C  
ATOM   1740  CG  GLU A 112      11.139  -6.331  -2.780  1.00  4.99           C  
ATOM   1741  CD  GLU A 112      12.243  -5.774  -1.895  1.00  4.99           C  
ATOM   1742  OE1 GLU A 112      13.094  -6.543  -1.480  1.00  4.99           O  
ATOM   1743  OE2 GLU A 112      12.240  -4.599  -1.634  1.00  4.99           O1-
ATOM   1744  H   GLU A 112      12.201  -9.106  -5.612  1.00  4.99           H  
ATOM   1745  HA  GLU A 112       9.870  -8.435  -4.170  1.00  4.99           H  
ATOM   1746 1HB  GLU A 112      12.231  -8.099  -3.314  1.00  4.99           H  
ATOM   1747 2HB  GLU A 112      12.357  -6.732  -4.370  1.00  4.99           H  
ATOM   1748 1HG  GLU A 112      10.661  -5.504  -3.307  1.00  4.99           H  
ATOM   1749 2HG  GLU A 112      10.382  -6.818  -2.165  1.00  4.99           H  
ATOM   1750  N   ILE A 113      10.640  -6.224  -6.487  1.00  5.21           N  
ATOM   1751  CA  ILE A 113      10.083  -5.139  -7.281  1.00  5.21           C  
ATOM   1752  C   ILE A 113       8.859  -5.593  -8.070  1.00  5.21           C  
ATOM   1753  O   ILE A 113       7.846  -4.893  -8.128  1.00  5.21           O  
ATOM   1754  CB  ILE A 113      11.125  -4.605  -8.284  1.00  5.21           C  
ATOM   1755  CG1 ILE A 113      12.285  -3.982  -7.570  1.00  5.21           C  
ATOM   1756  CG2 ILE A 113      10.480  -3.604  -9.213  1.00  5.21           C  
ATOM   1757  CD1 ILE A 113      11.881  -2.793  -6.763  1.00  5.21           C  
ATOM   1758  H   ILE A 113      11.598  -6.549  -6.646  1.00  5.21           H  
ATOM   1759  HA  ILE A 113       9.784  -4.338  -6.609  1.00  5.21           H  
ATOM   1760  HB  ILE A 113      11.514  -5.431  -8.872  1.00  5.21           H  
ATOM   1761 1HG1 ILE A 113      12.739  -4.728  -6.913  1.00  5.21           H  
ATOM   1762 2HG1 ILE A 113      13.029  -3.673  -8.305  1.00  5.21           H  
ATOM   1763 1HG2 ILE A 113      11.218  -3.246  -9.929  1.00  5.21           H  
ATOM   1764 2HG2 ILE A 113       9.659  -4.082  -9.746  1.00  5.21           H  
ATOM   1765 3HG2 ILE A 113      10.096  -2.765  -8.633  1.00  5.21           H  
ATOM   1766 1HD1 ILE A 113      12.732  -2.360  -6.283  1.00  5.21           H  
ATOM   1767 2HD1 ILE A 113      11.442  -2.060  -7.433  1.00  5.21           H  
ATOM   1768 3HD1 ILE A 113      11.150  -3.092  -6.012  1.00  5.21           H  
ATOM   1769  N   ALA A 114       8.953  -6.774  -8.673  1.00  5.45           N  
ATOM   1770  CA  ALA A 114       7.868  -7.339  -9.460  1.00  5.45           C  
ATOM   1771  C   ALA A 114       6.579  -7.608  -8.673  1.00  5.45           C  
ATOM   1772  O   ALA A 114       5.482  -7.447  -9.211  1.00  5.45           O  
ATOM   1773  CB  ALA A 114       8.324  -8.644 -10.086  1.00  5.45           C  
ATOM   1774  H   ALA A 114       9.830  -7.294  -8.599  1.00  5.45           H  
ATOM   1775  HA  ALA A 114       7.634  -6.624 -10.249  1.00  5.45           H  
ATOM   1776 1HB  ALA A 114       7.532  -9.043 -10.715  1.00  5.45           H  
ATOM   1777 2HB  ALA A 114       9.217  -8.466 -10.684  1.00  5.45           H  
ATOM   1778 3HB  ALA A 114       8.551  -9.355  -9.299  1.00  5.45           H  
ATOM   1779  N   LEU A 115       6.708  -8.050  -7.418  1.00  5.66           N  
ATOM   1780  CA  LEU A 115       5.531  -8.441  -6.646  1.00  5.66           C  
ATOM   1781  C   LEU A 115       5.072  -7.475  -5.539  1.00  5.66           C  
ATOM   1782  O   LEU A 115       3.867  -7.255  -5.359  1.00  5.66           O  
ATOM   1783  CB  LEU A 115       5.813  -9.802  -6.029  1.00  5.66           C  
ATOM   1784  CG  LEU A 115       6.090 -10.922  -7.025  1.00  5.66           C  
ATOM   1785  CD1 LEU A 115       6.400 -12.195  -6.280  1.00  5.66           C  
ATOM   1786  CD2 LEU A 115       4.899 -11.096  -7.929  1.00  5.66           C  
ATOM   1787  H   LEU A 115       7.643  -8.171  -7.030  1.00  5.66           H  
ATOM   1788  HA  LEU A 115       4.706  -8.551  -7.346  1.00  5.66           H  
ATOM   1789 1HB  LEU A 115       6.670  -9.698  -5.399  1.00  5.66           H  
ATOM   1790 2HB  LEU A 115       4.971 -10.086  -5.422  1.00  5.66           H  
ATOM   1791  HG  LEU A 115       6.967 -10.662  -7.620  1.00  5.66           H  
ATOM   1792 1HD1 LEU A 115       6.615 -12.989  -6.992  1.00  5.66           H  
ATOM   1793 2HD1 LEU A 115       7.253 -12.049  -5.641  1.00  5.66           H  
ATOM   1794 3HD1 LEU A 115       5.545 -12.474  -5.680  1.00  5.66           H  
ATOM   1795 1HD2 LEU A 115       5.099 -11.889  -8.647  1.00  5.66           H  
ATOM   1796 2HD2 LEU A 115       4.028 -11.360  -7.331  1.00  5.66           H  
ATOM   1797 3HD2 LEU A 115       4.707 -10.164  -8.462  1.00  5.66           H  
ATOM   1798  N   GLY A 116       5.987  -6.942  -4.737  1.00  5.82           N  
ATOM   1799  CA  GLY A 116       5.558  -6.042  -3.674  1.00  5.82           C  
ATOM   1800  C   GLY A 116       4.500  -6.647  -2.733  1.00  5.82           C  
ATOM   1801  O   GLY A 116       4.660  -7.742  -2.161  1.00  5.82           O  
ATOM   1802  H   GLY A 116       6.986  -7.084  -4.891  1.00  5.82           H  
ATOM   1803 1HA  GLY A 116       6.432  -5.744  -3.094  1.00  5.82           H  
ATOM   1804 2HA  GLY A 116       5.163  -5.132  -4.123  1.00  5.82           H  
ATOM   1805  N   GLY A 117       3.393  -5.905  -2.628  1.00  5.83           N  
ATOM   1806  CA  GLY A 117       2.232  -6.195  -1.791  1.00  5.83           C  
ATOM   1807  C   GLY A 117       1.512  -7.492  -2.136  1.00  5.83           C  
ATOM   1808  O   GLY A 117       0.714  -7.981  -1.339  1.00  5.83           O  
ATOM   1809  H   GLY A 117       3.367  -5.052  -3.168  1.00  5.83           H  
ATOM   1810 1HA  GLY A 117       2.547  -6.225  -0.749  1.00  5.83           H  
ATOM   1811 2HA  GLY A 117       1.528  -5.368  -1.873  1.00  5.83           H  
ATOM   1812  N   MET A 118       1.792  -8.064  -3.311  1.00  5.67           N  
ATOM   1813  CA  MET A 118       1.181  -9.328  -3.707  1.00  5.67           C  
ATOM   1814  C   MET A 118       1.580 -10.435  -2.738  1.00  5.67           C  
ATOM   1815  O   MET A 118       0.852 -11.412  -2.564  1.00  5.67           O  
ATOM   1816  CB  MET A 118       1.608  -9.712  -5.120  1.00  5.67           C  
ATOM   1817  CG  MET A 118       1.030  -8.851  -6.222  1.00  5.67           C  
ATOM   1818  SD  MET A 118       1.695  -9.277  -7.843  1.00  5.67           S  
ATOM   1819  CE  MET A 118       0.986 -10.895  -8.098  1.00  5.67           C  
ATOM   1820  H   MET A 118       2.464  -7.625  -3.944  1.00  5.67           H  
ATOM   1821  HA  MET A 118       0.098  -9.222  -3.672  1.00  5.67           H  
ATOM   1822 1HB  MET A 118       2.686  -9.650  -5.192  1.00  5.67           H  
ATOM   1823 2HB  MET A 118       1.330 -10.747  -5.313  1.00  5.67           H  
ATOM   1824 1HG  MET A 118      -0.053  -8.956  -6.247  1.00  5.67           H  
ATOM   1825 2HG  MET A 118       1.272  -7.806  -6.017  1.00  5.67           H  
ATOM   1826 1HE  MET A 118       1.310 -11.286  -9.063  1.00  5.67           H  
ATOM   1827 2HE  MET A 118       1.319 -11.567  -7.305  1.00  5.67           H  
ATOM   1828 3HE  MET A 118      -0.101 -10.824  -8.081  1.00  5.67           H  
ATOM   1829  N   MET A 119       2.772 -10.302  -2.153  1.00  5.35           N  
ATOM   1830  CA  MET A 119       3.296 -11.278  -1.212  1.00  5.35           C  
ATOM   1831  C   MET A 119       3.005 -10.813   0.211  1.00  5.35           C  
ATOM   1832  O   MET A 119       2.665 -11.614   1.097  1.00  5.35           O  
ATOM   1833  CB  MET A 119       4.760 -11.416  -1.495  1.00  5.35           C  
ATOM   1834  CG  MET A 119       5.008 -11.986  -2.853  1.00  5.35           C  
ATOM   1835  SD  MET A 119       4.407 -13.620  -3.019  1.00  5.35           S  
ATOM   1836  CE  MET A 119       5.658 -14.380  -2.025  1.00  5.35           C  
ATOM   1837  H   MET A 119       3.324  -9.463  -2.334  1.00  5.35           H  
ATOM   1838  HA  MET A 119       2.796 -12.233  -1.371  1.00  5.35           H  
ATOM   1839 1HB  MET A 119       5.210 -10.433  -1.453  1.00  5.35           H  
ATOM   1840 2HB  MET A 119       5.236 -12.045  -0.744  1.00  5.35           H  
ATOM   1841 1HG  MET A 119       4.506 -11.366  -3.582  1.00  5.35           H  
ATOM   1842 2HG  MET A 119       6.039 -11.991  -3.073  1.00  5.35           H  
ATOM   1843 1HE  MET A 119       5.485 -15.453  -1.967  1.00  5.35           H  
ATOM   1844 2HE  MET A 119       6.633 -14.195  -2.470  1.00  5.35           H  
ATOM   1845 3HE  MET A 119       5.630 -13.947  -1.030  1.00  5.35           H  
ATOM   1846  N   GLY A 120       3.141  -9.505   0.422  1.00  4.94           N  
ATOM   1847  CA  GLY A 120       2.777  -8.905   1.697  1.00  4.94           C  
ATOM   1848  C   GLY A 120       3.438  -9.523   2.927  1.00  4.94           C  
ATOM   1849  O   GLY A 120       4.668  -9.605   3.051  1.00  4.94           O  
ATOM   1850  H   GLY A 120       3.468  -8.912  -0.344  1.00  4.94           H  
ATOM   1851 1HA  GLY A 120       3.021  -7.843   1.658  1.00  4.94           H  
ATOM   1852 2HA  GLY A 120       1.695  -8.957   1.805  1.00  4.94           H  
ATOM   1853  N   GLY A 121       2.567  -9.952   3.845  1.00  4.49           N  
ATOM   1854  CA  GLY A 121       2.937 -10.553   5.120  1.00  4.49           C  
ATOM   1855  C   GLY A 121       3.772 -11.830   5.003  1.00  4.49           C  
ATOM   1856  O   GLY A 121       4.478 -12.190   5.949  1.00  4.49           O  
ATOM   1857  H   GLY A 121       1.583  -9.851   3.636  1.00  4.49           H  
ATOM   1858 1HA  GLY A 121       3.479  -9.818   5.706  1.00  4.49           H  
ATOM   1859 2HA  GLY A 121       2.027 -10.776   5.676  1.00  4.49           H  
ATOM   1860  N   LEU A 122       3.695 -12.532   3.864  1.00  4.06           N  
ATOM   1861  CA  LEU A 122       4.481 -13.756   3.708  1.00  4.06           C  
ATOM   1862  C   LEU A 122       5.948 -13.400   3.855  1.00  4.06           C  
ATOM   1863  O   LEU A 122       6.693 -13.995   4.646  1.00  4.06           O  
ATOM   1864  CB  LEU A 122       4.241 -14.387   2.332  1.00  4.06           C  
ATOM   1865  CG  LEU A 122       4.888 -15.759   2.085  1.00  4.06           C  
ATOM   1866  CD1 LEU A 122       4.128 -16.466   0.971  1.00  4.06           C  
ATOM   1867  CD2 LEU A 122       6.352 -15.574   1.727  1.00  4.06           C  
ATOM   1868  H   LEU A 122       3.126 -12.195   3.083  1.00  4.06           H  
ATOM   1869  HA  LEU A 122       4.204 -14.462   4.489  1.00  4.06           H  
ATOM   1870 1HB  LEU A 122       3.167 -14.495   2.188  1.00  4.06           H  
ATOM   1871 2HB  LEU A 122       4.610 -13.703   1.565  1.00  4.06           H  
ATOM   1872  HG  LEU A 122       4.814 -16.369   2.985  1.00  4.06           H  
ATOM   1873 1HD1 LEU A 122       4.570 -17.445   0.791  1.00  4.06           H  
ATOM   1874 2HD1 LEU A 122       3.086 -16.586   1.264  1.00  4.06           H  
ATOM   1875 3HD1 LEU A 122       4.178 -15.873   0.065  1.00  4.06           H  
ATOM   1876 1HD2 LEU A 122       6.810 -16.545   1.551  1.00  4.06           H  
ATOM   1877 2HD2 LEU A 122       6.437 -14.971   0.837  1.00  4.06           H  
ATOM   1878 3HD2 LEU A 122       6.859 -15.079   2.548  1.00  4.06           H  
ATOM   1879  N   TRP A 123       6.350 -12.408   3.072  1.00  3.68           N  
ATOM   1880  CA  TRP A 123       7.703 -11.927   3.090  1.00  3.68           C  
ATOM   1881  C   TRP A 123       8.052 -11.283   4.407  1.00  3.68           C  
ATOM   1882  O   TRP A 123       9.163 -11.473   4.891  1.00  3.68           O  
ATOM   1883  CB  TRP A 123       7.950 -10.966   1.947  1.00  3.68           C  
ATOM   1884  CG  TRP A 123       8.242 -11.660   0.651  1.00  3.68           C  
ATOM   1885  CD1 TRP A 123       8.649 -12.950   0.505  1.00  3.68           C  
ATOM   1886  CD2 TRP A 123       8.209 -11.101  -0.677  1.00  3.68           C  
ATOM   1887  CE2 TRP A 123       8.624 -12.107  -1.552  1.00  3.68           C  
ATOM   1888  CE3 TRP A 123       7.885  -9.842  -1.189  1.00  3.68           C  
ATOM   1889  NE1 TRP A 123       8.876 -13.229  -0.816  1.00  3.68           N  
ATOM   1890  CZ2 TRP A 123       8.737 -11.889  -2.907  1.00  3.68           C  
ATOM   1891  CZ3 TRP A 123       7.992  -9.632  -2.541  1.00  3.68           C  
ATOM   1892  CH2 TRP A 123       8.414 -10.625  -3.372  1.00  3.68           C  
ATOM   1893  H   TRP A 123       5.675 -11.961   2.466  1.00  3.68           H  
ATOM   1894  HA  TRP A 123       8.365 -12.780   2.952  1.00  3.68           H  
ATOM   1895 1HB  TRP A 123       7.064 -10.339   1.810  1.00  3.68           H  
ATOM   1896 2HB  TRP A 123       8.773 -10.314   2.204  1.00  3.68           H  
ATOM   1897  HD1 TRP A 123       8.785 -13.649   1.315  1.00  3.68           H  
ATOM   1898  HE1 TRP A 123       9.191 -14.115  -1.183  1.00  3.68           H  
ATOM   1899  HE3 TRP A 123       7.553  -9.039  -0.531  1.00  3.68           H  
ATOM   1900  HZ2 TRP A 123       9.067 -12.663  -3.596  1.00  3.68           H  
ATOM   1901  HZ3 TRP A 123       7.735  -8.645  -2.932  1.00  3.68           H  
ATOM   1902  HH2 TRP A 123       8.494 -10.412  -4.428  1.00  3.68           H  
ATOM   1903  N   LYS A 124       7.124 -10.530   5.009  1.00  3.36           N  
ATOM   1904  CA  LYS A 124       7.476  -9.871   6.269  1.00  3.36           C  
ATOM   1905  C   LYS A 124       7.869 -10.903   7.329  1.00  3.36           C  
ATOM   1906  O   LYS A 124       8.853 -10.722   8.051  1.00  3.36           O  
ATOM   1907  CB  LYS A 124       6.325  -9.016   6.789  1.00  3.36           C  
ATOM   1908  CG  LYS A 124       6.043  -7.767   5.948  1.00  3.36           C  
ATOM   1909  CD  LYS A 124       4.881  -6.947   6.513  1.00  3.36           C  
ATOM   1910  CE  LYS A 124       4.579  -5.735   5.631  1.00  3.36           C  
ATOM   1911  NZ  LYS A 124       3.444  -4.922   6.157  1.00  3.36           N1+
ATOM   1912  H   LYS A 124       6.214 -10.384   4.562  1.00  3.36           H  
ATOM   1913  HA  LYS A 124       8.331  -9.224   6.096  1.00  3.36           H  
ATOM   1914 1HB  LYS A 124       5.429  -9.617   6.851  1.00  3.36           H  
ATOM   1915 2HB  LYS A 124       6.561  -8.680   7.803  1.00  3.36           H  
ATOM   1916 1HG  LYS A 124       6.938  -7.144   5.928  1.00  3.36           H  
ATOM   1917 2HG  LYS A 124       5.807  -8.072   4.927  1.00  3.36           H  
ATOM   1918 1HD  LYS A 124       3.990  -7.566   6.586  1.00  3.36           H  
ATOM   1919 2HD  LYS A 124       5.145  -6.596   7.516  1.00  3.36           H  
ATOM   1920 1HE  LYS A 124       5.464  -5.103   5.573  1.00  3.36           H  
ATOM   1921 2HE  LYS A 124       4.326  -6.082   4.628  1.00  3.36           H  
ATOM   1922 1HZ  LYS A 124       3.282  -4.125   5.519  1.00  3.36           H  
ATOM   1923 2HZ  LYS A 124       2.610  -5.479   6.202  1.00  3.36           H  
ATOM   1924 3HZ  LYS A 124       3.668  -4.575   7.075  1.00  3.36           H  
ATOM   1925  N   TYR A 125       7.151 -12.025   7.386  1.00  3.11           N  
ATOM   1926  CA  TYR A 125       7.523 -13.073   8.330  1.00  3.11           C  
ATOM   1927  C   TYR A 125       8.944 -13.547   8.065  1.00  3.11           C  
ATOM   1928  O   TYR A 125       9.784 -13.612   8.971  1.00  3.11           O  
ATOM   1929  CB  TYR A 125       6.589 -14.268   8.231  1.00  3.11           C  
ATOM   1930  CG  TYR A 125       6.986 -15.421   9.134  1.00  3.11           C  
ATOM   1931  CD1 TYR A 125       6.633 -15.412  10.474  1.00  3.11           C  
ATOM   1932  CD2 TYR A 125       7.719 -16.480   8.617  1.00  3.11           C  
ATOM   1933  CE1 TYR A 125       6.998 -16.462  11.287  1.00  3.11           C  
ATOM   1934  CE2 TYR A 125       8.093 -17.526   9.431  1.00  3.11           C  
ATOM   1935  CZ  TYR A 125       7.732 -17.521  10.766  1.00  3.11           C  
ATOM   1936  OH  TYR A 125       8.099 -18.568  11.585  1.00  3.11           O  
ATOM   1937  H   TYR A 125       6.332 -12.143   6.783  1.00  3.11           H  
ATOM   1938  HA  TYR A 125       7.486 -12.664   9.339  1.00  3.11           H  
ATOM   1939 1HB  TYR A 125       5.577 -13.958   8.490  1.00  3.11           H  
ATOM   1940 2HB  TYR A 125       6.566 -14.627   7.202  1.00  3.11           H  
ATOM   1941  HD1 TYR A 125       6.060 -14.580  10.881  1.00  3.11           H  
ATOM   1942  HD2 TYR A 125       7.996 -16.479   7.563  1.00  3.11           H  
ATOM   1943  HE1 TYR A 125       6.711 -16.460  12.336  1.00  3.11           H  
ATOM   1944  HE2 TYR A 125       8.669 -18.356   9.021  1.00  3.11           H  
ATOM   1945  HH  TYR A 125       7.713 -18.447  12.456  1.00  3.11           H  
ATOM   1946  N   LEU A 126       9.218 -13.878   6.804  1.00  2.91           N  
ATOM   1947  CA  LEU A 126      10.519 -14.409   6.444  1.00  2.91           C  
ATOM   1948  C   LEU A 126      11.636 -13.406   6.694  1.00  2.91           C  
ATOM   1949  O   LEU A 126      12.744 -13.790   7.096  1.00  2.91           O  
ATOM   1950  CB  LEU A 126      10.512 -14.817   4.974  1.00  2.91           C  
ATOM   1951  CG  LEU A 126       9.615 -16.006   4.655  1.00  2.91           C  
ATOM   1952  CD1 LEU A 126       9.599 -16.229   3.165  1.00  2.91           C  
ATOM   1953  CD2 LEU A 126      10.112 -17.230   5.401  1.00  2.91           C  
ATOM   1954  H   LEU A 126       8.489 -13.786   6.089  1.00  2.91           H  
ATOM   1955  HA  LEU A 126      10.705 -15.290   7.054  1.00  2.91           H  
ATOM   1956 1HB  LEU A 126      10.163 -13.968   4.385  1.00  2.91           H  
ATOM   1957 2HB  LEU A 126      11.528 -15.058   4.668  1.00  2.91           H  
ATOM   1958  HG  LEU A 126       8.592 -15.780   4.970  1.00  2.91           H  
ATOM   1959 1HD1 LEU A 126       8.944 -17.067   2.930  1.00  2.91           H  
ATOM   1960 2HD1 LEU A 126       9.237 -15.340   2.679  1.00  2.91           H  
ATOM   1961 3HD1 LEU A 126      10.607 -16.447   2.820  1.00  2.91           H  
ATOM   1962 1HD2 LEU A 126       9.462 -18.076   5.179  1.00  2.91           H  
ATOM   1963 2HD2 LEU A 126      11.130 -17.460   5.086  1.00  2.91           H  
ATOM   1964 3HD2 LEU A 126      10.100 -17.035   6.472  1.00  2.91           H  
ATOM   1965  N   ASN A 127      11.344 -12.122   6.467  1.00  2.76           N  
ATOM   1966  CA  ASN A 127      12.317 -11.064   6.661  1.00  2.76           C  
ATOM   1967  C   ASN A 127      12.676 -10.978   8.114  1.00  2.76           C  
ATOM   1968  O   ASN A 127      13.846 -10.896   8.495  1.00  2.76           O  
ATOM   1969  CB  ASN A 127      11.728  -9.725   6.273  1.00  2.76           C  
ATOM   1970  CG  ASN A 127      11.495  -9.546   4.823  1.00  2.76           C  
ATOM   1971  ND2 ASN A 127      10.624  -8.610   4.535  1.00  2.76           N  
ATOM   1972  OD1 ASN A 127      12.069 -10.214   3.954  1.00  2.76           O  
ATOM   1973  H   ASN A 127      10.417 -11.878   6.125  1.00  2.76           H  
ATOM   1974  HA  ASN A 127      13.212 -11.293   6.108  1.00  2.76           H  
ATOM   1975 1HB  ASN A 127      10.777  -9.601   6.781  1.00  2.76           H  
ATOM   1976 2HB  ASN A 127      12.377  -8.934   6.633  1.00  2.76           H  
ATOM   1977 1HD2 ASN A 127      10.370  -8.414   3.593  1.00  2.76           H  
ATOM   1978 2HD2 ASN A 127      10.195  -8.092   5.279  1.00  2.76           H  
ATOM   1979  N   ALA A 128      11.659 -11.060   8.951  1.00  2.67           N  
ATOM   1980  CA  ALA A 128      11.884 -10.953  10.361  1.00  2.67           C  
ATOM   1981  C   ALA A 128      12.816 -12.051  10.822  1.00  2.67           C  
ATOM   1982  O   ALA A 128      13.872 -11.787  11.416  1.00  2.67           O  
ATOM   1983  CB  ALA A 128      10.547 -11.061  11.074  1.00  2.67           C  
ATOM   1984  H   ALA A 128      10.702 -11.142   8.598  1.00  2.67           H  
ATOM   1985  HA  ALA A 128      12.341  -9.986  10.571  1.00  2.67           H  
ATOM   1986 1HB  ALA A 128      10.666 -10.963  12.133  1.00  2.67           H  
ATOM   1987 2HB  ALA A 128       9.890 -10.276  10.714  1.00  2.67           H  
ATOM   1988 3HB  ALA A 128      10.095 -12.019  10.858  1.00  2.67           H  
ATOM   1989  N   VAL A 129      12.480 -13.282  10.457  1.00  2.62           N  
ATOM   1990  CA  VAL A 129      13.245 -14.423  10.914  1.00  2.62           C  
ATOM   1991  C   VAL A 129      14.673 -14.364  10.405  1.00  2.62           C  
ATOM   1992  O   VAL A 129      15.616 -14.641  11.150  1.00  2.62           O  
ATOM   1993  CB  VAL A 129      12.561 -15.725  10.489  1.00  2.62           C  
ATOM   1994  CG1 VAL A 129      13.468 -16.905  10.814  1.00  2.62           C  
ATOM   1995  CG2 VAL A 129      11.211 -15.840  11.219  1.00  2.62           C  
ATOM   1996  H   VAL A 129      11.631 -13.425   9.904  1.00  2.62           H  
ATOM   1997  HA  VAL A 129      13.265 -14.409  12.000  1.00  2.62           H  
ATOM   1998  HB  VAL A 129      12.392 -15.709   9.408  1.00  2.62           H  
ATOM   1999 1HG1 VAL A 129      12.984 -17.830  10.503  1.00  2.62           H  
ATOM   2000 2HG1 VAL A 129      14.409 -16.790  10.280  1.00  2.62           H  
ATOM   2001 3HG1 VAL A 129      13.660 -16.937  11.888  1.00  2.62           H  
ATOM   2002 1HG2 VAL A 129      10.713 -16.759  10.917  1.00  2.62           H  
ATOM   2003 2HG2 VAL A 129      11.381 -15.853  12.293  1.00  2.62           H  
ATOM   2004 3HG2 VAL A 129      10.581 -14.987  10.962  1.00  2.62           H  
ATOM   2005  N   SER A 130      14.836 -13.992   9.146  1.00  2.62           N  
ATOM   2006  CA  SER A 130      16.140 -13.898   8.530  1.00  2.62           C  
ATOM   2007  C   SER A 130      17.035 -12.853   9.221  1.00  2.62           C  
ATOM   2008  O   SER A 130      18.243 -13.075   9.380  1.00  2.62           O  
ATOM   2009  CB  SER A 130      15.937 -13.630   7.084  1.00  2.62           C  
ATOM   2010  OG  SER A 130      15.259 -14.709   6.504  1.00  2.62           O  
ATOM   2011  H   SER A 130      14.022 -13.777   8.569  1.00  2.62           H  
ATOM   2012  HA  SER A 130      16.627 -14.861   8.621  1.00  2.62           H  
ATOM   2013 1HB  SER A 130      15.375 -12.708   6.947  1.00  2.62           H  
ATOM   2014 2HB  SER A 130      16.876 -13.520   6.614  1.00  2.62           H  
ATOM   2015  HG  SER A 130      14.327 -14.622   6.816  1.00  2.62           H  
ATOM   2016  N   LEU A 131      16.461 -11.726   9.679  1.00  2.68           N  
ATOM   2017  CA  LEU A 131      17.272 -10.746  10.408  1.00  2.68           C  
ATOM   2018  C   LEU A 131      17.821 -11.393  11.671  1.00  2.68           C  
ATOM   2019  O   LEU A 131      18.981 -11.167  12.051  1.00  2.68           O  
ATOM   2020  CB  LEU A 131      16.445  -9.505  10.797  1.00  2.68           C  
ATOM   2021  CG  LEU A 131      16.051  -8.586   9.647  1.00  2.68           C  
ATOM   2022  CD1 LEU A 131      15.087  -7.525  10.113  1.00  2.68           C  
ATOM   2023  CD2 LEU A 131      17.302  -7.922   9.099  1.00  2.68           C  
ATOM   2024  H   LEU A 131      15.468 -11.546   9.507  1.00  2.68           H  
ATOM   2025  HA  LEU A 131      18.106 -10.440   9.778  1.00  2.68           H  
ATOM   2026 1HB  LEU A 131      15.523  -9.843  11.272  1.00  2.68           H  
ATOM   2027 2HB  LEU A 131      17.005  -8.919  11.522  1.00  2.68           H  
ATOM   2028  HG  LEU A 131      15.567  -9.170   8.893  1.00  2.68           H  
ATOM   2029 1HD1 LEU A 131      14.821  -6.894   9.277  1.00  2.68           H  
ATOM   2030 2HD1 LEU A 131      14.189  -7.995  10.516  1.00  2.68           H  
ATOM   2031 3HD1 LEU A 131      15.565  -6.923  10.877  1.00  2.68           H  
ATOM   2032 1HD2 LEU A 131      17.047  -7.271   8.278  1.00  2.68           H  
ATOM   2033 2HD2 LEU A 131      17.750  -7.337   9.876  1.00  2.68           H  
ATOM   2034 3HD2 LEU A 131      18.002  -8.681   8.759  1.00  2.68           H  
ATOM   2035  N   CYS A 132      16.998 -12.224  12.319  1.00  2.80           N  
ATOM   2036  CA  CYS A 132      17.465 -12.909  13.512  1.00  2.80           C  
ATOM   2037  C   CYS A 132      18.528 -13.953  13.217  1.00  2.80           C  
ATOM   2038  O   CYS A 132      19.488 -14.082  13.974  1.00  2.80           O  
ATOM   2039  CB  CYS A 132      16.388 -13.585  14.291  1.00  2.80           C  
ATOM   2040  SG  CYS A 132      17.103 -14.244  15.759  1.00  2.80           S  
ATOM   2041  H   CYS A 132      16.043 -12.358  11.973  1.00  2.80           H  
ATOM   2042  HA  CYS A 132      17.896 -12.158  14.170  1.00  2.80           H  
ATOM   2043 1HB  CYS A 132      15.645 -12.869  14.577  1.00  2.80           H  
ATOM   2044 2HB  CYS A 132      15.921 -14.388  13.715  1.00  2.80           H  
ATOM   2045  HG  CYS A 132      15.988 -14.851  16.175  1.00  2.80           H  
ATOM   2046  N   ILE A 133      18.373 -14.695  12.122  1.00  2.96           N  
ATOM   2047  CA  ILE A 133      19.368 -15.712  11.794  1.00  2.96           C  
ATOM   2048  C   ILE A 133      20.716 -15.038  11.586  1.00  2.96           C  
ATOM   2049  O   ILE A 133      21.738 -15.481  12.132  1.00  2.96           O  
ATOM   2050  CB  ILE A 133      18.998 -16.467  10.500  1.00  2.96           C  
ATOM   2051  CG1 ILE A 133      17.768 -17.329  10.736  1.00  2.96           C  
ATOM   2052  CG2 ILE A 133      20.184 -17.318  10.028  1.00  2.96           C  
ATOM   2053  CD1 ILE A 133      17.155 -17.882   9.484  1.00  2.96           C  
ATOM   2054  H   ILE A 133      17.541 -14.569  11.548  1.00  2.96           H  
ATOM   2055  HA  ILE A 133      19.443 -16.416  12.616  1.00  2.96           H  
ATOM   2056  HB  ILE A 133      18.746 -15.747   9.725  1.00  2.96           H  
ATOM   2057 1HG1 ILE A 133      18.050 -18.151  11.346  1.00  2.96           H  
ATOM   2058 2HG1 ILE A 133      17.020 -16.739  11.267  1.00  2.96           H  
ATOM   2059 1HG2 ILE A 133      19.913 -17.833   9.109  1.00  2.96           H  
ATOM   2060 2HG2 ILE A 133      21.042 -16.671   9.843  1.00  2.96           H  
ATOM   2061 3HG2 ILE A 133      20.438 -18.048  10.798  1.00  2.96           H  
ATOM   2062 1HD1 ILE A 133      16.292 -18.492   9.743  1.00  2.96           H  
ATOM   2063 2HD1 ILE A 133      16.838 -17.075   8.836  1.00  2.96           H  
ATOM   2064 3HD1 ILE A 133      17.888 -18.492   8.967  1.00  2.96           H  
ATOM   2065  N   LEU A 134      20.715 -13.930  10.843  1.00  3.15           N  
ATOM   2066  CA  LEU A 134      21.928 -13.165  10.602  1.00  3.15           C  
ATOM   2067  C   LEU A 134      22.544 -12.764  11.948  1.00  3.15           C  
ATOM   2068  O   LEU A 134      23.741 -12.967  12.189  1.00  3.15           O  
ATOM   2069  CB  LEU A 134      21.607 -11.884   9.812  1.00  3.15           C  
ATOM   2070  CG  LEU A 134      22.811 -11.002   9.478  1.00  3.15           C  
ATOM   2071  CD1 LEU A 134      23.666 -11.765   8.518  1.00  3.15           C  
ATOM   2072  CD2 LEU A 134      22.389  -9.644   8.915  1.00  3.15           C  
ATOM   2073  H   LEU A 134      19.837 -13.613  10.421  1.00  3.15           H  
ATOM   2074  HA  LEU A 134      22.635 -13.783  10.050  1.00  3.15           H  
ATOM   2075 1HB  LEU A 134      21.137 -12.182   8.878  1.00  3.15           H  
ATOM   2076 2HB  LEU A 134      20.897 -11.287  10.376  1.00  3.15           H  
ATOM   2077  HG  LEU A 134      23.384 -10.837  10.388  1.00  3.15           H  
ATOM   2078 1HD1 LEU A 134      24.537 -11.209   8.271  1.00  3.15           H  
ATOM   2079 2HD1 LEU A 134      23.953 -12.698   8.977  1.00  3.15           H  
ATOM   2080 3HD1 LEU A 134      23.103 -11.965   7.607  1.00  3.15           H  
ATOM   2081 1HD2 LEU A 134      23.273  -9.044   8.702  1.00  3.15           H  
ATOM   2082 2HD2 LEU A 134      21.836  -9.776   8.010  1.00  3.15           H  
ATOM   2083 3HD2 LEU A 134      21.778  -9.132   9.641  1.00  3.15           H  
ATOM   2084  N   THR A 135      21.693 -12.206  12.827  1.00  3.38           N  
ATOM   2085  CA  THR A 135      22.099 -11.721  14.138  1.00  3.38           C  
ATOM   2086  C   THR A 135      22.716 -12.774  15.026  1.00  3.38           C  
ATOM   2087  O   THR A 135      23.810 -12.574  15.548  1.00  3.38           O  
ATOM   2088  CB  THR A 135      20.872 -11.163  14.893  1.00  3.38           C  
ATOM   2089  CG2 THR A 135      21.193 -10.833  16.361  1.00  3.38           C  
ATOM   2090  OG1 THR A 135      20.344 -10.024  14.190  1.00  3.38           O  
ATOM   2091  H   THR A 135      20.717 -12.074  12.560  1.00  3.38           H  
ATOM   2092  HA  THR A 135      22.830 -10.930  13.988  1.00  3.38           H  
ATOM   2093  HB  THR A 135      20.112 -11.919  14.908  1.00  3.38           H  
ATOM   2094  HG1 THR A 135      19.983 -10.324  13.318  1.00  3.38           H  
ATOM   2095 1HG2 THR A 135      20.287 -10.481  16.850  1.00  3.38           H  
ATOM   2096 2HG2 THR A 135      21.549 -11.728  16.862  1.00  3.38           H  
ATOM   2097 3HG2 THR A 135      21.947 -10.079  16.435  1.00  3.38           H  
ATOM   2098  N   ILE A 136      22.064 -13.915  15.172  1.00  3.65           N  
ATOM   2099  CA  ILE A 136      22.599 -14.907  16.083  1.00  3.65           C  
ATOM   2100  C   ILE A 136      23.880 -15.512  15.573  1.00  3.65           C  
ATOM   2101  O   ILE A 136      24.793 -15.777  16.360  1.00  3.65           O  
ATOM   2102  CB  ILE A 136      21.591 -15.986  16.440  1.00  3.65           C  
ATOM   2103  CG1 ILE A 136      20.421 -15.323  17.180  1.00  3.65           C  
ATOM   2104  CG2 ILE A 136      22.293 -17.032  17.309  1.00  3.65           C  
ATOM   2105  CD1 ILE A 136      20.824 -14.579  18.441  1.00  3.65           C  
ATOM   2106  H   ILE A 136      21.177 -14.060  14.692  1.00  3.65           H  
ATOM   2107  HA  ILE A 136      22.829 -14.400  17.015  1.00  3.65           H  
ATOM   2108  HB  ILE A 136      21.196 -16.440  15.529  1.00  3.65           H  
ATOM   2109 1HG1 ILE A 136      19.946 -14.620  16.501  1.00  3.65           H  
ATOM   2110 2HG1 ILE A 136      19.704 -16.075  17.459  1.00  3.65           H  
ATOM   2111 1HG2 ILE A 136      21.603 -17.813  17.595  1.00  3.65           H  
ATOM   2112 2HG2 ILE A 136      23.119 -17.469  16.744  1.00  3.65           H  
ATOM   2113 3HG2 ILE A 136      22.682 -16.552  18.207  1.00  3.65           H  
ATOM   2114 1HD1 ILE A 136      19.936 -14.136  18.898  1.00  3.65           H  
ATOM   2115 2HD1 ILE A 136      21.286 -15.273  19.144  1.00  3.65           H  
ATOM   2116 3HD1 ILE A 136      21.533 -13.794  18.189  1.00  3.65           H  
ATOM   2117  N   ASN A 137      23.971 -15.773  14.275  1.00  3.95           N  
ATOM   2118  CA  ASN A 137      25.215 -16.315  13.778  1.00  3.95           C  
ATOM   2119  C   ASN A 137      26.350 -15.318  14.041  1.00  3.95           C  
ATOM   2120  O   ASN A 137      27.459 -15.709  14.425  1.00  3.95           O  
ATOM   2121  CB  ASN A 137      25.069 -16.639  12.319  1.00  3.95           C  
ATOM   2122  CG  ASN A 137      24.240 -17.875  12.085  1.00  3.95           C  
ATOM   2123  ND2 ASN A 137      23.719 -18.017  10.897  1.00  3.95           N  
ATOM   2124  OD1 ASN A 137      24.071 -18.711  12.984  1.00  3.95           O  
ATOM   2125  H   ASN A 137      23.198 -15.576  13.631  1.00  3.95           H  
ATOM   2126  HA  ASN A 137      25.443 -17.231  14.323  1.00  3.95           H  
ATOM   2127 1HB  ASN A 137      24.558 -15.797  11.849  1.00  3.95           H  
ATOM   2128 2HB  ASN A 137      26.048 -16.752  11.857  1.00  3.95           H  
ATOM   2129 1HD2 ASN A 137      23.162 -18.819  10.688  1.00  3.95           H  
ATOM   2130 2HD2 ASN A 137      23.873 -17.320  10.200  1.00  3.95           H  
ATOM   2131  N   ALA A 138      26.069 -14.019  13.883  1.00  4.26           N  
ATOM   2132  CA  ALA A 138      27.074 -13.011  14.180  1.00  4.26           C  
ATOM   2133  C   ALA A 138      27.464 -13.042  15.655  1.00  4.26           C  
ATOM   2134  O   ALA A 138      28.646 -12.956  15.987  1.00  4.26           O  
ATOM   2135  CB  ALA A 138      26.562 -11.652  13.828  1.00  4.26           C  
ATOM   2136  H   ALA A 138      25.154 -13.723  13.535  1.00  4.26           H  
ATOM   2137  HA  ALA A 138      27.961 -13.227  13.586  1.00  4.26           H  
ATOM   2138 1HB  ALA A 138      27.324 -10.919  14.045  1.00  4.26           H  
ATOM   2139 2HB  ALA A 138      26.305 -11.622  12.770  1.00  4.26           H  
ATOM   2140 3HB  ALA A 138      25.686 -11.446  14.422  1.00  4.26           H  
ATOM   2141  N   VAL A 139      26.482 -13.246  16.542  1.00  4.52           N  
ATOM   2142  CA  VAL A 139      26.738 -13.329  17.982  1.00  4.52           C  
ATOM   2143  C   VAL A 139      27.654 -14.506  18.299  1.00  4.52           C  
ATOM   2144  O   VAL A 139      28.528 -14.413  19.168  1.00  4.52           O  
ATOM   2145  CB  VAL A 139      25.422 -13.462  18.778  1.00  4.52           C  
ATOM   2146  CG1 VAL A 139      25.715 -13.779  20.224  1.00  4.52           C  
ATOM   2147  CG2 VAL A 139      24.633 -12.154  18.698  1.00  4.52           C  
ATOM   2148  H   VAL A 139      25.519 -13.301  16.207  1.00  4.52           H  
ATOM   2149  HA  VAL A 139      27.235 -12.411  18.294  1.00  4.52           H  
ATOM   2150  HB  VAL A 139      24.838 -14.275  18.367  1.00  4.52           H  
ATOM   2151 1HG1 VAL A 139      24.778 -13.879  20.770  1.00  4.52           H  
ATOM   2152 2HG1 VAL A 139      26.270 -14.715  20.282  1.00  4.52           H  
ATOM   2153 3HG1 VAL A 139      26.307 -12.976  20.661  1.00  4.52           H  
ATOM   2154 1HG2 VAL A 139      23.702 -12.258  19.253  1.00  4.52           H  
ATOM   2155 2HG2 VAL A 139      25.228 -11.349  19.128  1.00  4.52           H  
ATOM   2156 3HG2 VAL A 139      24.414 -11.918  17.682  1.00  4.52           H  
ATOM   2157  N   ALA A 140      27.407 -15.631  17.631  1.00  4.68           N  
ATOM   2158  CA  ALA A 140      28.222 -16.827  17.780  1.00  4.68           C  
ATOM   2159  C   ALA A 140      29.689 -16.588  17.366  1.00  4.68           C  
ATOM   2160  O   ALA A 140      30.606 -17.164  17.960  1.00  4.68           O  
ATOM   2161  CB  ALA A 140      27.625 -17.949  16.950  1.00  4.68           C  
ATOM   2162  H   ALA A 140      26.626 -15.644  16.976  1.00  4.68           H  
ATOM   2163  HA  ALA A 140      28.209 -17.112  18.829  1.00  4.68           H  
ATOM   2164 1HB  ALA A 140      28.212 -18.855  17.087  1.00  4.68           H  
ATOM   2165 2HB  ALA A 140      26.596 -18.125  17.264  1.00  4.68           H  
ATOM   2166 3HB  ALA A 140      27.637 -17.671  15.905  1.00  4.68           H  
ATOM   2167  N   SER A 141      29.907 -15.750  16.344  1.00  4.71           N  
ATOM   2168  CA  SER A 141      31.250 -15.453  15.837  1.00  4.71           C  
ATOM   2169  C   SER A 141      31.992 -14.449  16.732  1.00  4.71           C  
ATOM   2170  O   SER A 141      31.418 -13.898  17.672  1.00  4.71           O  
ATOM   2171  CB  SER A 141      31.177 -14.923  14.420  1.00  4.71           C  
ATOM   2172  OG  SER A 141      30.661 -13.626  14.377  1.00  4.71           O  
ATOM   2173  H   SER A 141      29.100 -15.332  15.877  1.00  4.71           H  
ATOM   2174  HA  SER A 141      31.820 -16.381  15.827  1.00  4.71           H  
ATOM   2175 1HB  SER A 141      32.163 -14.940  13.958  1.00  4.71           H  
ATOM   2176 2HB  SER A 141      30.532 -15.579  13.837  1.00  4.71           H  
ATOM   2177  HG  SER A 141      29.947 -13.567  15.042  1.00  4.71           H  
ATOM   2178  N   ARG A 142      33.287 -14.235  16.465  1.00  4.60           N  
ATOM   2179  CA  ARG A 142      34.091 -13.313  17.277  1.00  4.60           C  
ATOM   2180  C   ARG A 142      34.889 -12.264  16.492  1.00  4.60           C  
ATOM   2181  O   ARG A 142      36.002 -11.914  16.887  1.00  4.60           O  
ATOM   2182  CB  ARG A 142      35.039 -14.101  18.177  1.00  4.60           C  
ATOM   2183  CG  ARG A 142      34.340 -14.930  19.267  1.00  4.60           C  
ATOM   2184  CD  ARG A 142      33.713 -14.024  20.281  1.00  4.60           C  
ATOM   2185  NE  ARG A 142      33.067 -14.741  21.365  1.00  4.60           N  
ATOM   2186  CZ  ARG A 142      31.770 -15.133  21.353  1.00  4.60           C  
ATOM   2187  NH1 ARG A 142      31.007 -14.865  20.306  1.00  4.60           N1+
ATOM   2188  NH2 ARG A 142      31.268 -15.777  22.399  1.00  4.60           N  
ATOM   2189  H   ARG A 142      33.718 -14.711  15.686  1.00  4.60           H  
ATOM   2190  HA  ARG A 142      33.405 -12.771  17.929  1.00  4.60           H  
ATOM   2191 1HB  ARG A 142      35.639 -14.779  17.573  1.00  4.60           H  
ATOM   2192 2HB  ARG A 142      35.723 -13.412  18.675  1.00  4.60           H  
ATOM   2193 1HG  ARG A 142      33.562 -15.559  18.835  1.00  4.60           H  
ATOM   2194 2HG  ARG A 142      35.072 -15.558  19.774  1.00  4.60           H  
ATOM   2195 1HD  ARG A 142      34.478 -13.379  20.710  1.00  4.60           H  
ATOM   2196 2HD  ARG A 142      32.958 -13.410  19.789  1.00  4.60           H  
ATOM   2197  HE  ARG A 142      33.618 -14.960  22.182  1.00  4.60           H  
ATOM   2198 1HH1 ARG A 142      31.370 -14.372  19.482  1.00  4.60           H  
ATOM   2199 2HH1 ARG A 142      30.021 -15.127  20.270  1.00  4.60           H  
ATOM   2200 1HH2 ARG A 142      31.852 -15.977  23.199  1.00  4.60           H  
ATOM   2201 2HH2 ARG A 142      30.303 -16.066  22.392  1.00  4.60           H  
ATOM   2202  N   LYS A 143      34.340 -11.767  15.384  1.00  4.38           N  
ATOM   2203  CA  LYS A 143      35.043 -10.748  14.590  1.00  4.38           C  
ATOM   2204  C   LYS A 143      34.213  -9.475  14.422  1.00  4.38           C  
ATOM   2205  O   LYS A 143      32.998  -9.534  14.241  1.00  4.38           O  
ATOM   2206  CB  LYS A 143      35.400 -11.301  13.212  1.00  4.38           C  
ATOM   2207  CG  LYS A 143      36.378 -12.469  13.226  1.00  4.38           C  
ATOM   2208  CD  LYS A 143      36.700 -12.922  11.809  1.00  4.38           C  
ATOM   2209  CE  LYS A 143      37.671 -14.092  11.806  1.00  4.38           C  
ATOM   2210  NZ  LYS A 143      37.988 -14.539  10.426  1.00  4.38           N1+
ATOM   2211  H   LYS A 143      33.423 -12.090  15.100  1.00  4.38           H  
ATOM   2212  HA  LYS A 143      35.964 -10.476  15.106  1.00  4.38           H  
ATOM   2213 1HB  LYS A 143      34.493 -11.633  12.710  1.00  4.38           H  
ATOM   2214 2HB  LYS A 143      35.833 -10.509  12.601  1.00  4.38           H  
ATOM   2215 1HG  LYS A 143      37.297 -12.170  13.731  1.00  4.38           H  
ATOM   2216 2HG  LYS A 143      35.940 -13.302  13.768  1.00  4.38           H  
ATOM   2217 1HD  LYS A 143      35.776 -13.222  11.306  1.00  4.38           H  
ATOM   2218 2HD  LYS A 143      37.138 -12.093  11.251  1.00  4.38           H  
ATOM   2219 1HE  LYS A 143      38.593 -13.792  12.302  1.00  4.38           H  
ATOM   2220 2HE  LYS A 143      37.229 -14.924  12.354  1.00  4.38           H  
ATOM   2221 1HZ  LYS A 143      38.633 -15.317  10.464  1.00  4.38           H  
ATOM   2222 2HZ  LYS A 143      37.136 -14.828   9.963  1.00  4.38           H  
ATOM   2223 3HZ  LYS A 143      38.407 -13.777   9.912  1.00  4.38           H  
ATOM   2224  N   ALA A 144      34.875  -8.316  14.393  1.00  4.11           N  
ATOM   2225  CA  ALA A 144      34.173  -7.035  14.222  1.00  4.11           C  
ATOM   2226  C   ALA A 144      33.368  -6.988  12.924  1.00  4.11           C  
ATOM   2227  O   ALA A 144      32.283  -6.399  12.865  1.00  4.11           O  
ATOM   2228  CB  ALA A 144      35.166  -5.892  14.238  1.00  4.11           C  
ATOM   2229  H   ALA A 144      35.877  -8.317  14.529  1.00  4.11           H  
ATOM   2230  HA  ALA A 144      33.484  -6.916  15.057  1.00  4.11           H  
ATOM   2231 1HB  ALA A 144      34.632  -4.946  14.142  1.00  4.11           H  
ATOM   2232 2HB  ALA A 144      35.720  -5.902  15.176  1.00  4.11           H  
ATOM   2233 3HB  ALA A 144      35.860  -6.000  13.405  1.00  4.11           H  
ATOM   2234  N   SER A 145      33.896  -7.640  11.889  1.00  3.84           N  
ATOM   2235  CA  SER A 145      33.264  -7.688  10.577  1.00  3.84           C  
ATOM   2236  C   SER A 145      31.983  -8.522  10.575  1.00  3.84           C  
ATOM   2237  O   SER A 145      31.222  -8.491   9.607  1.00  3.84           O  
ATOM   2238  CB  SER A 145      34.242  -8.199   9.555  1.00  3.84           C  
ATOM   2239  OG  SER A 145      34.602  -9.514   9.827  1.00  3.84           O  
ATOM   2240  H   SER A 145      34.779  -8.112  12.015  1.00  3.84           H  
ATOM   2241  HA  SER A 145      32.993  -6.669  10.296  1.00  3.84           H  
ATOM   2242 1HB  SER A 145      33.782  -8.146   8.571  1.00  3.84           H  
ATOM   2243 2HB  SER A 145      35.129  -7.570   9.537  1.00  3.84           H  
ATOM   2244  HG  SER A 145      35.005  -9.852   9.002  1.00  3.84           H  
ATOM   2245  N   ASN A 146      31.752  -9.284  11.649  1.00  3.62           N  
ATOM   2246  CA  ASN A 146      30.523 -10.035  11.799  1.00  3.62           C  
ATOM   2247  C   ASN A 146      29.625  -9.315  12.808  1.00  3.62           C  
ATOM   2248  O   ASN A 146      28.417  -9.287  12.643  1.00  3.62           O  
ATOM   2249  CB  ASN A 146      30.778 -11.461  12.210  1.00  3.62           C  
ATOM   2250  CG  ASN A 146      31.517 -12.273  11.160  1.00  3.62           C  
ATOM   2251  ND2 ASN A 146      30.963 -12.348   9.977  1.00  3.62           N  
ATOM   2252  OD1 ASN A 146      32.591 -12.828  11.426  1.00  3.62           O  
ATOM   2253  H   ASN A 146      32.418  -9.308  12.413  1.00  3.62           H  
ATOM   2254  HA  ASN A 146      30.000 -10.044  10.844  1.00  3.62           H  
ATOM   2255 1HB  ASN A 146      31.371 -11.458  13.129  1.00  3.62           H  
ATOM   2256 2HB  ASN A 146      29.832 -11.949  12.433  1.00  3.62           H  
ATOM   2257 1HD2 ASN A 146      31.413 -12.872   9.242  1.00  3.62           H  
ATOM   2258 2HD2 ASN A 146      30.098 -11.884   9.798  1.00  3.62           H  
ATOM   2259  N   VAL A 147      30.217  -8.641  13.807  1.00  3.45           N  
ATOM   2260  CA  VAL A 147      29.443  -7.897  14.825  1.00  3.45           C  
ATOM   2261  C   VAL A 147      28.601  -6.827  14.148  1.00  3.45           C  
ATOM   2262  O   VAL A 147      27.466  -6.526  14.530  1.00  3.45           O  
ATOM   2263  CB  VAL A 147      30.352  -7.226  15.866  1.00  3.45           C  
ATOM   2264  CG1 VAL A 147      29.520  -6.293  16.736  1.00  3.45           C  
ATOM   2265  CG2 VAL A 147      31.026  -8.289  16.731  1.00  3.45           C  
ATOM   2266  H   VAL A 147      31.230  -8.700  13.901  1.00  3.45           H  
ATOM   2267  HA  VAL A 147      28.779  -8.597  15.337  1.00  3.45           H  
ATOM   2268  HB  VAL A 147      31.103  -6.630  15.353  1.00  3.45           H  
ATOM   2269 1HG1 VAL A 147      30.163  -5.805  17.467  1.00  3.45           H  
ATOM   2270 2HG1 VAL A 147      29.049  -5.538  16.105  1.00  3.45           H  
ATOM   2271 3HG1 VAL A 147      28.753  -6.867  17.253  1.00  3.45           H  
ATOM   2272 1HG2 VAL A 147      31.673  -7.809  17.464  1.00  3.45           H  
ATOM   2273 2HG2 VAL A 147      30.263  -8.874  17.246  1.00  3.45           H  
ATOM   2274 3HG2 VAL A 147      31.613  -8.945  16.111  1.00  3.45           H  
ATOM   2275  N   ILE A 148      29.194  -6.220  13.151  1.00  3.32           N  
ATOM   2276  CA  ILE A 148      28.524  -5.214  12.381  1.00  3.32           C  
ATOM   2277  C   ILE A 148      27.233  -5.744  11.716  1.00  3.32           C  
ATOM   2278  O   ILE A 148      26.333  -4.959  11.435  1.00  3.32           O  
ATOM   2279  CB  ILE A 148      29.506  -4.686  11.336  1.00  3.32           C  
ATOM   2280  CG1 ILE A 148      29.028  -3.415  10.745  1.00  3.32           C  
ATOM   2281  CG2 ILE A 148      29.686  -5.720  10.250  1.00  3.32           C  
ATOM   2282  CD1 ILE A 148      28.919  -2.274  11.694  1.00  3.32           C  
ATOM   2283  H   ILE A 148      30.161  -6.465  12.926  1.00  3.32           H  
ATOM   2284  HA  ILE A 148      28.259  -4.400  13.041  1.00  3.32           H  
ATOM   2285  HB  ILE A 148      30.467  -4.504  11.815  1.00  3.32           H  
ATOM   2286 1HG1 ILE A 148      29.725  -3.146  10.023  1.00  3.32           H  
ATOM   2287 2HG1 ILE A 148      28.073  -3.582  10.276  1.00  3.32           H  
ATOM   2288 1HG2 ILE A 148      30.407  -5.373   9.528  1.00  3.32           H  
ATOM   2289 2HG2 ILE A 148      30.035  -6.625  10.705  1.00  3.32           H  
ATOM   2290 3HG2 ILE A 148      28.745  -5.908   9.742  1.00  3.32           H  
ATOM   2291 1HD1 ILE A 148      28.589  -1.386  11.155  1.00  3.32           H  
ATOM   2292 2HD1 ILE A 148      28.202  -2.515  12.460  1.00  3.32           H  
ATOM   2293 3HD1 ILE A 148      29.890  -2.085  12.150  1.00  3.32           H  
ATOM   2294  N   LEU A 149      27.123  -7.055  11.453  1.00  3.22           N  
ATOM   2295  CA  LEU A 149      25.941  -7.575  10.782  1.00  3.22           C  
ATOM   2296  C   LEU A 149      24.621  -7.332  11.538  1.00  3.22           C  
ATOM   2297  O   LEU A 149      23.677  -6.860  10.906  1.00  3.22           O  
ATOM   2298  CB  LEU A 149      26.138  -9.068  10.496  1.00  3.22           C  
ATOM   2299  CG  LEU A 149      27.166  -9.393   9.459  1.00  3.22           C  
ATOM   2300  CD1 LEU A 149      27.431 -10.888   9.484  1.00  3.22           C  
ATOM   2301  CD2 LEU A 149      26.669  -8.933   8.122  1.00  3.22           C  
ATOM   2302  H   LEU A 149      27.844  -7.706  11.742  1.00  3.22           H  
ATOM   2303  HA  LEU A 149      25.866  -7.069   9.820  1.00  3.22           H  
ATOM   2304 1HB  LEU A 149      26.424  -9.591  11.374  1.00  3.22           H  
ATOM   2305 2HB  LEU A 149      25.207  -9.469  10.162  1.00  3.22           H  
ATOM   2306  HG  LEU A 149      28.105  -8.877   9.691  1.00  3.22           H  
ATOM   2307 1HD1 LEU A 149      28.185 -11.135   8.736  1.00  3.22           H  
ATOM   2308 2HD1 LEU A 149      27.789 -11.172  10.476  1.00  3.22           H  
ATOM   2309 3HD1 LEU A 149      26.526 -11.425   9.272  1.00  3.22           H  
ATOM   2310 1HD2 LEU A 149      27.417  -9.171   7.372  1.00  3.22           H  
ATOM   2311 2HD2 LEU A 149      25.746  -9.420   7.868  1.00  3.22           H  
ATOM   2312 3HD2 LEU A 149      26.504  -7.861   8.165  1.00  3.22           H  
ATOM   2313  N   PRO A 150      24.468  -7.629  12.859  1.00  3.15           N  
ATOM   2314  CA  PRO A 150      23.312  -7.252  13.633  1.00  3.15           C  
ATOM   2315  C   PRO A 150      23.181  -5.752  13.737  1.00  3.15           C  
ATOM   2316  O   PRO A 150      22.078  -5.226  13.841  1.00  3.15           O  
ATOM   2317  CB  PRO A 150      23.546  -7.930  14.984  1.00  3.15           C  
ATOM   2318  CG  PRO A 150      24.976  -8.227  15.027  1.00  3.15           C  
ATOM   2319  CD  PRO A 150      25.336  -8.519  13.573  1.00  3.15           C  
ATOM   2320  HA  PRO A 150      22.428  -7.692  13.160  1.00  3.15           H  
ATOM   2321 1HB  PRO A 150      23.221  -7.268  15.800  1.00  3.15           H  
ATOM   2322 2HB  PRO A 150      22.943  -8.811  15.030  1.00  3.15           H  
ATOM   2323 1HG  PRO A 150      25.498  -7.375  15.463  1.00  3.15           H  
ATOM   2324 2HG  PRO A 150      25.169  -9.088  15.686  1.00  3.15           H  
ATOM   2325 1HD  PRO A 150      26.355  -8.354  13.423  1.00  3.15           H  
ATOM   2326 2HD  PRO A 150      25.042  -9.523  13.316  1.00  3.15           H  
ATOM   2327  N   LEU A 151      24.277  -5.014  13.613  1.00  3.13           N  
ATOM   2328  CA  LEU A 151      24.049  -3.584  13.678  1.00  3.13           C  
ATOM   2329  C   LEU A 151      23.349  -3.161  12.381  1.00  3.13           C  
ATOM   2330  O   LEU A 151      22.405  -2.365  12.394  1.00  3.13           O  
ATOM   2331  CB  LEU A 151      25.364  -2.854  13.927  1.00  3.13           C  
ATOM   2332  CG  LEU A 151      25.968  -3.171  15.318  1.00  3.13           C  
ATOM   2333  CD1 LEU A 151      27.339  -2.519  15.477  1.00  3.13           C  
ATOM   2334  CD2 LEU A 151      24.994  -2.703  16.387  1.00  3.13           C  
ATOM   2335  H   LEU A 151      25.224  -5.412  13.555  1.00  3.13           H  
ATOM   2336  HA  LEU A 151      23.383  -3.369  14.511  1.00  3.13           H  
ATOM   2337 1HB  LEU A 151      26.071  -3.147  13.169  1.00  3.13           H  
ATOM   2338 2HB  LEU A 151      25.198  -1.782  13.856  1.00  3.13           H  
ATOM   2339  HG  LEU A 151      26.109  -4.254  15.409  1.00  3.13           H  
ATOM   2340 1HD1 LEU A 151      27.744  -2.768  16.457  1.00  3.13           H  
ATOM   2341 2HD1 LEU A 151      28.010  -2.882  14.720  1.00  3.13           H  
ATOM   2342 3HD1 LEU A 151      27.241  -1.439  15.386  1.00  3.13           H  
ATOM   2343 1HD2 LEU A 151      25.395  -2.940  17.372  1.00  3.13           H  
ATOM   2344 2HD2 LEU A 151      24.849  -1.626  16.303  1.00  3.13           H  
ATOM   2345 3HD2 LEU A 151      24.038  -3.211  16.252  1.00  3.13           H  
ATOM   2346  N   MET A 152      23.757  -3.766  11.266  1.00  3.16           N  
ATOM   2347  CA  MET A 152      23.144  -3.482   9.974  1.00  3.16           C  
ATOM   2348  C   MET A 152      21.698  -4.003   9.958  1.00  3.16           C  
ATOM   2349  O   MET A 152      20.798  -3.374   9.382  1.00  3.16           O  
ATOM   2350  CB  MET A 152      24.035  -4.033   8.868  1.00  3.16           C  
ATOM   2351  CG  MET A 152      25.359  -3.262   8.801  1.00  3.16           C  
ATOM   2352  SD  MET A 152      26.528  -3.888   7.618  1.00  3.16           S  
ATOM   2353  CE  MET A 152      25.759  -3.273   6.162  1.00  3.16           C  
ATOM   2354  H   MET A 152      24.547  -4.410  11.315  1.00  3.16           H  
ATOM   2355  HA  MET A 152      23.101  -2.407   9.850  1.00  3.16           H  
ATOM   2356 1HB  MET A 152      24.248  -5.087   9.047  1.00  3.16           H  
ATOM   2357 2HB  MET A 152      23.542  -3.945   7.912  1.00  3.16           H  
ATOM   2358 1HG  MET A 152      25.141  -2.228   8.539  1.00  3.16           H  
ATOM   2359 2HG  MET A 152      25.820  -3.258   9.777  1.00  3.16           H  
ATOM   2360 1HE  MET A 152      26.363  -3.525   5.319  1.00  3.16           H  
ATOM   2361 2HE  MET A 152      24.767  -3.703   6.052  1.00  3.16           H  
ATOM   2362 3HE  MET A 152      25.684  -2.188   6.229  1.00  3.16           H  
ATOM   2363  N   ALA A 153      21.456  -5.134  10.638  1.00  3.26           N  
ATOM   2364  CA  ALA A 153      20.111  -5.701  10.767  1.00  3.26           C  
ATOM   2365  C   ALA A 153      19.179  -4.708  11.462  1.00  3.26           C  
ATOM   2366  O   ALA A 153      17.984  -4.662  11.180  1.00  3.26           O  
ATOM   2367  CB  ALA A 153      20.140  -6.995  11.555  1.00  3.26           C  
ATOM   2368  H   ALA A 153      22.241  -5.635  11.050  1.00  3.26           H  
ATOM   2369  HA  ALA A 153      19.730  -5.893   9.763  1.00  3.26           H  
ATOM   2370 1HB  ALA A 153      19.146  -7.411  11.634  1.00  3.26           H  
ATOM   2371 2HB  ALA A 153      20.792  -7.704  11.071  1.00  3.26           H  
ATOM   2372 3HB  ALA A 153      20.502  -6.784  12.546  1.00  3.26           H  
ATOM   2373  N   LEU A 154      19.730  -3.938  12.405  1.00  3.41           N  
ATOM   2374  CA  LEU A 154      18.972  -2.930  13.132  1.00  3.41           C  
ATOM   2375  C   LEU A 154      18.828  -1.626  12.323  1.00  3.41           C  
ATOM   2376  O   LEU A 154      17.823  -0.927  12.448  1.00  3.41           O  
ATOM   2377  CB  LEU A 154      19.627  -2.691  14.491  1.00  3.41           C  
ATOM   2378  CG  LEU A 154      19.582  -3.915  15.434  1.00  3.41           C  
ATOM   2379  CD1 LEU A 154      20.393  -3.624  16.688  1.00  3.41           C  
ATOM   2380  CD2 LEU A 154      18.144  -4.229  15.768  1.00  3.41           C  
ATOM   2381  H   LEU A 154      20.713  -4.078  12.644  1.00  3.41           H  
ATOM   2382  HA  LEU A 154      17.977  -3.326  13.310  1.00  3.41           H  
ATOM   2383 1HB  LEU A 154      20.673  -2.428  14.332  1.00  3.41           H  
ATOM   2384 2HB  LEU A 154      19.127  -1.861  14.982  1.00  3.41           H  
ATOM   2385  HG  LEU A 154      20.016  -4.771  14.939  1.00  3.41           H  
ATOM   2386 1HD1 LEU A 154      20.369  -4.491  17.349  1.00  3.41           H  
ATOM   2387 2HD1 LEU A 154      21.424  -3.414  16.402  1.00  3.41           H  
ATOM   2388 3HD1 LEU A 154      19.972  -2.762  17.200  1.00  3.41           H  
ATOM   2389 1HD2 LEU A 154      18.104  -5.097  16.424  1.00  3.41           H  
ATOM   2390 2HD2 LEU A 154      17.705  -3.376  16.271  1.00  3.41           H  
ATOM   2391 3HD2 LEU A 154      17.594  -4.441  14.850  1.00  3.41           H  
ATOM   2392  N   LEU A 155      19.822  -1.305  11.473  1.00  3.61           N  
ATOM   2393  CA  LEU A 155      19.744  -0.120  10.596  1.00  3.61           C  
ATOM   2394  C   LEU A 155      18.661  -0.304   9.525  1.00  3.61           C  
ATOM   2395  O   LEU A 155      18.058   0.669   9.052  1.00  3.61           O  
ATOM   2396  CB  LEU A 155      21.077   0.164   9.887  1.00  3.61           C  
ATOM   2397  CG  LEU A 155      22.234   0.636  10.759  1.00  3.61           C  
ATOM   2398  CD1 LEU A 155      23.501   0.737   9.906  1.00  3.61           C  
ATOM   2399  CD2 LEU A 155      21.879   1.975  11.368  1.00  3.61           C  
ATOM   2400  H   LEU A 155      20.660  -1.885  11.459  1.00  3.61           H  
ATOM   2401  HA  LEU A 155      19.481   0.742  11.206  1.00  3.61           H  
ATOM   2402 1HB  LEU A 155      21.393  -0.749   9.390  1.00  3.61           H  
ATOM   2403 2HB  LEU A 155      20.908   0.912   9.131  1.00  3.61           H  
ATOM   2404  HG  LEU A 155      22.413  -0.081  11.549  1.00  3.61           H  
ATOM   2405 1HD1 LEU A 155      24.331   1.068  10.529  1.00  3.61           H  
ATOM   2406 2HD1 LEU A 155      23.738  -0.230   9.481  1.00  3.61           H  
ATOM   2407 3HD1 LEU A 155      23.341   1.453   9.103  1.00  3.61           H  
ATOM   2408 1HD2 LEU A 155      22.701   2.316  11.997  1.00  3.61           H  
ATOM   2409 2HD2 LEU A 155      21.701   2.702  10.575  1.00  3.61           H  
ATOM   2410 3HD2 LEU A 155      20.979   1.867  11.973  1.00  3.61           H  
ATOM   2411  N   THR A 156      18.445  -1.561   9.144  1.00  3.84           N  
ATOM   2412  CA  THR A 156      17.456  -1.985   8.166  1.00  3.84           C  
ATOM   2413  C   THR A 156      16.091  -1.408   8.594  1.00  3.84           C  
ATOM   2414  O   THR A 156      15.754  -1.488   9.768  1.00  3.84           O  
ATOM   2415  CB  THR A 156      17.410  -3.536   8.126  1.00  3.84           C  
ATOM   2416  CG2 THR A 156      16.393  -4.099   7.171  1.00  3.84           C  
ATOM   2417  OG1 THR A 156      18.705  -4.042   7.770  1.00  3.84           O  
ATOM   2418  H   THR A 156      19.043  -2.283   9.549  1.00  3.84           H  
ATOM   2419  HA  THR A 156      17.766  -1.604   7.201  1.00  3.84           H  
ATOM   2420  HB  THR A 156      17.152  -3.881   9.108  1.00  3.84           H  
ATOM   2421  HG1 THR A 156      19.394  -3.658   8.360  1.00  3.84           H  
ATOM   2422 1HG2 THR A 156      16.418  -5.168   7.242  1.00  3.84           H  
ATOM   2423 2HG2 THR A 156      15.420  -3.748   7.442  1.00  3.84           H  
ATOM   2424 3HG2 THR A 156      16.625  -3.805   6.153  1.00  3.84           H  
ATOM   2425  N   PRO A 157      15.275  -0.838   7.676  1.00  4.02           N  
ATOM   2426  CA  PRO A 157      13.978  -0.207   7.926  1.00  4.02           C  
ATOM   2427  C   PRO A 157      12.905  -1.120   8.528  1.00  4.02           C  
ATOM   2428  O   PRO A 157      11.878  -0.634   9.003  1.00  4.02           O  
ATOM   2429  CB  PRO A 157      13.562   0.282   6.530  1.00  4.02           C  
ATOM   2430  CG  PRO A 157      14.332  -0.574   5.575  1.00  4.02           C  
ATOM   2431  CD  PRO A 157      15.656  -0.802   6.257  1.00  4.02           C  
ATOM   2432  HA  PRO A 157      14.141   0.653   8.591  1.00  4.02           H  
ATOM   2433 1HB  PRO A 157      12.474   0.177   6.411  1.00  4.02           H  
ATOM   2434 2HB  PRO A 157      13.793   1.352   6.426  1.00  4.02           H  
ATOM   2435 1HG  PRO A 157      13.788  -1.513   5.383  1.00  4.02           H  
ATOM   2436 2HG  PRO A 157      14.433  -0.063   4.605  1.00  4.02           H  
ATOM   2437 1HD  PRO A 157      16.030  -1.730   5.904  1.00  4.02           H  
ATOM   2438 2HD  PRO A 157      16.350   0.030   6.062  1.00  4.02           H  
ATOM   2439  N   VAL A 158      13.103  -2.431   8.487  1.00  4.11           N  
ATOM   2440  CA  VAL A 158      12.111  -3.317   9.068  1.00  4.11           C  
ATOM   2441  C   VAL A 158      11.927  -2.950  10.530  1.00  4.11           C  
ATOM   2442  O   VAL A 158      12.894  -2.832  11.277  1.00  4.11           O  
ATOM   2443  CB  VAL A 158      12.562  -4.785   8.957  1.00  4.11           C  
ATOM   2444  CG1 VAL A 158      11.615  -5.687   9.727  1.00  4.11           C  
ATOM   2445  CG2 VAL A 158      12.585  -5.193   7.494  1.00  4.11           C  
ATOM   2446  H   VAL A 158      13.942  -2.810   8.089  1.00  4.11           H  
ATOM   2447  HA  VAL A 158      11.165  -3.187   8.544  1.00  4.11           H  
ATOM   2448  HB  VAL A 158      13.556  -4.888   9.391  1.00  4.11           H  
ATOM   2449 1HG1 VAL A 158      11.940  -6.723   9.649  1.00  4.11           H  
ATOM   2450 2HG1 VAL A 158      11.609  -5.393  10.775  1.00  4.11           H  
ATOM   2451 3HG1 VAL A 158      10.606  -5.596   9.321  1.00  4.11           H  
ATOM   2452 1HG2 VAL A 158      12.895  -6.224   7.417  1.00  4.11           H  
ATOM   2453 2HG2 VAL A 158      11.583  -5.088   7.080  1.00  4.11           H  
ATOM   2454 3HG2 VAL A 158      13.272  -4.557   6.940  1.00  4.11           H  
ATOM   2455  N   THR A 159      10.679  -2.778  10.934  1.00  4.08           N  
ATOM   2456  CA  THR A 159      10.372  -2.371  12.289  1.00  4.08           C  
ATOM   2457  C   THR A 159      10.968  -3.267  13.336  1.00  4.08           C  
ATOM   2458  O   THR A 159      10.992  -4.496  13.215  1.00  4.08           O  
ATOM   2459  CB  THR A 159       8.864  -2.292  12.537  1.00  4.08           C  
ATOM   2460  CG2 THR A 159       8.244  -3.606  12.273  1.00  4.08           C  
ATOM   2461  OG1 THR A 159       8.622  -1.901  13.916  1.00  4.08           O  
ATOM   2462  H   THR A 159       9.930  -2.905  10.267  1.00  4.08           H  
ATOM   2463  HA  THR A 159      10.787  -1.372  12.435  1.00  4.08           H  
ATOM   2464  HB  THR A 159       8.428  -1.544  11.876  1.00  4.08           H  
ATOM   2465  HG1 THR A 159       7.723  -1.554  13.992  1.00  4.08           H  
ATOM   2466 1HG2 THR A 159       7.171  -3.556  12.449  1.00  4.08           H  
ATOM   2467 2HG2 THR A 159       8.427  -3.896  11.236  1.00  4.08           H  
ATOM   2468 3HG2 THR A 159       8.679  -4.327  12.923  1.00  4.08           H  
ATOM   2469  N   MET A 160      11.359  -2.638  14.432  1.00  3.96           N  
ATOM   2470  CA  MET A 160      11.922  -3.352  15.553  1.00  3.96           C  
ATOM   2471  C   MET A 160      10.915  -4.358  16.093  1.00  3.96           C  
ATOM   2472  O   MET A 160      11.292  -5.342  16.719  1.00  3.96           O  
ATOM   2473  CB  MET A 160      12.365  -2.376  16.633  1.00  3.96           C  
ATOM   2474  CG  MET A 160      13.516  -1.477  16.205  1.00  3.96           C  
ATOM   2475  SD  MET A 160      14.993  -2.410  15.731  1.00  3.96           S  
ATOM   2476  CE  MET A 160      14.855  -2.422  13.943  1.00  3.96           C  
ATOM   2477  H   MET A 160      11.281  -1.632  14.467  1.00  3.96           H  
ATOM   2478  HA  MET A 160      12.794  -3.897  15.205  1.00  3.96           H  
ATOM   2479 1HB  MET A 160      11.526  -1.746  16.923  1.00  3.96           H  
ATOM   2480 2HB  MET A 160      12.681  -2.933  17.515  1.00  3.96           H  
ATOM   2481 1HG  MET A 160      13.201  -0.876  15.351  1.00  3.96           H  
ATOM   2482 2HG  MET A 160      13.779  -0.802  17.019  1.00  3.96           H  
ATOM   2483 1HE  MET A 160      15.696  -2.955  13.511  1.00  3.96           H  
ATOM   2484 2HE  MET A 160      13.932  -2.914  13.647  1.00  3.96           H  
ATOM   2485 3HE  MET A 160      14.856  -1.400  13.562  1.00  3.96           H  
ATOM   2486  N   ALA A 161       9.617  -4.122  15.881  1.00  3.77           N  
ATOM   2487  CA  ALA A 161       8.626  -5.078  16.364  1.00  3.77           C  
ATOM   2488  C   ALA A 161       8.832  -6.459  15.730  1.00  3.77           C  
ATOM   2489  O   ALA A 161       8.597  -7.488  16.372  1.00  3.77           O  
ATOM   2490  CB  ALA A 161       7.230  -4.583  16.067  1.00  3.77           C  
ATOM   2491  H   ALA A 161       9.322  -3.304  15.339  1.00  3.77           H  
ATOM   2492  HA  ALA A 161       8.753  -5.184  17.437  1.00  3.77           H  
ATOM   2493 1HB  ALA A 161       6.503  -5.295  16.452  1.00  3.77           H  
ATOM   2494 2HB  ALA A 161       7.079  -3.614  16.540  1.00  3.77           H  
ATOM   2495 3HB  ALA A 161       7.104  -4.484  14.992  1.00  3.77           H  
ATOM   2496  N   GLU A 162       9.251  -6.476  14.460  1.00  3.55           N  
ATOM   2497  CA  GLU A 162       9.451  -7.704  13.712  1.00  3.55           C  
ATOM   2498  C   GLU A 162      10.792  -8.301  14.078  1.00  3.55           C  
ATOM   2499  O   GLU A 162      10.943  -9.519  14.158  1.00  3.55           O  
ATOM   2500  CB  GLU A 162       9.326  -7.429  12.211  1.00  3.55           C  
ATOM   2501  CG  GLU A 162       7.895  -7.094  11.762  1.00  3.55           C  
ATOM   2502  CD  GLU A 162       7.778  -6.718  10.293  1.00  3.55           C  
ATOM   2503  OE1 GLU A 162       8.578  -7.165   9.510  1.00  3.55           O  
ATOM   2504  OE2 GLU A 162       6.878  -5.976   9.965  1.00  3.55           O1-
ATOM   2505  H   GLU A 162       9.497  -5.602  14.007  1.00  3.55           H  
ATOM   2506  HA  GLU A 162       8.672  -8.411  13.990  1.00  3.55           H  
ATOM   2507 1HB  GLU A 162       9.946  -6.577  11.964  1.00  3.55           H  
ATOM   2508 2HB  GLU A 162       9.689  -8.263  11.648  1.00  3.55           H  
ATOM   2509 1HG  GLU A 162       7.286  -7.982  11.929  1.00  3.55           H  
ATOM   2510 2HG  GLU A 162       7.492  -6.308  12.384  1.00  3.55           H  
ATOM   2511  N   VAL A 163      11.746  -7.440  14.406  1.00  3.35           N  
ATOM   2512  CA  VAL A 163      13.048  -7.924  14.840  1.00  3.35           C  
ATOM   2513  C   VAL A 163      12.873  -8.649  16.188  1.00  3.35           C  
ATOM   2514  O   VAL A 163      13.415  -9.741  16.406  1.00  3.35           O  
ATOM   2515  CB  VAL A 163      14.036  -6.757  14.975  1.00  3.35           C  
ATOM   2516  CG1 VAL A 163      15.331  -7.229  15.564  1.00  3.35           C  
ATOM   2517  CG2 VAL A 163      14.249  -6.124  13.617  1.00  3.35           C  
ATOM   2518  H   VAL A 163      11.564  -6.439  14.299  1.00  3.35           H  
ATOM   2519  HA  VAL A 163      13.430  -8.628  14.100  1.00  3.35           H  
ATOM   2520  HB  VAL A 163      13.626  -6.025  15.661  1.00  3.35           H  
ATOM   2521 1HG1 VAL A 163      16.004  -6.382  15.667  1.00  3.35           H  
ATOM   2522 2HG1 VAL A 163      15.144  -7.667  16.544  1.00  3.35           H  
ATOM   2523 3HG1 VAL A 163      15.781  -7.976  14.909  1.00  3.35           H  
ATOM   2524 1HG2 VAL A 163      14.940  -5.293  13.707  1.00  3.35           H  
ATOM   2525 2HG2 VAL A 163      14.660  -6.864  12.953  1.00  3.35           H  
ATOM   2526 3HG2 VAL A 163      13.295  -5.763  13.220  1.00  3.35           H  
ATOM   2527  N   ARG A 164      12.094  -8.042  17.095  1.00  3.22           N  
ATOM   2528  CA  ARG A 164      11.823  -8.662  18.387  1.00  3.22           C  
ATOM   2529  C   ARG A 164      11.074  -9.989  18.201  1.00  3.22           C  
ATOM   2530  O   ARG A 164      11.448 -11.010  18.796  1.00  3.22           O  
ATOM   2531  CB  ARG A 164      11.005  -7.714  19.264  1.00  3.22           C  
ATOM   2532  CG  ARG A 164      11.784  -6.493  19.820  1.00  3.22           C  
ATOM   2533  CD  ARG A 164      11.036  -5.774  20.924  1.00  3.22           C  
ATOM   2534  NE  ARG A 164       9.787  -5.155  20.475  1.00  3.22           N  
ATOM   2535  CZ  ARG A 164       9.682  -3.902  19.982  1.00  3.22           C  
ATOM   2536  NH1 ARG A 164      10.750  -3.148  19.872  1.00  3.22           N1+
ATOM   2537  NH2 ARG A 164       8.500  -3.427  19.620  1.00  3.22           N  
ATOM   2538  H   ARG A 164      11.692  -7.130  16.882  1.00  3.22           H  
ATOM   2539  HA  ARG A 164      12.771  -8.860  18.882  1.00  3.22           H  
ATOM   2540 1HB  ARG A 164      10.189  -7.310  18.663  1.00  3.22           H  
ATOM   2541 2HB  ARG A 164      10.553  -8.243  20.087  1.00  3.22           H  
ATOM   2542 1HG  ARG A 164      12.741  -6.827  20.218  1.00  3.22           H  
ATOM   2543 2HG  ARG A 164      11.964  -5.783  19.022  1.00  3.22           H  
ATOM   2544 1HD  ARG A 164      10.794  -6.471  21.719  1.00  3.22           H  
ATOM   2545 2HD  ARG A 164      11.674  -4.989  21.326  1.00  3.22           H  
ATOM   2546  HE  ARG A 164       8.941  -5.703  20.551  1.00  3.22           H  
ATOM   2547 1HH1 ARG A 164      11.651  -3.509  20.149  1.00  3.22           H  
ATOM   2548 2HH1 ARG A 164      10.668  -2.208  19.515  1.00  3.22           H  
ATOM   2549 1HH2 ARG A 164       7.674  -4.003  19.711  1.00  3.22           H  
ATOM   2550 2HH2 ARG A 164       8.424  -2.488  19.257  1.00  3.22           H  
ATOM   2551  N   LEU A 165      10.094 -10.007  17.292  1.00  3.15           N  
ATOM   2552  CA  LEU A 165       9.358 -11.229  16.993  1.00  3.15           C  
ATOM   2553  C   LEU A 165      10.311 -12.315  16.552  1.00  3.15           C  
ATOM   2554  O   LEU A 165      10.279 -13.439  17.051  1.00  3.15           O  
ATOM   2555  CB  LEU A 165       8.363 -10.992  15.854  1.00  3.15           C  
ATOM   2556  CG  LEU A 165       7.623 -12.214  15.381  1.00  3.15           C  
ATOM   2557  CD1 LEU A 165       6.763 -12.741  16.495  1.00  3.15           C  
ATOM   2558  CD2 LEU A 165       6.821 -11.877  14.134  1.00  3.15           C  
ATOM   2559  H   LEU A 165       9.806  -9.144  16.829  1.00  3.15           H  
ATOM   2560  HA  LEU A 165       8.834 -11.556  17.889  1.00  3.15           H  
ATOM   2561 1HB  LEU A 165       7.638 -10.244  16.169  1.00  3.15           H  
ATOM   2562 2HB  LEU A 165       8.901 -10.605  15.006  1.00  3.15           H  
ATOM   2563  HG  LEU A 165       8.343 -12.973  15.141  1.00  3.15           H  
ATOM   2564 1HD1 LEU A 165       6.253 -13.647  16.169  1.00  3.15           H  
ATOM   2565 2HD1 LEU A 165       7.392 -12.962  17.342  1.00  3.15           H  
ATOM   2566 3HD1 LEU A 165       6.028 -11.988  16.777  1.00  3.15           H  
ATOM   2567 1HD2 LEU A 165       6.305 -12.770  13.782  1.00  3.15           H  
ATOM   2568 2HD2 LEU A 165       6.092 -11.102  14.370  1.00  3.15           H  
ATOM   2569 3HD2 LEU A 165       7.500 -11.515  13.357  1.00  3.15           H  
ATOM   2570  N   ALA A 166      11.175 -11.967  15.615  1.00  3.15           N  
ATOM   2571  CA  ALA A 166      12.135 -12.888  15.056  1.00  3.15           C  
ATOM   2572  C   ALA A 166      13.070 -13.474  16.078  1.00  3.15           C  
ATOM   2573  O   ALA A 166      13.396 -14.665  16.016  1.00  3.15           O  
ATOM   2574  CB  ALA A 166      12.952 -12.161  14.070  1.00  3.15           C  
ATOM   2575  H   ALA A 166      11.147 -11.018  15.246  1.00  3.15           H  
ATOM   2576  HA  ALA A 166      11.588 -13.688  14.573  1.00  3.15           H  
ATOM   2577 1HB  ALA A 166      13.638 -12.840  13.608  1.00  3.15           H  
ATOM   2578 2HB  ALA A 166      12.295 -11.755  13.365  1.00  3.15           H  
ATOM   2579 3HB  ALA A 166      13.498 -11.363  14.545  1.00  3.15           H  
ATOM   2580  N   THR A 167      13.500 -12.667  17.037  1.00  3.23           N  
ATOM   2581  CA  THR A 167      14.394 -13.180  18.049  1.00  3.23           C  
ATOM   2582  C   THR A 167      13.660 -14.250  18.840  1.00  3.23           C  
ATOM   2583  O   THR A 167      14.206 -15.316  19.121  1.00  3.23           O  
ATOM   2584  CB  THR A 167      14.952 -12.069  18.932  1.00  3.23           C  
ATOM   2585  CG2 THR A 167      15.902 -12.671  19.970  1.00  3.23           C  
ATOM   2586  OG1 THR A 167      15.679 -11.128  18.127  1.00  3.23           O  
ATOM   2587  H   THR A 167      13.231 -11.678  17.039  1.00  3.23           H  
ATOM   2588  HA  THR A 167      15.225 -13.657  17.575  1.00  3.23           H  
ATOM   2589  HB  THR A 167      14.144 -11.569  19.385  1.00  3.23           H  
ATOM   2590  HG1 THR A 167      15.073 -10.756  17.456  1.00  3.23           H  
ATOM   2591 1HG2 THR A 167      16.300 -11.886  20.611  1.00  3.23           H  
ATOM   2592 2HG2 THR A 167      15.363 -13.383  20.560  1.00  3.23           H  
ATOM   2593 3HG2 THR A 167      16.724 -13.176  19.462  1.00  3.23           H  
ATOM   2594  N   MET A 168      12.401 -13.985  19.187  1.00  3.37           N  
ATOM   2595  CA  MET A 168      11.605 -14.972  19.908  1.00  3.37           C  
ATOM   2596  C   MET A 168      11.454 -16.262  19.091  1.00  3.37           C  
ATOM   2597  O   MET A 168      11.645 -17.378  19.602  1.00  3.37           O  
ATOM   2598  CB  MET A 168      10.215 -14.436  20.186  1.00  3.37           C  
ATOM   2599  CG  MET A 168       9.331 -15.382  20.953  1.00  3.37           C  
ATOM   2600  SD  MET A 168       7.654 -14.824  20.954  1.00  3.37           S  
ATOM   2601  CE  MET A 168       7.341 -15.222  19.227  1.00  3.37           C  
ATOM   2602  H   MET A 168      11.992 -13.079  18.941  1.00  3.37           H  
ATOM   2603  HA  MET A 168      12.102 -15.215  20.843  1.00  3.37           H  
ATOM   2604 1HB  MET A 168      10.283 -13.507  20.718  1.00  3.37           H  
ATOM   2605 2HB  MET A 168       9.715 -14.226  19.253  1.00  3.37           H  
ATOM   2606 1HG  MET A 168       9.371 -16.371  20.500  1.00  3.37           H  
ATOM   2607 2HG  MET A 168       9.675 -15.455  21.985  1.00  3.37           H  
ATOM   2608 1HE  MET A 168       6.324 -14.940  18.960  1.00  3.37           H  
ATOM   2609 2HE  MET A 168       8.053 -14.685  18.601  1.00  3.37           H  
ATOM   2610 3HE  MET A 168       7.476 -16.292  19.071  1.00  3.37           H  
ATOM   2611  N   LEU A 169      11.071 -16.105  17.814  1.00  3.57           N  
ATOM   2612  CA  LEU A 169      10.799 -17.249  16.949  1.00  3.57           C  
ATOM   2613  C   LEU A 169      12.033 -18.102  16.726  1.00  3.57           C  
ATOM   2614  O   LEU A 169      11.980 -19.332  16.804  1.00  3.57           O  
ATOM   2615  CB  LEU A 169      10.354 -16.755  15.566  1.00  3.57           C  
ATOM   2616  CG  LEU A 169       8.997 -16.055  15.469  1.00  3.57           C  
ATOM   2617  CD1 LEU A 169       8.865 -15.469  14.074  1.00  3.57           C  
ATOM   2618  CD2 LEU A 169       7.899 -17.032  15.751  1.00  3.57           C  
ATOM   2619  H   LEU A 169      10.939 -15.159  17.450  1.00  3.57           H  
ATOM   2620  HA  LEU A 169      10.021 -17.857  17.406  1.00  3.57           H  
ATOM   2621 1HB  LEU A 169      11.104 -16.055  15.204  1.00  3.57           H  
ATOM   2622 2HB  LEU A 169      10.336 -17.605  14.887  1.00  3.57           H  
ATOM   2623  HG  LEU A 169       8.941 -15.251  16.190  1.00  3.57           H  
ATOM   2624 1HD1 LEU A 169       7.906 -14.968  13.975  1.00  3.57           H  
ATOM   2625 2HD1 LEU A 169       9.661 -14.756  13.895  1.00  3.57           H  
ATOM   2626 3HD1 LEU A 169       8.933 -16.269  13.352  1.00  3.57           H  
ATOM   2627 1HD2 LEU A 169       6.937 -16.524  15.676  1.00  3.57           H  
ATOM   2628 2HD2 LEU A 169       7.940 -17.846  15.028  1.00  3.57           H  
ATOM   2629 3HD2 LEU A 169       8.022 -17.432  16.758  1.00  3.57           H  
ATOM   2630  N   PHE A 170      13.158 -17.447  16.493  1.00  3.82           N  
ATOM   2631  CA  PHE A 170      14.396 -18.143  16.243  1.00  3.82           C  
ATOM   2632  C   PHE A 170      14.854 -18.839  17.497  1.00  3.82           C  
ATOM   2633  O   PHE A 170      15.242 -20.002  17.450  1.00  3.82           O  
ATOM   2634  CB  PHE A 170      15.450 -17.203  15.750  1.00  3.82           C  
ATOM   2635  CG  PHE A 170      16.703 -17.879  15.359  1.00  3.82           C  
ATOM   2636  CD1 PHE A 170      16.767 -18.602  14.185  1.00  3.82           C  
ATOM   2637  CD2 PHE A 170      17.814 -17.802  16.146  1.00  3.82           C  
ATOM   2638  CE1 PHE A 170      17.932 -19.237  13.819  1.00  3.82           C  
ATOM   2639  CE2 PHE A 170      18.976 -18.430  15.775  1.00  3.82           C  
ATOM   2640  CZ  PHE A 170      19.037 -19.146  14.613  1.00  3.82           C  
ATOM   2641  H   PHE A 170      13.153 -16.430  16.451  1.00  3.82           H  
ATOM   2642  HA  PHE A 170      14.222 -18.897  15.474  1.00  3.82           H  
ATOM   2643 1HB  PHE A 170      15.074 -16.629  14.904  1.00  3.82           H  
ATOM   2644 2HB  PHE A 170      15.667 -16.517  16.557  1.00  3.82           H  
ATOM   2645  HD1 PHE A 170      15.883 -18.669  13.551  1.00  3.82           H  
ATOM   2646  HD2 PHE A 170      17.761 -17.237  17.075  1.00  3.82           H  
ATOM   2647  HE1 PHE A 170      17.976 -19.814  12.897  1.00  3.82           H  
ATOM   2648  HE2 PHE A 170      19.842 -18.367  16.404  1.00  3.82           H  
ATOM   2649  HZ  PHE A 170      19.963 -19.646  14.327  1.00  3.82           H  
ATOM   2650  N   CYS A 171      14.815 -18.139  18.636  1.00  4.11           N  
ATOM   2651  CA  CYS A 171      15.261 -18.751  19.873  1.00  4.11           C  
ATOM   2652  C   CYS A 171      14.422 -19.989  20.145  1.00  4.11           C  
ATOM   2653  O   CYS A 171      14.954 -21.011  20.569  1.00  4.11           O  
ATOM   2654  CB  CYS A 171      15.159 -17.765  21.032  1.00  4.11           C  
ATOM   2655  SG  CYS A 171      16.375 -16.416  20.944  1.00  4.11           S  
ATOM   2656  H   CYS A 171      14.487 -17.173  18.658  1.00  4.11           H  
ATOM   2657  HA  CYS A 171      16.303 -19.044  19.761  1.00  4.11           H  
ATOM   2658 1HB  CYS A 171      14.164 -17.316  21.032  1.00  4.11           H  
ATOM   2659 2HB  CYS A 171      15.275 -18.279  21.971  1.00  4.11           H  
ATOM   2660  HG  CYS A 171      15.702 -15.748  19.980  1.00  4.11           H  
ATOM   2661  N   THR A 172      13.120 -19.933  19.845  1.00  4.42           N  
ATOM   2662  CA  THR A 172      12.262 -21.091  20.041  1.00  4.42           C  
ATOM   2663  C   THR A 172      12.776 -22.263  19.204  1.00  4.42           C  
ATOM   2664  O   THR A 172      12.894 -23.387  19.699  1.00  4.42           O  
ATOM   2665  CB  THR A 172      10.813 -20.769  19.655  1.00  4.42           C  
ATOM   2666  CG2 THR A 172       9.951 -22.008  19.827  1.00  4.42           C  
ATOM   2667  OG1 THR A 172      10.320 -19.700  20.491  1.00  4.42           O  
ATOM   2668  H   THR A 172      12.704 -19.061  19.512  1.00  4.42           H  
ATOM   2669  HA  THR A 172      12.291 -21.377  21.090  1.00  4.42           H  
ATOM   2670  HB  THR A 172      10.771 -20.452  18.623  1.00  4.42           H  
ATOM   2671  HG1 THR A 172      10.845 -18.879  20.299  1.00  4.42           H  
ATOM   2672 1HG2 THR A 172       8.925 -21.777  19.549  1.00  4.42           H  
ATOM   2673 2HG2 THR A 172      10.333 -22.801  19.185  1.00  4.42           H  
ATOM   2674 3HG2 THR A 172       9.984 -22.333  20.865  1.00  4.42           H  
ATOM   2675  N   VAL A 173      13.119 -21.996  17.942  1.00  4.75           N  
ATOM   2676  CA  VAL A 173      13.649 -23.030  17.058  1.00  4.75           C  
ATOM   2677  C   VAL A 173      14.968 -23.591  17.573  1.00  4.75           C  
ATOM   2678  O   VAL A 173      15.174 -24.811  17.557  1.00  4.75           O  
ATOM   2679  CB  VAL A 173      13.839 -22.481  15.639  1.00  4.75           C  
ATOM   2680  CG1 VAL A 173      14.592 -23.485  14.788  1.00  4.75           C  
ATOM   2681  CG2 VAL A 173      12.476 -22.196  15.038  1.00  4.75           C  
ATOM   2682  H   VAL A 173      12.983 -21.046  17.582  1.00  4.75           H  
ATOM   2683  HA  VAL A 173      12.923 -23.840  17.013  1.00  4.75           H  
ATOM   2684  HB  VAL A 173      14.425 -21.567  15.678  1.00  4.75           H  
ATOM   2685 1HG1 VAL A 173      14.724 -23.082  13.785  1.00  4.75           H  
ATOM   2686 2HG1 VAL A 173      15.569 -23.676  15.234  1.00  4.75           H  
ATOM   2687 3HG1 VAL A 173      14.027 -24.415  14.736  1.00  4.75           H  
ATOM   2688 1HG2 VAL A 173      12.598 -21.797  14.032  1.00  4.75           H  
ATOM   2689 2HG2 VAL A 173      11.898 -23.118  14.998  1.00  4.75           H  
ATOM   2690 3HG2 VAL A 173      11.954 -21.474  15.651  1.00  4.75           H  
ATOM   2691  N   VAL A 174      15.853 -22.712  18.048  1.00  5.09           N  
ATOM   2692  CA  VAL A 174      17.135 -23.132  18.595  1.00  5.09           C  
ATOM   2693  C   VAL A 174      16.929 -24.051  19.782  1.00  5.09           C  
ATOM   2694  O   VAL A 174      17.573 -25.094  19.880  1.00  5.09           O  
ATOM   2695  CB  VAL A 174      17.980 -21.924  19.032  1.00  5.09           C  
ATOM   2696  CG1 VAL A 174      19.206 -22.402  19.808  1.00  5.09           C  
ATOM   2697  CG2 VAL A 174      18.404 -21.137  17.800  1.00  5.09           C  
ATOM   2698  H   VAL A 174      15.620 -21.719  18.014  1.00  5.09           H  
ATOM   2699  HA  VAL A 174      17.679 -23.674  17.821  1.00  5.09           H  
ATOM   2700  HB  VAL A 174      17.389 -21.292  19.689  1.00  5.09           H  
ATOM   2701 1HG1 VAL A 174      19.795 -21.542  20.123  1.00  5.09           H  
ATOM   2702 2HG1 VAL A 174      18.883 -22.961  20.688  1.00  5.09           H  
ATOM   2703 3HG1 VAL A 174      19.813 -23.045  19.171  1.00  5.09           H  
ATOM   2704 1HG2 VAL A 174      18.992 -20.276  18.108  1.00  5.09           H  
ATOM   2705 2HG2 VAL A 174      18.999 -21.773  17.147  1.00  5.09           H  
ATOM   2706 3HG2 VAL A 174      17.526 -20.801  17.263  1.00  5.09           H  
ATOM   2707  N   ILE A 175      15.990 -23.692  20.657  1.00  5.41           N  
ATOM   2708  CA  ILE A 175      15.673 -24.511  21.813  1.00  5.41           C  
ATOM   2709  C   ILE A 175      15.175 -25.873  21.391  1.00  5.41           C  
ATOM   2710  O   ILE A 175      15.667 -26.885  21.881  1.00  5.41           O  
ATOM   2711  CB  ILE A 175      14.605 -23.815  22.671  1.00  5.41           C  
ATOM   2712  CG1 ILE A 175      15.219 -22.625  23.293  1.00  5.41           C  
ATOM   2713  CG2 ILE A 175      13.994 -24.763  23.706  1.00  5.41           C  
ATOM   2714  CD1 ILE A 175      14.234 -21.700  23.922  1.00  5.41           C  
ATOM   2715  H   ILE A 175      15.500 -22.809  20.525  1.00  5.41           H  
ATOM   2716  HA  ILE A 175      16.573 -24.639  22.406  1.00  5.41           H  
ATOM   2717  HB  ILE A 175      13.815 -23.454  22.024  1.00  5.41           H  
ATOM   2718 1HG1 ILE A 175      15.896 -22.971  24.008  1.00  5.41           H  
ATOM   2719 2HG1 ILE A 175      15.781 -22.086  22.543  1.00  5.41           H  
ATOM   2720 1HG2 ILE A 175      13.238 -24.230  24.281  1.00  5.41           H  
ATOM   2721 2HG2 ILE A 175      13.531 -25.600  23.191  1.00  5.41           H  
ATOM   2722 3HG2 ILE A 175      14.746 -25.132  24.370  1.00  5.41           H  
ATOM   2723 1HD1 ILE A 175      14.747 -20.857  24.358  1.00  5.41           H  
ATOM   2724 2HD1 ILE A 175      13.543 -21.340  23.163  1.00  5.41           H  
ATOM   2725 3HD1 ILE A 175      13.688 -22.238  24.691  1.00  5.41           H  
ATOM   2726  N   ILE A 176      14.267 -25.928  20.431  1.00  5.72           N  
ATOM   2727  CA  ILE A 176      13.774 -27.219  19.987  1.00  5.72           C  
ATOM   2728  C   ILE A 176      14.920 -28.062  19.440  1.00  5.72           C  
ATOM   2729  O   ILE A 176      15.093 -29.226  19.820  1.00  5.72           O  
ATOM   2730  CB  ILE A 176      12.696 -27.033  18.913  1.00  5.72           C  
ATOM   2731  CG1 ILE A 176      11.455 -26.388  19.531  1.00  5.72           C  
ATOM   2732  CG2 ILE A 176      12.358 -28.372  18.272  1.00  5.72           C  
ATOM   2733  CD1 ILE A 176      10.473 -25.877  18.506  1.00  5.72           C  
ATOM   2734  H   ILE A 176      13.891 -25.064  20.033  1.00  5.72           H  
ATOM   2735  HA  ILE A 176      13.339 -27.737  20.843  1.00  5.72           H  
ATOM   2736  HB  ILE A 176      13.069 -26.348  18.148  1.00  5.72           H  
ATOM   2737 1HG1 ILE A 176      10.951 -27.125  20.155  1.00  5.72           H  
ATOM   2738 2HG1 ILE A 176      11.763 -25.559  20.163  1.00  5.72           H  
ATOM   2739 1HG2 ILE A 176      11.602 -28.226  17.503  1.00  5.72           H  
ATOM   2740 2HG2 ILE A 176      13.255 -28.793  17.822  1.00  5.72           H  
ATOM   2741 3HG2 ILE A 176      11.977 -29.053  19.033  1.00  5.72           H  
ATOM   2742 1HD1 ILE A 176       9.617 -25.434  19.013  1.00  5.72           H  
ATOM   2743 2HD1 ILE A 176      10.962 -25.122  17.890  1.00  5.72           H  
ATOM   2744 3HD1 ILE A 176      10.139 -26.700  17.879  1.00  5.72           H  
ATOM   2745  N   GLY A 177      15.747 -27.443  18.594  1.00  6.02           N  
ATOM   2746  CA  GLY A 177      16.895 -28.104  18.007  1.00  6.02           C  
ATOM   2747  C   GLY A 177      17.792 -28.697  19.081  1.00  6.02           C  
ATOM   2748  O   GLY A 177      18.020 -29.909  19.090  1.00  6.02           O  
ATOM   2749  H   GLY A 177      15.558 -26.476  18.334  1.00  6.02           H  
ATOM   2750 1HA  GLY A 177      16.561 -28.886  17.327  1.00  6.02           H  
ATOM   2751 2HA  GLY A 177      17.459 -27.380  17.419  1.00  6.02           H  
ATOM   2752  N   VAL A 178      18.236 -27.863  20.025  1.00  6.31           N  
ATOM   2753  CA  VAL A 178      19.113 -28.292  21.110  1.00  6.31           C  
ATOM   2754  C   VAL A 178      18.505 -29.354  21.993  1.00  6.31           C  
ATOM   2755  O   VAL A 178      19.184 -30.314  22.371  1.00  6.31           O  
ATOM   2756  CB  VAL A 178      19.512 -27.123  22.021  1.00  6.31           C  
ATOM   2757  CG1 VAL A 178      20.227 -27.676  23.281  1.00  6.31           C  
ATOM   2758  CG2 VAL A 178      20.436 -26.191  21.265  1.00  6.31           C  
ATOM   2759  H   VAL A 178      17.969 -26.880  19.971  1.00  6.31           H  
ATOM   2760  HA  VAL A 178      20.018 -28.693  20.660  1.00  6.31           H  
ATOM   2761  HB  VAL A 178      18.612 -26.584  22.341  1.00  6.31           H  
ATOM   2762 1HG1 VAL A 178      20.508 -26.881  23.937  1.00  6.31           H  
ATOM   2763 2HG1 VAL A 178      19.551 -28.347  23.809  1.00  6.31           H  
ATOM   2764 3HG1 VAL A 178      21.110 -28.210  22.993  1.00  6.31           H  
ATOM   2765 1HG2 VAL A 178      20.716 -25.380  21.900  1.00  6.31           H  
ATOM   2766 2HG2 VAL A 178      21.327 -26.735  20.955  1.00  6.31           H  
ATOM   2767 3HG2 VAL A 178      19.926 -25.806  20.385  1.00  6.31           H  
ATOM   2768  N   LEU A 179      17.222 -29.228  22.320  1.00  6.60           N  
ATOM   2769  CA  LEU A 179      16.623 -30.210  23.202  1.00  6.60           C  
ATOM   2770  C   LEU A 179      16.715 -31.607  22.612  1.00  6.60           C  
ATOM   2771  O   LEU A 179      16.878 -32.576  23.363  1.00  6.60           O  
ATOM   2772  CB  LEU A 179      15.167 -29.860  23.511  1.00  6.60           C  
ATOM   2773  CG  LEU A 179      14.959 -28.628  24.414  1.00  6.60           C  
ATOM   2774  CD1 LEU A 179      13.483 -28.323  24.517  1.00  6.60           C  
ATOM   2775  CD2 LEU A 179      15.558 -28.879  25.744  1.00  6.60           C  
ATOM   2776  H   LEU A 179      16.671 -28.436  21.988  1.00  6.60           H  
ATOM   2777  HA  LEU A 179      17.171 -30.194  24.132  1.00  6.60           H  
ATOM   2778 1HB  LEU A 179      14.661 -29.659  22.560  1.00  6.60           H  
ATOM   2779 2HB  LEU A 179      14.690 -30.718  23.979  1.00  6.60           H  
ATOM   2780  HG  LEU A 179      15.448 -27.777  23.996  1.00  6.60           H  
ATOM   2781 1HD1 LEU A 179      13.339 -27.446  25.152  1.00  6.60           H  
ATOM   2782 2HD1 LEU A 179      13.088 -28.123  23.521  1.00  6.60           H  
ATOM   2783 3HD1 LEU A 179      12.963 -29.174  24.952  1.00  6.60           H  
ATOM   2784 1HD2 LEU A 179      15.404 -28.001  26.353  1.00  6.60           H  
ATOM   2785 2HD2 LEU A 179      15.084 -29.739  26.216  1.00  6.60           H  
ATOM   2786 3HD2 LEU A 179      16.621 -29.059  25.629  1.00  6.60           H  
ATOM   2787  N   HIS A 180      16.615 -31.729  21.282  1.00  6.92           N  
ATOM   2788  CA  HIS A 180      16.776 -33.036  20.658  1.00  6.92           C  
ATOM   2789  C   HIS A 180      18.260 -33.395  20.390  1.00  6.92           C  
ATOM   2790  O   HIS A 180      18.736 -34.478  20.761  1.00  6.92           O  
ATOM   2791  CB  HIS A 180      16.024 -33.071  19.326  1.00  6.92           C  
ATOM   2792  CG  HIS A 180      14.533 -32.996  19.449  1.00  6.92           C  
ATOM   2793  CD2 HIS A 180      13.656 -32.052  19.044  1.00  6.92           C  
ATOM   2794  ND1 HIS A 180      13.779 -33.995  20.035  1.00  6.92           N  
ATOM   2795  CE1 HIS A 180      12.501 -33.658  19.991  1.00  6.92           C  
ATOM   2796  NE2 HIS A 180      12.400 -32.485  19.394  1.00  6.92           N  
ATOM   2797  H   HIS A 180      16.424 -30.899  20.709  1.00  6.92           H  
ATOM   2798  HA  HIS A 180      16.359 -33.801  21.311  1.00  6.92           H  
ATOM   2799 1HB  HIS A 180      16.351 -32.223  18.716  1.00  6.92           H  
ATOM   2800 2HB  HIS A 180      16.282 -33.979  18.786  1.00  6.92           H  
ATOM   2801  HD2 HIS A 180      13.902 -31.123  18.534  1.00  6.92           H  
ATOM   2802  HE1 HIS A 180      11.672 -34.250  20.378  1.00  6.92           H  
ATOM   2803  HE2 HIS A 180      11.542 -31.984  19.217  1.00  6.92           H  
ATOM   2804  N   GLN A 181      19.008 -32.452  19.803  1.00  7.29           N  
ATOM   2805  CA  GLN A 181      20.394 -32.664  19.364  1.00  7.29           C  
ATOM   2806  C   GLN A 181      21.354 -32.972  20.493  1.00  7.29           C  
ATOM   2807  O   GLN A 181      22.284 -33.764  20.334  1.00  7.29           O  
ATOM   2808  CB  GLN A 181      20.894 -31.428  18.616  1.00  7.29           C  
ATOM   2809  CG  GLN A 181      20.247 -31.219  17.258  1.00  7.29           C  
ATOM   2810  CD  GLN A 181      20.622 -29.890  16.632  1.00  7.29           C  
ATOM   2811  NE2 GLN A 181      20.537 -29.819  15.309  1.00  7.29           N  
ATOM   2812  OE1 GLN A 181      20.982 -28.933  17.329  1.00  7.29           O  
ATOM   2813  H   GLN A 181      18.583 -31.552  19.596  1.00  7.29           H  
ATOM   2814  HA  GLN A 181      20.403 -33.510  18.679  1.00  7.29           H  
ATOM   2815 1HB  GLN A 181      20.698 -30.545  19.220  1.00  7.29           H  
ATOM   2816 2HB  GLN A 181      21.972 -31.498  18.481  1.00  7.29           H  
ATOM   2817 1HG  GLN A 181      20.581 -32.011  16.591  1.00  7.29           H  
ATOM   2818 2HG  GLN A 181      19.165 -31.261  17.366  1.00  7.29           H  
ATOM   2819 1HE2 GLN A 181      20.771 -28.969  14.835  1.00  7.29           H  
ATOM   2820 2HE2 GLN A 181      20.239 -30.617  14.785  1.00  7.29           H  
ATOM   2821  N   ASN A 182      21.127 -32.350  21.636  1.00  7.68           N  
ATOM   2822  CA  ASN A 182      21.958 -32.519  22.804  1.00  7.68           C  
ATOM   2823  C   ASN A 182      21.237 -33.314  23.881  1.00  7.68           C  
ATOM   2824  O   ASN A 182      21.585 -33.217  25.055  1.00  7.68           O  
ATOM   2825  CB  ASN A 182      22.432 -31.175  23.310  1.00  7.68           C  
ATOM   2826  CG  ASN A 182      23.435 -30.540  22.369  1.00  7.68           C  
ATOM   2827  ND2 ASN A 182      23.002 -29.595  21.584  1.00  7.68           N  
ATOM   2828  OD1 ASN A 182      24.607 -30.929  22.348  1.00  7.68           O  
ATOM   2829  H   ASN A 182      20.346 -31.698  21.712  1.00  7.68           H  
ATOM   2830  HA  ASN A 182      22.838 -33.096  22.520  1.00  7.68           H  
ATOM   2831 1HB  ASN A 182      21.578 -30.512  23.431  1.00  7.68           H  
ATOM   2832 2HB  ASN A 182      22.888 -31.298  24.291  1.00  7.68           H  
ATOM   2833 1HD2 ASN A 182      23.627 -29.153  20.939  1.00  7.68           H  
ATOM   2834 2HD2 ASN A 182      22.042 -29.319  21.624  1.00  7.68           H  
ATOM   2835  N   SER A 183      20.270 -34.153  23.485  1.00  8.01           N  
ATOM   2836  CA  SER A 183      19.507 -34.958  24.440  1.00  8.01           C  
ATOM   2837  C   SER A 183      20.354 -35.936  25.265  1.00  8.01           C  
ATOM   2838  O   SER A 183      19.908 -36.429  26.299  1.00  8.01           O  
ATOM   2839  CB  SER A 183      18.393 -35.701  23.720  1.00  8.01           C  
ATOM   2840  OG  SER A 183      18.902 -36.623  22.794  1.00  8.01           O  
ATOM   2841  H   SER A 183      20.007 -34.219  22.499  1.00  8.01           H  
ATOM   2842  HA  SER A 183      19.045 -34.269  25.136  1.00  8.01           H  
ATOM   2843 1HB  SER A 183      17.787 -36.223  24.456  1.00  8.01           H  
ATOM   2844 2HB  SER A 183      17.747 -34.992  23.212  1.00  8.01           H  
ATOM   2845  HG  SER A 183      19.091 -36.097  21.988  1.00  8.01           H  
ATOM   2846  N   LYS A 184      21.581 -36.210  24.821  1.00  8.20           N  
ATOM   2847  CA  LYS A 184      22.496 -37.091  25.540  1.00  8.20           C  
ATOM   2848  C   LYS A 184      23.287 -36.336  26.623  1.00  8.20           C  
ATOM   2849  O   LYS A 184      24.051 -36.941  27.378  1.00  8.20           O  
ATOM   2850  CB  LYS A 184      23.469 -37.757  24.569  1.00  8.20           C  
ATOM   2851  CG  LYS A 184      22.814 -38.721  23.585  1.00  8.20           C  
ATOM   2852  CD  LYS A 184      23.849 -39.357  22.662  1.00  8.20           C  
ATOM   2853  CE  LYS A 184      23.203 -40.333  21.687  1.00  8.20           C  
ATOM   2854  NZ  LYS A 184      24.205 -40.937  20.766  1.00  8.20           N1+
ATOM   2855  H   LYS A 184      21.879 -35.787  23.956  1.00  8.20           H  
ATOM   2856  HA  LYS A 184      21.911 -37.867  26.034  1.00  8.20           H  
ATOM   2857 1HB  LYS A 184      23.986 -36.988  23.994  1.00  8.20           H  
ATOM   2858 2HB  LYS A 184      24.222 -38.309  25.130  1.00  8.20           H  
ATOM   2859 1HG  LYS A 184      22.296 -39.505  24.137  1.00  8.20           H  
ATOM   2860 2HG  LYS A 184      22.081 -38.181  22.983  1.00  8.20           H  
ATOM   2861 1HD  LYS A 184      24.361 -38.578  22.097  1.00  8.20           H  
ATOM   2862 2HD  LYS A 184      24.587 -39.892  23.260  1.00  8.20           H  
ATOM   2863 1HE  LYS A 184      22.716 -41.128  22.249  1.00  8.20           H  
ATOM   2864 2HE  LYS A 184      22.453 -39.806  21.097  1.00  8.20           H  
ATOM   2865 1HZ  LYS A 184      23.742 -41.577  20.136  1.00  8.20           H  
ATOM   2866 2HZ  LYS A 184      24.655 -40.206  20.232  1.00  8.20           H  
ATOM   2867 3HZ  LYS A 184      24.899 -41.436  21.303  1.00  8.20           H  
ATOM   2868  N   ASP A 185      23.128 -35.010  26.678  1.00  8.21           N  
ATOM   2869  CA  ASP A 185      23.825 -34.159  27.637  1.00  8.21           C  
ATOM   2870  C   ASP A 185      22.907 -33.167  28.329  1.00  8.21           C  
ATOM   2871  O   ASP A 185      22.629 -32.079  27.816  1.00  8.21           O  
ATOM   2872  CB  ASP A 185      24.969 -33.414  26.951  1.00  8.21           C  
ATOM   2873  CG  ASP A 185      25.765 -32.427  27.870  1.00  8.21           C  
ATOM   2874  OD1 ASP A 185      25.273 -32.013  28.941  1.00  8.21           O  
ATOM   2875  OD2 ASP A 185      26.847 -32.072  27.475  1.00  8.21           O1-
ATOM   2876  H   ASP A 185      22.481 -34.555  26.038  1.00  8.21           H  
ATOM   2877  HA  ASP A 185      24.255 -34.802  28.404  1.00  8.21           H  
ATOM   2878 1HB  ASP A 185      25.669 -34.143  26.538  1.00  8.21           H  
ATOM   2879 2HB  ASP A 185      24.562 -32.847  26.108  1.00  8.21           H  
ATOM   2880  N   THR A 186      22.561 -33.497  29.564  1.00  8.00           N  
ATOM   2881  CA  THR A 186      21.666 -32.701  30.385  1.00  8.00           C  
ATOM   2882  C   THR A 186      22.152 -31.268  30.595  1.00  8.00           C  
ATOM   2883  O   THR A 186      21.344 -30.347  30.733  1.00  8.00           O  
ATOM   2884  CB  THR A 186      21.470 -33.336  31.775  1.00  8.00           C  
ATOM   2885  CG2 THR A 186      20.590 -32.439  32.642  1.00  8.00           C  
ATOM   2886  OG1 THR A 186      20.867 -34.637  31.648  1.00  8.00           O  
ATOM   2887  H   THR A 186      22.880 -34.387  29.921  1.00  8.00           H  
ATOM   2888  HA  THR A 186      20.696 -32.667  29.887  1.00  8.00           H  
ATOM   2889  HB  THR A 186      22.442 -33.448  32.251  1.00  8.00           H  
ATOM   2890  HG1 THR A 186      19.885 -34.547  31.528  1.00  8.00           H  
ATOM   2891 1HG2 THR A 186      20.471 -32.889  33.615  1.00  8.00           H  
ATOM   2892 2HG2 THR A 186      21.058 -31.461  32.747  1.00  8.00           H  
ATOM   2893 3HG2 THR A 186      19.616 -32.325  32.171  1.00  8.00           H  
ATOM   2894  N   SER A 187      23.468 -31.059  30.737  1.00  7.60           N  
ATOM   2895  CA  SER A 187      23.887 -29.711  31.075  1.00  7.60           C  
ATOM   2896  C   SER A 187      23.775 -28.805  29.863  1.00  7.60           C  
ATOM   2897  O   SER A 187      23.392 -27.638  29.997  1.00  7.60           O  
ATOM   2898  CB  SER A 187      25.311 -29.709  31.617  1.00  7.60           C  
ATOM   2899  OG  SER A 187      26.264 -30.040  30.634  1.00  7.60           O  
ATOM   2900  H   SER A 187      24.149 -31.785  30.509  1.00  7.60           H  
ATOM   2901  HA  SER A 187      23.225 -29.327  31.851  1.00  7.60           H  
ATOM   2902 1HB  SER A 187      25.541 -28.729  32.032  1.00  7.60           H  
ATOM   2903 2HB  SER A 187      25.374 -30.429  32.431  1.00  7.60           H  
ATOM   2904  HG  SER A 187      25.898 -30.796  30.110  1.00  7.60           H  
ATOM   2905  N   MET A 188      24.000 -29.350  28.667  1.00  7.12           N  
ATOM   2906  CA  MET A 188      23.856 -28.530  27.460  1.00  7.12           C  
ATOM   2907  C   MET A 188      22.382 -28.326  27.155  1.00  7.12           C  
ATOM   2908  O   MET A 188      21.942 -27.228  26.784  1.00  7.12           O  
ATOM   2909  CB  MET A 188      24.558 -29.157  26.271  1.00  7.12           C  
ATOM   2910  CG  MET A 188      24.540 -28.293  25.015  1.00  7.12           C  
ATOM   2911  SD  MET A 188      25.364 -26.711  25.247  1.00  7.12           S  
ATOM   2912  CE  MET A 188      27.074 -27.211  25.205  1.00  7.12           C  
ATOM   2913  H   MET A 188      24.319 -30.328  28.623  1.00  7.12           H  
ATOM   2914  HA  MET A 188      24.301 -27.555  27.648  1.00  7.12           H  
ATOM   2915 1HB  MET A 188      25.595 -29.372  26.532  1.00  7.12           H  
ATOM   2916 2HB  MET A 188      24.083 -30.112  26.040  1.00  7.12           H  
ATOM   2917 1HG  MET A 188      25.041 -28.825  24.209  1.00  7.12           H  
ATOM   2918 2HG  MET A 188      23.507 -28.107  24.713  1.00  7.12           H  
ATOM   2919 1HE  MET A 188      27.713 -26.336  25.334  1.00  7.12           H  
ATOM   2920 2HE  MET A 188      27.266 -27.925  26.009  1.00  7.12           H  
ATOM   2921 3HE  MET A 188      27.292 -27.681  24.245  1.00  7.12           H  
ATOM   2922  N   GLN A 189      21.617 -29.404  27.348  1.00  6.64           N  
ATOM   2923  CA  GLN A 189      20.188 -29.437  27.099  1.00  6.64           C  
ATOM   2924  C   GLN A 189      19.486 -28.393  27.959  1.00  6.64           C  
ATOM   2925  O   GLN A 189      18.534 -27.759  27.527  1.00  6.64           O  
ATOM   2926  CB  GLN A 189      19.645 -30.836  27.392  1.00  6.64           C  
ATOM   2927  CG  GLN A 189      18.213 -31.047  27.031  1.00  6.64           C  
ATOM   2928  CD  GLN A 189      17.745 -32.455  27.297  1.00  6.64           C  
ATOM   2929  NE2 GLN A 189      17.059 -33.081  26.339  1.00  6.64           N  
ATOM   2930  OE1 GLN A 189      18.004 -32.984  28.369  1.00  6.64           O  
ATOM   2931  H   GLN A 189      22.058 -30.271  27.659  1.00  6.64           H  
ATOM   2932  HA  GLN A 189      20.009 -29.201  26.053  1.00  6.64           H  
ATOM   2933 1HB  GLN A 189      20.244 -31.577  26.851  1.00  6.64           H  
ATOM   2934 2HB  GLN A 189      19.753 -31.040  28.452  1.00  6.64           H  
ATOM   2935 1HG  GLN A 189      17.592 -30.352  27.596  1.00  6.64           H  
ATOM   2936 2HG  GLN A 189      18.125 -30.873  25.977  1.00  6.64           H  
ATOM   2937 1HE2 GLN A 189      16.740 -34.018  26.494  1.00  6.64           H  
ATOM   2938 2HE2 GLN A 189      16.886 -32.646  25.427  1.00  6.64           H  
ATOM   2939  N   LYS A 190      19.965 -28.210  29.189  1.00  6.22           N  
ATOM   2940  CA  LYS A 190      19.415 -27.208  30.087  1.00  6.22           C  
ATOM   2941  C   LYS A 190      19.968 -25.806  29.801  1.00  6.22           C  
ATOM   2942  O   LYS A 190      19.202 -24.832  29.752  1.00  6.22           O  
ATOM   2943  CB  LYS A 190      19.707 -27.590  31.536  1.00  6.22           C  
ATOM   2944  CG  LYS A 190      19.129 -26.643  32.589  1.00  6.22           C  
ATOM   2945  CD  LYS A 190      19.428 -27.164  33.991  1.00  6.22           C  
ATOM   2946  CE  LYS A 190      18.884 -26.246  35.071  1.00  6.22           C  
ATOM   2947  NZ  LYS A 190      19.269 -26.717  36.438  1.00  6.22           N1+
ATOM   2948  H   LYS A 190      20.716 -28.806  29.532  1.00  6.22           H  
ATOM   2949  HA  LYS A 190      18.347 -27.173  29.949  1.00  6.22           H  
ATOM   2950 1HB  LYS A 190      19.318 -28.592  31.729  1.00  6.22           H  
ATOM   2951 2HB  LYS A 190      20.790 -27.636  31.678  1.00  6.22           H  
ATOM   2952 1HG  LYS A 190      19.572 -25.652  32.470  1.00  6.22           H  
ATOM   2953 2HG  LYS A 190      18.047 -26.561  32.457  1.00  6.22           H  
ATOM   2954 1HD  LYS A 190      18.980 -28.154  34.108  1.00  6.22           H  
ATOM   2955 2HD  LYS A 190      20.507 -27.259  34.114  1.00  6.22           H  
ATOM   2956 1HE  LYS A 190      19.271 -25.238  34.917  1.00  6.22           H  
ATOM   2957 2HE  LYS A 190      17.795 -26.221  35.000  1.00  6.22           H  
ATOM   2958 1HZ  LYS A 190      18.891 -26.089  37.133  1.00  6.22           H  
ATOM   2959 2HZ  LYS A 190      18.907 -27.647  36.594  1.00  6.22           H  
ATOM   2960 3HZ  LYS A 190      20.276 -26.734  36.515  1.00  6.22           H  
ATOM   2961  N   THR A 191      21.290 -25.702  29.600  1.00  5.90           N  
ATOM   2962  CA  THR A 191      21.954 -24.417  29.426  1.00  5.90           C  
ATOM   2963  C   THR A 191      21.522 -23.612  28.226  1.00  5.90           C  
ATOM   2964  O   THR A 191      21.273 -22.415  28.361  1.00  5.90           O  
ATOM   2965  CB  THR A 191      23.474 -24.569  29.308  1.00  5.90           C  
ATOM   2966  CG2 THR A 191      24.107 -23.197  29.058  1.00  5.90           C  
ATOM   2967  OG1 THR A 191      23.997 -25.137  30.509  1.00  5.90           O  
ATOM   2968  H   THR A 191      21.881 -26.533  29.619  1.00  5.90           H  
ATOM   2969  HA  THR A 191      21.746 -23.820  30.312  1.00  5.90           H  
ATOM   2970  HB  THR A 191      23.708 -25.234  28.473  1.00  5.90           H  
ATOM   2971  HG1 THR A 191      23.698 -26.070  30.563  1.00  5.90           H  
ATOM   2972 1HG2 THR A 191      25.186 -23.307  28.968  1.00  5.90           H  
ATOM   2973 2HG2 THR A 191      23.708 -22.774  28.136  1.00  5.90           H  
ATOM   2974 3HG2 THR A 191      23.875 -22.533  29.889  1.00  5.90           H  
ATOM   2975  N   ILE A 192      21.391 -24.216  27.052  1.00  5.67           N  
ATOM   2976  CA  ILE A 192      21.076 -23.318  25.960  1.00  5.67           C  
ATOM   2977  C   ILE A 192      19.688 -22.719  26.113  1.00  5.67           C  
ATOM   2978  O   ILE A 192      19.571 -21.509  25.947  1.00  5.67           O  
ATOM   2979  CB  ILE A 192      21.306 -23.902  24.564  1.00  5.67           C  
ATOM   2980  CG1 ILE A 192      22.767 -24.219  24.405  1.00  5.67           C  
ATOM   2981  CG2 ILE A 192      20.796 -22.895  23.530  1.00  5.67           C  
ATOM   2982  CD1 ILE A 192      23.675 -23.031  24.563  1.00  5.67           C  
ATOM   2983  H   ILE A 192      21.564 -25.219  26.932  1.00  5.67           H  
ATOM   2984  HA  ILE A 192      21.777 -22.486  26.019  1.00  5.67           H  
ATOM   2985  HB  ILE A 192      20.815 -24.803  24.445  1.00  5.67           H  
ATOM   2986 1HG1 ILE A 192      23.030 -24.961  25.153  1.00  5.67           H  
ATOM   2987 2HG1 ILE A 192      22.928 -24.653  23.418  1.00  5.67           H  
ATOM   2988 1HG2 ILE A 192      20.958 -23.266  22.529  1.00  5.67           H  
ATOM   2989 2HG2 ILE A 192      19.728 -22.727  23.685  1.00  5.67           H  
ATOM   2990 3HG2 ILE A 192      21.333 -21.956  23.650  1.00  5.67           H  
ATOM   2991 1HD1 ILE A 192      24.710 -23.351  24.439  1.00  5.67           H  
ATOM   2992 2HD1 ILE A 192      23.432 -22.283  23.808  1.00  5.67           H  
ATOM   2993 3HD1 ILE A 192      23.545 -22.601  25.555  1.00  5.67           H  
ATOM   2994  N   PRO A 193      18.593 -23.486  26.307  1.00  5.50           N  
ATOM   2995  CA  PRO A 193      17.286 -22.934  26.579  1.00  5.50           C  
ATOM   2996  C   PRO A 193      17.313 -21.964  27.742  1.00  5.50           C  
ATOM   2997  O   PRO A 193      16.669 -20.927  27.686  1.00  5.50           O  
ATOM   2998  CB  PRO A 193      16.462 -24.177  26.889  1.00  5.50           C  
ATOM   2999  CG  PRO A 193      17.141 -25.256  26.101  1.00  5.50           C  
ATOM   3000  CD  PRO A 193      18.603 -24.952  26.226  1.00  5.50           C  
ATOM   3001  HA  PRO A 193      16.938 -22.411  25.698  1.00  5.50           H  
ATOM   3002 1HB  PRO A 193      16.472 -24.377  27.973  1.00  5.50           H  
ATOM   3003 2HB  PRO A 193      15.413 -24.023  26.599  1.00  5.50           H  
ATOM   3004 1HG  PRO A 193      16.884 -26.232  26.509  1.00  5.50           H  
ATOM   3005 2HG  PRO A 193      16.828 -25.257  25.057  1.00  5.50           H  
ATOM   3006 1HD  PRO A 193      18.998 -25.391  27.137  1.00  5.50           H  
ATOM   3007 2HD  PRO A 193      19.059 -25.341  25.354  1.00  5.50           H  
ATOM   3008  N   LEU A 194      18.142 -22.200  28.759  1.00  5.37           N  
ATOM   3009  CA  LEU A 194      18.181 -21.231  29.838  1.00  5.37           C  
ATOM   3010  C   LEU A 194      18.584 -19.877  29.278  1.00  5.37           C  
ATOM   3011  O   LEU A 194      17.917 -18.867  29.521  1.00  5.37           O  
ATOM   3012  CB  LEU A 194      19.163 -21.671  30.923  1.00  5.37           C  
ATOM   3013  CG  LEU A 194      19.391 -20.690  32.065  1.00  5.37           C  
ATOM   3014  CD1 LEU A 194      18.091 -20.437  32.813  1.00  5.37           C  
ATOM   3015  CD2 LEU A 194      20.447 -21.275  32.982  1.00  5.37           C  
ATOM   3016  H   LEU A 194      18.692 -23.058  28.844  1.00  5.37           H  
ATOM   3017  HA  LEU A 194      17.186 -21.149  30.273  1.00  5.37           H  
ATOM   3018 1HB  LEU A 194      18.817 -22.612  31.344  1.00  5.37           H  
ATOM   3019 2HB  LEU A 194      20.125 -21.849  30.462  1.00  5.37           H  
ATOM   3020  HG  LEU A 194      19.740 -19.737  31.663  1.00  5.37           H  
ATOM   3021 1HD1 LEU A 194      18.271 -19.731  33.623  1.00  5.37           H  
ATOM   3022 2HD1 LEU A 194      17.346 -20.023  32.131  1.00  5.37           H  
ATOM   3023 3HD1 LEU A 194      17.732 -21.357  33.222  1.00  5.37           H  
ATOM   3024 1HD2 LEU A 194      20.639 -20.586  33.805  1.00  5.37           H  
ATOM   3025 2HD2 LEU A 194      20.095 -22.229  33.379  1.00  5.37           H  
ATOM   3026 3HD2 LEU A 194      21.367 -21.434  32.415  1.00  5.37           H  
ATOM   3027  N   VAL A 195      19.660 -19.860  28.501  1.00  5.28           N  
ATOM   3028  CA  VAL A 195      20.159 -18.625  27.925  1.00  5.28           C  
ATOM   3029  C   VAL A 195      19.190 -18.017  26.907  1.00  5.28           C  
ATOM   3030  O   VAL A 195      18.920 -16.814  26.936  1.00  5.28           O  
ATOM   3031  CB  VAL A 195      21.512 -18.893  27.247  1.00  5.28           C  
ATOM   3032  CG1 VAL A 195      21.963 -17.655  26.483  1.00  5.28           C  
ATOM   3033  CG2 VAL A 195      22.541 -19.290  28.310  1.00  5.28           C  
ATOM   3034  H   VAL A 195      20.158 -20.736  28.323  1.00  5.28           H  
ATOM   3035  HA  VAL A 195      20.309 -17.912  28.735  1.00  5.28           H  
ATOM   3036  HB  VAL A 195      21.398 -19.709  26.530  1.00  5.28           H  
ATOM   3037 1HG1 VAL A 195      22.915 -17.858  25.995  1.00  5.28           H  
ATOM   3038 2HG1 VAL A 195      21.217 -17.402  25.730  1.00  5.28           H  
ATOM   3039 3HG1 VAL A 195      22.079 -16.822  27.175  1.00  5.28           H  
ATOM   3040 1HG2 VAL A 195      23.496 -19.499  27.831  1.00  5.28           H  
ATOM   3041 2HG2 VAL A 195      22.658 -18.479  29.024  1.00  5.28           H  
ATOM   3042 3HG2 VAL A 195      22.198 -20.180  28.832  1.00  5.28           H  
ATOM   3043  N   ALA A 196      18.668 -18.845  26.003  1.00  5.22           N  
ATOM   3044  CA  ALA A 196      17.744 -18.399  24.960  1.00  5.22           C  
ATOM   3045  C   ALA A 196      16.453 -17.804  25.543  1.00  5.22           C  
ATOM   3046  O   ALA A 196      15.931 -16.792  25.049  1.00  5.22           O  
ATOM   3047  CB  ALA A 196      17.428 -19.579  24.058  1.00  5.22           C  
ATOM   3048  H   ALA A 196      18.926 -19.828  26.040  1.00  5.22           H  
ATOM   3049  HA  ALA A 196      18.237 -17.619  24.380  1.00  5.22           H  
ATOM   3050 1HB  ALA A 196      16.773 -19.279  23.262  1.00  5.22           H  
ATOM   3051 2HB  ALA A 196      18.353 -19.971  23.636  1.00  5.22           H  
ATOM   3052 3HB  ALA A 196      16.955 -20.344  24.651  1.00  5.22           H  
ATOM   3053  N   LEU A 197      15.958 -18.416  26.618  1.00  5.18           N  
ATOM   3054  CA  LEU A 197      14.744 -17.965  27.267  1.00  5.18           C  
ATOM   3055  C   LEU A 197      15.045 -16.732  28.102  1.00  5.18           C  
ATOM   3056  O   LEU A 197      14.249 -15.787  28.127  1.00  5.18           O  
ATOM   3057  CB  LEU A 197      14.190 -19.106  28.117  1.00  5.18           C  
ATOM   3058  CG  LEU A 197      13.742 -20.321  27.294  1.00  5.18           C  
ATOM   3059  CD1 LEU A 197      13.439 -21.464  28.206  1.00  5.18           C  
ATOM   3060  CD2 LEU A 197      12.536 -19.946  26.468  1.00  5.18           C  
ATOM   3061  H   LEU A 197      16.413 -19.249  26.986  1.00  5.18           H  
ATOM   3062  HA  LEU A 197      14.013 -17.705  26.506  1.00  5.18           H  
ATOM   3063 1HB  LEU A 197      14.960 -19.428  28.821  1.00  5.18           H  
ATOM   3064 2HB  LEU A 197      13.329 -18.746  28.683  1.00  5.18           H  
ATOM   3065  HG  LEU A 197      14.541 -20.622  26.642  1.00  5.18           H  
ATOM   3066 1HD1 LEU A 197      13.145 -22.330  27.623  1.00  5.18           H  
ATOM   3067 2HD1 LEU A 197      14.326 -21.709  28.786  1.00  5.18           H  
ATOM   3068 3HD1 LEU A 197      12.636 -21.173  28.869  1.00  5.18           H  
ATOM   3069 1HD2 LEU A 197      12.216 -20.795  25.876  1.00  5.18           H  
ATOM   3070 2HD2 LEU A 197      11.735 -19.654  27.126  1.00  5.18           H  
ATOM   3071 3HD2 LEU A 197      12.791 -19.119  25.808  1.00  5.18           H  
ATOM   3072  N   THR A 198      16.220 -16.697  28.742  1.00  5.16           N  
ATOM   3073  CA  THR A 198      16.600 -15.539  29.531  1.00  5.16           C  
ATOM   3074  C   THR A 198      16.711 -14.321  28.627  1.00  5.16           C  
ATOM   3075  O   THR A 198      16.155 -13.267  28.934  1.00  5.16           O  
ATOM   3076  CB  THR A 198      17.927 -15.768  30.269  1.00  5.16           C  
ATOM   3077  CG2 THR A 198      18.310 -14.536  31.001  1.00  5.16           C  
ATOM   3078  OG1 THR A 198      17.789 -16.861  31.189  1.00  5.16           O  
ATOM   3079  H   THR A 198      16.854 -17.496  28.721  1.00  5.16           H  
ATOM   3080  HA  THR A 198      15.824 -15.348  30.271  1.00  5.16           H  
ATOM   3081  HB  THR A 198      18.704 -16.015  29.546  1.00  5.16           H  
ATOM   3082  HG1 THR A 198      17.633 -17.680  30.676  1.00  5.16           H  
ATOM   3083 1HG2 THR A 198      19.253 -14.693  31.516  1.00  5.16           H  
ATOM   3084 2HG2 THR A 198      18.414 -13.733  30.279  1.00  5.16           H  
ATOM   3085 3HG2 THR A 198      17.536 -14.284  31.723  1.00  5.16           H  
ATOM   3086  N   LEU A 199      17.359 -14.485  27.470  1.00  5.15           N  
ATOM   3087  CA  LEU A 199      17.507 -13.395  26.518  1.00  5.15           C  
ATOM   3088  C   LEU A 199      16.173 -12.832  26.085  1.00  5.15           C  
ATOM   3089  O   LEU A 199      15.931 -11.627  26.191  1.00  5.15           O  
ATOM   3090  CB  LEU A 199      18.212 -13.883  25.248  1.00  5.15           C  
ATOM   3091  CG  LEU A 199      18.313 -12.840  24.124  1.00  5.15           C  
ATOM   3092  CD1 LEU A 199      19.167 -11.678  24.603  1.00  5.15           C  
ATOM   3093  CD2 LEU A 199      18.868 -13.494  22.862  1.00  5.15           C  
ATOM   3094  H   LEU A 199      17.795 -15.383  27.263  1.00  5.15           H  
ATOM   3095  HA  LEU A 199      18.088 -12.603  26.986  1.00  5.15           H  
ATOM   3096 1HB  LEU A 199      19.218 -14.207  25.509  1.00  5.15           H  
ATOM   3097 2HB  LEU A 199      17.669 -14.746  24.859  1.00  5.15           H  
ATOM   3098  HG  LEU A 199      17.323 -12.456  23.903  1.00  5.15           H  
ATOM   3099 1HD1 LEU A 199      19.236 -10.923  23.826  1.00  5.15           H  
ATOM   3100 2HD1 LEU A 199      18.715 -11.239  25.495  1.00  5.15           H  
ATOM   3101 3HD1 LEU A 199      20.167 -12.038  24.842  1.00  5.15           H  
ATOM   3102 1HD2 LEU A 199      18.923 -12.755  22.062  1.00  5.15           H  
ATOM   3103 2HD2 LEU A 199      19.863 -13.890  23.063  1.00  5.15           H  
ATOM   3104 3HD2 LEU A 199      18.208 -14.308  22.559  1.00  5.15           H  
ATOM   3105  N   THR A 200      15.272 -13.696  25.635  1.00  5.14           N  
ATOM   3106  CA  THR A 200      14.017 -13.175  25.145  1.00  5.14           C  
ATOM   3107  C   THR A 200      13.086 -12.718  26.276  1.00  5.14           C  
ATOM   3108  O   THR A 200      12.183 -11.892  26.063  1.00  5.14           O  
ATOM   3109  CB  THR A 200      13.389 -14.191  24.185  1.00  5.14           C  
ATOM   3110  CG2 THR A 200      14.304 -14.380  23.027  1.00  5.14           C  
ATOM   3111  OG1 THR A 200      13.168 -15.449  24.844  1.00  5.14           O  
ATOM   3112  H   THR A 200      15.476 -14.698  25.580  1.00  5.14           H  
ATOM   3113  HA  THR A 200      14.242 -12.296  24.545  1.00  5.14           H  
ATOM   3114  HB  THR A 200      12.443 -13.809  23.822  1.00  5.14           H  
ATOM   3115  HG1 THR A 200      14.042 -15.833  25.092  1.00  5.14           H  
ATOM   3116 1HG2 THR A 200      13.874 -15.083  22.325  1.00  5.14           H  
ATOM   3117 2HG2 THR A 200      14.444 -13.425  22.552  1.00  5.14           H  
ATOM   3118 3HG2 THR A 200      15.263 -14.760  23.380  1.00  5.14           H  
ATOM   3119  N   SER A 201      13.341 -13.171  27.508  1.00  5.11           N  
ATOM   3120  CA  SER A 201      12.580 -12.649  28.627  1.00  5.11           C  
ATOM   3121  C   SER A 201      13.075 -11.218  28.910  1.00  5.11           C  
ATOM   3122  O   SER A 201      12.280 -10.282  29.017  1.00  5.11           O  
ATOM   3123  CB  SER A 201      12.768 -13.521  29.858  1.00  5.11           C  
ATOM   3124  OG  SER A 201      12.247 -14.814  29.655  1.00  5.11           O  
ATOM   3125  H   SER A 201      14.039 -13.896  27.670  1.00  5.11           H  
ATOM   3126  HA  SER A 201      11.523 -12.618  28.360  1.00  5.11           H  
ATOM   3127 1HB  SER A 201      13.828 -13.589  30.095  1.00  5.11           H  
ATOM   3128 2HB  SER A 201      12.273 -13.056  30.706  1.00  5.11           H  
ATOM   3129  HG  SER A 201      12.803 -15.206  28.947  1.00  5.11           H  
ATOM   3130  N   TYR A 202      14.406 -11.034  28.923  1.00  5.06           N  
ATOM   3131  CA  TYR A 202      15.040  -9.740  29.200  1.00  5.06           C  
ATOM   3132  C   TYR A 202      14.664  -8.680  28.189  1.00  5.06           C  
ATOM   3133  O   TYR A 202      14.444  -7.519  28.536  1.00  5.06           O  
ATOM   3134  CB  TYR A 202      16.566  -9.844  29.230  1.00  5.06           C  
ATOM   3135  CG  TYR A 202      17.142 -10.454  30.478  1.00  5.06           C  
ATOM   3136  CD1 TYR A 202      16.357 -10.612  31.607  1.00  5.06           C  
ATOM   3137  CD2 TYR A 202      18.478 -10.807  30.506  1.00  5.06           C  
ATOM   3138  CE1 TYR A 202      16.904 -11.139  32.758  1.00  5.06           C  
ATOM   3139  CE2 TYR A 202      19.030 -11.326  31.658  1.00  5.06           C  
ATOM   3140  CZ  TYR A 202      18.247 -11.495  32.780  1.00  5.06           C  
ATOM   3141  OH  TYR A 202      18.797 -12.016  33.928  1.00  5.06           O  
ATOM   3142  H   TYR A 202      15.010 -11.841  28.786  1.00  5.06           H  
ATOM   3143  HA  TYR A 202      14.697  -9.397  30.175  1.00  5.06           H  
ATOM   3144 1HB  TYR A 202      16.897 -10.447  28.381  1.00  5.06           H  
ATOM   3145 2HB  TYR A 202      16.996  -8.852  29.107  1.00  5.06           H  
ATOM   3146  HD1 TYR A 202      15.306 -10.323  31.587  1.00  5.06           H  
ATOM   3147  HD2 TYR A 202      19.094 -10.672  29.619  1.00  5.06           H  
ATOM   3148  HE1 TYR A 202      16.287 -11.268  33.645  1.00  5.06           H  
ATOM   3149  HE2 TYR A 202      20.082 -11.604  31.681  1.00  5.06           H  
ATOM   3150  HH  TYR A 202      19.729 -12.193  33.783  1.00  5.06           H  
ATOM   3151  N   LEU A 203      14.565  -9.089  26.934  1.00  4.99           N  
ATOM   3152  CA  LEU A 203      14.243  -8.187  25.848  1.00  4.99           C  
ATOM   3153  C   LEU A 203      12.742  -7.854  25.769  1.00  4.99           C  
ATOM   3154  O   LEU A 203      12.340  -7.035  24.939  1.00  4.99           O  
ATOM   3155  CB  LEU A 203      14.683  -8.821  24.524  1.00  4.99           C  
ATOM   3156  CG  LEU A 203      16.162  -9.037  24.280  1.00  4.99           C  
ATOM   3157  CD1 LEU A 203      16.312  -9.826  22.979  1.00  4.99           C  
ATOM   3158  CD2 LEU A 203      16.856  -7.708  24.200  1.00  4.99           C  
ATOM   3159  H   LEU A 203      14.785 -10.062  26.719  1.00  4.99           H  
ATOM   3160  HA  LEU A 203      14.793  -7.260  26.001  1.00  4.99           H  
ATOM   3161 1HB  LEU A 203      14.225  -9.801  24.467  1.00  4.99           H  
ATOM   3162 2HB  LEU A 203      14.318  -8.206  23.709  1.00  4.99           H  
ATOM   3163  HG  LEU A 203      16.597  -9.611  25.087  1.00  4.99           H  
ATOM   3164 1HD1 LEU A 203      17.360 -10.000  22.769  1.00  4.99           H  
ATOM   3165 2HD1 LEU A 203      15.802 -10.781  23.078  1.00  4.99           H  
ATOM   3166 3HD1 LEU A 203      15.872  -9.263  22.159  1.00  4.99           H  
ATOM   3167 1HD2 LEU A 203      17.919  -7.868  24.016  1.00  4.99           H  
ATOM   3168 2HD2 LEU A 203      16.429  -7.122  23.385  1.00  4.99           H  
ATOM   3169 3HD2 LEU A 203      16.725  -7.174  25.141  1.00  4.99           H  
ATOM   3170  N   GLY A 204      11.902  -8.498  26.600  1.00  4.94           N  
ATOM   3171  CA  GLY A 204      10.461  -8.254  26.566  1.00  4.94           C  
ATOM   3172  C   GLY A 204       9.755  -8.892  25.367  1.00  4.94           C  
ATOM   3173  O   GLY A 204       8.765  -8.353  24.870  1.00  4.94           O  
ATOM   3174  H   GLY A 204      12.254  -9.149  27.300  1.00  4.94           H  
ATOM   3175 1HA  GLY A 204      10.024  -8.642  27.486  1.00  4.94           H  
ATOM   3176 2HA  GLY A 204      10.283  -7.180  26.562  1.00  4.94           H  
ATOM   3177  N   LEU A 205      10.291 -10.008  24.870  1.00  4.93           N  
ATOM   3178  CA  LEU A 205       9.757 -10.698  23.697  1.00  4.93           C  
ATOM   3179  C   LEU A 205       8.889 -11.886  24.038  1.00  4.93           C  
ATOM   3180  O   LEU A 205       7.820 -12.090  23.458  1.00  4.93           O  
ATOM   3181  CB  LEU A 205      10.930 -11.240  22.920  1.00  4.93           C  
ATOM   3182  CG  LEU A 205      11.546 -10.371  21.977  1.00  4.93           C  
ATOM   3183  CD1 LEU A 205      11.739  -9.080  22.576  1.00  4.93           C  
ATOM   3184  CD2 LEU A 205      12.855 -10.938  21.660  1.00  4.93           C  
ATOM   3185  H   LEU A 205      11.099 -10.423  25.331  1.00  4.93           H  
ATOM   3186  HA  LEU A 205       9.184  -9.990  23.101  1.00  4.93           H  
ATOM   3187 1HB  LEU A 205      11.699 -11.512  23.626  1.00  4.93           H  
ATOM   3188 2HB  LEU A 205      10.616 -12.133  22.412  1.00  4.93           H  
ATOM   3189  HG  LEU A 205      10.947 -10.278  21.094  1.00  4.93           H  
ATOM   3190 1HD1 LEU A 205      12.261  -8.431  21.902  1.00  4.93           H  
ATOM   3191 2HD1 LEU A 205      10.781  -8.647  22.829  1.00  4.93           H  
ATOM   3192 3HD1 LEU A 205      12.296  -9.218  23.440  1.00  4.93           H  
ATOM   3193 1HD2 LEU A 205      13.357 -10.276  20.964  1.00  4.93           H  
ATOM   3194 2HD2 LEU A 205      13.438 -11.024  22.565  1.00  4.93           H  
ATOM   3195 3HD2 LEU A 205      12.719 -11.922  21.220  1.00  4.93           H  
ATOM   3196  N   THR A 206       9.369 -12.679  24.974  1.00  4.98           N  
ATOM   3197  CA  THR A 206       8.689 -13.901  25.340  1.00  4.98           C  
ATOM   3198  C   THR A 206       7.777 -13.657  26.525  1.00  4.98           C  
ATOM   3199  O   THR A 206       8.192 -13.098  27.537  1.00  4.98           O  
ATOM   3200  CB  THR A 206       9.720 -15.004  25.649  1.00  4.98           C  
ATOM   3201  CG2 THR A 206       9.064 -16.283  26.057  1.00  4.98           C  
ATOM   3202  OG1 THR A 206      10.499 -15.248  24.481  1.00  4.98           O  
ATOM   3203  H   THR A 206      10.250 -12.434  25.423  1.00  4.98           H  
ATOM   3204  HA  THR A 206       8.077 -14.229  24.498  1.00  4.98           H  
ATOM   3205  HB  THR A 206      10.380 -14.659  26.450  1.00  4.98           H  
ATOM   3206  HG1 THR A 206      11.379 -15.591  24.739  1.00  4.98           H  
ATOM   3207 1HG2 THR A 206       9.826 -17.032  26.259  1.00  4.98           H  
ATOM   3208 2HG2 THR A 206       8.486 -16.114  26.943  1.00  4.98           H  
ATOM   3209 3HG2 THR A 206       8.415 -16.628  25.254  1.00  4.98           H  
ATOM   3210  N   GLN A 207       6.524 -14.061  26.401  1.00  5.06           N  
ATOM   3211  CA  GLN A 207       5.601 -13.904  27.507  1.00  5.06           C  
ATOM   3212  C   GLN A 207       6.209 -14.698  28.658  1.00  5.06           C  
ATOM   3213  O   GLN A 207       6.598 -15.843  28.426  1.00  5.06           O  
ATOM   3214  CB  GLN A 207       4.227 -14.465  27.141  1.00  5.06           C  
ATOM   3215  CG  GLN A 207       3.153 -14.259  28.175  1.00  5.06           C  
ATOM   3216  CD  GLN A 207       1.828 -14.857  27.752  1.00  5.06           C  
ATOM   3217  NE2 GLN A 207       0.776 -14.542  28.495  1.00  5.06           N  
ATOM   3218  OE1 GLN A 207       1.747 -15.599  26.769  1.00  5.06           O  
ATOM   3219  H   GLN A 207       6.221 -14.485  25.536  1.00  5.06           H  
ATOM   3220  HA  GLN A 207       5.510 -12.850  27.741  1.00  5.06           H  
ATOM   3221 1HB  GLN A 207       3.887 -14.015  26.207  1.00  5.06           H  
ATOM   3222 2HB  GLN A 207       4.314 -15.529  26.970  1.00  5.06           H  
ATOM   3223 1HG  GLN A 207       3.451 -14.715  29.102  1.00  5.06           H  
ATOM   3224 2HG  GLN A 207       3.007 -13.188  28.317  1.00  5.06           H  
ATOM   3225 1HE2 GLN A 207      -0.129 -14.906  28.265  1.00  5.06           H  
ATOM   3226 2HE2 GLN A 207       0.883 -13.936  29.283  1.00  5.06           H  
ATOM   3227  N   PRO A 208       6.278 -14.189  29.906  1.00  5.15           N  
ATOM   3228  CA  PRO A 208       6.822 -14.898  31.059  1.00  5.15           C  
ATOM   3229  C   PRO A 208       6.268 -16.311  31.156  1.00  5.15           C  
ATOM   3230  O   PRO A 208       6.983 -17.245  31.509  1.00  5.15           O  
ATOM   3231  CB  PRO A 208       6.359 -14.017  32.222  1.00  5.15           C  
ATOM   3232  CG  PRO A 208       6.321 -12.621  31.625  1.00  5.15           C  
ATOM   3233  CD  PRO A 208       5.823 -12.814  30.201  1.00  5.15           C  
ATOM   3234  HA  PRO A 208       7.922 -14.913  30.988  1.00  5.15           H  
ATOM   3235 1HB  PRO A 208       5.380 -14.359  32.586  1.00  5.15           H  
ATOM   3236 2HB  PRO A 208       7.062 -14.106  33.064  1.00  5.15           H  
ATOM   3237 1HG  PRO A 208       5.664 -11.971  32.223  1.00  5.15           H  
ATOM   3238 2HG  PRO A 208       7.326 -12.172  31.658  1.00  5.15           H  
ATOM   3239 1HD  PRO A 208       4.733 -12.726  30.147  1.00  5.15           H  
ATOM   3240 2HD  PRO A 208       6.347 -12.085  29.566  1.00  5.15           H  
ATOM   3241  N   PHE A 209       5.008 -16.481  30.761  1.00  5.25           N  
ATOM   3242  CA  PHE A 209       4.364 -17.781  30.738  1.00  5.25           C  
ATOM   3243  C   PHE A 209       5.144 -18.757  29.874  1.00  5.25           C  
ATOM   3244  O   PHE A 209       5.426 -19.880  30.293  1.00  5.25           O  
ATOM   3245  CB  PHE A 209       2.947 -17.644  30.184  1.00  5.25           C  
ATOM   3246  CG  PHE A 209       2.243 -18.936  29.956  1.00  5.25           C  
ATOM   3247  CD1 PHE A 209       1.676 -19.649  30.996  1.00  5.25           C  
ATOM   3248  CD2 PHE A 209       2.141 -19.437  28.672  1.00  5.25           C  
ATOM   3249  CE1 PHE A 209       1.024 -20.845  30.750  1.00  5.25           C  
ATOM   3250  CE2 PHE A 209       1.497 -20.623  28.419  1.00  5.25           C  
ATOM   3251  CZ  PHE A 209       0.935 -21.332  29.460  1.00  5.25           C  
ATOM   3252  H   PHE A 209       4.473 -15.680  30.479  1.00  5.25           H  
ATOM   3253  HA  PHE A 209       4.324 -18.171  31.756  1.00  5.25           H  
ATOM   3254 1HB  PHE A 209       2.345 -17.035  30.854  1.00  5.25           H  
ATOM   3255 2HB  PHE A 209       2.993 -17.131  29.229  1.00  5.25           H  
ATOM   3256  HD1 PHE A 209       1.748 -19.262  32.011  1.00  5.25           H  
ATOM   3257  HD2 PHE A 209       2.580 -18.872  27.855  1.00  5.25           H  
ATOM   3258  HE1 PHE A 209       0.582 -21.403  31.574  1.00  5.25           H  
ATOM   3259  HE2 PHE A 209       1.429 -21.002  27.400  1.00  5.25           H  
ATOM   3260  HZ  PHE A 209       0.425 -22.274  29.265  1.00  5.25           H  
ATOM   3261  N   LEU A 210       5.456 -18.342  28.647  1.00  5.30           N  
ATOM   3262  CA  LEU A 210       6.123 -19.184  27.671  1.00  5.30           C  
ATOM   3263  C   LEU A 210       7.558 -19.411  28.078  1.00  5.30           C  
ATOM   3264  O   LEU A 210       8.119 -20.492  27.877  1.00  5.30           O  
ATOM   3265  CB  LEU A 210       6.091 -18.497  26.312  1.00  5.30           C  
ATOM   3266  CG  LEU A 210       4.729 -18.332  25.696  1.00  5.30           C  
ATOM   3267  CD1 LEU A 210       4.866 -17.480  24.443  1.00  5.30           C  
ATOM   3268  CD2 LEU A 210       4.139 -19.701  25.405  1.00  5.30           C  
ATOM   3269  H   LEU A 210       5.273 -17.375  28.398  1.00  5.30           H  
ATOM   3270  HA  LEU A 210       5.605 -20.139  27.618  1.00  5.30           H  
ATOM   3271 1HB  LEU A 210       6.495 -17.503  26.437  1.00  5.30           H  
ATOM   3272 2HB  LEU A 210       6.725 -19.046  25.617  1.00  5.30           H  
ATOM   3273  HG  LEU A 210       4.078 -17.803  26.388  1.00  5.30           H  
ATOM   3274 1HD1 LEU A 210       3.883 -17.335  23.994  1.00  5.30           H  
ATOM   3275 2HD1 LEU A 210       5.289 -16.513  24.708  1.00  5.30           H  
ATOM   3276 3HD1 LEU A 210       5.522 -17.979  23.732  1.00  5.30           H  
ATOM   3277 1HD2 LEU A 210       3.148 -19.582  24.964  1.00  5.30           H  
ATOM   3278 2HD2 LEU A 210       4.785 -20.236  24.709  1.00  5.30           H  
ATOM   3279 3HD2 LEU A 210       4.058 -20.268  26.332  1.00  5.30           H  
ATOM   3280  N   GLY A 211       8.152 -18.371  28.670  1.00  5.28           N  
ATOM   3281  CA  GLY A 211       9.527 -18.426  29.124  1.00  5.28           C  
ATOM   3282  C   GLY A 211       9.649 -19.564  30.116  1.00  5.28           C  
ATOM   3283  O   GLY A 211      10.479 -20.467  29.965  1.00  5.28           O  
ATOM   3284  H   GLY A 211       7.618 -17.508  28.790  1.00  5.28           H  
ATOM   3285 1HA  GLY A 211      10.191 -18.578  28.282  1.00  5.28           H  
ATOM   3286 2HA  GLY A 211       9.798 -17.481  29.596  1.00  5.28           H  
ATOM   3287  N   LEU A 212       8.802 -19.500  31.142  1.00  5.20           N  
ATOM   3288  CA  LEU A 212       8.770 -20.498  32.183  1.00  5.20           C  
ATOM   3289  C   LEU A 212       8.328 -21.857  31.678  1.00  5.20           C  
ATOM   3290  O   LEU A 212       8.903 -22.864  32.064  1.00  5.20           O  
ATOM   3291  CB  LEU A 212       7.835 -20.035  33.295  1.00  5.20           C  
ATOM   3292  CG  LEU A 212       8.320 -18.856  34.093  1.00  5.20           C  
ATOM   3293  CD1 LEU A 212       7.209 -18.389  35.006  1.00  5.20           C  
ATOM   3294  CD2 LEU A 212       9.551 -19.276  34.885  1.00  5.20           C  
ATOM   3295  H   LEU A 212       8.149 -18.717  31.198  1.00  5.20           H  
ATOM   3296  HA  LEU A 212       9.774 -20.597  32.590  1.00  5.20           H  
ATOM   3297 1HB  LEU A 212       6.870 -19.772  32.851  1.00  5.20           H  
ATOM   3298 2HB  LEU A 212       7.691 -20.841  33.990  1.00  5.20           H  
ATOM   3299  HG  LEU A 212       8.577 -18.035  33.421  1.00  5.20           H  
ATOM   3300 1HD1 LEU A 212       7.549 -17.532  35.585  1.00  5.20           H  
ATOM   3301 2HD1 LEU A 212       6.348 -18.100  34.399  1.00  5.20           H  
ATOM   3302 3HD1 LEU A 212       6.929 -19.197  35.679  1.00  5.20           H  
ATOM   3303 1HD2 LEU A 212       9.913 -18.429  35.468  1.00  5.20           H  
ATOM   3304 2HD2 LEU A 212       9.289 -20.095  35.556  1.00  5.20           H  
ATOM   3305 3HD2 LEU A 212      10.331 -19.604  34.197  1.00  5.20           H  
ATOM   3306  N   CYS A 213       7.347 -21.932  30.782  1.00  5.10           N  
ATOM   3307  CA  CYS A 213       6.934 -23.257  30.346  1.00  5.10           C  
ATOM   3308  C   CYS A 213       8.062 -23.980  29.621  1.00  5.10           C  
ATOM   3309  O   CYS A 213       8.315 -25.165  29.865  1.00  5.10           O  
ATOM   3310  CB  CYS A 213       5.723 -23.167  29.419  1.00  5.10           C  
ATOM   3311  SG  CYS A 213       4.202 -22.661  30.245  1.00  5.10           S  
ATOM   3312  H   CYS A 213       6.855 -21.104  30.449  1.00  5.10           H  
ATOM   3313  HA  CYS A 213       6.655 -23.836  31.223  1.00  5.10           H  
ATOM   3314 1HB  CYS A 213       5.930 -22.445  28.628  1.00  5.10           H  
ATOM   3315 2HB  CYS A 213       5.552 -24.132  28.948  1.00  5.10           H  
ATOM   3316  HG  CYS A 213       4.591 -21.384  30.452  1.00  5.10           H  
ATOM   3317  N   ALA A 214       8.772 -23.270  28.741  1.00  5.02           N  
ATOM   3318  CA  ALA A 214       9.876 -23.886  28.022  1.00  5.02           C  
ATOM   3319  C   ALA A 214      10.998 -24.280  28.978  1.00  5.02           C  
ATOM   3320  O   ALA A 214      11.587 -25.367  28.862  1.00  5.02           O  
ATOM   3321  CB  ALA A 214      10.385 -22.931  26.965  1.00  5.02           C  
ATOM   3322  H   ALA A 214       8.542 -22.291  28.557  1.00  5.02           H  
ATOM   3323  HA  ALA A 214       9.511 -24.793  27.543  1.00  5.02           H  
ATOM   3324 1HB  ALA A 214      11.201 -23.389  26.411  1.00  5.02           H  
ATOM   3325 2HB  ALA A 214       9.576 -22.678  26.285  1.00  5.02           H  
ATOM   3326 3HB  ALA A 214      10.727 -22.029  27.458  1.00  5.02           H  
ATOM   3327  N   PHE A 215      11.301 -23.404  29.941  1.00  5.01           N  
ATOM   3328  CA  PHE A 215      12.370 -23.698  30.875  1.00  5.01           C  
ATOM   3329  C   PHE A 215      12.037 -24.851  31.784  1.00  5.01           C  
ATOM   3330  O   PHE A 215      12.851 -25.756  31.967  1.00  5.01           O  
ATOM   3331  CB  PHE A 215      12.757 -22.512  31.736  1.00  5.01           C  
ATOM   3332  CG  PHE A 215      13.836 -22.914  32.685  1.00  5.01           C  
ATOM   3333  CD1 PHE A 215      15.130 -23.150  32.220  1.00  5.01           C  
ATOM   3334  CD2 PHE A 215      13.571 -23.078  34.035  1.00  5.01           C  
ATOM   3335  CE1 PHE A 215      16.125 -23.550  33.091  1.00  5.01           C  
ATOM   3336  CE2 PHE A 215      14.566 -23.464  34.902  1.00  5.01           C  
ATOM   3337  CZ  PHE A 215      15.844 -23.702  34.431  1.00  5.01           C  
ATOM   3338  H   PHE A 215      10.810 -22.509  30.011  1.00  5.01           H  
ATOM   3339  HA  PHE A 215      13.250 -23.977  30.293  1.00  5.01           H  
ATOM   3340 1HB  PHE A 215      13.110 -21.688  31.126  1.00  5.01           H  
ATOM   3341 2HB  PHE A 215      11.891 -22.168  32.304  1.00  5.01           H  
ATOM   3342  HD1 PHE A 215      15.350 -23.027  31.157  1.00  5.01           H  
ATOM   3343  HD2 PHE A 215      12.558 -22.898  34.405  1.00  5.01           H  
ATOM   3344  HE1 PHE A 215      17.132 -23.739  32.720  1.00  5.01           H  
ATOM   3345  HE2 PHE A 215      14.344 -23.583  35.959  1.00  5.01           H  
ATOM   3346  HZ  PHE A 215      16.625 -24.007  35.119  1.00  5.01           H  
ATOM   3347  N   MET A 216      10.853 -24.813  32.387  1.00  5.09           N  
ATOM   3348  CA  MET A 216      10.479 -25.838  33.331  1.00  5.09           C  
ATOM   3349  C   MET A 216      10.411 -27.171  32.633  1.00  5.09           C  
ATOM   3350  O   MET A 216      10.902 -28.158  33.163  1.00  5.09           O  
ATOM   3351  CB  MET A 216       9.127 -25.521  33.947  1.00  5.09           C  
ATOM   3352  CG  MET A 216       9.111 -24.333  34.895  1.00  5.09           C  
ATOM   3353  SD  MET A 216       7.537 -24.181  35.736  1.00  5.09           S  
ATOM   3354  CE  MET A 216       6.465 -23.749  34.353  1.00  5.09           C  
ATOM   3355  H   MET A 216      10.204 -24.059  32.195  1.00  5.09           H  
ATOM   3356  HA  MET A 216      11.235 -25.890  34.111  1.00  5.09           H  
ATOM   3357 1HB  MET A 216       8.417 -25.305  33.145  1.00  5.09           H  
ATOM   3358 2HB  MET A 216       8.757 -26.394  34.483  1.00  5.09           H  
ATOM   3359 1HG  MET A 216       9.892 -24.448  35.633  1.00  5.09           H  
ATOM   3360 2HG  MET A 216       9.303 -23.415  34.356  1.00  5.09           H  
ATOM   3361 1HE  MET A 216       5.442 -23.623  34.707  1.00  5.09           H  
ATOM   3362 2HE  MET A 216       6.798 -22.842  33.900  1.00  5.09           H  
ATOM   3363 3HE  MET A 216       6.496 -24.548  33.612  1.00  5.09           H  
ATOM   3364  N   ALA A 217       9.866 -27.222  31.414  1.00  5.31           N  
ATOM   3365  CA  ALA A 217       9.823 -28.497  30.714  1.00  5.31           C  
ATOM   3366  C   ALA A 217      11.232 -29.020  30.483  1.00  5.31           C  
ATOM   3367  O   ALA A 217      11.500 -30.214  30.641  1.00  5.31           O  
ATOM   3368  CB  ALA A 217       9.110 -28.344  29.390  1.00  5.31           C  
ATOM   3369  H   ALA A 217       9.458 -26.397  30.971  1.00  5.31           H  
ATOM   3370  HA  ALA A 217       9.288 -29.213  31.336  1.00  5.31           H  
ATOM   3371 1HB  ALA A 217       9.072 -29.304  28.882  1.00  5.31           H  
ATOM   3372 2HB  ALA A 217       8.098 -27.980  29.564  1.00  5.31           H  
ATOM   3373 3HB  ALA A 217       9.653 -27.622  28.774  1.00  5.31           H  
ATOM   3374  N   THR A 218      12.159 -28.122  30.150  1.00  5.70           N  
ATOM   3375  CA  THR A 218      13.528 -28.529  29.924  1.00  5.70           C  
ATOM   3376  C   THR A 218      14.139 -29.071  31.214  1.00  5.70           C  
ATOM   3377  O   THR A 218      14.759 -30.136  31.223  1.00  5.70           O  
ATOM   3378  CB  THR A 218      14.354 -27.344  29.407  1.00  5.70           C  
ATOM   3379  CG2 THR A 218      15.785 -27.757  29.238  1.00  5.70           C  
ATOM   3380  OG1 THR A 218      13.804 -26.885  28.153  1.00  5.70           O  
ATOM   3381  H   THR A 218      11.911 -27.139  30.012  1.00  5.70           H  
ATOM   3382  HA  THR A 218      13.538 -29.320  29.175  1.00  5.70           H  
ATOM   3383  HB  THR A 218      14.312 -26.529  30.117  1.00  5.70           H  
ATOM   3384  HG1 THR A 218      12.930 -26.449  28.325  1.00  5.70           H  
ATOM   3385 1HG2 THR A 218      16.357 -26.907  28.871  1.00  5.70           H  
ATOM   3386 2HG2 THR A 218      16.176 -28.079  30.199  1.00  5.70           H  
ATOM   3387 3HG2 THR A 218      15.861 -28.573  28.538  1.00  5.70           H  
ATOM   3388  N   ARG A 219      13.947 -28.340  32.310  1.00  6.31           N  
ATOM   3389  CA  ARG A 219      14.455 -28.718  33.620  1.00  6.31           C  
ATOM   3390  C   ARG A 219      13.921 -30.079  34.072  1.00  6.31           C  
ATOM   3391  O   ARG A 219      14.679 -30.948  34.512  1.00  6.31           O  
ATOM   3392  CB  ARG A 219      14.071 -27.653  34.640  1.00  6.31           C  
ATOM   3393  CG  ARG A 219      14.531 -27.904  36.057  1.00  6.31           C  
ATOM   3394  CD  ARG A 219      14.025 -26.858  37.001  1.00  6.31           C  
ATOM   3395  NE  ARG A 219      12.568 -26.885  37.150  1.00  6.31           N  
ATOM   3396  CZ  ARG A 219      11.844 -25.905  37.736  1.00  6.31           C  
ATOM   3397  NH1 ARG A 219      12.448 -24.839  38.214  1.00  6.31           N1+
ATOM   3398  NH2 ARG A 219      10.529 -26.014  37.840  1.00  6.31           N  
ATOM   3399  H   ARG A 219      13.426 -27.469  32.223  1.00  6.31           H  
ATOM   3400  HA  ARG A 219      15.542 -28.769  33.563  1.00  6.31           H  
ATOM   3401 1HB  ARG A 219      14.469 -26.689  34.321  1.00  6.31           H  
ATOM   3402 2HB  ARG A 219      12.989 -27.558  34.662  1.00  6.31           H  
ATOM   3403 1HG  ARG A 219      14.157 -28.874  36.388  1.00  6.31           H  
ATOM   3404 2HG  ARG A 219      15.620 -27.902  36.090  1.00  6.31           H  
ATOM   3405 1HD  ARG A 219      14.469 -27.010  37.983  1.00  6.31           H  
ATOM   3406 2HD  ARG A 219      14.306 -25.882  36.627  1.00  6.31           H  
ATOM   3407  HE  ARG A 219      12.072 -27.693  36.792  1.00  6.31           H  
ATOM   3408 1HH1 ARG A 219      13.452 -24.756  38.149  1.00  6.31           H  
ATOM   3409 2HH1 ARG A 219      11.908 -24.109  38.656  1.00  6.31           H  
ATOM   3410 1HH2 ARG A 219      10.058 -26.833  37.481  1.00  6.31           H  
ATOM   3411 2HH2 ARG A 219       9.994 -25.280  38.282  1.00  6.31           H  
ATOM   3412  N   ILE A 220      12.607 -30.262  33.930  1.00  7.09           N  
ATOM   3413  CA  ILE A 220      11.903 -31.469  34.338  1.00  7.09           C  
ATOM   3414  C   ILE A 220      12.342 -32.684  33.559  1.00  7.09           C  
ATOM   3415  O   ILE A 220      12.590 -33.738  34.144  1.00  7.09           O  
ATOM   3416  CB  ILE A 220      10.384 -31.319  34.136  1.00  7.09           C  
ATOM   3417  CG1 ILE A 220       9.809 -30.292  35.103  1.00  7.09           C  
ATOM   3418  CG2 ILE A 220       9.702 -32.674  34.337  1.00  7.09           C  
ATOM   3419  CD1 ILE A 220       8.408 -29.862  34.732  1.00  7.09           C  
ATOM   3420  H   ILE A 220      12.055 -29.505  33.538  1.00  7.09           H  
ATOM   3421  HA  ILE A 220      12.103 -31.642  35.391  1.00  7.09           H  
ATOM   3422  HB  ILE A 220      10.190 -30.964  33.122  1.00  7.09           H  
ATOM   3423 1HG1 ILE A 220       9.783 -30.722  36.101  1.00  7.09           H  
ATOM   3424 2HG1 ILE A 220      10.453 -29.424  35.129  1.00  7.09           H  
ATOM   3425 1HG2 ILE A 220       8.632 -32.569  34.175  1.00  7.09           H  
ATOM   3426 2HG2 ILE A 220      10.104 -33.389  33.630  1.00  7.09           H  
ATOM   3427 3HG2 ILE A 220       9.885 -33.027  35.349  1.00  7.09           H  
ATOM   3428 1HD1 ILE A 220       8.047 -29.132  35.456  1.00  7.09           H  
ATOM   3429 2HD1 ILE A 220       8.421 -29.411  33.740  1.00  7.09           H  
ATOM   3430 3HD1 ILE A 220       7.750 -30.728  34.728  1.00  7.09           H  
ATOM   3431  N   PHE A 221      12.457 -32.550  32.241  1.00  7.96           N  
ATOM   3432  CA  PHE A 221      12.813 -33.705  31.446  1.00  7.96           C  
ATOM   3433  C   PHE A 221      14.304 -33.821  31.170  1.00  7.96           C  
ATOM   3434  O   PHE A 221      14.780 -34.869  30.736  1.00  7.96           O  
ATOM   3435  CB  PHE A 221      11.961 -33.711  30.194  1.00  7.96           C  
ATOM   3436  CG  PHE A 221      10.532 -33.932  30.604  1.00  7.96           C  
ATOM   3437  CD1 PHE A 221       9.596 -32.904  30.559  1.00  7.96           C  
ATOM   3438  CD2 PHE A 221      10.137 -35.171  31.098  1.00  7.96           C  
ATOM   3439  CE1 PHE A 221       8.301 -33.112  30.985  1.00  7.96           C  
ATOM   3440  CE2 PHE A 221       8.845 -35.382  31.525  1.00  7.96           C  
ATOM   3441  CZ  PHE A 221       7.923 -34.353  31.469  1.00  7.96           C  
ATOM   3442  H   PHE A 221      12.251 -31.661  31.781  1.00  7.96           H  
ATOM   3443  HA  PHE A 221      12.523 -34.586  31.995  1.00  7.96           H  
ATOM   3444 1HB  PHE A 221      12.041 -32.754  29.673  1.00  7.96           H  
ATOM   3445 2HB  PHE A 221      12.270 -34.511  29.523  1.00  7.96           H  
ATOM   3446  HD1 PHE A 221       9.894 -31.928  30.189  1.00  7.96           H  
ATOM   3447  HD2 PHE A 221      10.871 -35.984  31.152  1.00  7.96           H  
ATOM   3448  HE1 PHE A 221       7.579 -32.297  30.946  1.00  7.96           H  
ATOM   3449  HE2 PHE A 221       8.554 -36.358  31.910  1.00  7.96           H  
ATOM   3450  HZ  PHE A 221       6.902 -34.516  31.809  1.00  7.96           H  
ATOM   3451  N   GLY A 222      15.077 -32.818  31.581  1.00  8.79           N  
ATOM   3452  CA  GLY A 222      16.525 -32.853  31.447  1.00  8.79           C  
ATOM   3453  C   GLY A 222      17.114 -34.076  32.153  1.00  8.79           C  
ATOM   3454  O   GLY A 222      18.165 -34.588  31.756  1.00  8.79           O  
ATOM   3455  H   GLY A 222      14.661 -31.957  31.924  1.00  8.79           H  
ATOM   3456 1HA  GLY A 222      16.784 -32.873  30.396  1.00  8.79           H  
ATOM   3457 2HA  GLY A 222      16.945 -31.939  31.871  1.00  8.79           H  
ATOM   3458  N   ARG A 223      16.438 -34.530  33.217  1.00  9.47           N  
ATOM   3459  CA  ARG A 223      16.844 -35.695  33.994  1.00  9.47           C  
ATOM   3460  C   ARG A 223      15.695 -36.703  34.149  1.00  9.47           C  
ATOM   3461  O   ARG A 223      15.605 -37.385  35.174  1.00  9.47           O  
ATOM   3462  CB  ARG A 223      17.337 -35.268  35.370  1.00  9.47           C  
ATOM   3463  CG  ARG A 223      18.564 -34.363  35.353  1.00  9.47           C  
ATOM   3464  CD  ARG A 223      19.012 -33.987  36.721  1.00  9.47           C  
ATOM   3465  NE  ARG A 223      20.192 -33.132  36.685  1.00  9.47           N  
ATOM   3466  CZ  ARG A 223      20.827 -32.650  37.771  1.00  9.47           C  
ATOM   3467  NH1 ARG A 223      20.386 -32.940  38.975  1.00  9.47           N1+
ATOM   3468  NH2 ARG A 223      21.895 -31.885  37.626  1.00  9.47           N  
ATOM   3469  H   ARG A 223      15.588 -34.042  33.481  1.00  9.47           H  
ATOM   3470  HA  ARG A 223      17.662 -36.191  33.471  1.00  9.47           H  
ATOM   3471 1HB  ARG A 223      16.538 -34.735  35.888  1.00  9.47           H  
ATOM   3472 2HB  ARG A 223      17.581 -36.150  35.962  1.00  9.47           H  
ATOM   3473 1HG  ARG A 223      19.384 -34.873  34.843  1.00  9.47           H  
ATOM   3474 2HG  ARG A 223      18.323 -33.444  34.819  1.00  9.47           H  
ATOM   3475 1HD  ARG A 223      18.214 -33.446  37.231  1.00  9.47           H  
ATOM   3476 2HD  ARG A 223      19.258 -34.886  37.285  1.00  9.47           H  
ATOM   3477  HE  ARG A 223      20.564 -32.887  35.778  1.00  9.47           H  
ATOM   3478 1HH1 ARG A 223      19.569 -33.524  39.087  1.00  9.47           H  
ATOM   3479 2HH1 ARG A 223      20.862 -32.578  39.788  1.00  9.47           H  
ATOM   3480 1HH2 ARG A 223      22.236 -31.663  36.701  1.00  9.47           H  
ATOM   3481 2HH2 ARG A 223      22.370 -31.523  38.439  1.00  9.47           H  
ATOM   3482  N   ARG A 224      14.820 -36.787  33.141  1.00  9.94           N  
ATOM   3483  CA  ARG A 224      13.658 -37.677  33.193  1.00  9.94           C  
ATOM   3484  C   ARG A 224      13.178 -38.077  31.801  1.00  9.94           C  
ATOM   3485  O   ARG A 224      13.977 -38.539  30.986  1.00  9.94           O  
ATOM   3486  CB  ARG A 224      12.527 -36.994  33.960  1.00  9.94           C  
ATOM   3487  CG  ARG A 224      11.234 -37.755  34.140  1.00  9.94           C  
ATOM   3488  CD  ARG A 224      10.286 -36.943  34.958  1.00  9.94           C  
ATOM   3489  NE  ARG A 224       8.951 -37.520  35.009  1.00  9.94           N  
ATOM   3490  CZ  ARG A 224       7.932 -37.008  35.727  1.00  9.94           C  
ATOM   3491  NH1 ARG A 224       8.128 -35.943  36.472  1.00  9.94           N1+
ATOM   3492  NH2 ARG A 224       6.740 -37.577  35.686  1.00  9.94           N  
ATOM   3493  OXT ARG A 224      11.974 -38.252  31.622  1.00  9.94           O1-
ATOM   3494  H   ARG A 224      14.951 -36.204  32.312  1.00  9.94           H  
ATOM   3495  HA  ARG A 224      13.943 -38.579  33.731  1.00  9.94           H  
ATOM   3496 1HB  ARG A 224      12.880 -36.714  34.952  1.00  9.94           H  
ATOM   3497 2HB  ARG A 224      12.254 -36.098  33.469  1.00  9.94           H  
ATOM   3498 1HG  ARG A 224      10.777 -37.945  33.171  1.00  9.94           H  
ATOM   3499 2HG  ARG A 224      11.424 -38.698  34.653  1.00  9.94           H  
ATOM   3500 1HD  ARG A 224      10.663 -36.863  35.977  1.00  9.94           H  
ATOM   3501 2HD  ARG A 224      10.211 -35.942  34.523  1.00  9.94           H  
ATOM   3502  HE  ARG A 224       8.768 -38.341  34.449  1.00  9.94           H  
ATOM   3503 1HH1 ARG A 224       9.049 -35.529  36.524  1.00  9.94           H  
ATOM   3504 2HH1 ARG A 224       7.367 -35.558  37.014  1.00  9.94           H  
ATOM   3505 1HH2 ARG A 224       6.590 -38.398  35.114  1.00  9.94           H  
ATOM   3506 2HH2 ARG A 224       5.978 -37.193  36.226  1.00  9.94           H  
TER   
END
