# Supplementary material for: Integrative proteome-wide structural analysis and high-throughput docking identify broad-spectrum antiviral scaffolds against Zika, Yellow Fever, West Nile, Saint Louis encephalitis, and Usutu viruses
Source: Front Cell Infect Microbiol. 2026 Apr 30;16:1723132. doi: 10.3389/fcimb.2026.1723132 (PMC13171538; doi:10.3389/fcimb.2026.1723132)
Supplement: Supplementary file 6 [file DataSheet6.zip › YFV/YF_NS2b/Mol_probity_Files/Clash_log_YF_NS2b.txt]

Using electron cloud x-H distances and vdW radii

Using input model H/D atoms...

Bad Clashes >= 0.4 Angstrom:
 A 110  HIS  HB3  A 111  PRO  HD3 :0.438
clashscore = 0.51
clashscore (B factor cutoff = 40) = 0.507872
