# Supplementary material for: Integrative proteome-wide structural analysis and high-throughput docking identify broad-spectrum antiviral scaffolds against Zika, Yellow Fever, West Nile, Saint Louis encephalitis, and Usutu viruses
Source: Front Cell Infect Microbiol. 2026 Apr 30;16:1723132. doi: 10.3389/fcimb.2026.1723132 (PMC13171538; doi:10.3389/fcimb.2026.1723132)
Supplement: Supplementary file 6 [file DataSheet6.zip › YFV/YF_NS2b/Mol_probity_Files/YF_NS2b_1FH.pdb]

USER  MOD reduce.3.7.201124 H: found=0, std=0, add=998, rem=0, adj=16
USER  MOD -----------------------------------------------------------------
USER  MOD scores for adjustable sidechains, with "set" totals for H,N and Q
USER  MOD "o" means original, "f" means flipped, "180deg" is methyl default
USER  MOD "!" flags a clash with an overlap of 0.40A or greater
USER  MOD flip categories: "K"=keep, "C"=clashes, "X"=uncertain, "F"=flip
USER  MOD Single : A   1 SER N   :NH3+   -169:sc=    1.32   (180deg=1.23)
USER  MOD Single : A   1 SER OG  :   rot  180:sc=   0.274
USER  MOD Single : A   5 ASN     :      amide:sc= -0.0549  K(o=-0.055,f=-1)
USER  MOD Single : A  23 GLN     :      amide:sc=       0  X(o=0,f=-0.068)
USER  MOD Single : A  27 ASN     :      amide:sc=       0  X(o=0,f=-0.43)
USER  MOD Single : A  43 SER OG  :   rot   84:sc=   0.121
USER  MOD Single : A  55 LYS NZ  :NH3+    164:sc=    1.07   (180deg=0.902)
USER  MOD Single : A  60 SER OG  :   rot  180:sc=       0
USER  MOD Single : A  68 SER OG  :   rot  180:sc=       0
USER  MOD Single : A  70 SER OG  :   rot  180:sc=       0
USER  MOD Single : A  71 SER OG  :   rot  180:sc=       0
USER  MOD Single : A  74 TYR OH  :   rot  180:sc=       0
USER  MOD Single : A  77 THR OG1 :   rot  180:sc=       0
USER  MOD Single : A  79 SER OG  :   rot  -71:sc=    1.14
USER  MOD Single : A  81 GLN     :      amide:sc= -0.0613  X(o=-0.061,f=-0.072)
USER  MOD Single : A  85 LYS NZ  :NH3+   -150:sc=    1.18   (180deg=-0.554!)
USER  MOD Single : A  88 SER OG  :   rot  180:sc=       0
USER  MOD Single : A  91 LYS NZ  :NH3+   -113:sc=  0.0896   (180deg=0)
USER  MOD Single : A  96 GLN     :      amide:sc=       0  K(o=0,f=-1.1)
USER  MOD Single : A 100 THR OG1 :   rot   79:sc=   0.919
USER  MOD Single : A 101 SER OG  :   rot   76:sc=   0.823
USER  MOD Single : A 110 HIS     :     no HD1:sc=-0.00623  K(o=-0.0062,f=-0.55)
USER  MOD Single : A 124 HIS     :     no HD1:sc=       0  X(o=0,f=-0.017)
USER  MOD Single : A 126 LYS NZ  :NH3+    180:sc=       0   (180deg=0)
USER  MOD -----------------------------------------------------------------
ATOM      1  N   SER A   1       2.020   2.210   2.641  1.00  7.46           N
ATOM      2  CA  SER A   1       2.300   1.836   1.261  1.00  7.46           C
ATOM      3  C   SER A   1       3.580   1.023   1.165  1.00  7.46           C
ATOM      4  O   SER A   1       3.823   0.126   1.972  1.00  7.46           O
ATOM      5  CB  SER A   1       2.416   3.077   0.395  1.00  7.46           C
ATOM      6  OG  SER A   1       2.617   2.739  -0.958  1.00  7.46           O
ATOM      0  H1  SER A   1       1.196   2.542   2.697  1.00  7.46           H   new
ATOM      0  H2  SER A   1       2.086   1.492   3.163  1.00  7.46           H   new
ATOM      0  H3  SER A   1       2.606   2.825   2.907  1.00  7.46           H   new
ATOM      0  HA  SER A   1       1.564   1.290   0.944  1.00  7.46           H   new
ATOM      0  HB2 SER A   1       1.611   3.611   0.481  1.00  7.46           H   new
ATOM      0  HB3 SER A   1       3.154   3.624   0.707  1.00  7.46           H   new
ATOM      0  HG  SER A   1       2.676   3.440  -1.416  1.00  7.46           H   new
ATOM     14  N   ILE A   2       4.407   1.347   0.181  1.00  6.77           N
ATOM     15  CA  ILE A   2       5.663   0.638  -0.001  1.00  6.77           C
ATOM     16  C   ILE A   2       6.746   1.266   0.880  1.00  6.77           C
ATOM     17  O   ILE A   2       7.139   2.408   0.624  1.00  6.77           O
ATOM     18  CB  ILE A   2       6.102   0.701  -1.468  1.00  6.77           C
ATOM     19  CG1 ILE A   2       5.001   0.117  -2.335  1.00  6.77           C
ATOM     20  CG2 ILE A   2       7.443   0.011  -1.680  1.00  6.77           C
ATOM     21  CD1 ILE A   2       4.651  -1.296  -1.976  1.00  6.77           C
ATOM      0  H   ILE A   2       4.260   1.973  -0.391  1.00  6.77           H   new
ATOM      0  HA  ILE A   2       5.535  -0.289   0.252  1.00  6.77           H   new
ATOM      0  HB  ILE A   2       6.240   1.625  -1.728  1.00  6.77           H   new
ATOM      0 HG12 ILE A   2       4.208   0.670  -2.256  1.00  6.77           H   new
ATOM      0 HG13 ILE A   2       5.278   0.149  -3.264  1.00  6.77           H   new
ATOM      0 HG21 ILE A   2       7.692   0.068  -2.616  1.00  6.77           H   new
ATOM      0 HG22 ILE A   2       8.120   0.446  -1.138  1.00  6.77           H   new
ATOM      0 HG23 ILE A   2       7.372  -0.921  -1.421  1.00  6.77           H   new
ATOM      0 HD11 ILE A   2       3.945  -1.613  -2.561  1.00  6.77           H   new
ATOM      0 HD12 ILE A   2       5.434  -1.860  -2.079  1.00  6.77           H   new
ATOM      0 HD13 ILE A   2       4.347  -1.330  -1.055  1.00  6.77           H   new
ATOM     33  N   PRO A   3       7.343   0.512   1.830  1.00  6.13           N
ATOM     34  CA  PRO A   3       8.290   0.996   2.825  1.00  6.13           C
ATOM     35  C   PRO A   3       9.545   1.585   2.212  1.00  6.13           C
ATOM     36  O   PRO A   3      10.200   2.427   2.810  1.00  6.13           O
ATOM     37  CB  PRO A   3       8.603  -0.263   3.635  1.00  6.13           C
ATOM     38  CG  PRO A   3       8.278  -1.418   2.723  1.00  6.13           C
ATOM     39  CD  PRO A   3       7.115  -0.951   1.891  1.00  6.13           C
ATOM      0  HA  PRO A   3       7.927   1.723   3.354  1.00  6.13           H   new
ATOM      0  HB2 PRO A   3       9.534  -0.282   3.905  1.00  6.13           H   new
ATOM      0  HB3 PRO A   3       8.072  -0.298   4.446  1.00  6.13           H   new
ATOM      0  HG2 PRO A   3       9.037  -1.648   2.165  1.00  6.13           H   new
ATOM      0  HG3 PRO A   3       8.049  -2.212   3.231  1.00  6.13           H   new
ATOM      0  HD2 PRO A   3       7.115  -1.355   1.009  1.00  6.13           H   new
ATOM      0  HD3 PRO A   3       6.264  -1.168   2.303  1.00  6.13           H   new
ATOM     47  N   VAL A   4       9.861   1.190   0.991  1.00  5.62           N
ATOM     48  CA  VAL A   4      11.024   1.730   0.318  1.00  5.62           C
ATOM     49  C   VAL A   4      10.751   3.145  -0.153  1.00  5.62           C
ATOM     50  O   VAL A   4      11.605   4.026  -0.058  1.00  5.62           O
ATOM     51  CB  VAL A   4      11.434   0.860  -0.860  1.00  5.62           C
ATOM     52  CG1 VAL A   4      12.562   1.544  -1.618  1.00  5.62           C
ATOM     53  CG2 VAL A   4      11.850  -0.506  -0.331  1.00  5.62           C
ATOM      0  H   VAL A   4       9.416   0.612   0.536  1.00  5.62           H   new
ATOM      0  HA  VAL A   4      11.756   1.742   0.954  1.00  5.62           H   new
ATOM      0  HB  VAL A   4      10.696   0.737  -1.478  1.00  5.62           H   new
ATOM      0 HG11 VAL A   4      12.827   0.993  -2.371  1.00  5.62           H   new
ATOM      0 HG12 VAL A   4      12.259   2.407  -1.941  1.00  5.62           H   new
ATOM      0 HG13 VAL A   4      13.320   1.669  -1.026  1.00  5.62           H   new
ATOM      0 HG21 VAL A   4      12.115  -1.073  -1.072  1.00  5.62           H   new
ATOM      0 HG22 VAL A   4      12.597  -0.403   0.280  1.00  5.62           H   new
ATOM      0 HG23 VAL A   4      11.104  -0.913   0.137  1.00  5.62           H   new
ATOM     63  N   ASN A   5       9.566   3.382  -0.703  1.00  5.29           N
ATOM     64  CA  ASN A   5       9.289   4.716  -1.192  1.00  5.29           C
ATOM     65  C   ASN A   5       9.123   5.623   0.013  1.00  5.29           C
ATOM     66  O   ASN A   5       9.570   6.777   0.016  1.00  5.29           O
ATOM     67  CB  ASN A   5       8.057   4.708  -2.063  1.00  5.29           C
ATOM     68  CG  ASN A   5       8.303   4.024  -3.384  1.00  5.29           C
ATOM     69  ND2 ASN A   5       7.249   3.526  -3.981  1.00  5.29           N
ATOM     70  OD1 ASN A   5       9.441   3.936  -3.866  1.00  5.29           O
ATOM      0  H   ASN A   5       8.934   2.807  -0.799  1.00  5.29           H   new
ATOM      0  HA  ASN A   5      10.018   5.043  -1.742  1.00  5.29           H   new
ATOM      0  HB2 ASN A   5       7.335   4.258  -1.596  1.00  5.29           H   new
ATOM      0  HB3 ASN A   5       7.768   5.620  -2.221  1.00  5.29           H   new
ATOM      0 HD21 ASN A   5       7.333   3.121  -4.735  1.00  5.29           H   new
ATOM      0 HD22 ASN A   5       6.473   3.604  -3.619  1.00  5.29           H   new
ATOM     77  N   GLU A   6       8.516   5.064   1.065  1.00  5.12           N
ATOM     78  CA  GLU A   6       8.316   5.799   2.298  1.00  5.12           C
ATOM     79  C   GLU A   6       9.665   6.123   2.924  1.00  5.12           C
ATOM     80  O   GLU A   6       9.862   7.228   3.427  1.00  5.12           O
ATOM     81  CB  GLU A   6       7.417   5.007   3.241  1.00  5.12           C
ATOM     82  CG  GLU A   6       5.978   4.913   2.730  1.00  5.12           C
ATOM     83  CD  GLU A   6       5.055   4.074   3.559  1.00  5.12           C
ATOM     84  OE1 GLU A   6       5.479   3.454   4.499  1.00  5.12           O
ATOM     85  OE2 GLU A   6       3.884   4.056   3.226  1.00  5.12           O1-
ATOM      0  H   GLU A   6       8.215   4.258   1.076  1.00  5.12           H   new
ATOM      0  HA  GLU A   6       7.867   6.639   2.113  1.00  5.12           H   new
ATOM      0  HB2 GLU A   6       7.777   4.113   3.353  1.00  5.12           H   new
ATOM      0  HB3 GLU A   6       7.421   5.426   4.116  1.00  5.12           H   new
ATOM      0  HG2 GLU A   6       5.612   5.809   2.673  1.00  5.12           H   new
ATOM      0  HG3 GLU A   6       5.994   4.555   1.829  1.00  5.12           H   new
ATOM     92  N   ALA A   7      10.611   5.180   2.845  1.00  5.07           N
ATOM     93  CA  ALA A   7      11.958   5.368   3.351  1.00  5.07           C
ATOM     94  C   ALA A   7      12.642   6.525   2.685  1.00  5.07           C
ATOM     95  O   ALA A   7      13.270   7.350   3.342  1.00  5.07           O
ATOM     96  CB  ALA A   7      12.778   4.126   3.092  1.00  5.07           C
ATOM      0  H   ALA A   7      10.479   4.408   2.491  1.00  5.07           H   new
ATOM      0  HA  ALA A   7      11.888   5.546   4.302  1.00  5.07           H   new
ATOM      0  HB1 ALA A   7      13.677   4.255   3.431  1.00  5.07           H   new
ATOM      0  HB2 ALA A   7      12.369   3.369   3.540  1.00  5.07           H   new
ATOM      0  HB3 ALA A   7      12.814   3.955   2.138  1.00  5.07           H   new
ATOM    102  N   LEU A   8      12.483   6.619   1.374  1.00  5.10           N
ATOM    103  CA  LEU A   8      13.111   7.704   0.660  1.00  5.10           C
ATOM    104  C   LEU A   8      12.466   9.033   1.039  1.00  5.10           C
ATOM    105  O   LEU A   8      13.160  10.039   1.229  1.00  5.10           O
ATOM    106  CB  LEU A   8      13.024   7.414  -0.831  1.00  5.10           C
ATOM    107  CG  LEU A   8      13.886   6.214  -1.255  1.00  5.10           C
ATOM    108  CD1 LEU A   8      13.615   5.860  -2.707  1.00  5.10           C
ATOM    109  CD2 LEU A   8      15.341   6.560  -1.016  1.00  5.10           C
ATOM      0  H   LEU A   8      12.024   6.075   0.891  1.00  5.10           H   new
ATOM      0  HA  LEU A   8      14.047   7.777   0.902  1.00  5.10           H   new
ATOM      0  HB2 LEU A   8      12.099   7.243  -1.070  1.00  5.10           H   new
ATOM      0  HB3 LEU A   8      13.304   8.200  -1.326  1.00  5.10           H   new
ATOM      0  HG  LEU A   8      13.663   5.431  -0.728  1.00  5.10           H   new
ATOM      0 HD11 LEU A   8      14.164   5.102  -2.963  1.00  5.10           H   new
ATOM      0 HD12 LEU A   8      12.678   5.632  -2.815  1.00  5.10           H   new
ATOM      0 HD13 LEU A   8      13.829   6.620  -3.271  1.00  5.10           H   new
ATOM      0 HD21 LEU A   8      15.899   5.812  -1.279  1.00  5.10           H   new
ATOM      0 HD22 LEU A   8      15.579   7.340  -1.541  1.00  5.10           H   new
ATOM      0 HD23 LEU A   8      15.478   6.750  -0.075  1.00  5.10           H   new
ATOM    121  N   ALA A   9      11.141   9.039   1.199  1.00  5.17           N
ATOM    122  CA  ALA A   9      10.465  10.261   1.605  1.00  5.17           C
ATOM    123  C   ALA A   9      10.939  10.695   2.990  1.00  5.17           C
ATOM    124  O   ALA A   9      11.213  11.883   3.227  1.00  5.17           O
ATOM    125  CB  ALA A   9       8.965  10.041   1.616  1.00  5.17           C
ATOM      0  H   ALA A   9      10.629   8.359   1.079  1.00  5.17           H   new
ATOM      0  HA  ALA A   9      10.679  10.962   0.970  1.00  5.17           H   new
ATOM      0  HB1 ALA A   9       8.520  10.859   1.887  1.00  5.17           H   new
ATOM      0  HB2 ALA A   9       8.668   9.791   0.727  1.00  5.17           H   new
ATOM      0  HB3 ALA A   9       8.746   9.332   2.241  1.00  5.17           H   new
ATOM    131  N   ALA A  10      11.069   9.712   3.891  1.00  5.20           N
ATOM    132  CA  ALA A  10      11.521   9.944   5.247  1.00  5.20           C
ATOM    133  C   ALA A  10      12.930  10.473   5.250  1.00  5.20           C
ATOM    134  O   ALA A  10      13.243  11.400   6.000  1.00  5.20           O
ATOM    135  CB  ALA A  10      11.461   8.660   6.053  1.00  5.20           C
ATOM      0  H   ALA A  10      10.893   8.888   3.720  1.00  5.20           H   new
ATOM      0  HA  ALA A  10      10.934  10.602   5.652  1.00  5.20           H   new
ATOM      0  HB1 ALA A  10      11.766   8.831   6.958  1.00  5.20           H   new
ATOM      0  HB2 ALA A  10      10.547   8.335   6.077  1.00  5.20           H   new
ATOM      0  HB3 ALA A  10      12.031   7.992   5.641  1.00  5.20           H   new
ATOM    141  N   ALA A  11      13.772   9.904   4.375  1.00  5.20           N
ATOM    142  CA  ALA A  11      15.160  10.303   4.258  1.00  5.20           C
ATOM    143  C   ALA A  11      15.255  11.757   3.867  1.00  5.20           C
ATOM    144  O   ALA A  11      16.079  12.509   4.390  1.00  5.20           O
ATOM    145  CB  ALA A  11      15.873   9.458   3.229  1.00  5.20           C
ATOM      0  H   ALA A  11      13.542   9.275   3.836  1.00  5.20           H   new
ATOM      0  HA  ALA A  11      15.584  10.174   5.121  1.00  5.20           H   new
ATOM      0  HB1 ALA A  11      16.799   9.739   3.165  1.00  5.20           H   new
ATOM      0  HB2 ALA A  11      15.836   8.526   3.494  1.00  5.20           H   new
ATOM      0  HB3 ALA A  11      15.442   9.566   2.367  1.00  5.20           H   new
ATOM    151  N   GLY A  12      14.364  12.166   2.967  1.00  5.15           N
ATOM    152  CA  GLY A  12      14.298  13.541   2.524  1.00  5.15           C
ATOM    153  C   GLY A  12      14.025  14.448   3.711  1.00  5.15           C
ATOM    154  O   GLY A  12      14.795  15.371   3.994  1.00  5.15           O
ATOM      0  H   GLY A  12      13.783  11.649   2.600  1.00  5.15           H   new
ATOM      0  HA2 GLY A  12      15.132  13.793   2.098  1.00  5.15           H   new
ATOM      0  HA3 GLY A  12      13.598  13.643   1.860  1.00  5.15           H   new
ATOM    158  N   LEU A  13      12.938  14.173   4.432  1.00  5.09           N
ATOM    159  CA  LEU A  13      12.584  15.020   5.563  1.00  5.09           C
ATOM    160  C   LEU A  13      13.643  15.075   6.649  1.00  5.09           C
ATOM    161  O   LEU A  13      14.015  16.163   7.093  1.00  5.09           O
ATOM    162  CB  LEU A  13      11.283  14.564   6.211  1.00  5.09           C
ATOM    163  CG  LEU A  13      10.931  15.358   7.486  1.00  5.09           C
ATOM    164  CD1 LEU A  13      10.767  16.834   7.131  1.00  5.09           C
ATOM    165  CD2 LEU A  13       9.665  14.804   8.105  1.00  5.09           C
ATOM      0  H   LEU A  13      12.404  13.515   4.285  1.00  5.09           H   new
ATOM      0  HA  LEU A  13      12.493  15.907   5.180  1.00  5.09           H   new
ATOM      0  HB2 LEU A  13      10.560  14.654   5.571  1.00  5.09           H   new
ATOM      0  HB3 LEU A  13      11.351  13.622   6.432  1.00  5.09           H   new
ATOM      0  HG  LEU A  13      11.646  15.272   8.136  1.00  5.09           H   new
ATOM      0 HD11 LEU A  13      10.546  17.337   7.930  1.00  5.09           H   new
ATOM      0 HD12 LEU A  13      11.596  17.171   6.757  1.00  5.09           H   new
ATOM      0 HD13 LEU A  13      10.055  16.933   6.480  1.00  5.09           H   new
ATOM      0 HD21 LEU A  13       9.449  15.307   8.906  1.00  5.09           H   new
ATOM      0 HD22 LEU A  13       8.935  14.878   7.470  1.00  5.09           H   new
ATOM      0 HD23 LEU A  13       9.799  13.871   8.336  1.00  5.09           H   new
ATOM    177  N   VAL A  14      14.126  13.921   7.098  1.00  5.05           N
ATOM    178  CA  VAL A  14      15.111  13.938   8.167  1.00  5.05           C
ATOM    179  C   VAL A  14      16.404  14.588   7.705  1.00  5.05           C
ATOM    180  O   VAL A  14      17.080  15.254   8.495  1.00  5.05           O
ATOM    181  CB  VAL A  14      15.366  12.523   8.686  1.00  5.05           C
ATOM    182  CG1 VAL A  14      16.079  11.735   7.675  1.00  5.05           C
ATOM    183  CG2 VAL A  14      16.176  12.583   9.968  1.00  5.05           C
ATOM      0  H   VAL A  14      13.905  13.142   6.808  1.00  5.05           H   new
ATOM      0  HA  VAL A  14      14.756  14.469   8.897  1.00  5.05           H   new
ATOM      0  HB  VAL A  14      14.515  12.096   8.870  1.00  5.05           H   new
ATOM      0 HG11 VAL A  14      16.236  10.840   8.014  1.00  5.05           H   new
ATOM      0 HG12 VAL A  14      15.545  11.686   6.867  1.00  5.05           H   new
ATOM      0 HG13 VAL A  14      16.929  12.158   7.475  1.00  5.05           H   new
ATOM      0 HG21 VAL A  14      16.335  11.683  10.293  1.00  5.05           H   new
ATOM      0 HG22 VAL A  14      17.025  13.018   9.794  1.00  5.05           H   new
ATOM      0 HG23 VAL A  14      15.686  13.086  10.637  1.00  5.05           H   new
ATOM    193  N   GLY A  15      16.728  14.449   6.418  1.00  5.01           N
ATOM    194  CA  GLY A  15      17.891  15.077   5.845  1.00  5.01           C
ATOM    195  C   GLY A  15      17.755  16.574   6.025  1.00  5.01           C
ATOM    196  O   GLY A  15      18.629  17.226   6.595  1.00  5.01           O
ATOM      0  H   GLY A  15      16.269  13.983   5.859  1.00  5.01           H   new
ATOM      0  HA2 GLY A  15      18.697  14.756   6.278  1.00  5.01           H   new
ATOM      0  HA3 GLY A  15      17.967  14.855   4.904  1.00  5.01           H   new
ATOM    200  N   VAL A  16      16.614  17.117   5.605  1.00  4.99           N
ATOM    201  CA  VAL A  16      16.364  18.540   5.738  1.00  4.99           C
ATOM    202  C   VAL A  16      16.400  18.998   7.184  1.00  4.99           C
ATOM    203  O   VAL A  16      17.006  20.025   7.489  1.00  4.99           O
ATOM    204  CB  VAL A  16      14.998  18.911   5.142  1.00  4.99           C
ATOM    205  CG1 VAL A  16      14.653  20.356   5.508  1.00  4.99           C
ATOM    206  CG2 VAL A  16      15.049  18.744   3.628  1.00  4.99           C
ATOM      0  H   VAL A  16      15.974  16.674   5.240  1.00  4.99           H   new
ATOM      0  HA  VAL A  16      17.075  18.988   5.253  1.00  4.99           H   new
ATOM      0  HB  VAL A  16      14.312  18.327   5.502  1.00  4.99           H   new
ATOM      0 HG11 VAL A  16      13.790  20.588   5.131  1.00  4.99           H   new
ATOM      0 HG12 VAL A  16      14.618  20.446   6.473  1.00  4.99           H   new
ATOM      0 HG13 VAL A  16      15.332  20.951   5.152  1.00  4.99           H   new
ATOM      0 HG21 VAL A  16      14.188  18.977   3.247  1.00  4.99           H   new
ATOM      0 HG22 VAL A  16      15.733  19.326   3.261  1.00  4.99           H   new
ATOM      0 HG23 VAL A  16      15.259  17.822   3.411  1.00  4.99           H   new
ATOM    216  N   LEU A  17      15.769  18.246   8.083  1.00  5.00           N
ATOM    217  CA  LEU A  17      15.754  18.668   9.474  1.00  5.00           C
ATOM    218  C   LEU A  17      17.163  18.681  10.067  1.00  5.00           C
ATOM    219  O   LEU A  17      17.530  19.624  10.779  1.00  5.00           O
ATOM    220  CB  LEU A  17      14.857  17.722  10.268  1.00  5.00           C
ATOM    221  CG  LEU A  17      13.364  17.810   9.914  1.00  5.00           C
ATOM    222  CD1 LEU A  17      12.612  16.707  10.641  1.00  5.00           C
ATOM    223  CD2 LEU A  17      12.839  19.184  10.260  1.00  5.00           C
ATOM      0  H   LEU A  17      15.356  17.511   7.913  1.00  5.00           H   new
ATOM      0  HA  LEU A  17      15.408  19.573   9.523  1.00  5.00           H   new
ATOM      0  HB2 LEU A  17      15.159  16.811  10.124  1.00  5.00           H   new
ATOM      0  HB3 LEU A  17      14.965  17.910  11.213  1.00  5.00           H   new
ATOM      0  HG  LEU A  17      13.233  17.682   8.962  1.00  5.00           H   new
ATOM      0 HD11 LEU A  17      11.669  16.759  10.421  1.00  5.00           H   new
ATOM      0 HD12 LEU A  17      12.961  15.844  10.369  1.00  5.00           H   new
ATOM      0 HD13 LEU A  17      12.726  16.814  11.598  1.00  5.00           H   new
ATOM      0 HD21 LEU A  17      11.897  19.237  10.036  1.00  5.00           H   new
ATOM      0 HD22 LEU A  17      12.954  19.345  11.210  1.00  5.00           H   new
ATOM      0 HD23 LEU A  17      13.329  19.854   9.757  1.00  5.00           H   new
ATOM    235  N   ALA A  18      17.973  17.662   9.748  1.00  5.07           N
ATOM    236  CA  ALA A  18      19.357  17.612  10.203  1.00  5.07           C
ATOM    237  C   ALA A  18      20.131  18.770   9.602  1.00  5.07           C
ATOM    238  O   ALA A  18      20.931  19.425  10.269  1.00  5.07           O
ATOM    239  CB  ALA A  18      19.998  16.301   9.811  1.00  5.07           C
ATOM      0  H   ALA A  18      17.733  16.991   9.267  1.00  5.07           H   new
ATOM      0  HA  ALA A  18      19.372  17.682  11.170  1.00  5.07           H   new
ATOM      0  HB1 ALA A  18      20.917  16.284  10.121  1.00  5.07           H   new
ATOM      0  HB2 ALA A  18      19.508  15.568  10.214  1.00  5.07           H   new
ATOM      0  HB3 ALA A  18      19.981  16.208   8.846  1.00  5.07           H   new
ATOM    245  N   GLY A  19      19.842  19.052   8.336  1.00  5.26           N
ATOM    246  CA  GLY A  19      20.489  20.119   7.611  1.00  5.26           C
ATOM    247  C   GLY A  19      20.265  21.419   8.331  1.00  5.26           C
ATOM    248  O   GLY A  19      21.213  22.147   8.598  1.00  5.26           O
ATOM      0  H   GLY A  19      19.258  18.621   7.875  1.00  5.26           H   new
ATOM      0  HA2 GLY A  19      21.439  19.941   7.533  1.00  5.26           H   new
ATOM      0  HA3 GLY A  19      20.135  20.172   6.709  1.00  5.26           H   new
ATOM    252  N   LEU A  20      19.008  21.704   8.657  1.00  5.65           N
ATOM    253  CA  LEU A  20      18.658  22.924   9.357  1.00  5.65           C
ATOM    254  C   LEU A  20      19.310  22.985  10.736  1.00  5.65           C
ATOM    255  O   LEU A  20      19.894  24.003  11.106  1.00  5.65           O
ATOM    256  CB  LEU A  20      17.139  22.996   9.497  1.00  5.65           C
ATOM    257  CG  LEU A  20      16.383  23.218   8.188  1.00  5.65           C
ATOM    258  CD1 LEU A  20      14.889  23.046   8.430  1.00  5.65           C
ATOM    259  CD2 LEU A  20      16.710  24.605   7.664  1.00  5.65           C
ATOM      0  H   LEU A  20      18.339  21.194   8.477  1.00  5.65           H   new
ATOM      0  HA  LEU A  20      18.985  23.680   8.844  1.00  5.65           H   new
ATOM      0  HB2 LEU A  20      16.825  22.172   9.901  1.00  5.65           H   new
ATOM      0  HB3 LEU A  20      16.917  23.715  10.109  1.00  5.65           H   new
ATOM      0  HG  LEU A  20      16.652  22.567   7.521  1.00  5.65           H   new
ATOM      0 HD11 LEU A  20      14.408  23.187   7.599  1.00  5.65           H   new
ATOM      0 HD12 LEU A  20      14.715  22.149   8.756  1.00  5.65           H   new
ATOM      0 HD13 LEU A  20      14.591  23.692   9.089  1.00  5.65           H   new
ATOM      0 HD21 LEU A  20      16.235  24.757   6.832  1.00  5.65           H   new
ATOM      0 HD22 LEU A  20      16.440  25.270   8.317  1.00  5.65           H   new
ATOM      0 HD23 LEU A  20      17.665  24.675   7.508  1.00  5.65           H   new
ATOM    271  N   ALA A  21      19.330  21.859  11.455  1.00  6.39           N
ATOM    272  CA  ALA A  21      19.930  21.825  12.787  1.00  6.39           C
ATOM    273  C   ALA A  21      21.396  22.225  12.750  1.00  6.39           C
ATOM    274  O   ALA A  21      21.892  22.899  13.657  1.00  6.39           O
ATOM    275  CB  ALA A  21      19.811  20.430  13.377  1.00  6.39           C
ATOM      0  H   ALA A  21      19.003  21.109  11.189  1.00  6.39           H   new
ATOM      0  HA  ALA A  21      19.450  22.462  13.339  1.00  6.39           H   new
ATOM      0  HB1 ALA A  21      20.212  20.417  14.260  1.00  6.39           H   new
ATOM      0  HB2 ALA A  21      18.875  20.185  13.443  1.00  6.39           H   new
ATOM      0  HB3 ALA A  21      20.271  19.796  12.805  1.00  6.39           H   new
ATOM    281  N   PHE A  22      22.081  21.824  11.688  1.00  7.53           N
ATOM    282  CA  PHE A  22      23.489  22.105  11.528  1.00  7.53           C
ATOM    283  C   PHE A  22      23.790  23.015  10.336  1.00  7.53           C
ATOM    284  O   PHE A  22      24.914  23.027   9.844  1.00  7.53           O
ATOM    285  CB  PHE A  22      24.225  20.782  11.395  1.00  7.53           C
ATOM    286  CG  PHE A  22      24.022  19.910  12.596  1.00  7.53           C
ATOM    287  CD1 PHE A  22      23.179  18.817  12.532  1.00  7.53           C
ATOM    288  CD2 PHE A  22      24.637  20.196  13.797  1.00  7.53           C
ATOM    289  CE1 PHE A  22      22.962  18.018  13.630  1.00  7.53           C
ATOM    290  CE2 PHE A  22      24.424  19.401  14.903  1.00  7.53           C
ATOM    291  CZ  PHE A  22      23.585  18.310  14.818  1.00  7.53           C
ATOM      0  H   PHE A  22      21.735  21.379  11.038  1.00  7.53           H   new
ATOM      0  HA  PHE A  22      23.793  22.591  12.310  1.00  7.53           H   new
ATOM      0  HB2 PHE A  22      23.915  20.318  10.602  1.00  7.53           H   new
ATOM      0  HB3 PHE A  22      25.173  20.950  11.273  1.00  7.53           H   new
ATOM      0  HD1 PHE A  22      22.750  18.618  11.731  1.00  7.53           H   new
ATOM      0  HD2 PHE A  22      25.201  20.933  13.861  1.00  7.53           H   new
ATOM      0  HE1 PHE A  22      22.396  17.283  13.568  1.00  7.53           H   new
ATOM      0  HE2 PHE A  22      24.847  19.601  15.707  1.00  7.53           H   new
ATOM      0  HZ  PHE A  22      23.442  17.773  15.564  1.00  7.53           H   new
ATOM    301  N   GLN A  23      22.822  23.824   9.894  1.00  8.99           N
ATOM    302  CA  GLN A  23      23.003  24.678   8.702  1.00  8.99           C
ATOM    303  C   GLN A  23      24.124  25.706   8.790  1.00  8.99           C
ATOM    304  O   GLN A  23      24.561  26.238   7.772  1.00  8.99           O
ATOM    305  CB  GLN A  23      21.697  25.383   8.331  1.00  8.99           C
ATOM    306  CG  GLN A  23      21.208  26.433   9.299  1.00  8.99           C
ATOM    307  CD  GLN A  23      19.811  26.928   8.917  1.00  8.99           C
ATOM    308  NE2 GLN A  23      18.924  27.040   9.902  1.00  8.99           N
ATOM    309  OE1 GLN A  23      19.534  27.211   7.745  1.00  8.99           O
ATOM      0  H   GLN A  23      22.051  23.896  10.267  1.00  8.99           H   new
ATOM      0  HA  GLN A  23      23.271  24.056   8.008  1.00  8.99           H   new
ATOM      0  HB2 GLN A  23      21.811  25.799   7.462  1.00  8.99           H   new
ATOM      0  HB3 GLN A  23      21.004  24.711   8.235  1.00  8.99           H   new
ATOM      0  HG2 GLN A  23      21.190  26.066  10.197  1.00  8.99           H   new
ATOM      0  HG3 GLN A  23      21.827  27.180   9.310  1.00  8.99           H   new
ATOM      0 HE21 GLN A  23      19.147  26.835  10.707  1.00  8.99           H   new
ATOM      0 HE22 GLN A  23      18.127  27.317   9.734  1.00  8.99           H   new
ATOM    318  N   GLU A  24      24.594  25.993   9.998  1.00 10.47           N
ATOM    319  CA  GLU A  24      25.674  26.949  10.187  1.00 10.47           C
ATOM    320  C   GLU A  24      27.054  26.297  10.010  1.00 10.47           C
ATOM    321  O   GLU A  24      28.080  26.977  10.081  1.00 10.47           O
ATOM    322  CB  GLU A  24      25.568  27.594  11.570  1.00 10.47           C
ATOM    323  CG  GLU A  24      24.319  28.460  11.756  1.00 10.47           C
ATOM    324  CD  GLU A  24      24.217  29.086  13.131  1.00 10.47           C
ATOM    325  OE1 GLU A  24      25.084  28.856  13.940  1.00 10.47           O
ATOM    326  OE2 GLU A  24      23.269  29.799  13.364  1.00 10.47           O1-
ATOM      0  H   GLU A  24      24.298  25.642  10.725  1.00 10.47           H   new
ATOM      0  HA  GLU A  24      25.585  27.632   9.504  1.00 10.47           H   new
ATOM      0  HB2 GLU A  24      25.570  26.896  12.244  1.00 10.47           H   new
ATOM      0  HB3 GLU A  24      26.355  28.140  11.724  1.00 10.47           H   new
ATOM      0  HG2 GLU A  24      24.319  29.163  11.088  1.00 10.47           H   new
ATOM      0  HG3 GLU A  24      23.531  27.917  11.596  1.00 10.47           H   new
ATOM    333  N   MET A  25      27.080  24.978   9.796  1.00 11.51           N
ATOM    334  CA  MET A  25      28.330  24.250   9.624  1.00 11.51           C
ATOM    335  C   MET A  25      28.629  23.945   8.164  1.00 11.51           C
ATOM    336  O   MET A  25      27.774  23.475   7.417  1.00 11.51           O
ATOM    337  CB  MET A  25      28.252  22.919  10.361  1.00 11.51           C
ATOM    338  CG  MET A  25      28.151  22.992  11.855  1.00 11.51           C
ATOM    339  SD  MET A  25      27.963  21.347  12.571  1.00 11.51           S
ATOM    340  CE  MET A  25      29.482  20.558  12.074  1.00 11.51           C
ATOM      0  H   MET A  25      26.375  24.487   9.748  1.00 11.51           H   new
ATOM      0  HA  MET A  25      29.033  24.817   9.977  1.00 11.51           H   new
ATOM      0  HB2 MET A  25      27.483  22.431  10.027  1.00 11.51           H   new
ATOM      0  HB3 MET A  25      29.039  22.399  10.134  1.00 11.51           H   new
ATOM      0  HG2 MET A  25      28.945  23.417  12.216  1.00 11.51           H   new
ATOM      0  HG3 MET A  25      27.395  23.546  12.105  1.00 11.51           H   new
ATOM      0  HE1 MET A  25      29.498  19.647  12.408  1.00 11.51           H   new
ATOM      0  HE2 MET A  25      29.540  20.548  11.106  1.00 11.51           H   new
ATOM      0  HE3 MET A  25      30.236  21.048  12.438  1.00 11.51           H   new
ATOM    350  N   GLU A  26      29.894  24.059   7.781  1.00 11.67           N
ATOM    351  CA  GLU A  26      30.308  23.707   6.419  1.00 11.67           C
ATOM    352  C   GLU A  26      30.112  22.213   6.151  1.00 11.67           C
ATOM    353  O   GLU A  26      29.927  21.779   5.014  1.00 11.67           O
ATOM    354  CB  GLU A  26      31.769  24.097   6.196  1.00 11.67           C
ATOM    355  CG  GLU A  26      32.012  25.607   6.183  1.00 11.67           C
ATOM    356  CD  GLU A  26      33.462  25.989   5.963  1.00 11.67           C
ATOM    357  OE1 GLU A  26      34.295  25.116   5.930  1.00 11.67           O
ATOM    358  OE2 GLU A  26      33.728  27.162   5.824  1.00 11.67           O1-
ATOM      0  H   GLU A  26      30.530  24.337   8.289  1.00 11.67           H   new
ATOM      0  HA  GLU A  26      29.750  24.199   5.797  1.00 11.67           H   new
ATOM      0  HB2 GLU A  26      32.311  23.697   6.894  1.00 11.67           H   new
ATOM      0  HB3 GLU A  26      32.070  23.723   5.353  1.00 11.67           H   new
ATOM      0  HG2 GLU A  26      31.471  26.008   5.485  1.00 11.67           H   new
ATOM      0  HG3 GLU A  26      31.711  25.982   7.025  1.00 11.67           H   new
ATOM    365  N   ASN A  27      30.146  21.445   7.235  1.00 10.92           N
ATOM    366  CA  ASN A  27      30.022  20.000   7.244  1.00 10.92           C
ATOM    367  C   ASN A  27      28.613  19.527   7.620  1.00 10.92           C
ATOM    368  O   ASN A  27      28.428  18.364   7.990  1.00 10.92           O
ATOM    369  CB  ASN A  27      31.047  19.409   8.195  1.00 10.92           C
ATOM    370  CG  ASN A  27      32.459  19.603   7.711  1.00 10.92           C
ATOM    371  ND2 ASN A  27      33.357  19.902   8.619  1.00 10.92           N
ATOM    372  OD1 ASN A  27      32.742  19.484   6.516  1.00 10.92           O
ATOM      0  H   ASN A  27      30.247  21.773   8.023  1.00 10.92           H   new
ATOM      0  HA  ASN A  27      30.187  19.688   6.340  1.00 10.92           H   new
ATOM      0  HB2 ASN A  27      30.948  19.819   9.068  1.00 10.92           H   new
ATOM      0  HB3 ASN A  27      30.873  18.461   8.305  1.00 10.92           H   new
ATOM      0 HD21 ASN A  27      34.177  20.023   8.389  1.00 10.92           H   new
ATOM      0 HD22 ASN A  27      33.126  19.977   9.444  1.00 10.92           H   new
ATOM    379  N   PHE A  28      27.599  20.396   7.467  1.00  9.63           N
ATOM    380  CA  PHE A  28      26.205  20.040   7.790  1.00  9.63           C
ATOM    381  C   PHE A  28      25.729  18.781   7.064  1.00  9.63           C
ATOM    382  O   PHE A  28      24.863  18.058   7.559  1.00  9.63           O
ATOM    383  CB  PHE A  28      25.262  21.191   7.417  1.00  9.63           C
ATOM    384  CG  PHE A  28      24.946  21.341   5.952  1.00  9.63           C
ATOM    385  CD1 PHE A  28      23.811  20.758   5.416  1.00  9.63           C
ATOM    386  CD2 PHE A  28      25.775  22.063   5.111  1.00  9.63           C
ATOM    387  CE1 PHE A  28      23.497  20.902   4.085  1.00  9.63           C
ATOM    388  CE2 PHE A  28      25.469  22.205   3.772  1.00  9.63           C
ATOM    389  CZ  PHE A  28      24.324  21.628   3.261  1.00  9.63           C
ATOM      0  H   PHE A  28      27.699  21.199   7.176  1.00  9.63           H   new
ATOM      0  HA  PHE A  28      26.185  19.868   8.744  1.00  9.63           H   new
ATOM      0  HB2 PHE A  28      24.428  21.071   7.898  1.00  9.63           H   new
ATOM      0  HB3 PHE A  28      25.654  22.021   7.731  1.00  9.63           H   new
ATOM      0  HD1 PHE A  28      23.250  20.260   5.966  1.00  9.63           H   new
ATOM      0  HD2 PHE A  28      26.546  22.456   5.451  1.00  9.63           H   new
ATOM      0  HE1 PHE A  28      22.727  20.509   3.743  1.00  9.63           H   new
ATOM      0  HE2 PHE A  28      26.034  22.689   3.215  1.00  9.63           H   new
ATOM      0  HZ  PHE A  28      24.112  21.730   2.361  1.00  9.63           H   new
ATOM    399  N   LEU A  29      26.333  18.492   5.916  1.00  8.24           N
ATOM    400  CA  LEU A  29      25.986  17.336   5.115  1.00  8.24           C
ATOM    401  C   LEU A  29      26.245  16.019   5.838  1.00  8.24           C
ATOM    402  O   LEU A  29      25.627  15.004   5.517  1.00  8.24           O
ATOM    403  CB  LEU A  29      26.737  17.383   3.794  1.00  8.24           C
ATOM    404  CG  LEU A  29      26.260  18.481   2.883  1.00  8.24           C
ATOM    405  CD1 LEU A  29      27.146  18.585   1.669  1.00  8.24           C
ATOM    406  CD2 LEU A  29      24.819  18.167   2.491  1.00  8.24           C
ATOM      0  H   LEU A  29      26.963  18.971   5.580  1.00  8.24           H   new
ATOM      0  HA  LEU A  29      25.031  17.373   4.948  1.00  8.24           H   new
ATOM      0  HB2 LEU A  29      27.683  17.504   3.970  1.00  8.24           H   new
ATOM      0  HB3 LEU A  29      26.640  16.530   3.342  1.00  8.24           H   new
ATOM      0  HG  LEU A  29      26.299  19.338   3.335  1.00  8.24           H   new
ATOM      0 HD11 LEU A  29      26.825  19.297   1.094  1.00  8.24           H   new
ATOM      0 HD12 LEU A  29      28.055  18.780   1.947  1.00  8.24           H   new
ATOM      0 HD13 LEU A  29      27.130  17.745   1.184  1.00  8.24           H   new
ATOM      0 HD21 LEU A  29      24.485  18.861   1.902  1.00  8.24           H   new
ATOM      0 HD22 LEU A  29      24.787  17.312   2.034  1.00  8.24           H   new
ATOM      0 HD23 LEU A  29      24.268  18.128   3.288  1.00  8.24           H   new
ATOM    418  N   GLY A  30      27.169  16.016   6.800  1.00  7.06           N
ATOM    419  CA  GLY A  30      27.456  14.816   7.570  1.00  7.06           C
ATOM    420  C   GLY A  30      26.147  14.321   8.193  1.00  7.06           C
ATOM    421  O   GLY A  30      25.628  13.277   7.795  1.00  7.06           O
ATOM      0  H   GLY A  30      27.639  16.702   7.019  1.00  7.06           H   new
ATOM      0  HA2 GLY A  30      27.839  14.132   6.999  1.00  7.06           H   new
ATOM      0  HA3 GLY A  30      28.109  15.006   8.262  1.00  7.06           H   new
ATOM    425  N   PRO A  31      25.601  15.037   9.196  1.00  6.19           N
ATOM    426  CA  PRO A  31      24.312  14.794   9.825  1.00  6.19           C
ATOM    427  C   PRO A  31      23.169  14.605   8.832  1.00  6.19           C
ATOM    428  O   PRO A  31      22.253  13.827   9.098  1.00  6.19           O
ATOM    429  CB  PRO A  31      24.126  16.056  10.659  1.00  6.19           C
ATOM    430  CG  PRO A  31      25.535  16.470  11.025  1.00  6.19           C
ATOM    431  CD  PRO A  31      26.357  16.163   9.806  1.00  6.19           C
ATOM      0  HA  PRO A  31      24.298  13.968  10.333  1.00  6.19           H   new
ATOM      0  HB2 PRO A  31      23.672  16.750  10.156  1.00  6.19           H   new
ATOM      0  HB3 PRO A  31      23.591  15.883  11.449  1.00  6.19           H   new
ATOM      0  HG2 PRO A  31      25.577  17.413  11.249  1.00  6.19           H   new
ATOM      0  HG3 PRO A  31      25.856  15.980  11.798  1.00  6.19           H   new
ATOM      0  HD2 PRO A  31      26.418  16.925   9.208  1.00  6.19           H   new
ATOM      0  HD3 PRO A  31      27.265  15.909  10.035  1.00  6.19           H   new
ATOM    439  N   VAL A  32      23.206  15.286   7.677  1.00  5.60           N
ATOM    440  CA  VAL A  32      22.134  15.083   6.699  1.00  5.60           C
ATOM    441  C   VAL A  32      22.150  13.654   6.187  1.00  5.60           C
ATOM    442  O   VAL A  32      21.119  12.969   6.184  1.00  5.60           O
ATOM    443  CB  VAL A  32      22.302  16.034   5.500  1.00  5.60           C
ATOM    444  CG1 VAL A  32      21.354  15.703   4.393  1.00  5.60           C
ATOM    445  CG2 VAL A  32      22.053  17.436   5.942  1.00  5.60           C
ATOM      0  H   VAL A  32      23.817  15.847   7.449  1.00  5.60           H   new
ATOM      0  HA  VAL A  32      21.291  15.266   7.143  1.00  5.60           H   new
ATOM      0  HB  VAL A  32      23.208  15.933   5.167  1.00  5.60           H   new
ATOM      0 HG11 VAL A  32      21.488  16.320   3.657  1.00  5.60           H   new
ATOM      0 HG12 VAL A  32      21.516  14.797   4.088  1.00  5.60           H   new
ATOM      0 HG13 VAL A  32      20.442  15.777   4.715  1.00  5.60           H   new
ATOM      0 HG21 VAL A  32      22.158  18.037   5.188  1.00  5.60           H   new
ATOM      0 HG22 VAL A  32      21.151  17.510   6.290  1.00  5.60           H   new
ATOM      0 HG23 VAL A  32      22.688  17.674   6.636  1.00  5.60           H   new
ATOM    455  N   ALA A  33      23.334  13.193   5.776  1.00  5.17           N
ATOM    456  CA  ALA A  33      23.490  11.839   5.275  1.00  5.17           C
ATOM    457  C   ALA A  33      23.175  10.811   6.344  1.00  5.17           C
ATOM    458  O   ALA A  33      22.494   9.818   6.071  1.00  5.17           O
ATOM    459  CB  ALA A  33      24.907  11.635   4.784  1.00  5.17           C
ATOM      0  H   ALA A  33      24.059  13.656   5.782  1.00  5.17           H   new
ATOM      0  HA  ALA A  33      22.864  11.718   4.544  1.00  5.17           H   new
ATOM      0  HB1 ALA A  33      25.007  10.730   4.450  1.00  5.17           H   new
ATOM      0  HB2 ALA A  33      25.096  12.265   4.071  1.00  5.17           H   new
ATOM      0  HB3 ALA A  33      25.527  11.780   5.516  1.00  5.17           H   new
ATOM    465  N   VAL A  34      23.612  11.072   7.579  1.00  4.83           N
ATOM    466  CA  VAL A  34      23.377  10.130   8.663  1.00  4.83           C
ATOM    467  C   VAL A  34      21.900  10.026   8.980  1.00  4.83           C
ATOM    468  O   VAL A  34      21.362   8.925   9.104  1.00  4.83           O
ATOM    469  CB  VAL A  34      24.146  10.532   9.926  1.00  4.83           C
ATOM    470  CG1 VAL A  34      23.729   9.630  11.084  1.00  4.83           C
ATOM    471  CG2 VAL A  34      25.645  10.420   9.664  1.00  4.83           C
ATOM      0  H   VAL A  34      24.042  11.782   7.803  1.00  4.83           H   new
ATOM      0  HA  VAL A  34      23.698   9.264   8.366  1.00  4.83           H   new
ATOM      0  HB  VAL A  34      23.941  11.450  10.161  1.00  4.83           H   new
ATOM      0 HG11 VAL A  34      24.216   9.884  11.884  1.00  4.83           H   new
ATOM      0 HG12 VAL A  34      22.777   9.725  11.242  1.00  4.83           H   new
ATOM      0 HG13 VAL A  34      23.929   8.707  10.864  1.00  4.83           H   new
ATOM      0 HG21 VAL A  34      26.133  10.674  10.463  1.00  4.83           H   new
ATOM      0 HG22 VAL A  34      25.865   9.505   9.429  1.00  4.83           H   new
ATOM      0 HG23 VAL A  34      25.891  11.009   8.934  1.00  4.83           H   new
ATOM    481  N   GLY A  35      21.229  11.172   9.077  1.00  4.56           N
ATOM    482  CA  GLY A  35      19.806  11.202   9.345  1.00  4.56           C
ATOM    483  C   GLY A  35      19.091  10.386   8.287  1.00  4.56           C
ATOM    484  O   GLY A  35      18.307   9.483   8.612  1.00  4.56           O
ATOM      0  H   GLY A  35      21.590  11.948   8.989  1.00  4.56           H   new
ATOM      0  HA2 GLY A  35      19.623  10.842  10.227  1.00  4.56           H   new
ATOM      0  HA3 GLY A  35      19.483  12.116   9.339  1.00  4.56           H   new
ATOM    488  N   GLY A  36      19.389  10.693   7.018  1.00  4.35           N
ATOM    489  CA  GLY A  36      18.796  10.023   5.876  1.00  4.35           C
ATOM    490  C   GLY A  36      18.922   8.515   5.997  1.00  4.35           C
ATOM    491  O   GLY A  36      17.925   7.791   5.941  1.00  4.35           O
ATOM      0  H   GLY A  36      19.951  11.307   6.803  1.00  4.35           H   new
ATOM      0  HA2 GLY A  36      17.860  10.267   5.805  1.00  4.35           H   new
ATOM      0  HA3 GLY A  36      19.230  10.322   5.061  1.00  4.35           H   new
ATOM    495  N   ILE A  37      20.148   8.038   6.182  1.00  4.19           N
ATOM    496  CA  ILE A  37      20.394   6.612   6.264  1.00  4.19           C
ATOM    497  C   ILE A  37      19.678   5.950   7.416  1.00  4.19           C
ATOM    498  O   ILE A  37      19.068   4.894   7.235  1.00  4.19           O
ATOM    499  CB  ILE A  37      21.888   6.327   6.375  1.00  4.19           C
ATOM    500  CG1 ILE A  37      22.573   6.703   5.054  1.00  4.19           C
ATOM    501  CG2 ILE A  37      22.102   4.850   6.725  1.00  4.19           C
ATOM    502  CD1 ILE A  37      24.073   6.759   5.143  1.00  4.19           C
ATOM      0  H   ILE A  37      20.850   8.528   6.262  1.00  4.19           H   new
ATOM      0  HA  ILE A  37      20.041   6.235   5.443  1.00  4.19           H   new
ATOM      0  HB  ILE A  37      22.283   6.860   7.082  1.00  4.19           H   new
ATOM      0 HG12 ILE A  37      22.322   6.059   4.374  1.00  4.19           H   new
ATOM      0 HG13 ILE A  37      22.242   7.567   4.762  1.00  4.19           H   new
ATOM      0 HG21 ILE A  37      23.052   4.668   6.796  1.00  4.19           H   new
ATOM      0 HG22 ILE A  37      21.672   4.652   7.571  1.00  4.19           H   new
ATOM      0 HG23 ILE A  37      21.718   4.293   6.030  1.00  4.19           H   new
ATOM      0 HD11 ILE A  37      24.440   7.001   4.278  1.00  4.19           H   new
ATOM      0 HD12 ILE A  37      24.334   7.422   5.801  1.00  4.19           H   new
ATOM      0 HD13 ILE A  37      24.414   5.890   5.407  1.00  4.19           H   new
ATOM    514  N   LEU A  38      19.717   6.551   8.599  1.00  4.08           N
ATOM    515  CA  LEU A  38      19.072   5.902   9.720  1.00  4.08           C
ATOM    516  C   LEU A  38      17.585   5.744   9.485  1.00  4.08           C
ATOM    517  O   LEU A  38      17.012   4.694   9.786  1.00  4.08           O
ATOM    518  CB  LEU A  38      19.304   6.706  10.989  1.00  4.08           C
ATOM    519  CG  LEU A  38      20.745   6.721  11.490  1.00  4.08           C
ATOM    520  CD1 LEU A  38      20.852   7.688  12.650  1.00  4.08           C
ATOM    521  CD2 LEU A  38      21.161   5.317  11.879  1.00  4.08           C
ATOM      0  H   LEU A  38      20.096   7.304   8.767  1.00  4.08           H   new
ATOM      0  HA  LEU A  38      19.461   5.018   9.816  1.00  4.08           H   new
ATOM      0  HB2 LEU A  38      19.021   7.620  10.832  1.00  4.08           H   new
ATOM      0  HB3 LEU A  38      18.736   6.349  11.690  1.00  4.08           H   new
ATOM      0  HG  LEU A  38      21.348   7.020  10.791  1.00  4.08           H   new
ATOM      0 HD11 LEU A  38      21.766   7.704  12.975  1.00  4.08           H   new
ATOM      0 HD12 LEU A  38      20.599   8.577  12.355  1.00  4.08           H   new
ATOM      0 HD13 LEU A  38      20.260   7.404  13.364  1.00  4.08           H   new
ATOM      0 HD21 LEU A  38      22.077   5.327  12.197  1.00  4.08           H   new
ATOM      0 HD22 LEU A  38      20.578   4.990  12.582  1.00  4.08           H   new
ATOM      0 HD23 LEU A  38      21.094   4.734  11.107  1.00  4.08           H   new
ATOM    533  N   MET A  39      16.942   6.759   8.906  1.00  4.02           N
ATOM    534  CA  MET A  39      15.513   6.620   8.683  1.00  4.02           C
ATOM    535  C   MET A  39      15.205   5.606   7.603  1.00  4.02           C
ATOM    536  O   MET A  39      14.190   4.901   7.697  1.00  4.02           O
ATOM    537  CB  MET A  39      14.881   7.964   8.403  1.00  4.02           C
ATOM    538  CG  MET A  39      14.897   8.862   9.607  1.00  4.02           C
ATOM    539  SD  MET A  39      14.008   8.145  11.015  1.00  4.02           S
ATOM    540  CE  MET A  39      15.320   7.391  11.985  1.00  4.02           C
ATOM      0  H   MET A  39      17.296   7.499   8.648  1.00  4.02           H   new
ATOM      0  HA  MET A  39      15.117   6.276   9.499  1.00  4.02           H   new
ATOM      0  HB2 MET A  39      15.353   8.396   7.674  1.00  4.02           H   new
ATOM      0  HB3 MET A  39      13.965   7.834   8.111  1.00  4.02           H   new
ATOM      0  HG2 MET A  39      15.816   9.039   9.864  1.00  4.02           H   new
ATOM      0  HG3 MET A  39      14.498   9.715   9.376  1.00  4.02           H   new
ATOM      0  HE1 MET A  39      14.940   6.973  12.774  1.00  4.02           H   new
ATOM      0  HE2 MET A  39      15.773   6.720  11.451  1.00  4.02           H   new
ATOM      0  HE3 MET A  39      15.956   8.072  12.255  1.00  4.02           H   new
ATOM    550  N   MET A  40      16.088   5.469   6.607  1.00  3.99           N
ATOM    551  CA  MET A  40      15.840   4.464   5.592  1.00  3.99           C
ATOM    552  C   MET A  40      15.962   3.076   6.179  1.00  3.99           C
ATOM    553  O   MET A  40      15.179   2.188   5.848  1.00  3.99           O
ATOM    554  CB  MET A  40      16.790   4.610   4.408  1.00  3.99           C
ATOM    555  CG  MET A  40      16.516   5.813   3.581  1.00  3.99           C
ATOM    556  SD  MET A  40      17.441   5.907   2.057  1.00  3.99           S
ATOM    557  CE  MET A  40      19.055   6.364   2.659  1.00  3.99           C
ATOM      0  H   MET A  40      16.806   5.932   6.509  1.00  3.99           H   new
ATOM      0  HA  MET A  40      14.935   4.598   5.269  1.00  3.99           H   new
ATOM      0  HB2 MET A  40      17.702   4.651   4.736  1.00  3.99           H   new
ATOM      0  HB3 MET A  40      16.725   3.820   3.850  1.00  3.99           H   new
ATOM      0  HG2 MET A  40      15.569   5.836   3.371  1.00  3.99           H   new
ATOM      0  HG3 MET A  40      16.708   6.603   4.110  1.00  3.99           H   new
ATOM      0  HE1 MET A  40      19.667   6.450   1.911  1.00  3.99           H   new
ATOM      0  HE2 MET A  40      18.998   7.211   3.128  1.00  3.99           H   new
ATOM      0  HE3 MET A  40      19.380   5.680   3.266  1.00  3.99           H   new
ATOM    567  N   LEU A  41      16.910   2.880   7.091  1.00  3.98           N
ATOM    568  CA  LEU A  41      17.073   1.567   7.691  1.00  3.98           C
ATOM    569  C   LEU A  41      15.825   1.184   8.483  1.00  3.98           C
ATOM    570  O   LEU A  41      15.320   0.064   8.376  1.00  3.98           O
ATOM    571  CB  LEU A  41      18.303   1.575   8.606  1.00  3.98           C
ATOM    572  CG  LEU A  41      19.659   1.700   7.892  1.00  3.98           C
ATOM    573  CD1 LEU A  41      20.753   1.908   8.925  1.00  3.98           C
ATOM    574  CD2 LEU A  41      19.910   0.460   7.070  1.00  3.98           C
ATOM      0  H   LEU A  41      17.457   3.482   7.370  1.00  3.98           H   new
ATOM      0  HA  LEU A  41      17.200   0.910   6.989  1.00  3.98           H   new
ATOM      0  HB2 LEU A  41      18.216   2.311   9.232  1.00  3.98           H   new
ATOM      0  HB3 LEU A  41      18.304   0.757   9.128  1.00  3.98           H   new
ATOM      0  HG  LEU A  41      19.654   2.464   7.294  1.00  3.98           H   new
ATOM      0 HD11 LEU A  41      21.610   1.987   8.478  1.00  3.98           H   new
ATOM      0 HD12 LEU A  41      20.575   2.719   9.427  1.00  3.98           H   new
ATOM      0 HD13 LEU A  41      20.774   1.151   9.531  1.00  3.98           H   new
ATOM      0 HD21 LEU A  41      20.765   0.538   6.619  1.00  3.98           H   new
ATOM      0 HD22 LEU A  41      19.921  -0.317   7.651  1.00  3.98           H   new
ATOM      0 HD23 LEU A  41      19.205   0.360   6.411  1.00  3.98           H   new
ATOM    586  N   VAL A  42      15.268   2.152   9.210  1.00  4.01           N
ATOM    587  CA  VAL A  42      14.062   1.914   9.994  1.00  4.01           C
ATOM    588  C   VAL A  42      12.851   1.636   9.102  1.00  4.01           C
ATOM    589  O   VAL A  42      12.092   0.670   9.312  1.00  4.01           O
ATOM    590  CB  VAL A  42      13.784   3.157  10.873  1.00  4.01           C
ATOM    591  CG1 VAL A  42      12.439   3.050  11.562  1.00  4.01           C
ATOM    592  CG2 VAL A  42      14.876   3.289  11.908  1.00  4.01           C
ATOM      0  H   VAL A  42      15.575   2.954   9.261  1.00  4.01           H   new
ATOM      0  HA  VAL A  42      14.206   1.130  10.547  1.00  4.01           H   new
ATOM      0  HB  VAL A  42      13.769   3.941  10.302  1.00  4.01           H   new
ATOM      0 HG11 VAL A  42      12.290   3.840  12.105  1.00  4.01           H   new
ATOM      0 HG12 VAL A  42      11.738   2.980  10.895  1.00  4.01           H   new
ATOM      0 HG13 VAL A  42      12.427   2.262  12.128  1.00  4.01           H   new
ATOM      0 HG21 VAL A  42      14.705   4.067  12.461  1.00  4.01           H   new
ATOM      0 HG22 VAL A  42      14.892   2.495  12.464  1.00  4.01           H   new
ATOM      0 HG23 VAL A  42      15.732   3.390  11.464  1.00  4.01           H   new
ATOM    602  N   SER A  43      12.660   2.499   8.105  1.00  4.08           N
ATOM    603  CA  SER A  43      11.506   2.404   7.233  1.00  4.08           C
ATOM    604  C   SER A  43      11.523   1.173   6.337  1.00  4.08           C
ATOM    605  O   SER A  43      10.507   0.487   6.227  1.00  4.08           O
ATOM    606  CB  SER A  43      11.431   3.649   6.403  1.00  4.08           C
ATOM    607  OG  SER A  43      11.206   4.772   7.210  1.00  4.08           O
ATOM      0  H   SER A  43      13.194   3.148   7.921  1.00  4.08           H   new
ATOM      0  HA  SER A  43      10.720   2.313   7.794  1.00  4.08           H   new
ATOM      0  HB2 SER A  43      12.257   3.762   5.907  1.00  4.08           H   new
ATOM      0  HB3 SER A  43      10.718   3.566   5.751  1.00  4.08           H   new
ATOM      0  HG  SER A  43      11.938   5.050   7.515  1.00  4.08           H   new
ATOM    613  N   VAL A  44      12.678   0.850   5.743  1.00  4.20           N
ATOM    614  CA  VAL A  44      12.779  -0.314   4.868  1.00  4.20           C
ATOM    615  C   VAL A  44      12.603  -1.587   5.675  1.00  4.20           C
ATOM    616  O   VAL A  44      11.922  -2.516   5.240  1.00  4.20           O
ATOM    617  CB  VAL A  44      14.113  -0.355   4.109  1.00  4.20           C
ATOM    618  CG1 VAL A  44      14.231  -1.667   3.359  1.00  4.20           C
ATOM    619  CG2 VAL A  44      14.165   0.808   3.139  1.00  4.20           C
ATOM      0  H   VAL A  44      13.409   1.293   5.836  1.00  4.20           H   new
ATOM      0  HA  VAL A  44      12.071  -0.243   4.209  1.00  4.20           H   new
ATOM      0  HB  VAL A  44      14.851  -0.285   4.734  1.00  4.20           H   new
ATOM      0 HG11 VAL A  44      15.074  -1.691   2.880  1.00  4.20           H   new
ATOM      0 HG12 VAL A  44      14.196  -2.404   3.989  1.00  4.20           H   new
ATOM      0 HG13 VAL A  44      13.499  -1.746   2.728  1.00  4.20           H   new
ATOM      0 HG21 VAL A  44      15.006   0.789   2.655  1.00  4.20           H   new
ATOM      0 HG22 VAL A  44      13.429   0.739   2.511  1.00  4.20           H   new
ATOM      0 HG23 VAL A  44      14.093   1.642   3.629  1.00  4.20           H   new
ATOM    629  N   ALA A  45      13.234  -1.648   6.857  1.00  4.42           N
ATOM    630  CA  ALA A  45      13.087  -2.795   7.741  1.00  4.42           C
ATOM    631  C   ALA A  45      11.622  -2.978   8.137  1.00  4.42           C
ATOM    632  O   ALA A  45      11.165  -4.100   8.364  1.00  4.42           O
ATOM    633  CB  ALA A  45      13.946  -2.622   8.980  1.00  4.42           C
ATOM      0  H   ALA A  45      13.751  -1.030   7.158  1.00  4.42           H   new
ATOM      0  HA  ALA A  45      13.382  -3.588   7.267  1.00  4.42           H   new
ATOM      0  HB1 ALA A  45      13.838  -3.393   9.559  1.00  4.42           H   new
ATOM      0  HB2 ALA A  45      14.877  -2.541   8.720  1.00  4.42           H   new
ATOM      0  HB3 ALA A  45      13.673  -1.821   9.454  1.00  4.42           H   new
ATOM    639  N   GLY A  46      10.890  -1.859   8.233  1.00  4.72           N
ATOM    640  CA  GLY A  46       9.489  -1.866   8.614  1.00  4.72           C
ATOM    641  C   GLY A  46       9.333  -1.657  10.106  1.00  4.72           C
ATOM    642  O   GLY A  46       8.252  -1.825  10.662  1.00  4.72           O
ATOM      0  H   GLY A  46      11.204  -1.074   8.076  1.00  4.72           H   new
ATOM      0  HA2 GLY A  46       9.016  -1.168   8.135  1.00  4.72           H   new
ATOM      0  HA3 GLY A  46       9.085  -2.710   8.358  1.00  4.72           H   new
ATOM    646  N   ARG A  47      10.419  -1.261  10.765  1.00  5.13           N
ATOM    647  CA  ARG A  47      10.423  -1.047  12.207  1.00  5.13           C
ATOM    648  C   ARG A  47       9.493   0.098  12.584  1.00  5.13           C
ATOM    649  O   ARG A  47       8.986   0.176  13.702  1.00  5.13           O
ATOM    650  CB  ARG A  47      11.840  -0.776  12.665  1.00  5.13           C
ATOM    651  CG  ARG A  47      12.745  -1.981  12.598  1.00  5.13           C
ATOM    652  CD  ARG A  47      14.160  -1.643  12.898  1.00  5.13           C
ATOM    653  NE  ARG A  47      15.017  -2.819  12.812  1.00  5.13           N
ATOM    654  CZ  ARG A  47      16.364  -2.794  12.828  1.00  5.13           C
ATOM    655  NH1 ARG A  47      17.003  -1.650  12.924  1.00  5.13           N1+
ATOM    656  NH2 ARG A  47      17.045  -3.924  12.745  1.00  5.13           N
ATOM      0  H   ARG A  47      11.176  -1.109  10.386  1.00  5.13           H   new
ATOM      0  HA  ARG A  47      10.095  -1.844  12.653  1.00  5.13           H   new
ATOM      0  HB2 ARG A  47      12.217  -0.068  12.119  1.00  5.13           H   new
ATOM      0  HB3 ARG A  47      11.818  -0.449  13.578  1.00  5.13           H   new
ATOM      0  HG2 ARG A  47      12.435  -2.651  13.227  1.00  5.13           H   new
ATOM      0  HG3 ARG A  47      12.690  -2.375  11.713  1.00  5.13           H   new
ATOM      0  HD2 ARG A  47      14.472  -0.967  12.276  1.00  5.13           H   new
ATOM      0  HD3 ARG A  47      14.221  -1.260  13.787  1.00  5.13           H   new
ATOM      0  HE  ARG A  47      14.634  -3.586  12.746  1.00  5.13           H   new
ATOM      0 HH11 ARG A  47      16.561  -0.914  12.977  1.00  5.13           H   new
ATOM      0 HH12 ARG A  47      17.863  -1.637  12.934  1.00  5.13           H   new
ATOM      0 HH21 ARG A  47      16.628  -4.674  12.681  1.00  5.13           H   new
ATOM      0 HH22 ARG A  47      17.905  -3.910  12.755  1.00  5.13           H   new
ATOM    670  N   VAL A  48       9.288   0.989  11.629  1.00  5.66           N
ATOM    671  CA  VAL A  48       8.438   2.151  11.760  1.00  5.66           C
ATOM    672  C   VAL A  48       6.960   1.871  12.067  1.00  5.66           C
ATOM    673  O   VAL A  48       6.305   2.723  12.670  1.00  5.66           O
ATOM    674  CB  VAL A  48       8.531   2.988  10.465  1.00  5.66           C
ATOM    675  CG1 VAL A  48       7.902   2.241   9.272  1.00  5.66           C
ATOM    676  CG2 VAL A  48       7.839   4.307  10.681  1.00  5.66           C
ATOM      0  H   VAL A  48       9.657   0.928  10.855  1.00  5.66           H   new
ATOM      0  HA  VAL A  48       8.773   2.625  12.537  1.00  5.66           H   new
ATOM      0  HB  VAL A  48       9.466   3.139  10.255  1.00  5.66           H   new
ATOM      0 HG11 VAL A  48       7.974   2.787   8.474  1.00  5.66           H   new
ATOM      0 HG12 VAL A  48       8.369   1.402   9.132  1.00  5.66           H   new
ATOM      0 HG13 VAL A  48       6.967   2.063   9.458  1.00  5.66           H   new
ATOM      0 HG21 VAL A  48       7.894   4.838   9.871  1.00  5.66           H   new
ATOM      0 HG22 VAL A  48       6.908   4.151  10.903  1.00  5.66           H   new
ATOM      0 HG23 VAL A  48       8.269   4.783  11.409  1.00  5.66           H   new
ATOM    686  N   ASP A  49       6.403   0.731  11.616  1.00  6.31           N
ATOM    687  CA  ASP A  49       4.973   0.502  11.859  1.00  6.31           C
ATOM    688  C   ASP A  49       4.518  -0.933  11.552  1.00  6.31           C
ATOM    689  O   ASP A  49       5.232  -1.736  10.954  1.00  6.31           O
ATOM    690  CB  ASP A  49       4.130   1.501  11.021  1.00  6.31           C
ATOM    691  CG  ASP A  49       2.727   1.863  11.611  1.00  6.31           C
ATOM    692  OD1 ASP A  49       2.235   1.144  12.459  1.00  6.31           O
ATOM    693  OD2 ASP A  49       2.176   2.851  11.188  1.00  6.31           O1-
ATOM      0  H   ASP A  49       6.815   0.109  11.189  1.00  6.31           H   new
ATOM      0  HA  ASP A  49       4.832   0.643  12.808  1.00  6.31           H   new
ATOM      0  HB2 ASP A  49       4.639   2.320  10.915  1.00  6.31           H   new
ATOM      0  HB3 ASP A  49       4.004   1.129  10.134  1.00  6.31           H   new
ATOM    698  N   GLY A  50       3.260  -1.222  11.864  1.00  7.07           N
ATOM    699  CA  GLY A  50       2.633  -2.517  11.567  1.00  7.07           C
ATOM    700  C   GLY A  50       2.240  -2.612  10.092  1.00  7.07           C
ATOM    701  O   GLY A  50       1.058  -2.643   9.746  1.00  7.07           O
ATOM      0  H   GLY A  50       2.735  -0.668  12.260  1.00  7.07           H   new
ATOM      0  HA2 GLY A  50       3.246  -3.235  11.788  1.00  7.07           H   new
ATOM      0  HA3 GLY A  50       1.847  -2.634  12.123  1.00  7.07           H   new
ATOM    705  N   LEU A  51       3.245  -2.628   9.229  1.00  7.91           N
ATOM    706  CA  LEU A  51       3.037  -2.600   7.789  1.00  7.91           C
ATOM    707  C   LEU A  51       2.702  -3.976   7.226  1.00  7.91           C
ATOM    708  O   LEU A  51       3.250  -4.988   7.667  1.00  7.91           O
ATOM    709  CB  LEU A  51       4.307  -2.086   7.103  1.00  7.91           C
ATOM    710  CG  LEU A  51       4.765  -0.675   7.516  1.00  7.91           C
ATOM    711  CD1 LEU A  51       6.055  -0.341   6.796  1.00  7.91           C
ATOM    712  CD2 LEU A  51       3.680   0.329   7.210  1.00  7.91           C
ATOM      0  H   LEU A  51       4.072  -2.656   9.463  1.00  7.91           H   new
ATOM      0  HA  LEU A  51       2.284  -2.013   7.616  1.00  7.91           H   new
ATOM      0  HB2 LEU A  51       5.028  -2.709   7.286  1.00  7.91           H   new
ATOM      0  HB3 LEU A  51       4.162  -2.093   6.144  1.00  7.91           H   new
ATOM      0  HG  LEU A  51       4.931  -0.644   8.471  1.00  7.91           H   new
ATOM      0 HD11 LEU A  51       6.348   0.547   7.053  1.00  7.91           H   new
ATOM      0 HD12 LEU A  51       6.737  -0.988   7.036  1.00  7.91           H   new
ATOM      0 HD13 LEU A  51       5.907  -0.368   5.838  1.00  7.91           H   new
ATOM      0 HD21 LEU A  51       3.975   1.215   7.473  1.00  7.91           H   new
ATOM      0 HD22 LEU A  51       3.490   0.321   6.259  1.00  7.91           H   new
ATOM      0 HD23 LEU A  51       2.877   0.097   7.702  1.00  7.91           H   new
ATOM    724  N   GLU A  52       1.825  -3.996   6.222  1.00  8.77           N
ATOM    725  CA  GLU A  52       1.450  -5.217   5.513  1.00  8.77           C
ATOM    726  C   GLU A  52       1.032  -4.894   4.081  1.00  8.77           C
ATOM    727  O   GLU A  52       0.303  -3.929   3.850  1.00  8.77           O
ATOM    728  CB  GLU A  52       0.303  -5.927   6.248  1.00  8.77           C
ATOM    729  CG  GLU A  52      -0.137  -7.266   5.648  1.00  8.77           C
ATOM    730  CD  GLU A  52      -1.217  -7.948   6.469  1.00  8.77           C
ATOM    731  OE1 GLU A  52      -1.589  -7.419   7.487  1.00  8.77           O
ATOM    732  OE2 GLU A  52      -1.677  -8.998   6.069  1.00  8.77           O1-
ATOM      0  H   GLU A  52       1.427  -3.291   5.931  1.00  8.77           H   new
ATOM      0  HA  GLU A  52       2.220  -5.807   5.487  1.00  8.77           H   new
ATOM      0  HB2 GLU A  52       0.572  -6.076   7.168  1.00  8.77           H   new
ATOM      0  HB3 GLU A  52      -0.463  -5.333   6.269  1.00  8.77           H   new
ATOM      0  HG2 GLU A  52      -0.464  -7.120   4.747  1.00  8.77           H   new
ATOM      0  HG3 GLU A  52       0.632  -7.854   5.579  1.00  8.77           H   new
ATOM    739  N   LEU A  53       1.490  -5.698   3.126  1.00  9.56           N
ATOM    740  CA  LEU A  53       1.099  -5.520   1.730  1.00  9.56           C
ATOM    741  C   LEU A  53       0.331  -6.732   1.216  1.00  9.56           C
ATOM    742  O   LEU A  53       0.721  -7.872   1.473  1.00  9.56           O
ATOM    743  CB  LEU A  53       2.349  -5.277   0.873  1.00  9.56           C
ATOM    744  CG  LEU A  53       3.152  -4.013   1.233  1.00  9.56           C
ATOM    745  CD1 LEU A  53       4.438  -3.963   0.427  1.00  9.56           C
ATOM    746  CD2 LEU A  53       2.297  -2.804   0.937  1.00  9.56           C
ATOM      0  H   LEU A  53       2.029  -6.354   3.265  1.00  9.56           H   new
ATOM      0  HA  LEU A  53       0.512  -4.750   1.669  1.00  9.56           H   new
ATOM      0  HB2 LEU A  53       2.933  -6.048   0.952  1.00  9.56           H   new
ATOM      0  HB3 LEU A  53       2.080  -5.219  -0.057  1.00  9.56           H   new
ATOM      0  HG  LEU A  53       3.388  -4.026   2.174  1.00  9.56           H   new
ATOM      0 HD11 LEU A  53       4.936  -3.164   0.661  1.00  9.56           H   new
ATOM      0 HD12 LEU A  53       4.974  -4.747   0.624  1.00  9.56           H   new
ATOM      0 HD13 LEU A  53       4.226  -3.946  -0.520  1.00  9.56           H   new
ATOM      0 HD21 LEU A  53       2.789  -1.998   1.159  1.00  9.56           H   new
ATOM      0 HD22 LEU A  53       2.067  -2.793  -0.005  1.00  9.56           H   new
ATOM      0 HD23 LEU A  53       1.486  -2.843   1.467  1.00  9.56           H   new
ATOM    758  N   ARG A  54      -0.755  -6.477   0.486  1.00 10.24           N
ATOM    759  CA  ARG A  54      -1.577  -7.541  -0.088  1.00 10.24           C
ATOM    760  C   ARG A  54      -1.958  -7.253  -1.533  1.00 10.24           C
ATOM    761  O   ARG A  54      -2.084  -6.092  -1.928  1.00 10.24           O
ATOM    762  CB  ARG A  54      -2.869  -7.733   0.703  1.00 10.24           C
ATOM    763  CG  ARG A  54      -2.707  -8.174   2.155  1.00 10.24           C
ATOM    764  CD  ARG A  54      -4.025  -8.473   2.792  1.00 10.24           C
ATOM    765  NE  ARG A  54      -3.878  -8.891   4.182  1.00 10.24           N
ATOM    766  CZ  ARG A  54      -4.876  -9.299   4.985  1.00 10.24           C
ATOM    767  NH1 ARG A  54      -6.119  -9.361   4.553  1.00 10.24           N1+
ATOM    768  NH2 ARG A  54      -4.575  -9.637   6.221  1.00 10.24           N
ATOM      0  H   ARG A  54      -1.035  -5.683   0.310  1.00 10.24           H   new
ATOM      0  HA  ARG A  54      -1.035  -8.344  -0.049  1.00 10.24           H   new
ATOM      0  HB2 ARG A  54      -3.362  -6.898   0.691  1.00 10.24           H   new
ATOM      0  HB3 ARG A  54      -3.414  -8.391   0.243  1.00 10.24           H   new
ATOM      0  HG2 ARG A  54      -2.143  -8.962   2.193  1.00 10.24           H   new
ATOM      0  HG3 ARG A  54      -2.255  -7.477   2.657  1.00 10.24           H   new
ATOM      0  HD2 ARG A  54      -4.590  -7.685   2.750  1.00 10.24           H   new
ATOM      0  HD3 ARG A  54      -4.474  -9.171   2.291  1.00 10.24           H   new
ATOM      0  HE  ARG A  54      -3.086  -8.875   4.516  1.00 10.24           H   new
ATOM      0 HH11 ARG A  54      -6.304  -9.138   3.743  1.00 10.24           H   new
ATOM      0 HH12 ARG A  54      -6.745  -9.624   5.081  1.00 10.24           H   new
ATOM      0 HH21 ARG A  54      -3.760  -9.593   6.493  1.00 10.24           H   new
ATOM      0 HH22 ARG A  54      -5.193  -9.902   6.757  1.00 10.24           H   new
ATOM    782  N   LYS A  55      -2.201  -8.311  -2.302  1.00 10.74           N
ATOM    783  CA  LYS A  55      -2.747  -8.162  -3.646  1.00 10.74           C
ATOM    784  C   LYS A  55      -4.239  -8.429  -3.617  1.00 10.74           C
ATOM    785  O   LYS A  55      -4.690  -9.576  -3.619  1.00 10.74           O
ATOM    786  CB  LYS A  55      -2.074  -9.109  -4.638  1.00 10.74           C
ATOM    787  CG  LYS A  55      -2.627  -8.991  -6.062  1.00 10.74           C
ATOM    788  CD  LYS A  55      -1.792  -9.757  -7.084  1.00 10.74           C
ATOM    789  CE  LYS A  55      -1.786 -11.253  -6.791  1.00 10.74           C
ATOM    790  NZ  LYS A  55      -1.214 -12.042  -7.913  1.00 10.74           N1+
ATOM      0  H   LYS A  55      -2.056  -9.124  -2.063  1.00 10.74           H   new
ATOM      0  HA  LYS A  55      -2.576  -7.254  -3.941  1.00 10.74           H   new
ATOM      0  HB2 LYS A  55      -1.121  -8.928  -4.652  1.00 10.74           H   new
ATOM      0  HB3 LYS A  55      -2.185 -10.022  -4.330  1.00 10.74           H   new
ATOM      0  HG2 LYS A  55      -3.538  -9.324  -6.080  1.00 10.74           H   new
ATOM      0  HG3 LYS A  55      -2.662  -8.055  -6.315  1.00 10.74           H   new
ATOM      0  HD2 LYS A  55      -2.145  -9.602  -7.974  1.00 10.74           H   new
ATOM      0  HD3 LYS A  55      -0.882  -9.421  -7.077  1.00 10.74           H   new
ATOM      0  HE2 LYS A  55      -1.273 -11.421  -5.985  1.00 10.74           H   new
ATOM      0  HE3 LYS A  55      -2.693 -11.551  -6.618  1.00 10.74           H   new
ATOM      0  HZ1 LYS A  55      -1.012 -12.861  -7.628  1.00 10.74           H   new
ATOM      0  HZ2 LYS A  55      -1.810 -12.096  -8.572  1.00 10.74           H   new
ATOM      0  HZ3 LYS A  55      -0.477 -11.642  -8.212  1.00 10.74           H   new
ATOM    804  N   LEU A  56      -5.028  -7.371  -3.621  1.00 10.99           N
ATOM    805  CA  LEU A  56      -6.465  -7.529  -3.458  1.00 10.99           C
ATOM    806  C   LEU A  56      -7.161  -7.730  -4.800  1.00 10.99           C
ATOM    807  O   LEU A  56      -7.949  -6.898  -5.252  1.00 10.99           O
ATOM    808  CB  LEU A  56      -7.010  -6.317  -2.710  1.00 10.99           C
ATOM    809  CG  LEU A  56      -6.342  -6.093  -1.331  1.00 10.99           C
ATOM    810  CD1 LEU A  56      -6.933  -4.864  -0.673  1.00 10.99           C
ATOM    811  CD2 LEU A  56      -6.521  -7.337  -0.472  1.00 10.99           C
ATOM      0  H   LEU A  56      -4.759  -6.560  -3.715  1.00 10.99           H   new
ATOM      0  HA  LEU A  56      -6.645  -8.328  -2.939  1.00 10.99           H   new
ATOM      0  HB2 LEU A  56      -6.883  -5.525  -3.256  1.00 10.99           H   new
ATOM      0  HB3 LEU A  56      -7.966  -6.426  -2.585  1.00 10.99           H   new
ATOM      0  HG  LEU A  56      -5.390  -5.941  -1.441  1.00 10.99           H   new
ATOM      0 HD11 LEU A  56      -6.513  -4.726   0.190  1.00 10.99           H   new
ATOM      0 HD12 LEU A  56      -6.778  -4.089  -1.236  1.00 10.99           H   new
ATOM      0 HD13 LEU A  56      -7.887  -4.989  -0.552  1.00 10.99           H   new
ATOM      0 HD21 LEU A  56      -6.103  -7.197   0.392  1.00 10.99           H   new
ATOM      0 HD22 LEU A  56      -7.467  -7.512  -0.348  1.00 10.99           H   new
ATOM      0 HD23 LEU A  56      -6.107  -8.096  -0.912  1.00 10.99           H   new
ATOM    823  N   GLY A  57      -6.848  -8.864  -5.414  1.00 11.04           N
ATOM    824  CA  GLY A  57      -7.342  -9.238  -6.734  1.00 11.04           C
ATOM    825  C   GLY A  57      -6.413  -8.734  -7.833  1.00 11.04           C
ATOM    826  O   GLY A  57      -5.518  -7.925  -7.579  1.00 11.04           O
ATOM      0  H   GLY A  57      -6.328  -9.454  -5.065  1.00 11.04           H   new
ATOM      0  HA2 GLY A  57      -7.421 -10.203  -6.791  1.00 11.04           H   new
ATOM      0  HA3 GLY A  57      -8.231  -8.872  -6.865  1.00 11.04           H   new
ATOM    830  N   GLU A  58      -6.628  -9.220  -9.053  1.00 11.01           N
ATOM    831  CA  GLU A  58      -5.805  -8.813 -10.186  1.00 11.01           C
ATOM    832  C   GLU A  58      -6.329  -7.512 -10.776  1.00 11.01           C
ATOM    833  O   GLU A  58      -7.527  -7.229 -10.697  1.00 11.01           O
ATOM    834  CB  GLU A  58      -5.797  -9.898 -11.266  1.00 11.01           C
ATOM    835  CG  GLU A  58      -5.226 -11.245 -10.823  1.00 11.01           C
ATOM    836  CD  GLU A  58      -3.734 -11.231 -10.550  1.00 11.01           C
ATOM    837  OE1 GLU A  58      -3.024 -10.471 -11.156  1.00 11.01           O
ATOM    838  OE2 GLU A  58      -3.307 -12.004  -9.720  1.00 11.01           O1-
ATOM      0  H   GLU A  58      -7.246  -9.787  -9.245  1.00 11.01           H   new
ATOM      0  HA  GLU A  58      -4.898  -8.680  -9.869  1.00 11.01           H   new
ATOM      0  HB2 GLU A  58      -6.706 -10.033 -11.576  1.00 11.01           H   new
ATOM      0  HB3 GLU A  58      -5.283  -9.578 -12.024  1.00 11.01           H   new
ATOM      0  HG2 GLU A  58      -5.688 -11.532 -10.020  1.00 11.01           H   new
ATOM      0  HG3 GLU A  58      -5.412 -11.905 -11.509  1.00 11.01           H   new
ATOM    845  N   VAL A  59      -5.435  -6.742 -11.383  1.00 11.06           N
ATOM    846  CA  VAL A  59      -5.798  -5.496 -12.044  1.00 11.06           C
ATOM    847  C   VAL A  59      -5.334  -5.483 -13.494  1.00 11.06           C
ATOM    848  O   VAL A  59      -4.179  -5.799 -13.781  1.00 11.06           O
ATOM    849  CB  VAL A  59      -5.188  -4.296 -11.292  1.00 11.06           C
ATOM    850  CG1 VAL A  59      -5.532  -2.994 -12.012  1.00 11.06           C
ATOM    851  CG2 VAL A  59      -5.715  -4.274  -9.852  1.00 11.06           C
ATOM      0  H   VAL A  59      -4.596  -6.928 -11.423  1.00 11.06           H   new
ATOM      0  HA  VAL A  59      -6.765  -5.426 -12.033  1.00 11.06           H   new
ATOM      0  HB  VAL A  59      -4.222  -4.385 -11.272  1.00 11.06           H   new
ATOM      0 HG11 VAL A  59      -5.144  -2.246 -11.531  1.00 11.06           H   new
ATOM      0 HG12 VAL A  59      -5.175  -3.019 -12.914  1.00 11.06           H   new
ATOM      0 HG13 VAL A  59      -6.496  -2.889 -12.049  1.00 11.06           H   new
ATOM      0 HG21 VAL A  59      -5.332  -3.519  -9.378  1.00 11.06           H   new
ATOM      0 HG22 VAL A  59      -6.681  -4.192  -9.862  1.00 11.06           H   new
ATOM      0 HG23 VAL A  59      -5.466  -5.097  -9.403  1.00 11.06           H   new
ATOM    861  N   SER A  60      -6.230  -5.114 -14.405  1.00 11.26           N
ATOM    862  CA  SER A  60      -5.887  -5.034 -15.820  1.00 11.26           C
ATOM    863  C   SER A  60      -6.654  -3.913 -16.510  1.00 11.26           C
ATOM    864  O   SER A  60      -7.881  -3.852 -16.450  1.00 11.26           O
ATOM    865  CB  SER A  60      -6.183  -6.350 -16.511  1.00 11.26           C
ATOM    866  OG  SER A  60      -5.877  -6.277 -17.877  1.00 11.26           O
ATOM      0  H   SER A  60      -7.044  -4.905 -14.223  1.00 11.26           H   new
ATOM      0  HA  SER A  60      -4.938  -4.844 -15.883  1.00 11.26           H   new
ATOM      0  HB2 SER A  60      -5.667  -7.060 -16.098  1.00 11.26           H   new
ATOM      0  HB3 SER A  60      -7.119  -6.576 -16.397  1.00 11.26           H   new
ATOM      0  HG  SER A  60      -6.046  -7.014 -18.242  1.00 11.26           H   new
ATOM    872  N   TRP A  61      -5.912  -3.012 -17.141  1.00 11.67           N
ATOM    873  CA  TRP A  61      -6.476  -1.877 -17.866  1.00 11.67           C
ATOM    874  C   TRP A  61      -7.139  -2.300 -19.174  1.00 11.67           C
ATOM    875  O   TRP A  61      -6.613  -3.152 -19.893  1.00 11.67           O
ATOM    876  CB  TRP A  61      -5.386  -0.829 -18.091  1.00 11.67           C
ATOM    877  CG  TRP A  61      -5.809   0.384 -18.864  1.00 11.67           C
ATOM    878  CD1 TRP A  61      -6.455   1.483 -18.381  1.00 11.67           C
ATOM    879  CD2 TRP A  61      -5.543   0.656 -20.258  1.00 11.67           C
ATOM    880  CE2 TRP A  61      -6.069   1.918 -20.535  1.00 11.67           C
ATOM    881  CE3 TRP A  61      -4.900  -0.055 -21.272  1.00 11.67           C
ATOM    882  NE1 TRP A  61      -6.629   2.406 -19.380  1.00 11.67           N
ATOM    883  CZ2 TRP A  61      -5.974   2.489 -21.789  1.00 11.67           C
ATOM    884  CZ3 TRP A  61      -4.796   0.519 -22.523  1.00 11.67           C
ATOM    885  CH2 TRP A  61      -5.317   1.758 -22.777  1.00 11.67           C
ATOM      0  H   TRP A  61      -5.053  -3.042 -17.161  1.00 11.67           H   new
ATOM      0  HA  TRP A  61      -7.181  -1.486 -17.327  1.00 11.67           H   new
ATOM      0  HB2 TRP A  61      -5.051  -0.542 -17.227  1.00 11.67           H   new
ATOM      0  HB3 TRP A  61      -4.646  -1.249 -18.557  1.00 11.67           H   new
ATOM      0  HD1 TRP A  61      -6.737   1.591 -17.501  1.00 11.67           H   new
ATOM      0  HE1 TRP A  61      -7.024   3.165 -19.297  1.00 11.67           H   new
ATOM      0  HE3 TRP A  61      -4.548  -0.900 -21.108  1.00 11.67           H   new
ATOM      0  HZ2 TRP A  61      -6.334   3.328 -21.967  1.00 11.67           H   new
ATOM      0  HZ3 TRP A  61      -4.365   0.056 -23.204  1.00 11.67           H   new
ATOM      0  HH2 TRP A  61      -5.231   2.121 -23.629  1.00 11.67           H   new
ATOM    896  N   GLU A  62      -8.295  -1.705 -19.463  1.00 12.25           N
ATOM    897  CA  GLU A  62      -9.039  -1.955 -20.693  1.00 12.25           C
ATOM    898  C   GLU A  62      -8.975  -0.756 -21.633  1.00 12.25           C
ATOM    899  O   GLU A  62      -9.330   0.359 -21.255  1.00 12.25           O
ATOM    900  CB  GLU A  62     -10.489  -2.306 -20.357  1.00 12.25           C
ATOM    901  CG  GLU A  62     -11.392  -2.598 -21.544  1.00 12.25           C
ATOM    902  CD  GLU A  62     -12.788  -3.001 -21.117  1.00 12.25           C
ATOM    903  OE1 GLU A  62     -13.065  -2.951 -19.943  1.00 12.25           O
ATOM    904  OE2 GLU A  62     -13.567  -3.367 -21.961  1.00 12.25           O1-
ATOM      0  H   GLU A  62      -8.674  -1.136 -18.941  1.00 12.25           H   new
ATOM      0  HA  GLU A  62      -8.631  -2.705 -21.153  1.00 12.25           H   new
ATOM      0  HB2 GLU A  62     -10.489  -3.081 -19.774  1.00 12.25           H   new
ATOM      0  HB3 GLU A  62     -10.873  -1.572 -19.853  1.00 12.25           H   new
ATOM      0  HG2 GLU A  62     -11.443  -1.812 -22.110  1.00 12.25           H   new
ATOM      0  HG3 GLU A  62     -11.002  -3.307 -22.078  1.00 12.25           H   new
ATOM    911  N   GLU A  63      -8.609  -1.008 -22.885  1.00 12.85           N
ATOM    912  CA  GLU A  63      -8.436   0.041 -23.890  1.00 12.85           C
ATOM    913  C   GLU A  63      -9.674   0.884 -24.161  1.00 12.85           C
ATOM    914  O   GLU A  63      -9.569   2.073 -24.458  1.00 12.85           O
ATOM    915  CB  GLU A  63      -7.975  -0.582 -25.209  1.00 12.85           C
ATOM    916  CG  GLU A  63      -6.557  -1.126 -25.198  1.00 12.85           C
ATOM    917  CD  GLU A  63      -6.172  -1.827 -26.478  1.00 12.85           C
ATOM    918  OE1 GLU A  63      -7.026  -2.021 -27.311  1.00 12.85           O
ATOM    919  OE2 GLU A  63      -5.021  -2.168 -26.620  1.00 12.85           O1-
ATOM      0  H   GLU A  63      -8.452  -1.800 -23.180  1.00 12.85           H   new
ATOM      0  HA  GLU A  63      -7.772   0.642 -23.518  1.00 12.85           H   new
ATOM      0  HB2 GLU A  63      -8.582  -1.302 -25.441  1.00 12.85           H   new
ATOM      0  HB3 GLU A  63      -8.046   0.086 -25.909  1.00 12.85           H   new
ATOM      0  HG2 GLU A  63      -5.939  -0.395 -25.039  1.00 12.85           H   new
ATOM      0  HG3 GLU A  63      -6.461  -1.745 -24.457  1.00 12.85           H   new
ATOM    926  N   GLU A  64     -10.848   0.274 -24.095  1.00 13.25           N
ATOM    927  CA  GLU A  64     -12.077   0.998 -24.382  1.00 13.25           C
ATOM    928  C   GLU A  64     -12.700   1.653 -23.145  1.00 13.25           C
ATOM    929  O   GLU A  64     -13.715   2.347 -23.244  1.00 13.25           O
ATOM    930  CB  GLU A  64     -13.087   0.072 -25.065  1.00 13.25           C
ATOM    931  CG  GLU A  64     -12.634  -0.415 -26.452  1.00 13.25           C
ATOM    932  CD  GLU A  64     -13.640  -1.310 -27.156  1.00 13.25           C
ATOM    933  OE1 GLU A  64     -14.680  -1.568 -26.603  1.00 13.25           O
ATOM    934  OE2 GLU A  64     -13.355  -1.730 -28.255  1.00 13.25           O1-
ATOM      0  H   GLU A  64     -10.956  -0.554 -23.887  1.00 13.25           H   new
ATOM      0  HA  GLU A  64     -11.839   1.722 -24.982  1.00 13.25           H   new
ATOM      0  HB2 GLU A  64     -13.246  -0.697 -24.496  1.00 13.25           H   new
ATOM      0  HB3 GLU A  64     -13.933   0.538 -25.154  1.00 13.25           H   new
ATOM      0  HG2 GLU A  64     -12.455   0.356 -27.012  1.00 13.25           H   new
ATOM      0  HG3 GLU A  64     -11.798  -0.897 -26.357  1.00 13.25           H   new
ATOM    941  N   ALA A  65     -12.108   1.464 -21.963  1.00 13.31           N
ATOM    942  CA  ALA A  65     -12.710   2.016 -20.752  1.00 13.31           C
ATOM    943  C   ALA A  65     -12.338   3.479 -20.575  1.00 13.31           C
ATOM    944  O   ALA A  65     -11.640   3.840 -19.632  1.00 13.31           O
ATOM    945  CB  ALA A  65     -12.272   1.227 -19.534  1.00 13.31           C
ATOM      0  H   ALA A  65     -11.375   1.030 -21.844  1.00 13.31           H   new
ATOM      0  HA  ALA A  65     -13.673   1.951 -20.845  1.00 13.31           H   new
ATOM      0  HB1 ALA A  65     -12.680   1.605 -18.739  1.00 13.31           H   new
ATOM      0  HB2 ALA A  65     -12.549   0.302 -19.630  1.00 13.31           H   new
ATOM      0  HB3 ALA A  65     -11.306   1.267 -19.452  1.00 13.31           H   new
ATOM    951  N   GLU A  66     -12.848   4.330 -21.462  1.00 12.96           N
ATOM    952  CA  GLU A  66     -12.486   5.747 -21.425  1.00 12.96           C
ATOM    953  C   GLU A  66     -12.924   6.408 -20.125  1.00 12.96           C
ATOM    954  O   GLU A  66     -12.194   7.226 -19.559  1.00 12.96           O
ATOM    955  CB  GLU A  66     -13.135   6.484 -22.604  1.00 12.96           C
ATOM    956  CG  GLU A  66     -12.552   6.126 -23.968  1.00 12.96           C
ATOM    957  CD  GLU A  66     -13.253   6.815 -25.119  1.00 12.96           C
ATOM    958  OE1 GLU A  66     -14.253   7.455 -24.889  1.00 12.96           O
ATOM    959  OE2 GLU A  66     -12.780   6.705 -26.228  1.00 12.96           O1-
ATOM      0  H   GLU A  66     -13.398   4.112 -22.086  1.00 12.96           H   new
ATOM      0  HA  GLU A  66     -11.519   5.802 -21.486  1.00 12.96           H   new
ATOM      0  HB2 GLU A  66     -14.085   6.290 -22.609  1.00 12.96           H   new
ATOM      0  HB3 GLU A  66     -13.042   7.439 -22.465  1.00 12.96           H   new
ATOM      0  HG2 GLU A  66     -11.611   6.362 -23.983  1.00 12.96           H   new
ATOM      0  HG3 GLU A  66     -12.605   5.166 -24.093  1.00 12.96           H   new
ATOM    966  N   ILE A  67     -14.116   6.047 -19.659  1.00 12.23           N
ATOM    967  CA  ILE A  67     -14.661   6.583 -18.421  1.00 12.23           C
ATOM    968  C   ILE A  67     -15.132   5.489 -17.454  1.00 12.23           C
ATOM    969  O   ILE A  67     -15.413   5.760 -16.284  1.00 12.23           O
ATOM    970  CB  ILE A  67     -15.831   7.549 -18.720  1.00 12.23           C
ATOM    971  CG1 ILE A  67     -16.978   6.796 -19.408  1.00 12.23           C
ATOM    972  CG2 ILE A  67     -15.361   8.705 -19.604  1.00 12.23           C
ATOM    973  CD1 ILE A  67     -18.247   7.605 -19.521  1.00 12.23           C
ATOM      0  H   ILE A  67     -14.631   5.483 -20.054  1.00 12.23           H   new
ATOM      0  HA  ILE A  67     -13.938   7.062 -17.987  1.00 12.23           H   new
ATOM      0  HB  ILE A  67     -16.151   7.912 -17.879  1.00 12.23           H   new
ATOM      0 HG12 ILE A  67     -16.693   6.529 -20.296  1.00 12.23           H   new
ATOM      0 HG13 ILE A  67     -17.164   5.983 -18.913  1.00 12.23           H   new
ATOM      0 HG21 ILE A  67     -16.106   9.300 -19.782  1.00 12.23           H   new
ATOM      0 HG22 ILE A  67     -14.657   9.195 -19.150  1.00 12.23           H   new
ATOM      0 HG23 ILE A  67     -15.021   8.354 -20.442  1.00 12.23           H   new
ATOM      0 HD11 ILE A  67     -18.930   7.076 -19.962  1.00 12.23           H   new
ATOM      0 HD12 ILE A  67     -18.553   7.853 -18.635  1.00 12.23           H   new
ATOM      0 HD13 ILE A  67     -18.075   8.407 -20.039  1.00 12.23           H   new
ATOM    985  N   SER A  68     -15.199   4.236 -17.915  1.00 11.26           N
ATOM    986  CA  SER A  68     -15.801   3.170 -17.103  1.00 11.26           C
ATOM    987  C   SER A  68     -14.850   2.547 -16.077  1.00 11.26           C
ATOM    988  O   SER A  68     -14.643   1.331 -16.045  1.00 11.26           O
ATOM    989  CB  SER A  68     -16.332   2.083 -18.016  1.00 11.26           C
ATOM    990  OG  SER A  68     -17.342   2.570 -18.856  1.00 11.26           O
ATOM      0  H   SER A  68     -14.907   3.984 -18.684  1.00 11.26           H   new
ATOM      0  HA  SER A  68     -16.514   3.587 -16.595  1.00 11.26           H   new
ATOM      0  HB2 SER A  68     -15.607   1.726 -18.552  1.00 11.26           H   new
ATOM      0  HB3 SER A  68     -16.678   1.350 -17.483  1.00 11.26           H   new
ATOM      0  HG  SER A  68     -17.618   1.950 -19.352  1.00 11.26           H   new
ATOM    996  N   GLY A  69     -14.382   3.375 -15.151  1.00 10.17           N
ATOM    997  CA  GLY A  69     -13.401   2.971 -14.140  1.00 10.17           C
ATOM    998  C   GLY A  69     -14.018   2.205 -12.977  1.00 10.17           C
ATOM    999  O   GLY A  69     -13.314   1.757 -12.073  1.00 10.17           O
ATOM      0  H   GLY A  69     -14.625   4.197 -15.088  1.00 10.17           H   new
ATOM      0  HA2 GLY A  69     -12.722   2.419 -14.559  1.00 10.17           H   new
ATOM      0  HA3 GLY A  69     -12.954   3.761 -13.798  1.00 10.17           H   new
ATOM   1003  N   SER A  70     -15.336   2.069 -13.004  1.00  9.12           N
ATOM   1004  CA  SER A  70     -16.081   1.381 -11.969  1.00  9.12           C
ATOM   1005  C   SER A  70     -16.925   0.234 -12.518  1.00  9.12           C
ATOM   1006  O   SER A  70     -17.839  -0.233 -11.838  1.00  9.12           O
ATOM   1007  CB  SER A  70     -16.962   2.368 -11.227  1.00  9.12           C
ATOM   1008  OG  SER A  70     -17.865   3.000 -12.096  1.00  9.12           O
ATOM      0  H   SER A  70     -15.829   2.380 -13.636  1.00  9.12           H   new
ATOM      0  HA  SER A  70     -15.435   0.991 -11.359  1.00  9.12           H   new
ATOM      0  HB2 SER A  70     -17.452   1.906 -10.529  1.00  9.12           H   new
ATOM      0  HB3 SER A  70     -16.408   3.035 -10.792  1.00  9.12           H   new
ATOM      0  HG  SER A  70     -18.341   3.539 -11.662  1.00  9.12           H   new
ATOM   1014  N   SER A  71     -16.660  -0.218 -13.751  1.00  8.22           N
ATOM   1015  CA  SER A  71     -17.479  -1.312 -14.286  1.00  8.22           C
ATOM   1016  C   SER A  71     -17.436  -2.550 -13.386  1.00  8.22           C
ATOM   1017  O   SER A  71     -16.368  -2.965 -12.933  1.00  8.22           O
ATOM   1018  CB  SER A  71     -17.010  -1.706 -15.669  1.00  8.22           C
ATOM   1019  OG  SER A  71     -17.750  -2.801 -16.153  1.00  8.22           O
ATOM      0  H   SER A  71     -16.042   0.078 -14.271  1.00  8.22           H   new
ATOM      0  HA  SER A  71     -18.391  -0.983 -14.325  1.00  8.22           H   new
ATOM      0  HB2 SER A  71     -17.104  -0.954 -16.274  1.00  8.22           H   new
ATOM      0  HB3 SER A  71     -16.067  -1.933 -15.643  1.00  8.22           H   new
ATOM      0  HG  SER A  71     -17.478  -3.006 -16.921  1.00  8.22           H   new
ATOM   1025  N   ALA A  72     -18.605  -3.140 -13.140  1.00  7.55           N
ATOM   1026  CA  ALA A  72     -18.710  -4.346 -12.322  1.00  7.55           C
ATOM   1027  C   ALA A  72     -18.070  -5.539 -13.014  1.00  7.55           C
ATOM   1028  O   ALA A  72     -18.132  -5.658 -14.239  1.00  7.55           O
ATOM   1029  CB  ALA A  72     -20.164  -4.650 -12.007  1.00  7.55           C
ATOM      0  H   ALA A  72     -19.357  -2.853 -13.442  1.00  7.55           H   new
ATOM      0  HA  ALA A  72     -18.233  -4.182 -11.493  1.00  7.55           H   new
ATOM      0  HB1 ALA A  72     -20.217  -5.452 -11.464  1.00  7.55           H   new
ATOM      0  HB2 ALA A  72     -20.553  -3.906 -11.522  1.00  7.55           H   new
ATOM      0  HB3 ALA A  72     -20.653  -4.787 -12.834  1.00  7.55           H   new
ATOM   1035  N   ARG A  73     -17.492  -6.433 -12.217  1.00  7.21           N
ATOM   1036  CA  ARG A  73     -16.934  -7.685 -12.715  1.00  7.21           C
ATOM   1037  C   ARG A  73     -17.918  -8.832 -12.583  1.00  7.21           C
ATOM   1038  O   ARG A  73     -18.546  -8.995 -11.535  1.00  7.21           O
ATOM   1039  CB  ARG A  73     -15.657  -8.069 -11.974  1.00  7.21           C
ATOM   1040  CG  ARG A  73     -15.039  -9.406 -12.442  1.00  7.21           C
ATOM   1041  CD  ARG A  73     -13.687  -9.685 -11.855  1.00  7.21           C
ATOM   1042  NE  ARG A  73     -13.715  -9.808 -10.393  1.00  7.21           N
ATOM   1043  CZ  ARG A  73     -13.993 -10.950  -9.714  1.00  7.21           C
ATOM   1044  NH1 ARG A  73     -14.291 -12.059 -10.362  1.00  7.21           N1+
ATOM   1045  NH2 ARG A  73     -13.975 -10.948  -8.389  1.00  7.21           N
ATOM      0  H   ARG A  73     -17.412  -6.329 -11.367  1.00  7.21           H   new
ATOM      0  HA  ARG A  73     -16.735  -7.532 -13.652  1.00  7.21           H   new
ATOM      0  HB2 ARG A  73     -15.002  -7.363 -12.089  1.00  7.21           H   new
ATOM      0  HB3 ARG A  73     -15.849  -8.126 -11.025  1.00  7.21           H   new
ATOM      0  HG2 ARG A  73     -15.640 -10.130 -12.208  1.00  7.21           H   new
ATOM      0  HG3 ARG A  73     -14.967  -9.399 -13.409  1.00  7.21           H   new
ATOM      0  HD2 ARG A  73     -13.336 -10.504 -12.237  1.00  7.21           H   new
ATOM      0  HD3 ARG A  73     -13.078  -8.972 -12.104  1.00  7.21           H   new
ATOM      0  HE  ARG A  73     -13.542  -9.103  -9.931  1.00  7.21           H   new
ATOM      0 HH11 ARG A  73     -14.310 -12.063 -11.222  1.00  7.21           H   new
ATOM      0 HH12 ARG A  73     -14.466 -12.779  -9.925  1.00  7.21           H   new
ATOM      0 HH21 ARG A  73     -13.788 -10.225  -7.963  1.00  7.21           H   new
ATOM      0 HH22 ARG A  73     -14.151 -11.670  -7.955  1.00  7.21           H   new
ATOM   1059  N   TYR A  74     -18.040  -9.626 -13.638  1.00  7.23           N
ATOM   1060  CA  TYR A  74     -18.894 -10.801 -13.606  1.00  7.23           C
ATOM   1061  C   TYR A  74     -18.093 -11.998 -14.080  1.00  7.23           C
ATOM   1062  O   TYR A  74     -17.397 -11.916 -15.093  1.00  7.23           O
ATOM   1063  CB  TYR A  74     -20.100 -10.607 -14.524  1.00  7.23           C
ATOM   1064  CG  TYR A  74     -20.965  -9.437 -14.164  1.00  7.23           C
ATOM   1065  CD1 TYR A  74     -20.654  -8.187 -14.673  1.00  7.23           C
ATOM   1066  CD2 TYR A  74     -22.059  -9.598 -13.331  1.00  7.23           C
ATOM   1067  CE1 TYR A  74     -21.430  -7.106 -14.360  1.00  7.23           C
ATOM   1068  CE2 TYR A  74     -22.839  -8.507 -13.009  1.00  7.23           C
ATOM   1069  CZ  TYR A  74     -22.526  -7.262 -13.522  1.00  7.23           C
ATOM   1070  OH  TYR A  74     -23.305  -6.171 -13.204  1.00  7.23           O
ATOM      0  H   TYR A  74     -17.634  -9.500 -14.386  1.00  7.23           H   new
ATOM      0  HA  TYR A  74     -19.210 -10.943 -12.700  1.00  7.23           H   new
ATOM      0  HB2 TYR A  74     -19.786 -10.496 -15.435  1.00  7.23           H   new
ATOM      0  HB3 TYR A  74     -20.640 -11.413 -14.507  1.00  7.23           H   new
ATOM      0  HD1 TYR A  74     -19.916  -8.083 -15.229  1.00  7.23           H   new
ATOM      0  HD2 TYR A  74     -22.267 -10.438 -12.990  1.00  7.23           H   new
ATOM      0  HE1 TYR A  74     -21.224  -6.268 -14.707  1.00  7.23           H   new
ATOM      0  HE2 TYR A  74     -23.574  -8.609 -12.448  1.00  7.23           H   new
ATOM      0  HH  TYR A  74     -23.928  -6.410 -12.694  1.00  7.23           H   new
ATOM   1080  N   ASP A  75     -18.218 -13.115 -13.382  1.00  7.63           N
ATOM   1081  CA  ASP A  75     -17.524 -14.323 -13.799  1.00  7.63           C
ATOM   1082  C   ASP A  75     -18.481 -15.150 -14.634  1.00  7.63           C
ATOM   1083  O   ASP A  75     -19.513 -15.589 -14.127  1.00  7.63           O
ATOM   1084  CB  ASP A  75     -17.016 -15.080 -12.577  1.00  7.63           C
ATOM   1085  CG  ASP A  75     -15.924 -14.294 -11.852  1.00  7.63           C
ATOM   1086  OD1 ASP A  75     -15.310 -13.440 -12.469  1.00  7.63           O
ATOM   1087  OD2 ASP A  75     -15.720 -14.504 -10.678  1.00  7.63           O1-
ATOM      0  H   ASP A  75     -18.695 -13.196 -12.671  1.00  7.63           H   new
ATOM      0  HA  ASP A  75     -16.746 -14.111 -14.338  1.00  7.63           H   new
ATOM      0  HB2 ASP A  75     -17.753 -15.250 -11.970  1.00  7.63           H   new
ATOM      0  HB3 ASP A  75     -16.669 -15.944 -12.850  1.00  7.63           H   new
ATOM   1092  N   VAL A  76     -18.160 -15.302 -15.910  1.00  8.42           N
ATOM   1093  CA  VAL A  76     -19.044 -15.956 -16.865  1.00  8.42           C
ATOM   1094  C   VAL A  76     -18.370 -17.105 -17.611  1.00  8.42           C
ATOM   1095  O   VAL A  76     -17.221 -16.982 -18.045  1.00  8.42           O
ATOM   1096  CB  VAL A  76     -19.578 -14.908 -17.864  1.00  8.42           C
ATOM   1097  CG1 VAL A  76     -20.453 -15.561 -18.900  1.00  8.42           C
ATOM   1098  CG2 VAL A  76     -20.372 -13.831 -17.100  1.00  8.42           C
ATOM      0  H   VAL A  76     -17.419 -15.027 -16.250  1.00  8.42           H   new
ATOM      0  HA  VAL A  76     -19.777 -16.348 -16.364  1.00  8.42           H   new
ATOM      0  HB  VAL A  76     -18.828 -14.494 -18.319  1.00  8.42           H   new
ATOM      0 HG11 VAL A  76     -20.779 -14.889 -19.518  1.00  8.42           H   new
ATOM      0 HG12 VAL A  76     -19.939 -16.225 -19.386  1.00  8.42           H   new
ATOM      0 HG13 VAL A  76     -21.205 -15.991 -18.464  1.00  8.42           H   new
ATOM      0 HG21 VAL A  76     -20.708 -13.171 -17.727  1.00  8.42           H   new
ATOM      0 HG22 VAL A  76     -21.117 -14.245 -16.637  1.00  8.42           H   new
ATOM      0 HG23 VAL A  76     -19.792 -13.397 -16.455  1.00  8.42           H   new
ATOM   1108  N   THR A  77     -19.083 -18.221 -17.739  1.00  9.50           N
ATOM   1109  CA  THR A  77     -18.571 -19.394 -18.439  1.00  9.50           C
ATOM   1110  C   THR A  77     -19.356 -19.663 -19.714  1.00  9.50           C
ATOM   1111  O   THR A  77     -20.562 -19.427 -19.778  1.00  9.50           O
ATOM   1112  CB  THR A  77     -18.662 -20.650 -17.568  1.00  9.50           C
ATOM   1113  CG2 THR A  77     -20.110 -20.958 -17.311  1.00  9.50           C
ATOM   1114  OG1 THR A  77     -18.057 -21.757 -18.250  1.00  9.50           O
ATOM      0  H   THR A  77     -19.877 -18.319 -17.422  1.00  9.50           H   new
ATOM      0  HA  THR A  77     -17.644 -19.201 -18.650  1.00  9.50           H   new
ATOM      0  HB  THR A  77     -18.199 -20.500 -16.729  1.00  9.50           H   new
ATOM      0  HG1 THR A  77     -18.107 -22.444 -17.769  1.00  9.50           H   new
ATOM      0 HG21 THR A  77     -20.179 -21.753 -16.759  1.00  9.50           H   new
ATOM      0 HG22 THR A  77     -20.524 -20.210 -16.853  1.00  9.50           H   new
ATOM      0 HG23 THR A  77     -20.563 -21.110 -18.155  1.00  9.50           H   new
ATOM   1122  N   LEU A  78     -18.675 -20.178 -20.728  1.00 10.69           N
ATOM   1123  CA  LEU A  78     -19.340 -20.543 -21.976  1.00 10.69           C
ATOM   1124  C   LEU A  78     -19.551 -22.046 -22.105  1.00 10.69           C
ATOM   1125  O   LEU A  78     -18.599 -22.823 -22.009  1.00 10.69           O
ATOM   1126  CB  LEU A  78     -18.544 -20.012 -23.162  1.00 10.69           C
ATOM   1127  CG  LEU A  78     -19.072 -20.395 -24.529  1.00 10.69           C
ATOM   1128  CD1 LEU A  78     -20.434 -19.823 -24.709  1.00 10.69           C
ATOM   1129  CD2 LEU A  78     -18.138 -19.841 -25.589  1.00 10.69           C
ATOM      0  H   LEU A  78     -17.828 -20.325 -20.717  1.00 10.69           H   new
ATOM      0  HA  LEU A  78     -20.220 -20.136 -21.967  1.00 10.69           H   new
ATOM      0  HB2 LEU A  78     -18.515 -19.044 -23.104  1.00 10.69           H   new
ATOM      0  HB3 LEU A  78     -17.630 -20.329 -23.086  1.00 10.69           H   new
ATOM      0  HG  LEU A  78     -19.119 -21.361 -24.609  1.00 10.69           H   new
ATOM      0 HD11 LEU A  78     -20.775 -20.067 -25.584  1.00 10.69           H   new
ATOM      0 HD12 LEU A  78     -21.025 -20.172 -24.024  1.00 10.69           H   new
ATOM      0 HD13 LEU A  78     -20.391 -18.857 -24.637  1.00 10.69           H   new
ATOM      0 HD21 LEU A  78     -18.468 -20.081 -26.469  1.00 10.69           H   new
ATOM      0 HD22 LEU A  78     -18.098 -18.875 -25.512  1.00 10.69           H   new
ATOM      0 HD23 LEU A  78     -17.251 -20.212 -25.465  1.00 10.69           H   new
ATOM   1141  N   SER A  79     -20.808 -22.451 -22.274  1.00 11.75           N
ATOM   1142  CA  SER A  79     -21.166 -23.853 -22.413  1.00 11.75           C
ATOM   1143  C   SER A  79     -20.949 -24.370 -23.831  1.00 11.75           C
ATOM   1144  O   SER A  79     -20.831 -23.600 -24.787  1.00 11.75           O
ATOM   1145  CB  SER A  79     -22.609 -24.061 -22.021  1.00 11.75           C
ATOM   1146  OG  SER A  79     -23.450 -23.410 -22.918  1.00 11.75           O
ATOM      0  H   SER A  79     -21.479 -21.914 -22.311  1.00 11.75           H   new
ATOM      0  HA  SER A  79     -20.583 -24.354 -21.822  1.00 11.75           H   new
ATOM      0  HB2 SER A  79     -22.813 -25.009 -22.006  1.00 11.75           H   new
ATOM      0  HB3 SER A  79     -22.759 -23.724 -21.124  1.00 11.75           H   new
ATOM      0  HG  SER A  79     -23.392 -22.580 -22.804  1.00 11.75           H   new
ATOM   1152  N   GLU A  80     -21.027 -25.690 -23.975  1.00 12.44           N
ATOM   1153  CA  GLU A  80     -20.872 -26.382 -25.257  1.00 12.44           C
ATOM   1154  C   GLU A  80     -21.947 -26.010 -26.281  1.00 12.44           C
ATOM   1155  O   GLU A  80     -21.752 -26.173 -27.484  1.00 12.44           O
ATOM   1156  CB  GLU A  80     -20.882 -27.896 -25.029  1.00 12.44           C
ATOM   1157  CG  GLU A  80     -19.662 -28.423 -24.273  1.00 12.44           C
ATOM   1158  CD  GLU A  80     -19.698 -29.920 -24.033  1.00 12.44           C
ATOM   1159  OE1 GLU A  80     -20.685 -30.536 -24.357  1.00 12.44           O
ATOM   1160  OE2 GLU A  80     -18.731 -30.441 -23.526  1.00 12.44           O1-
ATOM      0  H   GLU A  80     -21.175 -26.222 -23.316  1.00 12.44           H   new
ATOM      0  HA  GLU A  80     -20.022 -26.097 -25.627  1.00 12.44           H   new
ATOM      0  HB2 GLU A  80     -21.683 -28.134 -24.536  1.00 12.44           H   new
ATOM      0  HB3 GLU A  80     -20.935 -28.342 -25.889  1.00 12.44           H   new
ATOM      0  HG2 GLU A  80     -18.861 -28.202 -24.773  1.00 12.44           H   new
ATOM      0  HG3 GLU A  80     -19.598 -27.967 -23.419  1.00 12.44           H   new
ATOM   1167  N   GLN A  81     -23.089 -25.521 -25.800  1.00 12.59           N
ATOM   1168  CA  GLN A  81     -24.203 -25.152 -26.665  1.00 12.59           C
ATOM   1169  C   GLN A  81     -24.127 -23.695 -27.138  1.00 12.59           C
ATOM   1170  O   GLN A  81     -25.010 -23.228 -27.858  1.00 12.59           O
ATOM   1171  CB  GLN A  81     -25.533 -25.381 -25.942  1.00 12.59           C
ATOM   1172  CG  GLN A  81     -25.814 -26.837 -25.558  1.00 12.59           C
ATOM   1173  CD  GLN A  81     -25.912 -27.763 -26.770  1.00 12.59           C
ATOM   1174  NE2 GLN A  81     -25.193 -28.881 -26.730  1.00 12.59           N
ATOM   1175  OE1 GLN A  81     -26.640 -27.476 -27.725  1.00 12.59           O
ATOM      0  H   GLN A  81     -23.238 -25.395 -24.962  1.00 12.59           H   new
ATOM      0  HA  GLN A  81     -24.146 -25.719 -27.450  1.00 12.59           H   new
ATOM      0  HB2 GLN A  81     -25.547 -24.839 -25.137  1.00 12.59           H   new
ATOM      0  HB3 GLN A  81     -26.253 -25.065 -26.509  1.00 12.59           H   new
ATOM      0  HG2 GLN A  81     -25.110 -27.154 -24.971  1.00 12.59           H   new
ATOM      0  HG3 GLN A  81     -26.643 -26.880 -25.056  1.00 12.59           H   new
ATOM      0 HE21 GLN A  81     -24.696 -29.049 -26.048  1.00 12.59           H   new
ATOM      0 HE22 GLN A  81     -25.225 -29.436 -27.386  1.00 12.59           H   new
ATOM   1184  N   GLY A  82     -23.088 -22.964 -26.721  1.00 12.17           N
ATOM   1185  CA  GLY A  82     -22.916 -21.565 -27.112  1.00 12.17           C
ATOM   1186  C   GLY A  82     -23.526 -20.562 -26.125  1.00 12.17           C
ATOM   1187  O   GLY A  82     -23.332 -19.353 -26.254  1.00 12.17           O
ATOM      0  H   GLY A  82     -22.468 -23.265 -26.207  1.00 12.17           H   new
ATOM      0  HA2 GLY A  82     -21.969 -21.379 -27.204  1.00 12.17           H   new
ATOM      0  HA3 GLY A  82     -23.318 -21.431 -27.985  1.00 12.17           H   new
ATOM   1191  N   GLU A  83     -24.267 -21.061 -25.150  1.00 11.32           N
ATOM   1192  CA  GLU A  83     -24.908 -20.217 -24.149  1.00 11.32           C
ATOM   1193  C   GLU A  83     -23.944 -19.866 -23.015  1.00 11.32           C
ATOM   1194  O   GLU A  83     -23.223 -20.738 -22.512  1.00 11.32           O
ATOM   1195  CB  GLU A  83     -26.166 -20.913 -23.615  1.00 11.32           C
ATOM   1196  CG  GLU A  83     -27.001 -20.096 -22.634  1.00 11.32           C
ATOM   1197  CD  GLU A  83     -28.284 -20.800 -22.215  1.00 11.32           C
ATOM   1198  OE1 GLU A  83     -28.586 -21.819 -22.775  1.00 11.32           O
ATOM   1199  OE2 GLU A  83     -28.939 -20.337 -21.288  1.00 11.32           O1-
ATOM      0  H   GLU A  83     -24.415 -21.902 -25.047  1.00 11.32           H   new
ATOM      0  HA  GLU A  83     -25.168 -19.382 -24.568  1.00 11.32           H   new
ATOM      0  HB2 GLU A  83     -26.727 -21.157 -24.368  1.00 11.32           H   new
ATOM      0  HB3 GLU A  83     -25.900 -21.739 -23.180  1.00 11.32           H   new
ATOM      0  HG2 GLU A  83     -26.470 -19.906 -21.845  1.00 11.32           H   new
ATOM      0  HG3 GLU A  83     -27.223 -19.243 -23.039  1.00 11.32           H   new
ATOM   1206  N   PHE A  84     -23.945 -18.595 -22.611  1.00 10.27           N
ATOM   1207  CA  PHE A  84     -23.102 -18.133 -21.509  1.00 10.27           C
ATOM   1208  C   PHE A  84     -23.859 -18.166 -20.182  1.00 10.27           C
ATOM   1209  O   PHE A  84     -25.032 -17.789 -20.128  1.00 10.27           O
ATOM   1210  CB  PHE A  84     -22.639 -16.702 -21.760  1.00 10.27           C
ATOM   1211  CG  PHE A  84     -21.647 -16.514 -22.881  1.00 10.27           C
ATOM   1212  CD1 PHE A  84     -22.082 -16.328 -24.184  1.00 10.27           C
ATOM   1213  CD2 PHE A  84     -20.281 -16.488 -22.631  1.00 10.27           C
ATOM   1214  CE1 PHE A  84     -21.178 -16.118 -25.211  1.00 10.27           C
ATOM   1215  CE2 PHE A  84     -19.374 -16.274 -23.652  1.00 10.27           C
ATOM   1216  CZ  PHE A  84     -19.821 -16.087 -24.945  1.00 10.27           C
ATOM      0  H   PHE A  84     -24.431 -17.981 -22.966  1.00 10.27           H   new
ATOM      0  HA  PHE A  84     -22.339 -18.730 -21.460  1.00 10.27           H   new
ATOM      0  HB2 PHE A  84     -23.419 -16.157 -21.948  1.00 10.27           H   new
ATOM      0  HB3 PHE A  84     -22.244 -16.361 -20.942  1.00 10.27           H   new
ATOM      0  HD1 PHE A  84     -22.993 -16.345 -24.371  1.00 10.27           H   new
ATOM      0  HD2 PHE A  84     -19.972 -16.617 -21.763  1.00 10.27           H   new
ATOM      0  HE1 PHE A  84     -21.483 -15.998 -26.081  1.00 10.27           H   new
ATOM      0  HE2 PHE A  84     -18.463 -16.256 -23.468  1.00 10.27           H   new
ATOM      0  HZ  PHE A  84     -19.213 -15.941 -25.633  1.00 10.27           H   new
ATOM   1226  N   LYS A  85     -23.178 -18.574 -19.107  1.00  9.20           N
ATOM   1227  CA  LYS A  85     -23.795 -18.618 -17.782  1.00  9.20           C
ATOM   1228  C   LYS A  85     -23.022 -17.808 -16.744  1.00  9.20           C
ATOM   1229  O   LYS A  85     -21.790 -17.783 -16.735  1.00  9.20           O
ATOM   1230  CB  LYS A  85     -23.904 -20.067 -17.296  1.00  9.20           C
ATOM   1231  CG  LYS A  85     -24.728 -21.005 -18.189  1.00  9.20           C
ATOM   1232  CD  LYS A  85     -26.216 -20.656 -18.172  1.00  9.20           C
ATOM   1233  CE  LYS A  85     -27.019 -21.658 -18.986  1.00  9.20           C
ATOM   1234  NZ  LYS A  85     -28.471 -21.312 -19.038  1.00  9.20           N1+
ATOM      0  H   LYS A  85     -22.357 -18.829 -19.126  1.00  9.20           H   new
ATOM      0  HA  LYS A  85     -24.676 -18.222 -17.875  1.00  9.20           H   new
ATOM      0  HB2 LYS A  85     -23.009 -20.431 -17.211  1.00  9.20           H   new
ATOM      0  HB3 LYS A  85     -24.295 -20.065 -16.408  1.00  9.20           H   new
ATOM      0  HG2 LYS A  85     -24.396 -20.957 -19.099  1.00  9.20           H   new
ATOM      0  HG3 LYS A  85     -24.608 -21.920 -17.891  1.00  9.20           H   new
ATOM      0  HD2 LYS A  85     -26.539 -20.644 -17.257  1.00  9.20           H   new
ATOM      0  HD3 LYS A  85     -26.347 -19.764 -18.530  1.00  9.20           H   new
ATOM      0  HE2 LYS A  85     -26.665 -21.696 -19.888  1.00  9.20           H   new
ATOM      0  HE3 LYS A  85     -26.913 -22.542 -18.602  1.00  9.20           H   new
ATOM      0  HZ1 LYS A  85     -28.952 -22.057 -19.112  1.00  9.20           H   new
ATOM      0  HZ2 LYS A  85     -28.701 -20.884 -18.292  1.00  9.20           H   new
ATOM      0  HZ3 LYS A  85     -28.627 -20.788 -19.740  1.00  9.20           H   new
ATOM   1248  N   LEU A  86     -23.757 -17.202 -15.818  1.00  8.30           N
ATOM   1249  CA  LEU A  86     -23.154 -16.426 -14.735  1.00  8.30           C
ATOM   1250  C   LEU A  86     -22.820 -17.319 -13.545  1.00  8.30           C
ATOM   1251  O   LEU A  86     -23.683 -18.020 -13.019  1.00  8.30           O
ATOM   1252  CB  LEU A  86     -24.093 -15.282 -14.333  1.00  8.30           C
ATOM   1253  CG  LEU A  86     -23.622 -14.388 -13.190  1.00  8.30           C
ATOM   1254  CD1 LEU A  86     -22.350 -13.662 -13.591  1.00  8.30           C
ATOM   1255  CD2 LEU A  86     -24.714 -13.382 -12.864  1.00  8.30           C
ATOM      0  H   LEU A  86     -24.616 -17.228 -15.798  1.00  8.30           H   new
ATOM      0  HA  LEU A  86     -22.320 -16.042 -15.048  1.00  8.30           H   new
ATOM      0  HB2 LEU A  86     -24.244 -14.725 -15.112  1.00  8.30           H   new
ATOM      0  HB3 LEU A  86     -24.950 -15.664 -14.087  1.00  8.30           H   new
ATOM      0  HG  LEU A  86     -23.436 -14.931 -12.408  1.00  8.30           H   new
ATOM      0 HD11 LEU A  86     -22.056 -13.096 -12.860  1.00  8.30           H   new
ATOM      0 HD12 LEU A  86     -21.658 -14.310 -13.796  1.00  8.30           H   new
ATOM      0 HD13 LEU A  86     -22.522 -13.116 -14.374  1.00  8.30           H   new
ATOM      0 HD21 LEU A  86     -24.421 -12.810 -12.138  1.00  8.30           H   new
ATOM      0 HD22 LEU A  86     -24.899 -12.840 -13.647  1.00  8.30           H   new
ATOM      0 HD23 LEU A  86     -25.520 -13.853 -12.599  1.00  8.30           H   new
ATOM   1267  N   LEU A  87     -21.550 -17.303 -13.149  1.00  7.68           N
ATOM   1268  CA  LEU A  87     -21.024 -18.152 -12.087  1.00  7.68           C
ATOM   1269  C   LEU A  87     -21.163 -17.569 -10.682  1.00  7.68           C
ATOM   1270  O   LEU A  87     -20.906 -18.255  -9.693  1.00  7.68           O
ATOM   1271  CB  LEU A  87     -19.542 -18.379 -12.352  1.00  7.68           C
ATOM   1272  CG  LEU A  87     -19.203 -19.081 -13.655  1.00  7.68           C
ATOM   1273  CD1 LEU A  87     -17.697 -19.087 -13.826  1.00  7.68           C
ATOM   1274  CD2 LEU A  87     -19.769 -20.484 -13.614  1.00  7.68           C
ATOM      0  H   LEU A  87     -20.958 -16.786 -13.499  1.00  7.68           H   new
ATOM      0  HA  LEU A  87     -21.547 -18.969 -12.104  1.00  7.68           H   new
ATOM      0  HB2 LEU A  87     -19.094 -17.519 -12.342  1.00  7.68           H   new
ATOM      0  HB3 LEU A  87     -19.176 -18.899 -11.619  1.00  7.68           H   new
ATOM      0  HG  LEU A  87     -19.593 -18.620 -14.414  1.00  7.68           H   new
ATOM      0 HD11 LEU A  87     -17.467 -19.533 -14.656  1.00  7.68           H   new
ATOM      0 HD12 LEU A  87     -17.370 -18.174 -13.849  1.00  7.68           H   new
ATOM      0 HD13 LEU A  87     -17.289 -19.557 -13.083  1.00  7.68           H   new
ATOM      0 HD21 LEU A  87     -19.558 -20.942 -14.442  1.00  7.68           H   new
ATOM      0 HD22 LEU A  87     -19.380 -20.968 -12.869  1.00  7.68           H   new
ATOM      0 HD23 LEU A  87     -20.732 -20.442 -13.504  1.00  7.68           H   new
ATOM   1286  N   SER A  88     -21.543 -16.302 -10.591  1.00  7.38           N
ATOM   1287  CA  SER A  88     -21.668 -15.637  -9.300  1.00  7.38           C
ATOM   1288  C   SER A  88     -22.742 -14.562  -9.323  1.00  7.38           C
ATOM   1289  O   SER A  88     -22.668 -13.610 -10.101  1.00  7.38           O
ATOM   1290  CB  SER A  88     -20.345 -15.021  -8.896  1.00  7.38           C
ATOM   1291  OG  SER A  88     -20.463 -14.347  -7.674  1.00  7.38           O
ATOM      0  H   SER A  88     -21.734 -15.807 -11.268  1.00  7.38           H   new
ATOM      0  HA  SER A  88     -21.927 -16.310  -8.651  1.00  7.38           H   new
ATOM      0  HB2 SER A  88     -19.669 -15.713  -8.824  1.00  7.38           H   new
ATOM      0  HB3 SER A  88     -20.047 -14.404  -9.583  1.00  7.38           H   new
ATOM      0  HG  SER A  88     -19.721 -14.013  -7.465  1.00  7.38           H   new
ATOM   1297  N   GLU A  89     -23.729 -14.714  -8.448  1.00  7.40           N
ATOM   1298  CA  GLU A  89     -24.867 -13.807  -8.395  1.00  7.40           C
ATOM   1299  C   GLU A  89     -25.371 -13.658  -6.963  1.00  7.40           C
ATOM   1300  O   GLU A  89     -25.460 -14.637  -6.224  1.00  7.40           O
ATOM   1301  CB  GLU A  89     -25.986 -14.362  -9.284  1.00  7.40           C
ATOM   1302  CG  GLU A  89     -27.206 -13.469  -9.448  1.00  7.40           C
ATOM   1303  CD  GLU A  89     -28.271 -14.085 -10.331  1.00  7.40           C
ATOM   1304  OE1 GLU A  89     -28.097 -15.210 -10.744  1.00  7.40           O
ATOM   1305  OE2 GLU A  89     -29.266 -13.448 -10.576  1.00  7.40           O1-
ATOM      0  H   GLU A  89     -23.757 -15.348  -7.867  1.00  7.40           H   new
ATOM      0  HA  GLU A  89     -24.592 -12.933  -8.713  1.00  7.40           H   new
ATOM      0  HB2 GLU A  89     -25.618 -14.543 -10.163  1.00  7.40           H   new
ATOM      0  HB3 GLU A  89     -26.275 -15.212  -8.918  1.00  7.40           H   new
ATOM      0  HG2 GLU A  89     -27.584 -13.282  -8.575  1.00  7.40           H   new
ATOM      0  HG3 GLU A  89     -26.931 -12.619  -9.826  1.00  7.40           H   new
ATOM   1312  N   GLU A  90     -25.680 -12.431  -6.561  1.00  7.65           N
ATOM   1313  CA  GLU A  90     -26.254 -12.189  -5.240  1.00  7.65           C
ATOM   1314  C   GLU A  90     -27.630 -12.844  -5.120  1.00  7.65           C
ATOM   1315  O   GLU A  90     -28.465 -12.695  -6.012  1.00  7.65           O
ATOM   1316  CB  GLU A  90     -26.354 -10.683  -4.978  1.00  7.65           C
ATOM   1317  CG  GLU A  90     -26.846 -10.299  -3.580  1.00  7.65           C
ATOM   1318  CD  GLU A  90     -26.862  -8.800  -3.351  1.00  7.65           C
ATOM   1319  OE1 GLU A  90     -26.537  -8.072  -4.260  1.00  7.65           O
ATOM   1320  OE2 GLU A  90     -27.196  -8.387  -2.265  1.00  7.65           O1-
ATOM      0  H   GLU A  90     -25.566 -11.724  -7.037  1.00  7.65           H   new
ATOM      0  HA  GLU A  90     -25.671 -12.585  -4.573  1.00  7.65           H   new
ATOM      0  HB2 GLU A  90     -25.480 -10.285  -5.119  1.00  7.65           H   new
ATOM      0  HB3 GLU A  90     -26.952 -10.293  -5.635  1.00  7.65           H   new
ATOM      0  HG2 GLU A  90     -27.740 -10.651  -3.449  1.00  7.65           H   new
ATOM      0  HG3 GLU A  90     -26.276 -10.717  -2.915  1.00  7.65           H   new
ATOM   1327  N   LYS A  91     -27.879 -13.545  -4.018  1.00  7.99           N
ATOM   1328  CA  LYS A  91     -29.177 -14.180  -3.791  1.00  7.99           C
ATOM   1329  C   LYS A  91     -29.777 -13.725  -2.470  1.00  7.99           C
ATOM   1330  O   LYS A  91     -29.053 -13.367  -1.542  1.00  7.99           O
ATOM   1331  CB  LYS A  91     -29.062 -15.710  -3.827  1.00  7.99           C
ATOM   1332  CG  LYS A  91     -28.556 -16.303  -5.167  1.00  7.99           C
ATOM   1333  CD  LYS A  91     -29.580 -16.129  -6.305  1.00  7.99           C
ATOM   1334  CE  LYS A  91     -29.091 -16.792  -7.600  1.00  7.99           C
ATOM   1335  NZ  LYS A  91     -30.065 -16.634  -8.737  1.00  7.99           N1+
ATOM      0  H   LYS A  91     -27.308 -13.666  -3.386  1.00  7.99           H   new
ATOM      0  HA  LYS A  91     -29.768 -13.906  -4.510  1.00  7.99           H   new
ATOM      0  HB2 LYS A  91     -28.462 -15.992  -3.118  1.00  7.99           H   new
ATOM      0  HB3 LYS A  91     -29.932 -16.090  -3.630  1.00  7.99           H   new
ATOM      0  HG2 LYS A  91     -27.723 -15.872  -5.415  1.00  7.99           H   new
ATOM      0  HG3 LYS A  91     -28.363 -17.246  -5.049  1.00  7.99           H   new
ATOM      0  HD2 LYS A  91     -30.429 -16.517  -6.041  1.00  7.99           H   new
ATOM      0  HD3 LYS A  91     -29.736 -15.184  -6.461  1.00  7.99           H   new
ATOM      0  HE2 LYS A  91     -28.238 -16.407  -7.854  1.00  7.99           H   new
ATOM      0  HE3 LYS A  91     -28.939 -17.736  -7.438  1.00  7.99           H   new
ATOM      0  HZ1 LYS A  91     -30.403 -17.429  -8.952  1.00  7.99           H   new
ATOM      0  HZ2 LYS A  91     -30.724 -16.089  -8.490  1.00  7.99           H   new
ATOM      0  HZ3 LYS A  91     -29.645 -16.290  -9.442  1.00  7.99           H   new
ATOM   1349  N   VAL A  92     -31.101 -13.751  -2.392  1.00  8.20           N
ATOM   1350  CA  VAL A  92     -31.818 -13.372  -1.183  1.00  8.20           C
ATOM   1351  C   VAL A  92     -31.983 -14.559  -0.220  1.00  8.20           C
ATOM   1352  O   VAL A  92     -32.508 -15.593  -0.631  1.00  8.20           O
ATOM   1353  CB  VAL A  92     -33.207 -12.845  -1.563  1.00  8.20           C
ATOM   1354  CG1 VAL A  92     -33.994 -12.510  -0.312  1.00  8.20           C
ATOM   1355  CG2 VAL A  92     -33.048 -11.626  -2.438  1.00  8.20           C
ATOM      0  H   VAL A  92     -31.611 -13.990  -3.042  1.00  8.20           H   new
ATOM      0  HA  VAL A  92     -31.300 -12.686  -0.733  1.00  8.20           H   new
ATOM      0  HB  VAL A  92     -33.695 -13.525  -2.053  1.00  8.20           H   new
ATOM      0 HG11 VAL A  92     -34.871 -12.178  -0.560  1.00  8.20           H   new
ATOM      0 HG12 VAL A  92     -34.093 -13.307   0.231  1.00  8.20           H   new
ATOM      0 HG13 VAL A  92     -33.523 -11.830   0.195  1.00  8.20           H   new
ATOM      0 HG21 VAL A  92     -33.923 -11.287  -2.683  1.00  8.20           H   new
ATOM      0 HG22 VAL A  92     -32.560 -10.941  -1.954  1.00  8.20           H   new
ATOM      0 HG23 VAL A  92     -32.558 -11.865  -3.241  1.00  8.20           H   new
ATOM   1365  N   PRO A  93     -31.527 -14.467   1.044  1.00  8.12           N
ATOM   1366  CA  PRO A  93     -31.657 -15.495   2.061  1.00  8.12           C
ATOM   1367  C   PRO A  93     -33.112 -15.863   2.276  1.00  8.12           C
ATOM   1368  O   PRO A  93     -33.986 -14.991   2.275  1.00  8.12           O
ATOM   1369  CB  PRO A  93     -31.069 -14.822   3.304  1.00  8.12           C
ATOM   1370  CG  PRO A  93     -30.112 -13.795   2.761  1.00  8.12           C
ATOM   1371  CD  PRO A  93     -30.742 -13.300   1.480  1.00  8.12           C
ATOM      0  HA  PRO A  93     -31.211 -16.325   1.829  1.00  8.12           H   new
ATOM      0  HB2 PRO A  93     -31.762 -14.409   3.843  1.00  8.12           H   new
ATOM      0  HB3 PRO A  93     -30.614 -15.464   3.871  1.00  8.12           H   new
ATOM      0  HG2 PRO A  93     -29.983 -13.069   3.391  1.00  8.12           H   new
ATOM      0  HG3 PRO A  93     -29.239 -14.184   2.594  1.00  8.12           H   new
ATOM      0  HD2 PRO A  93     -31.302 -12.522   1.629  1.00  8.12           H   new
ATOM      0  HD3 PRO A  93     -30.075 -13.047   0.823  1.00  8.12           H   new
ATOM   1379  N   TRP A  94     -33.367 -17.132   2.560  1.00  7.73           N
ATOM   1380  CA  TRP A  94     -34.731 -17.592   2.801  1.00  7.73           C
ATOM   1381  C   TRP A  94     -35.434 -16.765   3.870  1.00  7.73           C
ATOM   1382  O   TRP A  94     -36.602 -16.413   3.720  1.00  7.73           O
ATOM   1383  CB  TRP A  94     -34.755 -19.069   3.164  1.00  7.73           C
ATOM   1384  CG  TRP A  94     -36.133 -19.577   3.385  1.00  7.73           C
ATOM   1385  CD1 TRP A  94     -36.682 -20.006   4.555  1.00  7.73           C
ATOM   1386  CD2 TRP A  94     -37.177 -19.667   2.392  1.00  7.73           C
ATOM   1387  CE2 TRP A  94     -38.308 -20.175   3.031  1.00  7.73           C
ATOM   1388  CE3 TRP A  94     -37.240 -19.361   1.030  1.00  7.73           C
ATOM   1389  NE1 TRP A  94     -37.988 -20.384   4.351  1.00  7.73           N
ATOM   1390  CZ2 TRP A  94     -39.497 -20.383   2.358  1.00  7.73           C
ATOM   1391  CZ3 TRP A  94     -38.431 -19.570   0.355  1.00  7.73           C
ATOM   1392  CH2 TRP A  94     -39.531 -20.067   1.002  1.00  7.73           C
ATOM      0  H   TRP A  94     -32.766 -17.745   2.619  1.00  7.73           H   new
ATOM      0  HA  TRP A  94     -35.220 -17.471   1.972  1.00  7.73           H   new
ATOM      0  HB2 TRP A  94     -34.335 -19.580   2.455  1.00  7.73           H   new
ATOM      0  HB3 TRP A  94     -34.229 -19.211   3.966  1.00  7.73           H   new
ATOM      0  HD1 TRP A  94     -36.239 -20.039   5.372  1.00  7.73           H   new
ATOM      0  HE1 TRP A  94     -38.518 -20.699   4.951  1.00  7.73           H   new
ATOM      0  HE3 TRP A  94     -36.496 -19.023   0.585  1.00  7.73           H   new
ATOM      0  HZ2 TRP A  94     -40.246 -20.721   2.794  1.00  7.73           H   new
ATOM      0  HZ3 TRP A  94     -38.485 -19.370  -0.552  1.00  7.73           H   new
ATOM      0  HH2 TRP A  94     -40.319 -20.196   0.525  1.00  7.73           H   new
ATOM   1403  N   ASP A  95     -34.733 -16.428   4.948  1.00  7.12           N
ATOM   1404  CA  ASP A  95     -35.367 -15.654   6.006  1.00  7.12           C
ATOM   1405  C   ASP A  95     -35.922 -14.323   5.487  1.00  7.12           C
ATOM   1406  O   ASP A  95     -36.933 -13.838   5.991  1.00  7.12           O
ATOM   1407  CB  ASP A  95     -34.375 -15.374   7.135  1.00  7.12           C
ATOM   1408  CG  ASP A  95     -34.035 -16.612   7.962  1.00  7.12           C
ATOM   1409  OD1 ASP A  95     -34.723 -17.601   7.846  1.00  7.12           O
ATOM   1410  OD2 ASP A  95     -33.082 -16.555   8.700  1.00  7.12           O1-
ATOM      0  H   ASP A  95     -33.909 -16.632   5.084  1.00  7.12           H   new
ATOM      0  HA  ASP A  95     -36.106 -16.186   6.340  1.00  7.12           H   new
ATOM      0  HB2 ASP A  95     -33.559 -15.011   6.757  1.00  7.12           H   new
ATOM      0  HB3 ASP A  95     -34.744 -14.694   7.720  1.00  7.12           H   new
ATOM   1415  N   GLN A  96     -35.265 -13.715   4.491  1.00  6.42           N
ATOM   1416  CA  GLN A  96     -35.726 -12.432   3.981  1.00  6.42           C
ATOM   1417  C   GLN A  96     -36.916 -12.650   3.065  1.00  6.42           C
ATOM   1418  O   GLN A  96     -37.815 -11.803   2.977  1.00  6.42           O
ATOM   1419  CB  GLN A  96     -34.604 -11.698   3.257  1.00  6.42           C
ATOM   1420  CG  GLN A  96     -33.471 -11.268   4.161  1.00  6.42           C
ATOM   1421  CD  GLN A  96     -32.391 -10.489   3.426  1.00  6.42           C
ATOM   1422  NE2 GLN A  96     -31.360 -10.086   4.161  1.00  6.42           N
ATOM   1423  OE1 GLN A  96     -32.472 -10.249   2.216  1.00  6.42           O
ATOM      0  H   GLN A  96     -34.562 -14.028   4.107  1.00  6.42           H   new
ATOM      0  HA  GLN A  96     -36.001 -11.876   4.727  1.00  6.42           H   new
ATOM      0  HB2 GLN A  96     -34.250 -12.273   2.560  1.00  6.42           H   new
ATOM      0  HB3 GLN A  96     -34.972 -10.915   2.819  1.00  6.42           H   new
ATOM      0  HG2 GLN A  96     -33.826 -10.721   4.879  1.00  6.42           H   new
ATOM      0  HG3 GLN A  96     -33.075 -12.053   4.571  1.00  6.42           H   new
ATOM      0 HE21 GLN A  96     -31.333 -10.269   5.001  1.00  6.42           H   new
ATOM      0 HE22 GLN A  96     -30.720  -9.642   3.797  1.00  6.42           H   new
ATOM   1432  N   VAL A  97     -36.948 -13.816   2.413  1.00  5.77           N
ATOM   1433  CA  VAL A  97     -38.064 -14.157   1.541  1.00  5.77           C
ATOM   1434  C   VAL A  97     -39.316 -14.276   2.399  1.00  5.77           C
ATOM   1435  O   VAL A  97     -40.385 -13.739   2.067  1.00  5.77           O
ATOM   1436  CB  VAL A  97     -37.820 -15.501   0.821  1.00  5.77           C
ATOM   1437  CG1 VAL A  97     -39.063 -15.908   0.070  1.00  5.77           C
ATOM   1438  CG2 VAL A  97     -36.615 -15.382  -0.100  1.00  5.77           C
ATOM      0  H   VAL A  97     -36.335 -14.417   2.465  1.00  5.77           H   new
ATOM      0  HA  VAL A  97     -38.162 -13.466   0.868  1.00  5.77           H   new
ATOM      0  HB  VAL A  97     -37.626 -16.194   1.471  1.00  5.77           H   new
ATOM      0 HG11 VAL A  97     -38.907 -16.752  -0.381  1.00  5.77           H   new
ATOM      0 HG12 VAL A  97     -39.800 -16.006   0.693  1.00  5.77           H   new
ATOM      0 HG13 VAL A  97     -39.283 -15.228  -0.585  1.00  5.77           H   new
ATOM      0 HG21 VAL A  97     -36.466 -16.229  -0.550  1.00  5.77           H   new
ATOM      0 HG22 VAL A  97     -36.779 -14.690  -0.760  1.00  5.77           H   new
ATOM      0 HG23 VAL A  97     -35.830 -15.151   0.422  1.00  5.77           H   new
ATOM   1448  N   VAL A  98     -39.166 -14.969   3.528  1.00  5.25           N
ATOM   1449  CA  VAL A  98     -40.265 -15.174   4.451  1.00  5.25           C
ATOM   1450  C   VAL A  98     -40.711 -13.885   5.118  1.00  5.25           C
ATOM   1451  O   VAL A  98     -41.906 -13.592   5.151  1.00  5.25           O
ATOM   1452  CB  VAL A  98     -39.879 -16.188   5.523  1.00  5.25           C
ATOM   1453  CG1 VAL A  98     -40.978 -16.256   6.582  1.00  5.25           C
ATOM   1454  CG2 VAL A  98     -39.657 -17.529   4.865  1.00  5.25           C
ATOM      0  H   VAL A  98     -38.425 -15.330   3.774  1.00  5.25           H   new
ATOM      0  HA  VAL A  98     -41.008 -15.511   3.927  1.00  5.25           H   new
ATOM      0  HB  VAL A  98     -39.058 -15.922   5.966  1.00  5.25           H   new
ATOM      0 HG11 VAL A  98     -40.732 -16.901   7.263  1.00  5.25           H   new
ATOM      0 HG12 VAL A  98     -41.090 -15.383   6.989  1.00  5.25           H   new
ATOM      0 HG13 VAL A  98     -41.812 -16.527   6.167  1.00  5.25           H   new
ATOM      0 HG21 VAL A  98     -39.411 -18.183   5.538  1.00  5.25           H   new
ATOM      0 HG22 VAL A  98     -40.473 -17.812   4.423  1.00  5.25           H   new
ATOM      0 HG23 VAL A  98     -38.945 -17.455   4.211  1.00  5.25           H   new
ATOM   1464  N   MET A  99     -39.770 -13.081   5.619  1.00  4.88           N
ATOM   1465  CA  MET A  99     -40.170 -11.840   6.269  1.00  4.88           C
ATOM   1466  C   MET A  99     -40.861 -10.905   5.287  1.00  4.88           C
ATOM   1467  O   MET A  99     -41.853 -10.259   5.641  1.00  4.88           O
ATOM   1468  CB  MET A  99     -38.960 -11.168   6.900  1.00  4.88           C
ATOM   1469  CG  MET A  99     -38.419 -11.875   8.143  1.00  4.88           C
ATOM   1470  SD  MET A  99     -37.112 -10.943   8.962  1.00  4.88           S
ATOM   1471  CE  MET A  99     -35.766 -11.189   7.798  1.00  4.88           C
ATOM      0  H   MET A  99     -38.924 -13.231   5.593  1.00  4.88           H   new
ATOM      0  HA  MET A  99     -40.807 -12.051   6.969  1.00  4.88           H   new
ATOM      0  HB2 MET A  99     -38.252 -11.114   6.239  1.00  4.88           H   new
ATOM      0  HB3 MET A  99     -39.197 -10.258   7.137  1.00  4.88           H   new
ATOM      0  HG2 MET A  99     -39.146 -12.023   8.768  1.00  4.88           H   new
ATOM      0  HG3 MET A  99     -38.079 -12.748   7.891  1.00  4.88           H   new
ATOM      0  HE1 MET A  99     -34.973 -10.730   8.118  1.00  4.88           H   new
ATOM      0  HE2 MET A  99     -35.579 -12.137   7.715  1.00  4.88           H   new
ATOM      0  HE3 MET A  99     -36.018 -10.833   6.932  1.00  4.88           H   new
ATOM   1481  N   THR A 100     -40.388 -10.869   4.037  1.00  4.69           N
ATOM   1482  CA  THR A 100     -41.023 -10.030   3.040  1.00  4.69           C
ATOM   1483  C   THR A 100     -42.430 -10.533   2.777  1.00  4.69           C
ATOM   1484  O   THR A 100     -43.371  -9.743   2.715  1.00  4.69           O
ATOM   1485  CB  THR A 100     -40.262 -10.024   1.712  1.00  4.69           C
ATOM   1486  CG2 THR A 100     -41.008  -9.126   0.722  1.00  4.69           C
ATOM   1487  OG1 THR A 100     -38.933  -9.529   1.914  1.00  4.69           O
ATOM      0  H   THR A 100     -39.710 -11.319   3.757  1.00  4.69           H   new
ATOM      0  HA  THR A 100     -41.031  -9.126   3.392  1.00  4.69           H   new
ATOM      0  HB  THR A 100     -40.207 -10.926   1.360  1.00  4.69           H   new
ATOM      0  HG1 THR A 100     -38.453 -10.139   2.235  1.00  4.69           H   new
ATOM      0 HG21 THR A 100     -40.535  -9.114  -0.125  1.00  4.69           H   new
ATOM      0 HG22 THR A 100     -41.905  -9.469   0.586  1.00  4.69           H   new
ATOM      0 HG23 THR A 100     -41.058  -8.225   1.077  1.00  4.69           H   new
ATOM   1495  N   SER A 101     -42.583 -11.851   2.637  1.00  4.62           N
ATOM   1496  CA  SER A 101     -43.886 -12.417   2.353  1.00  4.62           C
ATOM   1497  C   SER A 101     -44.863 -12.094   3.477  1.00  4.62           C
ATOM   1498  O   SER A 101     -46.007 -11.712   3.221  1.00  4.62           O
ATOM   1499  CB  SER A 101     -43.754 -13.918   2.198  1.00  4.62           C
ATOM   1500  OG  SER A 101     -42.949 -14.234   1.086  1.00  4.62           O
ATOM      0  H   SER A 101     -41.946 -12.425   2.703  1.00  4.62           H   new
ATOM      0  HA  SER A 101     -44.228 -12.033   1.531  1.00  4.62           H   new
ATOM      0  HB2 SER A 101     -43.367 -14.298   3.002  1.00  4.62           H   new
ATOM      0  HB3 SER A 101     -44.632 -14.315   2.091  1.00  4.62           H   new
ATOM      0  HG  SER A 101     -42.142 -14.101   1.277  1.00  4.62           H   new
ATOM   1506  N   LEU A 102     -44.407 -12.198   4.725  1.00  4.59           N
ATOM   1507  CA  LEU A 102     -45.273 -11.896   5.853  1.00  4.59           C
ATOM   1508  C   LEU A 102     -45.664 -10.422   5.845  1.00  4.59           C
ATOM   1509  O   LEU A 102     -46.815 -10.076   6.135  1.00  4.59           O
ATOM   1510  CB  LEU A 102     -44.561 -12.257   7.153  1.00  4.59           C
ATOM   1511  CG  LEU A 102     -44.347 -13.763   7.378  1.00  4.59           C
ATOM   1512  CD1 LEU A 102     -43.462 -13.967   8.595  1.00  4.59           C
ATOM   1513  CD2 LEU A 102     -45.690 -14.438   7.549  1.00  4.59           C
ATOM      0  H   LEU A 102     -43.608 -12.439   4.934  1.00  4.59           H   new
ATOM      0  HA  LEU A 102     -46.085 -12.422   5.781  1.00  4.59           H   new
ATOM      0  HB2 LEU A 102     -43.697 -11.815   7.167  1.00  4.59           H   new
ATOM      0  HB3 LEU A 102     -45.073 -11.902   7.896  1.00  4.59           H   new
ATOM      0  HG  LEU A 102     -43.904 -14.161   6.612  1.00  4.59           H   new
ATOM      0 HD11 LEU A 102     -43.325 -14.916   8.740  1.00  4.59           H   new
ATOM      0 HD12 LEU A 102     -42.606 -13.536   8.449  1.00  4.59           H   new
ATOM      0 HD13 LEU A 102     -43.890 -13.580   9.375  1.00  4.59           H   new
ATOM      0 HD21 LEU A 102     -45.559 -15.389   7.691  1.00  4.59           H   new
ATOM      0 HD22 LEU A 102     -46.149 -14.057   8.314  1.00  4.59           H   new
ATOM      0 HD23 LEU A 102     -46.225 -14.302   6.751  1.00  4.59           H   new
ATOM   1525  N   ALA A 103     -44.711  -9.549   5.493  1.00  4.61           N
ATOM   1526  CA  ALA A 103     -44.966  -8.120   5.408  1.00  4.61           C
ATOM   1527  C   ALA A 103     -46.030  -7.824   4.359  1.00  4.61           C
ATOM   1528  O   ALA A 103     -46.931  -7.015   4.586  1.00  4.61           O
ATOM   1529  CB  ALA A 103     -43.685  -7.391   5.067  1.00  4.61           C
ATOM      0  H   ALA A 103     -43.904  -9.775   5.299  1.00  4.61           H   new
ATOM      0  HA  ALA A 103     -45.291  -7.812   6.268  1.00  4.61           H   new
ATOM      0  HB1 ALA A 103     -43.860  -6.438   5.011  1.00  4.61           H   new
ATOM      0  HB2 ALA A 103     -43.024  -7.558   5.757  1.00  4.61           H   new
ATOM      0  HB3 ALA A 103     -43.349  -7.708   4.214  1.00  4.61           H   new
ATOM   1535  N   LEU A 104     -45.960  -8.536   3.231  1.00  4.78           N
ATOM   1536  CA  LEU A 104     -46.927  -8.375   2.155  1.00  4.78           C
ATOM   1537  C   LEU A 104     -48.315  -8.823   2.592  1.00  4.78           C
ATOM   1538  O   LEU A 104     -49.321  -8.227   2.200  1.00  4.78           O
ATOM   1539  CB  LEU A 104     -46.462  -9.146   0.922  1.00  4.78           C
ATOM   1540  CG  LEU A 104     -45.226  -8.557   0.242  1.00  4.78           C
ATOM   1541  CD1 LEU A 104     -44.719  -9.496  -0.829  1.00  4.78           C
ATOM   1542  CD2 LEU A 104     -45.598  -7.234  -0.342  1.00  4.78           C
ATOM      0  H   LEU A 104     -45.351  -9.122   3.073  1.00  4.78           H   new
ATOM      0  HA  LEU A 104     -46.986  -7.434   1.929  1.00  4.78           H   new
ATOM      0  HB2 LEU A 104     -46.272 -10.062   1.179  1.00  4.78           H   new
ATOM      0  HB3 LEU A 104     -47.188  -9.177   0.280  1.00  4.78           H   new
ATOM      0  HG  LEU A 104     -44.513  -8.438   0.889  1.00  4.78           H   new
ATOM      0 HD11 LEU A 104     -43.936  -9.111  -1.252  1.00  4.78           H   new
ATOM      0 HD12 LEU A 104     -44.484 -10.348  -0.428  1.00  4.78           H   new
ATOM      0 HD13 LEU A 104     -45.412  -9.632  -1.494  1.00  4.78           H   new
ATOM      0 HD21 LEU A 104     -44.825  -6.844  -0.779  1.00  4.78           H   new
ATOM      0 HD22 LEU A 104     -46.309  -7.355  -0.991  1.00  4.78           H   new
ATOM      0 HD23 LEU A 104     -45.903  -6.643   0.364  1.00  4.78           H   new
ATOM   1554  N   VAL A 105     -48.384  -9.870   3.414  1.00  5.24           N
ATOM   1555  CA  VAL A 105     -49.680 -10.298   3.913  1.00  5.24           C
ATOM   1556  C   VAL A 105     -50.237  -9.249   4.859  1.00  5.24           C
ATOM   1557  O   VAL A 105     -51.375  -8.818   4.713  1.00  5.24           O
ATOM   1558  CB  VAL A 105     -49.599 -11.634   4.663  1.00  5.24           C
ATOM   1559  CG1 VAL A 105     -50.954 -11.925   5.315  1.00  5.24           C
ATOM   1560  CG2 VAL A 105     -49.224 -12.743   3.701  1.00  5.24           C
ATOM      0  H   VAL A 105     -47.711 -10.331   3.686  1.00  5.24           H   new
ATOM      0  HA  VAL A 105     -50.259 -10.413   3.143  1.00  5.24           H   new
ATOM      0  HB  VAL A 105     -48.918 -11.584   5.352  1.00  5.24           H   new
ATOM      0 HG11 VAL A 105     -50.910 -12.769   5.791  1.00  5.24           H   new
ATOM      0 HG12 VAL A 105     -51.173 -11.214   5.938  1.00  5.24           H   new
ATOM      0 HG13 VAL A 105     -51.639 -11.977   4.630  1.00  5.24           H   new
ATOM      0 HG21 VAL A 105     -49.174 -13.585   4.181  1.00  5.24           H   new
ATOM      0 HG22 VAL A 105     -49.895 -12.808   3.004  1.00  5.24           H   new
ATOM      0 HG23 VAL A 105     -48.362 -12.548   3.302  1.00  5.24           H   new
ATOM   1570  N   GLY A 106     -49.414  -8.788   5.798  1.00  6.14           N
ATOM   1571  CA  GLY A 106     -49.848  -7.791   6.767  1.00  6.14           C
ATOM   1572  C   GLY A 106     -50.354  -6.538   6.070  1.00  6.14           C
ATOM   1573  O   GLY A 106     -51.439  -6.032   6.363  1.00  6.14           O
ATOM      0  H   GLY A 106     -48.598  -9.042   5.889  1.00  6.14           H   new
ATOM      0  HA2 GLY A 106     -50.550  -8.161   7.324  1.00  6.14           H   new
ATOM      0  HA3 GLY A 106     -49.110  -7.563   7.354  1.00  6.14           H   new
ATOM   1577  N   ALA A 107     -49.594  -6.069   5.096  1.00  7.62           N
ATOM   1578  CA  ALA A 107     -49.927  -4.879   4.333  1.00  7.62           C
ATOM   1579  C   ALA A 107     -51.269  -4.996   3.610  1.00  7.62           C
ATOM   1580  O   ALA A 107     -51.864  -3.988   3.242  1.00  7.62           O
ATOM   1581  CB  ALA A 107     -48.837  -4.615   3.319  1.00  7.62           C
ATOM      0  H   ALA A 107     -48.856  -6.439   4.855  1.00  7.62           H   new
ATOM      0  HA  ALA A 107     -50.001  -4.145   4.962  1.00  7.62           H   new
ATOM      0  HB1 ALA A 107     -49.056  -3.821   2.807  1.00  7.62           H   new
ATOM      0  HB2 ALA A 107     -47.993  -4.481   3.778  1.00  7.62           H   new
ATOM      0  HB3 ALA A 107     -48.761  -5.374   2.720  1.00  7.62           H   new
ATOM   1587  N   ALA A 108     -51.710  -6.224   3.328  1.00  9.69           N
ATOM   1588  CA  ALA A 108     -52.935  -6.468   2.594  1.00  9.69           C
ATOM   1589  C   ALA A 108     -54.191  -6.418   3.465  1.00  9.69           C
ATOM   1590  O   ALA A 108     -55.303  -6.497   2.934  1.00  9.69           O
ATOM   1591  CB  ALA A 108     -52.862  -7.829   1.926  1.00  9.69           C
ATOM      0  H   ALA A 108     -51.297  -6.941   3.563  1.00  9.69           H   new
ATOM      0  HA  ALA A 108     -53.009  -5.754   1.941  1.00  9.69           H   new
ATOM      0  HB1 ALA A 108     -53.682  -7.993   1.434  1.00  9.69           H   new
ATOM      0  HB2 ALA A 108     -52.109  -7.850   1.314  1.00  9.69           H   new
ATOM      0  HB3 ALA A 108     -52.748  -8.516   2.602  1.00  9.69           H   new
ATOM   1597  N   ILE A 109     -54.036  -6.322   4.793  1.00 12.03           N
ATOM   1598  CA  ILE A 109     -55.192  -6.380   5.691  1.00 12.03           C
ATOM   1599  C   ILE A 109     -55.519  -5.212   6.697  1.00 12.03           C
ATOM   1600  O   ILE A 109     -56.142  -5.507   7.716  1.00 12.03           O
ATOM   1601  CB  ILE A 109     -55.118  -7.709   6.481  1.00 12.03           C
ATOM   1602  CG1 ILE A 109     -53.816  -7.793   7.245  1.00 12.03           C
ATOM   1603  CG2 ILE A 109     -55.200  -8.900   5.519  1.00 12.03           C
ATOM   1604  CD1 ILE A 109     -53.749  -8.929   8.234  1.00 12.03           C
ATOM      0  H   ILE A 109     -53.278  -6.224   5.187  1.00 12.03           H   new
ATOM      0  HA  ILE A 109     -55.927  -6.289   5.065  1.00 12.03           H   new
ATOM      0  HB  ILE A 109     -55.863  -7.735   7.101  1.00 12.03           H   new
ATOM      0 HG12 ILE A 109     -53.087  -7.886   6.612  1.00 12.03           H   new
ATOM      0 HG13 ILE A 109     -53.676  -6.958   7.718  1.00 12.03           H   new
ATOM      0 HG21 ILE A 109     -55.153  -9.727   6.023  1.00 12.03           H   new
ATOM      0 HG22 ILE A 109     -56.038  -8.866   5.032  1.00 12.03           H   new
ATOM      0 HG23 ILE A 109     -54.461  -8.861   4.892  1.00 12.03           H   new
ATOM      0 HD11 ILE A 109     -52.889  -8.918   8.682  1.00 12.03           H   new
ATOM      0 HD12 ILE A 109     -54.457  -8.829   8.890  1.00 12.03           H   new
ATOM      0 HD13 ILE A 109     -53.858  -9.772   7.767  1.00 12.03           H   new
ATOM   1616  N   HIS A 110     -55.161  -3.908   6.495  1.00 13.91           N
ATOM   1617  CA  HIS A 110     -54.445  -3.291   5.372  1.00 13.91           C
ATOM   1618  C   HIS A 110     -53.728  -1.949   5.737  1.00 13.91           C
ATOM   1619  O   HIS A 110     -52.542  -2.001   6.042  1.00 13.91           O
ATOM   1620  CB  HIS A 110     -55.403  -3.135   4.155  1.00 13.91           C
ATOM   1621  CG  HIS A 110     -54.818  -2.494   2.901  1.00 13.91           C
ATOM   1622  CD2 HIS A 110     -54.418  -3.032   1.731  1.00 13.91           C
ATOM   1623  ND1 HIS A 110     -54.665  -1.132   2.761  1.00 13.91           N
ATOM   1624  CE1 HIS A 110     -54.170  -0.865   1.574  1.00 13.91           C
ATOM   1625  NE2 HIS A 110     -54.013  -1.996   0.922  1.00 13.91           N
ATOM      0  H   HIS A 110     -55.361  -3.316   7.085  1.00 13.91           H   new
ATOM      0  HA  HIS A 110     -53.723  -3.892   5.130  1.00 13.91           H   new
ATOM      0  HB2 HIS A 110     -55.737  -4.014   3.918  1.00 13.91           H   new
ATOM      0  HB3 HIS A 110     -56.167  -2.608   4.437  1.00 13.91           H   new
ATOM      0  HD2 HIS A 110     -54.416  -3.936   1.512  1.00 13.91           H   new
ATOM      0  HE1 HIS A 110     -53.965  -0.018   1.249  1.00 13.91           H   new
ATOM      0  HE2 HIS A 110     -53.708  -2.075   0.122  1.00 13.91           H   new
ATOM   1633  N   PRO A 111     -54.388  -0.756   5.839  1.00 14.50           N
ATOM   1634  CA  PRO A 111     -53.697   0.542   5.860  1.00 14.50           C
ATOM   1635  C   PRO A 111     -52.749   0.801   7.037  1.00 14.50           C
ATOM   1636  O   PRO A 111     -51.776   1.545   6.908  1.00 14.50           O
ATOM   1637  CB  PRO A 111     -54.869   1.527   5.953  1.00 14.50           C
ATOM   1638  CG  PRO A 111     -56.009   0.732   6.579  1.00 14.50           C
ATOM   1639  CD  PRO A 111     -55.851  -0.661   6.052  1.00 14.50           C
ATOM      0  HA  PRO A 111     -53.113   0.610   5.088  1.00 14.50           H   new
ATOM      0  HB2 PRO A 111     -54.638   2.296   6.497  1.00 14.50           H   new
ATOM      0  HB3 PRO A 111     -55.115   1.863   5.077  1.00 14.50           H   new
ATOM      0  HG2 PRO A 111     -55.957   0.748   7.547  1.00 14.50           H   new
ATOM      0  HG3 PRO A 111     -56.871   1.104   6.335  1.00 14.50           H   new
ATOM      0  HD2 PRO A 111     -56.168  -1.325   6.684  1.00 14.50           H   new
ATOM      0  HD3 PRO A 111     -56.346  -0.794   5.228  1.00 14.50           H   new
ATOM   1647  N   PHE A 112     -52.978   0.147   8.168  1.00 13.37           N
ATOM   1648  CA  PHE A 112     -52.107   0.371   9.317  1.00 13.37           C
ATOM   1649  C   PHE A 112     -50.841  -0.415   9.109  1.00 13.37           C
ATOM   1650  O   PHE A 112     -49.731   0.124   9.172  1.00 13.37           O
ATOM   1651  CB  PHE A 112     -52.809  -0.013  10.614  1.00 13.37           C
ATOM   1652  CG  PHE A 112     -51.985   0.172  11.857  1.00 13.37           C
ATOM   1653  CD1 PHE A 112     -51.707   1.444  12.339  1.00 13.37           C
ATOM   1654  CD2 PHE A 112     -51.526  -0.920  12.572  1.00 13.37           C
ATOM   1655  CE1 PHE A 112     -50.973   1.618  13.496  1.00 13.37           C
ATOM   1656  CE2 PHE A 112     -50.804  -0.746  13.735  1.00 13.37           C
ATOM   1657  CZ  PHE A 112     -50.523   0.524  14.194  1.00 13.37           C
ATOM      0  H   PHE A 112     -53.615  -0.417   8.292  1.00 13.37           H   new
ATOM      0  HA  PHE A 112     -51.888   1.313   9.393  1.00 13.37           H   new
ATOM      0  HB2 PHE A 112     -53.619   0.515  10.697  1.00 13.37           H   new
ATOM      0  HB3 PHE A 112     -53.081  -0.942  10.557  1.00 13.37           H   new
ATOM      0  HD1 PHE A 112     -52.019   2.188  11.877  1.00 13.37           H   new
ATOM      0  HD2 PHE A 112     -51.706  -1.780  12.266  1.00 13.37           H   new
ATOM      0  HE1 PHE A 112     -50.784   2.475  13.802  1.00 13.37           H   new
ATOM      0  HE2 PHE A 112     -50.506  -1.487  14.211  1.00 13.37           H   new
ATOM      0  HZ  PHE A 112     -50.030   0.639  14.974  1.00 13.37           H   new
ATOM   1667  N   ALA A 113     -51.016  -1.699   8.827  1.00 11.09           N
ATOM   1668  CA  ALA A 113     -49.896  -2.566   8.569  1.00 11.09           C
ATOM   1669  C   ALA A 113     -49.132  -2.053   7.377  1.00 11.09           C
ATOM   1670  O   ALA A 113     -47.914  -2.083   7.370  1.00 11.09           O
ATOM   1671  CB  ALA A 113     -50.359  -3.963   8.315  1.00 11.09           C
ATOM      0  H   ALA A 113     -51.784  -2.083   8.782  1.00 11.09           H   new
ATOM      0  HA  ALA A 113     -49.318  -2.573   9.348  1.00 11.09           H   new
ATOM      0  HB1 ALA A 113     -49.592  -4.532   8.143  1.00 11.09           H   new
ATOM      0  HB2 ALA A 113     -50.838  -4.292   9.092  1.00 11.09           H   new
ATOM      0  HB3 ALA A 113     -50.948  -3.974   7.544  1.00 11.09           H   new
ATOM   1677  N   LEU A 114     -49.842  -1.529   6.381  1.00  8.72           N
ATOM   1678  CA  LEU A 114     -49.191  -1.023   5.195  1.00  8.72           C
ATOM   1679  C   LEU A 114     -48.196   0.044   5.558  1.00  8.72           C
ATOM   1680  O   LEU A 114     -47.038  -0.028   5.156  1.00  8.72           O
ATOM   1681  CB  LEU A 114     -50.210  -0.430   4.232  1.00  8.72           C
ATOM   1682  CG  LEU A 114     -49.620   0.221   3.001  1.00  8.72           C
ATOM   1683  CD1 LEU A 114     -48.878  -0.821   2.187  1.00  8.72           C
ATOM   1684  CD2 LEU A 114     -50.729   0.859   2.203  1.00  8.72           C
ATOM      0  H   LEU A 114     -50.699  -1.461   6.379  1.00  8.72           H   new
ATOM      0  HA  LEU A 114     -48.736  -1.766   4.768  1.00  8.72           H   new
ATOM      0  HB2 LEU A 114     -50.817  -1.133   3.951  1.00  8.72           H   new
ATOM      0  HB3 LEU A 114     -50.740   0.229   4.708  1.00  8.72           H   new
ATOM      0  HG  LEU A 114     -48.987   0.912   3.252  1.00  8.72           H   new
ATOM      0 HD11 LEU A 114     -48.499  -0.405   1.397  1.00  8.72           H   new
ATOM      0 HD12 LEU A 114     -48.166  -1.204   2.723  1.00  8.72           H   new
ATOM      0 HD13 LEU A 114     -49.493  -1.521   1.919  1.00  8.72           H   new
ATOM      0 HD21 LEU A 114     -50.358   1.279   1.411  1.00  8.72           H   new
ATOM      0 HD22 LEU A 114     -51.369   0.180   1.938  1.00  8.72           H   new
ATOM      0 HD23 LEU A 114     -51.174   1.529   2.745  1.00  8.72           H   new
ATOM   1696  N   LEU A 115     -48.616   1.024   6.348  1.00  6.85           N
ATOM   1697  CA  LEU A 115     -47.688   2.072   6.715  1.00  6.85           C
ATOM   1698  C   LEU A 115     -46.527   1.529   7.553  1.00  6.85           C
ATOM   1699  O   LEU A 115     -45.379   1.957   7.387  1.00  6.85           O
ATOM   1700  CB  LEU A 115     -48.441   3.171   7.448  1.00  6.85           C
ATOM   1701  CG  LEU A 115     -49.427   3.945   6.556  1.00  6.85           C
ATOM   1702  CD1 LEU A 115     -50.240   4.908   7.402  1.00  6.85           C
ATOM   1703  CD2 LEU A 115     -48.651   4.665   5.466  1.00  6.85           C
ATOM      0  H   LEU A 115     -49.409   1.098   6.672  1.00  6.85           H   new
ATOM      0  HA  LEU A 115     -47.295   2.442   5.909  1.00  6.85           H   new
ATOM      0  HB2 LEU A 115     -48.927   2.779   8.190  1.00  6.85           H   new
ATOM      0  HB3 LEU A 115     -47.801   3.794   7.826  1.00  6.85           H   new
ATOM      0  HG  LEU A 115     -50.049   3.334   6.132  1.00  6.85           H   new
ATOM      0 HD11 LEU A 115     -50.860   5.393   6.835  1.00  6.85           H   new
ATOM      0 HD12 LEU A 115     -50.736   4.411   8.072  1.00  6.85           H   new
ATOM      0 HD13 LEU A 115     -49.645   5.536   7.841  1.00  6.85           H   new
ATOM      0 HD21 LEU A 115     -49.267   5.155   4.900  1.00  6.85           H   new
ATOM      0 HD22 LEU A 115     -48.023   5.283   5.870  1.00  6.85           H   new
ATOM      0 HD23 LEU A 115     -48.167   4.017   4.931  1.00  6.85           H   new
ATOM   1715  N   LEU A 116     -46.800   0.553   8.431  1.00  5.56           N
ATOM   1716  CA  LEU A 116     -45.721  -0.016   9.239  1.00  5.56           C
ATOM   1717  C   LEU A 116     -44.708  -0.735   8.345  1.00  5.56           C
ATOM   1718  O   LEU A 116     -43.494  -0.645   8.559  1.00  5.56           O
ATOM   1719  CB  LEU A 116     -46.277  -1.025  10.247  1.00  5.56           C
ATOM   1720  CG  LEU A 116     -47.156  -0.463  11.368  1.00  5.56           C
ATOM   1721  CD1 LEU A 116     -47.710  -1.615  12.159  1.00  5.56           C
ATOM   1722  CD2 LEU A 116     -46.357   0.461  12.244  1.00  5.56           C
ATOM      0  H   LEU A 116     -47.580   0.218   8.569  1.00  5.56           H   new
ATOM      0  HA  LEU A 116     -45.289   0.713   9.710  1.00  5.56           H   new
ATOM      0  HB2 LEU A 116     -46.793  -1.687   9.760  1.00  5.56           H   new
ATOM      0  HB3 LEU A 116     -45.529  -1.491  10.653  1.00  5.56           H   new
ATOM      0  HG  LEU A 116     -47.888   0.052  10.994  1.00  5.56           H   new
ATOM      0 HD11 LEU A 116     -48.270  -1.277  12.875  1.00  5.56           H   new
ATOM      0 HD12 LEU A 116     -48.238  -2.183  11.577  1.00  5.56           H   new
ATOM      0 HD13 LEU A 116     -46.980  -2.130  12.537  1.00  5.56           H   new
ATOM      0 HD21 LEU A 116     -46.924   0.810  12.949  1.00  5.56           H   new
ATOM      0 HD22 LEU A 116     -45.616  -0.026  12.637  1.00  5.56           H   new
ATOM      0 HD23 LEU A 116     -46.015   1.196  11.712  1.00  5.56           H   new
ATOM   1734  N   VAL A 117     -45.225  -1.440   7.339  1.00  4.78           N
ATOM   1735  CA  VAL A 117     -44.444  -2.184   6.367  1.00  4.78           C
ATOM   1736  C   VAL A 117     -43.618  -1.288   5.481  1.00  4.78           C
ATOM   1737  O   VAL A 117     -42.429  -1.548   5.278  1.00  4.78           O
ATOM   1738  CB  VAL A 117     -45.366  -3.073   5.518  1.00  4.78           C
ATOM   1739  CG1 VAL A 117     -44.618  -3.628   4.380  1.00  4.78           C
ATOM   1740  CG2 VAL A 117     -45.881  -4.251   6.380  1.00  4.78           C
ATOM      0  H   VAL A 117     -46.072  -1.497   7.204  1.00  4.78           H   new
ATOM      0  HA  VAL A 117     -43.823  -2.740   6.863  1.00  4.78           H   new
ATOM      0  HB  VAL A 117     -46.108  -2.537   5.197  1.00  4.78           H   new
ATOM      0 HG11 VAL A 117     -45.205  -4.188   3.849  1.00  4.78           H   new
ATOM      0 HG12 VAL A 117     -44.279  -2.904   3.831  1.00  4.78           H   new
ATOM      0 HG13 VAL A 117     -43.876  -4.159   4.708  1.00  4.78           H   new
ATOM      0 HG21 VAL A 117     -46.463  -4.813   5.845  1.00  4.78           H   new
ATOM      0 HG22 VAL A 117     -45.128  -4.774   6.696  1.00  4.78           H   new
ATOM      0 HG23 VAL A 117     -46.375  -3.905   7.140  1.00  4.78           H   new
ATOM   1750  N   LEU A 118     -44.222  -0.217   4.978  1.00  4.39           N
ATOM   1751  CA  LEU A 118     -43.491   0.692   4.126  1.00  4.39           C
ATOM   1752  C   LEU A 118     -42.360   1.335   4.918  1.00  4.39           C
ATOM   1753  O   LEU A 118     -41.229   1.414   4.434  1.00  4.39           O
ATOM   1754  CB  LEU A 118     -44.447   1.759   3.590  1.00  4.39           C
ATOM   1755  CG  LEU A 118     -45.516   1.248   2.595  1.00  4.39           C
ATOM   1756  CD1 LEU A 118     -46.512   2.359   2.317  1.00  4.39           C
ATOM   1757  CD2 LEU A 118     -44.848   0.778   1.336  1.00  4.39           C
ATOM      0  H   LEU A 118     -45.044  -0.006   5.119  1.00  4.39           H   new
ATOM      0  HA  LEU A 118     -43.108   0.209   3.377  1.00  4.39           H   new
ATOM      0  HB2 LEU A 118     -44.898   2.175   4.341  1.00  4.39           H   new
ATOM      0  HB3 LEU A 118     -43.925   2.451   3.154  1.00  4.39           H   new
ATOM      0  HG  LEU A 118     -45.997   0.497   2.975  1.00  4.39           H   new
ATOM      0 HD11 LEU A 118     -47.184   2.043   1.693  1.00  4.39           H   new
ATOM      0 HD12 LEU A 118     -46.940   2.625   3.146  1.00  4.39           H   new
ATOM      0 HD13 LEU A 118     -46.049   3.120   1.934  1.00  4.39           H   new
ATOM      0 HD21 LEU A 118     -45.519   0.458   0.713  1.00  4.39           H   new
ATOM      0 HD22 LEU A 118     -44.360   1.514   0.934  1.00  4.39           H   new
ATOM      0 HD23 LEU A 118     -44.233   0.058   1.545  1.00  4.39           H   new
ATOM   1769  N   ALA A 119     -42.639   1.738   6.169  1.00  4.28           N
ATOM   1770  CA  ALA A 119     -41.592   2.320   6.999  1.00  4.28           C
ATOM   1771  C   ALA A 119     -40.503   1.291   7.250  1.00  4.28           C
ATOM   1772  O   ALA A 119     -39.313   1.603   7.172  1.00  4.28           O
ATOM   1773  CB  ALA A 119     -42.168   2.806   8.311  1.00  4.28           C
ATOM      0  H   ALA A 119     -43.412   1.682   6.541  1.00  4.28           H   new
ATOM      0  HA  ALA A 119     -41.208   3.079   6.534  1.00  4.28           H   new
ATOM      0  HB1 ALA A 119     -41.461   3.190   8.852  1.00  4.28           H   new
ATOM      0  HB2 ALA A 119     -42.844   3.479   8.138  1.00  4.28           H   new
ATOM      0  HB3 ALA A 119     -42.568   2.060   8.785  1.00  4.28           H   new
ATOM   1779  N   GLY A 120     -40.908   0.044   7.495  1.00  4.41           N
ATOM   1780  CA  GLY A 120     -39.982  -1.044   7.740  1.00  4.41           C
ATOM   1781  C   GLY A 120     -39.027  -1.161   6.576  1.00  4.41           C
ATOM   1782  O   GLY A 120     -37.806  -1.159   6.756  1.00  4.41           O
ATOM      0  H   GLY A 120     -41.735  -0.189   7.522  1.00  4.41           H   new
ATOM      0  HA2 GLY A 120     -39.490  -0.885   8.560  1.00  4.41           H   new
ATOM      0  HA3 GLY A 120     -40.468  -1.875   7.858  1.00  4.41           H   new
ATOM   1786  N   TRP A 121     -39.583  -1.253   5.374  1.00  4.77           N
ATOM   1787  CA  TRP A 121     -38.769  -1.389   4.186  1.00  4.77           C
ATOM   1788  C   TRP A 121     -37.821  -0.207   4.055  1.00  4.77           C
ATOM   1789  O   TRP A 121     -36.639  -0.398   3.769  1.00  4.77           O
ATOM   1790  CB  TRP A 121     -39.666  -1.515   2.963  1.00  4.77           C
ATOM   1791  CG  TRP A 121     -40.356  -2.854   2.885  1.00  4.77           C
ATOM   1792  CD1 TRP A 121     -39.951  -4.016   3.473  1.00  4.77           C
ATOM   1793  CD2 TRP A 121     -41.575  -3.166   2.180  1.00  4.77           C
ATOM   1794  CE2 TRP A 121     -41.832  -4.533   2.387  1.00  4.77           C
ATOM   1795  CE3 TRP A 121     -42.450  -2.415   1.402  1.00  4.77           C
ATOM   1796  NE1 TRP A 121     -40.829  -5.032   3.177  1.00  4.77           N
ATOM   1797  CZ2 TRP A 121     -42.941  -5.161   1.836  1.00  4.77           C
ATOM   1798  CZ3 TRP A 121     -43.557  -3.036   0.856  1.00  4.77           C
ATOM   1799  CH2 TRP A 121     -43.796  -4.367   1.066  1.00  4.77           C
ATOM      0  H   TRP A 121     -40.431  -1.238   5.230  1.00  4.77           H   new
ATOM      0  HA  TRP A 121     -38.230  -2.193   4.256  1.00  4.77           H   new
ATOM      0  HB2 TRP A 121     -40.334  -0.812   2.982  1.00  4.77           H   new
ATOM      0  HB3 TRP A 121     -39.136  -1.381   2.162  1.00  4.77           H   new
ATOM      0  HD1 TRP A 121     -39.190  -4.108   3.999  1.00  4.77           H   new
ATOM      0  HE1 TRP A 121     -40.760  -5.847   3.444  1.00  4.77           H   new
ATOM      0  HE3 TRP A 121     -42.293  -1.511   1.252  1.00  4.77           H   new
ATOM      0  HZ2 TRP A 121     -43.107  -6.066   1.973  1.00  4.77           H   new
ATOM      0  HZ3 TRP A 121     -44.149  -2.541   0.337  1.00  4.77           H   new
ATOM      0  HH2 TRP A 121     -44.550  -4.755   0.685  1.00  4.77           H   new
ATOM   1810  N   LEU A 122     -38.288   1.007   4.331  1.00  5.33           N
ATOM   1811  CA  LEU A 122     -37.400   2.154   4.227  1.00  5.33           C
ATOM   1812  C   LEU A 122     -36.238   2.050   5.209  1.00  5.33           C
ATOM   1813  O   LEU A 122     -35.102   2.369   4.856  1.00  5.33           O
ATOM   1814  CB  LEU A 122     -38.181   3.450   4.443  1.00  5.33           C
ATOM   1815  CG  LEU A 122     -39.145   3.799   3.312  1.00  5.33           C
ATOM   1816  CD1 LEU A 122     -40.003   4.989   3.715  1.00  5.33           C
ATOM   1817  CD2 LEU A 122     -38.329   4.098   2.054  1.00  5.33           C
ATOM      0  H   LEU A 122     -39.094   1.184   4.574  1.00  5.33           H   new
ATOM      0  HA  LEU A 122     -37.025   2.163   3.333  1.00  5.33           H   new
ATOM      0  HB2 LEU A 122     -38.682   3.379   5.271  1.00  5.33           H   new
ATOM      0  HB3 LEU A 122     -37.552   4.180   4.554  1.00  5.33           H   new
ATOM      0  HG  LEU A 122     -39.741   3.056   3.130  1.00  5.33           H   new
ATOM      0 HD11 LEU A 122     -40.614   5.207   2.994  1.00  5.33           H   new
ATOM      0 HD12 LEU A 122     -40.510   4.767   4.512  1.00  5.33           H   new
ATOM      0 HD13 LEU A 122     -39.433   5.752   3.897  1.00  5.33           H   new
ATOM      0 HD21 LEU A 122     -38.928   4.322   1.325  1.00  5.33           H   new
ATOM      0 HD22 LEU A 122     -37.734   4.845   2.224  1.00  5.33           H   new
ATOM      0 HD23 LEU A 122     -37.806   3.317   1.814  1.00  5.33           H   new
ATOM   1829  N   PHE A 123     -36.486   1.523   6.412  1.00  6.03           N
ATOM   1830  CA  PHE A 123     -35.401   1.375   7.378  1.00  6.03           C
ATOM   1831  C   PHE A 123     -34.417   0.285   6.944  1.00  6.03           C
ATOM   1832  O   PHE A 123     -33.225   0.369   7.248  1.00  6.03           O
ATOM   1833  CB  PHE A 123     -35.933   1.056   8.776  1.00  6.03           C
ATOM   1834  CG  PHE A 123     -36.575   2.230   9.482  1.00  6.03           C
ATOM   1835  CD1 PHE A 123     -37.931   2.234   9.772  1.00  6.03           C
ATOM   1836  CD2 PHE A 123     -35.820   3.335   9.844  1.00  6.03           C
ATOM   1837  CE1 PHE A 123     -38.520   3.306  10.409  1.00  6.03           C
ATOM   1838  CE2 PHE A 123     -36.405   4.413  10.483  1.00  6.03           C
ATOM   1839  CZ  PHE A 123     -37.758   4.397  10.765  1.00  6.03           C
ATOM      0  H   PHE A 123     -37.257   1.252   6.681  1.00  6.03           H   new
ATOM      0  HA  PHE A 123     -34.936   2.225   7.410  1.00  6.03           H   new
ATOM      0  HB2 PHE A 123     -36.583   0.339   8.707  1.00  6.03           H   new
ATOM      0  HB3 PHE A 123     -35.202   0.725   9.321  1.00  6.03           H   new
ATOM      0  HD1 PHE A 123     -38.452   1.502   9.533  1.00  6.03           H   new
ATOM      0  HD2 PHE A 123     -34.910   3.352   9.655  1.00  6.03           H   new
ATOM      0  HE1 PHE A 123     -39.430   3.292  10.598  1.00  6.03           H   new
ATOM      0  HE2 PHE A 123     -35.888   5.148  10.723  1.00  6.03           H   new
ATOM      0  HZ  PHE A 123     -38.153   5.121  11.194  1.00  6.03           H   new
ATOM   1849  N   HIS A 124     -34.897  -0.717   6.199  1.00  6.81           N
ATOM   1850  CA  HIS A 124     -34.021  -1.777   5.702  1.00  6.81           C
ATOM   1851  C   HIS A 124     -33.164  -1.268   4.539  1.00  6.81           C
ATOM   1852  O   HIS A 124     -32.012  -1.681   4.378  1.00  6.81           O
ATOM   1853  CB  HIS A 124     -34.822  -3.006   5.248  1.00  6.81           C
ATOM   1854  CG  HIS A 124     -35.443  -3.800   6.371  1.00  6.81           C
ATOM   1855  CD2 HIS A 124     -36.736  -4.059   6.679  1.00  6.81           C
ATOM   1856  ND1 HIS A 124     -34.686  -4.463   7.319  1.00  6.81           N
ATOM   1857  CE1 HIS A 124     -35.490  -5.079   8.166  1.00  6.81           C
ATOM   1858  NE2 HIS A 124     -36.737  -4.851   7.801  1.00  6.81           N
ATOM      0  H   HIS A 124     -35.723  -0.799   5.973  1.00  6.81           H   new
ATOM      0  HA  HIS A 124     -33.445  -2.041   6.436  1.00  6.81           H   new
ATOM      0  HB2 HIS A 124     -35.525  -2.715   4.646  1.00  6.81           H   new
ATOM      0  HB3 HIS A 124     -34.237  -3.589   4.740  1.00  6.81           H   new
ATOM      0  HD2 HIS A 124     -37.484  -3.757   6.217  1.00  6.81           H   new
ATOM      0  HE1 HIS A 124     -35.222  -5.588   8.897  1.00  6.81           H   new
ATOM      0  HE2 HIS A 124     -37.437  -5.150   8.201  1.00  6.81           H   new
ATOM   1866  N   VAL A 125     -33.722  -0.351   3.753  1.00  7.63           N
ATOM   1867  CA  VAL A 125     -33.055   0.250   2.603  1.00  7.63           C
ATOM   1868  C   VAL A 125     -32.039   1.335   2.962  1.00  7.63           C
ATOM   1869  O   VAL A 125     -30.951   1.367   2.392  1.00  7.63           O
ATOM   1870  CB  VAL A 125     -34.086   0.843   1.628  1.00  7.63           C
ATOM   1871  CG1 VAL A 125     -33.378   1.617   0.528  1.00  7.63           C
ATOM   1872  CG2 VAL A 125     -34.907  -0.288   1.004  1.00  7.63           C
ATOM      0  H   VAL A 125     -34.519  -0.054   3.878  1.00  7.63           H   new
ATOM      0  HA  VAL A 125     -32.563  -0.476   2.189  1.00  7.63           H   new
ATOM      0  HB  VAL A 125     -34.672   1.444   2.114  1.00  7.63           H   new
ATOM      0 HG11 VAL A 125     -34.035   1.987  -0.082  1.00  7.63           H   new
ATOM      0 HG12 VAL A 125     -32.860   2.337   0.921  1.00  7.63           H   new
ATOM      0 HG13 VAL A 125     -32.786   1.021   0.042  1.00  7.63           H   new
ATOM      0 HG21 VAL A 125     -35.558   0.085   0.389  1.00  7.63           H   new
ATOM      0 HG22 VAL A 125     -34.317  -0.890   0.524  1.00  7.63           H   new
ATOM      0 HG23 VAL A 125     -35.368  -0.778   1.703  1.00  7.63           H   new
ATOM   1882  N   LYS A 126     -32.381   2.212   3.907  1.00  8.49           N
ATOM   1883  CA  LYS A 126     -31.539   3.359   4.262  1.00  8.49           C
ATOM   1884  C   LYS A 126     -30.757   3.402   5.622  1.00  8.49           C
ATOM   1885  O   LYS A 126     -30.532   4.513   6.105  1.00  8.49           O
ATOM   1886  CB  LYS A 126     -32.442   4.591   4.242  1.00  8.49           C
ATOM   1887  CG  LYS A 126     -33.067   4.902   2.884  1.00  8.49           C
ATOM   1888  CD  LYS A 126     -33.947   6.140   2.954  1.00  8.49           C
ATOM   1889  CE  LYS A 126     -34.595   6.442   1.614  1.00  8.49           C
ATOM   1890  NZ  LYS A 126     -35.481   7.639   1.688  1.00  8.49           N1+
ATOM      0  H   LYS A 126     -33.109   2.159   4.362  1.00  8.49           H   new
ATOM      0  HA  LYS A 126     -30.825   3.304   3.608  1.00  8.49           H   new
ATOM      0  HB2 LYS A 126     -33.153   4.467   4.891  1.00  8.49           H   new
ATOM      0  HB3 LYS A 126     -31.926   5.360   4.531  1.00  8.49           H   new
ATOM      0  HG2 LYS A 126     -32.367   5.037   2.226  1.00  8.49           H   new
ATOM      0  HG3 LYS A 126     -33.594   4.144   2.586  1.00  8.49           H   new
ATOM      0  HD2 LYS A 126     -34.635   6.011   3.625  1.00  8.49           H   new
ATOM      0  HD3 LYS A 126     -33.415   6.901   3.236  1.00  8.49           H   new
ATOM      0  HE2 LYS A 126     -33.906   6.589   0.947  1.00  8.49           H   new
ATOM      0  HE3 LYS A 126     -35.112   5.674   1.323  1.00  8.49           H   new
ATOM      0  HZ1 LYS A 126     -35.845   7.789   0.890  1.00  8.49           H   new
ATOM      0  HZ2 LYS A 126     -36.125   7.495   2.285  1.00  8.49           H   new
ATOM      0  HZ3 LYS A 126     -35.003   8.348   1.934  1.00  8.49           H   new
ATOM   1904  N   GLY A 127     -30.343   2.290   6.288  1.00  9.35           N
ATOM   1905  CA  GLY A 127     -30.421   0.873   5.911  1.00  9.35           C
ATOM   1906  C   GLY A 127     -29.229   0.440   5.052  1.00  9.35           C
ATOM   1907  O   GLY A 127     -28.112   0.911   5.269  1.00  9.35           O
ATOM      0  H   GLY A 127     -29.969   2.373   7.058  1.00  9.35           H   new
ATOM      0  HA2 GLY A 127     -30.456   0.328   6.712  1.00  9.35           H   new
ATOM      0  HA3 GLY A 127     -31.244   0.714   5.424  1.00  9.35           H   new
ATOM   1911  N   ALA A 128     -29.474  -0.495   4.132  1.00 10.21           N
ATOM   1912  CA  ALA A 128     -28.489  -1.159   3.269  1.00 10.21           C
ATOM   1913  C   ALA A 128     -27.658  -0.254   2.335  1.00 10.21           C
ATOM   1914  O   ALA A 128     -26.511  -0.586   2.030  1.00 10.21           O
ATOM   1915  CB  ALA A 128     -29.227  -2.161   2.400  1.00 10.21           C
ATOM      0  H   ALA A 128     -30.273  -0.778   3.985  1.00 10.21           H   new
ATOM      0  HA  ALA A 128     -27.847  -1.552   3.881  1.00 10.21           H   new
ATOM      0  HB1 ALA A 128     -28.595  -2.613   1.820  1.00 10.21           H   new
ATOM      0  HB2 ALA A 128     -29.672  -2.813   2.964  1.00 10.21           H   new
ATOM      0  HB3 ALA A 128     -29.887  -1.698   1.860  1.00 10.21           H   new
ATOM   1921  N   ARG A 129     -28.221   0.850   1.850  1.00 11.02           N
ATOM   1922  CA  ARG A 129     -27.520   1.712   0.888  1.00 11.02           C
ATOM   1923  C   ARG A 129     -26.189   2.270   1.391  1.00 11.02           C
ATOM   1924  O   ARG A 129     -26.066   2.686   2.549  1.00 11.02           O
ATOM   1925  CB  ARG A 129     -28.393   2.886   0.473  1.00 11.02           C
ATOM   1926  CG  ARG A 129     -29.566   2.547  -0.430  1.00 11.02           C
ATOM   1927  CD  ARG A 129     -30.357   3.761  -0.765  1.00 11.02           C
ATOM   1928  NE  ARG A 129     -31.491   3.457  -1.620  1.00 11.02           N
ATOM   1929  CZ  ARG A 129     -32.330   4.376  -2.137  1.00 11.02           C
ATOM   1930  NH1 ARG A 129     -32.147   5.654  -1.887  1.00 11.02           N1+
ATOM   1931  NH2 ARG A 129     -33.339   3.989  -2.897  1.00 11.02           N
ATOM      0  H   ARG A 129     -29.009   1.121   2.063  1.00 11.02           H   new
ATOM      0  HA  ARG A 129     -27.329   1.130   0.136  1.00 11.02           H   new
ATOM      0  HB2 ARG A 129     -28.735   3.312   1.274  1.00 11.02           H   new
ATOM      0  HB3 ARG A 129     -27.836   3.538   0.021  1.00 11.02           H   new
ATOM      0  HG2 ARG A 129     -29.241   2.135  -1.246  1.00 11.02           H   new
ATOM      0  HG3 ARG A 129     -30.137   1.897   0.008  1.00 11.02           H   new
ATOM      0  HD2 ARG A 129     -30.673   4.176   0.053  1.00 11.02           H   new
ATOM      0  HD3 ARG A 129     -29.784   4.407  -1.207  1.00 11.02           H   new
ATOM      0  HE  ARG A 129     -31.638   2.631  -1.810  1.00 11.02           H   new
ATOM      0 HH11 ARG A 129     -31.490   5.906  -1.392  1.00 11.02           H   new
ATOM      0 HH12 ARG A 129     -32.684   6.238  -2.218  1.00 11.02           H   new
ATOM      0 HH21 ARG A 129     -33.459   3.153  -3.060  1.00 11.02           H   new
ATOM      0 HH22 ARG A 129     -33.876   4.573  -3.228  1.00 11.02           H   new
ATOM   1945  N   ARG A 130     -25.197   2.280   0.498  1.00 11.73           N
ATOM   1946  CA  ARG A 130     -23.865   2.789   0.803  1.00 11.73           C
ATOM   1947  C   ARG A 130     -23.382   3.704  -0.316  1.00 11.73           C
ATOM   1948  O   ARG A 130     -22.349   4.360  -0.188  1.00 11.73           O
ATOM   1949  CB  ARG A 130     -22.870   1.641   0.976  1.00 11.73           C
ATOM   1950  CG  ARG A 130     -23.173   0.701   2.137  1.00 11.73           C
ATOM   1951  CD  ARG A 130     -22.952   1.347   3.454  1.00 11.73           C
ATOM   1952  NE  ARG A 130     -23.204   0.427   4.541  1.00 11.73           N
ATOM   1953  CZ  ARG A 130     -24.423   0.235   5.090  1.00 11.73           C
ATOM   1954  NH1 ARG A 130     -25.452   0.912   4.645  1.00 11.73           N1+
ATOM   1955  NH2 ARG A 130     -24.583  -0.634   6.077  1.00 11.73           N
ATOM   1956  OXT ARG A 130     -23.942   3.654  -1.411  1.00 11.73           O1-
ATOM      0  H   ARG A 130     -25.282   1.989  -0.307  1.00 11.73           H   new
ATOM      0  HA  ARG A 130     -23.919   3.288   1.633  1.00 11.73           H   new
ATOM      0  HB2 ARG A 130     -22.846   1.124   0.156  1.00 11.73           H   new
ATOM      0  HB3 ARG A 130     -21.984   2.014   1.102  1.00 11.73           H   new
ATOM      0  HG2 ARG A 130     -24.093   0.401   2.076  1.00 11.73           H   new
ATOM      0  HG3 ARG A 130     -22.612  -0.088   2.067  1.00 11.73           H   new
ATOM      0  HD2 ARG A 130     -22.040   1.672   3.508  1.00 11.73           H   new
ATOM      0  HD3 ARG A 130     -23.534   2.119   3.539  1.00 11.73           H   new
ATOM      0  HE  ARG A 130     -22.541  -0.022   4.855  1.00 11.73           H   new
ATOM      0 HH11 ARG A 130     -25.351   1.477   4.005  1.00 11.73           H   new
ATOM      0 HH12 ARG A 130     -26.229   0.791   4.993  1.00 11.73           H   new
ATOM      0 HH21 ARG A 130     -23.909  -1.079   6.371  1.00 11.73           H   new
ATOM      0 HH22 ARG A 130     -25.361  -0.753   6.423  1.00 11.73           H   new
TER
END
