# Supplementary material for: Integrative proteome-wide structural analysis and high-throughput docking identify broad-spectrum antiviral scaffolds against Zika, Yellow Fever, West Nile, Saint Louis encephalitis, and Usutu viruses
Source: Front Cell Infect Microbiol. 2026 Apr 30;16:1723132. doi: 10.3389/fcimb.2026.1723132 (PMC13171538; doi:10.3389/fcimb.2026.1723132)
Supplement: Supplementary file 6 [file DataSheet6.zip › YFV/YF_NS2b/YF_NS2b.pdb]

ATOM      1  N   SER A   1       2.020   2.210   2.641  1.00  7.46           N  
ATOM      2  CA  SER A   1       2.300   1.836   1.261  1.00  7.46           C  
ATOM      3  C   SER A   1       3.580   1.023   1.165  1.00  7.46           C  
ATOM      4  O   SER A   1       3.823   0.126   1.972  1.00  7.46           O  
ATOM      5  CB  SER A   1       2.416   3.077   0.395  1.00  7.46           C  
ATOM      6  OG  SER A   1       2.617   2.739  -0.958  1.00  7.46           O  
ATOM      7 1H   SER A   1       1.136   2.689   2.694  1.00  7.46           H  
ATOM      8 2H   SER A   1       2.001   1.390   3.224  1.00  7.46           H  
ATOM      9 3H   SER A   1       2.750   2.835   2.969  1.00  7.46           H  
ATOM     10  HA  SER A   1       1.476   1.222   0.893  1.00  7.46           H  
ATOM     11 1HB  SER A   1       1.511   3.674   0.495  1.00  7.46           H  
ATOM     12 2HB  SER A   1       3.250   3.687   0.750  1.00  7.46           H  
ATOM     13  HG  SER A   1       1.824   2.262  -1.228  1.00  7.46           H  
ATOM     14  N   ILE A   2       4.407   1.347   0.181  1.00  6.77           N  
ATOM     15  CA  ILE A   2       5.663   0.638  -0.001  1.00  6.77           C  
ATOM     16  C   ILE A   2       6.746   1.266   0.880  1.00  6.77           C  
ATOM     17  O   ILE A   2       7.139   2.408   0.624  1.00  6.77           O  
ATOM     18  CB  ILE A   2       6.102   0.701  -1.468  1.00  6.77           C  
ATOM     19  CG1 ILE A   2       5.001   0.117  -2.335  1.00  6.77           C  
ATOM     20  CG2 ILE A   2       7.443   0.011  -1.680  1.00  6.77           C  
ATOM     21  CD1 ILE A   2       4.651  -1.296  -1.976  1.00  6.77           C  
ATOM     22  H   ILE A   2       4.144   2.090  -0.463  1.00  6.77           H  
ATOM     23  HA  ILE A   2       5.481  -0.396   0.252  1.00  6.77           H  
ATOM     24  HB  ILE A   2       6.201   1.746  -1.755  1.00  6.77           H  
ATOM     25 1HG1 ILE A   2       4.109   0.734  -2.232  1.00  6.77           H  
ATOM     26 2HG1 ILE A   2       5.320   0.139  -3.377  1.00  6.77           H  
ATOM     27 1HG2 ILE A   2       7.731   0.096  -2.727  1.00  6.77           H  
ATOM     28 2HG2 ILE A   2       8.184   0.484  -1.069  1.00  6.77           H  
ATOM     29 3HG2 ILE A   2       7.363  -1.039  -1.412  1.00  6.77           H  
ATOM     30 1HD1 ILE A   2       3.856  -1.652  -2.629  1.00  6.77           H  
ATOM     31 2HD1 ILE A   2       5.527  -1.934  -2.089  1.00  6.77           H  
ATOM     32 3HD1 ILE A   2       4.310  -1.325  -0.945  1.00  6.77           H  
ATOM     33  N   PRO A   3       7.343   0.512   1.830  1.00  6.13           N  
ATOM     34  CA  PRO A   3       8.290   0.996   2.825  1.00  6.13           C  
ATOM     35  C   PRO A   3       9.545   1.585   2.212  1.00  6.13           C  
ATOM     36  O   PRO A   3      10.200   2.427   2.810  1.00  6.13           O  
ATOM     37  CB  PRO A   3       8.603  -0.263   3.635  1.00  6.13           C  
ATOM     38  CG  PRO A   3       8.278  -1.418   2.723  1.00  6.13           C  
ATOM     39  CD  PRO A   3       7.115  -0.951   1.891  1.00  6.13           C  
ATOM     40  HA  PRO A   3       7.778   1.736   3.462  1.00  6.13           H  
ATOM     41 1HB  PRO A   3       9.657  -0.260   3.930  1.00  6.13           H  
ATOM     42 2HB  PRO A   3       8.025  -0.267   4.562  1.00  6.13           H  
ATOM     43 1HG  PRO A   3       9.162  -1.674   2.121  1.00  6.13           H  
ATOM     44 2HG  PRO A   3       8.039  -2.308   3.325  1.00  6.13           H  
ATOM     45 1HD  PRO A   3       7.216  -1.430   0.915  1.00  6.13           H  
ATOM     46 2HD  PRO A   3       6.150  -1.173   2.383  1.00  6.13           H  
ATOM     47  N   VAL A   4       9.861   1.190   0.991  1.00  5.62           N  
ATOM     48  CA  VAL A   4      11.024   1.730   0.318  1.00  5.62           C  
ATOM     49  C   VAL A   4      10.751   3.145  -0.153  1.00  5.62           C  
ATOM     50  O   VAL A   4      11.605   4.026  -0.058  1.00  5.62           O  
ATOM     51  CB  VAL A   4      11.434   0.860  -0.860  1.00  5.62           C  
ATOM     52  CG1 VAL A   4      12.562   1.544  -1.618  1.00  5.62           C  
ATOM     53  CG2 VAL A   4      11.850  -0.506  -0.331  1.00  5.62           C  
ATOM     54  H   VAL A   4       9.300   0.494   0.528  1.00  5.62           H  
ATOM     55  HA  VAL A   4      11.850   1.756   1.024  1.00  5.62           H  
ATOM     56  HB  VAL A   4      10.596   0.751  -1.547  1.00  5.62           H  
ATOM     57 1HG1 VAL A   4      12.857   0.930  -2.468  1.00  5.62           H  
ATOM     58 2HG1 VAL A   4      12.220   2.518  -1.976  1.00  5.62           H  
ATOM     59 3HG1 VAL A   4      13.416   1.680  -0.955  1.00  5.62           H  
ATOM     60 1HG2 VAL A   4      12.144  -1.145  -1.162  1.00  5.62           H  
ATOM     61 2HG2 VAL A   4      12.689  -0.391   0.353  1.00  5.62           H  
ATOM     62 3HG2 VAL A   4      11.011  -0.959   0.199  1.00  5.62           H  
ATOM     63  N   ASN A   5       9.566   3.382  -0.703  1.00  5.29           N  
ATOM     64  CA  ASN A   5       9.289   4.716  -1.192  1.00  5.29           C  
ATOM     65  C   ASN A   5       9.123   5.623   0.013  1.00  5.29           C  
ATOM     66  O   ASN A   5       9.570   6.777   0.016  1.00  5.29           O  
ATOM     67  CB  ASN A   5       8.057   4.708  -2.063  1.00  5.29           C  
ATOM     68  CG  ASN A   5       8.303   4.024  -3.384  1.00  5.29           C  
ATOM     69  ND2 ASN A   5       7.249   3.526  -3.981  1.00  5.29           N  
ATOM     70  OD1 ASN A   5       9.441   3.936  -3.866  1.00  5.29           O  
ATOM     71  H   ASN A   5       8.841   2.673  -0.710  1.00  5.29           H  
ATOM     72  HA  ASN A   5      10.142   5.075  -1.770  1.00  5.29           H  
ATOM     73 1HB  ASN A   5       7.248   4.191  -1.538  1.00  5.29           H  
ATOM     74 2HB  ASN A   5       7.732   5.731  -2.245  1.00  5.29           H  
ATOM     75 1HD2 ASN A   5       7.346   3.058  -4.861  1.00  5.29           H  
ATOM     76 2HD2 ASN A   5       6.346   3.615  -3.560  1.00  5.29           H  
ATOM     77  N   GLU A   6       8.516   5.064   1.065  1.00  5.12           N  
ATOM     78  CA  GLU A   6       8.316   5.799   2.298  1.00  5.12           C  
ATOM     79  C   GLU A   6       9.665   6.123   2.924  1.00  5.12           C  
ATOM     80  O   GLU A   6       9.862   7.228   3.427  1.00  5.12           O  
ATOM     81  CB  GLU A   6       7.417   5.007   3.241  1.00  5.12           C  
ATOM     82  CG  GLU A   6       5.978   4.913   2.730  1.00  5.12           C  
ATOM     83  CD  GLU A   6       5.055   4.074   3.559  1.00  5.12           C  
ATOM     84  OE1 GLU A   6       5.479   3.454   4.499  1.00  5.12           O  
ATOM     85  OE2 GLU A   6       3.884   4.056   3.226  1.00  5.12           O1-
ATOM     86  H   GLU A   6       8.166   4.106   0.990  1.00  5.12           H  
ATOM     87  HA  GLU A   6       7.816   6.739   2.062  1.00  5.12           H  
ATOM     88 1HB  GLU A   6       7.811   4.008   3.356  1.00  5.12           H  
ATOM     89 2HB  GLU A   6       7.409   5.476   4.224  1.00  5.12           H  
ATOM     90 1HG  GLU A   6       5.569   5.920   2.669  1.00  5.12           H  
ATOM     91 2HG  GLU A   6       6.004   4.507   1.719  1.00  5.12           H  
ATOM     92  N   ALA A   7      10.611   5.180   2.845  1.00  5.07           N  
ATOM     93  CA  ALA A   7      11.958   5.368   3.351  1.00  5.07           C  
ATOM     94  C   ALA A   7      12.642   6.525   2.685  1.00  5.07           C  
ATOM     95  O   ALA A   7      13.270   7.350   3.342  1.00  5.07           O  
ATOM     96  CB  ALA A   7      12.778   4.126   3.092  1.00  5.07           C  
ATOM     97  H   ALA A   7      10.381   4.270   2.453  1.00  5.07           H  
ATOM     98  HA  ALA A   7      11.897   5.582   4.418  1.00  5.07           H  
ATOM     99 1HB  ALA A   7      13.762   4.248   3.451  1.00  5.07           H  
ATOM    100 2HB  ALA A   7      12.323   3.278   3.577  1.00  5.07           H  
ATOM    101 3HB  ALA A   7      12.827   3.941   2.033  1.00  5.07           H  
ATOM    102  N   LEU A   8      12.483   6.619   1.374  1.00  5.10           N  
ATOM    103  CA  LEU A   8      13.111   7.704   0.660  1.00  5.10           C  
ATOM    104  C   LEU A   8      12.466   9.033   1.039  1.00  5.10           C  
ATOM    105  O   LEU A   8      13.160  10.039   1.229  1.00  5.10           O  
ATOM    106  CB  LEU A   8      13.024   7.414  -0.831  1.00  5.10           C  
ATOM    107  CG  LEU A   8      13.886   6.214  -1.255  1.00  5.10           C  
ATOM    108  CD1 LEU A   8      13.615   5.860  -2.707  1.00  5.10           C  
ATOM    109  CD2 LEU A   8      15.341   6.560  -1.016  1.00  5.10           C  
ATOM    110  H   LEU A   8      11.960   5.901   0.868  1.00  5.10           H  
ATOM    111  HA  LEU A   8      14.160   7.736   0.943  1.00  5.10           H  
ATOM    112 1HB  LEU A   8      11.987   7.192  -1.086  1.00  5.10           H  
ATOM    113 2HB  LEU A   8      13.348   8.289  -1.388  1.00  5.10           H  
ATOM    114  HG  LEU A   8      13.624   5.350  -0.647  1.00  5.10           H  
ATOM    115 1HD1 LEU A   8      14.223   5.001  -2.990  1.00  5.10           H  
ATOM    116 2HD1 LEU A   8      12.558   5.609  -2.823  1.00  5.10           H  
ATOM    117 3HD1 LEU A   8      13.862   6.707  -3.341  1.00  5.10           H  
ATOM    118 1HD2 LEU A   8      15.970   5.712  -1.288  1.00  5.10           H  
ATOM    119 2HD2 LEU A   8      15.616   7.425  -1.618  1.00  5.10           H  
ATOM    120 3HD2 LEU A   8      15.478   6.793   0.035  1.00  5.10           H  
ATOM    121  N   ALA A   9      11.141   9.039   1.199  1.00  5.17           N  
ATOM    122  CA  ALA A   9      10.465  10.261   1.605  1.00  5.17           C  
ATOM    123  C   ALA A   9      10.939  10.695   2.990  1.00  5.17           C  
ATOM    124  O   ALA A   9      11.213  11.883   3.227  1.00  5.17           O  
ATOM    125  CB  ALA A   9       8.965  10.041   1.616  1.00  5.17           C  
ATOM    126  H   ALA A   9      10.599   8.192   1.014  1.00  5.17           H  
ATOM    127  HA  ALA A   9      10.716  11.045   0.893  1.00  5.17           H  
ATOM    128 1HB  ALA A   9       8.463  10.962   1.905  1.00  5.17           H  
ATOM    129 2HB  ALA A   9       8.638   9.739   0.621  1.00  5.17           H  
ATOM    130 3HB  ALA A   9       8.720   9.258   2.329  1.00  5.17           H  
ATOM    131  N   ALA A  10      11.069   9.712   3.891  1.00  5.20           N  
ATOM    132  CA  ALA A  10      11.521   9.944   5.247  1.00  5.20           C  
ATOM    133  C   ALA A  10      12.930  10.473   5.250  1.00  5.20           C  
ATOM    134  O   ALA A  10      13.243  11.400   6.000  1.00  5.20           O  
ATOM    135  CB  ALA A  10      11.461   8.660   6.053  1.00  5.20           C  
ATOM    136  H   ALA A  10      10.817   8.763   3.625  1.00  5.20           H  
ATOM    137  HA  ALA A  10      10.870  10.690   5.701  1.00  5.20           H  
ATOM    138 1HB  ALA A  10      11.784   8.854   7.073  1.00  5.20           H  
ATOM    139 2HB  ALA A  10      10.439   8.281   6.059  1.00  5.20           H  
ATOM    140 3HB  ALA A  10      12.113   7.916   5.603  1.00  5.20           H  
ATOM    141  N   ALA A  11      13.772   9.904   4.375  1.00  5.20           N  
ATOM    142  CA  ALA A  11      15.160  10.303   4.258  1.00  5.20           C  
ATOM    143  C   ALA A  11      15.255  11.757   3.867  1.00  5.20           C  
ATOM    144  O   ALA A  11      16.079  12.509   4.390  1.00  5.20           O  
ATOM    145  CB  ALA A  11      15.873   9.458   3.229  1.00  5.20           C  
ATOM    146  H   ALA A  11      13.447   9.132   3.798  1.00  5.20           H  
ATOM    147  HA  ALA A  11      15.627  10.150   5.221  1.00  5.20           H  
ATOM    148 1HB  ALA A  11      16.921   9.740   3.173  1.00  5.20           H  
ATOM    149 2HB  ALA A  11      15.785   8.446   3.519  1.00  5.20           H  
ATOM    150 3HB  ALA A  11      15.412   9.592   2.262  1.00  5.20           H  
ATOM    151  N   GLY A  12      14.364  12.166   2.967  1.00  5.15           N  
ATOM    152  CA  GLY A  12      14.298  13.541   2.524  1.00  5.15           C  
ATOM    153  C   GLY A  12      14.025  14.448   3.711  1.00  5.15           C  
ATOM    154  O   GLY A  12      14.795  15.371   3.994  1.00  5.15           O  
ATOM    155  H   GLY A  12      13.728  11.483   2.553  1.00  5.15           H  
ATOM    156 1HA  GLY A  12      15.233  13.820   2.041  1.00  5.15           H  
ATOM    157 2HA  GLY A  12      13.499  13.641   1.788  1.00  5.15           H  
ATOM    158  N   LEU A  13      12.938  14.173   4.432  1.00  5.09           N  
ATOM    159  CA  LEU A  13      12.584  15.020   5.563  1.00  5.09           C  
ATOM    160  C   LEU A  13      13.643  15.075   6.649  1.00  5.09           C  
ATOM    161  O   LEU A  13      14.015  16.163   7.093  1.00  5.09           O  
ATOM    162  CB  LEU A  13      11.283  14.564   6.211  1.00  5.09           C  
ATOM    163  CG  LEU A  13      10.931  15.358   7.486  1.00  5.09           C  
ATOM    164  CD1 LEU A  13      10.767  16.834   7.131  1.00  5.09           C  
ATOM    165  CD2 LEU A  13       9.665  14.804   8.105  1.00  5.09           C  
ATOM    166  H   LEU A  13      12.351  13.377   4.165  1.00  5.09           H  
ATOM    167  HA  LEU A  13      12.439  16.029   5.188  1.00  5.09           H  
ATOM    168 1HB  LEU A  13      10.472  14.676   5.494  1.00  5.09           H  
ATOM    169 2HB  LEU A  13      11.375  13.506   6.472  1.00  5.09           H  
ATOM    170  HG  LEU A  13      11.746  15.270   8.197  1.00  5.09           H  
ATOM    171 1HD1 LEU A  13      10.536  17.401   8.033  1.00  5.09           H  
ATOM    172 2HD1 LEU A  13      11.697  17.209   6.698  1.00  5.09           H  
ATOM    173 3HD1 LEU A  13       9.959  16.948   6.413  1.00  5.09           H  
ATOM    174 1HD2 LEU A  13       9.428  15.365   9.010  1.00  5.09           H  
ATOM    175 2HD2 LEU A  13       8.843  14.892   7.396  1.00  5.09           H  
ATOM    176 3HD2 LEU A  13       9.816  13.753   8.357  1.00  5.09           H  
ATOM    177  N   VAL A  14      14.126  13.921   7.098  1.00  5.05           N  
ATOM    178  CA  VAL A  14      15.111  13.938   8.167  1.00  5.05           C  
ATOM    179  C   VAL A  14      16.404  14.588   7.705  1.00  5.05           C  
ATOM    180  O   VAL A  14      17.080  15.254   8.495  1.00  5.05           O  
ATOM    181  CB  VAL A  14      15.366  12.523   8.686  1.00  5.05           C  
ATOM    182  CG1 VAL A  14      16.079  11.735   7.675  1.00  5.05           C  
ATOM    183  CG2 VAL A  14      16.176  12.583   9.968  1.00  5.05           C  
ATOM    184  H   VAL A  14      13.807  13.039   6.697  1.00  5.05           H  
ATOM    185  HA  VAL A  14      14.708  14.520   8.990  1.00  5.05           H  
ATOM    186  HB  VAL A  14      14.406  12.045   8.861  1.00  5.05           H  
ATOM    187 1HG1 VAL A  14      16.227  10.737   8.023  1.00  5.05           H  
ATOM    188 2HG1 VAL A  14      15.493  11.722   6.796  1.00  5.05           H  
ATOM    189 3HG1 VAL A  14      17.035  12.170   7.467  1.00  5.05           H  
ATOM    190 1HG2 VAL A  14      16.348  11.571  10.336  1.00  5.05           H  
ATOM    191 2HG2 VAL A  14      17.132  13.064   9.764  1.00  5.05           H  
ATOM    192 3HG2 VAL A  14      15.633  13.157  10.717  1.00  5.05           H  
ATOM    193  N   GLY A  15      16.728  14.449   6.418  1.00  5.01           N  
ATOM    194  CA  GLY A  15      17.891  15.077   5.845  1.00  5.01           C  
ATOM    195  C   GLY A  15      17.755  16.574   6.025  1.00  5.01           C  
ATOM    196  O   GLY A  15      18.629  17.226   6.595  1.00  5.01           O  
ATOM    197  H   GLY A  15      16.165  13.867   5.800  1.00  5.01           H  
ATOM    198 1HA  GLY A  15      18.792  14.710   6.336  1.00  5.01           H  
ATOM    199 2HA  GLY A  15      17.953  14.825   4.786  1.00  5.01           H  
ATOM    200  N   VAL A  16      16.614  17.117   5.605  1.00  4.99           N  
ATOM    201  CA  VAL A  16      16.364  18.540   5.738  1.00  4.99           C  
ATOM    202  C   VAL A  16      16.400  18.998   7.184  1.00  4.99           C  
ATOM    203  O   VAL A  16      17.006  20.025   7.489  1.00  4.99           O  
ATOM    204  CB  VAL A  16      14.998  18.911   5.142  1.00  4.99           C  
ATOM    205  CG1 VAL A  16      14.653  20.356   5.508  1.00  4.99           C  
ATOM    206  CG2 VAL A  16      15.049  18.744   3.628  1.00  4.99           C  
ATOM    207  H   VAL A  16      15.915  16.520   5.155  1.00  4.99           H  
ATOM    208  HA  VAL A  16      17.138  19.073   5.186  1.00  4.99           H  
ATOM    209  HB  VAL A  16      14.231  18.259   5.563  1.00  4.99           H  
ATOM    210 1HG1 VAL A  16      13.681  20.612   5.092  1.00  4.99           H  
ATOM    211 2HG1 VAL A  16      14.621  20.457   6.593  1.00  4.99           H  
ATOM    212 3HG1 VAL A  16      15.411  21.029   5.105  1.00  4.99           H  
ATOM    213 1HG2 VAL A  16      14.081  18.997   3.201  1.00  4.99           H  
ATOM    214 2HG2 VAL A  16      15.814  19.399   3.216  1.00  4.99           H  
ATOM    215 3HG2 VAL A  16      15.292  17.713   3.387  1.00  4.99           H  
ATOM    216  N   LEU A  17      15.769  18.246   8.083  1.00  5.00           N  
ATOM    217  CA  LEU A  17      15.754  18.668   9.474  1.00  5.00           C  
ATOM    218  C   LEU A  17      17.163  18.681  10.067  1.00  5.00           C  
ATOM    219  O   LEU A  17      17.530  19.624  10.779  1.00  5.00           O  
ATOM    220  CB  LEU A  17      14.857  17.722  10.268  1.00  5.00           C  
ATOM    221  CG  LEU A  17      13.364  17.810   9.914  1.00  5.00           C  
ATOM    222  CD1 LEU A  17      12.612  16.707  10.641  1.00  5.00           C  
ATOM    223  CD2 LEU A  17      12.839  19.184  10.260  1.00  5.00           C  
ATOM    224  H   LEU A  17      15.279  17.403   7.788  1.00  5.00           H  
ATOM    225  HA  LEU A  17      15.347  19.673   9.525  1.00  5.00           H  
ATOM    226 1HB  LEU A  17      15.186  16.701  10.083  1.00  5.00           H  
ATOM    227 2HB  LEU A  17      14.970  17.936  11.329  1.00  5.00           H  
ATOM    228  HG  LEU A  17      13.238  17.652   8.851  1.00  5.00           H  
ATOM    229 1HD1 LEU A  17      11.555  16.751  10.378  1.00  5.00           H  
ATOM    230 2HD1 LEU A  17      13.017  15.740  10.347  1.00  5.00           H  
ATOM    231 3HD1 LEU A  17      12.723  16.837  11.714  1.00  5.00           H  
ATOM    232 1HD2 LEU A  17      11.783  19.245   9.994  1.00  5.00           H  
ATOM    233 2HD2 LEU A  17      12.956  19.360  11.329  1.00  5.00           H  
ATOM    234 3HD2 LEU A  17      13.399  19.935   9.703  1.00  5.00           H  
ATOM    235  N   ALA A  18      17.973  17.662   9.748  1.00  5.07           N  
ATOM    236  CA  ALA A  18      19.357  17.612  10.203  1.00  5.07           C  
ATOM    237  C   ALA A  18      20.131  18.770   9.602  1.00  5.07           C  
ATOM    238  O   ALA A  18      20.931  19.425  10.269  1.00  5.07           O  
ATOM    239  CB  ALA A  18      19.998  16.301   9.811  1.00  5.07           C  
ATOM    240  H   ALA A  18      17.620  16.895   9.173  1.00  5.07           H  
ATOM    241  HA  ALA A  18      19.370  17.715  11.288  1.00  5.07           H  
ATOM    242 1HB  ALA A  18      21.026  16.274  10.155  1.00  5.07           H  
ATOM    243 2HB  ALA A  18      19.445  15.470  10.247  1.00  5.07           H  
ATOM    244 3HB  ALA A  18      19.968  16.222   8.737  1.00  5.07           H  
ATOM    245  N   GLY A  19      19.842  19.052   8.336  1.00  5.26           N  
ATOM    246  CA  GLY A  19      20.489  20.119   7.611  1.00  5.26           C  
ATOM    247  C   GLY A  19      20.265  21.419   8.331  1.00  5.26           C  
ATOM    248  O   GLY A  19      21.213  22.147   8.598  1.00  5.26           O  
ATOM    249  H   GLY A  19      19.173  18.473   7.834  1.00  5.26           H  
ATOM    250 1HA  GLY A  19      21.552  19.911   7.541  1.00  5.26           H  
ATOM    251 2HA  GLY A  19      20.084  20.169   6.600  1.00  5.26           H  
ATOM    252  N   LEU A  20      19.008  21.704   8.657  1.00  5.65           N  
ATOM    253  CA  LEU A  20      18.658  22.924   9.357  1.00  5.65           C  
ATOM    254  C   LEU A  20      19.310  22.985  10.736  1.00  5.65           C  
ATOM    255  O   LEU A  20      19.894  24.003  11.106  1.00  5.65           O  
ATOM    256  CB  LEU A  20      17.139  22.996   9.497  1.00  5.65           C  
ATOM    257  CG  LEU A  20      16.383  23.218   8.188  1.00  5.65           C  
ATOM    258  CD1 LEU A  20      14.889  23.046   8.430  1.00  5.65           C  
ATOM    259  CD2 LEU A  20      16.710  24.605   7.664  1.00  5.65           C  
ATOM    260  H   LEU A  20      18.273  21.047   8.392  1.00  5.65           H  
ATOM    261  HA  LEU A  20      18.990  23.770   8.768  1.00  5.65           H  
ATOM    262 1HB  LEU A  20      16.788  22.056   9.922  1.00  5.65           H  
ATOM    263 2HB  LEU A  20      16.886  23.804  10.179  1.00  5.65           H  
ATOM    264  HG  LEU A  20      16.692  22.479   7.455  1.00  5.65           H  
ATOM    265 1HD1 LEU A  20      14.349  23.194   7.494  1.00  5.65           H  
ATOM    266 2HD1 LEU A  20      14.701  22.038   8.800  1.00  5.65           H  
ATOM    267 3HD1 LEU A  20      14.549  23.772   9.164  1.00  5.65           H  
ATOM    268 1HD2 LEU A  20      16.183  24.773   6.726  1.00  5.65           H  
ATOM    269 2HD2 LEU A  20      16.401  25.353   8.394  1.00  5.65           H  
ATOM    270 3HD2 LEU A  20      17.786  24.687   7.496  1.00  5.65           H  
ATOM    271  N   ALA A  21      19.330  21.859  11.455  1.00  6.39           N  
ATOM    272  CA  ALA A  21      19.930  21.825  12.787  1.00  6.39           C  
ATOM    273  C   ALA A  21      21.396  22.225  12.750  1.00  6.39           C  
ATOM    274  O   ALA A  21      21.892  22.899  13.657  1.00  6.39           O  
ATOM    275  CB  ALA A  21      19.811  20.430  13.377  1.00  6.39           C  
ATOM    276  H   ALA A  21      18.860  21.025  11.102  1.00  6.39           H  
ATOM    277  HA  ALA A  21      19.397  22.535  13.415  1.00  6.39           H  
ATOM    278 1HB  ALA A  21      20.245  20.422  14.375  1.00  6.39           H  
ATOM    279 2HB  ALA A  21      18.762  20.145  13.426  1.00  6.39           H  
ATOM    280 3HB  ALA A  21      20.345  19.729  12.748  1.00  6.39           H  
ATOM    281  N   PHE A  22      22.081  21.824  11.688  1.00  7.53           N  
ATOM    282  CA  PHE A  22      23.489  22.105  11.528  1.00  7.53           C  
ATOM    283  C   PHE A  22      23.790  23.015  10.336  1.00  7.53           C  
ATOM    284  O   PHE A  22      24.914  23.027   9.844  1.00  7.53           O  
ATOM    285  CB  PHE A  22      24.225  20.782  11.395  1.00  7.53           C  
ATOM    286  CG  PHE A  22      24.022  19.910  12.596  1.00  7.53           C  
ATOM    287  CD1 PHE A  22      23.179  18.817  12.532  1.00  7.53           C  
ATOM    288  CD2 PHE A  22      24.637  20.196  13.797  1.00  7.53           C  
ATOM    289  CE1 PHE A  22      22.962  18.018  13.630  1.00  7.53           C  
ATOM    290  CE2 PHE A  22      24.424  19.401  14.903  1.00  7.53           C  
ATOM    291  CZ  PHE A  22      23.585  18.310  14.818  1.00  7.53           C  
ATOM    292  H   PHE A  22      21.608  21.255  10.981  1.00  7.53           H  
ATOM    293  HA  PHE A  22      23.840  22.604  12.431  1.00  7.53           H  
ATOM    294 1HB  PHE A  22      23.847  20.246  10.518  1.00  7.53           H  
ATOM    295 2HB  PHE A  22      25.285  20.950  11.249  1.00  7.53           H  
ATOM    296  HD1 PHE A  22      22.687  18.589  11.595  1.00  7.53           H  
ATOM    297  HD2 PHE A  22      25.293  21.061  13.869  1.00  7.53           H  
ATOM    298  HE1 PHE A  22      22.297  17.160  13.557  1.00  7.53           H  
ATOM    299  HE2 PHE A  22      24.915  19.638  15.846  1.00  7.53           H  
ATOM    300  HZ  PHE A  22      23.414  17.682  15.691  1.00  7.53           H  
ATOM    301  N   GLN A  23      22.822  23.824   9.894  1.00  8.99           N  
ATOM    302  CA  GLN A  23      23.003  24.678   8.702  1.00  8.99           C  
ATOM    303  C   GLN A  23      24.124  25.706   8.790  1.00  8.99           C  
ATOM    304  O   GLN A  23      24.561  26.238   7.772  1.00  8.99           O  
ATOM    305  CB  GLN A  23      21.697  25.383   8.331  1.00  8.99           C  
ATOM    306  CG  GLN A  23      21.208  26.433   9.299  1.00  8.99           C  
ATOM    307  CD  GLN A  23      19.811  26.928   8.917  1.00  8.99           C  
ATOM    308  NE2 GLN A  23      18.924  27.040   9.902  1.00  8.99           N  
ATOM    309  OE1 GLN A  23      19.534  27.211   7.745  1.00  8.99           O  
ATOM    310  H   GLN A  23      21.906  23.811  10.351  1.00  8.99           H  
ATOM    311  HA  GLN A  23      23.244  24.013   7.872  1.00  8.99           H  
ATOM    312 1HB  GLN A  23      21.819  25.867   7.363  1.00  8.99           H  
ATOM    313 2HB  GLN A  23      20.928  24.652   8.216  1.00  8.99           H  
ATOM    314 1HG  GLN A  23      21.164  26.000  10.296  1.00  8.99           H  
ATOM    315 2HG  GLN A  23      21.894  27.279   9.289  1.00  8.99           H  
ATOM    316 1HE2 GLN A  23      17.998  27.363   9.707  1.00  8.99           H  
ATOM    317 2HE2 GLN A  23      19.183  26.807  10.844  1.00  8.99           H  
ATOM    318  N   GLU A  24      24.594  25.993   9.998  1.00 10.47           N  
ATOM    319  CA  GLU A  24      25.674  26.949  10.187  1.00 10.47           C  
ATOM    320  C   GLU A  24      27.054  26.297  10.010  1.00 10.47           C  
ATOM    321  O   GLU A  24      28.080  26.977  10.081  1.00 10.47           O  
ATOM    322  CB  GLU A  24      25.568  27.594  11.570  1.00 10.47           C  
ATOM    323  CG  GLU A  24      24.319  28.460  11.756  1.00 10.47           C  
ATOM    324  CD  GLU A  24      24.217  29.086  13.131  1.00 10.47           C  
ATOM    325  OE1 GLU A  24      25.084  28.856  13.940  1.00 10.47           O  
ATOM    326  OE2 GLU A  24      23.269  29.799  13.364  1.00 10.47           O1-
ATOM    327  H   GLU A  24      24.194  25.523  10.796  1.00 10.47           H  
ATOM    328  HA  GLU A  24      25.573  27.731   9.435  1.00 10.47           H  
ATOM    329 1HB  GLU A  24      25.555  26.815  12.334  1.00 10.47           H  
ATOM    330 2HB  GLU A  24      26.443  28.217  11.750  1.00 10.47           H  
ATOM    331 1HG  GLU A  24      24.329  29.252  11.008  1.00 10.47           H  
ATOM    332 2HG  GLU A  24      23.438  27.844  11.578  1.00 10.47           H  
ATOM    333  N   MET A  25      27.080  24.978   9.796  1.00 11.51           N  
ATOM    334  CA  MET A  25      28.330  24.250   9.624  1.00 11.51           C  
ATOM    335  C   MET A  25      28.629  23.945   8.164  1.00 11.51           C  
ATOM    336  O   MET A  25      27.774  23.475   7.417  1.00 11.51           O  
ATOM    337  CB  MET A  25      28.252  22.919  10.361  1.00 11.51           C  
ATOM    338  CG  MET A  25      28.151  22.992  11.855  1.00 11.51           C  
ATOM    339  SD  MET A  25      27.963  21.347  12.571  1.00 11.51           S  
ATOM    340  CE  MET A  25      29.482  20.558  12.074  1.00 11.51           C  
ATOM    341  H   MET A  25      26.210  24.453   9.744  1.00 11.51           H  
ATOM    342  HA  MET A  25      29.146  24.853  10.021  1.00 11.51           H  
ATOM    343 1HB  MET A  25      27.380  22.371  10.007  1.00 11.51           H  
ATOM    344 2HB  MET A  25      29.125  22.320  10.115  1.00 11.51           H  
ATOM    345 1HG  MET A  25      29.042  23.460  12.267  1.00 11.51           H  
ATOM    346 2HG  MET A  25      27.281  23.591  12.132  1.00 11.51           H  
ATOM    347 1HE  MET A  25      29.499  19.534  12.452  1.00 11.51           H  
ATOM    348 2HE  MET A  25      29.538  20.543  10.988  1.00 11.51           H  
ATOM    349 3HE  MET A  25      30.331  21.109  12.477  1.00 11.51           H  
ATOM    350  N   GLU A  26      29.894  24.059   7.781  1.00 11.67           N  
ATOM    351  CA  GLU A  26      30.308  23.707   6.419  1.00 11.67           C  
ATOM    352  C   GLU A  26      30.112  22.213   6.151  1.00 11.67           C  
ATOM    353  O   GLU A  26      29.927  21.779   5.014  1.00 11.67           O  
ATOM    354  CB  GLU A  26      31.769  24.097   6.196  1.00 11.67           C  
ATOM    355  CG  GLU A  26      32.012  25.607   6.183  1.00 11.67           C  
ATOM    356  CD  GLU A  26      33.462  25.989   5.963  1.00 11.67           C  
ATOM    357  OE1 GLU A  26      34.295  25.116   5.930  1.00 11.67           O  
ATOM    358  OE2 GLU A  26      33.728  27.162   5.824  1.00 11.67           O1-
ATOM    359  H   GLU A  26      30.573  24.441   8.424  1.00 11.67           H  
ATOM    360  HA  GLU A  26      29.689  24.264   5.715  1.00 11.67           H  
ATOM    361 1HB  GLU A  26      32.389  23.658   6.979  1.00 11.67           H  
ATOM    362 2HB  GLU A  26      32.109  23.693   5.245  1.00 11.67           H  
ATOM    363 1HG  GLU A  26      31.408  26.049   5.391  1.00 11.67           H  
ATOM    364 2HG  GLU A  26      31.674  26.022   7.132  1.00 11.67           H  
ATOM    365  N   ASN A  27      30.146  21.445   7.235  1.00 10.92           N  
ATOM    366  CA  ASN A  27      30.022  20.000   7.244  1.00 10.92           C  
ATOM    367  C   ASN A  27      28.613  19.527   7.620  1.00 10.92           C  
ATOM    368  O   ASN A  27      28.428  18.364   7.990  1.00 10.92           O  
ATOM    369  CB  ASN A  27      31.047  19.409   8.195  1.00 10.92           C  
ATOM    370  CG  ASN A  27      32.459  19.603   7.711  1.00 10.92           C  
ATOM    371  ND2 ASN A  27      33.357  19.902   8.619  1.00 10.92           N  
ATOM    372  OD1 ASN A  27      32.742  19.484   6.516  1.00 10.92           O  
ATOM    373  H   ASN A  27      30.288  21.910   8.116  1.00 10.92           H  
ATOM    374  HA  ASN A  27      30.226  19.633   6.237  1.00 10.92           H  
ATOM    375 1HB  ASN A  27      30.948  19.879   9.171  1.00 10.92           H  
ATOM    376 2HB  ASN A  27      30.858  18.343   8.322  1.00 10.92           H  
ATOM    377 1HD2 ASN A  27      34.311  20.041   8.350  1.00 10.92           H  
ATOM    378 2HD2 ASN A  27      33.096  19.988   9.581  1.00 10.92           H  
ATOM    379  N   PHE A  28      27.599  20.396   7.467  1.00  9.63           N  
ATOM    380  CA  PHE A  28      26.205  20.040   7.790  1.00  9.63           C  
ATOM    381  C   PHE A  28      25.729  18.781   7.064  1.00  9.63           C  
ATOM    382  O   PHE A  28      24.863  18.058   7.559  1.00  9.63           O  
ATOM    383  CB  PHE A  28      25.262  21.191   7.417  1.00  9.63           C  
ATOM    384  CG  PHE A  28      24.946  21.341   5.952  1.00  9.63           C  
ATOM    385  CD1 PHE A  28      23.811  20.758   5.416  1.00  9.63           C  
ATOM    386  CD2 PHE A  28      25.775  22.063   5.111  1.00  9.63           C  
ATOM    387  CE1 PHE A  28      23.497  20.902   4.085  1.00  9.63           C  
ATOM    388  CE2 PHE A  28      25.469  22.205   3.772  1.00  9.63           C  
ATOM    389  CZ  PHE A  28      24.324  21.628   3.261  1.00  9.63           C  
ATOM    390  H   PHE A  28      27.788  21.358   7.175  1.00  9.63           H  
ATOM    391  HA  PHE A  28      26.138  19.868   8.866  1.00  9.63           H  
ATOM    392 1HB  PHE A  28      24.316  21.088   7.957  1.00  9.63           H  
ATOM    393 2HB  PHE A  28      25.709  22.120   7.741  1.00  9.63           H  
ATOM    394  HD1 PHE A  28      23.165  20.190   6.062  1.00  9.63           H  
ATOM    395  HD2 PHE A  28      26.676  22.522   5.515  1.00  9.63           H  
ATOM    396  HE1 PHE A  28      22.593  20.439   3.685  1.00  9.63           H  
ATOM    397  HE2 PHE A  28      26.129  22.775   3.123  1.00  9.63           H  
ATOM    398  HZ  PHE A  28      24.079  21.740   2.205  1.00  9.63           H  
ATOM    399  N   LEU A  29      26.333  18.492   5.916  1.00  8.24           N  
ATOM    400  CA  LEU A  29      25.986  17.336   5.115  1.00  8.24           C  
ATOM    401  C   LEU A  29      26.245  16.019   5.838  1.00  8.24           C  
ATOM    402  O   LEU A  29      25.627  15.004   5.517  1.00  8.24           O  
ATOM    403  CB  LEU A  29      26.737  17.383   3.794  1.00  8.24           C  
ATOM    404  CG  LEU A  29      26.260  18.481   2.883  1.00  8.24           C  
ATOM    405  CD1 LEU A  29      27.146  18.585   1.669  1.00  8.24           C  
ATOM    406  CD2 LEU A  29      24.819  18.167   2.491  1.00  8.24           C  
ATOM    407  H   LEU A  29      27.044  19.129   5.583  1.00  8.24           H  
ATOM    408  HA  LEU A  29      24.931  17.408   4.889  1.00  8.24           H  
ATOM    409 1HB  LEU A  29      27.796  17.539   3.994  1.00  8.24           H  
ATOM    410 2HB  LEU A  29      26.611  16.430   3.278  1.00  8.24           H  
ATOM    411  HG  LEU A  29      26.299  19.427   3.407  1.00  8.24           H  
ATOM    412 1HD1 LEU A  29      26.780  19.385   1.027  1.00  8.24           H  
ATOM    413 2HD1 LEU A  29      28.166  18.807   1.984  1.00  8.24           H  
ATOM    414 3HD1 LEU A  29      27.131  17.642   1.122  1.00  8.24           H  
ATOM    415 1HD2 LEU A  29      24.437  18.952   1.841  1.00  8.24           H  
ATOM    416 2HD2 LEU A  29      24.782  17.211   1.966  1.00  8.24           H  
ATOM    417 3HD2 LEU A  29      24.206  18.108   3.388  1.00  8.24           H  
ATOM    418  N   GLY A  30      27.169  16.016   6.800  1.00  7.06           N  
ATOM    419  CA  GLY A  30      27.456  14.816   7.570  1.00  7.06           C  
ATOM    420  C   GLY A  30      26.147  14.321   8.193  1.00  7.06           C  
ATOM    421  O   GLY A  30      25.628  13.277   7.795  1.00  7.06           O  
ATOM    422  H   GLY A  30      27.650  16.881   7.046  1.00  7.06           H  
ATOM    423 1HA  GLY A  30      27.857  14.050   6.906  1.00  7.06           H  
ATOM    424 2HA  GLY A  30      28.216  15.015   8.322  1.00  7.06           H  
ATOM    425  N   PRO A  31      25.601  15.037   9.196  1.00  6.19           N  
ATOM    426  CA  PRO A  31      24.312  14.794   9.825  1.00  6.19           C  
ATOM    427  C   PRO A  31      23.169  14.605   8.832  1.00  6.19           C  
ATOM    428  O   PRO A  31      22.253  13.827   9.098  1.00  6.19           O  
ATOM    429  CB  PRO A  31      24.126  16.056  10.659  1.00  6.19           C  
ATOM    430  CG  PRO A  31      25.535  16.470  11.025  1.00  6.19           C  
ATOM    431  CD  PRO A  31      26.357  16.163   9.806  1.00  6.19           C  
ATOM    432  HA  PRO A  31      24.401  13.915  10.477  1.00  6.19           H  
ATOM    433 1HB  PRO A  31      23.602  16.824  10.061  1.00  6.19           H  
ATOM    434 2HB  PRO A  31      23.499  15.840  11.530  1.00  6.19           H  
ATOM    435 1HG  PRO A  31      25.562  17.541  11.278  1.00  6.19           H  
ATOM    436 2HG  PRO A  31      25.871  15.926  11.919  1.00  6.19           H  
ATOM    437 1HD  PRO A  31      26.390  17.027   9.159  1.00  6.19           H  
ATOM    438 2HD  PRO A  31      27.351  15.854  10.127  1.00  6.19           H  
ATOM    439  N   VAL A  32      23.206  15.286   7.677  1.00  5.60           N  
ATOM    440  CA  VAL A  32      22.134  15.083   6.699  1.00  5.60           C  
ATOM    441  C   VAL A  32      22.150  13.654   6.187  1.00  5.60           C  
ATOM    442  O   VAL A  32      21.119  12.969   6.184  1.00  5.60           O  
ATOM    443  CB  VAL A  32      22.302  16.034   5.500  1.00  5.60           C  
ATOM    444  CG1 VAL A  32      21.354  15.703   4.393  1.00  5.60           C  
ATOM    445  CG2 VAL A  32      22.053  17.436   5.942  1.00  5.60           C  
ATOM    446  H   VAL A  32      23.942  15.968   7.487  1.00  5.60           H  
ATOM    447  HA  VAL A  32      21.179  15.276   7.171  1.00  5.60           H  
ATOM    448  HB  VAL A  32      23.295  15.925   5.118  1.00  5.60           H  
ATOM    449 1HG1 VAL A  32      21.518  16.391   3.565  1.00  5.60           H  
ATOM    450 2HG1 VAL A  32      21.524  14.682   4.056  1.00  5.60           H  
ATOM    451 3HG1 VAL A  32      20.348  15.806   4.748  1.00  5.60           H  
ATOM    452 1HG2 VAL A  32      22.186  18.111   5.102  1.00  5.60           H  
ATOM    453 2HG2 VAL A  32      21.044  17.508   6.308  1.00  5.60           H  
ATOM    454 3HG2 VAL A  32      22.726  17.697   6.726  1.00  5.60           H  
ATOM    455  N   ALA A  33      23.334  13.193   5.776  1.00  5.17           N  
ATOM    456  CA  ALA A  33      23.490  11.839   5.275  1.00  5.17           C  
ATOM    457  C   ALA A  33      23.175  10.811   6.344  1.00  5.17           C  
ATOM    458  O   ALA A  33      22.494   9.818   6.071  1.00  5.17           O  
ATOM    459  CB  ALA A  33      24.907  11.635   4.784  1.00  5.17           C  
ATOM    460  H   ALA A  33      24.151  13.806   5.807  1.00  5.17           H  
ATOM    461  HA  ALA A  33      22.794  11.699   4.450  1.00  5.17           H  
ATOM    462 1HB  ALA A  33      25.013  10.626   4.390  1.00  5.17           H  
ATOM    463 2HB  ALA A  33      25.125  12.361   4.001  1.00  5.17           H  
ATOM    464 3HB  ALA A  33      25.598  11.779   5.614  1.00  5.17           H  
ATOM    465  N   VAL A  34      23.612  11.072   7.579  1.00  4.83           N  
ATOM    466  CA  VAL A  34      23.377  10.130   8.663  1.00  4.83           C  
ATOM    467  C   VAL A  34      21.900  10.026   8.980  1.00  4.83           C  
ATOM    468  O   VAL A  34      21.362   8.925   9.104  1.00  4.83           O  
ATOM    469  CB  VAL A  34      24.146  10.532   9.926  1.00  4.83           C  
ATOM    470  CG1 VAL A  34      23.729   9.630  11.084  1.00  4.83           C  
ATOM    471  CG2 VAL A  34      25.645  10.420   9.664  1.00  4.83           C  
ATOM    472  H   VAL A  34      24.161  11.921   7.746  1.00  4.83           H  
ATOM    473  HA  VAL A  34      23.732   9.149   8.344  1.00  4.83           H  
ATOM    474  HB  VAL A  34      23.894  11.558  10.189  1.00  4.83           H  
ATOM    475 1HG1 VAL A  34      24.265   9.921  11.986  1.00  4.83           H  
ATOM    476 2HG1 VAL A  34      22.658   9.733  11.249  1.00  4.83           H  
ATOM    477 3HG1 VAL A  34      23.960   8.592  10.842  1.00  4.83           H  
ATOM    478 1HG2 VAL A  34      26.194  10.714  10.558  1.00  4.83           H  
ATOM    479 2HG2 VAL A  34      25.893   9.392   9.405  1.00  4.83           H  
ATOM    480 3HG2 VAL A  34      25.918  11.073   8.842  1.00  4.83           H  
ATOM    481  N   GLY A  35      21.229  11.172   9.077  1.00  4.56           N  
ATOM    482  CA  GLY A  35      19.806  11.202   9.345  1.00  4.56           C  
ATOM    483  C   GLY A  35      19.091  10.386   8.287  1.00  4.56           C  
ATOM    484  O   GLY A  35      18.307   9.483   8.612  1.00  4.56           O  
ATOM    485  H   GLY A  35      21.716  12.060   8.970  1.00  4.56           H  
ATOM    486 1HA  GLY A  35      19.602  10.800  10.336  1.00  4.56           H  
ATOM    487 2HA  GLY A  35      19.457  12.236   9.320  1.00  4.56           H  
ATOM    488  N   GLY A  36      19.389  10.693   7.018  1.00  4.35           N  
ATOM    489  CA  GLY A  36      18.796  10.023   5.876  1.00  4.35           C  
ATOM    490  C   GLY A  36      18.922   8.515   5.997  1.00  4.35           C  
ATOM    491  O   GLY A  36      17.925   7.791   5.941  1.00  4.35           O  
ATOM    492  H   GLY A  36      20.055  11.445   6.831  1.00  4.35           H  
ATOM    493 1HA  GLY A  36      17.756  10.308   5.789  1.00  4.35           H  
ATOM    494 2HA  GLY A  36      19.300  10.361   4.970  1.00  4.35           H  
ATOM    495  N   ILE A  37      20.148   8.038   6.182  1.00  4.19           N  
ATOM    496  CA  ILE A  37      20.394   6.612   6.264  1.00  4.19           C  
ATOM    497  C   ILE A  37      19.678   5.950   7.416  1.00  4.19           C  
ATOM    498  O   ILE A  37      19.068   4.894   7.235  1.00  4.19           O  
ATOM    499  CB  ILE A  37      21.888   6.327   6.375  1.00  4.19           C  
ATOM    500  CG1 ILE A  37      22.573   6.703   5.054  1.00  4.19           C  
ATOM    501  CG2 ILE A  37      22.102   4.850   6.725  1.00  4.19           C  
ATOM    502  CD1 ILE A  37      24.073   6.759   5.143  1.00  4.19           C  
ATOM    503  H   ILE A  37      20.937   8.686   6.245  1.00  4.19           H  
ATOM    504  HA  ILE A  37      20.036   6.156   5.354  1.00  4.19           H  
ATOM    505  HB  ILE A  37      22.318   6.960   7.158  1.00  4.19           H  
ATOM    506 1HG1 ILE A  37      22.297   5.973   4.296  1.00  4.19           H  
ATOM    507 2HG1 ILE A  37      22.210   7.681   4.737  1.00  4.19           H  
ATOM    508 1HG2 ILE A  37      23.168   4.649   6.812  1.00  4.19           H  
ATOM    509 2HG2 ILE A  37      21.614   4.627   7.672  1.00  4.19           H  
ATOM    510 3HG2 ILE A  37      21.676   4.222   5.942  1.00  4.19           H  
ATOM    511 1HD1 ILE A  37      24.485   7.035   4.174  1.00  4.19           H  
ATOM    512 2HD1 ILE A  37      24.359   7.509   5.887  1.00  4.19           H  
ATOM    513 3HD1 ILE A  37      24.459   5.786   5.439  1.00  4.19           H  
ATOM    514  N   LEU A  38      19.717   6.551   8.599  1.00  4.08           N  
ATOM    515  CA  LEU A  38      19.072   5.902   9.720  1.00  4.08           C  
ATOM    516  C   LEU A  38      17.585   5.744   9.485  1.00  4.08           C  
ATOM    517  O   LEU A  38      17.012   4.694   9.786  1.00  4.08           O  
ATOM    518  CB  LEU A  38      19.304   6.706  10.989  1.00  4.08           C  
ATOM    519  CG  LEU A  38      20.745   6.721  11.490  1.00  4.08           C  
ATOM    520  CD1 LEU A  38      20.852   7.688  12.650  1.00  4.08           C  
ATOM    521  CD2 LEU A  38      21.161   5.317  11.879  1.00  4.08           C  
ATOM    522  H   LEU A  38      20.211   7.439   8.723  1.00  4.08           H  
ATOM    523  HA  LEU A  38      19.508   4.914   9.841  1.00  4.08           H  
ATOM    524 1HB  LEU A  38      19.013   7.742  10.792  1.00  4.08           H  
ATOM    525 2HB  LEU A  38      18.667   6.312  11.779  1.00  4.08           H  
ATOM    526  HG  LEU A  38      21.400   7.072  10.700  1.00  4.08           H  
ATOM    527 1HD1 LEU A  38      21.881   7.720  13.004  1.00  4.08           H  
ATOM    528 2HD1 LEU A  38      20.552   8.682  12.314  1.00  4.08           H  
ATOM    529 3HD1 LEU A  38      20.199   7.364  13.457  1.00  4.08           H  
ATOM    530 1HD2 LEU A  38      22.194   5.330  12.227  1.00  4.08           H  
ATOM    531 2HD2 LEU A  38      20.514   4.950  12.674  1.00  4.08           H  
ATOM    532 3HD2 LEU A  38      21.079   4.664  11.012  1.00  4.08           H  
ATOM    533  N   MET A  39      16.942   6.759   8.906  1.00  4.02           N  
ATOM    534  CA  MET A  39      15.513   6.620   8.683  1.00  4.02           C  
ATOM    535  C   MET A  39      15.205   5.606   7.603  1.00  4.02           C  
ATOM    536  O   MET A  39      14.190   4.901   7.697  1.00  4.02           O  
ATOM    537  CB  MET A  39      14.881   7.964   8.403  1.00  4.02           C  
ATOM    538  CG  MET A  39      14.897   8.862   9.607  1.00  4.02           C  
ATOM    539  SD  MET A  39      14.008   8.145  11.015  1.00  4.02           S  
ATOM    540  CE  MET A  39      15.320   7.391  11.985  1.00  4.02           C  
ATOM    541  H   MET A  39      17.433   7.621   8.657  1.00  4.02           H  
ATOM    542  HA  MET A  39      15.071   6.247   9.602  1.00  4.02           H  
ATOM    543 1HB  MET A  39      15.428   8.459   7.594  1.00  4.02           H  
ATOM    544 2HB  MET A  39      13.854   7.831   8.075  1.00  4.02           H  
ATOM    545 1HG  MET A  39      15.929   9.067   9.903  1.00  4.02           H  
ATOM    546 2HG  MET A  39      14.415   9.793   9.354  1.00  4.02           H  
ATOM    547 1HE  MET A  39      14.892   6.932  12.877  1.00  4.02           H  
ATOM    548 2HE  MET A  39      15.810   6.631  11.398  1.00  4.02           H  
ATOM    549 3HE  MET A  39      16.045   8.152  12.278  1.00  4.02           H  
ATOM    550  N   MET A  40      16.088   5.469   6.607  1.00  3.99           N  
ATOM    551  CA  MET A  40      15.840   4.464   5.592  1.00  3.99           C  
ATOM    552  C   MET A  40      15.962   3.076   6.179  1.00  3.99           C  
ATOM    553  O   MET A  40      15.179   2.188   5.848  1.00  3.99           O  
ATOM    554  CB  MET A  40      16.790   4.610   4.408  1.00  3.99           C  
ATOM    555  CG  MET A  40      16.516   5.813   3.581  1.00  3.99           C  
ATOM    556  SD  MET A  40      17.441   5.907   2.057  1.00  3.99           S  
ATOM    557  CE  MET A  40      19.055   6.364   2.659  1.00  3.99           C  
ATOM    558  H   MET A  40      16.902   6.086   6.539  1.00  3.99           H  
ATOM    559  HA  MET A  40      14.826   4.594   5.253  1.00  3.99           H  
ATOM    560 1HB  MET A  40      17.814   4.681   4.777  1.00  3.99           H  
ATOM    561 2HB  MET A  40      16.722   3.729   3.772  1.00  3.99           H  
ATOM    562 1HG  MET A  40      15.463   5.885   3.354  1.00  3.99           H  
ATOM    563 2HG  MET A  40      16.783   6.651   4.181  1.00  3.99           H  
ATOM    564 1HE  MET A  40      19.740   6.472   1.820  1.00  3.99           H  
ATOM    565 2HE  MET A  40      18.990   7.309   3.203  1.00  3.99           H  
ATOM    566 3HE  MET A  40      19.418   5.584   3.317  1.00  3.99           H  
ATOM    567  N   LEU A  41      16.910   2.880   7.091  1.00  3.98           N  
ATOM    568  CA  LEU A  41      17.073   1.567   7.691  1.00  3.98           C  
ATOM    569  C   LEU A  41      15.825   1.184   8.483  1.00  3.98           C  
ATOM    570  O   LEU A  41      15.320   0.064   8.376  1.00  3.98           O  
ATOM    571  CB  LEU A  41      18.303   1.575   8.606  1.00  3.98           C  
ATOM    572  CG  LEU A  41      19.659   1.700   7.892  1.00  3.98           C  
ATOM    573  CD1 LEU A  41      20.753   1.908   8.925  1.00  3.98           C  
ATOM    574  CD2 LEU A  41      19.910   0.460   7.070  1.00  3.98           C  
ATOM    575  H   LEU A  41      17.547   3.641   7.339  1.00  3.98           H  
ATOM    576  HA  LEU A  41      17.219   0.836   6.896  1.00  3.98           H  
ATOM    577 1HB  LEU A  41      18.215   2.422   9.286  1.00  3.98           H  
ATOM    578 2HB  LEU A  41      18.310   0.661   9.194  1.00  3.98           H  
ATOM    579  HG  LEU A  41      19.646   2.557   7.235  1.00  3.98           H  
ATOM    580 1HD1 LEU A  41      21.713   2.009   8.422  1.00  3.98           H  
ATOM    581 2HD1 LEU A  41      20.544   2.810   9.488  1.00  3.98           H  
ATOM    582 3HD1 LEU A  41      20.784   1.057   9.600  1.00  3.98           H  
ATOM    583 1HD2 LEU A  41      20.868   0.554   6.559  1.00  3.98           H  
ATOM    584 2HD2 LEU A  41      19.929  -0.413   7.722  1.00  3.98           H  
ATOM    585 3HD2 LEU A  41      19.114   0.347   6.334  1.00  3.98           H  
ATOM    586  N   VAL A  42      15.268   2.152   9.210  1.00  4.01           N  
ATOM    587  CA  VAL A  42      14.062   1.914   9.994  1.00  4.01           C  
ATOM    588  C   VAL A  42      12.851   1.636   9.102  1.00  4.01           C  
ATOM    589  O   VAL A  42      12.092   0.670   9.312  1.00  4.01           O  
ATOM    590  CB  VAL A  42      13.784   3.157  10.873  1.00  4.01           C  
ATOM    591  CG1 VAL A  42      12.439   3.050  11.562  1.00  4.01           C  
ATOM    592  CG2 VAL A  42      14.876   3.289  11.908  1.00  4.01           C  
ATOM    593  H   VAL A  42      15.726   3.066   9.257  1.00  4.01           H  
ATOM    594  HA  VAL A  42      14.234   1.052  10.635  1.00  4.01           H  
ATOM    595  HB  VAL A  42      13.767   4.042  10.233  1.00  4.01           H  
ATOM    596 1HG1 VAL A  42      12.264   3.947  12.155  1.00  4.01           H  
ATOM    597 2HG1 VAL A  42      11.677   2.960  10.814  1.00  4.01           H  
ATOM    598 3HG1 VAL A  42      12.421   2.191  12.208  1.00  4.01           H  
ATOM    599 1HG2 VAL A  42      14.695   4.176  12.514  1.00  4.01           H  
ATOM    600 2HG2 VAL A  42      14.880   2.405  12.544  1.00  4.01           H  
ATOM    601 3HG2 VAL A  42      15.833   3.379  11.416  1.00  4.01           H  
ATOM    602  N   SER A  43      12.660   2.499   8.105  1.00  4.08           N  
ATOM    603  CA  SER A  43      11.506   2.404   7.233  1.00  4.08           C  
ATOM    604  C   SER A  43      11.523   1.173   6.337  1.00  4.08           C  
ATOM    605  O   SER A  43      10.507   0.487   6.227  1.00  4.08           O  
ATOM    606  CB  SER A  43      11.431   3.649   6.403  1.00  4.08           C  
ATOM    607  OG  SER A  43      11.206   4.772   7.210  1.00  4.08           O  
ATOM    608  H   SER A  43      13.320   3.264   7.961  1.00  4.08           H  
ATOM    609  HA  SER A  43      10.618   2.355   7.859  1.00  4.08           H  
ATOM    610 1HB  SER A  43      12.374   3.767   5.884  1.00  4.08           H  
ATOM    611 2HB  SER A  43      10.639   3.551   5.656  1.00  4.08           H  
ATOM    612  HG  SER A  43      12.069   4.962   7.626  1.00  4.08           H  
ATOM    613  N   VAL A  44      12.678   0.850   5.743  1.00  4.20           N  
ATOM    614  CA  VAL A  44      12.779  -0.314   4.868  1.00  4.20           C  
ATOM    615  C   VAL A  44      12.603  -1.587   5.675  1.00  4.20           C  
ATOM    616  O   VAL A  44      11.922  -2.516   5.240  1.00  4.20           O  
ATOM    617  CB  VAL A  44      14.113  -0.355   4.109  1.00  4.20           C  
ATOM    618  CG1 VAL A  44      14.231  -1.667   3.359  1.00  4.20           C  
ATOM    619  CG2 VAL A  44      14.165   0.808   3.139  1.00  4.20           C  
ATOM    620  H   VAL A  44      13.504   1.430   5.875  1.00  4.20           H  
ATOM    621  HA  VAL A  44      11.984  -0.255   4.127  1.00  4.20           H  
ATOM    622  HB  VAL A  44      14.942  -0.288   4.819  1.00  4.20           H  
ATOM    623 1HG1 VAL A  44      15.180  -1.694   2.824  1.00  4.20           H  
ATOM    624 2HG1 VAL A  44      14.191  -2.493   4.069  1.00  4.20           H  
ATOM    625 3HG1 VAL A  44      13.408  -1.755   2.649  1.00  4.20           H  
ATOM    626 1HG2 VAL A  44      15.106   0.792   2.594  1.00  4.20           H  
ATOM    627 2HG2 VAL A  44      13.341   0.731   2.446  1.00  4.20           H  
ATOM    628 3HG2 VAL A  44      14.089   1.726   3.693  1.00  4.20           H  
ATOM    629  N   ALA A  45      13.234  -1.648   6.857  1.00  4.42           N  
ATOM    630  CA  ALA A  45      13.087  -2.795   7.741  1.00  4.42           C  
ATOM    631  C   ALA A  45      11.622  -2.978   8.137  1.00  4.42           C  
ATOM    632  O   ALA A  45      11.165  -4.100   8.364  1.00  4.42           O  
ATOM    633  CB  ALA A  45      13.946  -2.622   8.980  1.00  4.42           C  
ATOM    634  H   ALA A  45      13.825  -0.880   7.181  1.00  4.42           H  
ATOM    635  HA  ALA A  45      13.407  -3.686   7.202  1.00  4.42           H  
ATOM    636 1HB  ALA A  45      13.840  -3.491   9.626  1.00  4.42           H  
ATOM    637 2HB  ALA A  45      14.989  -2.512   8.688  1.00  4.42           H  
ATOM    638 3HB  ALA A  45      13.627  -1.727   9.511  1.00  4.42           H  
ATOM    639  N   GLY A  46      10.890  -1.859   8.233  1.00  4.72           N  
ATOM    640  CA  GLY A  46       9.489  -1.866   8.614  1.00  4.72           C  
ATOM    641  C   GLY A  46       9.333  -1.657  10.106  1.00  4.72           C  
ATOM    642  O   GLY A  46       8.252  -1.825  10.662  1.00  4.72           O  
ATOM    643  H   GLY A  46      11.327  -0.957   8.059  1.00  4.72           H  
ATOM    644 1HA  GLY A  46       8.975  -1.071   8.074  1.00  4.72           H  
ATOM    645 2HA  GLY A  46       9.030  -2.808   8.318  1.00  4.72           H  
ATOM    646  N   ARG A  47      10.419  -1.261  10.765  1.00  5.13           N  
ATOM    647  CA  ARG A  47      10.423  -1.047  12.207  1.00  5.13           C  
ATOM    648  C   ARG A  47       9.493   0.098  12.584  1.00  5.13           C  
ATOM    649  O   ARG A  47       8.986   0.176  13.702  1.00  5.13           O  
ATOM    650  CB  ARG A  47      11.840  -0.776  12.665  1.00  5.13           C  
ATOM    651  CG  ARG A  47      12.745  -1.981  12.598  1.00  5.13           C  
ATOM    652  CD  ARG A  47      14.160  -1.643  12.898  1.00  5.13           C  
ATOM    653  NE  ARG A  47      15.017  -2.819  12.812  1.00  5.13           N  
ATOM    654  CZ  ARG A  47      16.364  -2.794  12.828  1.00  5.13           C  
ATOM    655  NH1 ARG A  47      17.003  -1.650  12.924  1.00  5.13           N1+
ATOM    656  NH2 ARG A  47      17.045  -3.924  12.745  1.00  5.13           N  
ATOM    657  H   ARG A  47      11.267  -1.061  10.238  1.00  5.13           H  
ATOM    658  HA  ARG A  47      10.070  -1.957  12.693  1.00  5.13           H  
ATOM    659 1HB  ARG A  47      12.280  -0.031  12.019  1.00  5.13           H  
ATOM    660 2HB  ARG A  47      11.842  -0.387  13.682  1.00  5.13           H  
ATOM    661 1HG  ARG A  47      12.413  -2.718  13.328  1.00  5.13           H  
ATOM    662 2HG  ARG A  47      12.686  -2.412  11.606  1.00  5.13           H  
ATOM    663 1HD  ARG A  47      14.519  -0.906  12.179  1.00  5.13           H  
ATOM    664 2HD  ARG A  47      14.236  -1.235  13.905  1.00  5.13           H  
ATOM    665  HE  ARG A  47      14.567  -3.722  12.738  1.00  5.13           H  
ATOM    666 1HH1 ARG A  47      16.483  -0.788  12.986  1.00  5.13           H  
ATOM    667 2HH1 ARG A  47      18.012  -1.635  12.938  1.00  5.13           H  
ATOM    668 1HH2 ARG A  47      16.555  -4.805  12.671  1.00  5.13           H  
ATOM    669 2HH2 ARG A  47      18.054  -3.907  12.757  1.00  5.13           H  
ATOM    670  N   VAL A  48       9.288   0.989  11.629  1.00  5.66           N  
ATOM    671  CA  VAL A  48       8.438   2.151  11.760  1.00  5.66           C  
ATOM    672  C   VAL A  48       6.960   1.871  12.067  1.00  5.66           C  
ATOM    673  O   VAL A  48       6.305   2.723  12.670  1.00  5.66           O  
ATOM    674  CB  VAL A  48       8.531   2.988  10.465  1.00  5.66           C  
ATOM    675  CG1 VAL A  48       7.902   2.241   9.272  1.00  5.66           C  
ATOM    676  CG2 VAL A  48       7.839   4.307  10.681  1.00  5.66           C  
ATOM    677  H   VAL A  48       9.755   0.835  10.747  1.00  5.66           H  
ATOM    678  HA  VAL A  48       8.840   2.751  12.578  1.00  5.66           H  
ATOM    679  HB  VAL A  48       9.565   3.155  10.225  1.00  5.66           H  
ATOM    680 1HG1 VAL A  48       8.003   2.850   8.373  1.00  5.66           H  
ATOM    681 2HG1 VAL A  48       8.422   1.293   9.125  1.00  5.66           H  
ATOM    682 3HG1 VAL A  48       6.853   2.054   9.444  1.00  5.66           H  
ATOM    683 1HG2 VAL A  48       7.914   4.909   9.777  1.00  5.66           H  
ATOM    684 2HG2 VAL A  48       6.787   4.131  10.914  1.00  5.66           H  
ATOM    685 3HG2 VAL A  48       8.311   4.835  11.510  1.00  5.66           H  
ATOM    686  N   ASP A  49       6.403   0.731  11.616  1.00  6.31           N  
ATOM    687  CA  ASP A  49       4.973   0.502  11.859  1.00  6.31           C  
ATOM    688  C   ASP A  49       4.518  -0.933  11.552  1.00  6.31           C  
ATOM    689  O   ASP A  49       5.232  -1.736  10.954  1.00  6.31           O  
ATOM    690  CB  ASP A  49       4.130   1.501  11.021  1.00  6.31           C  
ATOM    691  CG  ASP A  49       2.727   1.863  11.611  1.00  6.31           C  
ATOM    692  OD1 ASP A  49       2.235   1.144  12.459  1.00  6.31           O  
ATOM    693  OD2 ASP A  49       2.176   2.851  11.188  1.00  6.31           O1-
ATOM    694  H   ASP A  49       6.975   0.017  11.161  1.00  6.31           H  
ATOM    695  HA  ASP A  49       4.781   0.693  12.914  1.00  6.31           H  
ATOM    696 1HB  ASP A  49       4.676   2.425  10.862  1.00  6.31           H  
ATOM    697 2HB  ASP A  49       3.966   1.069  10.044  1.00  6.31           H  
ATOM    698  N   GLY A  50       3.260  -1.222  11.864  1.00  7.07           N  
ATOM    699  CA  GLY A  50       2.633  -2.517  11.567  1.00  7.07           C  
ATOM    700  C   GLY A  50       2.240  -2.612  10.092  1.00  7.07           C  
ATOM    701  O   GLY A  50       1.058  -2.643   9.746  1.00  7.07           O  
ATOM    702  H   GLY A  50       2.718  -0.495  12.332  1.00  7.07           H  
ATOM    703 1HA  GLY A  50       3.325  -3.321  11.816  1.00  7.07           H  
ATOM    704 2HA  GLY A  50       1.750  -2.643  12.192  1.00  7.07           H  
ATOM    705  N   LEU A  51       3.245  -2.628   9.229  1.00  7.91           N  
ATOM    706  CA  LEU A  51       3.037  -2.600   7.789  1.00  7.91           C  
ATOM    707  C   LEU A  51       2.702  -3.976   7.226  1.00  7.91           C  
ATOM    708  O   LEU A  51       3.250  -4.988   7.667  1.00  7.91           O  
ATOM    709  CB  LEU A  51       4.307  -2.086   7.103  1.00  7.91           C  
ATOM    710  CG  LEU A  51       4.765  -0.675   7.516  1.00  7.91           C  
ATOM    711  CD1 LEU A  51       6.055  -0.341   6.796  1.00  7.91           C  
ATOM    712  CD2 LEU A  51       3.680   0.329   7.210  1.00  7.91           C  
ATOM    713  H   LEU A  51       4.186  -2.603   9.622  1.00  7.91           H  
ATOM    714  HA  LEU A  51       2.210  -1.926   7.573  1.00  7.91           H  
ATOM    715 1HB  LEU A  51       5.120  -2.774   7.328  1.00  7.91           H  
ATOM    716 2HB  LEU A  51       4.144  -2.085   6.025  1.00  7.91           H  
ATOM    717  HG  LEU A  51       4.973  -0.664   8.583  1.00  7.91           H  
ATOM    718 1HD1 LEU A  51       6.397   0.648   7.097  1.00  7.91           H  
ATOM    719 2HD1 LEU A  51       6.810  -1.079   7.049  1.00  7.91           H  
ATOM    720 3HD1 LEU A  51       5.881  -0.351   5.720  1.00  7.91           H  
ATOM    721 1HD2 LEU A  51       4.011   1.325   7.512  1.00  7.91           H  
ATOM    722 2HD2 LEU A  51       3.473   0.325   6.139  1.00  7.91           H  
ATOM    723 3HD2 LEU A  51       2.775   0.063   7.760  1.00  7.91           H  
ATOM    724  N   GLU A  52       1.825  -3.996   6.222  1.00  8.77           N  
ATOM    725  CA  GLU A  52       1.450  -5.217   5.513  1.00  8.77           C  
ATOM    726  C   GLU A  52       1.032  -4.894   4.081  1.00  8.77           C  
ATOM    727  O   GLU A  52       0.303  -3.929   3.850  1.00  8.77           O  
ATOM    728  CB  GLU A  52       0.303  -5.927   6.248  1.00  8.77           C  
ATOM    729  CG  GLU A  52      -0.137  -7.266   5.648  1.00  8.77           C  
ATOM    730  CD  GLU A  52      -1.217  -7.948   6.469  1.00  8.77           C  
ATOM    731  OE1 GLU A  52      -1.589  -7.419   7.487  1.00  8.77           O  
ATOM    732  OE2 GLU A  52      -1.677  -8.998   6.069  1.00  8.77           O1-
ATOM    733  H   GLU A  52       1.404  -3.125   5.935  1.00  8.77           H  
ATOM    734  HA  GLU A  52       2.315  -5.881   5.477  1.00  8.77           H  
ATOM    735 1HB  GLU A  52       0.599  -6.111   7.282  1.00  8.77           H  
ATOM    736 2HB  GLU A  52      -0.568  -5.273   6.272  1.00  8.77           H  
ATOM    737 1HG  GLU A  52      -0.520  -7.096   4.641  1.00  8.77           H  
ATOM    738 2HG  GLU A  52       0.728  -7.921   5.570  1.00  8.77           H  
ATOM    739  N   LEU A  53       1.490  -5.698   3.126  1.00  9.56           N  
ATOM    740  CA  LEU A  53       1.099  -5.520   1.730  1.00  9.56           C  
ATOM    741  C   LEU A  53       0.331  -6.732   1.216  1.00  9.56           C  
ATOM    742  O   LEU A  53       0.721  -7.872   1.473  1.00  9.56           O  
ATOM    743  CB  LEU A  53       2.349  -5.277   0.873  1.00  9.56           C  
ATOM    744  CG  LEU A  53       3.152  -4.013   1.233  1.00  9.56           C  
ATOM    745  CD1 LEU A  53       4.438  -3.963   0.427  1.00  9.56           C  
ATOM    746  CD2 LEU A  53       2.297  -2.804   0.937  1.00  9.56           C  
ATOM    747  H   LEU A  53       2.099  -6.462   3.378  1.00  9.56           H  
ATOM    748  HA  LEU A  53       0.448  -4.650   1.656  1.00  9.56           H  
ATOM    749 1HB  LEU A  53       3.011  -6.135   0.969  1.00  9.56           H  
ATOM    750 2HB  LEU A  53       2.042  -5.193  -0.170  1.00  9.56           H  
ATOM    751  HG  LEU A  53       3.412  -4.027   2.290  1.00  9.56           H  
ATOM    752 1HD1 LEU A  53       4.992  -3.063   0.691  1.00  9.56           H  
ATOM    753 2HD1 LEU A  53       5.044  -4.841   0.651  1.00  9.56           H  
ATOM    754 3HD1 LEU A  53       4.201  -3.947  -0.633  1.00  9.56           H  
ATOM    755 1HD2 LEU A  53       2.844  -1.918   1.185  1.00  9.56           H  
ATOM    756 2HD2 LEU A  53       2.043  -2.788  -0.123  1.00  9.56           H  
ATOM    757 3HD2 LEU A  53       1.383  -2.847   1.531  1.00  9.56           H  
ATOM    758  N   ARG A  54      -0.755  -6.477   0.486  1.00 10.24           N  
ATOM    759  CA  ARG A  54      -1.577  -7.541  -0.088  1.00 10.24           C  
ATOM    760  C   ARG A  54      -1.958  -7.253  -1.533  1.00 10.24           C  
ATOM    761  O   ARG A  54      -2.084  -6.092  -1.928  1.00 10.24           O  
ATOM    762  CB  ARG A  54      -2.869  -7.733   0.703  1.00 10.24           C  
ATOM    763  CG  ARG A  54      -2.707  -8.174   2.155  1.00 10.24           C  
ATOM    764  CD  ARG A  54      -4.025  -8.473   2.792  1.00 10.24           C  
ATOM    765  NE  ARG A  54      -3.878  -8.891   4.182  1.00 10.24           N  
ATOM    766  CZ  ARG A  54      -4.876  -9.299   4.985  1.00 10.24           C  
ATOM    767  NH1 ARG A  54      -6.119  -9.361   4.553  1.00 10.24           N1+
ATOM    768  NH2 ARG A  54      -4.575  -9.637   6.221  1.00 10.24           N  
ATOM    769  H   ARG A  54      -1.018  -5.516   0.325  1.00 10.24           H  
ATOM    770  HA  ARG A  54      -1.008  -8.471  -0.061  1.00 10.24           H  
ATOM    771 1HB  ARG A  54      -3.429  -6.799   0.705  1.00 10.24           H  
ATOM    772 2HB  ARG A  54      -3.489  -8.477   0.200  1.00 10.24           H  
ATOM    773 1HG  ARG A  54      -2.085  -9.070   2.199  1.00 10.24           H  
ATOM    774 2HG  ARG A  54      -2.229  -7.379   2.730  1.00 10.24           H  
ATOM    775 1HD  ARG A  54      -4.650  -7.581   2.770  1.00 10.24           H  
ATOM    776 2HD  ARG A  54      -4.518  -9.274   2.245  1.00 10.24           H  
ATOM    777  HE  ARG A  54      -2.940  -8.873   4.608  1.00 10.24           H  
ATOM    778 1HH1 ARG A  54      -6.336  -9.101   3.603  1.00 10.24           H  
ATOM    779 2HH1 ARG A  54      -6.853  -9.671   5.172  1.00 10.24           H  
ATOM    780 1HH2 ARG A  54      -3.586  -9.564   6.514  1.00 10.24           H  
ATOM    781 2HH2 ARG A  54      -5.286  -9.947   6.860  1.00 10.24           H  
ATOM    782  N   LYS A  55      -2.201  -8.311  -2.302  1.00 10.74           N  
ATOM    783  CA  LYS A  55      -2.747  -8.162  -3.646  1.00 10.74           C  
ATOM    784  C   LYS A  55      -4.239  -8.429  -3.617  1.00 10.74           C  
ATOM    785  O   LYS A  55      -4.690  -9.576  -3.619  1.00 10.74           O  
ATOM    786  CB  LYS A  55      -2.074  -9.109  -4.638  1.00 10.74           C  
ATOM    787  CG  LYS A  55      -2.627  -8.991  -6.062  1.00 10.74           C  
ATOM    788  CD  LYS A  55      -1.792  -9.757  -7.084  1.00 10.74           C  
ATOM    789  CE  LYS A  55      -1.786 -11.253  -6.791  1.00 10.74           C  
ATOM    790  NZ  LYS A  55      -1.214 -12.042  -7.913  1.00 10.74           N1+
ATOM    791  H   LYS A  55      -2.037  -9.238  -1.935  1.00 10.74           H  
ATOM    792  HA  LYS A  55      -2.596  -7.136  -3.984  1.00 10.74           H  
ATOM    793 1HB  LYS A  55      -1.003  -8.907  -4.671  1.00 10.74           H  
ATOM    794 2HB  LYS A  55      -2.209 -10.138  -4.309  1.00 10.74           H  
ATOM    795 1HG  LYS A  55      -3.648  -9.379  -6.087  1.00 10.74           H  
ATOM    796 2HG  LYS A  55      -2.665  -7.942  -6.353  1.00 10.74           H  
ATOM    797 1HD  LYS A  55      -2.217  -9.604  -8.084  1.00 10.74           H  
ATOM    798 2HD  LYS A  55      -0.770  -9.385  -7.081  1.00 10.74           H  
ATOM    799 1HE  LYS A  55      -1.183 -11.425  -5.902  1.00 10.74           H  
ATOM    800 2HE  LYS A  55      -2.804 -11.595  -6.603  1.00 10.74           H  
ATOM    801 1HZ  LYS A  55      -1.222 -13.017  -7.679  1.00 10.74           H  
ATOM    802 2HZ  LYS A  55      -1.811 -11.897  -8.738  1.00 10.74           H  
ATOM    803 3HZ  LYS A  55      -0.275 -11.748  -8.111  1.00 10.74           H  
ATOM    804  N   LEU A  56      -5.028  -7.371  -3.621  1.00 10.99           N  
ATOM    805  CA  LEU A  56      -6.465  -7.529  -3.458  1.00 10.99           C  
ATOM    806  C   LEU A  56      -7.161  -7.730  -4.800  1.00 10.99           C  
ATOM    807  O   LEU A  56      -7.949  -6.898  -5.252  1.00 10.99           O  
ATOM    808  CB  LEU A  56      -7.010  -6.317  -2.710  1.00 10.99           C  
ATOM    809  CG  LEU A  56      -6.342  -6.093  -1.331  1.00 10.99           C  
ATOM    810  CD1 LEU A  56      -6.933  -4.864  -0.673  1.00 10.99           C  
ATOM    811  CD2 LEU A  56      -6.521  -7.337  -0.472  1.00 10.99           C  
ATOM    812  H   LEU A  56      -4.622  -6.447  -3.673  1.00 10.99           H  
ATOM    813  HA  LEU A  56      -6.647  -8.413  -2.849  1.00 10.99           H  
ATOM    814 1HB  LEU A  56      -6.850  -5.428  -3.316  1.00 10.99           H  
ATOM    815 2HB  LEU A  56      -8.081  -6.449  -2.555  1.00 10.99           H  
ATOM    816  HG  LEU A  56      -5.272  -5.910  -1.473  1.00 10.99           H  
ATOM    817 1HD1 LEU A  56      -6.448  -4.700   0.289  1.00 10.99           H  
ATOM    818 2HD1 LEU A  56      -6.772  -3.997  -1.313  1.00 10.99           H  
ATOM    819 3HD1 LEU A  56      -8.002  -5.011  -0.521  1.00 10.99           H  
ATOM    820 1HD2 LEU A  56      -6.041  -7.184   0.492  1.00 10.99           H  
ATOM    821 2HD2 LEU A  56      -7.584  -7.526  -0.323  1.00 10.99           H  
ATOM    822 3HD2 LEU A  56      -6.066  -8.194  -0.973  1.00 10.99           H  
ATOM    823  N   GLY A  57      -6.848  -8.864  -5.414  1.00 11.04           N  
ATOM    824  CA  GLY A  57      -7.342  -9.238  -6.734  1.00 11.04           C  
ATOM    825  C   GLY A  57      -6.413  -8.734  -7.833  1.00 11.04           C  
ATOM    826  O   GLY A  57      -5.518  -7.925  -7.579  1.00 11.04           O  
ATOM    827  H   GLY A  57      -6.196  -9.470  -4.916  1.00 11.04           H  
ATOM    828 1HA  GLY A  57      -7.425 -10.323  -6.796  1.00 11.04           H  
ATOM    829 2HA  GLY A  57      -8.340  -8.828  -6.881  1.00 11.04           H  
ATOM    830  N   GLU A  58      -6.628  -9.220  -9.053  1.00 11.01           N  
ATOM    831  CA  GLU A  58      -5.805  -8.813 -10.186  1.00 11.01           C  
ATOM    832  C   GLU A  58      -6.329  -7.512 -10.776  1.00 11.01           C  
ATOM    833  O   GLU A  58      -7.527  -7.229 -10.697  1.00 11.01           O  
ATOM    834  CB  GLU A  58      -5.797  -9.898 -11.266  1.00 11.01           C  
ATOM    835  CG  GLU A  58      -5.226 -11.245 -10.823  1.00 11.01           C  
ATOM    836  CD  GLU A  58      -3.734 -11.231 -10.550  1.00 11.01           C  
ATOM    837  OE1 GLU A  58      -3.024 -10.471 -11.156  1.00 11.01           O  
ATOM    838  OE2 GLU A  58      -3.307 -12.004  -9.720  1.00 11.01           O1-
ATOM    839  H   GLU A  58      -7.379  -9.879  -9.199  1.00 11.01           H  
ATOM    840  HA  GLU A  58      -4.785  -8.646  -9.840  1.00 11.01           H  
ATOM    841 1HB  GLU A  58      -6.816 -10.068 -11.614  1.00 11.01           H  
ATOM    842 2HB  GLU A  58      -5.216  -9.552 -12.122  1.00 11.01           H  
ATOM    843 1HG  GLU A  58      -5.740 -11.556  -9.913  1.00 11.01           H  
ATOM    844 2HG  GLU A  58      -5.439 -11.985 -11.594  1.00 11.01           H  
ATOM    845  N   VAL A  59      -5.435  -6.742 -11.383  1.00 11.06           N  
ATOM    846  CA  VAL A  59      -5.798  -5.496 -12.044  1.00 11.06           C  
ATOM    847  C   VAL A  59      -5.334  -5.483 -13.494  1.00 11.06           C  
ATOM    848  O   VAL A  59      -4.179  -5.799 -13.781  1.00 11.06           O  
ATOM    849  CB  VAL A  59      -5.188  -4.296 -11.292  1.00 11.06           C  
ATOM    850  CG1 VAL A  59      -5.532  -2.994 -12.012  1.00 11.06           C  
ATOM    851  CG2 VAL A  59      -5.715  -4.274  -9.852  1.00 11.06           C  
ATOM    852  H   VAL A  59      -4.470  -7.042 -11.394  1.00 11.06           H  
ATOM    853  HA  VAL A  59      -6.884  -5.399 -12.027  1.00 11.06           H  
ATOM    854  HB  VAL A  59      -4.102  -4.390 -11.283  1.00 11.06           H  
ATOM    855 1HG1 VAL A  59      -5.088  -2.156 -11.476  1.00 11.06           H  
ATOM    856 2HG1 VAL A  59      -5.139  -3.018 -13.026  1.00 11.06           H  
ATOM    857 3HG1 VAL A  59      -6.614  -2.872 -12.044  1.00 11.06           H  
ATOM    858 1HG2 VAL A  59      -5.279  -3.431  -9.319  1.00 11.06           H  
ATOM    859 2HG2 VAL A  59      -6.801  -4.175  -9.866  1.00 11.06           H  
ATOM    860 3HG2 VAL A  59      -5.444  -5.198  -9.339  1.00 11.06           H  
ATOM    861  N   SER A  60      -6.230  -5.114 -14.405  1.00 11.26           N  
ATOM    862  CA  SER A  60      -5.887  -5.034 -15.820  1.00 11.26           C  
ATOM    863  C   SER A  60      -6.654  -3.913 -16.510  1.00 11.26           C  
ATOM    864  O   SER A  60      -7.881  -3.852 -16.450  1.00 11.26           O  
ATOM    865  CB  SER A  60      -6.183  -6.350 -16.511  1.00 11.26           C  
ATOM    866  OG  SER A  60      -5.877  -6.277 -17.877  1.00 11.26           O  
ATOM    867  H   SER A  60      -7.166  -4.876 -14.107  1.00 11.26           H  
ATOM    868  HA  SER A  60      -4.821  -4.822 -15.909  1.00 11.26           H  
ATOM    869 1HB  SER A  60      -5.604  -7.148 -16.046  1.00 11.26           H  
ATOM    870 2HB  SER A  60      -7.237  -6.592 -16.386  1.00 11.26           H  
ATOM    871  HG  SER A  60      -6.285  -5.459 -18.201  1.00 11.26           H  
ATOM    872  N   TRP A  61      -5.912  -3.012 -17.141  1.00 11.67           N  
ATOM    873  CA  TRP A  61      -6.476  -1.877 -17.866  1.00 11.67           C  
ATOM    874  C   TRP A  61      -7.139  -2.300 -19.174  1.00 11.67           C  
ATOM    875  O   TRP A  61      -6.613  -3.152 -19.893  1.00 11.67           O  
ATOM    876  CB  TRP A  61      -5.386  -0.829 -18.091  1.00 11.67           C  
ATOM    877  CG  TRP A  61      -5.809   0.384 -18.864  1.00 11.67           C  
ATOM    878  CD1 TRP A  61      -6.455   1.483 -18.381  1.00 11.67           C  
ATOM    879  CD2 TRP A  61      -5.543   0.656 -20.258  1.00 11.67           C  
ATOM    880  CE2 TRP A  61      -6.069   1.918 -20.535  1.00 11.67           C  
ATOM    881  CE3 TRP A  61      -4.900  -0.055 -21.272  1.00 11.67           C  
ATOM    882  NE1 TRP A  61      -6.629   2.406 -19.380  1.00 11.67           N  
ATOM    883  CZ2 TRP A  61      -5.974   2.489 -21.789  1.00 11.67           C  
ATOM    884  CZ3 TRP A  61      -4.796   0.519 -22.523  1.00 11.67           C  
ATOM    885  CH2 TRP A  61      -5.317   1.758 -22.777  1.00 11.67           C  
ATOM    886  H   TRP A  61      -4.908  -3.127 -17.128  1.00 11.67           H  
ATOM    887  HA  TRP A  61      -7.243  -1.424 -17.238  1.00 11.67           H  
ATOM    888 1HB  TRP A  61      -5.006  -0.494 -17.126  1.00 11.67           H  
ATOM    889 2HB  TRP A  61      -4.553  -1.289 -18.622  1.00 11.67           H  
ATOM    890  HD1 TRP A  61      -6.785   1.609 -17.352  1.00 11.67           H  
ATOM    891  HE1 TRP A  61      -7.084   3.304 -19.281  1.00 11.67           H  
ATOM    892  HE3 TRP A  61      -4.481  -1.040 -21.076  1.00 11.67           H  
ATOM    893  HZ2 TRP A  61      -6.383   3.475 -22.010  1.00 11.67           H  
ATOM    894  HZ3 TRP A  61      -4.286  -0.044 -23.307  1.00 11.67           H  
ATOM    895  HH2 TRP A  61      -5.220   2.179 -23.778  1.00 11.67           H  
ATOM    896  N   GLU A  62      -8.295  -1.705 -19.463  1.00 12.25           N  
ATOM    897  CA  GLU A  62      -9.039  -1.955 -20.693  1.00 12.25           C  
ATOM    898  C   GLU A  62      -8.975  -0.756 -21.633  1.00 12.25           C  
ATOM    899  O   GLU A  62      -9.330   0.359 -21.255  1.00 12.25           O  
ATOM    900  CB  GLU A  62     -10.489  -2.306 -20.357  1.00 12.25           C  
ATOM    901  CG  GLU A  62     -11.392  -2.598 -21.544  1.00 12.25           C  
ATOM    902  CD  GLU A  62     -12.788  -3.001 -21.117  1.00 12.25           C  
ATOM    903  OE1 GLU A  62     -13.065  -2.951 -19.943  1.00 12.25           O  
ATOM    904  OE2 GLU A  62     -13.567  -3.367 -21.961  1.00 12.25           O1-
ATOM    905  H   GLU A  62      -8.664  -1.035 -18.805  1.00 12.25           H  
ATOM    906  HA  GLU A  62      -8.587  -2.807 -21.203  1.00 12.25           H  
ATOM    907 1HB  GLU A  62     -10.502  -3.186 -19.713  1.00 12.25           H  
ATOM    908 2HB  GLU A  62     -10.928  -1.494 -19.794  1.00 12.25           H  
ATOM    909 1HG  GLU A  62     -11.467  -1.703 -22.154  1.00 12.25           H  
ATOM    910 2HG  GLU A  62     -10.950  -3.386 -22.152  1.00 12.25           H  
ATOM    911  N   GLU A  63      -8.609  -1.008 -22.885  1.00 12.85           N  
ATOM    912  CA  GLU A  63      -8.436   0.041 -23.890  1.00 12.85           C  
ATOM    913  C   GLU A  63      -9.674   0.884 -24.161  1.00 12.85           C  
ATOM    914  O   GLU A  63      -9.569   2.073 -24.458  1.00 12.85           O  
ATOM    915  CB  GLU A  63      -7.975  -0.582 -25.209  1.00 12.85           C  
ATOM    916  CG  GLU A  63      -6.557  -1.126 -25.198  1.00 12.85           C  
ATOM    917  CD  GLU A  63      -6.172  -1.827 -26.478  1.00 12.85           C  
ATOM    918  OE1 GLU A  63      -7.026  -2.021 -27.311  1.00 12.85           O  
ATOM    919  OE2 GLU A  63      -5.021  -2.168 -26.620  1.00 12.85           O1-
ATOM    920  H   GLU A  63      -8.376  -1.961 -23.132  1.00 12.85           H  
ATOM    921  HA  GLU A  63      -7.665   0.712 -23.534  1.00 12.85           H  
ATOM    922 1HB  GLU A  63      -8.647  -1.398 -25.476  1.00 12.85           H  
ATOM    923 2HB  GLU A  63      -8.041   0.165 -26.001  1.00 12.85           H  
ATOM    924 1HG  GLU A  63      -5.881  -0.291 -25.065  1.00 12.85           H  
ATOM    925 2HG  GLU A  63      -6.434  -1.801 -24.351  1.00 12.85           H  
ATOM    926  N   GLU A  64     -10.848   0.274 -24.095  1.00 13.25           N  
ATOM    927  CA  GLU A  64     -12.077   0.998 -24.382  1.00 13.25           C  
ATOM    928  C   GLU A  64     -12.700   1.653 -23.145  1.00 13.25           C  
ATOM    929  O   GLU A  64     -13.715   2.347 -23.244  1.00 13.25           O  
ATOM    930  CB  GLU A  64     -13.087   0.072 -25.065  1.00 13.25           C  
ATOM    931  CG  GLU A  64     -12.634  -0.415 -26.452  1.00 13.25           C  
ATOM    932  CD  GLU A  64     -13.640  -1.310 -27.156  1.00 13.25           C  
ATOM    933  OE1 GLU A  64     -14.680  -1.568 -26.603  1.00 13.25           O  
ATOM    934  OE2 GLU A  64     -13.355  -1.730 -28.255  1.00 13.25           O1-
ATOM    935  H   GLU A  64     -10.885  -0.701 -23.836  1.00 13.25           H  
ATOM    936  HA  GLU A  64     -11.839   1.796 -25.086  1.00 13.25           H  
ATOM    937 1HB  GLU A  64     -13.256  -0.806 -24.435  1.00 13.25           H  
ATOM    938 2HB  GLU A  64     -14.040   0.587 -25.177  1.00 13.25           H  
ATOM    939 1HG  GLU A  64     -12.442   0.456 -27.078  1.00 13.25           H  
ATOM    940 2HG  GLU A  64     -11.692  -0.955 -26.338  1.00 13.25           H  
ATOM    941  N   ALA A  65     -12.108   1.464 -21.963  1.00 13.31           N  
ATOM    942  CA  ALA A  65     -12.710   2.016 -20.752  1.00 13.31           C  
ATOM    943  C   ALA A  65     -12.338   3.479 -20.575  1.00 13.31           C  
ATOM    944  O   ALA A  65     -11.640   3.840 -19.632  1.00 13.31           O  
ATOM    945  CB  ALA A  65     -12.272   1.227 -19.534  1.00 13.31           C  
ATOM    946  H   ALA A  65     -11.233   0.945 -21.886  1.00 13.31           H  
ATOM    947  HA  ALA A  65     -13.792   1.947 -20.847  1.00 13.31           H  
ATOM    948 1HB  ALA A  65     -12.747   1.633 -18.640  1.00 13.31           H  
ATOM    949 2HB  ALA A  65     -12.568   0.184 -19.659  1.00 13.31           H  
ATOM    950 3HB  ALA A  65     -11.188   1.287 -19.434  1.00 13.31           H  
ATOM    951  N   GLU A  66     -12.848   4.330 -21.462  1.00 12.96           N  
ATOM    952  CA  GLU A  66     -12.486   5.747 -21.425  1.00 12.96           C  
ATOM    953  C   GLU A  66     -12.924   6.408 -20.125  1.00 12.96           C  
ATOM    954  O   GLU A  66     -12.194   7.226 -19.559  1.00 12.96           O  
ATOM    955  CB  GLU A  66     -13.135   6.484 -22.604  1.00 12.96           C  
ATOM    956  CG  GLU A  66     -12.552   6.126 -23.968  1.00 12.96           C  
ATOM    957  CD  GLU A  66     -13.253   6.815 -25.119  1.00 12.96           C  
ATOM    958  OE1 GLU A  66     -14.253   7.455 -24.889  1.00 12.96           O  
ATOM    959  OE2 GLU A  66     -12.780   6.705 -26.228  1.00 12.96           O1-
ATOM    960  H   GLU A  66     -13.427   3.937 -22.201  1.00 12.96           H  
ATOM    961  HA  GLU A  66     -11.405   5.831 -21.507  1.00 12.96           H  
ATOM    962 1HB  GLU A  66     -14.202   6.264 -22.626  1.00 12.96           H  
ATOM    963 2HB  GLU A  66     -13.026   7.559 -22.461  1.00 12.96           H  
ATOM    964 1HG  GLU A  66     -11.497   6.397 -23.983  1.00 12.96           H  
ATOM    965 2HG  GLU A  66     -12.620   5.043 -24.102  1.00 12.96           H  
ATOM    966  N   ILE A  67     -14.116   6.047 -19.659  1.00 12.23           N  
ATOM    967  CA  ILE A  67     -14.661   6.583 -18.421  1.00 12.23           C  
ATOM    968  C   ILE A  67     -15.132   5.489 -17.454  1.00 12.23           C  
ATOM    969  O   ILE A  67     -15.413   5.760 -16.284  1.00 12.23           O  
ATOM    970  CB  ILE A  67     -15.831   7.549 -18.720  1.00 12.23           C  
ATOM    971  CG1 ILE A  67     -16.978   6.796 -19.408  1.00 12.23           C  
ATOM    972  CG2 ILE A  67     -15.361   8.705 -19.604  1.00 12.23           C  
ATOM    973  CD1 ILE A  67     -18.247   7.605 -19.521  1.00 12.23           C  
ATOM    974  H   ILE A  67     -14.653   5.387 -20.200  1.00 12.23           H  
ATOM    975  HA  ILE A  67     -13.876   7.150 -17.922  1.00 12.23           H  
ATOM    976  HB  ILE A  67     -16.211   7.948 -17.781  1.00 12.23           H  
ATOM    977 1HG1 ILE A  67     -16.659   6.506 -20.409  1.00 12.23           H  
ATOM    978 2HG1 ILE A  67     -17.206   5.895 -18.841  1.00 12.23           H  
ATOM    979 1HG2 ILE A  67     -16.194   9.381 -19.789  1.00 12.23           H  
ATOM    980 2HG2 ILE A  67     -14.560   9.244 -19.098  1.00 12.23           H  
ATOM    981 3HG2 ILE A  67     -14.995   8.322 -20.555  1.00 12.23           H  
ATOM    982 1HD1 ILE A  67     -19.013   7.008 -20.016  1.00 12.23           H  
ATOM    983 2HD1 ILE A  67     -18.591   7.883 -18.524  1.00 12.23           H  
ATOM    984 3HD1 ILE A  67     -18.055   8.504 -20.104  1.00 12.23           H  
ATOM    985  N   SER A  68     -15.199   4.236 -17.915  1.00 11.26           N  
ATOM    986  CA  SER A  68     -15.801   3.170 -17.103  1.00 11.26           C  
ATOM    987  C   SER A  68     -14.850   2.547 -16.077  1.00 11.26           C  
ATOM    988  O   SER A  68     -14.643   1.331 -16.045  1.00 11.26           O  
ATOM    989  CB  SER A  68     -16.332   2.083 -18.016  1.00 11.26           C  
ATOM    990  OG  SER A  68     -17.342   2.570 -18.856  1.00 11.26           O  
ATOM    991  H   SER A  68     -14.881   4.033 -18.848  1.00 11.26           H  
ATOM    992  HA  SER A  68     -16.643   3.602 -16.560  1.00 11.26           H  
ATOM    993 1HB  SER A  68     -15.517   1.676 -18.617  1.00 11.26           H  
ATOM    994 2HB  SER A  68     -16.725   1.273 -17.410  1.00 11.26           H  
ATOM    995  HG  SER A  68     -17.807   1.795 -19.194  1.00 11.26           H  
ATOM    996  N   GLY A  69     -14.382   3.375 -15.151  1.00 10.17           N  
ATOM    997  CA  GLY A  69     -13.401   2.971 -14.140  1.00 10.17           C  
ATOM    998  C   GLY A  69     -14.018   2.205 -12.977  1.00 10.17           C  
ATOM    999  O   GLY A  69     -13.314   1.757 -12.073  1.00 10.17           O  
ATOM   1000  H   GLY A  69     -14.678   4.349 -15.228  1.00 10.17           H  
ATOM   1001 1HA  GLY A  69     -12.633   2.358 -14.613  1.00 10.17           H  
ATOM   1002 2HA  GLY A  69     -12.900   3.861 -13.760  1.00 10.17           H  
ATOM   1003  N   SER A  70     -15.336   2.069 -13.004  1.00  9.12           N  
ATOM   1004  CA  SER A  70     -16.081   1.381 -11.969  1.00  9.12           C  
ATOM   1005  C   SER A  70     -16.925   0.234 -12.518  1.00  9.12           C  
ATOM   1006  O   SER A  70     -17.839  -0.233 -11.838  1.00  9.12           O  
ATOM   1007  CB  SER A  70     -16.962   2.368 -11.227  1.00  9.12           C  
ATOM   1008  OG  SER A  70     -17.865   3.000 -12.096  1.00  9.12           O  
ATOM   1009  H   SER A  70     -15.836   2.470 -13.782  1.00  9.12           H  
ATOM   1010  HA  SER A  70     -15.369   0.957 -11.259  1.00  9.12           H  
ATOM   1011 1HB  SER A  70     -17.512   1.846 -10.444  1.00  9.12           H  
ATOM   1012 2HB  SER A  70     -16.336   3.116 -10.742  1.00  9.12           H  
ATOM   1013  HG  SER A  70     -18.425   2.305 -12.449  1.00  9.12           H  
ATOM   1014  N   SER A  71     -16.660  -0.218 -13.751  1.00  8.22           N  
ATOM   1015  CA  SER A  71     -17.479  -1.312 -14.286  1.00  8.22           C  
ATOM   1016  C   SER A  71     -17.436  -2.550 -13.386  1.00  8.22           C  
ATOM   1017  O   SER A  71     -16.368  -2.965 -12.933  1.00  8.22           O  
ATOM   1018  CB  SER A  71     -17.010  -1.706 -15.669  1.00  8.22           C  
ATOM   1019  OG  SER A  71     -17.750  -2.801 -16.153  1.00  8.22           O  
ATOM   1020  H   SER A  71     -15.909   0.188 -14.315  1.00  8.22           H  
ATOM   1021  HA  SER A  71     -18.512  -0.969 -14.348  1.00  8.22           H  
ATOM   1022 1HB  SER A  71     -17.114  -0.863 -16.344  1.00  8.22           H  
ATOM   1023 2HB  SER A  71     -15.954  -1.966 -15.630  1.00  8.22           H  
ATOM   1024  HG  SER A  71     -17.700  -3.490 -15.464  1.00  8.22           H  
ATOM   1025  N   ALA A  72     -18.605  -3.140 -13.140  1.00  7.55           N  
ATOM   1026  CA  ALA A  72     -18.710  -4.346 -12.322  1.00  7.55           C  
ATOM   1027  C   ALA A  72     -18.070  -5.539 -13.014  1.00  7.55           C  
ATOM   1028  O   ALA A  72     -18.132  -5.658 -14.239  1.00  7.55           O  
ATOM   1029  CB  ALA A  72     -20.164  -4.650 -12.007  1.00  7.55           C  
ATOM   1030  H   ALA A  72     -19.444  -2.738 -13.531  1.00  7.55           H  
ATOM   1031  HA  ALA A  72     -18.172  -4.172 -11.390  1.00  7.55           H  
ATOM   1032 1HB  ALA A  72     -20.225  -5.544 -11.381  1.00  7.55           H  
ATOM   1033 2HB  ALA A  72     -20.606  -3.805 -11.480  1.00  7.55           H  
ATOM   1034 3HB  ALA A  72     -20.702  -4.814 -12.923  1.00  7.55           H  
ATOM   1035  N   ARG A  73     -17.492  -6.433 -12.217  1.00  7.21           N  
ATOM   1036  CA  ARG A  73     -16.934  -7.685 -12.715  1.00  7.21           C  
ATOM   1037  C   ARG A  73     -17.918  -8.832 -12.583  1.00  7.21           C  
ATOM   1038  O   ARG A  73     -18.546  -8.995 -11.535  1.00  7.21           O  
ATOM   1039  CB  ARG A  73     -15.657  -8.069 -11.974  1.00  7.21           C  
ATOM   1040  CG  ARG A  73     -15.039  -9.406 -12.442  1.00  7.21           C  
ATOM   1041  CD  ARG A  73     -13.687  -9.685 -11.855  1.00  7.21           C  
ATOM   1042  NE  ARG A  73     -13.715  -9.808 -10.393  1.00  7.21           N  
ATOM   1043  CZ  ARG A  73     -13.993 -10.950  -9.714  1.00  7.21           C  
ATOM   1044  NH1 ARG A  73     -14.291 -12.059 -10.362  1.00  7.21           N1+
ATOM   1045  NH2 ARG A  73     -13.975 -10.948  -8.389  1.00  7.21           N  
ATOM   1046  H   ARG A  73     -17.455  -6.248 -11.225  1.00  7.21           H  
ATOM   1047  HA  ARG A  73     -16.694  -7.558 -13.771  1.00  7.21           H  
ATOM   1048 1HB  ARG A  73     -14.908  -7.289 -12.106  1.00  7.21           H  
ATOM   1049 2HB  ARG A  73     -15.863  -8.154 -10.908  1.00  7.21           H  
ATOM   1050 1HG  ARG A  73     -15.693 -10.235 -12.150  1.00  7.21           H  
ATOM   1051 2HG  ARG A  73     -14.942  -9.401 -13.528  1.00  7.21           H  
ATOM   1052 1HD  ARG A  73     -13.319 -10.628 -12.265  1.00  7.21           H  
ATOM   1053 2HD  ARG A  73     -13.002  -8.882 -12.118  1.00  7.21           H  
ATOM   1054  HE  ARG A  73     -13.496  -8.983  -9.850  1.00  7.21           H  
ATOM   1055 1HH1 ARG A  73     -14.344 -12.105 -11.383  1.00  7.21           H  
ATOM   1056 2HH1 ARG A  73     -14.541 -12.933  -9.885  1.00  7.21           H  
ATOM   1057 1HH2 ARG A  73     -13.750 -10.100  -7.886  1.00  7.21           H  
ATOM   1058 2HH2 ARG A  73     -14.187 -11.797  -7.886  1.00  7.21           H  
ATOM   1059  N   TYR A  74     -18.040  -9.626 -13.638  1.00  7.23           N  
ATOM   1060  CA  TYR A  74     -18.894 -10.801 -13.606  1.00  7.23           C  
ATOM   1061  C   TYR A  74     -18.093 -11.998 -14.080  1.00  7.23           C  
ATOM   1062  O   TYR A  74     -17.397 -11.916 -15.093  1.00  7.23           O  
ATOM   1063  CB  TYR A  74     -20.100 -10.607 -14.524  1.00  7.23           C  
ATOM   1064  CG  TYR A  74     -20.965  -9.437 -14.164  1.00  7.23           C  
ATOM   1065  CD1 TYR A  74     -20.654  -8.187 -14.673  1.00  7.23           C  
ATOM   1066  CD2 TYR A  74     -22.059  -9.598 -13.331  1.00  7.23           C  
ATOM   1067  CE1 TYR A  74     -21.430  -7.106 -14.360  1.00  7.23           C  
ATOM   1068  CE2 TYR A  74     -22.839  -8.507 -13.009  1.00  7.23           C  
ATOM   1069  CZ  TYR A  74     -22.526  -7.262 -13.522  1.00  7.23           C  
ATOM   1070  OH  TYR A  74     -23.305  -6.171 -13.204  1.00  7.23           O  
ATOM   1071  H   TYR A  74     -17.516  -9.420 -14.476  1.00  7.23           H  
ATOM   1072  HA  TYR A  74     -19.223 -10.990 -12.583  1.00  7.23           H  
ATOM   1073 1HB  TYR A  74     -19.755 -10.472 -15.549  1.00  7.23           H  
ATOM   1074 2HB  TYR A  74     -20.708 -11.498 -14.507  1.00  7.23           H  
ATOM   1075  HD1 TYR A  74     -19.791  -8.061 -15.328  1.00  7.23           H  
ATOM   1076  HD2 TYR A  74     -22.302 -10.582 -12.929  1.00  7.23           H  
ATOM   1077  HE1 TYR A  74     -21.178  -6.128 -14.769  1.00  7.23           H  
ATOM   1078  HE2 TYR A  74     -23.700  -8.627 -12.352  1.00  7.23           H  
ATOM   1079  HH  TYR A  74     -24.028  -6.450 -12.636  1.00  7.23           H  
ATOM   1080  N   ASP A  75     -18.218 -13.115 -13.382  1.00  7.63           N  
ATOM   1081  CA  ASP A  75     -17.524 -14.323 -13.799  1.00  7.63           C  
ATOM   1082  C   ASP A  75     -18.481 -15.150 -14.634  1.00  7.63           C  
ATOM   1083  O   ASP A  75     -19.513 -15.589 -14.127  1.00  7.63           O  
ATOM   1084  CB  ASP A  75     -17.016 -15.080 -12.577  1.00  7.63           C  
ATOM   1085  CG  ASP A  75     -15.924 -14.294 -11.852  1.00  7.63           C  
ATOM   1086  OD1 ASP A  75     -15.310 -13.440 -12.469  1.00  7.63           O  
ATOM   1087  OD2 ASP A  75     -15.720 -14.504 -10.678  1.00  7.63           O1-
ATOM   1088  H   ASP A  75     -18.801 -13.126 -12.556  1.00  7.63           H  
ATOM   1089  HA  ASP A  75     -16.669 -14.053 -14.420  1.00  7.63           H  
ATOM   1090 1HB  ASP A  75     -17.840 -15.268 -11.886  1.00  7.63           H  
ATOM   1091 2HB  ASP A  75     -16.610 -16.040 -12.882  1.00  7.63           H  
ATOM   1092  N   VAL A  76     -18.160 -15.302 -15.910  1.00  8.42           N  
ATOM   1093  CA  VAL A  76     -19.044 -15.956 -16.865  1.00  8.42           C  
ATOM   1094  C   VAL A  76     -18.370 -17.105 -17.611  1.00  8.42           C  
ATOM   1095  O   VAL A  76     -17.221 -16.982 -18.045  1.00  8.42           O  
ATOM   1096  CB  VAL A  76     -19.578 -14.908 -17.864  1.00  8.42           C  
ATOM   1097  CG1 VAL A  76     -20.453 -15.561 -18.900  1.00  8.42           C  
ATOM   1098  CG2 VAL A  76     -20.372 -13.831 -17.100  1.00  8.42           C  
ATOM   1099  H   VAL A  76     -17.283 -14.917 -16.238  1.00  8.42           H  
ATOM   1100  HA  VAL A  76     -19.890 -16.360 -16.315  1.00  8.42           H  
ATOM   1101  HB  VAL A  76     -18.738 -14.449 -18.383  1.00  8.42           H  
ATOM   1102 1HG1 VAL A  76     -20.805 -14.805 -19.599  1.00  8.42           H  
ATOM   1103 2HG1 VAL A  76     -19.883 -16.307 -19.432  1.00  8.42           H  
ATOM   1104 3HG1 VAL A  76     -21.303 -16.029 -18.423  1.00  8.42           H  
ATOM   1105 1HG2 VAL A  76     -20.742 -13.088 -17.802  1.00  8.42           H  
ATOM   1106 2HG2 VAL A  76     -21.212 -14.299 -16.591  1.00  8.42           H  
ATOM   1107 3HG2 VAL A  76     -19.733 -13.343 -16.372  1.00  8.42           H  
ATOM   1108  N   THR A  77     -19.083 -18.221 -17.739  1.00  9.50           N  
ATOM   1109  CA  THR A  77     -18.571 -19.394 -18.439  1.00  9.50           C  
ATOM   1110  C   THR A  77     -19.356 -19.663 -19.714  1.00  9.50           C  
ATOM   1111  O   THR A  77     -20.562 -19.427 -19.778  1.00  9.50           O  
ATOM   1112  CB  THR A  77     -18.662 -20.650 -17.568  1.00  9.50           C  
ATOM   1113  CG2 THR A  77     -20.110 -20.958 -17.311  1.00  9.50           C  
ATOM   1114  OG1 THR A  77     -18.057 -21.757 -18.250  1.00  9.50           O  
ATOM   1115  H   THR A  77     -20.026 -18.230 -17.351  1.00  9.50           H  
ATOM   1116  HA  THR A  77     -17.530 -19.219 -18.707  1.00  9.50           H  
ATOM   1117  HB  THR A  77     -18.151 -20.490 -16.639  1.00  9.50           H  
ATOM   1118  HG1 THR A  77     -18.496 -21.893 -19.101  1.00  9.50           H  
ATOM   1119 1HG2 THR A  77     -20.193 -21.853 -16.699  1.00  9.50           H  
ATOM   1120 2HG2 THR A  77     -20.565 -20.115 -16.790  1.00  9.50           H  
ATOM   1121 3HG2 THR A  77     -20.620 -21.121 -18.261  1.00  9.50           H  
ATOM   1122  N   LEU A  78     -18.675 -20.178 -20.728  1.00 10.69           N  
ATOM   1123  CA  LEU A  78     -19.340 -20.543 -21.976  1.00 10.69           C  
ATOM   1124  C   LEU A  78     -19.551 -22.046 -22.105  1.00 10.69           C  
ATOM   1125  O   LEU A  78     -18.599 -22.823 -22.009  1.00 10.69           O  
ATOM   1126  CB  LEU A  78     -18.544 -20.012 -23.162  1.00 10.69           C  
ATOM   1127  CG  LEU A  78     -19.072 -20.395 -24.529  1.00 10.69           C  
ATOM   1128  CD1 LEU A  78     -20.434 -19.823 -24.709  1.00 10.69           C  
ATOM   1129  CD2 LEU A  78     -18.138 -19.841 -25.589  1.00 10.69           C  
ATOM   1130  H   LEU A  78     -17.680 -20.332 -20.627  1.00 10.69           H  
ATOM   1131  HA  LEU A  78     -20.320 -20.070 -22.000  1.00 10.69           H  
ATOM   1132 1HB  LEU A  78     -18.520 -18.935 -23.107  1.00 10.69           H  
ATOM   1133 2HB  LEU A  78     -17.524 -20.383 -23.089  1.00 10.69           H  
ATOM   1134  HG  LEU A  78     -19.140 -21.483 -24.619  1.00 10.69           H  
ATOM   1135 1HD1 LEU A  78     -20.789 -20.082 -25.680  1.00 10.69           H  
ATOM   1136 2HD1 LEU A  78     -21.105 -20.217 -23.958  1.00 10.69           H  
ATOM   1137 3HD1 LEU A  78     -20.395 -18.776 -24.623  1.00 10.69           H  
ATOM   1138 1HD2 LEU A  78     -18.517 -20.104 -26.576  1.00 10.69           H  
ATOM   1139 2HD2 LEU A  78     -18.088 -18.755 -25.496  1.00 10.69           H  
ATOM   1140 3HD2 LEU A  78     -17.145 -20.265 -25.453  1.00 10.69           H  
ATOM   1141  N   SER A  79     -20.808 -22.451 -22.274  1.00 11.75           N  
ATOM   1142  CA  SER A  79     -21.166 -23.853 -22.413  1.00 11.75           C  
ATOM   1143  C   SER A  79     -20.949 -24.370 -23.831  1.00 11.75           C  
ATOM   1144  O   SER A  79     -20.831 -23.600 -24.787  1.00 11.75           O  
ATOM   1145  CB  SER A  79     -22.609 -24.061 -22.021  1.00 11.75           C  
ATOM   1146  OG  SER A  79     -23.450 -23.410 -22.918  1.00 11.75           O  
ATOM   1147  H   SER A  79     -21.560 -21.759 -22.327  1.00 11.75           H  
ATOM   1148  HA  SER A  79     -20.535 -24.434 -21.739  1.00 11.75           H  
ATOM   1149 1HB  SER A  79     -22.837 -25.123 -22.008  1.00 11.75           H  
ATOM   1150 2HB  SER A  79     -22.777 -23.672 -21.017  1.00 11.75           H  
ATOM   1151  HG  SER A  79     -23.348 -22.453 -22.699  1.00 11.75           H  
ATOM   1152  N   GLU A  80     -21.027 -25.690 -23.975  1.00 12.44           N  
ATOM   1153  CA  GLU A  80     -20.872 -26.382 -25.257  1.00 12.44           C  
ATOM   1154  C   GLU A  80     -21.947 -26.010 -26.281  1.00 12.44           C  
ATOM   1155  O   GLU A  80     -21.752 -26.173 -27.484  1.00 12.44           O  
ATOM   1156  CB  GLU A  80     -20.882 -27.896 -25.029  1.00 12.44           C  
ATOM   1157  CG  GLU A  80     -19.662 -28.423 -24.273  1.00 12.44           C  
ATOM   1158  CD  GLU A  80     -19.698 -29.920 -24.033  1.00 12.44           C  
ATOM   1159  OE1 GLU A  80     -20.685 -30.536 -24.357  1.00 12.44           O  
ATOM   1160  OE2 GLU A  80     -18.731 -30.441 -23.526  1.00 12.44           O1-
ATOM   1161  H   GLU A  80     -21.153 -26.250 -23.145  1.00 12.44           H  
ATOM   1162  HA  GLU A  80     -19.903 -26.102 -25.673  1.00 12.44           H  
ATOM   1163 1HB  GLU A  80     -21.775 -28.173 -24.468  1.00 12.44           H  
ATOM   1164 2HB  GLU A  80     -20.929 -28.406 -25.991  1.00 12.44           H  
ATOM   1165 1HG  GLU A  80     -18.766 -28.181 -24.844  1.00 12.44           H  
ATOM   1166 2HG  GLU A  80     -19.597 -27.908 -23.315  1.00 12.44           H  
ATOM   1167  N   GLN A  81     -23.089 -25.521 -25.800  1.00 12.59           N  
ATOM   1168  CA  GLN A  81     -24.203 -25.152 -26.665  1.00 12.59           C  
ATOM   1169  C   GLN A  81     -24.127 -23.695 -27.138  1.00 12.59           C  
ATOM   1170  O   GLN A  81     -25.010 -23.228 -27.858  1.00 12.59           O  
ATOM   1171  CB  GLN A  81     -25.533 -25.381 -25.942  1.00 12.59           C  
ATOM   1172  CG  GLN A  81     -25.814 -26.837 -25.558  1.00 12.59           C  
ATOM   1173  CD  GLN A  81     -25.912 -27.763 -26.770  1.00 12.59           C  
ATOM   1174  NE2 GLN A  81     -25.193 -28.881 -26.730  1.00 12.59           N  
ATOM   1175  OE1 GLN A  81     -26.640 -27.476 -27.725  1.00 12.59           O  
ATOM   1176  H   GLN A  81     -23.179 -25.401 -24.801  1.00 12.59           H  
ATOM   1177  HA  GLN A  81     -24.173 -25.790 -27.548  1.00 12.59           H  
ATOM   1178 1HB  GLN A  81     -25.553 -24.782 -25.027  1.00 12.59           H  
ATOM   1179 2HB  GLN A  81     -26.351 -25.035 -26.574  1.00 12.59           H  
ATOM   1180 1HG  GLN A  81     -25.002 -27.193 -24.923  1.00 12.59           H  
ATOM   1181 2HG  GLN A  81     -26.759 -26.883 -25.015  1.00 12.59           H  
ATOM   1182 1HE2 GLN A  81     -25.225 -29.523 -27.497  1.00 12.59           H  
ATOM   1183 2HE2 GLN A  81     -24.625 -29.087 -25.932  1.00 12.59           H  
ATOM   1184  N   GLY A  82     -23.088 -22.964 -26.721  1.00 12.17           N  
ATOM   1185  CA  GLY A  82     -22.916 -21.565 -27.112  1.00 12.17           C  
ATOM   1186  C   GLY A  82     -23.526 -20.562 -26.125  1.00 12.17           C  
ATOM   1187  O   GLY A  82     -23.332 -19.353 -26.254  1.00 12.17           O  
ATOM   1188  H   GLY A  82     -22.374 -23.380 -26.122  1.00 12.17           H  
ATOM   1189 1HA  GLY A  82     -21.852 -21.365 -27.224  1.00 12.17           H  
ATOM   1190 2HA  GLY A  82     -23.359 -21.415 -28.094  1.00 12.17           H  
ATOM   1191  N   GLU A  83     -24.267 -21.061 -25.150  1.00 11.32           N  
ATOM   1192  CA  GLU A  83     -24.908 -20.217 -24.149  1.00 11.32           C  
ATOM   1193  C   GLU A  83     -23.944 -19.866 -23.015  1.00 11.32           C  
ATOM   1194  O   GLU A  83     -23.223 -20.738 -22.512  1.00 11.32           O  
ATOM   1195  CB  GLU A  83     -26.166 -20.913 -23.615  1.00 11.32           C  
ATOM   1196  CG  GLU A  83     -27.001 -20.096 -22.634  1.00 11.32           C  
ATOM   1197  CD  GLU A  83     -28.284 -20.800 -22.215  1.00 11.32           C  
ATOM   1198  OE1 GLU A  83     -28.586 -21.819 -22.775  1.00 11.32           O  
ATOM   1199  OE2 GLU A  83     -28.939 -20.337 -21.288  1.00 11.32           O1-
ATOM   1200  H   GLU A  83     -24.387 -22.063 -25.107  1.00 11.32           H  
ATOM   1201  HA  GLU A  83     -25.213 -19.287 -24.629  1.00 11.32           H  
ATOM   1202 1HB  GLU A  83     -26.810 -21.182 -24.452  1.00 11.32           H  
ATOM   1203 2HB  GLU A  83     -25.879 -21.842 -23.117  1.00 11.32           H  
ATOM   1204 1HG  GLU A  83     -26.404 -19.889 -21.742  1.00 11.32           H  
ATOM   1205 2HG  GLU A  83     -27.250 -19.143 -23.096  1.00 11.32           H  
ATOM   1206  N   PHE A  84     -23.945 -18.595 -22.611  1.00 10.27           N  
ATOM   1207  CA  PHE A  84     -23.102 -18.133 -21.509  1.00 10.27           C  
ATOM   1208  C   PHE A  84     -23.859 -18.166 -20.182  1.00 10.27           C  
ATOM   1209  O   PHE A  84     -25.032 -17.789 -20.128  1.00 10.27           O  
ATOM   1210  CB  PHE A  84     -22.639 -16.702 -21.760  1.00 10.27           C  
ATOM   1211  CG  PHE A  84     -21.647 -16.514 -22.881  1.00 10.27           C  
ATOM   1212  CD1 PHE A  84     -22.082 -16.328 -24.184  1.00 10.27           C  
ATOM   1213  CD2 PHE A  84     -20.281 -16.488 -22.631  1.00 10.27           C  
ATOM   1214  CE1 PHE A  84     -21.178 -16.118 -25.211  1.00 10.27           C  
ATOM   1215  CE2 PHE A  84     -19.374 -16.274 -23.652  1.00 10.27           C  
ATOM   1216  CZ  PHE A  84     -19.821 -16.087 -24.945  1.00 10.27           C  
ATOM   1217  H   PHE A  84     -24.550 -17.933 -23.078  1.00 10.27           H  
ATOM   1218  HA  PHE A  84     -22.238 -18.786 -21.435  1.00 10.27           H  
ATOM   1219 1HB  PHE A  84     -23.506 -16.084 -21.973  1.00 10.27           H  
ATOM   1220 2HB  PHE A  84     -22.202 -16.325 -20.860  1.00 10.27           H  
ATOM   1221  HD1 PHE A  84     -23.150 -16.344 -24.399  1.00 10.27           H  
ATOM   1222  HD2 PHE A  84     -19.926 -16.634 -21.620  1.00 10.27           H  
ATOM   1223  HE1 PHE A  84     -21.538 -15.975 -26.230  1.00 10.27           H  
ATOM   1224  HE2 PHE A  84     -18.306 -16.255 -23.438  1.00 10.27           H  
ATOM   1225  HZ  PHE A  84     -19.109 -15.921 -25.752  1.00 10.27           H  
ATOM   1226  N   LYS A  85     -23.178 -18.574 -19.107  1.00  9.20           N  
ATOM   1227  CA  LYS A  85     -23.795 -18.618 -17.782  1.00  9.20           C  
ATOM   1228  C   LYS A  85     -23.022 -17.808 -16.744  1.00  9.20           C  
ATOM   1229  O   LYS A  85     -21.790 -17.783 -16.735  1.00  9.20           O  
ATOM   1230  CB  LYS A  85     -23.904 -20.067 -17.296  1.00  9.20           C  
ATOM   1231  CG  LYS A  85     -24.728 -21.005 -18.189  1.00  9.20           C  
ATOM   1232  CD  LYS A  85     -26.216 -20.656 -18.172  1.00  9.20           C  
ATOM   1233  CE  LYS A  85     -27.019 -21.658 -18.986  1.00  9.20           C  
ATOM   1234  NZ  LYS A  85     -28.471 -21.312 -19.038  1.00  9.20           N1+
ATOM   1235  H   LYS A  85     -22.214 -18.874 -19.228  1.00  9.20           H  
ATOM   1236  HA  LYS A  85     -24.796 -18.195 -17.853  1.00  9.20           H  
ATOM   1237 1HB  LYS A  85     -22.916 -20.490 -17.209  1.00  9.20           H  
ATOM   1238 2HB  LYS A  85     -24.347 -20.077 -16.299  1.00  9.20           H  
ATOM   1239 1HG  LYS A  85     -24.365 -20.944 -19.220  1.00  9.20           H  
ATOM   1240 2HG  LYS A  85     -24.602 -22.029 -17.845  1.00  9.20           H  
ATOM   1241 1HD  LYS A  85     -26.585 -20.646 -17.146  1.00  9.20           H  
ATOM   1242 2HD  LYS A  85     -26.362 -19.662 -18.605  1.00  9.20           H  
ATOM   1243 1HE  LYS A  85     -26.621 -21.677 -19.998  1.00  9.20           H  
ATOM   1244 2HE  LYS A  85     -26.908 -22.648 -18.551  1.00  9.20           H  
ATOM   1245 1HZ  LYS A  85     -28.960 -21.994 -19.606  1.00  9.20           H  
ATOM   1246 2HZ  LYS A  85     -28.857 -21.305 -18.117  1.00  9.20           H  
ATOM   1247 3HZ  LYS A  85     -28.608 -20.383 -19.470  1.00  9.20           H  
ATOM   1248  N   LEU A  86     -23.757 -17.202 -15.818  1.00  8.30           N  
ATOM   1249  CA  LEU A  86     -23.154 -16.426 -14.735  1.00  8.30           C  
ATOM   1250  C   LEU A  86     -22.820 -17.319 -13.545  1.00  8.30           C  
ATOM   1251  O   LEU A  86     -23.683 -18.020 -13.019  1.00  8.30           O  
ATOM   1252  CB  LEU A  86     -24.093 -15.282 -14.333  1.00  8.30           C  
ATOM   1253  CG  LEU A  86     -23.622 -14.388 -13.190  1.00  8.30           C  
ATOM   1254  CD1 LEU A  86     -22.350 -13.662 -13.591  1.00  8.30           C  
ATOM   1255  CD2 LEU A  86     -24.714 -13.382 -12.864  1.00  8.30           C  
ATOM   1256  H   LEU A  86     -24.765 -17.266 -15.872  1.00  8.30           H  
ATOM   1257  HA  LEU A  86     -22.223 -15.992 -15.097  1.00  8.30           H  
ATOM   1258 1HB  LEU A  86     -24.259 -14.649 -15.203  1.00  8.30           H  
ATOM   1259 2HB  LEU A  86     -25.050 -15.711 -14.033  1.00  8.30           H  
ATOM   1260  HG  LEU A  86     -23.420 -14.995 -12.316  1.00  8.30           H  
ATOM   1261 1HD1 LEU A  86     -22.020 -13.030 -12.765  1.00  8.30           H  
ATOM   1262 2HD1 LEU A  86     -21.583 -14.379 -13.822  1.00  8.30           H  
ATOM   1263 3HD1 LEU A  86     -22.547 -13.051 -14.466  1.00  8.30           H  
ATOM   1264 1HD2 LEU A  86     -24.384 -12.747 -12.038  1.00  8.30           H  
ATOM   1265 2HD2 LEU A  86     -24.921 -12.766 -13.738  1.00  8.30           H  
ATOM   1266 3HD2 LEU A  86     -25.623 -13.912 -12.571  1.00  8.30           H  
ATOM   1267  N   LEU A  87     -21.550 -17.303 -13.149  1.00  7.68           N  
ATOM   1268  CA  LEU A  87     -21.024 -18.152 -12.087  1.00  7.68           C  
ATOM   1269  C   LEU A  87     -21.163 -17.569 -10.682  1.00  7.68           C  
ATOM   1270  O   LEU A  87     -20.906 -18.255  -9.693  1.00  7.68           O  
ATOM   1271  CB  LEU A  87     -19.542 -18.379 -12.352  1.00  7.68           C  
ATOM   1272  CG  LEU A  87     -19.203 -19.081 -13.655  1.00  7.68           C  
ATOM   1273  CD1 LEU A  87     -17.697 -19.087 -13.826  1.00  7.68           C  
ATOM   1274  CD2 LEU A  87     -19.769 -20.484 -13.614  1.00  7.68           C  
ATOM   1275  H   LEU A  87     -20.895 -16.684 -13.626  1.00  7.68           H  
ATOM   1276  HA  LEU A  87     -21.554 -19.103 -12.121  1.00  7.68           H  
ATOM   1277 1HB  LEU A  87     -19.046 -17.415 -12.355  1.00  7.68           H  
ATOM   1278 2HB  LEU A  87     -19.132 -18.970 -11.537  1.00  7.68           H  
ATOM   1279  HG  LEU A  87     -19.637 -18.536 -14.500  1.00  7.68           H  
ATOM   1280 1HD1 LEU A  87     -17.428 -19.575 -14.746  1.00  7.68           H  
ATOM   1281 2HD1 LEU A  87     -17.341 -18.062 -13.851  1.00  7.68           H  
ATOM   1282 3HD1 LEU A  87     -17.238 -19.614 -12.993  1.00  7.68           H  
ATOM   1283 1HD2 LEU A  87     -19.529 -21.003 -14.528  1.00  7.68           H  
ATOM   1284 2HD2 LEU A  87     -19.336 -21.027 -12.773  1.00  7.68           H  
ATOM   1285 3HD2 LEU A  87     -20.853 -20.433 -13.497  1.00  7.68           H  
ATOM   1286  N   SER A  88     -21.543 -16.302 -10.591  1.00  7.38           N  
ATOM   1287  CA  SER A  88     -21.668 -15.637  -9.300  1.00  7.38           C  
ATOM   1288  C   SER A  88     -22.742 -14.562  -9.323  1.00  7.38           C  
ATOM   1289  O   SER A  88     -22.668 -13.610 -10.101  1.00  7.38           O  
ATOM   1290  CB  SER A  88     -20.345 -15.021  -8.896  1.00  7.38           C  
ATOM   1291  OG  SER A  88     -20.463 -14.347  -7.674  1.00  7.38           O  
ATOM   1292  H   SER A  88     -21.748 -15.796 -11.439  1.00  7.38           H  
ATOM   1293  HA  SER A  88     -21.952 -16.381  -8.555  1.00  7.38           H  
ATOM   1294 1HB  SER A  88     -19.587 -15.801  -8.814  1.00  7.38           H  
ATOM   1295 2HB  SER A  88     -20.019 -14.327  -9.670  1.00  7.38           H  
ATOM   1296  HG  SER A  88     -21.234 -13.777  -7.762  1.00  7.38           H  
ATOM   1297  N   GLU A  89     -23.729 -14.714  -8.448  1.00  7.40           N  
ATOM   1298  CA  GLU A  89     -24.867 -13.807  -8.395  1.00  7.40           C  
ATOM   1299  C   GLU A  89     -25.371 -13.658  -6.963  1.00  7.40           C  
ATOM   1300  O   GLU A  89     -25.460 -14.637  -6.224  1.00  7.40           O  
ATOM   1301  CB  GLU A  89     -25.986 -14.362  -9.284  1.00  7.40           C  
ATOM   1302  CG  GLU A  89     -27.206 -13.469  -9.448  1.00  7.40           C  
ATOM   1303  CD  GLU A  89     -28.271 -14.085 -10.331  1.00  7.40           C  
ATOM   1304  OE1 GLU A  89     -28.097 -15.210 -10.744  1.00  7.40           O  
ATOM   1305  OE2 GLU A  89     -29.266 -13.448 -10.576  1.00  7.40           O1-
ATOM   1306  H   GLU A  89     -23.703 -15.505  -7.820  1.00  7.40           H  
ATOM   1307  HA  GLU A  89     -24.559 -12.826  -8.760  1.00  7.40           H  
ATOM   1308 1HB  GLU A  89     -25.587 -14.563 -10.272  1.00  7.40           H  
ATOM   1309 2HB  GLU A  89     -26.319 -15.310  -8.881  1.00  7.40           H  
ATOM   1310 1HG  GLU A  89     -27.640 -13.285  -8.466  1.00  7.40           H  
ATOM   1311 2HG  GLU A  89     -26.894 -12.513  -9.864  1.00  7.40           H  
ATOM   1312  N   GLU A  90     -25.680 -12.431  -6.561  1.00  7.65           N  
ATOM   1313  CA  GLU A  90     -26.254 -12.189  -5.240  1.00  7.65           C  
ATOM   1314  C   GLU A  90     -27.630 -12.844  -5.120  1.00  7.65           C  
ATOM   1315  O   GLU A  90     -28.465 -12.695  -6.012  1.00  7.65           O  
ATOM   1316  CB  GLU A  90     -26.354 -10.683  -4.978  1.00  7.65           C  
ATOM   1317  CG  GLU A  90     -26.846 -10.299  -3.580  1.00  7.65           C  
ATOM   1318  CD  GLU A  90     -26.862  -8.800  -3.351  1.00  7.65           C  
ATOM   1319  OE1 GLU A  90     -26.537  -8.072  -4.260  1.00  7.65           O  
ATOM   1320  OE2 GLU A  90     -27.196  -8.387  -2.265  1.00  7.65           O1-
ATOM   1321  H   GLU A  90     -25.556 -11.657  -7.197  1.00  7.65           H  
ATOM   1322  HA  GLU A  90     -25.599 -12.634  -4.490  1.00  7.65           H  
ATOM   1323 1HB  GLU A  90     -25.376 -10.225  -5.122  1.00  7.65           H  
ATOM   1324 2HB  GLU A  90     -27.034 -10.236  -5.702  1.00  7.65           H  
ATOM   1325 1HG  GLU A  90     -27.858 -10.684  -3.441  1.00  7.65           H  
ATOM   1326 2HG  GLU A  90     -26.206 -10.771  -2.837  1.00  7.65           H  
ATOM   1327  N   LYS A  91     -27.879 -13.545  -4.018  1.00  7.99           N  
ATOM   1328  CA  LYS A  91     -29.177 -14.180  -3.791  1.00  7.99           C  
ATOM   1329  C   LYS A  91     -29.777 -13.725  -2.470  1.00  7.99           C  
ATOM   1330  O   LYS A  91     -29.053 -13.367  -1.542  1.00  7.99           O  
ATOM   1331  CB  LYS A  91     -29.062 -15.710  -3.827  1.00  7.99           C  
ATOM   1332  CG  LYS A  91     -28.556 -16.303  -5.167  1.00  7.99           C  
ATOM   1333  CD  LYS A  91     -29.580 -16.129  -6.305  1.00  7.99           C  
ATOM   1334  CE  LYS A  91     -29.091 -16.792  -7.600  1.00  7.99           C  
ATOM   1335  NZ  LYS A  91     -30.065 -16.634  -8.737  1.00  7.99           N1+
ATOM   1336  H   LYS A  91     -27.151 -13.640  -3.325  1.00  7.99           H  
ATOM   1337  HA  LYS A  91     -29.859 -13.872  -4.584  1.00  7.99           H  
ATOM   1338 1HB  LYS A  91     -28.377 -16.037  -3.045  1.00  7.99           H  
ATOM   1339 2HB  LYS A  91     -30.036 -16.151  -3.608  1.00  7.99           H  
ATOM   1340 1HG  LYS A  91     -27.628 -15.813  -5.459  1.00  7.99           H  
ATOM   1341 2HG  LYS A  91     -28.353 -17.365  -5.038  1.00  7.99           H  
ATOM   1342 1HD  LYS A  91     -30.536 -16.565  -6.012  1.00  7.99           H  
ATOM   1343 2HD  LYS A  91     -29.726 -15.063  -6.498  1.00  7.99           H  
ATOM   1344 1HE  LYS A  91     -28.148 -16.337  -7.885  1.00  7.99           H  
ATOM   1345 2HE  LYS A  91     -28.930 -17.852  -7.418  1.00  7.99           H  
ATOM   1346 1HZ  LYS A  91     -29.688 -17.083  -9.567  1.00  7.99           H  
ATOM   1347 2HZ  LYS A  91     -30.943 -17.061  -8.495  1.00  7.99           H  
ATOM   1348 3HZ  LYS A  91     -30.215 -15.644  -8.935  1.00  7.99           H  
ATOM   1349  N   VAL A  92     -31.101 -13.751  -2.392  1.00  8.20           N  
ATOM   1350  CA  VAL A  92     -31.818 -13.372  -1.183  1.00  8.20           C  
ATOM   1351  C   VAL A  92     -31.983 -14.559  -0.220  1.00  8.20           C  
ATOM   1352  O   VAL A  92     -32.508 -15.593  -0.631  1.00  8.20           O  
ATOM   1353  CB  VAL A  92     -33.207 -12.845  -1.563  1.00  8.20           C  
ATOM   1354  CG1 VAL A  92     -33.994 -12.510  -0.312  1.00  8.20           C  
ATOM   1355  CG2 VAL A  92     -33.048 -11.626  -2.438  1.00  8.20           C  
ATOM   1356  H   VAL A  92     -31.631 -14.046  -3.200  1.00  8.20           H  
ATOM   1357  HA  VAL A  92     -31.285 -12.548  -0.729  1.00  8.20           H  
ATOM   1358  HB  VAL A  92     -33.753 -13.620  -2.102  1.00  8.20           H  
ATOM   1359 1HG1 VAL A  92     -34.983 -12.146  -0.582  1.00  8.20           H  
ATOM   1360 2HG1 VAL A  92     -34.095 -13.398   0.300  1.00  8.20           H  
ATOM   1361 3HG1 VAL A  92     -33.468 -11.743   0.250  1.00  8.20           H  
ATOM   1362 1HG2 VAL A  92     -34.031 -11.248  -2.718  1.00  8.20           H  
ATOM   1363 2HG2 VAL A  92     -32.505 -10.855  -1.887  1.00  8.20           H  
ATOM   1364 3HG2 VAL A  92     -32.490 -11.891  -3.337  1.00  8.20           H  
ATOM   1365  N   PRO A  93     -31.527 -14.467   1.044  1.00  8.12           N  
ATOM   1366  CA  PRO A  93     -31.657 -15.495   2.061  1.00  8.12           C  
ATOM   1367  C   PRO A  93     -33.112 -15.863   2.276  1.00  8.12           C  
ATOM   1368  O   PRO A  93     -33.986 -14.991   2.275  1.00  8.12           O  
ATOM   1369  CB  PRO A  93     -31.069 -14.822   3.304  1.00  8.12           C  
ATOM   1370  CG  PRO A  93     -30.112 -13.795   2.761  1.00  8.12           C  
ATOM   1371  CD  PRO A  93     -30.742 -13.300   1.480  1.00  8.12           C  
ATOM   1372  HA  PRO A  93     -31.068 -16.377   1.762  1.00  8.12           H  
ATOM   1373 1HB  PRO A  93     -31.876 -14.379   3.904  1.00  8.12           H  
ATOM   1374 2HB  PRO A  93     -30.576 -15.572   3.937  1.00  8.12           H  
ATOM   1375 1HG  PRO A  93     -29.966 -12.988   3.494  1.00  8.12           H  
ATOM   1376 2HG  PRO A  93     -29.125 -14.251   2.592  1.00  8.12           H  
ATOM   1377 1HD  PRO A  93     -31.382 -12.441   1.645  1.00  8.12           H  
ATOM   1378 2HD  PRO A  93     -29.914 -13.089   0.792  1.00  8.12           H  
ATOM   1379  N   TRP A  94     -33.367 -17.132   2.560  1.00  7.73           N  
ATOM   1380  CA  TRP A  94     -34.731 -17.592   2.801  1.00  7.73           C  
ATOM   1381  C   TRP A  94     -35.434 -16.765   3.870  1.00  7.73           C  
ATOM   1382  O   TRP A  94     -36.602 -16.413   3.720  1.00  7.73           O  
ATOM   1383  CB  TRP A  94     -34.755 -19.069   3.164  1.00  7.73           C  
ATOM   1384  CG  TRP A  94     -36.133 -19.577   3.385  1.00  7.73           C  
ATOM   1385  CD1 TRP A  94     -36.682 -20.006   4.555  1.00  7.73           C  
ATOM   1386  CD2 TRP A  94     -37.177 -19.667   2.392  1.00  7.73           C  
ATOM   1387  CE2 TRP A  94     -38.308 -20.175   3.031  1.00  7.73           C  
ATOM   1388  CE3 TRP A  94     -37.240 -19.361   1.030  1.00  7.73           C  
ATOM   1389  NE1 TRP A  94     -37.988 -20.384   4.351  1.00  7.73           N  
ATOM   1390  CZ2 TRP A  94     -39.497 -20.383   2.358  1.00  7.73           C  
ATOM   1391  CZ3 TRP A  94     -38.431 -19.570   0.355  1.00  7.73           C  
ATOM   1392  CH2 TRP A  94     -39.531 -20.067   1.002  1.00  7.73           C  
ATOM   1393  H   TRP A  94     -32.610 -17.803   2.568  1.00  7.73           H  
ATOM   1394  HA  TRP A  94     -35.289 -17.479   1.871  1.00  7.73           H  
ATOM   1395 1HB  TRP A  94     -34.291 -19.652   2.370  1.00  7.73           H  
ATOM   1396 2HB  TRP A  94     -34.180 -19.231   4.076  1.00  7.73           H  
ATOM   1397  HD1 TRP A  94     -36.159 -20.049   5.511  1.00  7.73           H  
ATOM   1398  HE1 TRP A  94     -38.615 -20.743   5.056  1.00  7.73           H  
ATOM   1399  HE3 TRP A  94     -36.369 -18.962   0.509  1.00  7.73           H  
ATOM   1400  HZ2 TRP A  94     -40.383 -20.777   2.856  1.00  7.73           H  
ATOM   1401  HZ3 TRP A  94     -38.471 -19.328  -0.706  1.00  7.73           H  
ATOM   1402  HH2 TRP A  94     -40.453 -20.216   0.440  1.00  7.73           H  
ATOM   1403  N   ASP A  95     -34.733 -16.428   4.948  1.00  7.12           N  
ATOM   1404  CA  ASP A  95     -35.367 -15.654   6.006  1.00  7.12           C  
ATOM   1405  C   ASP A  95     -35.922 -14.323   5.487  1.00  7.12           C  
ATOM   1406  O   ASP A  95     -36.933 -13.838   5.991  1.00  7.12           O  
ATOM   1407  CB  ASP A  95     -34.375 -15.374   7.135  1.00  7.12           C  
ATOM   1408  CG  ASP A  95     -34.035 -16.612   7.962  1.00  7.12           C  
ATOM   1409  OD1 ASP A  95     -34.723 -17.601   7.846  1.00  7.12           O  
ATOM   1410  OD2 ASP A  95     -33.082 -16.555   8.700  1.00  7.12           O1-
ATOM   1411  H   ASP A  95     -33.771 -16.717   5.034  1.00  7.12           H  
ATOM   1412  HA  ASP A  95     -36.198 -16.236   6.406  1.00  7.12           H  
ATOM   1413 1HB  ASP A  95     -33.456 -14.965   6.717  1.00  7.12           H  
ATOM   1414 2HB  ASP A  95     -34.792 -14.619   7.801  1.00  7.12           H  
ATOM   1415  N   GLN A  96     -35.265 -13.715   4.491  1.00  6.42           N  
ATOM   1416  CA  GLN A  96     -35.726 -12.432   3.981  1.00  6.42           C  
ATOM   1417  C   GLN A  96     -36.916 -12.650   3.065  1.00  6.42           C  
ATOM   1418  O   GLN A  96     -37.815 -11.803   2.977  1.00  6.42           O  
ATOM   1419  CB  GLN A  96     -34.604 -11.698   3.257  1.00  6.42           C  
ATOM   1420  CG  GLN A  96     -33.471 -11.268   4.161  1.00  6.42           C  
ATOM   1421  CD  GLN A  96     -32.391 -10.489   3.426  1.00  6.42           C  
ATOM   1422  NE2 GLN A  96     -31.360 -10.086   4.161  1.00  6.42           N  
ATOM   1423  OE1 GLN A  96     -32.472 -10.249   2.216  1.00  6.42           O  
ATOM   1424  H   GLN A  96     -34.477 -14.165   4.038  1.00  6.42           H  
ATOM   1425  HA  GLN A  96     -36.053 -11.821   4.813  1.00  6.42           H  
ATOM   1426 1HB  GLN A  96     -34.177 -12.367   2.520  1.00  6.42           H  
ATOM   1427 2HB  GLN A  96     -34.997 -10.829   2.734  1.00  6.42           H  
ATOM   1428 1HG  GLN A  96     -33.872 -10.643   4.957  1.00  6.42           H  
ATOM   1429 2HG  GLN A  96     -33.015 -12.164   4.582  1.00  6.42           H  
ATOM   1430 1HE2 GLN A  96     -30.616  -9.566   3.738  1.00  6.42           H  
ATOM   1431 2HE2 GLN A  96     -31.328 -10.298   5.137  1.00  6.42           H  
ATOM   1432  N   VAL A  97     -36.948 -13.816   2.413  1.00  5.77           N  
ATOM   1433  CA  VAL A  97     -38.064 -14.157   1.541  1.00  5.77           C  
ATOM   1434  C   VAL A  97     -39.316 -14.276   2.399  1.00  5.77           C  
ATOM   1435  O   VAL A  97     -40.385 -13.739   2.067  1.00  5.77           O  
ATOM   1436  CB  VAL A  97     -37.820 -15.501   0.821  1.00  5.77           C  
ATOM   1437  CG1 VAL A  97     -39.063 -15.908   0.070  1.00  5.77           C  
ATOM   1438  CG2 VAL A  97     -36.615 -15.382  -0.100  1.00  5.77           C  
ATOM   1439  H   VAL A  97     -36.158 -14.460   2.514  1.00  5.77           H  
ATOM   1440  HA  VAL A  97     -38.202 -13.365   0.805  1.00  5.77           H  
ATOM   1441  HB  VAL A  97     -37.634 -16.274   1.554  1.00  5.77           H  
ATOM   1442 1HG1 VAL A  97     -38.895 -16.858  -0.420  1.00  5.77           H  
ATOM   1443 2HG1 VAL A  97     -39.894 -16.002   0.770  1.00  5.77           H  
ATOM   1444 3HG1 VAL A  97     -39.299 -15.154  -0.678  1.00  5.77           H  
ATOM   1445 1HG2 VAL A  97     -36.438 -16.335  -0.594  1.00  5.77           H  
ATOM   1446 2HG2 VAL A  97     -36.799 -14.612  -0.846  1.00  5.77           H  
ATOM   1447 3HG2 VAL A  97     -35.743 -15.116   0.488  1.00  5.77           H  
ATOM   1448  N   VAL A  98     -39.166 -14.969   3.528  1.00  5.25           N  
ATOM   1449  CA  VAL A  98     -40.265 -15.174   4.451  1.00  5.25           C  
ATOM   1450  C   VAL A  98     -40.711 -13.885   5.118  1.00  5.25           C  
ATOM   1451  O   VAL A  98     -41.906 -13.592   5.151  1.00  5.25           O  
ATOM   1452  CB  VAL A  98     -39.879 -16.188   5.523  1.00  5.25           C  
ATOM   1453  CG1 VAL A  98     -40.978 -16.256   6.582  1.00  5.25           C  
ATOM   1454  CG2 VAL A  98     -39.657 -17.529   4.865  1.00  5.25           C  
ATOM   1455  H   VAL A  98     -38.253 -15.386   3.726  1.00  5.25           H  
ATOM   1456  HA  VAL A  98     -41.104 -15.581   3.887  1.00  5.25           H  
ATOM   1457  HB  VAL A  98     -38.956 -15.865   6.013  1.00  5.25           H  
ATOM   1458 1HG1 VAL A  98     -40.698 -16.973   7.352  1.00  5.25           H  
ATOM   1459 2HG1 VAL A  98     -41.105 -15.272   7.032  1.00  5.25           H  
ATOM   1460 3HG1 VAL A  98     -41.915 -16.566   6.119  1.00  5.25           H  
ATOM   1461 1HG2 VAL A  98     -39.368 -18.254   5.621  1.00  5.25           H  
ATOM   1462 2HG2 VAL A  98     -40.571 -17.857   4.373  1.00  5.25           H  
ATOM   1463 3HG2 VAL A  98     -38.863 -17.437   4.126  1.00  5.25           H  
ATOM   1464  N   MET A  99     -39.770 -13.081   5.619  1.00  4.88           N  
ATOM   1465  CA  MET A  99     -40.170 -11.840   6.269  1.00  4.88           C  
ATOM   1466  C   MET A  99     -40.861 -10.905   5.287  1.00  4.88           C  
ATOM   1467  O   MET A  99     -41.853 -10.259   5.641  1.00  4.88           O  
ATOM   1468  CB  MET A  99     -38.960 -11.168   6.900  1.00  4.88           C  
ATOM   1469  CG  MET A  99     -38.419 -11.875   8.143  1.00  4.88           C  
ATOM   1470  SD  MET A  99     -37.112 -10.943   8.962  1.00  4.88           S  
ATOM   1471  CE  MET A  99     -35.766 -11.189   7.798  1.00  4.88           C  
ATOM   1472  H   MET A  99     -38.782 -13.340   5.586  1.00  4.88           H  
ATOM   1473  HA  MET A  99     -40.883 -12.081   7.055  1.00  4.88           H  
ATOM   1474 1HB  MET A  99     -38.154 -11.128   6.166  1.00  4.88           H  
ATOM   1475 2HB  MET A  99     -39.209 -10.144   7.169  1.00  4.88           H  
ATOM   1476 1HG  MET A  99     -39.234 -12.016   8.851  1.00  4.88           H  
ATOM   1477 2HG  MET A  99     -38.037 -12.851   7.884  1.00  4.88           H  
ATOM   1478 1HE  MET A  99     -34.874 -10.679   8.155  1.00  4.88           H  
ATOM   1479 2HE  MET A  99     -35.561 -12.253   7.697  1.00  4.88           H  
ATOM   1480 3HE  MET A  99     -36.053 -10.783   6.836  1.00  4.88           H  
ATOM   1481  N   THR A 100     -40.388 -10.869   4.037  1.00  4.69           N  
ATOM   1482  CA  THR A 100     -41.023 -10.030   3.040  1.00  4.69           C  
ATOM   1483  C   THR A 100     -42.430 -10.533   2.777  1.00  4.69           C  
ATOM   1484  O   THR A 100     -43.371  -9.743   2.715  1.00  4.69           O  
ATOM   1485  CB  THR A 100     -40.262 -10.024   1.712  1.00  4.69           C  
ATOM   1486  CG2 THR A 100     -41.008  -9.126   0.722  1.00  4.69           C  
ATOM   1487  OG1 THR A 100     -38.933  -9.529   1.914  1.00  4.69           O  
ATOM   1488  H   THR A 100     -39.559 -11.399   3.770  1.00  4.69           H  
ATOM   1489  HA  THR A 100     -41.083  -9.012   3.421  1.00  4.69           H  
ATOM   1490  HB  THR A 100     -40.204 -11.042   1.317  1.00  4.69           H  
ATOM   1491  HG1 THR A 100     -38.414 -10.222   2.391  1.00  4.69           H  
ATOM   1492 1HG2 THR A 100     -40.479  -9.116  -0.229  1.00  4.69           H  
ATOM   1493 2HG2 THR A 100     -42.014  -9.515   0.576  1.00  4.69           H  
ATOM   1494 3HG2 THR A 100     -41.065  -8.111   1.118  1.00  4.69           H  
ATOM   1495  N   SER A 101     -42.583 -11.851   2.637  1.00  4.62           N  
ATOM   1496  CA  SER A 101     -43.886 -12.417   2.353  1.00  4.62           C  
ATOM   1497  C   SER A 101     -44.863 -12.094   3.477  1.00  4.62           C  
ATOM   1498  O   SER A 101     -46.007 -11.712   3.221  1.00  4.62           O  
ATOM   1499  CB  SER A 101     -43.754 -13.918   2.198  1.00  4.62           C  
ATOM   1500  OG  SER A 101     -42.949 -14.234   1.086  1.00  4.62           O  
ATOM   1501  H   SER A 101     -41.775 -12.474   2.686  1.00  4.62           H  
ATOM   1502  HA  SER A 101     -44.260 -11.989   1.427  1.00  4.62           H  
ATOM   1503 1HB  SER A 101     -43.314 -14.340   3.100  1.00  4.62           H  
ATOM   1504 2HB  SER A 101     -44.740 -14.358   2.077  1.00  4.62           H  
ATOM   1505  HG  SER A 101     -42.039 -13.929   1.326  1.00  4.62           H  
ATOM   1506  N   LEU A 102     -44.407 -12.198   4.725  1.00  4.59           N  
ATOM   1507  CA  LEU A 102     -45.273 -11.896   5.853  1.00  4.59           C  
ATOM   1508  C   LEU A 102     -45.664 -10.422   5.845  1.00  4.59           C  
ATOM   1509  O   LEU A 102     -46.815 -10.076   6.135  1.00  4.59           O  
ATOM   1510  CB  LEU A 102     -44.561 -12.257   7.153  1.00  4.59           C  
ATOM   1511  CG  LEU A 102     -44.347 -13.763   7.378  1.00  4.59           C  
ATOM   1512  CD1 LEU A 102     -43.462 -13.967   8.595  1.00  4.59           C  
ATOM   1513  CD2 LEU A 102     -45.690 -14.438   7.549  1.00  4.59           C  
ATOM   1514  H   LEU A 102     -43.453 -12.523   4.888  1.00  4.59           H  
ATOM   1515  HA  LEU A 102     -46.176 -12.495   5.765  1.00  4.59           H  
ATOM   1516 1HB  LEU A 102     -43.579 -11.783   7.147  1.00  4.59           H  
ATOM   1517 2HB  LEU A 102     -45.133 -11.864   7.990  1.00  4.59           H  
ATOM   1518  HG  LEU A 102     -43.844 -14.193   6.519  1.00  4.59           H  
ATOM   1519 1HD1 LEU A 102     -43.300 -15.033   8.750  1.00  4.59           H  
ATOM   1520 2HD1 LEU A 102     -42.504 -13.475   8.428  1.00  4.59           H  
ATOM   1521 3HD1 LEU A 102     -43.944 -13.541   9.471  1.00  4.59           H  
ATOM   1522 1HD2 LEU A 102     -45.540 -15.506   7.702  1.00  4.59           H  
ATOM   1523 2HD2 LEU A 102     -46.203 -14.016   8.412  1.00  4.59           H  
ATOM   1524 3HD2 LEU A 102     -46.293 -14.279   6.654  1.00  4.59           H  
ATOM   1525  N   ALA A 103     -44.711  -9.549   5.493  1.00  4.61           N  
ATOM   1526  CA  ALA A 103     -44.966  -8.120   5.408  1.00  4.61           C  
ATOM   1527  C   ALA A 103     -46.030  -7.824   4.359  1.00  4.61           C  
ATOM   1528  O   ALA A 103     -46.931  -7.015   4.586  1.00  4.61           O  
ATOM   1529  CB  ALA A 103     -43.685  -7.391   5.067  1.00  4.61           C  
ATOM   1530  H   ALA A 103     -43.768  -9.886   5.297  1.00  4.61           H  
ATOM   1531  HA  ALA A 103     -45.333  -7.780   6.376  1.00  4.61           H  
ATOM   1532 1HB  ALA A 103     -43.876  -6.348   5.027  1.00  4.61           H  
ATOM   1533 2HB  ALA A 103     -42.935  -7.599   5.829  1.00  4.61           H  
ATOM   1534 3HB  ALA A 103     -43.317  -7.723   4.108  1.00  4.61           H  
ATOM   1535  N   LEU A 104     -45.960  -8.536   3.231  1.00  4.78           N  
ATOM   1536  CA  LEU A 104     -46.927  -8.375   2.155  1.00  4.78           C  
ATOM   1537  C   LEU A 104     -48.315  -8.823   2.592  1.00  4.78           C  
ATOM   1538  O   LEU A 104     -49.321  -8.227   2.200  1.00  4.78           O  
ATOM   1539  CB  LEU A 104     -46.462  -9.146   0.922  1.00  4.78           C  
ATOM   1540  CG  LEU A 104     -45.226  -8.557   0.242  1.00  4.78           C  
ATOM   1541  CD1 LEU A 104     -44.719  -9.496  -0.829  1.00  4.78           C  
ATOM   1542  CD2 LEU A 104     -45.598  -7.234  -0.342  1.00  4.78           C  
ATOM   1543  H   LEU A 104     -45.181  -9.184   3.106  1.00  4.78           H  
ATOM   1544  HA  LEU A 104     -46.976  -7.319   1.899  1.00  4.78           H  
ATOM   1545 1HB  LEU A 104     -46.226 -10.162   1.219  1.00  4.78           H  
ATOM   1546 2HB  LEU A 104     -47.273  -9.175   0.198  1.00  4.78           H  
ATOM   1547  HG  LEU A 104     -44.440  -8.415   0.975  1.00  4.78           H  
ATOM   1548 1HD1 LEU A 104     -43.839  -9.064  -1.305  1.00  4.78           H  
ATOM   1549 2HD1 LEU A 104     -44.454 -10.448  -0.378  1.00  4.78           H  
ATOM   1550 3HD1 LEU A 104     -45.496  -9.651  -1.574  1.00  4.78           H  
ATOM   1551 1HD2 LEU A 104     -44.725  -6.789  -0.820  1.00  4.78           H  
ATOM   1552 2HD2 LEU A 104     -46.388  -7.371  -1.080  1.00  4.78           H  
ATOM   1553 3HD2 LEU A 104     -45.956  -6.589   0.454  1.00  4.78           H  
ATOM   1554  N   VAL A 105     -48.384  -9.870   3.414  1.00  5.24           N  
ATOM   1555  CA  VAL A 105     -49.680 -10.298   3.913  1.00  5.24           C  
ATOM   1556  C   VAL A 105     -50.237  -9.249   4.859  1.00  5.24           C  
ATOM   1557  O   VAL A 105     -51.375  -8.818   4.713  1.00  5.24           O  
ATOM   1558  CB  VAL A 105     -49.599 -11.634   4.663  1.00  5.24           C  
ATOM   1559  CG1 VAL A 105     -50.954 -11.925   5.315  1.00  5.24           C  
ATOM   1560  CG2 VAL A 105     -49.224 -12.743   3.701  1.00  5.24           C  
ATOM   1561  H   VAL A 105     -47.532 -10.373   3.671  1.00  5.24           H  
ATOM   1562  HA  VAL A 105     -50.360 -10.409   3.069  1.00  5.24           H  
ATOM   1563  HB  VAL A 105     -48.849 -11.563   5.451  1.00  5.24           H  
ATOM   1564 1HG1 VAL A 105     -50.899 -12.866   5.858  1.00  5.24           H  
ATOM   1565 2HG1 VAL A 105     -51.205 -11.119   6.007  1.00  5.24           H  
ATOM   1566 3HG1 VAL A 105     -51.721 -11.992   4.544  1.00  5.24           H  
ATOM   1567 1HG2 VAL A 105     -49.165 -13.687   4.239  1.00  5.24           H  
ATOM   1568 2HG2 VAL A 105     -49.978 -12.815   2.919  1.00  5.24           H  
ATOM   1569 3HG2 VAL A 105     -48.268 -12.525   3.253  1.00  5.24           H  
ATOM   1570  N   GLY A 106     -49.414  -8.788   5.798  1.00  6.14           N  
ATOM   1571  CA  GLY A 106     -49.848  -7.791   6.767  1.00  6.14           C  
ATOM   1572  C   GLY A 106     -50.354  -6.538   6.070  1.00  6.14           C  
ATOM   1573  O   GLY A 106     -51.439  -6.032   6.363  1.00  6.14           O  
ATOM   1574  H   GLY A 106     -48.467  -9.165   5.858  1.00  6.14           H  
ATOM   1575 1HA  GLY A 106     -50.631  -8.210   7.395  1.00  6.14           H  
ATOM   1576 2HA  GLY A 106     -49.011  -7.538   7.415  1.00  6.14           H  
ATOM   1577  N   ALA A 107     -49.594  -6.069   5.096  1.00  7.62           N  
ATOM   1578  CA  ALA A 107     -49.927  -4.879   4.333  1.00  7.62           C  
ATOM   1579  C   ALA A 107     -51.269  -4.996   3.610  1.00  7.62           C  
ATOM   1580  O   ALA A 107     -51.864  -3.988   3.242  1.00  7.62           O  
ATOM   1581  CB  ALA A 107     -48.837  -4.615   3.319  1.00  7.62           C  
ATOM   1582  H   ALA A 107     -48.711  -6.537   4.889  1.00  7.62           H  
ATOM   1583  HA  ALA A 107     -49.990  -4.044   5.026  1.00  7.62           H  
ATOM   1584 1HB  ALA A 107     -49.068  -3.717   2.772  1.00  7.62           H  
ATOM   1585 2HB  ALA A 107     -47.885  -4.499   3.827  1.00  7.62           H  
ATOM   1586 3HB  ALA A 107     -48.781  -5.460   2.631  1.00  7.62           H  
ATOM   1587  N   ALA A 108     -51.710  -6.224   3.328  1.00  9.69           N  
ATOM   1588  CA  ALA A 108     -52.935  -6.468   2.594  1.00  9.69           C  
ATOM   1589  C   ALA A 108     -54.191  -6.418   3.465  1.00  9.69           C  
ATOM   1590  O   ALA A 108     -55.303  -6.497   2.934  1.00  9.69           O  
ATOM   1591  CB  ALA A 108     -52.862  -7.829   1.926  1.00  9.69           C  
ATOM   1592  H   ALA A 108     -51.216  -7.043   3.677  1.00  9.69           H  
ATOM   1593  HA  ALA A 108     -53.011  -5.707   1.827  1.00  9.69           H  
ATOM   1594 1HB  ALA A 108     -53.762  -7.994   1.338  1.00  9.69           H  
ATOM   1595 2HB  ALA A 108     -51.986  -7.867   1.279  1.00  9.69           H  
ATOM   1596 3HB  ALA A 108     -52.780  -8.599   2.687  1.00  9.69           H  
ATOM   1597  N   ILE A 109     -54.036  -6.322   4.793  1.00 12.03           N  
ATOM   1598  CA  ILE A 109     -55.192  -6.380   5.691  1.00 12.03           C  
ATOM   1599  C   ILE A 109     -55.519  -5.212   6.697  1.00 12.03           C  
ATOM   1600  O   ILE A 109     -56.142  -5.507   7.716  1.00 12.03           O  
ATOM   1601  CB  ILE A 109     -55.118  -7.709   6.481  1.00 12.03           C  
ATOM   1602  CG1 ILE A 109     -53.816  -7.793   7.245  1.00 12.03           C  
ATOM   1603  CG2 ILE A 109     -55.200  -8.900   5.519  1.00 12.03           C  
ATOM   1604  CD1 ILE A 109     -53.749  -8.929   8.234  1.00 12.03           C  
ATOM   1605  H   ILE A 109     -53.100  -6.234   5.197  1.00 12.03           H  
ATOM   1606  HA  ILE A 109     -56.067  -6.464   5.051  1.00 12.03           H  
ATOM   1607  HB  ILE A 109     -55.939  -7.753   7.195  1.00 12.03           H  
ATOM   1608 1HG1 ILE A 109     -53.018  -7.931   6.527  1.00 12.03           H  
ATOM   1609 2HG1 ILE A 109     -53.649  -6.850   7.770  1.00 12.03           H  
ATOM   1610 1HG2 ILE A 109     -55.154  -9.828   6.085  1.00 12.03           H  
ATOM   1611 2HG2 ILE A 109     -56.138  -8.856   4.967  1.00 12.03           H  
ATOM   1612 3HG2 ILE A 109     -54.366  -8.870   4.821  1.00 12.03           H  
ATOM   1613 1HD1 ILE A 109     -52.777  -8.923   8.723  1.00 12.03           H  
ATOM   1614 2HD1 ILE A 109     -54.534  -8.811   8.980  1.00 12.03           H  
ATOM   1615 3HD1 ILE A 109     -53.884  -9.873   7.709  1.00 12.03           H  
ATOM   1616  N   HIS A 110     -55.161  -3.908   6.495  1.00 13.91           N  
ATOM   1617  CA  HIS A 110     -54.445  -3.291   5.372  1.00 13.91           C  
ATOM   1618  C   HIS A 110     -53.728  -1.949   5.737  1.00 13.91           C  
ATOM   1619  O   HIS A 110     -52.542  -2.001   6.042  1.00 13.91           O  
ATOM   1620  CB  HIS A 110     -55.403  -3.135   4.155  1.00 13.91           C  
ATOM   1621  CG  HIS A 110     -54.818  -2.494   2.901  1.00 13.91           C  
ATOM   1622  CD2 HIS A 110     -54.418  -3.032   1.731  1.00 13.91           C  
ATOM   1623  ND1 HIS A 110     -54.665  -1.132   2.761  1.00 13.91           N  
ATOM   1624  CE1 HIS A 110     -54.170  -0.865   1.574  1.00 13.91           C  
ATOM   1625  NE2 HIS A 110     -54.013  -1.996   0.922  1.00 13.91           N  
ATOM   1626  H   HIS A 110     -55.437  -3.283   7.233  1.00 13.91           H  
ATOM   1627  HA  HIS A 110     -53.632  -3.925   5.061  1.00 13.91           H  
ATOM   1628 1HB  HIS A 110     -55.694  -4.120   3.843  1.00 13.91           H  
ATOM   1629 2HB  HIS A 110     -56.323  -2.678   4.412  1.00 13.91           H  
ATOM   1630  HD1 HIS A 110     -54.894  -0.446   3.450  1.00 13.91           H  
ATOM   1631  HD2 HIS A 110     -54.384  -4.046   1.363  1.00 13.91           H  
ATOM   1632  HE1 HIS A 110     -53.970   0.163   1.281  1.00 13.91           H  
ATOM   1633  N   PRO A 111     -54.388  -0.756   5.839  1.00 14.50           N  
ATOM   1634  CA  PRO A 111     -53.697   0.542   5.860  1.00 14.50           C  
ATOM   1635  C   PRO A 111     -52.749   0.801   7.037  1.00 14.50           C  
ATOM   1636  O   PRO A 111     -51.776   1.545   6.908  1.00 14.50           O  
ATOM   1637  CB  PRO A 111     -54.869   1.527   5.953  1.00 14.50           C  
ATOM   1638  CG  PRO A 111     -56.009   0.732   6.579  1.00 14.50           C  
ATOM   1639  CD  PRO A 111     -55.851  -0.661   6.052  1.00 14.50           C  
ATOM   1640  HA  PRO A 111     -53.166   0.673   4.906  1.00 14.50           H  
ATOM   1641 1HB  PRO A 111     -54.577   2.395   6.562  1.00 14.50           H  
ATOM   1642 2HB  PRO A 111     -55.116   1.909   4.952  1.00 14.50           H  
ATOM   1643 1HG  PRO A 111     -55.947   0.782   7.675  1.00 14.50           H  
ATOM   1644 2HG  PRO A 111     -56.974   1.181   6.298  1.00 14.50           H  
ATOM   1645 1HD  PRO A 111     -56.216  -1.397   6.773  1.00 14.50           H  
ATOM   1646 2HD  PRO A 111     -56.399  -0.680   5.110  1.00 14.50           H  
ATOM   1647  N   PHE A 112     -52.978   0.147   8.168  1.00 13.37           N  
ATOM   1648  CA  PHE A 112     -52.107   0.371   9.317  1.00 13.37           C  
ATOM   1649  C   PHE A 112     -50.841  -0.415   9.109  1.00 13.37           C  
ATOM   1650  O   PHE A 112     -49.731   0.124   9.172  1.00 13.37           O  
ATOM   1651  CB  PHE A 112     -52.809  -0.013  10.614  1.00 13.37           C  
ATOM   1652  CG  PHE A 112     -51.985   0.172  11.857  1.00 13.37           C  
ATOM   1653  CD1 PHE A 112     -51.707   1.444  12.339  1.00 13.37           C  
ATOM   1654  CD2 PHE A 112     -51.526  -0.920  12.572  1.00 13.37           C  
ATOM   1655  CE1 PHE A 112     -50.973   1.618  13.496  1.00 13.37           C  
ATOM   1656  CE2 PHE A 112     -50.804  -0.746  13.735  1.00 13.37           C  
ATOM   1657  CZ  PHE A 112     -50.523   0.524  14.194  1.00 13.37           C  
ATOM   1658  H   PHE A 112     -53.768  -0.471   8.252  1.00 13.37           H  
ATOM   1659  HA  PHE A 112     -51.851   1.430   9.365  1.00 13.37           H  
ATOM   1660 1HB  PHE A 112     -53.717   0.579  10.719  1.00 13.37           H  
ATOM   1661 2HB  PHE A 112     -53.110  -1.057  10.565  1.00 13.37           H  
ATOM   1662  HD1 PHE A 112     -52.072   2.311  11.788  1.00 13.37           H  
ATOM   1663  HD2 PHE A 112     -51.746  -1.925  12.211  1.00 13.37           H  
ATOM   1664  HE1 PHE A 112     -50.757   2.623  13.859  1.00 13.37           H  
ATOM   1665  HE2 PHE A 112     -50.449  -1.613  14.291  1.00 13.37           H  
ATOM   1666  HZ  PHE A 112     -49.949   0.659  15.110  1.00 13.37           H  
ATOM   1667  N   ALA A 113     -51.016  -1.699   8.827  1.00 11.09           N  
ATOM   1668  CA  ALA A 113     -49.896  -2.566   8.569  1.00 11.09           C  
ATOM   1669  C   ALA A 113     -49.132  -2.053   7.377  1.00 11.09           C  
ATOM   1670  O   ALA A 113     -47.914  -2.083   7.370  1.00 11.09           O  
ATOM   1671  CB  ALA A 113     -50.359  -3.963   8.315  1.00 11.09           C  
ATOM   1672  H   ALA A 113     -51.950  -2.075   8.772  1.00 11.09           H  
ATOM   1673  HA  ALA A 113     -49.237  -2.550   9.432  1.00 11.09           H  
ATOM   1674 1HB  ALA A 113     -49.500  -4.602   8.119  1.00 11.09           H  
ATOM   1675 2HB  ALA A 113     -50.904  -4.337   9.178  1.00 11.09           H  
ATOM   1676 3HB  ALA A 113     -51.015  -3.941   7.449  1.00 11.09           H  
ATOM   1677  N   LEU A 114     -49.842  -1.529   6.381  1.00  8.72           N  
ATOM   1678  CA  LEU A 114     -49.191  -1.023   5.195  1.00  8.72           C  
ATOM   1679  C   LEU A 114     -48.196   0.044   5.558  1.00  8.72           C  
ATOM   1680  O   LEU A 114     -47.038  -0.028   5.156  1.00  8.72           O  
ATOM   1681  CB  LEU A 114     -50.210  -0.430   4.232  1.00  8.72           C  
ATOM   1682  CG  LEU A 114     -49.620   0.221   3.001  1.00  8.72           C  
ATOM   1683  CD1 LEU A 114     -48.878  -0.821   2.187  1.00  8.72           C  
ATOM   1684  CD2 LEU A 114     -50.729   0.859   2.203  1.00  8.72           C  
ATOM   1685  H   LEU A 114     -50.855  -1.523   6.427  1.00  8.72           H  
ATOM   1686  HA  LEU A 114     -48.667  -1.839   4.706  1.00  8.72           H  
ATOM   1687 1HB  LEU A 114     -50.898  -1.223   3.914  1.00  8.72           H  
ATOM   1688 2HB  LEU A 114     -50.778   0.325   4.760  1.00  8.72           H  
ATOM   1689  HG  LEU A 114     -48.911   0.984   3.305  1.00  8.72           H  
ATOM   1690 1HD1 LEU A 114     -48.445  -0.352   1.305  1.00  8.72           H  
ATOM   1691 2HD1 LEU A 114     -48.083  -1.261   2.791  1.00  8.72           H  
ATOM   1692 3HD1 LEU A 114     -49.582  -1.594   1.880  1.00  8.72           H  
ATOM   1693 1HD2 LEU A 114     -50.312   1.338   1.317  1.00  8.72           H  
ATOM   1694 2HD2 LEU A 114     -51.436   0.089   1.903  1.00  8.72           H  
ATOM   1695 3HD2 LEU A 114     -51.236   1.603   2.818  1.00  8.72           H  
ATOM   1696  N   LEU A 115     -48.616   1.024   6.348  1.00  6.85           N  
ATOM   1697  CA  LEU A 115     -47.688   2.072   6.715  1.00  6.85           C  
ATOM   1698  C   LEU A 115     -46.527   1.529   7.553  1.00  6.85           C  
ATOM   1699  O   LEU A 115     -45.379   1.957   7.387  1.00  6.85           O  
ATOM   1700  CB  LEU A 115     -48.441   3.171   7.448  1.00  6.85           C  
ATOM   1701  CG  LEU A 115     -49.427   3.945   6.556  1.00  6.85           C  
ATOM   1702  CD1 LEU A 115     -50.240   4.908   7.402  1.00  6.85           C  
ATOM   1703  CD2 LEU A 115     -48.651   4.665   5.466  1.00  6.85           C  
ATOM   1704  H   LEU A 115     -49.588   1.062   6.671  1.00  6.85           H  
ATOM   1705  HA  LEU A 115     -47.277   2.493   5.800  1.00  6.85           H  
ATOM   1706 1HB  LEU A 115     -49.015   2.712   8.259  1.00  6.85           H  
ATOM   1707 2HB  LEU A 115     -47.730   3.874   7.874  1.00  6.85           H  
ATOM   1708  HG  LEU A 115     -50.119   3.243   6.092  1.00  6.85           H  
ATOM   1709 1HD1 LEU A 115     -50.946   5.441   6.767  1.00  6.85           H  
ATOM   1710 2HD1 LEU A 115     -50.787   4.343   8.160  1.00  6.85           H  
ATOM   1711 3HD1 LEU A 115     -49.575   5.621   7.886  1.00  6.85           H  
ATOM   1712 1HD2 LEU A 115     -49.345   5.203   4.821  1.00  6.85           H  
ATOM   1713 2HD2 LEU A 115     -47.953   5.372   5.918  1.00  6.85           H  
ATOM   1714 3HD2 LEU A 115     -48.100   3.938   4.880  1.00  6.85           H  
ATOM   1715  N   LEU A 116     -46.800   0.553   8.431  1.00  5.56           N  
ATOM   1716  CA  LEU A 116     -45.721  -0.016   9.239  1.00  5.56           C  
ATOM   1717  C   LEU A 116     -44.708  -0.735   8.345  1.00  5.56           C  
ATOM   1718  O   LEU A 116     -43.494  -0.645   8.559  1.00  5.56           O  
ATOM   1719  CB  LEU A 116     -46.277  -1.025  10.247  1.00  5.56           C  
ATOM   1720  CG  LEU A 116     -47.156  -0.463  11.368  1.00  5.56           C  
ATOM   1721  CD1 LEU A 116     -47.710  -1.615  12.159  1.00  5.56           C  
ATOM   1722  CD2 LEU A 116     -46.357   0.461  12.244  1.00  5.56           C  
ATOM   1723  H   LEU A 116     -47.762   0.228   8.553  1.00  5.56           H  
ATOM   1724  HA  LEU A 116     -45.216   0.791   9.766  1.00  5.56           H  
ATOM   1725 1HB  LEU A 116     -46.864  -1.757   9.704  1.00  5.56           H  
ATOM   1726 2HB  LEU A 116     -45.439  -1.541  10.710  1.00  5.56           H  
ATOM   1727  HG  LEU A 116     -47.992   0.089  10.942  1.00  5.56           H  
ATOM   1728 1HD1 LEU A 116     -48.320  -1.233  12.943  1.00  5.56           H  
ATOM   1729 2HD1 LEU A 116     -48.298  -2.257  11.516  1.00  5.56           H  
ATOM   1730 3HD1 LEU A 116     -46.891  -2.185  12.589  1.00  5.56           H  
ATOM   1731 1HD2 LEU A 116     -47.002   0.850  13.035  1.00  5.56           H  
ATOM   1732 2HD2 LEU A 116     -45.524  -0.083  12.685  1.00  5.56           H  
ATOM   1733 3HD2 LEU A 116     -45.977   1.289  11.645  1.00  5.56           H  
ATOM   1734  N   VAL A 117     -45.225  -1.440   7.339  1.00  4.78           N  
ATOM   1735  CA  VAL A 117     -44.444  -2.184   6.367  1.00  4.78           C  
ATOM   1736  C   VAL A 117     -43.618  -1.288   5.481  1.00  4.78           C  
ATOM   1737  O   VAL A 117     -42.429  -1.548   5.278  1.00  4.78           O  
ATOM   1738  CB  VAL A 117     -45.366  -3.073   5.518  1.00  4.78           C  
ATOM   1739  CG1 VAL A 117     -44.618  -3.628   4.380  1.00  4.78           C  
ATOM   1740  CG2 VAL A 117     -45.881  -4.251   6.380  1.00  4.78           C  
ATOM   1741  H   VAL A 117     -46.235  -1.470   7.249  1.00  4.78           H  
ATOM   1742  HA  VAL A 117     -43.767  -2.840   6.914  1.00  4.78           H  
ATOM   1743  HB  VAL A 117     -46.202  -2.486   5.146  1.00  4.78           H  
ATOM   1744 1HG1 VAL A 117     -45.274  -4.267   3.789  1.00  4.78           H  
ATOM   1745 2HG1 VAL A 117     -44.257  -2.810   3.767  1.00  4.78           H  
ATOM   1746 3HG1 VAL A 117     -43.779  -4.195   4.744  1.00  4.78           H  
ATOM   1747 1HG2 VAL A 117     -46.531  -4.879   5.787  1.00  4.78           H  
ATOM   1748 2HG2 VAL A 117     -45.037  -4.838   6.731  1.00  4.78           H  
ATOM   1749 3HG2 VAL A 117     -46.427  -3.885   7.232  1.00  4.78           H  
ATOM   1750  N   LEU A 118     -44.222  -0.217   4.978  1.00  4.39           N  
ATOM   1751  CA  LEU A 118     -43.491   0.692   4.126  1.00  4.39           C  
ATOM   1752  C   LEU A 118     -42.360   1.335   4.918  1.00  4.39           C  
ATOM   1753  O   LEU A 118     -41.229   1.414   4.434  1.00  4.39           O  
ATOM   1754  CB  LEU A 118     -44.447   1.759   3.590  1.00  4.39           C  
ATOM   1755  CG  LEU A 118     -45.516   1.248   2.595  1.00  4.39           C  
ATOM   1756  CD1 LEU A 118     -46.512   2.359   2.317  1.00  4.39           C  
ATOM   1757  CD2 LEU A 118     -44.848   0.778   1.336  1.00  4.39           C  
ATOM   1758  H   LEU A 118     -45.208  -0.053   5.174  1.00  4.39           H  
ATOM   1759  HA  LEU A 118     -43.067   0.131   3.295  1.00  4.39           H  
ATOM   1760 1HB  LEU A 118     -44.975   2.199   4.439  1.00  4.39           H  
ATOM   1761 2HB  LEU A 118     -43.867   2.539   3.100  1.00  4.39           H  
ATOM   1762  HG  LEU A 118     -46.049   0.417   3.029  1.00  4.39           H  
ATOM   1763 1HD1 LEU A 118     -47.274   2.001   1.627  1.00  4.39           H  
ATOM   1764 2HD1 LEU A 118     -46.979   2.654   3.249  1.00  4.39           H  
ATOM   1765 3HD1 LEU A 118     -45.998   3.212   1.879  1.00  4.39           H  
ATOM   1766 1HD2 LEU A 118     -45.604   0.409   0.642  1.00  4.39           H  
ATOM   1767 2HD2 LEU A 118     -44.305   1.604   0.878  1.00  4.39           H  
ATOM   1768 3HD2 LEU A 118     -44.160  -0.018   1.582  1.00  4.39           H  
ATOM   1769  N   ALA A 119     -42.639   1.738   6.169  1.00  4.28           N  
ATOM   1770  CA  ALA A 119     -41.592   2.320   6.999  1.00  4.28           C  
ATOM   1771  C   ALA A 119     -40.503   1.291   7.250  1.00  4.28           C  
ATOM   1772  O   ALA A 119     -39.313   1.603   7.172  1.00  4.28           O  
ATOM   1773  CB  ALA A 119     -42.168   2.806   8.311  1.00  4.28           C  
ATOM   1774  H   ALA A 119     -43.587   1.665   6.544  1.00  4.28           H  
ATOM   1775  HA  ALA A 119     -41.156   3.161   6.466  1.00  4.28           H  
ATOM   1776 1HB  ALA A 119     -41.379   3.249   8.913  1.00  4.28           H  
ATOM   1777 2HB  ALA A 119     -42.939   3.549   8.114  1.00  4.28           H  
ATOM   1778 3HB  ALA A 119     -42.607   1.962   8.845  1.00  4.28           H  
ATOM   1779  N   GLY A 120     -40.908   0.044   7.495  1.00  4.41           N  
ATOM   1780  CA  GLY A 120     -39.982  -1.044   7.740  1.00  4.41           C  
ATOM   1781  C   GLY A 120     -39.027  -1.161   6.576  1.00  4.41           C  
ATOM   1782  O   GLY A 120     -37.806  -1.159   6.756  1.00  4.41           O  
ATOM   1783  H   GLY A 120     -41.905  -0.160   7.563  1.00  4.41           H  
ATOM   1784 1HA  GLY A 120     -39.433  -0.869   8.664  1.00  4.41           H  
ATOM   1785 2HA  GLY A 120     -40.544  -1.970   7.855  1.00  4.41           H  
ATOM   1786  N   TRP A 121     -39.583  -1.253   5.374  1.00  4.77           N  
ATOM   1787  CA  TRP A 121     -38.769  -1.389   4.186  1.00  4.77           C  
ATOM   1788  C   TRP A 121     -37.821  -0.207   4.055  1.00  4.77           C  
ATOM   1789  O   TRP A 121     -36.639  -0.398   3.769  1.00  4.77           O  
ATOM   1790  CB  TRP A 121     -39.666  -1.515   2.963  1.00  4.77           C  
ATOM   1791  CG  TRP A 121     -40.356  -2.854   2.885  1.00  4.77           C  
ATOM   1792  CD1 TRP A 121     -39.951  -4.016   3.473  1.00  4.77           C  
ATOM   1793  CD2 TRP A 121     -41.575  -3.166   2.180  1.00  4.77           C  
ATOM   1794  CE2 TRP A 121     -41.832  -4.533   2.387  1.00  4.77           C  
ATOM   1795  CE3 TRP A 121     -42.450  -2.415   1.402  1.00  4.77           C  
ATOM   1796  NE1 TRP A 121     -40.829  -5.032   3.177  1.00  4.77           N  
ATOM   1797  CZ2 TRP A 121     -42.941  -5.161   1.836  1.00  4.77           C  
ATOM   1798  CZ3 TRP A 121     -43.557  -3.036   0.856  1.00  4.77           C  
ATOM   1799  CH2 TRP A 121     -43.796  -4.367   1.066  1.00  4.77           C  
ATOM   1800  H   TRP A 121     -40.600  -1.243   5.295  1.00  4.77           H  
ATOM   1801  HA  TRP A 121     -38.178  -2.296   4.271  1.00  4.77           H  
ATOM   1802 1HB  TRP A 121     -40.431  -0.736   2.999  1.00  4.77           H  
ATOM   1803 2HB  TRP A 121     -39.080  -1.362   2.058  1.00  4.77           H  
ATOM   1804  HD1 TRP A 121     -39.059  -4.124   4.084  1.00  4.77           H  
ATOM   1805  HE1 TRP A 121     -40.737  -5.987   3.492  1.00  4.77           H  
ATOM   1806  HE3 TRP A 121     -42.262  -1.357   1.232  1.00  4.77           H  
ATOM   1807  HZ2 TRP A 121     -43.153  -6.222   1.990  1.00  4.77           H  
ATOM   1808  HZ3 TRP A 121     -44.237  -2.435   0.253  1.00  4.77           H  
ATOM   1809  HH2 TRP A 121     -44.673  -4.800   0.621  1.00  4.77           H  
ATOM   1810  N   LEU A 122     -38.288   1.007   4.331  1.00  5.33           N  
ATOM   1811  CA  LEU A 122     -37.400   2.154   4.227  1.00  5.33           C  
ATOM   1812  C   LEU A 122     -36.238   2.050   5.209  1.00  5.33           C  
ATOM   1813  O   LEU A 122     -35.102   2.369   4.856  1.00  5.33           O  
ATOM   1814  CB  LEU A 122     -38.181   3.450   4.443  1.00  5.33           C  
ATOM   1815  CG  LEU A 122     -39.145   3.799   3.312  1.00  5.33           C  
ATOM   1816  CD1 LEU A 122     -40.003   4.989   3.715  1.00  5.33           C  
ATOM   1817  CD2 LEU A 122     -38.329   4.098   2.054  1.00  5.33           C  
ATOM   1818  H   LEU A 122     -39.273   1.140   4.575  1.00  5.33           H  
ATOM   1819  HA  LEU A 122     -36.991   2.173   3.220  1.00  5.33           H  
ATOM   1820 1HB  LEU A 122     -38.759   3.358   5.360  1.00  5.33           H  
ATOM   1821 2HB  LEU A 122     -37.476   4.271   4.559  1.00  5.33           H  
ATOM   1822  HG  LEU A 122     -39.803   2.957   3.119  1.00  5.33           H  
ATOM   1823 1HD1 LEU A 122     -40.692   5.229   2.907  1.00  5.33           H  
ATOM   1824 2HD1 LEU A 122     -40.569   4.735   4.610  1.00  5.33           H  
ATOM   1825 3HD1 LEU A 122     -39.366   5.845   3.918  1.00  5.33           H  
ATOM   1826 1HD2 LEU A 122     -39.006   4.339   1.234  1.00  5.33           H  
ATOM   1827 2HD2 LEU A 122     -37.669   4.941   2.242  1.00  5.33           H  
ATOM   1828 3HD2 LEU A 122     -37.735   3.222   1.790  1.00  5.33           H  
ATOM   1829  N   PHE A 123     -36.486   1.523   6.412  1.00  6.03           N  
ATOM   1830  CA  PHE A 123     -35.401   1.375   7.378  1.00  6.03           C  
ATOM   1831  C   PHE A 123     -34.417   0.285   6.944  1.00  6.03           C  
ATOM   1832  O   PHE A 123     -33.225   0.369   7.248  1.00  6.03           O  
ATOM   1833  CB  PHE A 123     -35.933   1.056   8.776  1.00  6.03           C  
ATOM   1834  CG  PHE A 123     -36.575   2.230   9.482  1.00  6.03           C  
ATOM   1835  CD1 PHE A 123     -37.931   2.234   9.772  1.00  6.03           C  
ATOM   1836  CD2 PHE A 123     -35.820   3.335   9.844  1.00  6.03           C  
ATOM   1837  CE1 PHE A 123     -38.520   3.306  10.409  1.00  6.03           C  
ATOM   1838  CE2 PHE A 123     -36.405   4.413  10.483  1.00  6.03           C  
ATOM   1839  CZ  PHE A 123     -37.758   4.397  10.765  1.00  6.03           C  
ATOM   1840  H   PHE A 123     -37.443   1.269   6.667  1.00  6.03           H  
ATOM   1841  HA  PHE A 123     -34.860   2.319   7.430  1.00  6.03           H  
ATOM   1842 1HB  PHE A 123     -36.677   0.261   8.697  1.00  6.03           H  
ATOM   1843 2HB  PHE A 123     -35.122   0.684   9.396  1.00  6.03           H  
ATOM   1844  HD1 PHE A 123     -38.532   1.371   9.491  1.00  6.03           H  
ATOM   1845  HD2 PHE A 123     -34.752   3.347   9.619  1.00  6.03           H  
ATOM   1846  HE1 PHE A 123     -39.586   3.289  10.630  1.00  6.03           H  
ATOM   1847  HE2 PHE A 123     -35.800   5.275  10.763  1.00  6.03           H  
ATOM   1848  HZ  PHE A 123     -38.220   5.245  11.269  1.00  6.03           H  
ATOM   1849  N   HIS A 124     -34.897  -0.717   6.199  1.00  6.81           N  
ATOM   1850  CA  HIS A 124     -34.021  -1.777   5.702  1.00  6.81           C  
ATOM   1851  C   HIS A 124     -33.164  -1.268   4.539  1.00  6.81           C  
ATOM   1852  O   HIS A 124     -32.012  -1.681   4.378  1.00  6.81           O  
ATOM   1853  CB  HIS A 124     -34.822  -3.006   5.248  1.00  6.81           C  
ATOM   1854  CG  HIS A 124     -35.443  -3.800   6.371  1.00  6.81           C  
ATOM   1855  CD2 HIS A 124     -36.736  -4.059   6.679  1.00  6.81           C  
ATOM   1856  ND1 HIS A 124     -34.686  -4.463   7.319  1.00  6.81           N  
ATOM   1857  CE1 HIS A 124     -35.490  -5.079   8.166  1.00  6.81           C  
ATOM   1858  NE2 HIS A 124     -36.737  -4.851   7.801  1.00  6.81           N  
ATOM   1859  H   HIS A 124     -35.901  -0.754   6.010  1.00  6.81           H  
ATOM   1860  HA  HIS A 124     -33.348  -2.091   6.498  1.00  6.81           H  
ATOM   1861 1HB  HIS A 124     -35.621  -2.684   4.581  1.00  6.81           H  
ATOM   1862 2HB  HIS A 124     -34.173  -3.668   4.679  1.00  6.81           H  
ATOM   1863  HD2 HIS A 124     -37.613  -3.709   6.144  1.00  6.81           H  
ATOM   1864  HE1 HIS A 124     -35.175  -5.678   9.021  1.00  6.81           H  
ATOM   1865  HE2 HIS A 124     -37.561  -5.202   8.265  1.00  6.81           H  
ATOM   1866  N   VAL A 125     -33.722  -0.351   3.753  1.00  7.63           N  
ATOM   1867  CA  VAL A 125     -33.055   0.250   2.603  1.00  7.63           C  
ATOM   1868  C   VAL A 125     -32.039   1.335   2.962  1.00  7.63           C  
ATOM   1869  O   VAL A 125     -30.951   1.367   2.392  1.00  7.63           O  
ATOM   1870  CB  VAL A 125     -34.086   0.843   1.628  1.00  7.63           C  
ATOM   1871  CG1 VAL A 125     -33.378   1.617   0.528  1.00  7.63           C  
ATOM   1872  CG2 VAL A 125     -34.907  -0.288   1.004  1.00  7.63           C  
ATOM   1873  H   VAL A 125     -34.690  -0.088   3.941  1.00  7.63           H  
ATOM   1874  HA  VAL A 125     -32.528  -0.546   2.078  1.00  7.63           H  
ATOM   1875  HB  VAL A 125     -34.739   1.528   2.172  1.00  7.63           H  
ATOM   1876 1HG1 VAL A 125     -34.116   2.039  -0.150  1.00  7.63           H  
ATOM   1877 2HG1 VAL A 125     -32.791   2.418   0.970  1.00  7.63           H  
ATOM   1878 3HG1 VAL A 125     -32.719   0.945  -0.019  1.00  7.63           H  
ATOM   1879 1HG2 VAL A 125     -35.643   0.132   0.321  1.00  7.63           H  
ATOM   1880 2HG2 VAL A 125     -34.243  -0.957   0.461  1.00  7.63           H  
ATOM   1881 3HG2 VAL A 125     -35.413  -0.845   1.776  1.00  7.63           H  
ATOM   1882  N   LYS A 126     -32.381   2.212   3.907  1.00  8.49           N  
ATOM   1883  CA  LYS A 126     -31.539   3.359   4.262  1.00  8.49           C  
ATOM   1884  C   LYS A 126     -30.757   3.402   5.622  1.00  8.49           C  
ATOM   1885  O   LYS A 126     -30.532   4.513   6.105  1.00  8.49           O  
ATOM   1886  CB  LYS A 126     -32.442   4.591   4.242  1.00  8.49           C  
ATOM   1887  CG  LYS A 126     -33.067   4.902   2.884  1.00  8.49           C  
ATOM   1888  CD  LYS A 126     -33.947   6.140   2.954  1.00  8.49           C  
ATOM   1889  CE  LYS A 126     -34.595   6.442   1.614  1.00  8.49           C  
ATOM   1890  NZ  LYS A 126     -35.481   7.639   1.688  1.00  8.49           N1+
ATOM   1891  H   LYS A 126     -33.292   2.124   4.359  1.00  8.49           H  
ATOM   1892  HA  LYS A 126     -30.795   3.460   3.473  1.00  8.49           H  
ATOM   1893 1HB  LYS A 126     -33.260   4.441   4.950  1.00  8.49           H  
ATOM   1894 2HB  LYS A 126     -31.879   5.464   4.567  1.00  8.49           H  
ATOM   1895 1HG  LYS A 126     -32.288   5.045   2.138  1.00  8.49           H  
ATOM   1896 2HG  LYS A 126     -33.689   4.059   2.585  1.00  8.49           H  
ATOM   1897 1HD  LYS A 126     -34.733   5.979   3.696  1.00  8.49           H  
ATOM   1898 2HD  LYS A 126     -33.350   6.998   3.263  1.00  8.49           H  
ATOM   1899 1HE  LYS A 126     -33.817   6.619   0.872  1.00  8.49           H  
ATOM   1900 2HE  LYS A 126     -35.188   5.580   1.305  1.00  8.49           H  
ATOM   1901 1HZ  LYS A 126     -35.895   7.809   0.782  1.00  8.49           H  
ATOM   1902 2HZ  LYS A 126     -36.211   7.476   2.367  1.00  8.49           H  
ATOM   1903 3HZ  LYS A 126     -34.938   8.446   1.965  1.00  8.49           H  
ATOM   1904  N   GLY A 127     -30.343   2.290   6.288  1.00  9.35           N  
ATOM   1905  CA  GLY A 127     -30.421   0.873   5.911  1.00  9.35           C  
ATOM   1906  C   GLY A 127     -29.229   0.440   5.052  1.00  9.35           C  
ATOM   1907  O   GLY A 127     -28.112   0.911   5.269  1.00  9.35           O  
ATOM   1908  H   GLY A 127     -29.893   2.466   7.172  1.00  9.35           H  
ATOM   1909 1HA  GLY A 127     -30.412   0.283   6.828  1.00  9.35           H  
ATOM   1910 2HA  GLY A 127     -31.352   0.621   5.449  1.00  9.35           H  
ATOM   1911  N   ALA A 128     -29.474  -0.495   4.132  1.00 10.21           N  
ATOM   1912  CA  ALA A 128     -28.489  -1.159   3.269  1.00 10.21           C  
ATOM   1913  C   ALA A 128     -27.658  -0.254   2.335  1.00 10.21           C  
ATOM   1914  O   ALA A 128     -26.511  -0.586   2.030  1.00 10.21           O  
ATOM   1915  CB  ALA A 128     -29.227  -2.161   2.400  1.00 10.21           C  
ATOM   1916  H   ALA A 128     -30.436  -0.814   4.049  1.00 10.21           H  
ATOM   1917  HA  ALA A 128     -27.793  -1.686   3.919  1.00 10.21           H  
ATOM   1918 1HB  ALA A 128     -28.515  -2.711   1.791  1.00 10.21           H  
ATOM   1919 2HB  ALA A 128     -29.779  -2.854   3.037  1.00 10.21           H  
ATOM   1920 3HB  ALA A 128     -29.925  -1.626   1.756  1.00 10.21           H  
ATOM   1921  N   ARG A 129     -28.221   0.850   1.850  1.00 11.02           N  
ATOM   1922  CA  ARG A 129     -27.520   1.712   0.888  1.00 11.02           C  
ATOM   1923  C   ARG A 129     -26.189   2.270   1.391  1.00 11.02           C  
ATOM   1924  O   ARG A 129     -26.066   2.686   2.549  1.00 11.02           O  
ATOM   1925  CB  ARG A 129     -28.393   2.886   0.473  1.00 11.02           C  
ATOM   1926  CG  ARG A 129     -29.566   2.547  -0.430  1.00 11.02           C  
ATOM   1927  CD  ARG A 129     -30.357   3.761  -0.765  1.00 11.02           C  
ATOM   1928  NE  ARG A 129     -31.491   3.457  -1.620  1.00 11.02           N  
ATOM   1929  CZ  ARG A 129     -32.330   4.376  -2.137  1.00 11.02           C  
ATOM   1930  NH1 ARG A 129     -32.147   5.654  -1.887  1.00 11.02           N1+
ATOM   1931  NH2 ARG A 129     -33.339   3.989  -2.897  1.00 11.02           N  
ATOM   1932  H   ARG A 129     -29.170   1.084   2.132  1.00 11.02           H  
ATOM   1933  HA  ARG A 129     -27.317   1.115   0.000  1.00 11.02           H  
ATOM   1934 1HB  ARG A 129     -28.806   3.354   1.367  1.00 11.02           H  
ATOM   1935 2HB  ARG A 129     -27.781   3.630  -0.037  1.00 11.02           H  
ATOM   1936 1HG  ARG A 129     -29.193   2.118  -1.359  1.00 11.02           H  
ATOM   1937 2HG  ARG A 129     -30.216   1.829   0.060  1.00 11.02           H  
ATOM   1938 1HD  ARG A 129     -30.737   4.202   0.157  1.00 11.02           H  
ATOM   1939 2HD  ARG A 129     -29.722   4.480  -1.279  1.00 11.02           H  
ATOM   1940  HE  ARG A 129     -31.666   2.486  -1.838  1.00 11.02           H  
ATOM   1941 1HH1 ARG A 129     -31.372   5.949  -1.310  1.00 11.02           H  
ATOM   1942 2HH1 ARG A 129     -32.774   6.340  -2.282  1.00 11.02           H  
ATOM   1943 1HH2 ARG A 129     -33.478   3.007  -3.090  1.00 11.02           H  
ATOM   1944 2HH2 ARG A 129     -33.968   4.675  -3.287  1.00 11.02           H  
ATOM   1945  N   ARG A 130     -25.197   2.280   0.498  1.00 11.73           N  
ATOM   1946  CA  ARG A 130     -23.865   2.789   0.803  1.00 11.73           C  
ATOM   1947  C   ARG A 130     -23.382   3.704  -0.316  1.00 11.73           C  
ATOM   1948  O   ARG A 130     -22.349   4.360  -0.188  1.00 11.73           O  
ATOM   1949  CB  ARG A 130     -22.870   1.641   0.976  1.00 11.73           C  
ATOM   1950  CG  ARG A 130     -23.173   0.701   2.137  1.00 11.73           C  
ATOM   1951  CD  ARG A 130     -22.952   1.347   3.454  1.00 11.73           C  
ATOM   1952  NE  ARG A 130     -23.204   0.427   4.541  1.00 11.73           N  
ATOM   1953  CZ  ARG A 130     -24.423   0.235   5.090  1.00 11.73           C  
ATOM   1954  NH1 ARG A 130     -25.452   0.912   4.645  1.00 11.73           N1+
ATOM   1955  NH2 ARG A 130     -24.583  -0.634   6.077  1.00 11.73           N  
ATOM   1956  OXT ARG A 130     -23.942   3.654  -1.411  1.00 11.73           O1-
ATOM   1957  H   ARG A 130     -25.375   1.911  -0.424  1.00 11.73           H  
ATOM   1958  HA  ARG A 130     -23.909   3.361   1.730  1.00 11.73           H  
ATOM   1959 1HB  ARG A 130     -22.846   1.042   0.068  1.00 11.73           H  
ATOM   1960 2HB  ARG A 130     -21.869   2.046   1.129  1.00 11.73           H  
ATOM   1961 1HG  ARG A 130     -24.199   0.367   2.091  1.00 11.73           H  
ATOM   1962 2HG  ARG A 130     -22.517  -0.167   2.074  1.00 11.73           H  
ATOM   1963 1HD  ARG A 130     -21.923   1.691   3.527  1.00 11.73           H  
ATOM   1964 2HD  ARG A 130     -23.630   2.194   3.562  1.00 11.73           H  
ATOM   1965  HE  ARG A 130     -22.430  -0.108   4.902  1.00 11.73           H  
ATOM   1966 1HH1 ARG A 130     -25.366   1.588   3.882  1.00 11.73           H  
ATOM   1967 2HH1 ARG A 130     -26.381   0.780   5.038  1.00 11.73           H  
ATOM   1968 1HH2 ARG A 130     -23.795  -1.157   6.422  1.00 11.73           H  
ATOM   1969 2HH2 ARG A 130     -25.500  -0.770   6.480  1.00 11.73           H  
TER   
END
