# Supplementary material for: Integrative proteome-wide structural analysis and high-throughput docking identify broad-spectrum antiviral scaffolds against Zika, Yellow Fever, West Nile, Saint Louis encephalitis, and Usutu viruses
Source: Front Cell Infect Microbiol. 2026 Apr 30;16:1723132. doi: 10.3389/fcimb.2026.1723132 (PMC13171538; doi:10.3389/fcimb.2026.1723132)
Supplement: Supplementary file 6 [file DataSheet6.zip › YFV/YF_NS3/Mol_probity_Files/Clash_log_YF_NS3.txt]

Using electron cloud x-H distances and vdW radii

Using input model H/D atoms...

Bad Clashes >= 0.4 Angstrom:
 A 270  LEU  C    A 270  LEU HD13 :0.586
 A 322  THR  O    A 322  THR HG23 :0.537
 A 209  LEU  HB3  A 210  PRO  HD3 :0.506
 A 399  TYR  HB3  A 400  PRO  HD3 :0.480
 A 578  ASN  C    A 578  ASN  OD1 :0.447
 A 184  ILE  N    A 185  PRO  CD  :0.406
 A  91  TRP  CD1  A  91  TRP  H   :0.406
 A 162  THR  O    A 163  SER  CB  :0.402
 A   5  LEU  O    A   6  TRP  C   :0.401
clashscore = 0.94
clashscore (B factor cutoff = 40) = 0.935843
