# Supplementary material for: Integrative proteome-wide structural analysis and high-throughput docking identify broad-spectrum antiviral scaffolds against Zika, Yellow Fever, West Nile, Saint Louis encephalitis, and Usutu viruses
Source: Front Cell Infect Microbiol. 2026 Apr 30;16:1723132. doi: 10.3389/fcimb.2026.1723132 (PMC13171538; doi:10.3389/fcimb.2026.1723132)
Supplement: Supplementary file 6 [file DataSheet6.zip › YFV/YF_NS3/Mol_probity_Files/YF_NS3_1FH.pdb]

USER  MOD reduce.3.7.201124 H: found=0, std=0, add=4805, rem=0, adj=111
USER  MOD -----------------------------------------------------------------
USER  MOD scores for adjustable sidechains, with "set" totals for H,N and Q
USER  MOD "o" means original, "f" means flipped, "180deg" is methyl default
USER  MOD "!" flags a clash with an overlap of 0.40A or greater
USER  MOD flip categories: "K"=keep, "C"=clashes, "X"=uncertain, "F"=flip
USER  MOD Set 1.1: A 574 HIS     :     no HE2:sc=   0.658  K(o=-0.079,f=-3.2!)
USER  MOD Set 1.2: A 601 CYS SG  :   rot  180:sc=  -0.738
USER  MOD Set 2.1: A 468 ASN     :      amide:sc=  0.0727  K(o=0.36,f=-11!)
USER  MOD Set 2.2: A 470 ASN     :      amide:sc=   0.283  K(o=0.36,f=-2.6)
USER  MOD Set 3.1: A 322 THR OG1 :   rot  150:sc=   0.798
USER  MOD Set 3.2: A 456 SER OG  :   rot  -56:sc=   0.919
USER  MOD Set 4.1: A 391 ASN     :      amide:sc=   0.155  K(o=1,f=-4!)
USER  MOD Set 4.2: A 413 THR OG1 :   rot -150:sc=   0.845
USER  MOD Set 5.1: A 350 ASN     :      amide:sc=    0.66  K(o=1.2,f=-7.2!)
USER  MOD Set 5.2: A 351 THR OG1 :   rot  -60:sc=   0.492
USER  MOD Set 6.1: A 199 HIS     :     no HD1:sc=   0.716  K(o=1.7,f=-4.6!)
USER  MOD Set 6.2: A 334 ASN     :      amide:sc=   0.991  K(o=1.7,f=-3.6)
USER  MOD Set 7.1: A 267 HIS     :     no HD1:sc=  -0.573  K(o=-0.57,f=-1.5)
USER  MOD Set 7.2: A 298 SER OG  :   rot  109:sc= 0.00189
USER  MOD Set 8.1: A 292 HIS     :     no HD1:sc=   -0.44  K(o=1.6,f=-5.6)
USER  MOD Set 8.2: A 320 THR OG1 :   rot   78:sc=    2.03
USER  MOD Set 9.1: A 216 CYS SG  :   rot   67:sc=   0.732
USER  MOD Set 9.2: A 223 THR OG1 :   rot -163:sc=   0.228
USER  MOD Set10.1: A  55 THR OG1 :   rot  158:sc=   0.586
USER  MOD Set10.2: A  81 TYR OH  :   rot  162:sc=    1.76
USER  MOD Set11.1: A  53 HIS     :     no HE2:sc=       2  K(o=3,f=-7.8!)
USER  MOD Set11.2: A 138 SER OG  :   rot -160:sc=    1.03
USER  MOD Set12.1: A   1 SER N   :NH3+   -106:sc=    1.23   (180deg=0)
USER  MOD Set12.2: A  44 GLN     :      amide:sc=    1.12  K(o=2.4,f=-7.8!)
USER  MOD Single : A   1 SER OG  :   rot  180:sc=    0.55
USER  MOD Single : A  10 THR OG1 :   rot  180:sc=       0
USER  MOD Single : A  12 LYS NZ  :NH3+    169:sc=  -0.323   (180deg=-0.525)
USER  MOD Single : A  17 CYS SG  :   rot  175:sc=   0.197
USER  MOD Single : A  19 TYR OH  :   rot  180:sc=       0
USER  MOD Single : A  25 TYR OH  :   rot  113:sc= 0.00847
USER  MOD Single : A  29 GLN     :      amide:sc=    0.31  X(o=0.31,f=0)
USER  MOD Single : A  30 SER OG  :   rot  180:sc=       0
USER  MOD Single : A  31 THR OG1 :   rot  -83:sc=    1.57
USER  MOD Single : A  36 SER OG  :   rot  180:sc=       0
USER  MOD Single : A  37 GLN     :      amide:sc=     1.5  K(o=1.5,f=-0.24)
USER  MOD Single : A  49 HIS     :     no HE2:sc=   0.317  K(o=0.32,f=-4.6!)
USER  MOD Single : A  50 THR OG1 :   rot -140:sc=  0.0783
USER  MOD Single : A  63 ASN     :      amide:sc=   0.071  K(o=0.071,f=-1.6!)
USER  MOD Single : A  65 LYS NZ  :NH3+   -172:sc=   0.801   (180deg=0.757)
USER  MOD Single : A  66 LYS NZ  :NH3+    168:sc=   0.951   (180deg=0.868)
USER  MOD Single : A  70 SER OG  :   rot  180:sc=       0
USER  MOD Single : A  73 SER OG  :   rot   36:sc=   0.937
USER  MOD Single : A  75 LYS NZ  :NH3+    158:sc=   0.714   (180deg=0.513)
USER  MOD Single : A  84 SER OG  :   rot  180:sc=       0
USER  MOD Single : A  86 LYS NZ  :NH3+    180:sc=       0   (180deg=0)
USER  MOD Single : A  98 GLN     :      amide:sc=  -0.175  K(o=-0.17,f=-0.74)
USER  MOD Single : A 106 LYS NZ  :NH3+    180:sc=       0   (180deg=0)
USER  MOD Single : A 107 ASN     :      amide:sc=   0.582  K(o=0.58,f=-5!)
USER  MOD Single : A 110 ASN     :      amide:sc=   0.123  K(o=0.12,f=-0.88)
USER  MOD Single : A 112 GLN     :      amide:sc=   0.387  K(o=0.39,f=-3!)
USER  MOD Single : A 113 THR OG1 :   rot  -83:sc=   0.829
USER  MOD Single : A 114 LYS NZ  :NH3+    180:sc=       0   (180deg=0)
USER  MOD Single : A 116 SER OG  :   rot  180:sc=       0
USER  MOD Single : A 119 LYS NZ  :NH3+   -176:sc=   0.916   (180deg=0.907)
USER  MOD Single : A 121 LYS NZ  :NH3+    180:sc=       0   (180deg=0)
USER  MOD Single : A 122 ASN     :      amide:sc=-0.00313  X(o=-0.0031,f=-0.49)
USER  MOD Single : A 133 TYR OH  :   rot  180:sc=       0
USER  MOD Single : A 135 SER OG  :   rot  180:sc=       0
USER  MOD Single : A 137 THR OG1 :   rot  -89:sc=    1.29
USER  MOD Single : A 140 SER OG  :   rot   89:sc=   0.929
USER  MOD Single : A 144 ASN     :      amide:sc=   0.202  K(o=0.2,f=-6.7!)
USER  MOD Single : A 146 ASN     :      amide:sc= -0.0163  X(o=-0.016,f=-0.51)
USER  MOD Single : A 153 TYR OH  :   rot   40:sc=    1.19
USER  MOD Single : A 155 ASN     :      amide:sc= -0.0225  K(o=-0.022,f=-0.67)
USER  MOD Single : A 162 THR OG1 :   rot  180:sc=       0
USER  MOD Single : A 163 SER OG  :   rot   84:sc=    1.18
USER  MOD Single : A 166 SER OG  :   rot   50:sc=    1.68
USER  MOD Single : A 169 SER OG  :   rot -133:sc=   0.983
USER  MOD Single : A 170 GLN     :      amide:sc=   0.628  K(o=0.63,f=-3.6!)
USER  MOD Single : A 171 THR OG1 :   rot  159:sc= 0.00364
USER  MOD Single : A 174 LYS NZ  :NH3+   -118:sc=   0.651   (180deg=-0.0278)
USER  MOD Single : A 178 LYS NZ  :NH3+    180:sc=       0   (180deg=0)
USER  MOD Single : A 182 GLN     :      amide:sc=       0  X(o=0,f=0)
USER  MOD Single : A 186 THR OG1 :   rot  180:sc=       0
USER  MOD Single : A 189 LYS NZ  :NH3+    180:sc=       0   (180deg=0)
USER  MOD Single : A 190 LYS NZ  :NH3+   -177:sc=     0.6   (180deg=0.585)
USER  MOD Single : A 193 THR OG1 :   rot  180:sc=       0
USER  MOD Single : A 194 THR OG1 :   rot  180:sc=       0
USER  MOD Single : A 204 LYS NZ  :NH3+   -169:sc=   0.681   (180deg=0.568)
USER  MOD Single : A 205 THR OG1 :   rot  -71:sc=   0.702
USER  MOD Single : A 211 GLN     :      amide:sc=-0.00415  K(o=-0.0042,f=-0.62)
USER  MOD Single : A 229 THR OG1 :   rot -160:sc=   0.175
USER  MOD Single : A 234 SER OG  :   rot   71:sc=   0.656
USER  MOD Single : A 237 LYS NZ  :NH3+    180:sc=       0   (180deg=0)
USER  MOD Single : A 241 HIS     :     no HD1:sc=       0  X(o=0,f=0)
USER  MOD Single : A 246 LYS NZ  :NH3+    180:sc=       0   (180deg=0)
USER  MOD Single : A 248 HIS     :     no HD1:sc=    0.72  K(o=0.72,f=-2.4!)
USER  MOD Single : A 249 THR OG1 :   rot  180:sc=  0.0168
USER  MOD Single : A 250 GLN     :      amide:sc=       0  X(o=0,f=0)
USER  MOD Single : A 253 SER OG  :   rot  180:sc=   0.361
USER  MOD Single : A 255 HIS     :     no HE2:sc=   0.622  K(o=0.62,f=-2.6!)
USER  MOD Single : A 257 SER OG  :   rot  180:sc=  0.0671
USER  MOD Single : A 259 LYS NZ  :NH3+    180:sc=       0   (180deg=0)
USER  MOD Single : A 266 CYS SG  :   rot  180:sc= -0.0502
USER  MOD Single : A 269 THR OG1 :   rot  130:sc=-0.00706
USER  MOD Single : A 271 THR OG1 :   rot -171:sc=   0.282
USER  MOD Single : A 272 TYR OH  :   rot  180:sc=       0
USER  MOD Single : A 278 THR OG1 :   rot  180:sc=       0
USER  MOD Single : A 282 ASN     :      amide:sc=       0  X(o=0,f=-0.44)
USER  MOD Single : A 307 HIS     :     no HE2:sc=       0  X(o=0,f=-0.38)
USER  MOD Single : A 312 ASN     :      amide:sc=       0  K(o=0,f=-1.7)
USER  MOD Single : A 314 SER OG  :   rot  160:sc= 0.00275
USER  MOD Single : A 316 THR OG1 :   rot  167:sc=   0.659
USER  MOD Single : A 326 THR OG1 :   rot   94:sc=     1.2
USER  MOD Single : A 327 SER OG  :   rot  -35:sc=   0.799
USER  MOD Single : A 332 HIS     :     no HD1:sc=   0.328  K(o=0.33,f=-2!)
USER  MOD Single : A 333 SER OG  :   rot   55:sc=    1.09
USER  MOD Single : A 341 GLN     :      amide:sc=   0.612  K(o=0.61,f=-0.79)
USER  MOD Single : A 342 THR OG1 :   rot   45:sc=  0.0548
USER  MOD Single : A 346 SER OG  :   rot  180:sc=       0
USER  MOD Single : A 353 HIS     :     no HD1:sc=   0.587  K(o=0.59,f=-4.6!)
USER  MOD Single : A 360 LYS NZ  :NH3+    180:sc=       0   (180deg=0)
USER  MOD Single : A 363 THR OG1 :   rot   61:sc=   0.773
USER  MOD Single : A 369 SER OG  :   rot  180:sc=  0.0872
USER  MOD Single : A 374 ASN     :      amide:sc= -0.0694  K(o=-0.069,f=-1.2!)
USER  MOD Single : A 379 SER OG  :   rot  180:sc=       0
USER  MOD Single : A 382 LYS NZ  :NH3+    180:sc=       0   (180deg=0)
USER  MOD Single : A 385 LYS NZ  :NH3+   -127:sc=   0.158   (180deg=0)
USER  MOD Single : A 386 SER OG  :   rot  180:sc=       0
USER  MOD Single : A 393 LYS NZ  :NH3+   -160:sc=    1.29   (180deg=1.22)
USER  MOD Single : A 394 THR OG1 :   rot  161:sc=    1.36
USER  MOD Single : A 397 LYS NZ  :NH3+    180:sc=       0   (180deg=0)
USER  MOD Single : A 399 TYR OH  :   rot  180:sc=       0
USER  MOD Single : A 401 THR OG1 :   rot   75:sc=    0.75
USER  MOD Single : A 403 LYS NZ  :NH3+    167:sc=   0.695   (180deg=0.634)
USER  MOD Single : A 404 GLN     :      amide:sc=       0  X(o=0,f=-0.3)
USER  MOD Single : A 405 LYS NZ  :NH3+    180:sc=       0   (180deg=0)
USER  MOD Single : A 406 LYS NZ  :NH3+    180:sc=       0   (180deg=0)
USER  MOD Single : A 421 ASN     :      amide:sc= -0.0186  X(o=-0.019,f=-0.5)
USER  MOD Single : A 423 CYS SG  :   rot  180:sc=       0
USER  MOD Single : A 430 CYS SG  :   rot  -87:sc=    0.16
USER  MOD Single : A 432 THR OG1 :   rot  180:sc=       0
USER  MOD Single : A 435 LYS NZ  :NH3+   -145:sc=       1   (180deg=-0.649!)
USER  MOD Single : A 444 LYS NZ  :NH3+    180:sc=       0   (180deg=0)
USER  MOD Single : A 448 LYS NZ  :NH3+    180:sc=       0   (180deg=0)
USER  MOD Single : A 454 SER OG  :   rot  180:sc= 0.00807
USER  MOD Single : A 457 SER OG  :   rot  180:sc=       0
USER  MOD Single : A 460 GLN     :      amide:sc=  -0.197  X(o=-0.2,f=-0.16)
USER  MOD Single : A 475 SER OG  :   rot  180:sc=       0
USER  MOD Single : A 476 TYR OH  :   rot  -45:sc=    1.36
USER  MOD Single : A 477 TYR OH  :   rot  180:sc=       0
USER  MOD Single : A 478 TYR OH  :   rot  180:sc=       0
USER  MOD Single : A 479 SER OG  :   rot  -33:sc=    1.07
USER  MOD Single : A 482 THR OG1 :   rot  -68:sc=   0.884
USER  MOD Single : A 483 SER OG  :   rot  180:sc=  0.0698
USER  MOD Single : A 486 ASN     :      amide:sc= -0.0816  K(o=-0.082,f=-1.5)
USER  MOD Single : A 488 HIS     :     no HD1:sc=   0.311  K(o=0.31,f=-1.8!)
USER  MOD Single : A 489 HIS     :     no HD1:sc=  -0.258  X(o=-0.26,f=-0.35)
USER  MOD Single : A 491 CYS SG  :   rot  180:sc=  -0.121
USER  MOD Single : A 496 SER OG  :   rot   80:sc=   0.411
USER  MOD Single : A 501 ASN     :      amide:sc=   0.379  K(o=0.38,f=-5.3!)
USER  MOD Single : A 513 TYR OH  :   rot   30:sc=       0
USER  MOD Single : A 518 THR OG1 :   rot  -61:sc=    1.24
USER  MOD Single : A 519 LYS NZ  :NH3+    180:sc=       0   (180deg=0)
USER  MOD Single : A 520 THR OG1 :   rot -160:sc= -0.0801
USER  MOD Single : A 523 SER OG  :   rot  -62:sc=    0.97
USER  MOD Single : A 533 GLN     :      amide:sc=    0.61  K(o=0.61,f=-4.6!)
USER  MOD Single : A 543 ASN     :      amide:sc=-0.00317  X(o=-0.0032,f=-0.24)
USER  MOD Single : A 544 CYS SG  :   rot -127:sc=    1.54
USER  MOD Single : A 551 SER OG  :   rot   77:sc=   0.821
USER  MOD Single : A 553 GLN     :      amide:sc=-0.00901  X(o=-0.009,f=-0.089)
USER  MOD Single : A 556 LYS NZ  :NH3+    180:sc=       0   (180deg=0)
USER  MOD Single : A 560 LYS NZ  :NH3+    180:sc=       0   (180deg=0)
USER  MOD Single : A 561 THR OG1 :   rot -154:sc=   0.488
USER  MOD Single : A 562 ASN     :      amide:sc= -0.0146  K(o=-0.015,f=-2.5!)
USER  MOD Single : A 565 LYS NZ  :NH3+    180:sc=       0   (180deg=0)
USER  MOD Single : A 567 CYS SG  :   rot -101:sc=   0.566
USER  MOD Single : A 578 ASN     :      amide:sc=  -0.821! C(o=-0.82!,f=-10!)
USER  MOD Single : A 580 SER OG  :   rot  180:sc=       0
USER  MOD Single : A 583 THR OG1 :   rot -138:sc=   0.854
USER  MOD Single : A 585 LYS NZ  :NH3+    180:sc=       0   (180deg=0)
USER  MOD Single : A 586 CYS SG  :   rot  180:sc=  -0.398
USER  MOD Single : A 593 LYS NZ  :NH3+    180:sc=       0   (180deg=0)
USER  MOD Single : A 594 LYS NZ  :NH3+    180:sc=       0   (180deg=0)
USER  MOD Single : A 606 SER OG  :   rot  -32:sc=   0.866
USER  MOD Single : A 607 SER OG  :   rot  180:sc=       0
USER  MOD Single : A 609 GLN     :      amide:sc=   0.691  K(o=0.69,f=-0.71)
USER  MOD Single : A 610 SER OG  :   rot  180:sc=       0
USER  MOD Single : A 617 LYS NZ  :NH3+   -179:sc=    0.65   (180deg=0.649)
USER  MOD -----------------------------------------------------------------
ATOM      1  N   SER A   1       3.093   0.306   2.310  1.00  2.99           N
ATOM      2  CA  SER A   1       2.633   0.326   0.936  1.00  2.99           C
ATOM      3  C   SER A   1       3.051   1.673   0.389  1.00  2.99           C
ATOM      4  O   SER A   1       4.180   1.860  -0.054  1.00  2.99           O
ATOM      5  CB  SER A   1       1.127   0.096   0.885  1.00  2.99           C
ATOM      6  OG  SER A   1       0.441   1.103   1.557  1.00  2.99           O
ATOM      0  H1  SER A   1       3.803  -0.226   2.378  1.00  2.99           H   new
ATOM      0  H2  SER A   1       3.316   1.130   2.561  1.00  2.99           H   new
ATOM      0  H3  SER A   1       2.443   0.001   2.836  1.00  2.99           H   new
ATOM      0  HA  SER A   1       3.018  -0.382   0.396  1.00  2.99           H   new
ATOM      0  HB2 SER A   1       0.834   0.062  -0.039  1.00  2.99           H   new
ATOM      0  HB3 SER A   1       0.915  -0.763   1.282  1.00  2.99           H   new
ATOM      0  HG  SER A   1      -0.385   0.956   1.514  1.00  2.99           H   new
ATOM     14  N   GLY A   2       2.173   2.639   0.458  1.00  3.10           N
ATOM     15  CA  GLY A   2       2.566   3.974   0.102  1.00  3.10           C
ATOM     16  C   GLY A   2       3.143   4.493   1.383  1.00  3.10           C
ATOM     17  O   GLY A   2       3.337   3.717   2.343  1.00  3.10           O
ATOM      0  H   GLY A   2       1.354   2.547   0.705  1.00  3.10           H   new
ATOM      0  HA2 GLY A   2       3.218   3.979  -0.616  1.00  3.10           H   new
ATOM      0  HA3 GLY A   2       1.811   4.506  -0.196  1.00  3.10           H   new
ATOM     21  N   ASP A   3       3.356   5.786   1.462  1.00  3.35           N
ATOM     22  CA  ASP A   3       3.906   6.377   2.666  1.00  3.35           C
ATOM     23  C   ASP A   3       2.738   6.551   3.603  1.00  3.35           C
ATOM     24  O   ASP A   3       2.294   7.664   3.870  1.00  3.35           O
ATOM     25  CB  ASP A   3       4.562   7.711   2.329  1.00  3.35           C
ATOM     26  CG  ASP A   3       5.805   7.521   1.466  1.00  3.35           C
ATOM     27  OD1 ASP A   3       6.599   6.622   1.707  1.00  3.35           O
ATOM     28  OD2 ASP A   3       5.937   8.199   0.474  1.00  3.35           O1-
ATOM      0  H   ASP A   3       3.190   6.345   0.830  1.00  3.35           H   new
ATOM      0  HA  ASP A   3       4.592   5.825   3.073  1.00  3.35           H   new
ATOM      0  HB2 ASP A   3       3.927   8.277   1.863  1.00  3.35           H   new
ATOM      0  HB3 ASP A   3       4.803   8.171   3.149  1.00  3.35           H   new
ATOM     33  N   VAL A   4       2.210   5.422   4.082  1.00  3.77           N
ATOM     34  CA  VAL A   4       0.954   5.484   4.783  1.00  3.77           C
ATOM     35  C   VAL A   4       1.059   5.948   6.202  1.00  3.77           C
ATOM     36  O   VAL A   4       1.298   5.191   7.146  1.00  3.77           O
ATOM     37  CB  VAL A   4       0.173   4.163   4.743  1.00  3.77           C
ATOM     38  CG1 VAL A   4      -1.115   4.372   5.517  1.00  3.77           C
ATOM     39  CG2 VAL A   4      -0.164   3.787   3.301  1.00  3.77           C
ATOM      0  H   VAL A   4       2.559   4.639   4.009  1.00  3.77           H   new
ATOM      0  HA  VAL A   4       0.461   6.158   4.289  1.00  3.77           H   new
ATOM      0  HB  VAL A   4       0.705   3.450   5.129  1.00  3.77           H   new
ATOM      0 HG11 VAL A   4      -1.633   3.552   5.510  1.00  3.77           H   new
ATOM      0 HG12 VAL A   4      -0.907   4.615   6.433  1.00  3.77           H   new
ATOM      0 HG13 VAL A   4      -1.630   5.083   5.103  1.00  3.77           H   new
ATOM      0 HG21 VAL A   4      -0.657   2.952   3.291  1.00  3.77           H   new
ATOM      0 HG22 VAL A   4      -0.705   4.486   2.902  1.00  3.77           H   new
ATOM      0 HG23 VAL A   4       0.656   3.684   2.793  1.00  3.77           H   new
ATOM     49  N   LEU A   5       0.817   7.228   6.311  1.00  4.40           N
ATOM     50  CA  LEU A   5       0.793   7.977   7.539  1.00  4.40           C
ATOM     51  C   LEU A   5      -0.666   8.300   7.743  1.00  4.40           C
ATOM     52  O   LEU A   5      -1.405   8.368   6.770  1.00  4.40           O
ATOM     53  CB  LEU A   5       1.647   9.228   7.399  1.00  4.40           C
ATOM     54  CG  LEU A   5       3.099   8.948   6.993  1.00  4.40           C
ATOM     55  CD1 LEU A   5       3.817  10.245   6.779  1.00  4.40           C
ATOM     56  CD2 LEU A   5       3.765   8.106   8.065  1.00  4.40           C
ATOM      0  H   LEU A   5       0.651   7.718   5.624  1.00  4.40           H   new
ATOM      0  HA  LEU A   5       1.157   7.494   8.297  1.00  4.40           H   new
ATOM      0  HB2 LEU A   5       1.243   9.812   6.739  1.00  4.40           H   new
ATOM      0  HB3 LEU A   5       1.643   9.707   8.242  1.00  4.40           H   new
ATOM      0  HG  LEU A   5       3.128   8.452   6.160  1.00  4.40           H   new
ATOM      0 HD11 LEU A   5       4.736  10.068   6.522  1.00  4.40           H   new
ATOM      0 HD12 LEU A   5       3.376  10.747   6.076  1.00  4.40           H   new
ATOM      0 HD13 LEU A   5       3.805  10.761   7.600  1.00  4.40           H   new
ATOM      0 HD21 LEU A   5       4.684   7.927   7.812  1.00  4.40           H   new
ATOM      0 HD22 LEU A   5       3.750   8.585   8.908  1.00  4.40           H   new
ATOM      0 HD23 LEU A   5       3.287   7.267   8.161  1.00  4.40           H   new
ATOM     68  N   TRP A   6      -1.097   8.565   8.964  1.00  5.22           N
ATOM     69  CA  TRP A   6      -2.521   8.841   9.209  1.00  5.22           C
ATOM     70  C   TRP A   6      -3.144   9.799   8.155  1.00  5.22           C
ATOM     71  O   TRP A   6      -4.294   9.599   7.740  1.00  5.22           O
ATOM     72  CB  TRP A   6      -2.703   9.418  10.616  1.00  5.22           C
ATOM     73  CG  TRP A   6      -4.138   9.486  11.089  1.00  5.22           C
ATOM     74  CD1 TRP A   6      -4.807   8.483  11.737  1.00  5.22           C
ATOM     75  CD2 TRP A   6      -5.079  10.575  10.974  1.00  5.22           C
ATOM     76  CE2 TRP A   6      -6.271  10.150  11.576  1.00  5.22           C
ATOM     77  CE3 TRP A   6      -5.013  11.848  10.426  1.00  5.22           C
ATOM     78  NE1 TRP A   6      -6.081   8.880  12.036  1.00  5.22           N
ATOM     79  CZ2 TRP A   6      -7.388  10.961  11.643  1.00  5.22           C
ATOM     80  CZ3 TRP A   6      -6.131  12.663  10.487  1.00  5.22           C
ATOM     81  CH2 TRP A   6      -7.292  12.233  11.082  1.00  5.22           C
ATOM      0  H   TRP A   6      -0.596   8.592   9.663  1.00  5.22           H   new
ATOM      0  HA  TRP A   6      -2.991   7.996   9.131  1.00  5.22           H   new
ATOM      0  HB2 TRP A   6      -2.194   8.879  11.242  1.00  5.22           H   new
ATOM      0  HB3 TRP A   6      -2.325  10.311  10.638  1.00  5.22           H   new
ATOM      0  HD1 TRP A   6      -4.447   7.651  11.944  1.00  5.22           H   new
ATOM      0  HE1 TRP A   6      -6.668   8.405  12.448  1.00  5.22           H   new
ATOM      0  HE3 TRP A   6      -4.230  12.149  10.024  1.00  5.22           H   new
ATOM      0  HZ2 TRP A   6      -8.173  10.669  12.047  1.00  5.22           H   new
ATOM      0  HZ3 TRP A   6      -6.095  13.516  10.119  1.00  5.22           H   new
ATOM      0  HH2 TRP A   6      -8.028  12.801  11.111  1.00  5.22           H   new
ATOM     92  N   ASP A   7      -2.383  10.837   7.759  1.00  6.17           N
ATOM     93  CA  ASP A   7      -2.786  11.875   6.796  1.00  6.17           C
ATOM     94  C   ASP A   7      -2.464  11.586   5.305  1.00  6.17           C
ATOM     95  O   ASP A   7      -3.041  12.221   4.418  1.00  6.17           O
ATOM     96  CB  ASP A   7      -2.081  13.200   7.130  1.00  6.17           C
ATOM     97  CG  ASP A   7      -2.448  13.824   8.469  1.00  6.17           C
ATOM     98  OD1 ASP A   7      -3.570  14.239   8.637  1.00  6.17           O
ATOM     99  OD2 ASP A   7      -1.597  13.867   9.324  1.00  6.17           O1-
ATOM      0  H   ASP A   7      -1.586  10.957   8.059  1.00  6.17           H   new
ATOM      0  HA  ASP A   7      -3.751  11.905   6.887  1.00  6.17           H   new
ATOM      0  HB2 ASP A   7      -1.123  13.051   7.113  1.00  6.17           H   new
ATOM      0  HB3 ASP A   7      -2.281  13.839   6.428  1.00  6.17           H   new
ATOM    104  N   ILE A   8      -1.446  10.757   5.040  1.00  7.12           N
ATOM    105  CA  ILE A   8      -0.899  10.567   3.683  1.00  7.12           C
ATOM    106  C   ILE A   8      -0.899   9.124   3.138  1.00  7.12           C
ATOM    107  O   ILE A   8      -0.320   8.257   3.758  1.00  7.12           O
ATOM    108  CB  ILE A   8       0.556  11.075   3.639  1.00  7.12           C
ATOM    109  CG1 ILE A   8       0.597  12.577   3.950  1.00  7.12           C
ATOM    110  CG2 ILE A   8       1.204  10.734   2.328  1.00  7.12           C
ATOM    111  CD1 ILE A   8       1.987  13.122   4.116  1.00  7.12           C
ATOM      0  H   ILE A   8      -1.051  10.287   5.642  1.00  7.12           H   new
ATOM      0  HA  ILE A   8      -1.503  11.070   3.116  1.00  7.12           H   new
ATOM      0  HB  ILE A   8       1.074  10.624   4.324  1.00  7.12           H   new
ATOM      0 HG12 ILE A   8       0.152  13.059   3.235  1.00  7.12           H   new
ATOM      0 HG13 ILE A   8       0.093  12.745   4.762  1.00  7.12           H   new
ATOM      0 HG21 ILE A   8       2.117  11.063   2.323  1.00  7.12           H   new
ATOM      0 HG22 ILE A   8       1.207   9.771   2.209  1.00  7.12           H   new
ATOM      0 HG23 ILE A   8       0.708  11.148   1.604  1.00  7.12           H   new
ATOM      0 HD11 ILE A   8       1.942  14.071   4.310  1.00  7.12           H   new
ATOM      0 HD12 ILE A   8       2.429  12.664   4.848  1.00  7.12           H   new
ATOM      0 HD13 ILE A   8       2.489  12.983   3.298  1.00  7.12           H   new
ATOM    123  N   PRO A   9      -1.563   8.819   2.003  1.00  7.93           N
ATOM    124  CA  PRO A   9      -1.585   7.523   1.312  1.00  7.93           C
ATOM    125  C   PRO A   9      -0.627   7.369   0.103  1.00  7.93           C
ATOM    126  O   PRO A   9      -0.801   6.454  -0.699  1.00  7.93           O
ATOM    127  CB  PRO A   9      -3.021   7.490   0.831  1.00  7.93           C
ATOM    128  CG  PRO A   9      -3.308   8.935   0.439  1.00  7.93           C
ATOM    129  CD  PRO A   9      -2.517   9.789   1.436  1.00  7.93           C
ATOM      0  HA  PRO A   9      -1.290   6.810   1.899  1.00  7.93           H   new
ATOM      0  HB2 PRO A   9      -3.130   6.889   0.078  1.00  7.93           H   new
ATOM      0  HB3 PRO A   9      -3.623   7.184   1.528  1.00  7.93           H   new
ATOM      0  HG2 PRO A   9      -3.029   9.112  -0.473  1.00  7.93           H   new
ATOM      0  HG3 PRO A   9      -4.257   9.129   0.488  1.00  7.93           H   new
ATOM      0  HD2 PRO A   9      -2.064  10.527   0.999  1.00  7.93           H   new
ATOM      0  HD3 PRO A   9      -3.091  10.172   2.118  1.00  7.93           H   new
ATOM    137  N   THR A  10       0.287   8.315  -0.093  1.00  8.50           N
ATOM    138  CA  THR A  10       1.025   8.465  -1.358  1.00  8.50           C
ATOM    139  C   THR A  10       1.911   7.272  -1.835  1.00  8.50           C
ATOM    140  O   THR A  10       2.727   6.774  -1.064  1.00  8.50           O
ATOM    141  CB  THR A  10       1.934   9.708  -1.247  1.00  8.50           C
ATOM    142  CG2 THR A  10       2.730   9.926  -2.510  1.00  8.50           C
ATOM    143  OG1 THR A  10       1.127  10.863  -0.983  1.00  8.50           O
ATOM      0  H   THR A  10       0.502   8.895   0.505  1.00  8.50           H   new
ATOM      0  HA  THR A  10       0.325   8.530  -2.026  1.00  8.50           H   new
ATOM      0  HB  THR A  10       2.560   9.563  -0.520  1.00  8.50           H   new
ATOM      0  HG1 THR A  10       1.619  11.541  -0.921  1.00  8.50           H   new
ATOM      0 HG21 THR A  10       3.289  10.712  -2.409  1.00  8.50           H   new
ATOM      0 HG22 THR A  10       3.289   9.151  -2.678  1.00  8.50           H   new
ATOM      0 HG23 THR A  10       2.124  10.055  -3.256  1.00  8.50           H   new
ATOM    151  N   PRO A  11       1.731   6.766  -3.093  1.00  8.76           N
ATOM    152  CA  PRO A  11       2.501   5.712  -3.767  1.00  8.76           C
ATOM    153  C   PRO A  11       3.836   6.204  -4.339  1.00  8.76           C
ATOM    154  O   PRO A  11       3.991   7.394  -4.608  1.00  8.76           O
ATOM    155  CB  PRO A  11       1.573   5.305  -4.913  1.00  8.76           C
ATOM    156  CG  PRO A  11       0.829   6.550  -5.257  1.00  8.76           C
ATOM    157  CD  PRO A  11       0.611   7.266  -3.935  1.00  8.76           C
ATOM      0  HA  PRO A  11       2.741   4.999  -3.155  1.00  8.76           H   new
ATOM      0  HB2 PRO A  11       2.076   4.974  -5.673  1.00  8.76           H   new
ATOM      0  HB3 PRO A  11       0.968   4.596  -4.642  1.00  8.76           H   new
ATOM      0  HG2 PRO A  11       1.335   7.101  -5.874  1.00  8.76           H   new
ATOM      0  HG3 PRO A  11      -0.016   6.345  -5.687  1.00  8.76           H   new
ATOM      0  HD2 PRO A  11       0.643   8.230  -4.039  1.00  8.76           H   new
ATOM      0  HD3 PRO A  11      -0.252   7.051  -3.548  1.00  8.76           H   new
ATOM    165  N   LYS A  12       4.757   5.275  -4.635  1.00  8.76           N
ATOM    166  CA  LYS A  12       5.961   5.627  -5.397  1.00  8.76           C
ATOM    167  C   LYS A  12       5.759   5.399  -6.908  1.00  8.76           C
ATOM    168  O   LYS A  12       4.853   4.672  -7.322  1.00  8.76           O
ATOM    169  CB  LYS A  12       7.160   4.820  -4.910  1.00  8.76           C
ATOM    170  CG  LYS A  12       7.528   4.987  -3.422  1.00  8.76           C
ATOM    171  CD  LYS A  12       8.078   6.392  -3.099  1.00  8.76           C
ATOM    172  CE  LYS A  12       8.641   6.446  -1.658  1.00  8.76           C
ATOM    173  NZ  LYS A  12       7.562   6.392  -0.648  1.00  8.76           N1+
ATOM      0  H   LYS A  12       4.703   4.448  -4.407  1.00  8.76           H   new
ATOM      0  HA  LYS A  12       6.131   6.571  -5.251  1.00  8.76           H   new
ATOM      0  HB2 LYS A  12       6.985   3.881  -5.078  1.00  8.76           H   new
ATOM      0  HB3 LYS A  12       7.931   5.065  -5.445  1.00  8.76           H   new
ATOM      0  HG2 LYS A  12       6.743   4.818  -2.878  1.00  8.76           H   new
ATOM      0  HG3 LYS A  12       8.190   4.321  -3.180  1.00  8.76           H   new
ATOM      0  HD2 LYS A  12       8.776   6.624  -3.732  1.00  8.76           H   new
ATOM      0  HD3 LYS A  12       7.373   7.051  -3.200  1.00  8.76           H   new
ATOM      0  HE2 LYS A  12       9.251   5.704  -1.520  1.00  8.76           H   new
ATOM      0  HE3 LYS A  12       9.154   7.261  -1.541  1.00  8.76           H   new
ATOM      0  HZ1 LYS A  12       7.916   6.264   0.158  1.00  8.76           H   new
ATOM      0  HZ2 LYS A  12       7.110   7.159  -0.655  1.00  8.76           H   new
ATOM      0  HZ3 LYS A  12       7.010   5.721  -0.839  1.00  8.76           H   new
ATOM    187  N   ILE A  13       6.620   6.022  -7.722  1.00  8.53           N
ATOM    188  CA  ILE A  13       6.613   5.875  -9.186  1.00  8.53           C
ATOM    189  C   ILE A  13       7.613   4.818  -9.644  1.00  8.53           C
ATOM    190  O   ILE A  13       8.777   4.854  -9.248  1.00  8.53           O
ATOM    191  CB  ILE A  13       6.941   7.212  -9.871  1.00  8.53           C
ATOM    192  CG1 ILE A  13       5.871   8.246  -9.521  1.00  8.53           C
ATOM    193  CG2 ILE A  13       7.049   7.027 -11.385  1.00  8.53           C
ATOM    194  CD1 ILE A  13       6.236   9.647  -9.938  1.00  8.53           C
ATOM      0  H   ILE A  13       7.235   6.551  -7.435  1.00  8.53           H   new
ATOM      0  HA  ILE A  13       5.721   5.593  -9.441  1.00  8.53           H   new
ATOM      0  HB  ILE A  13       7.799   7.532  -9.550  1.00  8.53           H   new
ATOM      0 HG12 ILE A  13       5.037   7.996  -9.947  1.00  8.53           H   new
ATOM      0 HG13 ILE A  13       5.716   8.230  -8.564  1.00  8.53           H   new
ATOM      0 HG21 ILE A  13       7.256   7.878 -11.801  1.00  8.53           H   new
ATOM      0 HG22 ILE A  13       7.753   6.391 -11.584  1.00  8.53           H   new
ATOM      0 HG23 ILE A  13       6.206   6.695 -11.732  1.00  8.53           H   new
ATOM      0 HD11 ILE A  13       5.522  10.255  -9.690  1.00  8.53           H   new
ATOM      0 HD12 ILE A  13       7.056   9.914  -9.494  1.00  8.53           H   new
ATOM      0 HD13 ILE A  13       6.366   9.675 -10.899  1.00  8.53           H   new
ATOM    206  N   ILE A  14       7.156   3.867 -10.461  1.00  8.07           N
ATOM    207  CA  ILE A  14       8.020   2.760 -10.860  1.00  8.07           C
ATOM    208  C   ILE A  14       8.533   2.862 -12.296  1.00  8.07           C
ATOM    209  O   ILE A  14       7.761   2.804 -13.260  1.00  8.07           O
ATOM    210  CB  ILE A  14       7.247   1.455 -10.753  1.00  8.07           C
ATOM    211  CG1 ILE A  14       6.725   1.325  -9.403  1.00  8.07           C
ATOM    212  CG2 ILE A  14       8.207   0.283 -11.010  1.00  8.07           C
ATOM    213  CD1 ILE A  14       5.797   0.209  -9.259  1.00  8.07           C
ATOM      0  H   ILE A  14       6.362   3.845 -10.790  1.00  8.07           H   new
ATOM      0  HA  ILE A  14       8.785   2.793 -10.264  1.00  8.07           H   new
ATOM      0  HB  ILE A  14       6.524   1.449 -11.399  1.00  8.07           H   new
ATOM      0 HG12 ILE A  14       7.464   1.207  -8.785  1.00  8.07           H   new
ATOM      0 HG13 ILE A  14       6.276   2.148  -9.154  1.00  8.07           H   new
ATOM      0 HG21 ILE A  14       7.721  -0.554 -10.943  1.00  8.07           H   new
ATOM      0 HG22 ILE A  14       8.588   0.365 -11.898  1.00  8.07           H   new
ATOM      0 HG23 ILE A  14       8.918   0.297 -10.351  1.00  8.07           H   new
ATOM      0 HD11 ILE A  14       5.480   0.168  -8.343  1.00  8.07           H   new
ATOM      0 HD12 ILE A  14       5.043   0.336  -9.856  1.00  8.07           H   new
ATOM      0 HD13 ILE A  14       6.250  -0.619  -9.482  1.00  8.07           H   new
ATOM    225  N   GLU A  15       9.853   2.970 -12.440  1.00  7.30           N
ATOM    226  CA  GLU A  15      10.457   3.087 -13.767  1.00  7.30           C
ATOM    227  C   GLU A  15      10.635   1.726 -14.455  1.00  7.30           C
ATOM    228  O   GLU A  15      10.306   1.566 -15.631  1.00  7.30           O
ATOM    229  CB  GLU A  15      11.812   3.789 -13.661  1.00  7.30           C
ATOM    230  CG  GLU A  15      11.727   5.255 -13.232  1.00  7.30           C
ATOM    231  CD  GLU A  15      13.081   5.922 -13.097  1.00  7.30           C
ATOM    232  OE1 GLU A  15      14.074   5.254 -13.262  1.00  7.30           O
ATOM    233  OE2 GLU A  15      13.116   7.101 -12.829  1.00  7.30           O1-
ATOM      0  H   GLU A  15      10.413   2.978 -11.787  1.00  7.30           H   new
ATOM      0  HA  GLU A  15       9.849   3.611 -14.312  1.00  7.30           H   new
ATOM      0  HB2 GLU A  15      12.365   3.308 -13.026  1.00  7.30           H   new
ATOM      0  HB3 GLU A  15      12.259   3.739 -14.521  1.00  7.30           H   new
ATOM      0  HG2 GLU A  15      11.196   5.744 -13.880  1.00  7.30           H   new
ATOM      0  HG3 GLU A  15      11.261   5.310 -12.383  1.00  7.30           H   new
ATOM    240  N   GLU A  16      11.168   0.750 -13.718  1.00  6.20           N
ATOM    241  CA  GLU A  16      11.417  -0.584 -14.262  1.00  6.20           C
ATOM    242  C   GLU A  16      10.641  -1.634 -13.482  1.00  6.20           C
ATOM    243  O   GLU A  16      11.135  -2.174 -12.491  1.00  6.20           O
ATOM    244  CB  GLU A  16      12.913  -0.915 -14.233  1.00  6.20           C
ATOM    245  CG  GLU A  16      13.785  -0.003 -15.102  1.00  6.20           C
ATOM    246  CD  GLU A  16      15.258  -0.372 -15.072  1.00  6.20           C
ATOM    247  OE1 GLU A  16      15.608  -1.301 -14.382  1.00  6.20           O
ATOM    248  OE2 GLU A  16      16.026   0.279 -15.742  1.00  6.20           O1-
ATOM      0  H   GLU A  16      11.394   0.843 -12.893  1.00  6.20           H   new
ATOM      0  HA  GLU A  16      11.115  -0.590 -15.184  1.00  6.20           H   new
ATOM      0  HB2 GLU A  16      13.226  -0.864 -13.316  1.00  6.20           H   new
ATOM      0  HB3 GLU A  16      13.035  -1.832 -14.524  1.00  6.20           H   new
ATOM      0  HG2 GLU A  16      13.468  -0.040 -16.018  1.00  6.20           H   new
ATOM      0  HG3 GLU A  16      13.682   0.914 -14.802  1.00  6.20           H   new
ATOM    255  N   CYS A  17       9.465  -1.990 -13.985  1.00  4.90           N
ATOM    256  CA  CYS A  17       8.507  -2.839 -13.271  1.00  4.90           C
ATOM    257  C   CYS A  17       8.832  -4.324 -13.169  1.00  4.90           C
ATOM    258  O   CYS A  17       7.975  -5.122 -12.795  1.00  4.90           O
ATOM    259  CB  CYS A  17       7.127  -2.674 -13.866  1.00  4.90           C
ATOM    260  SG  CYS A  17       6.390  -1.071 -13.588  1.00  4.90           S
ATOM      0  H   CYS A  17       9.193  -1.743 -14.763  1.00  4.90           H   new
ATOM      0  HA  CYS A  17       8.559  -2.518 -12.357  1.00  4.90           H   new
ATOM      0  HB2 CYS A  17       7.178  -2.833 -14.822  1.00  4.90           H   new
ATOM      0  HB3 CYS A  17       6.544  -3.355 -13.496  1.00  4.90           H   new
ATOM      0  HG  CYS A  17       5.344  -1.004 -14.172  1.00  4.90           H   new
ATOM    266  N   GLU A  18      10.079  -4.696 -13.465  1.00  3.64           N
ATOM    267  CA  GLU A  18      10.542  -6.061 -13.231  1.00  3.64           C
ATOM    268  C   GLU A  18      10.441  -6.286 -11.721  1.00  3.64           C
ATOM    269  O   GLU A  18      10.162  -7.390 -11.248  1.00  3.64           O
ATOM    270  CB  GLU A  18      11.990  -6.240 -13.703  1.00  3.64           C
ATOM    271  CG  GLU A  18      12.206  -6.223 -15.225  1.00  3.64           C
ATOM    272  CD  GLU A  18      11.648  -7.446 -15.943  1.00  3.64           C
ATOM    273  OE1 GLU A  18      11.975  -8.540 -15.545  1.00  3.64           O
ATOM    274  OE2 GLU A  18      10.887  -7.287 -16.884  1.00  3.64           O1-
ATOM      0  H   GLU A  18      10.671  -4.171 -13.802  1.00  3.64           H   new
ATOM      0  HA  GLU A  18      10.007  -6.701 -13.726  1.00  3.64           H   new
ATOM      0  HB2 GLU A  18      12.530  -5.537 -13.309  1.00  3.64           H   new
ATOM      0  HB3 GLU A  18      12.324  -7.082 -13.356  1.00  3.64           H   new
ATOM      0  HG2 GLU A  18      11.792  -5.427 -15.592  1.00  3.64           H   new
ATOM      0  HG3 GLU A  18      13.157  -6.158 -15.407  1.00  3.64           H   new
ATOM    281  N   TYR A  19      10.679  -5.200 -10.982  1.00  2.61           N
ATOM    282  CA  TYR A  19      10.572  -5.151  -9.538  1.00  2.61           C
ATOM    283  C   TYR A  19       9.717  -3.924  -9.282  1.00  2.61           C
ATOM    284  O   TYR A  19       9.867  -2.924  -9.975  1.00  2.61           O
ATOM    285  CB  TYR A  19      11.950  -5.037  -8.888  1.00  2.61           C
ATOM    286  CG  TYR A  19      12.847  -6.211  -9.210  1.00  2.61           C
ATOM    287  CD1 TYR A  19      13.621  -6.195 -10.362  1.00  2.61           C
ATOM    288  CD2 TYR A  19      12.880  -7.310  -8.370  1.00  2.61           C
ATOM    289  CE1 TYR A  19      14.424  -7.272 -10.671  1.00  2.61           C
ATOM    290  CE2 TYR A  19      13.685  -8.389  -8.677  1.00  2.61           C
ATOM    291  CZ  TYR A  19      14.455  -8.372  -9.823  1.00  2.61           C
ATOM    292  OH  TYR A  19      15.255  -9.449 -10.129  1.00  2.61           O
ATOM      0  H   TYR A  19      10.915  -4.449 -11.328  1.00  2.61           H   new
ATOM      0  HA  TYR A  19      10.182  -5.954  -9.158  1.00  2.61           H   new
ATOM      0  HB2 TYR A  19      12.377  -4.218  -9.185  1.00  2.61           H   new
ATOM      0  HB3 TYR A  19      11.845  -4.969  -7.926  1.00  2.61           H   new
ATOM      0  HD1 TYR A  19      13.598  -5.456 -10.926  1.00  2.61           H   new
ATOM      0  HD2 TYR A  19      12.360  -7.322  -7.599  1.00  2.61           H   new
ATOM      0  HE1 TYR A  19      14.942  -7.262 -11.443  1.00  2.61           H   new
ATOM      0  HE2 TYR A  19      13.709  -9.127  -8.112  1.00  2.61           H   new
ATOM      0  HH  TYR A  19      15.175 -10.036  -9.533  1.00  2.61           H   new
ATOM    302  N   LEU A  20       8.835  -3.951  -8.307  1.00  1.85           N
ATOM    303  CA  LEU A  20       8.018  -2.769  -8.126  1.00  1.85           C
ATOM    304  C   LEU A  20       8.542  -1.894  -7.009  1.00  1.85           C
ATOM    305  O   LEU A  20       9.319  -2.345  -6.171  1.00  1.85           O
ATOM    306  CB  LEU A  20       6.588  -3.201  -7.840  1.00  1.85           C
ATOM    307  CG  LEU A  20       5.976  -4.122  -8.890  1.00  1.85           C
ATOM    308  CD1 LEU A  20       4.660  -4.524  -8.399  1.00  1.85           C
ATOM    309  CD2 LEU A  20       5.877  -3.425 -10.264  1.00  1.85           C
ATOM      0  H   LEU A  20       8.695  -4.603  -7.764  1.00  1.85           H   new
ATOM      0  HA  LEU A  20       8.048  -2.240  -8.939  1.00  1.85           H   new
ATOM      0  HB2 LEU A  20       6.565  -3.651  -6.981  1.00  1.85           H   new
ATOM      0  HB3 LEU A  20       6.034  -2.409  -7.760  1.00  1.85           H   new
ATOM      0  HG  LEU A  20       6.538  -4.901  -9.024  1.00  1.85           H   new
ATOM      0 HD11 LEU A  20       4.240  -5.113  -9.045  1.00  1.85           H   new
ATOM      0 HD12 LEU A  20       4.758  -4.989  -7.553  1.00  1.85           H   new
ATOM      0 HD13 LEU A  20       4.107  -3.737  -8.272  1.00  1.85           H   new
ATOM      0 HD21 LEU A  20       5.485  -4.035 -10.909  1.00  1.85           H   new
ATOM      0 HD22 LEU A  20       5.320  -2.635 -10.187  1.00  1.85           H   new
ATOM      0 HD23 LEU A  20       6.764  -3.167 -10.561  1.00  1.85           H   new
ATOM    321  N   GLU A  21       8.151  -0.637  -7.011  1.00  1.36           N
ATOM    322  CA  GLU A  21       8.428   0.224  -5.878  1.00  1.36           C
ATOM    323  C   GLU A  21       7.213   0.096  -4.985  1.00  1.36           C
ATOM    324  O   GLU A  21       6.123  -0.204  -5.471  1.00  1.36           O
ATOM    325  CB  GLU A  21       8.649   1.686  -6.269  1.00  1.36           C
ATOM    326  CG  GLU A  21       9.832   1.951  -7.205  1.00  1.36           C
ATOM    327  CD  GLU A  21      11.188   1.738  -6.573  1.00  1.36           C
ATOM    328  OE1 GLU A  21      11.446   2.302  -5.532  1.00  1.36           O
ATOM    329  OE2 GLU A  21      11.974   1.024  -7.147  1.00  1.36           O1-
ATOM      0  H   GLU A  21       7.724  -0.261  -7.656  1.00  1.36           H   new
ATOM      0  HA  GLU A  21       9.253  -0.045  -5.444  1.00  1.36           H   new
ATOM      0  HB2 GLU A  21       7.842   2.016  -6.694  1.00  1.36           H   new
ATOM      0  HB3 GLU A  21       8.776   2.205  -5.459  1.00  1.36           H   new
ATOM      0  HG2 GLU A  21       9.754   1.372  -7.979  1.00  1.36           H   new
ATOM      0  HG3 GLU A  21       9.777   2.864  -7.527  1.00  1.36           H   new
ATOM    336  N   ASP A  22       7.389   0.317  -3.702  1.00  1.07           N
ATOM    337  CA  ASP A  22       6.279   0.247  -2.762  1.00  1.07           C
ATOM    338  C   ASP A  22       5.177   1.300  -3.092  1.00  1.07           C
ATOM    339  O   ASP A  22       5.486   2.419  -3.529  1.00  1.07           O
ATOM    340  CB  ASP A  22       6.837   0.402  -1.340  1.00  1.07           C
ATOM    341  CG  ASP A  22       7.707  -0.837  -0.835  1.00  1.07           C
ATOM    342  OD1 ASP A  22       7.738  -1.896  -1.481  1.00  1.07           O
ATOM    343  OD2 ASP A  22       8.325  -0.704   0.201  1.00  1.07           O1-
ATOM      0  H   ASP A  22       8.147   0.511  -3.346  1.00  1.07           H   new
ATOM      0  HA  ASP A  22       5.841  -0.615  -2.834  1.00  1.07           H   new
ATOM      0  HB2 ASP A  22       7.383   1.203  -1.304  1.00  1.07           H   new
ATOM      0  HB3 ASP A  22       6.097   0.535  -0.727  1.00  1.07           H   new
ATOM    348  N   GLY A  23       3.899   0.946  -2.898  1.00  0.90           N
ATOM    349  CA  GLY A  23       2.822   1.916  -3.162  1.00  0.90           C
ATOM    350  C   GLY A  23       1.422   1.334  -3.366  1.00  0.90           C
ATOM    351  O   GLY A  23       1.243   0.137  -3.524  1.00  0.90           O
ATOM      0  H   GLY A  23       3.639   0.174  -2.623  1.00  0.90           H   new
ATOM      0  HA2 GLY A  23       2.787   2.541  -2.421  1.00  0.90           H   new
ATOM      0  HA3 GLY A  23       3.058   2.426  -3.953  1.00  0.90           H   new
ATOM    355  N   ILE A  24       0.413   2.197  -3.398  1.00  0.83           N
ATOM    356  CA  ILE A  24      -0.971   1.752  -3.588  1.00  0.83           C
ATOM    357  C   ILE A  24      -1.373   1.958  -5.054  1.00  0.83           C
ATOM    358  O   ILE A  24      -1.193   3.046  -5.605  1.00  0.83           O
ATOM    359  CB  ILE A  24      -1.920   2.506  -2.644  1.00  0.83           C
ATOM    360  CG1 ILE A  24      -1.483   2.261  -1.214  1.00  0.83           C
ATOM    361  CG2 ILE A  24      -3.353   2.004  -2.844  1.00  0.83           C
ATOM    362  CD1 ILE A  24      -2.152   3.125  -0.236  1.00  0.83           C
ATOM      0  H   ILE A  24       0.505   3.048  -3.312  1.00  0.83           H   new
ATOM      0  HA  ILE A  24      -1.036   0.808  -3.373  1.00  0.83           H   new
ATOM      0  HB  ILE A  24      -1.891   3.456  -2.837  1.00  0.83           H   new
ATOM      0 HG12 ILE A  24      -1.656   1.334  -0.986  1.00  0.83           H   new
ATOM      0 HG13 ILE A  24      -0.524   2.395  -1.150  1.00  0.83           H   new
ATOM      0 HG21 ILE A  24      -3.950   2.482  -2.247  1.00  0.83           H   new
ATOM      0 HG22 ILE A  24      -3.625   2.157  -3.763  1.00  0.83           H   new
ATOM      0 HG23 ILE A  24      -3.394   1.055  -2.649  1.00  0.83           H   new
ATOM      0 HD11 ILE A  24      -1.828   2.917   0.654  1.00  0.83           H   new
ATOM      0 HD12 ILE A  24      -1.961   4.054  -0.441  1.00  0.83           H   new
ATOM      0 HD13 ILE A  24      -3.110   2.976  -0.274  1.00  0.83           H   new
ATOM    374  N   TYR A  25      -1.851   0.889  -5.692  1.00  0.82           N
ATOM    375  CA  TYR A  25      -2.174   0.899  -7.123  1.00  0.82           C
ATOM    376  C   TYR A  25      -3.537   0.327  -7.499  1.00  0.82           C
ATOM    377  O   TYR A  25      -3.868  -0.813  -7.166  1.00  0.82           O
ATOM    378  CB  TYR A  25      -1.102   0.121  -7.875  1.00  0.82           C
ATOM    379  CG  TYR A  25      -1.397  -0.078  -9.340  1.00  0.82           C
ATOM    380  CD1 TYR A  25      -1.242   0.964 -10.237  1.00  0.82           C
ATOM    381  CD2 TYR A  25      -1.828  -1.328  -9.785  1.00  0.82           C
ATOM    382  CE1 TYR A  25      -1.519   0.767 -11.576  1.00  0.82           C
ATOM    383  CE2 TYR A  25      -2.104  -1.527 -11.122  1.00  0.82           C
ATOM    384  CZ  TYR A  25      -1.952  -0.482 -12.019  1.00  0.82           C
ATOM    385  OH  TYR A  25      -2.223  -0.670 -13.359  1.00  0.82           O
ATOM      0  H   TYR A  25      -1.998   0.134  -5.307  1.00  0.82           H   new
ATOM      0  HA  TYR A  25      -2.206   1.836  -7.370  1.00  0.82           H   new
ATOM      0  HB2 TYR A  25      -0.256   0.587  -7.786  1.00  0.82           H   new
ATOM      0  HB3 TYR A  25      -0.993  -0.747  -7.456  1.00  0.82           H   new
ATOM      0  HD1 TYR A  25      -0.952   1.796  -9.939  1.00  0.82           H   new
ATOM      0  HD2 TYR A  25      -1.929  -2.027  -9.180  1.00  0.82           H   new
ATOM      0  HE1 TYR A  25      -1.417   1.466 -12.181  1.00  0.82           H   new
ATOM      0  HE2 TYR A  25      -2.391  -2.360 -11.420  1.00  0.82           H   new
ATOM      0  HH  TYR A  25      -1.660  -1.200 -13.687  1.00  0.82           H   new
ATOM    395  N   GLY A  26      -4.350   1.132  -8.192  1.00  0.87           N
ATOM    396  CA  GLY A  26      -5.689   0.687  -8.594  1.00  0.87           C
ATOM    397  C   GLY A  26      -5.614  -0.427  -9.627  1.00  0.87           C
ATOM    398  O   GLY A  26      -4.770  -0.389 -10.515  1.00  0.87           O
ATOM      0  H   GLY A  26      -4.148   1.931  -8.437  1.00  0.87           H   new
ATOM      0  HA2 GLY A  26      -6.176   0.376  -7.815  1.00  0.87           H   new
ATOM      0  HA3 GLY A  26      -6.185   1.436  -8.959  1.00  0.87           H   new
ATOM    402  N   ILE A  27      -6.546  -1.364  -9.559  1.00  0.97           N
ATOM    403  CA  ILE A  27      -6.623  -2.477 -10.501  1.00  0.97           C
ATOM    404  C   ILE A  27      -7.801  -2.309 -11.441  1.00  0.97           C
ATOM    405  O   ILE A  27      -8.959  -2.275 -11.006  1.00  0.97           O
ATOM    406  CB  ILE A  27      -6.752  -3.812  -9.756  1.00  0.97           C
ATOM    407  CG1 ILE A  27      -5.538  -4.020  -8.877  1.00  0.97           C
ATOM    408  CG2 ILE A  27      -6.923  -4.951 -10.740  1.00  0.97           C
ATOM    409  CD1 ILE A  27      -5.702  -5.146  -7.935  1.00  0.97           C
ATOM      0  H   ILE A  27      -7.161  -1.375  -8.958  1.00  0.97           H   new
ATOM      0  HA  ILE A  27      -5.803  -2.480 -11.019  1.00  0.97           H   new
ATOM      0  HB  ILE A  27      -7.540  -3.792  -9.191  1.00  0.97           H   new
ATOM      0 HG12 ILE A  27      -4.762  -4.182  -9.436  1.00  0.97           H   new
ATOM      0 HG13 ILE A  27      -5.363  -3.208  -8.377  1.00  0.97           H   new
ATOM      0 HG21 ILE A  27      -7.003  -5.788 -10.256  1.00  0.97           H   new
ATOM      0 HG22 ILE A  27      -7.724  -4.805 -11.268  1.00  0.97           H   new
ATOM      0 HG23 ILE A  27      -6.152  -4.990 -11.327  1.00  0.97           H   new
ATOM      0 HD11 ILE A  27      -4.900  -5.237  -7.397  1.00  0.97           H   new
ATOM      0 HD12 ILE A  27      -6.462  -4.976  -7.356  1.00  0.97           H   new
ATOM      0 HD13 ILE A  27      -5.852  -5.965  -8.432  1.00  0.97           H   new
ATOM    421  N   PHE A  28      -7.487  -2.231 -12.731  1.00  1.16           N
ATOM    422  CA  PHE A  28      -8.463  -1.966 -13.777  1.00  1.16           C
ATOM    423  C   PHE A  28      -8.682  -3.103 -14.756  1.00  1.16           C
ATOM    424  O   PHE A  28      -7.782  -3.901 -15.027  1.00  1.16           O
ATOM    425  CB  PHE A  28      -8.030  -0.727 -14.546  1.00  1.16           C
ATOM    426  CG  PHE A  28      -8.099   0.507 -13.734  1.00  1.16           C
ATOM    427  CD1 PHE A  28      -7.060   0.859 -12.880  1.00  1.16           C
ATOM    428  CD2 PHE A  28      -9.188   1.341 -13.839  1.00  1.16           C
ATOM    429  CE1 PHE A  28      -7.128   2.009 -12.133  1.00  1.16           C
ATOM    430  CE2 PHE A  28      -9.259   2.495 -13.101  1.00  1.16           C
ATOM    431  CZ  PHE A  28      -8.229   2.830 -12.238  1.00  1.16           C
ATOM      0  H   PHE A  28      -6.686  -2.333 -13.026  1.00  1.16           H   new
ATOM      0  HA  PHE A  28      -9.312  -1.843 -13.324  1.00  1.16           H   new
ATOM      0  HB2 PHE A  28      -7.122  -0.850 -14.863  1.00  1.16           H   new
ATOM      0  HB3 PHE A  28      -8.593  -0.625 -15.330  1.00  1.16           H   new
ATOM      0  HD1 PHE A  28      -6.312   0.310 -12.814  1.00  1.16           H   new
ATOM      0  HD2 PHE A  28      -9.883   1.120 -14.416  1.00  1.16           H   new
ATOM      0  HE1 PHE A  28      -6.433   2.233 -11.558  1.00  1.16           H   new
ATOM      0  HE2 PHE A  28      -9.999   3.053 -13.180  1.00  1.16           H   new
ATOM      0  HZ  PHE A  28      -8.281   3.608 -11.730  1.00  1.16           H   new
ATOM    441  N   GLN A  29      -9.894  -3.139 -15.294  1.00  1.42           N
ATOM    442  CA  GLN A  29     -10.322  -4.074 -16.323  1.00  1.42           C
ATOM    443  C   GLN A  29     -10.881  -3.351 -17.534  1.00  1.42           C
ATOM    444  O   GLN A  29     -11.780  -2.518 -17.409  1.00  1.42           O
ATOM    445  CB  GLN A  29     -11.382  -5.018 -15.762  1.00  1.42           C
ATOM    446  CG  GLN A  29     -12.036  -5.970 -16.759  1.00  1.42           C
ATOM    447  CD  GLN A  29     -11.095  -7.041 -17.285  1.00  1.42           C
ATOM    448  NE2 GLN A  29     -10.915  -7.068 -18.606  1.00  1.42           N
ATOM    449  OE1 GLN A  29     -10.549  -7.848 -16.514  1.00  1.42           O
ATOM      0  H   GLN A  29     -10.517  -2.595 -15.058  1.00  1.42           H   new
ATOM      0  HA  GLN A  29      -9.544  -4.581 -16.603  1.00  1.42           H   new
ATOM      0  HB2 GLN A  29     -10.976  -5.547 -15.057  1.00  1.42           H   new
ATOM      0  HB3 GLN A  29     -12.079  -4.483 -15.350  1.00  1.42           H   new
ATOM      0  HG2 GLN A  29     -12.796  -6.398 -16.335  1.00  1.42           H   new
ATOM      0  HG3 GLN A  29     -12.380  -5.457 -17.507  1.00  1.42           H   new
ATOM      0 HE21 GLN A  29     -11.311  -6.491 -19.106  1.00  1.42           H   new
ATOM      0 HE22 GLN A  29     -10.403  -7.662 -18.958  1.00  1.42           H   new
ATOM    458  N   SER A  30     -10.300  -3.601 -18.703  1.00  1.73           N
ATOM    459  CA  SER A  30     -10.830  -2.996 -19.919  1.00  1.73           C
ATOM    460  C   SER A  30     -12.169  -3.657 -20.245  1.00  1.73           C
ATOM    461  O   SER A  30     -12.279  -4.889 -20.173  1.00  1.73           O
ATOM    462  CB  SER A  30      -9.865  -3.169 -21.068  1.00  1.73           C
ATOM    463  OG  SER A  30     -10.404  -2.645 -22.250  1.00  1.73           O
ATOM      0  H   SER A  30      -9.613  -4.107 -18.813  1.00  1.73           H   new
ATOM      0  HA  SER A  30     -10.955  -2.044 -19.781  1.00  1.73           H   new
ATOM      0  HB2 SER A  30      -9.028  -2.724 -20.863  1.00  1.73           H   new
ATOM      0  HB3 SER A  30      -9.663  -4.110 -21.188  1.00  1.73           H   new
ATOM      0  HG  SER A  30      -9.855  -2.748 -22.878  1.00  1.73           H   new
ATOM    469  N   THR A  31     -13.174  -2.866 -20.624  1.00  2.01           N
ATOM    470  CA  THR A  31     -14.470  -3.442 -20.985  1.00  2.01           C
ATOM    471  C   THR A  31     -14.918  -2.918 -22.336  1.00  2.01           C
ATOM    472  O   THR A  31     -14.249  -2.084 -22.939  1.00  2.01           O
ATOM    473  CB  THR A  31     -15.587  -3.124 -19.957  1.00  2.01           C
ATOM    474  CG2 THR A  31     -15.072  -3.406 -18.533  1.00  2.01           C
ATOM    475  OG1 THR A  31     -15.988  -1.731 -20.036  1.00  2.01           O
ATOM      0  H   THR A  31     -13.128  -2.009 -20.678  1.00  2.01           H   new
ATOM      0  HA  THR A  31     -14.338  -4.403 -21.004  1.00  2.01           H   new
ATOM      0  HB  THR A  31     -16.351  -3.685 -20.161  1.00  2.01           H   new
ATOM      0  HG1 THR A  31     -15.459  -1.261 -19.584  1.00  2.01           H   new
ATOM      0 HG21 THR A  31     -15.771  -3.207 -17.891  1.00  2.01           H   new
ATOM      0 HG22 THR A  31     -14.821  -4.340 -18.458  1.00  2.01           H   new
ATOM      0 HG23 THR A  31     -14.299  -2.849 -18.352  1.00  2.01           H   new
ATOM    483  N   PHE A  32     -16.076  -3.384 -22.792  1.00  2.16           N
ATOM    484  CA  PHE A  32     -16.685  -2.913 -24.035  1.00  2.16           C
ATOM    485  C   PHE A  32     -16.835  -1.389 -24.048  1.00  2.16           C
ATOM    486  O   PHE A  32     -16.565  -0.737 -25.058  1.00  2.16           O
ATOM    487  CB  PHE A  32     -18.050  -3.576 -24.243  1.00  2.16           C
ATOM    488  CG  PHE A  32     -18.781  -3.112 -25.471  1.00  2.16           C
ATOM    489  CD1 PHE A  32     -18.439  -3.583 -26.729  1.00  2.16           C
ATOM    490  CD2 PHE A  32     -19.823  -2.212 -25.365  1.00  2.16           C
ATOM    491  CE1 PHE A  32     -19.122  -3.152 -27.853  1.00  2.16           C
ATOM    492  CE2 PHE A  32     -20.508  -1.778 -26.478  1.00  2.16           C
ATOM    493  CZ  PHE A  32     -20.157  -2.247 -27.726  1.00  2.16           C
ATOM      0  H   PHE A  32     -16.535  -3.987 -22.386  1.00  2.16           H   new
ATOM      0  HA  PHE A  32     -16.094  -3.161 -24.763  1.00  2.16           H   new
ATOM      0  HB2 PHE A  32     -17.927  -4.537 -24.296  1.00  2.16           H   new
ATOM      0  HB3 PHE A  32     -18.604  -3.404 -23.465  1.00  2.16           H   new
ATOM      0  HD1 PHE A  32     -17.744  -4.194 -26.819  1.00  2.16           H   new
ATOM      0  HD2 PHE A  32     -20.067  -1.893 -24.526  1.00  2.16           H   new
ATOM      0  HE1 PHE A  32     -18.884  -3.472 -28.693  1.00  2.16           H   new
ATOM      0  HE2 PHE A  32     -21.206  -1.170 -26.388  1.00  2.16           H   new
ATOM      0  HZ  PHE A  32     -20.616  -1.955 -28.480  1.00  2.16           H   new
ATOM    503  N   LEU A  33     -17.323  -0.831 -22.938  1.00  2.09           N
ATOM    504  CA  LEU A  33     -17.553   0.604 -22.843  1.00  2.09           C
ATOM    505  C   LEU A  33     -16.302   1.387 -22.420  1.00  2.09           C
ATOM    506  O   LEU A  33     -16.144   2.553 -22.789  1.00  2.09           O
ATOM    507  CB  LEU A  33     -18.683   0.876 -21.850  1.00  2.09           C
ATOM    508  CG  LEU A  33     -20.034   0.293 -22.247  1.00  2.09           C
ATOM    509  CD1 LEU A  33     -21.044   0.555 -21.147  1.00  2.09           C
ATOM    510  CD2 LEU A  33     -20.472   0.911 -23.567  1.00  2.09           C
ATOM      0  H   LEU A  33     -17.527  -1.272 -22.228  1.00  2.09           H   new
ATOM      0  HA  LEU A  33     -17.794   0.911 -23.731  1.00  2.09           H   new
ATOM      0  HB2 LEU A  33     -18.431   0.516 -20.985  1.00  2.09           H   new
ATOM      0  HB3 LEU A  33     -18.778   1.835 -21.741  1.00  2.09           H   new
ATOM      0  HG  LEU A  33     -19.967  -0.667 -22.366  1.00  2.09           H   new
ATOM      0 HD11 LEU A  33     -21.903   0.183 -21.401  1.00  2.09           H   new
ATOM      0 HD12 LEU A  33     -20.742   0.138 -20.325  1.00  2.09           H   new
ATOM      0 HD13 LEU A  33     -21.133   1.511 -21.011  1.00  2.09           H   new
ATOM      0 HD21 LEU A  33     -21.332   0.545 -23.827  1.00  2.09           H   new
ATOM      0 HD22 LEU A  33     -20.548   1.873 -23.465  1.00  2.09           H   new
ATOM      0 HD23 LEU A  33     -19.815   0.710 -24.252  1.00  2.09           H   new
ATOM    522  N   GLY A  34     -15.420   0.764 -21.632  1.00  1.85           N
ATOM    523  CA  GLY A  34     -14.214   1.459 -21.169  1.00  1.85           C
ATOM    524  C   GLY A  34     -13.599   0.839 -19.914  1.00  1.85           C
ATOM    525  O   GLY A  34     -14.173  -0.045 -19.285  1.00  1.85           O
ATOM      0  H   GLY A  34     -15.499  -0.047 -21.358  1.00  1.85           H   new
ATOM      0  HA2 GLY A  34     -13.554   1.456 -21.880  1.00  1.85           H   new
ATOM      0  HA3 GLY A  34     -14.433   2.387 -20.989  1.00  1.85           H   new
ATOM    529  N   ALA A  35     -12.406   1.277 -19.546  1.00  1.54           N
ATOM    530  CA  ALA A  35     -11.778   0.704 -18.361  1.00  1.54           C
ATOM    531  C   ALA A  35     -12.588   0.999 -17.113  1.00  1.54           C
ATOM    532  O   ALA A  35     -13.131   2.096 -16.963  1.00  1.54           O
ATOM    533  CB  ALA A  35     -10.364   1.221 -18.193  1.00  1.54           C
ATOM      0  H   ALA A  35     -11.953   1.885 -19.951  1.00  1.54           H   new
ATOM      0  HA  ALA A  35     -11.746  -0.257 -18.486  1.00  1.54           H   new
ATOM      0  HB1 ALA A  35      -9.967   0.827 -17.400  1.00  1.54           H   new
ATOM      0  HB2 ALA A  35      -9.837   0.981 -18.971  1.00  1.54           H   new
ATOM      0  HB3 ALA A  35     -10.381   2.186 -18.100  1.00  1.54           H   new
ATOM    539  N   SER A  36     -12.591   0.046 -16.188  1.00  1.25           N
ATOM    540  CA  SER A  36     -13.268   0.210 -14.912  1.00  1.25           C
ATOM    541  C   SER A  36     -12.419  -0.355 -13.785  1.00  1.25           C
ATOM    542  O   SER A  36     -11.726  -1.362 -13.949  1.00  1.25           O
ATOM    543  CB  SER A  36     -14.609  -0.494 -14.947  1.00  1.25           C
ATOM    544  OG  SER A  36     -15.280  -0.373 -13.720  1.00  1.25           O
ATOM      0  H   SER A  36     -12.200  -0.714 -16.284  1.00  1.25           H   new
ATOM      0  HA  SER A  36     -13.407   1.157 -14.753  1.00  1.25           H   new
ATOM      0  HB2 SER A  36     -15.155  -0.119 -15.655  1.00  1.25           H   new
ATOM      0  HB3 SER A  36     -14.479  -1.432 -15.156  1.00  1.25           H   new
ATOM      0  HG  SER A  36     -16.019  -0.769 -13.765  1.00  1.25           H   new
ATOM    550  N   GLN A  37     -12.435   0.316 -12.640  1.00  1.03           N
ATOM    551  CA  GLN A  37     -11.642  -0.157 -11.509  1.00  1.03           C
ATOM    552  C   GLN A  37     -12.369  -1.307 -10.816  1.00  1.03           C
ATOM    553  O   GLN A  37     -13.543  -1.180 -10.462  1.00  1.03           O
ATOM    554  CB  GLN A  37     -11.371   1.001 -10.541  1.00  1.03           C
ATOM    555  CG  GLN A  37     -10.434   0.686  -9.407  1.00  1.03           C
ATOM    556  CD  GLN A  37     -10.129   1.916  -8.551  1.00  1.03           C
ATOM    557  NE2 GLN A  37     -10.202   1.723  -7.252  1.00  1.03           N
ATOM    558  OE1 GLN A  37      -9.857   3.023  -9.051  1.00  1.03           O
ATOM      0  H   GLN A  37     -12.888   1.033 -12.497  1.00  1.03           H   new
ATOM      0  HA  GLN A  37     -10.786  -0.488 -11.824  1.00  1.03           H   new
ATOM      0  HB2 GLN A  37     -11.006   1.745 -11.045  1.00  1.03           H   new
ATOM      0  HB3 GLN A  37     -12.217   1.297 -10.169  1.00  1.03           H   new
ATOM      0  HG2 GLN A  37     -10.824  -0.005  -8.850  1.00  1.03           H   new
ATOM      0  HG3 GLN A  37      -9.606   0.329  -9.764  1.00  1.03           H   new
ATOM      0 HE21 GLN A  37     -10.393   0.943  -6.943  1.00  1.03           H   new
ATOM      0 HE22 GLN A  37     -10.059   2.376  -6.711  1.00  1.03           H   new
ATOM    567  N   ARG A  38     -11.678  -2.432 -10.655  1.00  0.90           N
ATOM    568  CA  ARG A  38     -12.238  -3.620 -10.014  1.00  0.90           C
ATOM    569  C   ARG A  38     -11.897  -3.659  -8.544  1.00  0.90           C
ATOM    570  O   ARG A  38     -12.678  -4.130  -7.711  1.00  0.90           O
ATOM    571  CB  ARG A  38     -11.679  -4.889 -10.620  1.00  0.90           C
ATOM    572  CG  ARG A  38     -12.061  -5.192 -12.015  1.00  0.90           C
ATOM    573  CD  ARG A  38     -11.471  -6.501 -12.450  1.00  0.90           C
ATOM    574  NE  ARG A  38     -10.018  -6.433 -12.635  1.00  0.90           N
ATOM    575  CZ  ARG A  38      -9.258  -7.474 -13.044  1.00  0.90           C
ATOM    576  NH1 ARG A  38      -9.826  -8.630 -13.290  1.00  0.90           N1+
ATOM    577  NH2 ARG A  38      -7.955  -7.336 -13.215  1.00  0.90           N
ATOM      0  H   ARG A  38     -10.864  -2.529 -10.917  1.00  0.90           H   new
ATOM      0  HA  ARG A  38     -13.198  -3.569 -10.146  1.00  0.90           H   new
ATOM      0  HB2 ARG A  38     -10.711  -4.843 -10.576  1.00  0.90           H   new
ATOM      0  HB3 ARG A  38     -11.953  -5.635 -10.064  1.00  0.90           H   new
ATOM      0  HG2 ARG A  38     -13.027  -5.226 -12.091  1.00  0.90           H   new
ATOM      0  HG3 ARG A  38     -11.755  -4.482 -12.601  1.00  0.90           H   new
ATOM      0  HD2 ARG A  38     -11.678  -7.180 -11.789  1.00  0.90           H   new
ATOM      0  HD3 ARG A  38     -11.887  -6.778 -13.281  1.00  0.90           H   new
ATOM      0  HE  ARG A  38      -9.625  -5.685 -12.473  1.00  0.90           H   new
ATOM      0 HH11 ARG A  38     -10.675  -8.722 -13.191  1.00  0.90           H   new
ATOM      0 HH12 ARG A  38      -9.349  -9.297 -13.550  1.00  0.90           H   new
ATOM      0 HH21 ARG A  38      -7.580  -6.577 -13.066  1.00  0.90           H   new
ATOM      0 HH22 ARG A  38      -7.482  -8.006 -13.475  1.00  0.90           H   new
ATOM    591  N   GLY A  39     -10.725  -3.128  -8.241  1.00  0.82           N
ATOM    592  CA  GLY A  39     -10.175  -3.142  -6.892  1.00  0.82           C
ATOM    593  C   GLY A  39      -8.877  -2.378  -6.891  1.00  0.82           C
ATOM    594  O   GLY A  39      -8.633  -1.588  -7.801  1.00  0.82           O
ATOM      0  H   GLY A  39     -10.217  -2.743  -8.819  1.00  0.82           H   new
ATOM      0  HA2 GLY A  39     -10.802  -2.741  -6.269  1.00  0.82           H   new
ATOM      0  HA3 GLY A  39     -10.028  -4.055  -6.598  1.00  0.82           H   new
ATOM    598  N   VAL A  40      -8.083  -2.575  -5.860  1.00  0.80           N
ATOM    599  CA  VAL A  40      -6.808  -1.897  -5.663  1.00  0.80           C
ATOM    600  C   VAL A  40      -5.877  -2.824  -4.912  1.00  0.80           C
ATOM    601  O   VAL A  40      -6.337  -3.664  -4.161  1.00  0.80           O
ATOM    602  CB  VAL A  40      -7.043  -0.600  -4.862  1.00  0.80           C
ATOM    603  CG1 VAL A  40      -7.563  -0.947  -3.592  1.00  0.80           C
ATOM    604  CG2 VAL A  40      -5.768   0.187  -4.642  1.00  0.80           C
ATOM      0  H   VAL A  40      -8.273  -3.127  -5.228  1.00  0.80           H   new
ATOM      0  HA  VAL A  40      -6.409  -1.667  -6.517  1.00  0.80           H   new
ATOM      0  HB  VAL A  40      -7.655  -0.047  -5.373  1.00  0.80           H   new
ATOM      0 HG11 VAL A  40      -7.717  -0.141  -3.074  1.00  0.80           H   new
ATOM      0 HG12 VAL A  40      -8.400  -1.424  -3.704  1.00  0.80           H   new
ATOM      0 HG13 VAL A  40      -6.929  -1.514  -3.126  1.00  0.80           H   new
ATOM      0 HG21 VAL A  40      -5.967   0.990  -4.136  1.00  0.80           H   new
ATOM      0 HG22 VAL A  40      -5.133  -0.356  -4.149  1.00  0.80           H   new
ATOM      0 HG23 VAL A  40      -5.386   0.432  -5.500  1.00  0.80           H   new
ATOM    614  N   GLY A  41      -4.588  -2.741  -5.136  1.00  0.81           N
ATOM    615  CA  GLY A  41      -3.706  -3.540  -4.299  1.00  0.81           C
ATOM    616  C   GLY A  41      -2.526  -2.714  -3.849  1.00  0.81           C
ATOM    617  O   GLY A  41      -2.490  -1.495  -4.065  1.00  0.81           O
ATOM      0  H   GLY A  41      -4.209  -2.255  -5.736  1.00  0.81           H   new
ATOM      0  HA2 GLY A  41      -4.192  -3.869  -3.527  1.00  0.81           H   new
ATOM      0  HA3 GLY A  41      -3.397  -4.316  -4.792  1.00  0.81           H   new
ATOM    621  N   VAL A  42      -1.558  -3.368  -3.228  1.00  0.85           N
ATOM    622  CA  VAL A  42      -0.409  -2.636  -2.751  1.00  0.85           C
ATOM    623  C   VAL A  42       0.894  -3.274  -3.125  1.00  0.85           C
ATOM    624  O   VAL A  42       1.021  -4.490  -3.141  1.00  0.85           O
ATOM    625  CB  VAL A  42      -0.422  -2.568  -1.222  1.00  0.85           C
ATOM    626  CG1 VAL A  42      -1.609  -1.884  -0.751  1.00  0.85           C
ATOM    627  CG2 VAL A  42      -0.348  -3.961  -0.630  1.00  0.85           C
ATOM      0  H   VAL A  42      -1.548  -4.215  -3.077  1.00  0.85           H   new
ATOM      0  HA  VAL A  42      -0.473  -1.761  -3.164  1.00  0.85           H   new
ATOM      0  HB  VAL A  42       0.356  -2.066  -0.933  1.00  0.85           H   new
ATOM      0 HG11 VAL A  42      -1.600  -1.850   0.218  1.00  0.85           H   new
ATOM      0 HG12 VAL A  42      -1.624  -0.981  -1.105  1.00  0.85           H   new
ATOM      0 HG13 VAL A  42      -2.398  -2.362  -1.050  1.00  0.85           H   new
ATOM      0 HG21 VAL A  42      -0.357  -3.902   0.338  1.00  0.85           H   new
ATOM      0 HG22 VAL A  42      -1.110  -4.481  -0.929  1.00  0.85           H   new
ATOM      0 HG23 VAL A  42       0.471  -4.393  -0.920  1.00  0.85           H   new
ATOM    637  N   ALA A  43       1.905  -2.466  -3.326  1.00  0.91           N
ATOM    638  CA  ALA A  43       3.218  -3.001  -3.519  1.00  0.91           C
ATOM    639  C   ALA A  43       3.954  -2.840  -2.209  1.00  0.91           C
ATOM    640  O   ALA A  43       3.926  -1.759  -1.612  1.00  0.91           O
ATOM    641  CB  ALA A  43       3.923  -2.333  -4.681  1.00  0.91           C
ATOM      0  H   ALA A  43       1.851  -1.608  -3.354  1.00  0.91           H   new
ATOM      0  HA  ALA A  43       3.182  -3.940  -3.758  1.00  0.91           H   new
ATOM      0  HB1 ALA A  43       4.808  -2.716  -4.786  1.00  0.91           H   new
ATOM      0  HB2 ALA A  43       3.412  -2.473  -5.493  1.00  0.91           H   new
ATOM      0  HB3 ALA A  43       4.001  -1.382  -4.509  1.00  0.91           H   new
ATOM    647  N   GLN A  44       4.586  -3.909  -1.748  1.00  0.96           N
ATOM    648  CA  GLN A  44       5.378  -3.849  -0.523  1.00  0.96           C
ATOM    649  C   GLN A  44       6.548  -4.812  -0.654  1.00  0.96           C
ATOM    650  O   GLN A  44       6.363  -5.996  -0.925  1.00  0.96           O
ATOM    651  CB  GLN A  44       4.528  -4.189   0.708  1.00  0.96           C
ATOM    652  CG  GLN A  44       5.265  -4.082   2.051  1.00  0.96           C
ATOM    653  CD  GLN A  44       5.569  -2.623   2.435  1.00  0.96           C
ATOM    654  NE2 GLN A  44       6.843  -2.312   2.665  1.00  0.96           N
ATOM    655  OE1 GLN A  44       4.637  -1.791   2.531  1.00  0.96           O
ATOM      0  H   GLN A  44       4.571  -4.681  -2.128  1.00  0.96           H   new
ATOM      0  HA  GLN A  44       5.708  -2.945  -0.399  1.00  0.96           H   new
ATOM      0  HB2 GLN A  44       3.759  -3.598   0.728  1.00  0.96           H   new
ATOM      0  HB3 GLN A  44       4.189  -5.092   0.611  1.00  0.96           H   new
ATOM      0  HG2 GLN A  44       4.727  -4.492   2.746  1.00  0.96           H   new
ATOM      0  HG3 GLN A  44       6.095  -4.581   2.003  1.00  0.96           H   new
ATOM      0 HE21 GLN A  44       7.453  -2.913   2.588  1.00  0.96           H   new
ATOM      0 HE22 GLN A  44       7.056  -1.510   2.891  1.00  0.96           H   new
ATOM    664  N   GLY A  45       7.769  -4.314  -0.523  1.00  0.99           N
ATOM    665  CA  GLY A  45       8.939  -5.172  -0.654  1.00  0.99           C
ATOM    666  C   GLY A  45       9.143  -5.436  -2.133  1.00  0.99           C
ATOM    667  O   GLY A  45       9.788  -6.405  -2.535  1.00  0.99           O
ATOM      0  H   GLY A  45       7.943  -3.488  -0.359  1.00  0.99           H   new
ATOM      0  HA2 GLY A  45       9.721  -4.744  -0.272  1.00  0.99           H   new
ATOM      0  HA3 GLY A  45       8.808  -6.004  -0.173  1.00  0.99           H   new
ATOM    671  N   GLY A  46       8.497  -4.595  -2.933  1.00  0.98           N
ATOM    672  CA  GLY A  46       8.505  -4.704  -4.379  1.00  0.98           C
ATOM    673  C   GLY A  46       7.536  -5.744  -4.960  1.00  0.98           C
ATOM    674  O   GLY A  46       7.575  -5.995  -6.173  1.00  0.98           O
ATOM      0  H   GLY A  46       8.033  -3.932  -2.641  1.00  0.98           H   new
ATOM      0  HA2 GLY A  46       8.290  -3.836  -4.756  1.00  0.98           H   new
ATOM      0  HA3 GLY A  46       9.405  -4.924  -4.668  1.00  0.98           H   new
ATOM    678  N   VAL A  47       6.693  -6.360  -4.109  1.00  0.95           N
ATOM    679  CA  VAL A  47       5.730  -7.384  -4.536  1.00  0.95           C
ATOM    680  C   VAL A  47       4.324  -6.817  -4.507  1.00  0.95           C
ATOM    681  O   VAL A  47       3.984  -6.099  -3.573  1.00  0.95           O
ATOM    682  CB  VAL A  47       5.789  -8.608  -3.614  1.00  0.95           C
ATOM    683  CG1 VAL A  47       4.733  -9.633  -4.026  1.00  0.95           C
ATOM    684  CG2 VAL A  47       7.168  -9.210  -3.680  1.00  0.95           C
ATOM      0  H   VAL A  47       6.668  -6.191  -3.266  1.00  0.95           H   new
ATOM      0  HA  VAL A  47       5.961  -7.654  -5.438  1.00  0.95           H   new
ATOM      0  HB  VAL A  47       5.603  -8.336  -2.702  1.00  0.95           H   new
ATOM      0 HG11 VAL A  47       4.780 -10.402  -3.436  1.00  0.95           H   new
ATOM      0 HG12 VAL A  47       3.852  -9.232  -3.965  1.00  0.95           H   new
ATOM      0 HG13 VAL A  47       4.896  -9.916  -4.939  1.00  0.95           H   new
ATOM      0 HG21 VAL A  47       7.211  -9.985  -3.098  1.00  0.95           H   new
ATOM      0 HG22 VAL A  47       7.360  -9.479  -4.592  1.00  0.95           H   new
ATOM      0 HG23 VAL A  47       7.822  -8.554  -3.392  1.00  0.95           H   new
ATOM    694  N   PHE A  48       3.530  -7.047  -5.556  1.00  0.89           N
ATOM    695  CA  PHE A  48       2.171  -6.497  -5.585  1.00  0.89           C
ATOM    696  C   PHE A  48       1.171  -7.440  -4.937  1.00  0.89           C
ATOM    697  O   PHE A  48       1.137  -8.620  -5.261  1.00  0.89           O
ATOM    698  CB  PHE A  48       1.736  -6.147  -6.996  1.00  0.89           C
ATOM    699  CG  PHE A  48       0.415  -5.538  -7.061  1.00  0.89           C
ATOM    700  CD1 PHE A  48       0.257  -4.246  -6.638  1.00  0.89           C
ATOM    701  CD2 PHE A  48      -0.674  -6.218  -7.551  1.00  0.89           C
ATOM    702  CE1 PHE A  48      -0.947  -3.641  -6.704  1.00  0.89           C
ATOM    703  CE2 PHE A  48      -1.894  -5.603  -7.617  1.00  0.89           C
ATOM    704  CZ  PHE A  48      -2.025  -4.307  -7.200  1.00  0.89           C
ATOM      0  H   PHE A  48       3.752  -7.508  -6.247  1.00  0.89           H   new
ATOM      0  HA  PHE A  48       2.190  -5.677  -5.067  1.00  0.89           H   new
ATOM      0  HB2 PHE A  48       2.384  -5.539  -7.385  1.00  0.89           H   new
ATOM      0  HB3 PHE A  48       1.741  -6.952  -7.537  1.00  0.89           H   new
ATOM      0  HD1 PHE A  48       0.988  -3.780  -6.301  1.00  0.89           H   new
ATOM      0  HD2 PHE A  48      -0.581  -7.098  -7.838  1.00  0.89           H   new
ATOM      0  HE1 PHE A  48      -1.041  -2.764  -6.409  1.00  0.89           H   new
ATOM      0  HE2 PHE A  48      -2.632  -6.065  -7.944  1.00  0.89           H   new
ATOM      0  HZ  PHE A  48      -2.850  -3.881  -7.255  1.00  0.89           H   new
ATOM    714  N   HIS A  49       0.345  -6.930  -4.030  1.00  0.83           N
ATOM    715  CA  HIS A  49      -0.600  -7.777  -3.329  1.00  0.83           C
ATOM    716  C   HIS A  49      -2.017  -7.265  -3.493  1.00  0.83           C
ATOM    717  O   HIS A  49      -2.286  -6.074  -3.330  1.00  0.83           O
ATOM    718  CB  HIS A  49      -0.327  -7.744  -1.835  1.00  0.83           C
ATOM    719  CG  HIS A  49       1.051  -8.043  -1.447  1.00  0.83           C
ATOM    720  CD2 HIS A  49       1.648  -9.164  -1.043  1.00  0.83           C
ATOM    721  ND1 HIS A  49       2.023  -7.089  -1.475  1.00  0.83           N
ATOM    722  CE1 HIS A  49       3.147  -7.608  -1.075  1.00  0.83           C
ATOM    723  NE2 HIS A  49       2.939  -8.873  -0.790  1.00  0.83           N
ATOM      0  H   HIS A  49       0.319  -6.099  -3.809  1.00  0.83           H   new
ATOM      0  HA  HIS A  49      -0.502  -8.668  -3.699  1.00  0.83           H   new
ATOM      0  HB2 HIS A  49      -0.559  -6.865  -1.498  1.00  0.83           H   new
ATOM      0  HB3 HIS A  49      -0.916  -8.380  -1.399  1.00  0.83           H   new
ATOM      0  HD1 HIS A  49       1.911  -6.272  -1.719  1.00  0.83           H   new
ATOM      0  HD2 HIS A  49       1.246  -9.998  -0.952  1.00  0.83           H   new
ATOM      0  HE1 HIS A  49       3.959  -7.160  -1.003  1.00  0.83           H   new
ATOM    731  N   THR A  50      -2.935  -8.174  -3.772  1.00  0.79           N
ATOM    732  CA  THR A  50      -4.340  -7.843  -3.938  1.00  0.79           C
ATOM    733  C   THR A  50      -5.263  -8.963  -3.459  1.00  0.79           C
ATOM    734  O   THR A  50      -4.837  -9.886  -2.761  1.00  0.79           O
ATOM    735  CB  THR A  50      -4.600  -7.463  -5.396  1.00  0.79           C
ATOM    736  CG2 THR A  50      -4.384  -8.625  -6.284  1.00  0.79           C
ATOM    737  OG1 THR A  50      -5.931  -6.946  -5.526  1.00  0.79           O
ATOM      0  H   THR A  50      -2.759  -9.010  -3.872  1.00  0.79           H   new
ATOM      0  HA  THR A  50      -4.547  -7.081  -3.375  1.00  0.79           H   new
ATOM      0  HB  THR A  50      -3.973  -6.773  -5.664  1.00  0.79           H   new
ATOM      0  HG1 THR A  50      -6.274  -7.231  -6.238  1.00  0.79           H   new
ATOM      0 HG21 THR A  50      -4.553  -8.366  -7.203  1.00  0.79           H   new
ATOM      0 HG22 THR A  50      -3.468  -8.932  -6.198  1.00  0.79           H   new
ATOM      0 HG23 THR A  50      -4.989  -9.341  -6.034  1.00  0.79           H   new
ATOM    745  N   MET A  51      -6.548  -8.851  -3.787  1.00  0.77           N
ATOM    746  CA  MET A  51      -7.509  -9.848  -3.345  1.00  0.77           C
ATOM    747  C   MET A  51      -7.838 -10.767  -4.497  1.00  0.77           C
ATOM    748  O   MET A  51      -7.962 -10.331  -5.651  1.00  0.77           O
ATOM    749  CB  MET A  51      -8.781  -9.202  -2.853  1.00  0.77           C
ATOM    750  CG  MET A  51      -8.574  -8.189  -1.832  1.00  0.77           C
ATOM    751  SD  MET A  51      -7.936  -8.773  -0.290  1.00  0.77           S
ATOM    752  CE  MET A  51      -9.332  -9.593   0.392  1.00  0.77           C
ATOM      0  H   MET A  51      -6.878  -8.212  -4.259  1.00  0.77           H   new
ATOM      0  HA  MET A  51      -7.114 -10.347  -2.613  1.00  0.77           H   new
ATOM      0  HB2 MET A  51      -9.240  -8.799  -3.606  1.00  0.77           H   new
ATOM      0  HB3 MET A  51      -9.366  -9.890  -2.499  1.00  0.77           H   new
ATOM      0  HG2 MET A  51      -7.965  -7.520  -2.182  1.00  0.77           H   new
ATOM      0  HG3 MET A  51      -9.420  -7.744  -1.665  1.00  0.77           H   new
ATOM      0  HE1 MET A  51      -9.099  -9.963   1.258  1.00  0.77           H   new
ATOM      0  HE2 MET A  51     -10.060  -8.961   0.496  1.00  0.77           H   new
ATOM      0  HE3 MET A  51      -9.609 -10.309  -0.201  1.00  0.77           H   new
ATOM    762  N   TRP A  52      -8.058 -12.019  -4.182  1.00  0.78           N
ATOM    763  CA  TRP A  52      -8.380 -12.985  -5.211  1.00  0.78           C
ATOM    764  C   TRP A  52      -9.661 -12.626  -5.921  1.00  0.78           C
ATOM    765  O   TRP A  52      -9.700 -12.610  -7.149  1.00  0.78           O
ATOM    766  CB  TRP A  52      -8.435 -14.404  -4.669  1.00  0.78           C
ATOM    767  CG  TRP A  52      -8.734 -15.383  -5.688  1.00  0.78           C
ATOM    768  CD1 TRP A  52      -7.850 -16.018  -6.470  1.00  0.78           C
ATOM    769  CD2 TRP A  52     -10.033 -15.875  -6.068  1.00  0.78           C
ATOM    770  CE2 TRP A  52      -9.829 -16.798  -7.077  1.00  0.78           C
ATOM    771  CE3 TRP A  52     -11.332 -15.612  -5.631  1.00  0.78           C
ATOM    772  NE1 TRP A  52      -8.498 -16.872  -7.301  1.00  0.78           N
ATOM    773  CZ2 TRP A  52     -10.868 -17.477  -7.673  1.00  0.78           C
ATOM    774  CZ3 TRP A  52     -12.383 -16.285  -6.228  1.00  0.78           C
ATOM    775  CH2 TRP A  52     -12.156 -17.197  -7.225  1.00  0.78           C
ATOM      0  H   TRP A  52      -8.027 -12.335  -3.383  1.00  0.78           H   new
ATOM      0  HA  TRP A  52      -7.659 -12.954  -5.859  1.00  0.78           H   new
ATOM      0  HB2 TRP A  52      -7.584 -14.622  -4.258  1.00  0.78           H   new
ATOM      0  HB3 TRP A  52      -9.108 -14.453  -3.972  1.00  0.78           H   new
ATOM      0  HD1 TRP A  52      -6.929 -15.892  -6.446  1.00  0.78           H   new
ATOM      0  HE1 TRP A  52      -8.120 -17.382  -7.881  1.00  0.78           H   new
ATOM      0  HE3 TRP A  52     -11.488 -14.996  -4.952  1.00  0.78           H   new
ATOM      0  HZ2 TRP A  52     -10.715 -18.098  -8.348  1.00  0.78           H   new
ATOM      0  HZ3 TRP A  52     -13.254 -16.116  -5.949  1.00  0.78           H   new
ATOM      0  HH2 TRP A  52     -12.878 -17.639  -7.611  1.00  0.78           H   new
ATOM    786  N   HIS A  53     -10.706 -12.246  -5.201  1.00  0.82           N
ATOM    787  CA  HIS A  53     -11.928 -11.921  -5.925  1.00  0.82           C
ATOM    788  C   HIS A  53     -11.780 -10.753  -6.921  1.00  0.82           C
ATOM    789  O   HIS A  53     -12.622 -10.623  -7.815  1.00  0.82           O
ATOM    790  CB  HIS A  53     -13.113 -11.632  -4.995  1.00  0.82           C
ATOM    791  CG  HIS A  53     -13.071 -10.356  -4.203  1.00  0.82           C
ATOM    792  CD2 HIS A  53     -13.706  -9.174  -4.388  1.00  0.82           C
ATOM    793  ND1 HIS A  53     -12.344 -10.221  -3.055  1.00  0.82           N
ATOM    794  CE1 HIS A  53     -12.520  -9.029  -2.557  1.00  0.82           C
ATOM    795  NE2 HIS A  53     -13.353  -8.357  -3.342  1.00  0.82           N
ATOM      0  H   HIS A  53     -10.735 -12.172  -4.345  1.00  0.82           H   new
ATOM      0  HA  HIS A  53     -12.109 -12.726  -6.435  1.00  0.82           H   new
ATOM      0  HB2 HIS A  53     -13.921 -11.626  -5.531  1.00  0.82           H   new
ATOM      0  HB3 HIS A  53     -13.192 -12.370  -4.371  1.00  0.82           H   new
ATOM      0  HD1 HIS A  53     -11.845 -10.831  -2.712  1.00  0.82           H   new
ATOM      0  HD2 HIS A  53     -14.274  -8.956  -5.091  1.00  0.82           H   new
ATOM      0  HE1 HIS A  53     -12.127  -8.703  -1.780  1.00  0.82           H   new
ATOM    803  N   VAL A  54     -10.735  -9.910  -6.786  1.00  0.88           N
ATOM    804  CA  VAL A  54     -10.528  -8.789  -7.696  1.00  0.88           C
ATOM    805  C   VAL A  54      -9.880  -9.226  -8.998  1.00  0.88           C
ATOM    806  O   VAL A  54     -10.308  -8.802 -10.075  1.00  0.88           O
ATOM    807  CB  VAL A  54      -9.640  -7.697  -7.066  1.00  0.88           C
ATOM    808  CG1 VAL A  54      -9.321  -6.631  -8.099  1.00  0.88           C
ATOM    809  CG2 VAL A  54     -10.374  -7.071  -5.895  1.00  0.88           C
ATOM      0  H   VAL A  54     -10.140  -9.980  -6.169  1.00  0.88           H   new
ATOM      0  HA  VAL A  54     -11.412  -8.432  -7.876  1.00  0.88           H   new
ATOM      0  HB  VAL A  54      -8.811  -8.094  -6.756  1.00  0.88           H   new
ATOM      0 HG11 VAL A  54      -8.763  -5.947  -7.697  1.00  0.88           H   new
ATOM      0 HG12 VAL A  54      -8.851  -7.034  -8.846  1.00  0.88           H   new
ATOM      0 HG13 VAL A  54     -10.145  -6.230  -8.415  1.00  0.88           H   new
ATOM      0 HG21 VAL A  54      -9.819  -6.383  -5.495  1.00  0.88           H   new
ATOM      0 HG22 VAL A  54     -11.203  -6.676  -6.206  1.00  0.88           H   new
ATOM      0 HG23 VAL A  54     -10.570  -7.753  -5.233  1.00  0.88           H   new
ATOM    819  N   THR A  55      -8.835 -10.060  -8.909  1.00  0.97           N
ATOM    820  CA  THR A  55      -8.142 -10.425 -10.145  1.00  0.97           C
ATOM    821  C   THR A  55      -8.438 -11.835 -10.626  1.00  0.97           C
ATOM    822  O   THR A  55      -8.229 -12.159 -11.791  1.00  0.97           O
ATOM    823  CB  THR A  55      -6.622 -10.347  -9.968  1.00  0.97           C
ATOM    824  CG2 THR A  55      -6.280  -8.994  -9.438  1.00  0.97           C
ATOM    825  OG1 THR A  55      -6.158 -11.353  -9.040  1.00  0.97           O
ATOM      0  H   THR A  55      -8.527 -10.407  -8.185  1.00  0.97           H   new
ATOM      0  HA  THR A  55      -8.470  -9.788 -10.798  1.00  0.97           H   new
ATOM      0  HB  THR A  55      -6.193 -10.502 -10.824  1.00  0.97           H   new
ATOM      0  HG1 THR A  55      -5.343 -11.506  -9.177  1.00  0.97           H   new
ATOM      0 HG21 THR A  55      -5.320  -8.926  -9.319  1.00  0.97           H   new
ATOM      0 HG22 THR A  55      -6.577  -8.316 -10.065  1.00  0.97           H   new
ATOM      0 HG23 THR A  55      -6.721  -8.860  -8.585  1.00  0.97           H   new
ATOM    833  N   ARG A  56      -8.869 -12.694  -9.718  1.00  1.06           N
ATOM    834  CA  ARG A  56      -9.131 -14.110  -9.948  1.00  1.06           C
ATOM    835  C   ARG A  56      -7.886 -14.841 -10.461  1.00  1.06           C
ATOM    836  O   ARG A  56      -8.000 -15.917 -11.063  1.00  1.06           O
ATOM    837  CB  ARG A  56     -10.266 -14.293 -10.951  1.00  1.06           C
ATOM    838  CG  ARG A  56     -11.556 -13.552 -10.606  1.00  1.06           C
ATOM    839  CD  ARG A  56     -12.144 -13.994  -9.332  1.00  1.06           C
ATOM    840  NE  ARG A  56     -13.367 -13.245  -9.023  1.00  1.06           N
ATOM    841  CZ  ARG A  56     -14.612 -13.645  -9.346  1.00  1.06           C
ATOM    842  NH1 ARG A  56     -14.796 -14.797  -9.959  1.00  1.06           N1+
ATOM    843  NH2 ARG A  56     -15.654 -12.888  -9.047  1.00  1.06           N
ATOM      0  H   ARG A  56      -9.026 -12.457  -8.906  1.00  1.06           H   new
ATOM      0  HA  ARG A  56      -9.385 -14.493  -9.094  1.00  1.06           H   new
ATOM      0  HB2 ARG A  56      -9.961 -13.996 -11.822  1.00  1.06           H   new
ATOM      0  HB3 ARG A  56     -10.463 -15.240 -11.027  1.00  1.06           H   new
ATOM      0  HG2 ARG A  56     -11.375 -12.600 -10.561  1.00  1.06           H   new
ATOM      0  HG3 ARG A  56     -12.201 -13.685 -11.318  1.00  1.06           H   new
ATOM      0  HD2 ARG A  56     -12.345 -14.942  -9.377  1.00  1.06           H   new
ATOM      0  HD3 ARG A  56     -11.499 -13.875  -8.617  1.00  1.06           H   new
ATOM      0  HE  ARG A  56     -13.283 -12.498  -8.606  1.00  1.06           H   new
ATOM      0 HH11 ARG A  56     -14.121 -15.294 -10.153  1.00  1.06           H   new
ATOM      0 HH12 ARG A  56     -15.591 -15.052 -10.165  1.00  1.06           H   new
ATOM      0 HH21 ARG A  56     -15.538 -12.137  -8.645  1.00  1.06           H   new
ATOM      0 HH22 ARG A  56     -16.447 -13.147  -9.255  1.00  1.06           H   new
ATOM    857  N   GLY A  57      -6.699 -14.267 -10.195  1.00  1.17           N
ATOM    858  CA  GLY A  57      -5.433 -14.819 -10.656  1.00  1.17           C
ATOM    859  C   GLY A  57      -5.017 -14.302 -12.039  1.00  1.17           C
ATOM    860  O   GLY A  57      -4.000 -14.731 -12.587  1.00  1.17           O
ATOM      0  H   GLY A  57      -6.616 -13.543  -9.739  1.00  1.17           H   new
ATOM      0  HA2 GLY A  57      -4.739 -14.602 -10.014  1.00  1.17           H   new
ATOM      0  HA3 GLY A  57      -5.500 -15.786 -10.685  1.00  1.17           H   new
ATOM    864  N   ALA A  58      -5.807 -13.403 -12.623  1.00  1.27           N
ATOM    865  CA  ALA A  58      -5.493 -12.842 -13.930  1.00  1.27           C
ATOM    866  C   ALA A  58      -4.188 -12.070 -13.867  1.00  1.27           C
ATOM    867  O   ALA A  58      -3.853 -11.468 -12.846  1.00  1.27           O
ATOM    868  CB  ALA A  58      -6.604 -11.930 -14.405  1.00  1.27           C
ATOM      0  H   ALA A  58      -6.534 -13.105 -12.274  1.00  1.27           H   new
ATOM      0  HA  ALA A  58      -5.403 -13.574 -14.560  1.00  1.27           H   new
ATOM      0  HB1 ALA A  58      -6.376 -11.568 -15.275  1.00  1.27           H   new
ATOM      0  HB2 ALA A  58      -7.430 -12.434 -14.472  1.00  1.27           H   new
ATOM      0  HB3 ALA A  58      -6.719 -11.203 -13.773  1.00  1.27           H   new
ATOM    874  N   PHE A  59      -3.440 -12.075 -14.960  1.00  1.38           N
ATOM    875  CA  PHE A  59      -2.182 -11.340 -14.989  1.00  1.38           C
ATOM    876  C   PHE A  59      -2.479  -9.843 -14.972  1.00  1.38           C
ATOM    877  O   PHE A  59      -3.484  -9.404 -15.539  1.00  1.38           O
ATOM    878  CB  PHE A  59      -1.386 -11.721 -16.231  1.00  1.38           C
ATOM    879  CG  PHE A  59      -0.895 -13.156 -16.211  1.00  1.38           C
ATOM    880  CD1 PHE A  59      -1.341 -14.044 -15.240  1.00  1.38           C
ATOM    881  CD2 PHE A  59      -0.034 -13.633 -17.184  1.00  1.38           C
ATOM    882  CE1 PHE A  59      -0.933 -15.356 -15.240  1.00  1.38           C
ATOM    883  CE2 PHE A  59       0.376 -14.956 -17.187  1.00  1.38           C
ATOM    884  CZ  PHE A  59      -0.076 -15.813 -16.212  1.00  1.38           C
ATOM      0  H   PHE A  59      -3.637 -12.491 -15.687  1.00  1.38           H   new
ATOM      0  HA  PHE A  59      -1.650 -11.565 -14.210  1.00  1.38           H   new
ATOM      0  HB2 PHE A  59      -1.939 -11.586 -17.016  1.00  1.38           H   new
ATOM      0  HB3 PHE A  59      -0.624 -11.126 -16.315  1.00  1.38           H   new
ATOM      0  HD1 PHE A  59      -1.925 -13.746 -14.580  1.00  1.38           H   new
ATOM      0  HD2 PHE A  59       0.274 -13.057 -17.846  1.00  1.38           H   new
ATOM      0  HE1 PHE A  59      -1.238 -15.936 -14.580  1.00  1.38           H   new
ATOM      0  HE2 PHE A  59       0.955 -15.263 -17.846  1.00  1.38           H   new
ATOM      0  HZ  PHE A  59       0.198 -16.702 -16.210  1.00  1.38           H   new
ATOM    894  N   LEU A  60      -1.621  -9.073 -14.314  1.00  1.49           N
ATOM    895  CA  LEU A  60      -1.806  -7.619 -14.219  1.00  1.49           C
ATOM    896  C   LEU A  60      -0.743  -6.870 -14.986  1.00  1.49           C
ATOM    897  O   LEU A  60       0.342  -7.395 -15.183  1.00  1.49           O
ATOM    898  CB  LEU A  60      -1.804  -7.162 -12.759  1.00  1.49           C
ATOM    899  CG  LEU A  60      -2.858  -7.794 -11.871  1.00  1.49           C
ATOM    900  CD1 LEU A  60      -2.661  -7.283 -10.475  1.00  1.49           C
ATOM    901  CD2 LEU A  60      -4.236  -7.477 -12.389  1.00  1.49           C
ATOM      0  H   LEU A  60      -0.921  -9.369 -13.912  1.00  1.49           H   new
ATOM      0  HA  LEU A  60      -2.668  -7.417 -14.615  1.00  1.49           H   new
ATOM      0  HB2 LEU A  60      -0.931  -7.349 -12.380  1.00  1.49           H   new
ATOM      0  HB3 LEU A  60      -1.922  -6.199 -12.738  1.00  1.49           H   new
ATOM      0  HG  LEU A  60      -2.770  -8.760 -11.872  1.00  1.49           H   new
ATOM      0 HD11 LEU A  60      -3.327  -7.676  -9.889  1.00  1.49           H   new
ATOM      0 HD12 LEU A  60      -1.775  -7.524 -10.164  1.00  1.49           H   new
ATOM      0 HD13 LEU A  60      -2.754  -6.317 -10.467  1.00  1.49           H   new
ATOM      0 HD21 LEU A  60      -4.901  -7.886 -11.813  1.00  1.49           H   new
ATOM      0 HD22 LEU A  60      -4.365  -6.516 -12.398  1.00  1.49           H   new
ATOM      0 HD23 LEU A  60      -4.331  -7.824 -13.290  1.00  1.49           H   new
ATOM    913  N   VAL A  61      -1.030  -5.647 -15.423  1.00  1.61           N
ATOM    914  CA  VAL A  61       0.005  -4.884 -16.116  1.00  1.61           C
ATOM    915  C   VAL A  61       0.385  -3.591 -15.394  1.00  1.61           C
ATOM    916  O   VAL A  61      -0.473  -2.773 -15.052  1.00  1.61           O
ATOM    917  CB  VAL A  61      -0.420  -4.582 -17.566  1.00  1.61           C
ATOM    918  CG1 VAL A  61       0.647  -3.747 -18.244  1.00  1.61           C
ATOM    919  CG2 VAL A  61      -0.603  -5.898 -18.321  1.00  1.61           C
ATOM      0  H   VAL A  61      -1.789  -5.252 -15.334  1.00  1.61           H   new
ATOM      0  HA  VAL A  61       0.797  -5.443 -16.122  1.00  1.61           H   new
ATOM      0  HB  VAL A  61      -1.256  -4.090 -17.565  1.00  1.61           H   new
ATOM      0 HG11 VAL A  61       0.379  -3.557 -19.157  1.00  1.61           H   new
ATOM      0 HG12 VAL A  61       0.761  -2.913 -17.761  1.00  1.61           H   new
ATOM      0 HG13 VAL A  61       1.485  -4.235 -18.249  1.00  1.61           H   new
ATOM      0 HG21 VAL A  61      -0.871  -5.713 -19.235  1.00  1.61           H   new
ATOM      0 HG22 VAL A  61       0.233  -6.389 -18.323  1.00  1.61           H   new
ATOM      0 HG23 VAL A  61      -1.288  -6.429 -17.885  1.00  1.61           H   new
ATOM    929  N   ARG A  62       1.688  -3.422 -15.155  1.00  1.71           N
ATOM    930  CA  ARG A  62       2.219  -2.247 -14.469  1.00  1.71           C
ATOM    931  C   ARG A  62       3.162  -1.467 -15.372  1.00  1.71           C
ATOM    932  O   ARG A  62       4.284  -1.896 -15.644  1.00  1.71           O
ATOM    933  CB  ARG A  62       2.967  -2.613 -13.189  1.00  1.71           C
ATOM    934  CG  ARG A  62       2.154  -3.284 -12.114  1.00  1.71           C
ATOM    935  CD  ARG A  62       1.106  -2.416 -11.600  1.00  1.71           C
ATOM    936  NE  ARG A  62       1.603  -1.189 -10.983  1.00  1.71           N
ATOM    937  CZ  ARG A  62       1.980  -1.076  -9.698  1.00  1.71           C
ATOM    938  NH1 ARG A  62       1.936  -2.116  -8.919  1.00  1.71           N1+
ATOM    939  NH2 ARG A  62       2.381   0.087  -9.222  1.00  1.71           N
ATOM      0  H   ARG A  62       2.290  -3.990 -15.389  1.00  1.71           H   new
ATOM      0  HA  ARG A  62       1.452  -1.701 -14.237  1.00  1.71           H   new
ATOM      0  HB2 ARG A  62       3.705  -3.198 -13.423  1.00  1.71           H   new
ATOM      0  HB3 ARG A  62       3.353  -1.804 -12.819  1.00  1.71           H   new
ATOM      0  HG2 ARG A  62       1.756  -4.094 -12.469  1.00  1.71           H   new
ATOM      0  HG3 ARG A  62       2.738  -3.550 -11.387  1.00  1.71           H   new
ATOM      0  HD2 ARG A  62       0.507  -2.183 -12.326  1.00  1.71           H   new
ATOM      0  HD3 ARG A  62       0.583  -2.907 -10.947  1.00  1.71           H   new
ATOM      0  HE  ARG A  62       1.658  -0.488 -11.478  1.00  1.71           H   new
ATOM      0 HH11 ARG A  62       1.666  -2.873  -9.227  1.00  1.71           H   new
ATOM      0 HH12 ARG A  62       2.177  -2.047  -8.096  1.00  1.71           H   new
ATOM      0 HH21 ARG A  62       2.402   0.777  -9.735  1.00  1.71           H   new
ATOM      0 HH22 ARG A  62       2.621   0.155  -8.399  1.00  1.71           H   new
ATOM    953  N   ASN A  63       2.682  -0.350 -15.896  1.00  1.79           N
ATOM    954  CA  ASN A  63       3.446   0.494 -16.817  1.00  1.79           C
ATOM    955  C   ASN A  63       4.000  -0.301 -18.006  1.00  1.79           C
ATOM    956  O   ASN A  63       5.131  -0.093 -18.442  1.00  1.79           O
ATOM    957  CB  ASN A  63       4.562   1.221 -16.073  1.00  1.79           C
ATOM    958  CG  ASN A  63       4.003   2.120 -14.972  1.00  1.79           C
ATOM    959  ND2 ASN A  63       4.813   2.589 -14.032  1.00  1.79           N
ATOM    960  OD1 ASN A  63       2.796   2.396 -15.001  1.00  1.79           O
ATOM      0  H   ASN A  63       1.893  -0.052 -15.728  1.00  1.79           H   new
ATOM      0  HA  ASN A  63       2.836   1.154 -17.182  1.00  1.79           H   new
ATOM      0  HB2 ASN A  63       5.171   0.573 -15.686  1.00  1.79           H   new
ATOM      0  HB3 ASN A  63       5.076   1.755 -16.699  1.00  1.79           H   new
ATOM      0 HD21 ASN A  63       4.504   3.103 -13.416  1.00  1.79           H   new
ATOM      0 HD22 ASN A  63       5.647   2.379 -14.039  1.00  1.79           H   new
ATOM    967  N   GLY A  64       3.178  -1.208 -18.527  1.00  1.83           N
ATOM    968  CA  GLY A  64       3.510  -2.048 -19.674  1.00  1.83           C
ATOM    969  C   GLY A  64       4.070  -3.431 -19.309  1.00  1.83           C
ATOM    970  O   GLY A  64       4.109  -4.323 -20.158  1.00  1.83           O
ATOM      0  H   GLY A  64       2.391  -1.356 -18.214  1.00  1.83           H   new
ATOM      0  HA2 GLY A  64       2.714  -2.166 -20.215  1.00  1.83           H   new
ATOM      0  HA3 GLY A  64       4.160  -1.583 -20.224  1.00  1.83           H   new
ATOM    974  N   LYS A  65       4.472  -3.636 -18.057  1.00  1.82           N
ATOM    975  CA  LYS A  65       5.006  -4.933 -17.647  1.00  1.82           C
ATOM    976  C   LYS A  65       3.940  -5.886 -17.159  1.00  1.82           C
ATOM    977  O   LYS A  65       3.229  -5.588 -16.201  1.00  1.82           O
ATOM    978  CB  LYS A  65       6.019  -4.766 -16.531  1.00  1.82           C
ATOM    979  CG  LYS A  65       6.471  -6.063 -15.878  1.00  1.82           C
ATOM    980  CD  LYS A  65       7.332  -6.905 -16.765  1.00  1.82           C
ATOM    981  CE  LYS A  65       7.754  -8.172 -16.043  1.00  1.82           C
ATOM    982  NZ  LYS A  65       8.641  -9.006 -16.888  1.00  1.82           N1+
ATOM      0  H   LYS A  65       4.445  -3.043 -17.434  1.00  1.82           H   new
ATOM      0  HA  LYS A  65       5.417  -5.308 -18.442  1.00  1.82           H   new
ATOM      0  HB2 LYS A  65       6.798  -4.308 -16.884  1.00  1.82           H   new
ATOM      0  HB3 LYS A  65       5.638  -4.191 -15.849  1.00  1.82           H   new
ATOM      0  HG2 LYS A  65       6.960  -5.856 -15.066  1.00  1.82           H   new
ATOM      0  HG3 LYS A  65       5.690  -6.575 -15.616  1.00  1.82           H   new
ATOM      0  HD2 LYS A  65       6.848  -7.133 -17.574  1.00  1.82           H   new
ATOM      0  HD3 LYS A  65       8.117  -6.403 -17.035  1.00  1.82           H   new
ATOM      0  HE2 LYS A  65       8.213  -7.940 -15.220  1.00  1.82           H   new
ATOM      0  HE3 LYS A  65       6.967  -8.682 -15.795  1.00  1.82           H   new
ATOM      0  HZ1 LYS A  65       8.779  -9.790 -16.490  1.00  1.82           H   new
ATOM      0  HZ2 LYS A  65       8.258  -9.139 -17.680  1.00  1.82           H   new
ATOM      0  HZ3 LYS A  65       9.420  -8.591 -17.001  1.00  1.82           H   new
ATOM    996  N   LYS A  66       3.829  -7.042 -17.797  1.00  1.76           N
ATOM    997  CA  LYS A  66       2.835  -8.009 -17.364  1.00  1.76           C
ATOM    998  C   LYS A  66       3.385  -8.839 -16.206  1.00  1.76           C
ATOM    999  O   LYS A  66       4.461  -9.436 -16.314  1.00  1.76           O
ATOM   1000  CB  LYS A  66       2.407  -8.886 -18.537  1.00  1.76           C
ATOM   1001  CG  LYS A  66       1.288  -9.870 -18.233  1.00  1.76           C
ATOM   1002  CD  LYS A  66       0.731 -10.469 -19.536  1.00  1.76           C
ATOM   1003  CE  LYS A  66       1.781 -11.336 -20.238  1.00  1.76           C
ATOM   1004  NZ  LYS A  66       1.254 -12.001 -21.465  1.00  1.76           N1+
ATOM      0  H   LYS A  66       4.309  -7.282 -18.469  1.00  1.76           H   new
ATOM      0  HA  LYS A  66       2.047  -7.542 -17.046  1.00  1.76           H   new
ATOM      0  HB2 LYS A  66       2.125  -8.312 -19.266  1.00  1.76           H   new
ATOM      0  HB3 LYS A  66       3.179  -9.383 -18.850  1.00  1.76           H   new
ATOM      0  HG2 LYS A  66       1.620 -10.579 -17.660  1.00  1.76           H   new
ATOM      0  HG3 LYS A  66       0.578  -9.422 -17.747  1.00  1.76           H   new
ATOM      0  HD2 LYS A  66      -0.055 -11.003 -19.340  1.00  1.76           H   new
ATOM      0  HD3 LYS A  66       0.448  -9.755 -20.129  1.00  1.76           H   new
ATOM      0  HE2 LYS A  66       2.543 -10.785 -20.476  1.00  1.76           H   new
ATOM      0  HE3 LYS A  66       2.101 -12.012 -19.621  1.00  1.76           H   new
ATOM      0  HZ1 LYS A  66       1.930 -12.346 -21.929  1.00  1.76           H   new
ATOM      0  HZ2 LYS A  66       0.692 -12.651 -21.233  1.00  1.76           H   new
ATOM      0  HZ3 LYS A  66       0.825 -11.403 -21.966  1.00  1.76           H   new
ATOM   1018  N   LEU A  67       2.643  -8.854 -15.105  1.00  1.67           N
ATOM   1019  CA  LEU A  67       3.022  -9.560 -13.901  1.00  1.67           C
ATOM   1020  C   LEU A  67       2.193 -10.820 -13.705  1.00  1.67           C
ATOM   1021  O   LEU A  67       0.964 -10.830 -13.855  1.00  1.67           O
ATOM   1022  CB  LEU A  67       2.838  -8.663 -12.679  1.00  1.67           C
ATOM   1023  CG  LEU A  67       3.586  -7.340 -12.663  1.00  1.67           C
ATOM   1024  CD1 LEU A  67       3.201  -6.611 -11.402  1.00  1.67           C
ATOM   1025  CD2 LEU A  67       5.093  -7.577 -12.720  1.00  1.67           C
ATOM      0  H   LEU A  67       1.890  -8.444 -15.041  1.00  1.67           H   new
ATOM      0  HA  LEU A  67       3.955  -9.808 -13.998  1.00  1.67           H   new
ATOM      0  HB2 LEU A  67       1.891  -8.473 -12.586  1.00  1.67           H   new
ATOM      0  HB3 LEU A  67       3.104  -9.167 -11.894  1.00  1.67           H   new
ATOM      0  HG  LEU A  67       3.351  -6.807 -13.439  1.00  1.67           H   new
ATOM      0 HD11 LEU A  67       3.665  -5.760 -11.365  1.00  1.67           H   new
ATOM      0 HD12 LEU A  67       2.243  -6.457 -11.397  1.00  1.67           H   new
ATOM      0 HD13 LEU A  67       3.446  -7.146 -10.631  1.00  1.67           H   new
ATOM      0 HD21 LEU A  67       5.555  -6.724 -12.709  1.00  1.67           H   new
ATOM      0 HD22 LEU A  67       5.367  -8.103 -11.953  1.00  1.67           H   new
ATOM      0 HD23 LEU A  67       5.315  -8.054 -13.535  1.00  1.67           H   new
ATOM   1037  N   VAL A  68       2.871 -11.864 -13.274  1.00  1.59           N
ATOM   1038  CA  VAL A  68       2.273 -13.162 -13.036  1.00  1.59           C
ATOM   1039  C   VAL A  68       2.168 -13.432 -11.528  1.00  1.59           C
ATOM   1040  O   VAL A  68       3.116 -13.110 -10.794  1.00  1.59           O
ATOM   1041  CB  VAL A  68       3.148 -14.229 -13.707  1.00  1.59           C
ATOM   1042  CG1 VAL A  68       2.590 -15.607 -13.470  1.00  1.59           C
ATOM   1043  CG2 VAL A  68       3.244 -13.923 -15.178  1.00  1.59           C
ATOM      0  H   VAL A  68       3.714 -11.838 -13.107  1.00  1.59           H   new
ATOM      0  HA  VAL A  68       1.378 -13.186 -13.408  1.00  1.59           H   new
ATOM      0  HB  VAL A  68       4.037 -14.212 -13.319  1.00  1.59           H   new
ATOM      0 HG11 VAL A  68       3.157 -16.265 -13.902  1.00  1.59           H   new
ATOM      0 HG12 VAL A  68       2.558 -15.784 -12.517  1.00  1.59           H   new
ATOM      0 HG13 VAL A  68       1.694 -15.661 -13.838  1.00  1.59           H   new
ATOM      0 HG21 VAL A  68       3.796 -14.592 -15.613  1.00  1.59           H   new
ATOM      0 HG22 VAL A  68       2.356 -13.932 -15.569  1.00  1.59           H   new
ATOM      0 HG23 VAL A  68       3.642 -13.047 -15.301  1.00  1.59           H   new
ATOM   1053  N   PRO A  69       1.022 -13.923 -11.008  1.00  1.52           N
ATOM   1054  CA  PRO A  69       0.864 -14.272  -9.618  1.00  1.52           C
ATOM   1055  C   PRO A  69       1.955 -15.262  -9.264  1.00  1.52           C
ATOM   1056  O   PRO A  69       2.213 -16.196 -10.024  1.00  1.52           O
ATOM   1057  CB  PRO A  69      -0.492 -14.974  -9.586  1.00  1.52           C
ATOM   1058  CG  PRO A  69      -1.249 -14.397 -10.740  1.00  1.52           C
ATOM   1059  CD  PRO A  69      -0.195 -14.145 -11.822  1.00  1.52           C
ATOM      0  HA  PRO A  69       0.914 -13.521  -9.006  1.00  1.52           H   new
ATOM      0  HB2 PRO A  69      -0.393 -15.935  -9.675  1.00  1.52           H   new
ATOM      0  HB3 PRO A  69      -0.952 -14.813  -8.747  1.00  1.52           H   new
ATOM      0  HG2 PRO A  69      -1.933 -15.010 -11.052  1.00  1.52           H   new
ATOM      0  HG3 PRO A  69      -1.698 -13.575 -10.489  1.00  1.52           H   new
ATOM      0  HD2 PRO A  69      -0.100 -14.902 -12.421  1.00  1.52           H   new
ATOM      0  HD3 PRO A  69      -0.412 -13.375 -12.370  1.00  1.52           H   new
ATOM   1067  N   SER A  70       2.565 -15.090  -8.117  1.00  1.48           N
ATOM   1068  CA  SER A  70       3.608 -15.997  -7.655  1.00  1.48           C
ATOM   1069  C   SER A  70       3.122 -16.823  -6.478  1.00  1.48           C
ATOM   1070  O   SER A  70       3.577 -17.944  -6.245  1.00  1.48           O
ATOM   1071  CB  SER A  70       4.843 -15.221  -7.312  1.00  1.48           C
ATOM   1072  OG  SER A  70       5.381 -14.628  -8.469  1.00  1.48           O
ATOM      0  H   SER A  70       2.392 -14.445  -7.575  1.00  1.48           H   new
ATOM      0  HA  SER A  70       3.828 -16.616  -8.369  1.00  1.48           H   new
ATOM      0  HB2 SER A  70       4.632 -14.537  -6.658  1.00  1.48           H   new
ATOM      0  HB3 SER A  70       5.500 -15.808  -6.906  1.00  1.48           H   new
ATOM      0  HG  SER A  70       6.071 -14.194  -8.267  1.00  1.48           H   new
ATOM   1078  N   TRP A  71       2.184 -16.250  -5.747  1.00  1.45           N
ATOM   1079  CA  TRP A  71       1.602 -16.860  -4.566  1.00  1.45           C
ATOM   1080  C   TRP A  71       0.155 -16.464  -4.491  1.00  1.45           C
ATOM   1081  O   TRP A  71      -0.209 -15.340  -4.826  1.00  1.45           O
ATOM   1082  CB  TRP A  71       2.309 -16.419  -3.283  1.00  1.45           C
ATOM   1083  CG  TRP A  71       1.632 -16.921  -2.049  1.00  1.45           C
ATOM   1084  CD1 TRP A  71       1.875 -18.071  -1.365  1.00  1.45           C
ATOM   1085  CD2 TRP A  71       0.524 -16.277  -1.373  1.00  1.45           C
ATOM   1086  CE2 TRP A  71       0.164 -17.093  -0.309  1.00  1.45           C
ATOM   1087  CE3 TRP A  71      -0.188 -15.100  -1.602  1.00  1.45           C
ATOM   1088  NE1 TRP A  71       1.001 -18.182  -0.308  1.00  1.45           N
ATOM   1089  CZ2 TRP A  71      -0.878 -16.769   0.531  1.00  1.45           C
ATOM   1090  CZ3 TRP A  71      -1.223 -14.784  -0.764  1.00  1.45           C
ATOM   1091  CH2 TRP A  71      -1.561 -15.593   0.281  1.00  1.45           C
ATOM      0  H   TRP A  71       1.859 -15.475  -5.928  1.00  1.45           H   new
ATOM      0  HA  TRP A  71       1.701 -17.822  -4.640  1.00  1.45           H   new
ATOM      0  HB2 TRP A  71       3.225 -16.738  -3.297  1.00  1.45           H   new
ATOM      0  HB3 TRP A  71       2.346 -15.450  -3.255  1.00  1.45           H   new
ATOM      0  HD1 TRP A  71       2.534 -18.691  -1.580  1.00  1.45           H   new
ATOM      0  HE1 TRP A  71       0.982 -18.827   0.260  1.00  1.45           H   new
ATOM      0  HE3 TRP A  71       0.036 -14.541  -2.310  1.00  1.45           H   new
ATOM      0  HZ2 TRP A  71      -1.114 -17.321   1.241  1.00  1.45           H   new
ATOM      0  HZ3 TRP A  71      -1.705 -14.002  -0.910  1.00  1.45           H   new
ATOM      0  HH2 TRP A  71      -2.265 -15.349   0.837  1.00  1.45           H   new
ATOM   1102  N   ALA A  72      -0.688 -17.373  -4.061  1.00  1.42           N
ATOM   1103  CA  ALA A  72      -2.078 -17.014  -3.910  1.00  1.42           C
ATOM   1104  C   ALA A  72      -2.789 -17.961  -2.984  1.00  1.42           C
ATOM   1105  O   ALA A  72      -2.343 -19.091  -2.776  1.00  1.42           O
ATOM   1106  CB  ALA A  72      -2.757 -16.982  -5.250  1.00  1.42           C
ATOM      0  H   ALA A  72      -0.486 -18.183  -3.855  1.00  1.42           H   new
ATOM      0  HA  ALA A  72      -2.117 -16.128  -3.517  1.00  1.42           H   new
ATOM      0  HB1 ALA A  72      -3.689 -16.740  -5.135  1.00  1.42           H   new
ATOM      0  HB2 ALA A  72      -2.321 -16.328  -5.818  1.00  1.42           H   new
ATOM      0  HB3 ALA A  72      -2.700 -17.858  -5.663  1.00  1.42           H   new
ATOM   1112  N   SER A  73      -3.902 -17.477  -2.442  1.00  1.37           N
ATOM   1113  CA  SER A  73      -4.803 -18.270  -1.636  1.00  1.37           C
ATOM   1114  C   SER A  73      -6.264 -17.843  -1.730  1.00  1.37           C
ATOM   1115  O   SER A  73      -6.652 -16.761  -1.279  1.00  1.37           O
ATOM   1116  CB  SER A  73      -4.393 -18.216  -0.193  1.00  1.37           C
ATOM   1117  OG  SER A  73      -5.347 -18.892   0.597  1.00  1.37           O
ATOM      0  H   SER A  73      -4.154 -16.660  -2.538  1.00  1.37           H   new
ATOM      0  HA  SER A  73      -4.739 -19.170  -1.992  1.00  1.37           H   new
ATOM      0  HB2 SER A  73      -3.520 -18.623  -0.080  1.00  1.37           H   new
ATOM      0  HB3 SER A  73      -4.316 -17.293   0.096  1.00  1.37           H   new
ATOM      0  HG  SER A  73      -5.645 -19.553   0.173  1.00  1.37           H   new
ATOM   1123  N   VAL A  74      -7.100 -18.721  -2.261  1.00  1.29           N
ATOM   1124  CA  VAL A  74      -8.521 -18.455  -2.424  1.00  1.29           C
ATOM   1125  C   VAL A  74      -9.158 -18.436  -1.049  1.00  1.29           C
ATOM   1126  O   VAL A  74     -10.040 -17.629  -0.767  1.00  1.29           O
ATOM   1127  CB  VAL A  74      -9.205 -19.491  -3.314  1.00  1.29           C
ATOM   1128  CG1 VAL A  74     -10.698 -19.230  -3.355  1.00  1.29           C
ATOM   1129  CG2 VAL A  74      -8.631 -19.421  -4.657  1.00  1.29           C
ATOM      0  H   VAL A  74      -6.857 -19.497  -2.540  1.00  1.29           H   new
ATOM      0  HA  VAL A  74      -8.631 -17.598  -2.865  1.00  1.29           H   new
ATOM      0  HB  VAL A  74      -9.062 -20.381  -2.955  1.00  1.29           H   new
ATOM      0 HG11 VAL A  74     -11.127 -19.891  -3.921  1.00  1.29           H   new
ATOM      0 HG12 VAL A  74     -11.062 -19.289  -2.458  1.00  1.29           H   new
ATOM      0 HG13 VAL A  74     -10.862 -18.343  -3.712  1.00  1.29           H   new
ATOM      0 HG21 VAL A  74      -9.061 -20.077  -5.228  1.00  1.29           H   new
ATOM      0 HG22 VAL A  74      -8.770 -18.534  -5.023  1.00  1.29           H   new
ATOM      0 HG23 VAL A  74      -7.680 -19.606  -4.613  1.00  1.29           H   new
ATOM   1139  N   LYS A  75      -8.707 -19.359  -0.197  1.00  1.20           N
ATOM   1140  CA  LYS A  75      -9.196 -19.504   1.165  1.00  1.20           C
ATOM   1141  C   LYS A  75      -9.002 -18.209   1.966  1.00  1.20           C
ATOM   1142  O   LYS A  75      -9.906 -17.803   2.697  1.00  1.20           O
ATOM   1143  CB  LYS A  75      -8.453 -20.669   1.839  1.00  1.20           C
ATOM   1144  CG  LYS A  75      -8.836 -22.076   1.313  1.00  1.20           C
ATOM   1145  CD  LYS A  75      -7.965 -23.193   1.950  1.00  1.20           C
ATOM   1146  CE  LYS A  75      -8.392 -24.598   1.473  1.00  1.20           C
ATOM   1147  NZ  LYS A  75      -7.487 -25.696   1.994  1.00  1.20           N1+
ATOM      0  H   LYS A  75      -8.096 -19.927  -0.404  1.00  1.20           H   new
ATOM      0  HA  LYS A  75     -10.148 -19.691   1.141  1.00  1.20           H   new
ATOM      0  HB2 LYS A  75      -7.499 -20.541   1.718  1.00  1.20           H   new
ATOM      0  HB3 LYS A  75      -8.625 -20.637   2.793  1.00  1.20           H   new
ATOM      0  HG2 LYS A  75      -9.771 -22.248   1.504  1.00  1.20           H   new
ATOM      0  HG3 LYS A  75      -8.735 -22.098   0.349  1.00  1.20           H   new
ATOM      0  HD2 LYS A  75      -7.033 -23.044   1.724  1.00  1.20           H   new
ATOM      0  HD3 LYS A  75      -8.034 -23.145   2.916  1.00  1.20           H   new
ATOM      0  HE2 LYS A  75      -9.302 -24.770   1.762  1.00  1.20           H   new
ATOM      0  HE3 LYS A  75      -8.394 -24.619   0.503  1.00  1.20           H   new
ATOM      0  HZ1 LYS A  75      -7.922 -26.472   1.976  1.00  1.20           H   new
ATOM      0  HZ2 LYS A  75      -6.761 -25.751   1.482  1.00  1.20           H   new
ATOM      0  HZ3 LYS A  75      -7.246 -25.510   2.830  1.00  1.20           H   new
ATOM   1161  N   GLU A  76      -7.858 -17.522   1.782  1.00  1.11           N
ATOM   1162  CA  GLU A  76      -7.654 -16.238   2.464  1.00  1.11           C
ATOM   1163  C   GLU A  76      -8.060 -15.055   1.570  1.00  1.11           C
ATOM   1164  O   GLU A  76      -8.103 -13.907   2.030  1.00  1.11           O
ATOM   1165  CB  GLU A  76      -6.195 -16.064   2.897  1.00  1.11           C
ATOM   1166  CG  GLU A  76      -5.677 -17.127   3.870  1.00  1.11           C
ATOM   1167  CD  GLU A  76      -6.376 -17.139   5.212  1.00  1.11           C
ATOM   1168  OE1 GLU A  76      -6.795 -16.098   5.657  1.00  1.11           O
ATOM   1169  OE2 GLU A  76      -6.480 -18.196   5.794  1.00  1.11           O1-
ATOM      0  H   GLU A  76      -7.208 -17.777   1.280  1.00  1.11           H   new
ATOM      0  HA  GLU A  76      -8.221 -16.247   3.251  1.00  1.11           H   new
ATOM      0  HB2 GLU A  76      -5.634 -16.069   2.106  1.00  1.11           H   new
ATOM      0  HB3 GLU A  76      -6.096 -15.192   3.310  1.00  1.11           H   new
ATOM      0  HG2 GLU A  76      -5.774 -18.000   3.459  1.00  1.11           H   new
ATOM      0  HG3 GLU A  76      -4.728 -16.984   4.013  1.00  1.11           H   new
ATOM   1176  N   ASP A  77      -8.412 -15.356   0.312  1.00  1.04           N
ATOM   1177  CA  ASP A  77      -8.764 -14.396  -0.731  1.00  1.04           C
ATOM   1178  C   ASP A  77      -7.640 -13.430  -1.054  1.00  1.04           C
ATOM   1179  O   ASP A  77      -7.890 -12.263  -1.315  1.00  1.04           O
ATOM   1180  CB  ASP A  77     -10.007 -13.583  -0.318  1.00  1.04           C
ATOM   1181  CG  ASP A  77     -10.660 -12.801  -1.484  1.00  1.04           C
ATOM   1182  OD1 ASP A  77     -10.534 -13.193  -2.604  1.00  1.04           O
ATOM   1183  OD2 ASP A  77     -11.262 -11.801  -1.238  1.00  1.04           O1-
ATOM      0  H   ASP A  77      -8.452 -16.169   0.036  1.00  1.04           H   new
ATOM      0  HA  ASP A  77      -8.946 -14.920  -1.527  1.00  1.04           H   new
ATOM      0  HB2 ASP A  77     -10.664 -14.185   0.064  1.00  1.04           H   new
ATOM      0  HB3 ASP A  77      -9.756 -12.957   0.379  1.00  1.04           H   new
ATOM   1188  N   LEU A  78      -6.414 -13.937  -1.138  1.00  1.00           N
ATOM   1189  CA  LEU A  78      -5.242 -13.107  -1.421  1.00  1.00           C
ATOM   1190  C   LEU A  78      -4.384 -13.537  -2.607  1.00  1.00           C
ATOM   1191  O   LEU A  78      -4.164 -14.730  -2.825  1.00  1.00           O
ATOM   1192  CB  LEU A  78      -4.364 -13.115  -0.195  1.00  1.00           C
ATOM   1193  CG  LEU A  78      -4.961 -12.564   1.015  1.00  1.00           C
ATOM   1194  CD1 LEU A  78      -4.015 -12.844   2.179  1.00  1.00           C
ATOM   1195  CD2 LEU A  78      -5.248 -11.087   0.740  1.00  1.00           C
ATOM      0  H   LEU A  78      -6.236 -14.772  -1.033  1.00  1.00           H   new
ATOM      0  HA  LEU A  78      -5.594 -12.234  -1.655  1.00  1.00           H   new
ATOM      0  HB2 LEU A  78      -4.096 -14.030  -0.016  1.00  1.00           H   new
ATOM      0  HB3 LEU A  78      -3.556 -12.616  -0.393  1.00  1.00           H   new
ATOM      0  HG  LEU A  78      -5.806 -12.970   1.263  1.00  1.00           H   new
ATOM      0 HD11 LEU A  78      -4.393 -12.485   2.997  1.00  1.00           H   new
ATOM      0 HD12 LEU A  78      -3.892 -13.802   2.273  1.00  1.00           H   new
ATOM      0 HD13 LEU A  78      -3.158 -12.424   2.008  1.00  1.00           H   new
ATOM      0 HD21 LEU A  78      -5.648 -10.683   1.526  1.00  1.00           H   new
ATOM      0 HD22 LEU A  78      -4.419 -10.630   0.528  1.00  1.00           H   new
ATOM      0 HD23 LEU A  78      -5.859 -11.010  -0.009  1.00  1.00           H   new
ATOM   1207  N   VAL A  79      -3.855 -12.557  -3.349  1.00  0.99           N
ATOM   1208  CA  VAL A  79      -2.932 -12.862  -4.451  1.00  0.99           C
ATOM   1209  C   VAL A  79      -1.684 -11.972  -4.436  1.00  0.99           C
ATOM   1210  O   VAL A  79      -1.788 -10.753  -4.293  1.00  0.99           O
ATOM   1211  CB  VAL A  79      -3.618 -12.681  -5.819  1.00  0.99           C
ATOM   1212  CG1 VAL A  79      -2.642 -13.071  -6.932  1.00  0.99           C
ATOM   1213  CG2 VAL A  79      -4.872 -13.489  -5.875  1.00  0.99           C
ATOM      0  H   VAL A  79      -4.015 -11.720  -3.233  1.00  0.99           H   new
ATOM      0  HA  VAL A  79      -2.668 -13.786  -4.320  1.00  0.99           H   new
ATOM      0  HB  VAL A  79      -3.865 -11.751  -5.944  1.00  0.99           H   new
ATOM      0 HG11 VAL A  79      -3.072 -12.958  -7.794  1.00  0.99           H   new
ATOM      0 HG12 VAL A  79      -1.856 -12.505  -6.886  1.00  0.99           H   new
ATOM      0 HG13 VAL A  79      -2.379 -13.998  -6.822  1.00  0.99           H   new
ATOM      0 HG21 VAL A  79      -5.296 -13.369  -6.739  1.00  0.99           H   new
ATOM      0 HG22 VAL A  79      -4.659 -14.427  -5.748  1.00  0.99           H   new
ATOM      0 HG23 VAL A  79      -5.477 -13.197  -5.175  1.00  0.99           H   new
ATOM   1223  N   ALA A  80      -0.499 -12.566  -4.590  1.00  1.03           N
ATOM   1224  CA  ALA A  80       0.729 -11.779  -4.695  1.00  1.03           C
ATOM   1225  C   ALA A  80       1.346 -11.982  -6.081  1.00  1.03           C
ATOM   1226  O   ALA A  80       1.420 -13.115  -6.573  1.00  1.03           O
ATOM   1227  CB  ALA A  80       1.717 -12.152  -3.615  1.00  1.03           C
ATOM      0  H   ALA A  80      -0.386 -13.417  -4.636  1.00  1.03           H   new
ATOM      0  HA  ALA A  80       0.507 -10.843  -4.574  1.00  1.03           H   new
ATOM      0  HB1 ALA A  80       2.519 -11.615  -3.710  1.00  1.03           H   new
ATOM      0  HB2 ALA A  80       1.321 -11.990  -2.744  1.00  1.03           H   new
ATOM      0  HB3 ALA A  80       1.946 -13.091  -3.696  1.00  1.03           H   new
ATOM   1233  N   TYR A  81       1.834 -10.887  -6.674  1.00  1.09           N
ATOM   1234  CA  TYR A  81       2.440 -10.870  -8.005  1.00  1.09           C
ATOM   1235  C   TYR A  81       3.888 -10.413  -7.989  1.00  1.09           C
ATOM   1236  O   TYR A  81       4.248  -9.411  -7.359  1.00  1.09           O
ATOM   1237  CB  TYR A  81       1.671  -9.897  -8.895  1.00  1.09           C
ATOM   1238  CG  TYR A  81       0.270 -10.230  -9.209  1.00  1.09           C
ATOM   1239  CD1 TYR A  81      -0.732 -10.017  -8.276  1.00  1.09           C
ATOM   1240  CD2 TYR A  81      -0.039 -10.678 -10.458  1.00  1.09           C
ATOM   1241  CE1 TYR A  81      -2.031 -10.305  -8.611  1.00  1.09           C
ATOM   1242  CE2 TYR A  81      -1.326 -10.949 -10.780  1.00  1.09           C
ATOM   1243  CZ  TYR A  81      -2.323 -10.779  -9.858  1.00  1.09           C
ATOM   1244  OH  TYR A  81      -3.616 -11.082 -10.202  1.00  1.09           O
ATOM      0  H   TYR A  81       1.820 -10.113  -6.300  1.00  1.09           H   new
ATOM      0  HA  TYR A  81       2.405 -11.781  -8.337  1.00  1.09           H   new
ATOM      0  HB2 TYR A  81       1.684  -9.026  -8.469  1.00  1.09           H   new
ATOM      0  HB3 TYR A  81       2.154  -9.810  -9.732  1.00  1.09           H   new
ATOM      0  HD1 TYR A  81      -0.527  -9.683  -7.433  1.00  1.09           H   new
ATOM      0  HD2 TYR A  81       0.634 -10.798 -11.089  1.00  1.09           H   new
ATOM      0  HE1 TYR A  81      -2.711 -10.178  -7.990  1.00  1.09           H   new
ATOM      0  HE2 TYR A  81      -1.534 -11.253 -11.634  1.00  1.09           H   new
ATOM      0  HH  TYR A  81      -3.683 -11.116 -11.039  1.00  1.09           H   new
ATOM   1254  N   GLY A  82       4.727 -11.127  -8.730  1.00  1.15           N
ATOM   1255  CA  GLY A  82       6.147 -10.771  -8.828  1.00  1.15           C
ATOM   1256  C   GLY A  82       6.997 -11.279  -7.650  1.00  1.15           C
ATOM   1257  O   GLY A  82       8.202 -11.025  -7.589  1.00  1.15           O
ATOM      0  H   GLY A  82       4.499 -11.821  -9.185  1.00  1.15           H   new
ATOM      0  HA2 GLY A  82       6.506 -11.131  -9.654  1.00  1.15           H   new
ATOM      0  HA3 GLY A  82       6.227  -9.806  -8.881  1.00  1.15           H   new
ATOM   1261  N   GLY A  83       6.371 -11.989  -6.721  1.00  1.19           N
ATOM   1262  CA  GLY A  83       7.047 -12.511  -5.540  1.00  1.19           C
ATOM   1263  C   GLY A  83       6.066 -13.053  -4.504  1.00  1.19           C
ATOM   1264  O   GLY A  83       4.849 -12.995  -4.681  1.00  1.19           O
ATOM      0  H   GLY A  83       5.534 -12.184  -6.758  1.00  1.19           H   new
ATOM      0  HA2 GLY A  83       7.658 -13.217  -5.805  1.00  1.19           H   new
ATOM      0  HA3 GLY A  83       7.582 -11.808  -5.139  1.00  1.19           H   new
ATOM   1268  N   SER A  84       6.613 -13.592  -3.422  1.00  1.19           N
ATOM   1269  CA  SER A  84       5.821 -14.189  -2.351  1.00  1.19           C
ATOM   1270  C   SER A  84       5.078 -13.128  -1.573  1.00  1.19           C
ATOM   1271  O   SER A  84       5.445 -11.961  -1.621  1.00  1.19           O
ATOM   1272  CB  SER A  84       6.735 -14.907  -1.387  1.00  1.19           C
ATOM   1273  OG  SER A  84       7.507 -13.980  -0.673  1.00  1.19           O
ATOM      0  H   SER A  84       7.462 -13.623  -3.286  1.00  1.19           H   new
ATOM      0  HA  SER A  84       5.188 -14.802  -2.756  1.00  1.19           H   new
ATOM      0  HB2 SER A  84       6.211 -15.444  -0.772  1.00  1.19           H   new
ATOM      0  HB3 SER A  84       7.314 -15.516  -1.872  1.00  1.19           H   new
ATOM      0  HG  SER A  84       8.011 -14.387  -0.139  1.00  1.19           H   new
ATOM   1279  N   TRP A  85       4.076 -13.541  -0.810  1.00  1.15           N
ATOM   1280  CA  TRP A  85       3.351 -12.617   0.052  1.00  1.15           C
ATOM   1281  C   TRP A  85       4.317 -11.943   1.033  1.00  1.15           C
ATOM   1282  O   TRP A  85       5.082 -12.651   1.681  1.00  1.15           O
ATOM   1283  CB  TRP A  85       2.279 -13.395   0.836  1.00  1.15           C
ATOM   1284  CG  TRP A  85       1.427 -12.548   1.683  1.00  1.15           C
ATOM   1285  CD1 TRP A  85       1.620 -12.307   2.983  1.00  1.15           C
ATOM   1286  CD2 TRP A  85       0.253 -11.796   1.309  1.00  1.15           C
ATOM   1287  CE2 TRP A  85      -0.171 -11.132   2.443  1.00  1.15           C
ATOM   1288  CE3 TRP A  85      -0.448 -11.624   0.120  1.00  1.15           C
ATOM   1289  NE1 TRP A  85       0.671 -11.455   3.453  1.00  1.15           N
ATOM   1290  CZ2 TRP A  85      -1.253 -10.302   2.433  1.00  1.15           C
ATOM   1291  CZ3 TRP A  85      -1.513 -10.769   0.103  1.00  1.15           C
ATOM   1292  CH2 TRP A  85      -1.897 -10.120   1.239  1.00  1.15           C
ATOM      0  H   TRP A  85       3.799 -14.354  -0.776  1.00  1.15           H   new
ATOM      0  HA  TRP A  85       2.930 -11.934  -0.492  1.00  1.15           H   new
ATOM      0  HB2 TRP A  85       1.718 -13.877   0.208  1.00  1.15           H   new
ATOM      0  HB3 TRP A  85       2.716 -14.058   1.393  1.00  1.15           H   new
ATOM      0  HD1 TRP A  85       2.307 -12.671   3.494  1.00  1.15           H   new
ATOM      0  HE1 TRP A  85       0.614 -11.167   4.262  1.00  1.15           H   new
ATOM      0  HE3 TRP A  85      -0.196 -12.083  -0.649  1.00  1.15           H   new
ATOM      0  HZ2 TRP A  85      -1.542  -9.876   3.208  1.00  1.15           H   new
ATOM      0  HZ3 TRP A  85      -1.980 -10.628  -0.689  1.00  1.15           H   new
ATOM      0  HH2 TRP A  85      -2.619  -9.535   1.201  1.00  1.15           H   new
ATOM   1303  N   LYS A  86       4.291 -10.597   1.138  1.00  1.09           N
ATOM   1304  CA  LYS A  86       5.165  -9.851   2.067  1.00  1.09           C
ATOM   1305  C   LYS A  86       4.449  -9.115   3.227  1.00  1.09           C
ATOM   1306  O   LYS A  86       5.085  -8.416   4.024  1.00  1.09           O
ATOM   1307  CB  LYS A  86       5.998  -8.817   1.308  1.00  1.09           C
ATOM   1308  CG  LYS A  86       6.931  -9.369   0.234  1.00  1.09           C
ATOM   1309  CD  LYS A  86       8.034 -10.240   0.836  1.00  1.09           C
ATOM   1310  CE  LYS A  86       9.031 -10.690  -0.226  1.00  1.09           C
ATOM   1311  NZ  LYS A  86      10.156 -11.499   0.364  1.00  1.09           N1+
ATOM      0  H   LYS A  86       3.768 -10.096   0.674  1.00  1.09           H   new
ATOM      0  HA  LYS A  86       5.711 -10.544   2.470  1.00  1.09           H   new
ATOM      0  HB2 LYS A  86       5.393  -8.183   0.892  1.00  1.09           H   new
ATOM      0  HB3 LYS A  86       6.530  -8.322   1.950  1.00  1.09           H   new
ATOM      0  HG2 LYS A  86       6.418  -9.890  -0.403  1.00  1.09           H   new
ATOM      0  HG3 LYS A  86       7.331  -8.634  -0.257  1.00  1.09           H   new
ATOM      0  HD2 LYS A  86       8.498  -9.744   1.528  1.00  1.09           H   new
ATOM      0  HD3 LYS A  86       7.639 -11.017   1.261  1.00  1.09           H   new
ATOM      0  HE2 LYS A  86       8.571 -11.218  -0.897  1.00  1.09           H   new
ATOM      0  HE3 LYS A  86       9.395  -9.912  -0.677  1.00  1.09           H   new
ATOM      0  HZ1 LYS A  86      10.717 -11.744  -0.282  1.00  1.09           H   new
ATOM      0  HZ2 LYS A  86      10.592 -11.008   0.964  1.00  1.09           H   new
ATOM      0  HZ3 LYS A  86       9.825 -12.224   0.759  1.00  1.09           H   new
ATOM   1325  N   LEU A  87       3.141  -9.243   3.355  1.00  1.02           N
ATOM   1326  CA  LEU A  87       2.482  -8.435   4.380  1.00  1.02           C
ATOM   1327  C   LEU A  87       2.324  -9.180   5.727  1.00  1.02           C
ATOM   1328  O   LEU A  87       1.367  -9.936   5.931  1.00  1.02           O
ATOM   1329  CB  LEU A  87       1.118  -7.965   3.851  1.00  1.02           C
ATOM   1330  CG  LEU A  87       1.164  -7.247   2.456  1.00  1.02           C
ATOM   1331  CD1 LEU A  87      -0.228  -6.871   2.001  1.00  1.02           C
ATOM   1332  CD2 LEU A  87       2.025  -6.041   2.539  1.00  1.02           C
ATOM      0  H   LEU A  87       2.634  -9.760   2.890  1.00  1.02           H   new
ATOM      0  HA  LEU A  87       3.049  -7.669   4.564  1.00  1.02           H   new
ATOM      0  HB2 LEU A  87       0.529  -8.733   3.786  1.00  1.02           H   new
ATOM      0  HB3 LEU A  87       0.725  -7.360   4.499  1.00  1.02           H   new
ATOM      0  HG  LEU A  87       1.539  -7.859   1.803  1.00  1.02           H   new
ATOM      0 HD11 LEU A  87      -0.179  -6.429   1.139  1.00  1.02           H   new
ATOM      0 HD12 LEU A  87      -0.770  -7.671   1.923  1.00  1.02           H   new
ATOM      0 HD13 LEU A  87      -0.629  -6.271   2.649  1.00  1.02           H   new
ATOM      0 HD21 LEU A  87       2.050  -5.601   1.675  1.00  1.02           H   new
ATOM      0 HD22 LEU A  87       1.665  -5.431   3.202  1.00  1.02           H   new
ATOM      0 HD23 LEU A  87       2.924  -6.302   2.795  1.00  1.02           H   new
ATOM   1344  N   ASP A  88       3.283  -8.945   6.638  1.00  0.96           N
ATOM   1345  CA  ASP A  88       3.325  -9.591   7.980  1.00  0.96           C
ATOM   1346  C   ASP A  88       2.489  -9.000   9.123  1.00  0.96           C
ATOM   1347  O   ASP A  88       2.240  -9.698  10.107  1.00  0.96           O
ATOM   1348  CB  ASP A  88       4.736  -9.725   8.556  1.00  0.96           C
ATOM   1349  CG  ASP A  88       5.586 -10.797   7.944  1.00  0.96           C
ATOM   1350  OD1 ASP A  88       5.197 -11.970   8.093  1.00  0.96           O
ATOM   1351  OD2 ASP A  88       6.598 -10.489   7.364  1.00  0.96           O1-
ATOM      0  H   ASP A  88       3.936  -8.403   6.499  1.00  0.96           H   new
ATOM      0  HA  ASP A  88       2.922 -10.435   7.725  1.00  0.96           H   new
ATOM      0  HB2 ASP A  88       5.192  -8.875   8.453  1.00  0.96           H   new
ATOM      0  HB3 ASP A  88       4.664  -9.895   9.508  1.00  0.96           H   new
ATOM   1356  N   GLY A  89       2.131  -7.727   9.070  1.00  0.91           N
ATOM   1357  CA  GLY A  89       1.433  -7.146  10.216  1.00  0.91           C
ATOM   1358  C   GLY A  89       0.109  -7.870  10.432  1.00  0.91           C
ATOM   1359  O   GLY A  89      -0.450  -8.418   9.493  1.00  0.91           O
ATOM      0  H   GLY A  89       2.273  -7.195   8.409  1.00  0.91           H   new
ATOM      0  HA2 GLY A  89       1.984  -7.217  11.011  1.00  0.91           H   new
ATOM      0  HA3 GLY A  89       1.274  -6.201  10.064  1.00  0.91           H   new
ATOM   1363  N   ARG A  90      -0.419  -7.873  11.655  1.00  0.89           N
ATOM   1364  CA  ARG A  90      -1.698  -8.554  11.872  1.00  0.89           C
ATOM   1365  C   ARG A  90      -2.582  -7.835  12.896  1.00  0.89           C
ATOM   1366  O   ARG A  90      -2.094  -7.307  13.894  1.00  0.89           O
ATOM   1367  CB  ARG A  90      -1.472  -9.996  12.334  1.00  0.89           C
ATOM   1368  CG  ARG A  90      -2.752 -10.847  12.461  1.00  0.89           C
ATOM   1369  CD  ARG A  90      -2.496 -12.201  12.996  1.00  0.89           C
ATOM   1370  NE  ARG A  90      -1.727 -13.043  12.095  1.00  0.89           N
ATOM   1371  CZ  ARG A  90      -1.122 -14.194  12.473  1.00  0.89           C
ATOM   1372  NH1 ARG A  90      -1.195 -14.609  13.722  1.00  0.89           N1+
ATOM   1373  NH2 ARG A  90      -0.456 -14.898  11.593  1.00  0.89           N
ATOM      0  H   ARG A  90      -0.071  -7.503  12.349  1.00  0.89           H   new
ATOM      0  HA  ARG A  90      -2.159  -8.546  11.018  1.00  0.89           H   new
ATOM      0  HB2 ARG A  90      -0.871 -10.431  11.709  1.00  0.89           H   new
ATOM      0  HB3 ARG A  90      -1.024  -9.979  13.194  1.00  0.89           H   new
ATOM      0  HG2 ARG A  90      -3.382 -10.390  13.040  1.00  0.89           H   new
ATOM      0  HG3 ARG A  90      -3.171 -10.923  11.590  1.00  0.89           H   new
ATOM      0  HD2 ARG A  90      -2.022 -12.124  13.839  1.00  0.89           H   new
ATOM      0  HD3 ARG A  90      -3.344 -12.632  13.186  1.00  0.89           H   new
ATOM      0  HE  ARG A  90      -1.652 -12.796  11.275  1.00  0.89           H   new
ATOM      0 HH11 ARG A  90      -1.629 -14.148  14.304  1.00  0.89           H   new
ATOM      0 HH12 ARG A  90      -0.808 -15.341  13.955  1.00  0.89           H   new
ATOM      0 HH21 ARG A  90      -0.404 -14.629  10.778  1.00  0.89           H   new
ATOM      0 HH22 ARG A  90      -0.071 -15.629  11.830  1.00  0.89           H   new
ATOM   1387  N   TRP A  91      -3.881  -7.827  12.628  1.00  0.87           N
ATOM   1388  CA  TRP A  91      -4.917  -7.316  13.528  1.00  0.87           C
ATOM   1389  C   TRP A  91      -4.948  -8.079  14.853  1.00  0.87           C
ATOM   1390  O   TRP A  91      -4.652  -9.272  14.882  1.00  0.87           O
ATOM   1391  CB  TRP A  91      -6.266  -7.513  12.864  1.00  0.87           C
ATOM   1392  CG  TRP A  91      -6.409  -8.917  12.376  1.00  0.87           C
ATOM   1393  CD1 TRP A  91      -6.076  -9.381  11.138  1.00  0.87           C
ATOM   1394  CD2 TRP A  91      -6.881 -10.066  13.120  1.00  0.87           C
ATOM   1395  CE2 TRP A  91      -6.801 -11.168  12.263  1.00  0.87           C
ATOM   1396  CE3 TRP A  91      -7.355 -10.247  14.428  1.00  0.87           C
ATOM   1397  NE1 TRP A  91      -6.315 -10.731  11.058  1.00  0.87           N
ATOM   1398  CZ2 TRP A  91      -7.174 -12.438  12.671  1.00  0.87           C
ATOM   1399  CZ3 TRP A  91      -7.732 -11.521  14.834  1.00  0.87           C
ATOM   1400  CH2 TRP A  91      -7.644 -12.585  13.980  1.00  0.87           C
ATOM      0  H   TRP A  91      -4.200  -8.130  11.889  1.00  0.87           H   new
ATOM      0  HA  TRP A  91      -4.724  -6.382  13.706  1.00  0.87           H   new
ATOM      0  HB2 TRP A  91      -6.975  -7.310  13.494  1.00  0.87           H   new
ATOM      0  HB3 TRP A  91      -6.360  -6.896  12.122  1.00  0.87           H   new
ATOM      0  HD1 TRP A  91      -5.736  -8.859  10.448  1.00  0.87           H   new
ATOM      0  HE1 TRP A  91      -6.182 -11.222  10.365  1.00  0.87           H   new
ATOM      0  HE3 TRP A  91      -7.416  -9.527  15.013  1.00  0.87           H   new
ATOM      0  HZ2 TRP A  91      -7.114 -13.166  12.096  1.00  0.87           H   new
ATOM      0  HZ3 TRP A  91      -8.049 -11.652  15.699  1.00  0.87           H   new
ATOM      0  HH2 TRP A  91      -7.903 -13.427  14.277  1.00  0.87           H   new
ATOM   1411  N   ASP A  92      -5.367  -7.426  15.941  1.00  0.86           N
ATOM   1412  CA  ASP A  92      -5.495  -8.162  17.205  1.00  0.86           C
ATOM   1413  C   ASP A  92      -6.887  -8.055  17.837  1.00  0.86           C
ATOM   1414  O   ASP A  92      -7.113  -8.537  18.944  1.00  0.86           O
ATOM   1415  CB  ASP A  92      -4.471  -7.650  18.216  1.00  0.86           C
ATOM   1416  CG  ASP A  92      -4.697  -6.209  18.616  1.00  0.86           C
ATOM   1417  OD1 ASP A  92      -5.635  -5.598  18.108  1.00  0.86           O
ATOM   1418  OD2 ASP A  92      -3.952  -5.727  19.430  1.00  0.86           O1-
ATOM      0  H   ASP A  92      -5.575  -6.592  15.972  1.00  0.86           H   new
ATOM      0  HA  ASP A  92      -5.340  -9.094  16.986  1.00  0.86           H   new
ATOM      0  HB2 ASP A  92      -4.501  -8.208  19.009  1.00  0.86           H   new
ATOM      0  HB3 ASP A  92      -3.581  -7.739  17.840  1.00  0.86           H   new
ATOM   1423  N   GLY A  93      -7.814  -7.413  17.135  1.00  0.84           N
ATOM   1424  CA  GLY A  93      -9.186  -7.250  17.617  1.00  0.84           C
ATOM   1425  C   GLY A  93      -9.410  -6.027  18.518  1.00  0.84           C
ATOM   1426  O   GLY A  93     -10.550  -5.735  18.878  1.00  0.84           O
ATOM      0  H   GLY A  93      -7.668  -7.059  16.365  1.00  0.84           H   new
ATOM      0  HA2 GLY A  93      -9.779  -7.185  16.852  1.00  0.84           H   new
ATOM      0  HA3 GLY A  93      -9.441  -8.048  18.107  1.00  0.84           H   new
ATOM   1430  N   GLU A  94      -8.336  -5.332  18.916  1.00  0.81           N
ATOM   1431  CA  GLU A  94      -8.483  -4.170  19.789  1.00  0.81           C
ATOM   1432  C   GLU A  94      -7.839  -2.899  19.225  1.00  0.81           C
ATOM   1433  O   GLU A  94      -8.363  -1.800  19.426  1.00  0.81           O
ATOM   1434  CB  GLU A  94      -7.914  -4.470  21.184  1.00  0.81           C
ATOM   1435  CG  GLU A  94      -8.643  -5.597  21.940  1.00  0.81           C
ATOM   1436  CD  GLU A  94      -8.086  -5.871  23.327  1.00  0.81           C
ATOM   1437  OE1 GLU A  94      -7.123  -5.245  23.703  1.00  0.81           O
ATOM   1438  OE2 GLU A  94      -8.634  -6.708  24.008  1.00  0.81           O1-
ATOM      0  H   GLU A  94      -7.526  -5.517  18.693  1.00  0.81           H   new
ATOM      0  HA  GLU A  94      -9.436  -3.998  19.851  1.00  0.81           H   new
ATOM      0  HB2 GLU A  94      -6.978  -4.708  21.095  1.00  0.81           H   new
ATOM      0  HB3 GLU A  94      -7.951  -3.661  21.717  1.00  0.81           H   new
ATOM      0  HG2 GLU A  94      -9.582  -5.367  22.018  1.00  0.81           H   new
ATOM      0  HG3 GLU A  94      -8.593  -6.411  21.415  1.00  0.81           H   new
ATOM   1445  N   GLU A  95      -6.694  -3.035  18.554  1.00  0.79           N
ATOM   1446  CA  GLU A  95      -5.980  -1.872  18.033  1.00  0.79           C
ATOM   1447  C   GLU A  95      -6.816  -1.162  16.981  1.00  0.79           C
ATOM   1448  O   GLU A  95      -7.437  -1.806  16.141  1.00  0.79           O
ATOM   1449  CB  GLU A  95      -4.611  -2.253  17.433  1.00  0.79           C
ATOM   1450  CG  GLU A  95      -3.773  -1.014  17.010  1.00  0.79           C
ATOM   1451  CD  GLU A  95      -2.370  -1.255  16.466  1.00  0.79           C
ATOM   1452  OE1 GLU A  95      -1.964  -2.376  16.280  1.00  0.79           O
ATOM   1453  OE2 GLU A  95      -1.699  -0.251  16.245  1.00  0.79           O1-
ATOM      0  H   GLU A  95      -6.316  -3.790  18.391  1.00  0.79           H   new
ATOM      0  HA  GLU A  95      -5.823  -1.276  18.782  1.00  0.79           H   new
ATOM      0  HB2 GLU A  95      -4.110  -2.770  18.083  1.00  0.79           H   new
ATOM      0  HB3 GLU A  95      -4.748  -2.824  16.661  1.00  0.79           H   new
ATOM      0  HG2 GLU A  95      -4.275  -0.531  16.335  1.00  0.79           H   new
ATOM      0  HG3 GLU A  95      -3.697  -0.429  17.780  1.00  0.79           H   new
ATOM   1460  N   GLU A  96      -6.840   0.164  17.018  1.00  0.77           N
ATOM   1461  CA  GLU A  96      -7.535   0.903  15.969  1.00  0.77           C
ATOM   1462  C   GLU A  96      -6.796   0.682  14.658  1.00  0.77           C
ATOM   1463  O   GLU A  96      -5.570   0.777  14.631  1.00  0.77           O
ATOM   1464  CB  GLU A  96      -7.558   2.397  16.294  1.00  0.77           C
ATOM   1465  CG  GLU A  96      -8.402   2.780  17.502  1.00  0.77           C
ATOM   1466  CD  GLU A  96      -8.343   4.254  17.828  1.00  0.77           C
ATOM   1467  OE1 GLU A  96      -7.294   4.836  17.655  1.00  0.77           O
ATOM   1468  OE2 GLU A  96      -9.341   4.798  18.237  1.00  0.77           O1-
ATOM      0  H   GLU A  96      -6.470   0.647  17.626  1.00  0.77           H   new
ATOM      0  HA  GLU A  96      -8.450   0.589  15.902  1.00  0.77           H   new
ATOM      0  HB2 GLU A  96      -6.647   2.695  16.445  1.00  0.77           H   new
ATOM      0  HB3 GLU A  96      -7.889   2.878  15.519  1.00  0.77           H   new
ATOM      0  HG2 GLU A  96      -9.324   2.528  17.338  1.00  0.77           H   new
ATOM      0  HG3 GLU A  96      -8.102   2.272  18.272  1.00  0.77           H   new
ATOM   1475  N   VAL A  97      -7.511   0.456  13.567  1.00  0.75           N
ATOM   1476  CA  VAL A  97      -6.836   0.273  12.292  1.00  0.75           C
ATOM   1477  C   VAL A  97      -7.356   1.289  11.297  1.00  0.75           C
ATOM   1478  O   VAL A  97      -8.435   1.865  11.470  1.00  0.75           O
ATOM   1479  CB  VAL A  97      -7.029  -1.160  11.747  1.00  0.75           C
ATOM   1480  CG1 VAL A  97      -6.462  -2.172  12.745  1.00  0.75           C
ATOM   1481  CG2 VAL A  97      -8.498  -1.443  11.458  1.00  0.75           C
ATOM      0  H   VAL A  97      -8.369   0.405  13.541  1.00  0.75           H   new
ATOM      0  HA  VAL A  97      -5.885   0.406  12.428  1.00  0.75           H   new
ATOM      0  HB  VAL A  97      -6.547  -1.243  10.909  1.00  0.75           H   new
ATOM      0 HG11 VAL A  97      -6.585  -3.070  12.400  1.00  0.75           H   new
ATOM      0 HG12 VAL A  97      -5.516  -2.003  12.876  1.00  0.75           H   new
ATOM      0 HG13 VAL A  97      -6.926  -2.085  13.593  1.00  0.75           H   new
ATOM      0 HG21 VAL A  97      -8.593  -2.346  11.118  1.00  0.75           H   new
ATOM      0 HG22 VAL A  97      -9.013  -1.350  12.275  1.00  0.75           H   new
ATOM      0 HG23 VAL A  97      -8.825  -0.813  10.797  1.00  0.75           H   new
ATOM   1491  N   GLN A  98      -6.583   1.531  10.255  1.00  0.75           N
ATOM   1492  CA  GLN A  98      -7.000   2.509   9.275  1.00  0.75           C
ATOM   1493  C   GLN A  98      -7.111   1.897   7.891  1.00  0.75           C
ATOM   1494  O   GLN A  98      -6.212   1.200   7.430  1.00  0.75           O
ATOM   1495  CB  GLN A  98      -6.017   3.691   9.282  1.00  0.75           C
ATOM   1496  CG  GLN A  98      -6.399   4.817   8.386  1.00  0.75           C
ATOM   1497  CD  GLN A  98      -5.380   5.939   8.392  1.00  0.75           C
ATOM   1498  NE2 GLN A  98      -5.851   7.167   8.592  1.00  0.75           N
ATOM   1499  OE1 GLN A  98      -4.180   5.696   8.212  1.00  0.75           O
ATOM      0  H   GLN A  98      -5.829   1.149  10.099  1.00  0.75           H   new
ATOM      0  HA  GLN A  98      -7.884   2.830   9.513  1.00  0.75           H   new
ATOM      0  HB2 GLN A  98      -5.939   4.026  10.189  1.00  0.75           H   new
ATOM      0  HB3 GLN A  98      -5.140   3.369   9.022  1.00  0.75           H   new
ATOM      0  HG2 GLN A  98      -6.503   4.484   7.481  1.00  0.75           H   new
ATOM      0  HG3 GLN A  98      -7.261   5.166   8.661  1.00  0.75           H   new
ATOM      0 HE21 GLN A  98      -6.694   7.290   8.713  1.00  0.75           H   new
ATOM      0 HE22 GLN A  98      -5.313   7.838   8.600  1.00  0.75           H   new
ATOM   1508  N   LEU A  99      -8.229   2.141   7.235  1.00  0.77           N
ATOM   1509  CA  LEU A  99      -8.430   1.652   5.881  1.00  0.77           C
ATOM   1510  C   LEU A  99      -8.098   2.758   4.919  1.00  0.77           C
ATOM   1511  O   LEU A  99      -8.603   3.876   5.041  1.00  0.77           O
ATOM   1512  CB  LEU A  99      -9.861   1.179   5.650  1.00  0.77           C
ATOM   1513  CG  LEU A  99     -10.206   0.777   4.194  1.00  0.77           C
ATOM   1514  CD1 LEU A  99      -9.458  -0.412   3.842  1.00  0.77           C
ATOM   1515  CD2 LEU A  99     -11.706   0.545   4.031  1.00  0.77           C
ATOM      0  H   LEU A  99      -8.889   2.590   7.555  1.00  0.77           H   new
ATOM      0  HA  LEU A  99      -7.849   0.888   5.741  1.00  0.77           H   new
ATOM      0  HB2 LEU A  99     -10.030   0.418   6.227  1.00  0.77           H   new
ATOM      0  HB3 LEU A  99     -10.466   1.885   5.926  1.00  0.77           H   new
ATOM      0  HG  LEU A  99      -9.959   1.500   3.596  1.00  0.77           H   new
ATOM      0 HD11 LEU A  99      -9.669  -0.670   2.931  1.00  0.77           H   new
ATOM      0 HD12 LEU A  99      -8.508  -0.230   3.914  1.00  0.77           H   new
ATOM      0 HD13 LEU A  99      -9.695  -1.134   4.445  1.00  0.77           H   new
ATOM      0 HD21 LEU A  99     -11.897   0.295   3.113  1.00  0.77           H   new
ATOM      0 HD22 LEU A  99     -11.990  -0.167   4.625  1.00  0.77           H   new
ATOM      0 HD23 LEU A  99     -12.185   1.359   4.250  1.00  0.77           H   new
ATOM   1527  N   ILE A 100      -7.197   2.462   4.002  1.00  0.82           N
ATOM   1528  CA  ILE A 100      -6.756   3.427   3.013  1.00  0.82           C
ATOM   1529  C   ILE A 100      -7.541   3.144   1.719  1.00  0.82           C
ATOM   1530  O   ILE A 100      -7.048   2.442   0.839  1.00  0.82           O
ATOM   1531  CB  ILE A 100      -5.252   3.170   2.857  1.00  0.82           C
ATOM   1532  CG1 ILE A 100      -4.590   3.152   4.239  1.00  0.82           C
ATOM   1533  CG2 ILE A 100      -4.594   4.130   2.029  1.00  0.82           C
ATOM   1534  CD1 ILE A 100      -4.747   4.418   5.010  1.00  0.82           C
ATOM      0  H   ILE A 100      -6.821   1.692   3.934  1.00  0.82           H   new
ATOM      0  HA  ILE A 100      -6.908   4.355   3.251  1.00  0.82           H   new
ATOM      0  HB  ILE A 100      -5.161   2.310   2.417  1.00  0.82           H   new
ATOM      0 HG12 ILE A 100      -4.965   2.422   4.756  1.00  0.82           H   new
ATOM      0 HG13 ILE A 100      -3.644   2.967   4.131  1.00  0.82           H   new
ATOM      0 HG21 ILE A 100      -3.650   3.914   1.970  1.00  0.82           H   new
ATOM      0 HG22 ILE A 100      -4.985   4.114   1.141  1.00  0.82           H   new
ATOM      0 HG23 ILE A 100      -4.699   5.015   2.413  1.00  0.82           H   new
ATOM      0 HD11 ILE A 100      -4.304   4.331   5.869  1.00  0.82           H   new
ATOM      0 HD12 ILE A 100      -4.349   5.151   4.514  1.00  0.82           H   new
ATOM      0 HD13 ILE A 100      -5.690   4.597   5.149  1.00  0.82           H   new
ATOM   1546  N   ALA A 101      -8.775   3.665   1.621  1.00  0.91           N
ATOM   1547  CA  ALA A 101      -9.740   3.211   0.607  1.00  0.91           C
ATOM   1548  C   ALA A 101      -9.695   3.901  -0.749  1.00  0.91           C
ATOM   1549  O   ALA A 101     -10.059   5.069  -0.904  1.00  0.91           O
ATOM   1550  CB  ALA A 101     -11.149   3.358   1.154  1.00  0.91           C
ATOM      0  H   ALA A 101      -9.072   4.286   2.136  1.00  0.91           H   new
ATOM      0  HA  ALA A 101      -9.480   2.292   0.437  1.00  0.91           H   new
ATOM      0  HB1 ALA A 101     -11.788   3.060   0.488  1.00  0.91           H   new
ATOM      0  HB2 ALA A 101     -11.243   2.820   1.955  1.00  0.91           H   new
ATOM      0  HB3 ALA A 101     -11.318   4.289   1.369  1.00  0.91           H   new
ATOM   1556  N   ALA A 102      -9.284   3.162  -1.768  1.00  1.03           N
ATOM   1557  CA  ALA A 102      -9.175   3.761  -3.105  1.00  1.03           C
ATOM   1558  C   ALA A 102     -10.499   3.706  -3.863  1.00  1.03           C
ATOM   1559  O   ALA A 102     -10.639   2.960  -4.832  1.00  1.03           O
ATOM   1560  CB  ALA A 102      -8.104   3.075  -3.909  1.00  1.03           C
ATOM      0  H   ALA A 102      -9.066   2.331  -1.718  1.00  1.03           H   new
ATOM      0  HA  ALA A 102      -8.937   4.693  -2.980  1.00  1.03           H   new
ATOM      0  HB1 ALA A 102      -8.047   3.483  -4.787  1.00  1.03           H   new
ATOM      0  HB2 ALA A 102      -7.251   3.164  -3.455  1.00  1.03           H   new
ATOM      0  HB3 ALA A 102      -8.323   2.135  -4.004  1.00  1.03           H   new
ATOM   1566  N   ALA A 103     -11.475   4.495  -3.432  1.00  1.18           N
ATOM   1567  CA  ALA A 103     -12.796   4.429  -4.070  1.00  1.18           C
ATOM   1568  C   ALA A 103     -12.638   4.722  -5.560  1.00  1.18           C
ATOM   1569  O   ALA A 103     -11.835   5.581  -5.924  1.00  1.18           O
ATOM   1570  CB  ALA A 103     -13.754   5.383  -3.386  1.00  1.18           C
ATOM      0  H   ALA A 103     -11.403   5.063  -2.790  1.00  1.18           H   new
ATOM      0  HA  ALA A 103     -13.176   3.541  -3.978  1.00  1.18           H   new
ATOM      0  HB1 ALA A 103     -14.623   5.332  -3.814  1.00  1.18           H   new
ATOM      0  HB2 ALA A 103     -13.840   5.140  -2.451  1.00  1.18           H   new
ATOM      0  HB3 ALA A 103     -13.413   6.289  -3.454  1.00  1.18           H   new
ATOM   1576  N   PRO A 104     -13.374   4.021  -6.441  1.00  1.32           N
ATOM   1577  CA  PRO A 104     -13.242   4.129  -7.874  1.00  1.32           C
ATOM   1578  C   PRO A 104     -13.568   5.515  -8.360  1.00  1.32           C
ATOM   1579  O   PRO A 104     -14.569   6.109  -7.964  1.00  1.32           O
ATOM   1580  CB  PRO A 104     -14.265   3.101  -8.383  1.00  1.32           C
ATOM   1581  CG  PRO A 104     -15.253   2.931  -7.251  1.00  1.32           C
ATOM   1582  CD  PRO A 104     -14.443   3.108  -5.991  1.00  1.32           C
ATOM      0  HA  PRO A 104     -12.339   3.964  -8.188  1.00  1.32           H   new
ATOM      0  HB2 PRO A 104     -14.705   3.414  -9.188  1.00  1.32           H   new
ATOM      0  HB3 PRO A 104     -13.836   2.259  -8.603  1.00  1.32           H   new
ATOM      0  HG2 PRO A 104     -15.965   3.588  -7.305  1.00  1.32           H   new
ATOM      0  HG3 PRO A 104     -15.671   2.056  -7.279  1.00  1.32           H   new
ATOM      0  HD2 PRO A 104     -14.969   3.491  -5.272  1.00  1.32           H   new
ATOM      0  HD3 PRO A 104     -14.088   2.266  -5.666  1.00  1.32           H   new
ATOM   1590  N   GLY A 105     -12.708   6.031  -9.228  1.00  1.43           N
ATOM   1591  CA  GLY A 105     -12.892   7.356  -9.813  1.00  1.43           C
ATOM   1592  C   GLY A 105     -12.455   8.471  -8.858  1.00  1.43           C
ATOM   1593  O   GLY A 105     -12.544   9.654  -9.194  1.00  1.43           O
ATOM      0  H   GLY A 105     -12.000   5.624  -9.496  1.00  1.43           H   new
ATOM      0  HA2 GLY A 105     -12.383   7.419 -10.636  1.00  1.43           H   new
ATOM      0  HA3 GLY A 105     -13.825   7.479 -10.047  1.00  1.43           H   new
ATOM   1597  N   LYS A 106     -11.986   8.091  -7.672  1.00  1.45           N
ATOM   1598  CA  LYS A 106     -11.604   9.031  -6.636  1.00  1.45           C
ATOM   1599  C   LYS A 106     -10.193   8.773  -6.141  1.00  1.45           C
ATOM   1600  O   LYS A 106      -9.536   7.815  -6.551  1.00  1.45           O
ATOM   1601  CB  LYS A 106     -12.582   8.935  -5.468  1.00  1.45           C
ATOM   1602  CG  LYS A 106     -14.025   9.265  -5.819  1.00  1.45           C
ATOM   1603  CD  LYS A 106     -14.929   9.189  -4.598  1.00  1.45           C
ATOM   1604  CE  LYS A 106     -16.374   9.503  -4.962  1.00  1.45           C
ATOM   1605  NZ  LYS A 106     -17.275   9.444  -3.776  1.00  1.45           N1+
ATOM      0  H   LYS A 106     -11.881   7.267  -7.448  1.00  1.45           H   new
ATOM      0  HA  LYS A 106     -11.630   9.922  -7.017  1.00  1.45           H   new
ATOM      0  HB2 LYS A 106     -12.547   8.036  -5.106  1.00  1.45           H   new
ATOM      0  HB3 LYS A 106     -12.287   9.535  -4.765  1.00  1.45           H   new
ATOM      0  HG2 LYS A 106     -14.070  10.155  -6.201  1.00  1.45           H   new
ATOM      0  HG3 LYS A 106     -14.343   8.649  -6.497  1.00  1.45           H   new
ATOM      0  HD2 LYS A 106     -14.876   8.302  -4.208  1.00  1.45           H   new
ATOM      0  HD3 LYS A 106     -14.619   9.814  -3.924  1.00  1.45           H   new
ATOM      0  HE2 LYS A 106     -16.422  10.386  -5.360  1.00  1.45           H   new
ATOM      0  HE3 LYS A 106     -16.682   8.873  -5.632  1.00  1.45           H   new
ATOM      0  HZ1 LYS A 106     -18.108   9.632  -4.026  1.00  1.45           H   new
ATOM      0  HZ2 LYS A 106     -17.249   8.627  -3.423  1.00  1.45           H   new
ATOM      0  HZ3 LYS A 106     -17.007  10.037  -3.169  1.00  1.45           H   new
ATOM   1619  N   ASN A 107      -9.714   9.658  -5.279  1.00  1.39           N
ATOM   1620  CA  ASN A 107      -8.425   9.461  -4.646  1.00  1.39           C
ATOM   1621  C   ASN A 107      -8.672   8.679  -3.364  1.00  1.39           C
ATOM   1622  O   ASN A 107      -9.819   8.462  -2.973  1.00  1.39           O
ATOM   1623  CB  ASN A 107      -7.726  10.796  -4.398  1.00  1.39           C
ATOM   1624  CG  ASN A 107      -6.205  10.686  -4.184  1.00  1.39           C
ATOM   1625  ND2 ASN A 107      -5.542  11.814  -4.186  1.00  1.39           N
ATOM   1626  OD1 ASN A 107      -5.648   9.590  -4.023  1.00  1.39           O
ATOM      0  H   ASN A 107     -10.122  10.379  -5.048  1.00  1.39           H   new
ATOM      0  HA  ASN A 107      -7.825   8.960  -5.220  1.00  1.39           H   new
ATOM      0  HB2 ASN A 107      -7.894  11.382  -5.152  1.00  1.39           H   new
ATOM      0  HB3 ASN A 107      -8.122  11.216  -3.619  1.00  1.39           H   new
ATOM      0 HD21 ASN A 107      -4.689  11.812  -4.073  1.00  1.39           H   new
ATOM      0 HD22 ASN A 107      -5.959  12.558  -4.300  1.00  1.39           H   new
ATOM   1633  N   VAL A 108      -7.605   8.246  -2.735  1.00  1.26           N
ATOM   1634  CA  VAL A 108      -7.689   7.475  -1.511  1.00  1.26           C
ATOM   1635  C   VAL A 108      -8.314   8.200  -0.324  1.00  1.26           C
ATOM   1636  O   VAL A 108      -7.946   9.333   0.001  1.00  1.26           O
ATOM   1637  CB  VAL A 108      -6.298   6.998  -1.121  1.00  1.26           C
ATOM   1638  CG1 VAL A 108      -6.361   6.386   0.200  1.00  1.26           C
ATOM   1639  CG2 VAL A 108      -5.799   5.969  -2.124  1.00  1.26           C
ATOM      0  H   VAL A 108      -6.801   8.390  -3.005  1.00  1.26           H   new
ATOM      0  HA  VAL A 108      -8.286   6.738  -1.713  1.00  1.26           H   new
ATOM      0  HB  VAL A 108      -5.690   7.754  -1.112  1.00  1.26           H   new
ATOM      0 HG11 VAL A 108      -5.478   6.079   0.457  1.00  1.26           H   new
ATOM      0 HG12 VAL A 108      -6.676   7.039   0.845  1.00  1.26           H   new
ATOM      0 HG13 VAL A 108      -6.972   5.633   0.179  1.00  1.26           H   new
ATOM      0 HG21 VAL A 108      -4.912   5.671  -1.868  1.00  1.26           H   new
ATOM      0 HG22 VAL A 108      -6.404   5.211  -2.138  1.00  1.26           H   new
ATOM      0 HG23 VAL A 108      -5.763   6.369  -3.007  1.00  1.26           H   new
ATOM   1649  N   VAL A 109      -9.252   7.511   0.328  1.00  1.10           N
ATOM   1650  CA  VAL A 109      -9.953   8.003   1.498  1.00  1.10           C
ATOM   1651  C   VAL A 109      -9.534   7.244   2.750  1.00  1.10           C
ATOM   1652  O   VAL A 109      -9.700   6.027   2.839  1.00  1.10           O
ATOM   1653  CB  VAL A 109     -11.464   7.812   1.303  1.00  1.10           C
ATOM   1654  CG1 VAL A 109     -12.215   8.295   2.539  1.00  1.10           C
ATOM   1655  CG2 VAL A 109     -11.906   8.539   0.045  1.00  1.10           C
ATOM      0  H   VAL A 109      -9.500   6.723   0.090  1.00  1.10           H   new
ATOM      0  HA  VAL A 109      -9.733   8.941   1.607  1.00  1.10           H   new
ATOM      0  HB  VAL A 109     -11.669   6.871   1.191  1.00  1.10           H   new
ATOM      0 HG11 VAL A 109     -13.168   8.171   2.408  1.00  1.10           H   new
ATOM      0 HG12 VAL A 109     -11.927   7.786   3.313  1.00  1.10           H   new
ATOM      0 HG13 VAL A 109     -12.029   9.236   2.684  1.00  1.10           H   new
ATOM      0 HG21 VAL A 109     -12.860   8.419  -0.080  1.00  1.10           H   new
ATOM      0 HG22 VAL A 109     -11.708   9.485   0.131  1.00  1.10           H   new
ATOM      0 HG23 VAL A 109     -11.433   8.178  -0.721  1.00  1.10           H   new
ATOM   1665  N   ASN A 110      -8.977   7.947   3.724  1.00  0.96           N
ATOM   1666  CA  ASN A 110      -8.545   7.265   4.935  1.00  0.96           C
ATOM   1667  C   ASN A 110      -9.635   7.273   6.007  1.00  0.96           C
ATOM   1668  O   ASN A 110     -10.157   8.336   6.355  1.00  0.96           O
ATOM   1669  CB  ASN A 110      -7.271   7.849   5.502  1.00  0.96           C
ATOM   1670  CG  ASN A 110      -6.051   7.695   4.624  1.00  0.96           C
ATOM   1671  ND2 ASN A 110      -4.965   8.313   5.026  1.00  0.96           N
ATOM   1672  OD1 ASN A 110      -6.070   7.000   3.606  1.00  0.96           O
ATOM      0  H   ASN A 110      -8.842   8.796   3.708  1.00  0.96           H   new
ATOM      0  HA  ASN A 110      -8.367   6.348   4.675  1.00  0.96           H   new
ATOM      0  HB2 ASN A 110      -7.412   8.793   5.673  1.00  0.96           H   new
ATOM      0  HB3 ASN A 110      -7.092   7.429   6.358  1.00  0.96           H   new
ATOM      0 HD21 ASN A 110      -4.237   8.240   4.575  1.00  0.96           H   new
ATOM      0 HD22 ASN A 110      -4.982   8.791   5.741  1.00  0.96           H   new
ATOM   1679  N   VAL A 111      -9.960   6.093   6.535  1.00  0.86           N
ATOM   1680  CA  VAL A 111     -10.962   5.972   7.600  1.00  0.86           C
ATOM   1681  C   VAL A 111     -10.446   5.109   8.750  1.00  0.86           C
ATOM   1682  O   VAL A 111      -9.811   4.079   8.527  1.00  0.86           O
ATOM   1683  CB  VAL A 111     -12.254   5.389   7.019  1.00  0.86           C
ATOM   1684  CG1 VAL A 111     -11.963   4.079   6.437  1.00  0.86           C
ATOM   1685  CG2 VAL A 111     -13.322   5.266   8.099  1.00  0.86           C
ATOM      0  H   VAL A 111      -9.611   5.346   6.290  1.00  0.86           H   new
ATOM      0  HA  VAL A 111     -11.143   6.854   7.960  1.00  0.86           H   new
ATOM      0  HB  VAL A 111     -12.594   5.983   6.331  1.00  0.86           H   new
ATOM      0 HG11 VAL A 111     -12.776   3.702   6.066  1.00  0.86           H   new
ATOM      0 HG12 VAL A 111     -11.302   4.177   5.734  1.00  0.86           H   new
ATOM      0 HG13 VAL A 111     -11.617   3.489   7.125  1.00  0.86           H   new
ATOM      0 HG21 VAL A 111     -14.131   4.896   7.713  1.00  0.86           H   new
ATOM      0 HG22 VAL A 111     -13.003   4.681   8.804  1.00  0.86           H   new
ATOM      0 HG23 VAL A 111     -13.512   6.143   8.468  1.00  0.86           H   new
ATOM   1695  N   GLN A 112     -10.731   5.518   9.987  1.00  0.80           N
ATOM   1696  CA  GLN A 112     -10.235   4.790  11.157  1.00  0.80           C
ATOM   1697  C   GLN A 112     -11.330   4.097  11.967  1.00  0.80           C
ATOM   1698  O   GLN A 112     -12.382   4.682  12.237  1.00  0.80           O
ATOM   1699  CB  GLN A 112      -9.439   5.753  12.039  1.00  0.80           C
ATOM   1700  CG  GLN A 112      -8.763   5.128  13.231  1.00  0.80           C
ATOM   1701  CD  GLN A 112      -7.905   6.148  13.937  1.00  0.80           C
ATOM   1702  NE2 GLN A 112      -7.042   5.705  14.828  1.00  0.80           N
ATOM   1703  OE1 GLN A 112      -8.025   7.352  13.660  1.00  0.80           O
ATOM      0  H   GLN A 112     -11.207   6.210  10.170  1.00  0.80           H   new
ATOM      0  HA  GLN A 112      -9.667   4.075  10.830  1.00  0.80           H   new
ATOM      0  HB2 GLN A 112      -8.764   6.185  11.493  1.00  0.80           H   new
ATOM      0  HB3 GLN A 112     -10.037   6.449  12.353  1.00  0.80           H   new
ATOM      0  HG2 GLN A 112      -9.430   4.777  13.842  1.00  0.80           H   new
ATOM      0  HG3 GLN A 112      -8.217   4.378  12.946  1.00  0.80           H   new
ATOM      0 HE21 GLN A 112      -6.988   4.863  14.993  1.00  0.80           H   new
ATOM      0 HE22 GLN A 112      -6.532   6.258  15.245  1.00  0.80           H   new
ATOM   1712  N   THR A 113     -11.068   2.839  12.335  1.00  0.78           N
ATOM   1713  CA  THR A 113     -11.996   2.030  13.127  1.00  0.78           C
ATOM   1714  C   THR A 113     -11.319   0.906  13.883  1.00  0.78           C
ATOM   1715  O   THR A 113     -10.326   0.364  13.424  1.00  0.78           O
ATOM   1716  CB  THR A 113     -13.024   1.349  12.222  1.00  0.78           C
ATOM   1717  CG2 THR A 113     -12.326   0.340  11.318  1.00  0.78           C
ATOM   1718  OG1 THR A 113     -13.998   0.657  13.040  1.00  0.78           O
ATOM      0  H   THR A 113     -10.340   2.430  12.129  1.00  0.78           H   new
ATOM      0  HA  THR A 113     -12.398   2.655  13.750  1.00  0.78           H   new
ATOM      0  HB  THR A 113     -13.466   2.020  11.678  1.00  0.78           H   new
ATOM      0  HG1 THR A 113     -13.698  -0.097  13.256  1.00  0.78           H   new
ATOM      0 HG21 THR A 113     -12.981  -0.090  10.746  1.00  0.78           H   new
ATOM      0 HG22 THR A 113     -11.669   0.797  10.770  1.00  0.78           H   new
ATOM      0 HG23 THR A 113     -11.883  -0.330  11.862  1.00  0.78           H   new
ATOM   1726  N   LYS A 114     -11.884   0.477  14.998  1.00  0.81           N
ATOM   1727  CA  LYS A 114     -11.354  -0.750  15.572  1.00  0.81           C
ATOM   1728  C   LYS A 114     -11.955  -1.882  14.760  1.00  0.81           C
ATOM   1729  O   LYS A 114     -13.024  -1.675  14.175  1.00  0.81           O
ATOM   1730  CB  LYS A 114     -11.684  -0.902  17.054  1.00  0.81           C
ATOM   1731  CG  LYS A 114     -10.984   0.076  17.944  1.00  0.81           C
ATOM   1732  CD  LYS A 114     -11.274  -0.200  19.394  1.00  0.81           C
ATOM   1733  CE  LYS A 114     -10.506   0.754  20.287  1.00  0.81           C
ATOM   1734  NZ  LYS A 114     -10.744   0.472  21.722  1.00  0.81           N1+
ATOM      0  H   LYS A 114     -12.534   0.851  15.418  1.00  0.81           H   new
ATOM      0  HA  LYS A 114     -10.385  -0.748  15.531  1.00  0.81           H   new
ATOM      0  HB2 LYS A 114     -12.642  -0.804  17.173  1.00  0.81           H   new
ATOM      0  HB3 LYS A 114     -11.454  -1.801  17.335  1.00  0.81           H   new
ATOM      0  HG2 LYS A 114     -10.028   0.031  17.789  1.00  0.81           H   new
ATOM      0  HG3 LYS A 114     -11.265   0.977  17.722  1.00  0.81           H   new
ATOM      0  HD2 LYS A 114     -12.225  -0.111  19.561  1.00  0.81           H   new
ATOM      0  HD3 LYS A 114     -11.033  -1.115  19.608  1.00  0.81           H   new
ATOM      0  HE2 LYS A 114      -9.558   0.684  20.096  1.00  0.81           H   new
ATOM      0  HE3 LYS A 114     -10.769   1.666  20.088  1.00  0.81           H   new
ATOM      0  HZ1 LYS A 114     -10.281   1.047  22.219  1.00  0.81           H   new
ATOM      0  HZ2 LYS A 114     -11.612   0.557  21.902  1.00  0.81           H   new
ATOM      0  HZ3 LYS A 114     -10.483  -0.358  21.909  1.00  0.81           H   new
ATOM   1748  N   PRO A 115     -11.255  -3.010  14.580  1.00  0.87           N
ATOM   1749  CA  PRO A 115     -11.765  -4.219  13.982  1.00  0.87           C
ATOM   1750  C   PRO A 115     -12.659  -4.974  14.963  1.00  0.87           C
ATOM   1751  O   PRO A 115     -12.505  -4.847  16.178  1.00  0.87           O
ATOM   1752  CB  PRO A 115     -10.487  -4.985  13.637  1.00  0.87           C
ATOM   1753  CG  PRO A 115      -9.488  -4.535  14.685  1.00  0.87           C
ATOM   1754  CD  PRO A 115      -9.842  -3.087  14.977  1.00  0.87           C
ATOM      0  HA  PRO A 115     -12.328  -4.073  13.206  1.00  0.87           H   new
ATOM      0  HB2 PRO A 115     -10.629  -5.944  13.671  1.00  0.87           H   new
ATOM      0  HB3 PRO A 115     -10.179  -4.776  12.741  1.00  0.87           H   new
ATOM      0  HG2 PRO A 115      -9.551  -5.079  15.485  1.00  0.87           H   new
ATOM      0  HG3 PRO A 115      -8.578  -4.614  14.359  1.00  0.87           H   new
ATOM      0  HD2 PRO A 115      -9.719  -2.868  15.914  1.00  0.87           H   new
ATOM      0  HD3 PRO A 115      -9.291  -2.472  14.468  1.00  0.87           H   new
ATOM   1762  N   SER A 116     -13.550  -5.787  14.431  1.00  0.99           N
ATOM   1763  CA  SER A 116     -14.361  -6.709  15.206  1.00  0.99           C
ATOM   1764  C   SER A 116     -13.818  -8.104  14.964  1.00  0.99           C
ATOM   1765  O   SER A 116     -12.973  -8.290  14.085  1.00  0.99           O
ATOM   1766  CB  SER A 116     -15.831  -6.597  14.830  1.00  0.99           C
ATOM   1767  OG  SER A 116     -16.068  -7.045  13.529  1.00  0.99           O
ATOM      0  H   SER A 116     -13.706  -5.821  13.586  1.00  0.99           H   new
ATOM      0  HA  SER A 116     -14.311  -6.497  16.151  1.00  0.99           H   new
ATOM      0  HB2 SER A 116     -16.365  -7.115  15.453  1.00  0.99           H   new
ATOM      0  HB3 SER A 116     -16.116  -5.674  14.911  1.00  0.99           H   new
ATOM      0  HG  SER A 116     -16.886  -6.972  13.352  1.00  0.99           H   new
ATOM   1773  N   LEU A 117     -14.272  -9.084  15.734  1.00  1.19           N
ATOM   1774  CA  LEU A 117     -13.801 -10.448  15.515  1.00  1.19           C
ATOM   1775  C   LEU A 117     -14.912 -11.391  15.063  1.00  1.19           C
ATOM   1776  O   LEU A 117     -15.959 -11.491  15.710  1.00  1.19           O
ATOM   1777  CB  LEU A 117     -13.157 -10.962  16.807  1.00  1.19           C
ATOM   1778  CG  LEU A 117     -11.917 -10.158  17.296  1.00  1.19           C
ATOM   1779  CD1 LEU A 117     -11.475 -10.654  18.654  1.00  1.19           C
ATOM   1780  CD2 LEU A 117     -10.807 -10.341  16.287  1.00  1.19           C
ATOM      0  H   LEU A 117     -14.839  -8.987  16.374  1.00  1.19           H   new
ATOM      0  HA  LEU A 117     -13.150 -10.428  14.796  1.00  1.19           H   new
ATOM      0  HB2 LEU A 117     -13.826 -10.956  17.509  1.00  1.19           H   new
ATOM      0  HB3 LEU A 117     -12.893 -11.886  16.675  1.00  1.19           H   new
ATOM      0  HG  LEU A 117     -12.141  -9.218  17.377  1.00  1.19           H   new
ATOM      0 HD11 LEU A 117     -10.703 -10.146  18.948  1.00  1.19           H   new
ATOM      0 HD12 LEU A 117     -12.198 -10.541  19.291  1.00  1.19           H   new
ATOM      0 HD13 LEU A 117     -11.241 -11.593  18.595  1.00  1.19           H   new
ATOM      0 HD21 LEU A 117     -10.024  -9.847  16.574  1.00  1.19           H   new
ATOM      0 HD22 LEU A 117     -10.586 -11.283  16.216  1.00  1.19           H   new
ATOM      0 HD23 LEU A 117     -11.098 -10.011  15.422  1.00  1.19           H   new
ATOM   1792  N   PHE A 118     -14.666 -12.085  13.953  1.00  1.47           N
ATOM   1793  CA  PHE A 118     -15.593 -13.059  13.399  1.00  1.47           C
ATOM   1794  C   PHE A 118     -15.102 -14.484  13.607  1.00  1.47           C
ATOM   1795  O   PHE A 118     -13.956 -14.820  13.298  1.00  1.47           O
ATOM   1796  CB  PHE A 118     -15.823 -12.810  11.900  1.00  1.47           C
ATOM   1797  CG  PHE A 118     -16.689 -11.610  11.550  1.00  1.47           C
ATOM   1798  CD1 PHE A 118     -17.486 -11.002  12.506  1.00  1.47           C
ATOM   1799  CD2 PHE A 118     -16.736 -11.120  10.247  1.00  1.47           C
ATOM   1800  CE1 PHE A 118     -18.311  -9.951  12.175  1.00  1.47           C
ATOM   1801  CE2 PHE A 118     -17.569 -10.063   9.917  1.00  1.47           C
ATOM   1802  CZ  PHE A 118     -18.360  -9.492  10.889  1.00  1.47           C
ATOM      0  H   PHE A 118     -13.943 -11.999  13.496  1.00  1.47           H   new
ATOM      0  HA  PHE A 118     -16.432 -12.950  13.873  1.00  1.47           H   new
ATOM      0  HB2 PHE A 118     -14.959 -12.699  11.472  1.00  1.47           H   new
ATOM      0  HB3 PHE A 118     -16.230 -13.603  11.517  1.00  1.47           H   new
ATOM      0  HD1 PHE A 118     -17.463 -11.308  13.384  1.00  1.47           H   new
ATOM      0  HD2 PHE A 118     -16.202 -11.507   9.591  1.00  1.47           H   new
ATOM      0  HE1 PHE A 118     -18.837  -9.552  12.830  1.00  1.47           H   new
ATOM      0  HE2 PHE A 118     -17.594  -9.741   9.045  1.00  1.47           H   new
ATOM      0  HZ  PHE A 118     -18.930  -8.791  10.669  1.00  1.47           H   new
ATOM   1812  N   LYS A 119     -15.980 -15.334  14.116  1.00  1.83           N
ATOM   1813  CA  LYS A 119     -15.620 -16.729  14.329  1.00  1.83           C
ATOM   1814  C   LYS A 119     -15.903 -17.477  13.041  1.00  1.83           C
ATOM   1815  O   LYS A 119     -16.800 -17.080  12.292  1.00  1.83           O
ATOM   1816  CB  LYS A 119     -16.440 -17.342  15.462  1.00  1.83           C
ATOM   1817  CG  LYS A 119     -16.361 -16.629  16.825  1.00  1.83           C
ATOM   1818  CD  LYS A 119     -14.957 -16.630  17.434  1.00  1.83           C
ATOM   1819  CE  LYS A 119     -15.008 -16.097  18.877  1.00  1.83           C
ATOM   1820  NZ  LYS A 119     -13.662 -15.972  19.496  1.00  1.83           N1+
ATOM      0  H   LYS A 119     -16.783 -15.128  14.344  1.00  1.83           H   new
ATOM      0  HA  LYS A 119     -14.683 -16.790  14.574  1.00  1.83           H   new
ATOM      0  HB2 LYS A 119     -17.369 -17.368  15.186  1.00  1.83           H   new
ATOM      0  HB3 LYS A 119     -16.154 -18.261  15.582  1.00  1.83           H   new
ATOM      0  HG2 LYS A 119     -16.660 -15.712  16.720  1.00  1.83           H   new
ATOM      0  HG3 LYS A 119     -16.974 -17.058  17.442  1.00  1.83           H   new
ATOM      0  HD2 LYS A 119     -14.594 -17.529  17.426  1.00  1.83           H   new
ATOM      0  HD3 LYS A 119     -14.364 -16.080  16.899  1.00  1.83           H   new
ATOM      0  HE2 LYS A 119     -15.443 -15.230  18.881  1.00  1.83           H   new
ATOM      0  HE3 LYS A 119     -15.553 -16.690  19.417  1.00  1.83           H   new
ATOM      0  HZ1 LYS A 119     -13.748 -15.717  20.344  1.00  1.83           H   new
ATOM      0  HZ2 LYS A 119     -13.246 -16.758  19.463  1.00  1.83           H   new
ATOM      0  HZ3 LYS A 119     -13.186 -15.366  19.051  1.00  1.83           H   new
ATOM   1834  N   VAL A 120     -15.197 -18.576  12.798  1.00  2.18           N
ATOM   1835  CA  VAL A 120     -15.488 -19.347  11.590  1.00  2.18           C
ATOM   1836  C   VAL A 120     -15.876 -20.787  11.904  1.00  2.18           C
ATOM   1837  O   VAL A 120     -15.646 -21.289  13.004  1.00  2.18           O
ATOM   1838  CB  VAL A 120     -14.285 -19.334  10.626  1.00  2.18           C
ATOM   1839  CG1 VAL A 120     -13.954 -17.901  10.229  1.00  2.18           C
ATOM   1840  CG2 VAL A 120     -13.123 -19.973  11.270  1.00  2.18           C
ATOM      0  H   VAL A 120     -14.568 -18.885  13.297  1.00  2.18           H   new
ATOM      0  HA  VAL A 120     -16.247 -18.919  11.164  1.00  2.18           H   new
ATOM      0  HB  VAL A 120     -14.510 -19.833   9.825  1.00  2.18           H   new
ATOM      0 HG11 VAL A 120     -13.197 -17.900   9.623  1.00  2.18           H   new
ATOM      0 HG12 VAL A 120     -14.721 -17.502   9.789  1.00  2.18           H   new
ATOM      0 HG13 VAL A 120     -13.734 -17.388  11.022  1.00  2.18           H   new
ATOM      0 HG21 VAL A 120     -12.369 -19.963  10.660  1.00  2.18           H   new
ATOM      0 HG22 VAL A 120     -12.892 -19.487  12.077  1.00  2.18           H   new
ATOM      0 HG23 VAL A 120     -13.342 -20.890  11.497  1.00  2.18           H   new
ATOM   1850  N   LYS A 121     -16.444 -21.464  10.904  1.00  2.42           N
ATOM   1851  CA  LYS A 121     -16.894 -22.858  11.011  1.00  2.42           C
ATOM   1852  C   LYS A 121     -15.779 -23.845  11.355  1.00  2.42           C
ATOM   1853  O   LYS A 121     -16.040 -24.945  11.837  1.00  2.42           O
ATOM   1854  CB  LYS A 121     -17.571 -23.296   9.711  1.00  2.42           C
ATOM   1855  CG  LYS A 121     -16.639 -23.410   8.506  1.00  2.42           C
ATOM   1856  CD  LYS A 121     -17.411 -23.802   7.248  1.00  2.42           C
ATOM   1857  CE  LYS A 121     -16.485 -23.962   6.048  1.00  2.42           C
ATOM   1858  NZ  LYS A 121     -17.238 -24.319   4.808  1.00  2.42           N1+
ATOM      0  H   LYS A 121     -16.582 -21.120  10.128  1.00  2.42           H   new
ATOM      0  HA  LYS A 121     -17.522 -22.876  11.750  1.00  2.42           H   new
ATOM      0  HB2 LYS A 121     -17.996 -24.156   9.857  1.00  2.42           H   new
ATOM      0  HB3 LYS A 121     -18.275 -22.664   9.500  1.00  2.42           H   new
ATOM      0  HG2 LYS A 121     -16.188 -22.564   8.361  1.00  2.42           H   new
ATOM      0  HG3 LYS A 121     -15.952 -24.071   8.686  1.00  2.42           H   new
ATOM      0  HD2 LYS A 121     -17.885 -24.633   7.405  1.00  2.42           H   new
ATOM      0  HD3 LYS A 121     -18.079 -23.126   7.054  1.00  2.42           H   new
ATOM      0  HE2 LYS A 121     -15.997 -23.136   5.904  1.00  2.42           H   new
ATOM      0  HE3 LYS A 121     -15.828 -24.650   6.236  1.00  2.42           H   new
ATOM      0  HZ1 LYS A 121     -16.669 -24.404   4.129  1.00  2.42           H   new
ATOM      0  HZ2 LYS A 121     -17.668 -25.088   4.933  1.00  2.42           H   new
ATOM      0  HZ3 LYS A 121     -17.826 -23.677   4.623  1.00  2.42           H   new
ATOM   1872  N   ASN A 122     -14.537 -23.439  11.123  1.00  2.44           N
ATOM   1873  CA  ASN A 122     -13.383 -24.278  11.389  1.00  2.44           C
ATOM   1874  C   ASN A 122     -12.806 -24.036  12.792  1.00  2.44           C
ATOM   1875  O   ASN A 122     -11.757 -24.578  13.138  1.00  2.44           O
ATOM   1876  CB  ASN A 122     -12.329 -24.036  10.329  1.00  2.44           C
ATOM   1877  CG  ASN A 122     -12.764 -24.528   8.972  1.00  2.44           C
ATOM   1878  ND2 ASN A 122     -12.417 -23.790   7.948  1.00  2.44           N
ATOM   1879  OD1 ASN A 122     -13.416 -25.571   8.848  1.00  2.44           O
ATOM      0  H   ASN A 122     -14.341 -22.664  10.805  1.00  2.44           H   new
ATOM      0  HA  ASN A 122     -13.669 -25.204  11.358  1.00  2.44           H   new
ATOM      0  HB2 ASN A 122     -12.134 -23.087  10.280  1.00  2.44           H   new
ATOM      0  HB3 ASN A 122     -11.507 -24.482  10.585  1.00  2.44           H   new
ATOM      0 HD21 ASN A 122     -12.643 -24.025   7.152  1.00  2.44           H   new
ATOM      0 HD22 ASN A 122     -11.963 -23.070   8.071  1.00  2.44           H   new
ATOM   1886  N   GLY A 123     -13.493 -23.220  13.601  1.00  2.22           N
ATOM   1887  CA  GLY A 123     -13.086 -22.930  14.977  1.00  2.22           C
ATOM   1888  C   GLY A 123     -12.062 -21.803  15.122  1.00  2.22           C
ATOM   1889  O   GLY A 123     -11.609 -21.509  16.229  1.00  2.22           O
ATOM      0  H   GLY A 123     -14.214 -22.817  13.361  1.00  2.22           H   new
ATOM      0  HA2 GLY A 123     -13.875 -22.701  15.492  1.00  2.22           H   new
ATOM      0  HA3 GLY A 123     -12.717 -23.737  15.368  1.00  2.22           H   new
ATOM   1893  N   GLY A 124     -11.689 -21.184  14.013  1.00  1.86           N
ATOM   1894  CA  GLY A 124     -10.710 -20.109  14.032  1.00  1.86           C
ATOM   1895  C   GLY A 124     -11.373 -18.751  14.222  1.00  1.86           C
ATOM   1896  O   GLY A 124     -12.578 -18.662  14.499  1.00  1.86           O
ATOM      0  H   GLY A 124     -11.994 -21.373  13.231  1.00  1.86           H   new
ATOM      0  HA2 GLY A 124     -10.074 -20.262  14.748  1.00  1.86           H   new
ATOM      0  HA3 GLY A 124     -10.209 -20.112  13.202  1.00  1.86           H   new
ATOM   1900  N   GLU A 125     -10.588 -17.694  14.022  1.00  1.50           N
ATOM   1901  CA  GLU A 125     -11.057 -16.323  14.200  1.00  1.50           C
ATOM   1902  C   GLU A 125     -10.383 -15.364  13.224  1.00  1.50           C
ATOM   1903  O   GLU A 125      -9.170 -15.435  13.008  1.00  1.50           O
ATOM   1904  CB  GLU A 125     -10.797 -15.889  15.643  1.00  1.50           C
ATOM   1905  CG  GLU A 125     -11.268 -14.506  16.008  1.00  1.50           C
ATOM   1906  CD  GLU A 125     -11.082 -14.238  17.466  1.00  1.50           C
ATOM   1907  OE1 GLU A 125      -9.968 -14.205  17.923  1.00  1.50           O
ATOM   1908  OE2 GLU A 125     -12.076 -14.070  18.141  1.00  1.50           O1-
ATOM      0  H   GLU A 125      -9.765 -17.753  13.778  1.00  1.50           H   new
ATOM      0  HA  GLU A 125     -12.009 -16.296  14.015  1.00  1.50           H   new
ATOM      0  HB2 GLU A 125     -11.226 -16.525  16.236  1.00  1.50           H   new
ATOM      0  HB3 GLU A 125      -9.843 -15.942  15.812  1.00  1.50           H   new
ATOM      0  HG2 GLU A 125     -10.778 -13.848  15.491  1.00  1.50           H   new
ATOM      0  HG3 GLU A 125     -12.205 -14.409  15.776  1.00  1.50           H   new
ATOM   1915  N   ILE A 126     -11.184 -14.480  12.628  1.00  1.20           N
ATOM   1916  CA  ILE A 126     -10.695 -13.488  11.678  1.00  1.20           C
ATOM   1917  C   ILE A 126     -11.105 -12.051  12.058  1.00  1.20           C
ATOM   1918  O   ILE A 126     -12.270 -11.781  12.366  1.00  1.20           O
ATOM   1919  CB  ILE A 126     -11.196 -13.833  10.257  1.00  1.20           C
ATOM   1920  CG1 ILE A 126     -10.710 -15.231   9.836  1.00  1.20           C
ATOM   1921  CG2 ILE A 126     -10.702 -12.816   9.258  1.00  1.20           C
ATOM   1922  CD1 ILE A 126     -11.314 -15.700   8.538  1.00  1.20           C
ATOM      0  H   ILE A 126     -12.032 -14.441  12.766  1.00  1.20           H   new
ATOM      0  HA  ILE A 126      -9.726 -13.518  11.700  1.00  1.20           H   new
ATOM      0  HB  ILE A 126     -12.166 -13.822  10.273  1.00  1.20           H   new
ATOM      0 HG12 ILE A 126      -9.744 -15.220   9.752  1.00  1.20           H   new
ATOM      0 HG13 ILE A 126     -10.926 -15.867  10.536  1.00  1.20           H   new
ATOM      0 HG21 ILE A 126     -11.025 -13.048   8.373  1.00  1.20           H   new
ATOM      0 HG22 ILE A 126     -11.031 -11.937   9.502  1.00  1.20           H   new
ATOM      0 HG23 ILE A 126      -9.732 -12.809   9.256  1.00  1.20           H   new
ATOM      0 HD11 ILE A 126     -10.974 -16.582   8.323  1.00  1.20           H   new
ATOM      0 HD12 ILE A 126     -12.279 -15.739   8.625  1.00  1.20           H   new
ATOM      0 HD13 ILE A 126     -11.078 -15.081   7.829  1.00  1.20           H   new
ATOM   1934  N   GLY A 127     -10.149 -11.124  12.064  1.00  1.01           N
ATOM   1935  CA  GLY A 127     -10.470  -9.730  12.368  1.00  1.01           C
ATOM   1936  C   GLY A 127     -11.212  -9.138  11.195  1.00  1.01           C
ATOM   1937  O   GLY A 127     -10.960  -9.536  10.062  1.00  1.01           O
ATOM      0  H   GLY A 127      -9.319 -11.278  11.897  1.00  1.01           H   new
ATOM      0  HA2 GLY A 127     -11.012  -9.677  13.170  1.00  1.01           H   new
ATOM      0  HA3 GLY A 127      -9.658  -9.228  12.541  1.00  1.01           H   new
ATOM   1941  N   ALA A 128     -12.081  -8.161  11.436  1.00  0.90           N
ATOM   1942  CA  ALA A 128     -12.829  -7.566  10.331  1.00  0.90           C
ATOM   1943  C   ALA A 128     -13.179  -6.097  10.579  1.00  0.90           C
ATOM   1944  O   ALA A 128     -13.311  -5.682  11.721  1.00  0.90           O
ATOM   1945  CB  ALA A 128     -14.097  -8.383  10.121  1.00  0.90           C
ATOM      0  H   ALA A 128     -12.251  -7.834  12.213  1.00  0.90           H   new
ATOM      0  HA  ALA A 128     -12.271  -7.582   9.538  1.00  0.90           H   new
ATOM      0  HB1 ALA A 128     -14.609  -8.004   9.390  1.00  0.90           H   new
ATOM      0  HB2 ALA A 128     -13.860  -9.299   9.908  1.00  0.90           H   new
ATOM      0  HB3 ALA A 128     -14.630  -8.367  10.931  1.00  0.90           H   new
ATOM   1951  N   VAL A 129     -13.370  -5.293   9.532  1.00  0.85           N
ATOM   1952  CA  VAL A 129     -13.730  -3.892   9.791  1.00  0.85           C
ATOM   1953  C   VAL A 129     -15.089  -3.477   9.225  1.00  0.85           C
ATOM   1954  O   VAL A 129     -15.450  -3.782   8.085  1.00  0.85           O
ATOM   1955  CB  VAL A 129     -12.627  -2.976   9.222  1.00  0.85           C
ATOM   1956  CG1 VAL A 129     -11.327  -3.189   9.959  1.00  0.85           C
ATOM   1957  CG2 VAL A 129     -12.434  -3.280   7.744  1.00  0.85           C
ATOM      0  H   VAL A 129     -13.302  -5.519   8.705  1.00  0.85           H   new
ATOM      0  HA  VAL A 129     -13.805  -3.799  10.754  1.00  0.85           H   new
ATOM      0  HB  VAL A 129     -12.897  -2.051   9.335  1.00  0.85           H   new
ATOM      0 HG11 VAL A 129     -10.646  -2.606   9.589  1.00  0.85           H   new
ATOM      0 HG12 VAL A 129     -11.451  -2.985  10.899  1.00  0.85           H   new
ATOM      0 HG13 VAL A 129     -11.048  -4.113   9.863  1.00  0.85           H   new
ATOM      0 HG21 VAL A 129     -11.741  -2.705   7.383  1.00  0.85           H   new
ATOM      0 HG22 VAL A 129     -12.173  -4.208   7.636  1.00  0.85           H   new
ATOM      0 HG23 VAL A 129     -13.265  -3.121   7.269  1.00  0.85           H   new
ATOM   1967  N   ALA A 130     -15.836  -2.695  10.009  1.00  0.85           N
ATOM   1968  CA  ALA A 130     -17.185  -2.266   9.614  1.00  0.85           C
ATOM   1969  C   ALA A 130     -17.179  -1.027   8.747  1.00  0.85           C
ATOM   1970  O   ALA A 130     -17.693   0.028   9.127  1.00  0.85           O
ATOM   1971  CB  ALA A 130     -18.029  -2.023  10.847  1.00  0.85           C
ATOM      0  H   ALA A 130     -15.581  -2.401  10.776  1.00  0.85           H   new
ATOM      0  HA  ALA A 130     -17.565  -2.983   9.082  1.00  0.85           H   new
ATOM      0  HB1 ALA A 130     -18.918  -1.740  10.580  1.00  0.85           H   new
ATOM      0  HB2 ALA A 130     -18.092  -2.842  11.363  1.00  0.85           H   new
ATOM      0  HB3 ALA A 130     -17.619  -1.331  11.389  1.00  0.85           H   new
ATOM   1977  N   LEU A 131     -16.574  -1.177   7.593  1.00  0.88           N
ATOM   1978  CA  LEU A 131     -16.409  -0.108   6.635  1.00  0.88           C
ATOM   1979  C   LEU A 131     -17.144  -0.415   5.337  1.00  0.88           C
ATOM   1980  O   LEU A 131     -16.681  -1.204   4.511  1.00  0.88           O
ATOM   1981  CB  LEU A 131     -14.923   0.092   6.426  1.00  0.88           C
ATOM   1982  CG  LEU A 131     -14.152   0.413   7.706  1.00  0.88           C
ATOM   1983  CD1 LEU A 131     -12.724   0.459   7.411  1.00  0.88           C
ATOM   1984  CD2 LEU A 131     -14.602   1.726   8.242  1.00  0.88           C
ATOM      0  H   LEU A 131     -16.237  -1.925   7.335  1.00  0.88           H   new
ATOM      0  HA  LEU A 131     -16.800   0.715   6.968  1.00  0.88           H   new
ATOM      0  HB2 LEU A 131     -14.551  -0.711   6.028  1.00  0.88           H   new
ATOM      0  HB3 LEU A 131     -14.789   0.812   5.790  1.00  0.88           H   new
ATOM      0  HG  LEU A 131     -14.320  -0.274   8.369  1.00  0.88           H   new
ATOM      0 HD11 LEU A 131     -12.232   0.663   8.222  1.00  0.88           H   new
ATOM      0 HD12 LEU A 131     -12.437  -0.401   7.066  1.00  0.88           H   new
ATOM      0 HD13 LEU A 131     -12.552   1.146   6.748  1.00  0.88           H   new
ATOM      0 HD21 LEU A 131     -14.112   1.929   9.054  1.00  0.88           H   new
ATOM      0 HD22 LEU A 131     -14.436   2.419   7.583  1.00  0.88           H   new
ATOM      0 HD23 LEU A 131     -15.551   1.687   8.438  1.00  0.88           H   new
ATOM   1996  N   ASP A 132     -18.306   0.195   5.145  1.00  0.90           N
ATOM   1997  CA  ASP A 132     -19.123  -0.175   3.991  1.00  0.90           C
ATOM   1998  C   ASP A 132     -18.740   0.630   2.743  1.00  0.90           C
ATOM   1999  O   ASP A 132     -19.311   1.683   2.454  1.00  0.90           O
ATOM   2000  CB  ASP A 132     -20.617  -0.031   4.352  1.00  0.90           C
ATOM   2001  CG  ASP A 132     -21.641  -0.575   3.306  1.00  0.90           C
ATOM   2002  OD1 ASP A 132     -21.295  -0.789   2.182  1.00  0.90           O
ATOM   2003  OD2 ASP A 132     -22.762  -0.839   3.713  1.00  0.90           O1-
ATOM      0  H   ASP A 132     -18.635   0.807   5.652  1.00  0.90           H   new
ATOM      0  HA  ASP A 132     -18.953  -1.104   3.768  1.00  0.90           H   new
ATOM      0  HB2 ASP A 132     -20.771  -0.487   5.194  1.00  0.90           H   new
ATOM      0  HB3 ASP A 132     -20.804   0.909   4.500  1.00  0.90           H   new
ATOM   2008  N   TYR A 133     -17.772   0.097   2.010  1.00  0.92           N
ATOM   2009  CA  TYR A 133     -17.244   0.708   0.785  1.00  0.92           C
ATOM   2010  C   TYR A 133     -17.657  -0.085  -0.470  1.00  0.92           C
ATOM   2011  O   TYR A 133     -17.880  -1.291  -0.392  1.00  0.92           O
ATOM   2012  CB  TYR A 133     -15.723   0.869   0.868  1.00  0.92           C
ATOM   2013  CG  TYR A 133     -15.240   2.029   1.709  1.00  0.92           C
ATOM   2014  CD1 TYR A 133     -15.124   1.911   3.064  1.00  0.92           C
ATOM   2015  CD2 TYR A 133     -14.896   3.233   1.083  1.00  0.92           C
ATOM   2016  CE1 TYR A 133     -14.682   2.992   3.813  1.00  0.92           C
ATOM   2017  CE2 TYR A 133     -14.450   4.303   1.825  1.00  0.92           C
ATOM   2018  CZ  TYR A 133     -14.343   4.187   3.185  1.00  0.92           C
ATOM   2019  OH  TYR A 133     -13.905   5.251   3.928  1.00  0.92           O
ATOM      0  H   TYR A 133     -17.391  -0.647   2.211  1.00  0.92           H   new
ATOM      0  HA  TYR A 133     -17.635   1.592   0.705  1.00  0.92           H   new
ATOM      0  HB2 TYR A 133     -15.345   0.050   1.226  1.00  0.92           H   new
ATOM      0  HB3 TYR A 133     -15.374   0.973  -0.031  1.00  0.92           H   new
ATOM      0  HD1 TYR A 133     -15.340   1.110   3.483  1.00  0.92           H   new
ATOM      0  HD2 TYR A 133     -14.969   3.310   0.159  1.00  0.92           H   new
ATOM      0  HE1 TYR A 133     -14.612   2.918   4.737  1.00  0.92           H   new
ATOM      0  HE2 TYR A 133     -14.222   5.101   1.405  1.00  0.92           H   new
ATOM      0  HH  TYR A 133     -13.738   5.898   3.419  1.00  0.92           H   new
ATOM   2029  N   PRO A 134     -17.791   0.586  -1.632  1.00  0.91           N
ATOM   2030  CA  PRO A 134     -18.178   0.032  -2.923  1.00  0.91           C
ATOM   2031  C   PRO A 134     -17.117  -0.831  -3.572  1.00  0.91           C
ATOM   2032  O   PRO A 134     -15.934  -0.802  -3.192  1.00  0.91           O
ATOM   2033  CB  PRO A 134     -18.417   1.289  -3.769  1.00  0.91           C
ATOM   2034  CG  PRO A 134     -17.524   2.333  -3.166  1.00  0.91           C
ATOM   2035  CD  PRO A 134     -17.562   2.059  -1.684  1.00  0.91           C
ATOM      0  HA  PRO A 134     -18.941  -0.560  -2.834  1.00  0.91           H   new
ATOM      0  HB2 PRO A 134     -18.197   1.133  -4.701  1.00  0.91           H   new
ATOM      0  HB3 PRO A 134     -19.347   1.562  -3.739  1.00  0.91           H   new
ATOM      0  HG2 PRO A 134     -16.621   2.268  -3.513  1.00  0.91           H   new
ATOM      0  HG3 PRO A 134     -17.841   3.227  -3.367  1.00  0.91           H   new
ATOM      0  HD2 PRO A 134     -16.732   2.311  -1.249  1.00  0.91           H   new
ATOM      0  HD3 PRO A 134     -18.273   2.551  -1.244  1.00  0.91           H   new
ATOM   2043  N   SER A 135     -17.532  -1.590  -4.582  1.00  0.87           N
ATOM   2044  CA  SER A 135     -16.558  -2.366  -5.317  1.00  0.87           C
ATOM   2045  C   SER A 135     -15.602  -1.348  -5.896  1.00  0.87           C
ATOM   2046  O   SER A 135     -15.940  -0.170  -5.992  1.00  0.87           O
ATOM   2047  CB  SER A 135     -17.225  -3.191  -6.399  1.00  0.87           C
ATOM   2048  OG  SER A 135     -17.749  -2.371  -7.407  1.00  0.87           O
ATOM      0  H   SER A 135     -18.347  -1.665  -4.847  1.00  0.87           H   new
ATOM      0  HA  SER A 135     -16.096  -3.005  -4.752  1.00  0.87           H   new
ATOM      0  HB2 SER A 135     -16.582  -3.808  -6.782  1.00  0.87           H   new
ATOM      0  HB3 SER A 135     -17.935  -3.726  -6.011  1.00  0.87           H   new
ATOM      0  HG  SER A 135     -18.112  -2.848  -7.996  1.00  0.87           H   new
ATOM   2054  N   GLY A 136     -14.402  -1.779  -6.229  1.00  0.82           N
ATOM   2055  CA  GLY A 136     -13.365  -0.862  -6.668  1.00  0.82           C
ATOM   2056  C   GLY A 136     -12.437  -0.558  -5.480  1.00  0.82           C
ATOM   2057  O   GLY A 136     -11.294  -0.148  -5.668  1.00  0.82           O
ATOM      0  H   GLY A 136     -14.163  -2.605  -6.208  1.00  0.82           H   new
ATOM      0  HA2 GLY A 136     -12.859  -1.252  -7.398  1.00  0.82           H   new
ATOM      0  HA3 GLY A 136     -13.761  -0.042  -7.003  1.00  0.82           H   new
ATOM   2061  N   THR A 137     -12.900  -0.828  -4.242  1.00  0.77           N
ATOM   2062  CA  THR A 137     -12.059  -0.596  -3.065  1.00  0.77           C
ATOM   2063  C   THR A 137     -11.439  -1.867  -2.507  1.00  0.77           C
ATOM   2064  O   THR A 137     -10.535  -1.791  -1.665  1.00  0.77           O
ATOM   2065  CB  THR A 137     -12.829   0.068  -1.922  1.00  0.77           C
ATOM   2066  CG2 THR A 137     -13.324   1.374  -2.323  1.00  0.77           C
ATOM   2067  OG1 THR A 137     -13.907  -0.765  -1.510  1.00  0.77           O
ATOM      0  H   THR A 137     -13.683  -1.140  -4.072  1.00  0.77           H   new
ATOM      0  HA  THR A 137     -11.358  -0.010  -3.390  1.00  0.77           H   new
ATOM      0  HB  THR A 137     -12.223   0.191  -1.175  1.00  0.77           H   new
ATOM      0  HG1 THR A 137     -14.591  -0.583  -1.962  1.00  0.77           H   new
ATOM      0 HG21 THR A 137     -13.808   1.777  -1.586  1.00  0.77           H   new
ATOM      0 HG22 THR A 137     -12.577   1.942  -2.568  1.00  0.77           H   new
ATOM      0 HG23 THR A 137     -13.918   1.276  -3.084  1.00  0.77           H   new
ATOM   2075  N   SER A 138     -11.927  -3.026  -2.938  1.00  0.73           N
ATOM   2076  CA  SER A 138     -11.389  -4.264  -2.400  1.00  0.73           C
ATOM   2077  C   SER A 138      -9.905  -4.313  -2.673  1.00  0.73           C
ATOM   2078  O   SER A 138      -9.465  -3.968  -3.771  1.00  0.73           O
ATOM   2079  CB  SER A 138     -12.041  -5.468  -3.022  1.00  0.73           C
ATOM   2080  OG  SER A 138     -13.395  -5.586  -2.694  1.00  0.73           O
ATOM      0  H   SER A 138     -12.551  -3.115  -3.524  1.00  0.73           H   new
ATOM      0  HA  SER A 138     -11.566  -4.283  -1.446  1.00  0.73           H   new
ATOM      0  HB2 SER A 138     -11.950  -5.417  -3.986  1.00  0.73           H   new
ATOM      0  HB3 SER A 138     -11.573  -6.268  -2.735  1.00  0.73           H   new
ATOM      0  HG  SER A 138     -13.647  -6.376  -2.825  1.00  0.73           H   new
ATOM   2086  N   GLY A 139      -9.150  -4.765  -1.685  1.00  0.71           N
ATOM   2087  CA  GLY A 139      -7.711  -4.858  -1.736  1.00  0.71           C
ATOM   2088  C   GLY A 139      -7.036  -3.634  -1.138  1.00  0.71           C
ATOM   2089  O   GLY A 139      -5.816  -3.619  -0.973  1.00  0.71           O
ATOM      0  H   GLY A 139      -9.479  -5.036  -0.938  1.00  0.71           H   new
ATOM      0  HA2 GLY A 139      -7.422  -5.651  -1.258  1.00  0.71           H   new
ATOM      0  HA3 GLY A 139      -7.428  -4.964  -2.658  1.00  0.71           H   new
ATOM   2093  N   SER A 140      -7.815  -2.606  -0.798  1.00  0.71           N
ATOM   2094  CA  SER A 140      -7.219  -1.440  -0.175  1.00  0.71           C
ATOM   2095  C   SER A 140      -6.551  -1.942   1.090  1.00  0.71           C
ATOM   2096  O   SER A 140      -7.100  -2.821   1.761  1.00  0.71           O
ATOM   2097  CB  SER A 140      -8.284  -0.419   0.161  1.00  0.71           C
ATOM   2098  OG  SER A 140      -8.878   0.152  -0.990  1.00  0.71           O
ATOM      0  H   SER A 140      -8.666  -2.568  -0.917  1.00  0.71           H   new
ATOM      0  HA  SER A 140      -6.584  -1.006  -0.766  1.00  0.71           H   new
ATOM      0  HB2 SER A 140      -8.972  -0.840   0.700  1.00  0.71           H   new
ATOM      0  HB3 SER A 140      -7.892   0.285   0.701  1.00  0.71           H   new
ATOM      0  HG  SER A 140      -9.532  -0.318  -1.231  1.00  0.71           H   new
ATOM   2104  N   PRO A 141      -5.367  -1.469   1.456  1.00  0.74           N
ATOM   2105  CA  PRO A 141      -4.717  -1.926   2.644  1.00  0.74           C
ATOM   2106  C   PRO A 141      -5.387  -1.429   3.876  1.00  0.74           C
ATOM   2107  O   PRO A 141      -5.919  -0.313   3.912  1.00  0.74           O
ATOM   2108  CB  PRO A 141      -3.308  -1.367   2.512  1.00  0.74           C
ATOM   2109  CG  PRO A 141      -3.462  -0.126   1.655  1.00  0.74           C
ATOM   2110  CD  PRO A 141      -4.645  -0.438   0.696  1.00  0.74           C
ATOM      0  HA  PRO A 141      -4.737  -2.892   2.729  1.00  0.74           H   new
ATOM      0  HB2 PRO A 141      -2.932  -1.151   3.380  1.00  0.74           H   new
ATOM      0  HB3 PRO A 141      -2.712  -2.010   2.097  1.00  0.74           H   new
ATOM      0  HG2 PRO A 141      -3.649   0.655   2.199  1.00  0.74           H   new
ATOM      0  HG3 PRO A 141      -2.649   0.061   1.160  1.00  0.74           H   new
ATOM      0  HD2 PRO A 141      -5.194   0.343   0.526  1.00  0.74           H   new
ATOM      0  HD3 PRO A 141      -4.341  -0.764  -0.166  1.00  0.74           H   new
ATOM   2118  N   ILE A 142      -5.272  -2.231   4.907  1.00  0.79           N
ATOM   2119  CA  ILE A 142      -5.665  -1.855   6.236  1.00  0.79           C
ATOM   2120  C   ILE A 142      -4.376  -1.773   7.003  1.00  0.79           C
ATOM   2121  O   ILE A 142      -3.572  -2.702   6.926  1.00  0.79           O
ATOM   2122  CB  ILE A 142      -6.644  -2.871   6.837  1.00  0.79           C
ATOM   2123  CG1 ILE A 142      -7.888  -2.903   5.967  1.00  0.79           C
ATOM   2124  CG2 ILE A 142      -7.004  -2.474   8.251  1.00  0.79           C
ATOM   2125  CD1 ILE A 142      -8.841  -3.982   6.278  1.00  0.79           C
ATOM      0  H   ILE A 142      -4.955  -3.029   4.851  1.00  0.79           H   new
ATOM      0  HA  ILE A 142      -6.143  -1.012   6.258  1.00  0.79           H   new
ATOM      0  HB  ILE A 142      -6.236  -3.751   6.866  1.00  0.79           H   new
ATOM      0 HG12 ILE A 142      -8.346  -2.052   6.051  1.00  0.79           H   new
ATOM      0 HG13 ILE A 142      -7.615  -2.989   5.040  1.00  0.79           H   new
ATOM      0 HG21 ILE A 142      -7.623  -3.122   8.622  1.00  0.79           H   new
ATOM      0 HG22 ILE A 142      -6.201  -2.447   8.794  1.00  0.79           H   new
ATOM      0 HG23 ILE A 142      -7.419  -1.598   8.245  1.00  0.79           H   new
ATOM      0 HD11 ILE A 142      -9.600  -3.926   5.677  1.00  0.79           H   new
ATOM      0 HD12 ILE A 142      -8.404  -4.841   6.168  1.00  0.79           H   new
ATOM      0 HD13 ILE A 142      -9.147  -3.890   7.194  1.00  0.79           H   new
ATOM   2137  N   VAL A 143      -4.148  -0.667   7.691  1.00  0.85           N
ATOM   2138  CA  VAL A 143      -2.897  -0.508   8.397  1.00  0.85           C
ATOM   2139  C   VAL A 143      -3.087  -0.298   9.888  1.00  0.85           C
ATOM   2140  O   VAL A 143      -4.145   0.128  10.352  1.00  0.85           O
ATOM   2141  CB  VAL A 143      -2.107   0.704   7.833  1.00  0.85           C
ATOM   2142  CG1 VAL A 143      -1.784   0.515   6.363  1.00  0.85           C
ATOM   2143  CG2 VAL A 143      -2.891   1.951   8.047  1.00  0.85           C
ATOM      0  H   VAL A 143      -4.696  -0.008   7.760  1.00  0.85           H   new
ATOM      0  HA  VAL A 143      -2.405  -1.333   8.264  1.00  0.85           H   new
ATOM      0  HB  VAL A 143      -1.263   0.773   8.307  1.00  0.85           H   new
ATOM      0 HG11 VAL A 143      -1.292   1.285   6.038  1.00  0.85           H   new
ATOM      0 HG12 VAL A 143      -1.245  -0.284   6.250  1.00  0.85           H   new
ATOM      0 HG13 VAL A 143      -2.608   0.423   5.860  1.00  0.85           H   new
ATOM      0 HG21 VAL A 143      -2.398   2.708   7.695  1.00  0.85           H   new
ATOM      0 HG22 VAL A 143      -3.743   1.880   7.590  1.00  0.85           H   new
ATOM      0 HG23 VAL A 143      -3.044   2.079   8.996  1.00  0.85           H   new
ATOM   2153  N   ASN A 144      -2.039  -0.582  10.645  1.00  0.92           N
ATOM   2154  CA  ASN A 144      -2.060  -0.366  12.089  1.00  0.92           C
ATOM   2155  C   ASN A 144      -1.659   1.062  12.408  1.00  0.92           C
ATOM   2156  O   ASN A 144      -1.438   1.865  11.494  1.00  0.92           O
ATOM   2157  CB  ASN A 144      -1.208  -1.393  12.798  1.00  0.92           C
ATOM   2158  CG  ASN A 144       0.267  -1.322  12.490  1.00  0.92           C
ATOM   2159  ND2 ASN A 144       0.934  -2.442  12.729  1.00  0.92           N
ATOM   2160  OD1 ASN A 144       0.810  -0.286  12.043  1.00  0.92           O
ATOM      0  H   ASN A 144      -1.300  -0.903  10.343  1.00  0.92           H   new
ATOM      0  HA  ASN A 144      -2.963  -0.488  12.421  1.00  0.92           H   new
ATOM      0  HB2 ASN A 144      -1.330  -1.289  13.755  1.00  0.92           H   new
ATOM      0  HB3 ASN A 144      -1.531  -2.278  12.565  1.00  0.92           H   new
ATOM      0 HD21 ASN A 144       1.780  -2.480  12.577  1.00  0.92           H   new
ATOM      0 HD22 ASN A 144       0.521  -3.131  13.036  1.00  0.92           H   new
ATOM   2167  N   ARG A 145      -1.496   1.397  13.688  1.00  0.98           N
ATOM   2168  CA  ARG A 145      -1.212   2.788  14.015  1.00  0.98           C
ATOM   2169  C   ARG A 145       0.203   3.236  13.647  1.00  0.98           C
ATOM   2170  O   ARG A 145       0.521   4.421  13.745  1.00  0.98           O
ATOM   2171  CB  ARG A 145      -1.464   3.056  15.485  1.00  0.98           C
ATOM   2172  CG  ARG A 145      -2.925   2.965  15.907  1.00  0.98           C
ATOM   2173  CD  ARG A 145      -3.081   3.158  17.368  1.00  0.98           C
ATOM   2174  NE  ARG A 145      -2.454   2.088  18.109  1.00  0.98           N
ATOM   2175  CZ  ARG A 145      -2.319   2.057  19.453  1.00  0.98           C
ATOM   2176  NH1 ARG A 145      -2.776   3.056  20.183  1.00  0.98           N1+
ATOM   2177  NH2 ARG A 145      -1.732   1.029  20.043  1.00  0.98           N
ATOM      0  H   ARG A 145      -1.544   0.857  14.356  1.00  0.98           H   new
ATOM      0  HA  ARG A 145      -1.821   3.311  13.470  1.00  0.98           H   new
ATOM      0  HB2 ARG A 145      -0.948   2.424  16.010  1.00  0.98           H   new
ATOM      0  HB3 ARG A 145      -1.132   3.941  15.701  1.00  0.98           H   new
ATOM      0  HG2 ARG A 145      -3.442   3.636  15.434  1.00  0.98           H   new
ATOM      0  HG3 ARG A 145      -3.283   2.100  15.654  1.00  0.98           H   new
ATOM      0  HD2 ARG A 145      -2.690   4.007  17.628  1.00  0.98           H   new
ATOM      0  HD3 ARG A 145      -4.024   3.200  17.592  1.00  0.98           H   new
ATOM      0  HE  ARG A 145      -2.144   1.422  17.662  1.00  0.98           H   new
ATOM      0 HH11 ARG A 145      -3.159   3.726  19.803  1.00  0.98           H   new
ATOM      0 HH12 ARG A 145      -2.691   3.038  21.039  1.00  0.98           H   new
ATOM      0 HH21 ARG A 145      -1.434   0.375  19.571  1.00  0.98           H   new
ATOM      0 HH22 ARG A 145      -1.649   1.014  20.899  1.00  0.98           H   new
ATOM   2191  N   ASN A 146       1.063   2.293  13.248  1.00  1.01           N
ATOM   2192  CA  ASN A 146       2.420   2.613  12.852  1.00  1.01           C
ATOM   2193  C   ASN A 146       2.539   2.661  11.324  1.00  1.01           C
ATOM   2194  O   ASN A 146       3.641   2.796  10.790  1.00  1.01           O
ATOM   2195  CB  ASN A 146       3.396   1.609  13.441  1.00  1.01           C
ATOM   2196  CG  ASN A 146       3.501   1.715  14.947  1.00  1.01           C
ATOM   2197  ND2 ASN A 146       3.597   0.589  15.612  1.00  1.01           N
ATOM   2198  OD1 ASN A 146       3.501   2.818  15.507  1.00  1.01           O
ATOM      0  H   ASN A 146       0.869   1.456  13.202  1.00  1.01           H   new
ATOM      0  HA  ASN A 146       2.643   3.491  13.198  1.00  1.01           H   new
ATOM      0  HB2 ASN A 146       3.115   0.712  13.202  1.00  1.01           H   new
ATOM      0  HB3 ASN A 146       4.272   1.746  13.049  1.00  1.01           H   new
ATOM      0 HD21 ASN A 146       3.663   0.600  16.469  1.00  1.01           H   new
ATOM      0 HD22 ASN A 146       3.594  -0.161  15.191  1.00  1.01           H   new
ATOM   2205  N   GLY A 147       1.400   2.547  10.622  1.00  1.01           N
ATOM   2206  CA  GLY A 147       1.375   2.585   9.159  1.00  1.01           C
ATOM   2207  C   GLY A 147       1.709   1.248   8.483  1.00  1.01           C
ATOM   2208  O   GLY A 147       1.874   1.192   7.260  1.00  1.01           O
ATOM      0  H   GLY A 147       0.626   2.446  10.984  1.00  1.01           H   new
ATOM      0  HA2 GLY A 147       0.494   2.870   8.869  1.00  1.01           H   new
ATOM      0  HA3 GLY A 147       2.005   3.256   8.853  1.00  1.01           H   new
ATOM   2212  N   GLU A 148       1.846   0.166   9.254  1.00  0.96           N
ATOM   2213  CA  GLU A 148       2.205  -1.108   8.639  1.00  0.96           C
ATOM   2214  C   GLU A 148       0.953  -1.740   8.082  1.00  0.96           C
ATOM   2215  O   GLU A 148      -0.098  -1.668   8.714  1.00  0.96           O
ATOM   2216  CB  GLU A 148       2.832  -2.049   9.667  1.00  0.96           C
ATOM   2217  CG  GLU A 148       4.127  -1.549  10.288  1.00  0.96           C
ATOM   2218  CD  GLU A 148       4.672  -2.482  11.346  1.00  0.96           C
ATOM   2219  OE1 GLU A 148       3.892  -3.021  12.113  1.00  0.96           O
ATOM   2220  OE2 GLU A 148       5.869  -2.655  11.392  1.00  0.96           O1-
ATOM      0  H   GLU A 148       1.739   0.149  10.107  1.00  0.96           H   new
ATOM      0  HA  GLU A 148       2.852  -0.951   7.934  1.00  0.96           H   new
ATOM      0  HB2 GLU A 148       2.189  -2.207  10.376  1.00  0.96           H   new
ATOM      0  HB3 GLU A 148       3.002  -2.904   9.242  1.00  0.96           H   new
ATOM      0  HG2 GLU A 148       4.792  -1.435   9.591  1.00  0.96           H   new
ATOM      0  HG3 GLU A 148       3.975  -0.675  10.681  1.00  0.96           H   new
ATOM   2227  N   VAL A 149       1.055  -2.415   6.941  1.00  0.90           N
ATOM   2228  CA  VAL A 149      -0.123  -3.077   6.390  1.00  0.90           C
ATOM   2229  C   VAL A 149      -0.334  -4.387   7.129  1.00  0.90           C
ATOM   2230  O   VAL A 149       0.597  -5.184   7.272  1.00  0.90           O
ATOM   2231  CB  VAL A 149       0.019  -3.288   4.869  1.00  0.90           C
ATOM   2232  CG1 VAL A 149      -1.178  -4.030   4.334  1.00  0.90           C
ATOM   2233  CG2 VAL A 149       0.124  -1.976   4.156  1.00  0.90           C
ATOM      0  H   VAL A 149       1.776  -2.501   6.481  1.00  0.90           H   new
ATOM      0  HA  VAL A 149      -0.904  -2.516   6.516  1.00  0.90           H   new
ATOM      0  HB  VAL A 149       0.827  -3.803   4.716  1.00  0.90           H   new
ATOM      0 HG11 VAL A 149      -1.079  -4.157   3.378  1.00  0.90           H   new
ATOM      0 HG12 VAL A 149      -1.245  -4.894   4.770  1.00  0.90           H   new
ATOM      0 HG13 VAL A 149      -1.982  -3.517   4.510  1.00  0.90           H   new
ATOM      0 HG21 VAL A 149       0.212  -2.132   3.203  1.00  0.90           H   new
ATOM      0 HG22 VAL A 149      -0.674  -1.451   4.325  1.00  0.90           H   new
ATOM      0 HG23 VAL A 149       0.902  -1.494   4.478  1.00  0.90           H   new
ATOM   2243  N   ILE A 150      -1.558  -4.582   7.625  1.00  0.84           N
ATOM   2244  CA  ILE A 150      -1.897  -5.747   8.430  1.00  0.84           C
ATOM   2245  C   ILE A 150      -2.866  -6.683   7.752  1.00  0.84           C
ATOM   2246  O   ILE A 150      -3.546  -7.477   8.407  1.00  0.84           O
ATOM   2247  CB  ILE A 150      -2.558  -5.363   9.751  1.00  0.84           C
ATOM   2248  CG1 ILE A 150      -3.841  -4.631   9.492  1.00  0.84           C
ATOM   2249  CG2 ILE A 150      -1.639  -4.495  10.574  1.00  0.84           C
ATOM   2250  CD1 ILE A 150      -4.668  -4.487  10.698  1.00  0.84           C
ATOM      0  H   ILE A 150      -2.213  -4.039   7.501  1.00  0.84           H   new
ATOM      0  HA  ILE A 150      -1.042  -6.184   8.569  1.00  0.84           H   new
ATOM      0  HB  ILE A 150      -2.745  -6.177  10.245  1.00  0.84           H   new
ATOM      0 HG12 ILE A 150      -3.640  -3.751   9.136  1.00  0.84           H   new
ATOM      0 HG13 ILE A 150      -4.347  -5.104   8.813  1.00  0.84           H   new
ATOM      0 HG21 ILE A 150      -2.075  -4.261  11.408  1.00  0.84           H   new
ATOM      0 HG22 ILE A 150      -0.820  -4.979  10.763  1.00  0.84           H   new
ATOM      0 HG23 ILE A 150      -1.430  -3.686  10.081  1.00  0.84           H   new
ATOM      0 HD11 ILE A 150      -5.482  -4.009  10.477  1.00  0.84           H   new
ATOM      0 HD12 ILE A 150      -4.893  -5.365  11.043  1.00  0.84           H   new
ATOM      0 HD13 ILE A 150      -4.175  -3.992  11.371  1.00  0.84           H   new
ATOM   2262  N   GLY A 151      -2.965  -6.540   6.453  1.00  0.80           N
ATOM   2263  CA  GLY A 151      -3.862  -7.326   5.641  1.00  0.80           C
ATOM   2264  C   GLY A 151      -4.641  -6.418   4.730  1.00  0.80           C
ATOM   2265  O   GLY A 151      -4.586  -5.190   4.870  1.00  0.80           O
ATOM      0  H   GLY A 151      -2.502  -5.970   6.005  1.00  0.80           H   new
ATOM      0  HA2 GLY A 151      -3.360  -7.971   5.118  1.00  0.80           H   new
ATOM      0  HA3 GLY A 151      -4.468  -7.830   6.207  1.00  0.80           H   new
ATOM   2269  N   LEU A 152      -5.344  -7.027   3.789  1.00  0.79           N
ATOM   2270  CA  LEU A 152      -6.098  -6.265   2.808  1.00  0.79           C
ATOM   2271  C   LEU A 152      -7.626  -6.370   2.991  1.00  0.79           C
ATOM   2272  O   LEU A 152      -8.149  -7.386   3.464  1.00  0.79           O
ATOM   2273  CB  LEU A 152      -5.671  -6.716   1.418  1.00  0.79           C
ATOM   2274  CG  LEU A 152      -4.152  -6.631   1.092  1.00  0.79           C
ATOM   2275  CD1 LEU A 152      -3.948  -7.115  -0.328  1.00  0.79           C
ATOM   2276  CD2 LEU A 152      -3.625  -5.219   1.292  1.00  0.79           C
ATOM      0  H   LEU A 152      -5.398  -7.881   3.700  1.00  0.79           H   new
ATOM      0  HA  LEU A 152      -5.896  -5.325   2.934  1.00  0.79           H   new
ATOM      0  HB2 LEU A 152      -5.956  -7.635   1.297  1.00  0.79           H   new
ATOM      0  HB3 LEU A 152      -6.151  -6.182   0.766  1.00  0.79           H   new
ATOM      0  HG  LEU A 152      -3.648  -7.195   1.699  1.00  0.79           H   new
ATOM      0 HD11 LEU A 152      -3.006  -7.070  -0.553  1.00  0.79           H   new
ATOM      0 HD12 LEU A 152      -4.255  -8.032  -0.405  1.00  0.79           H   new
ATOM      0 HD13 LEU A 152      -4.452  -6.553  -0.937  1.00  0.79           H   new
ATOM      0 HD21 LEU A 152      -2.678  -5.194   1.082  1.00  0.79           H   new
ATOM      0 HD22 LEU A 152      -4.101  -4.610   0.707  1.00  0.79           H   new
ATOM      0 HD23 LEU A 152      -3.759  -4.951   2.215  1.00  0.79           H   new
ATOM   2288  N   TYR A 153      -8.316  -5.281   2.628  1.00  0.81           N
ATOM   2289  CA  TYR A 153      -9.777  -5.095   2.660  1.00  0.81           C
ATOM   2290  C   TYR A 153     -10.583  -5.881   1.610  1.00  0.81           C
ATOM   2291  O   TYR A 153     -10.174  -6.031   0.465  1.00  0.81           O
ATOM   2292  CB  TYR A 153     -10.054  -3.602   2.541  1.00  0.81           C
ATOM   2293  CG  TYR A 153     -11.482  -3.179   2.579  1.00  0.81           C
ATOM   2294  CD1 TYR A 153     -12.156  -3.083   3.779  1.00  0.81           C
ATOM   2295  CD2 TYR A 153     -12.123  -2.869   1.399  1.00  0.81           C
ATOM   2296  CE1 TYR A 153     -13.472  -2.698   3.789  1.00  0.81           C
ATOM   2297  CE2 TYR A 153     -13.437  -2.491   1.415  1.00  0.81           C
ATOM   2298  CZ  TYR A 153     -14.110  -2.416   2.607  1.00  0.81           C
ATOM   2299  OH  TYR A 153     -15.422  -2.063   2.623  1.00  0.81           O
ATOM      0  H   TYR A 153      -7.913  -4.580   2.335  1.00  0.81           H   new
ATOM      0  HA  TYR A 153     -10.085  -5.465   3.502  1.00  0.81           H   new
ATOM      0  HB2 TYR A 153      -9.585  -3.149   3.260  1.00  0.81           H   new
ATOM      0  HB3 TYR A 153      -9.668  -3.288   1.708  1.00  0.81           H   new
ATOM      0  HD1 TYR A 153     -11.720  -3.278   4.577  1.00  0.81           H   new
ATOM      0  HD2 TYR A 153     -11.662  -2.917   0.593  1.00  0.81           H   new
ATOM      0  HE1 TYR A 153     -13.931  -2.628   4.595  1.00  0.81           H   new
ATOM      0  HE2 TYR A 153     -13.873  -2.285   0.620  1.00  0.81           H   new
ATOM      0  HH  TYR A 153     -15.568  -1.555   3.276  1.00  0.81           H   new
ATOM   2309  N   GLY A 154     -11.743  -6.389   1.988  1.00  0.87           N
ATOM   2310  CA  GLY A 154     -12.603  -7.088   1.033  1.00  0.87           C
ATOM   2311  C   GLY A 154     -13.327  -8.241   1.708  1.00  0.87           C
ATOM   2312  O   GLY A 154     -13.347  -8.321   2.936  1.00  0.87           O
ATOM      0  H   GLY A 154     -12.055  -6.343   2.788  1.00  0.87           H   new
ATOM      0  HA2 GLY A 154     -13.249  -6.469   0.659  1.00  0.87           H   new
ATOM      0  HA3 GLY A 154     -12.070  -7.422   0.295  1.00  0.87           H   new
ATOM   2316  N   ASN A 155     -13.975  -9.109   0.926  1.00  0.96           N
ATOM   2317  CA  ASN A 155     -14.700 -10.238   1.515  1.00  0.96           C
ATOM   2318  C   ASN A 155     -15.677  -9.766   2.605  1.00  0.96           C
ATOM   2319  O   ASN A 155     -15.588 -10.174   3.772  1.00  0.96           O
ATOM   2320  CB  ASN A 155     -13.710 -11.273   2.028  1.00  0.96           C
ATOM   2321  CG  ASN A 155     -14.339 -12.624   2.334  1.00  0.96           C
ATOM   2322  ND2 ASN A 155     -13.782 -13.321   3.299  1.00  0.96           N
ATOM   2323  OD1 ASN A 155     -15.313 -13.039   1.695  1.00  0.96           O
ATOM      0  H   ASN A 155     -14.007  -9.064   0.068  1.00  0.96           H   new
ATOM      0  HA  ASN A 155     -15.242 -10.660   0.830  1.00  0.96           H   new
ATOM      0  HB2 ASN A 155     -13.010 -11.394   1.368  1.00  0.96           H   new
ATOM      0  HB3 ASN A 155     -13.287 -10.933   2.832  1.00  0.96           H   new
ATOM      0 HD21 ASN A 155     -14.094 -14.095   3.506  1.00  0.96           H   new
ATOM      0 HD22 ASN A 155     -13.105 -13.003   3.724  1.00  0.96           H   new
ATOM   2330  N   GLY A 156     -16.545  -8.818   2.237  1.00  1.09           N
ATOM   2331  CA  GLY A 156     -17.497  -8.273   3.191  1.00  1.09           C
ATOM   2332  C   GLY A 156     -18.663  -9.198   3.483  1.00  1.09           C
ATOM   2333  O   GLY A 156     -19.198  -9.854   2.586  1.00  1.09           O
ATOM      0  H   GLY A 156     -16.594  -8.484   1.446  1.00  1.09           H   new
ATOM      0  HA2 GLY A 156     -17.035  -8.076   4.021  1.00  1.09           H   new
ATOM      0  HA3 GLY A 156     -17.839  -7.432   2.850  1.00  1.09           H   new
ATOM   2337  N   ILE A 157     -19.107  -9.164   4.730  1.00  1.24           N
ATOM   2338  CA  ILE A 157     -20.279  -9.882   5.199  1.00  1.24           C
ATOM   2339  C   ILE A 157     -21.343  -8.885   5.600  1.00  1.24           C
ATOM   2340  O   ILE A 157     -21.060  -7.932   6.322  1.00  1.24           O
ATOM   2341  CB  ILE A 157     -19.932 -10.802   6.386  1.00  1.24           C
ATOM   2342  CG1 ILE A 157     -18.924 -11.877   5.932  1.00  1.24           C
ATOM   2343  CG2 ILE A 157     -21.191 -11.419   6.984  1.00  1.24           C
ATOM   2344  CD1 ILE A 157     -18.351 -12.688   7.063  1.00  1.24           C
ATOM      0  H   ILE A 157     -18.721  -8.706   5.347  1.00  1.24           H   new
ATOM      0  HA  ILE A 157     -20.610 -10.443   4.481  1.00  1.24           H   new
ATOM      0  HB  ILE A 157     -19.517 -10.275   7.087  1.00  1.24           H   new
ATOM      0 HG12 ILE A 157     -19.361 -12.475   5.306  1.00  1.24           H   new
ATOM      0 HG13 ILE A 157     -18.198 -11.447   5.454  1.00  1.24           H   new
ATOM      0 HG21 ILE A 157     -20.949 -11.993   7.728  1.00  1.24           H   new
ATOM      0 HG22 ILE A 157     -21.779 -10.714   7.298  1.00  1.24           H   new
ATOM      0 HG23 ILE A 157     -21.648 -11.943   6.307  1.00  1.24           H   new
ATOM      0 HD11 ILE A 157     -17.728 -13.342   6.709  1.00  1.24           H   new
ATOM      0 HD12 ILE A 157     -17.887 -12.101   7.680  1.00  1.24           H   new
ATOM      0 HD13 ILE A 157     -19.068 -13.145   7.530  1.00  1.24           H   new
ATOM   2356  N   LEU A 158     -22.551  -9.047   5.090  1.00  1.41           N
ATOM   2357  CA  LEU A 158     -23.579  -8.079   5.430  1.00  1.41           C
ATOM   2358  C   LEU A 158     -24.170  -8.338   6.796  1.00  1.41           C
ATOM   2359  O   LEU A 158     -24.636  -9.442   7.085  1.00  1.41           O
ATOM   2360  CB  LEU A 158     -24.697  -8.061   4.396  1.00  1.41           C
ATOM   2361  CG  LEU A 158     -25.793  -7.049   4.679  1.00  1.41           C
ATOM   2362  CD1 LEU A 158     -25.215  -5.643   4.630  1.00  1.41           C
ATOM   2363  CD2 LEU A 158     -26.884  -7.204   3.652  1.00  1.41           C
ATOM      0  H   LEU A 158     -22.792  -9.684   4.565  1.00  1.41           H   new
ATOM      0  HA  LEU A 158     -23.142  -7.213   5.439  1.00  1.41           H   new
ATOM      0  HB2 LEU A 158     -24.315  -7.873   3.525  1.00  1.41           H   new
ATOM      0  HB3 LEU A 158     -25.093  -8.945   4.347  1.00  1.41           H   new
ATOM      0  HG  LEU A 158     -26.163  -7.201   5.562  1.00  1.41           H   new
ATOM      0 HD11 LEU A 158     -25.917  -4.998   4.811  1.00  1.41           H   new
ATOM      0 HD12 LEU A 158     -24.517  -5.557   5.298  1.00  1.41           H   new
ATOM      0 HD13 LEU A 158     -24.843  -5.477   3.750  1.00  1.41           H   new
ATOM      0 HD21 LEU A 158     -27.588  -6.560   3.827  1.00  1.41           H   new
ATOM      0 HD22 LEU A 158     -26.519  -7.051   2.766  1.00  1.41           H   new
ATOM      0 HD23 LEU A 158     -27.249  -8.102   3.700  1.00  1.41           H   new
ATOM   2375  N   VAL A 159     -24.136  -7.313   7.633  1.00  1.57           N
ATOM   2376  CA  VAL A 159     -24.695  -7.381   8.960  1.00  1.57           C
ATOM   2377  C   VAL A 159     -25.917  -6.459   8.990  1.00  1.57           C
ATOM   2378  O   VAL A 159     -25.818  -5.273   8.690  1.00  1.57           O
ATOM   2379  CB  VAL A 159     -23.622  -6.971   9.988  1.00  1.57           C
ATOM   2380  CG1 VAL A 159     -24.200  -7.006  11.389  1.00  1.57           C
ATOM   2381  CG2 VAL A 159     -22.406  -7.929   9.859  1.00  1.57           C
ATOM      0  H   VAL A 159     -23.783  -6.553   7.440  1.00  1.57           H   new
ATOM      0  HA  VAL A 159     -24.976  -8.281   9.190  1.00  1.57           H   new
ATOM      0  HB  VAL A 159     -23.327  -6.064   9.813  1.00  1.57           H   new
ATOM      0 HG11 VAL A 159     -23.517  -6.747  12.027  1.00  1.57           H   new
ATOM      0 HG12 VAL A 159     -24.947  -6.390  11.447  1.00  1.57           H   new
ATOM      0 HG13 VAL A 159     -24.506  -7.904  11.591  1.00  1.57           H   new
ATOM      0 HG21 VAL A 159     -21.726  -7.677  10.503  1.00  1.57           H   new
ATOM      0 HG22 VAL A 159     -22.692  -8.840  10.030  1.00  1.57           H   new
ATOM      0 HG23 VAL A 159     -22.040  -7.869   8.963  1.00  1.57           H   new
ATOM   2391  N   GLY A 160     -27.083  -7.002   9.326  1.00  1.66           N
ATOM   2392  CA  GLY A 160     -28.300  -6.194   9.266  1.00  1.66           C
ATOM   2393  C   GLY A 160     -28.660  -5.977   7.798  1.00  1.66           C
ATOM   2394  O   GLY A 160     -28.353  -6.824   6.963  1.00  1.66           O
ATOM      0  H   GLY A 160     -27.192  -7.815   9.585  1.00  1.66           H   new
ATOM      0  HA2 GLY A 160     -29.026  -6.641   9.729  1.00  1.66           H   new
ATOM      0  HA3 GLY A 160     -28.162  -5.342   9.710  1.00  1.66           H   new
ATOM   2398  N   ASP A 161     -29.348  -4.880   7.479  1.00  1.67           N
ATOM   2399  CA  ASP A 161     -29.759  -4.655   6.088  1.00  1.67           C
ATOM   2400  C   ASP A 161     -28.694  -3.870   5.313  1.00  1.67           C
ATOM   2401  O   ASP A 161     -28.517  -4.055   4.107  1.00  1.67           O
ATOM   2402  CB  ASP A 161     -31.080  -3.890   6.048  1.00  1.67           C
ATOM   2403  CG  ASP A 161     -32.232  -4.663   6.684  1.00  1.67           C
ATOM   2404  OD1 ASP A 161     -32.491  -5.766   6.269  1.00  1.67           O
ATOM   2405  OD2 ASP A 161     -32.828  -4.144   7.596  1.00  1.67           O1-
ATOM      0  H   ASP A 161     -29.583  -4.267   8.035  1.00  1.67           H   new
ATOM      0  HA  ASP A 161     -29.870  -5.522   5.668  1.00  1.67           H   new
ATOM      0  HB2 ASP A 161     -30.972  -3.043   6.508  1.00  1.67           H   new
ATOM      0  HB3 ASP A 161     -31.303  -3.686   5.126  1.00  1.67           H   new
ATOM   2410  N   THR A 162     -28.015  -2.977   6.020  1.00  1.56           N
ATOM   2411  CA  THR A 162     -26.957  -2.141   5.469  1.00  1.56           C
ATOM   2412  C   THR A 162     -25.811  -2.128   6.464  1.00  1.56           C
ATOM   2413  O   THR A 162     -26.064  -1.942   7.656  1.00  1.56           O
ATOM   2414  CB  THR A 162     -27.443  -0.707   5.188  1.00  1.56           C
ATOM   2415  CG2 THR A 162     -26.312   0.138   4.591  1.00  1.56           C
ATOM   2416  OG1 THR A 162     -28.543  -0.750   4.266  1.00  1.56           O
ATOM      0  H   THR A 162     -28.160  -2.836   6.856  1.00  1.56           H   new
ATOM      0  HA  THR A 162     -26.670  -2.507   4.618  1.00  1.56           H   new
ATOM      0  HB  THR A 162     -27.726  -0.304   6.024  1.00  1.56           H   new
ATOM      0  HG1 THR A 162     -28.811   0.031   4.112  1.00  1.56           H   new
ATOM      0 HG21 THR A 162     -26.635   1.037   4.420  1.00  1.56           H   new
ATOM      0 HG22 THR A 162     -25.571   0.174   5.215  1.00  1.56           H   new
ATOM      0 HG23 THR A 162     -26.014  -0.261   3.759  1.00  1.56           H   new
ATOM   2424  N   SER A 163     -24.582  -2.315   5.966  1.00  1.38           N
ATOM   2425  CA  SER A 163     -23.315  -2.351   6.716  1.00  1.38           C
ATOM   2426  C   SER A 163     -22.531  -3.630   6.455  1.00  1.38           C
ATOM   2427  O   SER A 163     -22.677  -4.624   7.175  1.00  1.38           O
ATOM   2428  CB  SER A 163     -23.460  -2.228   8.233  1.00  1.38           C
ATOM   2429  OG  SER A 163     -23.976  -0.988   8.625  1.00  1.38           O
ATOM      0  H   SER A 163     -24.457  -2.432   5.123  1.00  1.38           H   new
ATOM      0  HA  SER A 163     -22.847  -1.569   6.384  1.00  1.38           H   new
ATOM      0  HB2 SER A 163     -24.041  -2.934   8.557  1.00  1.38           H   new
ATOM      0  HB3 SER A 163     -22.594  -2.360   8.649  1.00  1.38           H   new
ATOM      0  HG  SER A 163     -24.814  -1.005   8.575  1.00  1.38           H   new
ATOM   2435  N   PHE A 164     -21.693  -3.616   5.435  1.00  1.18           N
ATOM   2436  CA  PHE A 164     -20.832  -4.765   5.203  1.00  1.18           C
ATOM   2437  C   PHE A 164     -19.617  -4.675   6.101  1.00  1.18           C
ATOM   2438  O   PHE A 164     -19.046  -3.596   6.267  1.00  1.18           O
ATOM   2439  CB  PHE A 164     -20.385  -4.844   3.755  1.00  1.18           C
ATOM   2440  CG  PHE A 164     -21.429  -5.313   2.809  1.00  1.18           C
ATOM   2441  CD1 PHE A 164     -22.271  -4.425   2.166  1.00  1.18           C
ATOM   2442  CD2 PHE A 164     -21.544  -6.661   2.527  1.00  1.18           C
ATOM   2443  CE1 PHE A 164     -23.218  -4.883   1.267  1.00  1.18           C
ATOM   2444  CE2 PHE A 164     -22.476  -7.120   1.630  1.00  1.18           C
ATOM   2445  CZ  PHE A 164     -23.321  -6.231   0.999  1.00  1.18           C
ATOM      0  H   PHE A 164     -21.605  -2.969   4.875  1.00  1.18           H   new
ATOM      0  HA  PHE A 164     -21.340  -5.566   5.405  1.00  1.18           H   new
ATOM      0  HB2 PHE A 164     -20.082  -3.966   3.474  1.00  1.18           H   new
ATOM      0  HB3 PHE A 164     -19.622  -5.440   3.697  1.00  1.18           H   new
ATOM      0  HD1 PHE A 164     -22.201  -3.514   2.339  1.00  1.18           H   new
ATOM      0  HD2 PHE A 164     -20.981  -7.267   2.952  1.00  1.18           H   new
ATOM      0  HE1 PHE A 164     -23.786  -4.280   0.843  1.00  1.18           H   new
ATOM      0  HE2 PHE A 164     -22.538  -8.030   1.448  1.00  1.18           H   new
ATOM      0  HZ  PHE A 164     -23.957  -6.540   0.395  1.00  1.18           H   new
ATOM   2455  N   VAL A 165     -19.221  -5.809   6.663  1.00  1.00           N
ATOM   2456  CA  VAL A 165     -18.057  -5.860   7.521  1.00  1.00           C
ATOM   2457  C   VAL A 165     -17.001  -6.738   6.851  1.00  1.00           C
ATOM   2458  O   VAL A 165     -17.269  -7.886   6.494  1.00  1.00           O
ATOM   2459  CB  VAL A 165     -18.460  -6.399   8.901  1.00  1.00           C
ATOM   2460  CG1 VAL A 165     -17.257  -6.433   9.794  1.00  1.00           C
ATOM   2461  CG2 VAL A 165     -19.582  -5.535   9.495  1.00  1.00           C
ATOM      0  H   VAL A 165     -19.619  -6.564   6.556  1.00  1.00           H   new
ATOM      0  HA  VAL A 165     -17.683  -4.975   7.653  1.00  1.00           H   new
ATOM      0  HB  VAL A 165     -18.800  -7.304   8.816  1.00  1.00           H   new
ATOM      0 HG11 VAL A 165     -17.511  -6.773  10.666  1.00  1.00           H   new
ATOM      0 HG12 VAL A 165     -16.582  -7.011   9.406  1.00  1.00           H   new
ATOM      0 HG13 VAL A 165     -16.899  -5.537   9.889  1.00  1.00           H   new
ATOM      0 HG21 VAL A 165     -19.831  -5.882  10.366  1.00  1.00           H   new
ATOM      0 HG22 VAL A 165     -19.272  -4.621   9.588  1.00  1.00           H   new
ATOM      0 HG23 VAL A 165     -20.353  -5.556   8.907  1.00  1.00           H   new
ATOM   2471  N   SER A 166     -15.838  -6.157   6.594  1.00  0.87           N
ATOM   2472  CA  SER A 166     -14.769  -6.785   5.817  1.00  0.87           C
ATOM   2473  C   SER A 166     -13.706  -7.542   6.538  1.00  0.87           C
ATOM   2474  O   SER A 166     -12.992  -6.978   7.362  1.00  0.87           O
ATOM   2475  CB  SER A 166     -14.062  -5.743   5.017  1.00  0.87           C
ATOM   2476  OG  SER A 166     -12.840  -6.252   4.563  1.00  0.87           O
ATOM      0  H   SER A 166     -15.640  -5.368   6.871  1.00  0.87           H   new
ATOM      0  HA  SER A 166     -15.257  -7.449   5.305  1.00  0.87           H   new
ATOM      0  HB2 SER A 166     -14.610  -5.472   4.264  1.00  0.87           H   new
ATOM      0  HB3 SER A 166     -13.913  -4.952   5.558  1.00  0.87           H   new
ATOM      0  HG  SER A 166     -12.965  -7.000   4.202  1.00  0.87           H   new
ATOM   2482  N   ALA A 167     -13.567  -8.818   6.206  1.00  0.81           N
ATOM   2483  CA  ALA A 167     -12.526  -9.614   6.831  1.00  0.81           C
ATOM   2484  C   ALA A 167     -11.172  -9.010   6.489  1.00  0.81           C
ATOM   2485  O   ALA A 167     -10.947  -8.624   5.344  1.00  0.81           O
ATOM   2486  CB  ALA A 167     -12.605 -11.048   6.345  1.00  0.81           C
ATOM      0  H   ALA A 167     -14.055  -9.234   5.633  1.00  0.81           H   new
ATOM      0  HA  ALA A 167     -12.645  -9.613   7.794  1.00  0.81           H   new
ATOM      0  HB1 ALA A 167     -11.906 -11.572   6.767  1.00  0.81           H   new
ATOM      0  HB2 ALA A 167     -13.471 -11.420   6.574  1.00  0.81           H   new
ATOM      0  HB3 ALA A 167     -12.488 -11.071   5.382  1.00  0.81           H   new
ATOM   2492  N   ILE A 168     -10.249  -8.991   7.438  1.00  0.80           N
ATOM   2493  CA  ILE A 168      -8.914  -8.498   7.134  1.00  0.80           C
ATOM   2494  C   ILE A 168      -8.083  -9.693   6.706  1.00  0.80           C
ATOM   2495  O   ILE A 168      -7.781 -10.572   7.517  1.00  0.80           O
ATOM   2496  CB  ILE A 168      -8.251  -7.840   8.364  1.00  0.80           C
ATOM   2497  CG1 ILE A 168      -9.076  -6.675   8.878  1.00  0.80           C
ATOM   2498  CG2 ILE A 168      -6.843  -7.357   7.999  1.00  0.80           C
ATOM   2499  CD1 ILE A 168      -8.573  -6.121  10.196  1.00  0.80           C
ATOM      0  H   ILE A 168     -10.369  -9.253   8.248  1.00  0.80           H   new
ATOM      0  HA  ILE A 168      -8.971  -7.824   6.438  1.00  0.80           H   new
ATOM      0  HB  ILE A 168      -8.196  -8.505   9.068  1.00  0.80           H   new
ATOM      0 HG12 ILE A 168      -9.074  -5.967   8.215  1.00  0.80           H   new
ATOM      0 HG13 ILE A 168      -9.997  -6.961   8.985  1.00  0.80           H   new
ATOM      0 HG21 ILE A 168      -6.431  -6.945   8.774  1.00  0.80           H   new
ATOM      0 HG22 ILE A 168      -6.306  -8.112   7.711  1.00  0.80           H   new
ATOM      0 HG23 ILE A 168      -6.899  -6.708   7.280  1.00  0.80           H   new
ATOM      0 HD11 ILE A 168      -9.137  -5.382  10.473  1.00  0.80           H   new
ATOM      0 HD12 ILE A 168      -8.599  -6.817  10.871  1.00  0.80           H   new
ATOM      0 HD13 ILE A 168      -7.661  -5.808  10.089  1.00  0.80           H   new
ATOM   2511  N   SER A 169      -7.717  -9.744   5.432  1.00  0.86           N
ATOM   2512  CA  SER A 169      -7.003 -10.912   4.944  1.00  0.86           C
ATOM   2513  C   SER A 169      -5.500 -10.757   4.991  1.00  0.86           C
ATOM   2514  O   SER A 169      -4.932  -9.841   4.386  1.00  0.86           O
ATOM   2515  CB  SER A 169      -7.448 -11.270   3.564  1.00  0.86           C
ATOM   2516  OG  SER A 169      -8.749 -11.759   3.548  1.00  0.86           O
ATOM      0  H   SER A 169      -7.867  -9.131   4.848  1.00  0.86           H   new
ATOM      0  HA  SER A 169      -7.226 -11.636   5.549  1.00  0.86           H   new
ATOM      0  HB2 SER A 169      -7.390 -10.488   2.993  1.00  0.86           H   new
ATOM      0  HB3 SER A 169      -6.848 -11.936   3.194  1.00  0.86           H   new
ATOM      0  HG  SER A 169      -8.779 -12.462   3.088  1.00  0.86           H   new
ATOM   2522  N   GLN A 170      -4.859 -11.674   5.712  1.00  0.99           N
ATOM   2523  CA  GLN A 170      -3.420 -11.634   5.911  1.00  0.99           C
ATOM   2524  C   GLN A 170      -2.828 -13.033   6.054  1.00  0.99           C
ATOM   2525  O   GLN A 170      -3.404 -13.898   6.714  1.00  0.99           O
ATOM   2526  CB  GLN A 170      -3.143 -10.790   7.157  1.00  0.99           C
ATOM   2527  CG  GLN A 170      -1.725 -10.441   7.419  1.00  0.99           C
ATOM   2528  CD  GLN A 170      -1.005 -11.369   8.406  1.00  0.99           C
ATOM   2529  NE2 GLN A 170       0.298 -11.470   8.226  1.00  0.99           N
ATOM   2530  OE1 GLN A 170      -1.619 -11.970   9.324  1.00  0.99           O
ATOM      0  H   GLN A 170      -5.250 -12.336   6.098  1.00  0.99           H   new
ATOM      0  HA  GLN A 170      -2.995 -11.238   5.134  1.00  0.99           H   new
ATOM      0  HB2 GLN A 170      -3.650  -9.966   7.084  1.00  0.99           H   new
ATOM      0  HB3 GLN A 170      -3.486 -11.267   7.929  1.00  0.99           H   new
ATOM      0  HG2 GLN A 170      -1.243 -10.448   6.577  1.00  0.99           H   new
ATOM      0  HG3 GLN A 170      -1.686  -9.534   7.761  1.00  0.99           H   new
ATOM      0 HE21 GLN A 170       0.678 -11.041   7.585  1.00  0.99           H   new
ATOM      0 HE22 GLN A 170       0.767 -11.965   8.750  1.00  0.99           H   new
ATOM   2539  N   THR A 171      -1.656 -13.225   5.465  1.00  1.20           N
ATOM   2540  CA  THR A 171      -0.911 -14.475   5.524  1.00  1.20           C
ATOM   2541  C   THR A 171       0.515 -14.254   6.029  1.00  1.20           C
ATOM   2542  O   THR A 171       1.150 -13.270   5.680  1.00  1.20           O
ATOM   2543  CB  THR A 171      -0.911 -15.169   4.149  1.00  1.20           C
ATOM   2544  CG2 THR A 171      -0.094 -16.439   4.190  1.00  1.20           C
ATOM   2545  OG1 THR A 171      -2.259 -15.474   3.779  1.00  1.20           O
ATOM      0  H   THR A 171      -1.260 -12.614   5.007  1.00  1.20           H   new
ATOM      0  HA  THR A 171      -1.355 -15.057   6.160  1.00  1.20           H   new
ATOM      0  HB  THR A 171      -0.514 -14.572   3.495  1.00  1.20           H   new
ATOM      0  HG1 THR A 171      -2.306 -15.573   2.946  1.00  1.20           H   new
ATOM      0 HG21 THR A 171      -0.106 -16.860   3.316  1.00  1.20           H   new
ATOM      0 HG22 THR A 171       0.821 -16.228   4.434  1.00  1.20           H   new
ATOM      0 HG23 THR A 171      -0.471 -17.046   4.846  1.00  1.20           H   new
ATOM   2553  N   GLU A 172       1.002 -15.144   6.886  1.00  1.53           N
ATOM   2554  CA  GLU A 172       2.368 -15.041   7.404  1.00  1.53           C
ATOM   2555  C   GLU A 172       3.381 -15.112   6.271  1.00  1.53           C
ATOM   2556  O   GLU A 172       3.230 -15.933   5.364  1.00  1.53           O
ATOM   2557  CB  GLU A 172       2.636 -16.193   8.369  1.00  1.53           C
ATOM   2558  CG  GLU A 172       1.826 -16.141   9.621  1.00  1.53           C
ATOM   2559  CD  GLU A 172       2.115 -17.259  10.593  1.00  1.53           C
ATOM   2560  OE1 GLU A 172       2.920 -18.125  10.285  1.00  1.53           O
ATOM   2561  OE2 GLU A 172       1.502 -17.252  11.644  1.00  1.53           O1-
ATOM      0  H   GLU A 172       0.559 -15.818   7.183  1.00  1.53           H   new
ATOM      0  HA  GLU A 172       2.457 -14.189   7.860  1.00  1.53           H   new
ATOM      0  HB2 GLU A 172       2.457 -17.031   7.914  1.00  1.53           H   new
ATOM      0  HB3 GLU A 172       3.577 -16.193   8.604  1.00  1.53           H   new
ATOM      0  HG2 GLU A 172       1.987 -15.293  10.063  1.00  1.53           H   new
ATOM      0  HG3 GLU A 172       0.885 -16.165   9.387  1.00  1.53           H   new
ATOM   2568  N   VAL A 173       4.431 -14.294   6.323  1.00  2.02           N
ATOM   2569  CA  VAL A 173       5.428 -14.353   5.269  1.00  2.02           C
ATOM   2570  C   VAL A 173       6.422 -15.478   5.520  1.00  2.02           C
ATOM   2571  O   VAL A 173       6.983 -15.597   6.610  1.00  2.02           O
ATOM   2572  CB  VAL A 173       6.135 -13.009   5.192  1.00  2.02           C
ATOM   2573  CG1 VAL A 173       7.253 -13.021   4.155  1.00  2.02           C
ATOM   2574  CG2 VAL A 173       5.080 -11.956   4.900  1.00  2.02           C
ATOM      0  H   VAL A 173       4.579 -13.716   6.942  1.00  2.02           H   new
ATOM      0  HA  VAL A 173       4.993 -14.540   4.422  1.00  2.02           H   new
ATOM      0  HB  VAL A 173       6.572 -12.806   6.034  1.00  2.02           H   new
ATOM      0 HG11 VAL A 173       7.682 -12.151   4.131  1.00  2.02           H   new
ATOM      0 HG12 VAL A 173       7.907 -13.697   4.392  1.00  2.02           H   new
ATOM      0 HG13 VAL A 173       6.882 -13.222   3.281  1.00  2.02           H   new
ATOM      0 HG21 VAL A 173       5.500 -11.083   4.844  1.00  2.02           H   new
ATOM      0 HG22 VAL A 173       4.644 -12.159   4.057  1.00  2.02           H   new
ATOM      0 HG23 VAL A 173       4.421 -11.952   5.612  1.00  2.02           H   new
ATOM   2584  N   LYS A 174       6.612 -16.329   4.523  1.00  2.66           N
ATOM   2585  CA  LYS A 174       7.529 -17.452   4.646  1.00  2.66           C
ATOM   2586  C   LYS A 174       8.773 -17.174   3.819  1.00  2.66           C
ATOM   2587  O   LYS A 174       8.708 -16.446   2.823  1.00  2.66           O
ATOM   2588  CB  LYS A 174       6.845 -18.739   4.195  1.00  2.66           C
ATOM   2589  CG  LYS A 174       5.529 -19.045   4.944  1.00  2.66           C
ATOM   2590  CD  LYS A 174       5.744 -19.272   6.447  1.00  2.66           C
ATOM   2591  CE  LYS A 174       4.427 -19.658   7.138  1.00  2.66           C
ATOM   2592  NZ  LYS A 174       4.578 -19.827   8.627  1.00  2.66           N1+
ATOM      0  H   LYS A 174       6.217 -16.274   3.761  1.00  2.66           H   new
ATOM      0  HA  LYS A 174       7.790 -17.564   5.574  1.00  2.66           H   new
ATOM      0  HB2 LYS A 174       6.660 -18.680   3.245  1.00  2.66           H   new
ATOM      0  HB3 LYS A 174       7.457 -19.481   4.319  1.00  2.66           H   new
ATOM      0  HG2 LYS A 174       4.910 -18.309   4.817  1.00  2.66           H   new
ATOM      0  HG3 LYS A 174       5.116 -19.833   4.557  1.00  2.66           H   new
ATOM      0  HD2 LYS A 174       6.401 -19.973   6.581  1.00  2.66           H   new
ATOM      0  HD3 LYS A 174       6.102 -18.466   6.852  1.00  2.66           H   new
ATOM      0  HE2 LYS A 174       3.761 -18.976   6.960  1.00  2.66           H   new
ATOM      0  HE3 LYS A 174       4.096 -20.485   6.755  1.00  2.66           H   new
ATOM      0  HZ1 LYS A 174       4.384 -20.666   8.852  1.00  2.66           H   new
ATOM      0  HZ2 LYS A 174       5.416 -19.643   8.863  1.00  2.66           H   new
ATOM      0  HZ3 LYS A 174       4.023 -19.272   9.047  1.00  2.66           H   new
ATOM   2606  N   GLU A 175       9.901 -17.788   4.167  1.00  3.42           N
ATOM   2607  CA  GLU A 175      11.098 -17.523   3.378  1.00  3.42           C
ATOM   2608  C   GLU A 175      11.178 -18.337   2.101  1.00  3.42           C
ATOM   2609  O   GLU A 175      11.877 -19.346   2.006  1.00  3.42           O
ATOM   2610  CB  GLU A 175      12.377 -17.741   4.165  1.00  3.42           C
ATOM   2611  CG  GLU A 175      13.601 -17.413   3.323  1.00  3.42           C
ATOM   2612  CD  GLU A 175      13.632 -15.953   2.902  1.00  3.42           C
ATOM   2613  OE1 GLU A 175      14.078 -15.136   3.678  1.00  3.42           O
ATOM   2614  OE2 GLU A 175      13.163 -15.653   1.810  1.00  3.42           O1-
ATOM      0  H   GLU A 175       9.994 -18.336   4.824  1.00  3.42           H   new
ATOM      0  HA  GLU A 175      11.017 -16.586   3.141  1.00  3.42           H   new
ATOM      0  HB2 GLU A 175      12.370 -17.186   4.960  1.00  3.42           H   new
ATOM      0  HB3 GLU A 175      12.424 -18.663   4.463  1.00  3.42           H   new
ATOM      0  HG2 GLU A 175      14.403 -17.620   3.827  1.00  3.42           H   new
ATOM      0  HG3 GLU A 175      13.609 -17.976   2.533  1.00  3.42           H   new
ATOM   2621  N   GLU A 176      10.483 -17.836   1.100  1.00  4.14           N
ATOM   2622  CA  GLU A 176      10.421 -18.447  -0.213  1.00  4.14           C
ATOM   2623  C   GLU A 176      11.510 -17.900  -1.139  1.00  4.14           C
ATOM   2624  O   GLU A 176      11.589 -18.303  -2.299  1.00  4.14           O
ATOM   2625  CB  GLU A 176       9.050 -18.241  -0.852  1.00  4.14           C
ATOM   2626  CG  GLU A 176       7.893 -18.914  -0.114  1.00  4.14           C
ATOM   2627  CD  GLU A 176       6.568 -18.705  -0.803  1.00  4.14           C
ATOM   2628  OE1 GLU A 176       6.557 -18.064  -1.827  1.00  4.14           O
ATOM   2629  OE2 GLU A 176       5.573 -19.191  -0.317  1.00  4.14           O1-
ATOM      0  H   GLU A 176      10.022 -17.113   1.165  1.00  4.14           H   new
ATOM      0  HA  GLU A 176      10.571 -19.398  -0.090  1.00  4.14           H   new
ATOM      0  HB2 GLU A 176       8.872 -17.289  -0.907  1.00  4.14           H   new
ATOM      0  HB3 GLU A 176       9.077 -18.578  -1.761  1.00  4.14           H   new
ATOM      0  HG2 GLU A 176       8.070 -19.865  -0.041  1.00  4.14           H   new
ATOM      0  HG3 GLU A 176       7.843 -18.565   0.789  1.00  4.14           H   new
ATOM   2636  N   GLY A 177      12.393 -17.016  -0.624  1.00  4.63           N
ATOM   2637  CA  GLY A 177      13.465 -16.382  -1.403  1.00  4.63           C
ATOM   2638  C   GLY A 177      14.441 -17.391  -1.995  1.00  4.63           C
ATOM   2639  O   GLY A 177      15.210 -17.078  -2.904  1.00  4.63           O
ATOM      0  H   GLY A 177      12.379 -16.770   0.200  1.00  4.63           H   new
ATOM      0  HA2 GLY A 177      13.072 -15.859  -2.120  1.00  4.63           H   new
ATOM      0  HA3 GLY A 177      13.950 -15.764  -0.834  1.00  4.63           H   new
ATOM   2643  N   LYS A 178      14.362 -18.623  -1.515  1.00  4.75           N
ATOM   2644  CA  LYS A 178      15.153 -19.755  -1.946  1.00  4.75           C
ATOM   2645  C   LYS A 178      14.934 -20.029  -3.440  1.00  4.75           C
ATOM   2646  O   LYS A 178      15.758 -20.673  -4.084  1.00  4.75           O
ATOM   2647  CB  LYS A 178      14.758 -20.961  -1.105  1.00  4.75           C
ATOM   2648  CG  LYS A 178      15.131 -20.811   0.370  1.00  4.75           C
ATOM   2649  CD  LYS A 178      14.682 -22.001   1.196  1.00  4.75           C
ATOM   2650  CE  LYS A 178      15.014 -21.801   2.668  1.00  4.75           C
ATOM   2651  NZ  LYS A 178      14.546 -22.942   3.502  1.00  4.75           N1+
ATOM      0  H   LYS A 178      13.809 -18.830  -0.890  1.00  4.75           H   new
ATOM      0  HA  LYS A 178      16.097 -19.568  -1.823  1.00  4.75           H   new
ATOM      0  HB2 LYS A 178      13.801 -21.100  -1.179  1.00  4.75           H   new
ATOM      0  HB3 LYS A 178      15.188 -21.753  -1.463  1.00  4.75           H   new
ATOM      0  HG2 LYS A 178      16.092 -20.707   0.450  1.00  4.75           H   new
ATOM      0  HG3 LYS A 178      14.728 -20.003   0.724  1.00  4.75           H   new
ATOM      0  HD2 LYS A 178      13.726 -22.129   1.091  1.00  4.75           H   new
ATOM      0  HD3 LYS A 178      15.114 -22.806   0.870  1.00  4.75           H   new
ATOM      0  HE2 LYS A 178      15.973 -21.697   2.772  1.00  4.75           H   new
ATOM      0  HE3 LYS A 178      14.604 -20.981   2.983  1.00  4.75           H   new
ATOM      0  HZ1 LYS A 178      14.756 -22.793   4.354  1.00  4.75           H   new
ATOM      0  HZ2 LYS A 178      13.663 -23.024   3.424  1.00  4.75           H   new
ATOM      0  HZ3 LYS A 178      14.939 -23.692   3.227  1.00  4.75           H   new
ATOM   2665  N   GLU A 179      13.806 -19.544  -3.987  1.00  4.44           N
ATOM   2666  CA  GLU A 179      13.486 -19.688  -5.407  1.00  4.44           C
ATOM   2667  C   GLU A 179      14.505 -19.004  -6.334  1.00  4.44           C
ATOM   2668  O   GLU A 179      14.540 -19.301  -7.526  1.00  4.44           O
ATOM   2669  CB  GLU A 179      12.099 -19.101  -5.738  1.00  4.44           C
ATOM   2670  CG  GLU A 179      11.999 -17.553  -5.629  1.00  4.44           C
ATOM   2671  CD  GLU A 179      10.642 -16.960  -6.026  1.00  4.44           C
ATOM   2672  OE1 GLU A 179       9.830 -17.665  -6.601  1.00  4.44           O
ATOM   2673  OE2 GLU A 179      10.427 -15.794  -5.762  1.00  4.44           O1-
ATOM      0  H   GLU A 179      13.207 -19.122  -3.537  1.00  4.44           H   new
ATOM      0  HA  GLU A 179      13.505 -20.645  -5.566  1.00  4.44           H   new
ATOM      0  HB2 GLU A 179      11.858 -19.365  -6.640  1.00  4.44           H   new
ATOM      0  HB3 GLU A 179      11.444 -19.497  -5.142  1.00  4.44           H   new
ATOM      0  HG2 GLU A 179      12.195 -17.294  -4.715  1.00  4.44           H   new
ATOM      0  HG3 GLU A 179      12.685 -17.158  -6.189  1.00  4.44           H   new
ATOM   2680  N   GLU A 180      15.275 -18.038  -5.821  1.00  3.86           N
ATOM   2681  CA  GLU A 180      16.215 -17.297  -6.655  1.00  3.86           C
ATOM   2682  C   GLU A 180      17.211 -18.223  -7.346  1.00  3.86           C
ATOM   2683  O   GLU A 180      17.770 -19.136  -6.739  1.00  3.86           O
ATOM   2684  CB  GLU A 180      16.956 -16.225  -5.838  1.00  3.86           C
ATOM   2685  CG  GLU A 180      17.864 -15.291  -6.679  1.00  3.86           C
ATOM   2686  CD  GLU A 180      18.535 -14.177  -5.877  1.00  3.86           C
ATOM   2687  OE1 GLU A 180      18.404 -14.156  -4.679  1.00  3.86           O
ATOM   2688  OE2 GLU A 180      19.163 -13.338  -6.483  1.00  3.86           O1-
ATOM      0  H   GLU A 180      15.265 -17.800  -4.995  1.00  3.86           H   new
ATOM      0  HA  GLU A 180      15.695 -16.854  -7.344  1.00  3.86           H   new
ATOM      0  HB2 GLU A 180      16.303 -15.684  -5.367  1.00  3.86           H   new
ATOM      0  HB3 GLU A 180      17.499 -16.665  -5.165  1.00  3.86           H   new
ATOM      0  HG2 GLU A 180      18.551 -15.825  -7.108  1.00  3.86           H   new
ATOM      0  HG3 GLU A 180      17.333 -14.892  -7.386  1.00  3.86           H   new
ATOM   2695  N   LEU A 181      17.429 -17.986  -8.629  1.00  3.19           N
ATOM   2696  CA  LEU A 181      18.360 -18.796  -9.397  1.00  3.19           C
ATOM   2697  C   LEU A 181      19.755 -18.740  -8.810  1.00  3.19           C
ATOM   2698  O   LEU A 181      20.258 -17.665  -8.478  1.00  3.19           O
ATOM   2699  CB  LEU A 181      18.423 -18.342 -10.854  1.00  3.19           C
ATOM   2700  CG  LEU A 181      19.272 -19.218 -11.787  1.00  3.19           C
ATOM   2701  CD1 LEU A 181      18.658 -20.603 -11.908  1.00  3.19           C
ATOM   2702  CD2 LEU A 181      19.342 -18.563 -13.137  1.00  3.19           C
ATOM      0  H   LEU A 181      17.047 -17.359  -9.076  1.00  3.19           H   new
ATOM      0  HA  LEU A 181      18.031 -19.708  -9.358  1.00  3.19           H   new
ATOM      0  HB2 LEU A 181      17.519 -18.306 -11.204  1.00  3.19           H   new
ATOM      0  HB3 LEU A 181      18.773 -17.438 -10.879  1.00  3.19           H   new
ATOM      0  HG  LEU A 181      20.166 -19.311 -11.423  1.00  3.19           H   new
ATOM      0 HD11 LEU A 181      19.201 -21.148 -12.499  1.00  3.19           H   new
ATOM      0 HD12 LEU A 181      18.619 -21.017 -11.032  1.00  3.19           H   new
ATOM      0 HD13 LEU A 181      17.761 -20.529 -12.271  1.00  3.19           H   new
ATOM      0 HD21 LEU A 181      19.877 -19.109 -13.734  1.00  3.19           H   new
ATOM      0 HD22 LEU A 181      18.447 -18.470 -13.499  1.00  3.19           H   new
ATOM      0 HD23 LEU A 181      19.748 -17.686 -13.051  1.00  3.19           H   new
ATOM   2714  N   GLN A 182      20.365 -19.906  -8.668  1.00  2.54           N
ATOM   2715  CA  GLN A 182      21.716 -20.010  -8.154  1.00  2.54           C
ATOM   2716  C   GLN A 182      22.632 -19.136  -8.993  1.00  2.54           C
ATOM   2717  O   GLN A 182      22.292 -18.770 -10.118  1.00  2.54           O
ATOM   2718  CB  GLN A 182      22.189 -21.458  -8.206  1.00  2.54           C
ATOM   2719  CG  GLN A 182      22.405 -21.955  -9.611  1.00  2.54           C
ATOM   2720  CD  GLN A 182      22.825 -23.394  -9.670  1.00  2.54           C
ATOM   2721  NE2 GLN A 182      24.114 -23.627  -9.888  1.00  2.54           N
ATOM   2722  OE1 GLN A 182      22.002 -24.295  -9.498  1.00  2.54           O
ATOM      0  H   GLN A 182      20.005 -20.661  -8.868  1.00  2.54           H   new
ATOM      0  HA  GLN A 182      21.734 -19.713  -7.231  1.00  2.54           H   new
ATOM      0  HB2 GLN A 182      23.017 -21.541  -7.708  1.00  2.54           H   new
ATOM      0  HB3 GLN A 182      21.535 -22.023  -7.765  1.00  2.54           H   new
ATOM      0  HG2 GLN A 182      21.585 -21.842 -10.117  1.00  2.54           H   new
ATOM      0  HG3 GLN A 182      23.082 -21.409 -10.041  1.00  2.54           H   new
ATOM      0 HE21 GLN A 182      24.656 -22.970 -10.003  1.00  2.54           H   new
ATOM      0 HE22 GLN A 182      24.406 -24.435  -9.914  1.00  2.54           H   new
ATOM   2731  N   GLU A 183      23.800 -18.808  -8.466  1.00  2.00           N
ATOM   2732  CA  GLU A 183      24.701 -17.948  -9.212  1.00  2.00           C
ATOM   2733  C   GLU A 183      24.929 -18.493 -10.616  1.00  2.00           C
ATOM   2734  O   GLU A 183      25.245 -19.668 -10.785  1.00  2.00           O
ATOM   2735  CB  GLU A 183      26.031 -17.820  -8.463  1.00  2.00           C
ATOM   2736  CG  GLU A 183      25.951 -17.005  -7.176  1.00  2.00           C
ATOM   2737  CD  GLU A 183      27.294 -16.829  -6.499  1.00  2.00           C
ATOM   2738  OE1 GLU A 183      28.257 -17.389  -6.969  1.00  2.00           O
ATOM   2739  OE2 GLU A 183      27.352 -16.130  -5.514  1.00  2.00           O1-
ATOM      0  H   GLU A 183      24.086 -19.065  -7.697  1.00  2.00           H   new
ATOM      0  HA  GLU A 183      24.298 -17.069  -9.294  1.00  2.00           H   new
ATOM      0  HB2 GLU A 183      26.357 -18.708  -8.251  1.00  2.00           H   new
ATOM      0  HB3 GLU A 183      26.684 -17.411  -9.052  1.00  2.00           H   new
ATOM      0  HG2 GLU A 183      25.579 -16.132  -7.375  1.00  2.00           H   new
ATOM      0  HG3 GLU A 183      25.340 -17.440  -6.561  1.00  2.00           H   new
ATOM   2746  N   ILE A 184      24.811 -17.593 -11.597  1.00  1.57           N
ATOM   2747  CA  ILE A 184      24.975 -17.872 -13.022  1.00  1.57           C
ATOM   2748  C   ILE A 184      26.432 -18.089 -13.490  1.00  1.57           C
ATOM   2749  O   ILE A 184      26.662 -18.817 -14.452  1.00  1.57           O
ATOM   2750  CB  ILE A 184      24.268 -16.843 -13.891  1.00  1.57           C
ATOM   2751  CG1 ILE A 184      22.765 -16.915 -13.683  1.00  1.57           C
ATOM   2752  CG2 ILE A 184      24.560 -17.209 -15.314  1.00  1.57           C
ATOM   2753  CD1 ILE A 184      22.035 -15.734 -14.292  1.00  1.57           C
ATOM      0  H   ILE A 184      24.625 -16.768 -11.440  1.00  1.57           H   new
ATOM      0  HA  ILE A 184      24.542 -18.732 -13.142  1.00  1.57           H   new
ATOM      0  HB  ILE A 184      24.572 -15.949 -13.668  1.00  1.57           H   new
ATOM      0 HG12 ILE A 184      22.427 -17.736 -14.073  1.00  1.57           H   new
ATOM      0 HG13 ILE A 184      22.575 -16.953 -12.733  1.00  1.57           H   new
ATOM      0 HG21 ILE A 184      24.126 -16.576 -15.907  1.00  1.57           H   new
ATOM      0 HG22 ILE A 184      25.518 -17.187 -15.464  1.00  1.57           H   new
ATOM      0 HG23 ILE A 184      24.225 -18.101 -15.494  1.00  1.57           H   new
ATOM      0 HD11 ILE A 184      21.082 -15.825 -14.133  1.00  1.57           H   new
ATOM      0 HD12 ILE A 184      22.353 -14.912 -13.886  1.00  1.57           H   new
ATOM      0 HD13 ILE A 184      22.202 -15.707 -15.247  1.00  1.57           H   new
ATOM   2765  N   PRO A 185      27.438 -17.372 -12.970  1.00  1.25           N
ATOM   2766  CA  PRO A 185      28.826 -17.633 -13.285  1.00  1.25           C
ATOM   2767  C   PRO A 185      29.024 -19.099 -12.908  1.00  1.25           C
ATOM   2768  O   PRO A 185      28.198 -19.652 -12.189  1.00  1.25           O
ATOM   2769  CB  PRO A 185      29.576 -16.638 -12.400  1.00  1.25           C
ATOM   2770  CG  PRO A 185      28.571 -15.512 -12.185  1.00  1.25           C
ATOM   2771  CD  PRO A 185      27.232 -16.198 -12.105  1.00  1.25           C
ATOM      0  HA  PRO A 185      29.123 -17.520 -14.201  1.00  1.25           H   new
ATOM      0  HB2 PRO A 185      29.844 -17.041 -11.559  1.00  1.25           H   new
ATOM      0  HB3 PRO A 185      30.384 -16.317 -12.831  1.00  1.25           H   new
ATOM      0  HG2 PRO A 185      28.763 -15.020 -11.372  1.00  1.25           H   new
ATOM      0  HG3 PRO A 185      28.596 -14.874 -12.915  1.00  1.25           H   new
ATOM      0  HD2 PRO A 185      27.008 -16.452 -11.196  1.00  1.25           H   new
ATOM      0  HD3 PRO A 185      26.514 -15.631 -12.427  1.00  1.25           H   new
ATOM   2779  N   THR A 186      30.009 -19.773 -13.510  1.00  1.03           N
ATOM   2780  CA  THR A 186      30.236 -21.232 -13.345  1.00  1.03           C
ATOM   2781  C   THR A 186      29.226 -22.046 -14.184  1.00  1.03           C
ATOM   2782  O   THR A 186      29.619 -22.884 -14.988  1.00  1.03           O
ATOM   2783  CB  THR A 186      30.207 -21.720 -11.876  1.00  1.03           C
ATOM   2784  CG2 THR A 186      30.486 -23.223 -11.864  1.00  1.03           C
ATOM   2785  OG1 THR A 186      31.227 -21.048 -11.123  1.00  1.03           O
ATOM      0  H   THR A 186      30.577 -19.397 -14.035  1.00  1.03           H   new
ATOM      0  HA  THR A 186      31.138 -21.385 -13.667  1.00  1.03           H   new
ATOM      0  HB  THR A 186      29.342 -21.531 -11.481  1.00  1.03           H   new
ATOM      0  HG1 THR A 186      31.208 -21.313 -10.326  1.00  1.03           H   new
ATOM      0 HG21 THR A 186      30.472 -23.548 -10.950  1.00  1.03           H   new
ATOM      0 HG22 THR A 186      29.806 -23.683 -12.381  1.00  1.03           H   new
ATOM      0 HG23 THR A 186      31.358 -23.394 -12.254  1.00  1.03           H   new
ATOM   2793  N   MET A 187      27.932 -21.737 -14.081  1.00  0.89           N
ATOM   2794  CA  MET A 187      26.900 -22.402 -14.898  1.00  0.89           C
ATOM   2795  C   MET A 187      27.189 -22.230 -16.394  1.00  0.89           C
ATOM   2796  O   MET A 187      26.823 -23.066 -17.218  1.00  0.89           O
ATOM   2797  CB  MET A 187      25.504 -21.836 -14.612  1.00  0.89           C
ATOM   2798  CG  MET A 187      24.909 -22.186 -13.285  1.00  0.89           C
ATOM   2799  SD  MET A 187      23.341 -21.321 -12.977  1.00  0.89           S
ATOM   2800  CE  MET A 187      22.354 -21.865 -14.287  1.00  0.89           C
ATOM      0  H   MET A 187      27.625 -21.142 -13.542  1.00  0.89           H   new
ATOM      0  HA  MET A 187      26.922 -23.342 -14.661  1.00  0.89           H   new
ATOM      0  HB2 MET A 187      25.547 -20.869 -14.682  1.00  0.89           H   new
ATOM      0  HB3 MET A 187      24.902 -22.144 -15.307  1.00  0.89           H   new
ATOM      0  HG2 MET A 187      24.761 -23.144 -13.243  1.00  0.89           H   new
ATOM      0  HG3 MET A 187      25.540 -21.965 -12.582  1.00  0.89           H   new
ATOM      0  HE1 MET A 187      21.476 -21.458 -14.222  1.00  0.89           H   new
ATOM      0  HE2 MET A 187      22.765 -21.613 -15.129  1.00  0.89           H   new
ATOM      0  HE3 MET A 187      22.266 -22.830 -14.247  1.00  0.89           H   new
ATOM   2810  N   LEU A 188      27.833 -21.120 -16.741  1.00  0.80           N
ATOM   2811  CA  LEU A 188      28.160 -20.796 -18.120  1.00  0.80           C
ATOM   2812  C   LEU A 188      29.612 -21.165 -18.486  1.00  0.80           C
ATOM   2813  O   LEU A 188      30.107 -20.784 -19.549  1.00  0.80           O
ATOM   2814  CB  LEU A 188      27.936 -19.301 -18.346  1.00  0.80           C
ATOM   2815  CG  LEU A 188      26.525 -18.841 -18.060  1.00  0.80           C
ATOM   2816  CD1 LEU A 188      26.395 -17.345 -18.351  1.00  0.80           C
ATOM   2817  CD2 LEU A 188      25.597 -19.654 -18.845  1.00  0.80           C
ATOM      0  H   LEU A 188      28.094 -20.529 -16.174  1.00  0.80           H   new
ATOM      0  HA  LEU A 188      27.580 -21.321 -18.693  1.00  0.80           H   new
ATOM      0  HB2 LEU A 188      28.549 -18.803 -17.783  1.00  0.80           H   new
ATOM      0  HB3 LEU A 188      28.156 -19.086 -19.266  1.00  0.80           H   new
ATOM      0  HG  LEU A 188      26.306 -18.961 -17.123  1.00  0.80           H   new
ATOM      0 HD11 LEU A 188      25.488 -17.057 -18.165  1.00  0.80           H   new
ATOM      0 HD12 LEU A 188      27.012 -16.851 -17.789  1.00  0.80           H   new
ATOM      0 HD13 LEU A 188      26.603 -17.177 -19.284  1.00  0.80           H   new
ATOM      0 HD21 LEU A 188      24.687 -19.367 -18.669  1.00  0.80           H   new
ATOM      0 HD22 LEU A 188      25.792 -19.548 -19.789  1.00  0.80           H   new
ATOM      0 HD23 LEU A 188      25.695 -20.587 -18.598  1.00  0.80           H   new
ATOM   2829  N   LYS A 189      30.307 -21.868 -17.585  1.00  0.75           N
ATOM   2830  CA  LYS A 189      31.700 -22.271 -17.777  1.00  0.75           C
ATOM   2831  C   LYS A 189      31.822 -23.575 -18.547  1.00  0.75           C
ATOM   2832  O   LYS A 189      31.217 -24.592 -18.184  1.00  0.75           O
ATOM   2833  CB  LYS A 189      32.399 -22.414 -16.430  1.00  0.75           C
ATOM   2834  CG  LYS A 189      33.859 -22.782 -16.489  1.00  0.75           C
ATOM   2835  CD  LYS A 189      34.454 -22.867 -15.086  1.00  0.75           C
ATOM   2836  CE  LYS A 189      35.913 -23.291 -15.134  1.00  0.75           C
ATOM   2837  NZ  LYS A 189      36.511 -23.388 -13.772  1.00  0.75           N1+
ATOM      0  H   LYS A 189      29.975 -22.127 -16.835  1.00  0.75           H   new
ATOM      0  HA  LYS A 189      32.126 -21.574 -18.300  1.00  0.75           H   new
ATOM      0  HB2 LYS A 189      32.312 -21.576 -15.948  1.00  0.75           H   new
ATOM      0  HB3 LYS A 189      31.933 -23.089 -15.912  1.00  0.75           H   new
ATOM      0  HG2 LYS A 189      33.964 -23.634 -16.942  1.00  0.75           H   new
ATOM      0  HG3 LYS A 189      34.342 -22.122 -17.010  1.00  0.75           H   new
ATOM      0  HD2 LYS A 189      34.379 -22.005 -14.647  1.00  0.75           H   new
ATOM      0  HD3 LYS A 189      33.947 -23.501 -14.555  1.00  0.75           H   new
ATOM      0  HE2 LYS A 189      35.985 -24.149 -15.580  1.00  0.75           H   new
ATOM      0  HE3 LYS A 189      36.417 -22.653 -15.663  1.00  0.75           H   new
ATOM      0  HZ1 LYS A 189      37.363 -23.638 -13.839  1.00  0.75           H   new
ATOM      0  HZ2 LYS A 189      36.465 -22.595 -13.370  1.00  0.75           H   new
ATOM      0  HZ3 LYS A 189      36.063 -23.989 -13.293  1.00  0.75           H   new
ATOM   2851  N   LYS A 190      32.603 -23.547 -19.617  1.00  0.73           N
ATOM   2852  CA  LYS A 190      32.741 -24.725 -20.453  1.00  0.73           C
ATOM   2853  C   LYS A 190      33.241 -25.880 -19.614  1.00  0.73           C
ATOM   2854  O   LYS A 190      34.128 -25.704 -18.777  1.00  0.73           O
ATOM   2855  CB  LYS A 190      33.711 -24.469 -21.604  1.00  0.73           C
ATOM   2856  CG  LYS A 190      33.239 -23.432 -22.615  1.00  0.73           C
ATOM   2857  CD  LYS A 190      34.194 -23.346 -23.804  1.00  0.73           C
ATOM   2858  CE  LYS A 190      33.691 -22.353 -24.851  1.00  0.73           C
ATOM   2859  NZ  LYS A 190      33.782 -20.925 -24.366  1.00  0.73           N1+
ATOM      0  H   LYS A 190      33.057 -22.863 -19.874  1.00  0.73           H   new
ATOM      0  HA  LYS A 190      31.873 -24.940 -20.829  1.00  0.73           H   new
ATOM      0  HB2 LYS A 190      34.561 -24.181 -21.236  1.00  0.73           H   new
ATOM      0  HB3 LYS A 190      33.871 -25.306 -22.068  1.00  0.73           H   new
ATOM      0  HG2 LYS A 190      32.350 -23.662 -22.927  1.00  0.73           H   new
ATOM      0  HG3 LYS A 190      33.174 -22.565 -22.186  1.00  0.73           H   new
ATOM      0  HD2 LYS A 190      35.073 -23.076 -23.496  1.00  0.73           H   new
ATOM      0  HD3 LYS A 190      34.291 -24.223 -24.207  1.00  0.73           H   new
ATOM      0  HE2 LYS A 190      34.210 -22.451 -25.664  1.00  0.73           H   new
ATOM      0  HE3 LYS A 190      32.770 -22.559 -25.075  1.00  0.73           H   new
ATOM      0  HZ1 LYS A 190      33.442 -20.380 -24.982  1.00  0.73           H   new
ATOM      0  HZ2 LYS A 190      33.324 -20.839 -23.608  1.00  0.73           H   new
ATOM      0  HZ3 LYS A 190      34.635 -20.714 -24.222  1.00  0.73           H   new
ATOM   2873  N   GLY A 191      32.671 -27.055 -19.834  1.00  0.73           N
ATOM   2874  CA  GLY A 191      33.062 -28.241 -19.092  1.00  0.73           C
ATOM   2875  C   GLY A 191      32.125 -28.569 -17.933  1.00  0.73           C
ATOM   2876  O   GLY A 191      32.144 -29.685 -17.410  1.00  0.73           O
ATOM      0  H   GLY A 191      32.050 -27.187 -20.414  1.00  0.73           H   new
ATOM      0  HA2 GLY A 191      33.093 -28.998 -19.698  1.00  0.73           H   new
ATOM      0  HA3 GLY A 191      33.960 -28.117 -18.747  1.00  0.73           H   new
ATOM   2880  N   MET A 192      31.284 -27.619 -17.537  1.00  0.74           N
ATOM   2881  CA  MET A 192      30.359 -27.873 -16.443  1.00  0.74           C
ATOM   2882  C   MET A 192      28.987 -28.331 -16.924  1.00  0.74           C
ATOM   2883  O   MET A 192      28.514 -27.879 -17.973  1.00  0.74           O
ATOM   2884  CB  MET A 192      30.187 -26.607 -15.615  1.00  0.74           C
ATOM   2885  CG  MET A 192      31.473 -26.040 -15.029  1.00  0.74           C
ATOM   2886  SD  MET A 192      32.289 -27.161 -13.896  1.00  0.74           S
ATOM   2887  CE  MET A 192      31.122 -27.162 -12.538  1.00  0.74           C
ATOM      0  H   MET A 192      31.234 -26.833 -17.883  1.00  0.74           H   new
ATOM      0  HA  MET A 192      30.742 -28.589 -15.912  1.00  0.74           H   new
ATOM      0  HB2 MET A 192      29.774 -25.927 -16.170  1.00  0.74           H   new
ATOM      0  HB3 MET A 192      29.571 -26.793 -14.889  1.00  0.74           H   new
ATOM      0  HG2 MET A 192      32.082 -25.821 -15.752  1.00  0.74           H   new
ATOM      0  HG3 MET A 192      31.272 -25.211 -14.566  1.00  0.74           H   new
ATOM      0  HE1 MET A 192      31.446 -27.744 -11.833  1.00  0.74           H   new
ATOM      0  HE2 MET A 192      31.026 -26.260 -12.193  1.00  0.74           H   new
ATOM      0  HE3 MET A 192      30.261 -27.482 -12.851  1.00  0.74           H   new
ATOM   2897  N   THR A 193      28.340 -29.186 -16.122  1.00  0.76           N
ATOM   2898  CA  THR A 193      26.942 -29.544 -16.348  1.00  0.76           C
ATOM   2899  C   THR A 193      26.164 -29.203 -15.076  1.00  0.76           C
ATOM   2900  O   THR A 193      26.523 -29.645 -13.980  1.00  0.76           O
ATOM   2901  CB  THR A 193      26.723 -31.037 -16.713  1.00  0.76           C
ATOM   2902  CG2 THR A 193      25.201 -31.308 -16.974  1.00  0.76           C
ATOM   2903  OG1 THR A 193      27.448 -31.352 -17.902  1.00  0.76           O
ATOM      0  H   THR A 193      28.698 -29.569 -15.440  1.00  0.76           H   new
ATOM      0  HA  THR A 193      26.628 -29.040 -17.115  1.00  0.76           H   new
ATOM      0  HB  THR A 193      27.034 -31.585 -15.976  1.00  0.76           H   new
ATOM      0  HG1 THR A 193      27.329 -32.160 -18.097  1.00  0.76           H   new
ATOM      0 HG21 THR A 193      25.073 -32.242 -17.201  1.00  0.76           H   new
ATOM      0 HG22 THR A 193      24.693 -31.097 -16.175  1.00  0.76           H   new
ATOM      0 HG23 THR A 193      24.894 -30.752 -17.707  1.00  0.76           H   new
ATOM   2911  N   THR A 194      25.110 -28.420 -15.230  1.00  0.79           N
ATOM   2912  CA  THR A 194      24.265 -27.996 -14.120  1.00  0.79           C
ATOM   2913  C   THR A 194      22.831 -28.427 -14.300  1.00  0.79           C
ATOM   2914  O   THR A 194      22.279 -28.266 -15.384  1.00  0.79           O
ATOM   2915  CB  THR A 194      24.307 -26.462 -13.949  1.00  0.79           C
ATOM   2916  CG2 THR A 194      23.300 -25.982 -12.876  1.00  0.79           C
ATOM   2917  OG1 THR A 194      25.641 -26.057 -13.621  1.00  0.79           O
ATOM      0  H   THR A 194      24.859 -28.113 -15.993  1.00  0.79           H   new
ATOM      0  HA  THR A 194      24.620 -28.426 -13.326  1.00  0.79           H   new
ATOM      0  HB  THR A 194      24.045 -26.049 -14.787  1.00  0.79           H   new
ATOM      0  HG1 THR A 194      25.666 -25.222 -13.529  1.00  0.79           H   new
ATOM      0 HG21 THR A 194      23.351 -25.017 -12.793  1.00  0.79           H   new
ATOM      0 HG22 THR A 194      22.402 -26.237 -13.138  1.00  0.79           H   new
ATOM      0 HG23 THR A 194      23.516 -26.391 -12.023  1.00  0.79           H   new
ATOM   2925  N   ILE A 195      22.229 -28.972 -13.248  1.00  0.83           N
ATOM   2926  CA  ILE A 195      20.822 -29.320 -13.331  1.00  0.83           C
ATOM   2927  C   ILE A 195      20.025 -28.412 -12.404  1.00  0.83           C
ATOM   2928  O   ILE A 195      20.237 -28.392 -11.190  1.00  0.83           O
ATOM   2929  CB  ILE A 195      20.564 -30.792 -12.981  1.00  0.83           C
ATOM   2930  CG1 ILE A 195      21.353 -31.695 -13.928  1.00  0.83           C
ATOM   2931  CG2 ILE A 195      19.074 -31.071 -13.128  1.00  0.83           C
ATOM   2932  CD1 ILE A 195      21.308 -33.149 -13.565  1.00  0.83           C
ATOM      0  H   ILE A 195      22.608 -29.144 -12.496  1.00  0.83           H   new
ATOM      0  HA  ILE A 195      20.537 -29.194 -14.249  1.00  0.83           H   new
ATOM      0  HB  ILE A 195      20.847 -30.970 -12.071  1.00  0.83           H   new
ATOM      0 HG12 ILE A 195      21.007 -31.585 -14.828  1.00  0.83           H   new
ATOM      0 HG13 ILE A 195      22.278 -31.403 -13.942  1.00  0.83           H   new
ATOM      0 HG21 ILE A 195      18.895 -31.999 -12.910  1.00  0.83           H   new
ATOM      0 HG22 ILE A 195      18.576 -30.496 -12.526  1.00  0.83           H   new
ATOM      0 HG23 ILE A 195      18.800 -30.896 -14.042  1.00  0.83           H   new
ATOM      0 HD11 ILE A 195      21.828 -33.659 -14.206  1.00  0.83           H   new
ATOM      0 HD12 ILE A 195      21.679 -33.273 -12.677  1.00  0.83           H   new
ATOM      0 HD13 ILE A 195      20.388 -33.457 -13.577  1.00  0.83           H   new
ATOM   2944  N   LEU A 196      19.119 -27.655 -12.992  1.00  0.89           N
ATOM   2945  CA  LEU A 196      18.292 -26.703 -12.277  1.00  0.89           C
ATOM   2946  C   LEU A 196      16.947 -27.317 -11.946  1.00  0.89           C
ATOM   2947  O   LEU A 196      16.021 -27.282 -12.758  1.00  0.89           O
ATOM   2948  CB  LEU A 196      18.110 -25.451 -13.124  1.00  0.89           C
ATOM   2949  CG  LEU A 196      19.379 -24.726 -13.483  1.00  0.89           C
ATOM   2950  CD1 LEU A 196      19.025 -23.590 -14.378  1.00  0.89           C
ATOM   2951  CD2 LEU A 196      20.079 -24.254 -12.211  1.00  0.89           C
ATOM      0  H   LEU A 196      18.963 -27.680 -13.837  1.00  0.89           H   new
ATOM      0  HA  LEU A 196      18.729 -26.463 -11.445  1.00  0.89           H   new
ATOM      0  HB2 LEU A 196      17.653 -25.697 -13.943  1.00  0.89           H   new
ATOM      0  HB3 LEU A 196      17.529 -24.838 -12.647  1.00  0.89           H   new
ATOM      0  HG  LEU A 196      19.996 -25.311 -13.950  1.00  0.89           H   new
ATOM      0 HD11 LEU A 196      19.830 -23.107 -14.623  1.00  0.89           H   new
ATOM      0 HD12 LEU A 196      18.597 -23.930 -15.179  1.00  0.89           H   new
ATOM      0 HD13 LEU A 196      18.417 -22.991 -13.916  1.00  0.89           H   new
ATOM      0 HD21 LEU A 196      20.896 -23.787 -12.445  1.00  0.89           H   new
ATOM      0 HD22 LEU A 196      19.493 -23.654 -11.723  1.00  0.89           H   new
ATOM      0 HD23 LEU A 196      20.293 -25.020 -11.656  1.00  0.89           H   new
ATOM   2963  N   ASP A 197      16.876 -27.920 -10.766  1.00  0.95           N
ATOM   2964  CA  ASP A 197      15.704 -28.643 -10.283  1.00  0.95           C
ATOM   2965  C   ASP A 197      14.718 -27.736  -9.535  1.00  0.95           C
ATOM   2966  O   ASP A 197      14.904 -27.458  -8.347  1.00  0.95           O
ATOM   2967  CB  ASP A 197      16.186 -29.787  -9.374  1.00  0.95           C
ATOM   2968  CG  ASP A 197      15.114 -30.706  -8.808  1.00  0.95           C
ATOM   2969  OD1 ASP A 197      13.973 -30.368  -8.841  1.00  0.95           O
ATOM   2970  OD2 ASP A 197      15.480 -31.752  -8.322  1.00  0.95           O1-
ATOM      0  H   ASP A 197      17.528 -27.920 -10.206  1.00  0.95           H   new
ATOM      0  HA  ASP A 197      15.220 -28.994 -11.047  1.00  0.95           H   new
ATOM      0  HB2 ASP A 197      16.815 -30.328  -9.876  1.00  0.95           H   new
ATOM      0  HB3 ASP A 197      16.675 -29.399  -8.632  1.00  0.95           H   new
ATOM   2975  N   PHE A 198      13.700 -27.248 -10.244  1.00  1.03           N
ATOM   2976  CA  PHE A 198      12.697 -26.355  -9.668  1.00  1.03           C
ATOM   2977  C   PHE A 198      11.293 -26.857 -10.021  1.00  1.03           C
ATOM   2978  O   PHE A 198      11.027 -27.275 -11.155  1.00  1.03           O
ATOM   2979  CB  PHE A 198      12.877 -24.904 -10.131  1.00  1.03           C
ATOM   2980  CG  PHE A 198      14.168 -24.208  -9.725  1.00  1.03           C
ATOM   2981  CD1 PHE A 198      15.329 -24.319 -10.485  1.00  1.03           C
ATOM   2982  CD2 PHE A 198      14.195 -23.385  -8.598  1.00  1.03           C
ATOM   2983  CE1 PHE A 198      16.483 -23.629 -10.114  1.00  1.03           C
ATOM   2984  CE2 PHE A 198      15.348 -22.700  -8.238  1.00  1.03           C
ATOM   2985  CZ  PHE A 198      16.488 -22.825  -8.998  1.00  1.03           C
ATOM      0  H   PHE A 198      13.572 -27.427 -11.075  1.00  1.03           H   new
ATOM      0  HA  PHE A 198      12.814 -26.363  -8.705  1.00  1.03           H   new
ATOM      0  HB2 PHE A 198      12.816 -24.886 -11.099  1.00  1.03           H   new
ATOM      0  HB3 PHE A 198      12.133 -24.384  -9.790  1.00  1.03           H   new
ATOM      0  HD1 PHE A 198      15.335 -24.856 -11.244  1.00  1.03           H   new
ATOM      0  HD2 PHE A 198      13.428 -23.294  -8.080  1.00  1.03           H   new
ATOM      0  HE1 PHE A 198      17.255 -23.713 -10.625  1.00  1.03           H   new
ATOM      0  HE2 PHE A 198      15.350 -22.157  -7.483  1.00  1.03           H   new
ATOM      0  HZ  PHE A 198      17.261 -22.367  -8.758  1.00  1.03           H   new
ATOM   2995  N   HIS A 199      10.385 -26.749  -9.065  1.00  1.12           N
ATOM   2996  CA  HIS A 199       9.023 -27.245  -9.207  1.00  1.12           C
ATOM   2997  C   HIS A 199       8.240 -26.649 -10.393  1.00  1.12           C
ATOM   2998  O   HIS A 199       8.574 -25.558 -10.867  1.00  1.12           O
ATOM   2999  CB  HIS A 199       8.286 -26.986  -7.898  1.00  1.12           C
ATOM   3000  CG  HIS A 199       8.096 -25.522  -7.551  1.00  1.12           C
ATOM   3001  CD2 HIS A 199       7.027 -24.708  -7.688  1.00  1.12           C
ATOM   3002  ND1 HIS A 199       9.095 -24.748  -6.964  1.00  1.12           N
ATOM   3003  CE1 HIS A 199       8.623 -23.523  -6.758  1.00  1.12           C
ATOM   3004  NE2 HIS A 199       7.374 -23.485  -7.188  1.00  1.12           N
ATOM      0  H   HIS A 199      10.543 -26.381  -8.304  1.00  1.12           H   new
ATOM      0  HA  HIS A 199       9.083 -28.193  -9.404  1.00  1.12           H   new
ATOM      0  HB2 HIS A 199       7.415 -27.410  -7.943  1.00  1.12           H   new
ATOM      0  HB3 HIS A 199       8.773 -27.415  -7.177  1.00  1.12           H   new
ATOM      0  HD2 HIS A 199       6.204 -24.938  -8.056  1.00  1.12           H   new
ATOM      0  HE1 HIS A 199       9.091 -22.815  -6.377  1.00  1.12           H   new
ATOM      0  HE2 HIS A 199       6.859 -22.797  -7.158  1.00  1.12           H   new
ATOM   3012  N   PRO A 200       7.252 -27.369 -10.970  1.00  1.19           N
ATOM   3013  CA  PRO A 200       6.411 -26.858 -12.021  1.00  1.19           C
ATOM   3014  C   PRO A 200       5.759 -25.612 -11.471  1.00  1.19           C
ATOM   3015  O   PRO A 200       5.346 -25.589 -10.310  1.00  1.19           O
ATOM   3016  CB  PRO A 200       5.407 -27.985 -12.244  1.00  1.19           C
ATOM   3017  CG  PRO A 200       6.135 -29.236 -11.777  1.00  1.19           C
ATOM   3018  CD  PRO A 200       6.930 -28.769 -10.582  1.00  1.19           C
ATOM      0  HA  PRO A 200       6.854 -26.623 -12.851  1.00  1.19           H   new
ATOM      0  HB2 PRO A 200       4.593 -27.839 -11.737  1.00  1.19           H   new
ATOM      0  HB3 PRO A 200       5.152 -28.052 -13.177  1.00  1.19           H   new
ATOM      0  HG2 PRO A 200       5.513 -29.940 -11.537  1.00  1.19           H   new
ATOM      0  HG3 PRO A 200       6.712 -29.591 -12.471  1.00  1.19           H   new
ATOM      0  HD2 PRO A 200       6.415 -28.811  -9.761  1.00  1.19           H   new
ATOM      0  HD3 PRO A 200       7.728 -29.302 -10.443  1.00  1.19           H   new
ATOM   3026  N   GLY A 201       5.638 -24.588 -12.302  1.00  1.24           N
ATOM   3027  CA  GLY A 201       5.064 -23.331 -11.847  1.00  1.24           C
ATOM   3028  C   GLY A 201       6.124 -22.385 -11.255  1.00  1.24           C
ATOM   3029  O   GLY A 201       5.810 -21.258 -10.872  1.00  1.24           O
ATOM      0  H   GLY A 201       5.880 -24.599 -13.127  1.00  1.24           H   new
ATOM      0  HA2 GLY A 201       4.621 -22.892 -12.590  1.00  1.24           H   new
ATOM      0  HA3 GLY A 201       4.385 -23.511 -11.178  1.00  1.24           H   new
ATOM   3033  N   ALA A 202       7.392 -22.820 -11.225  1.00  1.27           N
ATOM   3034  CA  ALA A 202       8.488 -22.006 -10.686  1.00  1.27           C
ATOM   3035  C   ALA A 202       8.993 -20.955 -11.672  1.00  1.27           C
ATOM   3036  O   ALA A 202       9.924 -20.218 -11.365  1.00  1.27           O
ATOM   3037  CB  ALA A 202       9.664 -22.872 -10.290  1.00  1.27           C
ATOM      0  H   ALA A 202       7.638 -23.591 -11.515  1.00  1.27           H   new
ATOM      0  HA  ALA A 202       8.116 -21.554  -9.912  1.00  1.27           H   new
ATOM      0  HB1 ALA A 202      10.374 -22.313  -9.938  1.00  1.27           H   new
ATOM      0  HB2 ALA A 202       9.385 -23.506  -9.611  1.00  1.27           H   new
ATOM      0  HB3 ALA A 202       9.988 -23.353 -11.067  1.00  1.27           H   new
ATOM   3043  N   GLY A 203       8.439 -20.917 -12.878  1.00  1.29           N
ATOM   3044  CA  GLY A 203       8.882 -19.929 -13.851  1.00  1.29           C
ATOM   3045  C   GLY A 203      10.237 -20.249 -14.469  1.00  1.29           C
ATOM   3046  O   GLY A 203      10.978 -19.342 -14.836  1.00  1.29           O
ATOM      0  H   GLY A 203       7.816 -21.444 -13.149  1.00  1.29           H   new
ATOM      0  HA2 GLY A 203       8.220 -19.862 -14.557  1.00  1.29           H   new
ATOM      0  HA3 GLY A 203       8.928 -19.060 -13.421  1.00  1.29           H   new
ATOM   3050  N   LYS A 204      10.578 -21.518 -14.620  1.00  1.28           N
ATOM   3051  CA  LYS A 204      11.883 -21.808 -15.197  1.00  1.28           C
ATOM   3052  C   LYS A 204      12.068 -21.139 -16.569  1.00  1.28           C
ATOM   3053  O   LYS A 204      12.943 -20.283 -16.728  1.00  1.28           O
ATOM   3054  CB  LYS A 204      12.110 -23.322 -15.279  1.00  1.28           C
ATOM   3055  CG  LYS A 204      12.154 -24.029 -13.926  1.00  1.28           C
ATOM   3056  CD  LYS A 204      12.525 -25.510 -14.069  1.00  1.28           C
ATOM   3057  CE  LYS A 204      11.443 -26.350 -14.724  1.00  1.28           C
ATOM   3058  NZ  LYS A 204      10.263 -26.484 -13.842  1.00  1.28           N1+
ATOM      0  H   LYS A 204      10.097 -22.198 -14.407  1.00  1.28           H   new
ATOM      0  HA  LYS A 204      12.555 -21.430 -14.609  1.00  1.28           H   new
ATOM      0  HB2 LYS A 204      11.403 -23.715 -15.814  1.00  1.28           H   new
ATOM      0  HB3 LYS A 204      12.944 -23.488 -15.745  1.00  1.28           H   new
ATOM      0  HG2 LYS A 204      12.799 -23.588 -13.351  1.00  1.28           H   new
ATOM      0  HG3 LYS A 204      11.289 -23.952 -13.493  1.00  1.28           H   new
ATOM      0  HD2 LYS A 204      13.340 -25.582 -14.591  1.00  1.28           H   new
ATOM      0  HD3 LYS A 204      12.718 -25.873 -13.190  1.00  1.28           H   new
ATOM      0  HE2 LYS A 204      11.178 -25.943 -15.564  1.00  1.28           H   new
ATOM      0  HE3 LYS A 204      11.795 -27.229 -14.934  1.00  1.28           H   new
ATOM      0  HZ1 LYS A 204       9.715 -27.103 -14.171  1.00  1.28           H   new
ATOM      0  HZ2 LYS A 204      10.527 -26.726 -13.027  1.00  1.28           H   new
ATOM      0  HZ3 LYS A 204       9.836 -25.704 -13.796  1.00  1.28           H   new
ATOM   3072  N   THR A 205      11.180 -21.435 -17.525  1.00  1.25           N
ATOM   3073  CA  THR A 205      11.253 -20.828 -18.861  1.00  1.25           C
ATOM   3074  C   THR A 205      11.039 -19.307 -18.835  1.00  1.25           C
ATOM   3075  O   THR A 205      11.675 -18.567 -19.580  1.00  1.25           O
ATOM   3076  CB  THR A 205      10.223 -21.463 -19.824  1.00  1.25           C
ATOM   3077  CG2 THR A 205      10.249 -20.780 -21.203  1.00  1.25           C
ATOM   3078  OG1 THR A 205      10.509 -22.871 -19.981  1.00  1.25           O
ATOM      0  H   THR A 205      10.527 -21.985 -17.420  1.00  1.25           H   new
ATOM      0  HA  THR A 205      12.152 -21.003 -19.180  1.00  1.25           H   new
ATOM      0  HB  THR A 205       9.340 -21.343 -19.441  1.00  1.25           H   new
ATOM      0  HG1 THR A 205      11.207 -22.966 -20.438  1.00  1.25           H   new
ATOM      0 HG21 THR A 205       9.594 -21.198 -21.784  1.00  1.25           H   new
ATOM      0 HG22 THR A 205      10.037 -19.839 -21.102  1.00  1.25           H   new
ATOM      0 HG23 THR A 205      11.132 -20.872 -21.593  1.00  1.25           H   new
ATOM   3086  N   ARG A 206      10.082 -18.853 -18.022  1.00  1.20           N
ATOM   3087  CA  ARG A 206       9.712 -17.435 -17.945  1.00  1.20           C
ATOM   3088  C   ARG A 206      10.697 -16.517 -17.219  1.00  1.20           C
ATOM   3089  O   ARG A 206      10.812 -15.338 -17.555  1.00  1.20           O
ATOM   3090  CB  ARG A 206       8.371 -17.284 -17.262  1.00  1.20           C
ATOM   3091  CG  ARG A 206       7.189 -17.779 -18.058  1.00  1.20           C
ATOM   3092  CD  ARG A 206       5.926 -17.624 -17.292  1.00  1.20           C
ATOM   3093  NE  ARG A 206       4.780 -18.040 -18.061  1.00  1.20           N
ATOM   3094  CZ  ARG A 206       3.532 -18.146 -17.587  1.00  1.20           C
ATOM   3095  NH1 ARG A 206       3.279 -17.882 -16.329  1.00  1.20           N1+
ATOM   3096  NH2 ARG A 206       2.586 -18.527 -18.419  1.00  1.20           N
ATOM      0  H   ARG A 206       9.627 -19.360 -17.497  1.00  1.20           H   new
ATOM      0  HA  ARG A 206       9.702 -17.152 -18.873  1.00  1.20           H   new
ATOM      0  HB2 ARG A 206       8.398 -17.761 -16.418  1.00  1.20           H   new
ATOM      0  HB3 ARG A 206       8.233 -16.347 -17.054  1.00  1.20           H   new
ATOM      0  HG2 ARG A 206       7.128 -17.287 -18.892  1.00  1.20           H   new
ATOM      0  HG3 ARG A 206       7.318 -18.712 -18.289  1.00  1.20           H   new
ATOM      0  HD2 ARG A 206       5.976 -18.147 -16.477  1.00  1.20           H   new
ATOM      0  HD3 ARG A 206       5.819 -16.697 -17.028  1.00  1.20           H   new
ATOM      0  HE  ARG A 206       4.908 -18.235 -18.889  1.00  1.20           H   new
ATOM      0 HH11 ARG A 206       3.916 -17.640 -15.804  1.00  1.20           H   new
ATOM      0 HH12 ARG A 206       2.476 -17.951 -16.028  1.00  1.20           H   new
ATOM      0 HH21 ARG A 206       2.779 -18.699 -19.239  1.00  1.20           H   new
ATOM      0 HH22 ARG A 206       1.775 -18.604 -18.142  1.00  1.20           H   new
ATOM   3110  N   ARG A 207      11.351 -17.031 -16.186  1.00  1.15           N
ATOM   3111  CA  ARG A 207      12.249 -16.252 -15.347  1.00  1.15           C
ATOM   3112  C   ARG A 207      13.709 -16.691 -15.398  1.00  1.15           C
ATOM   3113  O   ARG A 207      14.595 -15.870 -15.644  1.00  1.15           O
ATOM   3114  CB  ARG A 207      11.754 -16.315 -13.900  1.00  1.15           C
ATOM   3115  CG  ARG A 207      12.556 -15.549 -12.872  1.00  1.15           C
ATOM   3116  CD  ARG A 207      11.895 -15.615 -11.525  1.00  1.15           C
ATOM   3117  NE  ARG A 207      11.822 -16.978 -11.017  1.00  1.15           N
ATOM   3118  CZ  ARG A 207      11.051 -17.388  -9.980  1.00  1.15           C
ATOM   3119  NH1 ARG A 207      10.285 -16.551  -9.324  1.00  1.15           N1+
ATOM   3120  NH2 ARG A 207      11.060 -18.646  -9.616  1.00  1.15           N
ATOM      0  H   ARG A 207      11.284 -17.855 -15.949  1.00  1.15           H   new
ATOM      0  HA  ARG A 207      12.232 -15.348 -15.698  1.00  1.15           H   new
ATOM      0  HB2 ARG A 207      10.842 -15.986 -13.878  1.00  1.15           H   new
ATOM      0  HB3 ARG A 207      11.727 -17.246 -13.630  1.00  1.15           H   new
ATOM      0  HG2 ARG A 207      13.452 -15.916 -12.816  1.00  1.15           H   new
ATOM      0  HG3 ARG A 207      12.645 -14.624 -13.149  1.00  1.15           H   new
ATOM      0  HD2 ARG A 207      12.387 -15.063 -10.897  1.00  1.15           H   new
ATOM      0  HD3 ARG A 207      11.000 -15.246 -11.587  1.00  1.15           H   new
ATOM      0  HE  ARG A 207      12.308 -17.571 -11.407  1.00  1.15           H   new
ATOM      0 HH11 ARG A 207      10.264 -15.721  -9.549  1.00  1.15           H   new
ATOM      0 HH12 ARG A 207       9.804 -16.832  -8.669  1.00  1.15           H   new
ATOM      0 HH21 ARG A 207      11.555 -19.211 -10.035  1.00  1.15           H   new
ATOM      0 HH22 ARG A 207      10.571 -18.907  -8.958  1.00  1.15           H   new
ATOM   3134  N   PHE A 208      13.984 -17.973 -15.165  1.00  1.10           N
ATOM   3135  CA  PHE A 208      15.389 -18.349 -15.017  1.00  1.10           C
ATOM   3136  C   PHE A 208      16.088 -18.309 -16.337  1.00  1.10           C
ATOM   3137  O   PHE A 208      17.211 -17.819 -16.455  1.00  1.10           O
ATOM   3138  CB  PHE A 208      15.536 -19.746 -14.462  1.00  1.10           C
ATOM   3139  CG  PHE A 208      15.030 -19.862 -13.107  1.00  1.10           C
ATOM   3140  CD1 PHE A 208      15.073 -18.796 -12.241  1.00  1.10           C
ATOM   3141  CD2 PHE A 208      14.501 -21.034 -12.685  1.00  1.10           C
ATOM   3142  CE1 PHE A 208      14.588 -18.923 -10.964  1.00  1.10           C
ATOM   3143  CE2 PHE A 208      13.999 -21.159 -11.438  1.00  1.10           C
ATOM   3144  CZ  PHE A 208      14.044 -20.112 -10.568  1.00  1.10           C
ATOM      0  H   PHE A 208      13.409 -18.609 -15.092  1.00  1.10           H   new
ATOM      0  HA  PHE A 208      15.783 -17.711 -14.402  1.00  1.10           H   new
ATOM      0  HB2 PHE A 208      15.063 -20.370 -15.035  1.00  1.10           H   new
ATOM      0  HB3 PHE A 208      16.472 -20.000 -14.477  1.00  1.10           H   new
ATOM      0  HD1 PHE A 208      15.432 -17.985 -12.522  1.00  1.10           H   new
ATOM      0  HD2 PHE A 208      14.483 -21.763 -13.262  1.00  1.10           H   new
ATOM      0  HE1 PHE A 208      14.629 -18.206 -10.373  1.00  1.10           H   new
ATOM      0  HE2 PHE A 208      13.620 -21.965 -11.171  1.00  1.10           H   new
ATOM      0  HZ  PHE A 208      13.705 -20.206  -9.707  1.00  1.10           H   new
ATOM   3154  N   LEU A 209      15.431 -18.852 -17.335  1.00  1.04           N
ATOM   3155  CA  LEU A 209      16.041 -18.929 -18.626  1.00  1.04           C
ATOM   3156  C   LEU A 209      16.464 -17.542 -19.137  1.00  1.04           C
ATOM   3157  O   LEU A 209      17.637 -17.385 -19.457  1.00  1.04           O
ATOM   3158  CB  LEU A 209      15.107 -19.714 -19.531  1.00  1.04           C
ATOM   3159  CG  LEU A 209      15.479 -19.852 -20.894  1.00  1.04           C
ATOM   3160  CD1 LEU A 209      16.726 -20.625 -20.990  1.00  1.04           C
ATOM   3161  CD2 LEU A 209      14.332 -20.520 -21.578  1.00  1.04           C
ATOM      0  H   LEU A 209      14.637 -19.178 -17.283  1.00  1.04           H   new
ATOM      0  HA  LEU A 209      16.882 -19.411 -18.598  1.00  1.04           H   new
ATOM      0  HB2 LEU A 209      15.005 -20.603 -19.157  1.00  1.04           H   new
ATOM      0  HB3 LEU A 209      14.235 -19.291 -19.500  1.00  1.04           H   new
ATOM      0  HG  LEU A 209      15.656 -18.999 -21.320  1.00  1.04           H   new
ATOM      0 HD11 LEU A 209      16.978 -20.718 -21.922  1.00  1.04           H   new
ATOM      0 HD12 LEU A 209      17.431 -20.164 -20.509  1.00  1.04           H   new
ATOM      0 HD13 LEU A 209      16.593 -21.504 -20.602  1.00  1.04           H   new
ATOM      0 HD21 LEU A 209      14.539 -20.637 -22.518  1.00  1.04           H   new
ATOM      0 HD22 LEU A 209      14.173 -21.386 -21.172  1.00  1.04           H   new
ATOM      0 HD23 LEU A 209      13.537 -19.971 -21.489  1.00  1.04           H   new
ATOM   3173  N   PRO A 210      15.593 -16.502 -19.218  1.00  0.99           N
ATOM   3174  CA  PRO A 210      15.975 -15.134 -19.520  1.00  0.99           C
ATOM   3175  C   PRO A 210      17.108 -14.590 -18.652  1.00  0.99           C
ATOM   3176  O   PRO A 210      17.942 -13.831 -19.143  1.00  0.99           O
ATOM   3177  CB  PRO A 210      14.667 -14.377 -19.288  1.00  0.99           C
ATOM   3178  CG  PRO A 210      13.621 -15.365 -19.632  1.00  0.99           C
ATOM   3179  CD  PRO A 210      14.137 -16.686 -19.152  1.00  0.99           C
ATOM      0  HA  PRO A 210      16.338 -15.046 -20.415  1.00  0.99           H   new
ATOM      0  HB2 PRO A 210      14.587 -14.079 -18.368  1.00  0.99           H   new
ATOM      0  HB3 PRO A 210      14.609 -13.587 -19.848  1.00  0.99           H   new
ATOM      0  HG2 PRO A 210      12.779 -15.144 -19.204  1.00  0.99           H   new
ATOM      0  HG3 PRO A 210      13.458 -15.381 -20.588  1.00  0.99           H   new
ATOM      0  HD2 PRO A 210      13.839 -16.884 -18.251  1.00  0.99           H   new
ATOM      0  HD3 PRO A 210      13.839 -17.417 -19.716  1.00  0.99           H   new
ATOM   3187  N   GLN A 211      17.184 -14.974 -17.367  1.00  0.94           N
ATOM   3188  CA  GLN A 211      18.283 -14.475 -16.533  1.00  0.94           C
ATOM   3189  C   GLN A 211      19.618 -15.054 -16.986  1.00  0.94           C
ATOM   3190  O   GLN A 211      20.629 -14.344 -17.077  1.00  0.94           O
ATOM   3191  CB  GLN A 211      18.037 -14.808 -15.058  1.00  0.94           C
ATOM   3192  CG  GLN A 211      16.893 -14.039 -14.430  1.00  0.94           C
ATOM   3193  CD  GLN A 211      16.523 -14.537 -13.029  1.00  0.94           C
ATOM   3194  NE2 GLN A 211      15.818 -13.690 -12.290  1.00  0.94           N
ATOM   3195  OE1 GLN A 211      16.851 -15.649 -12.601  1.00  0.94           O
ATOM      0  H   GLN A 211      16.631 -15.502 -16.974  1.00  0.94           H   new
ATOM      0  HA  GLN A 211      18.318 -13.511 -16.633  1.00  0.94           H   new
ATOM      0  HB2 GLN A 211      17.858 -15.758 -14.977  1.00  0.94           H   new
ATOM      0  HB3 GLN A 211      18.848 -14.628 -14.557  1.00  0.94           H   new
ATOM      0  HG2 GLN A 211      17.132 -13.100 -14.380  1.00  0.94           H   new
ATOM      0  HG3 GLN A 211      16.114 -14.103 -15.005  1.00  0.94           H   new
ATOM      0 HE21 GLN A 211      15.600 -12.921 -12.607  1.00  0.94           H   new
ATOM      0 HE22 GLN A 211      15.579 -13.910 -11.494  1.00  0.94           H   new
ATOM   3204  N   ILE A 212      19.604 -16.344 -17.313  1.00  0.92           N
ATOM   3205  CA  ILE A 212      20.800 -17.043 -17.751  1.00  0.92           C
ATOM   3206  C   ILE A 212      21.227 -16.483 -19.085  1.00  0.92           C
ATOM   3207  O   ILE A 212      22.400 -16.184 -19.314  1.00  0.92           O
ATOM   3208  CB  ILE A 212      20.543 -18.542 -17.898  1.00  0.92           C
ATOM   3209  CG1 ILE A 212      20.248 -19.160 -16.571  1.00  0.92           C
ATOM   3210  CG2 ILE A 212      21.769 -19.174 -18.454  1.00  0.92           C
ATOM   3211  CD1 ILE A 212      19.680 -20.533 -16.690  1.00  0.92           C
ATOM      0  H   ILE A 212      18.899 -16.835 -17.286  1.00  0.92           H   new
ATOM      0  HA  ILE A 212      21.494 -16.917 -17.085  1.00  0.92           H   new
ATOM      0  HB  ILE A 212      19.782 -18.678 -18.483  1.00  0.92           H   new
ATOM      0 HG12 ILE A 212      21.063 -19.196 -16.046  1.00  0.92           H   new
ATOM      0 HG13 ILE A 212      19.624 -18.597 -16.087  1.00  0.92           H   new
ATOM      0 HG21 ILE A 212      21.624 -20.128 -18.555  1.00  0.92           H   new
ATOM      0 HG22 ILE A 212      21.970 -18.785 -19.320  1.00  0.92           H   new
ATOM      0 HG23 ILE A 212      22.514 -19.022 -17.851  1.00  0.92           H   new
ATOM      0 HD11 ILE A 212      19.506 -20.889 -15.805  1.00  0.92           H   new
ATOM      0 HD12 ILE A 212      18.851 -20.498 -17.192  1.00  0.92           H   new
ATOM      0 HD13 ILE A 212      20.313 -21.106 -17.151  1.00  0.92           H   new
ATOM   3223  N   LEU A 213      20.254 -16.342 -19.971  1.00  0.91           N
ATOM   3224  CA  LEU A 213      20.488 -15.833 -21.300  1.00  0.91           C
ATOM   3225  C   LEU A 213      20.947 -14.395 -21.315  1.00  0.91           C
ATOM   3226  O   LEU A 213      21.803 -14.034 -22.119  1.00  0.91           O
ATOM   3227  CB  LEU A 213      19.232 -15.991 -22.088  1.00  0.91           C
ATOM   3228  CG  LEU A 213      18.921 -17.376 -22.351  1.00  0.91           C
ATOM   3229  CD1 LEU A 213      17.650 -17.430 -22.935  1.00  0.91           C
ATOM   3230  CD2 LEU A 213      19.956 -17.955 -23.223  1.00  0.91           C
ATOM      0  H   LEU A 213      19.433 -16.542 -19.812  1.00  0.91           H   new
ATOM      0  HA  LEU A 213      21.212 -16.343 -21.696  1.00  0.91           H   new
ATOM      0  HB2 LEU A 213      18.496 -15.582 -21.606  1.00  0.91           H   new
ATOM      0  HB3 LEU A 213      19.318 -15.516 -22.929  1.00  0.91           H   new
ATOM      0  HG  LEU A 213      18.911 -17.897 -21.533  1.00  0.91           H   new
ATOM      0 HD11 LEU A 213      17.418 -18.353 -23.121  1.00  0.91           H   new
ATOM      0 HD12 LEU A 213      16.998 -17.050 -22.326  1.00  0.91           H   new
ATOM      0 HD13 LEU A 213      17.652 -16.924 -23.763  1.00  0.91           H   new
ATOM      0 HD21 LEU A 213      19.747 -18.886 -23.400  1.00  0.91           H   new
ATOM      0 HD22 LEU A 213      19.985 -17.466 -24.060  1.00  0.91           H   new
ATOM      0 HD23 LEU A 213      20.819 -17.896 -22.785  1.00  0.91           H   new
ATOM   3242  N   ALA A 214      20.404 -13.561 -20.434  1.00  0.92           N
ATOM   3243  CA  ALA A 214      20.854 -12.187 -20.373  1.00  0.92           C
ATOM   3244  C   ALA A 214      22.328 -12.148 -19.995  1.00  0.92           C
ATOM   3245  O   ALA A 214      23.097 -11.379 -20.575  1.00  0.92           O
ATOM   3246  CB  ALA A 214      20.030 -11.406 -19.379  1.00  0.92           C
ATOM      0  H   ALA A 214      19.785 -13.770 -19.874  1.00  0.92           H   new
ATOM      0  HA  ALA A 214      20.742 -11.777 -21.245  1.00  0.92           H   new
ATOM      0  HB1 ALA A 214      20.343 -10.488 -19.349  1.00  0.92           H   new
ATOM      0  HB2 ALA A 214      19.098 -11.421 -19.648  1.00  0.92           H   new
ATOM      0  HB3 ALA A 214      20.119 -11.806 -18.500  1.00  0.92           H   new
ATOM   3252  N   GLU A 215      22.739 -13.024 -19.066  1.00  0.93           N
ATOM   3253  CA  GLU A 215      24.138 -13.082 -18.656  1.00  0.93           C
ATOM   3254  C   GLU A 215      24.985 -13.603 -19.813  1.00  0.93           C
ATOM   3255  O   GLU A 215      26.088 -13.106 -20.066  1.00  0.93           O
ATOM   3256  CB  GLU A 215      24.297 -13.969 -17.424  1.00  0.93           C
ATOM   3257  CG  GLU A 215      25.711 -14.021 -16.797  1.00  0.93           C
ATOM   3258  CD  GLU A 215      26.217 -12.725 -16.188  1.00  0.93           C
ATOM   3259  OE1 GLU A 215      25.450 -11.805 -15.964  1.00  0.93           O
ATOM   3260  OE2 GLU A 215      27.400 -12.675 -15.911  1.00  0.93           O1-
ATOM      0  H   GLU A 215      22.224 -13.586 -18.668  1.00  0.93           H   new
ATOM      0  HA  GLU A 215      24.440 -12.191 -18.422  1.00  0.93           H   new
ATOM      0  HB2 GLU A 215      23.674 -13.664 -16.746  1.00  0.93           H   new
ATOM      0  HB3 GLU A 215      24.036 -14.872 -17.663  1.00  0.93           H   new
ATOM      0  HG2 GLU A 215      25.715 -14.704 -16.109  1.00  0.93           H   new
ATOM      0  HG3 GLU A 215      26.339 -14.303 -17.481  1.00  0.93           H   new
ATOM   3267  N   CYS A 216      24.453 -14.582 -20.548  1.00  0.95           N
ATOM   3268  CA  CYS A 216      25.176 -15.130 -21.680  1.00  0.95           C
ATOM   3269  C   CYS A 216      25.380 -14.027 -22.710  1.00  0.95           C
ATOM   3270  O   CYS A 216      26.453 -13.902 -23.305  1.00  0.95           O
ATOM   3271  CB  CYS A 216      24.373 -16.239 -22.354  1.00  0.95           C
ATOM   3272  SG  CYS A 216      24.158 -17.727 -21.388  1.00  0.95           S
ATOM      0  H   CYS A 216      23.682 -14.935 -20.405  1.00  0.95           H   new
ATOM      0  HA  CYS A 216      26.020 -15.486 -21.360  1.00  0.95           H   new
ATOM      0  HB2 CYS A 216      23.497 -15.890 -22.582  1.00  0.95           H   new
ATOM      0  HB3 CYS A 216      24.810 -16.473 -23.187  1.00  0.95           H   new
ATOM      0  HG  CYS A 216      23.461 -17.492 -20.440  1.00  0.95           H   new
ATOM   3278  N   ALA A 217      24.341 -13.210 -22.931  1.00  0.96           N
ATOM   3279  CA  ALA A 217      24.433 -12.117 -23.886  1.00  0.96           C
ATOM   3280  C   ALA A 217      25.484 -11.102 -23.431  1.00  0.96           C
ATOM   3281  O   ALA A 217      26.327 -10.678 -24.220  1.00  0.96           O
ATOM   3282  CB  ALA A 217      23.071 -11.457 -24.058  1.00  0.96           C
ATOM      0  H   ALA A 217      23.580 -13.278 -22.536  1.00  0.96           H   new
ATOM      0  HA  ALA A 217      24.710 -12.470 -24.746  1.00  0.96           H   new
ATOM      0  HB1 ALA A 217      23.142 -10.730 -24.696  1.00  0.96           H   new
ATOM      0  HB2 ALA A 217      22.433 -12.111 -24.383  1.00  0.96           H   new
ATOM      0  HB3 ALA A 217      22.770 -11.109 -23.204  1.00  0.96           H   new
ATOM   3288  N   ARG A 218      25.510 -10.790 -22.129  1.00  0.95           N
ATOM   3289  CA  ARG A 218      26.485  -9.850 -21.567  1.00  0.95           C
ATOM   3290  C   ARG A 218      27.923 -10.330 -21.750  1.00  0.95           C
ATOM   3291  O   ARG A 218      28.826  -9.548 -22.073  1.00  0.95           O
ATOM   3292  CB  ARG A 218      26.195  -9.602 -20.085  1.00  0.95           C
ATOM   3293  CG  ARG A 218      24.988  -8.687 -19.802  1.00  0.95           C
ATOM   3294  CD  ARG A 218      24.911  -8.276 -18.355  1.00  0.95           C
ATOM   3295  NE  ARG A 218      24.442  -9.360 -17.473  1.00  0.95           N
ATOM   3296  CZ  ARG A 218      23.145  -9.571 -17.160  1.00  0.95           C
ATOM   3297  NH1 ARG A 218      22.206  -8.772 -17.623  1.00  0.95           N1+
ATOM   3298  NH2 ARG A 218      22.836 -10.579 -16.374  1.00  0.95           N
ATOM      0  H   ARG A 218      24.964 -11.117 -21.550  1.00  0.95           H   new
ATOM      0  HA  ARG A 218      26.393  -9.017 -22.056  1.00  0.95           H   new
ATOM      0  HB2 ARG A 218      26.045 -10.457 -19.651  1.00  0.95           H   new
ATOM      0  HB3 ARG A 218      26.983  -9.211 -19.676  1.00  0.95           H   new
ATOM      0  HG2 ARG A 218      25.047  -7.895 -20.359  1.00  0.95           H   new
ATOM      0  HG3 ARG A 218      24.171  -9.147 -20.050  1.00  0.95           H   new
ATOM      0  HD2 ARG A 218      25.787  -7.982 -18.060  1.00  0.95           H   new
ATOM      0  HD3 ARG A 218      24.314  -7.516 -18.271  1.00  0.95           H   new
ATOM      0  HE  ARG A 218      25.030  -9.890 -17.137  1.00  0.95           H   new
ATOM      0 HH11 ARG A 218      22.416  -8.109 -18.129  1.00  0.95           H   new
ATOM      0 HH12 ARG A 218      21.382  -8.913 -17.419  1.00  0.95           H   new
ATOM      0 HH21 ARG A 218      23.455 -11.091 -16.068  1.00  0.95           H   new
ATOM      0 HH22 ARG A 218      22.015 -10.726 -16.166  1.00  0.95           H   new
ATOM   3312  N   ARG A 219      28.118 -11.639 -21.641  1.00  0.92           N
ATOM   3313  CA  ARG A 219      29.422 -12.269 -21.803  1.00  0.92           C
ATOM   3314  C   ARG A 219      29.715 -12.609 -23.266  1.00  0.92           C
ATOM   3315  O   ARG A 219      30.748 -13.205 -23.576  1.00  0.92           O
ATOM   3316  CB  ARG A 219      29.484 -13.525 -20.954  1.00  0.92           C
ATOM   3317  CG  ARG A 219      29.495 -13.277 -19.476  1.00  0.92           C
ATOM   3318  CD  ARG A 219      29.395 -14.525 -18.693  1.00  0.92           C
ATOM   3319  NE  ARG A 219      29.376 -14.223 -17.282  1.00  0.92           N
ATOM   3320  CZ  ARG A 219      30.423 -14.221 -16.457  1.00  0.92           C
ATOM   3321  NH1 ARG A 219      31.624 -14.588 -16.856  1.00  0.92           N1+
ATOM   3322  NH2 ARG A 219      30.202 -13.830 -15.230  1.00  0.92           N
ATOM      0  H   ARG A 219      27.485 -12.195 -21.468  1.00  0.92           H   new
ATOM      0  HA  ARG A 219      30.099 -11.638 -21.512  1.00  0.92           H   new
ATOM      0  HB2 ARG A 219      28.723 -14.086 -21.171  1.00  0.92           H   new
ATOM      0  HB3 ARG A 219      30.281 -14.024 -21.193  1.00  0.92           H   new
ATOM      0  HG2 ARG A 219      30.311 -12.812 -19.235  1.00  0.92           H   new
ATOM      0  HG3 ARG A 219      28.757 -12.693 -19.243  1.00  0.92           H   new
ATOM      0  HD2 ARG A 219      28.590 -15.006 -18.939  1.00  0.92           H   new
ATOM      0  HD3 ARG A 219      30.145 -15.105 -18.897  1.00  0.92           H   new
ATOM      0  HE  ARG A 219      28.613 -14.024 -16.939  1.00  0.92           H   new
ATOM      0 HH11 ARG A 219      31.749 -14.838 -17.669  1.00  0.92           H   new
ATOM      0 HH12 ARG A 219      32.283 -14.577 -16.303  1.00  0.92           H   new
ATOM      0 HH21 ARG A 219      29.411 -13.591 -14.991  1.00  0.92           H   new
ATOM      0 HH22 ARG A 219      30.847 -13.812 -14.662  1.00  0.92           H   new
ATOM   3336  N   ARG A 220      28.794 -12.236 -24.163  1.00  0.88           N
ATOM   3337  CA  ARG A 220      28.879 -12.479 -25.594  1.00  0.88           C
ATOM   3338  C   ARG A 220      29.076 -13.953 -25.928  1.00  0.88           C
ATOM   3339  O   ARG A 220      29.833 -14.292 -26.839  1.00  0.88           O
ATOM   3340  CB  ARG A 220      30.000 -11.646 -26.205  1.00  0.88           C
ATOM   3341  CG  ARG A 220      29.611 -10.200 -26.546  1.00  0.88           C
ATOM   3342  CD  ARG A 220      29.412  -9.329 -25.321  1.00  0.88           C
ATOM   3343  NE  ARG A 220      29.182  -7.933 -25.703  1.00  0.88           N
ATOM   3344  CZ  ARG A 220      28.859  -6.908 -24.869  1.00  0.88           C
ATOM   3345  NH1 ARG A 220      28.711  -7.082 -23.569  1.00  0.88           N1+
ATOM   3346  NH2 ARG A 220      28.690  -5.697 -25.379  1.00  0.88           N
ATOM      0  H   ARG A 220      28.077 -11.818 -23.938  1.00  0.88           H   new
ATOM      0  HA  ARG A 220      28.029 -12.212 -25.978  1.00  0.88           H   new
ATOM      0  HB2 ARG A 220      30.748 -11.630 -25.588  1.00  0.88           H   new
ATOM      0  HB3 ARG A 220      30.309 -12.084 -27.013  1.00  0.88           H   new
ATOM      0  HG2 ARG A 220      30.301  -9.809 -27.105  1.00  0.88           H   new
ATOM      0  HG3 ARG A 220      28.793 -10.206 -27.068  1.00  0.88           H   new
ATOM      0  HD2 ARG A 220      28.658  -9.656 -24.806  1.00  0.88           H   new
ATOM      0  HD3 ARG A 220      30.193  -9.387 -24.748  1.00  0.88           H   new
ATOM      0  HE  ARG A 220      29.259  -7.743 -26.538  1.00  0.88           H   new
ATOM      0 HH11 ARG A 220      28.819  -7.863 -23.225  1.00  0.88           H   new
ATOM      0 HH12 ARG A 220      28.506  -6.415 -23.066  1.00  0.88           H   new
ATOM      0 HH21 ARG A 220      28.785  -5.569 -26.224  1.00  0.88           H   new
ATOM      0 HH22 ARG A 220      28.486  -5.039 -24.865  1.00  0.88           H   new
ATOM   3360  N   LEU A 221      28.371 -14.824 -25.211  1.00  0.83           N
ATOM   3361  CA  LEU A 221      28.483 -16.254 -25.436  1.00  0.83           C
ATOM   3362  C   LEU A 221      27.451 -16.726 -26.444  1.00  0.83           C
ATOM   3363  O   LEU A 221      26.307 -16.267 -26.430  1.00  0.83           O
ATOM   3364  CB  LEU A 221      28.257 -17.002 -24.120  1.00  0.83           C
ATOM   3365  CG  LEU A 221      29.195 -16.641 -23.006  1.00  0.83           C
ATOM   3366  CD1 LEU A 221      28.793 -17.383 -21.736  1.00  0.83           C
ATOM   3367  CD2 LEU A 221      30.607 -16.970 -23.415  1.00  0.83           C
ATOM      0  H   LEU A 221      27.821 -14.602 -24.588  1.00  0.83           H   new
ATOM      0  HA  LEU A 221      29.371 -16.436 -25.780  1.00  0.83           H   new
ATOM      0  HB2 LEU A 221      27.348 -16.837 -23.824  1.00  0.83           H   new
ATOM      0  HB3 LEU A 221      28.332 -17.954 -24.290  1.00  0.83           H   new
ATOM      0  HG  LEU A 221      29.146 -15.690 -22.824  1.00  0.83           H   new
ATOM      0 HD11 LEU A 221      29.401 -17.148 -21.018  1.00  0.83           H   new
ATOM      0 HD12 LEU A 221      27.889 -17.134 -21.488  1.00  0.83           H   new
ATOM      0 HD13 LEU A 221      28.833 -18.339 -21.893  1.00  0.83           H   new
ATOM      0 HD21 LEU A 221      31.215 -16.737 -22.696  1.00  0.83           H   new
ATOM      0 HD22 LEU A 221      30.677 -17.919 -23.603  1.00  0.83           H   new
ATOM      0 HD23 LEU A 221      30.840 -16.466 -24.210  1.00  0.83           H   new
ATOM   3379  N   ARG A 222      27.828 -17.675 -27.295  1.00  0.78           N
ATOM   3380  CA  ARG A 222      26.844 -18.228 -28.233  1.00  0.78           C
ATOM   3381  C   ARG A 222      26.027 -19.315 -27.513  1.00  0.78           C
ATOM   3382  O   ARG A 222      26.589 -20.321 -27.052  1.00  0.78           O
ATOM   3383  CB  ARG A 222      27.536 -18.755 -29.485  1.00  0.78           C
ATOM   3384  CG  ARG A 222      26.629 -19.328 -30.560  1.00  0.78           C
ATOM   3385  CD  ARG A 222      25.861 -18.274 -31.288  1.00  0.78           C
ATOM   3386  NE  ARG A 222      25.017 -18.841 -32.341  1.00  0.78           N
ATOM   3387  CZ  ARG A 222      25.361 -18.992 -33.624  1.00  0.78           C
ATOM   3388  NH1 ARG A 222      26.539 -18.608 -34.075  1.00  0.78           N1+
ATOM   3389  NH2 ARG A 222      24.476 -19.542 -34.414  1.00  0.78           N
ATOM      0  H   ARG A 222      28.620 -18.006 -27.349  1.00  0.78           H   new
ATOM      0  HA  ARG A 222      26.234 -17.534 -28.527  1.00  0.78           H   new
ATOM      0  HB2 ARG A 222      28.053 -18.033 -29.875  1.00  0.78           H   new
ATOM      0  HB3 ARG A 222      28.166 -19.443 -29.219  1.00  0.78           H   new
ATOM      0  HG2 ARG A 222      27.163 -19.830 -31.195  1.00  0.78           H   new
ATOM      0  HG3 ARG A 222      26.008 -19.953 -30.155  1.00  0.78           H   new
ATOM      0  HD2 ARG A 222      25.308 -17.785 -30.659  1.00  0.78           H   new
ATOM      0  HD3 ARG A 222      26.479 -17.636 -31.678  1.00  0.78           H   new
ATOM      0  HE  ARG A 222      24.229 -19.100 -32.114  1.00  0.78           H   new
ATOM      0 HH11 ARG A 222      27.109 -18.250 -33.539  1.00  0.78           H   new
ATOM      0 HH12 ARG A 222      26.738 -18.716 -34.905  1.00  0.78           H   new
ATOM      0 HH21 ARG A 222      23.714 -19.788 -34.101  1.00  0.78           H   new
ATOM      0 HH22 ARG A 222      24.656 -19.658 -35.247  1.00  0.78           H   new
ATOM   3403  N   THR A 223      24.708 -19.108 -27.413  1.00  0.74           N
ATOM   3404  CA  THR A 223      23.867 -20.021 -26.638  1.00  0.74           C
ATOM   3405  C   THR A 223      22.721 -20.678 -27.404  1.00  0.74           C
ATOM   3406  O   THR A 223      22.012 -20.015 -28.153  1.00  0.74           O
ATOM   3407  CB  THR A 223      23.263 -19.283 -25.430  1.00  0.74           C
ATOM   3408  CG2 THR A 223      22.410 -20.233 -24.573  1.00  0.74           C
ATOM   3409  OG1 THR A 223      24.324 -18.764 -24.620  1.00  0.74           O
ATOM      0  H   THR A 223      24.288 -18.454 -27.782  1.00  0.74           H   new
ATOM      0  HA  THR A 223      24.470 -20.735 -26.377  1.00  0.74           H   new
ATOM      0  HB  THR A 223      22.699 -18.566 -25.760  1.00  0.74           H   new
ATOM      0  HG1 THR A 223      24.025 -18.565 -23.861  1.00  0.74           H   new
ATOM      0 HG21 THR A 223      22.041 -19.746 -23.820  1.00  0.74           H   new
ATOM      0 HG22 THR A 223      21.687 -20.593 -25.110  1.00  0.74           H   new
ATOM      0 HG23 THR A 223      22.963 -20.960 -24.248  1.00  0.74           H   new
ATOM   3417  N   LEU A 224      22.553 -21.979 -27.193  1.00  0.71           N
ATOM   3418  CA  LEU A 224      21.446 -22.750 -27.760  1.00  0.71           C
ATOM   3419  C   LEU A 224      20.448 -23.084 -26.675  1.00  0.71           C
ATOM   3420  O   LEU A 224      20.844 -23.601 -25.634  1.00  0.71           O
ATOM   3421  CB  LEU A 224      21.939 -24.059 -28.362  1.00  0.71           C
ATOM   3422  CG  LEU A 224      20.918 -25.018 -28.911  1.00  0.71           C
ATOM   3423  CD1 LEU A 224      20.225 -24.427 -30.134  1.00  0.71           C
ATOM   3424  CD2 LEU A 224      21.633 -26.287 -29.256  1.00  0.71           C
ATOM      0  H   LEU A 224      23.087 -22.448 -26.709  1.00  0.71           H   new
ATOM      0  HA  LEU A 224      21.036 -22.209 -28.453  1.00  0.71           H   new
ATOM      0  HB2 LEU A 224      22.557 -23.842 -29.078  1.00  0.71           H   new
ATOM      0  HB3 LEU A 224      22.447 -24.526 -27.680  1.00  0.71           H   new
ATOM      0  HG  LEU A 224      20.227 -25.193 -28.253  1.00  0.71           H   new
ATOM      0 HD11 LEU A 224      19.572 -25.059 -30.473  1.00  0.71           H   new
ATOM      0 HD12 LEU A 224      19.778 -23.602 -29.886  1.00  0.71           H   new
ATOM      0 HD13 LEU A 224      20.884 -24.243 -30.822  1.00  0.71           H   new
ATOM      0 HD21 LEU A 224      21.000 -26.928 -29.614  1.00  0.71           H   new
ATOM      0 HD22 LEU A 224      22.317 -26.103 -29.919  1.00  0.71           H   new
ATOM      0 HD23 LEU A 224      22.047 -26.653 -28.459  1.00  0.71           H   new
ATOM   3436  N   VAL A 225      19.181 -22.775 -26.890  1.00  0.71           N
ATOM   3437  CA  VAL A 225      18.169 -23.100 -25.908  1.00  0.71           C
ATOM   3438  C   VAL A 225      17.180 -24.059 -26.541  1.00  0.71           C
ATOM   3439  O   VAL A 225      16.578 -23.737 -27.567  1.00  0.71           O
ATOM   3440  CB  VAL A 225      17.404 -21.871 -25.456  1.00  0.71           C
ATOM   3441  CG1 VAL A 225      16.431 -22.300 -24.429  1.00  0.71           C
ATOM   3442  CG2 VAL A 225      18.337 -20.833 -24.960  1.00  0.71           C
ATOM      0  H   VAL A 225      18.889 -22.379 -27.595  1.00  0.71           H   new
ATOM      0  HA  VAL A 225      18.611 -23.489 -25.137  1.00  0.71           H   new
ATOM      0  HB  VAL A 225      16.923 -21.467 -26.195  1.00  0.71           H   new
ATOM      0 HG11 VAL A 225      15.926 -21.532 -24.121  1.00  0.71           H   new
ATOM      0 HG12 VAL A 225      15.824 -22.953 -24.811  1.00  0.71           H   new
ATOM      0 HG13 VAL A 225      16.904 -22.697 -23.681  1.00  0.71           H   new
ATOM      0 HG21 VAL A 225      17.833 -20.054 -24.675  1.00  0.71           H   new
ATOM      0 HG22 VAL A 225      18.842 -21.183 -24.210  1.00  0.71           H   new
ATOM      0 HG23 VAL A 225      18.948 -20.580 -25.670  1.00  0.71           H   new
ATOM   3452  N   LEU A 226      17.014 -25.225 -25.944  1.00  0.72           N
ATOM   3453  CA  LEU A 226      16.152 -26.228 -26.528  1.00  0.72           C
ATOM   3454  C   LEU A 226      14.808 -26.434 -25.804  1.00  0.72           C
ATOM   3455  O   LEU A 226      14.722 -26.308 -24.580  1.00  0.72           O
ATOM   3456  CB  LEU A 226      16.931 -27.526 -26.641  1.00  0.72           C
ATOM   3457  CG  LEU A 226      18.189 -27.455 -27.458  1.00  0.72           C
ATOM   3458  CD1 LEU A 226      18.930 -28.782 -27.412  1.00  0.72           C
ATOM   3459  CD2 LEU A 226      17.786 -27.103 -28.853  1.00  0.72           C
ATOM      0  H   LEU A 226      17.389 -25.453 -25.205  1.00  0.72           H   new
ATOM      0  HA  LEU A 226      15.892 -25.904 -27.405  1.00  0.72           H   new
ATOM      0  HB2 LEU A 226      17.160 -27.826 -25.748  1.00  0.72           H   new
ATOM      0  HB3 LEU A 226      16.351 -28.201 -27.027  1.00  0.72           H   new
ATOM      0  HG  LEU A 226      18.796 -26.785 -27.106  1.00  0.72           H   new
ATOM      0 HD11 LEU A 226      19.739 -28.720 -27.944  1.00  0.72           H   new
ATOM      0 HD12 LEU A 226      19.162 -28.991 -26.494  1.00  0.72           H   new
ATOM      0 HD13 LEU A 226      18.362 -29.483 -27.769  1.00  0.72           H   new
ATOM      0 HD21 LEU A 226      18.575 -27.048 -29.414  1.00  0.72           H   new
ATOM      0 HD22 LEU A 226      17.191 -27.786 -29.200  1.00  0.72           H   new
ATOM      0 HD23 LEU A 226      17.330 -26.247 -28.852  1.00  0.72           H   new
ATOM   3471  N   ALA A 227      13.771 -26.827 -26.565  1.00  0.76           N
ATOM   3472  CA  ALA A 227      12.439 -27.118 -25.990  1.00  0.76           C
ATOM   3473  C   ALA A 227      11.776 -28.349 -26.649  1.00  0.76           C
ATOM   3474  O   ALA A 227      11.948 -28.570 -27.834  1.00  0.76           O
ATOM   3475  CB  ALA A 227      11.550 -25.910 -26.207  1.00  0.76           C
ATOM      0  H   ALA A 227      13.817 -26.932 -27.417  1.00  0.76           H   new
ATOM      0  HA  ALA A 227      12.553 -27.312 -25.046  1.00  0.76           H   new
ATOM      0  HB1 ALA A 227      10.671 -26.084 -25.835  1.00  0.76           H   new
ATOM      0  HB2 ALA A 227      11.940 -25.138 -25.767  1.00  0.76           H   new
ATOM      0  HB3 ALA A 227      11.470 -25.734 -27.157  1.00  0.76           H   new
ATOM   3481  N   PRO A 228      10.985 -29.170 -25.933  1.00  0.81           N
ATOM   3482  CA  PRO A 228      10.345 -30.364 -26.489  1.00  0.81           C
ATOM   3483  C   PRO A 228       9.265 -30.172 -27.542  1.00  0.81           C
ATOM   3484  O   PRO A 228       9.065 -31.060 -28.378  1.00  0.81           O
ATOM   3485  CB  PRO A 228       9.722 -30.974 -25.229  1.00  0.81           C
ATOM   3486  CG  PRO A 228       9.537 -29.828 -24.263  1.00  0.81           C
ATOM   3487  CD  PRO A 228      10.710 -28.916 -24.513  1.00  0.81           C
ATOM      0  HA  PRO A 228      10.999 -30.887 -26.979  1.00  0.81           H   new
ATOM      0  HB2 PRO A 228       8.874 -31.399 -25.431  1.00  0.81           H   new
ATOM      0  HB3 PRO A 228      10.298 -31.657 -24.852  1.00  0.81           H   new
ATOM      0  HG2 PRO A 228       8.696 -29.370 -24.418  1.00  0.81           H   new
ATOM      0  HG3 PRO A 228       9.524 -30.141 -23.345  1.00  0.81           H   new
ATOM      0  HD2 PRO A 228      10.491 -27.986 -24.345  1.00  0.81           H   new
ATOM      0  HD3 PRO A 228      11.469 -29.135 -23.950  1.00  0.81           H   new
ATOM   3495  N   THR A 229       8.597 -29.025 -27.534  1.00  0.85           N
ATOM   3496  CA  THR A 229       7.531 -28.784 -28.498  1.00  0.85           C
ATOM   3497  C   THR A 229       7.543 -27.363 -29.008  1.00  0.85           C
ATOM   3498  O   THR A 229       8.104 -26.473 -28.363  1.00  0.85           O
ATOM   3499  CB  THR A 229       6.123 -29.069 -27.918  1.00  0.85           C
ATOM   3500  CG2 THR A 229       6.014 -30.481 -27.316  1.00  0.85           C
ATOM   3501  OG1 THR A 229       5.802 -28.102 -26.889  1.00  0.85           O
ATOM      0  H   THR A 229       8.743 -28.379 -26.985  1.00  0.85           H   new
ATOM      0  HA  THR A 229       7.708 -29.401 -29.226  1.00  0.85           H   new
ATOM      0  HB  THR A 229       5.497 -29.002 -28.656  1.00  0.85           H   new
ATOM      0  HG1 THR A 229       5.189 -28.405 -26.401  1.00  0.85           H   new
ATOM      0 HG21 THR A 229       5.119 -30.616 -26.966  1.00  0.85           H   new
ATOM      0 HG22 THR A 229       6.195 -31.141 -28.004  1.00  0.85           H   new
ATOM      0 HG23 THR A 229       6.659 -30.578 -26.598  1.00  0.85           H   new
ATOM   3509  N   ARG A 230       6.839 -27.134 -30.120  1.00  0.90           N
ATOM   3510  CA  ARG A 230       6.644 -25.792 -30.666  1.00  0.90           C
ATOM   3511  C   ARG A 230       5.904 -24.914 -29.647  1.00  0.90           C
ATOM   3512  O   ARG A 230       6.137 -23.704 -29.556  1.00  0.90           O
ATOM   3513  CB  ARG A 230       5.902 -25.858 -31.990  1.00  0.90           C
ATOM   3514  CG  ARG A 230       5.816 -24.539 -32.754  1.00  0.90           C
ATOM   3515  CD  ARG A 230       5.212 -24.739 -34.103  1.00  0.90           C
ATOM   3516  NE  ARG A 230       5.154 -23.514 -34.878  1.00  0.90           N
ATOM   3517  CZ  ARG A 230       4.676 -23.439 -36.136  1.00  0.90           C
ATOM   3518  NH1 ARG A 230       4.220 -24.522 -36.731  1.00  0.90           N1+
ATOM   3519  NH2 ARG A 230       4.666 -22.277 -36.773  1.00  0.90           N
ATOM      0  H   ARG A 230       6.461 -27.756 -30.578  1.00  0.90           H   new
ATOM      0  HA  ARG A 230       7.510 -25.389 -30.837  1.00  0.90           H   new
ATOM      0  HB2 ARG A 230       6.337 -26.515 -32.556  1.00  0.90           H   new
ATOM      0  HB3 ARG A 230       5.002 -26.178 -31.824  1.00  0.90           H   new
ATOM      0  HG2 ARG A 230       5.285 -23.903 -32.249  1.00  0.90           H   new
ATOM      0  HG3 ARG A 230       6.703 -24.157 -32.847  1.00  0.90           H   new
ATOM      0  HD2 ARG A 230       5.728 -25.401 -34.589  1.00  0.90           H   new
ATOM      0  HD3 ARG A 230       4.316 -25.096 -34.002  1.00  0.90           H   new
ATOM      0  HE  ARG A 230       5.442 -22.791 -34.512  1.00  0.90           H   new
ATOM      0 HH11 ARG A 230       4.228 -25.276 -36.317  1.00  0.90           H   new
ATOM      0 HH12 ARG A 230       3.915 -24.475 -37.534  1.00  0.90           H   new
ATOM      0 HH21 ARG A 230       4.965 -21.571 -36.384  1.00  0.90           H   new
ATOM      0 HH22 ARG A 230       4.361 -22.229 -37.576  1.00  0.90           H   new
ATOM   3533  N   VAL A 231       4.997 -25.532 -28.880  1.00  0.93           N
ATOM   3534  CA  VAL A 231       4.248 -24.822 -27.848  1.00  0.93           C
ATOM   3535  C   VAL A 231       5.179 -24.290 -26.770  1.00  0.93           C
ATOM   3536  O   VAL A 231       5.091 -23.119 -26.386  1.00  0.93           O
ATOM   3537  CB  VAL A 231       3.200 -25.742 -27.195  1.00  0.93           C
ATOM   3538  CG1 VAL A 231       2.629 -25.070 -25.996  1.00  0.93           C
ATOM   3539  CG2 VAL A 231       2.081 -26.048 -28.183  1.00  0.93           C
ATOM      0  H   VAL A 231       4.804 -26.367 -28.946  1.00  0.93           H   new
ATOM      0  HA  VAL A 231       3.798 -24.079 -28.279  1.00  0.93           H   new
ATOM      0  HB  VAL A 231       3.628 -26.572 -26.934  1.00  0.93           H   new
ATOM      0 HG11 VAL A 231       1.969 -25.649 -25.584  1.00  0.93           H   new
ATOM      0 HG12 VAL A 231       3.338 -24.885 -25.360  1.00  0.93           H   new
ATOM      0 HG13 VAL A 231       2.208 -24.237 -26.261  1.00  0.93           H   new
ATOM      0 HG21 VAL A 231       1.427 -26.628 -27.762  1.00  0.93           H   new
ATOM      0 HG22 VAL A 231       1.653 -25.221 -28.454  1.00  0.93           H   new
ATOM      0 HG23 VAL A 231       2.450 -26.491 -28.963  1.00  0.93           H   new
ATOM   3549  N   VAL A 232       6.100 -25.126 -26.307  1.00  0.95           N
ATOM   3550  CA  VAL A 232       7.033 -24.660 -25.295  1.00  0.95           C
ATOM   3551  C   VAL A 232       7.962 -23.608 -25.899  1.00  0.95           C
ATOM   3552  O   VAL A 232       8.253 -22.599 -25.254  1.00  0.95           O
ATOM   3553  CB  VAL A 232       7.816 -25.808 -24.658  1.00  0.95           C
ATOM   3554  CG1 VAL A 232       8.897 -25.227 -23.714  1.00  0.95           C
ATOM   3555  CG2 VAL A 232       6.846 -26.710 -23.895  1.00  0.95           C
ATOM      0  H   VAL A 232       6.200 -25.943 -26.557  1.00  0.95           H   new
ATOM      0  HA  VAL A 232       6.524 -24.252 -24.577  1.00  0.95           H   new
ATOM      0  HB  VAL A 232       8.258 -26.337 -25.340  1.00  0.95           H   new
ATOM      0 HG11 VAL A 232       9.396 -25.953 -23.308  1.00  0.95           H   new
ATOM      0 HG12 VAL A 232       9.502 -24.664 -24.222  1.00  0.95           H   new
ATOM      0 HG13 VAL A 232       8.471 -24.700 -23.020  1.00  0.95           H   new
ATOM      0 HG21 VAL A 232       7.336 -27.441 -23.488  1.00  0.95           H   new
ATOM      0 HG22 VAL A 232       6.401 -26.195 -23.204  1.00  0.95           H   new
ATOM      0 HG23 VAL A 232       6.185 -27.067 -24.509  1.00  0.95           H   new
ATOM   3565  N   LEU A 233       8.426 -23.833 -27.138  1.00  0.97           N
ATOM   3566  CA  LEU A 233       9.280 -22.858 -27.811  1.00  0.97           C
ATOM   3567  C   LEU A 233       8.543 -21.504 -27.902  1.00  0.97           C
ATOM   3568  O   LEU A 233       9.155 -20.447 -27.747  1.00  0.97           O
ATOM   3569  CB  LEU A 233       9.689 -23.357 -29.214  1.00  0.97           C
ATOM   3570  CG  LEU A 233      10.704 -22.477 -29.983  1.00  0.97           C
ATOM   3571  CD1 LEU A 233      11.971 -22.394 -29.185  1.00  0.97           C
ATOM   3572  CD2 LEU A 233      11.011 -23.084 -31.359  1.00  0.97           C
ATOM      0  H   LEU A 233       8.256 -24.540 -27.598  1.00  0.97           H   new
ATOM      0  HA  LEU A 233      10.093 -22.742 -27.294  1.00  0.97           H   new
ATOM      0  HB2 LEU A 233      10.064 -24.247 -29.124  1.00  0.97           H   new
ATOM      0  HB3 LEU A 233       8.887 -23.440 -29.754  1.00  0.97           H   new
ATOM      0  HG  LEU A 233      10.326 -21.593 -30.112  1.00  0.97           H   new
ATOM      0 HD11 LEU A 233      12.616 -21.844 -29.657  1.00  0.97           H   new
ATOM      0 HD12 LEU A 233      11.783 -21.999 -28.319  1.00  0.97           H   new
ATOM      0 HD13 LEU A 233      12.335 -23.285 -29.062  1.00  0.97           H   new
ATOM      0 HD21 LEU A 233      11.648 -22.521 -31.827  1.00  0.97           H   new
ATOM      0 HD22 LEU A 233      11.387 -23.971 -31.245  1.00  0.97           H   new
ATOM      0 HD23 LEU A 233      10.193 -23.144 -31.876  1.00  0.97           H   new
ATOM   3584  N   SER A 234       7.227 -21.527 -28.145  1.00  0.98           N
ATOM   3585  CA  SER A 234       6.446 -20.297 -28.209  1.00  0.98           C
ATOM   3586  C   SER A 234       6.439 -19.585 -26.841  1.00  0.98           C
ATOM   3587  O   SER A 234       6.578 -18.356 -26.778  1.00  0.98           O
ATOM   3588  CB  SER A 234       5.030 -20.603 -28.657  1.00  0.98           C
ATOM   3589  OG  SER A 234       5.027 -21.119 -29.964  1.00  0.98           O
ATOM      0  H   SER A 234       6.773 -22.246 -28.275  1.00  0.98           H   new
ATOM      0  HA  SER A 234       6.856 -19.703 -28.856  1.00  0.98           H   new
ATOM      0  HB2 SER A 234       4.624 -21.242 -28.050  1.00  0.98           H   new
ATOM      0  HB3 SER A 234       4.492 -19.797 -28.621  1.00  0.98           H   new
ATOM      0  HG  SER A 234       5.344 -21.897 -29.959  1.00  0.98           H   new
ATOM   3595  N   GLU A 235       6.315 -20.356 -25.745  1.00  1.00           N
ATOM   3596  CA  GLU A 235       6.335 -19.768 -24.398  1.00  1.00           C
ATOM   3597  C   GLU A 235       7.693 -19.106 -24.181  1.00  1.00           C
ATOM   3598  O   GLU A 235       7.794 -17.995 -23.648  1.00  1.00           O
ATOM   3599  CB  GLU A 235       6.154 -20.841 -23.316  1.00  1.00           C
ATOM   3600  CG  GLU A 235       5.973 -20.303 -21.882  1.00  1.00           C
ATOM   3601  CD  GLU A 235       4.590 -19.688 -21.661  1.00  1.00           C
ATOM   3602  OE1 GLU A 235       3.708 -19.993 -22.427  1.00  1.00           O
ATOM   3603  OE2 GLU A 235       4.409 -18.949 -20.717  1.00  1.00           O1-
ATOM      0  H   GLU A 235       6.220 -21.211 -25.763  1.00  1.00           H   new
ATOM      0  HA  GLU A 235       5.608 -19.130 -24.332  1.00  1.00           H   new
ATOM      0  HB2 GLU A 235       5.382 -21.382 -23.543  1.00  1.00           H   new
ATOM      0  HB3 GLU A 235       6.926 -21.428 -23.331  1.00  1.00           H   new
ATOM      0  HG2 GLU A 235       6.108 -21.025 -21.249  1.00  1.00           H   new
ATOM      0  HG3 GLU A 235       6.654 -19.636 -21.701  1.00  1.00           H   new
ATOM   3610  N   MET A 236       8.734 -19.803 -24.631  1.00  1.02           N
ATOM   3611  CA  MET A 236      10.102 -19.334 -24.554  1.00  1.02           C
ATOM   3612  C   MET A 236      10.252 -18.024 -25.306  1.00  1.02           C
ATOM   3613  O   MET A 236      10.855 -17.080 -24.802  1.00  1.02           O
ATOM   3614  CB  MET A 236      11.016 -20.405 -25.114  1.00  1.02           C
ATOM   3615  CG  MET A 236      12.381 -20.140 -25.038  1.00  1.02           C
ATOM   3616  SD  MET A 236      13.341 -21.460 -25.744  1.00  1.02           S
ATOM   3617  CE  MET A 236      12.963 -22.738 -24.573  1.00  1.02           C
ATOM      0  H   MET A 236       8.656 -20.578 -24.996  1.00  1.02           H   new
ATOM      0  HA  MET A 236      10.346 -19.165 -23.630  1.00  1.02           H   new
ATOM      0  HB2 MET A 236      10.839 -21.235 -24.645  1.00  1.02           H   new
ATOM      0  HB3 MET A 236      10.784 -20.550 -26.044  1.00  1.02           H   new
ATOM      0  HG2 MET A 236      12.577 -19.311 -25.502  1.00  1.02           H   new
ATOM      0  HG3 MET A 236      12.636 -20.013 -24.111  1.00  1.02           H   new
ATOM      0  HE1 MET A 236      13.425 -23.553 -24.823  1.00  1.02           H   new
ATOM      0  HE2 MET A 236      13.251 -22.462 -23.689  1.00  1.02           H   new
ATOM      0  HE3 MET A 236      12.006 -22.898 -24.566  1.00  1.02           H   new
ATOM   3627  N   LYS A 237       9.672 -17.948 -26.502  1.00  1.05           N
ATOM   3628  CA  LYS A 237       9.754 -16.730 -27.280  1.00  1.05           C
ATOM   3629  C   LYS A 237       9.193 -15.547 -26.516  1.00  1.05           C
ATOM   3630  O   LYS A 237       9.811 -14.482 -26.479  1.00  1.05           O
ATOM   3631  CB  LYS A 237       9.051 -16.906 -28.629  1.00  1.05           C
ATOM   3632  CG  LYS A 237       9.119 -15.700 -29.554  1.00  1.05           C
ATOM   3633  CD  LYS A 237       8.521 -16.018 -30.910  1.00  1.05           C
ATOM   3634  CE  LYS A 237       8.587 -14.817 -31.833  1.00  1.05           C
ATOM   3635  NZ  LYS A 237       7.994 -15.110 -33.167  1.00  1.05           N1+
ATOM      0  H   LYS A 237       9.232 -18.587 -26.873  1.00  1.05           H   new
ATOM      0  HA  LYS A 237      10.691 -16.544 -27.450  1.00  1.05           H   new
ATOM      0  HB2 LYS A 237       9.442 -17.668 -29.085  1.00  1.05           H   new
ATOM      0  HB3 LYS A 237       8.119 -17.120 -28.467  1.00  1.05           H   new
ATOM      0  HG2 LYS A 237       8.644 -14.955 -29.154  1.00  1.05           H   new
ATOM      0  HG3 LYS A 237      10.042 -15.423 -29.661  1.00  1.05           H   new
ATOM      0  HD2 LYS A 237       8.997 -16.763 -31.310  1.00  1.05           H   new
ATOM      0  HD3 LYS A 237       7.598 -16.296 -30.802  1.00  1.05           H   new
ATOM      0  HE2 LYS A 237       8.118 -14.071 -31.427  1.00  1.05           H   new
ATOM      0  HE3 LYS A 237       9.511 -14.544 -31.943  1.00  1.05           H   new
ATOM      0  HZ1 LYS A 237       8.049 -14.386 -33.682  1.00  1.05           H   new
ATOM      0  HZ2 LYS A 237       8.438 -15.780 -33.549  1.00  1.05           H   new
ATOM      0  HZ3 LYS A 237       7.140 -15.339 -33.068  1.00  1.05           H   new
ATOM   3649  N   GLU A 238       8.042 -15.716 -25.867  1.00  1.08           N
ATOM   3650  CA  GLU A 238       7.521 -14.602 -25.080  1.00  1.08           C
ATOM   3651  C   GLU A 238       8.487 -14.246 -23.934  1.00  1.08           C
ATOM   3652  O   GLU A 238       8.792 -13.069 -23.700  1.00  1.08           O
ATOM   3653  CB  GLU A 238       6.119 -14.896 -24.533  1.00  1.08           C
ATOM   3654  CG  GLU A 238       5.533 -13.708 -23.744  1.00  1.08           C
ATOM   3655  CD  GLU A 238       4.085 -13.860 -23.297  1.00  1.08           C
ATOM   3656  OE1 GLU A 238       3.460 -14.838 -23.609  1.00  1.08           O
ATOM   3657  OE2 GLU A 238       3.612 -12.963 -22.624  1.00  1.08           O1-
ATOM      0  H   GLU A 238       7.567 -16.433 -25.867  1.00  1.08           H   new
ATOM      0  HA  GLU A 238       7.448 -13.838 -25.673  1.00  1.08           H   new
ATOM      0  HB2 GLU A 238       5.527 -15.115 -25.269  1.00  1.08           H   new
ATOM      0  HB3 GLU A 238       6.156 -15.676 -23.957  1.00  1.08           H   new
ATOM      0  HG2 GLU A 238       6.083 -13.560 -22.958  1.00  1.08           H   new
ATOM      0  HG3 GLU A 238       5.603 -12.911 -24.293  1.00  1.08           H   new
ATOM   3664  N   ALA A 239       9.015 -15.278 -23.259  1.00  1.11           N
ATOM   3665  CA  ALA A 239       9.940 -15.112 -22.134  1.00  1.11           C
ATOM   3666  C   ALA A 239      11.188 -14.341 -22.543  1.00  1.11           C
ATOM   3667  O   ALA A 239      11.769 -13.592 -21.757  1.00  1.11           O
ATOM   3668  CB  ALA A 239      10.364 -16.471 -21.590  1.00  1.11           C
ATOM      0  H   ALA A 239       8.843 -16.100 -23.446  1.00  1.11           H   new
ATOM      0  HA  ALA A 239       9.470 -14.610 -21.450  1.00  1.11           H   new
ATOM      0  HB1 ALA A 239      10.975 -16.346 -20.847  1.00  1.11           H   new
ATOM      0  HB2 ALA A 239       9.581 -16.957 -21.286  1.00  1.11           H   new
ATOM      0  HB3 ALA A 239      10.806 -16.976 -22.290  1.00  1.11           H   new
ATOM   3674  N   PHE A 240      11.594 -14.520 -23.794  1.00  1.13           N
ATOM   3675  CA  PHE A 240      12.799 -13.923 -24.338  1.00  1.13           C
ATOM   3676  C   PHE A 240      12.666 -12.505 -24.848  1.00  1.13           C
ATOM   3677  O   PHE A 240      13.623 -11.971 -25.419  1.00  1.13           O
ATOM   3678  CB  PHE A 240      13.310 -14.760 -25.488  1.00  1.13           C
ATOM   3679  CG  PHE A 240      13.866 -16.018 -25.071  1.00  1.13           C
ATOM   3680  CD1 PHE A 240      13.868 -16.348 -23.771  1.00  1.13           C
ATOM   3681  CD2 PHE A 240      14.408 -16.864 -25.973  1.00  1.13           C
ATOM   3682  CE1 PHE A 240      14.384 -17.484 -23.377  1.00  1.13           C
ATOM   3683  CE2 PHE A 240      14.972 -18.023 -25.595  1.00  1.13           C
ATOM   3684  CZ  PHE A 240      14.958 -18.341 -24.296  1.00  1.13           C
ATOM      0  H   PHE A 240      11.165 -15.004 -24.361  1.00  1.13           H   new
ATOM      0  HA  PHE A 240      13.406 -13.894 -23.582  1.00  1.13           H   new
ATOM      0  HB2 PHE A 240      12.583 -14.925 -26.108  1.00  1.13           H   new
ATOM      0  HB3 PHE A 240      13.986 -14.258 -25.970  1.00  1.13           H   new
ATOM      0  HD1 PHE A 240      13.500 -15.766 -23.146  1.00  1.13           H   new
ATOM      0  HD2 PHE A 240      14.390 -16.639 -26.875  1.00  1.13           H   new
ATOM      0  HE1 PHE A 240      14.364 -17.715 -22.476  1.00  1.13           H   new
ATOM      0  HE2 PHE A 240      15.362 -18.590 -26.221  1.00  1.13           H   new
ATOM      0  HZ  PHE A 240      15.336 -19.141 -24.011  1.00  1.13           H   new
ATOM   3694  N   HIS A 241      11.513 -11.879 -24.672  1.00  1.13           N
ATOM   3695  CA  HIS A 241      11.387 -10.517 -25.155  1.00  1.13           C
ATOM   3696  C   HIS A 241      12.536  -9.668 -24.601  1.00  1.13           C
ATOM   3697  O   HIS A 241      12.799  -9.661 -23.398  1.00  1.13           O
ATOM   3698  CB  HIS A 241      10.041  -9.919 -24.745  1.00  1.13           C
ATOM   3699  CG  HIS A 241       9.767  -8.562 -25.342  1.00  1.13           C
ATOM   3700  CD2 HIS A 241       9.717  -7.330 -24.778  1.00  1.13           C
ATOM   3701  ND1 HIS A 241       9.499  -8.378 -26.687  1.00  1.13           N
ATOM   3702  CE1 HIS A 241       9.298  -7.091 -26.920  1.00  1.13           C
ATOM   3703  NE2 HIS A 241       9.424  -6.435 -25.781  1.00  1.13           N
ATOM      0  H   HIS A 241      10.817 -12.209 -24.291  1.00  1.13           H   new
ATOM      0  HA  HIS A 241      11.431 -10.523 -26.124  1.00  1.13           H   new
ATOM      0  HB2 HIS A 241       9.333 -10.527 -25.009  1.00  1.13           H   new
ATOM      0  HB3 HIS A 241      10.009  -9.849 -23.778  1.00  1.13           H   new
ATOM      0  HD2 HIS A 241       9.855  -7.128 -23.881  1.00  1.13           H   new
ATOM      0  HE1 HIS A 241       9.101  -6.712 -27.746  1.00  1.13           H   new
ATOM      0  HE2 HIS A 241       9.337  -5.585 -25.682  1.00  1.13           H   new
ATOM   3711  N   GLY A 242      13.219  -8.952 -25.497  1.00  1.11           N
ATOM   3712  CA  GLY A 242      14.361  -8.105 -25.143  1.00  1.11           C
ATOM   3713  C   GLY A 242      15.742  -8.742 -25.411  1.00  1.11           C
ATOM   3714  O   GLY A 242      16.756  -8.040 -25.390  1.00  1.11           O
ATOM      0  H   GLY A 242      13.030  -8.945 -26.336  1.00  1.11           H   new
ATOM      0  HA2 GLY A 242      14.299  -7.275 -25.640  1.00  1.11           H   new
ATOM      0  HA3 GLY A 242      14.300  -7.877 -24.202  1.00  1.11           H   new
ATOM   3718  N   LEU A 243      15.784 -10.048 -25.675  1.00  1.06           N
ATOM   3719  CA  LEU A 243      17.038 -10.754 -25.971  1.00  1.06           C
ATOM   3720  C   LEU A 243      17.302 -10.908 -27.481  1.00  1.06           C
ATOM   3721  O   LEU A 243      16.384 -11.080 -28.288  1.00  1.06           O
ATOM   3722  CB  LEU A 243      17.032 -12.150 -25.333  1.00  1.06           C
ATOM   3723  CG  LEU A 243      16.950 -12.280 -23.817  1.00  1.06           C
ATOM   3724  CD1 LEU A 243      16.776 -13.746 -23.480  1.00  1.06           C
ATOM   3725  CD2 LEU A 243      18.246 -11.765 -23.179  1.00  1.06           C
ATOM      0  H   LEU A 243      15.087 -10.552 -25.688  1.00  1.06           H   new
ATOM      0  HA  LEU A 243      17.747 -10.208 -25.596  1.00  1.06           H   new
ATOM      0  HB2 LEU A 243      16.282 -12.638 -25.708  1.00  1.06           H   new
ATOM      0  HB3 LEU A 243      17.839 -12.605 -25.621  1.00  1.06           H   new
ATOM      0  HG  LEU A 243      16.205 -11.760 -23.478  1.00  1.06           H   new
ATOM      0 HD11 LEU A 243      16.721 -13.853 -22.517  1.00  1.06           H   new
ATOM      0 HD12 LEU A 243      15.961 -14.078 -23.888  1.00  1.06           H   new
ATOM      0 HD13 LEU A 243      17.534 -14.248 -23.818  1.00  1.06           H   new
ATOM      0 HD21 LEU A 243      18.188 -11.850 -22.214  1.00  1.06           H   new
ATOM      0 HD22 LEU A 243      18.997 -12.286 -23.505  1.00  1.06           H   new
ATOM      0 HD23 LEU A 243      18.374 -10.833 -23.414  1.00  1.06           H   new
ATOM   3737  N   ASP A 244      18.579 -10.947 -27.860  1.00  1.01           N
ATOM   3738  CA  ASP A 244      18.990 -11.122 -29.262  1.00  1.01           C
ATOM   3739  C   ASP A 244      18.958 -12.593 -29.695  1.00  1.01           C
ATOM   3740  O   ASP A 244      20.016 -13.241 -29.858  1.00  1.01           O
ATOM   3741  CB  ASP A 244      20.381 -10.529 -29.459  1.00  1.01           C
ATOM   3742  CG  ASP A 244      20.379  -9.008 -29.349  1.00  1.01           C
ATOM   3743  OD1 ASP A 244      19.470  -8.396 -29.853  1.00  1.01           O
ATOM   3744  OD2 ASP A 244      21.257  -8.480 -28.716  1.00  1.01           O1-
ATOM      0  H   ASP A 244      19.237 -10.873 -27.311  1.00  1.01           H   new
ATOM      0  HA  ASP A 244      18.354 -10.653 -29.825  1.00  1.01           H   new
ATOM      0  HB2 ASP A 244      20.985 -10.899 -28.797  1.00  1.01           H   new
ATOM      0  HB3 ASP A 244      20.721 -10.788 -30.330  1.00  1.01           H   new
ATOM   3749  N   VAL A 245      17.711 -13.085 -29.848  1.00  0.98           N
ATOM   3750  CA  VAL A 245      17.418 -14.493 -30.115  1.00  0.98           C
ATOM   3751  C   VAL A 245      16.803 -14.806 -31.490  1.00  0.98           C
ATOM   3752  O   VAL A 245      15.805 -14.206 -31.900  1.00  0.98           O
ATOM   3753  CB  VAL A 245      16.382 -15.028 -29.105  1.00  0.98           C
ATOM   3754  CG1 VAL A 245      16.134 -16.540 -29.387  1.00  0.98           C
ATOM   3755  CG2 VAL A 245      16.797 -14.735 -27.707  1.00  0.98           C
ATOM      0  H   VAL A 245      17.007 -12.594 -29.797  1.00  0.98           H   new
ATOM      0  HA  VAL A 245      18.293 -14.907 -30.058  1.00  0.98           H   new
ATOM      0  HB  VAL A 245      15.534 -14.571 -29.217  1.00  0.98           H   new
ATOM      0 HG11 VAL A 245      15.483 -16.885 -28.756  1.00  0.98           H   new
ATOM      0 HG12 VAL A 245      15.798 -16.650 -30.290  1.00  0.98           H   new
ATOM      0 HG13 VAL A 245      16.967 -17.028 -29.291  1.00  0.98           H   new
ATOM      0 HG21 VAL A 245      16.131 -15.080 -27.092  1.00  0.98           H   new
ATOM      0 HG22 VAL A 245      17.652 -15.157 -27.528  1.00  0.98           H   new
ATOM      0 HG23 VAL A 245      16.879 -13.776 -27.588  1.00  0.98           H   new
ATOM   3765  N   LYS A 246      17.384 -15.801 -32.154  1.00  0.98           N
ATOM   3766  CA  LYS A 246      16.889 -16.371 -33.404  1.00  0.98           C
ATOM   3767  C   LYS A 246      16.069 -17.607 -33.064  1.00  0.98           C
ATOM   3768  O   LYS A 246      16.521 -18.423 -32.264  1.00  0.98           O
ATOM   3769  CB  LYS A 246      18.028 -16.777 -34.336  1.00  0.98           C
ATOM   3770  CG  LYS A 246      17.578 -17.513 -35.607  1.00  0.98           C
ATOM   3771  CD  LYS A 246      16.842 -16.632 -36.588  1.00  0.98           C
ATOM   3772  CE  LYS A 246      16.466 -17.437 -37.839  1.00  0.98           C
ATOM   3773  NZ  LYS A 246      15.692 -16.623 -38.824  1.00  0.98           N1+
ATOM      0  H   LYS A 246      18.106 -16.178 -31.878  1.00  0.98           H   new
ATOM      0  HA  LYS A 246      16.357 -15.701 -33.861  1.00  0.98           H   new
ATOM      0  HB2 LYS A 246      18.520 -15.981 -34.593  1.00  0.98           H   new
ATOM      0  HB3 LYS A 246      18.644 -17.345 -33.847  1.00  0.98           H   new
ATOM      0  HG2 LYS A 246      18.356 -17.892 -36.045  1.00  0.98           H   new
ATOM      0  HG3 LYS A 246      17.005 -18.254 -35.356  1.00  0.98           H   new
ATOM      0  HD2 LYS A 246      16.042 -16.272 -36.174  1.00  0.98           H   new
ATOM      0  HD3 LYS A 246      17.398 -15.877 -36.836  1.00  0.98           H   new
ATOM      0  HE2 LYS A 246      17.273 -17.771 -38.261  1.00  0.98           H   new
ATOM      0  HE3 LYS A 246      15.942 -18.210 -37.578  1.00  0.98           H   new
ATOM      0  HZ1 LYS A 246      15.494 -17.124 -39.533  1.00  0.98           H   new
ATOM      0  HZ2 LYS A 246      14.940 -16.335 -38.445  1.00  0.98           H   new
ATOM      0  HZ3 LYS A 246      16.181 -15.925 -39.082  1.00  0.98           H   new
ATOM   3787  N   PHE A 247      14.874 -17.742 -33.626  1.00  1.04           N
ATOM   3788  CA  PHE A 247      14.073 -18.932 -33.348  1.00  1.04           C
ATOM   3789  C   PHE A 247      14.130 -19.878 -34.535  1.00  1.04           C
ATOM   3790  O   PHE A 247      14.017 -19.446 -35.687  1.00  1.04           O
ATOM   3791  CB  PHE A 247      12.646 -18.521 -33.015  1.00  1.04           C
ATOM   3792  CG  PHE A 247      12.632 -17.758 -31.732  1.00  1.04           C
ATOM   3793  CD1 PHE A 247      12.905 -16.399 -31.732  1.00  1.04           C
ATOM   3794  CD2 PHE A 247      12.386 -18.384 -30.532  1.00  1.04           C
ATOM   3795  CE1 PHE A 247      12.942 -15.689 -30.564  1.00  1.04           C
ATOM   3796  CE2 PHE A 247      12.431 -17.679 -29.355  1.00  1.04           C
ATOM   3797  CZ  PHE A 247      12.713 -16.322 -29.377  1.00  1.04           C
ATOM      0  H   PHE A 247      14.513 -17.172 -34.159  1.00  1.04           H   new
ATOM      0  HA  PHE A 247      14.432 -19.403 -32.580  1.00  1.04           H   new
ATOM      0  HB2 PHE A 247      12.281 -17.976 -33.730  1.00  1.04           H   new
ATOM      0  HB3 PHE A 247      12.082 -19.307 -32.941  1.00  1.04           H   new
ATOM      0  HD1 PHE A 247      13.065 -15.964 -32.538  1.00  1.04           H   new
ATOM      0  HD2 PHE A 247      12.188 -19.292 -30.518  1.00  1.04           H   new
ATOM      0  HE1 PHE A 247      13.123 -14.777 -30.579  1.00  1.04           H   new
ATOM      0  HE2 PHE A 247      12.273 -18.110 -28.546  1.00  1.04           H   new
ATOM      0  HZ  PHE A 247      12.746 -15.842 -28.581  1.00  1.04           H   new
ATOM   3807  N   HIS A 248      14.250 -21.169 -34.241  1.00  1.19           N
ATOM   3808  CA  HIS A 248      14.373 -22.193 -35.260  1.00  1.19           C
ATOM   3809  C   HIS A 248      13.414 -23.350 -35.075  1.00  1.19           C
ATOM   3810  O   HIS A 248      13.158 -23.802 -33.959  1.00  1.19           O
ATOM   3811  CB  HIS A 248      15.751 -22.837 -35.177  1.00  1.19           C
ATOM   3812  CG  HIS A 248      16.904 -21.935 -35.296  1.00  1.19           C
ATOM   3813  CD2 HIS A 248      17.626 -21.308 -34.341  1.00  1.19           C
ATOM   3814  ND1 HIS A 248      17.473 -21.604 -36.494  1.00  1.19           N
ATOM   3815  CE1 HIS A 248      18.508 -20.816 -36.278  1.00  1.19           C
ATOM   3816  NE2 HIS A 248      18.626 -20.624 -34.975  1.00  1.19           N
ATOM      0  H   HIS A 248      14.262 -21.473 -33.437  1.00  1.19           H   new
ATOM      0  HA  HIS A 248      14.196 -21.736 -36.097  1.00  1.19           H   new
ATOM      0  HB2 HIS A 248      15.817 -23.304 -34.330  1.00  1.19           H   new
ATOM      0  HB3 HIS A 248      15.816 -23.507 -35.876  1.00  1.19           H   new
ATOM      0  HD2 HIS A 248      17.472 -21.336 -33.424  1.00  1.19           H   new
ATOM      0  HE1 HIS A 248      19.062 -20.456 -36.932  1.00  1.19           H   new
ATOM      0  HE2 HIS A 248      19.231 -20.148 -34.591  1.00  1.19           H   new
ATOM   3824  N   THR A 249      12.965 -23.877 -36.195  1.00  1.44           N
ATOM   3825  CA  THR A 249      12.204 -25.107 -36.232  1.00  1.44           C
ATOM   3826  C   THR A 249      12.543 -25.894 -37.497  1.00  1.44           C
ATOM   3827  O   THR A 249      13.353 -25.463 -38.329  1.00  1.44           O
ATOM   3828  CB  THR A 249      10.685 -24.868 -36.098  1.00  1.44           C
ATOM   3829  CG2 THR A 249      10.122 -24.169 -37.309  1.00  1.44           C
ATOM   3830  OG1 THR A 249      10.040 -26.143 -35.902  1.00  1.44           O
ATOM      0  H   THR A 249      13.095 -23.525 -36.969  1.00  1.44           H   new
ATOM      0  HA  THR A 249      12.459 -25.636 -35.460  1.00  1.44           H   new
ATOM      0  HB  THR A 249      10.520 -24.288 -35.338  1.00  1.44           H   new
ATOM      0  HG1 THR A 249       9.211 -26.029 -35.826  1.00  1.44           H   new
ATOM      0 HG21 THR A 249       9.168 -24.035 -37.191  1.00  1.44           H   new
ATOM      0 HG22 THR A 249      10.558 -23.309 -37.418  1.00  1.44           H   new
ATOM      0 HG23 THR A 249      10.277 -24.712 -38.098  1.00  1.44           H   new
ATOM   3838  N   GLN A 250      11.873 -27.023 -37.672  1.00  1.83           N
ATOM   3839  CA  GLN A 250      12.147 -27.929 -38.787  1.00  1.83           C
ATOM   3840  C   GLN A 250      11.849 -27.277 -40.129  1.00  1.83           C
ATOM   3841  O   GLN A 250      12.517 -27.537 -41.128  1.00  1.83           O
ATOM   3842  CB  GLN A 250      11.350 -29.226 -38.635  1.00  1.83           C
ATOM   3843  CG  GLN A 250      11.820 -30.107 -37.467  1.00  1.83           C
ATOM   3844  CD  GLN A 250      11.023 -31.391 -37.328  1.00  1.83           C
ATOM   3845  NE2 GLN A 250      10.435 -31.615 -36.156  1.00  1.83           N
ATOM   3846  OE1 GLN A 250      10.935 -32.177 -38.276  1.00  1.83           O
ATOM      0  H   GLN A 250      11.245 -27.290 -37.149  1.00  1.83           H   new
ATOM      0  HA  GLN A 250      13.094 -28.139 -38.766  1.00  1.83           H   new
ATOM      0  HB2 GLN A 250      10.413 -29.008 -38.508  1.00  1.83           H   new
ATOM      0  HB3 GLN A 250      11.414 -29.734 -39.459  1.00  1.83           H   new
ATOM      0  HG2 GLN A 250      12.757 -30.327 -37.592  1.00  1.83           H   new
ATOM      0  HG3 GLN A 250      11.755 -29.602 -36.642  1.00  1.83           H   new
ATOM      0 HE21 GLN A 250      10.518 -31.045 -35.517  1.00  1.83           H   new
ATOM      0 HE22 GLN A 250       9.972 -32.330 -36.037  1.00  1.83           H   new
ATOM   3855  N   ALA A 251      10.853 -26.403 -40.130  1.00  2.33           N
ATOM   3856  CA  ALA A 251      10.411 -25.684 -41.313  1.00  2.33           C
ATOM   3857  C   ALA A 251      11.298 -24.484 -41.644  1.00  2.33           C
ATOM   3858  O   ALA A 251      11.081 -23.831 -42.665  1.00  2.33           O
ATOM   3859  CB  ALA A 251       8.987 -25.192 -41.114  1.00  2.33           C
ATOM      0  H   ALA A 251      10.404 -26.207 -39.423  1.00  2.33           H   new
ATOM      0  HA  ALA A 251      10.464 -26.308 -42.054  1.00  2.33           H   new
ATOM      0  HB1 ALA A 251       8.696 -24.713 -41.906  1.00  2.33           H   new
ATOM      0  HB2 ALA A 251       8.401 -25.950 -40.962  1.00  2.33           H   new
ATOM      0  HB3 ALA A 251       8.954 -24.599 -40.347  1.00  2.33           H   new
ATOM   3865  N   PHE A 252      12.256 -24.146 -40.771  1.00  2.90           N
ATOM   3866  CA  PHE A 252      13.107 -22.982 -41.018  1.00  2.90           C
ATOM   3867  C   PHE A 252      14.522 -23.404 -41.387  1.00  2.90           C
ATOM   3868  O   PHE A 252      15.112 -22.868 -42.329  1.00  2.90           O
ATOM   3869  CB  PHE A 252      13.191 -22.064 -39.787  1.00  2.90           C
ATOM   3870  CG  PHE A 252      11.886 -21.442 -39.335  1.00  2.90           C
ATOM   3871  CD1 PHE A 252      10.762 -21.422 -40.152  1.00  2.90           C
ATOM   3872  CD2 PHE A 252      11.794 -20.851 -38.082  1.00  2.90           C
ATOM   3873  CE1 PHE A 252       9.584 -20.854 -39.719  1.00  2.90           C
ATOM   3874  CE2 PHE A 252      10.621 -20.280 -37.647  1.00  2.90           C
ATOM   3875  CZ  PHE A 252       9.510 -20.285 -38.465  1.00  2.90           C
ATOM      0  H   PHE A 252      12.425 -24.571 -40.043  1.00  2.90           H   new
ATOM      0  HA  PHE A 252      12.699 -22.500 -41.754  1.00  2.90           H   new
ATOM      0  HB2 PHE A 252      13.559 -22.575 -39.049  1.00  2.90           H   new
ATOM      0  HB3 PHE A 252      13.820 -21.351 -39.979  1.00  2.90           H   new
ATOM      0  HD1 PHE A 252      10.806 -21.797 -41.002  1.00  2.90           H   new
ATOM      0  HD2 PHE A 252      12.540 -20.841 -37.526  1.00  2.90           H   new
ATOM      0  HE1 PHE A 252       8.837 -20.854 -40.273  1.00  2.90           H   new
ATOM      0  HE2 PHE A 252      10.577 -19.891 -36.803  1.00  2.90           H   new
ATOM      0  HZ  PHE A 252       8.713 -19.906 -38.171  1.00  2.90           H   new
ATOM   3885  N   SER A 253      15.057 -24.380 -40.650  1.00  3.42           N
ATOM   3886  CA  SER A 253      16.423 -24.841 -40.863  1.00  3.42           C
ATOM   3887  C   SER A 253      17.389 -23.663 -40.965  1.00  3.42           C
ATOM   3888  O   SER A 253      17.268 -22.676 -40.238  1.00  3.42           O
ATOM   3889  CB  SER A 253      16.491 -25.682 -42.130  1.00  3.42           C
ATOM   3890  OG  SER A 253      17.755 -26.280 -42.280  1.00  3.42           O
ATOM      0  H   SER A 253      14.639 -24.788 -40.019  1.00  3.42           H   new
ATOM      0  HA  SER A 253      16.686 -25.382 -40.102  1.00  3.42           H   new
ATOM      0  HB2 SER A 253      15.807 -26.369 -42.101  1.00  3.42           H   new
ATOM      0  HB3 SER A 253      16.301 -25.125 -42.901  1.00  3.42           H   new
ATOM      0  HG  SER A 253      17.767 -26.739 -42.984  1.00  3.42           H   new
ATOM   3896  N   ALA A 254      18.332 -23.776 -41.895  1.00  3.76           N
ATOM   3897  CA  ALA A 254      19.311 -22.732 -42.199  1.00  3.76           C
ATOM   3898  C   ALA A 254      20.047 -22.218 -40.958  1.00  3.76           C
ATOM   3899  O   ALA A 254      20.627 -23.005 -40.201  1.00  3.76           O
ATOM   3900  CB  ALA A 254      18.620 -21.581 -42.916  1.00  3.76           C
ATOM      0  H   ALA A 254      18.424 -24.480 -42.380  1.00  3.76           H   new
ATOM      0  HA  ALA A 254      19.985 -23.129 -42.773  1.00  3.76           H   new
ATOM      0  HB1 ALA A 254      19.269 -20.889 -43.118  1.00  3.76           H   new
ATOM      0  HB2 ALA A 254      18.225 -21.904 -43.741  1.00  3.76           H   new
ATOM      0  HB3 ALA A 254      17.925 -21.216 -42.347  1.00  3.76           H   new
ATOM   3906  N   HIS A 255      20.068 -20.893 -40.780  1.00  3.82           N
ATOM   3907  CA  HIS A 255      20.783 -20.263 -39.678  1.00  3.82           C
ATOM   3908  C   HIS A 255      20.320 -18.827 -39.414  1.00  3.82           C
ATOM   3909  O   HIS A 255      19.525 -18.264 -40.170  1.00  3.82           O
ATOM   3910  CB  HIS A 255      22.285 -20.294 -39.959  1.00  3.82           C
ATOM   3911  CG  HIS A 255      22.660 -19.597 -41.217  1.00  3.82           C
ATOM   3912  CD2 HIS A 255      22.906 -20.083 -42.458  1.00  3.82           C
ATOM   3913  ND1 HIS A 255      22.812 -18.235 -41.297  1.00  3.82           N
ATOM   3914  CE1 HIS A 255      23.139 -17.904 -42.533  1.00  3.82           C
ATOM   3915  NE2 HIS A 255      23.204 -19.012 -43.261  1.00  3.82           N
ATOM      0  H   HIS A 255      19.666 -20.338 -41.299  1.00  3.82           H   new
ATOM      0  HA  HIS A 255      20.585 -20.770 -38.875  1.00  3.82           H   new
ATOM      0  HB2 HIS A 255      22.756 -19.884 -39.216  1.00  3.82           H   new
ATOM      0  HB3 HIS A 255      22.580 -21.217 -40.007  1.00  3.82           H   new
ATOM      0  HD1 HIS A 255      22.710 -17.684 -40.645  1.00  3.82           H   new
ATOM      0  HD2 HIS A 255      22.878 -20.976 -42.717  1.00  3.82           H   new
ATOM      0  HE1 HIS A 255      23.297 -17.041 -42.841  1.00  3.82           H   new
ATOM   3923  N   GLY A 256      20.809 -18.244 -38.317  1.00  3.57           N
ATOM   3924  CA  GLY A 256      20.516 -16.850 -37.973  1.00  3.57           C
ATOM   3925  C   GLY A 256      21.628 -15.900 -38.410  1.00  3.57           C
ATOM   3926  O   GLY A 256      22.463 -16.241 -39.257  1.00  3.57           O
ATOM      0  H   GLY A 256      21.319 -18.645 -37.752  1.00  3.57           H   new
ATOM      0  HA2 GLY A 256      19.683 -16.584 -38.392  1.00  3.57           H   new
ATOM      0  HA3 GLY A 256      20.388 -16.776 -37.014  1.00  3.57           H   new
ATOM   3930  N   SER A 257      21.625 -14.698 -37.831  1.00  3.07           N
ATOM   3931  CA  SER A 257      22.601 -13.658 -38.142  1.00  3.07           C
ATOM   3932  C   SER A 257      23.817 -13.699 -37.242  1.00  3.07           C
ATOM   3933  O   SER A 257      23.725 -14.038 -36.068  1.00  3.07           O
ATOM   3934  CB  SER A 257      21.985 -12.282 -38.053  1.00  3.07           C
ATOM   3935  OG  SER A 257      22.980 -11.285 -38.151  1.00  3.07           O
ATOM      0  H   SER A 257      21.047 -14.463 -37.239  1.00  3.07           H   new
ATOM      0  HA  SER A 257      22.887 -13.838 -39.051  1.00  3.07           H   new
ATOM      0  HB2 SER A 257      21.334 -12.167 -38.763  1.00  3.07           H   new
ATOM      0  HB3 SER A 257      21.509 -12.189 -37.213  1.00  3.07           H   new
ATOM      0  HG  SER A 257      22.623 -10.526 -38.101  1.00  3.07           H   new
ATOM   3941  N   GLY A 258      24.956 -13.275 -37.780  1.00  2.47           N
ATOM   3942  CA  GLY A 258      26.197 -13.173 -37.013  1.00  2.47           C
ATOM   3943  C   GLY A 258      26.096 -12.186 -35.842  1.00  2.47           C
ATOM   3944  O   GLY A 258      26.937 -12.193 -34.944  1.00  2.47           O
ATOM      0  H   GLY A 258      25.033 -13.037 -38.603  1.00  2.47           H   new
ATOM      0  HA2 GLY A 258      26.434 -14.050 -36.672  1.00  2.47           H   new
ATOM      0  HA3 GLY A 258      26.915 -12.895 -37.603  1.00  2.47           H   new
ATOM   3948  N   LYS A 259      25.074 -11.322 -35.862  1.00  1.90           N
ATOM   3949  CA  LYS A 259      24.865 -10.361 -34.786  1.00  1.90           C
ATOM   3950  C   LYS A 259      23.993 -10.910 -33.648  1.00  1.90           C
ATOM   3951  O   LYS A 259      23.804 -10.234 -32.634  1.00  1.90           O
ATOM   3952  CB  LYS A 259      24.247  -9.080 -35.334  1.00  1.90           C
ATOM   3953  CG  LYS A 259      25.164  -8.308 -36.286  1.00  1.90           C
ATOM   3954  CD  LYS A 259      24.513  -7.024 -36.785  1.00  1.90           C
ATOM   3955  CE  LYS A 259      25.450  -6.254 -37.713  1.00  1.90           C
ATOM   3956  NZ  LYS A 259      24.821  -5.010 -38.231  1.00  1.90           N1+
ATOM      0  H   LYS A 259      24.492 -11.281 -36.494  1.00  1.90           H   new
ATOM      0  HA  LYS A 259      25.740 -10.175 -34.410  1.00  1.90           H   new
ATOM      0  HB2 LYS A 259      23.425  -9.301 -35.799  1.00  1.90           H   new
ATOM      0  HB3 LYS A 259      24.007  -8.504 -34.592  1.00  1.90           H   new
ATOM      0  HG2 LYS A 259      25.994  -8.094 -35.832  1.00  1.90           H   new
ATOM      0  HG3 LYS A 259      25.391  -8.870 -37.043  1.00  1.90           H   new
ATOM      0  HD2 LYS A 259      23.691  -7.236 -37.255  1.00  1.90           H   new
ATOM      0  HD3 LYS A 259      24.272  -6.466 -36.029  1.00  1.90           H   new
ATOM      0  HE2 LYS A 259      26.264  -6.030 -37.236  1.00  1.90           H   new
ATOM      0  HE3 LYS A 259      25.705  -6.821 -38.458  1.00  1.90           H   new
ATOM      0  HZ1 LYS A 259      25.393  -4.588 -38.766  1.00  1.90           H   new
ATOM      0  HZ2 LYS A 259      24.086  -5.217 -38.688  1.00  1.90           H   new
ATOM      0  HZ3 LYS A 259      24.607  -4.479 -37.549  1.00  1.90           H   new
ATOM   3970  N   GLU A 260      23.435 -12.108 -33.818  1.00  1.43           N
ATOM   3971  CA  GLU A 260      22.578 -12.706 -32.796  1.00  1.43           C
ATOM   3972  C   GLU A 260      23.436 -13.592 -31.917  1.00  1.43           C
ATOM   3973  O   GLU A 260      24.454 -14.115 -32.370  1.00  1.43           O
ATOM   3974  CB  GLU A 260      21.421 -13.478 -33.445  1.00  1.43           C
ATOM   3975  CG  GLU A 260      20.457 -12.549 -34.221  1.00  1.43           C
ATOM   3976  CD  GLU A 260      19.327 -13.237 -34.989  1.00  1.43           C
ATOM   3977  OE1 GLU A 260      19.588 -13.954 -35.950  1.00  1.43           O
ATOM   3978  OE2 GLU A 260      18.198 -13.035 -34.619  1.00  1.43           O1-
ATOM      0  H   GLU A 260      23.541 -12.592 -34.521  1.00  1.43           H   new
ATOM      0  HA  GLU A 260      22.173 -12.017 -32.246  1.00  1.43           H   new
ATOM      0  HB2 GLU A 260      21.780 -14.146 -34.050  1.00  1.43           H   new
ATOM      0  HB3 GLU A 260      20.927 -13.953 -32.759  1.00  1.43           H   new
ATOM      0  HG2 GLU A 260      20.062 -11.925 -33.592  1.00  1.43           H   new
ATOM      0  HG3 GLU A 260      20.978 -12.026 -34.850  1.00  1.43           H   new
ATOM   3985  N   VAL A 261      23.053 -13.750 -30.656  1.00  1.10           N
ATOM   3986  CA  VAL A 261      23.854 -14.584 -29.768  1.00  1.10           C
ATOM   3987  C   VAL A 261      23.126 -15.792 -29.201  1.00  1.10           C
ATOM   3988  O   VAL A 261      23.775 -16.702 -28.679  1.00  1.10           O
ATOM   3989  CB  VAL A 261      24.470 -13.712 -28.644  1.00  1.10           C
ATOM   3990  CG1 VAL A 261      25.455 -12.710 -29.235  1.00  1.10           C
ATOM   3991  CG2 VAL A 261      23.378 -12.901 -27.956  1.00  1.10           C
ATOM      0  H   VAL A 261      22.354 -13.395 -30.302  1.00  1.10           H   new
ATOM      0  HA  VAL A 261      24.559 -14.964 -30.315  1.00  1.10           H   new
ATOM      0  HB  VAL A 261      24.913 -14.306 -28.018  1.00  1.10           H   new
ATOM      0 HG11 VAL A 261      25.834 -12.170 -28.524  1.00  1.10           H   new
ATOM      0 HG12 VAL A 261      26.166 -13.186 -29.693  1.00  1.10           H   new
ATOM      0 HG13 VAL A 261      24.993 -12.135 -29.865  1.00  1.10           H   new
ATOM      0 HG21 VAL A 261      23.771 -12.358 -27.255  1.00  1.10           H   new
ATOM      0 HG22 VAL A 261      22.945 -12.325 -28.605  1.00  1.10           H   new
ATOM      0 HG23 VAL A 261      22.722 -13.503 -27.570  1.00  1.10           H   new
ATOM   4001  N   ILE A 262      21.803 -15.814 -29.309  1.00  0.88           N
ATOM   4002  CA  ILE A 262      21.017 -16.920 -28.782  1.00  0.88           C
ATOM   4003  C   ILE A 262      20.159 -17.594 -29.871  1.00  0.88           C
ATOM   4004  O   ILE A 262      19.504 -16.912 -30.657  1.00  0.88           O
ATOM   4005  CB  ILE A 262      20.120 -16.399 -27.667  1.00  0.88           C
ATOM   4006  CG1 ILE A 262      20.923 -15.818 -26.520  1.00  0.88           C
ATOM   4007  CG2 ILE A 262      19.227 -17.562 -27.127  1.00  0.88           C
ATOM   4008  CD1 ILE A 262      20.105 -14.907 -25.643  1.00  0.88           C
ATOM      0  H   ILE A 262      21.340 -15.195 -29.686  1.00  0.88           H   new
ATOM      0  HA  ILE A 262      21.629 -17.592 -28.442  1.00  0.88           H   new
ATOM      0  HB  ILE A 262      19.570 -15.692 -28.039  1.00  0.88           H   new
ATOM      0 HG12 ILE A 262      21.283 -16.541 -25.983  1.00  0.88           H   new
ATOM      0 HG13 ILE A 262      21.679 -15.326 -26.876  1.00  0.88           H   new
ATOM      0 HG21 ILE A 262      18.656 -17.229 -26.417  1.00  0.88           H   new
ATOM      0 HG22 ILE A 262      18.678 -17.909 -27.847  1.00  0.88           H   new
ATOM      0 HG23 ILE A 262      19.792 -18.271 -26.781  1.00  0.88           H   new
ATOM      0 HD11 ILE A 262      20.661 -14.562 -24.927  1.00  0.88           H   new
ATOM      0 HD12 ILE A 262      19.764 -14.169 -26.172  1.00  0.88           H   new
ATOM      0 HD13 ILE A 262      19.362 -15.403 -25.265  1.00  0.88           H   new
ATOM   4020  N   ASP A 263      20.195 -18.921 -29.926  1.00  0.76           N
ATOM   4021  CA  ASP A 263      19.391 -19.723 -30.849  1.00  0.76           C
ATOM   4022  C   ASP A 263      18.375 -20.541 -30.054  1.00  0.76           C
ATOM   4023  O   ASP A 263      18.776 -21.337 -29.214  1.00  0.76           O
ATOM   4024  CB  ASP A 263      20.268 -20.711 -31.637  1.00  0.76           C
ATOM   4025  CG  ASP A 263      21.242 -20.087 -32.611  1.00  0.76           C
ATOM   4026  OD1 ASP A 263      20.826 -19.495 -33.587  1.00  0.76           O
ATOM   4027  OD2 ASP A 263      22.431 -20.270 -32.415  1.00  0.76           O1-
ATOM      0  H   ASP A 263      20.700 -19.394 -29.415  1.00  0.76           H   new
ATOM      0  HA  ASP A 263      18.953 -19.116 -31.465  1.00  0.76           H   new
ATOM      0  HB2 ASP A 263      20.768 -21.250 -31.004  1.00  0.76           H   new
ATOM      0  HB3 ASP A 263      19.687 -21.314 -32.127  1.00  0.76           H   new
ATOM   4032  N   ALA A 264      17.088 -20.317 -30.267  1.00  0.70           N
ATOM   4033  CA  ALA A 264      16.052 -21.074 -29.562  1.00  0.70           C
ATOM   4034  C   ALA A 264      15.489 -22.100 -30.538  1.00  0.70           C
ATOM   4035  O   ALA A 264      15.130 -21.751 -31.663  1.00  0.70           O
ATOM   4036  CB  ALA A 264      14.998 -20.156 -29.025  1.00  0.70           C
ATOM      0  H   ALA A 264      16.787 -19.729 -30.818  1.00  0.70           H   new
ATOM      0  HA  ALA A 264      16.421 -21.535 -28.792  1.00  0.70           H   new
ATOM      0  HB1 ALA A 264      14.322 -20.675 -28.562  1.00  0.70           H   new
ATOM      0  HB2 ALA A 264      15.401 -19.527 -28.407  1.00  0.70           H   new
ATOM      0  HB3 ALA A 264      14.587 -19.671 -29.758  1.00  0.70           H   new
ATOM   4042  N   MET A 265      15.441 -23.356 -30.128  1.00  0.68           N
ATOM   4043  CA  MET A 265      15.113 -24.439 -31.050  1.00  0.68           C
ATOM   4044  C   MET A 265      14.376 -25.612 -30.397  1.00  0.68           C
ATOM   4045  O   MET A 265      14.540 -25.866 -29.213  1.00  0.68           O
ATOM   4046  CB  MET A 265      16.455 -24.875 -31.629  1.00  0.68           C
ATOM   4047  CG  MET A 265      16.488 -25.909 -32.636  1.00  0.68           C
ATOM   4048  SD  MET A 265      18.177 -26.234 -33.120  1.00  0.68           S
ATOM   4049  CE  MET A 265      18.715 -24.735 -33.890  1.00  0.68           C
ATOM      0  H   MET A 265      15.595 -23.607 -29.320  1.00  0.68           H   new
ATOM      0  HA  MET A 265      14.491 -24.130 -31.727  1.00  0.68           H   new
ATOM      0  HB2 MET A 265      16.880 -24.088 -32.005  1.00  0.68           H   new
ATOM      0  HB3 MET A 265      17.009 -25.170 -30.890  1.00  0.68           H   new
ATOM      0  HG2 MET A 265      16.080 -26.719 -32.292  1.00  0.68           H   new
ATOM      0  HG3 MET A 265      15.969 -25.636 -33.408  1.00  0.68           H   new
ATOM      0  HE1 MET A 265      19.634 -24.834 -34.183  1.00  0.68           H   new
ATOM      0  HE2 MET A 265      18.151 -24.543 -34.655  1.00  0.68           H   new
ATOM      0  HE3 MET A 265      18.656 -24.005 -33.254  1.00  0.68           H   new
ATOM   4059  N   CYS A 266      13.541 -26.328 -31.134  1.00  0.69           N
ATOM   4060  CA  CYS A 266      12.956 -27.503 -30.492  1.00  0.69           C
ATOM   4061  C   CYS A 266      13.959 -28.671 -30.482  1.00  0.69           C
ATOM   4062  O   CYS A 266      14.820 -28.751 -31.365  1.00  0.69           O
ATOM   4063  CB  CYS A 266      11.644 -27.930 -31.141  1.00  0.69           C
ATOM   4064  SG  CYS A 266      10.340 -26.738 -30.934  1.00  0.69           S
ATOM      0  H   CYS A 266      13.310 -26.172 -31.948  1.00  0.69           H   new
ATOM      0  HA  CYS A 266      12.752 -27.253 -29.577  1.00  0.69           H   new
ATOM      0  HB2 CYS A 266      11.792 -28.078 -32.088  1.00  0.69           H   new
ATOM      0  HB3 CYS A 266      11.363 -28.777 -30.762  1.00  0.69           H   new
ATOM      0  HG  CYS A 266       9.343 -27.138 -31.469  1.00  0.69           H   new
ATOM   4070  N   HIS A 267      13.810 -29.598 -29.530  1.00  0.72           N
ATOM   4071  CA  HIS A 267      14.716 -30.746 -29.397  1.00  0.72           C
ATOM   4072  C   HIS A 267      14.758 -31.588 -30.681  1.00  0.72           C
ATOM   4073  O   HIS A 267      15.826 -32.057 -31.089  1.00  0.72           O
ATOM   4074  CB  HIS A 267      14.313 -31.662 -28.207  1.00  0.72           C
ATOM   4075  CG  HIS A 267      14.570 -31.092 -26.784  1.00  0.72           C
ATOM   4076  CD2 HIS A 267      13.771 -30.983 -25.681  1.00  0.72           C
ATOM   4077  ND1 HIS A 267      15.775 -30.624 -26.397  1.00  0.72           N
ATOM   4078  CE1 HIS A 267      15.696 -30.186 -25.139  1.00  0.72           C
ATOM   4079  NE2 HIS A 267      14.502 -30.387 -24.692  1.00  0.72           N
ATOM      0  H   HIS A 267      13.181 -29.579 -28.944  1.00  0.72           H   new
ATOM      0  HA  HIS A 267      15.597 -30.377 -29.230  1.00  0.72           H   new
ATOM      0  HB2 HIS A 267      13.368 -31.868 -28.287  1.00  0.72           H   new
ATOM      0  HB3 HIS A 267      14.794 -32.500 -28.291  1.00  0.72           H   new
ATOM      0  HD2 HIS A 267      12.887 -31.264 -25.615  1.00  0.72           H   new
ATOM      0  HE1 HIS A 267      16.392 -29.797 -24.660  1.00  0.72           H   new
ATOM      0  HE2 HIS A 267      14.216 -30.181 -23.907  1.00  0.72           H   new
ATOM   4087  N   ALA A 268      13.602 -31.783 -31.334  1.00  0.74           N
ATOM   4088  CA  ALA A 268      13.574 -32.542 -32.588  1.00  0.74           C
ATOM   4089  C   ALA A 268      14.387 -31.852 -33.677  1.00  0.74           C
ATOM   4090  O   ALA A 268      15.089 -32.507 -34.444  1.00  0.74           O
ATOM   4091  CB  ALA A 268      12.149 -32.719 -33.073  1.00  0.74           C
ATOM      0  H   ALA A 268      12.838 -31.489 -31.071  1.00  0.74           H   new
ATOM      0  HA  ALA A 268      13.968 -33.409 -32.406  1.00  0.74           H   new
ATOM      0  HB1 ALA A 268      12.149 -33.222 -33.902  1.00  0.74           H   new
ATOM      0  HB2 ALA A 268      11.637 -33.199 -32.404  1.00  0.74           H   new
ATOM      0  HB3 ALA A 268      11.748 -31.849 -33.224  1.00  0.74           H   new
ATOM   4097  N   THR A 269      14.299 -30.520 -33.733  1.00  0.76           N
ATOM   4098  CA  THR A 269      14.992 -29.743 -34.754  1.00  0.76           C
ATOM   4099  C   THR A 269      16.484 -29.850 -34.532  1.00  0.76           C
ATOM   4100  O   THR A 269      17.248 -30.067 -35.473  1.00  0.76           O
ATOM   4101  CB  THR A 269      14.563 -28.262 -34.743  1.00  0.76           C
ATOM   4102  CG2 THR A 269      15.334 -27.461 -35.795  1.00  0.76           C
ATOM   4103  OG1 THR A 269      13.161 -28.163 -34.999  1.00  0.76           O
ATOM      0  H   THR A 269      13.838 -30.048 -33.182  1.00  0.76           H   new
ATOM      0  HA  THR A 269      14.755 -30.106 -35.622  1.00  0.76           H   new
ATOM      0  HB  THR A 269      14.763 -27.894 -33.868  1.00  0.76           H   new
ATOM      0  HG1 THR A 269      12.803 -27.675 -34.417  1.00  0.76           H   new
ATOM      0 HG21 THR A 269      15.048 -26.534 -35.770  1.00  0.76           H   new
ATOM      0 HG22 THR A 269      16.284 -27.511 -35.608  1.00  0.76           H   new
ATOM      0 HG23 THR A 269      15.159 -27.829 -36.675  1.00  0.76           H   new
ATOM   4111  N   LEU A 270      16.898 -29.744 -33.271  1.00  0.79           N
ATOM   4112  CA  LEU A 270      18.309 -29.819 -32.937  1.00  0.79           C
ATOM   4113  C   LEU A 270      18.840 -31.177 -33.303  1.00  0.79           C
ATOM   4114  O   LEU A 270      19.873 -31.276 -33.967  1.00  0.79           O
ATOM   4115  CB  LEU A 270      18.561 -29.548 -31.457  1.00  0.79           C
ATOM   4116  CG  LEU A 270      20.068 -29.515 -31.037  1.00  0.79           C
ATOM   4117  CD1 LEU A 270      20.595 -30.939 -30.913  1.00  0.79           C
ATOM   4118  CD2 LEU A 270      20.880 -28.708 -32.061  1.00  0.79           C
ATOM      0  H   LEU A 270      16.375 -29.629 -32.598  1.00  0.79           H   new
ATOM      0  HA  LEU A 270      18.771 -29.132 -33.443  1.00  0.79           H   new
ATOM      0  HB2 LEU A 270      18.156 -28.698 -31.224  1.00  0.79           H   new
ATOM      0  HB3 LEU A 270      18.109 -30.230 -30.936  1.00  0.79           H   new
ATOM      0  HG  LEU A 270      20.157 -29.080 -30.175  1.00  0.79           H   new
ATOM      0 HD11 LEU A 270      21.529 -30.917 -30.653  1.00  0.79           H   new
ATOM      0 HD12 LEU A 270      20.084 -31.416 -30.241  1.00  0.79           H   new
ATOM      0 HD13 LEU A 270      20.508 -31.392 -31.766  1.00  0.79           H   new
ATOM      0 HD21 LEU A 270      21.813 -28.692 -31.794  1.00  0.79           H   new
ATOM      0 HD22 LEU A 270      20.801 -29.121 -32.935  1.00  0.79           H   new
ATOM      0 HD23 LEU A 270      20.540 -27.800 -32.101  1.00  0.79           H   new
ATOM   4130  N   THR A 271      18.155 -32.230 -32.873  1.00  0.81           N
ATOM   4131  CA  THR A 271      18.631 -33.555 -33.177  1.00  0.81           C
ATOM   4132  C   THR A 271      18.775 -33.729 -34.675  1.00  0.81           C
ATOM   4133  O   THR A 271      19.813 -34.202 -35.138  1.00  0.81           O
ATOM   4134  CB  THR A 271      17.682 -34.605 -32.607  1.00  0.81           C
ATOM   4135  CG2 THR A 271      18.125 -36.024 -32.991  1.00  0.81           C
ATOM   4136  OG1 THR A 271      17.656 -34.470 -31.199  1.00  0.81           O
ATOM      0  H   THR A 271      17.429 -32.194 -32.414  1.00  0.81           H   new
ATOM      0  HA  THR A 271      19.502 -33.674 -32.766  1.00  0.81           H   new
ATOM      0  HB  THR A 271      16.796 -34.465 -32.976  1.00  0.81           H   new
ATOM      0  HG1 THR A 271      17.241 -35.119 -30.863  1.00  0.81           H   new
ATOM      0 HG21 THR A 271      17.505 -36.669 -32.616  1.00  0.81           H   new
ATOM      0 HG22 THR A 271      18.135 -36.110 -33.957  1.00  0.81           H   new
ATOM      0 HG23 THR A 271      19.015 -36.191 -32.643  1.00  0.81           H   new
ATOM   4144  N   TYR A 272      17.770 -33.311 -35.446  1.00  0.83           N
ATOM   4145  CA  TYR A 272      17.848 -33.475 -36.884  1.00  0.83           C
ATOM   4146  C   TYR A 272      19.021 -32.679 -37.460  1.00  0.83           C
ATOM   4147  O   TYR A 272      19.767 -33.183 -38.303  1.00  0.83           O
ATOM   4148  CB  TYR A 272      16.522 -33.067 -37.512  1.00  0.83           C
ATOM   4149  CG  TYR A 272      15.396 -34.004 -37.093  1.00  0.83           C
ATOM   4150  CD1 TYR A 272      14.069 -33.628 -37.233  1.00  0.83           C
ATOM   4151  CD2 TYR A 272      15.710 -35.229 -36.511  1.00  0.83           C
ATOM   4152  CE1 TYR A 272      13.064 -34.483 -36.809  1.00  0.83           C
ATOM   4153  CE2 TYR A 272      14.713 -36.075 -36.086  1.00  0.83           C
ATOM   4154  CZ  TYR A 272      13.391 -35.707 -36.234  1.00  0.83           C
ATOM   4155  OH  TYR A 272      12.388 -36.549 -35.804  1.00  0.83           O
ATOM      0  H   TYR A 272      17.051 -32.938 -35.157  1.00  0.83           H   new
ATOM      0  HA  TYR A 272      18.011 -34.408 -37.094  1.00  0.83           H   new
ATOM      0  HB2 TYR A 272      16.304 -32.159 -37.250  1.00  0.83           H   new
ATOM      0  HB3 TYR A 272      16.605 -33.071 -38.478  1.00  0.83           H   new
ATOM      0  HD1 TYR A 272      13.854 -32.805 -37.610  1.00  0.83           H   new
ATOM      0  HD2 TYR A 272      16.601 -35.477 -36.409  1.00  0.83           H   new
ATOM      0  HE1 TYR A 272      12.172 -34.239 -36.909  1.00  0.83           H   new
ATOM      0  HE2 TYR A 272      14.929 -36.893 -35.700  1.00  0.83           H   new
ATOM      0  HH  TYR A 272      12.727 -37.247 -35.481  1.00  0.83           H   new
ATOM   4165  N   ARG A 273      19.247 -31.457 -36.966  1.00  0.88           N
ATOM   4166  CA  ARG A 273      20.378 -30.673 -37.450  1.00  0.88           C
ATOM   4167  C   ARG A 273      21.691 -31.371 -37.168  1.00  0.88           C
ATOM   4168  O   ARG A 273      22.620 -31.304 -37.968  1.00  0.88           O
ATOM   4169  CB  ARG A 273      20.462 -29.306 -36.793  1.00  0.88           C
ATOM   4170  CG  ARG A 273      19.466 -28.267 -37.211  1.00  0.88           C
ATOM   4171  CD  ARG A 273      19.683 -27.077 -36.392  1.00  0.88           C
ATOM   4172  NE  ARG A 273      21.014 -26.514 -36.618  1.00  0.88           N
ATOM   4173  CZ  ARG A 273      21.321 -25.611 -37.572  1.00  0.88           C
ATOM   4174  NH1 ARG A 273      20.378 -25.143 -38.359  1.00  0.88           N1+
ATOM   4175  NH2 ARG A 273      22.572 -25.202 -37.711  1.00  0.88           N
ATOM      0  H   ARG A 273      18.767 -31.074 -36.364  1.00  0.88           H   new
ATOM      0  HA  ARG A 273      20.230 -30.574 -38.404  1.00  0.88           H   new
ATOM      0  HB2 ARG A 273      20.378 -29.430 -35.835  1.00  0.88           H   new
ATOM      0  HB3 ARG A 273      21.350 -28.951 -36.957  1.00  0.88           H   new
ATOM      0  HG2 ARG A 273      19.572 -28.055 -38.152  1.00  0.88           H   new
ATOM      0  HG3 ARG A 273      18.562 -28.598 -37.095  1.00  0.88           H   new
ATOM      0  HD2 ARG A 273      19.008 -26.412 -36.599  1.00  0.88           H   new
ATOM      0  HD3 ARG A 273      19.580 -27.303 -35.454  1.00  0.88           H   new
ATOM      0  HE  ARG A 273      21.650 -26.779 -36.103  1.00  0.88           H   new
ATOM      0 HH11 ARG A 273      19.567 -25.412 -38.265  1.00  0.88           H   new
ATOM      0 HH12 ARG A 273      20.572 -24.567 -38.968  1.00  0.88           H   new
ATOM      0 HH21 ARG A 273      23.186 -25.512 -37.194  1.00  0.88           H   new
ATOM      0 HH22 ARG A 273      22.771 -24.626 -38.318  1.00  0.88           H   new
ATOM   4189  N   MET A 274      21.783 -32.033 -36.017  1.00  0.97           N
ATOM   4190  CA  MET A 274      23.013 -32.710 -35.653  1.00  0.97           C
ATOM   4191  C   MET A 274      23.184 -34.039 -36.413  1.00  0.97           C
ATOM   4192  O   MET A 274      24.318 -34.477 -36.633  1.00  0.97           O
ATOM   4193  CB  MET A 274      23.074 -32.897 -34.143  1.00  0.97           C
ATOM   4194  CG  MET A 274      23.151 -31.603 -33.340  1.00  0.97           C
ATOM   4195  SD  MET A 274      24.573 -30.569 -33.710  1.00  0.97           S
ATOM   4196  CE  MET A 274      23.878 -29.334 -34.809  1.00  0.97           C
ATOM      0  H   MET A 274      21.148 -32.099 -35.441  1.00  0.97           H   new
ATOM      0  HA  MET A 274      23.761 -32.153 -35.919  1.00  0.97           H   new
ATOM      0  HB2 MET A 274      22.290 -33.392 -33.859  1.00  0.97           H   new
ATOM      0  HB3 MET A 274      23.847 -33.442 -33.928  1.00  0.97           H   new
ATOM      0  HG2 MET A 274      22.344 -31.090 -33.500  1.00  0.97           H   new
ATOM      0  HG3 MET A 274      23.165 -31.824 -32.396  1.00  0.97           H   new
ATOM      0  HE1 MET A 274      24.572 -28.711 -35.076  1.00  0.97           H   new
ATOM      0  HE2 MET A 274      23.514 -29.769 -35.596  1.00  0.97           H   new
ATOM      0  HE3 MET A 274      23.172 -28.853 -34.350  1.00  0.97           H   new
ATOM   4206  N   LEU A 275      22.072 -34.684 -36.820  1.00  1.09           N
ATOM   4207  CA  LEU A 275      22.172 -35.932 -37.587  1.00  1.09           C
ATOM   4208  C   LEU A 275      22.662 -35.638 -39.008  1.00  1.09           C
ATOM   4209  O   LEU A 275      23.450 -36.392 -39.585  1.00  1.09           O
ATOM   4210  CB  LEU A 275      20.815 -36.655 -37.725  1.00  1.09           C
ATOM   4211  CG  LEU A 275      20.134 -37.246 -36.480  1.00  1.09           C
ATOM   4212  CD1 LEU A 275      18.761 -37.760 -36.915  1.00  1.09           C
ATOM   4213  CD2 LEU A 275      20.973 -38.354 -35.871  1.00  1.09           C
ATOM      0  H   LEU A 275      21.269 -34.418 -36.664  1.00  1.09           H   new
ATOM      0  HA  LEU A 275      22.791 -36.498 -37.099  1.00  1.09           H   new
ATOM      0  HB2 LEU A 275      20.192 -36.028 -38.125  1.00  1.09           H   new
ATOM      0  HB3 LEU A 275      20.936 -37.379 -38.360  1.00  1.09           H   new
ATOM      0  HG  LEU A 275      20.037 -36.569 -35.792  1.00  1.09           H   new
ATOM      0 HD11 LEU A 275      18.301 -38.142 -36.151  1.00  1.09           H   new
ATOM      0 HD12 LEU A 275      18.239 -37.025 -37.272  1.00  1.09           H   new
ATOM      0 HD13 LEU A 275      18.871 -38.440 -37.598  1.00  1.09           H   new
ATOM      0 HD21 LEU A 275      20.522 -38.709 -35.089  1.00  1.09           H   new
ATOM      0 HD22 LEU A 275      21.096 -39.062 -36.522  1.00  1.09           H   new
ATOM      0 HD23 LEU A 275      21.838 -38.000 -35.612  1.00  1.09           H   new
ATOM   4225  N   GLU A 276      22.184 -34.528 -39.571  1.00  1.24           N
ATOM   4226  CA  GLU A 276      22.501 -34.113 -40.940  1.00  1.24           C
ATOM   4227  C   GLU A 276      23.934 -33.595 -41.041  1.00  1.24           C
ATOM   4228  O   GLU A 276      24.464 -33.061 -40.073  1.00  1.24           O
ATOM   4229  CB  GLU A 276      21.536 -32.988 -41.383  1.00  1.24           C
ATOM   4230  CG  GLU A 276      20.051 -33.366 -41.557  1.00  1.24           C
ATOM   4231  CD  GLU A 276      19.731 -34.159 -42.812  1.00  1.24           C
ATOM   4232  OE1 GLU A 276      20.396 -33.979 -43.799  1.00  1.24           O
ATOM   4233  OE2 GLU A 276      18.800 -34.950 -42.777  1.00  1.24           O1-
ATOM      0  H   GLU A 276      21.657 -33.985 -39.162  1.00  1.24           H   new
ATOM      0  HA  GLU A 276      22.404 -34.888 -41.516  1.00  1.24           H   new
ATOM      0  HB2 GLU A 276      21.590 -32.271 -40.732  1.00  1.24           H   new
ATOM      0  HB3 GLU A 276      21.857 -32.631 -42.226  1.00  1.24           H   new
ATOM      0  HG2 GLU A 276      19.770 -33.882 -40.785  1.00  1.24           H   new
ATOM      0  HG3 GLU A 276      19.523 -32.552 -41.562  1.00  1.24           H   new
ATOM   4240  N   PRO A 277      24.574 -33.638 -42.222  1.00  1.39           N
ATOM   4241  CA  PRO A 277      25.899 -33.087 -42.477  1.00  1.39           C
ATOM   4242  C   PRO A 277      25.832 -31.563 -42.595  1.00  1.39           C
ATOM   4243  O   PRO A 277      26.077 -30.982 -43.653  1.00  1.39           O
ATOM   4244  CB  PRO A 277      26.282 -33.766 -43.796  1.00  1.39           C
ATOM   4245  CG  PRO A 277      24.962 -33.966 -44.505  1.00  1.39           C
ATOM   4246  CD  PRO A 277      23.978 -34.319 -43.388  1.00  1.39           C
ATOM      0  HA  PRO A 277      26.547 -33.248 -41.773  1.00  1.39           H   new
ATOM      0  HB2 PRO A 277      26.885 -33.213 -44.318  1.00  1.39           H   new
ATOM      0  HB3 PRO A 277      26.734 -34.611 -43.642  1.00  1.39           H   new
ATOM      0  HG2 PRO A 277      24.689 -33.163 -44.976  1.00  1.39           H   new
ATOM      0  HG3 PRO A 277      25.019 -34.676 -45.164  1.00  1.39           H   new
ATOM      0  HD2 PRO A 277      23.083 -33.996 -43.578  1.00  1.39           H   new
ATOM      0  HD3 PRO A 277      23.911 -35.277 -43.253  1.00  1.39           H   new
ATOM   4254  N   THR A 278      25.470 -30.948 -41.479  1.00  1.49           N
ATOM   4255  CA  THR A 278      25.263 -29.522 -41.301  1.00  1.49           C
ATOM   4256  C   THR A 278      26.362 -28.976 -40.417  1.00  1.49           C
ATOM   4257  O   THR A 278      26.722 -29.591 -39.416  1.00  1.49           O
ATOM   4258  CB  THR A 278      23.880 -29.247 -40.660  1.00  1.49           C
ATOM   4259  CG2 THR A 278      23.655 -27.762 -40.395  1.00  1.49           C
ATOM   4260  OG1 THR A 278      22.848 -29.736 -41.524  1.00  1.49           O
ATOM      0  H   THR A 278      25.329 -31.387 -40.753  1.00  1.49           H   new
ATOM      0  HA  THR A 278      25.286 -29.084 -42.166  1.00  1.49           H   new
ATOM      0  HB  THR A 278      23.855 -29.707 -39.806  1.00  1.49           H   new
ATOM      0  HG1 THR A 278      22.098 -29.588 -41.176  1.00  1.49           H   new
ATOM      0 HG21 THR A 278      22.781 -27.633 -39.995  1.00  1.49           H   new
ATOM      0 HG22 THR A 278      24.339 -27.434 -39.790  1.00  1.49           H   new
ATOM      0 HG23 THR A 278      23.702 -27.273 -41.231  1.00  1.49           H   new
ATOM   4268  N   ARG A 279      26.938 -27.843 -40.793  1.00  1.50           N
ATOM   4269  CA  ARG A 279      27.991 -27.290 -39.961  1.00  1.50           C
ATOM   4270  C   ARG A 279      27.476 -27.170 -38.538  1.00  1.50           C
ATOM   4271  O   ARG A 279      26.416 -26.585 -38.296  1.00  1.50           O
ATOM   4272  CB  ARG A 279      28.414 -25.918 -40.473  1.00  1.50           C
ATOM   4273  CG  ARG A 279      29.574 -25.260 -39.730  1.00  1.50           C
ATOM   4274  CD  ARG A 279      29.965 -23.966 -40.380  1.00  1.50           C
ATOM   4275  NE  ARG A 279      31.052 -23.294 -39.679  1.00  1.50           N
ATOM   4276  CZ  ARG A 279      31.632 -22.145 -40.087  1.00  1.50           C
ATOM   4277  NH1 ARG A 279      31.223 -21.556 -41.190  1.00  1.50           N1+
ATOM   4278  NH2 ARG A 279      32.612 -21.609 -39.379  1.00  1.50           N
ATOM      0  H   ARG A 279      26.743 -27.393 -41.500  1.00  1.50           H   new
ATOM      0  HA  ARG A 279      28.763 -27.877 -39.989  1.00  1.50           H   new
ATOM      0  HB2 ARG A 279      28.657 -26.001 -41.408  1.00  1.50           H   new
ATOM      0  HB3 ARG A 279      27.647 -25.325 -40.431  1.00  1.50           H   new
ATOM      0  HG2 ARG A 279      29.322 -25.099 -38.807  1.00  1.50           H   new
ATOM      0  HG3 ARG A 279      30.335 -25.861 -39.715  1.00  1.50           H   new
ATOM      0  HD2 ARG A 279      30.232 -24.136 -41.297  1.00  1.50           H   new
ATOM      0  HD3 ARG A 279      29.194 -23.379 -40.413  1.00  1.50           H   new
ATOM      0  HE  ARG A 279      31.344 -23.655 -38.955  1.00  1.50           H   new
ATOM      0 HH11 ARG A 279      30.586 -21.903 -41.652  1.00  1.50           H   new
ATOM      0 HH12 ARG A 279      31.593 -20.824 -41.449  1.00  1.50           H   new
ATOM      0 HH21 ARG A 279      32.881 -21.992 -38.658  1.00  1.50           H   new
ATOM      0 HH22 ARG A 279      32.981 -20.877 -39.640  1.00  1.50           H   new
ATOM   4292  N   VAL A 280      28.229 -27.711 -37.593  1.00  1.40           N
ATOM   4293  CA  VAL A 280      27.806 -27.639 -36.212  1.00  1.40           C
ATOM   4294  C   VAL A 280      28.279 -26.339 -35.603  1.00  1.40           C
ATOM   4295  O   VAL A 280      29.465 -26.004 -35.648  1.00  1.40           O
ATOM   4296  CB  VAL A 280      28.331 -28.846 -35.408  1.00  1.40           C
ATOM   4297  CG1 VAL A 280      27.939 -28.701 -33.933  1.00  1.40           C
ATOM   4298  CG2 VAL A 280      27.750 -30.144 -36.006  1.00  1.40           C
ATOM      0  H   VAL A 280      28.975 -28.117 -37.729  1.00  1.40           H   new
ATOM      0  HA  VAL A 280      26.837 -27.667 -36.180  1.00  1.40           H   new
ATOM      0  HB  VAL A 280      29.299 -28.882 -35.461  1.00  1.40           H   new
ATOM      0 HG11 VAL A 280      28.272 -29.463 -33.433  1.00  1.40           H   new
ATOM      0 HG12 VAL A 280      28.324 -27.886 -33.574  1.00  1.40           H   new
ATOM      0 HG13 VAL A 280      26.973 -28.662 -33.857  1.00  1.40           H   new
ATOM      0 HG21 VAL A 280      28.077 -30.907 -35.504  1.00  1.40           H   new
ATOM      0 HG22 VAL A 280      26.782 -30.117 -35.958  1.00  1.40           H   new
ATOM      0 HG23 VAL A 280      28.025 -30.225 -36.933  1.00  1.40           H   new
ATOM   4308  N   VAL A 281      27.347 -25.598 -35.043  1.00  1.22           N
ATOM   4309  CA  VAL A 281      27.664 -24.332 -34.420  1.00  1.22           C
ATOM   4310  C   VAL A 281      28.412 -24.555 -33.129  1.00  1.22           C
ATOM   4311  O   VAL A 281      28.011 -25.366 -32.291  1.00  1.22           O
ATOM   4312  CB  VAL A 281      26.390 -23.540 -34.149  1.00  1.22           C
ATOM   4313  CG1 VAL A 281      26.692 -22.291 -33.354  1.00  1.22           C
ATOM   4314  CG2 VAL A 281      25.724 -23.186 -35.452  1.00  1.22           C
ATOM      0  H   VAL A 281      26.515 -25.812 -35.012  1.00  1.22           H   new
ATOM      0  HA  VAL A 281      28.227 -23.825 -35.026  1.00  1.22           H   new
ATOM      0  HB  VAL A 281      25.788 -24.090 -33.624  1.00  1.22           H   new
ATOM      0 HG11 VAL A 281      25.869 -21.803 -33.193  1.00  1.22           H   new
ATOM      0 HG12 VAL A 281      27.093 -22.536 -32.506  1.00  1.22           H   new
ATOM      0 HG13 VAL A 281      27.307 -21.731 -33.852  1.00  1.22           H   new
ATOM      0 HG21 VAL A 281      24.914 -22.682 -35.275  1.00  1.22           H   new
ATOM      0 HG22 VAL A 281      26.328 -22.649 -35.989  1.00  1.22           H   new
ATOM      0 HG23 VAL A 281      25.501 -23.998 -35.933  1.00  1.22           H   new
ATOM   4324  N   ASN A 282      29.489 -23.815 -32.931  1.00  1.03           N
ATOM   4325  CA  ASN A 282      30.267 -23.978 -31.717  1.00  1.03           C
ATOM   4326  C   ASN A 282      29.620 -23.255 -30.544  1.00  1.03           C
ATOM   4327  O   ASN A 282      30.140 -22.257 -30.050  1.00  1.03           O
ATOM   4328  CB  ASN A 282      31.683 -23.490 -31.921  1.00  1.03           C
ATOM   4329  CG  ASN A 282      32.440 -24.333 -32.925  1.00  1.03           C
ATOM   4330  ND2 ASN A 282      33.214 -23.688 -33.758  1.00  1.03           N
ATOM   4331  OD1 ASN A 282      32.321 -25.566 -32.944  1.00  1.03           O
ATOM      0  H   ASN A 282      29.784 -23.221 -33.478  1.00  1.03           H   new
ATOM      0  HA  ASN A 282      30.292 -24.925 -31.508  1.00  1.03           H   new
ATOM      0  HB2 ASN A 282      31.665 -22.568 -32.223  1.00  1.03           H   new
ATOM      0  HB3 ASN A 282      32.153 -23.501 -31.072  1.00  1.03           H   new
ATOM      0 HD21 ASN A 282      33.665 -24.121 -34.349  1.00  1.03           H   new
ATOM      0 HD22 ASN A 282      33.272 -22.831 -33.715  1.00  1.03           H   new
ATOM   4338  N   TRP A 283      28.464 -23.762 -30.122  1.00  0.87           N
ATOM   4339  CA  TRP A 283      27.739 -23.153 -29.021  1.00  0.87           C
ATOM   4340  C   TRP A 283      28.592 -23.266 -27.786  1.00  0.87           C
ATOM   4341  O   TRP A 283      29.226 -24.297 -27.554  1.00  0.87           O
ATOM   4342  CB  TRP A 283      26.378 -23.808 -28.758  1.00  0.87           C
ATOM   4343  CG  TRP A 283      25.344 -23.562 -29.861  1.00  0.87           C
ATOM   4344  CD1 TRP A 283      24.641 -22.410 -30.025  1.00  0.87           C
ATOM   4345  CD2 TRP A 283      24.839 -24.481 -30.881  1.00  0.87           C
ATOM   4346  CE2 TRP A 283      23.863 -23.780 -31.613  1.00  0.87           C
ATOM   4347  CE3 TRP A 283      25.121 -25.816 -31.223  1.00  0.87           C
ATOM   4348  NE1 TRP A 283      23.774 -22.515 -31.088  1.00  0.87           N
ATOM   4349  CZ2 TRP A 283      23.159 -24.370 -32.666  1.00  0.87           C
ATOM   4350  CZ3 TRP A 283      24.414 -26.405 -32.280  1.00  0.87           C
ATOM   4351  CH2 TRP A 283      23.458 -25.703 -32.978  1.00  0.87           C
ATOM      0  H   TRP A 283      28.087 -24.456 -30.461  1.00  0.87           H   new
ATOM      0  HA  TRP A 283      27.560 -22.229 -29.255  1.00  0.87           H   new
ATOM      0  HB2 TRP A 283      26.504 -24.764 -28.654  1.00  0.87           H   new
ATOM      0  HB3 TRP A 283      26.026 -23.475 -27.918  1.00  0.87           H   new
ATOM      0  HD1 TRP A 283      24.734 -21.654 -29.491  1.00  0.87           H   new
ATOM      0  HE1 TRP A 283      23.260 -21.889 -31.377  1.00  0.87           H   new
ATOM      0  HE3 TRP A 283      25.765 -26.299 -30.756  1.00  0.87           H   new
ATOM      0  HZ2 TRP A 283      22.516 -23.896 -33.142  1.00  0.87           H   new
ATOM      0  HZ3 TRP A 283      24.594 -27.287 -32.514  1.00  0.87           H   new
ATOM      0  HH2 TRP A 283      23.001 -26.122 -33.671  1.00  0.87           H   new
ATOM   4362  N   GLU A 284      28.598 -22.214 -26.983  1.00  0.75           N
ATOM   4363  CA  GLU A 284      29.380 -22.207 -25.768  1.00  0.75           C
ATOM   4364  C   GLU A 284      28.532 -22.642 -24.601  1.00  0.75           C
ATOM   4365  O   GLU A 284      29.051 -23.215 -23.645  1.00  0.75           O
ATOM   4366  CB  GLU A 284      29.937 -20.813 -25.549  1.00  0.75           C
ATOM   4367  CG  GLU A 284      30.859 -20.399 -26.674  1.00  0.75           C
ATOM   4368  CD  GLU A 284      31.404 -19.048 -26.544  1.00  0.75           C
ATOM   4369  OE1 GLU A 284      32.531 -18.932 -26.084  1.00  0.75           O
ATOM   4370  OE2 GLU A 284      30.722 -18.111 -26.902  1.00  0.75           O1-
ATOM      0  H   GLU A 284      28.153 -21.493 -27.127  1.00  0.75           H   new
ATOM      0  HA  GLU A 284      30.117 -22.833 -25.846  1.00  0.75           H   new
ATOM      0  HB2 GLU A 284      29.206 -20.179 -25.479  1.00  0.75           H   new
ATOM      0  HB3 GLU A 284      30.419 -20.785 -24.708  1.00  0.75           H   new
ATOM      0  HG2 GLU A 284      31.595 -21.029 -26.723  1.00  0.75           H   new
ATOM      0  HG3 GLU A 284      30.376 -20.462 -27.513  1.00  0.75           H   new
ATOM   4377  N   VAL A 285      27.238 -22.355 -24.681  1.00  0.68           N
ATOM   4378  CA  VAL A 285      26.297 -22.723 -23.635  1.00  0.68           C
ATOM   4379  C   VAL A 285      25.069 -23.384 -24.263  1.00  0.68           C
ATOM   4380  O   VAL A 285      24.525 -22.876 -25.246  1.00  0.68           O
ATOM   4381  CB  VAL A 285      25.857 -21.483 -22.815  1.00  0.68           C
ATOM   4382  CG1 VAL A 285      24.859 -21.911 -21.705  1.00  0.68           C
ATOM   4383  CG2 VAL A 285      27.090 -20.758 -22.251  1.00  0.68           C
ATOM      0  H   VAL A 285      26.882 -21.941 -25.345  1.00  0.68           H   new
ATOM      0  HA  VAL A 285      26.737 -23.344 -23.034  1.00  0.68           H   new
ATOM      0  HB  VAL A 285      25.395 -20.854 -23.391  1.00  0.68           H   new
ATOM      0 HG11 VAL A 285      24.587 -21.131 -21.196  1.00  0.68           H   new
ATOM      0 HG12 VAL A 285      24.078 -22.319 -22.111  1.00  0.68           H   new
ATOM      0 HG13 VAL A 285      25.287 -22.550 -21.114  1.00  0.68           H   new
ATOM      0 HG21 VAL A 285      26.805 -19.984 -21.740  1.00  0.68           H   new
ATOM      0 HG22 VAL A 285      27.585 -21.361 -21.675  1.00  0.68           H   new
ATOM      0 HG23 VAL A 285      27.659 -20.470 -22.982  1.00  0.68           H   new
ATOM   4393  N   ILE A 286      24.658 -24.516 -23.723  1.00  0.64           N
ATOM   4394  CA  ILE A 286      23.448 -25.187 -24.176  1.00  0.64           C
ATOM   4395  C   ILE A 286      22.482 -25.299 -23.003  1.00  0.64           C
ATOM   4396  O   ILE A 286      22.866 -25.801 -21.947  1.00  0.64           O
ATOM   4397  CB  ILE A 286      23.763 -26.587 -24.737  1.00  0.64           C
ATOM   4398  CG1 ILE A 286      24.718 -26.479 -25.942  1.00  0.64           C
ATOM   4399  CG2 ILE A 286      22.441 -27.290 -25.152  1.00  0.64           C
ATOM   4400  CD1 ILE A 286      25.287 -27.793 -26.357  1.00  0.64           C
ATOM      0  H   ILE A 286      25.069 -24.919 -23.084  1.00  0.64           H   new
ATOM      0  HA  ILE A 286      23.048 -24.667 -24.891  1.00  0.64           H   new
ATOM      0  HB  ILE A 286      24.200 -27.115 -24.050  1.00  0.64           H   new
ATOM      0 HG12 ILE A 286      24.242 -26.088 -26.691  1.00  0.64           H   new
ATOM      0 HG13 ILE A 286      25.443 -25.874 -25.720  1.00  0.64           H   new
ATOM      0 HG21 ILE A 286      22.640 -28.171 -25.505  1.00  0.64           H   new
ATOM      0 HG22 ILE A 286      21.863 -27.375 -24.378  1.00  0.64           H   new
ATOM      0 HG23 ILE A 286      21.994 -26.763 -25.833  1.00  0.64           H   new
ATOM      0 HD11 ILE A 286      25.878 -27.665 -27.116  1.00  0.64           H   new
ATOM      0 HD12 ILE A 286      25.787 -28.177 -25.620  1.00  0.64           H   new
ATOM      0 HD13 ILE A 286      24.567 -28.393 -26.606  1.00  0.64           H   new
ATOM   4412  N   ILE A 287      21.257 -24.811 -23.171  1.00  0.63           N
ATOM   4413  CA  ILE A 287      20.269 -24.878 -22.106  1.00  0.63           C
ATOM   4414  C   ILE A 287      19.127 -25.759 -22.580  1.00  0.63           C
ATOM   4415  O   ILE A 287      18.592 -25.531 -23.664  1.00  0.63           O
ATOM   4416  CB  ILE A 287      19.709 -23.497 -21.738  1.00  0.63           C
ATOM   4417  CG1 ILE A 287      20.852 -22.559 -21.347  1.00  0.63           C
ATOM   4418  CG2 ILE A 287      18.765 -23.672 -20.530  1.00  0.63           C
ATOM   4419  CD1 ILE A 287      20.438 -21.136 -21.146  1.00  0.63           C
ATOM      0  H   ILE A 287      20.980 -24.438 -23.895  1.00  0.63           H   new
ATOM      0  HA  ILE A 287      20.699 -25.237 -21.315  1.00  0.63           H   new
ATOM      0  HB  ILE A 287      19.235 -23.118 -22.495  1.00  0.63           H   new
ATOM      0 HG12 ILE A 287      21.259 -22.885 -20.529  1.00  0.63           H   new
ATOM      0 HG13 ILE A 287      21.534 -22.592 -22.036  1.00  0.63           H   new
ATOM      0 HG21 ILE A 287      18.398 -22.810 -20.278  1.00  0.63           H   new
ATOM      0 HG22 ILE A 287      18.042 -24.274 -20.768  1.00  0.63           H   new
ATOM      0 HG23 ILE A 287      19.260 -24.042 -19.783  1.00  0.63           H   new
ATOM      0 HD11 ILE A 287      21.212 -20.605 -20.901  1.00  0.63           H   new
ATOM      0 HD12 ILE A 287      20.056 -20.791 -21.968  1.00  0.63           H   new
ATOM      0 HD13 ILE A 287      19.777 -21.088 -20.438  1.00  0.63           H   new
ATOM   4431  N   MET A 288      18.799 -26.795 -21.825  1.00  0.65           N
ATOM   4432  CA  MET A 288      17.737 -27.689 -22.259  1.00  0.65           C
ATOM   4433  C   MET A 288      16.497 -27.648 -21.377  1.00  0.65           C
ATOM   4434  O   MET A 288      16.524 -28.142 -20.245  1.00  0.65           O
ATOM   4435  CB  MET A 288      18.316 -29.088 -22.314  1.00  0.65           C
ATOM   4436  CG  MET A 288      19.492 -29.154 -23.257  1.00  0.65           C
ATOM   4437  SD  MET A 288      20.147 -30.759 -23.468  1.00  0.65           S
ATOM   4438  CE  MET A 288      18.755 -31.445 -24.295  1.00  0.65           C
ATOM      0  H   MET A 288      19.168 -26.996 -21.075  1.00  0.65           H   new
ATOM      0  HA  MET A 288      17.428 -27.397 -23.131  1.00  0.65           H   new
ATOM      0  HB2 MET A 288      18.594 -29.361 -21.426  1.00  0.65           H   new
ATOM      0  HB3 MET A 288      17.632 -29.713 -22.601  1.00  0.65           H   new
ATOM      0  HG2 MET A 288      19.220 -28.810 -24.122  1.00  0.65           H   new
ATOM      0  HG3 MET A 288      20.192 -28.570 -22.927  1.00  0.65           H   new
ATOM      0  HE1 MET A 288      18.930 -32.375 -24.507  1.00  0.65           H   new
ATOM      0  HE2 MET A 288      17.976 -31.386 -23.720  1.00  0.65           H   new
ATOM      0  HE3 MET A 288      18.590 -30.952 -25.114  1.00  0.65           H   new
ATOM   4448  N   ASP A 289      15.407 -27.054 -21.877  1.00  0.68           N
ATOM   4449  CA  ASP A 289      14.202 -27.003 -21.066  1.00  0.68           C
ATOM   4450  C   ASP A 289      13.544 -28.370 -20.987  1.00  0.68           C
ATOM   4451  O   ASP A 289      13.606 -29.165 -21.940  1.00  0.68           O
ATOM   4452  CB  ASP A 289      13.169 -25.956 -21.509  1.00  0.68           C
ATOM   4453  CG  ASP A 289      13.570 -24.492 -21.227  1.00  0.68           C
ATOM   4454  OD1 ASP A 289      14.590 -24.279 -20.631  1.00  0.68           O
ATOM   4455  OD2 ASP A 289      12.777 -23.602 -21.504  1.00  0.68           O1-
ATOM      0  H   ASP A 289      15.350 -26.690 -22.654  1.00  0.68           H   new
ATOM      0  HA  ASP A 289      14.507 -26.723 -20.189  1.00  0.68           H   new
ATOM      0  HB2 ASP A 289      13.012 -26.058 -22.461  1.00  0.68           H   new
ATOM      0  HB3 ASP A 289      12.328 -26.140 -21.061  1.00  0.68           H   new
ATOM   4460  N   GLU A 290      12.880 -28.615 -19.858  1.00  0.72           N
ATOM   4461  CA  GLU A 290      12.108 -29.828 -19.632  1.00  0.72           C
ATOM   4462  C   GLU A 290      12.938 -31.056 -20.009  1.00  0.72           C
ATOM   4463  O   GLU A 290      12.508 -31.953 -20.748  1.00  0.72           O
ATOM   4464  CB  GLU A 290      10.813 -29.728 -20.410  1.00  0.72           C
ATOM   4465  CG  GLU A 290       9.916 -28.547 -19.991  1.00  0.72           C
ATOM   4466  CD  GLU A 290       9.351 -28.678 -18.573  1.00  0.72           C
ATOM   4467  OE1 GLU A 290       9.275 -29.773 -18.082  1.00  0.72           O
ATOM   4468  OE2 GLU A 290       9.015 -27.670 -17.987  1.00  0.72           O1-
ATOM      0  H   GLU A 290      12.867 -28.070 -19.193  1.00  0.72           H   new
ATOM      0  HA  GLU A 290      11.885 -29.927 -18.693  1.00  0.72           H   new
ATOM      0  HB2 GLU A 290      11.020 -29.645 -21.354  1.00  0.72           H   new
ATOM      0  HB3 GLU A 290      10.316 -30.554 -20.300  1.00  0.72           H   new
ATOM      0  HG2 GLU A 290      10.427 -27.725 -20.053  1.00  0.72           H   new
ATOM      0  HG3 GLU A 290       9.180 -28.471 -20.618  1.00  0.72           H   new
ATOM   4475  N   ALA A 291      14.137 -31.071 -19.438  1.00  0.76           N
ATOM   4476  CA  ALA A 291      15.193 -32.031 -19.678  1.00  0.76           C
ATOM   4477  C   ALA A 291      14.829 -33.467 -19.351  1.00  0.76           C
ATOM   4478  O   ALA A 291      15.496 -34.367 -19.812  1.00  0.76           O
ATOM   4479  CB  ALA A 291      16.420 -31.641 -18.887  1.00  0.76           C
ATOM      0  H   ALA A 291      14.366 -30.476 -18.860  1.00  0.76           H   new
ATOM      0  HA  ALA A 291      15.359 -32.004 -20.633  1.00  0.76           H   new
ATOM      0  HB1 ALA A 291      17.127 -32.285 -19.048  1.00  0.76           H   new
ATOM      0  HB2 ALA A 291      16.716 -30.760 -19.163  1.00  0.76           H   new
ATOM      0  HB3 ALA A 291      16.205 -31.628 -17.941  1.00  0.76           H   new
ATOM   4485  N   HIS A 292      13.842 -33.728 -18.525  1.00  0.80           N
ATOM   4486  CA  HIS A 292      13.534 -35.129 -18.234  1.00  0.80           C
ATOM   4487  C   HIS A 292      12.676 -35.843 -19.309  1.00  0.80           C
ATOM   4488  O   HIS A 292      12.381 -37.032 -19.179  1.00  0.80           O
ATOM   4489  CB  HIS A 292      12.931 -35.289 -16.842  1.00  0.80           C
ATOM   4490  CG  HIS A 292      11.683 -34.556 -16.592  1.00  0.80           C
ATOM   4491  CD2 HIS A 292      10.414 -34.983 -16.504  1.00  0.80           C
ATOM   4492  ND1 HIS A 292      11.646 -33.183 -16.378  1.00  0.80           N
ATOM   4493  CE1 HIS A 292      10.399 -32.822 -16.164  1.00  0.80           C
ATOM   4494  NE2 HIS A 292       9.649 -33.899 -16.234  1.00  0.80           N
ATOM      0  H   HIS A 292      13.349 -33.144 -18.131  1.00  0.80           H   new
ATOM      0  HA  HIS A 292      14.391 -35.583 -18.257  1.00  0.80           H   new
ATOM      0  HB2 HIS A 292      12.768 -36.232 -16.686  1.00  0.80           H   new
ATOM      0  HB3 HIS A 292      13.589 -35.003 -16.189  1.00  0.80           H   new
ATOM      0  HD2 HIS A 292      10.116 -35.858 -16.609  1.00  0.80           H   new
ATOM      0  HE1 HIS A 292      10.101 -31.958 -15.993  1.00  0.80           H   new
ATOM      0  HE2 HIS A 292       8.796 -33.913 -16.124  1.00  0.80           H   new
ATOM   4502  N   PHE A 293      12.255 -35.128 -20.360  1.00  0.83           N
ATOM   4503  CA  PHE A 293      11.412 -35.719 -21.413  1.00  0.83           C
ATOM   4504  C   PHE A 293      12.115 -36.898 -22.089  1.00  0.83           C
ATOM   4505  O   PHE A 293      13.267 -36.790 -22.529  1.00  0.83           O
ATOM   4506  CB  PHE A 293      11.039 -34.628 -22.420  1.00  0.83           C
ATOM   4507  CG  PHE A 293      10.046 -34.954 -23.527  1.00  0.83           C
ATOM   4508  CD1 PHE A 293       8.843 -35.593 -23.276  1.00  0.83           C
ATOM   4509  CD2 PHE A 293      10.264 -34.479 -24.795  1.00  0.83           C
ATOM   4510  CE1 PHE A 293       7.905 -35.771 -24.278  1.00  0.83           C
ATOM   4511  CE2 PHE A 293       9.331 -34.639 -25.799  1.00  0.83           C
ATOM   4512  CZ  PHE A 293       8.151 -35.286 -25.539  1.00  0.83           C
ATOM      0  H   PHE A 293      12.446 -34.299 -20.483  1.00  0.83           H   new
ATOM      0  HA  PHE A 293      10.600 -36.073 -21.017  1.00  0.83           H   new
ATOM      0  HB2 PHE A 293      10.684 -33.877 -21.920  1.00  0.83           H   new
ATOM      0  HB3 PHE A 293      11.859 -34.326 -22.841  1.00  0.83           H   new
ATOM      0  HD1 PHE A 293       8.663 -35.908 -22.420  1.00  0.83           H   new
ATOM      0  HD2 PHE A 293      11.061 -34.038 -24.983  1.00  0.83           H   new
ATOM      0  HE1 PHE A 293       7.110 -36.218 -24.098  1.00  0.83           H   new
ATOM      0  HE2 PHE A 293       9.503 -34.308 -26.651  1.00  0.83           H   new
ATOM      0  HZ  PHE A 293       7.520 -35.396 -26.213  1.00  0.83           H   new
ATOM   4522  N   LEU A 294      11.424 -38.039 -22.188  1.00  0.83           N
ATOM   4523  CA  LEU A 294      12.060 -39.239 -22.735  1.00  0.83           C
ATOM   4524  C   LEU A 294      11.885 -39.502 -24.224  1.00  0.83           C
ATOM   4525  O   LEU A 294      12.241 -40.569 -24.713  1.00  0.83           O
ATOM   4526  CB  LEU A 294      11.657 -40.481 -21.946  1.00  0.83           C
ATOM   4527  CG  LEU A 294      12.106 -40.464 -20.502  1.00  0.83           C
ATOM   4528  CD1 LEU A 294      11.705 -41.784 -19.836  1.00  0.83           C
ATOM   4529  CD2 LEU A 294      13.599 -40.204 -20.472  1.00  0.83           C
ATOM      0  H   LEU A 294      10.604 -38.137 -21.949  1.00  0.83           H   new
ATOM      0  HA  LEU A 294      13.005 -39.045 -22.633  1.00  0.83           H   new
ATOM      0  HB2 LEU A 294      10.692 -40.572 -21.974  1.00  0.83           H   new
ATOM      0  HB3 LEU A 294      12.028 -41.264 -22.381  1.00  0.83           H   new
ATOM      0  HG  LEU A 294      11.676 -39.756 -19.997  1.00  0.83           H   new
ATOM      0 HD11 LEU A 294      11.991 -41.779 -18.909  1.00  0.83           H   new
ATOM      0 HD12 LEU A 294      10.741 -41.887 -19.876  1.00  0.83           H   new
ATOM      0 HD13 LEU A 294      12.129 -42.523 -20.300  1.00  0.83           H   new
ATOM      0 HD21 LEU A 294      13.907 -40.189 -19.552  1.00  0.83           H   new
ATOM      0 HD22 LEU A 294      14.060 -40.907 -20.956  1.00  0.83           H   new
ATOM      0 HD23 LEU A 294      13.787 -39.349 -20.889  1.00  0.83           H   new
ATOM   4541  N   ASP A 295      11.360 -38.542 -24.958  1.00  0.81           N
ATOM   4542  CA  ASP A 295      11.321 -38.696 -26.403  1.00  0.81           C
ATOM   4543  C   ASP A 295      12.774 -38.877 -26.846  1.00  0.81           C
ATOM   4544  O   ASP A 295      13.614 -38.073 -26.438  1.00  0.81           O
ATOM   4545  CB  ASP A 295      10.728 -37.472 -27.079  1.00  0.81           C
ATOM   4546  CG  ASP A 295      10.606 -37.559 -28.618  1.00  0.81           C
ATOM   4547  OD1 ASP A 295      11.625 -37.744 -29.286  1.00  0.81           O
ATOM   4548  OD2 ASP A 295       9.494 -37.444 -29.115  1.00  0.81           O1-
ATOM      0  H   ASP A 295      11.028 -37.810 -24.653  1.00  0.81           H   new
ATOM      0  HA  ASP A 295      10.764 -39.451 -26.650  1.00  0.81           H   new
ATOM      0  HB2 ASP A 295       9.846 -37.312 -26.708  1.00  0.81           H   new
ATOM      0  HB3 ASP A 295      11.274 -36.702 -26.856  1.00  0.81           H   new
ATOM   4553  N   PRO A 296      13.120 -39.890 -27.661  1.00  0.78           N
ATOM   4554  CA  PRO A 296      14.459 -40.167 -28.142  1.00  0.78           C
ATOM   4555  C   PRO A 296      15.186 -38.943 -28.657  1.00  0.78           C
ATOM   4556  O   PRO A 296      16.404 -38.851 -28.523  1.00  0.78           O
ATOM   4557  CB  PRO A 296      14.177 -41.117 -29.301  1.00  0.78           C
ATOM   4558  CG  PRO A 296      12.955 -41.833 -28.882  1.00  0.78           C
ATOM   4559  CD  PRO A 296      12.107 -40.816 -28.183  1.00  0.78           C
ATOM      0  HA  PRO A 296      15.033 -40.511 -27.440  1.00  0.78           H   new
ATOM      0  HB2 PRO A 296      14.040 -40.634 -30.131  1.00  0.78           H   new
ATOM      0  HB3 PRO A 296      14.915 -41.729 -29.447  1.00  0.78           H   new
ATOM      0  HG2 PRO A 296      12.491 -42.207 -29.647  1.00  0.78           H   new
ATOM      0  HG3 PRO A 296      13.170 -42.572 -28.292  1.00  0.78           H   new
ATOM      0  HD2 PRO A 296      11.491 -40.377 -28.790  1.00  0.78           H   new
ATOM      0  HD3 PRO A 296      11.575 -41.211 -27.474  1.00  0.78           H   new
ATOM   4567  N   ALA A 297      14.467 -37.994 -29.267  1.00  0.74           N
ATOM   4568  CA  ALA A 297      15.129 -36.793 -29.774  1.00  0.74           C
ATOM   4569  C   ALA A 297      15.712 -35.977 -28.629  1.00  0.74           C
ATOM   4570  O   ALA A 297      16.768 -35.360 -28.755  1.00  0.74           O
ATOM   4571  CB  ALA A 297      14.165 -35.947 -30.570  1.00  0.74           C
ATOM      0  H   ALA A 297      13.617 -38.026 -29.394  1.00  0.74           H   new
ATOM      0  HA  ALA A 297      15.852 -37.074 -30.357  1.00  0.74           H   new
ATOM      0  HB1 ALA A 297      14.622 -35.156 -30.897  1.00  0.74           H   new
ATOM      0  HB2 ALA A 297      13.829 -36.460 -31.322  1.00  0.74           H   new
ATOM      0  HB3 ALA A 297      13.424 -35.680 -30.003  1.00  0.74           H   new
ATOM   4577  N   SER A 298      15.006 -35.960 -27.503  1.00  0.70           N
ATOM   4578  CA  SER A 298      15.429 -35.179 -26.359  1.00  0.70           C
ATOM   4579  C   SER A 298      16.514 -35.933 -25.634  1.00  0.70           C
ATOM   4580  O   SER A 298      17.484 -35.350 -25.145  1.00  0.70           O
ATOM   4581  CB  SER A 298      14.263 -34.920 -25.443  1.00  0.70           C
ATOM   4582  OG  SER A 298      13.297 -34.147 -26.092  1.00  0.70           O
ATOM      0  H   SER A 298      14.275 -36.398 -27.386  1.00  0.70           H   new
ATOM      0  HA  SER A 298      15.772 -34.321 -26.655  1.00  0.70           H   new
ATOM      0  HB2 SER A 298      13.874 -35.762 -25.158  1.00  0.70           H   new
ATOM      0  HB3 SER A 298      14.568 -34.463 -24.643  1.00  0.70           H   new
ATOM      0  HG  SER A 298      12.624 -34.621 -26.259  1.00  0.70           H   new
ATOM   4588  N   ILE A 299      16.382 -37.257 -25.604  1.00  0.67           N
ATOM   4589  CA  ILE A 299      17.385 -38.043 -24.909  1.00  0.67           C
ATOM   4590  C   ILE A 299      18.697 -37.862 -25.679  1.00  0.67           C
ATOM   4591  O   ILE A 299      19.756 -37.634 -25.081  1.00  0.67           O
ATOM   4592  CB  ILE A 299      17.036 -39.536 -24.853  1.00  0.67           C
ATOM   4593  CG1 ILE A 299      15.791 -39.843 -24.006  1.00  0.67           C
ATOM   4594  CG2 ILE A 299      18.210 -40.253 -24.193  1.00  0.67           C
ATOM   4595  CD1 ILE A 299      15.265 -41.278 -24.186  1.00  0.67           C
ATOM      0  H   ILE A 299      15.742 -37.703 -25.967  1.00  0.67           H   new
ATOM      0  HA  ILE A 299      17.445 -37.738 -23.990  1.00  0.67           H   new
ATOM      0  HB  ILE A 299      16.857 -39.827 -25.761  1.00  0.67           H   new
ATOM      0 HG12 ILE A 299      16.001 -39.698 -23.070  1.00  0.67           H   new
ATOM      0 HG13 ILE A 299      15.088 -39.217 -24.239  1.00  0.67           H   new
ATOM      0 HG21 ILE A 299      18.022 -41.203 -24.141  1.00  0.67           H   new
ATOM      0 HG22 ILE A 299      19.013 -40.111 -24.718  1.00  0.67           H   new
ATOM      0 HG23 ILE A 299      18.343 -39.901 -23.299  1.00  0.67           H   new
ATOM      0 HD11 ILE A 299      14.482 -41.408 -23.628  1.00  0.67           H   new
ATOM      0 HD12 ILE A 299      15.026 -41.421 -25.115  1.00  0.67           H   new
ATOM      0 HD13 ILE A 299      15.954 -41.910 -23.929  1.00  0.67           H   new
ATOM   4607  N   ALA A 300      18.623 -37.965 -27.014  1.00  0.66           N
ATOM   4608  CA  ALA A 300      19.784 -37.780 -27.867  1.00  0.66           C
ATOM   4609  C   ALA A 300      20.347 -36.366 -27.727  1.00  0.66           C
ATOM   4610  O   ALA A 300      21.559 -36.176 -27.624  1.00  0.66           O
ATOM   4611  CB  ALA A 300      19.414 -38.049 -29.318  1.00  0.66           C
ATOM      0  H   ALA A 300      17.897 -38.144 -27.440  1.00  0.66           H   new
ATOM      0  HA  ALA A 300      20.467 -38.409 -27.588  1.00  0.66           H   new
ATOM      0  HB1 ALA A 300      20.195 -37.923 -29.880  1.00  0.66           H   new
ATOM      0  HB2 ALA A 300      19.095 -38.961 -29.407  1.00  0.66           H   new
ATOM      0  HB3 ALA A 300      18.716 -37.435 -29.593  1.00  0.66           H   new
ATOM   4617  N   ALA A 301      19.484 -35.351 -27.657  1.00  0.65           N
ATOM   4618  CA  ALA A 301      19.996 -34.002 -27.486  1.00  0.65           C
ATOM   4619  C   ALA A 301      20.769 -33.891 -26.167  1.00  0.65           C
ATOM   4620  O   ALA A 301      21.796 -33.214 -26.112  1.00  0.65           O
ATOM   4621  CB  ALA A 301      18.865 -32.998 -27.551  1.00  0.65           C
ATOM      0  H   ALA A 301      18.628 -35.422 -27.705  1.00  0.65           H   new
ATOM      0  HA  ALA A 301      20.611 -33.803 -28.209  1.00  0.65           H   new
ATOM      0  HB1 ALA A 301      19.220 -32.103 -27.436  1.00  0.65           H   new
ATOM      0  HB2 ALA A 301      18.424 -33.062 -28.413  1.00  0.65           H   new
ATOM      0  HB3 ALA A 301      18.225 -33.185 -26.846  1.00  0.65           H   new
ATOM   4627  N   ARG A 302      20.289 -34.563 -25.106  1.00  0.65           N
ATOM   4628  CA  ARG A 302      20.974 -34.550 -23.812  1.00  0.65           C
ATOM   4629  C   ARG A 302      22.299 -35.283 -23.870  1.00  0.65           C
ATOM   4630  O   ARG A 302      23.289 -34.828 -23.293  1.00  0.65           O
ATOM   4631  CB  ARG A 302      20.109 -35.136 -22.709  1.00  0.65           C
ATOM   4632  CG  ARG A 302      18.984 -34.269 -22.294  1.00  0.65           C
ATOM   4633  CD  ARG A 302      18.339 -34.693 -21.073  1.00  0.65           C
ATOM   4634  NE  ARG A 302      17.697 -36.005 -21.173  1.00  0.65           N
ATOM   4635  CZ  ARG A 302      16.467 -36.219 -21.692  1.00  0.65           C
ATOM   4636  NH1 ARG A 302      15.782 -35.259 -22.225  1.00  0.65           N1+
ATOM   4637  NH2 ARG A 302      15.918 -37.385 -21.665  1.00  0.65           N
ATOM      0  H   ARG A 302      19.568 -35.031 -25.121  1.00  0.65           H   new
ATOM      0  HA  ARG A 302      21.147 -33.618 -23.604  1.00  0.65           H   new
ATOM      0  HB2 ARG A 302      19.754 -35.988 -23.008  1.00  0.65           H   new
ATOM      0  HB3 ARG A 302      20.667 -35.317 -21.936  1.00  0.65           H   new
ATOM      0  HG2 ARG A 302      19.311 -33.363 -22.179  1.00  0.65           H   new
ATOM      0  HG3 ARG A 302      18.326 -34.245 -23.006  1.00  0.65           H   new
ATOM      0  HD2 ARG A 302      18.997 -34.717 -20.360  1.00  0.65           H   new
ATOM      0  HD3 ARG A 302      17.673 -34.034 -20.822  1.00  0.65           H   new
ATOM      0  HE  ARG A 302      18.132 -36.687 -20.881  1.00  0.65           H   new
ATOM      0 HH11 ARG A 302      16.108 -34.464 -22.255  1.00  0.65           H   new
ATOM      0 HH12 ARG A 302      15.001 -35.417 -22.550  1.00  0.65           H   new
ATOM      0 HH21 ARG A 302      16.335 -38.049 -21.311  1.00  0.65           H   new
ATOM      0 HH22 ARG A 302      15.135 -37.499 -22.001  1.00  0.65           H   new
ATOM   4651  N   GLY A 303      22.335 -36.400 -24.599  1.00  0.66           N
ATOM   4652  CA  GLY A 303      23.561 -37.176 -24.767  1.00  0.66           C
ATOM   4653  C   GLY A 303      24.610 -36.266 -25.377  1.00  0.66           C
ATOM   4654  O   GLY A 303      25.738 -36.163 -24.884  1.00  0.66           O
ATOM      0  H   GLY A 303      21.652 -36.726 -25.007  1.00  0.66           H   new
ATOM      0  HA2 GLY A 303      23.865 -37.519 -23.912  1.00  0.66           H   new
ATOM      0  HA3 GLY A 303      23.402 -37.942 -25.340  1.00  0.66           H   new
ATOM   4658  N   TRP A 304      24.225 -35.610 -26.463  1.00  0.67           N
ATOM   4659  CA  TRP A 304      25.055 -34.668 -27.187  1.00  0.67           C
ATOM   4660  C   TRP A 304      25.499 -33.493 -26.318  1.00  0.67           C
ATOM   4661  O   TRP A 304      26.687 -33.176 -26.236  1.00  0.67           O
ATOM   4662  CB  TRP A 304      24.253 -34.207 -28.402  1.00  0.67           C
ATOM   4663  CG  TRP A 304      24.809 -33.095 -29.215  1.00  0.67           C
ATOM   4664  CD1 TRP A 304      25.756 -33.163 -30.188  1.00  0.67           C
ATOM   4665  CD2 TRP A 304      24.374 -31.709 -29.167  1.00  0.67           C
ATOM   4666  CE2 TRP A 304      25.117 -31.018 -30.114  1.00  0.67           C
ATOM   4667  CE3 TRP A 304      23.414 -31.018 -28.408  1.00  0.67           C
ATOM   4668  NE1 TRP A 304      25.963 -31.920 -30.729  1.00  0.67           N
ATOM   4669  CZ2 TRP A 304      24.951 -29.660 -30.325  1.00  0.67           C
ATOM   4670  CZ3 TRP A 304      23.243 -29.667 -28.629  1.00  0.67           C
ATOM   4671  CH2 TRP A 304      23.999 -29.006 -29.561  1.00  0.67           C
ATOM      0  H   TRP A 304      23.444 -35.707 -26.809  1.00  0.67           H   new
ATOM      0  HA  TRP A 304      25.879 -35.098 -27.465  1.00  0.67           H   new
ATOM      0  HB2 TRP A 304      24.130 -34.972 -28.986  1.00  0.67           H   new
ATOM      0  HB3 TRP A 304      23.372 -33.941 -28.095  1.00  0.67           H   new
ATOM      0  HD1 TRP A 304      26.198 -33.938 -30.448  1.00  0.67           H   new
ATOM      0  HE1 TRP A 304      26.528 -31.733 -31.350  1.00  0.67           H   new
ATOM      0  HE3 TRP A 304      22.904 -31.463 -27.770  1.00  0.67           H   new
ATOM      0  HZ2 TRP A 304      25.460 -29.204 -30.956  1.00  0.67           H   new
ATOM      0  HZ3 TRP A 304      22.606 -29.199 -28.139  1.00  0.67           H   new
ATOM      0  HH2 TRP A 304      23.869 -28.093 -29.684  1.00  0.67           H   new
ATOM   4682  N   ALA A 305      24.556 -32.847 -25.638  1.00  0.69           N
ATOM   4683  CA  ALA A 305      24.904 -31.701 -24.814  1.00  0.69           C
ATOM   4684  C   ALA A 305      25.873 -32.076 -23.690  1.00  0.69           C
ATOM   4685  O   ALA A 305      26.803 -31.320 -23.375  1.00  0.69           O
ATOM   4686  CB  ALA A 305      23.643 -31.110 -24.240  1.00  0.69           C
ATOM      0  H   ALA A 305      23.721 -33.054 -25.641  1.00  0.69           H   new
ATOM      0  HA  ALA A 305      25.355 -31.049 -25.372  1.00  0.69           H   new
ATOM      0  HB1 ALA A 305      23.866 -30.344 -23.688  1.00  0.69           H   new
ATOM      0  HB2 ALA A 305      23.059 -30.829 -24.962  1.00  0.69           H   new
ATOM      0  HB3 ALA A 305      23.190 -31.776 -23.700  1.00  0.69           H   new
ATOM   4692  N   ALA A 306      25.647 -33.232 -23.058  1.00  0.72           N
ATOM   4693  CA  ALA A 306      26.521 -33.696 -21.996  1.00  0.72           C
ATOM   4694  C   ALA A 306      27.886 -34.058 -22.541  1.00  0.72           C
ATOM   4695  O   ALA A 306      28.906 -33.756 -21.926  1.00  0.72           O
ATOM   4696  CB  ALA A 306      25.924 -34.883 -21.301  1.00  0.72           C
ATOM      0  H   ALA A 306      24.990 -33.758 -23.235  1.00  0.72           H   new
ATOM      0  HA  ALA A 306      26.621 -32.973 -21.357  1.00  0.72           H   new
ATOM      0  HB1 ALA A 306      26.520 -35.179 -20.596  1.00  0.72           H   new
ATOM      0  HB2 ALA A 306      25.068 -34.637 -20.918  1.00  0.72           H   new
ATOM      0  HB3 ALA A 306      25.797 -35.602 -21.940  1.00  0.72           H   new
ATOM   4702  N   HIS A 307      27.912 -34.686 -23.715  1.00  0.75           N
ATOM   4703  CA  HIS A 307      29.158 -35.097 -24.336  1.00  0.75           C
ATOM   4704  C   HIS A 307      30.022 -33.888 -24.585  1.00  0.75           C
ATOM   4705  O   HIS A 307      31.212 -33.880 -24.254  1.00  0.75           O
ATOM   4706  CB  HIS A 307      28.898 -35.809 -25.647  1.00  0.75           C
ATOM   4707  CG  HIS A 307      30.117 -36.286 -26.304  1.00  0.75           C
ATOM   4708  CD2 HIS A 307      30.795 -35.809 -27.358  1.00  0.75           C
ATOM   4709  ND1 HIS A 307      30.807 -37.399 -25.873  1.00  0.75           N
ATOM   4710  CE1 HIS A 307      31.849 -37.583 -26.646  1.00  0.75           C
ATOM   4711  NE2 HIS A 307      31.862 -36.632 -27.550  1.00  0.75           N
ATOM      0  H   HIS A 307      27.208 -34.883 -24.169  1.00  0.75           H   new
ATOM      0  HA  HIS A 307      29.612 -35.709 -23.736  1.00  0.75           H   new
ATOM      0  HB2 HIS A 307      28.309 -36.563 -25.486  1.00  0.75           H   new
ATOM      0  HB3 HIS A 307      28.430 -35.207 -26.247  1.00  0.75           H   new
ATOM      0  HD1 HIS A 307      30.589 -37.893 -25.204  1.00  0.75           H   new
ATOM      0  HD2 HIS A 307      30.577 -35.058 -27.862  1.00  0.75           H   new
ATOM      0  HE1 HIS A 307      32.472 -38.269 -26.567  1.00  0.75           H   new
ATOM   4719  N   ARG A 308      29.426 -32.865 -25.184  1.00  0.78           N
ATOM   4720  CA  ARG A 308      30.153 -31.652 -25.474  1.00  0.78           C
ATOM   4721  C   ARG A 308      30.712 -31.060 -24.188  1.00  0.78           C
ATOM   4722  O   ARG A 308      31.861 -30.606 -24.153  1.00  0.78           O
ATOM   4723  CB  ARG A 308      29.234 -30.660 -26.134  1.00  0.78           C
ATOM   4724  CG  ARG A 308      28.843 -30.965 -27.545  1.00  0.78           C
ATOM   4725  CD  ARG A 308      27.851 -30.002 -27.981  1.00  0.78           C
ATOM   4726  NE  ARG A 308      28.382 -28.643 -27.976  1.00  0.78           N
[truncated: 401,184 more chars]
