# Supplementary material for: Integrative proteome-wide structural analysis and high-throughput docking identify broad-spectrum antiviral scaffolds against Zika, Yellow Fever, West Nile, Saint Louis encephalitis, and Usutu viruses
Source: Front Cell Infect Microbiol. 2026 Apr 30;16:1723132. doi: 10.3389/fcimb.2026.1723132 (PMC13171538; doi:10.3389/fcimb.2026.1723132)
Supplement: Supplementary file 6 [file DataSheet6.zip › YFV/YF_NS3/YF_NS3.pdb]

ATOM      1  N   SER A   1       3.093   0.306   2.310  1.00  2.99           N  
ATOM      2  CA  SER A   1       2.633   0.326   0.936  1.00  2.99           C  
ATOM      3  C   SER A   1       3.051   1.673   0.389  1.00  2.99           C  
ATOM      4  O   SER A   1       4.180   1.860  -0.054  1.00  2.99           O  
ATOM      5  CB  SER A   1       1.127   0.096   0.885  1.00  2.99           C  
ATOM      6  OG  SER A   1       0.441   1.103   1.557  1.00  2.99           O  
ATOM      7 1H   SER A   1       3.974  -0.197   2.371  1.00  2.99           H  
ATOM      8 2H   SER A   1       3.231   1.288   2.561  1.00  2.99           H  
ATOM      9 3H   SER A   1       2.415  -0.124   2.917  1.00  2.99           H  
ATOM     10  HA  SER A   1       3.138  -0.461   0.375  1.00  2.99           H  
ATOM     11 1HB  SER A   1       0.814   0.090  -0.156  1.00  2.99           H  
ATOM     12 2HB  SER A   1       0.890  -0.866   1.308  1.00  2.99           H  
ATOM     13  HG  SER A   1       0.806   1.100   2.459  1.00  2.99           H  
ATOM     14  N   GLY A   2       2.173   2.639   0.458  1.00  3.10           N  
ATOM     15  CA  GLY A   2       2.566   3.974   0.102  1.00  3.10           C  
ATOM     16  C   GLY A   2       3.143   4.493   1.383  1.00  3.10           C  
ATOM     17  O   GLY A   2       3.337   3.717   2.343  1.00  3.10           O  
ATOM     18  H   GLY A   2       1.244   2.459   0.791  1.00  3.10           H  
ATOM     19 1HA  GLY A   2       3.316   3.993  -0.686  1.00  3.10           H  
ATOM     20 2HA  GLY A   2       1.700   4.563  -0.202  1.00  3.10           H  
ATOM     21  N   ASP A   3       3.356   5.786   1.462  1.00  3.35           N  
ATOM     22  CA  ASP A   3       3.906   6.377   2.666  1.00  3.35           C  
ATOM     23  C   ASP A   3       2.738   6.551   3.603  1.00  3.35           C  
ATOM     24  O   ASP A   3       2.294   7.664   3.870  1.00  3.35           O  
ATOM     25  CB  ASP A   3       4.562   7.711   2.329  1.00  3.35           C  
ATOM     26  CG  ASP A   3       5.805   7.521   1.466  1.00  3.35           C  
ATOM     27  OD1 ASP A   3       6.599   6.622   1.707  1.00  3.35           O  
ATOM     28  OD2 ASP A   3       5.937   8.199   0.474  1.00  3.35           O1-
ATOM     29  H   ASP A   3       3.139   6.361   0.653  1.00  3.35           H  
ATOM     30  HA  ASP A   3       4.634   5.702   3.115  1.00  3.35           H  
ATOM     31 1HB  ASP A   3       3.848   8.339   1.790  1.00  3.35           H  
ATOM     32 2HB  ASP A   3       4.833   8.229   3.248  1.00  3.35           H  
ATOM     33  N   VAL A   4       2.210   5.422   4.082  1.00  3.77           N  
ATOM     34  CA  VAL A   4       0.954   5.484   4.783  1.00  3.77           C  
ATOM     35  C   VAL A   4       1.059   5.948   6.202  1.00  3.77           C  
ATOM     36  O   VAL A   4       1.298   5.191   7.146  1.00  3.77           O  
ATOM     37  CB  VAL A   4       0.173   4.163   4.743  1.00  3.77           C  
ATOM     38  CG1 VAL A   4      -1.115   4.372   5.517  1.00  3.77           C  
ATOM     39  CG2 VAL A   4      -0.164   3.787   3.301  1.00  3.77           C  
ATOM     40  H   VAL A   4       2.659   4.539   3.855  1.00  3.77           H  
ATOM     41  HA  VAL A   4       0.332   6.177   4.252  1.00  3.77           H  
ATOM     42  HB  VAL A   4       0.752   3.368   5.220  1.00  3.77           H  
ATOM     43 1HG1 VAL A   4      -1.697   3.474   5.509  1.00  3.77           H  
ATOM     44 2HG1 VAL A   4      -0.883   4.648   6.546  1.00  3.77           H  
ATOM     45 3HG1 VAL A   4      -1.686   5.177   5.050  1.00  3.77           H  
ATOM     46 1HG2 VAL A   4      -0.741   2.861   3.295  1.00  3.77           H  
ATOM     47 2HG2 VAL A   4      -0.748   4.580   2.846  1.00  3.77           H  
ATOM     48 3HG2 VAL A   4       0.748   3.649   2.746  1.00  3.77           H  
ATOM     49  N   LEU A   5       0.817   7.228   6.311  1.00  4.40           N  
ATOM     50  CA  LEU A   5       0.793   7.977   7.539  1.00  4.40           C  
ATOM     51  C   LEU A   5      -0.666   8.300   7.743  1.00  4.40           C  
ATOM     52  O   LEU A   5      -1.405   8.368   6.770  1.00  4.40           O  
ATOM     53  CB  LEU A   5       1.647   9.228   7.399  1.00  4.40           C  
ATOM     54  CG  LEU A   5       3.099   8.948   6.993  1.00  4.40           C  
ATOM     55  CD1 LEU A   5       3.817  10.245   6.779  1.00  4.40           C  
ATOM     56  CD2 LEU A   5       3.765   8.106   8.065  1.00  4.40           C  
ATOM     57  H   LEU A   5       0.671   7.714   5.417  1.00  4.40           H  
ATOM     58  HA  LEU A   5       1.152   7.361   8.361  1.00  4.40           H  
ATOM     59 1HB  LEU A   5       1.208   9.864   6.641  1.00  4.40           H  
ATOM     60 2HB  LEU A   5       1.653   9.766   8.343  1.00  4.40           H  
ATOM     61  HG  LEU A   5       3.116   8.405   6.059  1.00  4.40           H  
ATOM     62 1HD1 LEU A   5       4.845  10.047   6.478  1.00  4.40           H  
ATOM     63 2HD1 LEU A   5       3.314  10.798   5.999  1.00  4.40           H  
ATOM     64 3HD1 LEU A   5       3.813  10.822   7.701  1.00  4.40           H  
ATOM     65 1HD2 LEU A   5       4.794   7.897   7.776  1.00  4.40           H  
ATOM     66 2HD2 LEU A   5       3.756   8.647   9.011  1.00  4.40           H  
ATOM     67 3HD2 LEU A   5       3.222   7.165   8.181  1.00  4.40           H  
ATOM     68  N   TRP A   6      -1.097   8.565   8.964  1.00  5.22           N  
ATOM     69  CA  TRP A   6      -2.521   8.841   9.209  1.00  5.22           C  
ATOM     70  C   TRP A   6      -3.144   9.799   8.155  1.00  5.22           C  
ATOM     71  O   TRP A   6      -4.294   9.599   7.740  1.00  5.22           O  
ATOM     72  CB  TRP A   6      -2.703   9.418  10.616  1.00  5.22           C  
ATOM     73  CG  TRP A   6      -4.138   9.486  11.089  1.00  5.22           C  
ATOM     74  CD1 TRP A   6      -4.807   8.483  11.737  1.00  5.22           C  
ATOM     75  CD2 TRP A   6      -5.079  10.575  10.974  1.00  5.22           C  
ATOM     76  CE2 TRP A   6      -6.271  10.150  11.576  1.00  5.22           C  
ATOM     77  CE3 TRP A   6      -5.013  11.848  10.426  1.00  5.22           C  
ATOM     78  NE1 TRP A   6      -6.081   8.880  12.036  1.00  5.22           N  
ATOM     79  CZ2 TRP A   6      -7.388  10.961  11.643  1.00  5.22           C  
ATOM     80  CZ3 TRP A   6      -6.131  12.663  10.487  1.00  5.22           C  
ATOM     81  CH2 TRP A   6      -7.292  12.233  11.082  1.00  5.22           C  
ATOM     82  H   TRP A   6      -0.454   8.524   9.741  1.00  5.22           H  
ATOM     83  HA  TRP A   6      -3.054   7.893   9.162  1.00  5.22           H  
ATOM     84 1HB  TRP A   6      -2.141   8.815  11.329  1.00  5.22           H  
ATOM     85 2HB  TRP A   6      -2.292  10.429  10.646  1.00  5.22           H  
ATOM     86  HD1 TRP A   6      -4.384   7.513  11.988  1.00  5.22           H  
ATOM     87  HE1 TRP A   6      -6.785   8.322  12.534  1.00  5.22           H  
ATOM     88  HE3 TRP A   6      -4.098  12.198   9.957  1.00  5.22           H  
ATOM     89  HZ2 TRP A   6      -8.315  10.631  12.115  1.00  5.22           H  
ATOM     90  HZ3 TRP A   6      -6.055  13.661  10.047  1.00  5.22           H  
ATOM     91  HH2 TRP A   6      -8.152  12.901  11.115  1.00  5.22           H  
ATOM     92  N   ASP A   7      -2.383  10.837   7.759  1.00  6.17           N  
ATOM     93  CA  ASP A   7      -2.786  11.875   6.796  1.00  6.17           C  
ATOM     94  C   ASP A   7      -2.464  11.586   5.305  1.00  6.17           C  
ATOM     95  O   ASP A   7      -3.041  12.221   4.418  1.00  6.17           O  
ATOM     96  CB  ASP A   7      -2.081  13.200   7.130  1.00  6.17           C  
ATOM     97  CG  ASP A   7      -2.448  13.824   8.469  1.00  6.17           C  
ATOM     98  OD1 ASP A   7      -3.570  14.239   8.637  1.00  6.17           O  
ATOM     99  OD2 ASP A   7      -1.597  13.867   9.324  1.00  6.17           O1-
ATOM    100  H   ASP A   7      -1.459  10.902   8.156  1.00  6.17           H  
ATOM    101  HA  ASP A   7      -3.864  12.009   6.888  1.00  6.17           H  
ATOM    102 1HB  ASP A   7      -1.005  13.031   7.122  1.00  6.17           H  
ATOM    103 2HB  ASP A   7      -2.294  13.924   6.344  1.00  6.17           H  
ATOM    104  N   ILE A   8      -1.446  10.757   5.040  1.00  7.12           N  
ATOM    105  CA  ILE A   8      -0.899  10.567   3.683  1.00  7.12           C  
ATOM    106  C   ILE A   8      -0.899   9.124   3.138  1.00  7.12           C  
ATOM    107  O   ILE A   8      -0.320   8.257   3.758  1.00  7.12           O  
ATOM    108  CB  ILE A   8       0.556  11.075   3.639  1.00  7.12           C  
ATOM    109  CG1 ILE A   8       0.597  12.577   3.950  1.00  7.12           C  
ATOM    110  CG2 ILE A   8       1.204  10.734   2.328  1.00  7.12           C  
ATOM    111  CD1 ILE A   8       1.987  13.122   4.116  1.00  7.12           C  
ATOM    112  H   ILE A   8      -1.089  10.187   5.798  1.00  7.12           H  
ATOM    113  HA  ILE A   8      -1.462  11.214   3.029  1.00  7.12           H  
ATOM    114  HB  ILE A   8       1.124  10.581   4.422  1.00  7.12           H  
ATOM    115 1HG1 ILE A   8       0.104  13.115   3.140  1.00  7.12           H  
ATOM    116 2HG1 ILE A   8       0.060  12.768   4.868  1.00  7.12           H  
ATOM    117 1HG2 ILE A   8       2.238  11.077   2.327  1.00  7.12           H  
ATOM    118 2HG2 ILE A   8       1.188   9.657   2.205  1.00  7.12           H  
ATOM    119 3HG2 ILE A   8       0.659  11.214   1.520  1.00  7.12           H  
ATOM    120 1HD1 ILE A   8       1.934  14.189   4.332  1.00  7.12           H  
ATOM    121 2HD1 ILE A   8       2.480  12.616   4.934  1.00  7.12           H  
ATOM    122 3HD1 ILE A   8       2.551  12.966   3.199  1.00  7.12           H  
ATOM    123  N   PRO A   9      -1.563   8.819   2.003  1.00  7.93           N  
ATOM    124  CA  PRO A   9      -1.585   7.523   1.312  1.00  7.93           C  
ATOM    125  C   PRO A   9      -0.627   7.369   0.103  1.00  7.93           C  
ATOM    126  O   PRO A   9      -0.801   6.454  -0.699  1.00  7.93           O  
ATOM    127  CB  PRO A   9      -3.021   7.490   0.831  1.00  7.93           C  
ATOM    128  CG  PRO A   9      -3.308   8.935   0.439  1.00  7.93           C  
ATOM    129  CD  PRO A   9      -2.517   9.789   1.436  1.00  7.93           C  
ATOM    130  HA  PRO A   9      -1.408   6.727   2.048  1.00  7.93           H  
ATOM    131 1HB  PRO A   9      -3.120   6.782  -0.004  1.00  7.93           H  
ATOM    132 2HB  PRO A   9      -3.672   7.138   1.641  1.00  7.93           H  
ATOM    133 1HG  PRO A   9      -3.011   9.109  -0.607  1.00  7.93           H  
ATOM    134 2HG  PRO A   9      -4.393   9.131   0.498  1.00  7.93           H  
ATOM    135 1HD  PRO A   9      -1.986  10.596   0.901  1.00  7.93           H  
ATOM    136 2HD  PRO A   9      -3.208  10.168   2.212  1.00  7.93           H  
ATOM    137  N   THR A  10       0.287   8.315  -0.093  1.00  8.50           N  
ATOM    138  CA  THR A  10       1.025   8.465  -1.358  1.00  8.50           C  
ATOM    139  C   THR A  10       1.911   7.272  -1.835  1.00  8.50           C  
ATOM    140  O   THR A  10       2.727   6.774  -1.064  1.00  8.50           O  
ATOM    141  CB  THR A  10       1.934   9.708  -1.247  1.00  8.50           C  
ATOM    142  CG2 THR A  10       2.730   9.926  -2.510  1.00  8.50           C  
ATOM    143  OG1 THR A  10       1.127  10.863  -0.983  1.00  8.50           O  
ATOM    144  H   THR A  10       0.438   9.001   0.628  1.00  8.50           H  
ATOM    145  HA  THR A  10       0.270   8.696  -2.091  1.00  8.50           H  
ATOM    146  HB  THR A  10       2.627   9.564  -0.416  1.00  8.50           H  
ATOM    147  HG1 THR A  10       1.690  11.644  -0.949  1.00  8.50           H  
ATOM    148 1HG2 THR A  10       3.361  10.803  -2.389  1.00  8.50           H  
ATOM    149 2HG2 THR A  10       3.355   9.056  -2.701  1.00  8.50           H  
ATOM    150 3HG2 THR A  10       2.060  10.081  -3.349  1.00  8.50           H  
ATOM    151  N   PRO A  11       1.731   6.766  -3.093  1.00  8.76           N  
ATOM    152  CA  PRO A  11       2.501   5.712  -3.767  1.00  8.76           C  
ATOM    153  C   PRO A  11       3.836   6.204  -4.339  1.00  8.76           C  
ATOM    154  O   PRO A  11       3.991   7.394  -4.608  1.00  8.76           O  
ATOM    155  CB  PRO A  11       1.573   5.305  -4.913  1.00  8.76           C  
ATOM    156  CG  PRO A  11       0.829   6.550  -5.257  1.00  8.76           C  
ATOM    157  CD  PRO A  11       0.611   7.266  -3.935  1.00  8.76           C  
ATOM    158  HA  PRO A  11       2.665   4.887  -3.071  1.00  8.76           H  
ATOM    159 1HB  PRO A  11       2.176   4.918  -5.756  1.00  8.76           H  
ATOM    160 2HB  PRO A  11       0.907   4.508  -4.613  1.00  8.76           H  
ATOM    161 1HG  PRO A  11       1.413   7.145  -5.976  1.00  8.76           H  
ATOM    162 2HG  PRO A  11      -0.117   6.288  -5.757  1.00  8.76           H  
ATOM    163 1HD  PRO A  11       0.700   8.337  -4.143  1.00  8.76           H  
ATOM    164 2HD  PRO A  11      -0.364   6.985  -3.497  1.00  8.76           H  
ATOM    165  N   LYS A  12       4.757   5.275  -4.635  1.00  8.76           N  
ATOM    166  CA  LYS A  12       5.961   5.627  -5.397  1.00  8.76           C  
ATOM    167  C   LYS A  12       5.759   5.399  -6.908  1.00  8.76           C  
ATOM    168  O   LYS A  12       4.853   4.672  -7.322  1.00  8.76           O  
ATOM    169  CB  LYS A  12       7.160   4.820  -4.910  1.00  8.76           C  
ATOM    170  CG  LYS A  12       7.528   4.987  -3.422  1.00  8.76           C  
ATOM    171  CD  LYS A  12       8.078   6.392  -3.099  1.00  8.76           C  
ATOM    172  CE  LYS A  12       8.641   6.446  -1.658  1.00  8.76           C  
ATOM    173  NZ  LYS A  12       7.562   6.392  -0.648  1.00  8.76           N1+
ATOM    174  H   LYS A  12       4.658   4.301  -4.336  1.00  8.76           H  
ATOM    175  HA  LYS A  12       6.171   6.684  -5.245  1.00  8.76           H  
ATOM    176 1HB  LYS A  12       6.954   3.768  -5.071  1.00  8.76           H  
ATOM    177 2HB  LYS A  12       8.038   5.070  -5.507  1.00  8.76           H  
ATOM    178 1HG  LYS A  12       6.637   4.808  -2.813  1.00  8.76           H  
ATOM    179 2HG  LYS A  12       8.276   4.239  -3.158  1.00  8.76           H  
ATOM    180 1HD  LYS A  12       8.867   6.652  -3.806  1.00  8.76           H  
ATOM    181 2HD  LYS A  12       7.271   7.123  -3.188  1.00  8.76           H  
ATOM    182 1HE  LYS A  12       9.294   5.588  -1.513  1.00  8.76           H  
ATOM    183 2HE  LYS A  12       9.216   7.359  -1.514  1.00  8.76           H  
ATOM    184 1HZ  LYS A  12       7.874   6.410   0.323  1.00  8.76           H  
ATOM    185 2HZ  LYS A  12       6.930   7.201  -0.722  1.00  8.76           H  
ATOM    186 3HZ  LYS A  12       7.023   5.559  -0.765  1.00  8.76           H  
ATOM    187  N   ILE A  13       6.620   6.022  -7.722  1.00  8.53           N  
ATOM    188  CA  ILE A  13       6.613   5.875  -9.186  1.00  8.53           C  
ATOM    189  C   ILE A  13       7.613   4.818  -9.644  1.00  8.53           C  
ATOM    190  O   ILE A  13       8.777   4.854  -9.248  1.00  8.53           O  
ATOM    191  CB  ILE A  13       6.941   7.212  -9.871  1.00  8.53           C  
ATOM    192  CG1 ILE A  13       5.871   8.246  -9.521  1.00  8.53           C  
ATOM    193  CG2 ILE A  13       7.049   7.027 -11.385  1.00  8.53           C  
ATOM    194  CD1 ILE A  13       6.236   9.647  -9.938  1.00  8.53           C  
ATOM    195  H   ILE A  13       7.321   6.618  -7.308  1.00  8.53           H  
ATOM    196  HA  ILE A  13       5.619   5.561  -9.497  1.00  8.53           H  
ATOM    197  HB  ILE A  13       7.890   7.586  -9.492  1.00  8.53           H  
ATOM    198 1HG1 ILE A  13       4.938   7.969 -10.011  1.00  8.53           H  
ATOM    199 2HG1 ILE A  13       5.710   8.240  -8.442  1.00  8.53           H  
ATOM    200 1HG2 ILE A  13       7.290   7.982 -11.849  1.00  8.53           H  
ATOM    201 2HG2 ILE A  13       7.837   6.308 -11.615  1.00  8.53           H  
ATOM    202 3HG2 ILE A  13       6.101   6.662 -11.778  1.00  8.53           H  
ATOM    203 1HD1 ILE A  13       5.435  10.331  -9.660  1.00  8.53           H  
ATOM    204 2HD1 ILE A  13       7.159   9.947  -9.440  1.00  8.53           H  
ATOM    205 3HD1 ILE A  13       6.380   9.678 -11.018  1.00  8.53           H  
ATOM    206  N   ILE A  14       7.156   3.867 -10.461  1.00  8.07           N  
ATOM    207  CA  ILE A  14       8.020   2.760 -10.860  1.00  8.07           C  
ATOM    208  C   ILE A  14       8.533   2.862 -12.296  1.00  8.07           C  
ATOM    209  O   ILE A  14       7.761   2.804 -13.260  1.00  8.07           O  
ATOM    210  CB  ILE A  14       7.247   1.455 -10.753  1.00  8.07           C  
ATOM    211  CG1 ILE A  14       6.725   1.325  -9.403  1.00  8.07           C  
ATOM    212  CG2 ILE A  14       8.207   0.283 -11.010  1.00  8.07           C  
ATOM    213  CD1 ILE A  14       5.797   0.209  -9.259  1.00  8.07           C  
ATOM    214  H   ILE A  14       6.198   3.900 -10.773  1.00  8.07           H  
ATOM    215  HA  ILE A  14       8.877   2.728 -10.188  1.00  8.07           H  
ATOM    216  HB  ILE A  14       6.422   1.435 -11.463  1.00  8.07           H  
ATOM    217 1HG1 ILE A  14       7.539   1.205  -8.768  1.00  8.07           H  
ATOM    218 2HG1 ILE A  14       6.202   2.243  -9.122  1.00  8.07           H  
ATOM    219 1HG2 ILE A  14       7.671  -0.652 -10.911  1.00  8.07           H  
ATOM    220 2HG2 ILE A  14       8.617   0.363 -12.013  1.00  8.07           H  
ATOM    221 3HG2 ILE A  14       9.023   0.303 -10.286  1.00  8.07           H  
ATOM    222 1HD1 ILE A  14       5.442   0.152  -8.225  1.00  8.07           H  
ATOM    223 2HD1 ILE A  14       4.961   0.357  -9.931  1.00  8.07           H  
ATOM    224 3HD1 ILE A  14       6.308  -0.686  -9.521  1.00  8.07           H  
ATOM    225  N   GLU A  15       9.853   2.970 -12.440  1.00  7.30           N  
ATOM    226  CA  GLU A  15      10.457   3.087 -13.767  1.00  7.30           C  
ATOM    227  C   GLU A  15      10.635   1.726 -14.455  1.00  7.30           C  
ATOM    228  O   GLU A  15      10.306   1.566 -15.631  1.00  7.30           O  
ATOM    229  CB  GLU A  15      11.812   3.789 -13.661  1.00  7.30           C  
ATOM    230  CG  GLU A  15      11.727   5.255 -13.232  1.00  7.30           C  
ATOM    231  CD  GLU A  15      13.081   5.922 -13.097  1.00  7.30           C  
ATOM    232  OE1 GLU A  15      14.074   5.254 -13.262  1.00  7.30           O  
ATOM    233  OE2 GLU A  15      13.116   7.101 -12.829  1.00  7.30           O1-
ATOM    234  H   GLU A  15      10.434   3.009 -11.613  1.00  7.30           H  
ATOM    235  HA  GLU A  15       9.799   3.695 -14.389  1.00  7.30           H  
ATOM    236 1HB  GLU A  15      12.439   3.263 -12.940  1.00  7.30           H  
ATOM    237 2HB  GLU A  15      12.320   3.746 -14.625  1.00  7.30           H  
ATOM    238 1HG  GLU A  15      11.138   5.801 -13.967  1.00  7.30           H  
ATOM    239 2HG  GLU A  15      11.201   5.310 -12.277  1.00  7.30           H  
ATOM    240  N   GLU A  16      11.168   0.750 -13.718  1.00  6.20           N  
ATOM    241  CA  GLU A  16      11.417  -0.584 -14.262  1.00  6.20           C  
ATOM    242  C   GLU A  16      10.641  -1.634 -13.482  1.00  6.20           C  
ATOM    243  O   GLU A  16      11.135  -2.174 -12.491  1.00  6.20           O  
ATOM    244  CB  GLU A  16      12.913  -0.915 -14.233  1.00  6.20           C  
ATOM    245  CG  GLU A  16      13.785  -0.003 -15.102  1.00  6.20           C  
ATOM    246  CD  GLU A  16      15.258  -0.372 -15.072  1.00  6.20           C  
ATOM    247  OE1 GLU A  16      15.608  -1.301 -14.382  1.00  6.20           O  
ATOM    248  OE2 GLU A  16      16.026   0.279 -15.742  1.00  6.20           O1-
ATOM    249  H   GLU A  16      11.408   0.941 -12.758  1.00  6.20           H  
ATOM    250  HA  GLU A  16      11.074  -0.610 -15.296  1.00  6.20           H  
ATOM    251 1HB  GLU A  16      13.278  -0.849 -13.209  1.00  6.20           H  
ATOM    252 2HB  GLU A  16      13.063  -1.942 -14.568  1.00  6.20           H  
ATOM    253 1HG  GLU A  16      13.428  -0.053 -16.131  1.00  6.20           H  
ATOM    254 2HG  GLU A  16      13.668   1.026 -14.760  1.00  6.20           H  
ATOM    255  N   CYS A  17       9.465  -1.990 -13.985  1.00  4.90           N  
ATOM    256  CA  CYS A  17       8.507  -2.839 -13.271  1.00  4.90           C  
ATOM    257  C   CYS A  17       8.832  -4.324 -13.169  1.00  4.90           C  
ATOM    258  O   CYS A  17       7.975  -5.122 -12.795  1.00  4.90           O  
ATOM    259  CB  CYS A  17       7.127  -2.674 -13.866  1.00  4.90           C  
ATOM    260  SG  CYS A  17       6.390  -1.071 -13.588  1.00  4.90           S  
ATOM    261  H   CYS A  17       9.172  -1.561 -14.854  1.00  4.90           H  
ATOM    262  HA  CYS A  17       8.460  -2.464 -12.251  1.00  4.90           H  
ATOM    263 1HB  CYS A  17       7.207  -2.795 -14.932  1.00  4.90           H  
ATOM    264 2HB  CYS A  17       6.452  -3.441 -13.486  1.00  4.90           H  
ATOM    265  HG  CYS A  17       5.436  -1.222 -14.530  1.00  4.90           H  
ATOM    266  N   GLU A  18      10.079  -4.696 -13.465  1.00  3.64           N  
ATOM    267  CA  GLU A  18      10.542  -6.061 -13.231  1.00  3.64           C  
ATOM    268  C   GLU A  18      10.441  -6.286 -11.721  1.00  3.64           C  
ATOM    269  O   GLU A  18      10.162  -7.390 -11.248  1.00  3.64           O  
ATOM    270  CB  GLU A  18      11.990  -6.240 -13.703  1.00  3.64           C  
ATOM    271  CG  GLU A  18      12.206  -6.223 -15.225  1.00  3.64           C  
ATOM    272  CD  GLU A  18      11.648  -7.446 -15.943  1.00  3.64           C  
ATOM    273  OE1 GLU A  18      11.975  -8.540 -15.545  1.00  3.64           O  
ATOM    274  OE2 GLU A  18      10.887  -7.287 -16.884  1.00  3.64           O1-
ATOM    275  H   GLU A  18      10.728  -3.994 -13.793  1.00  3.64           H  
ATOM    276  HA  GLU A  18       9.890  -6.766 -13.740  1.00  3.64           H  
ATOM    277 1HB  GLU A  18      12.599  -5.439 -13.282  1.00  3.64           H  
ATOM    278 2HB  GLU A  18      12.382  -7.181 -13.317  1.00  3.64           H  
ATOM    279 1HG  GLU A  18      11.727  -5.330 -15.630  1.00  3.64           H  
ATOM    280 2HG  GLU A  18      13.274  -6.147 -15.425  1.00  3.64           H  
ATOM    281  N   TYR A  19      10.679  -5.200 -10.982  1.00  2.61           N  
ATOM    282  CA  TYR A  19      10.572  -5.151  -9.538  1.00  2.61           C  
ATOM    283  C   TYR A  19       9.717  -3.924  -9.282  1.00  2.61           C  
ATOM    284  O   TYR A  19       9.867  -2.924  -9.975  1.00  2.61           O  
ATOM    285  CB  TYR A  19      11.950  -5.037  -8.888  1.00  2.61           C  
ATOM    286  CG  TYR A  19      12.847  -6.211  -9.210  1.00  2.61           C  
ATOM    287  CD1 TYR A  19      13.621  -6.195 -10.362  1.00  2.61           C  
ATOM    288  CD2 TYR A  19      12.880  -7.310  -8.370  1.00  2.61           C  
ATOM    289  CE1 TYR A  19      14.424  -7.272 -10.671  1.00  2.61           C  
ATOM    290  CE2 TYR A  19      13.685  -8.389  -8.677  1.00  2.61           C  
ATOM    291  CZ  TYR A  19      14.455  -8.372  -9.823  1.00  2.61           C  
ATOM    292  OH  TYR A  19      15.255  -9.449 -10.129  1.00  2.61           O  
ATOM    293  H   TYR A  19      10.900  -4.330 -11.470  1.00  2.61           H  
ATOM    294  HA  TYR A  19      10.043  -6.029  -9.166  1.00  2.61           H  
ATOM    295 1HB  TYR A  19      12.440  -4.124  -9.229  1.00  2.61           H  
ATOM    296 2HB  TYR A  19      11.839  -4.972  -7.805  1.00  2.61           H  
ATOM    297  HD1 TYR A  19      13.591  -5.330 -11.025  1.00  2.61           H  
ATOM    298  HD2 TYR A  19      12.267  -7.324  -7.468  1.00  2.61           H  
ATOM    299  HE1 TYR A  19      15.029  -7.259 -11.578  1.00  2.61           H  
ATOM    300  HE2 TYR A  19      13.710  -9.255  -8.016  1.00  2.61           H  
ATOM    301  HH  TYR A  19      15.167 -10.116  -9.443  1.00  2.61           H  
ATOM    302  N   LEU A  20       8.835  -3.951  -8.307  1.00  1.85           N  
ATOM    303  CA  LEU A  20       8.018  -2.769  -8.126  1.00  1.85           C  
ATOM    304  C   LEU A  20       8.542  -1.894  -7.009  1.00  1.85           C  
ATOM    305  O   LEU A  20       9.319  -2.345  -6.171  1.00  1.85           O  
ATOM    306  CB  LEU A  20       6.588  -3.201  -7.840  1.00  1.85           C  
ATOM    307  CG  LEU A  20       5.976  -4.122  -8.890  1.00  1.85           C  
ATOM    308  CD1 LEU A  20       4.660  -4.524  -8.399  1.00  1.85           C  
ATOM    309  CD2 LEU A  20       5.877  -3.425 -10.264  1.00  1.85           C  
ATOM    310  H   LEU A  20       8.680  -4.765  -7.709  1.00  1.85           H  
ATOM    311  HA  LEU A  20       8.027  -2.192  -9.045  1.00  1.85           H  
ATOM    312 1HB  LEU A  20       6.564  -3.722  -6.893  1.00  1.85           H  
ATOM    313 2HB  LEU A  20       5.961  -2.319  -7.745  1.00  1.85           H  
ATOM    314  HG  LEU A  20       6.593  -5.018  -8.989  1.00  1.85           H  
ATOM    315 1HD1 LEU A  20       4.197  -5.203  -9.099  1.00  1.85           H  
ATOM    316 2HD1 LEU A  20       4.786  -5.023  -7.435  1.00  1.85           H  
ATOM    317 3HD1 LEU A  20       4.044  -3.650  -8.276  1.00  1.85           H  
ATOM    318 1HD2 LEU A  20       5.448  -4.105 -10.994  1.00  1.85           H  
ATOM    319 2HD2 LEU A  20       5.248  -2.547 -10.189  1.00  1.85           H  
ATOM    320 3HD2 LEU A  20       6.871  -3.136 -10.590  1.00  1.85           H  
ATOM    321  N   GLU A  21       8.151  -0.637  -7.011  1.00  1.36           N  
ATOM    322  CA  GLU A  21       8.428   0.224  -5.878  1.00  1.36           C  
ATOM    323  C   GLU A  21       7.213   0.096  -4.985  1.00  1.36           C  
ATOM    324  O   GLU A  21       6.123  -0.204  -5.471  1.00  1.36           O  
ATOM    325  CB  GLU A  21       8.649   1.686  -6.269  1.00  1.36           C  
ATOM    326  CG  GLU A  21       9.832   1.951  -7.205  1.00  1.36           C  
ATOM    327  CD  GLU A  21      11.188   1.738  -6.573  1.00  1.36           C  
ATOM    328  OE1 GLU A  21      11.446   2.302  -5.532  1.00  1.36           O  
ATOM    329  OE2 GLU A  21      11.974   1.024  -7.147  1.00  1.36           O1-
ATOM    330  H   GLU A  21       7.580  -0.298  -7.769  1.00  1.36           H  
ATOM    331  HA  GLU A  21       9.303  -0.139  -5.338  1.00  1.36           H  
ATOM    332 1HB  GLU A  21       7.746   2.097  -6.711  1.00  1.36           H  
ATOM    333 2HB  GLU A  21       8.838   2.260  -5.363  1.00  1.36           H  
ATOM    334 1HG  GLU A  21       9.758   1.288  -8.063  1.00  1.36           H  
ATOM    335 2HG  GLU A  21       9.762   2.976  -7.571  1.00  1.36           H  
ATOM    336  N   ASP A  22       7.389   0.317  -3.702  1.00  1.07           N  
ATOM    337  CA  ASP A  22       6.279   0.247  -2.762  1.00  1.07           C  
ATOM    338  C   ASP A  22       5.177   1.300  -3.092  1.00  1.07           C  
ATOM    339  O   ASP A  22       5.486   2.419  -3.529  1.00  1.07           O  
ATOM    340  CB  ASP A  22       6.837   0.402  -1.340  1.00  1.07           C  
ATOM    341  CG  ASP A  22       7.707  -0.837  -0.835  1.00  1.07           C  
ATOM    342  OD1 ASP A  22       7.738  -1.896  -1.481  1.00  1.07           O  
ATOM    343  OD2 ASP A  22       8.325  -0.704   0.201  1.00  1.07           O1-
ATOM    344  H   ASP A  22       8.313   0.551  -3.369  1.00  1.07           H  
ATOM    345  HA  ASP A  22       5.836  -0.741  -2.841  1.00  1.07           H  
ATOM    346 1HB  ASP A  22       7.426   1.313  -1.272  1.00  1.07           H  
ATOM    347 2HB  ASP A  22       6.011   0.501  -0.658  1.00  1.07           H  
ATOM    348  N   GLY A  23       3.899   0.946  -2.898  1.00  0.90           N  
ATOM    349  CA  GLY A  23       2.822   1.916  -3.162  1.00  0.90           C  
ATOM    350  C   GLY A  23       1.422   1.334  -3.366  1.00  0.90           C  
ATOM    351  O   GLY A  23       1.243   0.137  -3.524  1.00  0.90           O  
ATOM    352  H   GLY A  23       3.710   0.014  -2.530  1.00  0.90           H  
ATOM    353 1HA  GLY A  23       2.788   2.623  -2.351  1.00  0.90           H  
ATOM    354 2HA  GLY A  23       3.089   2.488  -4.048  1.00  0.90           H  
ATOM    355  N   ILE A  24       0.413   2.197  -3.398  1.00  0.83           N  
ATOM    356  CA  ILE A  24      -0.971   1.752  -3.588  1.00  0.83           C  
ATOM    357  C   ILE A  24      -1.373   1.958  -5.054  1.00  0.83           C  
ATOM    358  O   ILE A  24      -1.193   3.046  -5.605  1.00  0.83           O  
ATOM    359  CB  ILE A  24      -1.920   2.506  -2.644  1.00  0.83           C  
ATOM    360  CG1 ILE A  24      -1.483   2.261  -1.214  1.00  0.83           C  
ATOM    361  CG2 ILE A  24      -3.353   2.004  -2.844  1.00  0.83           C  
ATOM    362  CD1 ILE A  24      -2.152   3.125  -0.236  1.00  0.83           C  
ATOM    363  H   ILE A  24       0.597   3.181  -3.264  1.00  0.83           H  
ATOM    364  HA  ILE A  24      -1.042   0.689  -3.362  1.00  0.83           H  
ATOM    365  HB  ILE A  24      -1.867   3.579  -2.839  1.00  0.83           H  
ATOM    366 1HG1 ILE A  24      -1.695   1.248  -0.951  1.00  0.83           H  
ATOM    367 2HG1 ILE A  24      -0.411   2.427  -1.137  1.00  0.83           H  
ATOM    368 1HG2 ILE A  24      -4.027   2.528  -2.169  1.00  0.83           H  
ATOM    369 2HG2 ILE A  24      -3.657   2.187  -3.874  1.00  0.83           H  
ATOM    370 3HG2 ILE A  24      -3.391   0.929  -2.639  1.00  0.83           H  
ATOM    371 1HD1 ILE A  24      -1.784   2.882   0.760  1.00  0.83           H  
ATOM    372 2HD1 ILE A  24      -1.941   4.173  -0.458  1.00  0.83           H  
ATOM    373 3HD1 ILE A  24      -3.223   2.950  -0.286  1.00  0.83           H  
ATOM    374  N   TYR A  25      -1.851   0.889  -5.692  1.00  0.82           N  
ATOM    375  CA  TYR A  25      -2.174   0.899  -7.123  1.00  0.82           C  
ATOM    376  C   TYR A  25      -3.537   0.327  -7.499  1.00  0.82           C  
ATOM    377  O   TYR A  25      -3.868  -0.813  -7.166  1.00  0.82           O  
ATOM    378  CB  TYR A  25      -1.102   0.121  -7.875  1.00  0.82           C  
ATOM    379  CG  TYR A  25      -1.397  -0.078  -9.340  1.00  0.82           C  
ATOM    380  CD1 TYR A  25      -1.242   0.964 -10.237  1.00  0.82           C  
ATOM    381  CD2 TYR A  25      -1.828  -1.328  -9.785  1.00  0.82           C  
ATOM    382  CE1 TYR A  25      -1.519   0.767 -11.576  1.00  0.82           C  
ATOM    383  CE2 TYR A  25      -2.104  -1.527 -11.122  1.00  0.82           C  
ATOM    384  CZ  TYR A  25      -1.952  -0.482 -12.019  1.00  0.82           C  
ATOM    385  OH  TYR A  25      -2.223  -0.670 -13.359  1.00  0.82           O  
ATOM    386  H   TYR A  25      -1.995   0.035  -5.152  1.00  0.82           H  
ATOM    387  HA  TYR A  25      -2.157   1.934  -7.462  1.00  0.82           H  
ATOM    388 1HB  TYR A  25      -0.154   0.649  -7.788  1.00  0.82           H  
ATOM    389 2HB  TYR A  25      -0.972  -0.831  -7.431  1.00  0.82           H  
ATOM    390  HD1 TYR A  25      -0.905   1.938  -9.886  1.00  0.82           H  
ATOM    391  HD2 TYR A  25      -1.951  -2.141  -9.083  1.00  0.82           H  
ATOM    392  HE1 TYR A  25      -1.400   1.586 -12.282  1.00  0.82           H  
ATOM    393  HE2 TYR A  25      -2.446  -2.502 -11.469  1.00  0.82           H  
ATOM    394  HH  TYR A  25      -2.385  -1.606 -13.526  1.00  0.82           H  
ATOM    395  N   GLY A  26      -4.350   1.132  -8.192  1.00  0.87           N  
ATOM    396  CA  GLY A  26      -5.689   0.687  -8.594  1.00  0.87           C  
ATOM    397  C   GLY A  26      -5.614  -0.427  -9.627  1.00  0.87           C  
ATOM    398  O   GLY A  26      -4.770  -0.389 -10.515  1.00  0.87           O  
ATOM    399  H   GLY A  26      -4.034   2.059  -8.444  1.00  0.87           H  
ATOM    400 1HA  GLY A  26      -6.253   0.352  -7.729  1.00  0.87           H  
ATOM    401 2HA  GLY A  26      -6.240   1.529  -9.011  1.00  0.87           H  
ATOM    402  N   ILE A  27      -6.546  -1.364  -9.559  1.00  0.97           N  
ATOM    403  CA  ILE A  27      -6.623  -2.477 -10.501  1.00  0.97           C  
ATOM    404  C   ILE A  27      -7.801  -2.309 -11.441  1.00  0.97           C  
ATOM    405  O   ILE A  27      -8.959  -2.275 -11.006  1.00  0.97           O  
ATOM    406  CB  ILE A  27      -6.752  -3.812  -9.756  1.00  0.97           C  
ATOM    407  CG1 ILE A  27      -5.538  -4.020  -8.877  1.00  0.97           C  
ATOM    408  CG2 ILE A  27      -6.923  -4.951 -10.740  1.00  0.97           C  
ATOM    409  CD1 ILE A  27      -5.702  -5.146  -7.935  1.00  0.97           C  
ATOM    410  H   ILE A  27      -7.227  -1.319  -8.813  1.00  0.97           H  
ATOM    411  HA  ILE A  27      -5.709  -2.496 -11.093  1.00  0.97           H  
ATOM    412  HB  ILE A  27      -7.619  -3.778  -9.106  1.00  0.97           H  
ATOM    413 1HG1 ILE A  27      -4.669  -4.213  -9.504  1.00  0.97           H  
ATOM    414 2HG1 ILE A  27      -5.353  -3.116  -8.300  1.00  0.97           H  
ATOM    415 1HG2 ILE A  27      -7.024  -5.884 -10.199  1.00  0.97           H  
ATOM    416 2HG2 ILE A  27      -7.814  -4.779 -11.337  1.00  0.97           H  
ATOM    417 3HG2 ILE A  27      -6.054  -4.998 -11.391  1.00  0.97           H  
ATOM    418 1HD1 ILE A  27      -4.820  -5.242  -7.334  1.00  0.97           H  
ATOM    419 2HD1 ILE A  27      -6.553  -4.951  -7.284  1.00  0.97           H  
ATOM    420 3HD1 ILE A  27      -5.867  -6.069  -8.484  1.00  0.97           H  
ATOM    421  N   PHE A  28      -7.487  -2.231 -12.731  1.00  1.16           N  
ATOM    422  CA  PHE A  28      -8.463  -1.966 -13.777  1.00  1.16           C  
ATOM    423  C   PHE A  28      -8.682  -3.103 -14.756  1.00  1.16           C  
ATOM    424  O   PHE A  28      -7.782  -3.901 -15.027  1.00  1.16           O  
ATOM    425  CB  PHE A  28      -8.030  -0.727 -14.546  1.00  1.16           C  
ATOM    426  CG  PHE A  28      -8.099   0.507 -13.734  1.00  1.16           C  
ATOM    427  CD1 PHE A  28      -7.060   0.859 -12.880  1.00  1.16           C  
ATOM    428  CD2 PHE A  28      -9.188   1.341 -13.839  1.00  1.16           C  
ATOM    429  CE1 PHE A  28      -7.128   2.009 -12.133  1.00  1.16           C  
ATOM    430  CE2 PHE A  28      -9.259   2.495 -13.101  1.00  1.16           C  
ATOM    431  CZ  PHE A  28      -8.229   2.830 -12.238  1.00  1.16           C  
ATOM    432  H   PHE A  28      -6.513  -2.305 -12.990  1.00  1.16           H  
ATOM    433  HA  PHE A  28      -9.414  -1.761 -13.300  1.00  1.16           H  
ATOM    434 1HB  PHE A  28      -7.008  -0.850 -14.898  1.00  1.16           H  
ATOM    435 2HB  PHE A  28      -8.671  -0.601 -15.418  1.00  1.16           H  
ATOM    436  HD1 PHE A  28      -6.183   0.209 -12.796  1.00  1.16           H  
ATOM    437  HD2 PHE A  28      -9.998   1.074 -14.518  1.00  1.16           H  
ATOM    438  HE1 PHE A  28      -6.311   2.270 -11.462  1.00  1.16           H  
ATOM    439  HE2 PHE A  28     -10.128   3.144 -13.192  1.00  1.16           H  
ATOM    440  HZ  PHE A  28      -8.287   3.744 -11.646  1.00  1.16           H  
ATOM    441  N   GLN A  29      -9.894  -3.139 -15.294  1.00  1.42           N  
ATOM    442  CA  GLN A  29     -10.322  -4.074 -16.323  1.00  1.42           C  
ATOM    443  C   GLN A  29     -10.881  -3.351 -17.534  1.00  1.42           C  
ATOM    444  O   GLN A  29     -11.780  -2.518 -17.409  1.00  1.42           O  
ATOM    445  CB  GLN A  29     -11.382  -5.018 -15.762  1.00  1.42           C  
ATOM    446  CG  GLN A  29     -12.036  -5.970 -16.759  1.00  1.42           C  
ATOM    447  CD  GLN A  29     -11.095  -7.041 -17.285  1.00  1.42           C  
ATOM    448  NE2 GLN A  29     -10.915  -7.068 -18.606  1.00  1.42           N  
ATOM    449  OE1 GLN A  29     -10.549  -7.848 -16.514  1.00  1.42           O  
ATOM    450  H   GLN A  29     -10.571  -2.460 -14.953  1.00  1.42           H  
ATOM    451  HA  GLN A  29      -9.460  -4.658 -16.643  1.00  1.42           H  
ATOM    452 1HB  GLN A  29     -10.908  -5.631 -15.042  1.00  1.42           H  
ATOM    453 2HB  GLN A  29     -12.162  -4.443 -15.259  1.00  1.42           H  
ATOM    454 1HG  GLN A  29     -12.870  -6.467 -16.269  1.00  1.42           H  
ATOM    455 2HG  GLN A  29     -12.399  -5.395 -17.609  1.00  1.42           H  
ATOM    456 1HE2 GLN A  29     -10.318  -7.753 -19.019  1.00  1.42           H  
ATOM    457 2HE2 GLN A  29     -11.407  -6.388 -19.205  1.00  1.42           H  
ATOM    458  N   SER A  30     -10.300  -3.601 -18.703  1.00  1.73           N  
ATOM    459  CA  SER A  30     -10.830  -2.996 -19.919  1.00  1.73           C  
ATOM    460  C   SER A  30     -12.169  -3.657 -20.245  1.00  1.73           C  
ATOM    461  O   SER A  30     -12.279  -4.889 -20.173  1.00  1.73           O  
ATOM    462  CB  SER A  30      -9.865  -3.169 -21.068  1.00  1.73           C  
ATOM    463  OG  SER A  30     -10.404  -2.645 -22.250  1.00  1.73           O  
ATOM    464  H   SER A  30      -9.526  -4.252 -18.752  1.00  1.73           H  
ATOM    465  HA  SER A  30     -10.991  -1.939 -19.759  1.00  1.73           H  
ATOM    466 1HB  SER A  30      -8.924  -2.670 -20.840  1.00  1.73           H  
ATOM    467 2HB  SER A  30      -9.653  -4.228 -21.203  1.00  1.73           H  
ATOM    468  HG  SER A  30     -11.305  -2.994 -22.312  1.00  1.73           H  
ATOM    469  N   THR A  31     -13.174  -2.866 -20.624  1.00  2.01           N  
ATOM    470  CA  THR A  31     -14.470  -3.442 -20.985  1.00  2.01           C  
ATOM    471  C   THR A  31     -14.918  -2.918 -22.336  1.00  2.01           C  
ATOM    472  O   THR A  31     -14.249  -2.084 -22.939  1.00  2.01           O  
ATOM    473  CB  THR A  31     -15.587  -3.124 -19.957  1.00  2.01           C  
ATOM    474  CG2 THR A  31     -15.072  -3.406 -18.533  1.00  2.01           C  
ATOM    475  OG1 THR A  31     -15.988  -1.731 -20.036  1.00  2.01           O  
ATOM    476  H   THR A  31     -13.046  -1.863 -20.635  1.00  2.01           H  
ATOM    477  HA  THR A  31     -14.368  -4.524 -21.057  1.00  2.01           H  
ATOM    478  HB  THR A  31     -16.449  -3.754 -20.158  1.00  2.01           H  
ATOM    479  HG1 THR A  31     -15.340  -1.182 -19.563  1.00  2.01           H  
ATOM    480 1HG2 THR A  31     -15.857  -3.194 -17.810  1.00  2.01           H  
ATOM    481 2HG2 THR A  31     -14.774  -4.451 -18.452  1.00  2.01           H  
ATOM    482 3HG2 THR A  31     -14.214  -2.764 -18.324  1.00  2.01           H  
ATOM    483  N   PHE A  32     -16.076  -3.384 -22.792  1.00  2.16           N  
ATOM    484  CA  PHE A  32     -16.685  -2.913 -24.035  1.00  2.16           C  
ATOM    485  C   PHE A  32     -16.835  -1.389 -24.048  1.00  2.16           C  
ATOM    486  O   PHE A  32     -16.565  -0.737 -25.058  1.00  2.16           O  
ATOM    487  CB  PHE A  32     -18.050  -3.576 -24.243  1.00  2.16           C  
ATOM    488  CG  PHE A  32     -18.781  -3.112 -25.471  1.00  2.16           C  
ATOM    489  CD1 PHE A  32     -18.439  -3.583 -26.729  1.00  2.16           C  
ATOM    490  CD2 PHE A  32     -19.823  -2.212 -25.365  1.00  2.16           C  
ATOM    491  CE1 PHE A  32     -19.122  -3.152 -27.853  1.00  2.16           C  
ATOM    492  CE2 PHE A  32     -20.508  -1.778 -26.478  1.00  2.16           C  
ATOM    493  CZ  PHE A  32     -20.157  -2.247 -27.726  1.00  2.16           C  
ATOM    494  H   PHE A  32     -16.560  -4.083 -22.250  1.00  2.16           H  
ATOM    495  HA  PHE A  32     -16.034  -3.196 -24.864  1.00  2.16           H  
ATOM    496 1HB  PHE A  32     -17.922  -4.655 -24.314  1.00  2.16           H  
ATOM    497 2HB  PHE A  32     -18.684  -3.378 -23.380  1.00  2.16           H  
ATOM    498  HD1 PHE A  32     -17.622  -4.297 -26.827  1.00  2.16           H  
ATOM    499  HD2 PHE A  32     -20.100  -1.848 -24.385  1.00  2.16           H  
ATOM    500  HE1 PHE A  32     -18.843  -3.527 -28.838  1.00  2.16           H  
ATOM    501  HE2 PHE A  32     -21.325  -1.065 -26.373  1.00  2.16           H  
ATOM    502  HZ  PHE A  32     -20.696  -1.906 -28.609  1.00  2.16           H  
ATOM    503  N   LEU A  33     -17.323  -0.831 -22.938  1.00  2.09           N  
ATOM    504  CA  LEU A  33     -17.553   0.604 -22.843  1.00  2.09           C  
ATOM    505  C   LEU A  33     -16.302   1.387 -22.420  1.00  2.09           C  
ATOM    506  O   LEU A  33     -16.144   2.553 -22.789  1.00  2.09           O  
ATOM    507  CB  LEU A  33     -18.683   0.876 -21.850  1.00  2.09           C  
ATOM    508  CG  LEU A  33     -20.034   0.293 -22.247  1.00  2.09           C  
ATOM    509  CD1 LEU A  33     -21.044   0.555 -21.147  1.00  2.09           C  
ATOM    510  CD2 LEU A  33     -20.472   0.911 -23.567  1.00  2.09           C  
ATOM    511  H   LEU A  33     -17.516  -1.419 -22.140  1.00  2.09           H  
ATOM    512  HA  LEU A  33     -17.859   0.962 -23.824  1.00  2.09           H  
ATOM    513 1HB  LEU A  33     -18.403   0.457 -20.883  1.00  2.09           H  
ATOM    514 2HB  LEU A  33     -18.799   1.954 -21.739  1.00  2.09           H  
ATOM    515  HG  LEU A  33     -19.941  -0.784 -22.361  1.00  2.09           H  
ATOM    516 1HD1 LEU A  33     -22.006   0.127 -21.427  1.00  2.09           H  
ATOM    517 2HD1 LEU A  33     -20.698   0.096 -20.220  1.00  2.09           H  
ATOM    518 3HD1 LEU A  33     -21.153   1.629 -21.002  1.00  2.09           H  
ATOM    519 1HD2 LEU A  33     -21.434   0.493 -23.865  1.00  2.09           H  
ATOM    520 2HD2 LEU A  33     -20.567   1.990 -23.448  1.00  2.09           H  
ATOM    521 3HD2 LEU A  33     -19.727   0.696 -24.336  1.00  2.09           H  
ATOM    522  N   GLY A  34     -15.420   0.764 -21.632  1.00  1.85           N  
ATOM    523  CA  GLY A  34     -14.214   1.459 -21.169  1.00  1.85           C  
ATOM    524  C   GLY A  34     -13.599   0.839 -19.914  1.00  1.85           C  
ATOM    525  O   GLY A  34     -14.173  -0.045 -19.285  1.00  1.85           O  
ATOM    526  H   GLY A  34     -15.590  -0.194 -21.343  1.00  1.85           H  
ATOM    527 1HA  GLY A  34     -13.475   1.455 -21.970  1.00  1.85           H  
ATOM    528 2HA  GLY A  34     -14.456   2.502 -20.971  1.00  1.85           H  
ATOM    529  N   ALA A  35     -12.406   1.277 -19.546  1.00  1.54           N  
ATOM    530  CA  ALA A  35     -11.778   0.704 -18.361  1.00  1.54           C  
ATOM    531  C   ALA A  35     -12.588   0.999 -17.113  1.00  1.54           C  
ATOM    532  O   ALA A  35     -13.131   2.096 -16.963  1.00  1.54           O  
ATOM    533  CB  ALA A  35     -10.364   1.221 -18.193  1.00  1.54           C  
ATOM    534  H   ALA A  35     -11.940   2.003 -20.071  1.00  1.54           H  
ATOM    535  HA  ALA A  35     -11.753  -0.367 -18.481  1.00  1.54           H  
ATOM    536 1HB  ALA A  35      -9.916   0.754 -17.316  1.00  1.54           H  
ATOM    537 2HB  ALA A  35      -9.778   0.972 -19.077  1.00  1.54           H  
ATOM    538 3HB  ALA A  35     -10.385   2.299 -18.060  1.00  1.54           H  
ATOM    539  N   SER A  36     -12.591   0.046 -16.188  1.00  1.25           N  
ATOM    540  CA  SER A  36     -13.268   0.210 -14.912  1.00  1.25           C  
ATOM    541  C   SER A  36     -12.419  -0.355 -13.785  1.00  1.25           C  
ATOM    542  O   SER A  36     -11.726  -1.362 -13.949  1.00  1.25           O  
ATOM    543  CB  SER A  36     -14.609  -0.494 -14.947  1.00  1.25           C  
ATOM    544  OG  SER A  36     -15.280  -0.373 -13.720  1.00  1.25           O  
ATOM    545  H   SER A  36     -12.162  -0.847 -16.423  1.00  1.25           H  
ATOM    546  HA  SER A  36     -13.424   1.274 -14.730  1.00  1.25           H  
ATOM    547 1HB  SER A  36     -15.220  -0.072 -15.747  1.00  1.25           H  
ATOM    548 2HB  SER A  36     -14.453  -1.548 -15.178  1.00  1.25           H  
ATOM    549  HG  SER A  36     -14.674  -0.709 -13.044  1.00  1.25           H  
ATOM    550  N   GLN A  37     -12.435   0.316 -12.640  1.00  1.03           N  
ATOM    551  CA  GLN A  37     -11.642  -0.157 -11.509  1.00  1.03           C  
ATOM    552  C   GLN A  37     -12.369  -1.307 -10.816  1.00  1.03           C  
ATOM    553  O   GLN A  37     -13.543  -1.180 -10.462  1.00  1.03           O  
ATOM    554  CB  GLN A  37     -11.371   1.001 -10.541  1.00  1.03           C  
ATOM    555  CG  GLN A  37     -10.434   0.686  -9.407  1.00  1.03           C  
ATOM    556  CD  GLN A  37     -10.129   1.916  -8.551  1.00  1.03           C  
ATOM    557  NE2 GLN A  37     -10.202   1.723  -7.252  1.00  1.03           N  
ATOM    558  OE1 GLN A  37      -9.857   3.023  -9.051  1.00  1.03           O  
ATOM    559  H   GLN A  37     -13.006   1.146 -12.549  1.00  1.03           H  
ATOM    560  HA  GLN A  37     -10.688  -0.526 -11.871  1.00  1.03           H  
ATOM    561 1HB  GLN A  37     -10.981   1.849 -11.072  1.00  1.03           H  
ATOM    562 2HB  GLN A  37     -12.304   1.306 -10.106  1.00  1.03           H  
ATOM    563 1HG  GLN A  37     -10.886  -0.070  -8.761  1.00  1.03           H  
ATOM    564 2HG  GLN A  37      -9.492   0.306  -9.817  1.00  1.03           H  
ATOM    565 1HE2 GLN A  37     -10.043   2.453  -6.565  1.00  1.03           H  
ATOM    566 2HE2 GLN A  37     -10.463   0.826  -6.880  1.00  1.03           H  
ATOM    567  N   ARG A  38     -11.678  -2.432 -10.655  1.00  0.90           N  
ATOM    568  CA  ARG A  38     -12.238  -3.620 -10.014  1.00  0.90           C  
ATOM    569  C   ARG A  38     -11.897  -3.659  -8.544  1.00  0.90           C  
ATOM    570  O   ARG A  38     -12.678  -4.130  -7.711  1.00  0.90           O  
ATOM    571  CB  ARG A  38     -11.679  -4.889 -10.620  1.00  0.90           C  
ATOM    572  CG  ARG A  38     -12.061  -5.192 -12.015  1.00  0.90           C  
ATOM    573  CD  ARG A  38     -11.471  -6.501 -12.450  1.00  0.90           C  
ATOM    574  NE  ARG A  38     -10.018  -6.433 -12.635  1.00  0.90           N  
ATOM    575  CZ  ARG A  38      -9.258  -7.474 -13.044  1.00  0.90           C  
ATOM    576  NH1 ARG A  38      -9.826  -8.630 -13.290  1.00  0.90           N1+
ATOM    577  NH2 ARG A  38      -7.955  -7.336 -13.215  1.00  0.90           N  
ATOM    578  H   ARG A  38     -10.719  -2.452 -10.984  1.00  0.90           H  
ATOM    579  HA  ARG A  38     -13.321  -3.604 -10.130  1.00  0.90           H  
ATOM    580 1HB  ARG A  38     -10.588  -4.844 -10.590  1.00  0.90           H  
ATOM    581 2HB  ARG A  38     -11.986  -5.741 -10.015  1.00  0.90           H  
ATOM    582 1HG  ARG A  38     -13.144  -5.249 -12.103  1.00  0.90           H  
ATOM    583 2HG  ARG A  38     -11.678  -4.403 -12.670  1.00  0.90           H  
ATOM    584 1HD  ARG A  38     -11.671  -7.246 -11.680  1.00  0.90           H  
ATOM    585 2HD  ARG A  38     -11.927  -6.830 -13.380  1.00  0.90           H  
ATOM    586  HE  ARG A  38      -9.560  -5.548 -12.464  1.00  0.90           H  
ATOM    587 1HH1 ARG A  38     -10.822  -8.738 -13.163  1.00  0.90           H  
ATOM    588 2HH1 ARG A  38      -9.273  -9.408 -13.613  1.00  0.90           H  
ATOM    589 1HH2 ARG A  38      -7.511  -6.448 -13.036  1.00  0.90           H  
ATOM    590 2HH2 ARG A  38      -7.409  -8.120 -13.539  1.00  0.90           H  
ATOM    591  N   GLY A  39     -10.725  -3.128  -8.241  1.00  0.82           N  
ATOM    592  CA  GLY A  39     -10.175  -3.142  -6.892  1.00  0.82           C  
ATOM    593  C   GLY A  39      -8.877  -2.378  -6.891  1.00  0.82           C  
ATOM    594  O   GLY A  39      -8.633  -1.588  -7.801  1.00  0.82           O  
ATOM    595  H   GLY A  39     -10.162  -2.747  -9.003  1.00  0.82           H  
ATOM    596 1HA  GLY A  39     -10.869  -2.703  -6.184  1.00  0.82           H  
ATOM    597 2HA  GLY A  39      -9.999  -4.162  -6.568  1.00  0.82           H  
ATOM    598  N   VAL A  40      -8.083  -2.575  -5.860  1.00  0.80           N  
ATOM    599  CA  VAL A  40      -6.808  -1.897  -5.663  1.00  0.80           C  
ATOM    600  C   VAL A  40      -5.877  -2.824  -4.912  1.00  0.80           C  
ATOM    601  O   VAL A  40      -6.337  -3.664  -4.161  1.00  0.80           O  
ATOM    602  CB  VAL A  40      -7.043  -0.600  -4.862  1.00  0.80           C  
ATOM    603  CG1 VAL A  40      -7.563  -0.947  -3.592  1.00  0.80           C  
ATOM    604  CG2 VAL A  40      -5.768   0.187  -4.642  1.00  0.80           C  
ATOM    605  H   VAL A  40      -8.404  -3.222  -5.140  1.00  0.80           H  
ATOM    606  HA  VAL A  40      -6.366  -1.664  -6.627  1.00  0.80           H  
ATOM    607  HB  VAL A  40      -7.778   0.016  -5.383  1.00  0.80           H  
ATOM    608 1HG1 VAL A  40      -7.729  -0.046  -3.045  1.00  0.80           H  
ATOM    609 2HG1 VAL A  40      -8.497  -1.499  -3.701  1.00  0.80           H  
ATOM    610 3HG1 VAL A  40      -6.823  -1.558  -3.101  1.00  0.80           H  
ATOM    611 1HG2 VAL A  40      -5.996   1.070  -4.065  1.00  0.80           H  
ATOM    612 2HG2 VAL A  40      -5.043  -0.406  -4.097  1.00  0.80           H  
ATOM    613 3HG2 VAL A  40      -5.361   0.479  -5.567  1.00  0.80           H  
ATOM    614  N   GLY A  41      -4.588  -2.741  -5.136  1.00  0.81           N  
ATOM    615  CA  GLY A  41      -3.706  -3.540  -4.299  1.00  0.81           C  
ATOM    616  C   GLY A  41      -2.526  -2.714  -3.849  1.00  0.81           C  
ATOM    617  O   GLY A  41      -2.490  -1.495  -4.065  1.00  0.81           O  
ATOM    618  H   GLY A  41      -4.224  -2.084  -5.826  1.00  0.81           H  
ATOM    619 1HA  GLY A  41      -4.245  -3.897  -3.420  1.00  0.81           H  
ATOM    620 2HA  GLY A  41      -3.368  -4.417  -4.837  1.00  0.81           H  
ATOM    621  N   VAL A  42      -1.558  -3.368  -3.228  1.00  0.85           N  
ATOM    622  CA  VAL A  42      -0.409  -2.636  -2.751  1.00  0.85           C  
ATOM    623  C   VAL A  42       0.894  -3.274  -3.125  1.00  0.85           C  
ATOM    624  O   VAL A  42       1.021  -4.490  -3.141  1.00  0.85           O  
ATOM    625  CB  VAL A  42      -0.422  -2.568  -1.222  1.00  0.85           C  
ATOM    626  CG1 VAL A  42      -1.609  -1.884  -0.751  1.00  0.85           C  
ATOM    627  CG2 VAL A  42      -0.348  -3.961  -0.630  1.00  0.85           C  
ATOM    628  H   VAL A  42      -1.654  -4.371  -3.093  1.00  0.85           H  
ATOM    629  HA  VAL A  42      -0.435  -1.633  -3.167  1.00  0.85           H  
ATOM    630  HB  VAL A  42       0.439  -2.005  -0.912  1.00  0.85           H  
ATOM    631 1HG1 VAL A  42      -1.539  -1.829   0.303  1.00  0.85           H  
ATOM    632 2HG1 VAL A  42      -1.640  -0.903  -1.175  1.00  0.85           H  
ATOM    633 3HG1 VAL A  42      -2.505  -2.434  -1.037  1.00  0.85           H  
ATOM    634 1HG2 VAL A  42      -0.334  -3.892   0.458  1.00  0.85           H  
ATOM    635 2HG2 VAL A  42      -1.222  -4.534  -0.951  1.00  0.85           H  
ATOM    636 3HG2 VAL A  42       0.561  -4.454  -0.974  1.00  0.85           H  
ATOM    637  N   ALA A  43       1.905  -2.466  -3.326  1.00  0.91           N  
ATOM    638  CA  ALA A  43       3.218  -3.001  -3.519  1.00  0.91           C  
ATOM    639  C   ALA A  43       3.954  -2.840  -2.209  1.00  0.91           C  
ATOM    640  O   ALA A  43       3.926  -1.759  -1.612  1.00  0.91           O  
ATOM    641  CB  ALA A  43       3.923  -2.333  -4.681  1.00  0.91           C  
ATOM    642  H   ALA A  43       1.759  -1.474  -3.346  1.00  0.91           H  
ATOM    643  HA  ALA A  43       3.132  -4.039  -3.731  1.00  0.91           H  
ATOM    644 1HB  ALA A  43       4.919  -2.767  -4.799  1.00  0.91           H  
ATOM    645 2HB  ALA A  43       3.352  -2.493  -5.592  1.00  0.91           H  
ATOM    646 3HB  ALA A  43       4.012  -1.276  -4.501  1.00  0.91           H  
ATOM    647  N   GLN A  44       4.586  -3.909  -1.748  1.00  0.96           N  
ATOM    648  CA  GLN A  44       5.378  -3.849  -0.523  1.00  0.96           C  
ATOM    649  C   GLN A  44       6.548  -4.812  -0.654  1.00  0.96           C  
ATOM    650  O   GLN A  44       6.363  -5.996  -0.925  1.00  0.96           O  
ATOM    651  CB  GLN A  44       4.528  -4.189   0.708  1.00  0.96           C  
ATOM    652  CG  GLN A  44       5.265  -4.082   2.051  1.00  0.96           C  
ATOM    653  CD  GLN A  44       5.569  -2.623   2.435  1.00  0.96           C  
ATOM    654  NE2 GLN A  44       6.843  -2.312   2.665  1.00  0.96           N  
ATOM    655  OE1 GLN A  44       4.637  -1.791   2.531  1.00  0.96           O  
ATOM    656  H   GLN A  44       4.521  -4.775  -2.286  1.00  0.96           H  
ATOM    657  HA  GLN A  44       5.773  -2.844  -0.404  1.00  0.96           H  
ATOM    658 1HB  GLN A  44       3.653  -3.541   0.740  1.00  0.96           H  
ATOM    659 2HB  GLN A  44       4.176  -5.209   0.615  1.00  0.96           H  
ATOM    660 1HG  GLN A  44       4.653  -4.522   2.832  1.00  0.96           H  
ATOM    661 2HG  GLN A  44       6.212  -4.620   1.975  1.00  0.96           H  
ATOM    662 1HE2 GLN A  44       7.108  -1.375   2.900  1.00  0.96           H  
ATOM    663 2HE2 GLN A  44       7.556  -3.009   2.585  1.00  0.96           H  
ATOM    664  N   GLY A  45       7.769  -4.314  -0.523  1.00  0.99           N  
ATOM    665  CA  GLY A  45       8.939  -5.172  -0.654  1.00  0.99           C  
ATOM    666  C   GLY A  45       9.143  -5.436  -2.133  1.00  0.99           C  
ATOM    667  O   GLY A  45       9.788  -6.405  -2.535  1.00  0.99           O  
ATOM    668  H   GLY A  45       7.887  -3.307  -0.398  1.00  0.99           H  
ATOM    669 1HA  GLY A  45       9.812  -4.675  -0.233  1.00  0.99           H  
ATOM    670 2HA  GLY A  45       8.785  -6.106  -0.116  1.00  0.99           H  
ATOM    671  N   GLY A  46       8.497  -4.595  -2.933  1.00  0.98           N  
ATOM    672  CA  GLY A  46       8.505  -4.704  -4.379  1.00  0.98           C  
ATOM    673  C   GLY A  46       7.536  -5.744  -4.960  1.00  0.98           C  
ATOM    674  O   GLY A  46       7.575  -5.995  -6.173  1.00  0.98           O  
ATOM    675  H   GLY A  46       8.033  -3.787  -2.487  1.00  0.98           H  
ATOM    676 1HA  GLY A  46       8.204  -3.738  -4.756  1.00  0.98           H  
ATOM    677 2HA  GLY A  46       9.517  -4.886  -4.735  1.00  0.98           H  
ATOM    678  N   VAL A  47       6.693  -6.360  -4.109  1.00  0.95           N  
ATOM    679  CA  VAL A  47       5.730  -7.384  -4.536  1.00  0.95           C  
ATOM    680  C   VAL A  47       4.324  -6.817  -4.507  1.00  0.95           C  
ATOM    681  O   VAL A  47       3.984  -6.099  -3.573  1.00  0.95           O  
ATOM    682  CB  VAL A  47       5.789  -8.608  -3.614  1.00  0.95           C  
ATOM    683  CG1 VAL A  47       4.733  -9.633  -4.026  1.00  0.95           C  
ATOM    684  CG2 VAL A  47       7.168  -9.210  -3.680  1.00  0.95           C  
ATOM    685  H   VAL A  47       6.730  -6.134  -3.113  1.00  0.95           H  
ATOM    686  HA  VAL A  47       5.966  -7.697  -5.555  1.00  0.95           H  
ATOM    687  HB  VAL A  47       5.577  -8.304  -2.592  1.00  0.95           H  
ATOM    688 1HG1 VAL A  47       4.783 -10.477  -3.367  1.00  0.95           H  
ATOM    689 2HG1 VAL A  47       3.741  -9.198  -3.959  1.00  0.95           H  
ATOM    690 3HG1 VAL A  47       4.915  -9.963  -5.038  1.00  0.95           H  
ATOM    691 1HG2 VAL A  47       7.209 -10.079  -3.021  1.00  0.95           H  
ATOM    692 2HG2 VAL A  47       7.373  -9.507  -4.705  1.00  0.95           H  
ATOM    693 3HG2 VAL A  47       7.908  -8.472  -3.359  1.00  0.95           H  
ATOM    694  N   PHE A  48       3.530  -7.047  -5.556  1.00  0.89           N  
ATOM    695  CA  PHE A  48       2.171  -6.497  -5.585  1.00  0.89           C  
ATOM    696  C   PHE A  48       1.171  -7.440  -4.937  1.00  0.89           C  
ATOM    697  O   PHE A  48       1.137  -8.620  -5.261  1.00  0.89           O  
ATOM    698  CB  PHE A  48       1.736  -6.147  -6.996  1.00  0.89           C  
ATOM    699  CG  PHE A  48       0.415  -5.538  -7.061  1.00  0.89           C  
ATOM    700  CD1 PHE A  48       0.257  -4.246  -6.638  1.00  0.89           C  
ATOM    701  CD2 PHE A  48      -0.674  -6.218  -7.551  1.00  0.89           C  
ATOM    702  CE1 PHE A  48      -0.947  -3.641  -6.704  1.00  0.89           C  
ATOM    703  CE2 PHE A  48      -1.894  -5.603  -7.617  1.00  0.89           C  
ATOM    704  CZ  PHE A  48      -2.025  -4.307  -7.200  1.00  0.89           C  
ATOM    705  H   PHE A  48       3.847  -7.667  -6.304  1.00  0.89           H  
ATOM    706  HA  PHE A  48       2.165  -5.577  -5.018  1.00  0.89           H  
ATOM    707 1HB  PHE A  48       2.414  -5.452  -7.402  1.00  0.89           H  
ATOM    708 2HB  PHE A  48       1.749  -7.003  -7.614  1.00  0.89           H  
ATOM    709  HD1 PHE A  48       1.116  -3.709  -6.240  1.00  0.89           H  
ATOM    710  HD2 PHE A  48      -0.556  -7.242  -7.885  1.00  0.89           H  
ATOM    711  HE1 PHE A  48      -1.052  -2.629  -6.354  1.00  0.89           H  
ATOM    712  HE2 PHE A  48      -2.755  -6.136  -7.998  1.00  0.89           H  
ATOM    713  HZ  PHE A  48      -2.988  -3.803  -7.251  1.00  0.89           H  
ATOM    714  N   HIS A  49       0.345  -6.930  -4.030  1.00  0.83           N  
ATOM    715  CA  HIS A  49      -0.600  -7.777  -3.329  1.00  0.83           C  
ATOM    716  C   HIS A  49      -2.017  -7.265  -3.493  1.00  0.83           C  
ATOM    717  O   HIS A  49      -2.286  -6.074  -3.330  1.00  0.83           O  
ATOM    718  CB  HIS A  49      -0.327  -7.744  -1.835  1.00  0.83           C  
ATOM    719  CG  HIS A  49       1.051  -8.043  -1.447  1.00  0.83           C  
ATOM    720  CD2 HIS A  49       1.648  -9.164  -1.043  1.00  0.83           C  
ATOM    721  ND1 HIS A  49       2.023  -7.089  -1.475  1.00  0.83           N  
ATOM    722  CE1 HIS A  49       3.147  -7.608  -1.075  1.00  0.83           C  
ATOM    723  NE2 HIS A  49       2.939  -8.873  -0.790  1.00  0.83           N  
ATOM    724  H   HIS A  49       0.418  -5.957  -3.790  1.00  0.83           H  
ATOM    725  HA  HIS A  49      -0.545  -8.794  -3.693  1.00  0.83           H  
ATOM    726 1HB  HIS A  49      -0.568  -6.763  -1.459  1.00  0.83           H  
ATOM    727 2HB  HIS A  49      -0.979  -8.440  -1.341  1.00  0.83           H  
ATOM    728  HD1 HIS A  49       1.893  -6.131  -1.780  1.00  0.83           H  
ATOM    729  HD2 HIS A  49       1.322 -10.142  -0.892  1.00  0.83           H  
ATOM    730  HE1 HIS A  49       4.046  -7.003  -1.024  1.00  0.83           H  
ATOM    731  N   THR A  50      -2.935  -8.174  -3.772  1.00  0.79           N  
ATOM    732  CA  THR A  50      -4.340  -7.843  -3.938  1.00  0.79           C  
ATOM    733  C   THR A  50      -5.263  -8.963  -3.459  1.00  0.79           C  
ATOM    734  O   THR A  50      -4.837  -9.886  -2.761  1.00  0.79           O  
ATOM    735  CB  THR A  50      -4.600  -7.463  -5.396  1.00  0.79           C  
ATOM    736  CG2 THR A  50      -4.384  -8.625  -6.284  1.00  0.79           C  
ATOM    737  OG1 THR A  50      -5.931  -6.946  -5.526  1.00  0.79           O  
ATOM    738  H   THR A  50      -2.631  -9.138  -3.909  1.00  0.79           H  
ATOM    739  HA  THR A  50      -4.557  -6.963  -3.335  1.00  0.79           H  
ATOM    740  HB  THR A  50      -3.899  -6.684  -5.673  1.00  0.79           H  
ATOM    741  HG1 THR A  50      -6.060  -6.218  -4.895  1.00  0.79           H  
ATOM    742 1HG2 THR A  50      -4.534  -8.313  -7.297  1.00  0.79           H  
ATOM    743 2HG2 THR A  50      -3.360  -8.968  -6.149  1.00  0.79           H  
ATOM    744 3HG2 THR A  50      -5.074  -9.432  -6.041  1.00  0.79           H  
ATOM    745  N   MET A  51      -6.548  -8.851  -3.787  1.00  0.77           N  
ATOM    746  CA  MET A  51      -7.509  -9.848  -3.345  1.00  0.77           C  
ATOM    747  C   MET A  51      -7.838 -10.767  -4.497  1.00  0.77           C  
ATOM    748  O   MET A  51      -7.962 -10.331  -5.651  1.00  0.77           O  
ATOM    749  CB  MET A  51      -8.781  -9.202  -2.853  1.00  0.77           C  
ATOM    750  CG  MET A  51      -8.574  -8.189  -1.832  1.00  0.77           C  
ATOM    751  SD  MET A  51      -7.936  -8.773  -0.290  1.00  0.77           S  
ATOM    752  CE  MET A  51      -9.332  -9.593   0.392  1.00  0.77           C  
ATOM    753  H   MET A  51      -6.816  -8.080  -4.379  1.00  0.77           H  
ATOM    754  HA  MET A  51      -7.066 -10.434  -2.549  1.00  0.77           H  
ATOM    755 1HB  MET A  51      -9.301  -8.760  -3.671  1.00  0.77           H  
ATOM    756 2HB  MET A  51      -9.430  -9.977  -2.429  1.00  0.77           H  
ATOM    757 1HG  MET A  51      -7.858  -7.521  -2.256  1.00  0.77           H  
ATOM    758 2HG  MET A  51      -9.500  -7.649  -1.645  1.00  0.77           H  
ATOM    759 1HE  MET A  51      -9.085 -10.002   1.364  1.00  0.77           H  
ATOM    760 2HE  MET A  51     -10.145  -8.890   0.499  1.00  0.77           H  
ATOM    761 3HE  MET A  51      -9.625 -10.390  -0.269  1.00  0.77           H  
ATOM    762  N   TRP A  52      -8.058 -12.019  -4.182  1.00  0.78           N  
ATOM    763  CA  TRP A  52      -8.380 -12.985  -5.211  1.00  0.78           C  
ATOM    764  C   TRP A  52      -9.661 -12.626  -5.921  1.00  0.78           C  
ATOM    765  O   TRP A  52      -9.700 -12.610  -7.149  1.00  0.78           O  
ATOM    766  CB  TRP A  52      -8.435 -14.404  -4.669  1.00  0.78           C  
ATOM    767  CG  TRP A  52      -8.734 -15.383  -5.688  1.00  0.78           C  
ATOM    768  CD1 TRP A  52      -7.850 -16.018  -6.470  1.00  0.78           C  
ATOM    769  CD2 TRP A  52     -10.033 -15.875  -6.068  1.00  0.78           C  
ATOM    770  CE2 TRP A  52      -9.829 -16.798  -7.077  1.00  0.78           C  
ATOM    771  CE3 TRP A  52     -11.332 -15.612  -5.631  1.00  0.78           C  
ATOM    772  NE1 TRP A  52      -8.498 -16.872  -7.301  1.00  0.78           N  
ATOM    773  CZ2 TRP A  52     -10.868 -17.477  -7.673  1.00  0.78           C  
ATOM    774  CZ3 TRP A  52     -12.383 -16.285  -6.228  1.00  0.78           C  
ATOM    775  CH2 TRP A  52     -12.156 -17.197  -7.225  1.00  0.78           C  
ATOM    776  H   TRP A  52      -7.997 -12.283  -3.200  1.00  0.78           H  
ATOM    777  HA  TRP A  52      -7.599 -12.957  -5.960  1.00  0.78           H  
ATOM    778 1HB  TRP A  52      -7.483 -14.662  -4.198  1.00  0.78           H  
ATOM    779 2HB  TRP A  52      -9.193 -14.486  -3.924  1.00  0.78           H  
ATOM    780  HD1 TRP A  52      -6.768 -15.885  -6.433  1.00  0.78           H  
ATOM    781  HE1 TRP A  52      -8.044 -17.496  -7.961  1.00  0.78           H  
ATOM    782  HE3 TRP A  52     -11.510 -14.890  -4.828  1.00  0.78           H  
ATOM    783  HZ2 TRP A  52     -10.703 -18.208  -8.463  1.00  0.78           H  
ATOM    784  HZ3 TRP A  52     -13.394 -16.073  -5.880  1.00  0.78           H  
ATOM    785  HH2 TRP A  52     -13.004 -17.715  -7.675  1.00  0.78           H  
ATOM    786  N   HIS A  53     -10.706 -12.246  -5.201  1.00  0.82           N  
ATOM    787  CA  HIS A  53     -11.928 -11.921  -5.925  1.00  0.82           C  
ATOM    788  C   HIS A  53     -11.780 -10.753  -6.921  1.00  0.82           C  
ATOM    789  O   HIS A  53     -12.622 -10.623  -7.815  1.00  0.82           O  
ATOM    790  CB  HIS A  53     -13.113 -11.632  -4.995  1.00  0.82           C  
ATOM    791  CG  HIS A  53     -13.071 -10.356  -4.203  1.00  0.82           C  
ATOM    792  CD2 HIS A  53     -13.706  -9.174  -4.388  1.00  0.82           C  
ATOM    793  ND1 HIS A  53     -12.344 -10.221  -3.055  1.00  0.82           N  
ATOM    794  CE1 HIS A  53     -12.520  -9.029  -2.557  1.00  0.82           C  
ATOM    795  NE2 HIS A  53     -13.353  -8.357  -3.342  1.00  0.82           N  
ATOM    796  H   HIS A  53     -10.676 -12.284  -4.173  1.00  0.82           H  
ATOM    797  HA  HIS A  53     -12.211 -12.793  -6.503  1.00  0.82           H  
ATOM    798 1HB  HIS A  53     -14.030 -11.632  -5.581  1.00  0.82           H  
ATOM    799 2HB  HIS A  53     -13.192 -12.451  -4.277  1.00  0.82           H  
ATOM    800  HD1 HIS A  53     -11.800 -10.937  -2.576  1.00  0.82           H  
ATOM    801  HD2 HIS A  53     -14.396  -8.814  -5.154  1.00  0.82           H  
ATOM    802  HE1 HIS A  53     -12.005  -8.762  -1.645  1.00  0.82           H  
ATOM    803  N   VAL A  54     -10.735  -9.910  -6.786  1.00  0.88           N  
ATOM    804  CA  VAL A  54     -10.528  -8.789  -7.696  1.00  0.88           C  
ATOM    805  C   VAL A  54      -9.880  -9.226  -8.998  1.00  0.88           C  
ATOM    806  O   VAL A  54     -10.308  -8.802 -10.075  1.00  0.88           O  
ATOM    807  CB  VAL A  54      -9.640  -7.697  -7.066  1.00  0.88           C  
ATOM    808  CG1 VAL A  54      -9.321  -6.631  -8.099  1.00  0.88           C  
ATOM    809  CG2 VAL A  54     -10.374  -7.071  -5.895  1.00  0.88           C  
ATOM    810  H   VAL A  54     -10.030 -10.079  -6.075  1.00  0.88           H  
ATOM    811  HA  VAL A  54     -11.500  -8.350  -7.921  1.00  0.88           H  
ATOM    812  HB  VAL A  54      -8.703  -8.144  -6.729  1.00  0.88           H  
ATOM    813 1HG1 VAL A  54      -8.693  -5.873  -7.652  1.00  0.88           H  
ATOM    814 2HG1 VAL A  54      -8.800  -7.082  -8.940  1.00  0.88           H  
ATOM    815 3HG1 VAL A  54     -10.238  -6.184  -8.438  1.00  0.88           H  
ATOM    816 1HG2 VAL A  54      -9.748  -6.304  -5.434  1.00  0.88           H  
ATOM    817 2HG2 VAL A  54     -11.303  -6.621  -6.251  1.00  0.88           H  
ATOM    818 3HG2 VAL A  54     -10.611  -7.832  -5.166  1.00  0.88           H  
ATOM    819  N   THR A  55      -8.835 -10.060  -8.909  1.00  0.97           N  
ATOM    820  CA  THR A  55      -8.142 -10.425 -10.145  1.00  0.97           C  
ATOM    821  C   THR A  55      -8.438 -11.835 -10.626  1.00  0.97           C  
ATOM    822  O   THR A  55      -8.229 -12.159 -11.791  1.00  0.97           O  
ATOM    823  CB  THR A  55      -6.622 -10.347  -9.968  1.00  0.97           C  
ATOM    824  CG2 THR A  55      -6.280  -8.994  -9.438  1.00  0.97           C  
ATOM    825  OG1 THR A  55      -6.158 -11.353  -9.040  1.00  0.97           O  
ATOM    826  H   THR A  55      -8.525 -10.377  -7.985  1.00  0.97           H  
ATOM    827  HA  THR A  55      -8.439  -9.733 -10.929  1.00  0.97           H  
ATOM    828  HB  THR A  55      -6.134 -10.497 -10.936  1.00  0.97           H  
ATOM    829  HG1 THR A  55      -5.181 -11.354  -9.113  1.00  0.97           H  
ATOM    830 1HG2 THR A  55      -5.215  -8.934  -9.330  1.00  0.97           H  
ATOM    831 2HG2 THR A  55      -6.624  -8.236 -10.130  1.00  0.97           H  
ATOM    832 3HG2 THR A  55      -6.760  -8.845  -8.469  1.00  0.97           H  
ATOM    833  N   ARG A  56      -8.869 -12.694  -9.718  1.00  1.06           N  
ATOM    834  CA  ARG A  56      -9.131 -14.110  -9.948  1.00  1.06           C  
ATOM    835  C   ARG A  56      -7.886 -14.841 -10.461  1.00  1.06           C  
ATOM    836  O   ARG A  56      -8.000 -15.917 -11.063  1.00  1.06           O  
ATOM    837  CB  ARG A  56     -10.266 -14.293 -10.951  1.00  1.06           C  
ATOM    838  CG  ARG A  56     -11.556 -13.552 -10.606  1.00  1.06           C  
ATOM    839  CD  ARG A  56     -12.144 -13.994  -9.332  1.00  1.06           C  
ATOM    840  NE  ARG A  56     -13.367 -13.245  -9.023  1.00  1.06           N  
ATOM    841  CZ  ARG A  56     -14.612 -13.645  -9.346  1.00  1.06           C  
ATOM    842  NH1 ARG A  56     -14.796 -14.797  -9.959  1.00  1.06           N1+
ATOM    843  NH2 ARG A  56     -15.654 -12.888  -9.047  1.00  1.06           N  
ATOM    844  H   ARG A  56      -9.032 -12.365  -8.778  1.00  1.06           H  
ATOM    845  HA  ARG A  56      -9.433 -14.555  -9.000  1.00  1.06           H  
ATOM    846 1HB  ARG A  56      -9.949 -13.980 -11.942  1.00  1.06           H  
ATOM    847 2HB  ARG A  56     -10.511 -15.352 -11.010  1.00  1.06           H  
ATOM    848 1HG  ARG A  56     -11.349 -12.484 -10.517  1.00  1.06           H  
ATOM    849 2HG  ARG A  56     -12.288 -13.711 -11.395  1.00  1.06           H  
ATOM    850 1HD  ARG A  56     -12.394 -15.049  -9.392  1.00  1.06           H  
ATOM    851 2HD  ARG A  56     -11.429 -13.838  -8.531  1.00  1.06           H  
ATOM    852  HE  ARG A  56     -13.257 -12.325  -8.562  1.00  1.06           H  
ATOM    853 1HH1 ARG A  56     -14.002 -15.379 -10.189  1.00  1.06           H  
ATOM    854 2HH1 ARG A  56     -15.729 -15.097 -10.201  1.00  1.06           H  
ATOM    855 1HH2 ARG A  56     -15.527 -12.000  -8.578  1.00  1.06           H  
ATOM    856 2HH2 ARG A  56     -16.582 -13.193  -9.292  1.00  1.06           H  
ATOM    857  N   GLY A  57      -6.699 -14.267 -10.195  1.00  1.17           N  
ATOM    858  CA  GLY A  57      -5.433 -14.819 -10.656  1.00  1.17           C  
ATOM    859  C   GLY A  57      -5.017 -14.302 -12.039  1.00  1.17           C  
ATOM    860  O   GLY A  57      -4.000 -14.731 -12.587  1.00  1.17           O  
ATOM    861  H   GLY A  57      -6.667 -13.377  -9.690  1.00  1.17           H  
ATOM    862 1HA  GLY A  57      -4.657 -14.563  -9.934  1.00  1.17           H  
ATOM    863 2HA  GLY A  57      -5.505 -15.903 -10.686  1.00  1.17           H  
ATOM    864  N   ALA A  58      -5.807 -13.403 -12.623  1.00  1.27           N  
ATOM    865  CA  ALA A  58      -5.493 -12.842 -13.930  1.00  1.27           C  
ATOM    866  C   ALA A  58      -4.188 -12.070 -13.867  1.00  1.27           C  
ATOM    867  O   ALA A  58      -3.853 -11.468 -12.846  1.00  1.27           O  
ATOM    868  CB  ALA A  58      -6.604 -11.930 -14.405  1.00  1.27           C  
ATOM    869  H   ALA A  58      -6.658 -13.090 -12.164  1.00  1.27           H  
ATOM    870  HA  ALA A  58      -5.374 -13.662 -14.637  1.00  1.27           H  
ATOM    871 1HB  ALA A  58      -6.355 -11.532 -15.388  1.00  1.27           H  
ATOM    872 2HB  ALA A  58      -7.536 -12.495 -14.461  1.00  1.27           H  
ATOM    873 3HB  ALA A  58      -6.720 -11.110 -13.699  1.00  1.27           H  
ATOM    874  N   PHE A  59      -3.440 -12.075 -14.960  1.00  1.38           N  
ATOM    875  CA  PHE A  59      -2.182 -11.340 -14.989  1.00  1.38           C  
ATOM    876  C   PHE A  59      -2.479  -9.843 -14.972  1.00  1.38           C  
ATOM    877  O   PHE A  59      -3.484  -9.404 -15.539  1.00  1.38           O  
ATOM    878  CB  PHE A  59      -1.386 -11.721 -16.231  1.00  1.38           C  
ATOM    879  CG  PHE A  59      -0.895 -13.156 -16.211  1.00  1.38           C  
ATOM    880  CD1 PHE A  59      -1.341 -14.044 -15.240  1.00  1.38           C  
ATOM    881  CD2 PHE A  59      -0.034 -13.633 -17.184  1.00  1.38           C  
ATOM    882  CE1 PHE A  59      -0.933 -15.356 -15.240  1.00  1.38           C  
ATOM    883  CE2 PHE A  59       0.376 -14.956 -17.187  1.00  1.38           C  
ATOM    884  CZ  PHE A  59      -0.076 -15.813 -16.212  1.00  1.38           C  
ATOM    885  H   PHE A  59      -3.740 -12.589 -15.776  1.00  1.38           H  
ATOM    886  HA  PHE A  59      -1.598 -11.590 -14.103  1.00  1.38           H  
ATOM    887 1HB  PHE A  59      -1.982 -11.564 -17.125  1.00  1.38           H  
ATOM    888 2HB  PHE A  59      -0.517 -11.075 -16.289  1.00  1.38           H  
ATOM    889  HD1 PHE A  59      -2.022 -13.701 -14.468  1.00  1.38           H  
ATOM    890  HD2 PHE A  59       0.318 -12.961 -17.951  1.00  1.38           H  
ATOM    891  HE1 PHE A  59      -1.294 -16.035 -14.467  1.00  1.38           H  
ATOM    892  HE2 PHE A  59       1.056 -15.317 -17.957  1.00  1.38           H  
ATOM    893  HZ  PHE A  59       0.245 -16.850 -16.209  1.00  1.38           H  
ATOM    894  N   LEU A  60      -1.621  -9.073 -14.314  1.00  1.49           N  
ATOM    895  CA  LEU A  60      -1.806  -7.619 -14.219  1.00  1.49           C  
ATOM    896  C   LEU A  60      -0.743  -6.870 -14.986  1.00  1.49           C  
ATOM    897  O   LEU A  60       0.342  -7.395 -15.183  1.00  1.49           O  
ATOM    898  CB  LEU A  60      -1.804  -7.162 -12.759  1.00  1.49           C  
ATOM    899  CG  LEU A  60      -2.858  -7.794 -11.871  1.00  1.49           C  
ATOM    900  CD1 LEU A  60      -2.661  -7.283 -10.475  1.00  1.49           C  
ATOM    901  CD2 LEU A  60      -4.236  -7.477 -12.389  1.00  1.49           C  
ATOM    902  H   LEU A  60      -0.800  -9.522 -13.906  1.00  1.49           H  
ATOM    903  HA  LEU A  60      -2.772  -7.367 -14.653  1.00  1.49           H  
ATOM    904 1HB  LEU A  60      -0.831  -7.401 -12.327  1.00  1.49           H  
ATOM    905 2HB  LEU A  60      -1.938  -6.081 -12.728  1.00  1.49           H  
ATOM    906  HG  LEU A  60      -2.737  -8.859 -11.874  1.00  1.49           H  
ATOM    907 1HD1 LEU A  60      -3.386  -7.729  -9.813  1.00  1.49           H  
ATOM    908 2HD1 LEU A  60      -1.658  -7.543 -10.141  1.00  1.49           H  
ATOM    909 3HD1 LEU A  60      -2.781  -6.202 -10.468  1.00  1.49           H  
ATOM    910 1HD2 LEU A  60      -4.975  -7.936 -11.754  1.00  1.49           H  
ATOM    911 2HD2 LEU A  60      -4.380  -6.401 -12.398  1.00  1.49           H  
ATOM    912 3HD2 LEU A  60      -4.340  -7.867 -13.402  1.00  1.49           H  
ATOM    913  N   VAL A  61      -1.030  -5.647 -15.423  1.00  1.61           N  
ATOM    914  CA  VAL A  61       0.005  -4.884 -16.116  1.00  1.61           C  
ATOM    915  C   VAL A  61       0.385  -3.591 -15.394  1.00  1.61           C  
ATOM    916  O   VAL A  61      -0.473  -2.773 -15.052  1.00  1.61           O  
ATOM    917  CB  VAL A  61      -0.420  -4.582 -17.566  1.00  1.61           C  
ATOM    918  CG1 VAL A  61       0.647  -3.747 -18.244  1.00  1.61           C  
ATOM    919  CG2 VAL A  61      -0.603  -5.898 -18.321  1.00  1.61           C  
ATOM    920  H   VAL A  61      -1.944  -5.245 -15.268  1.00  1.61           H  
ATOM    921  HA  VAL A  61       0.890  -5.501 -16.171  1.00  1.61           H  
ATOM    922  HB  VAL A  61      -1.350  -4.016 -17.566  1.00  1.61           H  
ATOM    923 1HG1 VAL A  61       0.352  -3.535 -19.270  1.00  1.61           H  
ATOM    924 2HG1 VAL A  61       0.777  -2.816 -17.705  1.00  1.61           H  
ATOM    925 3HG1 VAL A  61       1.575  -4.307 -18.240  1.00  1.61           H  
ATOM    926 1HG2 VAL A  61      -0.897  -5.689 -19.347  1.00  1.61           H  
ATOM    927 2HG2 VAL A  61       0.334  -6.443 -18.320  1.00  1.61           H  
ATOM    928 3HG2 VAL A  61      -1.372  -6.499 -17.842  1.00  1.61           H  
ATOM    929  N   ARG A  62       1.688  -3.422 -15.155  1.00  1.71           N  
ATOM    930  CA  ARG A  62       2.219  -2.247 -14.469  1.00  1.71           C  
ATOM    931  C   ARG A  62       3.162  -1.467 -15.372  1.00  1.71           C  
ATOM    932  O   ARG A  62       4.284  -1.896 -15.644  1.00  1.71           O  
ATOM    933  CB  ARG A  62       2.967  -2.613 -13.189  1.00  1.71           C  
ATOM    934  CG  ARG A  62       2.154  -3.284 -12.114  1.00  1.71           C  
ATOM    935  CD  ARG A  62       1.106  -2.416 -11.600  1.00  1.71           C  
ATOM    936  NE  ARG A  62       1.603  -1.189 -10.983  1.00  1.71           N  
ATOM    937  CZ  ARG A  62       1.980  -1.076  -9.698  1.00  1.71           C  
ATOM    938  NH1 ARG A  62       1.936  -2.116  -8.919  1.00  1.71           N1+
ATOM    939  NH2 ARG A  62       2.381   0.087  -9.222  1.00  1.71           N  
ATOM    940  H   ARG A  62       2.327  -4.153 -15.468  1.00  1.71           H  
ATOM    941  HA  ARG A  62       1.387  -1.596 -14.201  1.00  1.71           H  
ATOM    942 1HB  ARG A  62       3.790  -3.286 -13.437  1.00  1.71           H  
ATOM    943 2HB  ARG A  62       3.401  -1.713 -12.755  1.00  1.71           H  
ATOM    944 1HG  ARG A  62       1.692  -4.188 -12.513  1.00  1.71           H  
ATOM    945 2HG  ARG A  62       2.803  -3.538 -11.278  1.00  1.71           H  
ATOM    946 1HD  ARG A  62       0.454  -2.138 -12.427  1.00  1.71           H  
ATOM    947 2HD  ARG A  62       0.533  -2.963 -10.853  1.00  1.71           H  
ATOM    948  HE  ARG A  62       1.640  -0.357 -11.559  1.00  1.71           H  
ATOM    949 1HH1 ARG A  62       1.627  -3.002  -9.296  1.00  1.71           H  
ATOM    950 2HH1 ARG A  62       2.222  -2.025  -7.954  1.00  1.71           H  
ATOM    951 1HH2 ARG A  62       2.409   0.898  -9.826  1.00  1.71           H  
ATOM    952 2HH2 ARG A  62       2.661   0.169  -8.254  1.00  1.71           H  
ATOM    953  N   ASN A  63       2.682  -0.350 -15.896  1.00  1.79           N  
ATOM    954  CA  ASN A  63       3.446   0.494 -16.817  1.00  1.79           C  
ATOM    955  C   ASN A  63       4.000  -0.301 -18.006  1.00  1.79           C  
ATOM    956  O   ASN A  63       5.131  -0.093 -18.442  1.00  1.79           O  
ATOM    957  CB  ASN A  63       4.562   1.221 -16.073  1.00  1.79           C  
ATOM    958  CG  ASN A  63       4.003   2.120 -14.972  1.00  1.79           C  
ATOM    959  ND2 ASN A  63       4.813   2.589 -14.032  1.00  1.79           N  
ATOM    960  OD1 ASN A  63       2.796   2.396 -15.001  1.00  1.79           O  
ATOM    961  H   ASN A  63       1.747  -0.062 -15.637  1.00  1.79           H  
ATOM    962  HA  ASN A  63       2.770   1.245 -17.229  1.00  1.79           H  
ATOM    963 1HB  ASN A  63       5.257   0.518 -15.656  1.00  1.79           H  
ATOM    964 2HB  ASN A  63       5.119   1.840 -16.774  1.00  1.79           H  
ATOM    965 1HD2 ASN A  63       4.444   3.185 -13.324  1.00  1.79           H  
ATOM    966 2HD2 ASN A  63       5.813   2.391 -14.017  1.00  1.79           H  
ATOM    967  N   GLY A  64       3.178  -1.208 -18.527  1.00  1.83           N  
ATOM    968  CA  GLY A  64       3.510  -2.048 -19.674  1.00  1.83           C  
ATOM    969  C   GLY A  64       4.070  -3.431 -19.309  1.00  1.83           C  
ATOM    970  O   GLY A  64       4.109  -4.323 -20.158  1.00  1.83           O  
ATOM    971  H   GLY A  64       2.270  -1.314 -18.102  1.00  1.83           H  
ATOM    972 1HA  GLY A  64       2.618  -2.176 -20.286  1.00  1.83           H  
ATOM    973 2HA  GLY A  64       4.236  -1.524 -20.294  1.00  1.83           H  
ATOM    974  N   LYS A  65       4.472  -3.636 -18.057  1.00  1.82           N  
ATOM    975  CA  LYS A  65       5.006  -4.933 -17.647  1.00  1.82           C  
ATOM    976  C   LYS A  65       3.940  -5.886 -17.159  1.00  1.82           C  
ATOM    977  O   LYS A  65       3.229  -5.588 -16.201  1.00  1.82           O  
ATOM    978  CB  LYS A  65       6.019  -4.766 -16.531  1.00  1.82           C  
ATOM    979  CG  LYS A  65       6.471  -6.063 -15.878  1.00  1.82           C  
ATOM    980  CD  LYS A  65       7.332  -6.905 -16.765  1.00  1.82           C  
ATOM    981  CE  LYS A  65       7.754  -8.172 -16.043  1.00  1.82           C  
ATOM    982  NZ  LYS A  65       8.641  -9.006 -16.888  1.00  1.82           N1+
ATOM    983  H   LYS A  65       4.431  -2.885 -17.369  1.00  1.82           H  
ATOM    984  HA  LYS A  65       5.497  -5.390 -18.506  1.00  1.82           H  
ATOM    985 1HB  LYS A  65       6.898  -4.239 -16.901  1.00  1.82           H  
ATOM    986 2HB  LYS A  65       5.565  -4.160 -15.756  1.00  1.82           H  
ATOM    987 1HG  LYS A  65       7.025  -5.840 -14.979  1.00  1.82           H  
ATOM    988 2HG  LYS A  65       5.594  -6.641 -15.597  1.00  1.82           H  
ATOM    989 1HD  LYS A  65       6.783  -7.174 -17.667  1.00  1.82           H  
ATOM    990 2HD  LYS A  65       8.229  -6.353 -17.048  1.00  1.82           H  
ATOM    991 1HE  LYS A  65       8.281  -7.907 -15.130  1.00  1.82           H  
ATOM    992 2HE  LYS A  65       6.867  -8.746 -15.785  1.00  1.82           H  
ATOM    993 1HZ  LYS A  65       8.914  -9.833 -16.386  1.00  1.82           H  
ATOM    994 2HZ  LYS A  65       8.172  -9.263 -17.738  1.00  1.82           H  
ATOM    995 3HZ  LYS A  65       9.480  -8.444 -17.101  1.00  1.82           H  
ATOM    996  N   LYS A  66       3.829  -7.042 -17.797  1.00  1.76           N  
ATOM    997  CA  LYS A  66       2.835  -8.009 -17.364  1.00  1.76           C  
ATOM    998  C   LYS A  66       3.385  -8.839 -16.206  1.00  1.76           C  
ATOM    999  O   LYS A  66       4.461  -9.436 -16.314  1.00  1.76           O  
ATOM   1000  CB  LYS A  66       2.407  -8.886 -18.537  1.00  1.76           C  
ATOM   1001  CG  LYS A  66       1.288  -9.870 -18.233  1.00  1.76           C  
ATOM   1002  CD  LYS A  66       0.731 -10.469 -19.536  1.00  1.76           C  
ATOM   1003  CE  LYS A  66       1.781 -11.336 -20.238  1.00  1.76           C  
ATOM   1004  NZ  LYS A  66       1.254 -12.001 -21.465  1.00  1.76           N1+
ATOM   1005  H   LYS A  66       4.422  -7.240 -18.590  1.00  1.76           H  
ATOM   1006  HA  LYS A  66       1.965  -7.476 -17.000  1.00  1.76           H  
ATOM   1007 1HB  LYS A  66       2.076  -8.250 -19.358  1.00  1.76           H  
ATOM   1008 2HB  LYS A  66       3.264  -9.457 -18.890  1.00  1.76           H  
ATOM   1009 1HG  LYS A  66       1.668 -10.670 -17.592  1.00  1.76           H  
ATOM   1010 2HG  LYS A  66       0.490  -9.346 -17.698  1.00  1.76           H  
ATOM   1011 1HD  LYS A  66      -0.152 -11.071 -19.322  1.00  1.76           H  
ATOM   1012 2HD  LYS A  66       0.440  -9.662 -20.207  1.00  1.76           H  
ATOM   1013 1HE  LYS A  66       2.616 -10.700 -20.523  1.00  1.76           H  
ATOM   1014 2HE  LYS A  66       2.139 -12.101 -19.549  1.00  1.76           H  
ATOM   1015 1HZ  LYS A  66       2.025 -12.539 -21.892  1.00  1.76           H  
ATOM   1016 2HZ  LYS A  66       0.494 -12.618 -21.239  1.00  1.76           H  
ATOM   1017 3HZ  LYS A  66       0.941 -11.308 -22.122  1.00  1.76           H  
ATOM   1018  N   LEU A  67       2.643  -8.854 -15.105  1.00  1.67           N  
ATOM   1019  CA  LEU A  67       3.022  -9.560 -13.901  1.00  1.67           C  
ATOM   1020  C   LEU A  67       2.193 -10.820 -13.705  1.00  1.67           C  
ATOM   1021  O   LEU A  67       0.964 -10.830 -13.855  1.00  1.67           O  
ATOM   1022  CB  LEU A  67       2.838  -8.663 -12.679  1.00  1.67           C  
ATOM   1023  CG  LEU A  67       3.586  -7.340 -12.663  1.00  1.67           C  
ATOM   1024  CD1 LEU A  67       3.201  -6.611 -11.402  1.00  1.67           C  
ATOM   1025  CD2 LEU A  67       5.093  -7.577 -12.720  1.00  1.67           C  
ATOM   1026  H   LEU A  67       1.780  -8.335 -15.109  1.00  1.67           H  
ATOM   1027  HA  LEU A  67       4.070  -9.844 -13.981  1.00  1.67           H  
ATOM   1028 1HB  LEU A  67       1.775  -8.439 -12.576  1.00  1.67           H  
ATOM   1029 2HB  LEU A  67       3.157  -9.222 -11.808  1.00  1.67           H  
ATOM   1030  HG  LEU A  67       3.283  -6.732 -13.525  1.00  1.67           H  
ATOM   1031 1HD1 LEU A  67       3.718  -5.667 -11.383  1.00  1.67           H  
ATOM   1032 2HD1 LEU A  67       2.123  -6.445 -11.387  1.00  1.67           H  
ATOM   1033 3HD1 LEU A  67       3.490  -7.205 -10.532  1.00  1.67           H  
ATOM   1034 1HD2 LEU A  67       5.620  -6.616 -12.701  1.00  1.67           H  
ATOM   1035 2HD2 LEU A  67       5.403  -8.173 -11.861  1.00  1.67           H  
ATOM   1036 3HD2 LEU A  67       5.340  -8.108 -13.638  1.00  1.67           H  
ATOM   1037  N   VAL A  68       2.871 -11.864 -13.274  1.00  1.59           N  
ATOM   1038  CA  VAL A  68       2.273 -13.162 -13.036  1.00  1.59           C  
ATOM   1039  C   VAL A  68       2.168 -13.432 -11.528  1.00  1.59           C  
ATOM   1040  O   VAL A  68       3.116 -13.110 -10.794  1.00  1.59           O  
ATOM   1041  CB  VAL A  68       3.148 -14.229 -13.707  1.00  1.59           C  
ATOM   1042  CG1 VAL A  68       2.590 -15.607 -13.470  1.00  1.59           C  
ATOM   1043  CG2 VAL A  68       3.244 -13.923 -15.178  1.00  1.59           C  
ATOM   1044  H   VAL A  68       3.870 -11.765 -13.154  1.00  1.59           H  
ATOM   1045  HA  VAL A  68       1.304 -13.173 -13.519  1.00  1.59           H  
ATOM   1046  HB  VAL A  68       4.143 -14.208 -13.266  1.00  1.59           H  
ATOM   1047 1HG1 VAL A  68       3.232 -16.339 -13.939  1.00  1.59           H  
ATOM   1048 2HG1 VAL A  68       2.547 -15.802 -12.410  1.00  1.59           H  
ATOM   1049 3HG1 VAL A  68       1.605 -15.677 -13.888  1.00  1.59           H  
ATOM   1050 1HG2 VAL A  68       3.867 -14.667 -15.670  1.00  1.59           H  
ATOM   1051 2HG2 VAL A  68       2.268 -13.940 -15.589  1.00  1.59           H  
ATOM   1052 3HG2 VAL A  68       3.678 -12.934 -15.326  1.00  1.59           H  
ATOM   1053  N   PRO A  69       1.022 -13.923 -11.008  1.00  1.52           N  
ATOM   1054  CA  PRO A  69       0.864 -14.272  -9.618  1.00  1.52           C  
ATOM   1055  C   PRO A  69       1.955 -15.262  -9.264  1.00  1.52           C  
ATOM   1056  O   PRO A  69       2.213 -16.196 -10.024  1.00  1.52           O  
ATOM   1057  CB  PRO A  69      -0.492 -14.974  -9.586  1.00  1.52           C  
ATOM   1058  CG  PRO A  69      -1.249 -14.397 -10.740  1.00  1.52           C  
ATOM   1059  CD  PRO A  69      -0.195 -14.145 -11.822  1.00  1.52           C  
ATOM   1060  HA  PRO A  69       0.877 -13.378  -8.988  1.00  1.52           H  
ATOM   1061 1HB  PRO A  69      -0.343 -16.057  -9.674  1.00  1.52           H  
ATOM   1062 2HB  PRO A  69      -0.973 -14.799  -8.618  1.00  1.52           H  
ATOM   1063 1HG  PRO A  69      -1.996 -15.128 -11.083  1.00  1.52           H  
ATOM   1064 2HG  PRO A  69      -1.814 -13.534 -10.430  1.00  1.52           H  
ATOM   1065 1HD  PRO A  69      -0.091 -15.022 -12.453  1.00  1.52           H  
ATOM   1066 2HD  PRO A  69      -0.484 -13.253 -12.383  1.00  1.52           H  
ATOM   1067  N   SER A  70       2.565 -15.090  -8.117  1.00  1.48           N  
ATOM   1068  CA  SER A  70       3.608 -15.997  -7.655  1.00  1.48           C  
ATOM   1069  C   SER A  70       3.122 -16.823  -6.478  1.00  1.48           C  
ATOM   1070  O   SER A  70       3.577 -17.944  -6.245  1.00  1.48           O  
ATOM   1071  CB  SER A  70       4.843 -15.221  -7.312  1.00  1.48           C  
ATOM   1072  OG  SER A  70       5.381 -14.628  -8.469  1.00  1.48           O  
ATOM   1073  H   SER A  70       2.297 -14.294  -7.551  1.00  1.48           H  
ATOM   1074  HA  SER A  70       3.854 -16.683  -8.464  1.00  1.48           H  
ATOM   1075 1HB  SER A  70       4.588 -14.461  -6.599  1.00  1.48           H  
ATOM   1076 2HB  SER A  70       5.578 -15.880  -6.853  1.00  1.48           H  
ATOM   1077  HG  SER A  70       5.218 -15.254  -9.186  1.00  1.48           H  
ATOM   1078  N   TRP A  71       2.184 -16.250  -5.747  1.00  1.45           N  
ATOM   1079  CA  TRP A  71       1.602 -16.860  -4.566  1.00  1.45           C  
ATOM   1080  C   TRP A  71       0.155 -16.464  -4.491  1.00  1.45           C  
ATOM   1081  O   TRP A  71      -0.209 -15.340  -4.826  1.00  1.45           O  
ATOM   1082  CB  TRP A  71       2.309 -16.419  -3.283  1.00  1.45           C  
ATOM   1083  CG  TRP A  71       1.632 -16.921  -2.049  1.00  1.45           C  
ATOM   1084  CD1 TRP A  71       1.875 -18.071  -1.365  1.00  1.45           C  
ATOM   1085  CD2 TRP A  71       0.524 -16.277  -1.373  1.00  1.45           C  
ATOM   1086  CE2 TRP A  71       0.164 -17.093  -0.309  1.00  1.45           C  
ATOM   1087  CE3 TRP A  71      -0.188 -15.100  -1.602  1.00  1.45           C  
ATOM   1088  NE1 TRP A  71       1.001 -18.182  -0.308  1.00  1.45           N  
ATOM   1089  CZ2 TRP A  71      -0.878 -16.769   0.531  1.00  1.45           C  
ATOM   1090  CZ3 TRP A  71      -1.223 -14.784  -0.764  1.00  1.45           C  
ATOM   1091  CH2 TRP A  71      -1.561 -15.593   0.281  1.00  1.45           C  
ATOM   1092  H   TRP A  71       1.864 -15.321  -6.017  1.00  1.45           H  
ATOM   1093  HA  TRP A  71       1.663 -17.943  -4.657  1.00  1.45           H  
ATOM   1094 1HB  TRP A  71       3.334 -16.799  -3.286  1.00  1.45           H  
ATOM   1095 2HB  TRP A  71       2.363 -15.344  -3.238  1.00  1.45           H  
ATOM   1096  HD1 TRP A  71       2.648 -18.800  -1.618  1.00  1.45           H  
ATOM   1097  HE1 TRP A  71       0.974 -18.947   0.352  1.00  1.45           H  
ATOM   1098  HE3 TRP A  71       0.070 -14.453  -2.433  1.00  1.45           H  
ATOM   1099  HZ2 TRP A  71      -1.174 -17.406   1.361  1.00  1.45           H  
ATOM   1100  HZ3 TRP A  71      -1.761 -13.874  -0.965  1.00  1.45           H  
ATOM   1101  HH2 TRP A  71      -2.387 -15.318   0.933  1.00  1.45           H  
ATOM   1102  N   ALA A  72      -0.688 -17.373  -4.061  1.00  1.42           N  
ATOM   1103  CA  ALA A  72      -2.078 -17.014  -3.910  1.00  1.42           C  
ATOM   1104  C   ALA A  72      -2.789 -17.961  -2.984  1.00  1.42           C  
ATOM   1105  O   ALA A  72      -2.343 -19.091  -2.776  1.00  1.42           O  
ATOM   1106  CB  ALA A  72      -2.757 -16.982  -5.250  1.00  1.42           C  
ATOM   1107  H   ALA A  72      -0.368 -18.296  -3.805  1.00  1.42           H  
ATOM   1108  HA  ALA A  72      -2.127 -16.025  -3.466  1.00  1.42           H  
ATOM   1109 1HB  ALA A  72      -3.794 -16.688  -5.114  1.00  1.42           H  
ATOM   1110 2HB  ALA A  72      -2.263 -16.273  -5.898  1.00  1.42           H  
ATOM   1111 3HB  ALA A  72      -2.709 -17.933  -5.680  1.00  1.42           H  
ATOM   1112  N   SER A  73      -3.902 -17.477  -2.442  1.00  1.37           N  
ATOM   1113  CA  SER A  73      -4.803 -18.270  -1.636  1.00  1.37           C  
ATOM   1114  C   SER A  73      -6.264 -17.843  -1.730  1.00  1.37           C  
ATOM   1115  O   SER A  73      -6.652 -16.761  -1.279  1.00  1.37           O  
ATOM   1116  CB  SER A  73      -4.393 -18.216  -0.193  1.00  1.37           C  
ATOM   1117  OG  SER A  73      -5.347 -18.892   0.597  1.00  1.37           O  
ATOM   1118  H   SER A  73      -4.138 -16.512  -2.629  1.00  1.37           H  
ATOM   1119  HA  SER A  73      -4.726 -19.296  -1.980  1.00  1.37           H  
ATOM   1120 1HB  SER A  73      -3.418 -18.691  -0.079  1.00  1.37           H  
ATOM   1121 2HB  SER A  73      -4.298 -17.181   0.133  1.00  1.37           H  
ATOM   1122  HG  SER A  73      -5.653 -19.661   0.037  1.00  1.37           H  
ATOM   1123  N   VAL A  74      -7.100 -18.721  -2.261  1.00  1.29           N  
ATOM   1124  CA  VAL A  74      -8.521 -18.455  -2.424  1.00  1.29           C  
ATOM   1125  C   VAL A  74      -9.158 -18.436  -1.049  1.00  1.29           C  
ATOM   1126  O   VAL A  74     -10.040 -17.629  -0.767  1.00  1.29           O  
ATOM   1127  CB  VAL A  74      -9.205 -19.491  -3.314  1.00  1.29           C  
ATOM   1128  CG1 VAL A  74     -10.698 -19.230  -3.355  1.00  1.29           C  
ATOM   1129  CG2 VAL A  74      -8.631 -19.421  -4.657  1.00  1.29           C  
ATOM   1130  H   VAL A  74      -6.721 -19.620  -2.547  1.00  1.29           H  
ATOM   1131  HA  VAL A  74      -8.644 -17.472  -2.887  1.00  1.29           H  
ATOM   1132  HB  VAL A  74      -9.057 -20.482  -2.897  1.00  1.29           H  
ATOM   1133 1HG1 VAL A  74     -11.176 -19.977  -3.987  1.00  1.29           H  
ATOM   1134 2HG1 VAL A  74     -11.107 -19.290  -2.346  1.00  1.29           H  
ATOM   1135 3HG1 VAL A  74     -10.882 -18.235  -3.766  1.00  1.29           H  
ATOM   1136 1HG2 VAL A  74      -9.120 -20.146  -5.288  1.00  1.29           H  
ATOM   1137 2HG2 VAL A  74      -8.788 -18.441  -5.050  1.00  1.29           H  
ATOM   1138 3HG2 VAL A  74      -7.563 -19.626  -4.606  1.00  1.29           H  
ATOM   1139  N   LYS A  75      -8.707 -19.359  -0.197  1.00  1.20           N  
ATOM   1140  CA  LYS A  75      -9.196 -19.504   1.165  1.00  1.20           C  
ATOM   1141  C   LYS A  75      -9.002 -18.209   1.966  1.00  1.20           C  
ATOM   1142  O   LYS A  75      -9.906 -17.803   2.697  1.00  1.20           O  
ATOM   1143  CB  LYS A  75      -8.453 -20.669   1.839  1.00  1.20           C  
ATOM   1144  CG  LYS A  75      -8.836 -22.076   1.313  1.00  1.20           C  
ATOM   1145  CD  LYS A  75      -7.965 -23.193   1.950  1.00  1.20           C  
ATOM   1146  CE  LYS A  75      -8.392 -24.598   1.473  1.00  1.20           C  
ATOM   1147  NZ  LYS A  75      -7.487 -25.696   1.994  1.00  1.20           N1+
ATOM   1148  H   LYS A  75      -7.971 -19.988  -0.517  1.00  1.20           H  
ATOM   1149  HA  LYS A  75     -10.263 -19.727   1.132  1.00  1.20           H  
ATOM   1150 1HB  LYS A  75      -7.379 -20.542   1.678  1.00  1.20           H  
ATOM   1151 2HB  LYS A  75      -8.627 -20.642   2.913  1.00  1.20           H  
ATOM   1152 1HG  LYS A  75      -9.885 -22.272   1.529  1.00  1.20           H  
ATOM   1153 2HG  LYS A  75      -8.694 -22.093   0.231  1.00  1.20           H  
ATOM   1154 1HD  LYS A  75      -6.921 -23.034   1.664  1.00  1.20           H  
ATOM   1155 2HD  LYS A  75      -8.038 -23.146   3.035  1.00  1.20           H  
ATOM   1156 1HE  LYS A  75      -9.402 -24.783   1.830  1.00  1.20           H  
ATOM   1157 2HE  LYS A  75      -8.389 -24.631   0.382  1.00  1.20           H  
ATOM   1158 1HZ  LYS A  75      -7.819 -26.592   1.666  1.00  1.20           H  
ATOM   1159 2HZ  LYS A  75      -6.518 -25.576   1.643  1.00  1.20           H  
ATOM   1160 3HZ  LYS A  75      -7.478 -25.696   2.999  1.00  1.20           H  
ATOM   1161  N   GLU A  76      -7.858 -17.522   1.782  1.00  1.11           N  
ATOM   1162  CA  GLU A  76      -7.654 -16.238   2.464  1.00  1.11           C  
ATOM   1163  C   GLU A  76      -8.060 -15.055   1.570  1.00  1.11           C  
ATOM   1164  O   GLU A  76      -8.103 -13.907   2.030  1.00  1.11           O  
ATOM   1165  CB  GLU A  76      -6.195 -16.064   2.897  1.00  1.11           C  
ATOM   1166  CG  GLU A  76      -5.677 -17.127   3.870  1.00  1.11           C  
ATOM   1167  CD  GLU A  76      -6.376 -17.139   5.212  1.00  1.11           C  
ATOM   1168  OE1 GLU A  76      -6.795 -16.098   5.657  1.00  1.11           O  
ATOM   1169  OE2 GLU A  76      -6.480 -18.196   5.794  1.00  1.11           O1-
ATOM   1170  H   GLU A  76      -7.111 -17.911   1.202  1.00  1.11           H  
ATOM   1171  HA  GLU A  76      -8.281 -16.217   3.355  1.00  1.11           H  
ATOM   1172 1HB  GLU A  76      -5.554 -16.077   2.012  1.00  1.11           H  
ATOM   1173 2HB  GLU A  76      -6.071 -15.089   3.369  1.00  1.11           H  
ATOM   1174 1HG  GLU A  76      -5.803 -18.106   3.402  1.00  1.11           H  
ATOM   1175 2HG  GLU A  76      -4.611 -16.967   4.023  1.00  1.11           H  
ATOM   1176  N   ASP A  77      -8.412 -15.356   0.312  1.00  1.04           N  
ATOM   1177  CA  ASP A  77      -8.764 -14.396  -0.731  1.00  1.04           C  
ATOM   1178  C   ASP A  77      -7.640 -13.430  -1.054  1.00  1.04           C  
ATOM   1179  O   ASP A  77      -7.890 -12.263  -1.315  1.00  1.04           O  
ATOM   1180  CB  ASP A  77     -10.007 -13.583  -0.318  1.00  1.04           C  
ATOM   1181  CG  ASP A  77     -10.660 -12.801  -1.484  1.00  1.04           C  
ATOM   1182  OD1 ASP A  77     -10.534 -13.193  -2.604  1.00  1.04           O  
ATOM   1183  OD2 ASP A  77     -11.262 -11.801  -1.238  1.00  1.04           O1-
ATOM   1184  H   ASP A  77      -8.350 -16.324   0.018  1.00  1.04           H  
ATOM   1185  HA  ASP A  77      -9.000 -14.965  -1.627  1.00  1.04           H  
ATOM   1186 1HB  ASP A  77     -10.749 -14.255   0.119  1.00  1.04           H  
ATOM   1187 2HB  ASP A  77      -9.728 -12.865   0.453  1.00  1.04           H  
ATOM   1188  N   LEU A  78      -6.414 -13.937  -1.138  1.00  1.00           N  
ATOM   1189  CA  LEU A  78      -5.242 -13.107  -1.421  1.00  1.00           C  
ATOM   1190  C   LEU A  78      -4.384 -13.537  -2.607  1.00  1.00           C  
ATOM   1191  O   LEU A  78      -4.164 -14.730  -2.825  1.00  1.00           O  
ATOM   1192  CB  LEU A  78      -4.364 -13.115  -0.195  1.00  1.00           C  
ATOM   1193  CG  LEU A  78      -4.961 -12.564   1.015  1.00  1.00           C  
ATOM   1194  CD1 LEU A  78      -4.015 -12.844   2.179  1.00  1.00           C  
ATOM   1195  CD2 LEU A  78      -5.248 -11.087   0.740  1.00  1.00           C  
ATOM   1196  H   LEU A  78      -6.311 -14.935  -0.977  1.00  1.00           H  
ATOM   1197  HA  LEU A  78      -5.584 -12.092  -1.608  1.00  1.00           H  
ATOM   1198 1HB  LEU A  78      -4.105 -14.139   0.018  1.00  1.00           H  
ATOM   1199 2HB  LEU A  78      -3.479 -12.566  -0.412  1.00  1.00           H  
ATOM   1200  HG  LEU A  78      -5.885 -13.059   1.249  1.00  1.00           H  
ATOM   1201 1HD1 LEU A  78      -4.425 -12.456   3.081  1.00  1.00           H  
ATOM   1202 2HD1 LEU A  78      -3.885 -13.920   2.284  1.00  1.00           H  
ATOM   1203 3HD1 LEU A  78      -3.071 -12.409   2.006  1.00  1.00           H  
ATOM   1204 1HD2 LEU A  78      -5.665 -10.608   1.589  1.00  1.00           H  
ATOM   1205 2HD2 LEU A  78      -4.374 -10.589   0.477  1.00  1.00           H  
ATOM   1206 3HD2 LEU A  78      -5.941 -11.015  -0.094  1.00  1.00           H  
ATOM   1207  N   VAL A  79      -3.855 -12.557  -3.349  1.00  0.99           N  
ATOM   1208  CA  VAL A  79      -2.932 -12.862  -4.451  1.00  0.99           C  
ATOM   1209  C   VAL A  79      -1.684 -11.972  -4.436  1.00  0.99           C  
ATOM   1210  O   VAL A  79      -1.788 -10.753  -4.293  1.00  0.99           O  
ATOM   1211  CB  VAL A  79      -3.618 -12.681  -5.819  1.00  0.99           C  
ATOM   1212  CG1 VAL A  79      -2.642 -13.071  -6.932  1.00  0.99           C  
ATOM   1213  CG2 VAL A  79      -4.872 -13.489  -5.875  1.00  0.99           C  
ATOM   1214  H   VAL A  79      -4.110 -11.593  -3.136  1.00  0.99           H  
ATOM   1215  HA  VAL A  79      -2.608 -13.897  -4.359  1.00  0.99           H  
ATOM   1216  HB  VAL A  79      -3.868 -11.633  -5.959  1.00  0.99           H  
ATOM   1217 1HG1 VAL A  79      -3.119 -12.938  -7.901  1.00  0.99           H  
ATOM   1218 2HG1 VAL A  79      -1.753 -12.465  -6.886  1.00  0.99           H  
ATOM   1219 3HG1 VAL A  79      -2.366 -14.110  -6.810  1.00  0.99           H  
ATOM   1220 1HG2 VAL A  79      -5.356 -13.348  -6.842  1.00  0.99           H  
ATOM   1221 2HG2 VAL A  79      -4.638 -14.537  -5.735  1.00  0.99           H  
ATOM   1222 3HG2 VAL A  79      -5.525 -13.161  -5.090  1.00  0.99           H  
ATOM   1223  N   ALA A  80      -0.499 -12.566  -4.590  1.00  1.03           N  
ATOM   1224  CA  ALA A  80       0.729 -11.779  -4.695  1.00  1.03           C  
ATOM   1225  C   ALA A  80       1.346 -11.982  -6.081  1.00  1.03           C  
ATOM   1226  O   ALA A  80       1.420 -13.115  -6.573  1.00  1.03           O  
ATOM   1227  CB  ALA A  80       1.717 -12.152  -3.615  1.00  1.03           C  
ATOM   1228  H   ALA A  80      -0.448 -13.574  -4.679  1.00  1.03           H  
ATOM   1229  HA  ALA A  80       0.475 -10.738  -4.581  1.00  1.03           H  
ATOM   1230 1HB  ALA A  80       2.606 -11.541  -3.713  1.00  1.03           H  
ATOM   1231 2HB  ALA A  80       1.275 -11.987  -2.643  1.00  1.03           H  
ATOM   1232 3HB  ALA A  80       1.988 -13.187  -3.719  1.00  1.03           H  
ATOM   1233  N   TYR A  81       1.834 -10.887  -6.674  1.00  1.09           N  
ATOM   1234  CA  TYR A  81       2.440 -10.870  -8.005  1.00  1.09           C  
ATOM   1235  C   TYR A  81       3.888 -10.413  -7.989  1.00  1.09           C  
ATOM   1236  O   TYR A  81       4.248  -9.411  -7.359  1.00  1.09           O  
ATOM   1237  CB  TYR A  81       1.671  -9.897  -8.895  1.00  1.09           C  
ATOM   1238  CG  TYR A  81       0.270 -10.230  -9.209  1.00  1.09           C  
ATOM   1239  CD1 TYR A  81      -0.732 -10.017  -8.276  1.00  1.09           C  
ATOM   1240  CD2 TYR A  81      -0.039 -10.678 -10.458  1.00  1.09           C  
ATOM   1241  CE1 TYR A  81      -2.031 -10.305  -8.611  1.00  1.09           C  
ATOM   1242  CE2 TYR A  81      -1.326 -10.949 -10.780  1.00  1.09           C  
ATOM   1243  CZ  TYR A  81      -2.323 -10.779  -9.858  1.00  1.09           C  
ATOM   1244  OH  TYR A  81      -3.616 -11.082 -10.202  1.00  1.09           O  
ATOM   1245  H   TYR A  81       1.737 -10.006  -6.182  1.00  1.09           H  
ATOM   1246  HA  TYR A  81       2.419 -11.872  -8.424  1.00  1.09           H  
ATOM   1247 1HB  TYR A  81       1.678  -8.944  -8.439  1.00  1.09           H  
ATOM   1248 2HB  TYR A  81       2.199  -9.801  -9.828  1.00  1.09           H  
ATOM   1249  HD1 TYR A  81      -0.491  -9.637  -7.278  1.00  1.09           H  
ATOM   1250  HD2 TYR A  81       0.745 -10.818 -11.195  1.00  1.09           H  
ATOM   1251  HE1 TYR A  81      -2.819 -10.166  -7.900  1.00  1.09           H  
ATOM   1252  HE2 TYR A  81      -1.570 -11.309 -11.773  1.00  1.09           H  
ATOM   1253  HH  TYR A  81      -3.667 -11.210 -11.175  1.00  1.09           H  
ATOM   1254  N   GLY A  82       4.727 -11.127  -8.730  1.00  1.15           N  
ATOM   1255  CA  GLY A  82       6.147 -10.771  -8.828  1.00  1.15           C  
ATOM   1256  C   GLY A  82       6.997 -11.279  -7.650  1.00  1.15           C  
ATOM   1257  O   GLY A  82       8.202 -11.025  -7.589  1.00  1.15           O  
ATOM   1258  H   GLY A  82       4.360 -11.928  -9.257  1.00  1.15           H  
ATOM   1259 1HA  GLY A  82       6.546 -11.176  -9.758  1.00  1.15           H  
ATOM   1260 2HA  GLY A  82       6.238  -9.687  -8.897  1.00  1.15           H  
ATOM   1261  N   GLY A  83       6.371 -11.989  -6.721  1.00  1.19           N  
ATOM   1262  CA  GLY A  83       7.047 -12.511  -5.540  1.00  1.19           C  
ATOM   1263  C   GLY A  83       6.066 -13.053  -4.504  1.00  1.19           C  
ATOM   1264  O   GLY A  83       4.849 -12.995  -4.681  1.00  1.19           O  
ATOM   1265  H   GLY A  83       5.388 -12.167  -6.845  1.00  1.19           H  
ATOM   1266 1HA  GLY A  83       7.724 -13.311  -5.842  1.00  1.19           H  
ATOM   1267 2HA  GLY A  83       7.664 -11.738  -5.094  1.00  1.19           H  
ATOM   1268  N   SER A  84       6.613 -13.592  -3.422  1.00  1.19           N  
ATOM   1269  CA  SER A  84       5.821 -14.189  -2.351  1.00  1.19           C  
ATOM   1270  C   SER A  84       5.078 -13.128  -1.573  1.00  1.19           C  
ATOM   1271  O   SER A  84       5.445 -11.961  -1.621  1.00  1.19           O  
ATOM   1272  CB  SER A  84       6.735 -14.907  -1.387  1.00  1.19           C  
ATOM   1273  OG  SER A  84       7.507 -13.980  -0.673  1.00  1.19           O  
ATOM   1274  H   SER A  84       7.619 -13.605  -3.345  1.00  1.19           H  
ATOM   1275  HA  SER A  84       5.102 -14.888  -2.782  1.00  1.19           H  
ATOM   1276 1HB  SER A  84       6.151 -15.519  -0.697  1.00  1.19           H  
ATOM   1277 2HB  SER A  84       7.387 -15.576  -1.945  1.00  1.19           H  
ATOM   1278  HG  SER A  84       6.896 -13.603  -0.016  1.00  1.19           H  
ATOM   1279  N   TRP A  85       4.076 -13.541  -0.810  1.00  1.15           N  
ATOM   1280  CA  TRP A  85       3.351 -12.617   0.052  1.00  1.15           C  
ATOM   1281  C   TRP A  85       4.317 -11.943   1.033  1.00  1.15           C  
ATOM   1282  O   TRP A  85       5.082 -12.651   1.681  1.00  1.15           O  
ATOM   1283  CB  TRP A  85       2.279 -13.395   0.836  1.00  1.15           C  
ATOM   1284  CG  TRP A  85       1.427 -12.548   1.683  1.00  1.15           C  
ATOM   1285  CD1 TRP A  85       1.620 -12.307   2.983  1.00  1.15           C  
ATOM   1286  CD2 TRP A  85       0.253 -11.796   1.309  1.00  1.15           C  
ATOM   1287  CE2 TRP A  85      -0.171 -11.132   2.443  1.00  1.15           C  
ATOM   1288  CE3 TRP A  85      -0.448 -11.624   0.120  1.00  1.15           C  
ATOM   1289  NE1 TRP A  85       0.671 -11.455   3.453  1.00  1.15           N  
ATOM   1290  CZ2 TRP A  85      -1.253 -10.302   2.433  1.00  1.15           C  
ATOM   1291  CZ3 TRP A  85      -1.513 -10.769   0.103  1.00  1.15           C  
ATOM   1292  CH2 TRP A  85      -1.897 -10.120   1.239  1.00  1.15           C  
ATOM   1293  H   TRP A  85       3.813 -14.518  -0.824  1.00  1.15           H  
ATOM   1294  HA  TRP A  85       2.886 -11.856  -0.567  1.00  1.15           H  
ATOM   1295 1HB  TRP A  85       1.648 -13.929   0.147  1.00  1.15           H  
ATOM   1296 2HB  TRP A  85       2.762 -14.134   1.476  1.00  1.15           H  
ATOM   1297  HD1 TRP A  85       2.430 -12.716   3.582  1.00  1.15           H  
ATOM   1298  HE1 TRP A  85       0.642 -11.101   4.426  1.00  1.15           H  
ATOM   1299  HE3 TRP A  85      -0.133 -12.133  -0.786  1.00  1.15           H  
ATOM   1300  HZ2 TRP A  85      -1.591  -9.771   3.325  1.00  1.15           H  
ATOM   1301  HZ3 TRP A  85      -2.045 -10.617  -0.841  1.00  1.15           H  
ATOM   1302  HH2 TRP A  85      -2.737  -9.440   1.209  1.00  1.15           H  
ATOM   1303  N   LYS A  86       4.291 -10.597   1.138  1.00  1.09           N  
ATOM   1304  CA  LYS A  86       5.165  -9.851   2.067  1.00  1.09           C  
ATOM   1305  C   LYS A  86       4.449  -9.115   3.227  1.00  1.09           C  
ATOM   1306  O   LYS A  86       5.085  -8.416   4.024  1.00  1.09           O  
ATOM   1307  CB  LYS A  86       5.998  -8.817   1.308  1.00  1.09           C  
ATOM   1308  CG  LYS A  86       6.931  -9.369   0.234  1.00  1.09           C  
ATOM   1309  CD  LYS A  86       8.034 -10.240   0.836  1.00  1.09           C  
ATOM   1310  CE  LYS A  86       9.031 -10.690  -0.226  1.00  1.09           C  
ATOM   1311  NZ  LYS A  86      10.156 -11.499   0.364  1.00  1.09           N1+
ATOM   1312  H   LYS A  86       3.679 -10.062   0.525  1.00  1.09           H  
ATOM   1313  HA  LYS A  86       5.857 -10.565   2.509  1.00  1.09           H  
ATOM   1314 1HB  LYS A  86       5.335  -8.101   0.826  1.00  1.09           H  
ATOM   1315 2HB  LYS A  86       6.606  -8.256   2.014  1.00  1.09           H  
ATOM   1316 1HG  LYS A  86       6.352  -9.955  -0.473  1.00  1.09           H  
ATOM   1317 2HG  LYS A  86       7.384  -8.535  -0.311  1.00  1.09           H  
ATOM   1318 1HD  LYS A  86       8.560  -9.685   1.610  1.00  1.09           H  
ATOM   1319 2HD  LYS A  86       7.581 -11.127   1.287  1.00  1.09           H  
ATOM   1320 1HE  LYS A  86       8.505 -11.299  -0.967  1.00  1.09           H  
ATOM   1321 2HE  LYS A  86       9.445  -9.811  -0.723  1.00  1.09           H  
ATOM   1322 1HZ  LYS A  86      10.792 -11.778  -0.368  1.00  1.09           H  
ATOM   1323 2HZ  LYS A  86      10.652 -10.939   1.041  1.00  1.09           H  
ATOM   1324 3HZ  LYS A  86       9.790 -12.327   0.820  1.00  1.09           H  
ATOM   1325  N   LEU A  87       3.141  -9.243   3.355  1.00  1.02           N  
ATOM   1326  CA  LEU A  87       2.482  -8.435   4.380  1.00  1.02           C  
ATOM   1327  C   LEU A  87       2.324  -9.180   5.727  1.00  1.02           C  
ATOM   1328  O   LEU A  87       1.367  -9.936   5.931  1.00  1.02           O  
ATOM   1329  CB  LEU A  87       1.118  -7.965   3.851  1.00  1.02           C  
ATOM   1330  CG  LEU A  87       1.164  -7.247   2.456  1.00  1.02           C  
ATOM   1331  CD1 LEU A  87      -0.228  -6.871   2.001  1.00  1.02           C  
ATOM   1332  CD2 LEU A  87       2.025  -6.041   2.539  1.00  1.02           C  
ATOM   1333  H   LEU A  87       2.612  -9.851   2.744  1.00  1.02           H  
ATOM   1334  HA  LEU A  87       3.087  -7.548   4.558  1.00  1.02           H  
ATOM   1335 1HB  LEU A  87       0.463  -8.780   3.812  1.00  1.02           H  
ATOM   1336 2HB  LEU A  87       0.712  -7.245   4.570  1.00  1.02           H  
ATOM   1337  HG  LEU A  87       1.579  -7.929   1.717  1.00  1.02           H  
ATOM   1338 1HD1 LEU A  87      -0.168  -6.388   1.032  1.00  1.02           H  
ATOM   1339 2HD1 LEU A  87      -0.835  -7.720   1.919  1.00  1.02           H  
ATOM   1340 3HD1 LEU A  87      -0.665  -6.214   2.704  1.00  1.02           H  
ATOM   1341 1HD2 LEU A  87       2.054  -5.562   1.563  1.00  1.02           H  
ATOM   1342 2HD2 LEU A  87       1.623  -5.361   3.257  1.00  1.02           H  
ATOM   1343 3HD2 LEU A  87       3.030  -6.334   2.839  1.00  1.02           H  
ATOM   1344  N   ASP A  88       3.283  -8.945   6.638  1.00  0.96           N  
ATOM   1345  CA  ASP A  88       3.325  -9.591   7.980  1.00  0.96           C  
ATOM   1346  C   ASP A  88       2.489  -9.000   9.123  1.00  0.96           C  
ATOM   1347  O   ASP A  88       2.240  -9.698  10.107  1.00  0.96           O  
ATOM   1348  CB  ASP A  88       4.736  -9.725   8.556  1.00  0.96           C  
ATOM   1349  CG  ASP A  88       5.586 -10.797   7.944  1.00  0.96           C  
ATOM   1350  OD1 ASP A  88       5.197 -11.970   8.093  1.00  0.96           O  
ATOM   1351  OD2 ASP A  88       6.598 -10.489   7.364  1.00  0.96           O1-
ATOM   1352  H   ASP A  88       4.036  -8.332   6.328  1.00  0.96           H  
ATOM   1353  HA  ASP A  88       2.968 -10.609   7.832  1.00  0.96           H  
ATOM   1354 1HB  ASP A  88       5.255  -8.774   8.439  1.00  0.96           H  
ATOM   1355 2HB  ASP A  88       4.664  -9.917   9.627  1.00  0.96           H  
ATOM   1356  N   GLY A  89       2.131  -7.727   9.070  1.00  0.91           N  
ATOM   1357  CA  GLY A  89       1.433  -7.146  10.216  1.00  0.91           C  
ATOM   1358  C   GLY A  89       0.109  -7.870  10.432  1.00  0.91           C  
ATOM   1359  O   GLY A  89      -0.450  -8.418   9.493  1.00  0.91           O  
ATOM   1360  H   GLY A  89       2.320  -7.163   8.251  1.00  0.91           H  
ATOM   1361 1HA  GLY A  89       2.054  -7.223  11.108  1.00  0.91           H  
ATOM   1362 2HA  GLY A  89       1.255  -6.086  10.029  1.00  0.91           H  
ATOM   1363  N   ARG A  90      -0.419  -7.873  11.655  1.00  0.89           N  
ATOM   1364  CA  ARG A  90      -1.698  -8.554  11.872  1.00  0.89           C  
ATOM   1365  C   ARG A  90      -2.582  -7.835  12.896  1.00  0.89           C  
ATOM   1366  O   ARG A  90      -2.094  -7.307  13.894  1.00  0.89           O  
ATOM   1367  CB  ARG A  90      -1.472  -9.996  12.334  1.00  0.89           C  
ATOM   1368  CG  ARG A  90      -2.752 -10.847  12.461  1.00  0.89           C  
ATOM   1369  CD  ARG A  90      -2.496 -12.201  12.996  1.00  0.89           C  
ATOM   1370  NE  ARG A  90      -1.727 -13.043  12.095  1.00  0.89           N  
ATOM   1371  CZ  ARG A  90      -1.122 -14.194  12.473  1.00  0.89           C  
ATOM   1372  NH1 ARG A  90      -1.195 -14.609  13.722  1.00  0.89           N1+
ATOM   1373  NH2 ARG A  90      -0.456 -14.898  11.593  1.00  0.89           N  
ATOM   1374  H   ARG A  90       0.056  -7.421  12.421  1.00  0.89           H  
ATOM   1375  HA  ARG A  90      -2.238  -8.586  10.923  1.00  0.89           H  
ATOM   1376 1HB  ARG A  90      -0.813 -10.500  11.623  1.00  0.89           H  
ATOM   1377 2HB  ARG A  90      -0.977  -9.997  13.302  1.00  0.89           H  
ATOM   1378 1HG  ARG A  90      -3.446 -10.386  13.129  1.00  0.89           H  
ATOM   1379 2HG  ARG A  90      -3.213 -10.946  11.477  1.00  0.89           H  
ATOM   1380 1HD  ARG A  90      -1.950 -12.116  13.932  1.00  0.89           H  
ATOM   1381 2HD  ARG A  90      -3.454 -12.687  13.181  1.00  0.89           H  
ATOM   1382  HE  ARG A  90      -1.637 -12.744  11.106  1.00  0.89           H  
ATOM   1383 1HH1 ARG A  90      -1.705 -14.070  14.406  1.00  0.89           H  
ATOM   1384 2HH1 ARG A  90      -0.737 -15.470  13.992  1.00  0.89           H  
ATOM   1385 1HH2 ARG A  90      -0.410 -14.586  10.638  1.00  0.89           H  
ATOM   1386 2HH2 ARG A  90       0.033 -15.769  11.857  1.00  0.89           H  
ATOM   1387  N   TRP A  91      -3.881  -7.827  12.628  1.00  0.87           N  
ATOM   1388  CA  TRP A  91      -4.917  -7.316  13.528  1.00  0.87           C  
ATOM   1389  C   TRP A  91      -4.948  -8.079  14.853  1.00  0.87           C  
ATOM   1390  O   TRP A  91      -4.652  -9.272  14.882  1.00  0.87           O  
ATOM   1391  CB  TRP A  91      -6.266  -7.513  12.864  1.00  0.87           C  
ATOM   1392  CG  TRP A  91      -6.409  -8.917  12.376  1.00  0.87           C  
ATOM   1393  CD1 TRP A  91      -6.076  -9.381  11.138  1.00  0.87           C  
ATOM   1394  CD2 TRP A  91      -6.881 -10.066  13.120  1.00  0.87           C  
ATOM   1395  CE2 TRP A  91      -6.801 -11.168  12.263  1.00  0.87           C  
ATOM   1396  CE3 TRP A  91      -7.355 -10.247  14.428  1.00  0.87           C  
ATOM   1397  NE1 TRP A  91      -6.315 -10.731  11.058  1.00  0.87           N  
ATOM   1398  CZ2 TRP A  91      -7.174 -12.438  12.671  1.00  0.87           C  
ATOM   1399  CZ3 TRP A  91      -7.732 -11.521  14.834  1.00  0.87           C  
ATOM   1400  CH2 TRP A  91      -7.644 -12.585  13.980  1.00  0.87           C  
ATOM   1401  H   TRP A  91      -4.179  -8.239  11.754  1.00  0.87           H  
ATOM   1402  HA  TRP A  91      -4.729  -6.259  13.723  1.00  0.87           H  
ATOM   1403 1HB  TRP A  91      -7.065  -7.300  13.574  1.00  0.87           H  
ATOM   1404 2HB  TRP A  91      -6.377  -6.844  12.031  1.00  0.87           H  
ATOM   1405  HD1 TRP A  91      -5.672  -8.771  10.328  1.00  0.87           H  
ATOM   1406  HE1 TRP A  91      -6.145 -11.305  10.235  1.00  0.87           H  
ATOM   1407  HE3 TRP A  91      -7.425  -9.407  15.109  1.00  0.87           H  
ATOM   1408  HZ2 TRP A  91      -7.114 -13.306  12.008  1.00  0.87           H  
ATOM   1409  HZ3 TRP A  91      -8.099 -11.656  15.854  1.00  0.87           H  
ATOM   1410  HH2 TRP A  91      -7.950 -13.574  14.332  1.00  0.87           H  
ATOM   1411  N   ASP A  92      -5.367  -7.426  15.941  1.00  0.86           N  
ATOM   1412  CA  ASP A  92      -5.495  -8.162  17.205  1.00  0.86           C  
ATOM   1413  C   ASP A  92      -6.887  -8.055  17.837  1.00  0.86           C  
ATOM   1414  O   ASP A  92      -7.113  -8.537  18.944  1.00  0.86           O  
ATOM   1415  CB  ASP A  92      -4.471  -7.650  18.216  1.00  0.86           C  
ATOM   1416  CG  ASP A  92      -4.697  -6.209  18.616  1.00  0.86           C  
ATOM   1417  OD1 ASP A  92      -5.635  -5.598  18.108  1.00  0.86           O  
ATOM   1418  OD2 ASP A  92      -3.952  -5.727  19.430  1.00  0.86           O1-
ATOM   1419  H   ASP A  92      -5.569  -6.439  15.893  1.00  0.86           H  
ATOM   1420  HA  ASP A  92      -5.297  -9.216  17.012  1.00  0.86           H  
ATOM   1421 1HB  ASP A  92      -4.510  -8.271  19.112  1.00  0.86           H  
ATOM   1422 2HB  ASP A  92      -3.467  -7.747  17.795  1.00  0.86           H  
ATOM   1423  N   GLY A  93      -7.814  -7.413  17.135  1.00  0.84           N  
ATOM   1424  CA  GLY A  93      -9.186  -7.250  17.617  1.00  0.84           C  
ATOM   1425  C   GLY A  93      -9.410  -6.027  18.518  1.00  0.84           C  
ATOM   1426  O   GLY A  93     -10.550  -5.735  18.878  1.00  0.84           O  
ATOM   1427  H   GLY A  93      -7.555  -7.033  16.241  1.00  0.84           H  
ATOM   1428 1HA  GLY A  93      -9.864  -7.199  16.764  1.00  0.84           H  
ATOM   1429 2HA  GLY A  93      -9.465  -8.139  18.175  1.00  0.84           H  
ATOM   1430  N   GLU A  94      -8.336  -5.332  18.916  1.00  0.81           N  
ATOM   1431  CA  GLU A  94      -8.483  -4.170  19.789  1.00  0.81           C  
ATOM   1432  C   GLU A  94      -7.839  -2.899  19.225  1.00  0.81           C  
ATOM   1433  O   GLU A  94      -8.363  -1.800  19.426  1.00  0.81           O  
ATOM   1434  CB  GLU A  94      -7.914  -4.470  21.184  1.00  0.81           C  
ATOM   1435  CG  GLU A  94      -8.643  -5.597  21.940  1.00  0.81           C  
ATOM   1436  CD  GLU A  94      -8.086  -5.871  23.327  1.00  0.81           C  
ATOM   1437  OE1 GLU A  94      -7.123  -5.245  23.703  1.00  0.81           O  
ATOM   1438  OE2 GLU A  94      -8.634  -6.708  24.008  1.00  0.81           O1-
ATOM   1439  H   GLU A  94      -7.399  -5.602  18.604  1.00  0.81           H  
ATOM   1440  HA  GLU A  94      -9.547  -3.966  19.902  1.00  0.81           H  
ATOM   1441 1HB  GLU A  94      -6.864  -4.760  21.086  1.00  0.81           H  
ATOM   1442 2HB  GLU A  94      -7.951  -3.570  21.794  1.00  0.81           H  
ATOM   1443 1HG  GLU A  94      -9.699  -5.340  22.024  1.00  0.81           H  
ATOM   1444 2HG  GLU A  94      -8.569  -6.511  21.349  1.00  0.81           H  
ATOM   1445  N   GLU A  95      -6.694  -3.035  18.554  1.00  0.79           N  
ATOM   1446  CA  GLU A  95      -5.980  -1.872  18.033  1.00  0.79           C  
ATOM   1447  C   GLU A  95      -6.816  -1.162  16.981  1.00  0.79           C  
ATOM   1448  O   GLU A  95      -7.437  -1.806  16.141  1.00  0.79           O  
ATOM   1449  CB  GLU A  95      -4.611  -2.253  17.433  1.00  0.79           C  
ATOM   1450  CG  GLU A  95      -3.773  -1.014  17.010  1.00  0.79           C  
ATOM   1451  CD  GLU A  95      -2.370  -1.255  16.466  1.00  0.79           C  
ATOM   1452  OE1 GLU A  95      -1.964  -2.376  16.280  1.00  0.79           O  
ATOM   1453  OE2 GLU A  95      -1.699  -0.251  16.245  1.00  0.79           O1-
ATOM   1454  H   GLU A  95      -6.289  -3.965  18.420  1.00  0.79           H  
ATOM   1455  HA  GLU A  95      -5.810  -1.176  18.854  1.00  0.79           H  
ATOM   1456 1HB  GLU A  95      -4.039  -2.831  18.162  1.00  0.79           H  
ATOM   1457 2HB  GLU A  95      -4.762  -2.884  16.557  1.00  0.79           H  
ATOM   1458 1HG  GLU A  95      -4.312  -0.496  16.246  1.00  0.79           H  
ATOM   1459 2HG  GLU A  95      -3.713  -0.357  17.865  1.00  0.79           H  
ATOM   1460  N   GLU A  96      -6.840   0.164  17.018  1.00  0.77           N  
ATOM   1461  CA  GLU A  96      -7.535   0.903  15.969  1.00  0.77           C  
ATOM   1462  C   GLU A  96      -6.796   0.682  14.658  1.00  0.77           C  
ATOM   1463  O   GLU A  96      -5.570   0.777  14.631  1.00  0.77           O  
ATOM   1464  CB  GLU A  96      -7.558   2.397  16.294  1.00  0.77           C  
ATOM   1465  CG  GLU A  96      -8.402   2.780  17.502  1.00  0.77           C  
ATOM   1466  CD  GLU A  96      -8.343   4.254  17.828  1.00  0.77           C  
ATOM   1467  OE1 GLU A  96      -7.294   4.836  17.655  1.00  0.77           O  
ATOM   1468  OE2 GLU A  96      -9.341   4.798  18.237  1.00  0.77           O1-
ATOM   1469  H   GLU A  96      -6.345   0.652  17.750  1.00  0.77           H  
ATOM   1470  HA  GLU A  96      -8.546   0.531  15.865  1.00  0.77           H  
ATOM   1471 1HB  GLU A  96      -6.540   2.749  16.463  1.00  0.77           H  
ATOM   1472 2HB  GLU A  96      -7.954   2.936  15.434  1.00  0.77           H  
ATOM   1473 1HG  GLU A  96      -9.432   2.520  17.292  1.00  0.77           H  
ATOM   1474 2HG  GLU A  96      -8.074   2.200  18.363  1.00  0.77           H  
ATOM   1475  N   VAL A  97      -7.511   0.456  13.567  1.00  0.75           N  
ATOM   1476  CA  VAL A  97      -6.836   0.273  12.292  1.00  0.75           C  
ATOM   1477  C   VAL A  97      -7.356   1.289  11.297  1.00  0.75           C  
ATOM   1478  O   VAL A  97      -8.435   1.865  11.470  1.00  0.75           O  
ATOM   1479  CB  VAL A  97      -7.029  -1.160  11.747  1.00  0.75           C  
ATOM   1480  CG1 VAL A  97      -6.462  -2.172  12.745  1.00  0.75           C  
ATOM   1481  CG2 VAL A  97      -8.498  -1.443  11.458  1.00  0.75           C  
ATOM   1482  H   VAL A  97      -8.521   0.382  13.615  1.00  0.75           H  
ATOM   1483  HA  VAL A  97      -5.767   0.441  12.423  1.00  0.75           H  
ATOM   1484  HB  VAL A  97      -6.460  -1.257  10.831  1.00  0.75           H  
ATOM   1485 1HG1 VAL A  97      -6.579  -3.172  12.359  1.00  0.75           H  
ATOM   1486 2HG1 VAL A  97      -5.404  -1.961  12.916  1.00  0.75           H  
ATOM   1487 3HG1 VAL A  97      -6.995  -2.095  13.680  1.00  0.75           H  
ATOM   1488 1HG2 VAL A  97      -8.594  -2.449  11.062  1.00  0.75           H  
ATOM   1489 2HG2 VAL A  97      -9.071  -1.362  12.361  1.00  0.75           H  
ATOM   1490 3HG2 VAL A  97      -8.870  -0.722  10.727  1.00  0.75           H  
ATOM   1491  N   GLN A  98      -6.583   1.531  10.255  1.00  0.75           N  
ATOM   1492  CA  GLN A  98      -7.000   2.509   9.275  1.00  0.75           C  
ATOM   1493  C   GLN A  98      -7.111   1.897   7.891  1.00  0.75           C  
ATOM   1494  O   GLN A  98      -6.212   1.200   7.430  1.00  0.75           O  
ATOM   1495  CB  GLN A  98      -6.017   3.691   9.282  1.00  0.75           C  
ATOM   1496  CG  GLN A  98      -6.399   4.817   8.386  1.00  0.75           C  
ATOM   1497  CD  GLN A  98      -5.380   5.939   8.392  1.00  0.75           C  
ATOM   1498  NE2 GLN A  98      -5.851   7.167   8.592  1.00  0.75           N  
ATOM   1499  OE1 GLN A  98      -4.180   5.696   8.212  1.00  0.75           O  
ATOM   1500  H   GLN A  98      -5.699   1.039  10.160  1.00  0.75           H  
ATOM   1501  HA  GLN A  98      -7.981   2.877   9.546  1.00  0.75           H  
ATOM   1502 1HB  GLN A  98      -5.945   4.088  10.297  1.00  0.75           H  
ATOM   1503 2HB  GLN A  98      -5.043   3.358   9.001  1.00  0.75           H  
ATOM   1504 1HG  GLN A  98      -6.514   4.446   7.376  1.00  0.75           H  
ATOM   1505 2HG  GLN A  98      -7.350   5.224   8.734  1.00  0.75           H  
ATOM   1506 1HE2 GLN A  98      -5.229   7.978   8.538  1.00  0.75           H  
ATOM   1507 2HE2 GLN A  98      -6.825   7.318   8.745  1.00  0.75           H  
ATOM   1508  N   LEU A  99      -8.229   2.141   7.235  1.00  0.77           N  
ATOM   1509  CA  LEU A  99      -8.430   1.652   5.881  1.00  0.77           C  
ATOM   1510  C   LEU A  99      -8.098   2.758   4.919  1.00  0.77           C  
ATOM   1511  O   LEU A  99      -8.603   3.876   5.041  1.00  0.77           O  
ATOM   1512  CB  LEU A  99      -9.861   1.179   5.650  1.00  0.77           C  
ATOM   1513  CG  LEU A  99     -10.206   0.777   4.194  1.00  0.77           C  
ATOM   1514  CD1 LEU A  99      -9.458  -0.412   3.842  1.00  0.77           C  
ATOM   1515  CD2 LEU A  99     -11.706   0.545   4.031  1.00  0.77           C  
ATOM   1516  H   LEU A  99      -8.940   2.721   7.674  1.00  0.77           H  
ATOM   1517  HA  LEU A  99      -7.751   0.822   5.691  1.00  0.77           H  
ATOM   1518 1HB  LEU A  99     -10.038   0.310   6.283  1.00  0.77           H  
ATOM   1519 2HB  LEU A  99     -10.512   1.944   5.933  1.00  0.77           H  
ATOM   1520  HG  LEU A  99      -9.894   1.569   3.527  1.00  0.77           H  
ATOM   1521 1HD1 LEU A  99      -9.681  -0.680   2.829  1.00  0.77           H  
ATOM   1522 2HD1 LEU A  99      -8.396  -0.233   3.944  1.00  0.77           H  
ATOM   1523 3HD1 LEU A  99      -9.764  -1.200   4.503  1.00  0.77           H  
ATOM   1524 1HD2 LEU A  99     -11.926   0.272   2.996  1.00  0.77           H  
ATOM   1525 2HD2 LEU A  99     -12.024  -0.253   4.683  1.00  0.77           H  
ATOM   1526 3HD2 LEU A  99     -12.239   1.455   4.282  1.00  0.77           H  
ATOM   1527  N   ILE A 100      -7.197   2.462   4.002  1.00  0.82           N  
ATOM   1528  CA  ILE A 100      -6.756   3.427   3.013  1.00  0.82           C  
ATOM   1529  C   ILE A 100      -7.541   3.144   1.719  1.00  0.82           C  
ATOM   1530  O   ILE A 100      -7.048   2.442   0.839  1.00  0.82           O  
ATOM   1531  CB  ILE A 100      -5.252   3.170   2.857  1.00  0.82           C  
ATOM   1532  CG1 ILE A 100      -4.590   3.152   4.239  1.00  0.82           C  
ATOM   1533  CG2 ILE A 100      -4.594   4.130   2.029  1.00  0.82           C  
ATOM   1534  CD1 ILE A 100      -4.747   4.418   5.010  1.00  0.82           C  
ATOM   1535  H   ILE A 100      -6.802   1.516   3.981  1.00  0.82           H  
ATOM   1536  HA  ILE A 100      -6.957   4.442   3.358  1.00  0.82           H  
ATOM   1537  HB  ILE A 100      -5.135   2.200   2.439  1.00  0.82           H  
ATOM   1538 1HG1 ILE A 100      -5.033   2.336   4.822  1.00  0.82           H  
ATOM   1539 2HG1 ILE A 100      -3.533   2.942   4.117  1.00  0.82           H  
ATOM   1540 1HG2 ILE A 100      -3.552   3.888   1.975  1.00  0.82           H  
ATOM   1541 2HG2 ILE A 100      -5.038   4.075   1.052  1.00  0.82           H  
ATOM   1542 3HG2 ILE A 100      -4.712   5.121   2.459  1.00  0.82           H  
ATOM   1543 1HD1 ILE A 100      -4.257   4.313   5.976  1.00  0.82           H  
ATOM   1544 2HD1 ILE A 100      -4.286   5.236   4.458  1.00  0.82           H  
ATOM   1545 3HD1 ILE A 100      -5.801   4.630   5.155  1.00  0.82           H  
ATOM   1546  N   ALA A 101      -8.775   3.665   1.621  1.00  0.91           N  
ATOM   1547  CA  ALA A 101      -9.740   3.211   0.607  1.00  0.91           C  
ATOM   1548  C   ALA A 101      -9.695   3.901  -0.749  1.00  0.91           C  
ATOM   1549  O   ALA A 101     -10.059   5.069  -0.904  1.00  0.91           O  
ATOM   1550  CB  ALA A 101     -11.149   3.358   1.154  1.00  0.91           C  
ATOM   1551  H   ALA A 101      -9.089   4.344   2.315  1.00  0.91           H  
ATOM   1552  HA  ALA A 101      -9.552   2.156   0.438  1.00  0.91           H  
ATOM   1553 1HB  ALA A 101     -11.860   2.959   0.431  1.00  0.91           H  
ATOM   1554 2HB  ALA A 101     -11.244   2.820   2.085  1.00  0.91           H  
ATOM   1555 3HB  ALA A 101     -11.355   4.407   1.328  1.00  0.91           H  
ATOM   1556  N   ALA A 102      -9.284   3.162  -1.768  1.00  1.03           N  
ATOM   1557  CA  ALA A 102      -9.175   3.761  -3.105  1.00  1.03           C  
ATOM   1558  C   ALA A 102     -10.499   3.706  -3.863  1.00  1.03           C  
ATOM   1559  O   ALA A 102     -10.639   2.960  -4.832  1.00  1.03           O  
ATOM   1560  CB  ALA A 102      -8.104   3.075  -3.909  1.00  1.03           C  
ATOM   1561  H   ALA A 102      -9.019   2.186  -1.589  1.00  1.03           H  
ATOM   1562  HA  ALA A 102      -8.906   4.806  -2.987  1.00  1.03           H  
ATOM   1563 1HB  ALA A 102      -8.020   3.558  -4.884  1.00  1.03           H  
ATOM   1564 2HB  ALA A 102      -7.156   3.145  -3.383  1.00  1.03           H  
ATOM   1565 3HB  ALA A 102      -8.378   2.036  -4.039  1.00  1.03           H  
ATOM   1566  N   ALA A 103     -11.475   4.495  -3.432  1.00  1.18           N  
ATOM   1567  CA  ALA A 103     -12.796   4.429  -4.070  1.00  1.18           C  
ATOM   1568  C   ALA A 103     -12.638   4.722  -5.560  1.00  1.18           C  
ATOM   1569  O   ALA A 103     -11.835   5.581  -5.924  1.00  1.18           O  
ATOM   1570  CB  ALA A 103     -13.754   5.383  -3.386  1.00  1.18           C  
ATOM   1571  H   ALA A 103     -11.276   5.098  -2.630  1.00  1.18           H  
ATOM   1572  HA  ALA A 103     -13.175   3.433  -3.972  1.00  1.18           H  
ATOM   1573 1HB  ALA A 103     -14.737   5.334  -3.843  1.00  1.18           H  
ATOM   1574 2HB  ALA A 103     -13.833   5.114  -2.330  1.00  1.18           H  
ATOM   1575 3HB  ALA A 103     -13.368   6.390  -3.472  1.00  1.18           H  
ATOM   1576  N   PRO A 104     -13.374   4.021  -6.441  1.00  1.32           N  
ATOM   1577  CA  PRO A 104     -13.242   4.129  -7.874  1.00  1.32           C  
ATOM   1578  C   PRO A 104     -13.568   5.515  -8.360  1.00  1.32           C  
ATOM   1579  O   PRO A 104     -14.569   6.109  -7.964  1.00  1.32           O  
ATOM   1580  CB  PRO A 104     -14.265   3.101  -8.383  1.00  1.32           C  
ATOM   1581  CG  PRO A 104     -15.253   2.931  -7.251  1.00  1.32           C  
ATOM   1582  CD  PRO A 104     -14.443   3.108  -5.991  1.00  1.32           C  
ATOM   1583  HA  PRO A 104     -12.219   3.854  -8.160  1.00  1.32           H  
ATOM   1584 1HB  PRO A 104     -14.725   3.456  -9.314  1.00  1.32           H  
ATOM   1585 2HB  PRO A 104     -13.761   2.160  -8.613  1.00  1.32           H  
ATOM   1586 1HG  PRO A 104     -16.062   3.668  -7.339  1.00  1.32           H  
ATOM   1587 2HG  PRO A 104     -15.725   1.937  -7.310  1.00  1.32           H  
ATOM   1588 1HD  PRO A 104     -15.080   3.563  -5.233  1.00  1.32           H  
ATOM   1589 2HD  PRO A 104     -14.026   2.142  -5.662  1.00  1.32           H  
ATOM   1590  N   GLY A 105     -12.708   6.031  -9.228  1.00  1.43           N  
ATOM   1591  CA  GLY A 105     -12.892   7.356  -9.813  1.00  1.43           C  
ATOM   1592  C   GLY A 105     -12.455   8.471  -8.858  1.00  1.43           C  
ATOM   1593  O   GLY A 105     -12.544   9.654  -9.194  1.00  1.43           O  
ATOM   1594  H   GLY A 105     -11.896   5.487  -9.494  1.00  1.43           H  
ATOM   1595 1HA  GLY A 105     -12.319   7.424 -10.737  1.00  1.43           H  
ATOM   1596 2HA  GLY A 105     -13.940   7.493 -10.075  1.00  1.43           H  
ATOM   1597  N   LYS A 106     -11.986   8.091  -7.672  1.00  1.45           N  
ATOM   1598  CA  LYS A 106     -11.604   9.031  -6.636  1.00  1.45           C  
ATOM   1599  C   LYS A 106     -10.193   8.773  -6.141  1.00  1.45           C  
ATOM   1600  O   LYS A 106      -9.536   7.815  -6.551  1.00  1.45           O  
ATOM   1601  CB  LYS A 106     -12.582   8.935  -5.468  1.00  1.45           C  
ATOM   1602  CG  LYS A 106     -14.025   9.265  -5.819  1.00  1.45           C  
ATOM   1603  CD  LYS A 106     -14.929   9.189  -4.598  1.00  1.45           C  
ATOM   1604  CE  LYS A 106     -16.374   9.503  -4.962  1.00  1.45           C  
ATOM   1605  NZ  LYS A 106     -17.275   9.444  -3.776  1.00  1.45           N1+
ATOM   1606  H   LYS A 106     -11.925   7.101  -7.429  1.00  1.45           H  
ATOM   1607  HA  LYS A 106     -11.636  10.039  -7.048  1.00  1.45           H  
ATOM   1608 1HB  LYS A 106     -12.558   7.925  -5.077  1.00  1.45           H  
ATOM   1609 2HB  LYS A 106     -12.266   9.597  -4.663  1.00  1.45           H  
ATOM   1610 1HG  LYS A 106     -14.077  10.263  -6.254  1.00  1.45           H  
ATOM   1611 2HG  LYS A 106     -14.385   8.546  -6.559  1.00  1.45           H  
ATOM   1612 1HD  LYS A 106     -14.884   8.187  -4.179  1.00  1.45           H  
ATOM   1613 2HD  LYS A 106     -14.583   9.897  -3.844  1.00  1.45           H  
ATOM   1614 1HE  LYS A 106     -16.424  10.501  -5.395  1.00  1.45           H  
ATOM   1615 2HE  LYS A 106     -16.718   8.779  -5.702  1.00  1.45           H  
ATOM   1616 1HZ  LYS A 106     -18.221   9.657  -4.061  1.00  1.45           H  
ATOM   1617 2HZ  LYS A 106     -17.245   8.518  -3.374  1.00  1.45           H  
ATOM   1618 3HZ  LYS A 106     -16.973  10.119  -3.087  1.00  1.45           H  
ATOM   1619  N   ASN A 107      -9.714   9.658  -5.279  1.00  1.39           N  
ATOM   1620  CA  ASN A 107      -8.425   9.461  -4.646  1.00  1.39           C  
ATOM   1621  C   ASN A 107      -8.672   8.679  -3.364  1.00  1.39           C  
ATOM   1622  O   ASN A 107      -9.819   8.462  -2.973  1.00  1.39           O  
ATOM   1623  CB  ASN A 107      -7.726  10.796  -4.398  1.00  1.39           C  
ATOM   1624  CG  ASN A 107      -6.205  10.686  -4.184  1.00  1.39           C  
ATOM   1625  ND2 ASN A 107      -5.542  11.814  -4.186  1.00  1.39           N  
ATOM   1626  OD1 ASN A 107      -5.648   9.590  -4.023  1.00  1.39           O  
ATOM   1627  H   ASN A 107     -10.275  10.455  -5.021  1.00  1.39           H  
ATOM   1628  HA  ASN A 107      -7.794   8.848  -5.290  1.00  1.39           H  
ATOM   1629 1HB  ASN A 107      -7.910  11.461  -5.243  1.00  1.39           H  
ATOM   1630 2HB  ASN A 107      -8.163  11.266  -3.516  1.00  1.39           H  
ATOM   1631 1HD2 ASN A 107      -4.550  11.813  -4.054  1.00  1.39           H  
ATOM   1632 2HD2 ASN A 107      -6.027  12.677  -4.321  1.00  1.39           H  
ATOM   1633  N   VAL A 108      -7.605   8.246  -2.735  1.00  1.26           N  
ATOM   1634  CA  VAL A 108      -7.689   7.475  -1.511  1.00  1.26           C  
ATOM   1635  C   VAL A 108      -8.314   8.200  -0.324  1.00  1.26           C  
ATOM   1636  O   VAL A 108      -7.946   9.333   0.001  1.00  1.26           O  
ATOM   1637  CB  VAL A 108      -6.298   6.998  -1.121  1.00  1.26           C  
ATOM   1638  CG1 VAL A 108      -6.361   6.386   0.200  1.00  1.26           C  
ATOM   1639  CG2 VAL A 108      -5.799   5.969  -2.124  1.00  1.26           C  
ATOM   1640  H   VAL A 108      -6.703   8.469  -3.134  1.00  1.26           H  
ATOM   1641  HA  VAL A 108      -8.296   6.602  -1.718  1.00  1.26           H  
ATOM   1642  HB  VAL A 108      -5.623   7.843  -1.086  1.00  1.26           H  
ATOM   1643 1HG1 VAL A 108      -5.395   6.085   0.434  1.00  1.26           H  
ATOM   1644 2HG1 VAL A 108      -6.700   7.103   0.941  1.00  1.26           H  
ATOM   1645 3HG1 VAL A 108      -7.034   5.535   0.176  1.00  1.26           H  
ATOM   1646 1HG2 VAL A 108      -4.805   5.626  -1.831  1.00  1.26           H  
ATOM   1647 2HG2 VAL A 108      -6.483   5.126  -2.137  1.00  1.26           H  
ATOM   1648 3HG2 VAL A 108      -5.752   6.419  -3.116  1.00  1.26           H  
ATOM   1649  N   VAL A 109      -9.252   7.511   0.328  1.00  1.10           N  
ATOM   1650  CA  VAL A 109      -9.953   8.003   1.498  1.00  1.10           C  
ATOM   1651  C   VAL A 109      -9.534   7.244   2.750  1.00  1.10           C  
ATOM   1652  O   VAL A 109      -9.700   6.027   2.839  1.00  1.10           O  
ATOM   1653  CB  VAL A 109     -11.464   7.812   1.303  1.00  1.10           C  
ATOM   1654  CG1 VAL A 109     -12.215   8.295   2.539  1.00  1.10           C  
ATOM   1655  CG2 VAL A 109     -11.906   8.539   0.045  1.00  1.10           C  
ATOM   1656  H   VAL A 109      -9.505   6.595  -0.032  1.00  1.10           H  
ATOM   1657  HA  VAL A 109      -9.727   9.061   1.625  1.00  1.10           H  
ATOM   1658  HB  VAL A 109     -11.676   6.752   1.186  1.00  1.10           H  
ATOM   1659 1HG1 VAL A 109     -13.284   8.140   2.401  1.00  1.10           H  
ATOM   1660 2HG1 VAL A 109     -11.876   7.733   3.415  1.00  1.10           H  
ATOM   1661 3HG1 VAL A 109     -12.018   9.355   2.691  1.00  1.10           H  
ATOM   1662 1HG2 VAL A 109     -12.972   8.389  -0.107  1.00  1.10           H  
ATOM   1663 2HG2 VAL A 109     -11.697   9.603   0.149  1.00  1.10           H  
ATOM   1664 3HG2 VAL A 109     -11.359   8.144  -0.817  1.00  1.10           H  
ATOM   1665  N   ASN A 110      -8.977   7.947   3.724  1.00  0.96           N  
ATOM   1666  CA  ASN A 110      -8.545   7.265   4.935  1.00  0.96           C  
ATOM   1667  C   ASN A 110      -9.635   7.273   6.007  1.00  0.96           C  
ATOM   1668  O   ASN A 110     -10.157   8.336   6.355  1.00  0.96           O  
ATOM   1669  CB  ASN A 110      -7.271   7.849   5.502  1.00  0.96           C  
ATOM   1670  CG  ASN A 110      -6.051   7.695   4.624  1.00  0.96           C  
ATOM   1671  ND2 ASN A 110      -4.965   8.313   5.026  1.00  0.96           N  
ATOM   1672  OD1 ASN A 110      -6.070   7.000   3.606  1.00  0.96           O  
ATOM   1673  H   ASN A 110      -8.852   8.944   3.623  1.00  0.96           H  
ATOM   1674  HA  ASN A 110      -8.346   6.226   4.689  1.00  0.96           H  
ATOM   1675 1HB  ASN A 110      -7.416   8.902   5.733  1.00  0.96           H  
ATOM   1676 2HB  ASN A 110      -7.087   7.347   6.410  1.00  0.96           H  
ATOM   1677 1HD2 ASN A 110      -4.120   8.229   4.501  1.00  0.96           H  
ATOM   1678 2HD2 ASN A 110      -4.958   8.864   5.887  1.00  0.96           H  
ATOM   1679  N   VAL A 111      -9.960   6.093   6.535  1.00  0.86           N  
ATOM   1680  CA  VAL A 111     -10.962   5.972   7.600  1.00  0.86           C  
ATOM   1681  C   VAL A 111     -10.446   5.109   8.750  1.00  0.86           C  
ATOM   1682  O   VAL A 111      -9.811   4.079   8.527  1.00  0.86           O  
ATOM   1683  CB  VAL A 111     -12.254   5.389   7.019  1.00  0.86           C  
ATOM   1684  CG1 VAL A 111     -11.963   4.079   6.437  1.00  0.86           C  
ATOM   1685  CG2 VAL A 111     -13.322   5.266   8.099  1.00  0.86           C  
ATOM   1686  H   VAL A 111      -9.506   5.258   6.160  1.00  0.86           H  
ATOM   1687  HA  VAL A 111     -11.180   6.967   7.985  1.00  0.86           H  
ATOM   1688  HB  VAL A 111     -12.612   6.042   6.222  1.00  0.86           H  
ATOM   1689 1HG1 VAL A 111     -12.853   3.665   6.011  1.00  0.86           H  
ATOM   1690 2HG1 VAL A 111     -11.203   4.187   5.655  1.00  0.86           H  
ATOM   1691 3HG1 VAL A 111     -11.599   3.430   7.228  1.00  0.86           H  
ATOM   1692 1HG2 VAL A 111     -14.230   4.863   7.660  1.00  0.86           H  
ATOM   1693 2HG2 VAL A 111     -12.985   4.600   8.891  1.00  0.86           H  
ATOM   1694 3HG2 VAL A 111     -13.530   6.250   8.515  1.00  0.86           H  
ATOM   1695  N   GLN A 112     -10.731   5.518   9.987  1.00  0.80           N  
ATOM   1696  CA  GLN A 112     -10.235   4.790  11.157  1.00  0.80           C  
ATOM   1697  C   GLN A 112     -11.330   4.097  11.967  1.00  0.80           C  
ATOM   1698  O   GLN A 112     -12.382   4.682  12.237  1.00  0.80           O  
ATOM   1699  CB  GLN A 112      -9.439   5.753  12.039  1.00  0.80           C  
ATOM   1700  CG  GLN A 112      -8.763   5.128  13.231  1.00  0.80           C  
ATOM   1701  CD  GLN A 112      -7.905   6.148  13.937  1.00  0.80           C  
ATOM   1702  NE2 GLN A 112      -7.042   5.705  14.828  1.00  0.80           N  
ATOM   1703  OE1 GLN A 112      -8.025   7.352  13.660  1.00  0.80           O  
ATOM   1704  H   GLN A 112     -11.280   6.356  10.117  1.00  0.80           H  
ATOM   1705  HA  GLN A 112      -9.558   4.016  10.813  1.00  0.80           H  
ATOM   1706 1HB  GLN A 112      -8.667   6.233  11.438  1.00  0.80           H  
ATOM   1707 2HB  GLN A 112     -10.101   6.536  12.407  1.00  0.80           H  
ATOM   1708 1HG  GLN A 112      -9.516   4.761  13.932  1.00  0.80           H  
ATOM   1709 2HG  GLN A 112      -8.128   4.302  12.894  1.00  0.80           H  
ATOM   1710 1HE2 GLN A 112      -6.462   6.341  15.336  1.00  0.80           H  
ATOM   1711 2HE2 GLN A 112      -6.976   4.722  15.020  1.00  0.80           H  
ATOM   1712  N   THR A 113     -11.068   2.839  12.335  1.00  0.78           N  
ATOM   1713  CA  THR A 113     -11.996   2.030  13.127  1.00  0.78           C  
ATOM   1714  C   THR A 113     -11.319   0.906  13.883  1.00  0.78           C  
ATOM   1715  O   THR A 113     -10.326   0.364  13.424  1.00  0.78           O  
ATOM   1716  CB  THR A 113     -13.024   1.349  12.222  1.00  0.78           C  
ATOM   1717  CG2 THR A 113     -12.326   0.340  11.318  1.00  0.78           C  
ATOM   1718  OG1 THR A 113     -13.998   0.657  13.040  1.00  0.78           O  
ATOM   1719  H   THR A 113     -10.175   2.433  12.055  1.00  0.78           H  
ATOM   1720  HA  THR A 113     -12.498   2.678  13.844  1.00  0.78           H  
ATOM   1721  HB  THR A 113     -13.531   2.100  11.618  1.00  0.78           H  
ATOM   1722  HG1 THR A 113     -13.585  -0.149  13.462  1.00  0.78           H  
ATOM   1723 1HG2 THR A 113     -13.068  -0.133  10.690  1.00  0.78           H  
ATOM   1724 2HG2 THR A 113     -11.587   0.852  10.699  1.00  0.78           H  
ATOM   1725 3HG2 THR A 113     -11.828  -0.414  11.928  1.00  0.78           H  
ATOM   1726  N   LYS A 114     -11.884   0.477  14.998  1.00  0.81           N  
ATOM   1727  CA  LYS A 114     -11.354  -0.750  15.572  1.00  0.81           C  
ATOM   1728  C   LYS A 114     -11.955  -1.882  14.760  1.00  0.81           C  
ATOM   1729  O   LYS A 114     -13.024  -1.675  14.175  1.00  0.81           O  
ATOM   1730  CB  LYS A 114     -11.684  -0.902  17.054  1.00  0.81           C  
ATOM   1731  CG  LYS A 114     -10.984   0.076  17.944  1.00  0.81           C  
ATOM   1732  CD  LYS A 114     -11.274  -0.200  19.394  1.00  0.81           C  
ATOM   1733  CE  LYS A 114     -10.506   0.754  20.287  1.00  0.81           C  
ATOM   1734  NZ  LYS A 114     -10.744   0.472  21.722  1.00  0.81           N1+
ATOM   1735  H   LYS A 114     -12.682   0.956  15.399  1.00  0.81           H  
ATOM   1736  HA  LYS A 114     -10.279  -0.750  15.460  1.00  0.81           H  
ATOM   1737 1HB  LYS A 114     -12.756  -0.780  17.203  1.00  0.81           H  
ATOM   1738 2HB  LYS A 114     -11.422  -1.908  17.392  1.00  0.81           H  
ATOM   1739 1HG  LYS A 114      -9.907  -0.011  17.794  1.00  0.81           H  
ATOM   1740 2HG  LYS A 114     -11.294   1.088  17.701  1.00  0.81           H  
ATOM   1741 1HD  LYS A 114     -12.341  -0.098  19.585  1.00  0.81           H  
ATOM   1742 2HD  LYS A 114     -10.971  -1.225  19.630  1.00  0.81           H  
ATOM   1743 1HE  LYS A 114      -9.440   0.655  20.076  1.00  0.81           H  
ATOM   1744 2HE  LYS A 114     -10.814   1.777  20.067  1.00  0.81           H  
ATOM   1745 1HZ  LYS A 114     -10.214   1.120  22.283  1.00  0.81           H  
ATOM   1746 2HZ  LYS A 114     -11.725   0.567  21.928  1.00  0.81           H  
ATOM   1747 3HZ  LYS A 114     -10.444  -0.472  21.925  1.00  0.81           H  
ATOM   1748  N   PRO A 115     -11.255  -3.010  14.580  1.00  0.87           N  
ATOM   1749  CA  PRO A 115     -11.765  -4.219  13.982  1.00  0.87           C  
ATOM   1750  C   PRO A 115     -12.659  -4.974  14.963  1.00  0.87           C  
ATOM   1751  O   PRO A 115     -12.505  -4.847  16.178  1.00  0.87           O  
ATOM   1752  CB  PRO A 115     -10.487  -4.985  13.637  1.00  0.87           C  
ATOM   1753  CG  PRO A 115      -9.488  -4.535  14.685  1.00  0.87           C  
ATOM   1754  CD  PRO A 115      -9.842  -3.087  14.977  1.00  0.87           C  
ATOM   1755  HA  PRO A 115     -12.324  -3.952  13.080  1.00  0.87           H  
ATOM   1756 1HB  PRO A 115     -10.691  -6.070  13.655  1.00  0.87           H  
ATOM   1757 2HB  PRO A 115     -10.178  -4.735  12.617  1.00  0.87           H  
ATOM   1758 1HG  PRO A 115      -9.564  -5.158  15.574  1.00  0.87           H  
ATOM   1759 2HG  PRO A 115      -8.459  -4.641  14.309  1.00  0.87           H  
ATOM   1760 1HD  PRO A 115      -9.721  -2.913  16.057  1.00  0.87           H  
ATOM   1761 2HD  PRO A 115      -9.225  -2.414  14.380  1.00  0.87           H  
ATOM   1762  N   SER A 116     -13.550  -5.787  14.431  1.00  0.99           N  
ATOM   1763  CA  SER A 116     -14.361  -6.709  15.206  1.00  0.99           C  
ATOM   1764  C   SER A 116     -13.818  -8.104  14.964  1.00  0.99           C  
ATOM   1765  O   SER A 116     -12.973  -8.290  14.085  1.00  0.99           O  
ATOM   1766  CB  SER A 116     -15.831  -6.597  14.830  1.00  0.99           C  
ATOM   1767  OG  SER A 116     -16.068  -7.045  13.529  1.00  0.99           O  
ATOM   1768  H   SER A 116     -13.630  -5.796  13.427  1.00  0.99           H  
ATOM   1769  HA  SER A 116     -14.254  -6.477  16.266  1.00  0.99           H  
ATOM   1770 1HB  SER A 116     -16.428  -7.181  15.529  1.00  0.99           H  
ATOM   1771 2HB  SER A 116     -16.147  -5.559  14.921  1.00  0.99           H  
ATOM   1772  HG  SER A 116     -15.770  -7.961  13.513  1.00  0.99           H  
ATOM   1773  N   LEU A 117     -14.272  -9.084  15.734  1.00  1.19           N  
ATOM   1774  CA  LEU A 117     -13.801 -10.448  15.515  1.00  1.19           C  
ATOM   1775  C   LEU A 117     -14.912 -11.391  15.063  1.00  1.19           C  
ATOM   1776  O   LEU A 117     -15.959 -11.491  15.710  1.00  1.19           O  
ATOM   1777  CB  LEU A 117     -13.157 -10.962  16.807  1.00  1.19           C  
ATOM   1778  CG  LEU A 117     -11.917 -10.158  17.296  1.00  1.19           C  
ATOM   1779  CD1 LEU A 117     -11.475 -10.654  18.654  1.00  1.19           C  
ATOM   1780  CD2 LEU A 117     -10.807 -10.341  16.287  1.00  1.19           C  
ATOM   1781  H   LEU A 117     -14.949  -8.892  16.459  1.00  1.19           H  
ATOM   1782  HA  LEU A 117     -13.043 -10.439  14.733  1.00  1.19           H  
ATOM   1783 1HB  LEU A 117     -13.899 -10.953  17.601  1.00  1.19           H  
ATOM   1784 2HB  LEU A 117     -12.845 -11.992  16.646  1.00  1.19           H  
ATOM   1785  HG  LEU A 117     -12.167  -9.102  17.386  1.00  1.19           H  
ATOM   1786 1HD1 LEU A 117     -10.605 -10.093  18.986  1.00  1.19           H  
ATOM   1787 2HD1 LEU A 117     -12.284 -10.523  19.370  1.00  1.19           H  
ATOM   1788 3HD1 LEU A 117     -11.217 -11.703  18.593  1.00  1.19           H  
ATOM   1789 1HD2 LEU A 117      -9.924  -9.802  16.588  1.00  1.19           H  
ATOM   1790 2HD2 LEU A 117     -10.569 -11.400  16.204  1.00  1.19           H  
ATOM   1791 3HD2 LEU A 117     -11.144  -9.978  15.349  1.00  1.19           H  
ATOM   1792  N   PHE A 118     -14.666 -12.085  13.953  1.00  1.47           N  
ATOM   1793  CA  PHE A 118     -15.593 -13.059  13.399  1.00  1.47           C  
ATOM   1794  C   PHE A 118     -15.102 -14.484  13.607  1.00  1.47           C  
ATOM   1795  O   PHE A 118     -13.956 -14.820  13.298  1.00  1.47           O  
ATOM   1796  CB  PHE A 118     -15.823 -12.810  11.900  1.00  1.47           C  
ATOM   1797  CG  PHE A 118     -16.689 -11.610  11.550  1.00  1.47           C  
ATOM   1798  CD1 PHE A 118     -17.486 -11.002  12.506  1.00  1.47           C  
ATOM   1799  CD2 PHE A 118     -16.736 -11.120  10.247  1.00  1.47           C  
ATOM   1800  CE1 PHE A 118     -18.311  -9.951  12.175  1.00  1.47           C  
ATOM   1801  CE2 PHE A 118     -17.569 -10.063   9.917  1.00  1.47           C  
ATOM   1802  CZ  PHE A 118     -18.360  -9.492  10.889  1.00  1.47           C  
ATOM   1803  H   PHE A 118     -13.788 -11.931  13.456  1.00  1.47           H  
ATOM   1804  HA  PHE A 118     -16.549 -12.957  13.913  1.00  1.47           H  
ATOM   1805 1HB  PHE A 118     -14.852 -12.676  11.415  1.00  1.47           H  
ATOM   1806 2HB  PHE A 118     -16.281 -13.698  11.461  1.00  1.47           H  
ATOM   1807  HD1 PHE A 118     -17.470 -11.374  13.532  1.00  1.47           H  
ATOM   1808  HD2 PHE A 118     -16.116 -11.586   9.479  1.00  1.47           H  
ATOM   1809  HE1 PHE A 118     -18.938  -9.492  12.940  1.00  1.47           H  
ATOM   1810  HE2 PHE A 118     -17.605  -9.689   8.889  1.00  1.47           H  
ATOM   1811  HZ  PHE A 118     -19.027  -8.672  10.646  1.00  1.47           H  
ATOM   1812  N   LYS A 119     -15.980 -15.334  14.116  1.00  1.83           N  
ATOM   1813  CA  LYS A 119     -15.620 -16.729  14.329  1.00  1.83           C  
ATOM   1814  C   LYS A 119     -15.903 -17.477  13.041  1.00  1.83           C  
ATOM   1815  O   LYS A 119     -16.800 -17.080  12.292  1.00  1.83           O  
ATOM   1816  CB  LYS A 119     -16.440 -17.342  15.462  1.00  1.83           C  
ATOM   1817  CG  LYS A 119     -16.361 -16.629  16.825  1.00  1.83           C  
ATOM   1818  CD  LYS A 119     -14.957 -16.630  17.434  1.00  1.83           C  
ATOM   1819  CE  LYS A 119     -15.008 -16.097  18.877  1.00  1.83           C  
ATOM   1820  NZ  LYS A 119     -13.662 -15.972  19.496  1.00  1.83           N1+
ATOM   1821  H   LYS A 119     -16.906 -15.012  14.361  1.00  1.83           H  
ATOM   1822  HA  LYS A 119     -14.555 -16.811  14.555  1.00  1.83           H  
ATOM   1823 1HB  LYS A 119     -17.487 -17.378  15.166  1.00  1.83           H  
ATOM   1824 2HB  LYS A 119     -16.115 -18.373  15.613  1.00  1.83           H  
ATOM   1825 1HG  LYS A 119     -16.677 -15.592  16.701  1.00  1.83           H  
ATOM   1826 2HG  LYS A 119     -17.044 -17.114  17.523  1.00  1.83           H  
ATOM   1827 1HD  LYS A 119     -14.546 -17.642  17.429  1.00  1.83           H  
ATOM   1828 2HD  LYS A 119     -14.294 -15.986  16.844  1.00  1.83           H  
ATOM   1829 1HE  LYS A 119     -15.490 -15.120  18.883  1.00  1.83           H  
ATOM   1830 2HE  LYS A 119     -15.601 -16.787  19.475  1.00  1.83           H  
ATOM   1831 1HZ  LYS A 119     -13.751 -15.630  20.436  1.00  1.83           H  
ATOM   1832 2HZ  LYS A 119     -13.199 -16.864  19.504  1.00  1.83           H  
ATOM   1833 3HZ  LYS A 119     -13.097 -15.302  18.959  1.00  1.83           H  
ATOM   1834  N   VAL A 120     -15.197 -18.576  12.798  1.00  2.18           N  
ATOM   1835  CA  VAL A 120     -15.488 -19.347  11.590  1.00  2.18           C  
ATOM   1836  C   VAL A 120     -15.876 -20.787  11.904  1.00  2.18           C  
ATOM   1837  O   VAL A 120     -15.646 -21.289  13.004  1.00  2.18           O  
ATOM   1838  CB  VAL A 120     -14.285 -19.334  10.626  1.00  2.18           C  
ATOM   1839  CG1 VAL A 120     -13.954 -17.901  10.229  1.00  2.18           C  
ATOM   1840  CG2 VAL A 120     -13.123 -19.973  11.270  1.00  2.18           C  
ATOM   1841  H   VAL A 120     -14.436 -18.837  13.432  1.00  2.18           H  
ATOM   1842  HA  VAL A 120     -16.326 -18.879  11.075  1.00  2.18           H  
ATOM   1843  HB  VAL A 120     -14.547 -19.878   9.720  1.00  2.18           H  
ATOM   1844 1HG1 VAL A 120     -13.117 -17.907   9.537  1.00  2.18           H  
ATOM   1845 2HG1 VAL A 120     -14.821 -17.446   9.749  1.00  2.18           H  
ATOM   1846 3HG1 VAL A 120     -13.683 -17.320  11.114  1.00  2.18           H  
ATOM   1847 1HG2 VAL A 120     -12.271 -19.968  10.591  1.00  2.18           H  
ATOM   1848 2HG2 VAL A 120     -12.897 -19.409  12.138  1.00  2.18           H  
ATOM   1849 3HG2 VAL A 120     -13.363 -20.983  11.542  1.00  2.18           H  
ATOM   1850  N   LYS A 121     -16.444 -21.464  10.904  1.00  2.42           N  
ATOM   1851  CA  LYS A 121     -16.894 -22.858  11.011  1.00  2.42           C  
ATOM   1852  C   LYS A 121     -15.779 -23.845  11.355  1.00  2.42           C  
ATOM   1853  O   LYS A 121     -16.040 -24.945  11.837  1.00  2.42           O  
ATOM   1854  CB  LYS A 121     -17.571 -23.296   9.711  1.00  2.42           C  
ATOM   1855  CG  LYS A 121     -16.639 -23.410   8.506  1.00  2.42           C  
ATOM   1856  CD  LYS A 121     -17.411 -23.802   7.248  1.00  2.42           C  
ATOM   1857  CE  LYS A 121     -16.485 -23.962   6.048  1.00  2.42           C  
ATOM   1858  NZ  LYS A 121     -17.238 -24.319   4.808  1.00  2.42           N1+
ATOM   1859  H   LYS A 121     -16.597 -20.982  10.030  1.00  2.42           H  
ATOM   1860  HA  LYS A 121     -17.632 -22.910  11.813  1.00  2.42           H  
ATOM   1861 1HB  LYS A 121     -18.037 -24.269   9.860  1.00  2.42           H  
ATOM   1862 2HB  LYS A 121     -18.363 -22.590   9.458  1.00  2.42           H  
ATOM   1863 1HG  LYS A 121     -16.128 -22.462   8.341  1.00  2.42           H  
ATOM   1864 2HG  LYS A 121     -15.890 -24.177   8.702  1.00  2.42           H  
ATOM   1865 1HD  LYS A 121     -17.929 -24.746   7.423  1.00  2.42           H  
ATOM   1866 2HD  LYS A 121     -18.154 -23.037   7.022  1.00  2.42           H  
ATOM   1867 1HE  LYS A 121     -15.953 -23.027   5.883  1.00  2.42           H  
ATOM   1868 2HE  LYS A 121     -15.758 -24.748   6.262  1.00  2.42           H  
ATOM   1869 1HZ  LYS A 121     -16.594 -24.416   4.036  1.00  2.42           H  
ATOM   1870 2HZ  LYS A 121     -17.726 -25.192   4.950  1.00  2.42           H  
ATOM   1871 3HZ  LYS A 121     -17.906 -23.591   4.598  1.00  2.42           H  
ATOM   1872  N   ASN A 122     -14.537 -23.439  11.123  1.00  2.44           N  
ATOM   1873  CA  ASN A 122     -13.383 -24.278  11.389  1.00  2.44           C  
ATOM   1874  C   ASN A 122     -12.806 -24.036  12.792  1.00  2.44           C  
ATOM   1875  O   ASN A 122     -11.757 -24.578  13.138  1.00  2.44           O  
ATOM   1876  CB  ASN A 122     -12.329 -24.036  10.329  1.00  2.44           C  
ATOM   1877  CG  ASN A 122     -12.764 -24.528   8.972  1.00  2.44           C  
ATOM   1878  ND2 ASN A 122     -12.417 -23.790   7.948  1.00  2.44           N  
ATOM   1879  OD1 ASN A 122     -13.416 -25.571   8.848  1.00  2.44           O  
ATOM   1880  H   ASN A 122     -14.401 -22.522  10.731  1.00  2.44           H  
ATOM   1881  HA  ASN A 122     -13.695 -25.321  11.343  1.00  2.44           H  
ATOM   1882 1HB  ASN A 122     -12.115 -22.969  10.267  1.00  2.44           H  
ATOM   1883 2HB  ASN A 122     -11.406 -24.542  10.612  1.00  2.44           H  
ATOM   1884 1HD2 ASN A 122     -12.674 -24.066   7.022  1.00  2.44           H  
ATOM   1885 2HD2 ASN A 122     -11.887 -22.954   8.090  1.00  2.44           H  
ATOM   1886  N   GLY A 123     -13.493 -23.220  13.601  1.00  2.22           N  
ATOM   1887  CA  GLY A 123     -13.086 -22.930  14.977  1.00  2.22           C  
ATOM   1888  C   GLY A 123     -12.062 -21.803  15.122  1.00  2.22           C  
ATOM   1889  O   GLY A 123     -11.609 -21.509  16.229  1.00  2.22           O  
ATOM   1890  H   GLY A 123     -14.347 -22.772  13.270  1.00  2.22           H  
ATOM   1891 1HA  GLY A 123     -13.977 -22.672  15.550  1.00  2.22           H  
ATOM   1892 2HA  GLY A 123     -12.685 -23.838  15.424  1.00  2.22           H  
ATOM   1893  N   GLY A 124     -11.689 -21.184  14.013  1.00  1.86           N  
ATOM   1894  CA  GLY A 124     -10.710 -20.109  14.032  1.00  1.86           C  
ATOM   1895  C   GLY A 124     -11.373 -18.751  14.222  1.00  1.86           C  
ATOM   1896  O   GLY A 124     -12.578 -18.662  14.499  1.00  1.86           O  
ATOM   1897  H   GLY A 124     -12.097 -21.476  13.141  1.00  1.86           H  
ATOM   1898 1HA  GLY A 124      -9.991 -20.283  14.832  1.00  1.86           H  
ATOM   1899 2HA  GLY A 124     -10.152 -20.114  13.096  1.00  1.86           H  
ATOM   1900  N   GLU A 125     -10.588 -17.694  14.022  1.00  1.50           N  
ATOM   1901  CA  GLU A 125     -11.057 -16.323  14.200  1.00  1.50           C  
ATOM   1902  C   GLU A 125     -10.383 -15.364  13.224  1.00  1.50           C  
ATOM   1903  O   GLU A 125      -9.170 -15.435  13.008  1.00  1.50           O  
ATOM   1904  CB  GLU A 125     -10.797 -15.889  15.643  1.00  1.50           C  
ATOM   1905  CG  GLU A 125     -11.268 -14.506  16.008  1.00  1.50           C  
ATOM   1906  CD  GLU A 125     -11.082 -14.238  17.466  1.00  1.50           C  
ATOM   1907  OE1 GLU A 125      -9.968 -14.205  17.923  1.00  1.50           O  
ATOM   1908  OE2 GLU A 125     -12.076 -14.070  18.141  1.00  1.50           O1-
ATOM   1909  H   GLU A 125      -9.622 -17.846  13.770  1.00  1.50           H  
ATOM   1910  HA  GLU A 125     -12.129 -16.299  14.011  1.00  1.50           H  
ATOM   1911 1HB  GLU A 125     -11.286 -16.592  16.322  1.00  1.50           H  
ATOM   1912 2HB  GLU A 125      -9.727 -15.934  15.843  1.00  1.50           H  
ATOM   1913 1HG  GLU A 125     -10.703 -13.771  15.434  1.00  1.50           H  
ATOM   1914 2HG  GLU A 125     -12.324 -14.403  15.745  1.00  1.50           H  
ATOM   1915  N   ILE A 126     -11.184 -14.480  12.628  1.00  1.20           N  
ATOM   1916  CA  ILE A 126     -10.695 -13.488  11.678  1.00  1.20           C  
ATOM   1917  C   ILE A 126     -11.105 -12.051  12.058  1.00  1.20           C  
ATOM   1918  O   ILE A 126     -12.270 -11.781  12.366  1.00  1.20           O  
ATOM   1919  CB  ILE A 126     -11.196 -13.833  10.257  1.00  1.20           C  
ATOM   1920  CG1 ILE A 126     -10.710 -15.231   9.836  1.00  1.20           C  
ATOM   1921  CG2 ILE A 126     -10.702 -12.816   9.258  1.00  1.20           C  
ATOM   1922  CD1 ILE A 126     -11.314 -15.700   8.538  1.00  1.20           C  
ATOM   1923  H   ILE A 126     -12.178 -14.506  12.849  1.00  1.20           H  
ATOM   1924  HA  ILE A 126      -9.611 -13.536  11.665  1.00  1.20           H  
ATOM   1925  HB  ILE A 126     -12.287 -13.847  10.249  1.00  1.20           H  
ATOM   1926 1HG1 ILE A 126      -9.624 -15.221   9.740  1.00  1.20           H  
ATOM   1927 2HG1 ILE A 126     -10.989 -15.956  10.594  1.00  1.20           H  
ATOM   1928 1HG2 ILE A 126     -11.064 -13.090   8.281  1.00  1.20           H  
ATOM   1929 2HG2 ILE A 126     -11.071 -11.845   9.519  1.00  1.20           H  
ATOM   1930 3HG2 ILE A 126      -9.610 -12.799   9.249  1.00  1.20           H  
ATOM   1931 1HD1 ILE A 126     -10.937 -16.696   8.300  1.00  1.20           H  
ATOM   1932 2HD1 ILE A 126     -12.399 -15.733   8.633  1.00  1.20           H  
ATOM   1933 3HD1 ILE A 126     -11.042 -15.011   7.740  1.00  1.20           H  
ATOM   1934  N   GLY A 127     -10.149 -11.124  12.064  1.00  1.01           N  
ATOM   1935  CA  GLY A 127     -10.470  -9.730  12.368  1.00  1.01           C  
ATOM   1936  C   GLY A 127     -11.212  -9.138  11.195  1.00  1.01           C  
ATOM   1937  O   GLY A 127     -10.960  -9.536  10.062  1.00  1.01           O  
ATOM   1938  H   GLY A 127      -9.199 -11.379  11.827  1.00  1.01           H  
ATOM   1939 1HA  GLY A 127     -11.093  -9.676  13.245  1.00  1.01           H  
ATOM   1940 2HA  GLY A 127      -9.563  -9.162  12.563  1.00  1.01           H  
ATOM   1941  N   ALA A 128     -12.081  -8.161  11.436  1.00  0.90           N  
ATOM   1942  CA  ALA A 128     -12.829  -7.566  10.331  1.00  0.90           C  
ATOM   1943  C   ALA A 128     -13.179  -6.097  10.579  1.00  0.90           C  
ATOM   1944  O   ALA A 128     -13.311  -5.682  11.721  1.00  0.90           O  
ATOM   1945  CB  ALA A 128     -14.097  -8.383  10.121  1.00  0.90           C  
ATOM   1946  H   ALA A 128     -12.271  -7.894  12.400  1.00  0.90           H  
ATOM   1947  HA  ALA A 128     -12.207  -7.622   9.451  1.00  0.90           H  
ATOM   1948 1HB  ALA A 128     -14.621  -7.991   9.277  1.00  0.90           H  
ATOM   1949 2HB  ALA A 128     -13.841  -9.423   9.930  1.00  0.90           H  
ATOM   1950 3HB  ALA A 128     -14.724  -8.327  11.013  1.00  0.90           H  
ATOM   1951  N   VAL A 129     -13.370  -5.293   9.532  1.00  0.85           N  
ATOM   1952  CA  VAL A 129     -13.730  -3.892   9.791  1.00  0.85           C  
ATOM   1953  C   VAL A 129     -15.089  -3.477   9.225  1.00  0.85           C  
ATOM   1954  O   VAL A 129     -15.450  -3.782   8.085  1.00  0.85           O  
ATOM   1955  CB  VAL A 129     -12.627  -2.976   9.222  1.00  0.85           C  
ATOM   1956  CG1 VAL A 129     -11.327  -3.189   9.959  1.00  0.85           C  
ATOM   1957  CG2 VAL A 129     -12.434  -3.280   7.744  1.00  0.85           C  
ATOM   1958  H   VAL A 129     -13.247  -5.664   8.592  1.00  0.85           H  
ATOM   1959  HA  VAL A 129     -13.764  -3.737  10.867  1.00  0.85           H  
ATOM   1960  HB  VAL A 129     -12.914  -1.953   9.354  1.00  0.85           H  
ATOM   1961 1HG1 VAL A 129     -10.567  -2.530   9.544  1.00  0.85           H  
ATOM   1962 2HG1 VAL A 129     -11.464  -2.966  11.017  1.00  0.85           H  
ATOM   1963 3HG1 VAL A 129     -11.023  -4.215   9.837  1.00  0.85           H  
ATOM   1964 1HG2 VAL A 129     -11.659  -2.638   7.334  1.00  0.85           H  
ATOM   1965 2HG2 VAL A 129     -12.136  -4.327   7.621  1.00  0.85           H  
ATOM   1966 3HG2 VAL A 129     -13.368  -3.103   7.217  1.00  0.85           H  
ATOM   1967  N   ALA A 130     -15.836  -2.695  10.009  1.00  0.85           N  
ATOM   1968  CA  ALA A 130     -17.185  -2.266   9.614  1.00  0.85           C  
ATOM   1969  C   ALA A 130     -17.179  -1.027   8.747  1.00  0.85           C  
ATOM   1970  O   ALA A 130     -17.693   0.028   9.127  1.00  0.85           O  
ATOM   1971  CB  ALA A 130     -18.029  -2.023  10.847  1.00  0.85           C  
ATOM   1972  H   ALA A 130     -15.484  -2.431  10.921  1.00  0.85           H  
ATOM   1973  HA  ALA A 130     -17.629  -3.061   9.027  1.00  0.85           H  
ATOM   1974 1HB  ALA A 130     -19.038  -1.744  10.539  1.00  0.85           H  
ATOM   1975 2HB  ALA A 130     -18.069  -2.935  11.445  1.00  0.85           H  
ATOM   1976 3HB  ALA A 130     -17.590  -1.219  11.434  1.00  0.85           H  
ATOM   1977  N   LEU A 131     -16.574  -1.177   7.593  1.00  0.88           N  
ATOM   1978  CA  LEU A 131     -16.409  -0.108   6.635  1.00  0.88           C  
ATOM   1979  C   LEU A 131     -17.144  -0.415   5.337  1.00  0.88           C  
ATOM   1980  O   LEU A 131     -16.681  -1.204   4.511  1.00  0.88           O  
ATOM   1981  CB  LEU A 131     -14.923   0.092   6.426  1.00  0.88           C  
ATOM   1982  CG  LEU A 131     -14.152   0.413   7.706  1.00  0.88           C  
ATOM   1983  CD1 LEU A 131     -12.724   0.459   7.411  1.00  0.88           C  
ATOM   1984  CD2 LEU A 131     -14.602   1.726   8.242  1.00  0.88           C  
ATOM   1985  H   LEU A 131     -16.208  -2.106   7.398  1.00  0.88           H  
ATOM   1986  HA  LEU A 131     -16.830   0.803   7.056  1.00  0.88           H  
ATOM   1987 1HB  LEU A 131     -14.504  -0.810   6.006  1.00  0.88           H  
ATOM   1988 2HB  LEU A 131     -14.764   0.889   5.747  1.00  0.88           H  
ATOM   1989  HG  LEU A 131     -14.327  -0.360   8.442  1.00  0.88           H  
ATOM   1990 1HD1 LEU A 131     -12.160   0.688   8.310  1.00  0.88           H  
ATOM   1991 2HD1 LEU A 131     -12.403  -0.488   7.016  1.00  0.88           H  
ATOM   1992 3HD1 LEU A 131     -12.569   1.227   6.684  1.00  0.88           H  
ATOM   1993 1HD2 LEU A 131     -14.049   1.962   9.149  1.00  0.88           H  
ATOM   1994 2HD2 LEU A 131     -14.420   2.490   7.498  1.00  0.88           H  
ATOM   1995 3HD2 LEU A 131     -15.667   1.687   8.468  1.00  0.88           H  
ATOM   1996  N   ASP A 132     -18.306   0.195   5.145  1.00  0.90           N  
ATOM   1997  CA  ASP A 132     -19.123  -0.175   3.991  1.00  0.90           C  
ATOM   1998  C   ASP A 132     -18.740   0.630   2.743  1.00  0.90           C  
ATOM   1999  O   ASP A 132     -19.311   1.683   2.454  1.00  0.90           O  
ATOM   2000  CB  ASP A 132     -20.617  -0.031   4.352  1.00  0.90           C  
ATOM   2001  CG  ASP A 132     -21.641  -0.575   3.306  1.00  0.90           C  
ATOM   2002  OD1 ASP A 132     -21.295  -0.789   2.182  1.00  0.90           O  
ATOM   2003  OD2 ASP A 132     -22.762  -0.839   3.713  1.00  0.90           O1-
ATOM   2004  H   ASP A 132     -18.642   0.867   5.821  1.00  0.90           H  
ATOM   2005  HA  ASP A 132     -18.944  -1.230   3.772  1.00  0.90           H  
ATOM   2006 1HB  ASP A 132     -20.790  -0.535   5.301  1.00  0.90           H  
ATOM   2007 2HB  ASP A 132     -20.836   1.026   4.514  1.00  0.90           H  
ATOM   2008  N   TYR A 133     -17.772   0.097   2.010  1.00  0.92           N  
ATOM   2009  CA  TYR A 133     -17.244   0.708   0.785  1.00  0.92           C  
ATOM   2010  C   TYR A 133     -17.657  -0.085  -0.470  1.00  0.92           C  
ATOM   2011  O   TYR A 133     -17.880  -1.291  -0.392  1.00  0.92           O  
ATOM   2012  CB  TYR A 133     -15.723   0.869   0.868  1.00  0.92           C  
ATOM   2013  CG  TYR A 133     -15.240   2.029   1.709  1.00  0.92           C  
ATOM   2014  CD1 TYR A 133     -15.124   1.911   3.064  1.00  0.92           C  
ATOM   2015  CD2 TYR A 133     -14.896   3.233   1.083  1.00  0.92           C  
ATOM   2016  CE1 TYR A 133     -14.682   2.992   3.813  1.00  0.92           C  
ATOM   2017  CE2 TYR A 133     -14.450   4.303   1.825  1.00  0.92           C  
ATOM   2018  CZ  TYR A 133     -14.343   4.187   3.185  1.00  0.92           C  
ATOM   2019  OH  TYR A 133     -13.905   5.251   3.928  1.00  0.92           O  
ATOM   2020  H   TYR A 133     -17.352  -0.760   2.378  1.00  0.92           H  
ATOM   2021  HA  TYR A 133     -17.677   1.702   0.728  1.00  0.92           H  
ATOM   2022 1HB  TYR A 133     -15.299  -0.026   1.282  1.00  0.92           H  
ATOM   2023 2HB  TYR A 133     -15.315   0.961  -0.111  1.00  0.92           H  
ATOM   2024  HD1 TYR A 133     -15.387   0.972   3.541  1.00  0.92           H  
ATOM   2025  HD2 TYR A 133     -14.977   3.332   0.006  1.00  0.92           H  
ATOM   2026  HE1 TYR A 133     -14.597   2.907   4.885  1.00  0.92           H  
ATOM   2027  HE2 TYR A 133     -14.180   5.238   1.332  1.00  0.92           H  
ATOM   2028  HH  TYR A 133     -13.744   6.001   3.351  1.00  0.92           H  
ATOM   2029  N   PRO A 134     -17.791   0.586  -1.632  1.00  0.91           N  
ATOM   2030  CA  PRO A 134     -18.178   0.032  -2.923  1.00  0.91           C  
ATOM   2031  C   PRO A 134     -17.117  -0.831  -3.572  1.00  0.91           C  
ATOM   2032  O   PRO A 134     -15.934  -0.802  -3.192  1.00  0.91           O  
ATOM   2033  CB  PRO A 134     -18.417   1.289  -3.769  1.00  0.91           C  
ATOM   2034  CG  PRO A 134     -17.524   2.333  -3.166  1.00  0.91           C  
ATOM   2035  CD  PRO A 134     -17.562   2.059  -1.684  1.00  0.91           C  
ATOM   2036  HA  PRO A 134     -19.112  -0.536  -2.801  1.00  0.91           H  
ATOM   2037 1HB  PRO A 134     -18.162   1.077  -4.824  1.00  0.91           H  
ATOM   2038 2HB  PRO A 134     -19.481   1.566  -3.746  1.00  0.91           H  
ATOM   2039 1HG  PRO A 134     -16.513   2.230  -3.586  1.00  0.91           H  
ATOM   2040 2HG  PRO A 134     -17.877   3.340  -3.429  1.00  0.91           H  
ATOM   2041 1HD  PRO A 134     -16.608   2.352  -1.275  1.00  0.91           H  
ATOM   2042 2HD  PRO A 134     -18.405   2.602  -1.223  1.00  0.91           H  
ATOM   2043  N   SER A 135     -17.532  -1.590  -4.582  1.00  0.87           N  
ATOM   2044  CA  SER A 135     -16.558  -2.366  -5.317  1.00  0.87           C  
ATOM   2045  C   SER A 135     -15.602  -1.348  -5.896  1.00  0.87           C  
ATOM   2046  O   SER A 135     -15.940  -0.170  -5.992  1.00  0.87           O  
ATOM   2047  CB  SER A 135     -17.225  -3.191  -6.399  1.00  0.87           C  
ATOM   2048  OG  SER A 135     -17.749  -2.371  -7.407  1.00  0.87           O  
ATOM   2049  H   SER A 135     -18.507  -1.612  -4.848  1.00  0.87           H  
ATOM   2050  HA  SER A 135     -16.017  -3.024  -4.634  1.00  0.87           H  
ATOM   2051 1HB  SER A 135     -16.497  -3.879  -6.829  1.00  0.87           H  
ATOM   2052 2HB  SER A 135     -18.022  -3.790  -5.961  1.00  0.87           H  
ATOM   2053  HG  SER A 135     -16.988  -1.945  -7.822  1.00  0.87           H  
ATOM   2054  N   GLY A 136     -14.402  -1.779  -6.229  1.00  0.82           N  
ATOM   2055  CA  GLY A 136     -13.365  -0.862  -6.668  1.00  0.82           C  
ATOM   2056  C   GLY A 136     -12.437  -0.558  -5.480  1.00  0.82           C  
ATOM   2057  O   GLY A 136     -11.294  -0.148  -5.668  1.00  0.82           O  
ATOM   2058  H   GLY A 136     -14.187  -2.770  -6.177  1.00  0.82           H  
ATOM   2059 1HA  GLY A 136     -12.802  -1.296  -7.488  1.00  0.82           H  
ATOM   2060 2HA  GLY A 136     -13.811   0.056  -7.042  1.00  0.82           H  
ATOM   2061  N   THR A 137     -12.900  -0.828  -4.242  1.00  0.77           N  
ATOM   2062  CA  THR A 137     -12.059  -0.596  -3.065  1.00  0.77           C  
ATOM   2063  C   THR A 137     -11.439  -1.867  -2.507  1.00  0.77           C  
ATOM   2064  O   THR A 137     -10.535  -1.791  -1.665  1.00  0.77           O  
ATOM   2065  CB  THR A 137     -12.829   0.068  -1.922  1.00  0.77           C  
ATOM   2066  CG2 THR A 137     -13.324   1.374  -2.323  1.00  0.77           C  
ATOM   2067  OG1 THR A 137     -13.907  -0.765  -1.510  1.00  0.77           O  
ATOM   2068  H   THR A 137     -13.869  -1.123  -4.102  1.00  0.77           H  
ATOM   2069  HA  THR A 137     -11.246   0.073  -3.352  1.00  0.77           H  
ATOM   2070  HB  THR A 137     -12.154   0.198  -1.076  1.00  0.77           H  
ATOM   2071  HG1 THR A 137     -14.592  -0.802  -2.211  1.00  0.77           H  
ATOM   2072 1HG2 THR A 137     -13.838   1.851  -1.511  1.00  0.77           H  
ATOM   2073 2HG2 THR A 137     -12.462   1.952  -2.593  1.00  0.77           H  
ATOM   2074 3HG2 THR A 137     -14.002   1.263  -3.173  1.00  0.77           H  
ATOM   2075  N   SER A 138     -11.927  -3.026  -2.938  1.00  0.73           N  
ATOM   2076  CA  SER A 138     -11.389  -4.264  -2.400  1.00  0.73           C  
ATOM   2077  C   SER A 138      -9.905  -4.313  -2.673  1.00  0.73           C  
ATOM   2078  O   SER A 138      -9.465  -3.968  -3.771  1.00  0.73           O  
ATOM   2079  CB  SER A 138     -12.041  -5.468  -3.022  1.00  0.73           C  
ATOM   2080  OG  SER A 138     -13.395  -5.586  -2.694  1.00  0.73           O  
ATOM   2081  H   SER A 138     -12.665  -3.034  -3.623  1.00  0.73           H  
ATOM   2082  HA  SER A 138     -11.549  -4.293  -1.323  1.00  0.73           H  
ATOM   2083 1HB  SER A 138     -11.937  -5.416  -4.099  1.00  0.73           H  
ATOM   2084 2HB  SER A 138     -11.504  -6.350  -2.689  1.00  0.73           H  
ATOM   2085  HG  SER A 138     -13.616  -6.508  -2.937  1.00  0.73           H  
ATOM   2086  N   GLY A 139      -9.150  -4.765  -1.685  1.00  0.71           N  
ATOM   2087  CA  GLY A 139      -7.711  -4.858  -1.736  1.00  0.71           C  
ATOM   2088  C   GLY A 139      -7.036  -3.634  -1.138  1.00  0.71           C  
ATOM   2089  O   GLY A 139      -5.816  -3.619  -0.973  1.00  0.71           O  
ATOM   2090  H   GLY A 139      -9.591  -5.062  -0.831  1.00  0.71           H  
ATOM   2091 1HA  GLY A 139      -7.409  -5.713  -1.148  1.00  0.71           H  
ATOM   2092 2HA  GLY A 139      -7.389  -5.052  -2.744  1.00  0.71           H  
ATOM   2093  N   SER A 140      -7.815  -2.606  -0.798  1.00  0.71           N  
ATOM   2094  CA  SER A 140      -7.219  -1.440  -0.175  1.00  0.71           C  
ATOM   2095  C   SER A 140      -6.551  -1.942   1.090  1.00  0.71           C  
ATOM   2096  O   SER A 140      -7.100  -2.821   1.761  1.00  0.71           O  
ATOM   2097  CB  SER A 140      -8.284  -0.419   0.161  1.00  0.71           C  
ATOM   2098  OG  SER A 140      -8.878   0.152  -0.990  1.00  0.71           O  
ATOM   2099  H   SER A 140      -8.816  -2.617  -0.998  1.00  0.71           H  
ATOM   2100  HA  SER A 140      -6.488  -1.008  -0.851  1.00  0.71           H  
ATOM   2101 1HB  SER A 140      -9.060  -0.929   0.711  1.00  0.71           H  
ATOM   2102 2HB  SER A 140      -7.889   0.316   0.805  1.00  0.71           H  
ATOM   2103  HG  SER A 140      -9.314  -0.600  -1.449  1.00  0.71           H  
ATOM   2104  N   PRO A 141      -5.367  -1.469   1.456  1.00  0.74           N  
ATOM   2105  CA  PRO A 141      -4.717  -1.926   2.644  1.00  0.74           C  
ATOM   2106  C   PRO A 141      -5.387  -1.429   3.876  1.00  0.74           C  
ATOM   2107  O   PRO A 141      -5.919  -0.313   3.912  1.00  0.74           O  
ATOM   2108  CB  PRO A 141      -3.308  -1.367   2.512  1.00  0.74           C  
ATOM   2109  CG  PRO A 141      -3.462  -0.126   1.655  1.00  0.74           C  
ATOM   2110  CD  PRO A 141      -4.645  -0.438   0.696  1.00  0.74           C  
ATOM   2111  HA  PRO A 141      -4.712  -3.015   2.651  1.00  0.74           H  
ATOM   2112 1HB  PRO A 141      -2.933  -1.129   3.513  1.00  0.74           H  
ATOM   2113 2HB  PRO A 141      -2.655  -2.141   2.115  1.00  0.74           H  
ATOM   2114 1HG  PRO A 141      -3.625   0.711   2.309  1.00  0.74           H  
ATOM   2115 2HG  PRO A 141      -2.530   0.099   1.128  1.00  0.74           H  
ATOM   2116 1HD  PRO A 141      -5.269   0.463   0.561  1.00  0.74           H  
ATOM   2117 2HD  PRO A 141      -4.283  -0.841  -0.262  1.00  0.74           H  
ATOM   2118  N   ILE A 142      -5.272  -2.231   4.907  1.00  0.79           N  
ATOM   2119  CA  ILE A 142      -5.665  -1.855   6.236  1.00  0.79           C  
ATOM   2120  C   ILE A 142      -4.376  -1.773   7.003  1.00  0.79           C  
ATOM   2121  O   ILE A 142      -3.572  -2.702   6.926  1.00  0.79           O  
ATOM   2122  CB  ILE A 142      -6.644  -2.871   6.837  1.00  0.79           C  
ATOM   2123  CG1 ILE A 142      -7.888  -2.903   5.967  1.00  0.79           C  
ATOM   2124  CG2 ILE A 142      -7.004  -2.474   8.251  1.00  0.79           C  
ATOM   2125  CD1 ILE A 142      -8.841  -3.982   6.278  1.00  0.79           C  
ATOM   2126  H   ILE A 142      -4.888  -3.169   4.777  1.00  0.79           H  
ATOM   2127  HA  ILE A 142      -6.133  -0.880   6.218  1.00  0.79           H  
ATOM   2128  HB  ILE A 142      -6.191  -3.866   6.831  1.00  0.79           H  
ATOM   2129 1HG1 ILE A 142      -8.391  -1.957   6.088  1.00  0.79           H  
ATOM   2130 2HG1 ILE A 142      -7.587  -3.013   4.925  1.00  0.79           H  
ATOM   2131 1HG2 ILE A 142      -7.701  -3.197   8.671  1.00  0.79           H  
ATOM   2132 2HG2 ILE A 142      -6.099  -2.451   8.840  1.00  0.79           H  
ATOM   2133 3HG2 ILE A 142      -7.460  -1.481   8.247  1.00  0.79           H  
ATOM   2134 1HD1 ILE A 142      -9.692  -3.921   5.623  1.00  0.79           H  
ATOM   2135 2HD1 ILE A 142      -8.353  -4.945   6.142  1.00  0.79           H  
ATOM   2136 3HD1 ILE A 142      -9.175  -3.870   7.305  1.00  0.79           H  
ATOM   2137  N   VAL A 143      -4.148  -0.667   7.691  1.00  0.85           N  
ATOM   2138  CA  VAL A 143      -2.897  -0.508   8.397  1.00  0.85           C  
ATOM   2139  C   VAL A 143      -3.087  -0.298   9.888  1.00  0.85           C  
ATOM   2140  O   VAL A 143      -4.145   0.128  10.352  1.00  0.85           O  
ATOM   2141  CB  VAL A 143      -2.107   0.704   7.833  1.00  0.85           C  
ATOM   2142  CG1 VAL A 143      -1.784   0.515   6.363  1.00  0.85           C  
ATOM   2143  CG2 VAL A 143      -2.891   1.951   8.047  1.00  0.85           C  
ATOM   2144  H   VAL A 143      -4.844   0.070   7.700  1.00  0.85           H  
ATOM   2145  HA  VAL A 143      -2.324  -1.410   8.254  1.00  0.85           H  
ATOM   2146  HB  VAL A 143      -1.168   0.780   8.368  1.00  0.85           H  
ATOM   2147 1HG1 VAL A 143      -1.207   1.353   6.009  1.00  0.85           H  
ATOM   2148 2HG1 VAL A 143      -1.209  -0.357   6.260  1.00  0.85           H  
ATOM   2149 3HG1 VAL A 143      -2.701   0.429   5.781  1.00  0.85           H  
ATOM   2150 1HG2 VAL A 143      -2.333   2.806   7.692  1.00  0.85           H  
ATOM   2151 2HG2 VAL A 143      -3.830   1.885   7.510  1.00  0.85           H  
ATOM   2152 3HG2 VAL A 143      -3.078   2.065   9.116  1.00  0.85           H  
ATOM   2153  N   ASN A 144      -2.039  -0.582  10.645  1.00  0.92           N  
ATOM   2154  CA  ASN A 144      -2.060  -0.366  12.089  1.00  0.92           C  
ATOM   2155  C   ASN A 144      -1.659   1.062  12.408  1.00  0.92           C  
ATOM   2156  O   ASN A 144      -1.438   1.865  11.494  1.00  0.92           O  
ATOM   2157  CB  ASN A 144      -1.208  -1.393  12.798  1.00  0.92           C  
ATOM   2158  CG  ASN A 144       0.267  -1.322  12.490  1.00  0.92           C  
ATOM   2159  ND2 ASN A 144       0.934  -2.442  12.729  1.00  0.92           N  
ATOM   2160  OD1 ASN A 144       0.810  -0.286  12.043  1.00  0.92           O  
ATOM   2161  H   ASN A 144      -1.207  -0.952  10.179  1.00  0.92           H  
ATOM   2162  HA  ASN A 144      -3.084  -0.492  12.445  1.00  0.92           H  
ATOM   2163 1HB  ASN A 144      -1.330  -1.274  13.864  1.00  0.92           H  
ATOM   2164 2HB  ASN A 144      -1.566  -2.374  12.562  1.00  0.92           H  
ATOM   2165 1HD2 ASN A 144       1.942  -2.509  12.534  1.00  0.92           H  
ATOM   2166 2HD2 ASN A 144       0.453  -3.240  13.095  1.00  0.92           H  
ATOM   2167  N   ARG A 145      -1.496   1.397  13.688  1.00  0.98           N  
ATOM   2168  CA  ARG A 145      -1.212   2.788  14.015  1.00  0.98           C  
ATOM   2169  C   ARG A 145       0.203   3.236  13.647  1.00  0.98           C  
ATOM   2170  O   ARG A 145       0.521   4.421  13.745  1.00  0.98           O  
ATOM   2171  CB  ARG A 145      -1.464   3.056  15.485  1.00  0.98           C  
ATOM   2172  CG  ARG A 145      -2.925   2.965  15.907  1.00  0.98           C  
ATOM   2173  CD  ARG A 145      -3.081   3.158  17.368  1.00  0.98           C  
ATOM   2174  NE  ARG A 145      -2.454   2.088  18.109  1.00  0.98           N  
ATOM   2175  CZ  ARG A 145      -2.319   2.057  19.453  1.00  0.98           C  
ATOM   2176  NH1 ARG A 145      -2.776   3.056  20.183  1.00  0.98           N1+
ATOM   2177  NH2 ARG A 145      -1.732   1.029  20.043  1.00  0.98           N  
ATOM   2178  H   ARG A 145      -1.628   0.723  14.457  1.00  0.98           H  
ATOM   2179  HA  ARG A 145      -1.913   3.405  13.453  1.00  0.98           H  
ATOM   2180 1HB  ARG A 145      -0.909   2.329  16.080  1.00  0.98           H  
ATOM   2181 2HB  ARG A 145      -1.096   4.046  15.747  1.00  0.98           H  
ATOM   2182 1HG  ARG A 145      -3.512   3.722  15.391  1.00  0.98           H  
ATOM   2183 2HG  ARG A 145      -3.313   1.971  15.654  1.00  0.98           H  
ATOM   2184 1HD  ARG A 145      -2.621   4.097  17.666  1.00  0.98           H  
ATOM   2185 2HD  ARG A 145      -4.144   3.172  17.618  1.00  0.98           H  
ATOM   2186  HE  ARG A 145      -2.100   1.288  17.556  1.00  0.98           H  
ATOM   2187 1HH1 ARG A 145      -3.227   3.845  19.738  1.00  0.98           H  
ATOM   2188 2HH1 ARG A 145      -2.676   3.033  21.188  1.00  0.98           H  
ATOM   2189 1HH2 ARG A 145      -1.372   0.256  19.490  1.00  0.98           H  
ATOM   2190 2HH2 ARG A 145      -1.635   1.012  21.047  1.00  0.98           H  
ATOM   2191  N   ASN A 146       1.063   2.293  13.248  1.00  1.01           N  
ATOM   2192  CA  ASN A 146       2.420   2.613  12.852  1.00  1.01           C  
ATOM   2193  C   ASN A 146       2.539   2.661  11.324  1.00  1.01           C  
ATOM   2194  O   ASN A 146       3.641   2.796  10.790  1.00  1.01           O  
ATOM   2195  CB  ASN A 146       3.396   1.609  13.441  1.00  1.01           C  
ATOM   2196  CG  ASN A 146       3.501   1.715  14.947  1.00  1.01           C  
ATOM   2197  ND2 ASN A 146       3.597   0.589  15.612  1.00  1.01           N  
ATOM   2198  OD1 ASN A 146       3.501   2.818  15.507  1.00  1.01           O  
ATOM   2199  H   ASN A 146       0.760   1.330  13.147  1.00  1.01           H  
ATOM   2200  HA  ASN A 146       2.671   3.605  13.228  1.00  1.01           H  
ATOM   2201 1HB  ASN A 146       3.077   0.596  13.180  1.00  1.01           H  
ATOM   2202 2HB  ASN A 146       4.381   1.759  13.005  1.00  1.01           H  
ATOM   2203 1HD2 ASN A 146       3.674   0.602  16.610  1.00  1.01           H  
ATOM   2204 2HD2 ASN A 146       3.599  -0.285  15.123  1.00  1.01           H  
ATOM   2205  N   GLY A 147       1.400   2.547  10.622  1.00  1.01           N  
ATOM   2206  CA  GLY A 147       1.375   2.585   9.159  1.00  1.01           C  
ATOM   2207  C   GLY A 147       1.709   1.248   8.483  1.00  1.01           C  
ATOM   2208  O   GLY A 147       1.874   1.192   7.260  1.00  1.01           O  
ATOM   2209  H   GLY A 147       0.507   2.430  11.101  1.00  1.01           H  
ATOM   2210 1HA  GLY A 147       0.386   2.912   8.835  1.00  1.01           H  
ATOM   2211 2HA  GLY A 147       2.072   3.346   8.812  1.00  1.01           H  
ATOM   2212  N   GLU A 148       1.846   0.166   9.254  1.00  0.96           N  
ATOM   2213  CA  GLU A 148       2.205  -1.108   8.639  1.00  0.96           C  
ATOM   2214  C   GLU A 148       0.953  -1.740   8.082  1.00  0.96           C  
ATOM   2215  O   GLU A 148      -0.098  -1.668   8.714  1.00  0.96           O  
ATOM   2216  CB  GLU A 148       2.832  -2.049   9.667  1.00  0.96           C  
ATOM   2217  CG  GLU A 148       4.127  -1.549  10.288  1.00  0.96           C  
ATOM   2218  CD  GLU A 148       4.672  -2.482  11.346  1.00  0.96           C  
ATOM   2219  OE1 GLU A 148       3.892  -3.021  12.113  1.00  0.96           O  
ATOM   2220  OE2 GLU A 148       5.869  -2.655  11.392  1.00  0.96           O1-
ATOM   2221  H   GLU A 148       1.682   0.209  10.259  1.00  0.96           H  
ATOM   2222  HA  GLU A 148       2.907  -0.933   7.823  1.00  0.96           H  
ATOM   2223 1HB  GLU A 148       2.132  -2.237  10.440  1.00  0.96           H  
ATOM   2224 2HB  GLU A 148       3.042  -3.007   9.191  1.00  0.96           H  
ATOM   2225 1HG  GLU A 148       4.871  -1.427   9.503  1.00  0.96           H  
ATOM   2226 2HG  GLU A 148       3.942  -0.568  10.733  1.00  0.96           H  
ATOM   2227  N   VAL A 149       1.055  -2.415   6.941  1.00  0.90           N  
ATOM   2228  CA  VAL A 149      -0.123  -3.077   6.390  1.00  0.90           C  
ATOM   2229  C   VAL A 149      -0.334  -4.387   7.129  1.00  0.90           C  
ATOM   2230  O   VAL A 149       0.597  -5.184   7.272  1.00  0.90           O  
ATOM   2231  CB  VAL A 149       0.019  -3.288   4.869  1.00  0.90           C  
ATOM   2232  CG1 VAL A 149      -1.178  -4.030   4.334  1.00  0.90           C  
ATOM   2233  CG2 VAL A 149       0.124  -1.976   4.156  1.00  0.90           C  
ATOM   2234  H   VAL A 149       1.940  -2.453   6.454  1.00  0.90           H  
ATOM   2235  HA  VAL A 149      -1.000  -2.466   6.564  1.00  0.90           H  
ATOM   2236  HB  VAL A 149       0.904  -3.868   4.680  1.00  0.90           H  
ATOM   2237 1HG1 VAL A 149      -1.067  -4.155   3.268  1.00  0.90           H  
ATOM   2238 2HG1 VAL A 149      -1.252  -4.992   4.810  1.00  0.90           H  
ATOM   2239 3HG1 VAL A 149      -2.087  -3.453   4.532  1.00  0.90           H  
ATOM   2240 1HG2 VAL A 149       0.228  -2.169   3.094  1.00  0.90           H  
ATOM   2241 2HG2 VAL A 149      -0.766  -1.396   4.329  1.00  0.90           H  
ATOM   2242 3HG2 VAL A 149       0.991  -1.431   4.522  1.00  0.90           H  
ATOM   2243  N   ILE A 150      -1.558  -4.582   7.625  1.00  0.84           N  
ATOM   2244  CA  ILE A 150      -1.897  -5.747   8.430  1.00  0.84           C  
ATOM   2245  C   ILE A 150      -2.866  -6.683   7.752  1.00  0.84           C  
ATOM   2246  O   ILE A 150      -3.546  -7.477   8.407  1.00  0.84           O  
ATOM   2247  CB  ILE A 150      -2.558  -5.363   9.751  1.00  0.84           C  
ATOM   2248  CG1 ILE A 150      -3.841  -4.631   9.492  1.00  0.84           C  
ATOM   2249  CG2 ILE A 150      -1.639  -4.495  10.574  1.00  0.84           C  
ATOM   2250  CD1 ILE A 150      -4.668  -4.487  10.698  1.00  0.84           C  
ATOM   2251  H   ILE A 150      -2.272  -3.877   7.447  1.00  0.84           H  
ATOM   2252  HA  ILE A 150      -0.984  -6.279   8.614  1.00  0.84           H  
ATOM   2253  HB  ILE A 150      -2.798  -6.259  10.295  1.00  0.84           H  
ATOM   2254 1HG1 ILE A 150      -3.615  -3.643   9.132  1.00  0.84           H  
ATOM   2255 2HG1 ILE A 150      -4.414  -5.161   8.727  1.00  0.84           H  
ATOM   2256 1HG2 ILE A 150      -2.140  -4.256  11.503  1.00  0.84           H  
ATOM   2257 2HG2 ILE A 150      -0.721  -5.016  10.785  1.00  0.84           H  
ATOM   2258 3HG2 ILE A 150      -1.415  -3.577  10.026  1.00  0.84           H  
ATOM   2259 1HD1 ILE A 150      -5.572  -3.959  10.451  1.00  0.84           H  
ATOM   2260 2HD1 ILE A 150      -4.912  -5.463  11.064  1.00  0.84           H  
ATOM   2261 3HD1 ILE A 150      -4.116  -3.936  11.457  1.00  0.84           H  
ATOM   2262  N   GLY A 151      -2.965  -6.540   6.453  1.00  0.80           N  
ATOM   2263  CA  GLY A 151      -3.862  -7.326   5.641  1.00  0.80           C  
ATOM   2264  C   GLY A 151      -4.641  -6.418   4.730  1.00  0.80           C  
ATOM   2265  O   GLY A 151      -4.586  -5.190   4.870  1.00  0.80           O  
ATOM   2266  H   GLY A 151      -2.372  -5.858   6.013  1.00  0.80           H  
ATOM   2267 1HA  GLY A 151      -3.286  -8.035   5.046  1.00  0.80           H  
ATOM   2268 2HA  GLY A 151      -4.537  -7.898   6.263  1.00  0.80           H  
ATOM   2269  N   LEU A 152      -5.344  -7.027   3.789  1.00  0.79           N  
ATOM   2270  CA  LEU A 152      -6.098  -6.265   2.808  1.00  0.79           C  
ATOM   2271  C   LEU A 152      -7.626  -6.370   2.991  1.00  0.79           C  
ATOM   2272  O   LEU A 152      -8.149  -7.386   3.464  1.00  0.79           O  
ATOM   2273  CB  LEU A 152      -5.671  -6.716   1.418  1.00  0.79           C  
ATOM   2274  CG  LEU A 152      -4.152  -6.631   1.092  1.00  0.79           C  
ATOM   2275  CD1 LEU A 152      -3.948  -7.115  -0.328  1.00  0.79           C  
ATOM   2276  CD2 LEU A 152      -3.625  -5.219   1.292  1.00  0.79           C  
ATOM   2277  H   LEU A 152      -5.333  -8.050   3.774  1.00  0.79           H  
ATOM   2278  HA  LEU A 152      -5.830  -5.212   2.911  1.00  0.79           H  
ATOM   2279 1HB  LEU A 152      -5.933  -7.749   1.324  1.00  0.79           H  
ATOM   2280 2HB  LEU A 152      -6.210  -6.138   0.687  1.00  0.79           H  
ATOM   2281  HG  LEU A 152      -3.606  -7.304   1.749  1.00  0.79           H  
ATOM   2282 1HD1 LEU A 152      -2.895  -7.087  -0.566  1.00  0.79           H  
ATOM   2283 2HD1 LEU A 152      -4.320  -8.137  -0.429  1.00  0.79           H  
ATOM   2284 3HD1 LEU A 152      -4.493  -6.457  -1.006  1.00  0.79           H  
ATOM   2285 1HD2 LEU A 152      -2.568  -5.187   1.061  1.00  0.79           H  
ATOM   2286 2HD2 LEU A 152      -4.157  -4.528   0.641  1.00  0.79           H  
ATOM   2287 3HD2 LEU A 152      -3.769  -4.938   2.322  1.00  0.79           H  
ATOM   2288  N   TYR A 153      -8.316  -5.281   2.628  1.00  0.81           N  
ATOM   2289  CA  TYR A 153      -9.777  -5.095   2.660  1.00  0.81           C  
ATOM   2290  C   TYR A 153     -10.583  -5.881   1.610  1.00  0.81           C  
ATOM   2291  O   TYR A 153     -10.174  -6.031   0.465  1.00  0.81           O  
ATOM   2292  CB  TYR A 153     -10.054  -3.602   2.541  1.00  0.81           C  
ATOM   2293  CG  TYR A 153     -11.482  -3.179   2.579  1.00  0.81           C  
ATOM   2294  CD1 TYR A 153     -12.156  -3.083   3.779  1.00  0.81           C  
ATOM   2295  CD2 TYR A 153     -12.123  -2.869   1.399  1.00  0.81           C  
ATOM   2296  CE1 TYR A 153     -13.472  -2.698   3.789  1.00  0.81           C  
ATOM   2297  CE2 TYR A 153     -13.437  -2.491   1.415  1.00  0.81           C  
ATOM   2298  CZ  TYR A 153     -14.110  -2.416   2.607  1.00  0.81           C  
ATOM   2299  OH  TYR A 153     -15.422  -2.063   2.623  1.00  0.81           O  
ATOM   2300  H   TYR A 153      -7.783  -4.481   2.285  1.00  0.81           H  
ATOM   2301  HA  TYR A 153     -10.128  -5.431   3.636  1.00  0.81           H  
ATOM   2302 1HB  TYR A 153      -9.528  -3.109   3.327  1.00  0.81           H  
ATOM   2303 2HB  TYR A 153      -9.634  -3.243   1.604  1.00  0.81           H  
ATOM   2304  HD1 TYR A 153     -11.659  -3.316   4.711  1.00  0.81           H  
ATOM   2305  HD2 TYR A 153     -11.587  -2.932   0.461  1.00  0.81           H  
ATOM   2306  HE1 TYR A 153     -14.015  -2.631   4.728  1.00  0.81           H  
ATOM   2307  HE2 TYR A 153     -13.952  -2.259   0.484  1.00  0.81           H  
ATOM   2308  HH  TYR A 153     -15.773  -2.157   3.527  1.00  0.81           H  
ATOM   2309  N   GLY A 154     -11.743  -6.389   1.988  1.00  0.87           N  
ATOM   2310  CA  GLY A 154     -12.603  -7.088   1.033  1.00  0.87           C  
ATOM   2311  C   GLY A 154     -13.327  -8.241   1.708  1.00  0.87           C  
ATOM   2312  O   GLY A 154     -13.347  -8.321   2.936  1.00  0.87           O  
ATOM   2313  H   GLY A 154     -12.059  -6.258   2.933  1.00  0.87           H  
ATOM   2314 1HA  GLY A 154     -13.327  -6.389   0.615  1.00  0.87           H  
ATOM   2315 2HA  GLY A 154     -12.005  -7.460   0.209  1.00  0.87           H  
ATOM   2316  N   ASN A 155     -13.975  -9.109   0.926  1.00  0.96           N  
ATOM   2317  CA  ASN A 155     -14.700 -10.238   1.515  1.00  0.96           C  
ATOM   2318  C   ASN A 155     -15.677  -9.766   2.605  1.00  0.96           C  
ATOM   2319  O   ASN A 155     -15.588 -10.174   3.772  1.00  0.96           O  
ATOM   2320  CB  ASN A 155     -13.710 -11.273   2.028  1.00  0.96           C  
ATOM   2321  CG  ASN A 155     -14.339 -12.624   2.334  1.00  0.96           C  
ATOM   2322  ND2 ASN A 155     -13.782 -13.321   3.299  1.00  0.96           N  
ATOM   2323  OD1 ASN A 155     -15.313 -13.039   1.695  1.00  0.96           O  
ATOM   2324  H   ASN A 155     -13.945  -9.002  -0.080  1.00  0.96           H  
ATOM   2325  HA  ASN A 155     -15.299 -10.705   0.730  1.00  0.96           H  
ATOM   2326 1HB  ASN A 155     -12.917 -11.416   1.284  1.00  0.96           H  
ATOM   2327 2HB  ASN A 155     -13.235 -10.903   2.934  1.00  0.96           H  
ATOM   2328 1HD2 ASN A 155     -14.148 -14.220   3.542  1.00  0.96           H  
ATOM   2329 2HD2 ASN A 155     -12.990 -12.952   3.787  1.00  0.96           H  
ATOM   2330  N   GLY A 156     -16.545  -8.818   2.237  1.00  1.09           N  
ATOM   2331  CA  GLY A 156     -17.497  -8.273   3.191  1.00  1.09           C  
ATOM   2332  C   GLY A 156     -18.663  -9.198   3.483  1.00  1.09           C  
ATOM   2333  O   GLY A 156     -19.198  -9.854   2.586  1.00  1.09           O  
ATOM   2334  H   GLY A 156     -16.559  -8.504   1.279  1.00  1.09           H  
ATOM   2335 1HA  GLY A 156     -16.988  -8.063   4.112  1.00  1.09           H  
ATOM   2336 2HA  GLY A 156     -17.874  -7.321   2.820  1.00  1.09           H  
ATOM   2337  N   ILE A 157     -19.107  -9.164   4.730  1.00  1.24           N  
ATOM   2338  CA  ILE A 157     -20.279  -9.882   5.199  1.00  1.24           C  
ATOM   2339  C   ILE A 157     -21.343  -8.885   5.600  1.00  1.24           C  
ATOM   2340  O   ILE A 157     -21.060  -7.932   6.322  1.00  1.24           O  
ATOM   2341  CB  ILE A 157     -19.932 -10.802   6.386  1.00  1.24           C  
ATOM   2342  CG1 ILE A 157     -18.924 -11.877   5.932  1.00  1.24           C  
ATOM   2343  CG2 ILE A 157     -21.191 -11.419   6.984  1.00  1.24           C  
ATOM   2344  CD1 ILE A 157     -18.351 -12.688   7.063  1.00  1.24           C  
ATOM   2345  H   ILE A 157     -18.565  -8.627   5.404  1.00  1.24           H  
ATOM   2346  HA  ILE A 157     -20.668 -10.495   4.388  1.00  1.24           H  
ATOM   2347  HB  ILE A 157     -19.434 -10.206   7.154  1.00  1.24           H  
ATOM   2348 1HG1 ILE A 157     -19.422 -12.552   5.236  1.00  1.24           H  
ATOM   2349 2HG1 ILE A 157     -18.094 -11.393   5.410  1.00  1.24           H  
ATOM   2350 1HG2 ILE A 157     -20.921 -12.047   7.831  1.00  1.24           H  
ATOM   2351 2HG2 ILE A 157     -21.864 -10.629   7.323  1.00  1.24           H  
ATOM   2352 3HG2 ILE A 157     -21.695 -12.023   6.230  1.00  1.24           H  
ATOM   2353 1HD1 ILE A 157     -17.650 -13.421   6.665  1.00  1.24           H  
ATOM   2354 2HD1 ILE A 157     -17.835 -12.030   7.743  1.00  1.24           H  
ATOM   2355 3HD1 ILE A 157     -19.154 -13.200   7.591  1.00  1.24           H  
ATOM   2356  N   LEU A 158     -22.551  -9.047   5.090  1.00  1.41           N  
ATOM   2357  CA  LEU A 158     -23.579  -8.079   5.430  1.00  1.41           C  
ATOM   2358  C   LEU A 158     -24.170  -8.338   6.796  1.00  1.41           C  
ATOM   2359  O   LEU A 158     -24.636  -9.442   7.085  1.00  1.41           O  
ATOM   2360  CB  LEU A 158     -24.697  -8.061   4.396  1.00  1.41           C  
ATOM   2361  CG  LEU A 158     -25.793  -7.049   4.679  1.00  1.41           C  
ATOM   2362  CD1 LEU A 158     -25.215  -5.643   4.630  1.00  1.41           C  
ATOM   2363  CD2 LEU A 158     -26.884  -7.204   3.652  1.00  1.41           C  
ATOM   2364  H   LEU A 158     -22.757  -9.832   4.488  1.00  1.41           H  
ATOM   2365  HA  LEU A 158     -23.131  -7.089   5.448  1.00  1.41           H  
ATOM   2366 1HB  LEU A 158     -24.296  -7.843   3.437  1.00  1.41           H  
ATOM   2367 2HB  LEU A 158     -25.158  -9.046   4.362  1.00  1.41           H  
ATOM   2368  HG  LEU A 158     -26.201  -7.217   5.675  1.00  1.41           H  
ATOM   2369 1HD1 LEU A 158     -26.002  -4.938   4.839  1.00  1.41           H  
ATOM   2370 2HD1 LEU A 158     -24.437  -5.547   5.375  1.00  1.41           H  
ATOM   2371 3HD1 LEU A 158     -24.805  -5.451   3.652  1.00  1.41           H  
ATOM   2372 1HD2 LEU A 158     -27.675  -6.483   3.856  1.00  1.41           H  
ATOM   2373 2HD2 LEU A 158     -26.475  -7.027   2.658  1.00  1.41           H  
ATOM   2374 3HD2 LEU A 158     -27.291  -8.212   3.707  1.00  1.41           H  
ATOM   2375  N   VAL A 159     -24.136  -7.313   7.633  1.00  1.57           N  
ATOM   2376  CA  VAL A 159     -24.695  -7.381   8.960  1.00  1.57           C  
ATOM   2377  C   VAL A 159     -25.917  -6.459   8.990  1.00  1.57           C  
ATOM   2378  O   VAL A 159     -25.818  -5.273   8.690  1.00  1.57           O  
ATOM   2379  CB  VAL A 159     -23.622  -6.971   9.988  1.00  1.57           C  
ATOM   2380  CG1 VAL A 159     -24.200  -7.006  11.389  1.00  1.57           C  
ATOM   2381  CG2 VAL A 159     -22.406  -7.929   9.859  1.00  1.57           C  
ATOM   2382  H   VAL A 159     -23.696  -6.438   7.345  1.00  1.57           H  
ATOM   2383  HA  VAL A 159     -25.013  -8.403   9.165  1.00  1.57           H  
ATOM   2384  HB  VAL A 159     -23.301  -5.945   9.783  1.00  1.57           H  
ATOM   2385 1HG1 VAL A 159     -23.437  -6.705  12.105  1.00  1.57           H  
ATOM   2386 2HG1 VAL A 159     -25.045  -6.320  11.449  1.00  1.57           H  
ATOM   2387 3HG1 VAL A 159     -24.535  -8.017  11.618  1.00  1.57           H  
ATOM   2388 1HG2 VAL A 159     -21.640  -7.642  10.573  1.00  1.57           H  
ATOM   2389 2HG2 VAL A 159     -22.725  -8.951  10.060  1.00  1.57           H  
ATOM   2390 3HG2 VAL A 159     -21.995  -7.871   8.849  1.00  1.57           H  
ATOM   2391  N   GLY A 160     -27.083  -7.002   9.326  1.00  1.66           N  
ATOM   2392  CA  GLY A 160     -28.300  -6.194   9.266  1.00  1.66           C  
ATOM   2393  C   GLY A 160     -28.660  -5.977   7.798  1.00  1.66           C  
ATOM   2394  O   GLY A 160     -28.353  -6.824   6.963  1.00  1.66           O  
ATOM   2395  H   GLY A 160     -27.127  -7.976   9.586  1.00  1.66           H  
ATOM   2396 1HA  GLY A 160     -29.114  -6.706   9.780  1.00  1.66           H  
ATOM   2397 2HA  GLY A 160     -28.139  -5.238   9.761  1.00  1.66           H  
ATOM   2398  N   ASP A 161     -29.348  -4.880   7.479  1.00  1.67           N  
ATOM   2399  CA  ASP A 161     -29.759  -4.655   6.088  1.00  1.67           C  
ATOM   2400  C   ASP A 161     -28.694  -3.870   5.313  1.00  1.67           C  
ATOM   2401  O   ASP A 161     -28.517  -4.055   4.107  1.00  1.67           O  
ATOM   2402  CB  ASP A 161     -31.080  -3.890   6.048  1.00  1.67           C  
ATOM   2403  CG  ASP A 161     -32.232  -4.663   6.684  1.00  1.67           C  
ATOM   2404  OD1 ASP A 161     -32.491  -5.766   6.269  1.00  1.67           O  
ATOM   2405  OD2 ASP A 161     -32.828  -4.144   7.596  1.00  1.67           O1-
ATOM   2406  H   ASP A 161     -29.588  -4.212   8.197  1.00  1.67           H  
ATOM   2407  HA  ASP A 161     -29.893  -5.622   5.602  1.00  1.67           H  
ATOM   2408 1HB  ASP A 161     -30.965  -2.936   6.562  1.00  1.67           H  
ATOM   2409 2HB  ASP A 161     -31.336  -3.671   5.011  1.00  1.67           H  
ATOM   2410  N   THR A 162     -28.015  -2.977   6.020  1.00  1.56           N  
ATOM   2411  CA  THR A 162     -26.957  -2.141   5.469  1.00  1.56           C  
ATOM   2412  C   THR A 162     -25.811  -2.128   6.464  1.00  1.56           C  
ATOM   2413  O   THR A 162     -26.064  -1.942   7.656  1.00  1.56           O  
ATOM   2414  CB  THR A 162     -27.443  -0.707   5.188  1.00  1.56           C  
ATOM   2415  CG2 THR A 162     -26.312   0.138   4.591  1.00  1.56           C  
ATOM   2416  OG1 THR A 162     -28.543  -0.750   4.266  1.00  1.56           O  
ATOM   2417  H   THR A 162     -28.224  -2.895   7.001  1.00  1.56           H  
ATOM   2418  HA  THR A 162     -26.596  -2.578   4.538  1.00  1.56           H  
ATOM   2419  HB  THR A 162     -27.779  -0.248   6.117  1.00  1.56           H  
ATOM   2420  HG1 THR A 162     -28.281  -1.237   3.476  1.00  1.56           H  
ATOM   2421 1HG2 THR A 162     -26.676   1.145   4.397  1.00  1.56           H  
ATOM   2422 2HG2 THR A 162     -25.477   0.189   5.289  1.00  1.56           H  
ATOM   2423 3HG2 THR A 162     -25.971  -0.310   3.657  1.00  1.56           H  
ATOM   2424  N   SER A 163     -24.582  -2.315   5.966  1.00  1.38           N  
ATOM   2425  CA  SER A 163     -23.315  -2.351   6.716  1.00  1.38           C  
ATOM   2426  C   SER A 163     -22.531  -3.630   6.455  1.00  1.38           C  
ATOM   2427  O   SER A 163     -22.677  -4.624   7.175  1.00  1.38           O  
ATOM   2428  CB  SER A 163     -23.460  -2.228   8.233  1.00  1.38           C  
ATOM   2429  OG  SER A 163     -23.976  -0.988   8.625  1.00  1.38           O  
ATOM   2430  H   SER A 163     -24.504  -2.430   4.962  1.00  1.38           H  
ATOM   2431  HA  SER A 163     -22.705  -1.515   6.372  1.00  1.38           H  
ATOM   2432 1HB  SER A 163     -24.084  -3.040   8.623  1.00  1.38           H  
ATOM   2433 2HB  SER A 163     -22.473  -2.355   8.674  1.00  1.38           H  
ATOM   2434  HG  SER A 163     -24.927  -1.089   8.529  1.00  1.38           H  
ATOM   2435  N   PHE A 164     -21.693  -3.616   5.435  1.00  1.18           N  
ATOM   2436  CA  PHE A 164     -20.832  -4.765   5.203  1.00  1.18           C  
ATOM   2437  C   PHE A 164     -19.617  -4.675   6.101  1.00  1.18           C  
ATOM   2438  O   PHE A 164     -19.046  -3.596   6.267  1.00  1.18           O  
ATOM   2439  CB  PHE A 164     -20.385  -4.844   3.755  1.00  1.18           C  
ATOM   2440  CG  PHE A 164     -21.429  -5.313   2.809  1.00  1.18           C  
ATOM   2441  CD1 PHE A 164     -22.271  -4.425   2.166  1.00  1.18           C  
ATOM   2442  CD2 PHE A 164     -21.544  -6.661   2.527  1.00  1.18           C  
ATOM   2443  CE1 PHE A 164     -23.218  -4.883   1.267  1.00  1.18           C  
ATOM   2444  CE2 PHE A 164     -22.476  -7.120   1.630  1.00  1.18           C  
ATOM   2445  CZ  PHE A 164     -23.321  -6.231   0.999  1.00  1.18           C  
ATOM   2446  H   PHE A 164     -21.638  -2.796   4.838  1.00  1.18           H  
ATOM   2447  HA  PHE A 164     -21.375  -5.668   5.452  1.00  1.18           H  
ATOM   2448 1HB  PHE A 164     -20.047  -3.858   3.425  1.00  1.18           H  
ATOM   2449 2HB  PHE A 164     -19.535  -5.521   3.685  1.00  1.18           H  
ATOM   2450  HD1 PHE A 164     -22.183  -3.350   2.372  1.00  1.18           H  
ATOM   2451  HD2 PHE A 164     -20.877  -7.363   3.021  1.00  1.18           H  
ATOM   2452  HE1 PHE A 164     -23.878  -4.174   0.768  1.00  1.18           H  
ATOM   2453  HE2 PHE A 164     -22.548  -8.187   1.420  1.00  1.18           H  
ATOM   2454  HZ  PHE A 164     -24.064  -6.592   0.289  1.00  1.18           H  
ATOM   2455  N   VAL A 165     -19.221  -5.809   6.663  1.00  1.00           N  
ATOM   2456  CA  VAL A 165     -18.057  -5.860   7.521  1.00  1.00           C  
ATOM   2457  C   VAL A 165     -17.001  -6.738   6.851  1.00  1.00           C  
ATOM   2458  O   VAL A 165     -17.269  -7.886   6.494  1.00  1.00           O  
ATOM   2459  CB  VAL A 165     -18.460  -6.399   8.901  1.00  1.00           C  
ATOM   2460  CG1 VAL A 165     -17.257  -6.433   9.794  1.00  1.00           C  
ATOM   2461  CG2 VAL A 165     -19.582  -5.535   9.495  1.00  1.00           C  
ATOM   2462  H   VAL A 165     -19.770  -6.650   6.507  1.00  1.00           H  
ATOM   2463  HA  VAL A 165     -17.656  -4.860   7.633  1.00  1.00           H  
ATOM   2464  HB  VAL A 165     -18.820  -7.415   8.785  1.00  1.00           H  
ATOM   2465 1HG1 VAL A 165     -17.512  -6.828  10.769  1.00  1.00           H  
ATOM   2466 2HG1 VAL A 165     -16.526  -7.047   9.336  1.00  1.00           H  
ATOM   2467 3HG1 VAL A 165     -16.872  -5.441   9.916  1.00  1.00           H  
ATOM   2468 1HG2 VAL A 165     -19.866  -5.932  10.464  1.00  1.00           H  
ATOM   2469 2HG2 VAL A 165     -19.246  -4.521   9.612  1.00  1.00           H  
ATOM   2470 3HG2 VAL A 165     -20.451  -5.550   8.831  1.00  1.00           H  
ATOM   2471  N   SER A 166     -15.838  -6.157   6.594  1.00  0.87           N  
ATOM   2472  CA  SER A 166     -14.769  -6.785   5.817  1.00  0.87           C  
ATOM   2473  C   SER A 166     -13.706  -7.542   6.538  1.00  0.87           C  
ATOM   2474  O   SER A 166     -12.992  -6.978   7.362  1.00  0.87           O  
ATOM   2475  CB  SER A 166     -14.062  -5.743   5.017  1.00  0.87           C  
ATOM   2476  OG  SER A 166     -12.840  -6.252   4.563  1.00  0.87           O  
ATOM   2477  H   SER A 166     -15.686  -5.222   6.964  1.00  0.87           H  
ATOM   2478  HA  SER A 166     -15.217  -7.489   5.131  1.00  0.87           H  
ATOM   2479 1HB  SER A 166     -14.681  -5.459   4.167  1.00  0.87           H  
ATOM   2480 2HB  SER A 166     -13.903  -4.866   5.628  1.00  0.87           H  
ATOM   2481  HG  SER A 166     -13.025  -7.161   4.197  1.00  0.87           H  
ATOM   2482  N   ALA A 167     -13.567  -8.818   6.206  1.00  0.81           N  
ATOM   2483  CA  ALA A 167     -12.526  -9.614   6.831  1.00  0.81           C  
ATOM   2484  C   ALA A 167     -11.172  -9.010   6.489  1.00  0.81           C  
ATOM   2485  O   ALA A 167     -10.947  -8.624   5.344  1.00  0.81           O  
ATOM   2486  CB  ALA A 167     -12.605 -11.048   6.345  1.00  0.81           C  
ATOM   2487  H   ALA A 167     -14.182  -9.234   5.495  1.00  0.81           H  
ATOM   2488  HA  ALA A 167     -12.650  -9.584   7.909  1.00  0.81           H  
ATOM   2489 1HB  ALA A 167     -11.823 -11.620   6.804  1.00  0.81           H  
ATOM   2490 2HB  ALA A 167     -13.576 -11.470   6.602  1.00  0.81           H  
ATOM   2491 3HB  ALA A 167     -12.476 -11.062   5.266  1.00  0.81           H  
ATOM   2492  N   ILE A 168     -10.249  -8.991   7.438  1.00  0.80           N  
ATOM   2493  CA  ILE A 168      -8.914  -8.498   7.134  1.00  0.80           C  
ATOM   2494  C   ILE A 168      -8.083  -9.693   6.706  1.00  0.80           C  
ATOM   2495  O   ILE A 168      -7.781 -10.572   7.517  1.00  0.80           O  
ATOM   2496  CB  ILE A 168      -8.251  -7.840   8.364  1.00  0.80           C  
ATOM   2497  CG1 ILE A 168      -9.076  -6.675   8.878  1.00  0.80           C  
ATOM   2498  CG2 ILE A 168      -6.843  -7.357   7.999  1.00  0.80           C  
ATOM   2499  CD1 ILE A 168      -8.573  -6.121  10.196  1.00  0.80           C  
ATOM   2500  H   ILE A 168     -10.483  -9.297   8.374  1.00  0.80           H  
ATOM   2501  HA  ILE A 168      -8.962  -7.784   6.312  1.00  0.80           H  
ATOM   2502  HB  ILE A 168      -8.189  -8.572   9.168  1.00  0.80           H  
ATOM   2503 1HG1 ILE A 168      -9.064  -5.912   8.160  1.00  0.80           H  
ATOM   2504 2HG1 ILE A 168     -10.098  -6.999   9.007  1.00  0.80           H  
ATOM   2505 1HG2 ILE A 168      -6.364  -6.909   8.869  1.00  0.80           H  
ATOM   2506 2HG2 ILE A 168      -6.261  -8.210   7.669  1.00  0.80           H  
ATOM   2507 3HG2 ILE A 168      -6.895  -6.619   7.198  1.00  0.80           H  
ATOM   2508 1HD1 ILE A 168      -9.190  -5.299  10.513  1.00  0.80           H  
ATOM   2509 2HD1 ILE A 168      -8.609  -6.910  10.949  1.00  0.80           H  
ATOM   2510 3HD1 ILE A 168      -7.549  -5.774  10.075  1.00  0.80           H  
ATOM   2511  N   SER A 169      -7.717  -9.744   5.432  1.00  0.86           N  
ATOM   2512  CA  SER A 169      -7.003 -10.912   4.944  1.00  0.86           C  
ATOM   2513  C   SER A 169      -5.500 -10.757   4.991  1.00  0.86           C  
ATOM   2514  O   SER A 169      -4.932  -9.841   4.386  1.00  0.86           O  
ATOM   2515  CB  SER A 169      -7.448 -11.270   3.564  1.00  0.86           C  
ATOM   2516  OG  SER A 169      -8.749 -11.759   3.548  1.00  0.86           O  
ATOM   2517  H   SER A 169      -7.954  -8.981   4.790  1.00  0.86           H  
ATOM   2518  HA  SER A 169      -7.262 -11.756   5.585  1.00  0.86           H  
ATOM   2519 1HB  SER A 169      -7.386 -10.400   2.926  1.00  0.86           H  
ATOM   2520 2HB  SER A 169      -6.786 -12.025   3.182  1.00  0.86           H  
ATOM   2521  HG  SER A 169      -8.711 -12.518   2.915  1.00  0.86           H  
ATOM   2522  N   GLN A 170      -4.859 -11.674   5.712  1.00  0.99           N  
ATOM   2523  CA  GLN A 170      -3.420 -11.634   5.911  1.00  0.99           C  
ATOM   2524  C   GLN A 170      -2.828 -13.033   6.054  1.00  0.99           C  
ATOM   2525  O   GLN A 170      -3.404 -13.898   6.714  1.00  0.99           O  
ATOM   2526  CB  GLN A 170      -3.143 -10.790   7.157  1.00  0.99           C  
ATOM   2527  CG  GLN A 170      -1.725 -10.441   7.419  1.00  0.99           C  
ATOM   2528  CD  GLN A 170      -1.005 -11.369   8.406  1.00  0.99           C  
ATOM   2529  NE2 GLN A 170       0.298 -11.470   8.226  1.00  0.99           N  
ATOM   2530  OE1 GLN A 170      -1.619 -11.970   9.324  1.00  0.99           O  
ATOM   2531  H   GLN A 170      -5.398 -12.407   6.157  1.00  0.99           H  
ATOM   2532  HA  GLN A 170      -2.959 -11.158   5.045  1.00  0.99           H  
ATOM   2533 1HB  GLN A 170      -3.698  -9.867   7.102  1.00  0.99           H  
ATOM   2534 2HB  GLN A 170      -3.508 -11.319   8.035  1.00  0.99           H  
ATOM   2535 1HG  GLN A 170      -1.176 -10.472   6.478  1.00  0.99           H  
ATOM   2536 2HG  GLN A 170      -1.706  -9.440   7.803  1.00  0.99           H  
ATOM   2537 1HE2 GLN A 170       0.857 -12.016   8.839  1.00  0.99           H  
ATOM   2538 2HE2 GLN A 170       0.737 -10.951   7.456  1.00  0.99           H  
ATOM   2539  N   THR A 171      -1.656 -13.225   5.465  1.00  1.20           N  
ATOM   2540  CA  THR A 171      -0.911 -14.475   5.524  1.00  1.20           C  
ATOM   2541  C   THR A 171       0.515 -14.254   6.029  1.00  1.20           C  
ATOM   2542  O   THR A 171       1.150 -13.270   5.680  1.00  1.20           O  
ATOM   2543  CB  THR A 171      -0.911 -15.169   4.149  1.00  1.20           C  
ATOM   2544  CG2 THR A 171      -0.094 -16.439   4.190  1.00  1.20           C  
ATOM   2545  OG1 THR A 171      -2.259 -15.474   3.779  1.00  1.20           O  
ATOM   2546  H   THR A 171      -1.257 -12.464   4.935  1.00  1.20           H  
ATOM   2547  HA  THR A 171      -1.409 -15.139   6.230  1.00  1.20           H  
ATOM   2548  HB  THR A 171      -0.485 -14.500   3.401  1.00  1.20           H  
ATOM   2549  HG1 THR A 171      -2.702 -15.897   4.530  1.00  1.20           H  
ATOM   2550 1HG2 THR A 171      -0.101 -16.913   3.232  1.00  1.20           H  
ATOM   2551 2HG2 THR A 171       0.927 -16.205   4.447  1.00  1.20           H  
ATOM   2552 3HG2 THR A 171      -0.512 -17.117   4.931  1.00  1.20           H  
ATOM   2553  N   GLU A 172       1.002 -15.144   6.886  1.00  1.53           N  
ATOM   2554  CA  GLU A 172       2.368 -15.041   7.404  1.00  1.53           C  
ATOM   2555  C   GLU A 172       3.381 -15.112   6.271  1.00  1.53           C  
ATOM   2556  O   GLU A 172       3.230 -15.933   5.364  1.00  1.53           O  
ATOM   2557  CB  GLU A 172       2.636 -16.193   8.369  1.00  1.53           C  
ATOM   2558  CG  GLU A 172       1.826 -16.141   9.621  1.00  1.53           C  
ATOM   2559  CD  GLU A 172       2.115 -17.259  10.593  1.00  1.53           C  
ATOM   2560  OE1 GLU A 172       2.920 -18.125  10.285  1.00  1.53           O  
ATOM   2561  OE2 GLU A 172       1.502 -17.252  11.644  1.00  1.53           O1-
ATOM   2562  H   GLU A 172       0.426 -15.926   7.161  1.00  1.53           H  
ATOM   2563  HA  GLU A 172       2.486 -14.083   7.916  1.00  1.53           H  
ATOM   2564 1HB  GLU A 172       2.410 -17.132   7.874  1.00  1.53           H  
ATOM   2565 2HB  GLU A 172       3.694 -16.206   8.637  1.00  1.53           H  
ATOM   2566 1HG  GLU A 172       2.017 -15.187  10.114  1.00  1.53           H  
ATOM   2567 2HG  GLU A 172       0.774 -16.172   9.343  1.00  1.53           H  
ATOM   2568  N   VAL A 173       4.431 -14.294   6.323  1.00  2.02           N  
ATOM   2569  CA  VAL A 173       5.428 -14.353   5.269  1.00  2.02           C  
ATOM   2570  C   VAL A 173       6.422 -15.478   5.520  1.00  2.02           C  
ATOM   2571  O   VAL A 173       6.983 -15.597   6.610  1.00  2.02           O  
ATOM   2572  CB  VAL A 173       6.135 -13.009   5.192  1.00  2.02           C  
ATOM   2573  CG1 VAL A 173       7.253 -13.021   4.155  1.00  2.02           C  
ATOM   2574  CG2 VAL A 173       5.080 -11.956   4.900  1.00  2.02           C  
ATOM   2575  H   VAL A 173       4.561 -13.594   7.070  1.00  2.02           H  
ATOM   2576  HA  VAL A 173       4.920 -14.530   4.319  1.00  2.02           H  
ATOM   2577  HB  VAL A 173       6.598 -12.795   6.154  1.00  2.02           H  
ATOM   2578 1HG1 VAL A 173       7.735 -12.046   4.139  1.00  2.02           H  
ATOM   2579 2HG1 VAL A 173       7.982 -13.785   4.418  1.00  2.02           H  
ATOM   2580 3HG1 VAL A 173       6.849 -13.239   3.180  1.00  2.02           H  
ATOM   2581 1HG2 VAL A 173       5.566 -10.989   4.889  1.00  2.02           H  
ATOM   2582 2HG2 VAL A 173       4.618 -12.153   3.968  1.00  2.02           H  
ATOM   2583 3HG2 VAL A 173       4.317 -11.969   5.677  1.00  2.02           H  
ATOM   2584  N   LYS A 174       6.612 -16.329   4.523  1.00  2.66           N  
ATOM   2585  CA  LYS A 174       7.529 -17.452   4.646  1.00  2.66           C  
ATOM   2586  C   LYS A 174       8.773 -17.174   3.819  1.00  2.66           C  
ATOM   2587  O   LYS A 174       8.708 -16.446   2.823  1.00  2.66           O  
ATOM   2588  CB  LYS A 174       6.845 -18.739   4.195  1.00  2.66           C  
ATOM   2589  CG  LYS A 174       5.529 -19.045   4.944  1.00  2.66           C  
ATOM   2590  CD  LYS A 174       5.744 -19.272   6.447  1.00  2.66           C  
ATOM   2591  CE  LYS A 174       4.427 -19.658   7.138  1.00  2.66           C  
ATOM   2592  NZ  LYS A 174       4.578 -19.827   8.627  1.00  2.66           N1+
ATOM   2593  H   LYS A 174       6.109 -16.189   3.658  1.00  2.66           H  
ATOM   2594  HA  LYS A 174       7.829 -17.557   5.689  1.00  2.66           H  
ATOM   2595 1HB  LYS A 174       6.615 -18.673   3.128  1.00  2.66           H  
ATOM   2596 2HB  LYS A 174       7.523 -19.581   4.331  1.00  2.66           H  
ATOM   2597 1HG  LYS A 174       4.835 -18.207   4.815  1.00  2.66           H  
ATOM   2598 2HG  LYS A 174       5.071 -19.935   4.515  1.00  2.66           H  
ATOM   2599 1HD  LYS A 174       6.479 -20.062   6.600  1.00  2.66           H  
ATOM   2600 2HD  LYS A 174       6.121 -18.353   6.903  1.00  2.66           H  
ATOM   2601 1HE  LYS A 174       3.693 -18.879   6.945  1.00  2.66           H  
ATOM   2602 2HE  LYS A 174       4.067 -20.593   6.713  1.00  2.66           H  
ATOM   2603 1HZ  LYS A 174       3.678 -20.077   9.034  1.00  2.66           H  
ATOM   2604 2HZ  LYS A 174       5.246 -20.555   8.821  1.00  2.66           H  
ATOM   2605 3HZ  LYS A 174       4.898 -18.956   9.045  1.00  2.66           H  
ATOM   2606  N   GLU A 175       9.901 -17.788   4.167  1.00  3.42           N  
ATOM   2607  CA  GLU A 175      11.098 -17.523   3.378  1.00  3.42           C  
ATOM   2608  C   GLU A 175      11.178 -18.337   2.101  1.00  3.42           C  
ATOM   2609  O   GLU A 175      11.877 -19.346   2.006  1.00  3.42           O  
ATOM   2610  CB  GLU A 175      12.377 -17.741   4.165  1.00  3.42           C  
ATOM   2611  CG  GLU A 175      13.601 -17.413   3.323  1.00  3.42           C  
ATOM   2612  CD  GLU A 175      13.632 -15.953   2.902  1.00  3.42           C  
ATOM   2613  OE1 GLU A 175      14.078 -15.136   3.678  1.00  3.42           O  
ATOM   2614  OE2 GLU A 175      13.163 -15.653   1.810  1.00  3.42           O1-
ATOM   2615  H   GLU A 175       9.936 -18.396   4.972  1.00  3.42           H  
ATOM   2616  HA  GLU A 175      11.076 -16.471   3.091  1.00  3.42           H  
ATOM   2617 1HB  GLU A 175      12.382 -17.109   5.053  1.00  3.42           H  
ATOM   2618 2HB  GLU A 175      12.445 -18.780   4.487  1.00  3.42           H  
ATOM   2619 1HG  GLU A 175      14.500 -17.638   3.894  1.00  3.42           H  
ATOM   2620 2HG  GLU A 175      13.599 -18.043   2.431  1.00  3.42           H  
ATOM   2621  N   GLU A 176      10.483 -17.836   1.100  1.00  4.14           N  
ATOM   2622  CA  GLU A 176      10.421 -18.447  -0.213  1.00  4.14           C  
ATOM   2623  C   GLU A 176      11.510 -17.900  -1.139  1.00  4.14           C  
ATOM   2624  O   GLU A 176      11.589 -18.303  -2.299  1.00  4.14           O  
ATOM   2625  CB  GLU A 176       9.050 -18.241  -0.852  1.00  4.14           C  
ATOM   2626  CG  GLU A 176       7.893 -18.914  -0.114  1.00  4.14           C  
ATOM   2627  CD  GLU A 176       6.568 -18.705  -0.803  1.00  4.14           C  
ATOM   2628  OE1 GLU A 176       6.557 -18.064  -1.827  1.00  4.14           O  
ATOM   2629  OE2 GLU A 176       5.573 -19.191  -0.317  1.00  4.14           O1-
ATOM   2630  H   GLU A 176       9.928 -17.008   1.316  1.00  4.14           H  
ATOM   2631  HA  GLU A 176      10.587 -19.519  -0.100  1.00  4.14           H  
ATOM   2632 1HB  GLU A 176       8.839 -17.176  -0.893  1.00  4.14           H  
ATOM   2633 2HB  GLU A 176       9.065 -18.612  -1.877  1.00  4.14           H  
ATOM   2634 1HG  GLU A 176       8.091 -19.982  -0.035  1.00  4.14           H  
ATOM   2635 2HG  GLU A 176       7.842 -18.505   0.896  1.00  4.14           H  
ATOM   2636  N   GLY A 177      12.393 -17.016  -0.624  1.00  4.63           N  
ATOM   2637  CA  GLY A 177      13.465 -16.382  -1.403  1.00  4.63           C  
ATOM   2638  C   GLY A 177      14.441 -17.391  -1.995  1.00  4.63           C  
ATOM   2639  O   GLY A 177      15.210 -17.078  -2.904  1.00  4.63           O  
ATOM   2640  H   GLY A 177      12.338 -16.730   0.358  1.00  4.63           H  
ATOM   2641 1HA  GLY A 177      13.024 -15.788  -2.204  1.00  4.63           H  
ATOM   2642 2HA  GLY A 177      14.005 -15.690  -0.755  1.00  4.63           H  
ATOM   2643  N   LYS A 178      14.362 -18.623  -1.515  1.00  4.75           N  
ATOM   2644  CA  LYS A 178      15.153 -19.755  -1.946  1.00  4.75           C  
ATOM   2645  C   LYS A 178      14.934 -20.029  -3.440  1.00  4.75           C  
ATOM   2646  O   LYS A 178      15.758 -20.673  -4.084  1.00  4.75           O  
ATOM   2647  CB  LYS A 178      14.758 -20.961  -1.105  1.00  4.75           C  
ATOM   2648  CG  LYS A 178      15.131 -20.811   0.370  1.00  4.75           C  
ATOM   2649  CD  LYS A 178      14.682 -22.001   1.196  1.00  4.75           C  
ATOM   2650  CE  LYS A 178      15.014 -21.801   2.668  1.00  4.75           C  
ATOM   2651  NZ  LYS A 178      14.546 -22.942   3.502  1.00  4.75           N1+
ATOM   2652  H   LYS A 178      13.691 -18.779  -0.774  1.00  4.75           H  
ATOM   2653  HA  LYS A 178      16.210 -19.525  -1.791  1.00  4.75           H  
ATOM   2654 1HB  LYS A 178      13.677 -21.107  -1.168  1.00  4.75           H  
ATOM   2655 2HB  LYS A 178      15.238 -21.857  -1.497  1.00  4.75           H  
ATOM   2656 1HG  LYS A 178      16.208 -20.689   0.467  1.00  4.75           H  
ATOM   2657 2HG  LYS A 178      14.643 -19.914   0.768  1.00  4.75           H  
ATOM   2658 1HD  LYS A 178      13.601 -22.123   1.093  1.00  4.75           H  
ATOM   2659 2HD  LYS A 178      15.171 -22.905   0.837  1.00  4.75           H  
ATOM   2660 1HE  LYS A 178      16.091 -21.697   2.781  1.00  4.75           H  
ATOM   2661 2HE  LYS A 178      14.529 -20.885   3.018  1.00  4.75           H  
ATOM   2662 1HZ  LYS A 178      14.779 -22.769   4.468  1.00  4.75           H  
ATOM   2663 2HZ  LYS A 178      13.543 -23.031   3.406  1.00  4.75           H  
ATOM   2664 3HZ  LYS A 178      14.992 -23.794   3.194  1.00  4.75           H  
ATOM   2665  N   GLU A 179      13.806 -19.544  -3.987  1.00  4.44           N  
ATOM   2666  CA  GLU A 179      13.486 -19.688  -5.407  1.00  4.44           C  
ATOM   2667  C   GLU A 179      14.505 -19.004  -6.334  1.00  4.44           C  
ATOM   2668  O   GLU A 179      14.540 -19.301  -7.526  1.00  4.44           O  
ATOM   2669  CB  GLU A 179      12.099 -19.101  -5.738  1.00  4.44           C  
ATOM   2670  CG  GLU A 179      11.999 -17.553  -5.629  1.00  4.44           C  
ATOM   2671  CD  GLU A 179      10.642 -16.960  -6.026  1.00  4.44           C  
ATOM   2672  OE1 GLU A 179       9.830 -17.665  -6.601  1.00  4.44           O  
ATOM   2673  OE2 GLU A 179      10.427 -15.794  -5.762  1.00  4.44           O1-
ATOM   2674  H   GLU A 179      13.145 -19.040  -3.394  1.00  4.44           H  
ATOM   2675  HA  GLU A 179      13.481 -20.752  -5.645  1.00  4.44           H  
ATOM   2676 1HB  GLU A 179      11.816 -19.387  -6.751  1.00  4.44           H  
ATOM   2677 2HB  GLU A 179      11.360 -19.524  -5.057  1.00  4.44           H  
ATOM   2678 1HG  GLU A 179      12.231 -17.256  -4.606  1.00  4.44           H  
ATOM   2679 2HG  GLU A 179      12.753 -17.116  -6.276  1.00  4.44           H  
ATOM   2680  N   GLU A 180      15.275 -18.038  -5.821  1.00  3.86           N  
ATOM   2681  CA  GLU A 180      16.215 -17.297  -6.655  1.00  3.86           C  
ATOM   2682  C   GLU A 180      17.211 -18.223  -7.346  1.00  3.86           C  
ATOM   2683  O   GLU A 180      17.770 -19.136  -6.739  1.00  3.86           O  
ATOM   2684  CB  GLU A 180      16.956 -16.225  -5.838  1.00  3.86           C  
ATOM   2685  CG  GLU A 180      17.864 -15.291  -6.679  1.00  3.86           C  
ATOM   2686  CD  GLU A 180      18.535 -14.177  -5.877  1.00  3.86           C  
ATOM   2687  OE1 GLU A 180      18.404 -14.156  -4.679  1.00  3.86           O  
ATOM   2688  OE2 GLU A 180      19.163 -13.338  -6.483  1.00  3.86           O1-
ATOM   2689  H   GLU A 180      15.216 -17.819  -4.824  1.00  3.86           H  
ATOM   2690  HA  GLU A 180      15.644 -16.788  -7.432  1.00  3.86           H  
ATOM   2691 1HB  GLU A 180      16.228 -15.607  -5.311  1.00  3.86           H  
ATOM   2692 2HB  GLU A 180      17.575 -16.712  -5.085  1.00  3.86           H  
ATOM   2693 1HG  GLU A 180      18.647 -15.892  -7.142  1.00  3.86           H  
ATOM   2694 2HG  GLU A 180      17.270 -14.850  -7.478  1.00  3.86           H  
ATOM   2695  N   LEU A 181      17.429 -17.986  -8.629  1.00  3.19           N  
ATOM   2696  CA  LEU A 181      18.360 -18.796  -9.397  1.00  3.19           C  
ATOM   2697  C   LEU A 181      19.755 -18.740  -8.810  1.00  3.19           C  
ATOM   2698  O   LEU A 181      20.258 -17.665  -8.478  1.00  3.19           O  
ATOM   2699  CB  LEU A 181      18.423 -18.342 -10.854  1.00  3.19           C  
ATOM   2700  CG  LEU A 181      19.272 -19.218 -11.787  1.00  3.19           C  
ATOM   2701  CD1 LEU A 181      18.658 -20.603 -11.908  1.00  3.19           C  
ATOM   2702  CD2 LEU A 181      19.342 -18.563 -13.137  1.00  3.19           C  
ATOM   2703  H   LEU A 181      16.943 -17.228  -9.082  1.00  3.19           H  
ATOM   2704  HA  LEU A 181      18.014 -19.829  -9.370  1.00  3.19           H  
ATOM   2705 1HB  LEU A 181      17.448 -18.286 -11.245  1.00  3.19           H  
ATOM   2706 2HB  LEU A 181      18.851 -17.339 -10.880  1.00  3.19           H  
ATOM   2707  HG  LEU A 181      20.272 -19.320 -11.387  1.00  3.19           H  
ATOM   2708 1HD1 LEU A 181      19.278 -21.198 -12.567  1.00  3.19           H  
ATOM   2709 2HD1 LEU A 181      18.616 -21.073 -10.928  1.00  3.19           H  
ATOM   2710 3HD1 LEU A 181      17.663 -20.532 -12.309  1.00  3.19           H  
ATOM   2711 1HD2 LEU A 181      19.950 -19.178 -13.781  1.00  3.19           H  
ATOM   2712 2HD2 LEU A 181      18.341 -18.459 -13.557  1.00  3.19           H  
ATOM   2713 3HD2 LEU A 181      19.791 -17.583 -13.035  1.00  3.19           H  
ATOM   2714  N   GLN A 182      20.365 -19.906  -8.668  1.00  2.54           N  
ATOM   2715  CA  GLN A 182      21.716 -20.010  -8.154  1.00  2.54           C  
ATOM   2716  C   GLN A 182      22.632 -19.136  -8.993  1.00  2.54           C  
ATOM   2717  O   GLN A 182      22.292 -18.770 -10.118  1.00  2.54           O  
ATOM   2718  CB  GLN A 182      22.189 -21.458  -8.206  1.00  2.54           C  
ATOM   2719  CG  GLN A 182      22.405 -21.955  -9.611  1.00  2.54           C  
ATOM   2720  CD  GLN A 182      22.825 -23.394  -9.670  1.00  2.54           C  
ATOM   2721  NE2 GLN A 182      24.114 -23.627  -9.888  1.00  2.54           N  
ATOM   2722  OE1 GLN A 182      22.002 -24.295  -9.498  1.00  2.54           O  
ATOM   2723  H   GLN A 182      19.878 -20.745  -8.938  1.00  2.54           H  
ATOM   2724  HA  GLN A 182      21.736 -19.649  -7.126  1.00  2.54           H  
ATOM   2725 1HB  GLN A 182      23.131 -21.554  -7.669  1.00  2.54           H  
ATOM   2726 2HB  GLN A 182      21.458 -22.103  -7.718  1.00  2.54           H  
ATOM   2727 1HG  GLN A 182      21.486 -21.834 -10.187  1.00  2.54           H  
ATOM   2728 2HG  GLN A 182      23.202 -21.353 -10.046  1.00  2.54           H  
ATOM   2729 1HE2 GLN A 182      24.460 -24.562  -9.919  1.00  2.54           H  
ATOM   2730 2HE2 GLN A 182      24.750 -22.852  -9.994  1.00  2.54           H  
ATOM   2731  N   GLU A 183      23.800 -18.808  -8.466  1.00  2.00           N  
ATOM   2732  CA  GLU A 183      24.701 -17.948  -9.212  1.00  2.00           C  
ATOM   2733  C   GLU A 183      24.929 -18.493 -10.616  1.00  2.00           C  
ATOM   2734  O   GLU A 183      25.245 -19.668 -10.785  1.00  2.00           O  
ATOM   2735  CB  GLU A 183      26.031 -17.820  -8.463  1.00  2.00           C  
ATOM   2736  CG  GLU A 183      25.951 -17.005  -7.176  1.00  2.00           C  
ATOM   2737  CD  GLU A 183      27.294 -16.829  -6.499  1.00  2.00           C  
ATOM   2738  OE1 GLU A 183      28.257 -17.389  -6.969  1.00  2.00           O  
ATOM   2739  OE2 GLU A 183      27.352 -16.130  -5.514  1.00  2.00           O1-
ATOM   2740  H   GLU A 183      24.052 -19.130  -7.544  1.00  2.00           H  
ATOM   2741  HA  GLU A 183      24.244 -16.962  -9.300  1.00  2.00           H  
ATOM   2742 1HB  GLU A 183      26.392 -18.815  -8.204  1.00  2.00           H  
ATOM   2743 2HB  GLU A 183      26.776 -17.368  -9.095  1.00  2.00           H  
ATOM   2744 1HG  GLU A 183      25.543 -16.022  -7.410  1.00  2.00           H  
ATOM   2745 2HG  GLU A 183      25.265 -17.499  -6.491  1.00  2.00           H  
ATOM   2746  N   ILE A 184      24.811 -17.593 -11.597  1.00  1.57           N  
ATOM   2747  CA  ILE A 184      24.975 -17.872 -13.022  1.00  1.57           C  
ATOM   2748  C   ILE A 184      26.432 -18.089 -13.490  1.00  1.57           C  
ATOM   2749  O   ILE A 184      26.662 -18.817 -14.452  1.00  1.57           O  
ATOM   2750  CB  ILE A 184      24.268 -16.843 -13.891  1.00  1.57           C  
ATOM   2751  CG1 ILE A 184      22.765 -16.915 -13.683  1.00  1.57           C  
ATOM   2752  CG2 ILE A 184      24.560 -17.209 -15.314  1.00  1.57           C  
ATOM   2753  CD1 ILE A 184      22.035 -15.734 -14.292  1.00  1.57           C  
ATOM   2754  H   ILE A 184      24.549 -16.658 -11.326  1.00  1.57           H  
ATOM   2755  HA  ILE A 184      24.455 -18.797 -13.220  1.00  1.57           H  
ATOM   2756  HB  ILE A 184      24.603 -15.833 -13.685  1.00  1.57           H  
ATOM   2757 1HG1 ILE A 184      22.396 -17.831 -14.147  1.00  1.57           H  
ATOM   2758 2HG1 ILE A 184      22.542 -16.961 -12.610  1.00  1.57           H  
ATOM   2759 1HG2 ILE A 184      24.055 -16.521 -15.974  1.00  1.57           H  
ATOM   2760 2HG2 ILE A 184      25.633 -17.159 -15.477  1.00  1.57           H  
ATOM   2761 3HG2 ILE A 184      24.208 -18.223 -15.513  1.00  1.57           H  
ATOM   2762 1HD1 ILE A 184      20.968 -15.843 -14.130  1.00  1.57           H  
ATOM   2763 2HD1 ILE A 184      22.380 -14.815 -13.821  1.00  1.57           H  
ATOM   2764 3HD1 ILE A 184      22.236 -15.679 -15.347  1.00  1.57           H  
ATOM   2765  N   PRO A 185      27.438 -17.372 -12.970  1.00  1.25           N  
ATOM   2766  CA  PRO A 185      28.826 -17.633 -13.285  1.00  1.25           C  
ATOM   2767  C   PRO A 185      29.024 -19.099 -12.908  1.00  1.25           C  
ATOM   2768  O   PRO A 185      28.198 -19.652 -12.189  1.00  1.25           O  
ATOM   2769  CB  PRO A 185      29.576 -16.638 -12.400  1.00  1.25           C  
ATOM   2770  CG  PRO A 185      28.571 -15.512 -12.185  1.00  1.25           C  
ATOM   2771  CD  PRO A 185      27.232 -16.198 -12.105  1.00  1.25           C  
ATOM   2772  HA  PRO A 185      29.006 -17.460 -14.354  1.00  1.25           H  
ATOM   2773 1HB  PRO A 185      29.877 -17.128 -11.460  1.00  1.25           H  
ATOM   2774 2HB  PRO A 185      30.497 -16.311 -12.902  1.00  1.25           H  
ATOM   2775 1HG  PRO A 185      28.815 -14.955 -11.267  1.00  1.25           H  
ATOM   2776 2HG  PRO A 185      28.614 -14.795 -13.014  1.00  1.25           H  
ATOM   2777 1HD  PRO A 185      27.078 -16.488 -11.078  1.00  1.25           H  
ATOM   2778 2HD  PRO A 185      26.461 -15.533 -12.488  1.00  1.25           H  
ATOM   2779  N   THR A 186      30.009 -19.773 -13.510  1.00  1.03           N  
ATOM   2780  CA  THR A 186      30.236 -21.232 -13.345  1.00  1.03           C  
ATOM   2781  C   THR A 186      29.226 -22.046 -14.184  1.00  1.03           C  
ATOM   2782  O   THR A 186      29.619 -22.884 -14.988  1.00  1.03           O  
ATOM   2783  CB  THR A 186      30.207 -21.720 -11.876  1.00  1.03           C  
ATOM   2784  CG2 THR A 186      30.486 -23.223 -11.864  1.00  1.03           C  
ATOM   2785  OG1 THR A 186      31.227 -21.048 -11.123  1.00  1.03           O  
ATOM   2786  H   THR A 186      30.650 -19.256 -14.095  1.00  1.03           H  
ATOM   2787  HA  THR A 186      31.231 -21.462 -13.723  1.00  1.03           H  
ATOM   2788  HB  THR A 186      29.244 -21.562 -11.416  1.00  1.03           H  
ATOM   2789  HG1 THR A 186      31.206 -21.360 -10.213  1.00  1.03           H  
ATOM   2790 1HG2 THR A 186      30.482 -23.585 -10.837  1.00  1.03           H  
ATOM   2791 2HG2 THR A 186      29.714 -23.742 -12.434  1.00  1.03           H  
ATOM   2792 3HG2 THR A 186      31.460 -23.418 -12.314  1.00  1.03           H  
ATOM   2793  N   MET A 187      27.932 -21.737 -14.081  1.00  0.89           N  
ATOM   2794  CA  MET A 187      26.900 -22.402 -14.898  1.00  0.89           C  
ATOM   2795  C   MET A 187      27.189 -22.230 -16.394  1.00  0.89           C  
ATOM   2796  O   MET A 187      26.823 -23.066 -17.218  1.00  0.89           O  
ATOM   2797  CB  MET A 187      25.504 -21.836 -14.612  1.00  0.89           C  
ATOM   2798  CG  MET A 187      24.909 -22.186 -13.285  1.00  0.89           C  
ATOM   2799  SD  MET A 187      23.341 -21.321 -12.977  1.00  0.89           S  
ATOM   2800  CE  MET A 187      22.354 -21.865 -14.287  1.00  0.89           C  
ATOM   2801  H   MET A 187      27.674 -21.028 -13.393  1.00  0.89           H  
ATOM   2802  HA  MET A 187      26.909 -23.468 -14.672  1.00  0.89           H  
ATOM   2803 1HB  MET A 187      25.496 -20.783 -14.726  1.00  0.89           H  
ATOM   2804 2HB  MET A 187      24.822 -22.231 -15.353  1.00  0.89           H  
ATOM   2805 1HG  MET A 187      24.753 -23.247 -13.226  1.00  0.89           H  
ATOM   2806 2HG  MET A 187      25.612 -21.894 -12.498  1.00  0.89           H  
ATOM   2807 1HE  MET A 187      21.376 -21.405 -14.202  1.00  0.89           H  
ATOM   2808 2HE  MET A 187      22.818 -21.556 -15.210  1.00  0.89           H  
ATOM   2809 3HE  MET A 187      22.269 -22.950 -14.263  1.00  0.89           H  
ATOM   2810  N   LEU A 188      27.833 -21.120 -16.741  1.00  0.80           N  
ATOM   2811  CA  LEU A 188      28.160 -20.796 -18.120  1.00  0.80           C  
ATOM   2812  C   LEU A 188      29.612 -21.165 -18.486  1.00  0.80           C  
ATOM   2813  O   LEU A 188      30.107 -20.784 -19.549  1.00  0.80           O  
ATOM   2814  CB  LEU A 188      27.936 -19.301 -18.346  1.00  0.80           C  
ATOM   2815  CG  LEU A 188      26.525 -18.841 -18.060  1.00  0.80           C  
ATOM   2816  CD1 LEU A 188      26.395 -17.345 -18.351  1.00  0.80           C  
ATOM   2817  CD2 LEU A 188      25.597 -19.654 -18.845  1.00  0.80           C  
ATOM   2818  H   LEU A 188      28.087 -20.471 -16.008  1.00  0.80           H  
ATOM   2819  HA  LEU A 188      27.491 -21.355 -18.772  1.00  0.80           H  
ATOM   2820 1HB  LEU A 188      28.611 -18.743 -17.701  1.00  0.80           H  
ATOM   2821 2HB  LEU A 188      28.164 -19.067 -19.381  1.00  0.80           H  
ATOM   2822  HG  LEU A 188      26.305 -18.992 -17.005  1.00  0.80           H  
ATOM   2823 1HD1 LEU A 188      25.380 -17.014 -18.137  1.00  0.80           H  
ATOM   2824 2HD1 LEU A 188      27.095 -16.794 -17.726  1.00  0.80           H  
ATOM   2825 3HD1 LEU A 188      26.613 -17.154 -19.392  1.00  0.80           H  
ATOM   2826 1HD2 LEU A 188      24.596 -19.351 -18.639  1.00  0.80           H  
ATOM   2827 2HD2 LEU A 188      25.805 -19.512 -19.865  1.00  0.80           H  
ATOM   2828 3HD2 LEU A 188      25.721 -20.704 -18.592  1.00  0.80           H  
ATOM   2829  N   LYS A 189      30.307 -21.868 -17.585  1.00  0.75           N  
ATOM   2830  CA  LYS A 189      31.700 -22.271 -17.777  1.00  0.75           C  
ATOM   2831  C   LYS A 189      31.822 -23.575 -18.547  1.00  0.75           C  
ATOM   2832  O   LYS A 189      31.217 -24.592 -18.184  1.00  0.75           O  
ATOM   2833  CB  LYS A 189      32.399 -22.414 -16.430  1.00  0.75           C  
ATOM   2834  CG  LYS A 189      33.859 -22.782 -16.489  1.00  0.75           C  
ATOM   2835  CD  LYS A 189      34.454 -22.867 -15.086  1.00  0.75           C  
ATOM   2836  CE  LYS A 189      35.913 -23.291 -15.134  1.00  0.75           C  
ATOM   2837  NZ  LYS A 189      36.511 -23.388 -13.772  1.00  0.75           N1+
ATOM   2838  H   LYS A 189      29.854 -22.171 -16.728  1.00  0.75           H  
ATOM   2839  HA  LYS A 189      32.207 -21.497 -18.354  1.00  0.75           H  
ATOM   2840 1HB  LYS A 189      32.309 -21.485 -15.877  1.00  0.75           H  
ATOM   2841 2HB  LYS A 189      31.906 -23.184 -15.854  1.00  0.75           H  
ATOM   2842 1HG  LYS A 189      33.965 -23.755 -16.976  1.00  0.75           H  
ATOM   2843 2HG  LYS A 189      34.402 -22.041 -17.072  1.00  0.75           H  
ATOM   2844 1HD  LYS A 189      34.372 -21.898 -14.591  1.00  0.75           H  
ATOM   2845 2HD  LYS A 189      33.890 -23.601 -14.505  1.00  0.75           H  
ATOM   2846 1HE  LYS A 189      35.982 -24.264 -15.622  1.00  0.75           H  
ATOM   2847 2HE  LYS A 189      36.476 -22.563 -15.717  1.00  0.75           H  
ATOM   2848 1HZ  LYS A 189      37.477 -23.673 -13.847  1.00  0.75           H  
ATOM   2849 2HZ  LYS A 189      36.460 -22.488 -13.315  1.00  0.75           H  
ATOM   2850 3HZ  LYS A 189      36.002 -24.070 -13.227  1.00  0.75           H  
ATOM   2851  N   LYS A 190      32.603 -23.547 -19.617  1.00  0.73           N  
ATOM   2852  CA  LYS A 190      32.741 -24.725 -20.453  1.00  0.73           C  
ATOM   2853  C   LYS A 190      33.241 -25.880 -19.614  1.00  0.73           C  
ATOM   2854  O   LYS A 190      34.128 -25.704 -18.777  1.00  0.73           O  
ATOM   2855  CB  LYS A 190      33.711 -24.469 -21.604  1.00  0.73           C  
ATOM   2856  CG  LYS A 190      33.239 -23.432 -22.615  1.00  0.73           C  
ATOM   2857  CD  LYS A 190      34.194 -23.346 -23.804  1.00  0.73           C  
ATOM   2858  CE  LYS A 190      33.691 -22.353 -24.851  1.00  0.73           C  
ATOM   2859  NZ  LYS A 190      33.782 -20.925 -24.366  1.00  0.73           N1+
ATOM   2860  H   LYS A 190      33.081 -22.692 -19.863  1.00  0.73           H  
ATOM   2861  HA  LYS A 190      31.767 -24.986 -20.852  1.00  0.73           H  
ATOM   2862 1HB  LYS A 190      34.674 -24.150 -21.208  1.00  0.73           H  
ATOM   2863 2HB  LYS A 190      33.877 -25.407 -22.148  1.00  0.73           H  
ATOM   2864 1HG  LYS A 190      32.249 -23.685 -22.965  1.00  0.73           H  
ATOM   2865 2HG  LYS A 190      33.187 -22.458 -22.132  1.00  0.73           H  
ATOM   2866 1HD  LYS A 190      35.180 -23.033 -23.461  1.00  0.73           H  
ATOM   2867 2HD  LYS A 190      34.286 -24.332 -24.268  1.00  0.73           H  
ATOM   2868 1HE  LYS A 190      34.278 -22.459 -25.760  1.00  0.73           H  
ATOM   2869 2HE  LYS A 190      32.650 -22.586 -25.075  1.00  0.73           H  
ATOM   2870 1HZ  LYS A 190      33.420 -20.269 -25.089  1.00  0.73           H  
ATOM   2871 2HZ  LYS A 190      33.227 -20.819 -23.531  1.00  0.73           H  
ATOM   2872 3HZ  LYS A 190      34.740 -20.694 -24.164  1.00  0.73           H  
ATOM   2873  N   GLY A 191      32.671 -27.055 -19.834  1.00  0.73           N  
ATOM   2874  CA  GLY A 191      33.062 -28.241 -19.092  1.00  0.73           C  
ATOM   2875  C   GLY A 191      32.125 -28.569 -17.933  1.00  0.73           C  
ATOM   2876  O   GLY A 191      32.144 -29.685 -17.410  1.00  0.73           O  
ATOM   2877  H   GLY A 191      31.937 -27.139 -20.538  1.00  0.73           H  
ATOM   2878 1HA  GLY A 191      33.113 -29.079 -19.764  1.00  0.73           H  
ATOM   2879 2HA  GLY A 191      34.069 -28.101 -18.705  1.00  0.73           H  
ATOM   2880  N   MET A 192      31.284 -27.619 -17.537  1.00  0.74           N  
ATOM   2881  CA  MET A 192      30.359 -27.873 -16.443  1.00  0.74           C  
ATOM   2882  C   MET A 192      28.987 -28.331 -16.924  1.00  0.74           C  
ATOM   2883  O   MET A 192      28.514 -27.879 -17.973  1.00  0.74           O  
ATOM   2884  CB  MET A 192      30.187 -26.607 -15.615  1.00  0.74           C  
ATOM   2885  CG  MET A 192      31.473 -26.040 -15.029  1.00  0.74           C  
ATOM   2886  SD  MET A 192      32.289 -27.161 -13.896  1.00  0.74           S  
ATOM   2887  CE  MET A 192      31.122 -27.162 -12.538  1.00  0.74           C  
ATOM   2888  H   MET A 192      31.304 -26.691 -17.968  1.00  0.74           H  
ATOM   2889  HA  MET A 192      30.772 -28.659 -15.813  1.00  0.74           H  
ATOM   2890 1HB  MET A 192      29.749 -25.820 -16.239  1.00  0.74           H  
ATOM   2891 2HB  MET A 192      29.492 -26.795 -14.796  1.00  0.74           H  
ATOM   2892 1HG  MET A 192      32.162 -25.803 -15.844  1.00  0.74           H  
ATOM   2893 2HG  MET A 192      31.244 -25.113 -14.500  1.00  0.74           H  
ATOM   2894 1HE  MET A 192      31.485 -27.819 -11.747  1.00  0.74           H  
ATOM   2895 2HE  MET A 192      31.018 -26.152 -12.149  1.00  0.74           H  
ATOM   2896 3HE  MET A 192      30.152 -27.517 -12.891  1.00  0.74           H  
ATOM   2897  N   THR A 193      28.340 -29.186 -16.122  1.00  0.76           N  
ATOM   2898  CA  THR A 193      26.942 -29.544 -16.348  1.00  0.76           C  
ATOM   2899  C   THR A 193      26.164 -29.203 -15.076  1.00  0.76           C  
ATOM   2900  O   THR A 193      26.523 -29.645 -13.980  1.00  0.76           O  
ATOM   2901  CB  THR A 193      26.723 -31.037 -16.713  1.00  0.76           C  
ATOM   2902  CG2 THR A 193      25.201 -31.308 -16.974  1.00  0.76           C  
ATOM   2903  OG1 THR A 193      27.448 -31.352 -17.902  1.00  0.76           O  
ATOM   2904  H   THR A 193      28.814 -29.553 -15.311  1.00  0.76           H  
ATOM   2905  HA  THR A 193      26.558 -28.947 -17.162  1.00  0.76           H  
ATOM   2906  HB  THR A 193      27.073 -31.670 -15.899  1.00  0.76           H  
ATOM   2907  HG1 THR A 193      27.085 -30.835 -18.625  1.00  0.76           H  
ATOM   2908 1HG2 THR A 193      25.056 -32.352 -17.239  1.00  0.76           H  
ATOM   2909 2HG2 THR A 193      24.623 -31.083 -16.077  1.00  0.76           H  
ATOM   2910 3HG2 THR A 193      24.853 -30.675 -17.792  1.00  0.76           H  
ATOM   2911  N   THR A 194      25.110 -28.420 -15.230  1.00  0.79           N  
ATOM   2912  CA  THR A 194      24.265 -27.996 -14.120  1.00  0.79           C  
ATOM   2913  C   THR A 194      22.831 -28.427 -14.300  1.00  0.79           C  
ATOM   2914  O   THR A 194      22.279 -28.266 -15.384  1.00  0.79           O  
ATOM   2915  CB  THR A 194      24.307 -26.462 -13.949  1.00  0.79           C  
ATOM   2916  CG2 THR A 194      23.300 -25.982 -12.876  1.00  0.79           C  
ATOM   2917  OG1 THR A 194      25.641 -26.057 -13.621  1.00  0.79           O  
ATOM   2918  H   THR A 194      24.899 -28.097 -16.173  1.00  0.79           H  
ATOM   2919  HA  THR A 194      24.638 -28.456 -13.205  1.00  0.79           H  
ATOM   2920  HB  THR A 194      24.036 -25.997 -14.898  1.00  0.79           H  
ATOM   2921  HG1 THR A 194      25.983 -26.630 -12.926  1.00  0.79           H  
ATOM   2922 1HG2 THR A 194      23.329 -24.908 -12.785  1.00  0.79           H  
ATOM   2923 2HG2 THR A 194      22.292 -26.275 -13.163  1.00  0.79           H  
ATOM   2924 3HG2 THR A 194      23.544 -26.428 -11.915  1.00  0.79           H  
ATOM   2925  N   ILE A 195      22.229 -28.972 -13.248  1.00  0.83           N  
ATOM   2926  CA  ILE A 195      20.822 -29.320 -13.331  1.00  0.83           C  
ATOM   2927  C   ILE A 195      20.025 -28.412 -12.404  1.00  0.83           C  
ATOM   2928  O   ILE A 195      20.237 -28.392 -11.190  1.00  0.83           O  
ATOM   2929  CB  ILE A 195      20.564 -30.792 -12.981  1.00  0.83           C  
ATOM   2930  CG1 ILE A 195      21.353 -31.695 -13.928  1.00  0.83           C  
ATOM   2931  CG2 ILE A 195      19.074 -31.071 -13.128  1.00  0.83           C  
ATOM   2932  CD1 ILE A 195      21.308 -33.149 -13.565  1.00  0.83           C  
ATOM   2933  H   ILE A 195      22.739 -29.112 -12.387  1.00  0.83           H  
ATOM   2934  HA  ILE A 195      20.469 -29.151 -14.345  1.00  0.83           H  
ATOM   2935  HB  ILE A 195      20.884 -31.001 -11.962  1.00  0.83           H  
ATOM   2936 1HG1 ILE A 195      20.961 -31.577 -14.914  1.00  0.83           H  
ATOM   2937 2HG1 ILE A 195      22.396 -31.382 -13.930  1.00  0.83           H  
ATOM   2938 1HG2 ILE A 195      18.880 -32.109 -12.896  1.00  0.83           H  
ATOM   2939 2HG2 ILE A 195      18.509 -30.432 -12.448  1.00  0.83           H  
ATOM   2940 3HG2 ILE A 195      18.768 -30.863 -14.157  1.00  0.83           H  
ATOM   2941 1HD1 ILE A 195      21.893 -33.716 -14.284  1.00  0.83           H  
ATOM   2942 2HD1 ILE A 195      21.725 -33.291 -12.568  1.00  0.83           H  
ATOM   2943 3HD1 ILE A 195      20.278 -33.497 -13.580  1.00  0.83           H  
ATOM   2944  N   LEU A 196      19.119 -27.655 -12.992  1.00  0.89           N  
ATOM   2945  CA  LEU A 196      18.292 -26.703 -12.277  1.00  0.89           C  
ATOM   2946  C   LEU A 196      16.947 -27.317 -11.946  1.00  0.89           C  
ATOM   2947  O   LEU A 196      16.021 -27.282 -12.758  1.00  0.89           O  
ATOM   2948  CB  LEU A 196      18.110 -25.451 -13.124  1.00  0.89           C  
ATOM   2949  CG  LEU A 196      19.379 -24.726 -13.483  1.00  0.89           C  
ATOM   2950  CD1 LEU A 196      19.025 -23.590 -14.378  1.00  0.89           C  
ATOM   2951  CD2 LEU A 196      20.079 -24.254 -12.211  1.00  0.89           C  
ATOM   2952  H   LEU A 196      18.999 -27.745 -13.997  1.00  0.89           H  
ATOM   2953  HA  LEU A 196      18.790 -26.433 -11.347  1.00  0.89           H  
ATOM   2954 1HB  LEU A 196      17.652 -25.755 -14.053  1.00  0.89           H  
ATOM   2955 2HB  LEU A 196      17.446 -24.767 -12.636  1.00  0.89           H  
ATOM   2956  HG  LEU A 196      20.044 -25.396 -14.027  1.00  0.89           H  
ATOM   2957 1HD1 LEU A 196      19.903 -23.069 -14.661  1.00  0.89           H  
ATOM   2958 2HD1 LEU A 196      18.554 -23.979 -15.261  1.00  0.89           H  
ATOM   2959 3HD1 LEU A 196      18.345 -22.914 -13.868  1.00  0.89           H  
ATOM   2960 1HD2 LEU A 196      20.994 -23.735 -12.457  1.00  0.89           H  
ATOM   2961 2HD2 LEU A 196      19.436 -23.585 -11.657  1.00  0.89           H  
ATOM   2962 3HD2 LEU A 196      20.318 -25.118 -11.587  1.00  0.89           H  
ATOM   2963  N   ASP A 197      16.876 -27.920 -10.766  1.00  0.95           N  
ATOM   2964  CA  ASP A 197      15.704 -28.643 -10.283  1.00  0.95           C  
ATOM   2965  C   ASP A 197      14.718 -27.736  -9.535  1.00  0.95           C  
ATOM   2966  O   ASP A 197      14.904 -27.458  -8.347  1.00  0.95           O  
ATOM   2967  CB  ASP A 197      16.186 -29.787  -9.374  1.00  0.95           C  
ATOM   2968  CG  ASP A 197      15.114 -30.706  -8.808  1.00  0.95           C  
ATOM   2969  OD1 ASP A 197      13.973 -30.368  -8.841  1.00  0.95           O  
ATOM   2970  OD2 ASP A 197      15.480 -31.752  -8.322  1.00  0.95           O1-
ATOM   2971  H   ASP A 197      17.697 -27.885 -10.174  1.00  0.95           H  
ATOM   2972  HA  ASP A 197      15.186 -29.070 -11.140  1.00  0.95           H  
ATOM   2973 1HB  ASP A 197      16.894 -30.402  -9.932  1.00  0.95           H  
ATOM   2974 2HB  ASP A 197      16.735 -29.358  -8.535  1.00  0.95           H  
ATOM   2975  N   PHE A 198      13.700 -27.248 -10.244  1.00  1.03           N  
ATOM   2976  CA  PHE A 198      12.697 -26.355  -9.668  1.00  1.03           C  
ATOM   2977  C   PHE A 198      11.293 -26.857 -10.021  1.00  1.03           C  
ATOM   2978  O   PHE A 198      11.027 -27.275 -11.155  1.00  1.03           O  
ATOM   2979  CB  PHE A 198      12.877 -24.904 -10.131  1.00  1.03           C  
ATOM   2980  CG  PHE A 198      14.168 -24.208  -9.725  1.00  1.03           C  
ATOM   2981  CD1 PHE A 198      15.329 -24.319 -10.485  1.00  1.03           C  
ATOM   2982  CD2 PHE A 198      14.195 -23.385  -8.598  1.00  1.03           C  
ATOM   2983  CE1 PHE A 198      16.483 -23.629 -10.114  1.00  1.03           C  
ATOM   2984  CE2 PHE A 198      15.348 -22.700  -8.238  1.00  1.03           C  
ATOM   2985  CZ  PHE A 198      16.488 -22.825  -8.998  1.00  1.03           C  
ATOM   2986  H   PHE A 198      13.606 -27.545 -11.214  1.00  1.03           H  
ATOM   2987  HA  PHE A 198      12.796 -26.374  -8.583  1.00  1.03           H  
ATOM   2988 1HB  PHE A 198      12.798 -24.851 -11.187  1.00  1.03           H  
ATOM   2989 2HB  PHE A 198      12.058 -24.322  -9.727  1.00  1.03           H  
ATOM   2990  HD1 PHE A 198      15.319 -24.947 -11.376  1.00  1.03           H  
ATOM   2991  HD2 PHE A 198      13.290 -23.275  -7.999  1.00  1.03           H  
ATOM   2992  HE1 PHE A 198      17.382 -23.715 -10.701  1.00  1.03           H  
ATOM   2993  HE2 PHE A 198      15.351 -22.051  -7.353  1.00  1.03           H  
ATOM   2994  HZ  PHE A 198      17.389 -22.283  -8.715  1.00  1.03           H  
ATOM   2995  N   HIS A 199      10.385 -26.749  -9.065  1.00  1.12           N  
ATOM   2996  CA  HIS A 199       9.023 -27.245  -9.207  1.00  1.12           C  
ATOM   2997  C   HIS A 199       8.240 -26.649 -10.393  1.00  1.12           C  
ATOM   2998  O   HIS A 199       8.574 -25.558 -10.867  1.00  1.12           O  
ATOM   2999  CB  HIS A 199       8.286 -26.986  -7.898  1.00  1.12           C  
ATOM   3000  CG  HIS A 199       8.096 -25.522  -7.551  1.00  1.12           C  
ATOM   3001  CD2 HIS A 199       7.027 -24.708  -7.688  1.00  1.12           C  
ATOM   3002  ND1 HIS A 199       9.095 -24.748  -6.964  1.00  1.12           N  
ATOM   3003  CE1 HIS A 199       8.623 -23.523  -6.758  1.00  1.12           C  
ATOM   3004  NE2 HIS A 199       7.374 -23.485  -7.188  1.00  1.12           N  
ATOM   3005  H   HIS A 199      10.666 -26.362  -8.173  1.00  1.12           H  
ATOM   3006  HA  HIS A 199       9.095 -28.316  -9.322  1.00  1.12           H  
ATOM   3007 1HB  HIS A 199       7.311 -27.431  -7.965  1.00  1.12           H  
ATOM   3008 2HB  HIS A 199       8.808 -27.475  -7.076  1.00  1.12           H  
ATOM   3009  HD2 HIS A 199       6.064 -24.964  -8.102  1.00  1.12           H  
ATOM   3010  HE1 HIS A 199       9.168 -22.691  -6.310  1.00  1.12           H  
ATOM   3011  HE2 HIS A 199       6.725 -22.690  -7.164  1.00  1.12           H  
ATOM   3012  N   PRO A 200       7.252 -27.369 -10.970  1.00  1.19           N  
ATOM   3013  CA  PRO A 200       6.411 -26.858 -12.021  1.00  1.19           C  
ATOM   3014  C   PRO A 200       5.759 -25.612 -11.471  1.00  1.19           C  
ATOM   3015  O   PRO A 200       5.346 -25.589 -10.310  1.00  1.19           O  
ATOM   3016  CB  PRO A 200       5.407 -27.985 -12.244  1.00  1.19           C  
ATOM   3017  CG  PRO A 200       6.135 -29.236 -11.777  1.00  1.19           C  
ATOM   3018  CD  PRO A 200       6.930 -28.769 -10.582  1.00  1.19           C  
ATOM   3019  HA  PRO A 200       7.007 -26.648 -12.916  1.00  1.19           H  
ATOM   3020 1HB  PRO A 200       4.496 -27.769 -11.671  1.00  1.19           H  
ATOM   3021 2HB  PRO A 200       5.114 -28.027 -13.303  1.00  1.19           H  
ATOM   3022 1HG  PRO A 200       5.425 -30.039 -11.521  1.00  1.19           H  
ATOM   3023 2HG  PRO A 200       6.773 -29.632 -12.585  1.00  1.19           H  
ATOM   3024 1HD  PRO A 200       6.320 -28.790  -9.683  1.00  1.19           H  
ATOM   3025 2HD  PRO A 200       7.765 -29.402 -10.502  1.00  1.19           H  
ATOM   3026  N   GLY A 201       5.638 -24.588 -12.302  1.00  1.24           N  
ATOM   3027  CA  GLY A 201       5.064 -23.331 -11.847  1.00  1.24           C  
ATOM   3028  C   GLY A 201       6.124 -22.385 -11.255  1.00  1.24           C  
ATOM   3029  O   GLY A 201       5.810 -21.258 -10.872  1.00  1.24           O  
ATOM   3030  H   GLY A 201       5.963 -24.671 -13.253  1.00  1.24           H  
ATOM   3031 1HA  GLY A 201       4.558 -22.842 -12.680  1.00  1.24           H  
ATOM   3032 2HA  GLY A 201       4.308 -23.540 -11.095  1.00  1.24           H  
ATOM   3033  N   ALA A 202       7.392 -22.820 -11.225  1.00  1.27           N  
ATOM   3034  CA  ALA A 202       8.488 -22.006 -10.686  1.00  1.27           C  
ATOM   3035  C   ALA A 202       8.993 -20.955 -11.672  1.00  1.27           C  
ATOM   3036  O   ALA A 202       9.924 -20.218 -11.365  1.00  1.27           O  
ATOM   3037  CB  ALA A 202       9.664 -22.872 -10.290  1.00  1.27           C  
ATOM   3038  H   ALA A 202       7.611 -23.776 -11.501  1.00  1.27           H  
ATOM   3039  HA  ALA A 202       8.113 -21.492  -9.801  1.00  1.27           H  
ATOM   3040 1HB  ALA A 202      10.448 -22.253  -9.861  1.00  1.27           H  
ATOM   3041 2HB  ALA A 202       9.345 -23.602  -9.562  1.00  1.27           H  
ATOM   3042 3HB  ALA A 202      10.047 -23.386 -11.166  1.00  1.27           H  
ATOM   3043  N   GLY A 203       8.439 -20.917 -12.878  1.00  1.29           N  
ATOM   3044  CA  GLY A 203       8.882 -19.929 -13.851  1.00  1.29           C  
ATOM   3045  C   GLY A 203      10.237 -20.249 -14.469  1.00  1.29           C  
ATOM   3046  O   GLY A 203      10.978 -19.342 -14.836  1.00  1.29           O  
ATOM   3047  H   GLY A 203       7.681 -21.545 -13.091  1.00  1.29           H  
ATOM   3048 1HA  GLY A 203       8.133 -19.851 -14.639  1.00  1.29           H  
ATOM   3049 2HA  GLY A 203       8.927 -18.954 -13.367  1.00  1.29           H  
ATOM   3050  N   LYS A 204      10.578 -21.518 -14.620  1.00  1.28           N  
ATOM   3051  CA  LYS A 204      11.883 -21.808 -15.197  1.00  1.28           C  
ATOM   3052  C   LYS A 204      12.068 -21.139 -16.569  1.00  1.28           C  
ATOM   3053  O   LYS A 204      12.943 -20.283 -16.728  1.00  1.28           O  
ATOM   3054  CB  LYS A 204      12.110 -23.322 -15.279  1.00  1.28           C  
ATOM   3055  CG  LYS A 204      12.154 -24.029 -13.926  1.00  1.28           C  
ATOM   3056  CD  LYS A 204      12.525 -25.510 -14.069  1.00  1.28           C  
ATOM   3057  CE  LYS A 204      11.443 -26.350 -14.724  1.00  1.28           C  
ATOM   3058  NZ  LYS A 204      10.263 -26.484 -13.842  1.00  1.28           N1+
ATOM   3059  H   LYS A 204       9.962 -22.258 -14.320  1.00  1.28           H  
ATOM   3060  HA  LYS A 204      12.630 -21.391 -14.542  1.00  1.28           H  
ATOM   3061 1HB  LYS A 204      11.319 -23.780 -15.872  1.00  1.28           H  
ATOM   3062 2HB  LYS A 204      13.049 -23.518 -15.787  1.00  1.28           H  
ATOM   3063 1HG  LYS A 204      12.886 -23.555 -13.287  1.00  1.28           H  
ATOM   3064 2HG  LYS A 204      11.179 -23.956 -13.441  1.00  1.28           H  
ATOM   3065 1HD  LYS A 204      13.446 -25.606 -14.625  1.00  1.28           H  
ATOM   3066 2HD  LYS A 204      12.691 -25.939 -13.090  1.00  1.28           H  
ATOM   3067 1HE  LYS A 204      11.137 -25.903 -15.669  1.00  1.28           H  
ATOM   3068 2HE  LYS A 204      11.848 -27.339 -14.919  1.00  1.28           H  
ATOM   3069 1HZ  LYS A 204       9.572 -27.070 -14.289  1.00  1.28           H  
ATOM   3070 2HZ  LYS A 204      10.562 -26.910 -12.928  1.00  1.28           H  
ATOM   3071 3HZ  LYS A 204       9.873 -25.581 -13.662  1.00  1.28           H  
ATOM   3072  N   THR A 205      11.180 -21.435 -17.525  1.00  1.25           N  
ATOM   3073  CA  THR A 205      11.253 -20.828 -18.861  1.00  1.25           C  
ATOM   3074  C   THR A 205      11.039 -19.307 -18.835  1.00  1.25           C  
ATOM   3075  O   THR A 205      11.675 -18.567 -19.580  1.00  1.25           O  
ATOM   3076  CB  THR A 205      10.223 -21.463 -19.824  1.00  1.25           C  
ATOM   3077  CG2 THR A 205      10.249 -20.780 -21.203  1.00  1.25           C  
ATOM   3078  OG1 THR A 205      10.509 -22.871 -19.981  1.00  1.25           O  
ATOM   3079  H   THR A 205      10.465 -22.121 -17.340  1.00  1.25           H  
ATOM   3080  HA  THR A 205      12.247 -21.025 -19.265  1.00  1.25           H  
ATOM   3081  HB  THR A 205       9.228 -21.351 -19.398  1.00  1.25           H  
ATOM   3082  HG1 THR A 205      11.350 -23.009 -20.509  1.00  1.25           H  
ATOM   3083 1HG2 THR A 205       9.507 -21.244 -21.856  1.00  1.25           H  
ATOM   3084 2HG2 THR A 205      10.019 -19.721 -21.091  1.00  1.25           H  
ATOM   3085 3HG2 THR A 205      11.237 -20.896 -21.646  1.00  1.25           H  
ATOM   3086  N   ARG A 206      10.082 -18.853 -18.022  1.00  1.20           N  
ATOM   3087  CA  ARG A 206       9.712 -17.435 -17.945  1.00  1.20           C  
ATOM   3088  C   ARG A 206      10.697 -16.517 -17.219  1.00  1.20           C  
ATOM   3089  O   ARG A 206      10.812 -15.338 -17.555  1.00  1.20           O  
ATOM   3090  CB  ARG A 206       8.371 -17.284 -17.262  1.00  1.20           C  
ATOM   3091  CG  ARG A 206       7.189 -17.779 -18.058  1.00  1.20           C  
ATOM   3092  CD  ARG A 206       5.926 -17.624 -17.292  1.00  1.20           C  
ATOM   3093  NE  ARG A 206       4.780 -18.040 -18.061  1.00  1.20           N  
ATOM   3094  CZ  ARG A 206       3.532 -18.146 -17.587  1.00  1.20           C  
ATOM   3095  NH1 ARG A 206       3.279 -17.882 -16.329  1.00  1.20           N1+
ATOM   3096  NH2 ARG A 206       2.586 -18.527 -18.419  1.00  1.20           N  
ATOM   3097  H   ARG A 206       9.605 -19.516 -17.433  1.00  1.20           H  
ATOM   3098  HA  ARG A 206       9.604 -17.071 -18.958  1.00  1.20           H  
ATOM   3099 1HB  ARG A 206       8.388 -17.822 -16.316  1.00  1.20           H  
ATOM   3100 2HB  ARG A 206       8.200 -16.233 -17.036  1.00  1.20           H  
ATOM   3101 1HG  ARG A 206       7.105 -17.215 -18.990  1.00  1.20           H  
ATOM   3102 2HG  ARG A 206       7.323 -18.838 -18.291  1.00  1.20           H  
ATOM   3103 1HD  ARG A 206       5.968 -18.232 -16.390  1.00  1.20           H  
ATOM   3104 2HD  ARG A 206       5.790 -16.578 -17.020  1.00  1.20           H  
ATOM   3105  HE  ARG A 206       4.914 -18.279 -19.055  1.00  1.20           H  
ATOM   3106 1HH1 ARG A 206       4.041 -17.608 -15.725  1.00  1.20           H  
ATOM   3107 2HH1 ARG A 206       2.342 -17.972 -15.971  1.00  1.20           H  
ATOM   3108 1HH2 ARG A 206       2.860 -18.719 -19.398  1.00  1.20           H  
ATOM   3109 2HH2 ARG A 206       1.635 -18.635 -18.116  1.00  1.20           H  
ATOM   3110  N   ARG A 207      11.351 -17.031 -16.186  1.00  1.15           N  
ATOM   3111  CA  ARG A 207      12.249 -16.252 -15.347  1.00  1.15           C  
ATOM   3112  C   ARG A 207      13.709 -16.691 -15.398  1.00  1.15           C  
ATOM   3113  O   ARG A 207      14.595 -15.870 -15.644  1.00  1.15           O  
ATOM   3114  CB  ARG A 207      11.754 -16.315 -13.900  1.00  1.15           C  
ATOM   3115  CG  ARG A 207      12.556 -15.549 -12.872  1.00  1.15           C  
ATOM   3116  CD  ARG A 207      11.895 -15.615 -11.525  1.00  1.15           C  
ATOM   3117  NE  ARG A 207      11.822 -16.978 -11.017  1.00  1.15           N  
ATOM   3118  CZ  ARG A 207      11.051 -17.388  -9.980  1.00  1.15           C  
ATOM   3119  NH1 ARG A 207      10.285 -16.551  -9.324  1.00  1.15           N1+
ATOM   3120  NH2 ARG A 207      11.060 -18.646  -9.616  1.00  1.15           N  
ATOM   3121  H   ARG A 207      11.207 -17.998 -15.939  1.00  1.15           H  
ATOM   3122  HA  ARG A 207      12.200 -15.216 -15.680  1.00  1.15           H  
ATOM   3123 1HB  ARG A 207      10.728 -15.957 -13.854  1.00  1.15           H  
ATOM   3124 2HB  ARG A 207      11.746 -17.352 -13.567  1.00  1.15           H  
ATOM   3125 1HG  ARG A 207      13.551 -15.989 -12.791  1.00  1.15           H  
ATOM   3126 2HG  ARG A 207      12.642 -14.505 -13.174  1.00  1.15           H  
ATOM   3127 1HD  ARG A 207      12.463 -15.017 -10.815  1.00  1.15           H  
ATOM   3128 2HD  ARG A 207      10.881 -15.227 -11.600  1.00  1.15           H  
ATOM   3129  HE  ARG A 207      12.385 -17.685 -11.484  1.00  1.15           H  
ATOM   3130 1HH1 ARG A 207      10.254 -15.577  -9.572  1.00  1.15           H  
ATOM   3131 2HH1 ARG A 207       9.745 -16.904  -8.518  1.00  1.15           H  
ATOM   3132 1HH2 ARG A 207      11.645 -19.316 -10.108  1.00  1.15           H  
ATOM   3133 2HH2 ARG A 207      10.456 -18.957  -8.868  1.00  1.15           H  
ATOM   3134  N   PHE A 208      13.984 -17.973 -15.165  1.00  1.10           N  
ATOM   3135  CA  PHE A 208      15.389 -18.349 -15.017  1.00  1.10           C  
ATOM   3136  C   PHE A 208      16.088 -18.309 -16.337  1.00  1.10           C  
ATOM   3137  O   PHE A 208      17.211 -17.819 -16.455  1.00  1.10           O  
ATOM   3138  CB  PHE A 208      15.536 -19.746 -14.462  1.00  1.10           C  
ATOM   3139  CG  PHE A 208      15.030 -19.862 -13.107  1.00  1.10           C  
ATOM   3140  CD1 PHE A 208      15.073 -18.796 -12.241  1.00  1.10           C  
ATOM   3141  CD2 PHE A 208      14.501 -21.034 -12.685  1.00  1.10           C  
ATOM   3142  CE1 PHE A 208      14.588 -18.923 -10.964  1.00  1.10           C  
ATOM   3143  CE2 PHE A 208      13.999 -21.159 -11.438  1.00  1.10           C  
ATOM   3144  CZ  PHE A 208      14.044 -20.112 -10.568  1.00  1.10           C  
ATOM   3145  H   PHE A 208      13.231 -18.666 -15.091  1.00  1.10           H  
ATOM   3146  HA  PHE A 208      15.874 -17.640 -14.344  1.00  1.10           H  
ATOM   3147 1HB  PHE A 208      14.999 -20.451 -15.094  1.00  1.10           H  
ATOM   3148 2HB  PHE A 208      16.585 -20.034 -14.471  1.00  1.10           H  
ATOM   3149  HD1 PHE A 208      15.504 -17.850 -12.576  1.00  1.10           H  
ATOM   3150  HD2 PHE A 208      14.477 -21.875 -13.372  1.00  1.10           H  
ATOM   3151  HE1 PHE A 208      14.628 -18.084 -10.267  1.00  1.10           H  
ATOM   3152  HE2 PHE A 208      13.567 -22.087 -11.133  1.00  1.10           H  
ATOM   3153  HZ  PHE A 208      13.647 -20.227  -9.561  1.00  1.10           H  
ATOM   3154  N   LEU A 209      15.431 -18.852 -17.335  1.00  1.04           N  
ATOM   3155  CA  LEU A 209      16.041 -18.929 -18.626  1.00  1.04           C  
ATOM   3156  C   LEU A 209      16.464 -17.542 -19.137  1.00  1.04           C  
ATOM   3157  O   LEU A 209      17.637 -17.385 -19.457  1.00  1.04           O  
ATOM   3158  CB  LEU A 209      15.107 -19.714 -19.531  1.00  1.04           C  
ATOM   3159  CG  LEU A 209      15.479 -19.852 -20.894  1.00  1.04           C  
ATOM   3160  CD1 LEU A 209      16.726 -20.625 -20.990  1.00  1.04           C  
ATOM   3161  CD2 LEU A 209      14.332 -20.520 -21.578  1.00  1.04           C  
ATOM   3162  H   LEU A 209      14.504 -19.247 -17.176  1.00  1.04           H  
ATOM   3163  HA  LEU A 209      16.950 -19.519 -18.536  1.00  1.04           H  
ATOM   3164 1HB  LEU A 209      15.095 -20.730 -19.154  1.00  1.04           H  
ATOM   3165 2HB  LEU A 209      14.101 -19.389 -19.448  1.00  1.04           H  
ATOM   3166  HG  LEU A 209      15.683 -18.900 -21.310  1.00  1.04           H  
ATOM   3167 1HD1 LEU A 209      17.017 -20.737 -22.025  1.00  1.04           H  
ATOM   3168 2HD1 LEU A 209      17.513 -20.109 -20.446  1.00  1.04           H  
ATOM   3169 3HD1 LEU A 209      16.539 -21.602 -20.551  1.00  1.04           H  
ATOM   3170 1HD2 LEU A 209      14.528 -20.666 -22.598  1.00  1.04           H  
ATOM   3171 2HD2 LEU A 209      14.158 -21.495 -21.111  1.00  1.04           H  
ATOM   3172 3HD2 LEU A 209      13.441 -19.901 -21.469  1.00  1.04           H  
ATOM   3173  N   PRO A 210      15.593 -16.502 -19.218  1.00  0.99           N  
ATOM   3174  CA  PRO A 210      15.975 -15.134 -19.520  1.00  0.99           C  
ATOM   3175  C   PRO A 210      17.108 -14.590 -18.652  1.00  0.99           C  
ATOM   3176  O   PRO A 210      17.942 -13.831 -19.143  1.00  0.99           O  
ATOM   3177  CB  PRO A 210      14.667 -14.377 -19.288  1.00  0.99           C  
ATOM   3178  CG  PRO A 210      13.621 -15.365 -19.632  1.00  0.99           C  
ATOM   3179  CD  PRO A 210      14.137 -16.686 -19.152  1.00  0.99           C  
ATOM   3180  HA  PRO A 210      16.252 -15.088 -20.580  1.00  0.99           H  
ATOM   3181 1HB  PRO A 210      14.604 -14.049 -18.235  1.00  0.99           H  
ATOM   3182 2HB  PRO A 210      14.623 -13.476 -19.916  1.00  0.99           H  
ATOM   3183 1HG  PRO A 210      12.672 -15.080 -19.167  1.00  0.99           H  
ATOM   3184 2HG  PRO A 210      13.446 -15.360 -20.712  1.00  0.99           H  
ATOM   3185 1HD  PRO A 210      13.771 -16.919 -18.159  1.00  0.99           H  
ATOM   3186 2HD  PRO A 210      13.802 -17.373 -19.899  1.00  0.99           H  
ATOM   3187  N   GLN A 211      17.184 -14.974 -17.367  1.00  0.94           N  
ATOM   3188  CA  GLN A 211      18.283 -14.475 -16.533  1.00  0.94           C  
ATOM   3189  C   GLN A 211      19.618 -15.054 -16.986  1.00  0.94           C  
ATOM   3190  O   GLN A 211      20.629 -14.344 -17.077  1.00  0.94           O  
ATOM   3191  CB  GLN A 211      18.037 -14.808 -15.058  1.00  0.94           C  
ATOM   3192  CG  GLN A 211      16.893 -14.039 -14.430  1.00  0.94           C  
ATOM   3193  CD  GLN A 211      16.523 -14.537 -13.029  1.00  0.94           C  
ATOM   3194  NE2 GLN A 211      15.818 -13.690 -12.290  1.00  0.94           N  
ATOM   3195  OE1 GLN A 211      16.851 -15.649 -12.601  1.00  0.94           O  
ATOM   3196  H   GLN A 211      16.474 -15.576 -16.937  1.00  0.94           H  
ATOM   3197  HA  GLN A 211      18.331 -13.391 -16.643  1.00  0.94           H  
ATOM   3198 1HB  GLN A 211      17.823 -15.870 -14.955  1.00  0.94           H  
ATOM   3199 2HB  GLN A 211      18.933 -14.600 -14.484  1.00  0.94           H  
ATOM   3200 1HG  GLN A 211      17.205 -13.002 -14.336  1.00  0.94           H  
ATOM   3201 2HG  GLN A 211      16.028 -14.091 -15.069  1.00  0.94           H  
ATOM   3202 1HE2 GLN A 211      15.542 -13.940 -11.364  1.00  0.94           H  
ATOM   3203 2HE2 GLN A 211      15.569 -12.793 -12.661  1.00  0.94           H  
ATOM   3204  N   ILE A 212      19.604 -16.344 -17.313  1.00  0.92           N  
ATOM   3205  CA  ILE A 212      20.800 -17.043 -17.751  1.00  0.92           C  
ATOM   3206  C   ILE A 212      21.227 -16.483 -19.085  1.00  0.92           C  
ATOM   3207  O   ILE A 212      22.400 -16.184 -19.314  1.00  0.92           O  
ATOM   3208  CB  ILE A 212      20.543 -18.542 -17.898  1.00  0.92           C  
ATOM   3209  CG1 ILE A 212      20.248 -19.160 -16.571  1.00  0.92           C  
ATOM   3210  CG2 ILE A 212      21.769 -19.174 -18.454  1.00  0.92           C  
ATOM   3211  CD1 ILE A 212      19.680 -20.533 -16.690  1.00  0.92           C  
ATOM   3212  H   ILE A 212      18.727 -16.862 -17.219  1.00  0.92           H  
ATOM   3213  HA  ILE A 212      21.599 -16.889 -17.037  1.00  0.92           H  
ATOM   3214  HB  ILE A 212      19.692 -18.715 -18.562  1.00  0.92           H  
ATOM   3215 1HG1 ILE A 212      21.167 -19.208 -15.988  1.00  0.92           H  
ATOM   3216 2HG1 ILE A 212      19.539 -18.529 -16.049  1.00  0.92           H  
ATOM   3217 1HG2 ILE A 212      21.608 -20.237 -18.559  1.00  0.92           H  
ATOM   3218 2HG2 ILE A 212      21.999 -18.739 -19.423  1.00  0.92           H  
ATOM   3219 3HG2 ILE A 212      22.586 -18.992 -17.763  1.00  0.92           H  
ATOM   3220 1HD1 ILE A 212      19.469 -20.925 -15.701  1.00  0.92           H  
ATOM   3221 2HD1 ILE A 212      18.764 -20.464 -17.257  1.00  0.92           H  
ATOM   3222 3HD1 ILE A 212      20.373 -21.181 -17.203  1.00  0.92           H  
ATOM   3223  N   LEU A 213      20.254 -16.342 -19.971  1.00  0.91           N  
ATOM   3224  CA  LEU A 213      20.488 -15.833 -21.300  1.00  0.91           C  
ATOM   3225  C   LEU A 213      20.947 -14.395 -21.315  1.00  0.91           C  
ATOM   3226  O   LEU A 213      21.803 -14.034 -22.119  1.00  0.91           O  
ATOM   3227  CB  LEU A 213      19.232 -15.991 -22.088  1.00  0.91           C  
ATOM   3228  CG  LEU A 213      18.921 -17.376 -22.351  1.00  0.91           C  
ATOM   3229  CD1 LEU A 213      17.650 -17.430 -22.935  1.00  0.91           C  
ATOM   3230  CD2 LEU A 213      19.956 -17.955 -23.223  1.00  0.91           C  
ATOM   3231  H   LEU A 213      19.306 -16.614 -19.711  1.00  0.91           H  
ATOM   3232  HA  LEU A 213      21.257 -16.446 -21.759  1.00  0.91           H  
ATOM   3233 1HB  LEU A 213      18.412 -15.558 -21.526  1.00  0.91           H  
ATOM   3234 2HB  LEU A 213      19.339 -15.474 -23.004  1.00  0.91           H  
ATOM   3235  HG  LEU A 213      18.895 -17.932 -21.423  1.00  0.91           H  
ATOM   3236 1HD1 LEU A 213      17.411 -18.455 -23.105  1.00  0.91           H  
ATOM   3237 2HD1 LEU A 213      16.935 -16.990 -22.245  1.00  0.91           H  
ATOM   3238 3HD1 LEU A 213      17.643 -16.880 -23.873  1.00  0.91           H  
ATOM   3239 1HD2 LEU A 213      19.723 -18.978 -23.421  1.00  0.91           H  
ATOM   3240 2HD2 LEU A 213      19.991 -17.418 -24.146  1.00  0.91           H  
ATOM   3241 3HD2 LEU A 213      20.923 -17.888 -22.726  1.00  0.91           H  
ATOM   3242  N   ALA A 214      20.404 -13.561 -20.434  1.00  0.92           N  
ATOM   3243  CA  ALA A 214      20.854 -12.187 -20.373  1.00  0.92           C  
ATOM   3244  C   ALA A 214      22.328 -12.148 -19.995  1.00  0.92           C  
ATOM   3245  O   ALA A 214      23.097 -11.379 -20.575  1.00  0.92           O  
ATOM   3246  CB  ALA A 214      20.030 -11.406 -19.379  1.00  0.92           C  
ATOM   3247  H   ALA A 214      19.662 -13.865 -19.808  1.00  0.92           H  
ATOM   3248  HA  ALA A 214      20.742 -11.743 -21.361  1.00  0.92           H  
ATOM   3249 1HB  ALA A 214      20.369 -10.376 -19.354  1.00  0.92           H  
ATOM   3250 2HB  ALA A 214      18.981 -11.440 -19.674  1.00  0.92           H  
ATOM   3251 3HB  ALA A 214      20.142 -11.856 -18.392  1.00  0.92           H  
ATOM   3252  N   GLU A 215      22.739 -13.024 -19.066  1.00  0.93           N  
ATOM   3253  CA  GLU A 215      24.138 -13.082 -18.656  1.00  0.93           C  
ATOM   3254  C   GLU A 215      24.985 -13.603 -19.813  1.00  0.93           C  
ATOM   3255  O   GLU A 215      26.088 -13.106 -20.066  1.00  0.93           O  
ATOM   3256  CB  GLU A 215      24.297 -13.969 -17.424  1.00  0.93           C  
ATOM   3257  CG  GLU A 215      25.711 -14.021 -16.797  1.00  0.93           C  
ATOM   3258  CD  GLU A 215      26.217 -12.725 -16.188  1.00  0.93           C  
ATOM   3259  OE1 GLU A 215      25.450 -11.805 -15.964  1.00  0.93           O  
ATOM   3260  OE2 GLU A 215      27.400 -12.675 -15.911  1.00  0.93           O1-
ATOM   3261  H   GLU A 215      22.059 -13.634 -18.603  1.00  0.93           H  
ATOM   3262  HA  GLU A 215      24.472 -12.080 -18.413  1.00  0.93           H  
ATOM   3263 1HB  GLU A 215      23.598 -13.646 -16.653  1.00  0.93           H  
ATOM   3264 2HB  GLU A 215      24.023 -14.982 -17.694  1.00  0.93           H  
ATOM   3265 1HG  GLU A 215      25.732 -14.773 -16.026  1.00  0.93           H  
ATOM   3266 2HG  GLU A 215      26.399 -14.331 -17.576  1.00  0.93           H  
ATOM   3267  N   CYS A 216      24.453 -14.582 -20.548  1.00  0.95           N  
ATOM   3268  CA  CYS A 216      25.176 -15.130 -21.680  1.00  0.95           C  
ATOM   3269  C   CYS A 216      25.380 -14.027 -22.710  1.00  0.95           C  
ATOM   3270  O   CYS A 216      26.453 -13.902 -23.305  1.00  0.95           O  
ATOM   3271  CB  CYS A 216      24.373 -16.239 -22.354  1.00  0.95           C  
ATOM   3272  SG  CYS A 216      24.158 -17.727 -21.388  1.00  0.95           S  
ATOM   3273  H   CYS A 216      23.551 -14.977 -20.284  1.00  0.95           H  
ATOM   3274  HA  CYS A 216      26.138 -15.505 -21.345  1.00  0.95           H  
ATOM   3275 1HB  CYS A 216      23.398 -15.870 -22.623  1.00  0.95           H  
ATOM   3276 2HB  CYS A 216      24.867 -16.516 -23.281  1.00  0.95           H  
ATOM   3277  HG  CYS A 216      23.470 -17.122 -20.383  1.00  0.95           H  
ATOM   3278  N   ALA A 217      24.341 -13.210 -22.931  1.00  0.96           N  
ATOM   3279  CA  ALA A 217      24.433 -12.117 -23.886  1.00  0.96           C  
ATOM   3280  C   ALA A 217      25.484 -11.102 -23.431  1.00  0.96           C  
ATOM   3281  O   ALA A 217      26.327 -10.678 -24.220  1.00  0.96           O  
ATOM   3282  CB  ALA A 217      23.071 -11.457 -24.058  1.00  0.96           C  
ATOM   3283  H   ALA A 217      23.466 -13.364 -22.435  1.00  0.96           H  
ATOM   3284  HA  ALA A 217      24.750 -12.529 -24.843  1.00  0.96           H  
ATOM   3285 1HB  ALA A 217      23.143 -10.658 -24.793  1.00  0.96           H  
ATOM   3286 2HB  ALA A 217      22.350 -12.203 -24.395  1.00  0.96           H  
ATOM   3287 3HB  ALA A 217      22.746 -11.047 -23.105  1.00  0.96           H  
ATOM   3288  N   ARG A 218      25.510 -10.790 -22.129  1.00  0.95           N  
ATOM   3289  CA  ARG A 218      26.485  -9.850 -21.567  1.00  0.95           C  
ATOM   3290  C   ARG A 218      27.923 -10.330 -21.750  1.00  0.95           C  
ATOM   3291  O   ARG A 218      28.826  -9.548 -22.073  1.00  0.95           O  
ATOM   3292  CB  ARG A 218      26.195  -9.602 -20.085  1.00  0.95           C  
ATOM   3293  CG  ARG A 218      24.988  -8.687 -19.802  1.00  0.95           C  
ATOM   3294  CD  ARG A 218      24.911  -8.276 -18.355  1.00  0.95           C  
ATOM   3295  NE  ARG A 218      24.442  -9.360 -17.473  1.00  0.95           N  
ATOM   3296  CZ  ARG A 218      23.145  -9.571 -17.160  1.00  0.95           C  
ATOM   3297  NH1 ARG A 218      22.206  -8.772 -17.623  1.00  0.95           N1+
ATOM   3298  NH2 ARG A 218      22.836 -10.579 -16.374  1.00  0.95           N  
ATOM   3299  H   ARG A 218      24.791 -11.177 -21.516  1.00  0.95           H  
ATOM   3300  HA  ARG A 218      26.374  -8.901 -22.090  1.00  0.95           H  
ATOM   3301 1HB  ARG A 218      26.005 -10.552 -19.593  1.00  0.95           H  
ATOM   3302 2HB  ARG A 218      27.069  -9.163 -19.611  1.00  0.95           H  
ATOM   3303 1HG  ARG A 218      25.071  -7.787 -20.409  1.00  0.95           H  
ATOM   3304 2HG  ARG A 218      24.071  -9.204 -20.054  1.00  0.95           H  
ATOM   3305 1HD  ARG A 218      25.900  -7.971 -18.017  1.00  0.95           H  
ATOM   3306 2HD  ARG A 218      24.223  -7.438 -18.256  1.00  0.95           H  
ATOM   3307  HE  ARG A 218      25.120 -10.027 -17.068  1.00  0.95           H  
ATOM   3308 1HH1 ARG A 218      22.455  -8.001 -18.224  1.00  0.95           H  
ATOM   3309 2HH1 ARG A 218      21.242  -8.917 -17.361  1.00  0.95           H  
ATOM   3310 1HH2 ARG A 218      23.599 -11.185 -16.036  1.00  0.95           H  
ATOM   3311 2HH2 ARG A 218      21.881 -10.759 -16.120  1.00  0.95           H  
ATOM   3312  N   ARG A 219      28.118 -11.639 -21.641  1.00  0.92           N  
ATOM   3313  CA  ARG A 219      29.422 -12.269 -21.803  1.00  0.92           C  
ATOM   3314  C   ARG A 219      29.715 -12.609 -23.266  1.00  0.92           C  
ATOM   3315  O   ARG A 219      30.748 -13.205 -23.576  1.00  0.92           O  
ATOM   3316  CB  ARG A 219      29.484 -13.525 -20.954  1.00  0.92           C  
ATOM   3317  CG  ARG A 219      29.495 -13.277 -19.476  1.00  0.92           C  
ATOM   3318  CD  ARG A 219      29.395 -14.525 -18.693  1.00  0.92           C  
ATOM   3319  NE  ARG A 219      29.376 -14.223 -17.282  1.00  0.92           N  
ATOM   3320  CZ  ARG A 219      30.423 -14.221 -16.457  1.00  0.92           C  
ATOM   3321  NH1 ARG A 219      31.624 -14.588 -16.856  1.00  0.92           N1+
ATOM   3322  NH2 ARG A 219      30.202 -13.830 -15.230  1.00  0.92           N  
ATOM   3323  H   ARG A 219      27.327 -12.226 -21.366  1.00  0.92           H  
ATOM   3324  HA  ARG A 219      30.183 -11.575 -21.450  1.00  0.92           H  
ATOM   3325 1HB  ARG A 219      28.595 -14.123 -21.153  1.00  0.92           H  
ATOM   3326 2HB  ARG A 219      30.359 -14.117 -21.217  1.00  0.92           H  
ATOM   3327 1HG  ARG A 219      30.412 -12.763 -19.195  1.00  0.92           H  
ATOM   3328 2HG  ARG A 219      28.633 -12.655 -19.214  1.00  0.92           H  
ATOM   3329 1HD  ARG A 219      28.466 -15.035 -18.949  1.00  0.92           H  
ATOM   3330 2HD  ARG A 219      30.242 -15.174 -18.900  1.00  0.92           H  
ATOM   3331  HE  ARG A 219      28.498 -13.883 -16.876  1.00  0.92           H  
ATOM   3332 1HH1 ARG A 219      31.770 -14.882 -17.811  1.00  0.92           H  
ATOM   3333 2HH1 ARG A 219      32.399 -14.572 -16.210  1.00  0.92           H  
ATOM   3334 1HH2 ARG A 219      29.244 -13.522 -15.004  1.00  0.92           H  
ATOM   3335 2HH2 ARG A 219      30.946 -13.796 -14.553  1.00  0.92           H  
ATOM   3336  N   ARG A 220      28.794 -12.236 -24.163  1.00  0.88           N  
ATOM   3337  CA  ARG A 220      28.879 -12.479 -25.594  1.00  0.88           C  
ATOM   3338  C   ARG A 220      29.076 -13.953 -25.928  1.00  0.88           C  
ATOM   3339  O   ARG A 220      29.833 -14.292 -26.839  1.00  0.88           O  
ATOM   3340  CB  ARG A 220      30.000 -11.646 -26.205  1.00  0.88           C  
ATOM   3341  CG  ARG A 220      29.611 -10.200 -26.546  1.00  0.88           C  
ATOM   3342  CD  ARG A 220      29.412  -9.329 -25.321  1.00  0.88           C  
ATOM   3343  NE  ARG A 220      29.182  -7.933 -25.703  1.00  0.88           N  
ATOM   3344  CZ  ARG A 220      28.859  -6.908 -24.869  1.00  0.88           C  
ATOM   3345  NH1 ARG A 220      28.711  -7.082 -23.569  1.00  0.88           N1+
ATOM   3346  NH2 ARG A 220      28.690  -5.697 -25.379  1.00  0.88           N  
ATOM   3347  H   ARG A 220      27.970 -11.728 -23.855  1.00  0.88           H  
ATOM   3348  HA  ARG A 220      27.935 -12.155 -26.038  1.00  0.88           H  
ATOM   3349 1HB  ARG A 220      30.851 -11.603 -25.532  1.00  0.88           H  
ATOM   3350 2HB  ARG A 220      30.338 -12.120 -27.124  1.00  0.88           H  
ATOM   3351 1HG  ARG A 220      30.391  -9.751 -27.159  1.00  0.88           H  
ATOM   3352 2HG  ARG A 220      28.673 -10.208 -27.103  1.00  0.88           H  
ATOM   3353 1HD  ARG A 220      28.550  -9.676 -24.762  1.00  0.88           H  
ATOM   3354 2HD  ARG A 220      30.295  -9.372 -24.684  1.00  0.88           H  
ATOM   3355  HE  ARG A 220      29.272  -7.712 -26.681  1.00  0.88           H  
ATOM   3356 1HH1 ARG A 220      28.824  -8.010 -23.133  1.00  0.88           H  
ATOM   3357 2HH1 ARG A 220      28.472  -6.299 -22.985  1.00  0.88           H  
ATOM   3358 1HH2 ARG A 220      28.800  -5.546 -26.372  1.00  0.88           H  
ATOM   3359 2HH2 ARG A 220      28.451  -4.926 -24.774  1.00  0.88           H  
ATOM   3360  N   LEU A 221      28.371 -14.824 -25.211  1.00  0.83           N  
ATOM   3361  CA  LEU A 221      28.483 -16.254 -25.436  1.00  0.83           C  
ATOM   3362  C   LEU A 221      27.451 -16.726 -26.444  1.00  0.83           C  
ATOM   3363  O   LEU A 221      26.307 -16.267 -26.430  1.00  0.83           O  
ATOM   3364  CB  LEU A 221      28.257 -17.002 -24.120  1.00  0.83           C  
ATOM   3365  CG  LEU A 221      29.195 -16.641 -23.006  1.00  0.83           C  
ATOM   3366  CD1 LEU A 221      28.793 -17.383 -21.736  1.00  0.83           C  
ATOM   3367  CD2 LEU A 221      30.607 -16.970 -23.415  1.00  0.83           C  
ATOM   3368  H   LEU A 221      27.752 -14.478 -24.480  1.00  0.83           H  
ATOM   3369  HA  LEU A 221      29.479 -16.467 -25.812  1.00  0.83           H  
ATOM   3370 1HB  LEU A 221      27.246 -16.805 -23.780  1.00  0.83           H  
ATOM   3371 2HB  LEU A 221      28.355 -18.070 -24.311  1.00  0.83           H  
ATOM   3372  HG  LEU A 221      29.117 -15.587 -22.824  1.00  0.83           H  
ATOM   3373 1HD1 LEU A 221      29.459 -17.105 -20.922  1.00  0.83           H  
ATOM   3374 2HD1 LEU A 221      27.777 -17.129 -21.473  1.00  0.83           H  
ATOM   3375 3HD1 LEU A 221      28.863 -18.454 -21.906  1.00  0.83           H  
ATOM   3376 1HD2 LEU A 221      31.295 -16.693 -22.619  1.00  0.83           H  
ATOM   3377 2HD2 LEU A 221      30.691 -18.039 -23.615  1.00  0.83           H  
ATOM   3378 3HD2 LEU A 221      30.859 -16.413 -24.325  1.00  0.83           H  
ATOM   3379  N   ARG A 222      27.828 -17.675 -27.295  1.00  0.78           N  
ATOM   3380  CA  ARG A 222      26.844 -18.228 -28.233  1.00  0.78           C  
ATOM   3381  C   ARG A 222      26.027 -19.315 -27.513  1.00  0.78           C  
ATOM   3382  O   ARG A 222      26.589 -20.321 -27.052  1.00  0.78           O  
ATOM   3383  CB  ARG A 222      27.536 -18.755 -29.485  1.00  0.78           C  
ATOM   3384  CG  ARG A 222      26.629 -19.328 -30.560  1.00  0.78           C  
ATOM   3385  CD  ARG A 222      25.861 -18.274 -31.288  1.00  0.78           C  
ATOM   3386  NE  ARG A 222      25.017 -18.841 -32.341  1.00  0.78           N  
ATOM   3387  CZ  ARG A 222      25.361 -18.992 -33.624  1.00  0.78           C  
ATOM   3388  NH1 ARG A 222      26.539 -18.608 -34.075  1.00  0.78           N1+
ATOM   3389  NH2 ARG A 222      24.476 -19.542 -34.414  1.00  0.78           N  
ATOM   3390  H   ARG A 222      28.807 -17.993 -27.279  1.00  0.78           H  
ATOM   3391  HA  ARG A 222      26.167 -17.431 -28.537  1.00  0.78           H  
ATOM   3392 1HB  ARG A 222      28.110 -17.950 -29.937  1.00  0.78           H  
ATOM   3393 2HB  ARG A 222      28.245 -19.539 -29.204  1.00  0.78           H  
ATOM   3394 1HG  ARG A 222      27.207 -19.913 -31.276  1.00  0.78           H  
ATOM   3395 2HG  ARG A 222      25.916 -19.944 -30.090  1.00  0.78           H  
ATOM   3396 1HD  ARG A 222      25.216 -17.753 -30.584  1.00  0.78           H  
ATOM   3397 2HD  ARG A 222      26.547 -17.563 -31.745  1.00  0.78           H  
ATOM   3398  HE  ARG A 222      24.073 -19.185 -32.099  1.00  0.78           H  
ATOM   3399 1HH1 ARG A 222      27.204 -18.184 -33.444  1.00  0.78           H  
ATOM   3400 2HH1 ARG A 222      26.772 -18.737 -35.047  1.00  0.78           H  
ATOM   3401 1HH2 ARG A 222      23.577 -19.829 -33.981  1.00  0.78           H  
ATOM   3402 2HH2 ARG A 222      24.665 -19.688 -35.388  1.00  0.78           H  
ATOM   3403  N   THR A 223      24.708 -19.108 -27.413  1.00  0.74           N  
ATOM   3404  CA  THR A 223      23.867 -20.021 -26.638  1.00  0.74           C  
ATOM   3405  C   THR A 223      22.721 -20.678 -27.404  1.00  0.74           C  
ATOM   3406  O   THR A 223      22.012 -20.015 -28.153  1.00  0.74           O  
ATOM   3407  CB  THR A 223      23.263 -19.283 -25.430  1.00  0.74           C  
ATOM   3408  CG2 THR A 223      22.410 -20.233 -24.573  1.00  0.74           C  
ATOM   3409  OG1 THR A 223      24.324 -18.764 -24.620  1.00  0.74           O  
ATOM   3410  H   THR A 223      24.301 -18.272 -27.835  1.00  0.74           H  
ATOM   3411  HA  THR A 223      24.507 -20.805 -26.265  1.00  0.74           H  
ATOM   3412  HB  THR A 223      22.651 -18.461 -25.772  1.00  0.74           H  
ATOM   3413  HG1 THR A 223      24.692 -17.978 -25.042  1.00  0.74           H  
ATOM   3414 1HG2 THR A 223      22.029 -19.700 -23.726  1.00  0.74           H  
ATOM   3415 2HG2 THR A 223      21.580 -20.622 -25.150  1.00  0.74           H  
ATOM   3416 3HG2 THR A 223      23.015 -21.056 -24.220  1.00  0.74           H  
ATOM   3417  N   LEU A 224      22.553 -21.979 -27.193  1.00  0.71           N  
ATOM   3418  CA  LEU A 224      21.446 -22.750 -27.760  1.00  0.71           C  
ATOM   3419  C   LEU A 224      20.448 -23.084 -26.675  1.00  0.71           C  
ATOM   3420  O   LEU A 224      20.844 -23.601 -25.634  1.00  0.71           O  
ATOM   3421  CB  LEU A 224      21.939 -24.059 -28.362  1.00  0.71           C  
ATOM   3422  CG  LEU A 224      20.918 -25.018 -28.911  1.00  0.71           C  
ATOM   3423  CD1 LEU A 224      20.225 -24.427 -30.134  1.00  0.71           C  
ATOM   3424  CD2 LEU A 224      21.633 -26.287 -29.256  1.00  0.71           C  
ATOM   3425  H   LEU A 224      23.214 -22.439 -26.566  1.00  0.71           H  
ATOM   3426  HA  LEU A 224      20.958 -22.158 -28.527  1.00  0.71           H  
ATOM   3427 1HB  LEU A 224      22.563 -23.836 -29.153  1.00  0.71           H  
ATOM   3428 2HB  LEU A 224      22.520 -24.585 -27.612  1.00  0.71           H  
ATOM   3429  HG  LEU A 224      20.164 -25.213 -28.162  1.00  0.71           H  
ATOM   3430 1HD1 LEU A 224      19.504 -25.128 -30.520  1.00  0.71           H  
ATOM   3431 2HD1 LEU A 224      19.720 -23.514 -29.856  1.00  0.71           H  
ATOM   3432 3HD1 LEU A 224      20.954 -24.213 -30.898  1.00  0.71           H  
ATOM   3433 1HD2 LEU A 224      20.936 -26.995 -29.640  1.00  0.71           H  
ATOM   3434 2HD2 LEU A 224      22.382 -26.080 -30.004  1.00  0.71           H  
ATOM   3435 3HD2 LEU A 224      22.108 -26.690 -28.368  1.00  0.71           H  
ATOM   3436  N   VAL A 225      19.181 -22.775 -26.890  1.00  0.71           N  
ATOM   3437  CA  VAL A 225      18.169 -23.100 -25.908  1.00  0.71           C  
ATOM   3438  C   VAL A 225      17.180 -24.059 -26.541  1.00  0.71           C  
ATOM   3439  O   VAL A 225      16.578 -23.737 -27.567  1.00  0.71           O  
ATOM   3440  CB  VAL A 225      17.404 -21.871 -25.456  1.00  0.71           C  
ATOM   3441  CG1 VAL A 225      16.431 -22.300 -24.429  1.00  0.71           C  
ATOM   3442  CG2 VAL A 225      18.337 -20.833 -24.960  1.00  0.71           C  
ATOM   3443  H   VAL A 225      18.925 -22.318 -27.756  1.00  0.71           H  
ATOM   3444  HA  VAL A 225      18.636 -23.569 -25.049  1.00  0.71           H  
ATOM   3445  HB  VAL A 225      16.838 -21.470 -26.293  1.00  0.71           H  
ATOM   3446 1HG1 VAL A 225      15.866 -21.463 -24.117  1.00  0.71           H  
ATOM   3447 2HG1 VAL A 225      15.776 -23.048 -24.845  1.00  0.71           H  
ATOM   3448 3HG1 VAL A 225      16.956 -22.727 -23.573  1.00  0.71           H  
ATOM   3449 1HG2 VAL A 225      17.768 -19.976 -24.655  1.00  0.71           H  
ATOM   3450 2HG2 VAL A 225      18.901 -21.224 -24.122  1.00  0.71           H  
ATOM   3451 3HG2 VAL A 225      19.022 -20.545 -25.757  1.00  0.71           H  
ATOM   3452  N   LEU A 226      17.014 -25.225 -25.944  1.00  0.72           N  
ATOM   3453  CA  LEU A 226      16.152 -26.228 -26.528  1.00  0.72           C  
ATOM   3454  C   LEU A 226      14.808 -26.434 -25.804  1.00  0.72           C  
ATOM   3455  O   LEU A 226      14.722 -26.308 -24.580  1.00  0.72           O  
ATOM   3456  CB  LEU A 226      16.931 -27.526 -26.641  1.00  0.72           C  
ATOM   3457  CG  LEU A 226      18.189 -27.455 -27.458  1.00  0.72           C  
ATOM   3458  CD1 LEU A 226      18.930 -28.782 -27.412  1.00  0.72           C  
ATOM   3459  CD2 LEU A 226      17.786 -27.103 -28.853  1.00  0.72           C  
ATOM   3460  H   LEU A 226      17.529 -25.417 -25.093  1.00  0.72           H  
ATOM   3461  HA  LEU A 226      15.958 -25.910 -27.525  1.00  0.72           H  
ATOM   3462 1HB  LEU A 226      17.195 -27.861 -25.657  1.00  0.72           H  
ATOM   3463 2HB  LEU A 226      16.289 -28.234 -27.125  1.00  0.72           H  
ATOM   3464  HG  LEU A 226      18.849 -26.698 -27.048  1.00  0.72           H  
ATOM   3465 1HD1 LEU A 226      19.831 -28.714 -27.987  1.00  0.72           H  
ATOM   3466 2HD1 LEU A 226      19.192 -29.011 -26.402  1.00  0.72           H  
ATOM   3467 3HD1 LEU A 226      18.290 -29.571 -27.811  1.00  0.72           H  
ATOM   3468 1HD2 LEU A 226      18.647 -27.032 -29.488  1.00  0.72           H  
ATOM   3469 2HD2 LEU A 226      17.112 -27.868 -29.240  1.00  0.72           H  
ATOM   3470 3HD2 LEU A 226      17.269 -26.151 -28.829  1.00  0.72           H  
ATOM   3471  N   ALA A 227      13.771 -26.827 -26.565  1.00  0.76           N  
ATOM   3472  CA  ALA A 227      12.439 -27.118 -25.990  1.00  0.76           C  
ATOM   3473  C   ALA A 227      11.776 -28.349 -26.649  1.00  0.76           C  
ATOM   3474  O   ALA A 227      11.948 -28.570 -27.834  1.00  0.76           O  
ATOM   3475  CB  ALA A 227      11.550 -25.910 -26.207  1.00  0.76           C  
ATOM   3476  H   ALA A 227      13.923 -26.850 -27.574  1.00  0.76           H  
ATOM   3477  HA  ALA A 227      12.572 -27.310 -24.929  1.00  0.76           H  
ATOM   3478 1HB  ALA A 227      10.587 -26.087 -25.791  1.00  0.76           H  
ATOM   3479 2HB  ALA A 227      11.983 -25.055 -25.744  1.00  0.76           H  
ATOM   3480 3HB  ALA A 227      11.443 -25.724 -27.276  1.00  0.76           H  
ATOM   3481  N   PRO A 228      10.985 -29.170 -25.933  1.00  0.81           N  
ATOM   3482  CA  PRO A 228      10.345 -30.364 -26.489  1.00  0.81           C  
ATOM   3483  C   PRO A 228       9.265 -30.172 -27.542  1.00  0.81           C  
ATOM   3484  O   PRO A 228       9.065 -31.060 -28.378  1.00  0.81           O  
ATOM   3485  CB  PRO A 228       9.722 -30.974 -25.229  1.00  0.81           C  
ATOM   3486  CG  PRO A 228       9.537 -29.828 -24.263  1.00  0.81           C  
ATOM   3487  CD  PRO A 228      10.710 -28.916 -24.513  1.00  0.81           C  
ATOM   3488  HA  PRO A 228      11.107 -31.031 -26.903  1.00  0.81           H  
ATOM   3489 1HB  PRO A 228       8.784 -31.490 -25.478  1.00  0.81           H  
ATOM   3490 2HB  PRO A 228      10.397 -31.718 -24.812  1.00  0.81           H  
ATOM   3491 1HG  PRO A 228       8.570 -29.339 -24.457  1.00  0.81           H  
ATOM   3492 2HG  PRO A 228       9.488 -30.205 -23.229  1.00  0.81           H  
ATOM   3493 1HD  PRO A 228      10.406 -27.892 -24.336  1.00  0.81           H  
ATOM   3494 2HD  PRO A 228      11.575 -29.211 -23.887  1.00  0.81           H  
ATOM   3495  N   THR A 229       8.597 -29.025 -27.534  1.00  0.85           N  
ATOM   3496  CA  THR A 229       7.531 -28.784 -28.498  1.00  0.85           C  
ATOM   3497  C   THR A 229       7.543 -27.363 -29.008  1.00  0.85           C  
ATOM   3498  O   THR A 229       8.104 -26.473 -28.363  1.00  0.85           O  
ATOM   3499  CB  THR A 229       6.123 -29.069 -27.918  1.00  0.85           C  
ATOM   3500  CG2 THR A 229       6.014 -30.481 -27.316  1.00  0.85           C  
ATOM   3501  OG1 THR A 229       5.802 -28.102 -26.889  1.00  0.85           O  
ATOM   3502  H   THR A 229       8.812 -28.327 -26.843  1.00  0.85           H  
ATOM   3503  HA  THR A 229       7.686 -29.442 -29.355  1.00  0.85           H  
ATOM   3504  HB  THR A 229       5.394 -28.983 -28.724  1.00  0.85           H  
ATOM   3505  HG1 THR A 229       4.946 -28.338 -26.478  1.00  0.85           H  
ATOM   3506 1HG2 THR A 229       5.005 -30.635 -26.957  1.00  0.85           H  
ATOM   3507 2HG2 THR A 229       6.236 -31.222 -28.085  1.00  0.85           H  
ATOM   3508 3HG2 THR A 229       6.708 -30.597 -26.491  1.00  0.85           H  
ATOM   3509  N   ARG A 230       6.839 -27.134 -30.120  1.00  0.90           N  
ATOM   3510  CA  ARG A 230       6.644 -25.792 -30.666  1.00  0.90           C  
ATOM   3511  C   ARG A 230       5.904 -24.914 -29.647  1.00  0.90           C  
ATOM   3512  O   ARG A 230       6.137 -23.704 -29.556  1.00  0.90           O  
ATOM   3513  CB  ARG A 230       5.902 -25.858 -31.990  1.00  0.90           C  
ATOM   3514  CG  ARG A 230       5.816 -24.539 -32.754  1.00  0.90           C  
ATOM   3515  CD  ARG A 230       5.212 -24.739 -34.103  1.00  0.90           C  
ATOM   3516  NE  ARG A 230       5.154 -23.514 -34.878  1.00  0.90           N  
ATOM   3517  CZ  ARG A 230       4.676 -23.439 -36.136  1.00  0.90           C  
ATOM   3518  NH1 ARG A 230       4.220 -24.522 -36.731  1.00  0.90           N1+
ATOM   3519  NH2 ARG A 230       4.666 -22.277 -36.773  1.00  0.90           N  
ATOM   3520  H   ARG A 230       6.427 -27.921 -30.602  1.00  0.90           H  
ATOM   3521  HA  ARG A 230       7.621 -25.349 -30.855  1.00  0.90           H  
ATOM   3522 1HB  ARG A 230       6.386 -26.583 -32.644  1.00  0.90           H  
ATOM   3523 2HB  ARG A 230       4.881 -26.203 -31.819  1.00  0.90           H  
ATOM   3524 1HG  ARG A 230       5.194 -23.836 -32.199  1.00  0.90           H  
ATOM   3525 2HG  ARG A 230       6.817 -24.123 -32.879  1.00  0.90           H  
ATOM   3526 1HD  ARG A 230       5.787 -25.476 -34.667  1.00  0.90           H  
ATOM   3527 2HD  ARG A 230       4.200 -25.098 -33.982  1.00  0.90           H  
ATOM   3528  HE  ARG A 230       5.495 -22.666 -34.449  1.00  0.90           H  
ATOM   3529 1HH1 ARG A 230       4.217 -25.431 -36.236  1.00  0.90           H  
ATOM   3530 2HH1 ARG A 230       3.859 -24.473 -37.670  1.00  0.90           H  
ATOM   3531 1HH2 ARG A 230       5.016 -21.447 -36.315  1.00  0.90           H  
ATOM   3532 2HH2 ARG A 230       4.307 -22.222 -37.714  1.00  0.90           H  
ATOM   3533  N   VAL A 231       4.997 -25.532 -28.880  1.00  0.93           N  
ATOM   3534  CA  VAL A 231       4.248 -24.822 -27.848  1.00  0.93           C  
ATOM   3535  C   VAL A 231       5.179 -24.290 -26.770  1.00  0.93           C  
ATOM   3536  O   VAL A 231       5.091 -23.119 -26.386  1.00  0.93           O  
ATOM   3537  CB  VAL A 231       3.200 -25.742 -27.195  1.00  0.93           C  
ATOM   3538  CG1 VAL A 231       2.629 -25.070 -25.996  1.00  0.93           C  
ATOM   3539  CG2 VAL A 231       2.081 -26.048 -28.183  1.00  0.93           C  
ATOM   3540  H   VAL A 231       4.845 -26.522 -29.001  1.00  0.93           H  
ATOM   3541  HA  VAL A 231       3.732 -23.982 -28.312  1.00  0.93           H  
ATOM   3542  HB  VAL A 231       3.668 -26.662 -26.876  1.00  0.93           H  
ATOM   3543 1HG1 VAL A 231       1.887 -25.723 -25.542  1.00  0.93           H  
ATOM   3544 2HG1 VAL A 231       3.416 -24.861 -25.276  1.00  0.93           H  
ATOM   3545 3HG1 VAL A 231       2.178 -24.155 -26.307  1.00  0.93           H  
ATOM   3546 1HG2 VAL A 231       1.347 -26.693 -27.699  1.00  0.93           H  
ATOM   3547 2HG2 VAL A 231       1.599 -25.120 -28.491  1.00  0.93           H  
ATOM   3548 3HG2 VAL A 231       2.492 -26.550 -29.056  1.00  0.93           H  
ATOM   3549  N   VAL A 232       6.100 -25.126 -26.307  1.00  0.95           N  
ATOM   3550  CA  VAL A 232       7.033 -24.660 -25.295  1.00  0.95           C  
ATOM   3551  C   VAL A 232       7.962 -23.608 -25.899  1.00  0.95           C  
ATOM   3552  O   VAL A 232       8.253 -22.599 -25.254  1.00  0.95           O  
ATOM   3553  CB  VAL A 232       7.816 -25.808 -24.658  1.00  0.95           C  
ATOM   3554  CG1 VAL A 232       8.897 -25.227 -23.714  1.00  0.95           C  
ATOM   3555  CG2 VAL A 232       6.846 -26.710 -23.895  1.00  0.95           C  
ATOM   3556  H   VAL A 232       6.138 -26.087 -26.649  1.00  0.95           H  
ATOM   3557  HA  VAL A 232       6.460 -24.187 -24.497  1.00  0.95           H  
ATOM   3558  HB  VAL A 232       8.308 -26.386 -25.438  1.00  0.95           H  
ATOM   3559 1HG1 VAL A 232       9.461 -26.035 -23.257  1.00  0.95           H  
ATOM   3560 2HG1 VAL A 232       9.573 -24.583 -24.276  1.00  0.95           H  
ATOM   3561 3HG1 VAL A 232       8.417 -24.640 -22.930  1.00  0.95           H  
ATOM   3562 1HG2 VAL A 232       7.391 -27.534 -23.441  1.00  0.95           H  
ATOM   3563 2HG2 VAL A 232       6.347 -26.136 -23.114  1.00  0.95           H  
ATOM   3564 3HG2 VAL A 232       6.100 -27.105 -24.577  1.00  0.95           H  
ATOM   3565  N   LEU A 233       8.426 -23.833 -27.138  1.00  0.97           N  
ATOM   3566  CA  LEU A 233       9.280 -22.858 -27.811  1.00  0.97           C  
ATOM   3567  C   LEU A 233       8.543 -21.504 -27.902  1.00  0.97           C  
ATOM   3568  O   LEU A 233       9.155 -20.447 -27.747  1.00  0.97           O  
ATOM   3569  CB  LEU A 233       9.689 -23.357 -29.214  1.00  0.97           C  
ATOM   3570  CG  LEU A 233      10.704 -22.477 -29.983  1.00  0.97           C  
ATOM   3571  CD1 LEU A 233      11.971 -22.394 -29.185  1.00  0.97           C  
ATOM   3572  CD2 LEU A 233      11.011 -23.084 -31.359  1.00  0.97           C  
ATOM   3573  H   LEU A 233       8.178 -24.696 -27.622  1.00  0.97           H  
ATOM   3574  HA  LEU A 233      10.183 -22.725 -27.219  1.00  0.97           H  
ATOM   3575 1HB  LEU A 233      10.111 -24.351 -29.111  1.00  0.97           H  
ATOM   3576 2HB  LEU A 233       8.791 -23.430 -29.823  1.00  0.97           H  
ATOM   3577  HG  LEU A 233      10.297 -21.473 -30.107  1.00  0.97           H  
ATOM   3578 1HD1 LEU A 233      12.670 -21.780 -29.729  1.00  0.97           H  
ATOM   3579 2HD1 LEU A 233      11.760 -21.952 -28.218  1.00  0.97           H  
ATOM   3580 3HD1 LEU A 233      12.391 -23.394 -29.048  1.00  0.97           H  
ATOM   3581 1HD2 LEU A 233      11.736 -22.454 -31.885  1.00  0.97           H  
ATOM   3582 2HD2 LEU A 233      11.434 -24.071 -31.235  1.00  0.97           H  
ATOM   3583 3HD2 LEU A 233      10.097 -23.151 -31.947  1.00  0.97           H  
ATOM   3584  N   SER A 234       7.227 -21.527 -28.145  1.00  0.98           N  
ATOM   3585  CA  SER A 234       6.446 -20.297 -28.209  1.00  0.98           C  
ATOM   3586  C   SER A 234       6.439 -19.585 -26.841  1.00  0.98           C  
ATOM   3587  O   SER A 234       6.578 -18.356 -26.778  1.00  0.98           O  
ATOM   3588  CB  SER A 234       5.030 -20.603 -28.657  1.00  0.98           C  
ATOM   3589  OG  SER A 234       5.027 -21.119 -29.964  1.00  0.98           O  
ATOM   3590  H   SER A 234       6.759 -22.415 -28.319  1.00  0.98           H  
ATOM   3591  HA  SER A 234       6.907 -19.634 -28.940  1.00  0.98           H  
ATOM   3592 1HB  SER A 234       4.575 -21.315 -27.981  1.00  0.98           H  
ATOM   3593 2HB  SER A 234       4.437 -19.693 -28.620  1.00  0.98           H  
ATOM   3594  HG  SER A 234       5.506 -21.979 -29.901  1.00  0.98           H  
ATOM   3595  N   GLU A 235       6.315 -20.356 -25.745  1.00  1.00           N  
ATOM   3596  CA  GLU A 235       6.335 -19.768 -24.398  1.00  1.00           C  
ATOM   3597  C   GLU A 235       7.693 -19.106 -24.181  1.00  1.00           C  
ATOM   3598  O   GLU A 235       7.794 -17.995 -23.648  1.00  1.00           O  
ATOM   3599  CB  GLU A 235       6.154 -20.841 -23.316  1.00  1.00           C  
ATOM   3600  CG  GLU A 235       5.973 -20.303 -21.882  1.00  1.00           C  
ATOM   3601  CD  GLU A 235       4.590 -19.688 -21.661  1.00  1.00           C  
ATOM   3602  OE1 GLU A 235       3.708 -19.993 -22.427  1.00  1.00           O  
ATOM   3603  OE2 GLU A 235       4.409 -18.949 -20.717  1.00  1.00           O1-
ATOM   3604  H   GLU A 235       6.175 -21.363 -25.864  1.00  1.00           H  
ATOM   3605  HA  GLU A 235       5.554 -19.012 -24.321  1.00  1.00           H  
ATOM   3606 1HB  GLU A 235       5.292 -21.461 -23.564  1.00  1.00           H  
ATOM   3607 2HB  GLU A 235       7.024 -21.495 -23.306  1.00  1.00           H  
ATOM   3608 1HG  GLU A 235       6.132 -21.109 -21.169  1.00  1.00           H  
ATOM   3609 2HG  GLU A 235       6.736 -19.546 -21.700  1.00  1.00           H  
ATOM   3610  N   MET A 236       8.734 -19.803 -24.631  1.00  1.02           N  
ATOM   3611  CA  MET A 236      10.102 -19.334 -24.554  1.00  1.02           C  
ATOM   3612  C   MET A 236      10.252 -18.024 -25.306  1.00  1.02           C  
ATOM   3613  O   MET A 236      10.855 -17.080 -24.802  1.00  1.02           O  
ATOM   3614  CB  MET A 236      11.016 -20.405 -25.114  1.00  1.02           C  
ATOM   3615  CG  MET A 236      12.381 -20.140 -25.038  1.00  1.02           C  
ATOM   3616  SD  MET A 236      13.341 -21.460 -25.744  1.00  1.02           S  
ATOM   3617  CE  MET A 236      12.963 -22.738 -24.573  1.00  1.02           C  
ATOM   3618  H   MET A 236       8.559 -20.723 -25.037  1.00  1.02           H  
ATOM   3619  HA  MET A 236      10.352 -19.150 -23.514  1.00  1.02           H  
ATOM   3620 1HB  MET A 236      10.813 -21.355 -24.616  1.00  1.02           H  
ATOM   3621 2HB  MET A 236      10.819 -20.540 -26.145  1.00  1.02           H  
ATOM   3622 1HG  MET A 236      12.556 -19.236 -25.597  1.00  1.02           H  
ATOM   3623 2HG  MET A 236      12.664 -19.994 -24.003  1.00  1.02           H  
ATOM   3624 1HE  MET A 236      13.489 -23.651 -24.838  1.00  1.02           H  
ATOM   3625 2HE  MET A 236      13.277 -22.427 -23.585  1.00  1.02           H  
ATOM   3626 3HE  MET A 236      11.888 -22.923 -24.560  1.00  1.02           H  
ATOM   3627  N   LYS A 237       9.672 -17.948 -26.502  1.00  1.05           N  
ATOM   3628  CA  LYS A 237       9.754 -16.730 -27.280  1.00  1.05           C  
ATOM   3629  C   LYS A 237       9.193 -15.547 -26.516  1.00  1.05           C  
ATOM   3630  O   LYS A 237       9.811 -14.482 -26.479  1.00  1.05           O  
ATOM   3631  CB  LYS A 237       9.051 -16.906 -28.629  1.00  1.05           C  
ATOM   3632  CG  LYS A 237       9.119 -15.700 -29.554  1.00  1.05           C  
ATOM   3633  CD  LYS A 237       8.521 -16.018 -30.910  1.00  1.05           C  
ATOM   3634  CE  LYS A 237       8.587 -14.817 -31.833  1.00  1.05           C  
ATOM   3635  NZ  LYS A 237       7.994 -15.110 -33.167  1.00  1.05           N1+
ATOM   3636  H   LYS A 237       9.202 -18.766 -26.886  1.00  1.05           H  
ATOM   3637  HA  LYS A 237      10.794 -16.515 -27.453  1.00  1.05           H  
ATOM   3638 1HB  LYS A 237       9.465 -17.770 -29.150  1.00  1.05           H  
ATOM   3639 2HB  LYS A 237       8.001 -17.114 -28.456  1.00  1.05           H  
ATOM   3640 1HG  LYS A 237       8.552 -14.885 -29.107  1.00  1.05           H  
ATOM   3641 2HG  LYS A 237      10.135 -15.372 -29.682  1.00  1.05           H  
ATOM   3642 1HD  LYS A 237       9.078 -16.844 -31.359  1.00  1.05           H  
ATOM   3643 2HD  LYS A 237       7.482 -16.324 -30.789  1.00  1.05           H  
ATOM   3644 1HE  LYS A 237       8.047 -13.989 -31.378  1.00  1.05           H  
ATOM   3645 2HE  LYS A 237       9.632 -14.529 -31.966  1.00  1.05           H  
ATOM   3646 1HZ  LYS A 237       8.057 -14.289 -33.752  1.00  1.05           H  
ATOM   3647 2HZ  LYS A 237       8.498 -15.871 -33.600  1.00  1.05           H  
ATOM   3648 3HZ  LYS A 237       7.024 -15.369 -33.055  1.00  1.05           H  
ATOM   3649  N   GLU A 238       8.042 -15.716 -25.867  1.00  1.08           N  
ATOM   3650  CA  GLU A 238       7.521 -14.602 -25.080  1.00  1.08           C  
ATOM   3651  C   GLU A 238       8.487 -14.246 -23.934  1.00  1.08           C  
ATOM   3652  O   GLU A 238       8.792 -13.069 -23.700  1.00  1.08           O  
ATOM   3653  CB  GLU A 238       6.119 -14.896 -24.533  1.00  1.08           C  
ATOM   3654  CG  GLU A 238       5.533 -13.708 -23.744  1.00  1.08           C  
ATOM   3655  CD  GLU A 238       4.085 -13.860 -23.297  1.00  1.08           C  
ATOM   3656  OE1 GLU A 238       3.460 -14.838 -23.609  1.00  1.08           O  
ATOM   3657  OE2 GLU A 238       3.612 -12.963 -22.624  1.00  1.08           O1-
ATOM   3658  H   GLU A 238       7.547 -16.610 -25.933  1.00  1.08           H  
ATOM   3659  HA  GLU A 238       7.445 -13.734 -25.732  1.00  1.08           H  
ATOM   3660 1HB  GLU A 238       5.446 -15.133 -25.357  1.00  1.08           H  
ATOM   3661 2HB  GLU A 238       6.157 -15.769 -23.875  1.00  1.08           H  
ATOM   3662 1HG  GLU A 238       6.152 -13.556 -22.860  1.00  1.08           H  
ATOM   3663 2HG  GLU A 238       5.619 -12.815 -24.362  1.00  1.08           H  
ATOM   3664  N   ALA A 239       9.015 -15.278 -23.259  1.00  1.11           N  
ATOM   3665  CA  ALA A 239       9.940 -15.112 -22.134  1.00  1.11           C  
ATOM   3666  C   ALA A 239      11.188 -14.341 -22.543  1.00  1.11           C  
ATOM   3667  O   ALA A 239      11.769 -13.592 -21.757  1.00  1.11           O  
ATOM   3668  CB  ALA A 239      10.364 -16.471 -21.590  1.00  1.11           C  
ATOM   3669  H   ALA A 239       8.730 -16.225 -23.516  1.00  1.11           H  
ATOM   3670  HA  ALA A 239       9.425 -14.554 -21.355  1.00  1.11           H  
ATOM   3671 1HB  ALA A 239      11.025 -16.330 -20.741  1.00  1.11           H  
ATOM   3672 2HB  ALA A 239       9.483 -17.029 -21.283  1.00  1.11           H  
ATOM   3673 3HB  ALA A 239      10.887 -17.028 -22.351  1.00  1.11           H  
ATOM   3674  N   PHE A 240      11.594 -14.520 -23.794  1.00  1.13           N  
ATOM   3675  CA  PHE A 240      12.799 -13.923 -24.338  1.00  1.13           C  
ATOM   3676  C   PHE A 240      12.666 -12.505 -24.848  1.00  1.13           C  
ATOM   3677  O   PHE A 240      13.623 -11.971 -25.419  1.00  1.13           O  
ATOM   3678  CB  PHE A 240      13.310 -14.760 -25.488  1.00  1.13           C  
ATOM   3679  CG  PHE A 240      13.866 -16.018 -25.071  1.00  1.13           C  
ATOM   3680  CD1 PHE A 240      13.868 -16.348 -23.771  1.00  1.13           C  
ATOM   3681  CD2 PHE A 240      14.408 -16.864 -25.973  1.00  1.13           C  
ATOM   3682  CE1 PHE A 240      14.384 -17.484 -23.377  1.00  1.13           C  
ATOM   3683  CE2 PHE A 240      14.972 -18.023 -25.595  1.00  1.13           C  
ATOM   3684  CZ  PHE A 240      14.958 -18.341 -24.296  1.00  1.13           C  
ATOM   3685  H   PHE A 240      11.065 -15.163 -24.383  1.00  1.13           H  
ATOM   3686  HA  PHE A 240      13.545 -13.918 -23.546  1.00  1.13           H  
ATOM   3687 1HB  PHE A 240      12.484 -14.965 -26.167  1.00  1.13           H  
ATOM   3688 2HB  PHE A 240      14.063 -14.209 -26.038  1.00  1.13           H  
ATOM   3689  HD1 PHE A 240      13.442 -15.678 -23.049  1.00  1.13           H  
ATOM   3690  HD2 PHE A 240      14.383 -16.579 -26.992  1.00  1.13           H  
ATOM   3691  HE1 PHE A 240      14.350 -17.705 -22.333  1.00  1.13           H  
ATOM   3692  HE2 PHE A 240      15.416 -18.695 -26.312  1.00  1.13           H  
ATOM   3693  HZ  PHE A 240      15.399 -19.265 -23.985  1.00  1.13           H  
ATOM   3694  N   HIS A 241      11.513 -11.879 -24.672  1.00  1.13           N  
ATOM   3695  CA  HIS A 241      11.387 -10.517 -25.155  1.00  1.13           C  
ATOM   3696  C   HIS A 241      12.536  -9.668 -24.601  1.00  1.13           C  
ATOM   3697  O   HIS A 241      12.799  -9.661 -23.398  1.00  1.13           O  
ATOM   3698  CB  HIS A 241      10.041  -9.919 -24.745  1.00  1.13           C  
ATOM   3699  CG  HIS A 241       9.767  -8.562 -25.342  1.00  1.13           C  
ATOM   3700  CD2 HIS A 241       9.717  -7.330 -24.778  1.00  1.13           C  
ATOM   3701  ND1 HIS A 241       9.499  -8.378 -26.687  1.00  1.13           N  
ATOM   3702  CE1 HIS A 241       9.298  -7.091 -26.920  1.00  1.13           C  
ATOM   3703  NE2 HIS A 241       9.424  -6.435 -25.781  1.00  1.13           N  
ATOM   3704  H   HIS A 241      10.720 -12.347 -24.221  1.00  1.13           H  
ATOM   3705  HA  HIS A 241      11.448 -10.506 -26.242  1.00  1.13           H  
ATOM   3706 1HB  HIS A 241       9.238 -10.600 -25.042  1.00  1.13           H  
ATOM   3707 2HB  HIS A 241      10.002  -9.831 -23.659  1.00  1.13           H  
ATOM   3708  HD2 HIS A 241       9.879  -7.093 -23.727  1.00  1.13           H  
ATOM   3709  HE1 HIS A 241       9.066  -6.647 -27.889  1.00  1.13           H  
ATOM   3710  HE2 HIS A 241       9.322  -5.438 -25.659  1.00  1.13           H  
ATOM   3711  N   GLY A 242      13.219  -8.952 -25.497  1.00  1.11           N  
ATOM   3712  CA  GLY A 242      14.361  -8.105 -25.143  1.00  1.11           C  
ATOM   3713  C   GLY A 242      15.742  -8.742 -25.411  1.00  1.11           C  
ATOM   3714  O   GLY A 242      16.756  -8.040 -25.390  1.00  1.11           O  
ATOM   3715  H   GLY A 242      12.940  -9.008 -26.466  1.00  1.11           H  
ATOM   3716 1HA  GLY A 242      14.287  -7.171 -25.698  1.00  1.11           H  
ATOM   3717 2HA  GLY A 242      14.291  -7.842 -24.089  1.00  1.11           H  
ATOM   3718  N   LEU A 243      15.784 -10.048 -25.675  1.00  1.06           N  
ATOM   3719  CA  LEU A 243      17.038 -10.754 -25.971  1.00  1.06           C  
ATOM   3720  C   LEU A 243      17.302 -10.908 -27.481  1.00  1.06           C  
ATOM   3721  O   LEU A 243      16.384 -11.080 -28.288  1.00  1.06           O  
ATOM   3722  CB  LEU A 243      17.032 -12.150 -25.333  1.00  1.06           C  
ATOM   3723  CG  LEU A 243      16.950 -12.280 -23.817  1.00  1.06           C  
ATOM   3724  CD1 LEU A 243      16.776 -13.746 -23.480  1.00  1.06           C  
ATOM   3725  CD2 LEU A 243      18.246 -11.765 -23.179  1.00  1.06           C  
ATOM   3726  H   LEU A 243      14.918 -10.588 -25.653  1.00  1.06           H  
ATOM   3727  HA  LEU A 243      17.859 -10.181 -25.543  1.00  1.06           H  
ATOM   3728 1HB  LEU A 243      16.160 -12.671 -25.713  1.00  1.06           H  
ATOM   3729 2HB  LEU A 243      17.919 -12.679 -25.658  1.00  1.06           H  
ATOM   3730  HG  LEU A 243      16.087 -11.721 -23.437  1.00  1.06           H  
ATOM   3731 1HD1 LEU A 243      16.720 -13.863 -22.409  1.00  1.06           H  
ATOM   3732 2HD1 LEU A 243      15.870 -14.114 -23.933  1.00  1.06           H  
ATOM   3733 3HD1 LEU A 243      17.612 -14.297 -23.866  1.00  1.06           H  
ATOM   3734 1HD2 LEU A 243      18.185 -11.882 -22.096  1.00  1.06           H  
ATOM   3735 2HD2 LEU A 243      19.096 -12.341 -23.556  1.00  1.06           H  
ATOM   3736 3HD2 LEU A 243      18.382 -10.712 -23.425  1.00  1.06           H  
ATOM   3737  N   ASP A 244      18.579 -10.947 -27.860  1.00  1.01           N  
ATOM   3738  CA  ASP A 244      18.990 -11.122 -29.262  1.00  1.01           C  
ATOM   3739  C   ASP A 244      18.958 -12.593 -29.695  1.00  1.01           C  
ATOM   3740  O   ASP A 244      20.016 -13.241 -29.858  1.00  1.01           O  
ATOM   3741  CB  ASP A 244      20.381 -10.529 -29.459  1.00  1.01           C  
ATOM   3742  CG  ASP A 244      20.379  -9.008 -29.349  1.00  1.01           C  
ATOM   3743  OD1 ASP A 244      19.470  -8.396 -29.853  1.00  1.01           O  
ATOM   3744  OD2 ASP A 244      21.257  -8.480 -28.716  1.00  1.01           O1-
ATOM   3745  H   ASP A 244      19.292 -10.815 -27.157  1.00  1.01           H  
ATOM   3746  HA  ASP A 244      18.291 -10.572 -29.893  1.00  1.01           H  
ATOM   3747 1HB  ASP A 244      21.049 -10.922 -28.704  1.00  1.01           H  
ATOM   3748 2HB  ASP A 244      20.772 -10.813 -30.437  1.00  1.01           H  
ATOM   3749  N   VAL A 245      17.711 -13.085 -29.848  1.00  0.98           N  
ATOM   3750  CA  VAL A 245      17.418 -14.493 -30.115  1.00  0.98           C  
ATOM   3751  C   VAL A 245      16.803 -14.806 -31.490  1.00  0.98           C  
ATOM   3752  O   VAL A 245      15.805 -14.206 -31.900  1.00  0.98           O  
ATOM   3753  CB  VAL A 245      16.382 -15.028 -29.105  1.00  0.98           C  
ATOM   3754  CG1 VAL A 245      16.134 -16.540 -29.387  1.00  0.98           C  
ATOM   3755  CG2 VAL A 245      16.797 -14.735 -27.707  1.00  0.98           C  
ATOM   3756  H   VAL A 245      16.945 -12.429 -29.687  1.00  0.98           H  
ATOM   3757  HA  VAL A 245      18.343 -15.036 -30.011  1.00  0.98           H  
ATOM   3758  HB  VAL A 245      15.440 -14.512 -29.273  1.00  0.98           H  
ATOM   3759 1HG1 VAL A 245      15.410 -16.935 -28.738  1.00  0.98           H  
ATOM   3760 2HG1 VAL A 245      15.780 -16.681 -30.387  1.00  0.98           H  
ATOM   3761 3HG1 VAL A 245      17.052 -17.088 -29.258  1.00  0.98           H  
ATOM   3762 1HG2 VAL A 245      16.061 -15.052 -27.026  1.00  0.98           H  
ATOM   3763 2HG2 VAL A 245      17.673 -15.201 -27.468  1.00  0.98           H  
ATOM   3764 3HG2 VAL A 245      16.916 -13.686 -27.625  1.00  0.98           H  
ATOM   3765  N   LYS A 246      17.384 -15.801 -32.154  1.00  0.98           N  
ATOM   3766  CA  LYS A 246      16.889 -16.371 -33.404  1.00  0.98           C  
ATOM   3767  C   LYS A 246      16.069 -17.607 -33.064  1.00  0.98           C  
ATOM   3768  O   LYS A 246      16.521 -18.423 -32.264  1.00  0.98           O  
ATOM   3769  CB  LYS A 246      18.028 -16.777 -34.336  1.00  0.98           C  
ATOM   3770  CG  LYS A 246      17.578 -17.513 -35.607  1.00  0.98           C  
ATOM   3771  CD  LYS A 246      16.842 -16.632 -36.588  1.00  0.98           C  
ATOM   3772  CE  LYS A 246      16.466 -17.437 -37.839  1.00  0.98           C  
ATOM   3773  NZ  LYS A 246      15.692 -16.623 -38.824  1.00  0.98           N1+
ATOM   3774  H   LYS A 246      18.217 -16.207 -31.736  1.00  0.98           H  
ATOM   3775  HA  LYS A 246      16.248 -15.645 -33.903  1.00  0.98           H  
ATOM   3776 1HB  LYS A 246      18.580 -15.900 -34.639  1.00  0.98           H  
ATOM   3777 2HB  LYS A 246      18.725 -17.430 -33.800  1.00  0.98           H  
ATOM   3778 1HG  LYS A 246      18.449 -17.914 -36.103  1.00  0.98           H  
ATOM   3779 2HG  LYS A 246      16.930 -18.344 -35.341  1.00  0.98           H  
ATOM   3780 1HD  LYS A 246      15.936 -16.247 -36.122  1.00  0.98           H  
ATOM   3781 2HD  LYS A 246      17.474 -15.784 -36.868  1.00  0.98           H  
ATOM   3782 1HE  LYS A 246      17.375 -17.801 -38.317  1.00  0.98           H  
ATOM   3783 2HE  LYS A 246      15.861 -18.297 -37.535  1.00  0.98           H  
ATOM   3784 1HZ  LYS A 246      15.465 -17.196 -39.624  1.00  0.98           H  
ATOM   3785 2HZ  LYS A 246      14.839 -16.296 -38.392  1.00  0.98           H  
ATOM   3786 3HZ  LYS A 246      16.247 -15.833 -39.122  1.00  0.98           H  
ATOM   3787  N   PHE A 247      14.874 -17.742 -33.626  1.00  1.04           N  
ATOM   3788  CA  PHE A 247      14.073 -18.932 -33.348  1.00  1.04           C  
ATOM   3789  C   PHE A 247      14.130 -19.878 -34.535  1.00  1.04           C  
ATOM   3790  O   PHE A 247      14.017 -19.446 -35.687  1.00  1.04           O  
ATOM   3791  CB  PHE A 247      12.646 -18.521 -33.015  1.00  1.04           C  
ATOM   3792  CG  PHE A 247      12.632 -17.758 -31.732  1.00  1.04           C  
ATOM   3793  CD1 PHE A 247      12.905 -16.399 -31.732  1.00  1.04           C  
ATOM   3794  CD2 PHE A 247      12.386 -18.384 -30.532  1.00  1.04           C  
ATOM   3795  CE1 PHE A 247      12.942 -15.689 -30.564  1.00  1.04           C  
ATOM   3796  CE2 PHE A 247      12.431 -17.679 -29.355  1.00  1.04           C  
ATOM   3797  CZ  PHE A 247      12.713 -16.322 -29.377  1.00  1.04           C  
ATOM   3798  H   PHE A 247      14.527 -17.032 -34.253  1.00  1.04           H  
ATOM   3799  HA  PHE A 247      14.490 -19.449 -32.484  1.00  1.04           H  
ATOM   3800 1HB  PHE A 247      12.233 -17.899 -33.805  1.00  1.04           H  
ATOM   3801 2HB  PHE A 247      12.020 -19.407 -32.905  1.00  1.04           H  
ATOM   3802  HD1 PHE A 247      13.106 -15.893 -32.676  1.00  1.04           H  
ATOM   3803  HD2 PHE A 247      12.173 -19.455 -30.522  1.00  1.04           H  
ATOM   3804  HE1 PHE A 247      13.169 -14.621 -30.583  1.00  1.04           H  
ATOM   3805  HE2 PHE A 247      12.246 -18.190 -28.407  1.00  1.04           H  
ATOM   3806  HZ  PHE A 247      12.753 -15.752 -28.453  1.00  1.04           H  
ATOM   3807  N   HIS A 248      14.250 -21.169 -34.241  1.00  1.19           N  
ATOM   3808  CA  HIS A 248      14.373 -22.193 -35.260  1.00  1.19           C  
ATOM   3809  C   HIS A 248      13.414 -23.350 -35.075  1.00  1.19           C  
ATOM   3810  O   HIS A 248      13.158 -23.802 -33.959  1.00  1.19           O  
ATOM   3811  CB  HIS A 248      15.751 -22.837 -35.177  1.00  1.19           C  
ATOM   3812  CG  HIS A 248      16.904 -21.935 -35.296  1.00  1.19           C  
ATOM   3813  CD2 HIS A 248      17.626 -21.308 -34.341  1.00  1.19           C  
ATOM   3814  ND1 HIS A 248      17.473 -21.604 -36.494  1.00  1.19           N  
ATOM   3815  CE1 HIS A 248      18.508 -20.816 -36.278  1.00  1.19           C  
ATOM   3816  NE2 HIS A 248      18.626 -20.624 -34.975  1.00  1.19           N  
ATOM   3817  H   HIS A 248      14.345 -21.433 -33.266  1.00  1.19           H  
ATOM   3818  HA  HIS A 248      14.227 -21.764 -36.245  1.00  1.19           H  
ATOM   3819 1HB  HIS A 248      15.833 -23.335 -34.219  1.00  1.19           H  
ATOM   3820 2HB  HIS A 248      15.837 -23.604 -35.947  1.00  1.19           H  
ATOM   3821  HD2 HIS A 248      17.450 -21.355 -33.264  1.00  1.19           H  
ATOM   3822  HE1 HIS A 248      19.150 -20.398 -37.033  1.00  1.19           H  
ATOM   3823  HE2 HIS A 248      19.355 -20.053 -34.496  1.00  1.19           H  
ATOM   3824  N   THR A 249      12.965 -23.877 -36.195  1.00  1.44           N  
ATOM   3825  CA  THR A 249      12.204 -25.107 -36.232  1.00  1.44           C  
ATOM   3826  C   THR A 249      12.543 -25.894 -37.497  1.00  1.44           C  
ATOM   3827  O   THR A 249      13.353 -25.463 -38.329  1.00  1.44           O  
ATOM   3828  CB  THR A 249      10.685 -24.868 -36.098  1.00  1.44           C  
ATOM   3829  CG2 THR A 249      10.122 -24.169 -37.309  1.00  1.44           C  
ATOM   3830  OG1 THR A 249      10.040 -26.143 -35.902  1.00  1.44           O  
ATOM   3831  H   THR A 249      13.189 -23.413 -37.060  1.00  1.44           H  
ATOM   3832  HA  THR A 249      12.500 -25.717 -35.379  1.00  1.44           H  
ATOM   3833  HB  THR A 249      10.499 -24.247 -35.219  1.00  1.44           H  
ATOM   3834  HG1 THR A 249      10.196 -26.435 -34.995  1.00  1.44           H  
ATOM   3835 1HG2 THR A 249       9.053 -24.011 -37.178  1.00  1.44           H  
ATOM   3836 2HG2 THR A 249      10.608 -23.227 -37.415  1.00  1.44           H  
ATOM   3837 3HG2 THR A 249      10.286 -24.742 -38.178  1.00  1.44           H  
ATOM   3838  N   GLN A 250      11.873 -27.023 -37.672  1.00  1.83           N  
ATOM   3839  CA  GLN A 250      12.147 -27.929 -38.787  1.00  1.83           C  
ATOM   3840  C   GLN A 250      11.849 -27.277 -40.129  1.00  1.83           C  
ATOM   3841  O   GLN A 250      12.517 -27.537 -41.128  1.00  1.83           O  
ATOM   3842  CB  GLN A 250      11.350 -29.226 -38.635  1.00  1.83           C  
ATOM   3843  CG  GLN A 250      11.820 -30.107 -37.467  1.00  1.83           C  
ATOM   3844  CD  GLN A 250      11.023 -31.391 -37.328  1.00  1.83           C  
ATOM   3845  NE2 GLN A 250      10.435 -31.615 -36.156  1.00  1.83           N  
ATOM   3846  OE1 GLN A 250      10.935 -32.177 -38.276  1.00  1.83           O  
ATOM   3847  H   GLN A 250      11.171 -27.240 -36.976  1.00  1.83           H  
ATOM   3848  HA  GLN A 250      13.208 -28.179 -38.766  1.00  1.83           H  
ATOM   3849 1HB  GLN A 250      10.298 -28.988 -38.479  1.00  1.83           H  
ATOM   3850 2HB  GLN A 250      11.423 -29.807 -39.553  1.00  1.83           H  
ATOM   3851 1HG  GLN A 250      12.869 -30.363 -37.613  1.00  1.83           H  
ATOM   3852 2HG  GLN A 250      11.702 -29.545 -36.547  1.00  1.83           H  
ATOM   3853 1HE2 GLN A 250       9.891 -32.446 -36.018  1.00  1.83           H  
ATOM   3854 2HE2 GLN A 250      10.528 -30.950 -35.418  1.00  1.83           H  
ATOM   3855  N   ALA A 251      10.853 -26.403 -40.130  1.00  2.33           N  
ATOM   3856  CA  ALA A 251      10.411 -25.684 -41.313  1.00  2.33           C  
ATOM   3857  C   ALA A 251      11.298 -24.484 -41.644  1.00  2.33           C  
ATOM   3858  O   ALA A 251      11.081 -23.831 -42.665  1.00  2.33           O  
ATOM   3859  CB  ALA A 251       8.987 -25.192 -41.114  1.00  2.33           C  
ATOM   3860  H   ALA A 251      10.369 -26.247 -39.260  1.00  2.33           H  
ATOM   3861  HA  ALA A 251      10.443 -26.374 -42.156  1.00  2.33           H  
ATOM   3862 1HB  ALA A 251       8.652 -24.683 -42.017  1.00  2.33           H  
ATOM   3863 2HB  ALA A 251       8.334 -26.039 -40.909  1.00  2.33           H  
ATOM   3864 3HB  ALA A 251       8.958 -24.498 -40.275  1.00  2.33           H  
ATOM   3865  N   PHE A 252      12.256 -24.146 -40.771  1.00  2.90           N  
ATOM   3866  CA  PHE A 252      13.107 -22.982 -41.018  1.00  2.90           C  
ATOM   3867  C   PHE A 252      14.522 -23.404 -41.387  1.00  2.90           C  
ATOM   3868  O   PHE A 252      15.112 -22.868 -42.329  1.00  2.90           O  
ATOM   3869  CB  PHE A 252      13.191 -22.064 -39.787  1.00  2.90           C  
ATOM   3870  CG  PHE A 252      11.886 -21.442 -39.335  1.00  2.90           C  
ATOM   3871  CD1 PHE A 252      10.762 -21.422 -40.152  1.00  2.90           C  
ATOM   3872  CD2 PHE A 252      11.794 -20.851 -38.082  1.00  2.90           C  
ATOM   3873  CE1 PHE A 252       9.584 -20.854 -39.719  1.00  2.90           C  
ATOM   3874  CE2 PHE A 252      10.621 -20.280 -37.647  1.00  2.90           C  
ATOM   3875  CZ  PHE A 252       9.510 -20.285 -38.465  1.00  2.90           C  
ATOM   3876  H   PHE A 252      12.430 -24.712 -39.947  1.00  2.90           H  
ATOM   3877  HA  PHE A 252      12.693 -22.413 -41.850  1.00  2.90           H  
ATOM   3878 1HB  PHE A 252      13.601 -22.630 -38.955  1.00  2.90           H  
ATOM   3879 2HB  PHE A 252      13.895 -21.259 -39.993  1.00  2.90           H  
ATOM   3880  HD1 PHE A 252      10.810 -21.857 -41.142  1.00  2.90           H  
ATOM   3881  HD2 PHE A 252      12.657 -20.836 -37.436  1.00  2.90           H  
ATOM   3882  HE1 PHE A 252       8.712 -20.853 -40.372  1.00  2.90           H  
ATOM   3883  HE2 PHE A 252      10.573 -19.824 -36.658  1.00  2.90           H  
ATOM   3884  HZ  PHE A 252       8.579 -19.834 -38.123  1.00  2.90           H  
ATOM   3885  N   SER A 253      15.057 -24.380 -40.650  1.00  3.42           N  
ATOM   3886  CA  SER A 253      16.423 -24.841 -40.863  1.00  3.42           C  
ATOM   3887  C   SER A 253      17.389 -23.663 -40.965  1.00  3.42           C  
ATOM   3888  O   SER A 253      17.268 -22.676 -40.238  1.00  3.42           O  
ATOM   3889  CB  SER A 253      16.491 -25.682 -42.130  1.00  3.42           C  
ATOM   3890  OG  SER A 253      17.755 -26.280 -42.280  1.00  3.42           O  
ATOM   3891  H   SER A 253      14.503 -24.801 -39.905  1.00  3.42           H  
ATOM   3892  HA  SER A 253      16.715 -25.457 -40.012  1.00  3.42           H  
ATOM   3893 1HB  SER A 253      15.721 -26.454 -42.090  1.00  3.42           H  
ATOM   3894 2HB  SER A 253      16.277 -25.059 -42.999  1.00  3.42           H  
ATOM   3895  HG  SER A 253      17.849 -26.882 -41.536  1.00  3.42           H  
ATOM   3896  N   ALA A 254      18.332 -23.776 -41.895  1.00  3.76           N  
ATOM   3897  CA  ALA A 254      19.311 -22.732 -42.199  1.00  3.76           C  
ATOM   3898  C   ALA A 254      20.047 -22.218 -40.958  1.00  3.76           C  
ATOM   3899  O   ALA A 254      20.627 -23.005 -40.201  1.00  3.76           O  
ATOM   3900  CB  ALA A 254      18.620 -21.581 -42.916  1.00  3.76           C  
ATOM   3901  H   ALA A 254      18.355 -24.637 -42.431  1.00  3.76           H  
ATOM   3902  HA  ALA A 254      20.054 -23.163 -42.870  1.00  3.76           H  
ATOM   3903 1HB  ALA A 254      19.350 -20.823 -43.201  1.00  3.76           H  
ATOM   3904 2HB  ALA A 254      18.133 -21.963 -43.813  1.00  3.76           H  
ATOM   3905 3HB  ALA A 254      17.864 -21.138 -42.262  1.00  3.76           H  
ATOM   3906  N   HIS A 255      20.068 -20.893 -40.780  1.00  3.82           N  
ATOM   3907  CA  HIS A 255      20.783 -20.263 -39.678  1.00  3.82           C  
ATOM   3908  C   HIS A 255      20.320 -18.827 -39.414  1.00  3.82           C  
ATOM   3909  O   HIS A 255      19.525 -18.264 -40.170  1.00  3.82           O  
ATOM   3910  CB  HIS A 255      22.285 -20.294 -39.959  1.00  3.82           C  
ATOM   3911  CG  HIS A 255      22.660 -19.597 -41.217  1.00  3.82           C  
ATOM   3912  CD2 HIS A 255      22.906 -20.083 -42.458  1.00  3.82           C  
ATOM   3913  ND1 HIS A 255      22.812 -18.235 -41.297  1.00  3.82           N  
ATOM   3914  CE1 HIS A 255      23.139 -17.904 -42.533  1.00  3.82           C  
ATOM   3915  NE2 HIS A 255      23.204 -19.012 -43.261  1.00  3.82           N  
ATOM   3916  H   HIS A 255      19.567 -20.298 -41.418  1.00  3.82           H  
ATOM   3917  HA  HIS A 255      20.609 -20.838 -38.772  1.00  3.82           H  
ATOM   3918 1HB  HIS A 255      22.821 -19.815 -39.140  1.00  3.82           H  
ATOM   3919 2HB  HIS A 255      22.632 -21.324 -40.018  1.00  3.82           H  
ATOM   3920  HD1 HIS A 255      22.683 -17.563 -40.533  1.00  3.43           H  
ATOM   3921  HD2 HIS A 255      22.903 -21.092 -42.871  1.00  3.82           H  
ATOM   3922  HE1 HIS A 255      23.304 -16.861 -42.797  1.00  3.82           H  
ATOM   3923  N   GLY A 256      20.809 -18.244 -38.317  1.00  3.57           N  
ATOM   3924  CA  GLY A 256      20.516 -16.850 -37.973  1.00  3.57           C  
ATOM   3925  C   GLY A 256      21.628 -15.900 -38.410  1.00  3.57           C  
ATOM   3926  O   GLY A 256      22.463 -16.241 -39.257  1.00  3.57           O  
ATOM   3927  H   GLY A 256      21.427 -18.770 -37.715  1.00  3.57           H  
ATOM   3928 1HA  GLY A 256      19.580 -16.546 -38.437  1.00  3.57           H  
ATOM   3929 2HA  GLY A 256      20.378 -16.761 -36.895  1.00  3.57           H  
ATOM   3930  N   SER A 257      21.625 -14.698 -37.831  1.00  3.07           N  
ATOM   3931  CA  SER A 257      22.601 -13.658 -38.142  1.00  3.07           C  
ATOM   3932  C   SER A 257      23.817 -13.699 -37.242  1.00  3.07           C  
ATOM   3933  O   SER A 257      23.725 -14.038 -36.068  1.00  3.07           O  
ATOM   3934  CB  SER A 257      21.985 -12.282 -38.053  1.00  3.07           C  
ATOM   3935  OG  SER A 257      22.980 -11.285 -38.151  1.00  3.07           O  
ATOM   3936  H   SER A 257      20.908 -14.482 -37.129  1.00  3.07           H  
ATOM   3937  HA  SER A 257      22.939 -13.812 -39.168  1.00  3.07           H  
ATOM   3938 1HB  SER A 257      21.263 -12.160 -38.858  1.00  3.07           H  
ATOM   3939 2HB  SER A 257      21.449 -12.180 -37.122  1.00  3.07           H  
ATOM   3940  HG  SER A 257      22.499 -10.454 -38.249  1.00  3.07           H  
ATOM   3941  N   GLY A 258      24.956 -13.275 -37.780  1.00  2.47           N  
ATOM   3942  CA  GLY A 258      26.197 -13.173 -37.013  1.00  2.47           C  
ATOM   3943  C   GLY A 258      26.096 -12.186 -35.842  1.00  2.47           C  
ATOM   3944  O   GLY A 258      26.937 -12.193 -34.944  1.00  2.47           O  
ATOM   3945  H   GLY A 258      24.955 -13.008 -38.754  1.00  2.47           H  
ATOM   3946 1HA  GLY A 258      26.460 -14.160 -36.630  1.00  2.47           H  
ATOM   3947 2HA  GLY A 258      27.005 -12.866 -37.676  1.00  2.47           H  
ATOM   3948  N   LYS A 259      25.074 -11.322 -35.862  1.00  1.90           N  
ATOM   3949  CA  LYS A 259      24.865 -10.361 -34.786  1.00  1.90           C  
ATOM   3950  C   LYS A 259      23.993 -10.910 -33.648  1.00  1.90           C  
ATOM   3951  O   LYS A 259      23.804 -10.234 -32.634  1.00  1.90           O  
ATOM   3952  CB  LYS A 259      24.247  -9.080 -35.334  1.00  1.90           C  
ATOM   3953  CG  LYS A 259      25.164  -8.308 -36.286  1.00  1.90           C  
ATOM   3954  CD  LYS A 259      24.513  -7.024 -36.785  1.00  1.90           C  
ATOM   3955  CE  LYS A 259      25.450  -6.254 -37.713  1.00  1.90           C  
ATOM   3956  NZ  LYS A 259      24.821  -5.010 -38.231  1.00  1.90           N1+
ATOM   3957  H   LYS A 259      24.413 -11.348 -36.639  1.00  1.90           H  
ATOM   3958  HA  LYS A 259      25.837 -10.113 -34.360  1.00  1.90           H  
ATOM   3959 1HB  LYS A 259      23.329  -9.325 -35.869  1.00  1.90           H  
ATOM   3960 2HB  LYS A 259      23.982  -8.422 -34.508  1.00  1.90           H  
ATOM   3961 1HG  LYS A 259      26.094  -8.061 -35.773  1.00  1.90           H  
ATOM   3962 2HG  LYS A 259      25.401  -8.939 -37.143  1.00  1.90           H  
ATOM   3963 1HD  LYS A 259      23.597  -7.267 -37.325  1.00  1.90           H  
ATOM   3964 2HD  LYS A 259      24.258  -6.391 -35.935  1.00  1.90           H  
ATOM   3965 1HE  LYS A 259      26.354  -5.992 -37.165  1.00  1.90           H  
ATOM   3966 2HE  LYS A 259      25.719  -6.891 -38.555  1.00  1.90           H  
ATOM   3967 1HZ  LYS A 259      25.472  -4.532 -38.838  1.00  1.90           H  
ATOM   3968 2HZ  LYS A 259      23.986  -5.243 -38.750  1.00  1.90           H  
ATOM   3969 3HZ  LYS A 259      24.578  -4.407 -37.457  1.00  1.90           H  
ATOM   3970  N   GLU A 260      23.435 -12.108 -33.818  1.00  1.43           N  
ATOM   3971  CA  GLU A 260      22.578 -12.706 -32.796  1.00  1.43           C  
ATOM   3972  C   GLU A 260      23.436 -13.592 -31.917  1.00  1.43           C  
ATOM   3973  O   GLU A 260      24.454 -14.115 -32.370  1.00  1.43           O  
ATOM   3974  CB  GLU A 260      21.421 -13.478 -33.445  1.00  1.43           C  
ATOM   3975  CG  GLU A 260      20.457 -12.549 -34.221  1.00  1.43           C  
ATOM   3976  CD  GLU A 260      19.327 -13.237 -34.989  1.00  1.43           C  
ATOM   3977  OE1 GLU A 260      19.588 -13.954 -35.950  1.00  1.43           O  
ATOM   3978  OE2 GLU A 260      18.198 -13.035 -34.619  1.00  1.43           O1-
ATOM   3979  H   GLU A 260      23.624 -12.648 -34.662  1.00  1.43           H  
ATOM   3980  HA  GLU A 260      22.157 -11.916 -32.174  1.00  1.43           H  
ATOM   3981 1HB  GLU A 260      21.813 -14.225 -34.135  1.00  1.43           H  
ATOM   3982 2HB  GLU A 260      20.847 -14.001 -32.674  1.00  1.43           H  
ATOM   3983 1HG  GLU A 260      20.006 -11.869 -33.497  1.00  1.43           H  
ATOM   3984 2HG  GLU A 260      21.046 -11.947 -34.902  1.00  1.43           H  
ATOM   3985  N   VAL A 261      23.053 -13.750 -30.656  1.00  1.10           N  
ATOM   3986  CA  VAL A 261      23.854 -14.584 -29.768  1.00  1.10           C  
ATOM   3987  C   VAL A 261      23.126 -15.792 -29.201  1.00  1.10           C  
ATOM   3988  O   VAL A 261      23.775 -16.702 -28.679  1.00  1.10           O  
ATOM   3989  CB  VAL A 261      24.470 -13.712 -28.644  1.00  1.10           C  
ATOM   3990  CG1 VAL A 261      25.455 -12.710 -29.235  1.00  1.10           C  
ATOM   3991  CG2 VAL A 261      23.378 -12.901 -27.956  1.00  1.10           C  
ATOM   3992  H   VAL A 261      22.188 -13.318 -30.323  1.00  1.10           H  
ATOM   3993  HA  VAL A 261      24.695 -14.966 -30.343  1.00  1.10           H  
ATOM   3994  HB  VAL A 261      24.995 -14.354 -27.928  1.00  1.10           H  
ATOM   3995 1HG1 VAL A 261      25.880 -12.103 -28.435  1.00  1.10           H  
ATOM   3996 2HG1 VAL A 261      26.254 -13.249 -29.746  1.00  1.10           H  
ATOM   3997 3HG1 VAL A 261      24.942 -12.060 -29.947  1.00  1.10           H  
ATOM   3998 1HG2 VAL A 261      23.821 -12.280 -27.183  1.00  1.10           H  
ATOM   3999 2HG2 VAL A 261      22.898 -12.271 -28.697  1.00  1.10           H  
ATOM   4000 3HG2 VAL A 261      22.654 -13.530 -27.520  1.00  1.10           H  
ATOM   4001  N   ILE A 262      21.803 -15.814 -29.309  1.00  0.88           N  
ATOM   4002  CA  ILE A 262      21.017 -16.920 -28.782  1.00  0.88           C  
ATOM   4003  C   ILE A 262      20.159 -17.594 -29.871  1.00  0.88           C  
ATOM   4004  O   ILE A 262      19.504 -16.912 -30.657  1.00  0.88           O  
ATOM   4005  CB  ILE A 262      20.120 -16.399 -27.667  1.00  0.88           C  
ATOM   4006  CG1 ILE A 262      20.923 -15.818 -26.520  1.00  0.88           C  
ATOM   4007  CG2 ILE A 262      19.227 -17.562 -27.127  1.00  0.88           C  
ATOM   4008  CD1 ILE A 262      20.105 -14.907 -25.643  1.00  0.88           C  
ATOM   4009  H   ILE A 262      21.309 -15.027 -29.727  1.00  0.88           H  
ATOM   4010  HA  ILE A 262      21.694 -17.658 -28.370  1.00  0.88           H  
ATOM   4011  HB  ILE A 262      19.566 -15.604 -28.075  1.00  0.88           H  
ATOM   4012 1HG1 ILE A 262      21.285 -16.631 -25.914  1.00  0.88           H  
ATOM   4013 2HG1 ILE A 262      21.755 -15.301 -26.883  1.00  0.88           H  
ATOM   4014 1HG2 ILE A 262      18.569 -17.193 -26.343  1.00  0.88           H  
ATOM   4015 2HG2 ILE A 262      18.627 -17.979 -27.922  1.00  0.88           H  
ATOM   4016 3HG2 ILE A 262      19.872 -18.345 -26.722  1.00  0.88           H  
ATOM   4017 1HD1 ILE A 262      20.718 -14.534 -24.819  1.00  0.88           H  
ATOM   4018 2HD1 ILE A 262      19.749 -14.068 -26.239  1.00  0.88           H  
ATOM   4019 3HD1 ILE A 262      19.257 -15.452 -25.256  1.00  0.88           H  
ATOM   4020  N   ASP A 263      20.195 -18.921 -29.926  1.00  0.76           N  
ATOM   4021  CA  ASP A 263      19.391 -19.723 -30.849  1.00  0.76           C  
ATOM   4022  C   ASP A 263      18.375 -20.541 -30.054  1.00  0.76           C  
ATOM   4023  O   ASP A 263      18.776 -21.337 -29.214  1.00  0.76           O  
ATOM   4024  CB  ASP A 263      20.268 -20.711 -31.637  1.00  0.76           C  
ATOM   4025  CG  ASP A 263      21.242 -20.087 -32.611  1.00  0.76           C  
ATOM   4026  OD1 ASP A 263      20.826 -19.495 -33.587  1.00  0.76           O  
ATOM   4027  OD2 ASP A 263      22.431 -20.270 -32.415  1.00  0.76           O1-
ATOM   4028  H   ASP A 263      20.797 -19.400 -29.267  1.00  0.76           H  
ATOM   4029  HA  ASP A 263      18.855 -19.065 -31.533  1.00  0.76           H  
ATOM   4030 1HB  ASP A 263      20.846 -21.301 -30.924  1.00  0.76           H  
ATOM   4031 2HB  ASP A 263      19.630 -21.409 -32.171  1.00  0.76           H  
ATOM   4032  N   ALA A 264      17.088 -20.317 -30.267  1.00  0.70           N  
ATOM   4033  CA  ALA A 264      16.052 -21.074 -29.562  1.00  0.70           C  
ATOM   4034  C   ALA A 264      15.489 -22.100 -30.538  1.00  0.70           C  
ATOM   4035  O   ALA A 264      15.130 -21.751 -31.663  1.00  0.70           O  
ATOM   4036  CB  ALA A 264      14.998 -20.156 -29.025  1.00  0.70           C  
ATOM   4037  H   ALA A 264      16.820 -19.624 -30.961  1.00  0.70           H  
ATOM   4038  HA  ALA A 264      16.507 -21.605 -28.732  1.00  0.70           H  
ATOM   4039 1HB  ALA A 264      14.242 -20.716 -28.503  1.00  0.70           H  
ATOM   4040 2HB  ALA A 264      15.454 -19.454 -28.354  1.00  0.70           H  
ATOM   4041 3HB  ALA A 264      14.578 -19.642 -29.853  1.00  0.70           H  
ATOM   4042  N   MET A 265      15.441 -23.356 -30.128  1.00  0.68           N  
ATOM   4043  CA  MET A 265      15.113 -24.439 -31.050  1.00  0.68           C  
ATOM   4044  C   MET A 265      14.376 -25.612 -30.397  1.00  0.68           C  
ATOM   4045  O   MET A 265      14.540 -25.866 -29.213  1.00  0.68           O  
ATOM   4046  CB  MET A 265      16.455 -24.875 -31.629  1.00  0.68           C  
ATOM   4047  CG  MET A 265      16.488 -25.909 -32.636  1.00  0.68           C  
ATOM   4048  SD  MET A 265      18.177 -26.234 -33.120  1.00  0.68           S  
ATOM   4049  CE  MET A 265      18.715 -24.735 -33.890  1.00  0.68           C  
ATOM   4050  H   MET A 265      15.726 -23.569 -29.174  1.00  0.68           H  
ATOM   4051  HA  MET A 265      14.473 -24.043 -31.837  1.00  0.68           H  
ATOM   4052 1HB  MET A 265      16.932 -24.006 -32.077  1.00  0.68           H  
ATOM   4053 2HB  MET A 265      17.096 -25.186 -30.832  1.00  0.68           H  
ATOM   4054 1HG  MET A 265      16.083 -26.816 -32.224  1.00  0.68           H  
ATOM   4055 2HG  MET A 265      15.909 -25.617 -33.504  1.00  0.68           H  
ATOM   4056 1HE  MET A 265      19.753 -24.838 -34.207  1.00  0.68           H  
ATOM   4057 2HE  MET A 265      18.096 -24.533 -34.756  1.00  0.68           H  
ATOM   4058 3HE  MET A 265      18.638 -23.912 -33.179  1.00  0.68           H  
ATOM   4059  N   CYS A 266      13.541 -26.328 -31.134  1.00  0.69           N  
ATOM   4060  CA  CYS A 266      12.956 -27.503 -30.492  1.00  0.69           C  
ATOM   4061  C   CYS A 266      13.959 -28.671 -30.482  1.00  0.69           C  
ATOM   4062  O   CYS A 266      14.820 -28.751 -31.365  1.00  0.69           O  
ATOM   4063  CB  CYS A 266      11.644 -27.930 -31.141  1.00  0.69           C  
ATOM   4064  SG  CYS A 266      10.340 -26.738 -30.934  1.00  0.69           S  
ATOM   4065  H   CYS A 266      13.355 -26.093 -32.101  1.00  0.69           H  
ATOM   4066  HA  CYS A 266      12.726 -27.220 -29.478  1.00  0.69           H  
ATOM   4067 1HB  CYS A 266      11.794 -28.094 -32.203  1.00  0.69           H  
ATOM   4068 2HB  CYS A 266      11.312 -28.872 -30.695  1.00  0.69           H  
ATOM   4069  HG  CYS A 266      10.282 -26.830 -29.600  1.00  0.69           H  
ATOM   4070  N   HIS A 267      13.810 -29.598 -29.530  1.00  0.72           N  
ATOM   4071  CA  HIS A 267      14.716 -30.746 -29.397  1.00  0.72           C  
ATOM   4072  C   HIS A 267      14.758 -31.588 -30.681  1.00  0.72           C  
ATOM   4073  O   HIS A 267      15.826 -32.057 -31.089  1.00  0.72           O  
ATOM   4074  CB  HIS A 267      14.313 -31.662 -28.207  1.00  0.72           C  
ATOM   4075  CG  HIS A 267      14.570 -31.092 -26.784  1.00  0.72           C  
ATOM   4076  CD2 HIS A 267      13.771 -30.983 -25.681  1.00  0.72           C  
ATOM   4077  ND1 HIS A 267      15.775 -30.624 -26.397  1.00  0.72           N  
ATOM   4078  CE1 HIS A 267      15.696 -30.186 -25.139  1.00  0.72           C  
ATOM   4079  NE2 HIS A 267      14.502 -30.387 -24.692  1.00  0.72           N  
ATOM   4080  H   HIS A 267      13.068 -29.459 -28.856  1.00  0.72           H  
ATOM   4081  HA  HIS A 267      15.728 -30.386 -29.209  1.00  0.72           H  
ATOM   4082 1HB  HIS A 267      13.250 -31.892 -28.279  1.00  0.72           H  
ATOM   4083 2HB  HIS A 267      14.846 -32.610 -28.291  1.00  0.72           H  
ATOM   4084  HD2 HIS A 267      12.762 -31.286 -25.578  1.00  0.72           H  
ATOM   4085  HE1 HIS A 267      16.484 -29.731 -24.579  1.00  0.72           H  
ATOM   4086  HE2 HIS A 267      14.169 -30.130 -23.739  1.00  0.72           H  
ATOM   4087  N   ALA A 268      13.602 -31.783 -31.334  1.00  0.74           N  
ATOM   4088  CA  ALA A 268      13.574 -32.542 -32.588  1.00  0.74           C  
ATOM   4089  C   ALA A 268      14.387 -31.852 -33.677  1.00  0.74           C  
ATOM   4090  O   ALA A 268      15.089 -32.507 -34.444  1.00  0.74           O  
ATOM   4091  CB  ALA A 268      12.149 -32.719 -33.073  1.00  0.74           C  
ATOM   4092  H   ALA A 268      12.750 -31.391 -30.958  1.00  0.74           H  
ATOM   4093  HA  ALA A 268      14.016 -33.516 -32.409  1.00  0.74           H  
ATOM   4094 1HB  ALA A 268      12.152 -33.305 -33.995  1.00  0.74           H  
ATOM   4095 2HB  ALA A 268      11.570 -33.241 -32.312  1.00  0.74           H  
ATOM   4096 3HB  ALA A 268      11.707 -31.745 -33.265  1.00  0.74           H  
ATOM   4097  N   THR A 269      14.299 -30.520 -33.733  1.00  0.76           N  
ATOM   4098  CA  THR A 269      14.992 -29.743 -34.754  1.00  0.76           C  
ATOM   4099  C   THR A 269      16.484 -29.850 -34.532  1.00  0.76           C  
ATOM   4100  O   THR A 269      17.248 -30.067 -35.473  1.00  0.76           O  
ATOM   4101  CB  THR A 269      14.563 -28.262 -34.743  1.00  0.76           C  
ATOM   4102  CG2 THR A 269      15.334 -27.461 -35.795  1.00  0.76           C  
ATOM   4103  OG1 THR A 269      13.161 -28.163 -34.999  1.00  0.76           O  
ATOM   4104  H   THR A 269      13.741 -30.036 -33.044  1.00  0.76           H  
ATOM   4105  HA  THR A 269      14.762 -30.165 -35.732  1.00  0.76           H  
ATOM   4106  HB  THR A 269      14.757 -27.854 -33.770  1.00  0.76           H  
ATOM   4107  HG1 THR A 269      12.686 -28.598 -34.292  1.00  0.76           H  
ATOM   4108 1HG2 THR A 269      15.024 -26.419 -35.759  1.00  0.76           H  
ATOM   4109 2HG2 THR A 269      16.401 -27.527 -35.587  1.00  0.76           H  
ATOM   4110 3HG2 THR A 269      15.130 -27.867 -36.785  1.00  0.76           H  
ATOM   4111  N   LEU A 270      16.898 -29.744 -33.271  1.00  0.79           N  
ATOM   4112  CA  LEU A 270      18.309 -29.819 -32.937  1.00  0.79           C  
ATOM   4113  C   LEU A 270      18.840 -31.177 -33.303  1.00  0.79           C  
ATOM   4114  O   LEU A 270      19.873 -31.276 -33.967  1.00  0.79           O  
ATOM   4115  CB  LEU A 270      18.561 -29.548 -31.457  1.00  0.79           C  
ATOM   4116  CG  LEU A 270      20.068 -29.515 -31.037  1.00  0.79           C  
ATOM   4117  CD1 LEU A 270      20.595 -30.939 -30.913  1.00  0.79           C  
ATOM   4118  CD2 LEU A 270      20.880 -28.708 -32.061  1.00  0.79           C  
ATOM   4119  H   LEU A 270      16.209 -29.571 -32.538  1.00  0.79           H  
ATOM   4120  HA  LEU A 270      18.846 -29.080 -33.523  1.00  0.79           H  
ATOM   4121 1HB  LEU A 270      18.120 -28.599 -31.219  1.00  0.79           H  
ATOM   4122 2HB  LEU A 270      18.056 -30.315 -30.867  1.00  0.79           H  
ATOM   4123  HG  LEU A 270      20.161 -29.062 -30.092  1.00  0.79           H  
ATOM   4124 1HD1 LEU A 270      21.627 -30.917 -30.611  1.00  0.79           H  
ATOM   4125 2HD1 LEU A 270      20.011 -31.481 -30.170  1.00  0.79           H  
ATOM   4126 3HD1 LEU A 270      20.520 -31.439 -31.864  1.00  0.79           H  
ATOM   4127 1HD2 LEU A 270      21.927 -28.687 -31.759  1.00  0.79           H  
ATOM   4128 2HD2 LEU A 270      20.795 -29.170 -33.041  1.00  0.79           H  
ATOM   4129 3HD2 LEU A 270      20.505 -27.695 -32.109  1.00  0.79           H  
ATOM   4130  N   THR A 271      18.155 -32.230 -32.873  1.00  0.81           N  
ATOM   4131  CA  THR A 271      18.631 -33.555 -33.177  1.00  0.81           C  
ATOM   4132  C   THR A 271      18.775 -33.729 -34.675  1.00  0.81           C  
ATOM   4133  O   THR A 271      19.813 -34.202 -35.138  1.00  0.81           O  
ATOM   4134  CB  THR A 271      17.682 -34.605 -32.607  1.00  0.81           C  
ATOM   4135  CG2 THR A 271      18.125 -36.024 -32.991  1.00  0.81           C  
ATOM   4136  OG1 THR A 271      17.656 -34.470 -31.199  1.00  0.81           O  
ATOM   4137  H   THR A 271      17.302 -32.114 -32.324  1.00  0.81           H  
ATOM   4138  HA  THR A 271      19.610 -33.687 -32.719  1.00  0.81           H  
ATOM   4139  HB  THR A 271      16.676 -34.426 -32.997  1.00  0.81           H  
ATOM   4140  HG1 THR A 271      17.153 -33.664 -30.963  1.00  0.81           H  
ATOM   4141 1HG2 THR A 271      17.428 -36.733 -32.573  1.00  0.81           H  
ATOM   4142 2HG2 THR A 271      18.134 -36.120 -34.076  1.00  0.81           H  
ATOM   4143 3HG2 THR A 271      19.120 -36.221 -32.602  1.00  0.81           H  
ATOM   4144  N   TYR A 272      17.770 -33.311 -35.446  1.00  0.83           N  
ATOM   4145  CA  TYR A 272      17.848 -33.475 -36.884  1.00  0.83           C  
ATOM   4146  C   TYR A 272      19.021 -32.679 -37.460  1.00  0.83           C  
ATOM   4147  O   TYR A 272      19.767 -33.183 -38.303  1.00  0.83           O  
ATOM   4148  CB  TYR A 272      16.522 -33.067 -37.512  1.00  0.83           C  
ATOM   4149  CG  TYR A 272      15.396 -34.004 -37.093  1.00  0.83           C  
ATOM   4150  CD1 TYR A 272      14.069 -33.628 -37.233  1.00  0.83           C  
ATOM   4151  CD2 TYR A 272      15.710 -35.229 -36.511  1.00  0.83           C  
ATOM   4152  CE1 TYR A 272      13.064 -34.483 -36.809  1.00  0.83           C  
ATOM   4153  CE2 TYR A 272      14.713 -36.075 -36.086  1.00  0.83           C  
ATOM   4154  CZ  TYR A 272      13.391 -35.707 -36.234  1.00  0.83           C  
ATOM   4155  OH  TYR A 272      12.388 -36.549 -35.804  1.00  0.83           O  
ATOM   4156  H   TYR A 272      16.927 -32.909 -35.032  1.00  0.83           H  
ATOM   4157  HA  TYR A 272      18.026 -34.525 -37.102  1.00  0.83           H  
ATOM   4158 1HB  TYR A 272      16.263 -32.054 -37.194  1.00  0.83           H  
ATOM   4159 2HB  TYR A 272      16.603 -33.070 -38.594  1.00  0.83           H  
ATOM   4160  HD1 TYR A 272      13.818 -32.667 -37.674  1.00  0.83           H  
ATOM   4161  HD2 TYR A 272      16.746 -35.515 -36.383  1.00  0.83           H  
ATOM   4162  HE1 TYR A 272      12.021 -34.194 -36.919  1.00  0.83           H  
ATOM   4163  HE2 TYR A 272      14.967 -37.031 -35.628  1.00  0.83           H  
ATOM   4164  HH  TYR A 272      11.535 -36.170 -36.034  1.00  0.83           H  
ATOM   4165  N   ARG A 273      19.247 -31.457 -36.966  1.00  0.88           N  
ATOM   4166  CA  ARG A 273      20.378 -30.673 -37.450  1.00  0.88           C  
ATOM   4167  C   ARG A 273      21.691 -31.371 -37.168  1.00  0.88           C  
ATOM   4168  O   ARG A 273      22.620 -31.304 -37.968  1.00  0.88           O  
ATOM   4169  CB  ARG A 273      20.462 -29.306 -36.793  1.00  0.88           C  
ATOM   4170  CG  ARG A 273      19.466 -28.267 -37.211  1.00  0.88           C  
ATOM   4171  CD  ARG A 273      19.683 -27.077 -36.392  1.00  0.88           C  
ATOM   4172  NE  ARG A 273      21.014 -26.514 -36.618  1.00  0.88           N  
ATOM   4173  CZ  ARG A 273      21.321 -25.611 -37.572  1.00  0.88           C  
ATOM   4174  NH1 ARG A 273      20.378 -25.143 -38.359  1.00  0.88           N1+
ATOM   4175  NH2 ARG A 273      22.572 -25.202 -37.711  1.00  0.88           N  
ATOM   4176  H   ARG A 273      18.617 -31.056 -36.272  1.00  0.88           H  
ATOM   4177  HA  ARG A 273      20.276 -30.545 -38.528  1.00  0.88           H  
ATOM   4178 1HB  ARG A 273      20.354 -29.429 -35.717  1.00  0.88           H  
ATOM   4179 2HB  ARG A 273      21.451 -28.891 -36.968  1.00  0.88           H  
ATOM   4180 1HG  ARG A 273      19.615 -28.008 -38.259  1.00  0.88           H  
ATOM   4181 2HG  ARG A 273      18.454 -28.625 -37.060  1.00  0.88           H  
ATOM   4182 1HD  ARG A 273      18.934 -26.317 -36.611  1.00  0.88           H  
ATOM   4183 2HD  ARG A 273      19.620 -27.374 -35.354  1.00  0.88           H  
ATOM   4184  HE  ARG A 273      21.766 -26.854 -36.038  1.00  0.88           H  
ATOM   4185 1HH1 ARG A 273      19.429 -25.453 -38.243  1.00  0.88           H  
ATOM   4186 2HH1 ARG A 273      20.598 -24.444 -39.087  1.00  0.88           H  
ATOM   4187 1HH2 ARG A 273      23.290 -25.582 -37.116  1.00  0.88           H  
ATOM   4188 2HH2 ARG A 273      22.816 -24.531 -38.429  1.00  0.88           H  
ATOM   4189  N   MET A 274      21.783 -32.033 -36.017  1.00  0.97           N  
ATOM   4190  CA  MET A 274      23.013 -32.710 -35.653  1.00  0.97           C  
ATOM   4191  C   MET A 274      23.184 -34.039 -36.413  1.00  0.97           C  
ATOM   4192  O   MET A 274      24.318 -34.477 -36.633  1.00  0.97           O  
ATOM   4193  CB  MET A 274      23.074 -32.897 -34.143  1.00  0.97           C  
ATOM   4194  CG  MET A 274      23.151 -31.603 -33.340  1.00  0.97           C  
ATOM   4195  SD  MET A 274      24.573 -30.569 -33.710  1.00  0.97           S  
ATOM   4196  CE  MET A 274      23.878 -29.334 -34.809  1.00  0.97           C  
ATOM   4197  H   MET A 274      20.992 -32.036 -35.372  1.00  0.97           H  
ATOM   4198  HA  MET A 274      23.847 -32.071 -35.940  1.00  0.97           H  
ATOM   4199 1HB  MET A 274      22.200 -33.456 -33.807  1.00  0.97           H  
ATOM   4200 2HB  MET A 274      23.958 -33.457 -33.889  1.00  0.97           H  
ATOM   4201 1HG  MET A 274      22.266 -31.023 -33.528  1.00  0.97           H  
ATOM   4202 2HG  MET A 274      23.174 -31.851 -32.281  1.00  0.97           H  
ATOM   4203 1HE  MET A 274      24.650 -28.625 -35.097  1.00  0.97           H  
ATOM   4204 2HE  MET A 274      23.495 -29.818 -35.695  1.00  0.97           H  
ATOM   4205 3HE  MET A 274      23.073 -28.808 -34.301  1.00  0.97           H  
ATOM   4206  N   LEU A 275      22.072 -34.684 -36.820  1.00  1.09           N  
ATOM   4207  CA  LEU A 275      22.172 -35.932 -37.587  1.00  1.09           C  
ATOM   4208  C   LEU A 275      22.662 -35.638 -39.008  1.00  1.09           C  
ATOM   4209  O   LEU A 275      23.450 -36.392 -39.585  1.00  1.09           O  
ATOM   4210  CB  LEU A 275      20.815 -36.655 -37.725  1.00  1.09           C  
ATOM   4211  CG  LEU A 275      20.134 -37.246 -36.480  1.00  1.09           C  
ATOM   4212  CD1 LEU A 275      18.761 -37.760 -36.915  1.00  1.09           C  
ATOM   4213  CD2 LEU A 275      20.973 -38.354 -35.871  1.00  1.09           C  
ATOM   4214  H   LEU A 275      21.157 -34.308 -36.573  1.00  1.09           H  
ATOM   4215  HA  LEU A 275      22.877 -36.588 -37.108  1.00  1.09           H  
ATOM   4216 1HB  LEU A 275      20.109 -35.959 -38.183  1.00  1.09           H  
ATOM   4217 2HB  LEU A 275      20.960 -37.483 -38.396  1.00  1.09           H  
ATOM   4218  HG  LEU A 275      19.991 -36.478 -35.749  1.00  1.09           H  
ATOM   4219 1HD1 LEU A 275      18.237 -38.154 -36.073  1.00  1.09           H  
ATOM   4220 2HD1 LEU A 275      18.192 -36.947 -37.342  1.00  1.09           H  
ATOM   4221 3HD1 LEU A 275      18.886 -38.540 -37.658  1.00  1.09           H  
ATOM   4222 1HD2 LEU A 275      20.461 -38.753 -34.999  1.00  1.09           H  
ATOM   4223 2HD2 LEU A 275      21.128 -39.152 -36.595  1.00  1.09           H  
ATOM   4224 3HD2 LEU A 275      21.930 -37.958 -35.567  1.00  1.09           H  
ATOM   4225  N   GLU A 276      22.184 -34.528 -39.571  1.00  1.24           N  
ATOM   4226  CA  GLU A 276      22.501 -34.113 -40.940  1.00  1.24           C  
ATOM   4227  C   GLU A 276      23.934 -33.595 -41.041  1.00  1.24           C  
ATOM   4228  O   GLU A 276      24.464 -33.061 -40.073  1.00  1.24           O  
ATOM   4229  CB  GLU A 276      21.536 -32.988 -41.383  1.00  1.24           C  
ATOM   4230  CG  GLU A 276      20.051 -33.366 -41.557  1.00  1.24           C  
ATOM   4231  CD  GLU A 276      19.731 -34.159 -42.812  1.00  1.24           C  
ATOM   4232  OE1 GLU A 276      20.396 -33.979 -43.799  1.00  1.24           O  
ATOM   4233  OE2 GLU A 276      18.800 -34.950 -42.777  1.00  1.24           O1-
ATOM   4234  H   GLU A 276      21.528 -33.956 -39.032  1.00  1.24           H  
ATOM   4235  HA  GLU A 276      22.378 -34.975 -41.584  1.00  1.24           H  
ATOM   4236 1HB  GLU A 276      21.554 -32.211 -40.613  1.00  1.24           H  
ATOM   4237 2HB  GLU A 276      21.879 -32.522 -42.297  1.00  1.24           H  
ATOM   4238 1HG  GLU A 276      19.752 -33.963 -40.700  1.00  1.24           H  
ATOM   4239 2HG  GLU A 276      19.458 -32.454 -41.544  1.00  1.24           H  
ATOM   4240  N   PRO A 277      24.574 -33.638 -42.222  1.00  1.39           N  
ATOM   4241  CA  PRO A 277      25.899 -33.087 -42.477  1.00  1.39           C  
ATOM   4242  C   PRO A 277      25.832 -31.563 -42.595  1.00  1.39           C  
ATOM   4243  O   PRO A 277      26.077 -30.982 -43.653  1.00  1.39           O  
ATOM   4244  CB  PRO A 277      26.282 -33.766 -43.796  1.00  1.39           C  
ATOM   4245  CG  PRO A 277      24.962 -33.966 -44.505  1.00  1.39           C  
ATOM   4246  CD  PRO A 277      23.978 -34.319 -43.388  1.00  1.39           C  
ATOM   4247  HA  PRO A 277      26.582 -33.385 -41.663  1.00  1.39           H  
ATOM   4248 1HB  PRO A 277      26.978 -33.124 -44.354  1.00  1.39           H  
ATOM   4249 2HB  PRO A 277      26.811 -34.709 -43.593  1.00  1.39           H  
ATOM   4250 1HG  PRO A 277      24.677 -33.045 -45.036  1.00  1.39           H  
ATOM   4251 2HG  PRO A 277      25.051 -34.757 -45.265  1.00  1.39           H  
ATOM   4252 1HD  PRO A 277      22.987 -33.930 -43.641  1.00  1.39           H  
ATOM   4253 2HD  PRO A 277      23.970 -35.400 -43.222  1.00  1.39           H  
ATOM   4254  N   THR A 278      25.470 -30.948 -41.479  1.00  1.49           N  
ATOM   4255  CA  THR A 278      25.263 -29.522 -41.301  1.00  1.49           C  
ATOM   4256  C   THR A 278      26.362 -28.976 -40.417  1.00  1.49           C  
ATOM   4257  O   THR A 278      26.722 -29.591 -39.416  1.00  1.49           O  
ATOM   4258  CB  THR A 278      23.880 -29.247 -40.660  1.00  1.49           C  
ATOM   4259  CG2 THR A 278      23.655 -27.762 -40.395  1.00  1.49           C  
ATOM   4260  OG1 THR A 278      22.848 -29.736 -41.524  1.00  1.49           O  
ATOM   4261  H   THR A 278      25.303 -31.550 -40.673  1.00  1.49           H  
ATOM   4262  HA  THR A 278      25.316 -29.028 -42.272  1.00  1.49           H  
ATOM   4263  HB  THR A 278      23.820 -29.784 -39.711  1.00  1.49           H  
ATOM   4264  HG1 THR A 278      22.828 -30.697 -41.476  1.00  1.49           H  
ATOM   4265 1HG2 THR A 278      22.675 -27.621 -39.940  1.00  1.49           H  
ATOM   4266 2HG2 THR A 278      24.418 -27.390 -39.719  1.00  1.49           H  
ATOM   4267 3HG2 THR A 278      23.702 -27.213 -41.333  1.00  1.49           H  
ATOM   4268  N   ARG A 279      26.938 -27.843 -40.793  1.00  1.50           N  
ATOM   4269  CA  ARG A 279      27.991 -27.290 -39.961  1.00  1.50           C  
ATOM   4270  C   ARG A 279      27.476 -27.170 -38.538  1.00  1.50           C  
ATOM   4271  O   ARG A 279      26.416 -26.585 -38.296  1.00  1.50           O  
ATOM   4272  CB  ARG A 279      28.414 -25.918 -40.473  1.00  1.50           C  
ATOM   4273  CG  ARG A 279      29.574 -25.260 -39.730  1.00  1.50           C  
ATOM   4274  CD  ARG A 279      29.965 -23.966 -40.380  1.00  1.50           C  
ATOM   4275  NE  ARG A 279      31.052 -23.294 -39.679  1.00  1.50           N  
ATOM   4276  CZ  ARG A 279      31.632 -22.145 -40.087  1.00  1.50           C  
ATOM   4277  NH1 ARG A 279      31.223 -21.556 -41.190  1.00  1.50           N1+
ATOM   4278  NH2 ARG A 279      32.612 -21.609 -39.379  1.00  1.50           N  
ATOM   4279  H   ARG A 279      26.635 -27.369 -41.631  1.00  1.50           H  
ATOM   4280  HA  ARG A 279      28.849 -27.962 -39.974  1.00  1.50           H  
ATOM   4281 1HB  ARG A 279      28.698 -25.994 -41.521  1.00  1.50           H  
ATOM   4282 2HB  ARG A 279      27.566 -25.237 -40.413  1.00  1.50           H  
ATOM   4283 1HG  ARG A 279      29.278 -25.055 -38.696  1.00  1.50           H  
ATOM   4284 2HG  ARG A 279      30.435 -25.927 -39.734  1.00  1.50           H  
ATOM   4285 1HD  ARG A 279      30.288 -24.159 -41.402  1.00  1.50           H  
ATOM   4286 2HD  ARG A 279      29.105 -23.297 -40.394  1.00  1.50           H  
ATOM   4287  HE  ARG A 279      31.392 -23.714 -38.826  1.00  1.50           H  
ATOM   4288 1HH1 ARG A 279      30.475 -21.964 -41.732  1.00  1.50           H  
ATOM   4289 2HH1 ARG A 279      31.657 -20.697 -41.494  1.00  1.50           H  
ATOM   4290 1HH2 ARG A 279      32.928 -22.058 -38.531  1.00  1.50           H  
ATOM   4291 2HH2 ARG A 279      33.044 -20.750 -39.685  1.00  1.50           H  
ATOM   4292  N   VAL A 280      28.229 -27.711 -37.593  1.00  1.40           N  
ATOM   4293  CA  VAL A 280      27.806 -27.639 -36.212  1.00  1.40           C  
ATOM   4294  C   VAL A 280      28.279 -26.339 -35.603  1.00  1.40           C  
ATOM   4295  O   VAL A 280      29.465 -26.004 -35.648  1.00  1.40           O  
ATOM   4296  CB  VAL A 280      28.331 -28.846 -35.408  1.00  1.40           C  
ATOM   4297  CG1 VAL A 280      27.939 -28.701 -33.933  1.00  1.40           C  
ATOM   4298  CG2 VAL A 280      27.750 -30.144 -36.006  1.00  1.40           C  
ATOM   4299  H   VAL A 280      29.078 -28.195 -37.841  1.00  1.40           H  
ATOM   4300  HA  VAL A 280      26.717 -27.662 -36.182  1.00  1.40           H  
ATOM   4301  HB  VAL A 280      29.415 -28.876 -35.462  1.00  1.40           H  
ATOM   4302 1HG1 VAL A 280      28.313 -29.554 -33.370  1.00  1.40           H  
ATOM   4303 2HG1 VAL A 280      28.368 -27.783 -33.527  1.00  1.40           H  
ATOM   4304 3HG1 VAL A 280      26.861 -28.656 -33.843  1.00  1.40           H  
ATOM   4305 1HG2 VAL A 280      28.118 -31.010 -35.448  1.00  1.40           H  
ATOM   4306 2HG2 VAL A 280      26.664 -30.119 -35.953  1.00  1.40           H  
ATOM   4307 3HG2 VAL A 280      28.052 -30.235 -37.052  1.00  1.40           H  
ATOM   4308  N   VAL A 281      27.347 -25.598 -35.043  1.00  1.22           N  
ATOM   4309  CA  VAL A 281      27.664 -24.332 -34.420  1.00  1.22           C  
ATOM   4310  C   VAL A 281      28.412 -24.555 -33.129  1.00  1.22           C  
ATOM   4311  O   VAL A 281      28.011 -25.366 -32.291  1.00  1.22           O  
ATOM   4312  CB  VAL A 281      26.390 -23.540 -34.149  1.00  1.22           C  
ATOM   4313  CG1 VAL A 281      26.692 -22.291 -33.354  1.00  1.22           C  
ATOM   4314  CG2 VAL A 281      25.724 -23.186 -35.452  1.00  1.22           C  
ATOM   4315  H   VAL A 281      26.392 -25.924 -35.053  1.00  1.22           H  
ATOM   4316  HA  VAL A 281      28.297 -23.759 -35.099  1.00  1.22           H  
ATOM   4317  HB  VAL A 281      25.749 -24.136 -33.581  1.00  1.22           H  
ATOM   4318 1HG1 VAL A 281      25.763 -21.774 -33.159  1.00  1.22           H  
ATOM   4319 2HG1 VAL A 281      27.147 -22.555 -32.408  1.00  1.22           H  
ATOM   4320 3HG1 VAL A 281      27.362 -21.647 -33.914  1.00  1.22           H  
ATOM   4321 1HG2 VAL A 281      24.802 -22.643 -35.248  1.00  1.22           H  
ATOM   4322 2HG2 VAL A 281      26.394 -22.564 -36.044  1.00  1.22           H  
ATOM   4323 3HG2 VAL A 281      25.495 -24.101 -36.002  1.00  1.22           H  
ATOM   4324  N   ASN A 282      29.489 -23.815 -32.931  1.00  1.03           N  
ATOM   4325  CA  ASN A 282      30.267 -23.978 -31.717  1.00  1.03           C  
ATOM   4326  C   ASN A 282      29.620 -23.255 -30.544  1.00  1.03           C  
ATOM   4327  O   ASN A 282      30.140 -22.257 -30.050  1.00  1.03           O  
ATOM   4328  CB  ASN A 282      31.683 -23.490 -31.921  1.00  1.03           C  
ATOM   4329  CG  ASN A 282      32.440 -24.333 -32.925  1.00  1.03           C  
ATOM   4330  ND2 ASN A 282      33.214 -23.688 -33.758  1.00  1.03           N  
ATOM   4331  OD1 ASN A 282      32.321 -25.566 -32.944  1.00  1.03           O  
ATOM   4332  H   ASN A 282      29.780 -23.152 -33.636  1.00  1.03           H  
ATOM   4333  HA  ASN A 282      30.298 -25.038 -31.467  1.00  1.03           H  
ATOM   4334 1HB  ASN A 282      31.667 -22.456 -32.267  1.00  1.03           H  
ATOM   4335 2HB  ASN A 282      32.215 -23.511 -30.969  1.00  1.03           H  
ATOM   4336 1HD2 ASN A 282      33.739 -24.191 -34.443  1.00  1.03           H  
ATOM   4337 2HD2 ASN A 282      33.284 -22.692 -33.708  1.00  1.03           H  
ATOM   4338  N   TRP A 283      28.464 -23.762 -30.122  1.00  0.87           N  
ATOM   4339  CA  TRP A 283      27.739 -23.153 -29.021  1.00  0.87           C  
ATOM   4340  C   TRP A 283      28.592 -23.266 -27.786  1.00  0.87           C  
ATOM   4341  O   TRP A 283      29.226 -24.297 -27.554  1.00  0.87           O  
ATOM   4342  CB  TRP A 283      26.378 -23.808 -28.758  1.00  0.87           C  
ATOM   4343  CG  TRP A 283      25.344 -23.562 -29.861  1.00  0.87           C  
ATOM   4344  CD1 TRP A 283      24.641 -22.410 -30.025  1.00  0.87           C  
ATOM   4345  CD2 TRP A 283      24.839 -24.481 -30.881  1.00  0.87           C  
ATOM   4346  CE2 TRP A 283      23.863 -23.780 -31.613  1.00  0.87           C  
ATOM   4347  CE3 TRP A 283      25.121 -25.816 -31.223  1.00  0.87           C  
ATOM   4348  NE1 TRP A 283      23.774 -22.515 -31.088  1.00  0.87           N  
ATOM   4349  CZ2 TRP A 283      23.159 -24.370 -32.666  1.00  0.87           C  
ATOM   4350  CZ3 TRP A 283      24.414 -26.405 -32.280  1.00  0.87           C  
ATOM   4351  CH2 TRP A 283      23.458 -25.703 -32.978  1.00  0.87           C  
ATOM   4352  H   TRP A 283      28.103 -24.578 -30.611  1.00  0.87           H  
ATOM   4353  HA  TRP A 283      27.580 -22.097 -29.236  1.00  0.87           H  
ATOM   4354 1HB  TRP A 283      26.506 -24.886 -28.642  1.00  0.87           H  
ATOM   4355 2HB  TRP A 283      25.969 -23.425 -27.816  1.00  0.87           H  
ATOM   4356  HD1 TRP A 283      24.753 -21.538 -29.407  1.00  0.87           H  
ATOM   4357  HE1 TRP A 283      23.144 -21.757 -31.428  1.00  0.87           H  
ATOM   4358  HE3 TRP A 283      25.877 -26.380 -30.676  1.00  0.87           H  
ATOM   4359  HZ2 TRP A 283      22.398 -23.822 -33.228  1.00  0.87           H  
ATOM   4360  HZ3 TRP A 283      24.641 -27.438 -32.534  1.00  0.87           H  
ATOM   4361  HH2 TRP A 283      22.926 -26.193 -33.790  1.00  0.87           H  
ATOM   4362  N   GLU A 284      28.598 -22.214 -26.983  1.00  0.75           N  
ATOM   4363  CA  GLU A 284      29.380 -22.207 -25.768  1.00  0.75           C  
ATOM   4364  C   GLU A 284      28.532 -22.642 -24.601  1.00  0.75           C  
ATOM   4365  O   GLU A 284      29.051 -23.215 -23.645  1.00  0.75           O  
ATOM   4366  CB  GLU A 284      29.937 -20.813 -25.549  1.00  0.75           C  
ATOM   4367  CG  GLU A 284      30.859 -20.399 -26.674  1.00  0.75           C  
ATOM   4368  CD  GLU A 284      31.404 -19.048 -26.544  1.00  0.75           C  
ATOM   4369  OE1 GLU A 284      32.531 -18.932 -26.084  1.00  0.75           O  
ATOM   4370  OE2 GLU A 284      30.722 -18.111 -26.902  1.00  0.75           O1-
ATOM   4371  H   GLU A 284      28.040 -21.401 -27.211  1.00  0.75           H  
ATOM   4372  HA  GLU A 284      30.205 -22.913 -25.878  1.00  0.75           H  
ATOM   4373 1HB  GLU A 284      29.116 -20.096 -25.497  1.00  0.75           H  
ATOM   4374 2HB  GLU A 284      30.481 -20.770 -24.607  1.00  0.75           H  
ATOM   4375 1HG  GLU A 284      31.675 -21.108 -26.748  1.00  0.75           H  
ATOM   4376 2HG  GLU A 284      30.294 -20.457 -27.607  1.00  0.75           H  
ATOM   4377  N   VAL A 285      27.238 -22.355 -24.681  1.00  0.68           N  
ATOM   4378  CA  VAL A 285      26.297 -22.723 -23.635  1.00  0.68           C  
ATOM   4379  C   VAL A 285      25.069 -23.384 -24.263  1.00  0.68           C  
ATOM   4380  O   VAL A 285      24.525 -22.876 -25.246  1.00  0.68           O  
ATOM   4381  CB  VAL A 285      25.857 -21.483 -22.815  1.00  0.68           C  
ATOM   4382  CG1 VAL A 285      24.859 -21.911 -21.705  1.00  0.68           C  
ATOM   4383  CG2 VAL A 285      27.090 -20.758 -22.251  1.00  0.68           C  
ATOM   4384  H   VAL A 285      26.907 -21.845 -25.499  1.00  0.68           H  
ATOM   4385  HA  VAL A 285      26.773 -23.433 -22.964  1.00  0.68           H  
ATOM   4386  HB  VAL A 285      25.332 -20.803 -23.473  1.00  0.68           H  
ATOM   4387 1HG1 VAL A 285      24.525 -21.041 -21.155  1.00  0.68           H  
ATOM   4388 2HG1 VAL A 285      23.998 -22.394 -22.153  1.00  0.68           H  
ATOM   4389 3HG1 VAL A 285      25.350 -22.609 -21.022  1.00  0.68           H  
ATOM   4390 1HG2 VAL A 285      26.782 -19.881 -21.724  1.00  0.68           H  
ATOM   4391 2HG2 VAL A 285      27.639 -21.417 -21.578  1.00  0.68           H  
ATOM   4392 3HG2 VAL A 285      27.740 -20.453 -23.064  1.00  0.68           H  
ATOM   4393  N   ILE A 286      24.658 -24.516 -23.723  1.00  0.64           N  
ATOM   4394  CA  ILE A 286      23.448 -25.187 -24.176  1.00  0.64           C  
ATOM   4395  C   ILE A 286      22.482 -25.299 -23.003  1.00  0.64           C  
ATOM   4396  O   ILE A 286      22.866 -25.801 -21.947  1.00  0.64           O  
ATOM   4397  CB  ILE A 286      23.763 -26.587 -24.737  1.00  0.64           C  
ATOM   4398  CG1 ILE A 286      24.718 -26.479 -25.942  1.00  0.64           C  
ATOM   4399  CG2 ILE A 286      22.441 -27.290 -25.152  1.00  0.64           C  
ATOM   4400  CD1 ILE A 286      25.287 -27.793 -26.357  1.00  0.64           C  
ATOM   4401  H   ILE A 286      25.203 -24.918 -22.963  1.00  0.64           H  
ATOM   4402  HA  ILE A 286      22.980 -24.594 -24.955  1.00  0.64           H  
ATOM   4403  HB  ILE A 286      24.268 -27.183 -23.969  1.00  0.64           H  
ATOM   4404 1HG1 ILE A 286      24.172 -26.064 -26.783  1.00  0.64           H  
ATOM   4405 2HG1 ILE A 286      25.547 -25.814 -25.703  1.00  0.64           H  
ATOM   4406 1HG2 ILE A 286      22.655 -28.282 -25.541  1.00  0.64           H  
ATOM   4407 2HG2 ILE A 286      21.795 -27.376 -24.285  1.00  0.64           H  
ATOM   4408 3HG2 ILE A 286      21.935 -26.698 -25.918  1.00  0.64           H  
ATOM   4409 1HD1 ILE A 286      25.928 -27.644 -27.217  1.00  0.64           H  
ATOM   4410 2HD1 ILE A 286      25.866 -28.220 -25.532  1.00  0.64           H  
ATOM   4411 3HD1 ILE A 286      24.492 -28.458 -26.606  1.00  0.64           H  
ATOM   4412  N   ILE A 287      21.257 -24.811 -23.171  1.00  0.63           N  
ATOM   4413  CA  ILE A 287      20.269 -24.878 -22.106  1.00  0.63           C  
ATOM   4414  C   ILE A 287      19.127 -25.759 -22.580  1.00  0.63           C  
ATOM   4415  O   ILE A 287      18.592 -25.531 -23.664  1.00  0.63           O  
ATOM   4416  CB  ILE A 287      19.709 -23.497 -21.738  1.00  0.63           C  
ATOM   4417  CG1 ILE A 287      20.852 -22.559 -21.347  1.00  0.63           C  
ATOM   4418  CG2 ILE A 287      18.765 -23.672 -20.530  1.00  0.63           C  
ATOM   4419  CD1 ILE A 287      20.438 -21.136 -21.146  1.00  0.63           C  
ATOM   4420  H   ILE A 287      21.016 -24.389 -24.059  1.00  0.63           H  
ATOM   4421  HA  ILE A 287      20.720 -25.319 -21.228  1.00  0.63           H  
ATOM   4422  HB  ILE A 287      19.180 -23.060 -22.575  1.00  0.63           H  
ATOM   4423 1HG1 ILE A 287      21.311 -22.913 -20.453  1.00  0.63           H  
ATOM   4424 2HG1 ILE A 287      21.588 -22.574 -22.148  1.00  0.63           H  
ATOM   4425 1HG2 ILE A 287      18.389 -22.724 -20.228  1.00  0.63           H  
ATOM   4426 2HG2 ILE A 287      17.930 -24.330 -20.792  1.00  0.63           H  
ATOM   4427 3HG2 ILE A 287      19.318 -24.110 -19.701  1.00  0.63           H  
ATOM   4428 1HD1 ILE A 287      21.312 -20.540 -20.908  1.00  0.63           H  
ATOM   4429 2HD1 ILE A 287      19.992 -20.764 -22.052  1.00  0.63           H  
ATOM   4430 3HD1 ILE A 287      19.719 -21.075 -20.334  1.00  0.63           H  
ATOM   4431  N   MET A 288      18.799 -26.795 -21.825  1.00  0.65           N  
ATOM   4432  CA  MET A 288      17.737 -27.689 -22.259  1.00  0.65           C  
ATOM   4433  C   MET A 288      16.497 -27.648 -21.377  1.00  0.65           C  
ATOM   4434  O   MET A 288      16.524 -28.142 -20.245  1.00  0.65           O  
ATOM   4435  CB  MET A 288      18.316 -29.088 -22.314  1.00  0.65           C  
ATOM   4436  CG  MET A 288      19.492 -29.154 -23.257  1.00  0.65           C  
ATOM   4437  SD  MET A 288      20.147 -30.759 -23.468  1.00  0.65           S  
ATOM   4438  CE  MET A 288      18.755 -31.445 -24.295  1.00  0.65           C  
ATOM   4439  H   MET A 288      19.298 -26.949 -20.953  1.00  0.65           H  
ATOM   4440  HA  MET A 288      17.423 -27.398 -23.260  1.00  0.65           H  
ATOM   4441 1HB  MET A 288      18.636 -29.371 -21.330  1.00  0.65           H  
ATOM   4442 2HB  MET A 288      17.560 -29.799 -22.618  1.00  0.65           H  
ATOM   4443 1HG  MET A 288      19.205 -28.753 -24.212  1.00  0.65           H  
ATOM   4444 2HG  MET A 288      20.286 -28.527 -22.852  1.00  0.65           H  
ATOM   4445 1HE  MET A 288      18.928 -32.453 -24.533  1.00  0.65           H  
ATOM   4446 2HE  MET A 288      17.889 -31.384 -23.643  1.00  0.65           H  
ATOM   4447 3HE  MET A 288      18.569 -30.900 -25.208  1.00  0.65           H  
ATOM   4448  N   ASP A 289      15.407 -27.054 -21.877  1.00  0.68           N  
ATOM   4449  CA  ASP A 289      14.202 -27.003 -21.066  1.00  0.68           C  
ATOM   4450  C   ASP A 289      13.544 -28.370 -20.987  1.00  0.68           C  
ATOM   4451  O   ASP A 289      13.606 -29.165 -21.940  1.00  0.68           O  
ATOM   4452  CB  ASP A 289      13.169 -25.956 -21.509  1.00  0.68           C  
ATOM   4453  CG  ASP A 289      13.570 -24.492 -21.227  1.00  0.68           C  
ATOM   4454  OD1 ASP A 289      14.590 -24.279 -20.631  1.00  0.68           O  
ATOM   4455  OD2 ASP A 289      12.777 -23.602 -21.504  1.00  0.68           O1-
ATOM   4456  H   ASP A 289      15.392 -26.663 -22.821  1.00  0.68           H  
ATOM   4457  HA  ASP A 289      14.487 -26.729 -20.062  1.00  0.68           H  
ATOM   4458 1HB  ASP A 289      12.997 -26.061 -22.582  1.00  0.68           H  
ATOM   4459 2HB  ASP A 289      12.219 -26.154 -21.014  1.00  0.68           H  
ATOM   4460  N   GLU A 290      12.880 -28.615 -19.858  1.00  0.72           N  
ATOM   4461  CA  GLU A 290      12.108 -29.828 -19.632  1.00  0.72           C  
ATOM   4462  C   GLU A 290      12.938 -31.056 -20.009  1.00  0.72           C  
ATOM   4463  O   GLU A 290      12.508 -31.953 -20.748  1.00  0.72           O  
ATOM   4464  CB  GLU A 290      10.813 -29.728 -20.410  1.00  0.72           C  
ATOM   4465  CG  GLU A 290       9.916 -28.547 -19.991  1.00  0.72           C  
ATOM   4466  CD  GLU A 290       9.351 -28.678 -18.573  1.00  0.72           C  
ATOM   4467  OE1 GLU A 290       9.275 -29.773 -18.082  1.00  0.72           O  
ATOM   4468  OE2 GLU A 290       9.015 -27.670 -17.987  1.00  0.72           O1-
ATOM   4469  H   GLU A 290      12.918 -27.924 -19.122  1.00  0.72           H  
ATOM   4470  HA  GLU A 290      11.873 -29.894 -18.569  1.00  0.72           H  
ATOM   4471 1HB  GLU A 290      11.022 -29.644 -21.470  1.00  0.72           H  
ATOM   4472 2HB  GLU A 290      10.254 -30.581 -20.266  1.00  0.72           H  
ATOM   4473 1HG  GLU A 290      10.492 -27.627 -20.054  1.00  0.72           H  
ATOM   4474 2HG  GLU A 290       9.089 -28.473 -20.701  1.00  0.72           H  
ATOM   4475  N   ALA A 291      14.137 -31.071 -19.438  1.00  0.76           N  
ATOM   4476  CA  ALA A 291      15.193 -32.031 -19.678  1.00  0.76           C  
ATOM   4477  C   ALA A 291      14.829 -33.467 -19.351  1.00  0.76           C  
ATOM   4478  O   ALA A 291      15.496 -34.367 -19.812  1.00  0.76           O  
ATOM   4479  CB  ALA A 291      16.420 -31.641 -18.887  1.00  0.76           C  
ATOM   4480  H   ALA A 291      14.337 -30.304 -18.798  1.00  0.76           H  
ATOM   4481  HA  ALA A 291      15.435 -31.984 -20.740  1.00  0.76           H  
ATOM   4482 1HB  ALA A 291      17.236 -32.322 -19.105  1.00  0.76           H  
ATOM   4483 2HB  ALA A 291      16.712 -30.622 -19.161  1.00  0.76           H  
ATOM   4484 3HB  ALA A 291      16.189 -31.677 -17.824  1.00  0.76           H  
ATOM   4485  N   HIS A 292      13.842 -33.728 -18.525  1.00  0.80           N  
ATOM   4486  CA  HIS A 292      13.534 -35.129 -18.234  1.00  0.80           C  
ATOM   4487  C   HIS A 292      12.676 -35.843 -19.309  1.00  0.80           C  
ATOM   4488  O   HIS A 292      12.381 -37.032 -19.179  1.00  0.80           O  
ATOM   4489  CB  HIS A 292      12.931 -35.289 -16.842  1.00  0.80           C  
ATOM   4490  CG  HIS A 292      11.683 -34.556 -16.592  1.00  0.80           C  
ATOM   4491  CD2 HIS A 292      10.414 -34.983 -16.504  1.00  0.80           C  
ATOM   4492  ND1 HIS A 292      11.646 -33.183 -16.378  1.00  0.80           N  
ATOM   4493  CE1 HIS A 292      10.399 -32.822 -16.164  1.00  0.80           C  
ATOM   4494  NE2 HIS A 292       9.649 -33.899 -16.234  1.00  0.80           N  
ATOM   4495  H   HIS A 292      13.292 -32.978 -18.137  1.00  0.80           H  
ATOM   4496  HA  HIS A 292      14.474 -35.679 -18.201  1.00  0.80           H  
ATOM   4497 1HB  HIS A 292      12.742 -36.347 -16.653  1.00  0.80           H  
ATOM   4498 2HB  HIS A 292      13.654 -34.961 -16.095  1.00  0.80           H  
ATOM   4499  HD2 HIS A 292      10.062 -36.006 -16.618  1.00  0.80           H  
ATOM   4500  HE1 HIS A 292      10.042 -31.807 -15.968  1.00  0.80           H  
ATOM   4501  HE2 HIS A 292       8.659 -33.934 -16.114  1.00  0.80           H  
ATOM   4502  N   PHE A 293      12.255 -35.128 -20.360  1.00  0.83           N  
ATOM   4503  CA  PHE A 293      11.412 -35.719 -21.413  1.00  0.83           C  
ATOM   4504  C   PHE A 293      12.115 -36.898 -22.089  1.00  0.83           C  
ATOM   4505  O   PHE A 293      13.267 -36.790 -22.529  1.00  0.83           O  
ATOM   4506  CB  PHE A 293      11.039 -34.628 -22.420  1.00  0.83           C  
ATOM   4507  CG  PHE A 293      10.046 -34.954 -23.527  1.00  0.83           C  
ATOM   4508  CD1 PHE A 293       8.843 -35.593 -23.276  1.00  0.83           C  
ATOM   4509  CD2 PHE A 293      10.264 -34.479 -24.795  1.00  0.83           C  
ATOM   4510  CE1 PHE A 293       7.905 -35.771 -24.278  1.00  0.83           C  
ATOM   4511  CE2 PHE A 293       9.331 -34.639 -25.799  1.00  0.83           C  
ATOM   4512  CZ  PHE A 293       8.151 -35.286 -25.539  1.00  0.83           C  
ATOM   4513  H   PHE A 293      12.508 -34.138 -20.434  1.00  0.83           H  
ATOM   4514  HA  PHE A 293      10.495 -36.090 -20.951  1.00  0.83           H  
ATOM   4515 1HB  PHE A 293      10.690 -33.759 -21.912  1.00  0.83           H  
ATOM   4516 2HB  PHE A 293      11.962 -34.314 -22.914  1.00  0.83           H  
ATOM   4517  HD1 PHE A 293       8.640 -35.964 -22.281  1.00  0.83           H  
ATOM   4518  HD2 PHE A 293      11.184 -33.945 -24.995  1.00  0.83           H  
ATOM   4519  HE1 PHE A 293       6.967 -36.280 -24.062  1.00  0.83           H  
ATOM   4520  HE2 PHE A 293       9.528 -34.245 -26.799  1.00  0.83           H  
ATOM   4521  HZ  PHE A 293       7.421 -35.406 -26.332  1.00  0.83           H  
ATOM   4522  N   LEU A 294      11.424 -38.039 -22.188  1.00  0.83           N  
ATOM   4523  CA  LEU A 294      12.060 -39.239 -22.735  1.00  0.83           C  
ATOM   4524  C   LEU A 294      11.885 -39.502 -24.224  1.00  0.83           C  
ATOM   4525  O   LEU A 294      12.241 -40.569 -24.713  1.00  0.83           O  
ATOM   4526  CB  LEU A 294      11.657 -40.481 -21.946  1.00  0.83           C  
ATOM   4527  CG  LEU A 294      12.106 -40.464 -20.502  1.00  0.83           C  
ATOM   4528  CD1 LEU A 294      11.705 -41.784 -19.836  1.00  0.83           C  
ATOM   4529  CD2 LEU A 294      13.599 -40.204 -20.472  1.00  0.83           C  
ATOM   4530  H   LEU A 294      10.479 -38.088 -21.837  1.00  0.83           H  
ATOM   4531  HA  LEU A 294      13.130 -39.125 -22.575  1.00  0.83           H  
ATOM   4532 1HB  LEU A 294      10.575 -40.572 -21.964  1.00  0.83           H  
ATOM   4533 2HB  LEU A 294      12.089 -41.360 -22.425  1.00  0.83           H  
ATOM   4534  HG  LEU A 294      11.599 -39.658 -19.961  1.00  0.83           H  
ATOM   4535 1HD1 LEU A 294      12.019 -41.772 -18.794  1.00  0.83           H  
ATOM   4536 2HD1 LEU A 294      10.624 -41.904 -19.889  1.00  0.83           H  
ATOM   4537 3HD1 LEU A 294      12.189 -42.616 -20.354  1.00  0.83           H  
ATOM   4538 1HD2 LEU A 294      13.953 -40.182 -19.441  1.00  0.83           H  
ATOM   4539 2HD2 LEU A 294      14.097 -40.983 -21.019  1.00  0.83           H  
ATOM   4540 3HD2 LEU A 294      13.813 -39.248 -20.940  1.00  0.83           H  
ATOM   4541  N   ASP A 295      11.360 -38.542 -24.958  1.00  0.81           N  
ATOM   4542  CA  ASP A 295      11.321 -38.696 -26.403  1.00  0.81           C  
ATOM   4543  C   ASP A 295      12.774 -38.877 -26.846  1.00  0.81           C  
ATOM   4544  O   ASP A 295      13.614 -38.073 -26.438  1.00  0.81           O  
ATOM   4545  CB  ASP A 295      10.728 -37.472 -27.079  1.00  0.81           C  
ATOM   4546  CG  ASP A 295      10.606 -37.559 -28.618  1.00  0.81           C  
ATOM   4547  OD1 ASP A 295      11.625 -37.744 -29.286  1.00  0.81           O  
ATOM   4548  OD2 ASP A 295       9.494 -37.444 -29.115  1.00  0.81           O1-
ATOM   4549  H   ASP A 295      11.035 -37.691 -24.519  1.00  0.81           H  
ATOM   4550  HA  ASP A 295      10.704 -39.552 -26.638  1.00  0.81           H  
ATOM   4551 1HB  ASP A 295       9.730 -37.329 -26.686  1.00  0.81           H  
ATOM   4552 2HB  ASP A 295      11.313 -36.593 -26.812  1.00  0.81           H  
ATOM   4553  N   PRO A 296      13.120 -39.890 -27.661  1.00  0.78           N  
ATOM   4554  CA  PRO A 296      14.459 -40.167 -28.142  1.00  0.78           C  
ATOM   4555  C   PRO A 296      15.186 -38.943 -28.657  1.00  0.78           C  
ATOM   4556  O   PRO A 296      16.404 -38.851 -28.523  1.00  0.78           O  
ATOM   4557  CB  PRO A 296      14.177 -41.117 -29.301  1.00  0.78           C  
ATOM   4558  CG  PRO A 296      12.955 -41.833 -28.882  1.00  0.78           C  
ATOM   4559  CD  PRO A 296      12.107 -40.816 -28.183  1.00  0.78           C  
ATOM   4560  HA  PRO A 296      15.033 -40.667 -27.358  1.00  0.78           H  
ATOM   4561 1HB  PRO A 296      14.036 -40.553 -30.233  1.00  0.78           H  
ATOM   4562 2HB  PRO A 296      15.033 -41.778 -29.458  1.00  0.78           H  
ATOM   4563 1HG  PRO A 296      12.458 -42.287 -29.753  1.00  0.78           H  
ATOM   4564 2HG  PRO A 296      13.240 -42.639 -28.229  1.00  0.78           H  
ATOM   4565 1HD  PRO A 296      11.430 -40.312 -28.890  1.00  0.78           H  
ATOM   4566 2HD  PRO A 296      11.582 -41.333 -27.371  1.00  0.78           H  
ATOM   4567  N   ALA A 297      14.467 -37.994 -29.267  1.00  0.74           N  
ATOM   4568  CA  ALA A 297      15.129 -36.793 -29.774  1.00  0.74           C  
ATOM   4569  C   ALA A 297      15.712 -35.977 -28.629  1.00  0.74           C  
ATOM   4570  O   ALA A 297      16.768 -35.360 -28.755  1.00  0.74           O  
ATOM   4571  CB  ALA A 297      14.165 -35.947 -30.570  1.00  0.74           C  
ATOM   4572  H   ALA A 297      13.444 -38.063 -29.349  1.00  0.74           H  
ATOM   4573  HA  ALA A 297      15.949 -37.097 -30.420  1.00  0.74           H  
ATOM   4574 1HB  ALA A 297      14.699 -35.079 -30.938  1.00  0.74           H  
ATOM   4575 2HB  ALA A 297      13.773 -36.525 -31.404  1.00  0.74           H  
ATOM   4576 3HB  ALA A 297      13.343 -35.633 -29.927  1.00  0.74           H  
ATOM   4577  N   SER A 298      15.006 -35.960 -27.503  1.00  0.70           N  
ATOM   4578  CA  SER A 298      15.429 -35.179 -26.359  1.00  0.70           C  
ATOM   4579  C   SER A 298      16.514 -35.933 -25.634  1.00  0.70           C  
ATOM   4580  O   SER A 298      17.484 -35.350 -25.145  1.00  0.70           O  
ATOM   4581  CB  SER A 298      14.263 -34.920 -25.443  1.00  0.70           C  
ATOM   4582  OG  SER A 298      13.297 -34.147 -26.092  1.00  0.70           O  
ATOM   4583  H   SER A 298      14.175 -36.539 -27.420  1.00  0.70           H  
ATOM   4584  HA  SER A 298      15.834 -34.228 -26.704  1.00  0.70           H  
ATOM   4585 1HB  SER A 298      13.823 -35.865 -25.109  1.00  0.70           H  
ATOM   4586 2HB  SER A 298      14.609 -34.392 -24.565  1.00  0.70           H  
ATOM   4587  HG  SER A 298      12.843 -34.748 -26.688  1.00  0.70           H  
ATOM   4588  N   ILE A 299      16.382 -37.257 -25.604  1.00  0.67           N  
ATOM   4589  CA  ILE A 299      17.385 -38.043 -24.909  1.00  0.67           C  
ATOM   4590  C   ILE A 299      18.697 -37.862 -25.679  1.00  0.67           C  
ATOM   4591  O   ILE A 299      19.756 -37.634 -25.081  1.00  0.67           O  
ATOM   4592  CB  ILE A 299      17.036 -39.536 -24.853  1.00  0.67           C  
ATOM   4593  CG1 ILE A 299      15.791 -39.843 -24.006  1.00  0.67           C  
ATOM   4594  CG2 ILE A 299      18.210 -40.253 -24.193  1.00  0.67           C  
ATOM   4595  CD1 ILE A 299      15.265 -41.278 -24.186  1.00  0.67           C  
ATOM   4596  H   ILE A 299      15.559 -37.688 -26.031  1.00  0.67           H  
ATOM   4597  HA  ILE A 299      17.520 -37.667 -23.905  1.00  0.67           H  
ATOM   4598  HB  ILE A 299      16.855 -39.882 -25.844  1.00  0.67           H  
ATOM   4599 1HG1 ILE A 299      16.043 -39.723 -22.959  1.00  0.67           H  
ATOM   4600 2HG1 ILE A 299      14.995 -39.141 -24.267  1.00  0.67           H  
ATOM   4601 1HG2 ILE A 299      17.999 -41.316 -24.146  1.00  0.67           H  
ATOM   4602 2HG2 ILE A 299      19.111 -40.077 -24.771  1.00  0.67           H  
ATOM   4603 3HG2 ILE A 299      18.350 -39.869 -23.177  1.00  0.67           H  
ATOM   4604 1HD1 ILE A 299      14.401 -41.429 -23.547  1.00  0.67           H  
ATOM   4605 2HD1 ILE A 299      14.974 -41.445 -25.218  1.00  0.67           H  
ATOM   4606 3HD1 ILE A 299      16.035 -41.984 -23.919  1.00  0.67           H  
ATOM   4607  N   ALA A 300      18.623 -37.965 -27.014  1.00  0.66           N  
ATOM   4608  CA  ALA A 300      19.784 -37.780 -27.867  1.00  0.66           C  
ATOM   4609  C   ALA A 300      20.347 -36.366 -27.727  1.00  0.66           C  
ATOM   4610  O   ALA A 300      21.559 -36.176 -27.624  1.00  0.66           O  
ATOM   4611  CB  ALA A 300      19.414 -38.049 -29.318  1.00  0.66           C  
ATOM   4612  H   ALA A 300      17.733 -38.174 -27.457  1.00  0.66           H  
ATOM   4613  HA  ALA A 300      20.542 -38.485 -27.553  1.00  0.66           H  
ATOM   4614 1HB  ALA A 300      20.293 -37.939 -29.950  1.00  0.66           H  
ATOM   4615 2HB  ALA A 300      19.033 -39.064 -29.399  1.00  0.66           H  
ATOM   4616 3HB  ALA A 300      18.644 -37.345 -29.637  1.00  0.66           H  
ATOM   4617  N   ALA A 301      19.484 -35.351 -27.657  1.00  0.65           N  
ATOM   4618  CA  ALA A 301      19.996 -34.002 -27.486  1.00  0.65           C  
ATOM   4619  C   ALA A 301      20.769 -33.891 -26.167  1.00  0.65           C  
ATOM   4620  O   ALA A 301      21.796 -33.214 -26.112  1.00  0.65           O  
ATOM   4621  CB  ALA A 301      18.865 -32.998 -27.551  1.00  0.65           C  
ATOM   4622  H   ALA A 301      18.482 -35.497 -27.770  1.00  0.65           H  
ATOM   4623  HA  ALA A 301      20.690 -33.796 -28.300  1.00  0.65           H  
ATOM   4624 1HB  ALA A 301      19.261 -31.991 -27.449  1.00  0.65           H  
ATOM   4625 2HB  ALA A 301      18.352 -33.095 -28.510  1.00  0.65           H  
ATOM   4626 3HB  ALA A 301      18.158 -33.194 -26.748  1.00  0.65           H  
ATOM   4627  N   ARG A 302      20.289 -34.563 -25.106  1.00  0.65           N  
ATOM   4628  CA  ARG A 302      20.974 -34.550 -23.812  1.00  0.65           C  
ATOM   4629  C   ARG A 302      22.299 -35.283 -23.870  1.00  0.65           C  
ATOM   4630  O   ARG A 302      23.289 -34.828 -23.293  1.00  0.65           O  
ATOM   4631  CB  ARG A 302      20.109 -35.136 -22.709  1.00  0.65           C  
ATOM   4632  CG  ARG A 302      18.984 -34.269 -22.294  1.00  0.65           C  
ATOM   4633  CD  ARG A 302      18.339 -34.693 -21.073  1.00  0.65           C  
ATOM   4634  NE  ARG A 302      17.697 -36.005 -21.173  1.00  0.65           N  
ATOM   4635  CZ  ARG A 302      16.467 -36.219 -21.692  1.00  0.65           C  
ATOM   4636  NH1 ARG A 302      15.782 -35.259 -22.225  1.00  0.65           N1+
ATOM   4637  NH2 ARG A 302      15.918 -37.385 -21.665  1.00  0.65           N  
ATOM   4638  H   ARG A 302      19.414 -35.082 -25.196  1.00  0.65           H  
ATOM   4639  HA  ARG A 302      21.178 -33.516 -23.549  1.00  0.65           H  
ATOM   4640 1HB  ARG A 302      19.684 -36.080 -23.043  1.00  0.65           H  
ATOM   4641 2HB  ARG A 302      20.720 -35.342 -21.830  1.00  0.65           H  
ATOM   4642 1HG  ARG A 302      19.363 -33.275 -22.110  1.00  0.65           H  
ATOM   4643 2HG  ARG A 302      18.234 -34.236 -23.073  1.00  0.65           H  
ATOM   4644 1HD  ARG A 302      19.072 -34.734 -20.268  1.00  0.65           H  
ATOM   4645 2HD  ARG A 302      17.595 -33.963 -20.836  1.00  0.65           H  
ATOM   4646  HE  ARG A 302      18.157 -36.809 -20.724  1.00  0.65           H  
ATOM   4647 1HH1 ARG A 302      16.154 -34.328 -22.266  1.00  0.65           H  
ATOM   4648 2HH1 ARG A 302      14.845 -35.487 -22.576  1.00  0.65           H  
ATOM   4649 1HH2 ARG A 302      16.415 -38.175 -21.252  1.00  0.65           H  
ATOM   4650 2HH2 ARG A 302      14.976 -37.479 -22.058  1.00  0.65           H  
ATOM   4651  N   GLY A 303      22.335 -36.400 -24.599  1.00  0.66           N  
ATOM   4652  CA  GLY A 303      23.561 -37.176 -24.767  1.00  0.66           C  
ATOM   4653  C   GLY A 303      24.610 -36.266 -25.377  1.00  0.66           C  
ATOM   4654  O   GLY A 303      25.738 -36.163 -24.884  1.00  0.66           O  
ATOM   4655  H   GLY A 303      21.473 -36.738 -25.031  1.00  0.66           H  
ATOM   4656 1HA  GLY A 303      23.902 -37.560 -23.806  1.00  0.66           H  
ATOM   4657 2HA  GLY A 303      23.376 -38.027 -25.421  1.00  0.66           H  
ATOM   4658  N   TRP A 304      24.225 -35.610 -26.463  1.00  0.67           N  
ATOM   4659  CA  TRP A 304      25.055 -34.668 -27.187  1.00  0.67           C  
ATOM   4660  C   TRP A 304      25.499 -33.493 -26.318  1.00  0.67           C  
ATOM   4661  O   TRP A 304      26.687 -33.176 -26.236  1.00  0.67           O  
ATOM   4662  CB  TRP A 304      24.253 -34.207 -28.402  1.00  0.67           C  
ATOM   4663  CG  TRP A 304      24.809 -33.095 -29.215  1.00  0.67           C  
ATOM   4664  CD1 TRP A 304      25.756 -33.163 -30.188  1.00  0.67           C  
ATOM   4665  CD2 TRP A 304      24.374 -31.709 -29.167  1.00  0.67           C  
ATOM   4666  CE2 TRP A 304      25.117 -31.018 -30.114  1.00  0.67           C  
ATOM   4667  CE3 TRP A 304      23.414 -31.018 -28.408  1.00  0.67           C  
ATOM   4668  NE1 TRP A 304      25.963 -31.920 -30.729  1.00  0.67           N  
ATOM   4669  CZ2 TRP A 304      24.951 -29.660 -30.325  1.00  0.67           C  
ATOM   4670  CZ3 TRP A 304      23.243 -29.667 -28.629  1.00  0.67           C  
ATOM   4671  CH2 TRP A 304      23.999 -29.006 -29.561  1.00  0.67           C  
ATOM   4672  H   TRP A 304      23.274 -35.770 -26.804  1.00  0.67           H  
ATOM   4673  HA  TRP A 304      25.945 -35.196 -27.531  1.00  0.67           H  
ATOM   4674 1HB  TRP A 304      24.098 -35.058 -29.045  1.00  0.67           H  
ATOM   4675 2HB  TRP A 304      23.269 -33.901 -28.069  1.00  0.67           H  
ATOM   4676  HD1 TRP A 304      26.273 -34.070 -30.494  1.00  0.67           H  
ATOM   4677  HE1 TRP A 304      26.615 -31.711 -31.472  1.00  0.67           H  
ATOM   4678  HE3 TRP A 304      22.813 -31.541 -27.664  1.00  0.67           H  
ATOM   4679  HZ2 TRP A 304      25.536 -29.115 -31.065  1.00  0.67           H  
ATOM   4680  HZ3 TRP A 304      22.494 -29.141 -28.037  1.00  0.67           H  
ATOM   4681  HH2 TRP A 304      23.847 -27.946 -29.707  1.00  0.67           H  
ATOM   4682  N   ALA A 305      24.556 -32.847 -25.638  1.00  0.69           N  
ATOM   4683  CA  ALA A 305      24.904 -31.701 -24.814  1.00  0.69           C  
ATOM   4684  C   ALA A 305      25.873 -32.076 -23.690  1.00  0.69           C  
ATOM   4685  O   ALA A 305      26.803 -31.320 -23.375  1.00  0.69           O  
ATOM   4686  CB  ALA A 305      23.643 -31.110 -24.240  1.00  0.69           C  
ATOM   4687  H   ALA A 305      23.582 -33.129 -25.713  1.00  0.69           H  
ATOM   4688  HA  ALA A 305      25.389 -30.963 -25.451  1.00  0.69           H  
ATOM   4689 1HB  ALA A 305      23.886 -30.230 -23.657  1.00  0.69           H  
ATOM   4690 2HB  ALA A 305      22.975 -30.831 -25.056  1.00  0.69           H  
ATOM   4691 3HB  ALA A 305      23.155 -31.849 -23.608  1.00  0.69           H  
ATOM   4692  N   ALA A 306      25.647 -33.232 -23.058  1.00  0.72           N  
ATOM   4693  CA  ALA A 306      26.521 -33.696 -21.996  1.00  0.72           C  
ATOM   4694  C   ALA A 306      27.886 -34.058 -22.541  1.00  0.72           C  
ATOM   4695  O   ALA A 306      28.906 -33.756 -21.926  1.00  0.72           O  
ATOM   4696  CB  ALA A 306      25.924 -34.883 -21.301  1.00  0.72           C  
ATOM   4697  H   ALA A 306      24.851 -33.812 -23.321  1.00  0.72           H  
ATOM   4698  HA  ALA A 306      26.643 -32.887 -21.276  1.00  0.72           H  
ATOM   4699 1HB  ALA A 306      26.591 -35.193 -20.505  1.00  0.72           H  
ATOM   4700 2HB  ALA A 306      24.953 -34.611 -20.891  1.00  0.72           H  
ATOM   4701 3HB  ALA A 306      25.800 -35.700 -22.019  1.00  0.72           H  
ATOM   4702  N   HIS A 307      27.912 -34.686 -23.715  1.00  0.75           N  
ATOM   4703  CA  HIS A 307      29.158 -35.097 -24.336  1.00  0.75           C  
ATOM   4704  C   HIS A 307      30.022 -33.888 -24.585  1.00  0.75           C  
ATOM   4705  O   HIS A 307      31.212 -33.880 -24.254  1.00  0.75           O  
ATOM   4706  CB  HIS A 307      28.898 -35.809 -25.647  1.00  0.75           C  
ATOM   4707  CG  HIS A 307      30.117 -36.286 -26.304  1.00  0.75           C  
ATOM   4708  CD2 HIS A 307      30.795 -35.809 -27.358  1.00  0.75           C  
ATOM   4709  ND1 HIS A 307      30.807 -37.399 -25.873  1.00  0.75           N  
ATOM   4710  CE1 HIS A 307      31.849 -37.583 -26.646  1.00  0.75           C  
ATOM   4711  NE2 HIS A 307      31.862 -36.632 -27.550  1.00  0.75           N  
ATOM   4712  H   HIS A 307      27.041 -34.932 -24.186  1.00  0.75           H  
ATOM   4713  HA  HIS A 307      29.695 -35.773 -23.676  1.00  0.75           H  
ATOM   4714 1HB  HIS A 307      28.250 -36.648 -25.462  1.00  0.75           H  
ATOM   4715 2HB  HIS A 307      28.377 -35.144 -26.331  1.00  0.75           H  
ATOM   4716  HD2 HIS A 307      30.536 -34.926 -27.946  1.00  0.75           H  
ATOM   4717  HE1 HIS A 307      32.581 -38.385 -26.552  1.00  0.75           H  
ATOM   4718  HE2 HIS A 307      32.557 -36.521 -28.276  1.00  0.75           H  
ATOM   4719  N   ARG A 308      29.426 -32.865 -25.184  1.00  0.78           N  
ATOM   4720  CA  ARG A 308      30.153 -31.652 -25.474  1.00  0.78           C  
ATOM   4721  C   ARG A 308      30.712 -31.060 -24.188  1.00  0.78           C  
ATOM   4722  O   ARG A 308      31.861 -30.606 -24.153  1.00  0.78           O  
ATOM   4723  CB  ARG A 308      29.234 -30.660 -26.134  1.00  0.78           C  
ATOM   4724  CG  ARG A 308      28.843 -30.965 -27.545  1.00  0.78           C  
ATOM   4725  CD  ARG A 308      27.851 -30.002 -27.981  1.00  0.78           C  
ATOM   4726  NE  ARG A 308      28.382 -28.643 -27.976  1.00  0.78           N  
ATOM   4727  CZ  ARG A 308      29.028 -28.096 -29.026  1.00  0.78           C  
ATOM   4728  NH1 ARG A 308      29.192 -28.800 -30.125  1.00  0.78           N1+
ATOM   4729  NH2 ARG A 308      29.516 -26.872 -28.995  1.00  0.78           N  
ATOM   4730  H   ARG A 308      28.442 -32.938 -25.447  1.00  0.78           H  
ATOM   4731  HA  ARG A 308      30.975 -31.883 -26.152  1.00  0.78           H  
ATOM   4732 1HB  ARG A 308      28.315 -30.576 -25.552  1.00  0.78           H  
ATOM   4733 2HB  ARG A 308      29.709 -29.680 -26.135  1.00  0.78           H  
ATOM   4734 1HG  ARG A 308      29.719 -30.884 -28.193  1.00  0.78           H  
ATOM   4735 2HG  ARG A 308      28.421 -31.966 -27.614  1.00  0.78           H  
ATOM   4736 1HD  ARG A 308      27.567 -30.240 -28.991  1.00  0.78           H  
ATOM   4737 2HD  ARG A 308      26.979 -30.047 -27.332  1.00  0.78           H  
ATOM   4738  HE  ARG A 308      28.321 -28.106 -27.094  1.00  0.78           H  
ATOM   4739 1HH1 ARG A 308      28.847 -29.744 -30.181  1.00  0.78           H  
ATOM   4740 2HH1 ARG A 308      29.701 -28.388 -30.892  1.00  0.78           H  
ATOM   4741 1HH2 ARG A 308      29.408 -26.250 -28.185  1.00  0.78           H  
ATOM   4742 2HH2 ARG A 308      30.006 -26.533 -29.798  1.00  0.78           H  
ATOM   4743  N   ALA A 309      29.923 -31.089 -23.105  1.00  0.81           N  
ATOM   4744  CA  ALA A 309      30.440 -30.595 -21.840  1.00  0.81           C  
ATOM   4745  C   ALA A 309      31.618 -31.450 -21.368  1.00  0.81           C  
ATOM   4746  O   ALA A 309      32.666 -30.932 -21.006  1.00  0.81           O  
ATOM   4747  CB  ALA A 309      29.340 -30.574 -20.792  1.00  0.81           C  
ATOM   4748  H   ALA A 309      28.964 -31.434 -23.162  1.00  0.81           H  
ATOM   4749  HA  ALA A 309      30.806 -29.592 -21.995  1.00  0.81           H  
ATOM   4750 1HB  ALA A 309      29.738 -30.176 -19.854  1.00  0.81           H  
ATOM   4751 2HB  ALA A 309      28.524 -29.938 -21.139  1.00  0.81           H  
ATOM   4752 3HB  ALA A 309      28.971 -31.579 -20.627  1.00  0.81           H  
ATOM   4753  N   ARG A 310      31.522 -32.764 -21.497  1.00  0.83           N  
ATOM   4754  CA  ARG A 310      32.610 -33.637 -21.057  1.00  0.83           C  
ATOM   4755  C   ARG A 310      33.889 -33.401 -21.863  1.00  0.83           C  
ATOM   4756  O   ARG A 310      35.001 -33.533 -21.347  1.00  0.83           O  
ATOM   4757  CB  ARG A 310      32.177 -35.085 -21.134  1.00  0.83           C  
ATOM   4758  CG  ARG A 310      31.153 -35.488 -20.069  1.00  0.83           C  
ATOM   4759  CD  ARG A 310      30.687 -36.878 -20.247  1.00  0.83           C  
ATOM   4760  NE  ARG A 310      29.766 -37.284 -19.194  1.00  0.83           N  
ATOM   4761  CZ  ARG A 310      29.132 -38.469 -19.151  1.00  0.83           C  
ATOM   4762  NH1 ARG A 310      29.319 -39.343 -20.109  1.00  0.83           N1+
ATOM   4763  NH2 ARG A 310      28.334 -38.760 -18.141  1.00  0.83           N  
ATOM   4764  H   ARG A 310      30.655 -33.173 -21.843  1.00  0.83           H  
ATOM   4765  HA  ARG A 310      32.819 -33.409 -20.012  1.00  0.83           H  
ATOM   4766 1HB  ARG A 310      31.734 -35.278 -22.109  1.00  0.83           H  
ATOM   4767 2HB  ARG A 310      33.047 -35.733 -21.034  1.00  0.83           H  
ATOM   4768 1HG  ARG A 310      31.609 -35.404 -19.084  1.00  0.83           H  
ATOM   4769 2HG  ARG A 310      30.293 -34.824 -20.124  1.00  0.83           H  
ATOM   4770 1HD  ARG A 310      30.169 -36.961 -21.205  1.00  0.83           H  
ATOM   4771 2HD  ARG A 310      31.540 -37.554 -20.236  1.00  0.83           H  
ATOM   4772  HE  ARG A 310      29.604 -36.634 -18.436  1.00  0.83           H  
ATOM   4773 1HH1 ARG A 310      29.941 -39.121 -20.873  1.00  0.83           H  
ATOM   4774 2HH1 ARG A 310      28.849 -40.239 -20.076  1.00  0.83           H  
ATOM   4775 1HH2 ARG A 310      28.211 -38.096 -17.389  1.00  0.83           H  
ATOM   4776 2HH2 ARG A 310      27.882 -39.661 -18.108  1.00  0.83           H  
ATOM   4777  N   ALA A 311      33.716 -33.013 -23.125  1.00  0.83           N  
ATOM   4778  CA  ALA A 311      34.801 -32.703 -24.048  1.00  0.83           C  
ATOM   4779  C   ALA A 311      35.333 -31.273 -23.846  1.00  0.83           C  
ATOM   4780  O   ALA A 311      36.269 -30.854 -24.531  1.00  0.83           O  
ATOM   4781  CB  ALA A 311      34.315 -32.872 -25.480  1.00  0.83           C  
ATOM   4782  H   ALA A 311      32.760 -32.969 -23.479  1.00  0.83           H  
ATOM   4783  HA  ALA A 311      35.616 -33.398 -23.857  1.00  0.83           H  
ATOM   4784 1HB  ALA A 311      35.127 -32.665 -26.174  1.00  0.83           H  
ATOM   4785 2HB  ALA A 311      33.958 -33.893 -25.627  1.00  0.83           H  
ATOM   4786 3HB  ALA A 311      33.497 -32.177 -25.663  1.00  0.83           H  
ATOM   4787  N   ASN A 312      34.722 -30.526 -22.918  1.00  0.81           N  
ATOM   4788  CA  ASN A 312      35.013 -29.127 -22.609  1.00  0.81           C  
ATOM   4789  C   ASN A 312      34.830 -28.197 -23.808  1.00  0.81           C  
ATOM   4790  O   ASN A 312      35.550 -27.207 -23.951  1.00  0.81           O  
ATOM   4791  CB  ASN A 312      36.420 -28.979 -22.047  1.00  0.81           C  
ATOM   4792  CG  ASN A 312      36.624 -29.737 -20.754  1.00  0.81           C  
ATOM   4793  ND2 ASN A 312      37.723 -30.448 -20.675  1.00  0.81           N  
ATOM   4794  OD1 ASN A 312      35.806 -29.686 -19.834  1.00  0.81           O  
ATOM   4795  H   ASN A 312      33.975 -30.940 -22.370  1.00  0.81           H  
ATOM   4796  HA  ASN A 312      34.305 -28.804 -21.848  1.00  0.81           H  
ATOM   4797 1HB  ASN A 312      37.155 -29.315 -22.774  1.00  0.81           H  
ATOM   4798 2HB  ASN A 312      36.614 -27.923 -21.859  1.00  0.81           H  
ATOM   4799 1HD2 ASN A 312      37.920 -30.975 -19.848  1.00  0.81           H  
ATOM   4800 2HD2 ASN A 312      38.362 -30.465 -21.444  1.00  0.81           H  
ATOM   4801  N   GLU A 313      33.824 -28.484 -24.639  1.00  0.77           N  
ATOM   4802  CA  GLU A 313      33.513 -27.639 -25.790  1.00  0.77           C  
ATOM   4803  C   GLU A 313      32.459 -26.591 -25.425  1.00  0.77           C  
ATOM   4804  O   GLU A 313      32.388 -25.525 -26.037  1.00  0.77           O  
ATOM   4805  CB  GLU A 313      33.002 -28.484 -26.964  1.00  0.77           C  
ATOM   4806  CG  GLU A 313      33.992 -29.498 -27.532  1.00  0.77           C  
ATOM   4807  CD  GLU A 313      33.388 -30.328 -28.657  1.00  0.77           C  
ATOM   4808  OE1 GLU A 313      32.236 -30.112 -28.959  1.00  0.77           O  
ATOM   4809  OE2 GLU A 313      34.071 -31.158 -29.208  1.00  0.77           O1-
ATOM   4810  H   GLU A 313      33.258 -29.317 -24.469  1.00  0.77           H  
ATOM   4811  HA  GLU A 313      34.421 -27.120 -26.097  1.00  0.77           H  
ATOM   4812 1HB  GLU A 313      32.119 -29.038 -26.642  1.00  0.77           H  
ATOM   4813 2HB  GLU A 313      32.691 -27.826 -27.775  1.00  0.77           H  
ATOM   4814 1HG  GLU A 313      34.863 -28.967 -27.911  1.00  0.77           H  
ATOM   4815 2HG  GLU A 313      34.324 -30.150 -26.729  1.00  0.77           H  
ATOM   4816  N   SER A 314      31.636 -26.915 -24.429  1.00  0.73           N  
ATOM   4817  CA  SER A 314      30.519 -26.067 -24.025  1.00  0.73           C  
ATOM   4818  C   SER A 314      30.068 -26.335 -22.588  1.00  0.73           C  
ATOM   4819  O   SER A 314      30.509 -27.291 -21.947  1.00  0.73           O  
ATOM   4820  CB  SER A 314      29.355 -26.227 -25.008  1.00  0.73           C  
ATOM   4821  OG  SER A 314      28.787 -27.499 -24.991  1.00  0.73           O  
ATOM   4822  H   SER A 314      31.780 -27.797 -23.964  1.00  0.73           H  
ATOM   4823  HA  SER A 314      30.843 -25.030 -24.082  1.00  0.73           H  
ATOM   4824 1HB  SER A 314      28.585 -25.495 -24.786  1.00  0.73           H  
ATOM   4825 2HB  SER A 314      29.715 -26.023 -25.996  1.00  0.73           H  
ATOM   4826  HG  SER A 314      28.525 -27.652 -24.074  1.00  0.73           H  
ATOM   4827  N   ALA A 315      29.241 -25.443 -22.058  1.00  0.69           N  
ATOM   4828  CA  ALA A 315      28.604 -25.622 -20.755  1.00  0.69           C  
ATOM   4829  C   ALA A 315      27.182 -26.114 -20.984  1.00  0.69           C  
ATOM   4830  O   ALA A 315      26.540 -25.656 -21.934  1.00  0.69           O  
ATOM   4831  CB  ALA A 315      28.587 -24.319 -19.987  1.00  0.69           C  
ATOM   4832  H   ALA A 315      29.002 -24.628 -22.610  1.00  0.69           H  
ATOM   4833  HA  ALA A 315      29.154 -26.374 -20.186  1.00  0.69           H  
ATOM   4834 1HB  ALA A 315      28.115 -24.472 -19.014  1.00  0.69           H  
ATOM   4835 2HB  ALA A 315      29.568 -23.978 -19.855  1.00  0.69           H  
ATOM   4836 3HB  ALA A 315      28.034 -23.575 -20.545  1.00  0.69           H  
ATOM   4837  N   THR A 316      26.680 -27.000 -20.131  1.00  0.67           N  
ATOM   4838  CA  THR A 316      25.302 -27.460 -20.300  1.00  0.67           C  
ATOM   4839  C   THR A 316      24.452 -27.251 -19.065  1.00  0.67           C  
ATOM   4840  O   THR A 316      24.841 -27.626 -17.961  1.00  0.67           O  
ATOM   4841  CB  THR A 316      25.247 -28.947 -20.708  1.00  0.67           C  
ATOM   4842  CG2 THR A 316      23.795 -29.436 -20.836  1.00  0.67           C  
ATOM   4843  OG1 THR A 316      25.937 -29.111 -21.971  1.00  0.67           O  
ATOM   4844  H   THR A 316      27.256 -27.345 -19.360  1.00  0.67           H  
ATOM   4845  HA  THR A 316      24.849 -26.889 -21.104  1.00  0.67           H  
ATOM   4846  HB  THR A 316      25.759 -29.541 -19.954  1.00  0.67           H  
ATOM   4847  HG1 THR A 316      26.106 -30.058 -22.166  1.00  0.67           H  
ATOM   4848 1HG2 THR A 316      23.789 -30.486 -21.125  1.00  0.67           H  
ATOM   4849 2HG2 THR A 316      23.286 -29.325 -19.881  1.00  0.67           H  
ATOM   4850 3HG2 THR A 316      23.273 -28.845 -21.595  1.00  0.67           H  
ATOM   4851  N   ILE A 317      23.295 -26.656 -19.271  1.00  0.67           N  
ATOM   4852  CA  ILE A 317      22.341 -26.429 -18.211  1.00  0.67           C  
ATOM   4853  C   ILE A 317      21.074 -27.197 -18.539  1.00  0.67           C  
ATOM   4854  O   ILE A 317      20.503 -27.023 -19.613  1.00  0.67           O  
ATOM   4855  CB  ILE A 317      22.029 -24.928 -18.080  1.00  0.67           C  
ATOM   4856  CG1 ILE A 317      23.316 -24.133 -17.757  1.00  0.67           C  
ATOM   4857  CG2 ILE A 317      20.983 -24.699 -17.003  1.00  0.67           C  
ATOM   4858  CD1 ILE A 317      23.155 -22.652 -17.903  1.00  0.67           C  
ATOM   4859  H   ILE A 317      23.068 -26.357 -20.218  1.00  0.67           H  
ATOM   4860  HA  ILE A 317      22.746 -26.796 -17.273  1.00  0.67           H  
ATOM   4861  HB  ILE A 317      21.658 -24.571 -19.019  1.00  0.67           H  
ATOM   4862 1HG1 ILE A 317      23.606 -24.346 -16.728  1.00  0.67           H  
ATOM   4863 2HG1 ILE A 317      24.125 -24.450 -18.415  1.00  0.67           H  
ATOM   4864 1HG2 ILE A 317      20.764 -23.638 -16.935  1.00  0.67           H  
ATOM   4865 2HG2 ILE A 317      20.068 -25.242 -17.249  1.00  0.67           H  
ATOM   4866 3HG2 ILE A 317      21.371 -25.058 -16.047  1.00  0.67           H  
ATOM   4867 1HD1 ILE A 317      24.089 -22.159 -17.645  1.00  0.67           H  
ATOM   4868 2HD1 ILE A 317      22.898 -22.408 -18.925  1.00  0.67           H  
ATOM   4869 3HD1 ILE A 317      22.375 -22.317 -17.250  1.00  0.67           H  
ATOM   4870  N   LEU A 318      20.661 -28.067 -17.646  1.00  0.70           N  
ATOM   4871  CA  LEU A 318      19.451 -28.823 -17.872  1.00  0.70           C  
ATOM   4872  C   LEU A 318      18.392 -28.259 -16.939  1.00  0.70           C  
ATOM   4873  O   LEU A 318      18.677 -28.033 -15.762  1.00  0.70           O  
ATOM   4874  CB  LEU A 318      19.710 -30.319 -17.581  1.00  0.70           C  
ATOM   4875  CG  LEU A 318      20.856 -31.010 -18.404  1.00  0.70           C  
ATOM   4876  CD1 LEU A 318      20.993 -32.473 -17.982  1.00  0.70           C  
ATOM   4877  CD2 LEU A 318      20.558 -30.907 -19.882  1.00  0.70           C  
ATOM   4878  H   LEU A 318      21.191 -28.189 -16.790  1.00  0.70           H  
ATOM   4879  HA  LEU A 318      19.118 -28.700 -18.902  1.00  0.70           H  
ATOM   4880 1HB  LEU A 318      19.968 -30.404 -16.540  1.00  0.70           H  
ATOM   4881 2HB  LEU A 318      18.803 -30.869 -17.741  1.00  0.70           H  
ATOM   4882  HG  LEU A 318      21.805 -30.513 -18.188  1.00  0.70           H  
ATOM   4883 1HD1 LEU A 318      21.800 -32.941 -18.550  1.00  0.70           H  
ATOM   4884 2HD1 LEU A 318      21.223 -32.536 -16.929  1.00  0.70           H  
ATOM   4885 3HD1 LEU A 318      20.059 -33.000 -18.180  1.00  0.70           H  
ATOM   4886 1HD2 LEU A 318      21.357 -31.379 -20.453  1.00  0.70           H  
ATOM   4887 2HD2 LEU A 318      19.613 -31.402 -20.106  1.00  0.70           H  
ATOM   4888 3HD2 LEU A 318      20.495 -29.856 -20.153  1.00  0.70           H  
ATOM   4889  N   MET A 319      17.183 -28.029 -17.438  1.00  0.74           N  
ATOM   4890  CA  MET A 319      16.118 -27.563 -16.561  1.00  0.74           C  
ATOM   4891  C   MET A 319      15.058 -28.615 -16.356  1.00  0.74           C  
ATOM   4892  O   MET A 319      14.534 -29.195 -17.310  1.00  0.74           O  
ATOM   4893  CB  MET A 319      15.496 -26.276 -17.072  1.00  0.74           C  
ATOM   4894  CG  MET A 319      16.374 -25.078 -16.997  1.00  0.74           C  
ATOM   4895  SD  MET A 319      15.533 -23.586 -17.518  1.00  0.74           S  
ATOM   4896  CE  MET A 319      16.746 -22.386 -17.103  1.00  0.74           C  
ATOM   4897  H   MET A 319      16.994 -28.179 -18.431  1.00  0.74           H  
ATOM   4898  HA  MET A 319      16.540 -27.355 -15.578  1.00  0.74           H  
ATOM   4899 1HB  MET A 319      15.241 -26.399 -18.098  1.00  0.74           H  
ATOM   4900 2HB  MET A 319      14.583 -26.069 -16.534  1.00  0.74           H  
ATOM   4901 1HG  MET A 319      16.680 -24.955 -15.979  1.00  0.74           H  
ATOM   4902 2HG  MET A 319      17.259 -25.219 -17.621  1.00  0.74           H  
ATOM   4903 1HE  MET A 319      16.383 -21.424 -17.352  1.00  0.74           H  
ATOM   4904 2HE  MET A 319      16.941 -22.419 -16.037  1.00  0.74           H  
ATOM   4905 3HE  MET A 319      17.662 -22.591 -17.656  1.00  0.74           H  
ATOM   4906  N   THR A 320      14.734 -28.845 -15.100  1.00  0.79           N  
ATOM   4907  CA  THR A 320      13.747 -29.830 -14.713  1.00  0.79           C  
ATOM   4908  C   THR A 320      13.109 -29.503 -13.374  1.00  0.79           C  
ATOM   4909  O   THR A 320      13.275 -28.405 -12.854  1.00  0.79           O  
ATOM   4910  CB  THR A 320      14.387 -31.216 -14.694  1.00  0.79           C  
ATOM   4911  CG2 THR A 320      15.410 -31.277 -13.617  1.00  0.79           C  
ATOM   4912  OG1 THR A 320      13.376 -32.222 -14.502  1.00  0.79           O  
ATOM   4913  H   THR A 320      15.208 -28.314 -14.363  1.00  0.79           H  
ATOM   4914  HA  THR A 320      12.955 -29.838 -15.464  1.00  0.79           H  
ATOM   4915  HB  THR A 320      14.875 -31.397 -15.649  1.00  0.79           H  
ATOM   4916  HG1 THR A 320      12.829 -32.327 -15.306  1.00  0.79           H  
ATOM   4917 1HG2 THR A 320      15.866 -32.241 -13.642  1.00  0.79           H  
ATOM   4918 2HG2 THR A 320      16.165 -30.512 -13.796  1.00  0.79           H  
ATOM   4919 3HG2 THR A 320      14.958 -31.108 -12.645  1.00  0.79           H  
ATOM   4920  N   ALA A 321      12.340 -30.461 -12.871  1.00  0.85           N  
ATOM   4921  CA  ALA A 321      11.631 -30.414 -11.612  1.00  0.85           C  
ATOM   4922  C   ALA A 321      11.812 -31.755 -10.964  1.00  0.85           C  
ATOM   4923  O   ALA A 321      11.418 -32.001  -9.823  1.00  0.85           O  
ATOM   4924  CB  ALA A 321      10.156 -30.143 -11.827  1.00  0.85           C  
ATOM   4925  H   ALA A 321      12.302 -31.323 -13.386  1.00  0.85           H  
ATOM   4926  HA  ALA A 321      12.081 -29.655 -10.971  1.00  0.85           H  
ATOM   4927 1HB  ALA A 321       9.706 -30.155 -10.862  1.00  0.85           H  
ATOM   4928 2HB  ALA A 321      10.006 -29.181 -12.300  1.00  0.85           H  
ATOM   4929 3HB  ALA A 321       9.721 -30.925 -12.453  1.00  0.85           H  
ATOM   4930  N   THR A 322      12.276 -32.668 -11.795  1.00  0.91           N  
ATOM   4931  CA  THR A 322      12.435 -34.052 -11.436  1.00  0.91           C  
ATOM   4932  C   THR A 322      13.503 -34.740 -12.275  1.00  0.91           C  
ATOM   4933  O   THR A 322      13.157 -35.475 -13.200  1.00  0.91           O  
ATOM   4934  CB  THR A 322      11.093 -34.759 -11.564  1.00  0.91           C  
ATOM   4935  CG2 THR A 322      10.559 -34.598 -12.951  1.00  0.91           C  
ATOM   4936  OG1 THR A 322      11.246 -36.149 -11.213  1.00  0.91           O  
ATOM   4937  H   THR A 322      12.571 -32.379 -12.724  1.00  0.91           H  
ATOM   4938  HA  THR A 322      12.731 -34.103 -10.388  1.00  0.91           H
[truncated: 379,011 more chars]
