# Supplementary material for: Integrative proteome-wide structural analysis and high-throughput docking identify broad-spectrum antiviral scaffolds against Zika, Yellow Fever, West Nile, Saint Louis encephalitis, and Usutu viruses
Source: Front Cell Infect Microbiol. 2026 Apr 30;16:1723132. doi: 10.3389/fcimb.2026.1723132 (PMC13171538; doi:10.3389/fcimb.2026.1723132)
Supplement: Supplementary file 6 [file DataSheet6.zip › YFV/YF_NS4a/Mol_probity_Files/YF_NS4a_1FH.pdb]

USER  MOD reduce.3.7.201124 H: found=0, std=0, add=986, rem=0, adj=22
USER  MOD -----------------------------------------------------------------
USER  MOD scores for adjustable sidechains, with "set" totals for H,N and Q
USER  MOD "o" means original, "f" means flipped, "180deg" is methyl default
USER  MOD "!" flags a clash with an overlap of 0.40A or greater
USER  MOD flip categories: "K"=keep, "C"=clashes, "X"=uncertain, "F"=flip
USER  MOD Single : A   1 GLY N   :NH3+   -172:sc=       0   (180deg=-0.0354)
USER  MOD Single : A  10 SER OG  :   rot   79:sc=   0.822
USER  MOD Single : A  18 LYS NZ  :NH3+    180:sc=       0   (180deg=0)
USER  MOD Single : A  19 LYS NZ  :NH3+    173:sc=   0.898   (180deg=0.864)
USER  MOD Single : A  26 THR OG1 :   rot   74:sc=    1.22
USER  MOD Single : A  28 SER OG  :   rot   76:sc=   0.729
USER  MOD Single : A  32 HIS     :     no HD1:sc=       0  X(o=0,f=0)
USER  MOD Single : A  33 SER OG  :   rot  -83:sc=    1.27
USER  MOD Single : A  37 SER OG  :   rot  -87:sc=   0.805
USER  MOD Single : A  40 TYR OH  :   rot  180:sc=       0
USER  MOD Single : A  42 ASN     :      amide:sc= -0.0126  K(o=-0.013,f=-0.94)
USER  MOD Single : A  45 SER OG  :   rot   79:sc=   0.392
USER  MOD Single : A  52 THR OG1 :   rot   75:sc=    1.21
USER  MOD Single : A  53 THR OG1 :   rot   77:sc=   0.781
USER  MOD Single : A  64 THR OG1 :   rot   81:sc=   0.625
USER  MOD Single : A  65 SER OG  :   rot   79:sc=   0.909
USER  MOD Single : A  73 SER OG  :   rot   83:sc=    1.38
USER  MOD Single : A  75 LYS NZ  :NH3+    180:sc=       0   (180deg=0)
USER  MOD Single : A  78 SER OG  :   rot   30:sc=   0.499!
USER  MOD Single : A  81 SER OG  :   rot  180:sc=       0
USER  MOD Single : A  86 THR OG1 :   rot   77:sc=   0.761
USER  MOD Single : A  90 CYS SG  :   rot   79:sc= -0.0669
USER  MOD Single : A  92 TYR OH  :   rot  180:sc=       0
USER  MOD Single : A 100 LYS NZ  :NH3+    180:sc=       0   (180deg=0)
USER  MOD Single : A 102 THR OG1 :   rot  180:sc=       0
USER  MOD Single : A 103 HIS     :     no HD1:sc=       0  X(o=0,f=-0.027)
USER  MOD Single : A 105 SER OG  :   rot   79:sc=   0.825
USER  MOD Single : A 106 TYR OH  :   rot  180:sc=       0
USER  MOD Single : A 124 GLN     :      amide:sc=   0.285  X(o=0.28,f=-0.057)
USER  MOD Single : A 125 GLN     :      amide:sc=       0  X(o=0,f=-0.12)
USER  MOD -----------------------------------------------------------------
ATOM      1  N   GLY A   1      -1.167   1.766  -2.305  1.00  7.91           N
ATOM      2  CA  GLY A   1      -0.300   0.751  -2.897  1.00  7.91           C
ATOM      3  C   GLY A   1       1.141   1.233  -2.939  1.00  7.91           C
ATOM      4  O   GLY A   1       2.070   0.510  -2.569  1.00  7.91           O
ATOM      0  H1  GLY A   1      -1.980   1.427  -2.182  1.00  7.91           H   new
ATOM      0  H2  GLY A   1      -0.831   2.023  -1.522  1.00  7.91           H   new
ATOM      0  H3  GLY A   1      -1.218   2.468  -2.850  1.00  7.91           H   new
ATOM      0  HA2 GLY A   1      -0.357  -0.069  -2.382  1.00  7.91           H   new
ATOM      0  HA3 GLY A   1      -0.603   0.544  -3.795  1.00  7.91           H   new
ATOM      8  N   ALA A   2       1.323   2.495  -3.325  1.00  7.85           N
ATOM      9  CA  ALA A   2       2.658   3.084  -3.399  1.00  7.85           C
ATOM     10  C   ALA A   2       3.340   3.006  -2.047  1.00  7.85           C
ATOM     11  O   ALA A   2       4.552   2.856  -1.963  1.00  7.85           O
ATOM     12  CB  ALA A   2       2.596   4.530  -3.851  1.00  7.85           C
ATOM      0  H   ALA A   2       0.685   3.027  -3.548  1.00  7.85           H   new
ATOM      0  HA  ALA A   2       3.169   2.579  -4.051  1.00  7.85           H   new
ATOM      0  HB1 ALA A   2       3.494   4.895  -3.891  1.00  7.85           H   new
ATOM      0  HB2 ALA A   2       2.188   4.577  -4.730  1.00  7.85           H   new
ATOM      0  HB3 ALA A   2       2.066   5.044  -3.221  1.00  7.85           H   new
ATOM     18  N   ALA A   3       2.572   3.108  -0.970  1.00  7.76           N
ATOM     19  CA  ALA A   3       3.171   3.038   0.349  1.00  7.76           C
ATOM     20  C   ALA A   3       3.893   1.708   0.568  1.00  7.76           C
ATOM     21  O   ALA A   3       4.931   1.671   1.231  1.00  7.76           O
ATOM     22  CB  ALA A   3       2.110   3.215   1.412  1.00  7.76           C
ATOM      0  H   ALA A   3       1.719   3.216  -0.982  1.00  7.76           H   new
ATOM      0  HA  ALA A   3       3.823   3.753   0.413  1.00  7.76           H   new
ATOM      0  HB1 ALA A   3       2.520   3.167   2.290  1.00  7.76           H   new
ATOM      0  HB2 ALA A   3       1.683   4.079   1.302  1.00  7.76           H   new
ATOM      0  HB3 ALA A   3       1.446   2.513   1.327  1.00  7.76           H   new
ATOM     28  N   GLU A   4       3.344   0.608   0.037  1.00  7.65           N
ATOM     29  CA  GLU A   4       3.954  -0.694   0.260  1.00  7.65           C
ATOM     30  C   GLU A   4       5.192  -0.781  -0.596  1.00  7.65           C
ATOM     31  O   GLU A   4       6.229  -1.293  -0.173  1.00  7.65           O
ATOM     32  CB  GLU A   4       2.979  -1.826  -0.070  1.00  7.65           C
ATOM     33  CG  GLU A   4       1.778  -1.907   0.875  1.00  7.65           C
ATOM     34  CD  GLU A   4       0.824  -3.046   0.560  1.00  7.65           C
ATOM     35  OE1 GLU A   4       1.041  -3.745  -0.401  1.00  7.65           O
ATOM     36  OE2 GLU A   4      -0.126  -3.207   1.291  1.00  7.65           O1-
ATOM      0  H   GLU A   4       2.632   0.600  -0.445  1.00  7.65           H   new
ATOM      0  HA  GLU A   4       4.189  -0.791   1.196  1.00  7.65           H   new
ATOM      0  HB2 GLU A   4       2.658  -1.709  -0.978  1.00  7.65           H   new
ATOM      0  HB3 GLU A   4       3.457  -2.670  -0.044  1.00  7.65           H   new
ATOM      0  HG2 GLU A   4       2.099  -2.008   1.785  1.00  7.65           H   new
ATOM      0  HG3 GLU A   4       1.291  -1.069   0.838  1.00  7.65           H   new
ATOM     43  N   MET A   5       5.088  -0.233  -1.805  1.00  7.55           N
ATOM     44  CA  MET A   5       6.206  -0.218  -2.735  1.00  7.55           C
ATOM     45  C   MET A   5       7.390   0.483  -2.104  1.00  7.55           C
ATOM     46  O   MET A   5       8.507  -0.031  -2.111  1.00  7.55           O
ATOM     47  CB  MET A   5       5.822   0.524  -3.999  1.00  7.55           C
ATOM     48  CG  MET A   5       6.915   0.669  -5.001  1.00  7.55           C
ATOM     49  SD  MET A   5       6.446   1.804  -6.293  1.00  7.55           S
ATOM     50  CE  MET A   5       6.452   3.321  -5.326  1.00  7.55           C
ATOM      0  H   MET A   5       4.372   0.137  -2.104  1.00  7.55           H   new
ATOM      0  HA  MET A   5       6.439  -1.134  -2.951  1.00  7.55           H   new
ATOM      0  HB2 MET A   5       5.078   0.061  -4.416  1.00  7.55           H   new
ATOM      0  HB3 MET A   5       5.505   1.408  -3.755  1.00  7.55           H   new
ATOM      0  HG2 MET A   5       7.720   0.986  -4.563  1.00  7.55           H   new
ATOM      0  HG3 MET A   5       7.123  -0.197  -5.386  1.00  7.55           H   new
ATOM      0  HE1 MET A   5       6.209   4.068  -5.895  1.00  7.55           H   new
ATOM      0  HE2 MET A   5       5.812   3.246  -4.601  1.00  7.55           H   new
ATOM      0  HE3 MET A   5       7.338   3.468  -4.960  1.00  7.55           H   new
ATOM     60  N   LEU A   6       7.133   1.657  -1.539  1.00  7.44           N
ATOM     61  CA  LEU A   6       8.171   2.457  -0.926  1.00  7.44           C
ATOM     62  C   LEU A   6       8.797   1.733   0.259  1.00  7.44           C
ATOM     63  O   LEU A   6      10.020   1.784   0.444  1.00  7.44           O
ATOM     64  CB  LEU A   6       7.574   3.798  -0.525  1.00  7.44           C
ATOM     65  CG  LEU A   6       7.190   4.682  -1.724  1.00  7.44           C
ATOM     66  CD1 LEU A   6       6.414   5.885  -1.242  1.00  7.44           C
ATOM     67  CD2 LEU A   6       8.448   5.086  -2.468  1.00  7.44           C
ATOM      0  H   LEU A   6       6.349   2.008  -1.503  1.00  7.44           H   new
ATOM      0  HA  LEU A   6       8.889   2.608  -1.561  1.00  7.44           H   new
ATOM      0  HB2 LEU A   6       6.786   3.643   0.019  1.00  7.44           H   new
ATOM      0  HB3 LEU A   6       8.212   4.275   0.028  1.00  7.44           H   new
ATOM      0  HG  LEU A   6       6.620   4.190  -2.336  1.00  7.44           H   new
ATOM      0 HD11 LEU A   6       6.173   6.440  -2.000  1.00  7.44           H   new
ATOM      0 HD12 LEU A   6       5.608   5.590  -0.789  1.00  7.44           H   new
ATOM      0 HD13 LEU A   6       6.961   6.398  -0.627  1.00  7.44           H   new
ATOM      0 HD21 LEU A   6       8.211   5.644  -3.225  1.00  7.44           H   new
ATOM      0 HD22 LEU A   6       9.032   5.581  -1.872  1.00  7.44           H   new
ATOM      0 HD23 LEU A   6       8.907   4.292  -2.783  1.00  7.44           H   new
ATOM     79  N   VAL A   7       7.993   1.003   1.042  1.00  7.33           N
ATOM     80  CA  VAL A   7       8.588   0.238   2.127  1.00  7.33           C
ATOM     81  C   VAL A   7       9.514  -0.832   1.574  1.00  7.33           C
ATOM     82  O   VAL A   7      10.645  -0.959   2.035  1.00  7.33           O
ATOM     83  CB  VAL A   7       7.532  -0.427   3.016  1.00  7.33           C
ATOM     84  CG1 VAL A   7       8.221  -1.391   3.988  1.00  7.33           C
ATOM     85  CG2 VAL A   7       6.791   0.636   3.798  1.00  7.33           C
ATOM      0  H   VAL A   7       7.139   0.942   0.963  1.00  7.33           H   new
ATOM      0  HA  VAL A   7       9.089   0.866   2.670  1.00  7.33           H   new
ATOM      0  HB  VAL A   7       6.904  -0.918   2.464  1.00  7.33           H   new
ATOM      0 HG11 VAL A   7       7.554  -1.813   4.552  1.00  7.33           H   new
ATOM      0 HG12 VAL A   7       8.697  -2.071   3.486  1.00  7.33           H   new
ATOM      0 HG13 VAL A   7       8.848  -0.900   4.542  1.00  7.33           H   new
ATOM      0 HG21 VAL A   7       6.122   0.216   4.361  1.00  7.33           H   new
ATOM      0 HG22 VAL A   7       7.418   1.127   4.352  1.00  7.33           H   new
ATOM      0 HG23 VAL A   7       6.357   1.247   3.182  1.00  7.33           H   new
ATOM     95  N   VAL A   8       9.065  -1.554   0.550  1.00  7.22           N
ATOM     96  CA  VAL A   8       9.892  -2.596  -0.039  1.00  7.22           C
ATOM     97  C   VAL A   8      11.174  -2.028  -0.617  1.00  7.22           C
ATOM     98  O   VAL A   8      12.244  -2.603  -0.436  1.00  7.22           O
ATOM     99  CB  VAL A   8       9.127  -3.346  -1.135  1.00  7.22           C
ATOM    100  CG1 VAL A   8      10.080  -4.264  -1.887  1.00  7.22           C
ATOM    101  CG2 VAL A   8       8.002  -4.150  -0.492  1.00  7.22           C
ATOM      0  H   VAL A   8       8.292  -1.456   0.186  1.00  7.22           H   new
ATOM      0  HA  VAL A   8      10.121  -3.215   0.672  1.00  7.22           H   new
ATOM      0  HB  VAL A   8       8.746  -2.716  -1.767  1.00  7.22           H   new
ATOM      0 HG11 VAL A   8       9.594  -4.738  -2.580  1.00  7.22           H   new
ATOM      0 HG12 VAL A   8      10.787  -3.736  -2.291  1.00  7.22           H   new
ATOM      0 HG13 VAL A   8      10.468  -4.904  -1.270  1.00  7.22           H   new
ATOM      0 HG21 VAL A   8       7.512  -4.628  -1.179  1.00  7.22           H   new
ATOM      0 HG22 VAL A   8       8.377  -4.785   0.138  1.00  7.22           H   new
ATOM      0 HG23 VAL A   8       7.400  -3.549  -0.026  1.00  7.22           H   new
ATOM    111  N   LEU A   9      11.083  -0.897  -1.310  1.00  7.08           N
ATOM    112  CA  LEU A   9      12.275  -0.293  -1.875  1.00  7.08           C
ATOM    113  C   LEU A   9      13.242   0.129  -0.761  1.00  7.08           C
ATOM    114  O   LEU A   9      14.452  -0.119  -0.828  1.00  7.08           O
ATOM    115  CB  LEU A   9      11.875   0.906  -2.731  1.00  7.08           C
ATOM    116  CG  LEU A   9      11.121   0.540  -4.020  1.00  7.08           C
ATOM    117  CD1 LEU A   9      10.600   1.814  -4.686  1.00  7.08           C
ATOM    118  CD2 LEU A   9      12.055  -0.244  -4.928  1.00  7.08           C
ATOM      0  H   LEU A   9      10.351  -0.472  -1.461  1.00  7.08           H   new
ATOM      0  HA  LEU A   9      12.731  -0.942  -2.434  1.00  7.08           H   new
ATOM      0  HB2 LEU A   9      11.319   1.498  -2.200  1.00  7.08           H   new
ATOM      0  HB3 LEU A   9      12.674   1.403  -2.966  1.00  7.08           H   new
ATOM      0  HG  LEU A   9      10.353  -0.019  -3.824  1.00  7.08           H   new
ATOM      0 HD11 LEU A   9      10.124   1.583  -5.499  1.00  7.08           H   new
ATOM      0 HD12 LEU A   9       9.998   2.274  -4.080  1.00  7.08           H   new
ATOM      0 HD13 LEU A   9      11.346   2.395  -4.902  1.00  7.08           H   new
ATOM      0 HD21 LEU A   9      11.589  -0.480  -5.745  1.00  7.08           H   new
ATOM      0 HD22 LEU A   9      12.829   0.300  -5.143  1.00  7.08           H   new
ATOM      0 HD23 LEU A   9      12.344  -1.052  -4.476  1.00  7.08           H   new
ATOM    130  N   SER A  10      12.693   0.678   0.321  1.00  6.89           N
ATOM    131  CA  SER A  10      13.484   1.111   1.463  1.00  6.89           C
ATOM    132  C   SER A  10      14.189  -0.079   2.107  1.00  6.89           C
ATOM    133  O   SER A  10      15.324   0.036   2.577  1.00  6.89           O
ATOM    134  CB  SER A  10      12.592   1.789   2.482  1.00  6.89           C
ATOM    135  OG  SER A  10      12.032   2.966   1.954  1.00  6.89           O
ATOM      0  H   SER A  10      11.848   0.809   0.411  1.00  6.89           H   new
ATOM      0  HA  SER A  10      14.154   1.740   1.153  1.00  6.89           H   new
ATOM      0  HB2 SER A  10      11.885   1.183   2.753  1.00  6.89           H   new
ATOM      0  HB3 SER A  10      13.105   1.999   3.278  1.00  6.89           H   new
ATOM      0  HG  SER A  10      11.386   2.770   1.454  1.00  6.89           H   new
ATOM    141  N   GLU A  11      13.498  -1.220   2.122  1.00  6.61           N
ATOM    142  CA  GLU A  11      13.971  -2.458   2.715  1.00  6.61           C
ATOM    143  C   GLU A  11      14.415  -3.524   1.699  1.00  6.61           C
ATOM    144  O   GLU A  11      14.334  -4.719   2.002  1.00  6.61           O
ATOM    145  CB  GLU A  11      12.892  -3.058   3.630  1.00  6.61           C
ATOM    146  CG  GLU A  11      12.528  -2.194   4.848  1.00  6.61           C
ATOM    147  CD  GLU A  11      11.584  -2.881   5.833  1.00  6.61           C
ATOM    148  OE1 GLU A  11      11.167  -3.986   5.568  1.00  6.61           O
ATOM    149  OE2 GLU A  11      11.293  -2.295   6.853  1.00  6.61           O1-
ATOM      0  H   GLU A  11      12.715  -1.291   1.774  1.00  6.61           H   new
ATOM      0  HA  GLU A  11      14.761  -2.211   3.221  1.00  6.61           H   new
ATOM      0  HB2 GLU A  11      12.090  -3.211   3.106  1.00  6.61           H   new
ATOM      0  HB3 GLU A  11      13.196  -3.924   3.943  1.00  6.61           H   new
ATOM      0  HG2 GLU A  11      13.342  -1.946   5.313  1.00  6.61           H   new
ATOM      0  HG3 GLU A  11      12.117  -1.372   4.539  1.00  6.61           H   new
ATOM    156  N   LEU A  12      14.914  -3.136   0.518  1.00  6.21           N
ATOM    157  CA  LEU A  12      15.380  -4.177  -0.396  1.00  6.21           C
ATOM    158  C   LEU A  12      16.439  -4.983   0.343  1.00  6.21           C
ATOM    159  O   LEU A  12      17.195  -4.403   1.122  1.00  6.21           O
ATOM    160  CB  LEU A  12      15.954  -3.597  -1.692  1.00  6.21           C
ATOM    161  CG  LEU A  12      14.935  -2.964  -2.581  1.00  6.21           C
ATOM    162  CD1 LEU A  12      15.606  -2.287  -3.758  1.00  6.21           C
ATOM    163  CD2 LEU A  12      13.944  -4.023  -3.044  1.00  6.21           C
ATOM      0  H   LEU A  12      14.988  -2.325   0.242  1.00  6.21           H   new
ATOM      0  HA  LEU A  12      14.632  -4.736  -0.659  1.00  6.21           H   new
ATOM      0  HB2 LEU A  12      16.629  -2.937  -1.468  1.00  6.21           H   new
ATOM      0  HB3 LEU A  12      16.401  -4.305  -2.182  1.00  6.21           H   new
ATOM      0  HG  LEU A  12      14.453  -2.281  -2.088  1.00  6.21           H   new
ATOM      0 HD11 LEU A  12      14.932  -1.881  -4.325  1.00  6.21           H   new
ATOM      0 HD12 LEU A  12      16.212  -1.602  -3.435  1.00  6.21           H   new
ATOM      0 HD13 LEU A  12      16.105  -2.944  -4.268  1.00  6.21           H   new
ATOM      0 HD21 LEU A  12      13.280  -3.615  -3.622  1.00  6.21           H   new
ATOM      0 HD22 LEU A  12      14.415  -4.716  -3.532  1.00  6.21           H   new
ATOM      0 HD23 LEU A  12      13.504  -4.414  -2.273  1.00  6.21           H   new
ATOM    175  N   PRO A  13      16.568  -6.301   0.104  1.00  5.73           N
ATOM    176  CA  PRO A  13      17.474  -7.165   0.826  1.00  5.73           C
ATOM    177  C   PRO A  13      18.877  -6.603   0.881  1.00  5.73           C
ATOM    178  O   PRO A  13      19.452  -6.210  -0.144  1.00  5.73           O
ATOM    179  CB  PRO A  13      17.431  -8.443  -0.024  1.00  5.73           C
ATOM    180  CG  PRO A  13      16.042  -8.448  -0.613  1.00  5.73           C
ATOM    181  CD  PRO A  13      15.756  -6.996  -0.934  1.00  5.73           C
ATOM      0  HA  PRO A  13      17.225  -7.290   1.755  1.00  5.73           H   new
ATOM      0  HB2 PRO A  13      18.110  -8.431  -0.717  1.00  5.73           H   new
ATOM      0  HB3 PRO A  13      17.590  -9.233   0.516  1.00  5.73           H   new
ATOM      0  HG2 PRO A  13      15.999  -9.000  -1.409  1.00  5.73           H   new
ATOM      0  HG3 PRO A  13      15.394  -8.804   0.015  1.00  5.73           H   new
ATOM      0  HD2 PRO A  13      16.032  -6.759  -1.833  1.00  5.73           H   new
ATOM      0  HD3 PRO A  13      14.812  -6.785  -0.862  1.00  5.73           H   new
ATOM    189  N   ASP A  14      19.445  -6.662   2.089  1.00  5.18           N
ATOM    190  CA  ASP A  14      20.777  -6.150   2.381  1.00  5.18           C
ATOM    191  C   ASP A  14      21.842  -6.826   1.551  1.00  5.18           C
ATOM    192  O   ASP A  14      22.837  -6.206   1.190  1.00  5.18           O
ATOM    193  CB  ASP A  14      21.119  -6.357   3.859  1.00  5.18           C
ATOM    194  CG  ASP A  14      20.355  -5.442   4.824  1.00  5.18           C
ATOM    195  OD1 ASP A  14      19.770  -4.483   4.390  1.00  5.18           O
ATOM    196  OD2 ASP A  14      20.367  -5.728   5.997  1.00  5.18           O1-
ATOM      0  H   ASP A  14      19.055  -7.009   2.772  1.00  5.18           H   new
ATOM      0  HA  ASP A  14      20.763  -5.205   2.163  1.00  5.18           H   new
ATOM      0  HB2 ASP A  14      20.937  -7.280   4.095  1.00  5.18           H   new
ATOM      0  HB3 ASP A  14      22.071  -6.215   3.982  1.00  5.18           H   new
ATOM    201  N   PHE A  15      21.662  -8.113   1.266  1.00  4.62           N
ATOM    202  CA  PHE A  15      22.671  -8.830   0.504  1.00  4.62           C
ATOM    203  C   PHE A  15      22.894  -8.183  -0.848  1.00  4.62           C
ATOM    204  O   PHE A  15      24.029  -7.888  -1.220  1.00  4.62           O
ATOM    205  CB  PHE A  15      22.289 -10.293   0.306  1.00  4.62           C
ATOM    206  CG  PHE A  15      23.281 -11.044  -0.539  1.00  4.62           C
ATOM    207  CD1 PHE A  15      24.482 -11.480   0.000  1.00  4.62           C
ATOM    208  CD2 PHE A  15      23.017 -11.318  -1.866  1.00  4.62           C
ATOM    209  CE1 PHE A  15      25.393 -12.168  -0.774  1.00  4.62           C
ATOM    210  CE2 PHE A  15      23.923 -12.003  -2.646  1.00  4.62           C
ATOM    211  CZ  PHE A  15      25.115 -12.429  -2.099  1.00  4.62           C
ATOM      0  H   PHE A  15      20.978  -8.578   1.500  1.00  4.62           H   new
ATOM      0  HA  PHE A  15      23.493  -8.790   1.017  1.00  4.62           H   new
ATOM      0  HB2 PHE A  15      22.216 -10.724   1.172  1.00  4.62           H   new
ATOM      0  HB3 PHE A  15      21.414 -10.341  -0.110  1.00  4.62           H   new
ATOM      0  HD1 PHE A  15      24.675 -11.307   0.893  1.00  4.62           H   new
ATOM      0  HD2 PHE A  15      22.214 -11.035  -2.240  1.00  4.62           H   new
ATOM      0  HE1 PHE A  15      26.195 -12.456  -0.402  1.00  4.62           H   new
ATOM      0  HE2 PHE A  15      23.731 -12.178  -3.539  1.00  4.62           H   new
ATOM      0  HZ  PHE A  15      25.730 -12.891  -2.622  1.00  4.62           H   new
ATOM    221  N   LEU A  16      21.818  -7.961  -1.596  1.00  4.09           N
ATOM    222  CA  LEU A  16      21.996  -7.401  -2.919  1.00  4.09           C
ATOM    223  C   LEU A  16      22.321  -5.929  -2.849  1.00  4.09           C
ATOM    224  O   LEU A  16      23.088  -5.424  -3.672  1.00  4.09           O
ATOM    225  CB  LEU A  16      20.762  -7.629  -3.774  1.00  4.09           C
ATOM    226  CG  LEU A  16      20.502  -9.083  -4.098  1.00  4.09           C
ATOM    227  CD1 LEU A  16      19.220  -9.193  -4.895  1.00  4.09           C
ATOM    228  CD2 LEU A  16      21.712  -9.649  -4.848  1.00  4.09           C
ATOM      0  H   LEU A  16      21.006  -8.122  -1.363  1.00  4.09           H   new
ATOM      0  HA  LEU A  16      22.746  -7.857  -3.332  1.00  4.09           H   new
ATOM      0  HB2 LEU A  16      19.989  -7.266  -3.314  1.00  4.09           H   new
ATOM      0  HB3 LEU A  16      20.857  -7.134  -4.603  1.00  4.09           H   new
ATOM      0  HG  LEU A  16      20.386  -9.607  -3.290  1.00  4.09           H   new
ATOM      0 HD11 LEU A  16      19.049 -10.124  -5.106  1.00  4.09           H   new
ATOM      0 HD12 LEU A  16      18.483  -8.839  -4.373  1.00  4.09           H   new
ATOM      0 HD13 LEU A  16      19.306  -8.686  -5.718  1.00  4.09           H   new
ATOM      0 HD21 LEU A  16      21.554 -10.582  -5.060  1.00  4.09           H   new
ATOM      0 HD22 LEU A  16      21.847  -9.150  -5.669  1.00  4.09           H   new
ATOM      0 HD23 LEU A  16      22.502  -9.574  -4.291  1.00  4.09           H   new
ATOM    240  N   ALA A  17      21.758  -5.223  -1.866  1.00  3.61           N
ATOM    241  CA  ALA A  17      22.059  -3.809  -1.749  1.00  3.61           C
ATOM    242  C   ALA A  17      23.557  -3.622  -1.505  1.00  3.61           C
ATOM    243  O   ALA A  17      24.201  -2.756  -2.114  1.00  3.61           O
ATOM    244  CB  ALA A  17      21.248  -3.204  -0.621  1.00  3.61           C
ATOM      0  H   ALA A  17      21.216  -5.538  -1.277  1.00  3.61           H   new
ATOM      0  HA  ALA A  17      21.822  -3.355  -2.573  1.00  3.61           H   new
ATOM      0  HB1 ALA A  17      21.452  -2.259  -0.546  1.00  3.61           H   new
ATOM      0  HB2 ALA A  17      20.302  -3.316  -0.806  1.00  3.61           H   new
ATOM      0  HB3 ALA A  17      21.470  -3.649   0.212  1.00  3.61           H   new
ATOM    250  N   LYS A  18      24.119  -4.495  -0.659  1.00  3.20           N
ATOM    251  CA  LYS A  18      25.527  -4.487  -0.326  1.00  3.20           C
ATOM    252  C   LYS A  18      26.376  -4.861  -1.517  1.00  3.20           C
ATOM    253  O   LYS A  18      27.349  -4.169  -1.806  1.00  3.20           O
ATOM    254  CB  LYS A  18      25.817  -5.429   0.841  1.00  3.20           C
ATOM    255  CG  LYS A  18      27.278  -5.470   1.264  1.00  3.20           C
ATOM    256  CD  LYS A  18      27.480  -6.336   2.499  1.00  3.20           C
ATOM    257  CE  LYS A  18      28.953  -6.420   2.869  1.00  3.20           C
ATOM    258  NZ  LYS A  18      29.178  -7.226   4.094  1.00  3.20           N1+
ATOM      0  H   LYS A  18      23.675  -5.115  -0.261  1.00  3.20           H   new
ATOM      0  HA  LYS A  18      25.757  -3.583  -0.061  1.00  3.20           H   new
ATOM      0  HB2 LYS A  18      25.278  -5.160   1.602  1.00  3.20           H   new
ATOM      0  HB3 LYS A  18      25.536  -6.325   0.597  1.00  3.20           H   new
ATOM      0  HG2 LYS A  18      27.817  -5.814   0.535  1.00  3.20           H   new
ATOM      0  HG3 LYS A  18      27.588  -4.569   1.445  1.00  3.20           H   new
ATOM      0  HD2 LYS A  18      26.977  -5.968   3.242  1.00  3.20           H   new
ATOM      0  HD3 LYS A  18      27.133  -7.227   2.334  1.00  3.20           H   new
ATOM      0  HE2 LYS A  18      29.448  -6.810   2.132  1.00  3.20           H   new
ATOM      0  HE3 LYS A  18      29.303  -5.525   3.004  1.00  3.20           H   new
ATOM      0  HZ1 LYS A  18      30.049  -7.251   4.277  1.00  3.20           H   new
ATOM      0  HZ2 LYS A  18      28.742  -6.857   4.777  1.00  3.20           H   new
ATOM      0  HZ3 LYS A  18      28.878  -8.054   3.964  1.00  3.20           H   new
ATOM    272  N   LYS A  19      26.001  -5.927  -2.238  1.00  2.87           N
ATOM    273  CA  LYS A  19      26.807  -6.364  -3.371  1.00  2.87           C
ATOM    274  C   LYS A  19      26.756  -5.337  -4.496  1.00  2.87           C
ATOM    275  O   LYS A  19      27.742  -5.137  -5.206  1.00  2.87           O
ATOM    276  CB  LYS A  19      26.357  -7.750  -3.835  1.00  2.87           C
ATOM    277  CG  LYS A  19      26.667  -8.842  -2.804  1.00  2.87           C
ATOM    278  CD  LYS A  19      28.169  -9.030  -2.629  1.00  2.87           C
ATOM    279  CE  LYS A  19      28.481 -10.033  -1.541  1.00  2.87           C
ATOM    280  NZ  LYS A  19      29.959 -10.235  -1.385  1.00  2.87           N1+
ATOM      0  H   LYS A  19      25.297  -6.398  -2.087  1.00  2.87           H   new
ATOM      0  HA  LYS A  19      27.734  -6.435  -3.093  1.00  2.87           H   new
ATOM      0  HB2 LYS A  19      25.403  -7.736  -4.010  1.00  2.87           H   new
ATOM      0  HB3 LYS A  19      26.796  -7.966  -4.673  1.00  2.87           H   new
ATOM      0  HG2 LYS A  19      26.267  -8.608  -1.952  1.00  2.87           H   new
ATOM      0  HG3 LYS A  19      26.265  -9.679  -3.086  1.00  2.87           H   new
ATOM      0  HD2 LYS A  19      28.558  -9.328  -3.466  1.00  2.87           H   new
ATOM      0  HD3 LYS A  19      28.579  -8.178  -2.412  1.00  2.87           H   new
ATOM      0  HE2 LYS A  19      28.105  -9.728  -0.701  1.00  2.87           H   new
ATOM      0  HE3 LYS A  19      28.058 -10.881  -1.750  1.00  2.87           H   new
ATOM      0  HZ1 LYS A  19      30.115 -10.749  -0.675  1.00  2.87           H   new
ATOM      0  HZ2 LYS A  19      30.283 -10.629  -2.114  1.00  2.87           H   new
ATOM      0  HZ3 LYS A  19      30.356  -9.447  -1.273  1.00  2.87           H   new
ATOM    294  N   GLY A  20      25.628  -4.640  -4.633  1.00  2.60           N
ATOM    295  CA  GLY A  20      25.521  -3.565  -5.601  1.00  2.60           C
ATOM    296  C   GLY A  20      26.574  -2.519  -5.237  1.00  2.60           C
ATOM    297  O   GLY A  20      27.411  -2.139  -6.061  1.00  2.60           O
ATOM      0  H   GLY A  20      24.916  -4.779  -4.172  1.00  2.60           H   new
ATOM      0  HA2 GLY A  20      25.667  -3.899  -6.500  1.00  2.60           H   new
ATOM      0  HA3 GLY A  20      24.632  -3.176  -5.583  1.00  2.60           H   new
ATOM    301  N   GLY A  21      26.544  -2.077  -3.976  1.00  2.37           N
ATOM    302  CA  GLY A  21      27.487  -1.094  -3.460  1.00  2.37           C
ATOM    303  C   GLY A  21      28.934  -1.525  -3.684  1.00  2.37           C
ATOM    304  O   GLY A  21      29.737  -0.759  -4.224  1.00  2.37           O
ATOM      0  H   GLY A  21      25.969  -2.345  -3.395  1.00  2.37           H   new
ATOM      0  HA2 GLY A  21      27.333  -0.240  -3.893  1.00  2.37           H   new
ATOM      0  HA3 GLY A  21      27.331  -0.963  -2.512  1.00  2.37           H   new
ATOM    308  N   GLU A  22      29.272  -2.749  -3.265  1.00  2.17           N
ATOM    309  CA  GLU A  22      30.637  -3.229  -3.417  1.00  2.17           C
ATOM    310  C   GLU A  22      31.040  -3.285  -4.885  1.00  2.17           C
ATOM    311  O   GLU A  22      32.182  -2.955  -5.221  1.00  2.17           O
ATOM    312  CB  GLU A  22      30.831  -4.607  -2.753  1.00  2.17           C
ATOM    313  CG  GLU A  22      30.818  -4.578  -1.202  1.00  2.17           C
ATOM    314  CD  GLU A  22      31.038  -5.945  -0.528  1.00  2.17           C
ATOM    315  OE1 GLU A  22      30.985  -6.965  -1.192  1.00  2.17           O
ATOM    316  OE2 GLU A  22      31.270  -5.953   0.665  1.00  2.17           O1-
ATOM      0  H   GLU A  22      28.730  -3.306  -2.896  1.00  2.17           H   new
ATOM      0  HA  GLU A  22      31.215  -2.595  -2.965  1.00  2.17           H   new
ATOM      0  HB2 GLU A  22      30.131  -5.204  -3.060  1.00  2.17           H   new
ATOM      0  HB3 GLU A  22      31.674  -4.982  -3.052  1.00  2.17           H   new
ATOM      0  HG2 GLU A  22      31.507  -3.967  -0.897  1.00  2.17           H   new
ATOM      0  HG3 GLU A  22      29.967  -4.218  -0.905  1.00  2.17           H   new
ATOM    323  N   ALA A  23      30.125  -3.664  -5.784  1.00  1.99           N
ATOM    324  CA  ALA A  23      30.482  -3.690  -7.194  1.00  1.99           C
ATOM    325  C   ALA A  23      30.865  -2.294  -7.659  1.00  1.99           C
ATOM    326  O   ALA A  23      31.876  -2.110  -8.336  1.00  1.99           O
ATOM    327  CB  ALA A  23      29.323  -4.208  -8.036  1.00  1.99           C
ATOM      0  H   ALA A  23      29.319  -3.902  -5.601  1.00  1.99           H   new
ATOM      0  HA  ALA A  23      31.238  -4.287  -7.305  1.00  1.99           H   new
ATOM      0  HB1 ALA A  23      29.581  -4.217  -8.971  1.00  1.99           H   new
ATOM      0  HB2 ALA A  23      29.095  -5.108  -7.755  1.00  1.99           H   new
ATOM      0  HB3 ALA A  23      28.554  -3.629  -7.919  1.00  1.99           H   new
ATOM    333  N   VAL A  24      30.118  -1.285  -7.221  1.00  1.83           N
ATOM    334  CA  VAL A  24      30.416   0.081  -7.626  1.00  1.83           C
ATOM    335  C   VAL A  24      31.764   0.539  -7.082  1.00  1.83           C
ATOM    336  O   VAL A  24      32.567   1.138  -7.813  1.00  1.83           O
ATOM    337  CB  VAL A  24      29.294   1.028  -7.182  1.00  1.83           C
ATOM    338  CG1 VAL A  24      29.697   2.475  -7.432  1.00  1.83           C
ATOM    339  CG2 VAL A  24      28.033   0.681  -7.959  1.00  1.83           C
ATOM      0  H   VAL A  24      29.443  -1.369  -6.695  1.00  1.83           H   new
ATOM      0  HA  VAL A  24      30.470   0.103  -8.594  1.00  1.83           H   new
ATOM      0  HB  VAL A  24      29.129   0.925  -6.232  1.00  1.83           H   new
ATOM      0 HG11 VAL A  24      28.981   3.064  -7.148  1.00  1.83           H   new
ATOM      0 HG12 VAL A  24      30.501   2.679  -6.929  1.00  1.83           H   new
ATOM      0 HG13 VAL A  24      29.866   2.605  -8.378  1.00  1.83           H   new
ATOM      0 HG21 VAL A  24      27.313   1.272  -7.689  1.00  1.83           H   new
ATOM      0 HG22 VAL A  24      28.199   0.787  -8.909  1.00  1.83           H   new
ATOM      0 HG23 VAL A  24      27.782  -0.238  -7.775  1.00  1.83           H   new
ATOM    349  N   ASP A  25      32.030   0.253  -5.803  1.00  1.68           N
ATOM    350  CA  ASP A  25      33.314   0.629  -5.219  1.00  1.68           C
ATOM    351  C   ASP A  25      34.474  -0.092  -5.910  1.00  1.68           C
ATOM    352  O   ASP A  25      35.510   0.508  -6.200  1.00  1.68           O
ATOM    353  CB  ASP A  25      33.351   0.306  -3.722  1.00  1.68           C
ATOM    354  CG  ASP A  25      32.494   1.235  -2.850  1.00  1.68           C
ATOM    355  OD1 ASP A  25      32.068   2.262  -3.328  1.00  1.68           O
ATOM    356  OD2 ASP A  25      32.303   0.916  -1.697  1.00  1.68           O1-
ATOM      0  H   ASP A  25      31.490  -0.150  -5.269  1.00  1.68           H   new
ATOM      0  HA  ASP A  25      33.413   1.585  -5.347  1.00  1.68           H   new
ATOM      0  HB2 ASP A  25      33.052  -0.608  -3.592  1.00  1.68           H   new
ATOM      0  HB3 ASP A  25      34.270   0.350  -3.416  1.00  1.68           H   new
ATOM    361  N   THR A  26      34.278  -1.366  -6.248  1.00  1.56           N
ATOM    362  CA  THR A  26      35.315  -2.164  -6.891  1.00  1.56           C
ATOM    363  C   THR A  26      35.688  -1.544  -8.228  1.00  1.56           C
ATOM    364  O   THR A  26      36.869  -1.344  -8.538  1.00  1.56           O
ATOM    365  CB  THR A  26      34.801  -3.594  -7.118  1.00  1.56           C
ATOM    366  CG2 THR A  26      35.833  -4.443  -7.813  1.00  1.56           C
ATOM    367  OG1 THR A  26      34.476  -4.191  -5.850  1.00  1.56           O
ATOM      0  H   THR A  26      33.542  -1.789  -6.111  1.00  1.56           H   new
ATOM      0  HA  THR A  26      36.097  -2.188  -6.318  1.00  1.56           H   new
ATOM      0  HB  THR A  26      34.013  -3.546  -7.682  1.00  1.56           H   new
ATOM      0  HG1 THR A  26      33.759  -3.863  -5.561  1.00  1.56           H   new
ATOM      0 HG21 THR A  26      35.482  -5.338  -7.943  1.00  1.56           H   new
ATOM      0 HG22 THR A  26      36.047  -4.052  -8.675  1.00  1.56           H   new
ATOM      0 HG23 THR A  26      36.636  -4.487  -7.270  1.00  1.56           H   new
ATOM    375  N   ILE A  27      34.660  -1.189  -8.990  1.00  1.49           N
ATOM    376  CA  ILE A  27      34.819  -0.587 -10.295  1.00  1.49           C
ATOM    377  C   ILE A  27      35.496   0.773 -10.168  1.00  1.49           C
ATOM    378  O   ILE A  27      36.442   1.065 -10.900  1.00  1.49           O
ATOM    379  CB  ILE A  27      33.442  -0.419 -10.948  1.00  1.49           C
ATOM    380  CG1 ILE A  27      32.840  -1.800 -11.258  1.00  1.49           C
ATOM    381  CG2 ILE A  27      33.578   0.410 -12.211  1.00  1.49           C
ATOM    382  CD1 ILE A  27      31.364  -1.744 -11.572  1.00  1.49           C
ATOM      0  H   ILE A  27      33.840  -1.295  -8.755  1.00  1.49           H   new
ATOM      0  HA  ILE A  27      35.373  -1.162 -10.845  1.00  1.49           H   new
ATOM      0  HB  ILE A  27      32.845   0.043 -10.339  1.00  1.49           H   new
ATOM      0 HG12 ILE A  27      33.311  -2.191 -12.011  1.00  1.49           H   new
ATOM      0 HG13 ILE A  27      32.982  -2.387 -10.499  1.00  1.49           H   new
ATOM      0 HG21 ILE A  27      32.707   0.516 -12.624  1.00  1.49           H   new
ATOM      0 HG22 ILE A  27      33.938   1.283 -11.988  1.00  1.49           H   new
ATOM      0 HG23 ILE A  27      34.176  -0.038 -12.830  1.00  1.49           H   new
ATOM      0 HD11 ILE A  27      31.039  -2.638 -11.759  1.00  1.49           H   new
ATOM      0 HD12 ILE A  27      30.885  -1.378 -10.812  1.00  1.49           H   new
ATOM      0 HD13 ILE A  27      31.219  -1.179 -12.347  1.00  1.49           H   new
ATOM    394  N   SER A  28      35.035   1.592  -9.217  1.00  1.48           N
ATOM    395  CA  SER A  28      35.577   2.929  -9.028  1.00  1.48           C
ATOM    396  C   SER A  28      37.069   2.873  -8.716  1.00  1.48           C
ATOM    397  O   SER A  28      37.858   3.640  -9.273  1.00  1.48           O
ATOM    398  CB  SER A  28      34.840   3.607  -7.895  1.00  1.48           C
ATOM    399  OG  SER A  28      33.482   3.768  -8.217  1.00  1.48           O
ATOM      0  H   SER A  28      34.404   1.385  -8.670  1.00  1.48           H   new
ATOM      0  HA  SER A  28      35.459   3.434  -9.848  1.00  1.48           H   new
ATOM      0  HB2 SER A  28      34.926   3.080  -7.085  1.00  1.48           H   new
ATOM      0  HB3 SER A  28      35.240   4.472  -7.714  1.00  1.48           H   new
ATOM      0  HG  SER A  28      33.088   3.029  -8.148  1.00  1.48           H   new
ATOM    405  N   VAL A  29      37.479   1.926  -7.878  1.00  1.56           N
ATOM    406  CA  VAL A  29      38.890   1.792  -7.572  1.00  1.56           C
ATOM    407  C   VAL A  29      39.675   1.436  -8.827  1.00  1.56           C
ATOM    408  O   VAL A  29      40.699   2.054  -9.125  1.00  1.56           O
ATOM    409  CB  VAL A  29      39.114   0.731  -6.484  1.00  1.56           C
ATOM    410  CG1 VAL A  29      40.597   0.436  -6.337  1.00  1.56           C
ATOM    411  CG2 VAL A  29      38.582   1.241  -5.160  1.00  1.56           C
ATOM      0  H   VAL A  29      36.963   1.362  -7.484  1.00  1.56           H   new
ATOM      0  HA  VAL A  29      39.209   2.644  -7.237  1.00  1.56           H   new
ATOM      0  HB  VAL A  29      38.647  -0.080  -6.739  1.00  1.56           H   new
ATOM      0 HG11 VAL A  29      40.727  -0.234  -5.648  1.00  1.56           H   new
ATOM      0 HG12 VAL A  29      40.946   0.106  -7.179  1.00  1.56           H   new
ATOM      0 HG13 VAL A  29      41.066   1.248  -6.089  1.00  1.56           H   new
ATOM      0 HG21 VAL A  29      38.724   0.570  -4.474  1.00  1.56           H   new
ATOM      0 HG22 VAL A  29      39.048   2.056  -4.916  1.00  1.56           H   new
ATOM      0 HG23 VAL A  29      37.633   1.424  -5.241  1.00  1.56           H   new
ATOM    421  N   LEU A  30      39.174   0.499  -9.620  1.00  1.78           N
ATOM    422  CA  LEU A  30      39.875   0.130 -10.844  1.00  1.78           C
ATOM    423  C   LEU A  30      39.965   1.284 -11.846  1.00  1.78           C
ATOM    424  O   LEU A  30      40.946   1.398 -12.582  1.00  1.78           O
ATOM    425  CB  LEU A  30      39.190  -1.077 -11.461  1.00  1.78           C
ATOM    426  CG  LEU A  30      39.369  -2.307 -10.615  1.00  1.78           C
ATOM    427  CD1 LEU A  30      38.551  -3.434 -11.135  1.00  1.78           C
ATOM    428  CD2 LEU A  30      40.838  -2.649 -10.569  1.00  1.78           C
ATOM      0  H   LEU A  30      38.443   0.071  -9.473  1.00  1.78           H   new
ATOM      0  HA  LEU A  30      40.790  -0.092 -10.612  1.00  1.78           H   new
ATOM      0  HB2 LEU A  30      38.244  -0.893 -11.569  1.00  1.78           H   new
ATOM      0  HB3 LEU A  30      39.551  -1.237 -12.347  1.00  1.78           H   new
ATOM      0  HG  LEU A  30      39.058  -2.136  -9.712  1.00  1.78           H   new
ATOM      0 HD11 LEU A  30      38.682  -4.215 -10.575  1.00  1.78           H   new
ATOM      0 HD12 LEU A  30      37.614  -3.185 -11.127  1.00  1.78           H   new
ATOM      0 HD13 LEU A  30      38.823  -3.639 -12.043  1.00  1.78           H   new
ATOM      0 HD21 LEU A  30      40.969  -3.442 -10.026  1.00  1.78           H   new
ATOM      0 HD22 LEU A  30      41.160  -2.817 -11.469  1.00  1.78           H   new
ATOM      0 HD23 LEU A  30      41.331  -1.908 -10.183  1.00  1.78           H   new
ATOM    440  N   LEU A  31      38.944   2.137 -11.877  1.00  2.24           N
ATOM    441  CA  LEU A  31      38.928   3.283 -12.777  1.00  2.24           C
ATOM    442  C   LEU A  31      39.825   4.444 -12.340  1.00  2.24           C
ATOM    443  O   LEU A  31      40.364   5.159 -13.191  1.00  2.24           O
ATOM    444  CB  LEU A  31      37.507   3.837 -12.901  1.00  2.24           C
ATOM    445  CG  LEU A  31      36.485   2.951 -13.594  1.00  2.24           C
ATOM    446  CD1 LEU A  31      35.125   3.609 -13.481  1.00  2.24           C
ATOM    447  CD2 LEU A  31      36.888   2.747 -15.031  1.00  2.24           C
ATOM      0  H   LEU A  31      38.246   2.067 -11.380  1.00  2.24           H   new
ATOM      0  HA  LEU A  31      39.268   2.941 -13.619  1.00  2.24           H   new
ATOM      0  HB2 LEU A  31      37.181   4.035 -12.009  1.00  2.24           H   new
ATOM      0  HB3 LEU A  31      37.551   4.679 -13.380  1.00  2.24           H   new
ATOM      0  HG  LEU A  31      36.443   2.077 -13.175  1.00  2.24           H   new
ATOM      0 HD11 LEU A  31      34.460   3.055 -13.919  1.00  2.24           H   new
ATOM      0 HD12 LEU A  31      34.893   3.713 -12.545  1.00  2.24           H   new
ATOM      0 HD13 LEU A  31      35.151   4.480 -13.906  1.00  2.24           H   new
ATOM      0 HD21 LEU A  31      36.236   2.181 -15.473  1.00  2.24           H   new
ATOM      0 HD22 LEU A  31      36.929   3.605 -15.481  1.00  2.24           H   new
ATOM      0 HD23 LEU A  31      37.760   2.323 -15.066  1.00  2.24           H   new
ATOM    459  N   HIS A  32      39.968   4.657 -11.026  1.00  3.05           N
ATOM    460  CA  HIS A  32      40.695   5.832 -10.550  1.00  3.05           C
ATOM    461  C   HIS A  32      42.005   5.607  -9.770  1.00  3.05           C
ATOM    462  O   HIS A  32      42.786   6.550  -9.616  1.00  3.05           O
ATOM    463  CB  HIS A  32      39.739   6.652  -9.687  1.00  3.05           C
ATOM    464  CG  HIS A  32      38.512   7.092 -10.450  1.00  3.05           C
ATOM    465  CD2 HIS A  32      37.213   6.716 -10.344  1.00  3.05           C
ATOM    466  ND1 HIS A  32      38.561   8.015 -11.476  1.00  3.05           N
ATOM    467  CE1 HIS A  32      37.345   8.190 -11.965  1.00  3.05           C
ATOM    468  NE2 HIS A  32      36.509   7.415 -11.295  1.00  3.05           N
ATOM      0  H   HIS A  32      39.658   4.144 -10.409  1.00  3.05           H   new
ATOM      0  HA  HIS A  32      40.991   6.279 -11.358  1.00  3.05           H   new
ATOM      0  HB2 HIS A  32      39.468   6.126  -8.919  1.00  3.05           H   new
ATOM      0  HB3 HIS A  32      40.203   7.433  -9.347  1.00  3.05           H   new
ATOM      0  HD2 HIS A  32      36.864   6.100  -9.741  1.00  3.05           H   new
ATOM      0  HE1 HIS A  32      37.116   8.761 -12.662  1.00  3.05           H   new
ATOM      0  HE2 HIS A  32      35.662   7.358 -11.432  1.00  3.05           H   new
ATOM    476  N   SER A  33      42.256   4.407  -9.252  1.00  4.19           N
ATOM    477  CA  SER A  33      43.467   4.178  -8.464  1.00  4.19           C
ATOM    478  C   SER A  33      44.694   4.004  -9.352  1.00  4.19           C
ATOM    479  O   SER A  33      44.577   3.789 -10.557  1.00  4.19           O
ATOM    480  CB  SER A  33      43.301   2.957  -7.591  1.00  4.19           C
ATOM    481  OG  SER A  33      43.204   1.805  -8.371  1.00  4.19           O
ATOM      0  H   SER A  33      41.746   3.720  -9.343  1.00  4.19           H   new
ATOM      0  HA  SER A  33      43.603   4.962  -7.909  1.00  4.19           H   new
ATOM      0  HB2 SER A  33      44.055   2.881  -6.986  1.00  4.19           H   new
ATOM      0  HB3 SER A  33      42.506   3.051  -7.043  1.00  4.19           H   new
ATOM      0  HG  SER A  33      42.412   1.710  -8.634  1.00  4.19           H   new
ATOM    487  N   GLU A  34      45.880   4.070  -8.756  1.00  5.27           N
ATOM    488  CA  GLU A  34      47.097   3.841  -9.525  1.00  5.27           C
ATOM    489  C   GLU A  34      47.302   2.347  -9.761  1.00  5.27           C
ATOM    490  O   GLU A  34      47.229   1.543  -8.818  1.00  5.27           O
ATOM    491  CB  GLU A  34      48.305   4.450  -8.807  1.00  5.27           C
ATOM    492  CG  GLU A  34      49.622   4.361  -9.578  1.00  5.27           C
ATOM    493  CD  GLU A  34      50.779   5.027  -8.858  1.00  5.27           C
ATOM    494  OE1 GLU A  34      50.591   5.467  -7.748  1.00  5.27           O
ATOM    495  OE2 GLU A  34      51.845   5.108  -9.427  1.00  5.27           O1-
ATOM      0  H   GLU A  34      46.001   4.243  -7.922  1.00  5.27           H   new
ATOM      0  HA  GLU A  34      47.007   4.276 -10.388  1.00  5.27           H   new
ATOM      0  HB2 GLU A  34      48.117   5.383  -8.620  1.00  5.27           H   new
ATOM      0  HB3 GLU A  34      48.415   4.005  -7.952  1.00  5.27           H   new
ATOM      0  HG2 GLU A  34      49.838   3.428  -9.732  1.00  5.27           H   new
ATOM      0  HG3 GLU A  34      49.509   4.774 -10.449  1.00  5.27           H   new
ATOM    502  N   GLU A  35      47.550   1.985 -11.018  1.00  5.62           N
ATOM    503  CA  GLU A  35      47.734   0.592 -11.391  1.00  5.62           C
ATOM    504  C   GLU A  35      48.860  -0.039 -10.597  1.00  5.62           C
ATOM    505  O   GLU A  35      49.935   0.537 -10.458  1.00  5.62           O
ATOM    506  CB  GLU A  35      48.017   0.464 -12.890  1.00  5.62           C
ATOM    507  CG  GLU A  35      48.125  -0.976 -13.393  1.00  5.62           C
ATOM    508  CD  GLU A  35      48.348  -1.079 -14.884  1.00  5.62           C
ATOM    509  OE1 GLU A  35      48.453  -0.063 -15.530  1.00  5.62           O
ATOM    510  OE2 GLU A  35      48.411  -2.183 -15.376  1.00  5.62           O1-
ATOM      0  H   GLU A  35      47.615   2.539 -11.673  1.00  5.62           H   new
ATOM      0  HA  GLU A  35      46.911   0.121 -11.187  1.00  5.62           H   new
ATOM      0  HB2 GLU A  35      47.312   0.914 -13.381  1.00  5.62           H   new
ATOM      0  HB3 GLU A  35      48.844   0.928 -13.092  1.00  5.62           H   new
ATOM      0  HG2 GLU A  35      48.856  -1.418 -12.933  1.00  5.62           H   new
ATOM      0  HG3 GLU A  35      47.313  -1.454 -13.161  1.00  5.62           H   new
ATOM    517  N   GLY A  36      48.598  -1.219 -10.060  1.00  4.93           N
ATOM    518  CA  GLY A  36      49.578  -1.961  -9.284  1.00  4.93           C
ATOM    519  C   GLY A  36      49.506  -1.683  -7.781  1.00  4.93           C
ATOM    520  O   GLY A  36      50.130  -2.399  -6.988  1.00  4.93           O
ATOM      0  H   GLY A  36      47.839  -1.616 -10.136  1.00  4.93           H   new
ATOM      0  HA2 GLY A  36      49.449  -2.910  -9.436  1.00  4.93           H   new
ATOM      0  HA3 GLY A  36      50.467  -1.741  -9.604  1.00  4.93           H   new
ATOM    524  N   SER A  37      48.732  -0.674  -7.375  1.00  3.65           N
ATOM    525  CA  SER A  37      48.604  -0.370  -5.957  1.00  3.65           C
ATOM    526  C   SER A  37      47.842  -1.473  -5.267  1.00  3.65           C
ATOM    527  O   SER A  37      47.132  -2.240  -5.917  1.00  3.65           O
ATOM    528  CB  SER A  37      47.885   0.952  -5.752  1.00  3.65           C
ATOM    529  OG  SER A  37      46.537   0.893  -6.201  1.00  3.65           O
ATOM      0  H   SER A  37      48.281  -0.163  -7.899  1.00  3.65           H   new
ATOM      0  HA  SER A  37      49.493  -0.300  -5.576  1.00  3.65           H   new
ATOM      0  HB2 SER A  37      47.903   1.188  -4.811  1.00  3.65           H   new
ATOM      0  HB3 SER A  37      48.355   1.654  -6.229  1.00  3.65           H   new
ATOM      0  HG  SER A  37      46.505   1.083  -7.019  1.00  3.65           H   new
ATOM    535  N   ARG A  38      47.939  -1.550  -3.943  1.00  2.42           N
ATOM    536  CA  ARG A  38      47.205  -2.600  -3.256  1.00  2.42           C
ATOM    537  C   ARG A  38      45.706  -2.456  -3.466  1.00  2.42           C
ATOM    538  O   ARG A  38      45.012  -3.445  -3.687  1.00  2.42           O
ATOM    539  CB  ARG A  38      47.516  -2.589  -1.770  1.00  2.42           C
ATOM    540  CG  ARG A  38      48.923  -3.056  -1.414  1.00  2.42           C
ATOM    541  CD  ARG A  38      49.191  -2.968   0.052  1.00  2.42           C
ATOM    542  NE  ARG A  38      50.537  -3.417   0.384  1.00  2.42           N
ATOM    543  CZ  ARG A  38      51.107  -3.310   1.602  1.00  2.42           C
ATOM    544  NH1 ARG A  38      50.441  -2.770   2.599  1.00  2.42           N1+
ATOM    545  NH2 ARG A  38      52.338  -3.751   1.793  1.00  2.42           N
ATOM      0  H   ARG A  38      48.404  -1.027  -3.443  1.00  2.42           H   new
ATOM      0  HA  ARG A  38      47.489  -3.447  -3.634  1.00  2.42           H   new
ATOM      0  HB2 ARG A  38      47.391  -1.688  -1.432  1.00  2.42           H   new
ATOM      0  HB3 ARG A  38      46.874  -3.155  -1.313  1.00  2.42           H   new
ATOM      0  HG2 ARG A  38      49.042  -3.972  -1.709  1.00  2.42           H   new
ATOM      0  HG3 ARG A  38      49.572  -2.517  -1.893  1.00  2.42           H   new
ATOM      0  HD2 ARG A  38      49.073  -2.052   0.348  1.00  2.42           H   new
ATOM      0  HD3 ARG A  38      48.543  -3.507   0.532  1.00  2.42           H   new
ATOM      0  HE  ARG A  38      51.003  -3.777  -0.243  1.00  2.42           H   new
ATOM      0 HH11 ARG A  38      49.639  -2.484   2.476  1.00  2.42           H   new
ATOM      0 HH12 ARG A  38      50.807  -2.703   3.374  1.00  2.42           H   new
ATOM      0 HH21 ARG A  38      52.774  -4.105   1.142  1.00  2.42           H   new
ATOM      0 HH22 ARG A  38      52.703  -3.684   2.569  1.00  2.42           H   new
ATOM    559  N   ALA A  39      45.198  -1.222  -3.448  1.00  1.57           N
ATOM    560  CA  ALA A  39      43.771  -1.039  -3.659  1.00  1.57           C
ATOM    561  C   ALA A  39      43.375  -1.523  -5.046  1.00  1.57           C
ATOM    562  O   ALA A  39      42.365  -2.217  -5.199  1.00  1.57           O
ATOM    563  CB  ALA A  39      43.392   0.420  -3.494  1.00  1.57           C
ATOM      0  H   ALA A  39      45.650  -0.502  -3.319  1.00  1.57           H   new
ATOM      0  HA  ALA A  39      43.295  -1.562  -2.995  1.00  1.57           H   new
ATOM      0  HB1 ALA A  39      42.438   0.525  -3.638  1.00  1.57           H   new
ATOM      0  HB2 ALA A  39      43.618   0.714  -2.598  1.00  1.57           H   new
ATOM      0  HB3 ALA A  39      43.877   0.956  -4.141  1.00  1.57           H   new
ATOM    569  N   TYR A  40      44.201  -1.210  -6.056  1.00  1.10           N
ATOM    570  CA  TYR A  40      43.919  -1.640  -7.422  1.00  1.10           C
ATOM    571  C   TYR A  40      43.838  -3.154  -7.488  1.00  1.10           C
ATOM    572  O   TYR A  40      42.879  -3.717  -8.016  1.00  1.10           O
ATOM    573  CB  TYR A  40      45.005  -1.158  -8.386  1.00  1.10           C
ATOM    574  CG  TYR A  40      44.807  -1.583  -9.804  1.00  1.10           C
ATOM    575  CD1 TYR A  40      43.960  -0.861 -10.623  1.00  1.10           C
ATOM    576  CD2 TYR A  40      45.457  -2.706 -10.291  1.00  1.10           C
ATOM    577  CE1 TYR A  40      43.762  -1.254 -11.928  1.00  1.10           C
ATOM    578  CE2 TYR A  40      45.259  -3.100 -11.591  1.00  1.10           C
ATOM    579  CZ  TYR A  40      44.413  -2.381 -12.411  1.00  1.10           C
ATOM    580  OH  TYR A  40      44.212  -2.777 -13.712  1.00  1.10           O
ATOM      0  H   TYR A  40      44.923  -0.752  -5.966  1.00  1.10           H   new
ATOM      0  HA  TYR A  40      43.070  -1.252  -7.684  1.00  1.10           H   new
ATOM      0  HB2 TYR A  40      45.044  -0.189  -8.353  1.00  1.10           H   new
ATOM      0  HB3 TYR A  40      45.864  -1.487  -8.078  1.00  1.10           H   new
ATOM      0  HD1 TYR A  40      43.523  -0.109 -10.293  1.00  1.10           H   new
ATOM      0  HD2 TYR A  40      46.026  -3.192  -9.738  1.00  1.10           H   new
ATOM      0  HE1 TYR A  40      43.196  -0.767 -12.482  1.00  1.10           H   new
ATOM      0  HE2 TYR A  40      45.696  -3.853 -11.920  1.00  1.10           H   new
ATOM      0  HH  TYR A  40      44.665  -3.467 -13.868  1.00  1.10           H   new
ATOM    590  N   ARG A  41      44.869  -3.809  -6.953  1.00  0.87           N
ATOM    591  CA  ARG A  41      44.992  -5.259  -6.970  1.00  0.87           C
ATOM    592  C   ARG A  41      43.852  -5.944  -6.223  1.00  0.87           C
ATOM    593  O   ARG A  41      43.331  -6.979  -6.664  1.00  0.87           O
ATOM    594  CB  ARG A  41      46.326  -5.636  -6.350  1.00  0.87           C
ATOM    595  CG  ARG A  41      47.545  -5.288  -7.209  1.00  0.87           C
ATOM    596  CD  ARG A  41      48.813  -5.586  -6.502  1.00  0.87           C
ATOM    597  NE  ARG A  41      49.981  -5.169  -7.269  1.00  0.87           N
ATOM    598  CZ  ARG A  41      50.608  -5.918  -8.199  1.00  0.87           C
ATOM    599  NH1 ARG A  41      50.180  -7.135  -8.465  1.00  0.87           N1+
ATOM    600  NH2 ARG A  41      51.658  -5.434  -8.845  1.00  0.87           N
ATOM      0  H   ARG A  41      45.526  -3.413  -6.564  1.00  0.87           H   new
ATOM      0  HA  ARG A  41      44.945  -5.562  -7.890  1.00  0.87           H   new
ATOM      0  HB2 ARG A  41      46.410  -5.189  -5.493  1.00  0.87           H   new
ATOM      0  HB3 ARG A  41      46.330  -6.590  -6.174  1.00  0.87           H   new
ATOM      0  HG2 ARG A  41      47.511  -5.789  -8.039  1.00  0.87           H   new
ATOM      0  HG3 ARG A  41      47.518  -4.347  -7.444  1.00  0.87           H   new
ATOM      0  HD2 ARG A  41      48.815  -5.137  -5.642  1.00  0.87           H   new
ATOM      0  HD3 ARG A  41      48.867  -6.538  -6.325  1.00  0.87           H   new
ATOM      0  HE  ARG A  41      50.295  -4.383  -7.116  1.00  0.87           H   new
ATOM      0 HH11 ARG A  41      49.500  -7.453  -8.045  1.00  0.87           H   new
ATOM      0 HH12 ARG A  41      50.581  -7.612  -9.058  1.00  0.87           H   new
ATOM      0 HH21 ARG A  41      51.941  -4.641  -8.672  1.00  0.87           H   new
ATOM      0 HH22 ARG A  41      52.057  -5.913  -9.438  1.00  0.87           H   new
ATOM    614  N   ASN A  42      43.421  -5.356  -5.107  1.00  0.81           N
ATOM    615  CA  ASN A  42      42.327  -5.942  -4.356  1.00  0.81           C
ATOM    616  C   ASN A  42      41.057  -5.831  -5.179  1.00  0.81           C
ATOM    617  O   ASN A  42      40.309  -6.801  -5.333  1.00  0.81           O
ATOM    618  CB  ASN A  42      42.168  -5.231  -3.029  1.00  0.81           C
ATOM    619  CG  ASN A  42      43.271  -5.558  -2.053  1.00  0.81           C
ATOM    620  ND2 ASN A  42      43.443  -4.704  -1.076  1.00  0.81           N
ATOM    621  OD1 ASN A  42      43.969  -6.574  -2.178  1.00  0.81           O
ATOM      0  H   ASN A  42      43.745  -4.631  -4.777  1.00  0.81           H   new
ATOM      0  HA  ASN A  42      42.512  -6.877  -4.175  1.00  0.81           H   new
ATOM      0  HB2 ASN A  42      42.150  -4.273  -3.181  1.00  0.81           H   new
ATOM      0  HB3 ASN A  42      41.314  -5.473  -2.638  1.00  0.81           H   new
ATOM      0 HD21 ASN A  42      44.059  -4.838  -0.491  1.00  0.81           H   new
ATOM      0 HD22 ASN A  42      42.940  -4.009  -1.019  1.00  0.81           H   new
ATOM    628  N   ALA A  43      40.830  -4.653  -5.750  1.00  0.84           N
ATOM    629  CA  ALA A  43      39.654  -4.428  -6.564  1.00  0.84           C
ATOM    630  C   ALA A  43      39.645  -5.331  -7.786  1.00  0.84           C
ATOM    631  O   ALA A  43      38.607  -5.878  -8.159  1.00  0.84           O
ATOM    632  CB  ALA A  43      39.595  -2.981  -6.963  1.00  0.84           C
ATOM      0  H   ALA A  43      41.350  -3.972  -5.675  1.00  0.84           H   new
ATOM      0  HA  ALA A  43      38.866  -4.647  -6.043  1.00  0.84           H   new
ATOM      0  HB1 ALA A  43      38.808  -2.827  -7.509  1.00  0.84           H   new
ATOM      0  HB2 ALA A  43      39.550  -2.427  -6.168  1.00  0.84           H   new
ATOM      0  HB3 ALA A  43      40.389  -2.752  -7.471  1.00  0.84           H   new
ATOM    638  N   LEU A  44      40.814  -5.546  -8.377  1.00  0.94           N
ATOM    639  CA  LEU A  44      40.907  -6.355  -9.573  1.00  0.94           C
ATOM    640  C   LEU A  44      40.549  -7.788  -9.232  1.00  0.94           C
ATOM    641  O   LEU A  44      39.813  -8.447  -9.968  1.00  0.94           O
ATOM    642  CB  LEU A  44      42.312  -6.265 -10.169  1.00  0.94           C
ATOM    643  CG  LEU A  44      42.495  -6.942 -11.492  1.00  0.94           C
ATOM    644  CD1 LEU A  44      41.523  -6.309 -12.490  1.00  0.94           C
ATOM    645  CD2 LEU A  44      43.922  -6.755 -11.949  1.00  0.94           C
ATOM      0  H   LEU A  44      41.563  -5.230  -8.097  1.00  0.94           H   new
ATOM      0  HA  LEU A  44      40.284  -6.025 -10.239  1.00  0.94           H   new
ATOM      0  HB2 LEU A  44      42.545  -5.329 -10.267  1.00  0.94           H   new
ATOM      0  HB3 LEU A  44      42.940  -6.649  -9.537  1.00  0.94           H   new
ATOM      0  HG  LEU A  44      42.315  -7.893 -11.423  1.00  0.94           H   new
ATOM      0 HD11 LEU A  44      41.625  -6.734 -13.356  1.00  0.94           H   new
ATOM      0 HD12 LEU A  44      40.613  -6.430 -12.177  1.00  0.94           H   new
ATOM      0 HD13 LEU A  44      41.714  -5.361 -12.571  1.00  0.94           H   new
ATOM      0 HD21 LEU A  44      44.047  -7.192 -12.806  1.00  0.94           H   new
ATOM      0 HD22 LEU A  44      44.112  -5.808 -12.038  1.00  0.94           H   new
ATOM      0 HD23 LEU A  44      44.525  -7.145 -11.297  1.00  0.94           H   new
ATOM    657  N   SER A  45      41.039  -8.265  -8.086  1.00  1.09           N
ATOM    658  CA  SER A  45      40.750  -9.615  -7.633  1.00  1.09           C
ATOM    659  C   SER A  45      39.247  -9.791  -7.387  1.00  1.09           C
ATOM    660  O   SER A  45      38.677 -10.834  -7.713  1.00  1.09           O
ATOM    661  CB  SER A  45      41.521  -9.902  -6.357  1.00  1.09           C
ATOM    662  OG  SER A  45      42.908  -9.884  -6.593  1.00  1.09           O
ATOM      0  H   SER A  45      41.545  -7.814  -7.556  1.00  1.09           H   new
ATOM      0  HA  SER A  45      41.024 -10.240  -8.322  1.00  1.09           H   new
ATOM      0  HB2 SER A  45      41.295  -9.242  -5.683  1.00  1.09           H   new
ATOM      0  HB3 SER A  45      41.260 -10.767  -6.005  1.00  1.09           H   new
ATOM      0  HG  SER A  45      43.177  -9.089  -6.626  1.00  1.09           H   new
ATOM    668  N   MET A  46      38.605  -8.767  -6.806  1.00  1.28           N
ATOM    669  CA  MET A  46      37.164  -8.780  -6.544  1.00  1.28           C
ATOM    670  C   MET A  46      36.323  -8.620  -7.817  1.00  1.28           C
ATOM    671  O   MET A  46      35.191  -9.109  -7.882  1.00  1.28           O
ATOM    672  CB  MET A  46      36.780  -7.673  -5.570  1.00  1.28           C
ATOM    673  CG  MET A  46      37.270  -7.857  -4.147  1.00  1.28           C
ATOM    674  SD  MET A  46      36.569  -6.635  -3.020  1.00  1.28           S
ATOM    675  CE  MET A  46      37.350  -5.137  -3.606  1.00  1.28           C
ATOM      0  H   MET A  46      38.998  -8.045  -6.553  1.00  1.28           H   new
ATOM      0  HA  MET A  46      36.974  -9.651  -6.161  1.00  1.28           H   new
ATOM      0  HB2 MET A  46      37.125  -6.832  -5.908  1.00  1.28           H   new
ATOM      0  HB3 MET A  46      35.813  -7.597  -5.555  1.00  1.28           H   new
ATOM      0  HG2 MET A  46      37.039  -8.748  -3.840  1.00  1.28           H   new
ATOM      0  HG3 MET A  46      38.238  -7.793  -4.129  1.00  1.28           H   new
ATOM      0  HE1 MET A  46      37.051  -4.385  -3.071  1.00  1.28           H   new
ATOM      0  HE2 MET A  46      38.313  -5.223  -3.531  1.00  1.28           H   new
ATOM      0  HE3 MET A  46      37.110  -4.989  -4.534  1.00  1.28           H   new
ATOM    685  N   MET A  47      36.867  -7.938  -8.823  1.00  1.52           N
ATOM    686  CA  MET A  47      36.140  -7.619 -10.046  1.00  1.52           C
ATOM    687  C   MET A  47      35.216  -8.705 -10.609  1.00  1.52           C
ATOM    688  O   MET A  47      34.075  -8.369 -10.905  1.00  1.52           O
ATOM    689  CB  MET A  47      37.072  -7.058 -11.109  1.00  1.52           C
ATOM    690  CG  MET A  47      36.360  -6.485 -12.306  1.00  1.52           C
ATOM    691  SD  MET A  47      35.360  -5.021 -11.881  1.00  1.52           S
ATOM    692  CE  MET A  47      35.243  -4.276 -13.494  1.00  1.52           C
ATOM      0  H   MET A  47      37.676  -7.646  -8.813  1.00  1.52           H   new
ATOM      0  HA  MET A  47      35.514  -6.932  -9.766  1.00  1.52           H   new
ATOM      0  HB2 MET A  47      37.623  -6.367 -10.710  1.00  1.52           H   new
ATOM      0  HB3 MET A  47      37.670  -7.762 -11.406  1.00  1.52           H   new
ATOM      0  HG2 MET A  47      37.012  -6.243 -12.982  1.00  1.52           H   new
ATOM      0  HG3 MET A  47      35.787  -7.164 -12.694  1.00  1.52           H   new
ATOM      0  HE1 MET A  47      34.723  -3.459 -13.436  1.00  1.52           H   new
ATOM      0  HE2 MET A  47      36.133  -4.070 -13.821  1.00  1.52           H   new
ATOM      0  HE3 MET A  47      34.809  -4.892 -14.105  1.00  1.52           H   new
ATOM    702  N   PRO A  48      35.608  -9.984 -10.802  1.00  1.79           N
ATOM    703  CA  PRO A  48      34.737 -11.017 -11.342  1.00  1.79           C
ATOM    704  C   PRO A  48      33.447 -11.178 -10.523  1.00  1.79           C
ATOM    705  O   PRO A  48      32.411 -11.588 -11.054  1.00  1.79           O
ATOM    706  CB  PRO A  48      35.615 -12.273 -11.248  1.00  1.79           C
ATOM    707  CG  PRO A  48      37.031 -11.745 -11.273  1.00  1.79           C
ATOM    708  CD  PRO A  48      36.964 -10.466 -10.483  1.00  1.79           C
ATOM      0  HA  PRO A  48      34.429 -10.819 -12.240  1.00  1.79           H   new
ATOM      0  HB2 PRO A  48      35.437 -12.769 -10.433  1.00  1.79           H   new
ATOM      0  HB3 PRO A  48      35.449 -12.876 -11.989  1.00  1.79           H   new
ATOM      0  HG2 PRO A  48      37.651 -12.375 -10.874  1.00  1.79           H   new
ATOM      0  HG3 PRO A  48      37.333 -11.585 -12.181  1.00  1.79           H   new
ATOM      0  HD2 PRO A  48      37.081 -10.619  -9.532  1.00  1.79           H   new
ATOM      0  HD3 PRO A  48      37.648  -9.834 -10.755  1.00  1.79           H   new
ATOM    716  N   GLU A  49      33.476 -10.828  -9.231  1.00  2.06           N
ATOM    717  CA  GLU A  49      32.279 -10.945  -8.411  1.00  2.06           C
ATOM    718  C   GLU A  49      31.406  -9.752  -8.749  1.00  2.06           C
ATOM    719  O   GLU A  49      30.178  -9.856  -8.889  1.00  2.06           O
ATOM    720  CB  GLU A  49      32.610 -10.975  -6.914  1.00  2.06           C
ATOM    721  CG  GLU A  49      31.383 -11.203  -6.025  1.00  2.06           C
ATOM    722  CD  GLU A  49      31.689 -11.320  -4.544  1.00  2.06           C
ATOM    723  OE1 GLU A  49      32.826 -11.239  -4.158  1.00  2.06           O
ATOM    724  OE2 GLU A  49      30.753 -11.490  -3.792  1.00  2.06           O1-
ATOM      0  H   GLU A  49      34.170 -10.526  -8.822  1.00  2.06           H   new
ATOM      0  HA  GLU A  49      31.823 -11.780  -8.598  1.00  2.06           H   new
ATOM      0  HB2 GLU A  49      33.258 -11.678  -6.747  1.00  2.06           H   new
ATOM      0  HB3 GLU A  49      33.030 -10.137  -6.665  1.00  2.06           H   new
ATOM      0  HG2 GLU A  49      30.761 -10.470  -6.158  1.00  2.06           H   new
ATOM      0  HG3 GLU A  49      30.934 -12.012  -6.315  1.00  2.06           H   new
ATOM    731  N   ALA A  50      32.057  -8.592  -8.890  1.00  2.33           N
ATOM    732  CA  ALA A  50      31.332  -7.370  -9.221  1.00  2.33           C
ATOM    733  C   ALA A  50      30.628  -7.534 -10.554  1.00  2.33           C
ATOM    734  O   ALA A  50      29.472  -7.137 -10.712  1.00  2.33           O
ATOM    735  CB  ALA A  50      32.282  -6.184  -9.310  1.00  2.33           C
ATOM      0  H   ALA A  50      32.907  -8.496  -8.799  1.00  2.33           H   new
ATOM      0  HA  ALA A  50      30.683  -7.205  -8.519  1.00  2.33           H   new
ATOM      0  HB1 ALA A  50      31.781  -5.383  -9.531  1.00  2.33           H   new
ATOM      0  HB2 ALA A  50      32.728  -6.061  -8.457  1.00  2.33           H   new
ATOM      0  HB3 ALA A  50      32.944  -6.350  -9.999  1.00  2.33           H   new
ATOM    741  N   MET A  51      31.322  -8.167 -11.500  1.00  2.58           N
ATOM    742  CA  MET A  51      30.795  -8.359 -12.838  1.00  2.58           C
ATOM    743  C   MET A  51      29.751  -9.446 -12.900  1.00  2.58           C
ATOM    744  O   MET A  51      28.762  -9.305 -13.618  1.00  2.58           O
ATOM    745  CB  MET A  51      31.943  -8.626 -13.791  1.00  2.58           C
ATOM    746  CG  MET A  51      32.836  -7.421 -13.951  1.00  2.58           C
ATOM    747  SD  MET A  51      31.941  -6.014 -14.649  1.00  2.58           S
ATOM    748  CE  MET A  51      31.440  -5.098 -13.212  1.00  2.58           C
ATOM      0  H   MET A  51      32.108  -8.494 -11.379  1.00  2.58           H   new
ATOM      0  HA  MET A  51      30.339  -7.546 -13.106  1.00  2.58           H   new
ATOM      0  HB2 MET A  51      32.466  -9.374 -13.464  1.00  2.58           H   new
ATOM      0  HB3 MET A  51      31.590  -8.883 -14.657  1.00  2.58           H   new
ATOM      0  HG2 MET A  51      33.205  -7.175 -13.088  1.00  2.58           H   new
ATOM      0  HG3 MET A  51      33.584  -7.646 -14.526  1.00  2.58           H   new
ATOM      0  HE1 MET A  51      30.944  -4.311 -13.486  1.00  2.58           H   new
ATOM      0  HE2 MET A  51      30.877  -5.656 -12.653  1.00  2.58           H   new
ATOM      0  HE3 MET A  51      32.225  -4.827 -12.711  1.00  2.58           H   new
ATOM    758  N   THR A  52      29.908 -10.505 -12.108  1.00  2.82           N
ATOM    759  CA  THR A  52      28.897 -11.543 -12.090  1.00  2.82           C
ATOM    760  C   THR A  52      27.608 -10.953 -11.540  1.00  2.82           C
ATOM    761  O   THR A  52      26.531 -11.188 -12.084  1.00  2.82           O
ATOM    762  CB  THR A  52      29.314 -12.753 -11.248  1.00  2.82           C
ATOM    763  CG2 THR A  52      28.187 -13.784 -11.276  1.00  2.82           C
ATOM    764  OG1 THR A  52      30.507 -13.330 -11.794  1.00  2.82           O
ATOM      0  H   THR A  52      30.579 -10.635 -11.586  1.00  2.82           H   new
ATOM      0  HA  THR A  52      28.774 -11.861 -12.998  1.00  2.82           H   new
ATOM      0  HB  THR A  52      29.485 -12.476 -10.334  1.00  2.82           H   new
ATOM      0  HG1 THR A  52      31.165 -12.842 -11.609  1.00  2.82           H   new
ATOM      0 HG21 THR A  52      28.441 -14.555 -10.745  1.00  2.82           H   new
ATOM      0 HG22 THR A  52      27.380 -13.391 -10.909  1.00  2.82           H   new
ATOM      0 HG23 THR A  52      28.024 -14.061 -12.191  1.00  2.82           H   new
ATOM    772  N   THR A  53      27.723 -10.156 -10.471  1.00  3.07           N
ATOM    773  CA  THR A  53      26.566  -9.531  -9.850  1.00  3.07           C
ATOM    774  C   THR A  53      25.832  -8.662 -10.866  1.00  3.07           C
ATOM    775  O   THR A  53      24.617  -8.798 -11.045  1.00  3.07           O
ATOM    776  CB  THR A  53      27.015  -8.669  -8.657  1.00  3.07           C
ATOM    777  CG2 THR A  53      25.836  -7.961  -8.020  1.00  3.07           C
ATOM    778  OG1 THR A  53      27.667  -9.509  -7.692  1.00  3.07           O
ATOM      0  H   THR A  53      28.472  -9.968 -10.093  1.00  3.07           H   new
ATOM      0  HA  THR A  53      25.966 -10.225  -9.535  1.00  3.07           H   new
ATOM      0  HB  THR A  53      27.631  -7.990  -8.974  1.00  3.07           H   new
ATOM      0  HG1 THR A  53      28.446  -9.683  -7.953  1.00  3.07           H   new
ATOM      0 HG21 THR A  53      26.145  -7.426  -7.272  1.00  3.07           H   new
ATOM      0 HG22 THR A  53      25.411  -7.386  -8.675  1.00  3.07           H   new
ATOM      0 HG23 THR A  53      25.196  -8.618  -7.704  1.00  3.07           H   new
ATOM    786  N   VAL A  54      26.581  -7.826 -11.592  1.00  3.32           N
ATOM    787  CA  VAL A  54      25.971  -6.982 -12.604  1.00  3.32           C
ATOM    788  C   VAL A  54      25.333  -7.813 -13.707  1.00  3.32           C
ATOM    789  O   VAL A  54      24.207  -7.535 -14.119  1.00  3.32           O
ATOM    790  CB  VAL A  54      27.009  -6.029 -13.214  1.00  3.32           C
ATOM    791  CG1 VAL A  54      26.406  -5.314 -14.416  1.00  3.32           C
ATOM    792  CG2 VAL A  54      27.444  -5.008 -12.158  1.00  3.32           C
ATOM      0  H   VAL A  54      27.433  -7.738 -11.511  1.00  3.32           H   new
ATOM      0  HA  VAL A  54      25.277  -6.463 -12.168  1.00  3.32           H   new
ATOM      0  HB  VAL A  54      27.783  -6.535 -13.506  1.00  3.32           H   new
ATOM      0 HG11 VAL A  54      27.064  -4.713 -14.799  1.00  3.32           H   new
ATOM      0 HG12 VAL A  54      26.140  -5.968 -15.081  1.00  3.32           H   new
ATOM      0 HG13 VAL A  54      25.630  -4.805 -14.134  1.00  3.32           H   new
ATOM      0 HG21 VAL A  54      28.100  -4.405 -12.542  1.00  3.32           H   new
ATOM      0 HG22 VAL A  54      26.673  -4.500 -11.862  1.00  3.32           H   new
ATOM      0 HG23 VAL A  54      27.835  -5.472 -11.401  1.00  3.32           H   new
ATOM    802  N   MET A  55      26.036  -8.839 -14.186  1.00  3.56           N
ATOM    803  CA  MET A  55      25.502  -9.687 -15.236  1.00  3.56           C
ATOM    804  C   MET A  55      24.185 -10.303 -14.812  1.00  3.56           C
ATOM    805  O   MET A  55      23.241 -10.350 -15.598  1.00  3.56           O
ATOM    806  CB  MET A  55      26.474 -10.798 -15.597  1.00  3.56           C
ATOM    807  CG  MET A  55      25.976 -11.718 -16.701  1.00  3.56           C
ATOM    808  SD  MET A  55      24.882 -13.017 -16.116  1.00  3.56           S
ATOM    809  CE  MET A  55      26.061 -13.979 -15.234  1.00  3.56           C
ATOM      0  H   MET A  55      26.822  -9.056 -13.914  1.00  3.56           H   new
ATOM      0  HA  MET A  55      25.362  -9.125 -16.014  1.00  3.56           H   new
ATOM      0  HB2 MET A  55      27.316 -10.402 -15.873  1.00  3.56           H   new
ATOM      0  HB3 MET A  55      26.656 -11.327 -14.805  1.00  3.56           H   new
ATOM      0  HG2 MET A  55      25.510 -11.189 -17.367  1.00  3.56           H   new
ATOM      0  HG3 MET A  55      26.739 -12.123 -17.143  1.00  3.56           H   new
ATOM      0  HE1 MET A  55      25.621 -14.749 -14.840  1.00  3.56           H   new
ATOM      0  HE2 MET A  55      26.754 -14.279 -15.842  1.00  3.56           H   new
ATOM      0  HE3 MET A  55      26.459 -13.440 -14.532  1.00  3.56           H   new
ATOM    819  N   LEU A  56      24.118 -10.802 -13.579  1.00  3.77           N
ATOM    820  CA  LEU A  56      22.899 -11.418 -13.091  1.00  3.77           C
ATOM    821  C   LEU A  56      21.771 -10.403 -12.988  1.00  3.77           C
ATOM    822  O   LEU A  56      20.614 -10.725 -13.276  1.00  3.77           O
ATOM    823  CB  LEU A  56      23.164 -12.104 -11.759  1.00  3.77           C
ATOM    824  CG  LEU A  56      24.057 -13.342 -11.876  1.00  3.77           C
ATOM    825  CD1 LEU A  56      24.400 -13.846 -10.498  1.00  3.77           C
ATOM    826  CD2 LEU A  56      23.335 -14.402 -12.702  1.00  3.77           C
ATOM      0  H   LEU A  56      24.767 -10.792 -13.015  1.00  3.77           H   new
ATOM      0  HA  LEU A  56      22.612 -12.091 -13.728  1.00  3.77           H   new
ATOM      0  HB2 LEU A  56      23.580 -11.470 -11.154  1.00  3.77           H   new
ATOM      0  HB3 LEU A  56      22.317 -12.361 -11.362  1.00  3.77           H   new
ATOM      0  HG  LEU A  56      24.887 -13.121 -12.326  1.00  3.77           H   new
ATOM      0 HD11 LEU A  56      24.966 -14.630 -10.572  1.00  3.77           H   new
ATOM      0 HD12 LEU A  56      24.870 -13.154 -10.008  1.00  3.77           H   new
ATOM      0 HD13 LEU A  56      23.585 -14.079 -10.026  1.00  3.77           H   new
ATOM      0 HD21 LEU A  56      23.896 -15.189 -12.780  1.00  3.77           H   new
ATOM      0 HD22 LEU A  56      22.502 -14.641 -12.266  1.00  3.77           H   new
ATOM      0 HD23 LEU A  56      23.147 -14.051 -13.586  1.00  3.77           H   new
ATOM    838  N   PHE A  57      22.091  -9.159 -12.615  1.00  3.93           N
ATOM    839  CA  PHE A  57      21.061  -8.131 -12.562  1.00  3.93           C
ATOM    840  C   PHE A  57      20.498  -7.921 -13.972  1.00  3.93           C
ATOM    841  O   PHE A  57      19.280  -7.791 -14.157  1.00  3.93           O
ATOM    842  CB  PHE A  57      21.628  -6.816 -12.011  1.00  3.93           C
ATOM    843  CG  PHE A  57      21.904  -6.843 -10.523  1.00  3.93           C
ATOM    844  CD1 PHE A  57      21.334  -7.816  -9.725  1.00  3.93           C
ATOM    845  CD2 PHE A  57      22.721  -5.887  -9.920  1.00  3.93           C
ATOM    846  CE1 PHE A  57      21.563  -7.846  -8.371  1.00  3.93           C
ATOM    847  CE2 PHE A  57      22.951  -5.913  -8.554  1.00  3.93           C
ATOM    848  CZ  PHE A  57      22.371  -6.895  -7.777  1.00  3.93           C
ATOM      0  H   PHE A  57      22.881  -8.899 -12.395  1.00  3.93           H   new
ATOM      0  HA  PHE A  57      20.352  -8.419 -11.965  1.00  3.93           H   new
ATOM      0  HB2 PHE A  57      22.451  -6.607 -12.480  1.00  3.93           H   new
ATOM      0  HB3 PHE A  57      21.003  -6.099 -12.202  1.00  3.93           H   new
ATOM      0  HD1 PHE A  57      20.786  -8.461 -10.111  1.00  3.93           H   new
ATOM      0  HD2 PHE A  57      23.116  -5.225 -10.440  1.00  3.93           H   new
ATOM      0  HE1 PHE A  57      21.172  -8.510  -7.851  1.00  3.93           H   new
ATOM      0  HE2 PHE A  57      23.496  -5.270  -8.161  1.00  3.93           H   new
ATOM      0  HZ  PHE A  57      22.523  -6.917  -6.860  1.00  3.93           H   new
ATOM    858  N   VAL A  58      21.392  -7.930 -14.970  1.00  4.05           N
ATOM    859  CA  VAL A  58      21.008  -7.780 -16.367  1.00  4.05           C
ATOM    860  C   VAL A  58      20.185  -8.962 -16.844  1.00  4.05           C
ATOM    861  O   VAL A  58      19.156  -8.778 -17.496  1.00  4.05           O
ATOM    862  CB  VAL A  58      22.246  -7.620 -17.272  1.00  4.05           C
ATOM    863  CG1 VAL A  58      21.824  -7.683 -18.733  1.00  4.05           C
ATOM    864  CG2 VAL A  58      22.928  -6.287 -16.965  1.00  4.05           C
ATOM      0  H   VAL A  58      22.238  -8.024 -14.848  1.00  4.05           H   new
ATOM      0  HA  VAL A  58      20.467  -6.977 -16.427  1.00  4.05           H   new
ATOM      0  HB  VAL A  58      22.874  -8.340 -17.102  1.00  4.05           H   new
ATOM      0 HG11 VAL A  58      22.604  -7.582 -19.300  1.00  4.05           H   new
ATOM      0 HG12 VAL A  58      21.403  -8.538 -18.912  1.00  4.05           H   new
ATOM      0 HG13 VAL A  58      21.195  -6.969 -18.919  1.00  4.05           H   new
ATOM      0 HG21 VAL A  58      23.707  -6.184 -17.533  1.00  4.05           H   new
ATOM      0 HG22 VAL A  58      22.308  -5.560 -17.132  1.00  4.05           H   new
ATOM      0 HG23 VAL A  58      23.202  -6.270 -16.035  1.00  4.05           H   new
ATOM    874  N   LEU A  59      20.618 -10.173 -16.499  1.00  4.13           N
ATOM    875  CA  LEU A  59      19.926 -11.382 -16.906  1.00  4.13           C
ATOM    876  C   LEU A  59      18.504 -11.346 -16.403  1.00  4.13           C
ATOM    877  O   LEU A  59      17.570 -11.524 -17.180  1.00  4.13           O
ATOM    878  CB  LEU A  59      20.607 -12.632 -16.335  1.00  4.13           C
ATOM    879  CG  LEU A  59      20.094 -13.993 -16.880  1.00  4.13           C
ATOM    880  CD1 LEU A  59      21.142 -15.074 -16.584  1.00  4.13           C
ATOM    881  CD2 LEU A  59      18.734 -14.334 -16.269  1.00  4.13           C
ATOM      0  H   LEU A  59      21.321 -10.312 -16.023  1.00  4.13           H   new
ATOM      0  HA  LEU A  59      19.947 -11.423 -17.875  1.00  4.13           H   new
ATOM      0  HB2 LEU A  59      21.559 -12.570 -16.512  1.00  4.13           H   new
ATOM      0  HB3 LEU A  59      20.497 -12.627 -15.371  1.00  4.13           H   new
ATOM      0  HG  LEU A  59      19.968 -13.941 -17.840  1.00  4.13           H   new
ATOM      0 HD11 LEU A  59      20.830 -15.928 -16.921  1.00  4.13           H   new
ATOM      0 HD12 LEU A  59      21.978 -14.842 -17.017  1.00  4.13           H   new
ATOM      0 HD13 LEU A  59      21.281 -15.136 -15.626  1.00  4.13           H   new
ATOM      0 HD21 LEU A  59      18.427 -15.185 -16.618  1.00  4.13           H   new
ATOM      0 HD22 LEU A  59      18.818 -14.392 -15.304  1.00  4.13           H   new
ATOM      0 HD23 LEU A  59      18.094 -13.642 -16.497  1.00  4.13           H   new
ATOM    893  N   ALA A  60      18.336 -11.108 -15.098  1.00  4.15           N
ATOM    894  CA  ALA A  60      17.017 -11.065 -14.491  1.00  4.15           C
ATOM    895  C   ALA A  60      16.156  -9.979 -15.127  1.00  4.15           C
ATOM    896  O   ALA A  60      14.953 -10.175 -15.351  1.00  4.15           O
ATOM    897  CB  ALA A  60      17.155 -10.826 -13.007  1.00  4.15           C
ATOM      0  H   ALA A  60      18.983 -10.969 -14.549  1.00  4.15           H   new
ATOM      0  HA  ALA A  60      16.577 -11.916 -14.641  1.00  4.15           H   new
ATOM      0  HB1 ALA A  60      16.275 -10.797 -12.600  1.00  4.15           H   new
ATOM      0  HB2 ALA A  60      17.671 -11.545 -12.610  1.00  4.15           H   new
ATOM      0  HB3 ALA A  60      17.608  -9.982 -12.856  1.00  4.15           H   new
ATOM    903  N   GLY A  61      16.778  -8.841 -15.459  1.00  4.13           N
ATOM    904  CA  GLY A  61      16.089  -7.748 -16.119  1.00  4.13           C
ATOM    905  C   GLY A  61      15.524  -8.217 -17.453  1.00  4.13           C
ATOM    906  O   GLY A  61      14.335  -8.023 -17.739  1.00  4.13           O
ATOM      0  H   GLY A  61      17.610  -8.690 -15.304  1.00  4.13           H   new
ATOM      0  HA2 GLY A  61      15.373  -7.419 -15.554  1.00  4.13           H   new
ATOM      0  HA3 GLY A  61      16.701  -7.009 -16.260  1.00  4.13           H   new
ATOM    910  N   LEU A  62      16.392  -8.811 -18.278  1.00  4.09           N
ATOM    911  CA  LEU A  62      16.034  -9.306 -19.602  1.00  4.09           C
ATOM    912  C   LEU A  62      15.034 -10.456 -19.543  1.00  4.09           C
ATOM    913  O   LEU A  62      14.137 -10.550 -20.380  1.00  4.09           O
ATOM    914  CB  LEU A  62      17.297  -9.755 -20.328  1.00  4.09           C
ATOM    915  CG  LEU A  62      18.258  -8.624 -20.700  1.00  4.09           C
ATOM    916  CD1 LEU A  62      19.527  -9.220 -21.233  1.00  4.09           C
ATOM    917  CD2 LEU A  62      17.603  -7.711 -21.714  1.00  4.09           C
ATOM      0  H   LEU A  62      17.218  -8.938 -18.076  1.00  4.09           H   new
ATOM      0  HA  LEU A  62      15.606  -8.581 -20.083  1.00  4.09           H   new
ATOM      0  HB2 LEU A  62      17.768 -10.392 -19.768  1.00  4.09           H   new
ATOM      0  HB3 LEU A  62      17.041 -10.224 -21.137  1.00  4.09           H   new
ATOM      0  HG  LEU A  62      18.473  -8.091 -19.918  1.00  4.09           H   new
ATOM      0 HD11 LEU A  62      20.143  -8.510 -21.472  1.00  4.09           H   new
ATOM      0 HD12 LEU A  62      19.931  -9.783 -20.554  1.00  4.09           H   new
ATOM      0 HD13 LEU A  62      19.329  -9.753 -22.019  1.00  4.09           H   new
ATOM      0 HD21 LEU A  62      18.214  -6.995 -21.948  1.00  4.09           H   new
ATOM      0 HD22 LEU A  62      17.380  -8.218 -22.510  1.00  4.09           H   new
ATOM      0 HD23 LEU A  62      16.794  -7.334 -21.335  1.00  4.09           H   new
ATOM    929  N   LEU A  63      15.171 -11.325 -18.547  1.00  4.03           N
ATOM    930  CA  LEU A  63      14.263 -12.448 -18.372  1.00  4.03           C
ATOM    931  C   LEU A  63      12.868 -11.929 -18.088  1.00  4.03           C
ATOM    932  O   LEU A  63      11.890 -12.331 -18.733  1.00  4.03           O
ATOM    933  CB  LEU A  63      14.743 -13.329 -17.216  1.00  4.03           C
ATOM    934  CG  LEU A  63      13.875 -14.522 -16.845  1.00  4.03           C
ATOM    935  CD1 LEU A  63      13.734 -15.473 -18.032  1.00  4.03           C
ATOM    936  CD2 LEU A  63      14.536 -15.226 -15.669  1.00  4.03           C
ATOM      0  H   LEU A  63      15.793 -11.279 -17.955  1.00  4.03           H   new
ATOM      0  HA  LEU A  63      14.246 -12.980 -19.183  1.00  4.03           H   new
ATOM      0  HB2 LEU A  63      15.628 -13.658 -17.436  1.00  4.03           H   new
ATOM      0  HB3 LEU A  63      14.836 -12.769 -16.430  1.00  4.03           H   new
ATOM      0  HG  LEU A  63      12.983 -14.228 -16.603  1.00  4.03           H   new
ATOM      0 HD11 LEU A  63      13.179 -16.227 -17.779  1.00  4.03           H   new
ATOM      0 HD12 LEU A  63      13.323 -15.004 -18.775  1.00  4.03           H   new
ATOM      0 HD13 LEU A  63      14.611 -15.793 -18.297  1.00  4.03           H   new
ATOM      0 HD21 LEU A  63      14.003 -15.994 -15.410  1.00  4.03           H   new
ATOM      0 HD22 LEU A  63      15.424 -15.521 -15.926  1.00  4.03           H   new
ATOM      0 HD23 LEU A  63      14.604 -14.612 -14.921  1.00  4.03           H   new
ATOM    948  N   THR A  64      12.784 -10.999 -17.136  1.00  3.95           N
ATOM    949  CA  THR A  64      11.521 -10.416 -16.748  1.00  3.95           C
ATOM    950  C   THR A  64      10.922  -9.651 -17.911  1.00  3.95           C
ATOM    951  O   THR A  64       9.755  -9.849 -18.251  1.00  3.95           O
ATOM    952  CB  THR A  64      11.712  -9.444 -15.575  1.00  3.95           C
ATOM    953  CG2 THR A  64      10.373  -8.827 -15.195  1.00  3.95           C
ATOM    954  OG1 THR A  64      12.262 -10.149 -14.456  1.00  3.95           O
ATOM      0  H   THR A  64      13.462 -10.695 -16.703  1.00  3.95           H   new
ATOM      0  HA  THR A  64      10.929 -11.136 -16.481  1.00  3.95           H   new
ATOM      0  HB  THR A  64      12.321  -8.736 -15.837  1.00  3.95           H   new
ATOM      0  HG1 THR A  64      13.091 -10.236 -14.559  1.00  3.95           H   new
ATOM      0 HG21 THR A  64      10.498  -8.214 -14.454  1.00  3.95           H   new
ATOM      0 HG22 THR A  64      10.011  -8.345 -15.955  1.00  3.95           H   new
ATOM      0 HG23 THR A  64       9.756  -9.528 -14.933  1.00  3.95           H   new
ATOM    962  N   SER A  65      11.739  -8.817 -18.565  1.00  3.87           N
ATOM    963  CA  SER A  65      11.275  -7.995 -19.667  1.00  3.87           C
ATOM    964  C   SER A  65      10.763  -8.890 -20.775  1.00  3.87           C
ATOM    965  O   SER A  65       9.717  -8.625 -21.367  1.00  3.87           O
ATOM    966  CB  SER A  65      12.412  -7.138 -20.176  1.00  3.87           C
ATOM    967  OG  SER A  65      12.839  -6.234 -19.188  1.00  3.87           O
ATOM      0  H   SER A  65      12.572  -8.718 -18.377  1.00  3.87           H   new
ATOM      0  HA  SER A  65      10.557  -7.417 -19.364  1.00  3.87           H   new
ATOM      0  HB2 SER A  65      13.153  -7.703 -20.445  1.00  3.87           H   new
ATOM      0  HB3 SER A  65      12.127  -6.650 -20.965  1.00  3.87           H   new
ATOM      0  HG  SER A  65      13.329  -6.634 -18.635  1.00  3.87           H   new
ATOM    973  N   GLY A  66      11.476  -9.984 -21.023  1.00  3.78           N
ATOM    974  CA  GLY A  66      11.112 -10.959 -22.024  1.00  3.78           C
ATOM    975  C   GLY A  66       9.715 -11.482 -21.762  1.00  3.78           C
ATOM    976  O   GLY A  66       8.865 -11.463 -22.654  1.00  3.78           O
ATOM      0  H   GLY A  66      12.200 -10.178 -20.601  1.00  3.78           H   new
ATOM      0  HA2 GLY A  66      11.154 -10.558 -22.906  1.00  3.78           H   new
ATOM      0  HA3 GLY A  66      11.746 -11.693 -22.016  1.00  3.78           H   new
ATOM    980  N   MET A  67       9.463 -11.946 -20.536  1.00  3.72           N
ATOM    981  CA  MET A  67       8.146 -12.478 -20.222  1.00  3.72           C
ATOM    982  C   MET A  67       7.052 -11.396 -20.234  1.00  3.72           C
ATOM    983  O   MET A  67       5.913 -11.666 -20.622  1.00  3.72           O
ATOM    984  CB  MET A  67       8.191 -13.254 -18.917  1.00  3.72           C
ATOM    985  CG  MET A  67       9.018 -14.550 -19.042  1.00  3.72           C
ATOM    986  SD  MET A  67       8.494 -15.613 -20.462  1.00  3.72           S
ATOM    987  CE  MET A  67       6.839 -16.106 -20.023  1.00  3.72           C
ATOM      0  H   MET A  67      10.029 -11.960 -19.889  1.00  3.72           H   new
ATOM      0  HA  MET A  67       7.898 -13.097 -20.927  1.00  3.72           H   new
ATOM      0  HB2 MET A  67       8.572 -12.694 -18.222  1.00  3.72           H   new
ATOM      0  HB3 MET A  67       7.287 -13.474 -18.641  1.00  3.72           H   new
ATOM      0  HG2 MET A  67       9.955 -14.320 -19.146  1.00  3.72           H   new
ATOM      0  HG3 MET A  67       8.940 -15.058 -18.219  1.00  3.72           H   new
ATOM      0  HE1 MET A  67       6.475 -16.675 -20.719  1.00  3.72           H   new
ATOM      0  HE2 MET A  67       6.858 -16.593 -19.184  1.00  3.72           H   new
ATOM      0  HE3 MET A  67       6.281 -15.318 -19.926  1.00  3.72           H   new
ATOM    997  N   VAL A  68       7.396 -10.151 -19.909  1.00  3.68           N
ATOM    998  CA  VAL A  68       6.403  -9.085 -20.016  1.00  3.68           C
ATOM    999  C   VAL A  68       6.012  -8.896 -21.482  1.00  3.68           C
ATOM   1000  O   VAL A  68       4.820  -8.863 -21.812  1.00  3.68           O
ATOM   1001  CB  VAL A  68       6.936  -7.761 -19.437  1.00  3.68           C
ATOM   1002  CG1 VAL A  68       5.980  -6.642 -19.758  1.00  3.68           C
ATOM   1003  CG2 VAL A  68       7.077  -7.886 -17.921  1.00  3.68           C
ATOM      0  H   VAL A  68       8.173  -9.908 -19.633  1.00  3.68           H   new
ATOM      0  HA  VAL A  68       5.623  -9.342 -19.500  1.00  3.68           H   new
ATOM      0  HB  VAL A  68       7.801  -7.568 -19.830  1.00  3.68           H   new
ATOM      0 HG11 VAL A  68       6.320  -5.811 -19.391  1.00  3.68           H   new
ATOM      0 HG12 VAL A  68       5.891  -6.558 -20.720  1.00  3.68           H   new
ATOM      0 HG13 VAL A  68       5.113  -6.836 -19.369  1.00  3.68           H   new
ATOM      0 HG21 VAL A  68       7.413  -7.052 -17.557  1.00  3.68           H   new
ATOM      0 HG22 VAL A  68       6.211  -8.083 -17.530  1.00  3.68           H   new
ATOM      0 HG23 VAL A  68       7.697  -8.602 -17.711  1.00  3.68           H   new
ATOM   1013  N   ILE A  69       7.019  -8.851 -22.362  1.00  3.69           N
ATOM   1014  CA  ILE A  69       6.813  -8.704 -23.795  1.00  3.69           C
ATOM   1015  C   ILE A  69       6.012  -9.869 -24.329  1.00  3.69           C
ATOM   1016  O   ILE A  69       5.060  -9.668 -25.082  1.00  3.69           O
ATOM   1017  CB  ILE A  69       8.157  -8.612 -24.538  1.00  3.69           C
ATOM   1018  CG1 ILE A  69       8.850  -7.288 -24.187  1.00  3.69           C
ATOM   1019  CG2 ILE A  69       7.951  -8.765 -26.052  1.00  3.69           C
ATOM   1020  CD1 ILE A  69      10.299  -7.241 -24.603  1.00  3.69           C
ATOM      0  H   ILE A  69       7.847  -8.906 -22.135  1.00  3.69           H   new
ATOM      0  HA  ILE A  69       6.322  -7.881 -23.945  1.00  3.69           H   new
ATOM      0  HB  ILE A  69       8.733  -9.339 -24.254  1.00  3.69           H   new
ATOM      0 HG12 ILE A  69       8.374  -6.559 -24.614  1.00  3.69           H   new
ATOM      0 HG13 ILE A  69       8.791  -7.144 -23.230  1.00  3.69           H   new
ATOM      0 HG21 ILE A  69       8.808  -8.704 -26.503  1.00  3.69           H   new
ATOM      0 HG22 ILE A  69       7.548  -9.627 -26.238  1.00  3.69           H   new
ATOM      0 HG23 ILE A  69       7.367  -8.060 -26.372  1.00  3.69           H   new
ATOM      0 HD11 ILE A  69      10.679  -6.384 -24.355  1.00  3.69           H   new
ATOM      0 HD12 ILE A  69      10.787  -7.952 -24.158  1.00  3.69           H   new
ATOM      0 HD13 ILE A  69      10.364  -7.357 -25.564  1.00  3.69           H   new
ATOM   1032  N   PHE A  70       6.371 -11.079 -23.910  1.00  3.79           N
ATOM   1033  CA  PHE A  70       5.678 -12.287 -24.310  1.00  3.79           C
ATOM   1034  C   PHE A  70       4.194 -12.130 -24.077  1.00  3.79           C
ATOM   1035  O   PHE A  70       3.416 -12.164 -25.025  1.00  3.79           O
ATOM   1036  CB  PHE A  70       6.216 -13.431 -23.440  1.00  3.79           C
ATOM   1037  CG  PHE A  70       5.604 -14.787 -23.484  1.00  3.79           C
ATOM   1038  CD1 PHE A  70       5.974 -15.722 -24.381  1.00  3.79           C
ATOM   1039  CD2 PHE A  70       4.659 -15.122 -22.548  1.00  3.79           C
ATOM   1040  CE1 PHE A  70       5.414 -16.993 -24.336  1.00  3.79           C
ATOM   1041  CE2 PHE A  70       4.098 -16.365 -22.508  1.00  3.79           C
ATOM   1042  CZ  PHE A  70       4.478 -17.301 -23.396  1.00  3.79           C
ATOM      0  H   PHE A  70       7.033 -11.218 -23.379  1.00  3.79           H   new
ATOM      0  HA  PHE A  70       5.823 -12.468 -25.252  1.00  3.79           H   new
ATOM      0  HB2 PHE A  70       7.155 -13.537 -23.660  1.00  3.79           H   new
ATOM      0  HB3 PHE A  70       6.173 -13.131 -22.519  1.00  3.79           H   new
ATOM      0  HD1 PHE A  70       6.606 -15.516 -25.032  1.00  3.79           H   new
ATOM      0  HD2 PHE A  70       4.394 -14.485 -21.924  1.00  3.79           H   new
ATOM      0  HE1 PHE A  70       5.680 -17.637 -24.952  1.00  3.79           H   new
ATOM      0  HE2 PHE A  70       3.454 -16.565 -21.868  1.00  3.79           H   new
ATOM      0  HZ  PHE A  70       4.104 -18.152 -23.368  1.00  3.79           H   new
ATOM   1052  N   PHE A  71       3.799 -11.805 -22.854  1.00  3.99           N
ATOM   1053  CA  PHE A  71       2.378 -11.716 -22.566  1.00  3.99           C
ATOM   1054  C   PHE A  71       1.678 -10.533 -23.247  1.00  3.99           C
ATOM   1055  O   PHE A  71       0.490 -10.620 -23.565  1.00  3.99           O
ATOM   1056  CB  PHE A  71       2.157 -11.659 -21.055  1.00  3.99           C
ATOM   1057  CG  PHE A  71       2.372 -12.999 -20.353  1.00  3.99           C
ATOM   1058  CD1 PHE A  71       3.413 -13.181 -19.449  1.00  3.99           C
ATOM   1059  CD2 PHE A  71       1.534 -14.081 -20.615  1.00  3.99           C
ATOM   1060  CE1 PHE A  71       3.610 -14.403 -18.822  1.00  3.99           C
ATOM   1061  CE2 PHE A  71       1.729 -15.303 -19.987  1.00  3.99           C
ATOM   1062  CZ  PHE A  71       2.769 -15.464 -19.092  1.00  3.99           C
ATOM      0  H   PHE A  71       4.322 -11.636 -22.193  1.00  3.99           H   new
ATOM      0  HA  PHE A  71       1.974 -12.516 -22.937  1.00  3.99           H   new
ATOM      0  HB2 PHE A  71       2.759 -11.002 -20.672  1.00  3.99           H   new
ATOM      0  HB3 PHE A  71       1.254 -11.352 -20.879  1.00  3.99           H   new
ATOM      0  HD1 PHE A  71       3.986 -12.473 -19.262  1.00  3.99           H   new
ATOM      0  HD2 PHE A  71       0.834 -13.983 -21.219  1.00  3.99           H   new
ATOM      0  HE1 PHE A  71       4.310 -14.508 -18.219  1.00  3.99           H   new
ATOM      0  HE2 PHE A  71       1.159 -16.015 -20.169  1.00  3.99           H   new
ATOM      0  HZ  PHE A  71       2.902 -16.284 -18.673  1.00  3.99           H   new
ATOM   1072  N   MET A  72       2.401  -9.436 -23.482  1.00  4.26           N
ATOM   1073  CA  MET A  72       1.817  -8.256 -24.116  1.00  4.26           C
ATOM   1074  C   MET A  72       1.940  -8.202 -25.651  1.00  4.26           C
ATOM   1075  O   MET A  72       1.402  -7.284 -26.275  1.00  4.26           O
ATOM   1076  CB  MET A  72       2.452  -7.006 -23.521  1.00  4.26           C
ATOM   1077  CG  MET A  72       2.149  -6.793 -22.048  1.00  4.26           C
ATOM   1078  SD  MET A  72       2.951  -5.331 -21.376  1.00  4.26           S
ATOM   1079  CE  MET A  72       2.407  -5.407 -19.672  1.00  4.26           C
ATOM      0  H   MET A  72       3.233  -9.357 -23.281  1.00  4.26           H   new
ATOM      0  HA  MET A  72       0.866  -8.307 -23.934  1.00  4.26           H   new
ATOM      0  HB2 MET A  72       3.413  -7.057 -23.639  1.00  4.26           H   new
ATOM      0  HB3 MET A  72       2.146  -6.232 -24.019  1.00  4.26           H   new
ATOM      0  HG2 MET A  72       1.190  -6.715 -21.927  1.00  4.26           H   new
ATOM      0  HG3 MET A  72       2.435  -7.573 -21.547  1.00  4.26           H   new
ATOM      0  HE1 MET A  72       2.776  -4.657 -19.180  1.00  4.26           H   new
ATOM      0  HE2 MET A  72       1.438  -5.369 -19.639  1.00  4.26           H   new
ATOM      0  HE3 MET A  72       2.711  -6.236 -19.272  1.00  4.26           H   new
ATOM   1089  N   SER A  73       2.646  -9.148 -26.268  1.00  4.55           N
ATOM   1090  CA  SER A  73       2.851  -9.099 -27.714  1.00  4.55           C
ATOM   1091  C   SER A  73       1.584  -9.284 -28.571  1.00  4.55           C
ATOM   1092  O   SER A  73       0.641  -9.988 -28.186  1.00  4.55           O
ATOM   1093  CB  SER A  73       3.902 -10.113 -28.120  1.00  4.55           C
ATOM   1094  OG  SER A  73       5.156  -9.739 -27.639  1.00  4.55           O
ATOM      0  H   SER A  73       3.011  -9.819 -25.873  1.00  4.55           H   new
ATOM      0  HA  SER A  73       3.147  -8.194 -27.896  1.00  4.55           H   new
ATOM      0  HB2 SER A  73       3.665 -10.988 -27.774  1.00  4.55           H   new
ATOM      0  HB3 SER A  73       3.930 -10.188 -29.087  1.00  4.55           H   new
ATOM      0  HG  SER A  73       5.238  -9.992 -26.842  1.00  4.55           H   new
ATOM   1100  N   PRO A  74       1.517  -8.657 -29.761  1.00  4.75           N
ATOM   1101  CA  PRO A  74       0.463  -8.847 -30.734  1.00  4.75           C
ATOM   1102  C   PRO A  74       0.568 -10.253 -31.307  1.00  4.75           C
ATOM   1103  O   PRO A  74       1.662 -10.813 -31.402  1.00  4.75           O
ATOM   1104  CB  PRO A  74       0.737  -7.744 -31.764  1.00  4.75           C
ATOM   1105  CG  PRO A  74       2.215  -7.442 -31.635  1.00  4.75           C
ATOM   1106  CD  PRO A  74       2.536  -7.657 -30.164  1.00  4.75           C
ATOM      0  HA  PRO A  74      -0.440  -8.779 -30.386  1.00  4.75           H   new
ATOM      0  HB2 PRO A  74       0.516  -8.039 -32.661  1.00  4.75           H   new
ATOM      0  HB3 PRO A  74       0.201  -6.956 -31.585  1.00  4.75           H   new
ATOM      0  HG2 PRO A  74       2.743  -8.028 -32.199  1.00  4.75           H   new
ATOM      0  HG3 PRO A  74       2.412  -6.532 -31.908  1.00  4.75           H   new
ATOM      0  HD2 PRO A  74       3.439  -7.988 -30.035  1.00  4.75           H   new
ATOM      0  HD3 PRO A  74       2.459  -6.836 -29.653  1.00  4.75           H   new
ATOM   1114  N   LYS A  75      -0.549 -10.793 -31.778  1.00  4.79           N
ATOM   1115  CA  LYS A  75      -0.563 -12.147 -32.335  1.00  4.79           C
ATOM   1116  C   LYS A  75       0.367 -12.329 -33.535  1.00  4.79           C
ATOM   1117  O   LYS A  75       0.865 -13.430 -33.779  1.00  4.79           O
ATOM   1118  CB  LYS A  75      -1.987 -12.534 -32.729  1.00  4.79           C
ATOM   1119  CG  LYS A  75      -2.927 -12.755 -31.543  1.00  4.79           C
ATOM   1120  CD  LYS A  75      -4.334 -13.129 -32.006  1.00  4.79           C
ATOM   1121  CE  LYS A  75      -5.272 -13.352 -30.822  1.00  4.79           C
ATOM   1122  NZ  LYS A  75      -6.654 -13.680 -31.266  1.00  4.79           N1+
ATOM      0  H   LYS A  75      -1.311 -10.395 -31.786  1.00  4.79           H   new
ATOM      0  HA  LYS A  75      -0.231 -12.731 -31.635  1.00  4.79           H   new
ATOM      0  HB2 LYS A  75      -2.356 -11.838 -33.296  1.00  4.79           H   new
ATOM      0  HB3 LYS A  75      -1.956 -13.345 -33.260  1.00  4.79           H   new
ATOM      0  HG2 LYS A  75      -2.574 -13.458 -30.976  1.00  4.79           H   new
ATOM      0  HG3 LYS A  75      -2.966 -11.949 -31.005  1.00  4.79           H   new
ATOM      0  HD2 LYS A  75      -4.687 -12.425 -32.572  1.00  4.79           H   new
ATOM      0  HD3 LYS A  75      -4.295 -13.934 -32.546  1.00  4.79           H   new
ATOM      0  HE2 LYS A  75      -4.930 -14.072 -30.270  1.00  4.79           H   new
ATOM      0  HE3 LYS A  75      -5.290 -12.555 -30.269  1.00  4.79           H   new
ATOM      0  HZ1 LYS A  75      -7.173 -13.803 -30.554  1.00  4.79           H   new
ATOM      0  HZ2 LYS A  75      -6.976 -13.010 -31.755  1.00  4.79           H   new
ATOM      0  HZ3 LYS A  75      -6.640 -14.423 -31.755  1.00  4.79           H   new
ATOM   1136  N   GLY A  76       0.650 -11.245 -34.249  1.00  4.62           N
ATOM   1137  CA  GLY A  76       1.513 -11.277 -35.428  1.00  4.62           C
ATOM   1138  C   GLY A  76       2.927 -11.811 -35.152  1.00  4.62           C
ATOM   1139  O   GLY A  76       3.611 -12.243 -36.081  1.00  4.62           O
ATOM      0  H   GLY A  76       0.345 -10.463 -34.062  1.00  4.62           H   new
ATOM      0  HA2 GLY A  76       1.096 -11.829 -36.108  1.00  4.62           H   new
ATOM      0  HA3 GLY A  76       1.581 -10.381 -35.792  1.00  4.62           H   new
ATOM   1143  N   ILE A  77       3.379 -11.765 -33.892  1.00  4.27           N
ATOM   1144  CA  ILE A  77       4.704 -12.271 -33.541  1.00  4.27           C
ATOM   1145  C   ILE A  77       4.591 -13.404 -32.517  1.00  4.27           C
ATOM   1146  O   ILE A  77       5.571 -13.755 -31.850  1.00  4.27           O
ATOM   1147  CB  ILE A  77       5.625 -11.148 -33.028  1.00  4.27           C
ATOM   1148  CG1 ILE A  77       5.047 -10.497 -31.800  1.00  4.27           C
ATOM   1149  CG2 ILE A  77       5.848 -10.110 -34.120  1.00  4.27           C
ATOM   1150  CD1 ILE A  77       6.013  -9.525 -31.153  1.00  4.27           C
ATOM      0  H   ILE A  77       2.932 -11.445 -33.231  1.00  4.27           H   new
ATOM      0  HA  ILE A  77       5.109 -12.626 -34.347  1.00  4.27           H   new
ATOM      0  HB  ILE A  77       6.479 -11.541 -32.789  1.00  4.27           H   new
ATOM      0 HG12 ILE A  77       4.232 -10.028 -32.039  1.00  4.27           H   new
ATOM      0 HG13 ILE A  77       4.803 -11.182 -31.158  1.00  4.27           H   new
ATOM      0 HG21 ILE A  77       6.429  -9.408 -33.786  1.00  4.27           H   new
ATOM      0 HG22 ILE A  77       6.261 -10.533 -34.889  1.00  4.27           H   new
ATOM      0 HG23 ILE A  77       4.996  -9.727 -34.381  1.00  4.27           H   new
ATOM      0 HD11 ILE A  77       5.600  -9.131 -30.369  1.00  4.27           H   new
ATOM      0 HD12 ILE A  77       6.819  -9.996 -30.891  1.00  4.27           H   new
ATOM      0 HD13 ILE A  77       6.239  -8.825 -31.785  1.00  4.27           H   new
ATOM   1162  N   SER A  78       3.385 -13.976 -32.410  1.00  3.85           N
ATOM   1163  CA  SER A  78       3.062 -15.056 -31.484  1.00  3.85           C
ATOM   1164  C   SER A  78       3.467 -14.781 -30.048  1.00  3.85           C
ATOM   1165  O   SER A  78       3.363 -13.669 -29.524  1.00  3.85           O
ATOM   1166  CB  SER A  78       3.751 -16.351 -31.934  1.00  3.85           C
ATOM   1167  OG  SER A  78       3.359 -17.478 -31.139  1.00  3.85           O
ATOM      0  H   SER A  78       2.715 -13.734 -32.892  1.00  3.85           H   new
ATOM      0  HA  SER A  78       2.095 -15.136 -31.503  1.00  3.85           H   new
ATOM      0  HB2 SER A  78       3.536 -16.523 -32.864  1.00  3.85           H   new
ATOM      0  HB3 SER A  78       4.713 -16.239 -31.881  1.00  3.85           H   new
ATOM      0  HG  SER A  78       2.575 -17.365 -30.859  1.00  3.85           H   new
ATOM   1173  N   ARG A  79       3.864 -15.856 -29.397  1.00  3.43           N
ATOM   1174  CA  ARG A  79       4.305 -15.895 -28.033  1.00  3.43           C
ATOM   1175  C   ARG A  79       5.554 -16.724 -28.002  1.00  3.43           C
ATOM   1176  O   ARG A  79       6.520 -16.425 -27.293  1.00  3.43           O
ATOM   1177  CB  ARG A  79       3.243 -16.555 -27.167  1.00  3.43           C
ATOM   1178  CG  ARG A  79       1.960 -15.829 -26.973  1.00  3.43           C
ATOM   1179  CD  ARG A  79       2.233 -14.712 -26.100  1.00  3.43           C
ATOM   1180  NE  ARG A  79       1.095 -13.898 -25.782  1.00  3.43           N
ATOM   1181  CZ  ARG A  79       0.729 -12.835 -26.504  1.00  3.43           C
ATOM   1182  NH1 ARG A  79       1.348 -12.520 -27.596  1.00  3.43           N1+
ATOM   1183  NH2 ARG A  79      -0.248 -12.049 -26.136  1.00  3.43           N
ATOM      0  H   ARG A  79       3.882 -16.631 -29.770  1.00  3.43           H   new
ATOM      0  HA  ARG A  79       4.466 -15.000 -27.696  1.00  3.43           H   new
ATOM      0  HB2 ARG A  79       3.040 -17.422 -27.552  1.00  3.43           H   new
ATOM      0  HB3 ARG A  79       3.630 -16.717 -26.292  1.00  3.43           H   new
ATOM      0  HG2 ARG A  79       1.608 -15.522 -27.823  1.00  3.43           H   new
ATOM      0  HG3 ARG A  79       1.291 -16.413 -26.583  1.00  3.43           H   new
ATOM      0  HD2 ARG A  79       2.613 -15.050 -25.274  1.00  3.43           H   new
ATOM      0  HD3 ARG A  79       2.908 -14.152 -26.515  1.00  3.43           H   new
ATOM      0  HE  ARG A  79       0.625 -14.105 -25.092  1.00  3.43           H   new
ATOM      0 HH11 ARG A  79       2.008 -12.998 -27.869  1.00  3.43           H   new
ATOM      0 HH12 ARG A  79       1.099 -11.832 -28.048  1.00  3.43           H   new
ATOM      0 HH21 ARG A  79      -0.678 -12.209 -25.408  1.00  3.43           H   new
ATOM      0 HH22 ARG A  79      -0.461 -11.372 -26.621  1.00  3.43           H   new
ATOM   1197  N   MET A  80       5.552 -17.762 -28.832  1.00  3.09           N
ATOM   1198  CA  MET A  80       6.649 -18.718 -28.738  1.00  3.09           C
ATOM   1199  C   MET A  80       7.964 -18.088 -29.173  1.00  3.09           C
ATOM   1200  O   MET A  80       8.995 -18.311 -28.543  1.00  3.09           O
ATOM   1201  CB  MET A  80       6.354 -19.986 -29.533  1.00  3.09           C
ATOM   1202  CG  MET A  80       7.402 -21.099 -29.335  1.00  3.09           C
ATOM   1203  SD  MET A  80       7.533 -21.688 -27.600  1.00  3.09           S
ATOM   1204  CE  MET A  80       6.097 -22.760 -27.430  1.00  3.09           C
ATOM      0  H   MET A  80       4.956 -17.927 -29.430  1.00  3.09           H   new
ATOM      0  HA  MET A  80       6.736 -18.973 -27.806  1.00  3.09           H   new
ATOM      0  HB2 MET A  80       5.482 -20.324 -29.276  1.00  3.09           H   new
ATOM      0  HB3 MET A  80       6.305 -19.763 -30.476  1.00  3.09           H   new
ATOM      0  HG2 MET A  80       7.177 -21.849 -29.907  1.00  3.09           H   new
ATOM      0  HG3 MET A  80       8.268 -20.772 -29.624  1.00  3.09           H   new
ATOM      0  HE1 MET A  80       6.073 -23.129 -26.533  1.00  3.09           H   new
ATOM      0  HE2 MET A  80       5.289 -22.247 -27.590  1.00  3.09           H   new
ATOM      0  HE3 MET A  80       6.154 -23.482 -28.075  1.00  3.09           H   new
ATOM   1214  N   SER A  81       7.923 -17.241 -30.202  1.00  2.85           N
ATOM   1215  CA  SER A  81       9.133 -16.599 -30.701  1.00  2.85           C
ATOM   1216  C   SER A  81       9.771 -15.711 -29.638  1.00  2.85           C
ATOM   1217  O   SER A  81      10.999 -15.663 -29.501  1.00  2.85           O
ATOM   1218  CB  SER A  81       8.812 -15.760 -31.927  1.00  2.85           C
ATOM   1219  OG  SER A  81       8.413 -16.564 -33.007  1.00  2.85           O
ATOM      0  H   SER A  81       7.204 -17.027 -30.623  1.00  2.85           H   new
ATOM      0  HA  SER A  81       9.762 -17.299 -30.936  1.00  2.85           H   new
ATOM      0  HB2 SER A  81       8.107 -15.129 -31.714  1.00  2.85           H   new
ATOM      0  HB3 SER A  81       9.591 -15.240 -32.179  1.00  2.85           H   new
ATOM      0  HG  SER A  81       8.240 -16.078 -33.670  1.00  2.85           H   new
ATOM   1225  N   MET A  82       8.936 -15.005 -28.878  1.00  2.70           N
ATOM   1226  CA  MET A  82       9.444 -14.090 -27.875  1.00  2.70           C
ATOM   1227  C   MET A  82      10.066 -14.888 -26.747  1.00  2.70           C
ATOM   1228  O   MET A  82      11.130 -14.534 -26.209  1.00  2.70           O
ATOM   1229  CB  MET A  82       8.297 -13.242 -27.331  1.00  2.70           C
ATOM   1230  CG  MET A  82       7.660 -12.307 -28.338  1.00  2.70           C
ATOM   1231  SD  MET A  82       8.816 -11.138 -29.031  1.00  2.70           S
ATOM   1232  CE  MET A  82       9.191 -11.971 -30.574  1.00  2.70           C
ATOM      0  H   MET A  82       8.079 -15.044 -28.931  1.00  2.70           H   new
ATOM      0  HA  MET A  82      10.112 -13.508 -28.270  1.00  2.70           H   new
ATOM      0  HB2 MET A  82       7.613 -13.834 -26.981  1.00  2.70           H   new
ATOM      0  HB3 MET A  82       8.626 -12.717 -26.585  1.00  2.70           H   new
ATOM      0  HG2 MET A  82       7.268 -12.830 -29.055  1.00  2.70           H   new
ATOM      0  HG3 MET A  82       6.936 -11.824 -27.910  1.00  2.70           H   new
ATOM      0  HE1 MET A  82       9.827 -11.443 -31.081  1.00  2.70           H   new
ATOM      0  HE2 MET A  82       9.572 -12.843 -30.387  1.00  2.70           H   new
ATOM      0  HE3 MET A  82       8.377 -12.078 -31.090  1.00  2.70           H   new
ATOM   1242  N   ALA A  83       9.420 -16.001 -26.409  1.00  2.62           N
ATOM   1243  CA  ALA A  83       9.913 -16.844 -25.347  1.00  2.62           C
ATOM   1244  C   ALA A  83      11.253 -17.457 -25.685  1.00  2.62           C
ATOM   1245  O   ALA A  83      12.174 -17.438 -24.868  1.00  2.62           O
ATOM   1246  CB  ALA A  83       8.935 -17.942 -25.082  1.00  2.62           C
ATOM      0  H   ALA A  83       8.698 -16.278 -26.785  1.00  2.62           H   new
ATOM      0  HA  ALA A  83      10.023 -16.286 -24.562  1.00  2.62           H   new
ATOM      0  HB1 ALA A  83       9.269 -18.507 -24.368  1.00  2.62           H   new
ATOM      0  HB2 ALA A  83       8.083 -17.560 -24.820  1.00  2.62           H   new
ATOM      0  HB3 ALA A  83       8.818 -18.472 -25.886  1.00  2.62           H   new
ATOM   1252  N   MET A  84      11.392 -17.945 -26.918  1.00  2.58           N
ATOM   1253  CA  MET A  84      12.629 -18.599 -27.313  1.00  2.58           C
ATOM   1254  C   MET A  84      13.764 -17.592 -27.413  1.00  2.58           C
ATOM   1255  O   MET A  84      14.912 -17.894 -27.072  1.00  2.58           O
ATOM   1256  CB  MET A  84      12.407 -19.351 -28.614  1.00  2.58           C
ATOM   1257  CG  MET A  84      11.430 -20.527 -28.464  1.00  2.58           C
ATOM   1258  SD  MET A  84      11.982 -21.744 -27.281  1.00  2.58           S
ATOM   1259  CE  MET A  84      11.120 -21.280 -25.773  1.00  2.58           C
ATOM      0  H   MET A  84      10.789 -17.907 -27.530  1.00  2.58           H   new
ATOM      0  HA  MET A  84      12.890 -19.242 -26.635  1.00  2.58           H   new
ATOM      0  HB2 MET A  84      12.067 -18.737 -29.283  1.00  2.58           H   new
ATOM      0  HB3 MET A  84      13.258 -19.683 -28.940  1.00  2.58           H   new
ATOM      0  HG2 MET A  84      10.563 -20.188 -28.191  1.00  2.58           H   new
ATOM      0  HG3 MET A  84      11.310 -20.953 -29.327  1.00  2.58           H   new
ATOM      0  HE1 MET A  84      11.360 -21.894 -25.061  1.00  2.58           H   new
ATOM      0  HE2 MET A  84      11.372 -20.378 -25.520  1.00  2.58           H   new
ATOM      0  HE3 MET A  84      10.162 -21.318 -25.923  1.00  2.58           H   new
ATOM   1269  N   GLY A  85      13.439 -16.363 -27.816  1.00  2.57           N
ATOM   1270  CA  GLY A  85      14.423 -15.296 -27.863  1.00  2.57           C
ATOM   1271  C   GLY A  85      14.959 -15.048 -26.454  1.00  2.57           C
ATOM   1272  O   GLY A  85      16.176 -15.029 -26.225  1.00  2.57           O
ATOM      0  H   GLY A  85      12.649 -16.131 -28.066  1.00  2.57           H   new
ATOM      0  HA2 GLY A  85      15.149 -15.536 -28.460  1.00  2.57           H   new
ATOM      0  HA3 GLY A  85      14.022 -14.486 -28.216  1.00  2.57           H   new
ATOM   1276  N   THR A  86      14.026 -14.879 -25.508  1.00  2.57           N
ATOM   1277  CA  THR A  86      14.331 -14.612 -24.109  1.00  2.57           C
ATOM   1278  C   THR A  86      15.189 -15.723 -23.518  1.00  2.57           C
ATOM   1279  O   THR A  86      16.198 -15.458 -22.848  1.00  2.57           O
ATOM   1280  CB  THR A  86      13.020 -14.514 -23.306  1.00  2.57           C
ATOM   1281  CG2 THR A  86      13.312 -14.249 -21.821  1.00  2.57           C
ATOM   1282  OG1 THR A  86      12.215 -13.452 -23.847  1.00  2.57           O
ATOM      0  H   THR A  86      13.183 -14.919 -25.672  1.00  2.57           H   new
ATOM      0  HA  THR A  86      14.820 -13.776 -24.059  1.00  2.57           H   new
ATOM      0  HB  THR A  86      12.542 -15.355 -23.375  1.00  2.57           H   new
ATOM      0  HG1 THR A  86      11.847 -13.712 -24.556  1.00  2.57           H   new
ATOM      0 HG21 THR A  86      12.476 -14.190 -21.332  1.00  2.57           H   new
ATOM      0 HG22 THR A  86      13.846 -14.974 -21.462  1.00  2.57           H   new
ATOM      0 HG23 THR A  86      13.798 -13.414 -21.730  1.00  2.57           H   new
ATOM   1290  N   MET A  87      14.792 -16.968 -23.799  1.00  2.57           N
ATOM   1291  CA  MET A  87      15.474 -18.155 -23.321  1.00  2.57           C
ATOM   1292  C   MET A  87      16.914 -18.202 -23.795  1.00  2.57           C
ATOM   1293  O   MET A  87      17.830 -18.403 -22.992  1.00  2.57           O
ATOM   1294  CB  MET A  87      14.752 -19.378 -23.861  1.00  2.57           C
ATOM   1295  CG  MET A  87      15.311 -20.686 -23.455  1.00  2.57           C
ATOM   1296  SD  MET A  87      14.543 -22.035 -24.331  1.00  2.57           S
ATOM   1297  CE  MET A  87      15.184 -21.695 -25.960  1.00  2.57           C
ATOM      0  H   MET A  87      14.103 -17.141 -24.284  1.00  2.57           H   new
ATOM      0  HA  MET A  87      15.470 -18.138 -22.351  1.00  2.57           H   new
ATOM      0  HB2 MET A  87      13.826 -19.338 -23.576  1.00  2.57           H   new
ATOM      0  HB3 MET A  87      14.752 -19.332 -24.830  1.00  2.57           H   new
ATOM      0  HG2 MET A  87      16.267 -20.695 -23.621  1.00  2.57           H   new
ATOM      0  HG3 MET A  87      15.188 -20.808 -22.501  1.00  2.57           H   new
ATOM      0  HE1 MET A  87      14.852 -22.360 -26.584  1.00  2.57           H   new
ATOM      0  HE2 MET A  87      14.896 -20.813 -26.244  1.00  2.57           H   new
ATOM      0  HE3 MET A  87      16.153 -21.727 -25.940  1.00  2.57           H   new
ATOM   1307  N   ALA A  88      17.120 -17.999 -25.100  1.00  2.58           N
ATOM   1308  CA  ALA A  88      18.451 -18.014 -25.688  1.00  2.58           C
ATOM   1309  C   ALA A  88      19.325 -16.923 -25.086  1.00  2.58           C
ATOM   1310  O   ALA A  88      20.506 -17.148 -24.792  1.00  2.58           O
ATOM   1311  CB  ALA A  88      18.339 -17.837 -27.187  1.00  2.58           C
ATOM      0  H   ALA A  88      16.488 -17.849 -25.664  1.00  2.58           H   new
ATOM      0  HA  ALA A  88      18.870 -18.867 -25.495  1.00  2.58           H   new
ATOM      0  HB1 ALA A  88      19.225 -17.847 -27.581  1.00  2.58           H   new
ATOM      0  HB2 ALA A  88      17.812 -18.561 -27.560  1.00  2.58           H   new
ATOM      0  HB3 ALA A  88      17.908 -16.990 -27.382  1.00  2.58           H   new
ATOM   1317  N   GLY A  89      18.728 -15.754 -24.846  1.00  2.59           N
ATOM   1318  CA  GLY A  89      19.429 -14.635 -24.241  1.00  2.59           C
ATOM   1319  C   GLY A  89      19.954 -15.029 -22.871  1.00  2.59           C
ATOM   1320  O   GLY A  89      21.145 -14.878 -22.570  1.00  2.59           O
ATOM      0  H   GLY A  89      17.904 -15.593 -25.032  1.00  2.59           H   new
ATOM      0  HA2 GLY A  89      20.164 -14.359 -24.810  1.00  2.59           H   new
ATOM      0  HA3 GLY A  89      18.832 -13.875 -24.160  1.00  2.59           H   new
ATOM   1324  N   CYS A  90      19.052 -15.544 -22.039  1.00  2.63           N
ATOM   1325  CA  CYS A  90      19.397 -15.947 -20.691  1.00  2.63           C
ATOM   1326  C   CYS A  90      20.401 -17.096 -20.705  1.00  2.63           C
ATOM   1327  O   CYS A  90      21.317 -17.120 -19.884  1.00  2.63           O
ATOM   1328  CB  CYS A  90      18.132 -16.337 -19.952  1.00  2.63           C
ATOM   1329  SG  CYS A  90      17.055 -14.913 -19.681  1.00  2.63           S
ATOM      0  H   CYS A  90      18.226 -15.667 -22.245  1.00  2.63           H   new
ATOM      0  HA  CYS A  90      19.818 -15.204 -20.232  1.00  2.63           H   new
ATOM      0  HB2 CYS A  90      17.655 -17.012 -20.459  1.00  2.63           H   new
ATOM      0  HB3 CYS A  90      18.365 -16.735 -19.098  1.00  2.63           H   new
ATOM      0  HG  CYS A  90      16.458 -14.664 -20.692  1.00  2.63           H   new
ATOM   1335  N   GLY A  91      20.264 -18.018 -21.667  1.00  2.68           N
ATOM   1336  CA  GLY A  91      21.167 -19.154 -21.819  1.00  2.68           C
ATOM   1337  C   GLY A  91      22.594 -18.649 -21.973  1.00  2.68           C
ATOM   1338  O   GLY A  91      23.511 -19.095 -21.274  1.00  2.68           O
ATOM      0  H   GLY A  91      19.635 -17.996 -22.253  1.00  2.68           H   new
ATOM      0  HA2 GLY A  91      21.101 -19.737 -21.047  1.00  2.68           H   new
ATOM      0  HA3 GLY A  91      20.914 -19.680 -22.594  1.00  2.68           H   new
ATOM   1342  N   TYR A  92      22.781 -17.709 -22.905  1.00  2.79           N
ATOM   1343  CA  TYR A  92      24.087 -17.106 -23.120  1.00  2.79           C
ATOM   1344  C   TYR A  92      24.626 -16.495 -21.843  1.00  2.79           C
ATOM   1345  O   TYR A  92      25.786 -16.715 -21.488  1.00  2.79           O
ATOM   1346  CB  TYR A  92      24.055 -16.024 -24.193  1.00  2.79           C
ATOM   1347  CG  TYR A  92      25.400 -15.315 -24.297  1.00  2.79           C
ATOM   1348  CD1 TYR A  92      26.449 -15.908 -24.984  1.00  2.79           C
ATOM   1349  CD2 TYR A  92      25.584 -14.073 -23.688  1.00  2.79           C
ATOM   1350  CE1 TYR A  92      27.672 -15.267 -25.066  1.00  2.79           C
ATOM   1351  CE2 TYR A  92      26.806 -13.434 -23.772  1.00  2.79           C
ATOM   1352  CZ  TYR A  92      27.849 -14.028 -24.460  1.00  2.79           C
ATOM   1353  OH  TYR A  92      29.071 -13.396 -24.556  1.00  2.79           O
ATOM      0  H   TYR A  92      22.160 -17.411 -23.420  1.00  2.79           H   new
ATOM      0  HA  TYR A  92      24.667 -17.825 -23.415  1.00  2.79           H   new
ATOM      0  HB2 TYR A  92      23.828 -16.420 -25.049  1.00  2.79           H   new
ATOM      0  HB3 TYR A  92      23.361 -15.379 -23.985  1.00  2.79           H   new
ATOM      0  HD1 TYR A  92      26.330 -16.736 -25.389  1.00  2.79           H   new
ATOM      0  HD2 TYR A  92      24.883 -13.675 -23.225  1.00  2.79           H   new
ATOM      0  HE1 TYR A  92      28.376 -15.665 -25.526  1.00  2.79           H   new
ATOM      0  HE2 TYR A  92      26.927 -12.606 -23.367  1.00  2.79           H   new
ATOM      0  HH  TYR A  92      29.040 -12.662 -24.149  1.00  2.79           H   new
ATOM   1363  N   LEU A  93      23.806 -15.707 -21.161  1.00  2.96           N
ATOM   1364  CA  LEU A  93      24.260 -15.049 -19.949  1.00  2.96           C
ATOM   1365  C   LEU A  93      24.640 -16.068 -18.858  1.00  2.96           C
ATOM   1366  O   LEU A  93      25.630 -15.878 -18.144  1.00  2.96           O
ATOM   1367  CB  LEU A  93      23.175 -14.092 -19.490  1.00  2.96           C
ATOM   1368  CG  LEU A  93      22.972 -12.914 -20.414  1.00  2.96           C
ATOM   1369  CD1 LEU A  93      21.792 -12.124 -19.965  1.00  2.96           C
ATOM   1370  CD2 LEU A  93      24.220 -12.069 -20.417  1.00  2.96           C
ATOM      0  H   LEU A  93      22.991 -15.542 -21.381  1.00  2.96           H   new
ATOM      0  HA  LEU A  93      25.070 -14.547 -20.131  1.00  2.96           H   new
ATOM      0  HB2 LEU A  93      22.339 -14.578 -19.410  1.00  2.96           H   new
ATOM      0  HB3 LEU A  93      23.398 -13.764 -18.605  1.00  2.96           H   new
ATOM      0  HG  LEU A  93      22.803 -13.223 -21.318  1.00  2.96           H   new
ATOM      0 HD11 LEU A  93      21.663 -11.368 -20.559  1.00  2.96           H   new
ATOM      0 HD12 LEU A  93      21.001 -12.686 -19.981  1.00  2.96           H   new
ATOM      0 HD13 LEU A  93      21.942 -11.803 -19.062  1.00  2.96           H   new
ATOM      0 HD21 LEU A  93      24.096 -11.311 -21.009  1.00  2.96           H   new
ATOM      0 HD22 LEU A  93      24.398 -11.751 -19.518  1.00  2.96           H   new
ATOM      0 HD23 LEU A  93      24.970 -12.601 -20.726  1.00  2.96           H   new
ATOM   1382  N   MET A  94      23.905 -17.178 -18.758  1.00  3.17           N
ATOM   1383  CA  MET A  94      24.268 -18.210 -17.792  1.00  3.17           C
ATOM   1384  C   MET A  94      25.670 -18.738 -18.122  1.00  3.17           C
ATOM   1385  O   MET A  94      26.513 -18.886 -17.227  1.00  3.17           O
ATOM   1386  CB  MET A  94      23.265 -19.366 -17.832  1.00  3.17           C
ATOM   1387  CG  MET A  94      21.877 -19.092 -17.290  1.00  3.17           C
ATOM   1388  SD  MET A  94      20.716 -20.464 -17.647  1.00  3.17           S
ATOM   1389  CE  MET A  94      21.302 -21.776 -16.580  1.00  3.17           C
ATOM      0  H   MET A  94      23.207 -17.349 -19.231  1.00  3.17           H   new
ATOM      0  HA  MET A  94      24.258 -17.824 -16.902  1.00  3.17           H   new
ATOM      0  HB2 MET A  94      23.177 -19.657 -18.753  1.00  3.17           H   new
ATOM      0  HB3 MET A  94      23.641 -20.109 -17.335  1.00  3.17           H   new
ATOM      0  HG2 MET A  94      21.927 -18.953 -16.331  1.00  3.17           H   new
ATOM      0  HG3 MET A  94      21.535 -18.271 -17.678  1.00  3.17           H   new
ATOM      0  HE1 MET A  94      20.744 -22.561 -16.696  1.00  3.17           H   new
ATOM      0  HE2 MET A  94      22.219 -21.995 -16.809  1.00  3.17           H   new
ATOM      0  HE3 MET A  94      21.261 -21.484 -15.656  1.00  3.17           H   new
ATOM   1399  N   PHE A  95      25.930 -18.963 -19.419  1.00  3.41           N
ATOM   1400  CA  PHE A  95      27.232 -19.437 -19.896  1.00  3.41           C
ATOM   1401  C   PHE A  95      28.314 -18.428 -19.534  1.00  3.41           C
ATOM   1402  O   PHE A  95      29.377 -18.783 -19.019  1.00  3.41           O
ATOM   1403  CB  PHE A  95      27.209 -19.685 -21.409  1.00  3.41           C
ATOM   1404  CG  PHE A  95      28.488 -20.210 -21.943  1.00  3.41           C
ATOM   1405  CD1 PHE A  95      28.825 -21.548 -21.756  1.00  3.41           C
ATOM   1406  CD2 PHE A  95      29.357 -19.390 -22.647  1.00  3.41           C
ATOM   1407  CE1 PHE A  95      30.010 -22.048 -22.258  1.00  3.41           C
ATOM   1408  CE2 PHE A  95      30.542 -19.892 -23.152  1.00  3.41           C
ATOM   1409  CZ  PHE A  95      30.867 -21.223 -22.956  1.00  3.41           C
ATOM      0  H   PHE A  95      25.352 -18.844 -20.045  1.00  3.41           H   new
ATOM      0  HA  PHE A  95      27.430 -20.282 -19.462  1.00  3.41           H   new
ATOM      0  HB2 PHE A  95      26.499 -20.313 -21.616  1.00  3.41           H   new
ATOM      0  HB3 PHE A  95      26.994 -18.855 -21.862  1.00  3.41           H   new
ATOM      0  HD1 PHE A  95      28.248 -22.109 -21.290  1.00  3.41           H   new
ATOM      0  HD2 PHE A  95      29.141 -18.495 -22.780  1.00  3.41           H   new
ATOM      0  HE1 PHE A  95      30.230 -22.942 -22.125  1.00  3.41           H   new
ATOM      0  HE2 PHE A  95      31.120 -19.336 -23.623  1.00  3.41           H   new
ATOM      0  HZ  PHE A  95      31.664 -21.561 -23.295  1.00  3.41           H   new
ATOM   1419  N   LEU A  96      28.037 -17.152 -19.810  1.00  3.63           N
ATOM   1420  CA  LEU A  96      28.941 -16.041 -19.527  1.00  3.63           C
ATOM   1421  C   LEU A  96      29.328 -16.038 -18.042  1.00  3.63           C
ATOM   1422  O   LEU A  96      30.467 -15.735 -17.682  1.00  3.63           O
ATOM   1423  CB  LEU A  96      28.248 -14.724 -19.899  1.00  3.63           C
ATOM   1424  CG  LEU A  96      29.042 -13.455 -19.805  1.00  3.63           C
ATOM   1425  CD1 LEU A  96      30.212 -13.524 -20.767  1.00  3.63           C
ATOM   1426  CD2 LEU A  96      28.118 -12.293 -20.131  1.00  3.63           C
ATOM      0  H   LEU A  96      27.299 -16.905 -20.176  1.00  3.63           H   new
ATOM      0  HA  LEU A  96      29.750 -16.139 -20.052  1.00  3.63           H   new
ATOM      0  HB2 LEU A  96      27.926 -14.806 -20.810  1.00  3.63           H   new
ATOM      0  HB3 LEU A  96      27.468 -14.628 -19.330  1.00  3.63           H   new
ATOM      0  HG  LEU A  96      29.400 -13.331 -18.912  1.00  3.63           H   new
ATOM      0 HD11 LEU A  96      30.728 -12.705 -20.709  1.00  3.63           H   new
ATOM      0 HD12 LEU A  96      30.777 -14.278 -20.536  1.00  3.63           H   new
ATOM      0 HD13 LEU A  96      29.881 -13.633 -21.672  1.00  3.63           H   new
ATOM      0 HD21 LEU A  96      28.613 -11.461 -20.076  1.00  3.63           H   new
ATOM      0 HD22 LEU A  96      27.766 -12.401 -21.029  1.00  3.63           H   new
ATOM      0 HD23 LEU A  96      27.384 -12.275 -19.497  1.00  3.63           H   new
ATOM   1438  N   GLY A  97      28.374 -16.420 -17.188  1.00  3.72           N
ATOM   1439  CA  GLY A  97      28.540 -16.487 -15.742  1.00  3.72           C
ATOM   1440  C   GLY A  97      29.293 -17.729 -15.251  1.00  3.72           C
ATOM   1441  O   GLY A  97      29.482 -17.896 -14.044  1.00  3.72           O
ATOM      0  H   GLY A  97      27.588 -16.654 -17.448  1.00  3.72           H   new
ATOM      0  HA2 GLY A  97      29.015 -15.695 -15.444  1.00  3.72           H   new
ATOM      0  HA3 GLY A  97      27.664 -16.466 -15.325  1.00  3.72           H   new
ATOM   1445  N   GLY A  98      29.719 -18.604 -16.164  1.00  3.62           N
ATOM   1446  CA  GLY A  98      30.445 -19.809 -15.788  1.00  3.62           C
ATOM   1447  C   GLY A  98      29.583 -21.062 -15.621  1.00  3.62           C
ATOM   1448  O   GLY A  98      30.062 -22.077 -15.108  1.00  3.62           O
ATOM      0  H   GLY A  98      29.595 -18.514 -17.010  1.00  3.62           H   new
ATOM      0  HA2 GLY A  98      31.121 -19.986 -16.461  1.00  3.62           H   new
ATOM      0  HA3 GLY A  98      30.912 -19.641 -14.954  1.00  3.62           H   new
ATOM   1452  N   VAL A  99      28.320 -21.015 -16.036  1.00  3.36           N
ATOM   1453  CA  VAL A  99      27.472 -22.192 -15.908  1.00  3.36           C
ATOM   1454  C   VAL A  99      27.742 -23.150 -17.068  1.00  3.36           C
ATOM   1455  O   VAL A  99      27.787 -22.740 -18.229  1.00  3.36           O
ATOM   1456  CB  VAL A  99      25.991 -21.809 -15.906  1.00  3.36           C
ATOM   1457  CG1 VAL A  99      25.158 -23.036 -15.832  1.00  3.36           C
ATOM   1458  CG2 VAL A  99      25.688 -20.868 -14.763  1.00  3.36           C
ATOM      0  H   VAL A  99      27.943 -20.327 -16.387  1.00  3.36           H   new
ATOM      0  HA  VAL A  99      27.681 -22.623 -15.064  1.00  3.36           H   new
ATOM      0  HB  VAL A  99      25.779 -21.344 -16.730  1.00  3.36           H   new
ATOM      0 HG11 VAL A  99      24.220 -22.791 -15.831  1.00  3.36           H   new
ATOM      0 HG12 VAL A  99      25.343 -23.600 -16.599  1.00  3.36           H   new
ATOM      0 HG13 VAL A  99      25.366 -23.520 -15.018  1.00  3.36           H   new
ATOM      0 HG21 VAL A  99      24.746 -20.635 -14.776  1.00  3.36           H   new
ATOM      0 HG22 VAL A  99      25.902 -21.301 -13.922  1.00  3.36           H   new
ATOM      0 HG23 VAL A  99      26.221 -20.063 -14.856  1.00  3.36           H   new
ATOM   1468  N   LYS A 100      27.950 -24.425 -16.764  1.00  2.99           N
ATOM   1469  CA  LYS A 100      28.237 -25.390 -17.814  1.00  2.99           C
ATOM   1470  C   LYS A 100      27.036 -25.565 -18.767  1.00  2.99           C
ATOM   1471  O   LYS A 100      25.894 -25.642 -18.294  1.00  2.99           O
ATOM   1472  CB  LYS A 100      28.605 -26.744 -17.206  1.00  2.99           C
ATOM   1473  CG  LYS A 100      29.930 -26.750 -16.462  1.00  2.99           C
ATOM   1474  CD  LYS A 100      30.256 -28.137 -15.920  1.00  2.99           C
ATOM   1475  CE  LYS A 100      31.582 -28.144 -15.170  1.00  2.99           C
ATOM   1476  NZ  LYS A 100      31.895 -29.486 -14.614  1.00  2.99           N1+
ATOM      0  H   LYS A 100      27.930 -24.748 -15.967  1.00  2.99           H   new
ATOM      0  HA  LYS A 100      28.987 -25.048 -18.326  1.00  2.99           H   new
ATOM      0  HB2 LYS A 100      27.901 -27.016 -16.596  1.00  2.99           H   new
ATOM      0  HB3 LYS A 100      28.639 -27.407 -17.913  1.00  2.99           H   new
ATOM      0  HG2 LYS A 100      30.638 -26.458 -17.057  1.00  2.99           H   new
ATOM      0  HG3 LYS A 100      29.895 -26.115 -15.730  1.00  2.99           H   new
ATOM      0  HD2 LYS A 100      29.546 -28.430 -15.327  1.00  2.99           H   new
ATOM      0  HD3 LYS A 100      30.294 -28.772 -16.653  1.00  2.99           H   new
ATOM      0  HE2 LYS A 100      32.294 -27.868 -15.769  1.00  2.99           H   new
ATOM      0  HE3 LYS A 100      31.550 -27.495 -14.450  1.00  2.99           H   new
ATOM      0  HZ1 LYS A 100      32.673 -29.455 -14.184  1.00  2.99           H   new
ATOM      0  HZ2 LYS A 100      31.253 -29.730 -14.048  1.00  2.99           H   new
ATOM      0  HZ3 LYS A 100      31.946 -30.078 -15.277  1.00  2.99           H   new
ATOM   1490  N   PRO A 101      27.274 -25.739 -20.092  1.00  2.60           N
ATOM   1491  CA  PRO A 101      26.298 -25.995 -21.149  1.00  2.60           C
ATOM   1492  C   PRO A 101      25.303 -27.102 -20.830  1.00  2.60           C
ATOM   1493  O   PRO A 101      24.168 -27.067 -21.310  1.00  2.60           O
ATOM   1494  CB  PRO A 101      27.193 -26.396 -22.324  1.00  2.60           C
ATOM   1495  CG  PRO A 101      28.459 -25.634 -22.104  1.00  2.60           C
ATOM   1496  CD  PRO A 101      28.664 -25.623 -20.612  1.00  2.60           C
ATOM      0  HA  PRO A 101      25.731 -25.224 -21.305  1.00  2.60           H   new
ATOM      0  HB2 PRO A 101      27.354 -27.353 -22.336  1.00  2.60           H   new
ATOM      0  HB3 PRO A 101      26.785 -26.166 -23.174  1.00  2.60           H   new
ATOM      0  HG2 PRO A 101      29.205 -26.057 -22.556  1.00  2.60           H   new
ATOM      0  HG3 PRO A 101      28.390 -24.732 -22.454  1.00  2.60           H   new
ATOM      0  HD2 PRO A 101      29.221 -26.361 -20.319  1.00  2.60           H   new
ATOM      0  HD3 PRO A 101      29.094 -24.807 -20.313  1.00  2.60           H   new
ATOM   1504  N   THR A 102      25.716 -28.098 -20.042  1.00  2.27           N
ATOM   1505  CA  THR A 102      24.813 -29.187 -19.686  1.00  2.27           C
ATOM   1506  C   THR A 102      23.649 -28.660 -18.846  1.00  2.27           C
ATOM   1507  O   THR A 102      22.494 -29.054 -19.039  1.00  2.27           O
ATOM   1508  CB  THR A 102      25.548 -30.289 -18.904  1.00  2.27           C
ATOM   1509  CG2 THR A 102      24.576 -31.384 -18.502  1.00  2.27           C
ATOM   1510  OG1 THR A 102      26.591 -30.847 -19.718  1.00  2.27           O
ATOM      0  H   THR A 102      26.506 -28.159 -19.708  1.00  2.27           H   new
ATOM      0  HA  THR A 102      24.473 -29.567 -20.511  1.00  2.27           H   new
ATOM      0  HB  THR A 102      25.935 -29.901 -18.104  1.00  2.27           H   new
ATOM      0  HG1 THR A 102      26.991 -31.447 -19.288  1.00  2.27           H   new
ATOM      0 HG21 THR A 102      25.050 -32.073 -18.010  1.00  2.27           H   new
ATOM      0 HG22 THR A 102      23.879 -31.008 -17.942  1.00  2.27           H   new
ATOM      0 HG23 THR A 102      24.178 -31.771 -19.297  1.00  2.27           H   new
ATOM   1518  N   HIS A 103      23.973 -27.790 -17.884  1.00  2.04           N
ATOM   1519  CA  HIS A 103      22.988 -27.221 -16.975  1.00  2.04           C
ATOM   1520  C   HIS A 103      22.151 -26.241 -17.754  1.00  2.04           C
ATOM   1521  O   HIS A 103      20.931 -26.186 -17.613  1.00  2.04           O
ATOM   1522  CB  HIS A 103      23.617 -26.525 -15.773  1.00  2.04           C
ATOM   1523  CG  HIS A 103      22.574 -26.080 -14.762  1.00  2.04           C
ATOM   1524  CD2 HIS A 103      22.151 -24.850 -14.378  1.00  2.04           C
ATOM   1525  ND1 HIS A 103      21.828 -26.984 -14.028  1.00  2.04           N
ATOM   1526  CE1 HIS A 103      20.998 -26.328 -13.237  1.00  2.04           C
ATOM   1527  NE2 HIS A 103      21.174 -25.035 -13.427  1.00  2.04           N
ATOM      0  H   HIS A 103      24.776 -27.516 -17.744  1.00  2.04           H   new
ATOM      0  HA  HIS A 103      22.449 -27.945 -16.618  1.00  2.04           H   new
ATOM      0  HB2 HIS A 103      24.245 -27.127 -15.344  1.00  2.04           H   new
ATOM      0  HB3 HIS A 103      24.123 -25.754 -16.075  1.00  2.04           H   new
ATOM      0  HD2 HIS A 103      22.463 -24.034 -14.698  1.00  2.04           H   new
ATOM      0  HE1 HIS A 103      20.392 -26.713 -12.646  1.00  2.04           H   new
ATOM      0  HE2 HIS A 103      20.747 -24.408 -13.022  1.00  2.04           H   new
ATOM   1535  N   ILE A 104      22.815 -25.451 -18.583  1.00  1.89           N
ATOM   1536  CA  ILE A 104      22.101 -24.456 -19.351  1.00  1.89           C
ATOM   1537  C   ILE A 104      21.092 -25.136 -20.263  1.00  1.89           C
ATOM   1538  O   ILE A 104      19.929 -24.731 -20.307  1.00  1.89           O
ATOM   1539  CB  ILE A 104      23.079 -23.640 -20.183  1.00  1.89           C
ATOM   1540  CG1 ILE A 104      23.898 -22.845 -19.277  1.00  1.89           C
ATOM   1541  CG2 ILE A 104      22.332 -22.758 -21.110  1.00  1.89           C
ATOM   1542  CD1 ILE A 104      25.049 -22.236 -19.899  1.00  1.89           C
ATOM      0  H   ILE A 104      23.665 -25.476 -18.712  1.00  1.89           H   new
ATOM      0  HA  ILE A 104      21.633 -23.863 -18.742  1.00  1.89           H   new
ATOM      0  HB  ILE A 104      23.646 -24.226 -20.709  1.00  1.89           H   new
ATOM      0 HG12 ILE A 104      23.347 -22.148 -18.887  1.00  1.89           H   new
ATOM      0 HG13 ILE A 104      24.198 -23.411 -18.548  1.00  1.89           H   new
ATOM      0 HG21 ILE A 104      22.958 -22.239 -21.639  1.00  1.89           H   new
ATOM      0 HG22 ILE A 104      21.782 -23.298 -21.699  1.00  1.89           H   new
ATOM      0 HG23 ILE A 104      21.766 -22.158 -20.600  1.00  1.89           H   new
ATOM      0 HD11 ILE A 104      25.542 -21.726 -19.238  1.00  1.89           H   new
ATOM      0 HD12 ILE A 104      25.622 -22.927 -20.267  1.00  1.89           H   new
ATOM      0 HD13 ILE A 104      24.758 -21.645 -20.611  1.00  1.89           H   new
ATOM   1554  N   SER A 105      21.505 -26.205 -20.949  1.00  1.81           N
ATOM   1555  CA  SER A 105      20.603 -26.928 -21.826  1.00  1.81           C
ATOM   1556  C   SER A 105      19.433 -27.486 -21.027  1.00  1.81           C
ATOM   1557  O   SER A 105      18.284 -27.362 -21.441  1.00  1.81           O
ATOM   1558  CB  SER A 105      21.341 -28.067 -22.498  1.00  1.81           C
ATOM   1559  OG  SER A 105      22.353 -27.585 -23.337  1.00  1.81           O
ATOM      0  H   SER A 105      22.304 -26.522 -20.916  1.00  1.81           H   new
ATOM      0  HA  SER A 105      20.268 -26.317 -22.501  1.00  1.81           H   new
ATOM      0  HB2 SER A 105      21.725 -28.650 -21.824  1.00  1.81           H   new
ATOM      0  HB3 SER A 105      20.717 -28.602 -23.013  1.00  1.81           H   new
ATOM      0  HG  SER A 105      23.019 -27.366 -22.875  1.00  1.81           H   new
ATOM   1565  N   TYR A 106      19.711 -28.038 -19.842  1.00  1.79           N
ATOM   1566  CA  TYR A 106      18.666 -28.558 -18.967  1.00  1.79           C
ATOM   1567  C   TYR A 106      17.629 -27.482 -18.660  1.00  1.79           C
ATOM   1568  O   TYR A 106      16.429 -27.689 -18.866  1.00  1.79           O
ATOM   1569  CB  TYR A 106      19.328 -29.112 -17.698  1.00  1.79           C
ATOM   1570  CG  TYR A 106      18.444 -29.535 -16.570  1.00  1.79           C
ATOM   1571  CD1 TYR A 106      17.773 -30.743 -16.599  1.00  1.79           C
ATOM   1572  CD2 TYR A 106      18.357 -28.713 -15.458  1.00  1.79           C
ATOM   1573  CE1 TYR A 106      17.002 -31.124 -15.517  1.00  1.79           C
ATOM   1574  CE2 TYR A 106      17.594 -29.086 -14.379  1.00  1.79           C
ATOM   1575  CZ  TYR A 106      16.916 -30.289 -14.402  1.00  1.79           C
ATOM   1576  OH  TYR A 106      16.150 -30.667 -13.323  1.00  1.79           O
ATOM      0  H   TYR A 106      20.507 -28.119 -19.528  1.00  1.79           H   new
ATOM      0  HA  TYR A 106      18.186 -29.277 -19.406  1.00  1.79           H   new
ATOM      0  HB2 TYR A 106      19.868 -29.876 -17.954  1.00  1.79           H   new
ATOM      0  HB3 TYR A 106      19.936 -28.435 -17.361  1.00  1.79           H   new
ATOM      0  HD1 TYR A 106      17.840 -31.297 -17.343  1.00  1.79           H   new
ATOM      0  HD2 TYR A 106      18.817 -27.905 -15.442  1.00  1.79           H   new
ATOM      0  HE1 TYR A 106      16.543 -31.933 -15.532  1.00  1.79           H   new
ATOM      0  HE2 TYR A 106      17.534 -28.531 -13.635  1.00  1.79           H   new
ATOM      0  HH  TYR A 106      16.190 -30.074 -12.729  1.00  1.79           H   new
ATOM   1586  N   ILE A 107      18.090 -26.313 -18.226  1.00  1.80           N
ATOM   1587  CA  ILE A 107      17.174 -25.239 -17.884  1.00  1.80           C
ATOM   1588  C   ILE A 107      16.410 -24.720 -19.096  1.00  1.80           C
ATOM   1589  O   ILE A 107      15.204 -24.463 -19.006  1.00  1.80           O
ATOM   1590  CB  ILE A 107      17.924 -24.086 -17.205  1.00  1.80           C
ATOM   1591  CG1 ILE A 107      18.508 -24.574 -15.866  1.00  1.80           C
ATOM   1592  CG2 ILE A 107      17.017 -22.891 -17.015  1.00  1.80           C
ATOM   1593  CD1 ILE A 107      17.473 -25.087 -14.904  1.00  1.80           C
ATOM      0  H   ILE A 107      18.923 -26.125 -18.124  1.00  1.80           H   new
ATOM      0  HA  ILE A 107      16.525 -25.610 -17.266  1.00  1.80           H   new
ATOM      0  HB  ILE A 107      18.655 -23.799 -17.774  1.00  1.80           H   new
ATOM      0 HG12 ILE A 107      19.152 -25.278 -16.041  1.00  1.80           H   new
ATOM      0 HG13 ILE A 107      18.992 -23.844 -15.449  1.00  1.80           H   new
ATOM      0 HG21 ILE A 107      17.510 -22.175 -16.585  1.00  1.80           H   new
ATOM      0 HG22 ILE A 107      16.695 -22.588 -17.879  1.00  1.80           H   new
ATOM      0 HG23 ILE A 107      16.263 -23.142 -16.459  1.00  1.80           H   new
ATOM      0 HD11 ILE A 107      17.907 -25.377 -14.086  1.00  1.80           H   new
ATOM      0 HD12 ILE A 107      16.841 -24.380 -14.701  1.00  1.80           H   new
ATOM      0 HD13 ILE A 107      17.003 -25.836 -15.303  1.00  1.80           H   new
ATOM   1605  N   MET A 108      17.088 -24.567 -20.235  1.00  1.82           N
ATOM   1606  CA  MET A 108      16.424 -24.097 -21.443  1.00  1.82           C
ATOM   1607  C   MET A 108      15.346 -25.081 -21.895  1.00  1.82           C
ATOM   1608  O   MET A 108      14.253 -24.665 -22.283  1.00  1.82           O
ATOM   1609  CB  MET A 108      17.452 -23.841 -22.538  1.00  1.82           C
ATOM   1610  CG  MET A 108      18.367 -22.629 -22.245  1.00  1.82           C
ATOM   1611  SD  MET A 108      19.695 -22.416 -23.443  1.00  1.82           S
ATOM   1612  CE  MET A 108      18.848 -21.893 -24.884  1.00  1.82           C
ATOM      0  H   MET A 108      17.928 -24.730 -20.325  1.00  1.82           H   new
ATOM      0  HA  MET A 108      15.977 -23.258 -21.249  1.00  1.82           H   new
ATOM      0  HB2 MET A 108      18.001 -24.633 -22.650  1.00  1.82           H   new
ATOM      0  HB3 MET A 108      16.991 -23.695 -23.379  1.00  1.82           H   new
ATOM      0  HG2 MET A 108      17.827 -21.823 -22.227  1.00  1.82           H   new
ATOM      0  HG3 MET A 108      18.753 -22.732 -21.361  1.00  1.82           H   new
ATOM      0  HE1 MET A 108      19.486 -21.749 -25.600  1.00  1.82           H   new
ATOM      0  HE2 MET A 108      18.212 -22.575 -25.151  1.00  1.82           H   new
ATOM      0  HE3 MET A 108      18.376 -21.066 -24.700  1.00  1.82           H   new
ATOM   1622  N   LEU A 109      15.619 -26.387 -21.802  1.00  1.85           N
ATOM   1623  CA  LEU A 109      14.621 -27.384 -22.172  1.00  1.85           C
ATOM   1624  C   LEU A 109      13.421 -27.314 -21.240  1.00  1.85           C
ATOM   1625  O   LEU A 109      12.277 -27.402 -21.690  1.00  1.85           O
ATOM   1626  CB  LEU A 109      15.237 -28.781 -22.151  1.00  1.85           C
ATOM   1627  CG  LEU A 109      16.254 -29.049 -23.264  1.00  1.85           C
ATOM   1628  CD1 LEU A 109      16.954 -30.367 -22.998  1.00  1.85           C
ATOM   1629  CD2 LEU A 109      15.528 -29.068 -24.601  1.00  1.85           C
ATOM      0  H   LEU A 109      16.368 -26.709 -21.530  1.00  1.85           H   new
ATOM      0  HA  LEU A 109      14.315 -27.194 -23.073  1.00  1.85           H   new
ATOM      0  HB2 LEU A 109      15.670 -28.917 -21.294  1.00  1.85           H   new
ATOM      0  HB3 LEU A 109      14.525 -29.436 -22.216  1.00  1.85           H   new
ATOM      0  HG  LEU A 109      16.926 -28.350 -23.287  1.00  1.85           H   new
ATOM      0 HD11 LEU A 109      17.599 -30.539 -23.702  1.00  1.85           H   new
ATOM      0 HD12 LEU A 109      17.412 -30.324 -22.144  1.00  1.85           H   new
ATOM      0 HD13 LEU A 109      16.300 -31.083 -22.978  1.00  1.85           H   new
ATOM      0 HD21 LEU A 109      16.165 -29.237 -25.313  1.00  1.85           H   new
ATOM      0 HD22 LEU A 109      14.857 -29.768 -24.595  1.00  1.85           H   new
ATOM      0 HD23 LEU A 109      15.099 -28.211 -24.749  1.00  1.85           H   new
ATOM   1641  N   ILE A 110      13.660 -27.093 -19.945  1.00  1.89           N
ATOM   1642  CA  ILE A 110      12.548 -26.967 -19.015  1.00  1.89           C
ATOM   1643  C   ILE A 110      11.711 -25.759 -19.376  1.00  1.89           C
ATOM   1644  O   ILE A 110      10.483 -25.846 -19.438  1.00  1.89           O
ATOM   1645  CB  ILE A 110      13.027 -26.843 -17.566  1.00  1.89           C
ATOM   1646  CG1 ILE A 110      13.650 -28.158 -17.123  1.00  1.89           C
ATOM   1647  CG2 ILE A 110      11.853 -26.443 -16.671  1.00  1.89           C
ATOM   1648  CD1 ILE A 110      14.418 -28.061 -15.852  1.00  1.89           C
ATOM      0  H   ILE A 110      14.442 -27.015 -19.595  1.00  1.89           H   new
ATOM      0  HA  ILE A 110      12.014 -27.774 -19.085  1.00  1.89           H   new
ATOM      0  HB  ILE A 110      13.704 -26.152 -17.495  1.00  1.89           H   new
ATOM      0 HG12 ILE A 110      12.948 -28.819 -17.017  1.00  1.89           H   new
ATOM      0 HG13 ILE A 110      14.239 -28.479 -17.823  1.00  1.89           H   new
ATOM      0 HG21 ILE A 110      12.157 -26.365 -15.753  1.00  1.89           H   new
ATOM      0 HG22 ILE A 110      11.496 -25.591 -16.967  1.00  1.89           H   new
ATOM      0 HG23 ILE A 110      11.160 -27.119 -16.725  1.00  1.89           H   new
ATOM      0 HD11 ILE A 110      14.786 -28.930 -15.629  1.00  1.89           H   new
ATOM      0 HD12 ILE A 110      15.140 -27.422 -15.958  1.00  1.89           H   new
ATOM      0 HD13 ILE A 110      13.829 -27.767 -15.139  1.00  1.89           H   new
ATOM   1660  N   PHE A 111      12.379 -24.633 -19.639  1.00  1.95           N
ATOM   1661  CA  PHE A 111      11.677 -23.423 -20.023  1.00  1.95           C
ATOM   1662  C   PHE A 111      10.838 -23.703 -21.259  1.00  1.95           C
ATOM   1663  O   PHE A 111       9.655 -23.369 -21.287  1.00  1.95           O
ATOM   1664  CB  PHE A 111      12.642 -22.277 -20.285  1.00  1.95           C
ATOM   1665  CG  PHE A 111      11.948 -20.996 -20.686  1.00  1.95           C
ATOM   1666  CD1 PHE A 111      11.371 -20.149 -19.737  1.00  1.95           C
ATOM   1667  CD2 PHE A 111      11.870 -20.637 -21.997  1.00  1.95           C
ATOM   1668  CE1 PHE A 111      10.747 -18.970 -20.128  1.00  1.95           C
ATOM   1669  CE2 PHE A 111      11.263 -19.480 -22.380  1.00  1.95           C
ATOM   1670  CZ  PHE A 111      10.702 -18.640 -21.458  1.00  1.95           C
ATOM      0  H   PHE A 111      13.235 -24.556 -19.599  1.00  1.95           H   new
ATOM      0  HA  PHE A 111      11.101 -23.154 -19.290  1.00  1.95           H   new
ATOM      0  HB2 PHE A 111      13.169 -22.116 -19.487  1.00  1.95           H   new
ATOM      0  HB3 PHE A 111      13.261 -22.536 -20.986  1.00  1.95           H   new
ATOM      0  HD1 PHE A 111      11.405 -20.376 -18.836  1.00  1.95           H   new
ATOM      0  HD2 PHE A 111      12.239 -21.194 -22.644  1.00  1.95           H   new
ATOM      0  HE1 PHE A 111      10.363 -18.410 -19.493  1.00  1.95           H   new
ATOM      0  HE2 PHE A 111      11.229 -19.258 -23.282  1.00  1.95           H   new
ATOM      0  HZ  PHE A 111      10.293 -17.851 -21.731  1.00  1.95           H   new
ATOM   1680  N   PHE A 112      11.432 -24.331 -22.275  1.00  2.01           N
ATOM   1681  CA  PHE A 112      10.691 -24.655 -23.481  1.00  2.01           C
ATOM   1682  C   PHE A 112       9.449 -25.461 -23.179  1.00  2.01           C
ATOM   1683  O   PHE A 112       8.372 -25.118 -23.664  1.00  2.01           O
ATOM   1684  CB  PHE A 112      11.540 -25.400 -24.500  1.00  2.01           C
ATOM   1685  CG  PHE A 112      10.706 -25.879 -25.656  1.00  2.01           C
ATOM   1686  CD1 PHE A 112      10.256 -24.995 -26.620  1.00  2.01           C
ATOM   1687  CD2 PHE A 112      10.374 -27.220 -25.778  1.00  2.01           C
ATOM   1688  CE1 PHE A 112       9.493 -25.420 -27.682  1.00  2.01           C
ATOM   1689  CE2 PHE A 112       9.612 -27.659 -26.842  1.00  2.01           C
ATOM   1690  CZ  PHE A 112       9.170 -26.754 -27.798  1.00  2.01           C
ATOM      0  H   PHE A 112      12.257 -24.574 -22.281  1.00  2.01           H   new
ATOM      0  HA  PHE A 112      10.429 -23.804 -23.865  1.00  2.01           H   new
ATOM      0  HB2 PHE A 112      12.244 -24.818 -24.825  1.00  2.01           H   new
ATOM      0  HB3 PHE A 112      11.972 -26.157 -24.074  1.00  2.01           H   new
ATOM      0  HD1 PHE A 112      10.474 -24.094 -26.548  1.00  2.01           H   new
ATOM      0  HD2 PHE A 112      10.667 -27.828 -25.138  1.00  2.01           H   new
ATOM      0  HE1 PHE A 112       9.197 -24.810 -28.318  1.00  2.01           H   new
ATOM      0  HE2 PHE A 112       9.395 -28.560 -26.919  1.00  2.01           H   new
ATOM      0  HZ  PHE A 112       8.657 -27.048 -28.516  1.00  2.01           H   new
ATOM   1700  N   VAL A 113       9.569 -26.517 -22.385  1.00  2.08           N
ATOM   1701  CA  VAL A 113       8.397 -27.314 -22.079  1.00  2.08           C
ATOM   1702  C   VAL A 113       7.335 -26.462 -21.404  1.00  2.08           C
ATOM   1703  O   VAL A 113       6.151 -26.572 -21.728  1.00  2.08           O
ATOM   1704  CB  VAL A 113       8.751 -28.509 -21.195  1.00  2.08           C
ATOM   1705  CG1 VAL A 113       7.469 -29.181 -20.707  1.00  2.08           C
ATOM   1706  CG2 VAL A 113       9.594 -29.483 -22.008  1.00  2.08           C
ATOM      0  H   VAL A 113      10.302 -26.782 -22.022  1.00  2.08           H   new
ATOM      0  HA  VAL A 113       8.045 -27.653 -22.917  1.00  2.08           H   new
ATOM      0  HB  VAL A 113       9.257 -28.218 -20.420  1.00  2.08           H   new
ATOM      0 HG11 VAL A 113       7.694 -29.939 -20.146  1.00  2.08           H   new
ATOM      0 HG12 VAL A 113       6.945 -28.545 -20.195  1.00  2.08           H   new
ATOM      0 HG13 VAL A 113       6.953 -29.486 -21.470  1.00  2.08           H   new
ATOM      0 HG21 VAL A 113       9.826 -30.248 -21.458  1.00  2.08           H   new
ATOM      0 HG22 VAL A 113       9.089 -29.782 -22.780  1.00  2.08           H   new
ATOM      0 HG23 VAL A 113      10.405 -29.040 -22.304  1.00  2.08           H   new
ATOM   1716  N   LEU A 114       7.743 -25.599 -20.479  1.00  2.16           N
ATOM   1717  CA  LEU A 114       6.780 -24.736 -19.827  1.00  2.16           C
ATOM   1718  C   LEU A 114       6.118 -23.828 -20.861  1.00  2.16           C
ATOM   1719  O   LEU A 114       4.921 -23.576 -20.785  1.00  2.16           O
ATOM   1720  CB  LEU A 114       7.462 -23.928 -18.729  1.00  2.16           C
ATOM   1721  CG  LEU A 114       7.939 -24.769 -17.539  1.00  2.16           C
ATOM   1722  CD1 LEU A 114       8.752 -23.899 -16.601  1.00  2.16           C
ATOM   1723  CD2 LEU A 114       6.734 -25.382 -16.846  1.00  2.16           C
ATOM      0  H   LEU A 114       8.558 -25.502 -20.222  1.00  2.16           H   new
ATOM      0  HA  LEU A 114       6.088 -25.275 -19.412  1.00  2.16           H   new
ATOM      0  HB2 LEU A 114       8.223 -23.462 -19.109  1.00  2.16           H   new
ATOM      0  HB3 LEU A 114       6.846 -23.251 -18.408  1.00  2.16           H   new
ATOM      0  HG  LEU A 114       8.511 -25.493 -17.840  1.00  2.16           H   new
ATOM      0 HD11 LEU A 114       9.054 -24.430 -15.848  1.00  2.16           H   new
ATOM      0 HD12 LEU A 114       9.520 -23.543 -17.074  1.00  2.16           H   new
ATOM      0 HD13 LEU A 114       8.202 -23.167 -16.280  1.00  2.16           H   new
ATOM      0 HD21 LEU A 114       7.031 -25.915 -16.092  1.00  2.16           H   new
ATOM      0 HD22 LEU A 114       6.148 -24.676 -16.531  1.00  2.16           H   new
ATOM      0 HD23 LEU A 114       6.253 -25.946 -17.471  1.00  2.16           H   new
ATOM   1735  N   MET A 115       6.873 -23.358 -21.858  1.00  2.25           N
ATOM   1736  CA  MET A 115       6.286 -22.519 -22.897  1.00  2.25           C
ATOM   1737  C   MET A 115       5.301 -23.297 -23.744  1.00  2.25           C
ATOM   1738  O   MET A 115       4.307 -22.747 -24.200  1.00  2.25           O
ATOM   1739  CB  MET A 115       7.364 -21.894 -23.753  1.00  2.25           C
ATOM   1740  CG  MET A 115       8.182 -20.902 -23.020  1.00  2.25           C
ATOM   1741  SD  MET A 115       7.189 -19.504 -22.423  1.00  2.25           S
ATOM   1742  CE  MET A 115       6.846 -19.961 -20.745  1.00  2.25           C
ATOM      0  H   MET A 115       7.714 -23.512 -21.948  1.00  2.25           H   new
ATOM      0  HA  MET A 115       5.795 -21.805 -22.460  1.00  2.25           H   new
ATOM      0  HB2 MET A 115       7.943 -22.593 -24.096  1.00  2.25           H   new
ATOM      0  HB3 MET A 115       6.953 -21.464 -24.519  1.00  2.25           H   new
ATOM      0  HG2 MET A 115       8.615 -21.334 -22.267  1.00  2.25           H   new
ATOM      0  HG3 MET A 115       8.886 -20.573 -23.601  1.00  2.25           H   new
ATOM      0  HE1 MET A 115       6.311 -19.270 -20.324  1.00  2.25           H   new
ATOM      0  HE2 MET A 115       6.360 -20.800 -20.731  1.00  2.25           H   new
ATOM      0  HE3 MET A 115       7.680 -20.063 -20.260  1.00  2.25           H   new
ATOM   1752  N   VAL A 116       5.531 -24.592 -23.922  1.00  2.39           N
ATOM   1753  CA  VAL A 116       4.580 -25.406 -24.663  1.00  2.39           C
ATOM   1754  C   VAL A 116       3.260 -25.434 -23.900  1.00  2.39           C
ATOM   1755  O   VAL A 116       2.185 -25.327 -24.487  1.00  2.39           O
ATOM   1756  CB  VAL A 116       5.112 -26.831 -24.881  1.00  2.39           C
ATOM   1757  CG1 VAL A 116       4.032 -27.703 -25.466  1.00  2.39           C
ATOM   1758  CG2 VAL A 116       6.305 -26.775 -25.807  1.00  2.39           C
ATOM      0  H   VAL A 116       6.221 -25.013 -23.627  1.00  2.39           H   new
ATOM      0  HA  VAL A 116       4.444 -25.016 -25.541  1.00  2.39           H   new
ATOM      0  HB  VAL A 116       5.383 -27.212 -24.031  1.00  2.39           H   new
ATOM      0 HG11 VAL A 116       4.377 -28.600 -25.600  1.00  2.39           H   new
ATOM      0 HG12 VAL A 116       3.277 -27.735 -24.858  1.00  2.39           H   new
ATOM      0 HG13 VAL A 116       3.746 -27.337 -26.317  1.00  2.39           H   new
ATOM      0 HG21 VAL A 116       6.647 -27.672 -25.949  1.00  2.39           H   new
ATOM      0 HG22 VAL A 116       6.037 -26.393 -26.657  1.00  2.39           H   new
ATOM      0 HG23 VAL A 116       6.998 -26.225 -25.409  1.00  2.39           H   new
ATOM   1768  N   VAL A 117       3.354 -25.576 -22.578  1.00  2.61           N
ATOM   1769  CA  VAL A 117       2.188 -25.575 -21.701  1.00  2.61           C
ATOM   1770  C   VAL A 117       1.477 -24.206 -21.658  1.00  2.61           C
ATOM   1771  O   VAL A 117       0.246 -24.135 -21.704  1.00  2.61           O
ATOM   1772  CB  VAL A 117       2.619 -25.983 -20.278  1.00  2.61           C
ATOM   1773  CG1 VAL A 117       1.467 -25.822 -19.310  1.00  2.61           C
ATOM   1774  CG2 VAL A 117       3.125 -27.420 -20.307  1.00  2.61           C
ATOM      0  H   VAL A 117       4.101 -25.676 -22.164  1.00  2.61           H   new
ATOM      0  HA  VAL A 117       1.553 -26.214 -22.060  1.00  2.61           H   new
ATOM      0  HB  VAL A 117       3.335 -25.405 -19.972  1.00  2.61           H   new
ATOM      0 HG11 VAL A 117       1.753 -26.082 -18.420  1.00  2.61           H   new
ATOM      0 HG12 VAL A 117       1.180 -24.895 -19.299  1.00  2.61           H   new
ATOM      0 HG13 VAL A 117       0.728 -26.385 -19.589  1.00  2.61           H   new
ATOM      0 HG21 VAL A 117       3.399 -27.685 -19.415  1.00  2.61           H   new
ATOM      0 HG22 VAL A 117       2.417 -28.007 -20.615  1.00  2.61           H   new
ATOM      0 HG23 VAL A 117       3.883 -27.484 -20.909  1.00  2.61           H   new
ATOM   1784  N   VAL A 118       2.260 -23.127 -21.548  1.00  2.94           N
ATOM   1785  CA  VAL A 118       1.754 -21.754 -21.472  1.00  2.94           C
ATOM   1786  C   VAL A 118       1.190 -21.185 -22.780  1.00  2.94           C
ATOM   1787  O   VAL A 118       0.166 -20.503 -22.754  1.00  2.94           O
ATOM   1788  CB  VAL A 118       2.857 -20.810 -20.945  1.00  2.94           C
ATOM   1789  CG1 VAL A 118       2.415 -19.354 -21.022  1.00  2.94           C
ATOM   1790  CG2 VAL A 118       3.170 -21.168 -19.496  1.00  2.94           C
ATOM      0  H   VAL A 118       3.118 -23.176 -21.515  1.00  2.94           H   new
ATOM      0  HA  VAL A 118       1.003 -21.803 -20.860  1.00  2.94           H   new
ATOM      0  HB  VAL A 118       3.647 -20.918 -21.497  1.00  2.94           H   new
ATOM      0 HG11 VAL A 118       3.123 -18.782 -20.686  1.00  2.94           H   new
ATOM      0 HG12 VAL A 118       2.223 -19.122 -21.944  1.00  2.94           H   new
ATOM      0 HG13 VAL A 118       1.617 -19.229 -20.485  1.00  2.94           H   new
ATOM      0 HG21 VAL A 118       3.863 -20.578 -19.159  1.00  2.94           H   new
ATOM      0 HG22 VAL A 118       2.370 -21.067 -18.957  1.00  2.94           H   new
ATOM      0 HG23 VAL A 118       3.477 -22.087 -19.449  1.00  2.94           H   new
ATOM   1800  N   VAL A 119       1.866 -21.410 -23.908  1.00  3.38           N
ATOM   1801  CA  VAL A 119       1.418 -20.862 -25.182  1.00  3.38           C
ATOM   1802  C   VAL A 119       0.286 -21.697 -25.808  1.00  3.38           C
ATOM   1803  O   VAL A 119       0.501 -22.854 -26.156  1.00  3.38           O
ATOM   1804  CB  VAL A 119       2.596 -20.836 -26.175  1.00  3.38           C
ATOM   1805  CG1 VAL A 119       2.124 -20.342 -27.524  1.00  3.38           C
ATOM   1806  CG2 VAL A 119       3.699 -19.939 -25.635  1.00  3.38           C
ATOM      0  H   VAL A 119       2.586 -21.878 -23.954  1.00  3.38           H   new
ATOM      0  HA  VAL A 119       1.084 -19.968 -25.007  1.00  3.38           H   new
ATOM      0  HB  VAL A 119       2.947 -21.734 -26.282  1.00  3.38           H   new
ATOM      0 HG11 VAL A 119       2.871 -20.328 -28.143  1.00  3.38           H   new
ATOM      0 HG12 VAL A 119       1.434 -20.934 -27.863  1.00  3.38           H   new
ATOM      0 HG13 VAL A 119       1.764 -19.446 -27.433  1.00  3.38           H   new
ATOM      0 HG21 VAL A 119       4.440 -19.924 -26.261  1.00  3.38           H   new
ATOM      0 HG22 VAL A 119       3.356 -19.039 -25.518  1.00  3.38           H   new
ATOM      0 HG23 VAL A 119       4.005 -20.281 -24.781  1.00  3.38           H   new
ATOM   1816  N   PRO A 120      -0.918 -21.135 -26.010  1.00  3.96           N
ATOM   1817  CA  PRO A 120      -2.073 -21.827 -26.544  1.00  3.96           C
ATOM   1818  C   PRO A 120      -1.985 -22.034 -28.041  1.00  3.96           C
ATOM   1819  O   PRO A 120      -1.360 -21.246 -28.751  1.00  3.96           O
ATOM   1820  CB  PRO A 120      -3.219 -20.869 -26.207  1.00  3.96           C
ATOM   1821  CG  PRO A 120      -2.577 -19.497 -26.237  1.00  3.96           C
ATOM   1822  CD  PRO A 120      -1.160 -19.707 -25.711  1.00  3.96           C
ATOM      0  HA  PRO A 120      -2.172 -22.719 -26.175  1.00  3.96           H   new
ATOM      0  HB2 PRO A 120      -3.940 -20.937 -26.853  1.00  3.96           H   new
ATOM      0  HB3 PRO A 120      -3.599 -21.064 -25.336  1.00  3.96           H   new
ATOM      0  HG2 PRO A 120      -2.567 -19.134 -27.137  1.00  3.96           H   new
ATOM      0  HG3 PRO A 120      -3.067 -18.869 -25.684  1.00  3.96           H   new
ATOM      0  HD2 PRO A 120      -0.520 -19.131 -26.157  1.00  3.96           H   new
ATOM      0  HD3 PRO A 120      -1.096 -19.521 -24.761  1.00  3.96           H   new
ATOM   1830  N   GLU A 121      -2.696 -23.038 -28.526  1.00  4.66           N
ATOM   1831  CA  GLU A 121      -2.921 -23.185 -29.952  1.00  4.66           C
ATOM   1832  C   GLU A 121      -4.161 -22.346 -30.263  1.00  4.66           C
ATOM   1833  O   GLU A 121      -5.183 -22.558 -29.616  1.00  4.66           O
ATOM   1834  CB  GLU A 121      -3.183 -24.642 -30.317  1.00  4.66           C
ATOM   1835  CG  GLU A 121      -3.370 -24.899 -31.795  1.00  4.66           C
ATOM   1836  CD  GLU A 121      -3.654 -26.349 -32.131  1.00  4.66           C
ATOM   1837  OE1 GLU A 121      -3.799 -27.157 -31.229  1.00  4.66           O
ATOM   1838  OE2 GLU A 121      -3.730 -26.646 -33.301  1.00  4.66           O1-
ATOM      0  H   GLU A 121      -3.059 -23.649 -28.042  1.00  4.66           H   new
ATOM      0  HA  GLU A 121      -2.145 -22.898 -30.458  1.00  4.66           H   new
ATOM      0  HB2 GLU A 121      -2.442 -25.181 -29.999  1.00  4.66           H   new
ATOM      0  HB3 GLU A 121      -3.976 -24.943 -29.846  1.00  4.66           H   new
ATOM      0  HG2 GLU A 121      -4.101 -24.351 -32.120  1.00  4.66           H   new
ATOM      0  HG3 GLU A 121      -2.572 -24.616 -32.268  1.00  4.66           H   new
ATOM   1845  N   PRO A 122      -4.145 -21.400 -31.215  1.00  5.45           N
ATOM   1846  CA  PRO A 122      -5.294 -20.581 -31.589  1.00  5.45           C
ATOM   1847  C   PRO A 122      -6.555 -21.405 -31.859  1.00  5.45           C
ATOM   1848  O   PRO A 122      -7.667 -20.991 -31.545  1.00  5.45           O
ATOM   1849  CB  PRO A 122      -4.796 -19.906 -32.867  1.00  5.45           C
ATOM   1850  CG  PRO A 122      -3.301 -19.798 -32.671  1.00  5.45           C
ATOM   1851  CD  PRO A 122      -2.908 -21.080 -31.955  1.00  5.45           C
ATOM      0  HA  PRO A 122      -5.563 -19.969 -30.886  1.00  5.45           H   new
ATOM      0  HB2 PRO A 122      -5.013 -20.431 -33.653  1.00  5.45           H   new
ATOM      0  HB3 PRO A 122      -5.202 -19.033 -32.988  1.00  5.45           H   new
ATOM      0  HG2 PRO A 122      -2.840 -19.714 -33.520  1.00  5.45           H   new
ATOM      0  HG3 PRO A 122      -3.071 -19.016 -32.145  1.00  5.45           H   new
ATOM      0  HD2 PRO A 122      -2.663 -21.784 -32.576  1.00  5.45           H   new
ATOM      0  HD3 PRO A 122      -2.152 -20.949 -31.362  1.00  5.45           H   new
ATOM   1859  N   GLY A 123      -6.390 -22.611 -32.394  1.00  6.22           N
ATOM   1860  CA  GLY A 123      -7.524 -23.477 -32.693  1.00  6.22           C
ATOM   1861  C   GLY A 123      -8.334 -23.837 -31.449  1.00  6.22           C
ATOM   1862  O   GLY A 123      -9.549 -24.022 -31.512  1.00  6.22           O
ATOM      0  H   GLY A 123      -5.624 -22.948 -32.592  1.00  6.22           H   new
ATOM      0  HA2 GLY A 123      -8.103 -23.036 -33.335  1.00  6.22           H   new
ATOM      0  HA3 GLY A 123      -7.203 -24.291 -33.112  1.00  6.22           H   new
ATOM   1866  N   GLN A 124      -7.669 -23.897 -30.299  1.00  6.90           N
ATOM   1867  CA  GLN A 124      -8.305 -24.312 -29.061  1.00  6.90           C
ATOM   1868  C   GLN A 124      -9.028 -23.155 -28.393  1.00  6.90           C
ATOM   1869  O   GLN A 124      -9.654 -23.323 -27.346  1.00  6.90           O
ATOM   1870  CB  GLN A 124      -7.265 -24.918 -28.115  1.00  6.90           C
ATOM   1871  CG  GLN A 124      -6.644 -26.223 -28.639  1.00  6.90           C
ATOM   1872  CD  GLN A 124      -5.572 -26.804 -27.707  1.00  6.90           C
ATOM   1873  NE2 GLN A 124      -4.441 -27.239 -28.272  1.00  6.90           N
ATOM   1874  OE1 GLN A 124      -5.767 -26.860 -26.485  1.00  6.90           O
ATOM      0  H   GLN A 124      -6.836 -23.698 -30.218  1.00  6.90           H   new
ATOM      0  HA  GLN A 124      -8.969 -24.987 -29.273  1.00  6.90           H   new
ATOM      0  HB2 GLN A 124      -6.559 -24.270 -27.965  1.00  6.90           H   new
ATOM      0  HB3 GLN A 124      -7.681 -25.089 -27.256  1.00  6.90           H   new
ATOM      0  HG2 GLN A 124      -7.346 -26.881 -28.763  1.00  6.90           H   new
ATOM      0  HG3 GLN A 124      -6.251 -26.059 -29.511  1.00  6.90           H   new
ATOM      0 HE21 GLN A 124      -4.338 -27.185 -29.124  1.00  6.90           H   new
ATOM      0 HE22 GLN A 124      -3.817 -27.572 -27.783  1.00  6.90           H   new
ATOM   1883  N   GLN A 125      -8.935 -21.970 -28.997  1.00  7.44           N
ATOM   1884  CA  GLN A 125      -9.596 -20.792 -28.477  1.00  7.44           C
ATOM   1885  C   GLN A 125     -10.982 -20.624 -29.111  1.00  7.44           C
ATOM   1886  O   GLN A 125     -11.689 -19.663 -28.800  1.00  7.44           O
ATOM   1887  CB  GLN A 125      -8.734 -19.545 -28.718  1.00  7.44           C
ATOM   1888  CG  GLN A 125      -7.397 -19.574 -27.967  1.00  7.44           C
ATOM   1889  CD  GLN A 125      -6.518 -18.341 -28.203  1.00  7.44           C
ATOM   1890  NE2 GLN A 125      -5.773 -17.969 -27.168  1.00  7.44           N
ATOM   1891  OE1 GLN A 125      -6.507 -17.719 -29.275  1.00  7.44           O
ATOM      0  H   GLN A 125      -8.486 -21.834 -29.718  1.00  7.44           H   new
ATOM      0  HA  GLN A 125      -9.714 -20.903 -27.521  1.00  7.44           H   new
ATOM      0  HB2 GLN A 125      -8.561 -19.458 -29.669  1.00  7.44           H   new
ATOM      0  HB3 GLN A 125      -9.232 -18.758 -28.447  1.00  7.44           H   new
ATOM      0  HG2 GLN A 125      -7.573 -19.656 -27.017  1.00  7.44           H   new
ATOM      0  HG3 GLN A 125      -6.905 -20.366 -28.234  1.00  7.44           H   new
ATOM      0 HE21 GLN A 125      -5.800 -18.419 -26.435  1.00  7.44           H   new
ATOM      0 HE22 GLN A 125      -5.264 -17.279 -27.231  1.00  7.44           H   new
ATOM   1900  N   ARG A 126     -11.355 -21.544 -30.016  1.00  7.83           N
ATOM   1901  CA  ARG A 126     -12.635 -21.460 -30.710  1.00  7.83           C
ATOM   1902  C   ARG A 126     -13.559 -22.630 -30.371  1.00  7.83           C
ATOM   1903  O   ARG A 126     -14.159 -22.657 -29.295  1.00  7.83           O
ATOM   1904  CB  ARG A 126     -12.404 -21.417 -32.211  1.00  7.83           C
ATOM   1905  CG  ARG A 126     -11.665 -20.177 -32.708  1.00  7.83           C
ATOM   1906  CD  ARG A 126     -11.503 -20.187 -34.188  1.00  7.83           C
ATOM   1907  NE  ARG A 126     -10.804 -19.002 -34.667  1.00  7.83           N
ATOM   1908  CZ  ARG A 126     -10.578 -18.714 -35.964  1.00  7.83           C
ATOM   1909  NH1 ARG A 126     -11.001 -19.530 -36.905  1.00  7.83           N1+
ATOM   1910  NH2 ARG A 126      -9.931 -17.609 -36.291  1.00  7.83           N
ATOM   1911  OXT ARG A 126     -13.953 -23.347 -31.291  1.00  7.83           O1-
ATOM      0  H   ARG A 126     -10.875 -22.222 -30.237  1.00  7.83           H   new
ATOM      0  HA  ARG A 126     -13.071 -20.646 -30.413  1.00  7.83           H   new
ATOM      0  HB2 ARG A 126     -11.901 -22.204 -32.471  1.00  7.83           H   new
ATOM      0  HB3 ARG A 126     -13.263 -21.468 -32.660  1.00  7.83           H   new
ATOM      0  HG2 ARG A 126     -12.152 -19.382 -32.441  1.00  7.83           H   new
ATOM      0  HG3 ARG A 126     -10.792 -20.130 -32.287  1.00  7.83           H   new
ATOM      0  HD2 ARG A 126     -11.013 -20.981 -34.454  1.00  7.83           H   new
ATOM      0  HD3 ARG A 126     -12.376 -20.239 -34.608  1.00  7.83           H   new
ATOM      0  HE  ARG A 126     -10.514 -18.445 -34.079  1.00  7.83           H   new
ATOM      0 HH11 ARG A 126     -11.423 -20.249 -36.693  1.00  7.83           H   new
ATOM      0 HH12 ARG A 126     -10.856 -19.345 -37.732  1.00  7.83           H   new
ATOM      0 HH21 ARG A 126      -9.655 -17.075 -35.676  1.00  7.83           H   new
ATOM      0 HH22 ARG A 126      -9.786 -17.424 -37.118  1.00  7.83           H   new
TER
END
