# Supplementary material for: Integrative proteome-wide structural analysis and high-throughput docking identify broad-spectrum antiviral scaffolds against Zika, Yellow Fever, West Nile, Saint Louis encephalitis, and Usutu viruses
Source: Front Cell Infect Microbiol. 2026 Apr 30;16:1723132. doi: 10.3389/fcimb.2026.1723132 (PMC13171538; doi:10.3389/fcimb.2026.1723132)
Supplement: Supplementary file 6 [file DataSheet6.zip › YFV/YF_NS4a/YF_NS4a.pdb]

ATOM      1  N   GLY A   1      -1.167   1.766  -2.305  1.00  7.91           N  
ATOM      2  CA  GLY A   1      -0.300   0.751  -2.897  1.00  7.91           C  
ATOM      3  C   GLY A   1       1.141   1.233  -2.939  1.00  7.91           C  
ATOM      4  O   GLY A   1       2.070   0.510  -2.569  1.00  7.91           O  
ATOM      5  H   GLY A   1      -2.156   1.575  -2.217  1.00  7.91           H  
ATOM      6 1HA  GLY A   1      -0.364  -0.169  -2.314  1.00  7.91           H  
ATOM      7 2HA  GLY A   1      -0.644   0.520  -3.905  1.00  7.91           H  
ATOM      8  N   ALA A   2       1.323   2.495  -3.325  1.00  7.85           N  
ATOM      9  CA  ALA A   2       2.658   3.084  -3.399  1.00  7.85           C  
ATOM     10  C   ALA A   2       3.340   3.006  -2.047  1.00  7.85           C  
ATOM     11  O   ALA A   2       4.552   2.856  -1.963  1.00  7.85           O  
ATOM     12  CB  ALA A   2       2.596   4.530  -3.851  1.00  7.85           C  
ATOM     13  H   ALA A   2       0.511   3.037  -3.586  1.00  7.85           H  
ATOM     14  HA  ALA A   2       3.244   2.511  -4.117  1.00  7.85           H  
ATOM     15 1HB  ALA A   2       3.609   4.934  -3.909  1.00  7.85           H  
ATOM     16 2HB  ALA A   2       2.125   4.586  -4.831  1.00  7.85           H  
ATOM     17 3HB  ALA A   2       2.016   5.109  -3.134  1.00  7.85           H  
ATOM     18  N   ALA A   3       2.572   3.108  -0.970  1.00  7.76           N  
ATOM     19  CA  ALA A   3       3.171   3.038   0.349  1.00  7.76           C  
ATOM     20  C   ALA A   3       3.893   1.708   0.568  1.00  7.76           C  
ATOM     21  O   ALA A   3       4.931   1.671   1.231  1.00  7.76           O  
ATOM     22  CB  ALA A   3       2.110   3.215   1.412  1.00  7.76           C  
ATOM     23  H   ALA A   3       1.573   3.225  -1.074  1.00  7.76           H  
ATOM     24  HA  ALA A   3       3.904   3.840   0.431  1.00  7.76           H  
ATOM     25 1HB  ALA A   3       2.574   3.185   2.398  1.00  7.76           H  
ATOM     26 2HB  ALA A   3       1.612   4.174   1.273  1.00  7.76           H  
ATOM     27 3HB  ALA A   3       1.381   2.410   1.329  1.00  7.76           H  
ATOM     28  N   GLU A   4       3.344   0.608   0.037  1.00  7.65           N  
ATOM     29  CA  GLU A   4       3.954  -0.694   0.260  1.00  7.65           C  
ATOM     30  C   GLU A   4       5.192  -0.781  -0.596  1.00  7.65           C  
ATOM     31  O   GLU A   4       6.229  -1.293  -0.173  1.00  7.65           O  
ATOM     32  CB  GLU A   4       2.979  -1.826  -0.070  1.00  7.65           C  
ATOM     33  CG  GLU A   4       1.778  -1.907   0.875  1.00  7.65           C  
ATOM     34  CD  GLU A   4       0.824  -3.046   0.560  1.00  7.65           C  
ATOM     35  OE1 GLU A   4       1.041  -3.745  -0.401  1.00  7.65           O  
ATOM     36  OE2 GLU A   4      -0.126  -3.207   1.291  1.00  7.65           O1-
ATOM     37  H   GLU A   4       2.533   0.676  -0.569  1.00  7.65           H  
ATOM     38  HA  GLU A   4       4.249  -0.774   1.306  1.00  7.65           H  
ATOM     39 1HB  GLU A   4       2.599  -1.692  -1.083  1.00  7.65           H  
ATOM     40 2HB  GLU A   4       3.503  -2.781  -0.039  1.00  7.65           H  
ATOM     41 1HG  GLU A   4       2.143  -2.025   1.894  1.00  7.65           H  
ATOM     42 2HG  GLU A   4       1.236  -0.962   0.821  1.00  7.65           H  
ATOM     43  N   MET A   5       5.088  -0.233  -1.805  1.00  7.55           N  
ATOM     44  CA  MET A   5       6.206  -0.218  -2.735  1.00  7.55           C  
ATOM     45  C   MET A   5       7.390   0.483  -2.104  1.00  7.55           C  
ATOM     46  O   MET A   5       8.507  -0.031  -2.111  1.00  7.55           O  
ATOM     47  CB  MET A   5       5.822   0.524  -3.999  1.00  7.55           C  
ATOM     48  CG  MET A   5       6.915   0.669  -5.001  1.00  7.55           C  
ATOM     49  SD  MET A   5       6.446   1.804  -6.293  1.00  7.55           S  
ATOM     50  CE  MET A   5       6.452   3.321  -5.326  1.00  7.55           C  
ATOM     51  H   MET A   5       4.189   0.170  -2.081  1.00  7.55           H  
ATOM     52  HA  MET A   5       6.492  -1.243  -2.967  1.00  7.55           H  
ATOM     53 1HB  MET A   5       4.977   0.027  -4.471  1.00  7.55           H  
ATOM     54 2HB  MET A   5       5.507   1.521  -3.747  1.00  7.55           H  
ATOM     55 1HG  MET A   5       7.799   1.051  -4.506  1.00  7.55           H  
ATOM     56 2HG  MET A   5       7.153  -0.295  -5.447  1.00  7.55           H  
ATOM     57 1HE  MET A   5       6.177   4.162  -5.960  1.00  7.55           H  
ATOM     58 2HE  MET A   5       5.735   3.233  -4.506  1.00  7.55           H  
ATOM     59 3HE  MET A   5       7.447   3.484  -4.915  1.00  7.55           H  
ATOM     60  N   LEU A   6       7.133   1.657  -1.539  1.00  7.44           N  
ATOM     61  CA  LEU A   6       8.171   2.457  -0.926  1.00  7.44           C  
ATOM     62  C   LEU A   6       8.797   1.733   0.259  1.00  7.44           C  
ATOM     63  O   LEU A   6      10.020   1.784   0.444  1.00  7.44           O  
ATOM     64  CB  LEU A   6       7.574   3.798  -0.525  1.00  7.44           C  
ATOM     65  CG  LEU A   6       7.190   4.682  -1.724  1.00  7.44           C  
ATOM     66  CD1 LEU A   6       6.414   5.885  -1.242  1.00  7.44           C  
ATOM     67  CD2 LEU A   6       8.448   5.086  -2.468  1.00  7.44           C  
ATOM     68  H   LEU A   6       6.179   2.020  -1.564  1.00  7.44           H  
ATOM     69  HA  LEU A   6       8.945   2.635  -1.667  1.00  7.44           H  
ATOM     70 1HB  LEU A   6       6.669   3.612   0.058  1.00  7.44           H  
ATOM     71 2HB  LEU A   6       8.287   4.337   0.093  1.00  7.44           H  
ATOM     72  HG  LEU A   6       6.558   4.125  -2.393  1.00  7.44           H  
ATOM     73 1HD1 LEU A   6       6.132   6.500  -2.095  1.00  7.44           H  
ATOM     74 2HD1 LEU A   6       5.514   5.546  -0.726  1.00  7.44           H  
ATOM     75 3HD1 LEU A   6       7.029   6.469  -0.559  1.00  7.44           H  
ATOM     76 1HD2 LEU A   6       8.178   5.702  -3.326  1.00  7.44           H  
ATOM     77 2HD2 LEU A   6       9.099   5.654  -1.804  1.00  7.44           H  
ATOM     78 3HD2 LEU A   6       8.965   4.195  -2.810  1.00  7.44           H  
ATOM     79  N   VAL A   7       7.993   1.003   1.042  1.00  7.33           N  
ATOM     80  CA  VAL A   7       8.588   0.238   2.127  1.00  7.33           C  
ATOM     81  C   VAL A   7       9.514  -0.832   1.574  1.00  7.33           C  
ATOM     82  O   VAL A   7      10.645  -0.959   2.035  1.00  7.33           O  
ATOM     83  CB  VAL A   7       7.532  -0.427   3.016  1.00  7.33           C  
ATOM     84  CG1 VAL A   7       8.221  -1.391   3.988  1.00  7.33           C  
ATOM     85  CG2 VAL A   7       6.791   0.636   3.798  1.00  7.33           C  
ATOM     86  H   VAL A   7       6.979   1.000   0.903  1.00  7.33           H  
ATOM     87  HA  VAL A   7       9.172   0.917   2.747  1.00  7.33           H  
ATOM     88  HB  VAL A   7       6.836  -0.992   2.394  1.00  7.33           H  
ATOM     89 1HG1 VAL A   7       7.474  -1.868   4.620  1.00  7.33           H  
ATOM     90 2HG1 VAL A   7       8.760  -2.157   3.427  1.00  7.33           H  
ATOM     91 3HG1 VAL A   7       8.928  -0.843   4.615  1.00  7.33           H  
ATOM     92 1HG2 VAL A   7       6.039   0.164   4.428  1.00  7.33           H  
ATOM     93 2HG2 VAL A   7       7.496   1.186   4.419  1.00  7.33           H  
ATOM     94 3HG2 VAL A   7       6.312   1.319   3.120  1.00  7.33           H  
ATOM     95  N   VAL A   8       9.065  -1.554   0.550  1.00  7.22           N  
ATOM     96  CA  VAL A   8       9.892  -2.596  -0.039  1.00  7.22           C  
ATOM     97  C   VAL A   8      11.174  -2.028  -0.617  1.00  7.22           C  
ATOM     98  O   VAL A   8      12.244  -2.603  -0.436  1.00  7.22           O  
ATOM     99  CB  VAL A   8       9.127  -3.346  -1.135  1.00  7.22           C  
ATOM    100  CG1 VAL A   8      10.080  -4.264  -1.887  1.00  7.22           C  
ATOM    101  CG2 VAL A   8       8.002  -4.150  -0.492  1.00  7.22           C  
ATOM    102  H   VAL A   8       8.121  -1.394   0.196  1.00  7.22           H  
ATOM    103  HA  VAL A   8      10.153  -3.307   0.743  1.00  7.22           H  
ATOM    104  HB  VAL A   8       8.712  -2.628  -1.845  1.00  7.22           H  
ATOM    105 1HG1 VAL A   8       9.535  -4.792  -2.667  1.00  7.22           H  
ATOM    106 2HG1 VAL A   8      10.874  -3.668  -2.337  1.00  7.22           H  
ATOM    107 3HG1 VAL A   8      10.514  -4.985  -1.194  1.00  7.22           H  
ATOM    108 1HG2 VAL A   8       7.448  -4.681  -1.263  1.00  7.22           H  
ATOM    109 2HG2 VAL A   8       8.425  -4.864   0.213  1.00  7.22           H  
ATOM    110 3HG2 VAL A   8       7.333  -3.478   0.036  1.00  7.22           H  
ATOM    111  N   LEU A   9      11.083  -0.897  -1.310  1.00  7.08           N  
ATOM    112  CA  LEU A   9      12.275  -0.293  -1.875  1.00  7.08           C  
ATOM    113  C   LEU A   9      13.242   0.129  -0.761  1.00  7.08           C  
ATOM    114  O   LEU A   9      14.452  -0.119  -0.828  1.00  7.08           O  
ATOM    115  CB  LEU A   9      11.875   0.906  -2.731  1.00  7.08           C  
ATOM    116  CG  LEU A   9      11.121   0.540  -4.020  1.00  7.08           C  
ATOM    117  CD1 LEU A   9      10.600   1.814  -4.686  1.00  7.08           C  
ATOM    118  CD2 LEU A   9      12.055  -0.244  -4.928  1.00  7.08           C  
ATOM    119  H   LEU A   9      10.172  -0.466  -1.453  1.00  7.08           H  
ATOM    120  HA  LEU A   9      12.747  -1.016  -2.521  1.00  7.08           H  
ATOM    121 1HB  LEU A   9      11.229   1.553  -2.138  1.00  7.08           H  
ATOM    122 2HB  LEU A   9      12.771   1.460  -3.003  1.00  7.08           H  
ATOM    123  HG  LEU A   9      10.268  -0.082  -3.780  1.00  7.08           H  
ATOM    124 1HD1 LEU A   9      10.054   1.554  -5.593  1.00  7.08           H  
ATOM    125 2HD1 LEU A   9       9.932   2.326  -3.999  1.00  7.08           H  
ATOM    126 3HD1 LEU A   9      11.433   2.465  -4.938  1.00  7.08           H  
ATOM    127 1HD2 LEU A   9      11.527  -0.520  -5.840  1.00  7.08           H  
ATOM    128 2HD2 LEU A   9      12.921   0.368  -5.180  1.00  7.08           H  
ATOM    129 3HD2 LEU A   9      12.384  -1.146  -4.412  1.00  7.08           H  
ATOM    130  N   SER A  10      12.693   0.678   0.321  1.00  6.89           N  
ATOM    131  CA  SER A  10      13.484   1.111   1.463  1.00  6.89           C  
ATOM    132  C   SER A  10      14.189  -0.079   2.107  1.00  6.89           C  
ATOM    133  O   SER A  10      15.324   0.036   2.577  1.00  6.89           O  
ATOM    134  CB  SER A  10      12.592   1.789   2.482  1.00  6.89           C  
ATOM    135  OG  SER A  10      12.032   2.966   1.954  1.00  6.89           O  
ATOM    136  H   SER A  10      11.689   0.854   0.345  1.00  6.89           H  
ATOM    137  HA  SER A  10      14.237   1.818   1.118  1.00  6.89           H  
ATOM    138 1HB  SER A  10      11.801   1.115   2.788  1.00  6.89           H  
ATOM    139 2HB  SER A  10      13.175   2.025   3.367  1.00  6.89           H  
ATOM    140  HG  SER A  10      11.383   2.662   1.275  1.00  6.89           H  
ATOM    141  N   GLU A  11      13.498  -1.220   2.122  1.00  6.61           N  
ATOM    142  CA  GLU A  11      13.971  -2.458   2.715  1.00  6.61           C  
ATOM    143  C   GLU A  11      14.415  -3.524   1.699  1.00  6.61           C  
ATOM    144  O   GLU A  11      14.334  -4.719   2.002  1.00  6.61           O  
ATOM    145  CB  GLU A  11      12.892  -3.058   3.630  1.00  6.61           C  
ATOM    146  CG  GLU A  11      12.528  -2.194   4.848  1.00  6.61           C  
ATOM    147  CD  GLU A  11      11.584  -2.881   5.833  1.00  6.61           C  
ATOM    148  OE1 GLU A  11      11.167  -3.986   5.568  1.00  6.61           O  
ATOM    149  OE2 GLU A  11      11.293  -2.295   6.853  1.00  6.61           O1-
ATOM    150  H   GLU A  11      12.557  -1.214   1.730  1.00  6.61           H  
ATOM    151  HA  GLU A  11      14.838  -2.220   3.330  1.00  6.61           H  
ATOM    152 1HB  GLU A  11      11.979  -3.208   3.049  1.00  6.61           H  
ATOM    153 2HB  GLU A  11      13.218  -4.033   3.988  1.00  6.61           H  
ATOM    154 1HG  GLU A  11      13.444  -1.917   5.367  1.00  6.61           H  
ATOM    155 2HG  GLU A  11      12.058  -1.277   4.486  1.00  6.61           H  
ATOM    156  N   LEU A  12      14.914  -3.136   0.518  1.00  6.21           N  
ATOM    157  CA  LEU A  12      15.380  -4.177  -0.396  1.00  6.21           C  
ATOM    158  C   LEU A  12      16.439  -4.983   0.343  1.00  6.21           C  
ATOM    159  O   LEU A  12      17.195  -4.403   1.122  1.00  6.21           O  
ATOM    160  CB  LEU A  12      15.954  -3.597  -1.692  1.00  6.21           C  
ATOM    161  CG  LEU A  12      14.935  -2.964  -2.581  1.00  6.21           C  
ATOM    162  CD1 LEU A  12      15.606  -2.287  -3.758  1.00  6.21           C  
ATOM    163  CD2 LEU A  12      13.944  -4.023  -3.044  1.00  6.21           C  
ATOM    164  H   LEU A  12      14.930  -2.147   0.249  1.00  6.21           H  
ATOM    165  HA  LEU A  12      14.521  -4.784  -0.646  1.00  6.21           H  
ATOM    166 1HB  LEU A  12      16.680  -2.829  -1.431  1.00  6.21           H  
ATOM    167 2HB  LEU A  12      16.461  -4.376  -2.250  1.00  6.21           H  
ATOM    168  HG  LEU A  12      14.424  -2.234  -2.023  1.00  6.21           H  
ATOM    169 1HD1 LEU A  12      14.851  -1.813  -4.381  1.00  6.21           H  
ATOM    170 2HD1 LEU A  12      16.298  -1.529  -3.388  1.00  6.21           H  
ATOM    171 3HD1 LEU A  12      16.151  -3.024  -4.345  1.00  6.21           H  
ATOM    172 1HD2 LEU A  12      13.184  -3.559  -3.668  1.00  6.21           H  
ATOM    173 2HD2 LEU A  12      14.468  -4.789  -3.613  1.00  6.21           H  
ATOM    174 3HD2 LEU A  12      13.470  -4.474  -2.170  1.00  6.21           H  
ATOM    175  N   PRO A  13      16.568  -6.301   0.104  1.00  5.73           N  
ATOM    176  CA  PRO A  13      17.474  -7.165   0.826  1.00  5.73           C  
ATOM    177  C   PRO A  13      18.877  -6.603   0.881  1.00  5.73           C  
ATOM    178  O   PRO A  13      19.452  -6.210  -0.144  1.00  5.73           O  
ATOM    179  CB  PRO A  13      17.431  -8.443  -0.024  1.00  5.73           C  
ATOM    180  CG  PRO A  13      16.042  -8.448  -0.613  1.00  5.73           C  
ATOM    181  CD  PRO A  13      15.756  -6.996  -0.934  1.00  5.73           C  
ATOM    182  HA  PRO A  13      17.078  -7.336   1.837  1.00  5.73           H  
ATOM    183 1HB  PRO A  13      18.217  -8.412  -0.793  1.00  5.73           H  
ATOM    184 2HB  PRO A  13      17.631  -9.321   0.607  1.00  5.73           H  
ATOM    185 1HG  PRO A  13      16.004  -9.097  -1.503  1.00  5.73           H  
ATOM    186 2HG  PRO A  13      15.329  -8.865   0.114  1.00  5.73           H  
ATOM    187 1HD  PRO A  13      16.087  -6.733  -1.948  1.00  5.73           H  
ATOM    188 2HD  PRO A  13      14.682  -6.854  -0.787  1.00  5.73           H  
ATOM    189  N   ASP A  14      19.445  -6.662   2.089  1.00  5.18           N  
ATOM    190  CA  ASP A  14      20.777  -6.150   2.381  1.00  5.18           C  
ATOM    191  C   ASP A  14      21.842  -6.826   1.551  1.00  5.18           C  
ATOM    192  O   ASP A  14      22.837  -6.206   1.190  1.00  5.18           O  
ATOM    193  CB  ASP A  14      21.119  -6.357   3.859  1.00  5.18           C  
ATOM    194  CG  ASP A  14      20.355  -5.442   4.824  1.00  5.18           C  
ATOM    195  OD1 ASP A  14      19.770  -4.483   4.390  1.00  5.18           O  
ATOM    196  OD2 ASP A  14      20.367  -5.728   5.997  1.00  5.18           O1-
ATOM    197  H   ASP A  14      18.896  -7.026   2.856  1.00  5.18           H  
ATOM    198  HA  ASP A  14      20.788  -5.083   2.162  1.00  5.18           H  
ATOM    199 1HB  ASP A  14      20.918  -7.392   4.133  1.00  5.18           H  
ATOM    200 2HB  ASP A  14      22.187  -6.190   4.005  1.00  5.18           H  
ATOM    201  N   PHE A  15      21.662  -8.113   1.266  1.00  4.62           N  
ATOM    202  CA  PHE A  15      22.671  -8.830   0.504  1.00  4.62           C  
ATOM    203  C   PHE A  15      22.894  -8.183  -0.848  1.00  4.62           C  
ATOM    204  O   PHE A  15      24.029  -7.888  -1.220  1.00  4.62           O  
ATOM    205  CB  PHE A  15      22.289 -10.293   0.306  1.00  4.62           C  
ATOM    206  CG  PHE A  15      23.281 -11.044  -0.539  1.00  4.62           C  
ATOM    207  CD1 PHE A  15      24.482 -11.480   0.000  1.00  4.62           C  
ATOM    208  CD2 PHE A  15      23.017 -11.318  -1.866  1.00  4.62           C  
ATOM    209  CE1 PHE A  15      25.393 -12.168  -0.774  1.00  4.62           C  
ATOM    210  CE2 PHE A  15      23.923 -12.003  -2.646  1.00  4.62           C  
ATOM    211  CZ  PHE A  15      25.115 -12.429  -2.099  1.00  4.62           C  
ATOM    212  H   PHE A  15      20.825  -8.582   1.579  1.00  4.62           H  
ATOM    213  HA  PHE A  15      23.610  -8.791   1.056  1.00  4.62           H  
ATOM    214 1HB  PHE A  15      22.217 -10.787   1.272  1.00  4.62           H  
ATOM    215 2HB  PHE A  15      21.315 -10.356  -0.175  1.00  4.62           H  
ATOM    216  HD1 PHE A  15      24.701 -11.272   1.048  1.00  4.62           H  
ATOM    217  HD2 PHE A  15      22.077 -10.985  -2.292  1.00  4.62           H  
ATOM    218  HE1 PHE A  15      26.332 -12.505  -0.338  1.00  4.62           H  
ATOM    219  HE2 PHE A  15      23.697 -12.209  -3.692  1.00  4.62           H  
ATOM    220  HZ  PHE A  15      25.833 -12.971  -2.712  1.00  4.62           H  
ATOM    221  N   LEU A  16      21.818  -7.961  -1.596  1.00  4.09           N  
ATOM    222  CA  LEU A  16      21.996  -7.401  -2.919  1.00  4.09           C  
ATOM    223  C   LEU A  16      22.321  -5.929  -2.849  1.00  4.09           C  
ATOM    224  O   LEU A  16      23.088  -5.424  -3.672  1.00  4.09           O  
ATOM    225  CB  LEU A  16      20.762  -7.629  -3.774  1.00  4.09           C  
ATOM    226  CG  LEU A  16      20.502  -9.083  -4.098  1.00  4.09           C  
ATOM    227  CD1 LEU A  16      19.220  -9.193  -4.895  1.00  4.09           C  
ATOM    228  CD2 LEU A  16      21.712  -9.649  -4.848  1.00  4.09           C  
ATOM    229  H   LEU A  16      20.894  -8.179  -1.250  1.00  4.09           H  
ATOM    230  HA  LEU A  16      22.832  -7.911  -3.392  1.00  4.09           H  
ATOM    231 1HB  LEU A  16      19.893  -7.239  -3.238  1.00  4.09           H  
ATOM    232 2HB  LEU A  16      20.870  -7.080  -4.708  1.00  4.09           H  
ATOM    233  HG  LEU A  16      20.361  -9.641  -3.174  1.00  4.09           H  
ATOM    234 1HD1 LEU A  16      19.018 -10.240  -5.119  1.00  4.09           H  
ATOM    235 2HD1 LEU A  16      18.395  -8.781  -4.309  1.00  4.09           H  
ATOM    236 3HD1 LEU A  16      19.320  -8.634  -5.825  1.00  4.09           H  
ATOM    237 1HD2 LEU A  16      21.541 -10.701  -5.077  1.00  4.09           H  
ATOM    238 2HD2 LEU A  16      21.863  -9.106  -5.757  1.00  4.09           H  
ATOM    239 3HD2 LEU A  16      22.604  -9.553  -4.229  1.00  4.09           H  
ATOM    240  N   ALA A  17      21.758  -5.223  -1.866  1.00  3.61           N  
ATOM    241  CA  ALA A  17      22.059  -3.809  -1.749  1.00  3.61           C  
ATOM    242  C   ALA A  17      23.557  -3.622  -1.505  1.00  3.61           C  
ATOM    243  O   ALA A  17      24.201  -2.756  -2.114  1.00  3.61           O  
ATOM    244  CB  ALA A  17      21.248  -3.204  -0.621  1.00  3.61           C  
ATOM    245  H   ALA A  17      21.110  -5.657  -1.205  1.00  3.61           H  
ATOM    246  HA  ALA A  17      21.800  -3.321  -2.687  1.00  3.61           H  
ATOM    247 1HB  ALA A  17      21.464  -2.142  -0.541  1.00  3.61           H  
ATOM    248 2HB  ALA A  17      20.183  -3.350  -0.818  1.00  3.61           H  
ATOM    249 3HB  ALA A  17      21.510  -3.699   0.310  1.00  3.61           H  
ATOM    250  N   LYS A  18      24.119  -4.495  -0.659  1.00  3.20           N  
ATOM    251  CA  LYS A  18      25.527  -4.487  -0.326  1.00  3.20           C  
ATOM    252  C   LYS A  18      26.376  -4.861  -1.517  1.00  3.20           C  
ATOM    253  O   LYS A  18      27.349  -4.169  -1.806  1.00  3.20           O  
ATOM    254  CB  LYS A  18      25.817  -5.429   0.841  1.00  3.20           C  
ATOM    255  CG  LYS A  18      27.278  -5.470   1.264  1.00  3.20           C  
ATOM    256  CD  LYS A  18      27.480  -6.336   2.499  1.00  3.20           C  
ATOM    257  CE  LYS A  18      28.953  -6.420   2.869  1.00  3.20           C  
ATOM    258  NZ  LYS A  18      29.178  -7.226   4.094  1.00  3.20           N1+
ATOM    259  H   LYS A  18      23.537  -5.185  -0.188  1.00  3.20           H  
ATOM    260  HA  LYS A  18      25.801  -3.477  -0.024  1.00  3.20           H  
ATOM    261 1HB  LYS A  18      25.218  -5.134   1.702  1.00  3.20           H  
ATOM    262 2HB  LYS A  18      25.514  -6.443   0.567  1.00  3.20           H  
ATOM    263 1HG  LYS A  18      27.878  -5.879   0.444  1.00  3.20           H  
ATOM    264 2HG  LYS A  18      27.629  -4.461   1.472  1.00  3.20           H  
ATOM    265 1HD  LYS A  18      26.922  -5.914   3.335  1.00  3.20           H  
ATOM    266 2HD  LYS A  18      27.103  -7.339   2.300  1.00  3.20           H  
ATOM    267 1HE  LYS A  18      29.490  -6.882   2.048  1.00  3.20           H  
ATOM    268 2HE  LYS A  18      29.343  -5.415   3.026  1.00  3.20           H  
ATOM    269 1HZ  LYS A  18      30.169  -7.257   4.293  1.00  3.20           H  
ATOM    270 2HZ  LYS A  18      28.692  -6.804   4.870  1.00  3.20           H  
ATOM    271 3HZ  LYS A  18      28.834  -8.162   3.947  1.00  3.20           H  
ATOM    272  N   LYS A  19      26.001  -5.927  -2.238  1.00  2.87           N  
ATOM    273  CA  LYS A  19      26.807  -6.364  -3.371  1.00  2.87           C  
ATOM    274  C   LYS A  19      26.756  -5.337  -4.496  1.00  2.87           C  
ATOM    275  O   LYS A  19      27.742  -5.137  -5.206  1.00  2.87           O  
ATOM    276  CB  LYS A  19      26.357  -7.750  -3.835  1.00  2.87           C  
ATOM    277  CG  LYS A  19      26.667  -8.842  -2.804  1.00  2.87           C  
ATOM    278  CD  LYS A  19      28.169  -9.030  -2.629  1.00  2.87           C  
ATOM    279  CE  LYS A  19      28.481 -10.033  -1.541  1.00  2.87           C  
ATOM    280  NZ  LYS A  19      29.959 -10.235  -1.385  1.00  2.87           N1+
ATOM    281  H   LYS A  19      25.181  -6.471  -1.964  1.00  2.87           H  
ATOM    282  HA  LYS A  19      27.843  -6.444  -3.042  1.00  2.87           H  
ATOM    283 1HB  LYS A  19      25.280  -7.745  -4.011  1.00  2.87           H  
ATOM    284 2HB  LYS A  19      26.849  -8.009  -4.772  1.00  2.87           H  
ATOM    285 1HG  LYS A  19      26.253  -8.567  -1.841  1.00  2.87           H  
ATOM    286 2HG  LYS A  19      26.217  -9.780  -3.118  1.00  2.87           H  
ATOM    287 1HD  LYS A  19      28.613  -9.381  -3.566  1.00  2.87           H  
ATOM    288 2HD  LYS A  19      28.632  -8.075  -2.361  1.00  2.87           H  
ATOM    289 1HE  LYS A  19      28.076  -9.658  -0.602  1.00  2.87           H  
ATOM    290 2HE  LYS A  19      28.017 -10.988  -1.772  1.00  2.87           H  
ATOM    291 1HZ  LYS A  19      30.143 -10.890  -0.650  1.00  2.87           H  
ATOM    292 2HZ  LYS A  19      30.340 -10.610  -2.266  1.00  2.87           H  
ATOM    293 3HZ  LYS A  19      30.411  -9.339  -1.170  1.00  2.87           H  
ATOM    294  N   GLY A  20      25.628  -4.640  -4.633  1.00  2.60           N  
ATOM    295  CA  GLY A  20      25.521  -3.565  -5.601  1.00  2.60           C  
ATOM    296  C   GLY A  20      26.574  -2.519  -5.237  1.00  2.60           C  
ATOM    297  O   GLY A  20      27.411  -2.139  -6.061  1.00  2.60           O  
ATOM    298  H   GLY A  20      24.816  -4.862  -4.060  1.00  2.60           H  
ATOM    299 1HA  GLY A  20      25.688  -3.946  -6.608  1.00  2.60           H  
ATOM    300 2HA  GLY A  20      24.522  -3.131  -5.557  1.00  2.60           H  
ATOM    301  N   GLY A  21      26.544  -2.077  -3.976  1.00  2.37           N  
ATOM    302  CA  GLY A  21      27.487  -1.094  -3.460  1.00  2.37           C  
ATOM    303  C   GLY A  21      28.934  -1.525  -3.684  1.00  2.37           C  
ATOM    304  O   GLY A  21      29.737  -0.759  -4.224  1.00  2.37           O  
ATOM    305  H   GLY A  21      25.823  -2.432  -3.342  1.00  2.37           H  
ATOM    306 1HA  GLY A  21      27.309  -0.133  -3.941  1.00  2.37           H  
ATOM    307 2HA  GLY A  21      27.308  -0.961  -2.393  1.00  2.37           H  
ATOM    308  N   GLU A  22      29.272  -2.749  -3.265  1.00  2.17           N  
ATOM    309  CA  GLU A  22      30.637  -3.229  -3.417  1.00  2.17           C  
ATOM    310  C   GLU A  22      31.040  -3.285  -4.885  1.00  2.17           C  
ATOM    311  O   GLU A  22      32.182  -2.955  -5.221  1.00  2.17           O  
ATOM    312  CB  GLU A  22      30.831  -4.607  -2.753  1.00  2.17           C  
ATOM    313  CG  GLU A  22      30.818  -4.578  -1.202  1.00  2.17           C  
ATOM    314  CD  GLU A  22      31.038  -5.945  -0.528  1.00  2.17           C  
ATOM    315  OE1 GLU A  22      30.985  -6.965  -1.192  1.00  2.17           O  
ATOM    316  OE2 GLU A  22      31.270  -5.953   0.665  1.00  2.17           O1-
ATOM    317  H   GLU A  22      28.569  -3.338  -2.830  1.00  2.17           H  
ATOM    318  HA  GLU A  22      31.298  -2.525  -2.916  1.00  2.17           H  
ATOM    319 1HB  GLU A  22      30.034  -5.275  -3.081  1.00  2.17           H  
ATOM    320 2HB  GLU A  22      31.777  -5.037  -3.080  1.00  2.17           H  
ATOM    321 1HG  GLU A  22      31.593  -3.892  -0.861  1.00  2.17           H  
ATOM    322 2HG  GLU A  22      29.857  -4.178  -0.878  1.00  2.17           H  
ATOM    323  N   ALA A  23      30.125  -3.664  -5.784  1.00  1.99           N  
ATOM    324  CA  ALA A  23      30.482  -3.690  -7.194  1.00  1.99           C  
ATOM    325  C   ALA A  23      30.865  -2.294  -7.659  1.00  1.99           C  
ATOM    326  O   ALA A  23      31.876  -2.110  -8.336  1.00  1.99           O  
ATOM    327  CB  ALA A  23      29.323  -4.208  -8.036  1.00  1.99           C  
ATOM    328  H   ALA A  23      29.191  -3.956  -5.495  1.00  1.99           H  
ATOM    329  HA  ALA A  23      31.343  -4.340  -7.312  1.00  1.99           H  
ATOM    330 1HB  ALA A  23      29.608  -4.233  -9.086  1.00  1.99           H  
ATOM    331 2HB  ALA A  23      29.055  -5.213  -7.706  1.00  1.99           H  
ATOM    332 3HB  ALA A  23      28.467  -3.551  -7.912  1.00  1.99           H  
ATOM    333  N   VAL A  24      30.118  -1.285  -7.221  1.00  1.83           N  
ATOM    334  CA  VAL A  24      30.416   0.081  -7.626  1.00  1.83           C  
ATOM    335  C   VAL A  24      31.764   0.539  -7.082  1.00  1.83           C  
ATOM    336  O   VAL A  24      32.567   1.138  -7.813  1.00  1.83           O  
ATOM    337  CB  VAL A  24      29.294   1.028  -7.182  1.00  1.83           C  
ATOM    338  CG1 VAL A  24      29.697   2.475  -7.432  1.00  1.83           C  
ATOM    339  CG2 VAL A  24      28.033   0.681  -7.959  1.00  1.83           C  
ATOM    340  H   VAL A  24      29.298  -1.480  -6.639  1.00  1.83           H  
ATOM    341  HA  VAL A  24      30.462   0.109  -8.714  1.00  1.83           H  
ATOM    342  HB  VAL A  24      29.117   0.905  -6.112  1.00  1.83           H  
ATOM    343 1HG1 VAL A  24      28.895   3.136  -7.108  1.00  1.83           H  
ATOM    344 2HG1 VAL A  24      30.603   2.700  -6.864  1.00  1.83           H  
ATOM    345 3HG1 VAL A  24      29.886   2.625  -8.494  1.00  1.83           H  
ATOM    346 1HG2 VAL A  24      27.221   1.335  -7.648  1.00  1.83           H  
ATOM    347 2HG2 VAL A  24      28.217   0.807  -9.024  1.00  1.83           H  
ATOM    348 3HG2 VAL A  24      27.762  -0.353  -7.758  1.00  1.83           H  
ATOM    349  N   ASP A  25      32.030   0.253  -5.803  1.00  1.68           N  
ATOM    350  CA  ASP A  25      33.314   0.629  -5.219  1.00  1.68           C  
ATOM    351  C   ASP A  25      34.474  -0.092  -5.910  1.00  1.68           C  
ATOM    352  O   ASP A  25      35.510   0.508  -6.200  1.00  1.68           O  
ATOM    353  CB  ASP A  25      33.351   0.306  -3.722  1.00  1.68           C  
ATOM    354  CG  ASP A  25      32.494   1.235  -2.850  1.00  1.68           C  
ATOM    355  OD1 ASP A  25      32.068   2.262  -3.328  1.00  1.68           O  
ATOM    356  OD2 ASP A  25      32.303   0.916  -1.697  1.00  1.68           O1-
ATOM    357  H   ASP A  25      31.325  -0.230  -5.241  1.00  1.68           H  
ATOM    358  HA  ASP A  25      33.449   1.701  -5.347  1.00  1.68           H  
ATOM    359 1HB  ASP A  25      33.000  -0.718  -3.577  1.00  1.68           H  
ATOM    360 2HB  ASP A  25      34.380   0.348  -3.371  1.00  1.68           H  
ATOM    361  N   THR A  26      34.278  -1.366  -6.248  1.00  1.56           N  
ATOM    362  CA  THR A  26      35.315  -2.164  -6.891  1.00  1.56           C  
ATOM    363  C   THR A  26      35.688  -1.544  -8.228  1.00  1.56           C  
ATOM    364  O   THR A  26      36.869  -1.344  -8.538  1.00  1.56           O  
ATOM    365  CB  THR A  26      34.801  -3.594  -7.118  1.00  1.56           C  
ATOM    366  CG2 THR A  26      35.833  -4.443  -7.813  1.00  1.56           C  
ATOM    367  OG1 THR A  26      34.476  -4.191  -5.850  1.00  1.56           O  
ATOM    368  H   THR A  26      33.398  -1.820  -6.004  1.00  1.56           H  
ATOM    369  HA  THR A  26      36.196  -2.185  -6.252  1.00  1.56           H  
ATOM    370  HB  THR A  26      33.904  -3.559  -7.729  1.00  1.56           H  
ATOM    371  HG1 THR A  26      33.750  -3.672  -5.435  1.00  1.56           H  
ATOM    372 1HG2 THR A  26      35.434  -5.438  -7.948  1.00  1.56           H  
ATOM    373 2HG2 THR A  26      36.083  -4.013  -8.783  1.00  1.56           H  
ATOM    374 3HG2 THR A  26      36.715  -4.491  -7.202  1.00  1.56           H  
ATOM    375  N   ILE A  27      34.660  -1.189  -8.990  1.00  1.49           N  
ATOM    376  CA  ILE A  27      34.819  -0.587 -10.295  1.00  1.49           C  
ATOM    377  C   ILE A  27      35.496   0.773 -10.168  1.00  1.49           C  
ATOM    378  O   ILE A  27      36.442   1.065 -10.900  1.00  1.49           O  
ATOM    379  CB  ILE A  27      33.442  -0.419 -10.948  1.00  1.49           C  
ATOM    380  CG1 ILE A  27      32.840  -1.800 -11.258  1.00  1.49           C  
ATOM    381  CG2 ILE A  27      33.578   0.410 -12.211  1.00  1.49           C  
ATOM    382  CD1 ILE A  27      31.364  -1.744 -11.572  1.00  1.49           C  
ATOM    383  H   ILE A  27      33.712  -1.384  -8.658  1.00  1.49           H  
ATOM    384  HA  ILE A  27      35.438  -1.235 -10.911  1.00  1.49           H  
ATOM    385  HB  ILE A  27      32.768   0.082 -10.251  1.00  1.49           H  
ATOM    386 1HG1 ILE A  27      33.344  -2.218 -12.105  1.00  1.49           H  
ATOM    387 2HG1 ILE A  27      33.001  -2.457 -10.411  1.00  1.49           H  
ATOM    388 1HG2 ILE A  27      32.600   0.537 -12.668  1.00  1.49           H  
ATOM    389 2HG2 ILE A  27      33.987   1.381 -11.952  1.00  1.49           H  
ATOM    390 3HG2 ILE A  27      34.247  -0.092 -12.910  1.00  1.49           H  
ATOM    391 1HD1 ILE A  27      30.993  -2.733 -11.771  1.00  1.49           H  
ATOM    392 2HD1 ILE A  27      30.834  -1.335 -10.714  1.00  1.49           H  
ATOM    393 3HD1 ILE A  27      31.198  -1.110 -12.440  1.00  1.49           H  
ATOM    394  N   SER A  28      35.035   1.592  -9.217  1.00  1.48           N  
ATOM    395  CA  SER A  28      35.577   2.929  -9.028  1.00  1.48           C  
ATOM    396  C   SER A  28      37.069   2.873  -8.716  1.00  1.48           C  
ATOM    397  O   SER A  28      37.858   3.640  -9.273  1.00  1.48           O  
ATOM    398  CB  SER A  28      34.840   3.607  -7.895  1.00  1.48           C  
ATOM    399  OG  SER A  28      33.482   3.768  -8.217  1.00  1.48           O  
ATOM    400  H   SER A  28      34.254   1.297  -8.630  1.00  1.48           H  
ATOM    401  HA  SER A  28      35.432   3.496  -9.947  1.00  1.48           H  
ATOM    402 1HB  SER A  28      34.934   3.008  -6.990  1.00  1.48           H  
ATOM    403 2HB  SER A  28      35.290   4.576  -7.698  1.00  1.48           H  
ATOM    404  HG  SER A  28      33.114   2.849  -8.232  1.00  1.48           H  
ATOM    405  N   VAL A  29      37.479   1.926  -7.878  1.00  1.56           N  
ATOM    406  CA  VAL A  29      38.890   1.792  -7.572  1.00  1.56           C  
ATOM    407  C   VAL A  29      39.675   1.436  -8.827  1.00  1.56           C  
ATOM    408  O   VAL A  29      40.699   2.054  -9.125  1.00  1.56           O  
ATOM    409  CB  VAL A  29      39.114   0.731  -6.484  1.00  1.56           C  
ATOM    410  CG1 VAL A  29      40.597   0.436  -6.337  1.00  1.56           C  
ATOM    411  CG2 VAL A  29      38.582   1.241  -5.160  1.00  1.56           C  
ATOM    412  H   VAL A  29      36.797   1.313  -7.427  1.00  1.56           H  
ATOM    413  HA  VAL A  29      39.250   2.747  -7.193  1.00  1.56           H  
ATOM    414  HB  VAL A  29      38.595  -0.185  -6.768  1.00  1.56           H  
ATOM    415 1HG1 VAL A  29      40.730  -0.313  -5.568  1.00  1.56           H  
ATOM    416 2HG1 VAL A  29      40.991   0.064  -7.279  1.00  1.56           H  
ATOM    417 3HG1 VAL A  29      41.124   1.338  -6.053  1.00  1.56           H  
ATOM    418 1HG2 VAL A  29      38.736   0.484  -4.393  1.00  1.56           H  
ATOM    419 2HG2 VAL A  29      39.111   2.152  -4.886  1.00  1.56           H  
ATOM    420 3HG2 VAL A  29      37.525   1.455  -5.249  1.00  1.56           H  
ATOM    421  N   LEU A  30      39.174   0.499  -9.620  1.00  1.78           N  
ATOM    422  CA  LEU A  30      39.875   0.130 -10.844  1.00  1.78           C  
ATOM    423  C   LEU A  30      39.965   1.284 -11.846  1.00  1.78           C  
ATOM    424  O   LEU A  30      40.946   1.398 -12.582  1.00  1.78           O  
ATOM    425  CB  LEU A  30      39.190  -1.077 -11.461  1.00  1.78           C  
ATOM    426  CG  LEU A  30      39.369  -2.307 -10.615  1.00  1.78           C  
ATOM    427  CD1 LEU A  30      38.551  -3.434 -11.135  1.00  1.78           C  
ATOM    428  CD2 LEU A  30      40.838  -2.649 -10.569  1.00  1.78           C  
ATOM    429  H   LEU A  30      38.314   0.008  -9.358  1.00  1.78           H  
ATOM    430  HA  LEU A  30      40.889  -0.156 -10.573  1.00  1.78           H  
ATOM    431 1HB  LEU A  30      38.122  -0.871 -11.549  1.00  1.78           H  
ATOM    432 2HB  LEU A  30      39.604  -1.262 -12.450  1.00  1.78           H  
ATOM    433  HG  LEU A  30      39.025  -2.092  -9.627  1.00  1.78           H  
ATOM    434 1HD1 LEU A  30      38.683  -4.283 -10.487  1.00  1.78           H  
ATOM    435 2HD1 LEU A  30      37.509  -3.131 -11.130  1.00  1.78           H  
ATOM    436 3HD1 LEU A  30      38.858  -3.689 -12.144  1.00  1.78           H  
ATOM    437 1HD2 LEU A  30      40.993  -3.491  -9.953  1.00  1.78           H  
ATOM    438 2HD2 LEU A  30      41.202  -2.866 -11.573  1.00  1.78           H  
ATOM    439 3HD2 LEU A  30      41.380  -1.812 -10.152  1.00  1.78           H  
ATOM    440  N   LEU A  31      38.944   2.137 -11.877  1.00  2.24           N  
ATOM    441  CA  LEU A  31      38.928   3.283 -12.777  1.00  2.24           C  
ATOM    442  C   LEU A  31      39.825   4.444 -12.340  1.00  2.24           C  
ATOM    443  O   LEU A  31      40.364   5.159 -13.191  1.00  2.24           O  
ATOM    444  CB  LEU A  31      37.507   3.837 -12.901  1.00  2.24           C  
ATOM    445  CG  LEU A  31      36.485   2.951 -13.594  1.00  2.24           C  
ATOM    446  CD1 LEU A  31      35.125   3.609 -13.481  1.00  2.24           C  
ATOM    447  CD2 LEU A  31      36.888   2.747 -15.031  1.00  2.24           C  
ATOM    448  H   LEU A  31      38.139   1.965 -11.275  1.00  2.24           H  
ATOM    449  HA  LEU A  31      39.263   2.944 -13.754  1.00  2.24           H  
ATOM    450 1HB  LEU A  31      37.135   4.025 -11.894  1.00  2.24           H  
ATOM    451 2HB  LEU A  31      37.548   4.789 -13.428  1.00  2.24           H  
ATOM    452  HG  LEU A  31      36.440   1.990 -13.108  1.00  2.24           H  
ATOM    453 1HD1 LEU A  31      34.376   2.983 -13.964  1.00  2.24           H  
ATOM    454 2HD1 LEU A  31      34.872   3.732 -12.428  1.00  2.24           H  
ATOM    455 3HD1 LEU A  31      35.151   4.584 -13.964  1.00  2.24           H  
ATOM    456 1HD2 LEU A  31      36.155   2.112 -15.526  1.00  2.24           H  
ATOM    457 2HD2 LEU A  31      36.935   3.712 -15.536  1.00  2.24           H  
ATOM    458 3HD2 LEU A  31      37.868   2.270 -15.065  1.00  2.24           H  
ATOM    459  N   HIS A  32      39.968   4.657 -11.026  1.00  3.05           N  
ATOM    460  CA  HIS A  32      40.695   5.832 -10.550  1.00  3.05           C  
ATOM    461  C   HIS A  32      42.005   5.607  -9.770  1.00  3.05           C  
ATOM    462  O   HIS A  32      42.786   6.550  -9.616  1.00  3.05           O  
ATOM    463  CB  HIS A  32      39.739   6.652  -9.687  1.00  3.05           C  
ATOM    464  CG  HIS A  32      38.512   7.092 -10.450  1.00  3.05           C  
ATOM    465  CD2 HIS A  32      37.213   6.716 -10.344  1.00  3.05           C  
ATOM    466  ND1 HIS A  32      38.561   8.015 -11.476  1.00  3.05           N  
ATOM    467  CE1 HIS A  32      37.345   8.190 -11.965  1.00  3.05           C  
ATOM    468  NE2 HIS A  32      36.509   7.415 -11.295  1.00  3.05           N  
ATOM    469  H   HIS A  32      39.499   4.043 -10.360  1.00  3.05           H  
ATOM    470  HA  HIS A  32      40.956   6.442 -11.412  1.00  3.05           H  
ATOM    471 1HB  HIS A  32      39.417   6.049  -8.834  1.00  3.05           H  
ATOM    472 2HB  HIS A  32      40.250   7.531  -9.302  1.00  3.05           H  
ATOM    473  HD1 HIS A  32      39.381   8.476 -11.820  1.00  3.05           H  
ATOM    474  HD2 HIS A  32      36.697   6.013  -9.689  1.00  3.05           H  
ATOM    475  HE1 HIS A  32      37.175   8.884 -12.787  1.00  3.05           H  
ATOM    476  N   SER A  33      42.256   4.407  -9.252  1.00  4.19           N  
ATOM    477  CA  SER A  33      43.467   4.178  -8.464  1.00  4.19           C  
ATOM    478  C   SER A  33      44.694   4.004  -9.352  1.00  4.19           C  
ATOM    479  O   SER A  33      44.577   3.789 -10.557  1.00  4.19           O  
ATOM    480  CB  SER A  33      43.301   2.957  -7.591  1.00  4.19           C  
ATOM    481  OG  SER A  33      43.204   1.805  -8.371  1.00  4.19           O  
ATOM    482  H   SER A  33      41.606   3.635  -9.374  1.00  4.19           H  
ATOM    483  HA  SER A  33      43.630   5.044  -7.823  1.00  4.19           H  
ATOM    484 1HB  SER A  33      44.153   2.870  -6.917  1.00  4.19           H  
ATOM    485 2HB  SER A  33      42.408   3.067  -6.985  1.00  4.19           H  
ATOM    486  HG  SER A  33      42.299   1.818  -8.738  1.00  4.19           H  
ATOM    487  N   GLU A  34      45.880   4.070  -8.756  1.00  5.27           N  
ATOM    488  CA  GLU A  34      47.097   3.841  -9.525  1.00  5.27           C  
ATOM    489  C   GLU A  34      47.302   2.347  -9.761  1.00  5.27           C  
ATOM    490  O   GLU A  34      47.229   1.543  -8.818  1.00  5.27           O  
ATOM    491  CB  GLU A  34      48.305   4.450  -8.807  1.00  5.27           C  
ATOM    492  CG  GLU A  34      49.622   4.361  -9.578  1.00  5.27           C  
ATOM    493  CD  GLU A  34      50.779   5.027  -8.858  1.00  5.27           C  
ATOM    494  OE1 GLU A  34      50.591   5.467  -7.748  1.00  5.27           O  
ATOM    495  OE2 GLU A  34      51.845   5.108  -9.427  1.00  5.27           O1-
ATOM    496  H   GLU A  34      45.935   4.271  -7.770  1.00  5.27           H  
ATOM    497  HA  GLU A  34      46.991   4.327 -10.495  1.00  5.27           H  
ATOM    498 1HB  GLU A  34      48.112   5.501  -8.595  1.00  5.27           H  
ATOM    499 2HB  GLU A  34      48.448   3.943  -7.852  1.00  5.27           H  
ATOM    500 1HG  GLU A  34      49.867   3.308  -9.733  1.00  5.27           H  
ATOM    501 2HG  GLU A  34      49.490   4.821 -10.556  1.00  5.27           H  
ATOM    502  N   GLU A  35      47.550   1.985 -11.018  1.00  5.62           N  
ATOM    503  CA  GLU A  35      47.734   0.592 -11.391  1.00  5.62           C  
ATOM    504  C   GLU A  35      48.860  -0.039 -10.597  1.00  5.62           C  
ATOM    505  O   GLU A  35      49.935   0.537 -10.458  1.00  5.62           O  
ATOM    506  CB  GLU A  35      48.017   0.464 -12.890  1.00  5.62           C  
ATOM    507  CG  GLU A  35      48.125  -0.976 -13.393  1.00  5.62           C  
ATOM    508  CD  GLU A  35      48.348  -1.079 -14.884  1.00  5.62           C  
ATOM    509  OE1 GLU A  35      48.453  -0.063 -15.530  1.00  5.62           O  
ATOM    510  OE2 GLU A  35      48.411  -2.183 -15.376  1.00  5.62           O1-
ATOM    511  H   GLU A  35      47.593   2.700 -11.732  1.00  5.62           H  
ATOM    512  HA  GLU A  35      46.815   0.054 -11.168  1.00  5.62           H  
ATOM    513 1HB  GLU A  35      47.219   0.953 -13.450  1.00  5.62           H  
ATOM    514 2HB  GLU A  35      48.949   0.975 -13.130  1.00  5.62           H  
ATOM    515 1HG  GLU A  35      48.953  -1.466 -12.886  1.00  5.62           H  
ATOM    516 2HG  GLU A  35      47.216  -1.503 -13.133  1.00  5.62           H  
ATOM    517  N   GLY A  36      48.598  -1.219 -10.060  1.00  4.93           N  
ATOM    518  CA  GLY A  36      49.578  -1.961  -9.284  1.00  4.93           C  
ATOM    519  C   GLY A  36      49.506  -1.683  -7.781  1.00  4.93           C  
ATOM    520  O   GLY A  36      50.130  -2.399  -6.988  1.00  4.93           O  
ATOM    521  H   GLY A  36      47.686  -1.622 -10.211  1.00  4.93           H  
ATOM    522 1HA  GLY A  36      49.429  -3.026  -9.460  1.00  4.93           H  
ATOM    523 2HA  GLY A  36      50.576  -1.720  -9.648  1.00  4.93           H  
ATOM    524  N   SER A  37      48.732  -0.674  -7.375  1.00  3.65           N  
ATOM    525  CA  SER A  37      48.604  -0.370  -5.957  1.00  3.65           C  
ATOM    526  C   SER A  37      47.842  -1.473  -5.267  1.00  3.65           C  
ATOM    527  O   SER A  37      47.132  -2.240  -5.917  1.00  3.65           O  
ATOM    528  CB  SER A  37      47.885   0.952  -5.752  1.00  3.65           C  
ATOM    529  OG  SER A  37      46.537   0.893  -6.201  1.00  3.65           O  
ATOM    530  H   SER A  37      48.240  -0.082  -8.050  1.00  3.65           H  
ATOM    531  HA  SER A  37      49.601  -0.306  -5.520  1.00  3.65           H  
ATOM    532 1HB  SER A  37      47.905   1.210  -4.696  1.00  3.65           H  
ATOM    533 2HB  SER A  37      48.412   1.740  -6.293  1.00  3.65           H  
ATOM    534  HG  SER A  37      46.600   1.015  -7.187  1.00  3.65           H  
ATOM    535  N   ARG A  38      47.939  -1.550  -3.943  1.00  2.42           N  
ATOM    536  CA  ARG A  38      47.205  -2.600  -3.256  1.00  2.42           C  
ATOM    537  C   ARG A  38      45.706  -2.456  -3.466  1.00  2.42           C  
ATOM    538  O   ARG A  38      45.012  -3.445  -3.687  1.00  2.42           O  
ATOM    539  CB  ARG A  38      47.516  -2.589  -1.770  1.00  2.42           C  
ATOM    540  CG  ARG A  38      48.923  -3.056  -1.414  1.00  2.42           C  
ATOM    541  CD  ARG A  38      49.191  -2.968   0.052  1.00  2.42           C  
ATOM    542  NE  ARG A  38      50.537  -3.417   0.384  1.00  2.42           N  
ATOM    543  CZ  ARG A  38      51.107  -3.310   1.602  1.00  2.42           C  
ATOM    544  NH1 ARG A  38      50.441  -2.770   2.599  1.00  2.42           N1+
ATOM    545  NH2 ARG A  38      52.338  -3.751   1.793  1.00  2.42           N  
ATOM    546  H   ARG A  38      48.527  -0.908  -3.429  1.00  2.42           H  
ATOM    547  HA  ARG A  38      47.520  -3.561  -3.663  1.00  2.42           H  
ATOM    548 1HB  ARG A  38      47.390  -1.582  -1.378  1.00  2.42           H  
ATOM    549 2HB  ARG A  38      46.809  -3.234  -1.248  1.00  2.42           H  
ATOM    550 1HG  ARG A  38      49.046  -4.095  -1.722  1.00  2.42           H  
ATOM    551 2HG  ARG A  38      49.653  -2.436  -1.934  1.00  2.42           H  
ATOM    552 1HD  ARG A  38      49.085  -1.935   0.380  1.00  2.42           H  
ATOM    553 2HD  ARG A  38      48.480  -3.594   0.590  1.00  2.42           H  
ATOM    554  HE  ARG A  38      51.084  -3.840  -0.354  1.00  2.42           H  
ATOM    555 1HH1 ARG A  38      49.499  -2.433   2.455  1.00  2.42           H  
ATOM    556 2HH1 ARG A  38      50.871  -2.691   3.509  1.00  2.42           H  
ATOM    557 1HH2 ARG A  38      52.850  -4.165   1.026  1.00  2.42           H  
ATOM    558 2HH2 ARG A  38      52.767  -3.671   2.702  1.00  2.42           H  
ATOM    559  N   ALA A  39      45.198  -1.222  -3.448  1.00  1.57           N  
ATOM    560  CA  ALA A  39      43.771  -1.039  -3.659  1.00  1.57           C  
ATOM    561  C   ALA A  39      43.375  -1.523  -5.046  1.00  1.57           C  
ATOM    562  O   ALA A  39      42.365  -2.217  -5.199  1.00  1.57           O  
ATOM    563  CB  ALA A  39      43.392   0.420  -3.494  1.00  1.57           C  
ATOM    564  H   ALA A  39      45.798  -0.427  -3.284  1.00  1.57           H  
ATOM    565  HA  ALA A  39      43.237  -1.638  -2.922  1.00  1.57           H  
ATOM    566 1HB  ALA A  39      42.319   0.536  -3.639  1.00  1.57           H  
ATOM    567 2HB  ALA A  39      43.662   0.757  -2.496  1.00  1.57           H  
ATOM    568 3HB  ALA A  39      43.924   1.016  -4.236  1.00  1.57           H  
ATOM    569  N   TYR A  40      44.201  -1.210  -6.056  1.00  1.10           N  
ATOM    570  CA  TYR A  40      43.919  -1.640  -7.422  1.00  1.10           C  
ATOM    571  C   TYR A  40      43.838  -3.154  -7.488  1.00  1.10           C  
ATOM    572  O   TYR A  40      42.879  -3.717  -8.016  1.00  1.10           O  
ATOM    573  CB  TYR A  40      45.005  -1.158  -8.386  1.00  1.10           C  
ATOM    574  CG  TYR A  40      44.807  -1.583  -9.804  1.00  1.10           C  
ATOM    575  CD1 TYR A  40      43.960  -0.861 -10.623  1.00  1.10           C  
ATOM    576  CD2 TYR A  40      45.457  -2.706 -10.291  1.00  1.10           C  
ATOM    577  CE1 TYR A  40      43.762  -1.254 -11.928  1.00  1.10           C  
ATOM    578  CE2 TYR A  40      45.259  -3.100 -11.591  1.00  1.10           C  
ATOM    579  CZ  TYR A  40      44.413  -2.381 -12.411  1.00  1.10           C  
ATOM    580  OH  TYR A  40      44.212  -2.777 -13.712  1.00  1.10           O  
ATOM    581  H   TYR A  40      45.035  -0.637  -5.895  1.00  1.10           H  
ATOM    582  HA  TYR A  40      42.958  -1.233  -7.729  1.00  1.10           H  
ATOM    583 1HB  TYR A  40      45.048  -0.069  -8.364  1.00  1.10           H  
ATOM    584 2HB  TYR A  40      45.974  -1.520  -8.059  1.00  1.10           H  
ATOM    585  HD1 TYR A  40      43.449   0.025 -10.237  1.00  1.10           H  
ATOM    586  HD2 TYR A  40      46.122  -3.277  -9.640  1.00  1.10           H  
ATOM    587  HE1 TYR A  40      43.089  -0.678 -12.570  1.00  1.10           H  
ATOM    588  HE2 TYR A  40      45.771  -3.982 -11.975  1.00  1.10           H  
ATOM    589  HH  TYR A  40      44.740  -3.559 -13.896  1.00  1.10           H  
ATOM    590  N   ARG A  41      44.869  -3.809  -6.953  1.00  0.87           N  
ATOM    591  CA  ARG A  41      44.992  -5.259  -6.970  1.00  0.87           C  
ATOM    592  C   ARG A  41      43.852  -5.944  -6.223  1.00  0.87           C  
ATOM    593  O   ARG A  41      43.331  -6.979  -6.664  1.00  0.87           O  
ATOM    594  CB  ARG A  41      46.326  -5.636  -6.350  1.00  0.87           C  
ATOM    595  CG  ARG A  41      47.545  -5.288  -7.209  1.00  0.87           C  
ATOM    596  CD  ARG A  41      48.813  -5.586  -6.502  1.00  0.87           C  
ATOM    597  NE  ARG A  41      49.981  -5.169  -7.269  1.00  0.87           N  
ATOM    598  CZ  ARG A  41      50.608  -5.918  -8.199  1.00  0.87           C  
ATOM    599  NH1 ARG A  41      50.180  -7.135  -8.465  1.00  0.87           N1+
ATOM    600  NH2 ARG A  41      51.658  -5.434  -8.845  1.00  0.87           N  
ATOM    601  H   ARG A  41      45.617  -3.266  -6.518  1.00  0.87           H  
ATOM    602  HA  ARG A  41      44.980  -5.589  -8.008  1.00  0.87           H  
ATOM    603 1HB  ARG A  41      46.435  -5.109  -5.402  1.00  0.87           H  
ATOM    604 2HB  ARG A  41      46.347  -6.703  -6.138  1.00  0.87           H  
ATOM    605 1HG  ARG A  41      47.519  -5.868  -8.130  1.00  0.87           H  
ATOM    606 2HG  ARG A  41      47.529  -4.224  -7.451  1.00  0.87           H  
ATOM    607 1HD  ARG A  41      48.822  -5.039  -5.557  1.00  0.87           H  
ATOM    608 2HD  ARG A  41      48.890  -6.653  -6.309  1.00  0.87           H  
ATOM    609  HE  ARG A  41      50.321  -4.209  -7.107  1.00  0.87           H  
ATOM    610 1HH1 ARG A  41      49.380  -7.505  -7.973  1.00  0.87           H  
ATOM    611 2HH1 ARG A  41      50.650  -7.696  -9.161  1.00  0.87           H  
ATOM    612 1HH2 ARG A  41      52.005  -4.505  -8.637  1.00  0.87           H  
ATOM    613 2HH2 ARG A  41      52.124  -5.999  -9.538  1.00  0.87           H  
ATOM    614  N   ASN A  42      43.421  -5.356  -5.107  1.00  0.81           N  
ATOM    615  CA  ASN A  42      42.327  -5.942  -4.356  1.00  0.81           C  
ATOM    616  C   ASN A  42      41.057  -5.831  -5.179  1.00  0.81           C  
ATOM    617  O   ASN A  42      40.309  -6.801  -5.333  1.00  0.81           O  
ATOM    618  CB  ASN A  42      42.168  -5.231  -3.029  1.00  0.81           C  
ATOM    619  CG  ASN A  42      43.271  -5.558  -2.053  1.00  0.81           C  
ATOM    620  ND2 ASN A  42      43.443  -4.704  -1.076  1.00  0.81           N  
ATOM    621  OD1 ASN A  42      43.969  -6.574  -2.178  1.00  0.81           O  
ATOM    622  H   ASN A  42      43.879  -4.514  -4.755  1.00  0.81           H  
ATOM    623  HA  ASN A  42      42.533  -6.998  -4.187  1.00  0.81           H  
ATOM    624 1HB  ASN A  42      42.168  -4.152  -3.202  1.00  0.81           H  
ATOM    625 2HB  ASN A  42      41.208  -5.492  -2.586  1.00  0.81           H  
ATOM    626 1HD2 ASN A  42      44.159  -4.860  -0.398  1.00  0.81           H  
ATOM    627 2HD2 ASN A  42      42.860  -3.896  -1.014  1.00  0.81           H  
ATOM    628  N   ALA A  43      40.830  -4.653  -5.750  1.00  0.84           N  
ATOM    629  CA  ALA A  43      39.654  -4.428  -6.564  1.00  0.84           C  
ATOM    630  C   ALA A  43      39.645  -5.331  -7.786  1.00  0.84           C  
ATOM    631  O   ALA A  43      38.607  -5.878  -8.159  1.00  0.84           O  
ATOM    632  CB  ALA A  43      39.595  -2.981  -6.963  1.00  0.84           C  
ATOM    633  H   ALA A  43      41.482  -3.879  -5.605  1.00  0.84           H  
ATOM    634  HA  ALA A  43      38.784  -4.666  -5.974  1.00  0.84           H  
ATOM    635 1HB  ALA A  43      38.696  -2.806  -7.533  1.00  0.84           H  
ATOM    636 2HB  ALA A  43      39.577  -2.376  -6.064  1.00  0.84           H  
ATOM    637 3HB  ALA A  43      40.470  -2.722  -7.555  1.00  0.84           H  
ATOM    638  N   LEU A  44      40.814  -5.546  -8.377  1.00  0.94           N  
ATOM    639  CA  LEU A  44      40.907  -6.355  -9.573  1.00  0.94           C  
ATOM    640  C   LEU A  44      40.549  -7.788  -9.232  1.00  0.94           C  
ATOM    641  O   LEU A  44      39.813  -8.447  -9.968  1.00  0.94           O  
ATOM    642  CB  LEU A  44      42.312  -6.265 -10.169  1.00  0.94           C  
ATOM    643  CG  LEU A  44      42.495  -6.942 -11.492  1.00  0.94           C  
ATOM    644  CD1 LEU A  44      41.523  -6.309 -12.490  1.00  0.94           C  
ATOM    645  CD2 LEU A  44      43.922  -6.755 -11.949  1.00  0.94           C  
ATOM    646  H   LEU A  44      41.649  -5.077  -8.030  1.00  0.94           H  
ATOM    647  HA  LEU A  44      40.197  -5.988 -10.307  1.00  0.94           H  
ATOM    648 1HB  LEU A  44      42.582  -5.217 -10.284  1.00  0.94           H  
ATOM    649 2HB  LEU A  44      43.010  -6.715  -9.463  1.00  0.94           H  
ATOM    650  HG  LEU A  44      42.269  -8.006 -11.403  1.00  0.94           H  
ATOM    651 1HD1 LEU A  44      41.640  -6.783 -13.464  1.00  0.94           H  
ATOM    652 2HD1 LEU A  44      40.497  -6.443 -12.141  1.00  0.94           H  
ATOM    653 3HD1 LEU A  44      41.740  -5.242 -12.576  1.00  0.94           H  
ATOM    654 1HD2 LEU A  44      44.062  -7.234 -12.917  1.00  0.94           H  
ATOM    655 2HD2 LEU A  44      44.124  -5.696 -12.035  1.00  0.94           H  
ATOM    656 3HD2 LEU A  44      44.599  -7.199 -11.220  1.00  0.94           H  
ATOM    657  N   SER A  45      41.039  -8.265  -8.086  1.00  1.09           N  
ATOM    658  CA  SER A  45      40.750  -9.615  -7.633  1.00  1.09           C  
ATOM    659  C   SER A  45      39.247  -9.791  -7.387  1.00  1.09           C  
ATOM    660  O   SER A  45      38.677 -10.834  -7.713  1.00  1.09           O  
ATOM    661  CB  SER A  45      41.521  -9.902  -6.357  1.00  1.09           C  
ATOM    662  OG  SER A  45      42.908  -9.884  -6.593  1.00  1.09           O  
ATOM    663  H   SER A  45      41.658  -7.684  -7.520  1.00  1.09           H  
ATOM    664  HA  SER A  45      41.063 -10.316  -8.406  1.00  1.09           H  
ATOM    665 1HB  SER A  45      41.272  -9.158  -5.603  1.00  1.09           H  
ATOM    666 2HB  SER A  45      41.227 -10.872  -5.969  1.00  1.09           H  
ATOM    667  HG  SER A  45      43.137  -8.936  -6.732  1.00  1.09           H  
ATOM    668  N   MET A  46      38.605  -8.767  -6.806  1.00  1.28           N  
ATOM    669  CA  MET A  46      37.164  -8.780  -6.544  1.00  1.28           C  
ATOM    670  C   MET A  46      36.323  -8.620  -7.817  1.00  1.28           C  
ATOM    671  O   MET A  46      35.191  -9.109  -7.882  1.00  1.28           O  
ATOM    672  CB  MET A  46      36.780  -7.673  -5.570  1.00  1.28           C  
ATOM    673  CG  MET A  46      37.270  -7.857  -4.147  1.00  1.28           C  
ATOM    674  SD  MET A  46      36.569  -6.635  -3.020  1.00  1.28           S  
ATOM    675  CE  MET A  46      37.350  -5.137  -3.606  1.00  1.28           C  
ATOM    676  H   MET A  46      39.146  -7.950  -6.520  1.00  1.28           H  
ATOM    677  HA  MET A  46      36.907  -9.740  -6.100  1.00  1.28           H  
ATOM    678 1HB  MET A  46      37.184  -6.731  -5.933  1.00  1.28           H  
ATOM    679 2HB  MET A  46      35.694  -7.572  -5.542  1.00  1.28           H  
ATOM    680 1HG  MET A  46      37.000  -8.851  -3.794  1.00  1.28           H  
ATOM    681 2HG  MET A  46      38.353  -7.769  -4.120  1.00  1.28           H  
ATOM    682 1HE  MET A  46      37.025  -4.294  -2.999  1.00  1.28           H  
ATOM    683 2HE  MET A  46      38.435  -5.237  -3.545  1.00  1.28           H  
ATOM    684 3HE  MET A  46      37.050  -4.969  -4.637  1.00  1.28           H  
ATOM    685  N   MET A  47      36.867  -7.938  -8.823  1.00  1.52           N  
ATOM    686  CA  MET A  47      36.140  -7.619 -10.046  1.00  1.52           C  
ATOM    687  C   MET A  47      35.216  -8.705 -10.609  1.00  1.52           C  
ATOM    688  O   MET A  47      34.075  -8.369 -10.905  1.00  1.52           O  
ATOM    689  CB  MET A  47      37.072  -7.058 -11.109  1.00  1.52           C  
ATOM    690  CG  MET A  47      36.360  -6.485 -12.306  1.00  1.52           C  
ATOM    691  SD  MET A  47      35.360  -5.021 -11.881  1.00  1.52           S  
ATOM    692  CE  MET A  47      35.243  -4.276 -13.494  1.00  1.52           C  
ATOM    693  H   MET A  47      37.806  -7.555  -8.710  1.00  1.52           H  
ATOM    694  HA  MET A  47      35.486  -6.789  -9.801  1.00  1.52           H  
ATOM    695 1HB  MET A  47      37.657  -6.273 -10.662  1.00  1.52           H  
ATOM    696 2HB  MET A  47      37.770  -7.790 -11.465  1.00  1.52           H  
ATOM    697 1HG  MET A  47      37.095  -6.199 -13.056  1.00  1.52           H  
ATOM    698 2HG  MET A  47      35.708  -7.242 -12.736  1.00  1.52           H  
ATOM    699 1HE  MET A  47      34.664  -3.370 -13.447  1.00  1.52           H  
ATOM    700 2HE  MET A  47      36.245  -4.042 -13.853  1.00  1.52           H  
ATOM    701 3HE  MET A  47      34.770  -4.969 -14.183  1.00  1.52           H  
ATOM    702  N   PRO A  48      35.608  -9.984 -10.802  1.00  1.79           N  
ATOM    703  CA  PRO A  48      34.737 -11.017 -11.342  1.00  1.79           C  
ATOM    704  C   PRO A  48      33.447 -11.178 -10.523  1.00  1.79           C  
ATOM    705  O   PRO A  48      32.411 -11.588 -11.054  1.00  1.79           O  
ATOM    706  CB  PRO A  48      35.615 -12.273 -11.248  1.00  1.79           C  
ATOM    707  CG  PRO A  48      37.031 -11.745 -11.273  1.00  1.79           C  
ATOM    708  CD  PRO A  48      36.964 -10.466 -10.483  1.00  1.79           C  
ATOM    709  HA  PRO A  48      34.504 -10.778 -12.388  1.00  1.79           H  
ATOM    710 1HB  PRO A  48      35.382 -12.822 -10.322  1.00  1.79           H  
ATOM    711 2HB  PRO A  48      35.395 -12.949 -12.087  1.00  1.79           H  
ATOM    712 1HG  PRO A  48      37.719 -12.474 -10.819  1.00  1.79           H  
ATOM    713 2HG  PRO A  48      37.369 -11.585 -12.304  1.00  1.79           H  
ATOM    714 1HD  PRO A  48      37.023 -10.716  -9.433  1.00  1.79           H  
ATOM    715 2HD  PRO A  48      37.752  -9.801 -10.787  1.00  1.79           H  
ATOM    716  N   GLU A  49      33.476 -10.828  -9.231  1.00  2.06           N  
ATOM    717  CA  GLU A  49      32.279 -10.945  -8.411  1.00  2.06           C  
ATOM    718  C   GLU A  49      31.406  -9.752  -8.749  1.00  2.06           C  
ATOM    719  O   GLU A  49      30.178  -9.856  -8.889  1.00  2.06           O  
ATOM    720  CB  GLU A  49      32.610 -10.975  -6.914  1.00  2.06           C  
ATOM    721  CG  GLU A  49      31.383 -11.203  -6.025  1.00  2.06           C  
ATOM    722  CD  GLU A  49      31.689 -11.320  -4.544  1.00  2.06           C  
ATOM    723  OE1 GLU A  49      32.826 -11.239  -4.158  1.00  2.06           O  
ATOM    724  OE2 GLU A  49      30.753 -11.490  -3.792  1.00  2.06           O1-
ATOM    725  H   GLU A  49      34.314 -10.448  -8.801  1.00  2.06           H  
ATOM    726  HA  GLU A  49      31.745 -11.858  -8.675  1.00  2.06           H  
ATOM    727 1HB  GLU A  49      33.336 -11.763  -6.714  1.00  2.06           H  
ATOM    728 2HB  GLU A  49      33.065 -10.028  -6.622  1.00  2.06           H  
ATOM    729 1HG  GLU A  49      30.690 -10.373  -6.174  1.00  2.06           H  
ATOM    730 2HG  GLU A  49      30.885 -12.113  -6.356  1.00  2.06           H  
ATOM    731  N   ALA A  50      32.057  -8.592  -8.890  1.00  2.33           N  
ATOM    732  CA  ALA A  50      31.332  -7.370  -9.221  1.00  2.33           C  
ATOM    733  C   ALA A  50      30.628  -7.534 -10.554  1.00  2.33           C  
ATOM    734  O   ALA A  50      29.472  -7.137 -10.712  1.00  2.33           O  
ATOM    735  CB  ALA A  50      32.282  -6.184  -9.310  1.00  2.33           C  
ATOM    736  H   ALA A  50      33.072  -8.588  -8.762  1.00  2.33           H  
ATOM    737  HA  ALA A  50      30.586  -7.194  -8.448  1.00  2.33           H  
ATOM    738 1HB  ALA A  50      31.732  -5.281  -9.554  1.00  2.33           H  
ATOM    739 2HB  ALA A  50      32.791  -6.056  -8.356  1.00  2.33           H  
ATOM    740 3HB  ALA A  50      33.013  -6.355 -10.082  1.00  2.33           H  
ATOM    741  N   MET A  51      31.322  -8.167 -11.500  1.00  2.58           N  
ATOM    742  CA  MET A  51      30.795  -8.359 -12.838  1.00  2.58           C  
ATOM    743  C   MET A  51      29.751  -9.446 -12.900  1.00  2.58           C  
ATOM    744  O   MET A  51      28.762  -9.305 -13.618  1.00  2.58           O  
ATOM    745  CB  MET A  51      31.943  -8.626 -13.791  1.00  2.58           C  
ATOM    746  CG  MET A  51      32.836  -7.421 -13.951  1.00  2.58           C  
ATOM    747  SD  MET A  51      31.941  -6.014 -14.649  1.00  2.58           S  
ATOM    748  CE  MET A  51      31.440  -5.098 -13.212  1.00  2.58           C  
ATOM    749  H   MET A  51      32.273  -8.466 -11.285  1.00  2.58           H  
ATOM    750  HA  MET A  51      30.313  -7.433 -13.145  1.00  2.58           H  
ATOM    751 1HB  MET A  51      32.546  -9.449 -13.407  1.00  2.58           H  
ATOM    752 2HB  MET A  51      31.560  -8.915 -14.768  1.00  2.58           H  
ATOM    753 1HG  MET A  51      33.216  -7.131 -12.974  1.00  2.58           H  
ATOM    754 2HG  MET A  51      33.682  -7.656 -14.594  1.00  2.58           H  
ATOM    755 1HE  MET A  51      30.893  -4.216 -13.533  1.00  2.58           H  
ATOM    756 2HE  MET A  51      30.796  -5.708 -12.600  1.00  2.58           H  
ATOM    757 3HE  MET A  51      32.314  -4.801 -12.637  1.00  2.58           H  
ATOM    758  N   THR A  52      29.908 -10.505 -12.108  1.00  2.82           N  
ATOM    759  CA  THR A  52      28.897 -11.543 -12.090  1.00  2.82           C  
ATOM    760  C   THR A  52      27.608 -10.953 -11.540  1.00  2.82           C  
ATOM    761  O   THR A  52      26.531 -11.188 -12.084  1.00  2.82           O  
ATOM    762  CB  THR A  52      29.314 -12.753 -11.248  1.00  2.82           C  
ATOM    763  CG2 THR A  52      28.187 -13.784 -11.276  1.00  2.82           C  
ATOM    764  OG1 THR A  52      30.507 -13.330 -11.794  1.00  2.82           O  
ATOM    765  H   THR A  52      30.747 -10.625 -11.543  1.00  2.82           H  
ATOM    766  HA  THR A  52      28.716 -11.878 -13.110  1.00  2.82           H  
ATOM    767  HB  THR A  52      29.509 -12.438 -10.220  1.00  2.82           H  
ATOM    768  HG1 THR A  52      31.250 -12.698 -11.671  1.00  2.82           H  
ATOM    769 1HG2 THR A  52      28.470 -14.651 -10.682  1.00  2.82           H  
ATOM    770 2HG2 THR A  52      27.290 -13.335 -10.861  1.00  2.82           H  
ATOM    771 3HG2 THR A  52      27.998 -14.092 -12.303  1.00  2.82           H  
ATOM    772  N   THR A  53      27.723 -10.156 -10.471  1.00  3.07           N  
ATOM    773  CA  THR A  53      26.566  -9.531  -9.850  1.00  3.07           C  
ATOM    774  C   THR A  53      25.832  -8.662 -10.866  1.00  3.07           C  
ATOM    775  O   THR A  53      24.617  -8.798 -11.045  1.00  3.07           O  
ATOM    776  CB  THR A  53      27.015  -8.669  -8.657  1.00  3.07           C  
ATOM    777  CG2 THR A  53      25.836  -7.961  -8.020  1.00  3.07           C  
ATOM    778  OG1 THR A  53      27.667  -9.509  -7.692  1.00  3.07           O  
ATOM    779  H   THR A  53      28.643  -9.998 -10.055  1.00  3.07           H  
ATOM    780  HA  THR A  53      25.887 -10.308  -9.501  1.00  3.07           H  
ATOM    781  HB  THR A  53      27.728  -7.922  -9.003  1.00  3.07           H  
ATOM    782  HG1 THR A  53      28.518  -9.831  -8.084  1.00  3.07           H  
ATOM    783 1HG2 THR A  53      26.181  -7.351  -7.184  1.00  3.07           H  
ATOM    784 2HG2 THR A  53      25.375  -7.325  -8.767  1.00  3.07           H  
ATOM    785 3HG2 THR A  53      25.114  -8.692  -7.663  1.00  3.07           H  
ATOM    786  N   VAL A  54      26.581  -7.826 -11.592  1.00  3.32           N  
ATOM    787  CA  VAL A  54      25.971  -6.982 -12.604  1.00  3.32           C  
ATOM    788  C   VAL A  54      25.333  -7.813 -13.707  1.00  3.32           C  
ATOM    789  O   VAL A  54      24.207  -7.535 -14.119  1.00  3.32           O  
ATOM    790  CB  VAL A  54      27.009  -6.029 -13.214  1.00  3.32           C  
ATOM    791  CG1 VAL A  54      26.406  -5.314 -14.416  1.00  3.32           C  
ATOM    792  CG2 VAL A  54      27.444  -5.008 -12.158  1.00  3.32           C  
ATOM    793  H   VAL A  54      27.584  -7.746 -11.406  1.00  3.32           H  
ATOM    794  HA  VAL A  54      25.197  -6.383 -12.125  1.00  3.32           H  
ATOM    795  HB  VAL A  54      27.873  -6.607 -13.552  1.00  3.32           H  
ATOM    796 1HG1 VAL A  54      27.150  -4.647 -14.848  1.00  3.32           H  
ATOM    797 2HG1 VAL A  54      26.102  -6.050 -15.160  1.00  3.32           H  
ATOM    798 3HG1 VAL A  54      25.538  -4.737 -14.099  1.00  3.32           H  
ATOM    799 1HG2 VAL A  54      28.188  -4.338 -12.586  1.00  3.32           H  
ATOM    800 2HG2 VAL A  54      26.578  -4.435 -11.833  1.00  3.32           H  
ATOM    801 3HG2 VAL A  54      27.867  -5.515 -11.309  1.00  3.32           H  
ATOM    802  N   MET A  55      26.036  -8.839 -14.186  1.00  3.56           N  
ATOM    803  CA  MET A  55      25.502  -9.687 -15.236  1.00  3.56           C  
ATOM    804  C   MET A  55      24.185 -10.303 -14.812  1.00  3.56           C  
ATOM    805  O   MET A  55      23.241 -10.350 -15.598  1.00  3.56           O  
ATOM    806  CB  MET A  55      26.474 -10.798 -15.597  1.00  3.56           C  
ATOM    807  CG  MET A  55      25.976 -11.718 -16.701  1.00  3.56           C  
ATOM    808  SD  MET A  55      24.882 -13.017 -16.116  1.00  3.56           S  
ATOM    809  CE  MET A  55      26.061 -13.979 -15.234  1.00  3.56           C  
ATOM    810  H   MET A  55      26.966  -9.033 -13.825  1.00  3.56           H  
ATOM    811  HA  MET A  55      25.319  -9.073 -16.116  1.00  3.56           H  
ATOM    812 1HB  MET A  55      27.425 -10.365 -15.904  1.00  3.56           H  
ATOM    813 2HB  MET A  55      26.665 -11.406 -14.713  1.00  3.56           H  
ATOM    814 1HG  MET A  55      25.450 -11.130 -17.443  1.00  3.56           H  
ATOM    815 2HG  MET A  55      26.832 -12.188 -17.173  1.00  3.56           H  
ATOM    816 1HE  MET A  55      25.575 -14.853 -14.805  1.00  3.56           H  
ATOM    817 2HE  MET A  55      26.832 -14.289 -15.926  1.00  3.56           H  
ATOM    818 3HE  MET A  55      26.503 -13.375 -14.435  1.00  3.56           H  
ATOM    819  N   LEU A  56      24.118 -10.802 -13.579  1.00  3.77           N  
ATOM    820  CA  LEU A  56      22.899 -11.418 -13.091  1.00  3.77           C  
ATOM    821  C   LEU A  56      21.771 -10.403 -12.988  1.00  3.77           C  
ATOM    822  O   LEU A  56      20.614 -10.725 -13.276  1.00  3.77           O  
ATOM    823  CB  LEU A  56      23.164 -12.104 -11.759  1.00  3.77           C  
ATOM    824  CG  LEU A  56      24.057 -13.342 -11.876  1.00  3.77           C  
ATOM    825  CD1 LEU A  56      24.400 -13.846 -10.498  1.00  3.77           C  
ATOM    826  CD2 LEU A  56      23.335 -14.402 -12.702  1.00  3.77           C  
ATOM    827  H   LEU A  56      24.936 -10.761 -12.972  1.00  3.77           H  
ATOM    828  HA  LEU A  56      22.601 -12.183 -13.804  1.00  3.77           H  
ATOM    829 1HB  LEU A  56      23.664 -11.390 -11.099  1.00  3.77           H  
ATOM    830 2HB  LEU A  56      22.218 -12.395 -11.310  1.00  3.77           H  
ATOM    831  HG  LEU A  56      24.982 -13.076 -12.377  1.00  3.77           H  
ATOM    832 1HD1 LEU A  56      25.045 -14.719 -10.581  1.00  3.77           H  
ATOM    833 2HD1 LEU A  56      24.919 -13.058  -9.949  1.00  3.77           H  
ATOM    834 3HD1 LEU A  56      23.487 -14.116  -9.971  1.00  3.77           H  
ATOM    835 1HD2 LEU A  56      23.971 -15.281 -12.798  1.00  3.77           H  
ATOM    836 2HD2 LEU A  56      22.404 -14.679 -12.209  1.00  3.77           H  
ATOM    837 3HD2 LEU A  56      23.114 -14.003 -13.693  1.00  3.77           H  
ATOM    838  N   PHE A  57      22.091  -9.159 -12.615  1.00  3.93           N  
ATOM    839  CA  PHE A  57      21.061  -8.131 -12.562  1.00  3.93           C  
ATOM    840  C   PHE A  57      20.498  -7.921 -13.972  1.00  3.93           C  
ATOM    841  O   PHE A  57      19.280  -7.791 -14.157  1.00  3.93           O  
ATOM    842  CB  PHE A  57      21.628  -6.816 -12.011  1.00  3.93           C  
ATOM    843  CG  PHE A  57      21.904  -6.843 -10.523  1.00  3.93           C  
ATOM    844  CD1 PHE A  57      21.334  -7.816  -9.725  1.00  3.93           C  
ATOM    845  CD2 PHE A  57      22.721  -5.887  -9.920  1.00  3.93           C  
ATOM    846  CE1 PHE A  57      21.563  -7.846  -8.371  1.00  3.93           C  
ATOM    847  CE2 PHE A  57      22.951  -5.913  -8.554  1.00  3.93           C  
ATOM    848  CZ  PHE A  57      22.371  -6.895  -7.777  1.00  3.93           C  
ATOM    849  H   PHE A  57      23.051  -8.934 -12.344  1.00  3.93           H  
ATOM    850  HA  PHE A  57      20.254  -8.471 -11.914  1.00  3.93           H  
ATOM    851 1HB  PHE A  57      22.556  -6.581 -12.520  1.00  3.93           H  
ATOM    852 2HB  PHE A  57      20.933  -6.007 -12.216  1.00  3.93           H  
ATOM    853  HD1 PHE A  57      20.692  -8.568 -10.183  1.00  3.93           H  
ATOM    854  HD2 PHE A  57      23.178  -5.113 -10.537  1.00  3.93           H  
ATOM    855  HE1 PHE A  57      21.098  -8.622  -7.776  1.00  3.93           H  
ATOM    856  HE2 PHE A  57      23.591  -5.163  -8.091  1.00  3.93           H  
ATOM    857  HZ  PHE A  57      22.552  -6.918  -6.702  1.00  3.93           H  
ATOM    858  N   VAL A  58      21.392  -7.930 -14.970  1.00  4.05           N  
ATOM    859  CA  VAL A  58      21.008  -7.780 -16.367  1.00  4.05           C  
ATOM    860  C   VAL A  58      20.185  -8.962 -16.844  1.00  4.05           C  
ATOM    861  O   VAL A  58      19.156  -8.778 -17.496  1.00  4.05           O  
ATOM    862  CB  VAL A  58      22.246  -7.620 -17.272  1.00  4.05           C  
ATOM    863  CG1 VAL A  58      21.824  -7.683 -18.733  1.00  4.05           C  
ATOM    864  CG2 VAL A  58      22.928  -6.287 -16.965  1.00  4.05           C  
ATOM    865  H   VAL A  58      22.383  -8.021 -14.736  1.00  4.05           H  
ATOM    866  HA  VAL A  58      20.404  -6.878 -16.459  1.00  4.05           H  
ATOM    867  HB  VAL A  58      22.936  -8.433 -17.090  1.00  4.05           H  
ATOM    868 1HG1 VAL A  58      22.700  -7.581 -19.371  1.00  4.05           H  
ATOM    869 2HG1 VAL A  58      21.350  -8.643 -18.921  1.00  4.05           H  
ATOM    870 3HG1 VAL A  58      21.120  -6.880 -18.949  1.00  4.05           H  
ATOM    871 1HG2 VAL A  58      23.807  -6.173 -17.596  1.00  4.05           H  
ATOM    872 2HG2 VAL A  58      22.233  -5.473 -17.157  1.00  4.05           H  
ATOM    873 3HG2 VAL A  58      23.227  -6.262 -15.926  1.00  4.05           H  
ATOM    874  N   LEU A  59      20.618 -10.173 -16.499  1.00  4.13           N  
ATOM    875  CA  LEU A  59      19.926 -11.382 -16.906  1.00  4.13           C  
ATOM    876  C   LEU A  59      18.504 -11.346 -16.403  1.00  4.13           C  
ATOM    877  O   LEU A  59      17.570 -11.524 -17.180  1.00  4.13           O  
ATOM    878  CB  LEU A  59      20.607 -12.632 -16.335  1.00  4.13           C  
ATOM    879  CG  LEU A  59      20.094 -13.993 -16.880  1.00  4.13           C  
ATOM    880  CD1 LEU A  59      21.142 -15.074 -16.584  1.00  4.13           C  
ATOM    881  CD2 LEU A  59      18.734 -14.334 -16.269  1.00  4.13           C  
ATOM    882  H   LEU A  59      21.476 -10.251 -15.960  1.00  4.13           H  
ATOM    883  HA  LEU A  59      19.898 -11.429 -17.989  1.00  4.13           H  
ATOM    884 1HB  LEU A  59      21.676 -12.563 -16.536  1.00  4.13           H  
ATOM    885 2HB  LEU A  59      20.471 -12.636 -15.255  1.00  4.13           H  
ATOM    886  HG  LEU A  59      19.988 -13.925 -17.960  1.00  4.13           H  
ATOM    887 1HD1 LEU A  59      20.801 -16.024 -16.992  1.00  4.13           H  
ATOM    888 2HD1 LEU A  59      22.085 -14.816 -17.026  1.00  4.13           H  
ATOM    889 3HD1 LEU A  59      21.273 -15.164 -15.507  1.00  4.13           H  
ATOM    890 1HD2 LEU A  59      18.382 -15.286 -16.667  1.00  4.13           H  
ATOM    891 2HD2 LEU A  59      18.830 -14.406 -15.186  1.00  4.13           H  
ATOM    892 3HD2 LEU A  59      18.020 -13.555 -16.517  1.00  4.13           H  
ATOM    893  N   ALA A  60      18.336 -11.108 -15.098  1.00  4.15           N  
ATOM    894  CA  ALA A  60      17.017 -11.065 -14.491  1.00  4.15           C  
ATOM    895  C   ALA A  60      16.156  -9.979 -15.127  1.00  4.15           C  
ATOM    896  O   ALA A  60      14.953 -10.175 -15.351  1.00  4.15           O  
ATOM    897  CB  ALA A  60      17.155 -10.826 -13.007  1.00  4.15           C  
ATOM    898  H   ALA A  60      19.154 -10.954 -14.506  1.00  4.15           H  
ATOM    899  HA  ALA A  60      16.534 -12.026 -14.659  1.00  4.15           H  
ATOM    900 1HB  ALA A  60      16.173 -10.815 -12.543  1.00  4.15           H  
ATOM    901 2HB  ALA A  60      17.761 -11.620 -12.571  1.00  4.15           H  
ATOM    902 3HB  ALA A  60      17.650  -9.864 -12.846  1.00  4.15           H  
ATOM    903  N   GLY A  61      16.778  -8.841 -15.459  1.00  4.13           N  
ATOM    904  CA  GLY A  61      16.089  -7.748 -16.119  1.00  4.13           C  
ATOM    905  C   GLY A  61      15.524  -8.217 -17.453  1.00  4.13           C  
ATOM    906  O   GLY A  61      14.335  -8.023 -17.739  1.00  4.13           O  
ATOM    907  H   GLY A  61      17.763  -8.707 -15.222  1.00  4.13           H  
ATOM    908 1HA  GLY A  61      15.289  -7.376 -15.481  1.00  4.13           H  
ATOM    909 2HA  GLY A  61      16.793  -6.931 -16.281  1.00  4.13           H  
ATOM    910  N   LEU A  62      16.392  -8.811 -18.278  1.00  4.09           N  
ATOM    911  CA  LEU A  62      16.034  -9.306 -19.602  1.00  4.09           C  
ATOM    912  C   LEU A  62      15.034 -10.456 -19.543  1.00  4.09           C  
ATOM    913  O   LEU A  62      14.137 -10.550 -20.380  1.00  4.09           O  
ATOM    914  CB  LEU A  62      17.297  -9.755 -20.328  1.00  4.09           C  
ATOM    915  CG  LEU A  62      18.258  -8.624 -20.700  1.00  4.09           C  
ATOM    916  CD1 LEU A  62      19.527  -9.220 -21.233  1.00  4.09           C  
ATOM    917  CD2 LEU A  62      17.603  -7.711 -21.714  1.00  4.09           C  
ATOM    918  H   LEU A  62      17.358  -8.923 -17.963  1.00  4.09           H  
ATOM    919  HA  LEU A  62      15.587  -8.487 -20.159  1.00  4.09           H  
ATOM    920 1HB  LEU A  62      17.837 -10.446 -19.676  1.00  4.09           H  
ATOM    921 2HB  LEU A  62      17.015 -10.284 -21.236  1.00  4.09           H  
ATOM    922  HG  LEU A  62      18.505  -8.049 -19.811  1.00  4.09           H  
ATOM    923 1HD1 LEU A  62      20.230  -8.427 -21.483  1.00  4.09           H  
ATOM    924 2HD1 LEU A  62      19.944  -9.849 -20.461  1.00  4.09           H  
ATOM    925 3HD1 LEU A  62      19.315  -9.813 -22.118  1.00  4.09           H  
ATOM    926 1HD2 LEU A  62      18.290  -6.904 -21.970  1.00  4.09           H  
ATOM    927 2HD2 LEU A  62      17.356  -8.277 -22.612  1.00  4.09           H  
ATOM    928 3HD2 LEU A  62      16.692  -7.291 -21.286  1.00  4.09           H  
ATOM    929  N   LEU A  63      15.171 -11.325 -18.547  1.00  4.03           N  
ATOM    930  CA  LEU A  63      14.263 -12.448 -18.372  1.00  4.03           C  
ATOM    931  C   LEU A  63      12.868 -11.929 -18.088  1.00  4.03           C  
ATOM    932  O   LEU A  63      11.890 -12.331 -18.733  1.00  4.03           O  
ATOM    933  CB  LEU A  63      14.743 -13.329 -17.216  1.00  4.03           C  
ATOM    934  CG  LEU A  63      13.875 -14.522 -16.845  1.00  4.03           C  
ATOM    935  CD1 LEU A  63      13.734 -15.473 -18.032  1.00  4.03           C  
ATOM    936  CD2 LEU A  63      14.536 -15.226 -15.669  1.00  4.03           C  
ATOM    937  H   LEU A  63      15.946 -11.220 -17.898  1.00  4.03           H  
ATOM    938  HA  LEU A  63      14.247 -13.034 -19.286  1.00  4.03           H  
ATOM    939 1HB  LEU A  63      15.734 -13.685 -17.436  1.00  4.03           H  
ATOM    940 2HB  LEU A  63      14.813 -12.702 -16.334  1.00  4.03           H  
ATOM    941  HG  LEU A  63      12.880 -14.178 -16.562  1.00  4.03           H  
ATOM    942 1HD1 LEU A  63      13.113 -16.321 -17.748  1.00  4.03           H  
ATOM    943 2HD1 LEU A  63      13.270 -14.948 -18.864  1.00  4.03           H  
ATOM    944 3HD1 LEU A  63      14.707 -15.832 -18.327  1.00  4.03           H  
ATOM    945 1HD2 LEU A  63      13.934 -16.084 -15.369  1.00  4.03           H  
ATOM    946 2HD2 LEU A  63      15.533 -15.563 -15.964  1.00  4.03           H  
ATOM    947 3HD2 LEU A  63      14.621 -14.529 -14.834  1.00  4.03           H  
ATOM    948  N   THR A  64      12.784 -10.999 -17.136  1.00  3.95           N  
ATOM    949  CA  THR A  64      11.521 -10.416 -16.748  1.00  3.95           C  
ATOM    950  C   THR A  64      10.922  -9.651 -17.911  1.00  3.95           C  
ATOM    951  O   THR A  64       9.755  -9.849 -18.251  1.00  3.95           O  
ATOM    952  CB  THR A  64      11.712  -9.444 -15.575  1.00  3.95           C  
ATOM    953  CG2 THR A  64      10.373  -8.827 -15.195  1.00  3.95           C  
ATOM    954  OG1 THR A  64      12.262 -10.149 -14.456  1.00  3.95           O  
ATOM    955  H   THR A  64      13.625 -10.699 -16.641  1.00  3.95           H  
ATOM    956  HA  THR A  64      10.836 -11.212 -16.461  1.00  3.95           H  
ATOM    957  HB  THR A  64      12.407  -8.654 -15.867  1.00  3.95           H  
ATOM    958  HG1 THR A  64      13.210 -10.351 -14.658  1.00  3.95           H  
ATOM    959 1HG2 THR A  64      10.515  -8.138 -14.365  1.00  3.95           H  
ATOM    960 2HG2 THR A  64       9.968  -8.288 -16.053  1.00  3.95           H  
ATOM    961 3HG2 THR A  64       9.680  -9.614 -14.901  1.00  3.95           H  
ATOM    962  N   SER A  65      11.739  -8.817 -18.565  1.00  3.87           N  
ATOM    963  CA  SER A  65      11.275  -7.995 -19.667  1.00  3.87           C  
ATOM    964  C   SER A  65      10.763  -8.890 -20.775  1.00  3.87           C  
ATOM    965  O   SER A  65       9.717  -8.625 -21.367  1.00  3.87           O  
ATOM    966  CB  SER A  65      12.412  -7.138 -20.176  1.00  3.87           C  
ATOM    967  OG  SER A  65      12.839  -6.234 -19.188  1.00  3.87           O  
ATOM    968  H   SER A  65      12.704  -8.708 -18.258  1.00  3.87           H  
ATOM    969  HA  SER A  65      10.463  -7.359 -19.318  1.00  3.87           H  
ATOM    970 1HB  SER A  65      13.241  -7.776 -20.472  1.00  3.87           H  
ATOM    971 2HB  SER A  65      12.086  -6.592 -21.058  1.00  3.87           H  
ATOM    972  HG  SER A  65      13.288  -6.787 -18.506  1.00  3.87           H  
ATOM    973  N   GLY A  66      11.476  -9.984 -21.023  1.00  3.78           N  
ATOM    974  CA  GLY A  66      11.112 -10.959 -22.024  1.00  3.78           C  
ATOM    975  C   GLY A  66       9.715 -11.482 -21.762  1.00  3.78           C  
ATOM    976  O   GLY A  66       8.865 -11.463 -22.654  1.00  3.78           O  
ATOM    977  H   GLY A  66      12.342 -10.149 -20.517  1.00  3.78           H  
ATOM    978 1HA  GLY A  66      11.172 -10.519 -23.017  1.00  3.78           H  
ATOM    979 2HA  GLY A  66      11.823 -11.778 -21.985  1.00  3.78           H  
ATOM    980  N   MET A  67       9.463 -11.946 -20.536  1.00  3.72           N  
ATOM    981  CA  MET A  67       8.146 -12.478 -20.222  1.00  3.72           C  
ATOM    982  C   MET A  67       7.052 -11.396 -20.234  1.00  3.72           C  
ATOM    983  O   MET A  67       5.913 -11.666 -20.622  1.00  3.72           O  
ATOM    984  CB  MET A  67       8.191 -13.254 -18.917  1.00  3.72           C  
ATOM    985  CG  MET A  67       9.018 -14.550 -19.042  1.00  3.72           C  
ATOM    986  SD  MET A  67       8.494 -15.613 -20.462  1.00  3.72           S  
ATOM    987  CE  MET A  67       6.839 -16.106 -20.023  1.00  3.72           C  
ATOM    988  H   MET A  67      10.207 -11.944 -19.832  1.00  3.72           H  
ATOM    989  HA  MET A  67       7.898 -13.197 -20.996  1.00  3.72           H  
ATOM    990 1HB  MET A  67       8.650 -12.628 -18.146  1.00  3.72           H  
ATOM    991 2HB  MET A  67       7.181 -13.503 -18.593  1.00  3.72           H  
ATOM    992 1HG  MET A  67      10.071 -14.286 -19.176  1.00  3.72           H  
ATOM    993 2HG  MET A  67       8.929 -15.130 -18.124  1.00  3.72           H  
ATOM    994 1HE  MET A  67       6.437 -16.747 -20.802  1.00  3.72           H  
ATOM    995 2HE  MET A  67       6.855 -16.649 -19.081  1.00  3.72           H  
ATOM    996 3HE  MET A  67       6.216 -15.221 -19.925  1.00  3.72           H  
ATOM    997  N   VAL A  68       7.396 -10.151 -19.909  1.00  3.68           N  
ATOM    998  CA  VAL A  68       6.403  -9.085 -20.016  1.00  3.68           C  
ATOM    999  C   VAL A  68       6.012  -8.896 -21.482  1.00  3.68           C  
ATOM   1000  O   VAL A  68       4.820  -8.863 -21.812  1.00  3.68           O  
ATOM   1001  CB  VAL A  68       6.936  -7.761 -19.437  1.00  3.68           C  
ATOM   1002  CG1 VAL A  68       5.980  -6.642 -19.758  1.00  3.68           C  
ATOM   1003  CG2 VAL A  68       7.077  -7.886 -17.921  1.00  3.68           C  
ATOM   1004  H   VAL A  68       8.335  -9.952 -19.563  1.00  3.68           H  
ATOM   1005  HA  VAL A  68       5.517  -9.376 -19.453  1.00  3.68           H  
ATOM   1006  HB  VAL A  68       7.899  -7.533 -19.886  1.00  3.68           H  
ATOM   1007 1HG1 VAL A  68       6.360  -5.707 -19.353  1.00  3.68           H  
ATOM   1008 2HG1 VAL A  68       5.876  -6.553 -20.840  1.00  3.68           H  
ATOM   1009 3HG1 VAL A  68       5.019  -6.865 -19.317  1.00  3.68           H  
ATOM   1010 1HG2 VAL A  68       7.458  -6.952 -17.513  1.00  3.68           H  
ATOM   1011 2HG2 VAL A  68       6.103  -8.105 -17.487  1.00  3.68           H  
ATOM   1012 3HG2 VAL A  68       7.756  -8.684 -17.681  1.00  3.68           H  
ATOM   1013  N   ILE A  69       7.019  -8.851 -22.362  1.00  3.69           N  
ATOM   1014  CA  ILE A  69       6.813  -8.704 -23.795  1.00  3.69           C  
ATOM   1015  C   ILE A  69       6.012  -9.869 -24.329  1.00  3.69           C  
ATOM   1016  O   ILE A  69       5.060  -9.668 -25.082  1.00  3.69           O  
ATOM   1017  CB  ILE A  69       8.157  -8.612 -24.538  1.00  3.69           C  
ATOM   1018  CG1 ILE A  69       8.850  -7.288 -24.187  1.00  3.69           C  
ATOM   1019  CG2 ILE A  69       7.951  -8.765 -26.052  1.00  3.69           C  
ATOM   1020  CD1 ILE A  69      10.299  -7.241 -24.603  1.00  3.69           C  
ATOM   1021  H   ILE A  69       7.977  -8.902 -22.010  1.00  3.69           H  
ATOM   1022  HA  ILE A  69       6.252  -7.788 -23.972  1.00  3.69           H  
ATOM   1023  HB  ILE A  69       8.808  -9.410 -24.189  1.00  3.69           H  
ATOM   1024 1HG1 ILE A  69       8.324  -6.475 -24.683  1.00  3.69           H  
ATOM   1025 2HG1 ILE A  69       8.790  -7.132 -23.112  1.00  3.69           H  
ATOM   1026 1HG2 ILE A  69       8.913  -8.716 -26.556  1.00  3.69           H  
ATOM   1027 2HG2 ILE A  69       7.485  -9.728 -26.260  1.00  3.69           H  
ATOM   1028 3HG2 ILE A  69       7.307  -7.967 -26.420  1.00  3.69           H  
ATOM   1029 1HD1 ILE A  69      10.725  -6.278 -24.326  1.00  3.69           H  
ATOM   1030 2HD1 ILE A  69      10.842  -8.040 -24.095  1.00  3.69           H  
ATOM   1031 3HD1 ILE A  69      10.374  -7.376 -25.680  1.00  3.69           H  
ATOM   1032  N   PHE A  70       6.371 -11.079 -23.910  1.00  3.79           N  
ATOM   1033  CA  PHE A  70       5.678 -12.287 -24.310  1.00  3.79           C  
ATOM   1034  C   PHE A  70       4.194 -12.130 -24.077  1.00  3.79           C  
ATOM   1035  O   PHE A  70       3.416 -12.164 -25.025  1.00  3.79           O  
ATOM   1036  CB  PHE A  70       6.216 -13.431 -23.440  1.00  3.79           C  
ATOM   1037  CG  PHE A  70       5.604 -14.787 -23.484  1.00  3.79           C  
ATOM   1038  CD1 PHE A  70       5.974 -15.722 -24.381  1.00  3.79           C  
ATOM   1039  CD2 PHE A  70       4.659 -15.122 -22.548  1.00  3.79           C  
ATOM   1040  CE1 PHE A  70       5.414 -16.993 -24.336  1.00  3.79           C  
ATOM   1041  CE2 PHE A  70       4.098 -16.365 -22.508  1.00  3.79           C  
ATOM   1042  CZ  PHE A  70       4.478 -17.301 -23.396  1.00  3.79           C  
ATOM   1043  H   PHE A  70       7.178 -11.164 -23.297  1.00  3.79           H  
ATOM   1044  HA  PHE A  70       5.863 -12.476 -25.368  1.00  3.79           H  
ATOM   1045 1HB  PHE A  70       7.281 -13.546 -23.647  1.00  3.79           H  
ATOM   1046 2HB  PHE A  70       6.146 -13.122 -22.438  1.00  3.79           H  
ATOM   1047  HD1 PHE A  70       6.728 -15.470 -25.121  1.00  3.79           H  
ATOM   1048  HD2 PHE A  70       4.369 -14.377 -21.823  1.00  3.79           H  
ATOM   1049  HE1 PHE A  70       5.726 -17.751 -25.059  1.00  3.79           H  
ATOM   1050  HE2 PHE A  70       3.363 -16.604 -21.760  1.00  3.79           H  
ATOM   1051  HZ  PHE A  70       4.044 -18.291 -23.357  1.00  3.79           H  
ATOM   1052  N   PHE A  71       3.799 -11.805 -22.854  1.00  3.99           N  
ATOM   1053  CA  PHE A  71       2.378 -11.716 -22.566  1.00  3.99           C  
ATOM   1054  C   PHE A  71       1.678 -10.533 -23.247  1.00  3.99           C  
ATOM   1055  O   PHE A  71       0.490 -10.620 -23.565  1.00  3.99           O  
ATOM   1056  CB  PHE A  71       2.157 -11.659 -21.055  1.00  3.99           C  
ATOM   1057  CG  PHE A  71       2.372 -12.999 -20.353  1.00  3.99           C  
ATOM   1058  CD1 PHE A  71       3.413 -13.181 -19.449  1.00  3.99           C  
ATOM   1059  CD2 PHE A  71       1.534 -14.081 -20.615  1.00  3.99           C  
ATOM   1060  CE1 PHE A  71       3.610 -14.403 -18.822  1.00  3.99           C  
ATOM   1061  CE2 PHE A  71       1.729 -15.303 -19.987  1.00  3.99           C  
ATOM   1062  CZ  PHE A  71       2.769 -15.464 -19.092  1.00  3.99           C  
ATOM   1063  H   PHE A  71       4.486 -11.698 -22.103  1.00  3.99           H  
ATOM   1064  HA  PHE A  71       1.913 -12.630 -22.934  1.00  3.99           H  
ATOM   1065 1HB  PHE A  71       2.859 -10.935 -20.625  1.00  3.99           H  
ATOM   1066 2HB  PHE A  71       1.151 -11.309 -20.841  1.00  3.99           H  
ATOM   1067  HD1 PHE A  71       4.079 -12.348 -19.232  1.00  3.99           H  
ATOM   1068  HD2 PHE A  71       0.716 -13.958 -21.324  1.00  3.99           H  
ATOM   1069  HE1 PHE A  71       4.431 -14.524 -18.117  1.00  3.99           H  
ATOM   1070  HE2 PHE A  71       1.064 -16.141 -20.203  1.00  3.99           H  
ATOM   1071  HZ  PHE A  71       2.924 -16.425 -18.601  1.00  3.99           H  
ATOM   1072  N   MET A  72       2.401  -9.436 -23.482  1.00  4.26           N  
ATOM   1073  CA  MET A  72       1.817  -8.256 -24.116  1.00  4.26           C  
ATOM   1074  C   MET A  72       1.940  -8.202 -25.651  1.00  4.26           C  
ATOM   1075  O   MET A  72       1.402  -7.284 -26.275  1.00  4.26           O  
ATOM   1076  CB  MET A  72       2.452  -7.006 -23.521  1.00  4.26           C  
ATOM   1077  CG  MET A  72       2.149  -6.793 -22.048  1.00  4.26           C  
ATOM   1078  SD  MET A  72       2.951  -5.331 -21.376  1.00  4.26           S  
ATOM   1079  CE  MET A  72       2.407  -5.407 -19.672  1.00  4.26           C  
ATOM   1080  H   MET A  72       3.375  -9.399 -23.178  1.00  4.26           H  
ATOM   1081  HA  MET A  72       0.755  -8.247 -23.880  1.00  4.26           H  
ATOM   1082 1HB  MET A  72       3.538  -7.076 -23.628  1.00  4.26           H  
ATOM   1083 2HB  MET A  72       2.119  -6.129 -24.071  1.00  4.26           H  
ATOM   1084 1HG  MET A  72       1.075  -6.700 -21.905  1.00  4.26           H  
ATOM   1085 2HG  MET A  72       2.496  -7.664 -21.485  1.00  4.26           H  
ATOM   1086 1HE  MET A  72       2.827  -4.568 -19.117  1.00  4.26           H  
ATOM   1087 2HE  MET A  72       1.318  -5.358 -19.637  1.00  4.26           H  
ATOM   1088 3HE  MET A  72       2.737  -6.341 -19.223  1.00  4.26           H  
ATOM   1089  N   SER A  73       2.646  -9.148 -26.268  1.00  4.55           N  
ATOM   1090  CA  SER A  73       2.851  -9.099 -27.714  1.00  4.55           C  
ATOM   1091  C   SER A  73       1.584  -9.284 -28.571  1.00  4.55           C  
ATOM   1092  O   SER A  73       0.641  -9.988 -28.186  1.00  4.55           O  
ATOM   1093  CB  SER A  73       3.902 -10.113 -28.120  1.00  4.55           C  
ATOM   1094  OG  SER A  73       5.156  -9.739 -27.639  1.00  4.55           O  
ATOM   1095  H   SER A  73       3.088  -9.903 -25.730  1.00  4.55           H  
ATOM   1096  HA  SER A  73       3.268  -8.117 -27.905  1.00  4.55           H  
ATOM   1097 1HB  SER A  73       3.648 -11.080 -27.696  1.00  4.55           H  
ATOM   1098 2HB  SER A  73       3.916 -10.233 -29.185  1.00  4.55           H  
ATOM   1099  HG  SER A  73       5.064  -9.733 -26.675  1.00  4.55           H  
ATOM   1100  N   PRO A  74       1.517  -8.657 -29.761  1.00  4.75           N  
ATOM   1101  CA  PRO A  74       0.463  -8.847 -30.734  1.00  4.75           C  
ATOM   1102  C   PRO A  74       0.568 -10.253 -31.307  1.00  4.75           C  
ATOM   1103  O   PRO A  74       1.662 -10.813 -31.402  1.00  4.75           O  
ATOM   1104  CB  PRO A  74       0.737  -7.744 -31.764  1.00  4.75           C  
ATOM   1105  CG  PRO A  74       2.215  -7.442 -31.635  1.00  4.75           C  
ATOM   1106  CD  PRO A  74       2.536  -7.657 -30.164  1.00  4.75           C  
ATOM   1107  HA  PRO A  74      -0.511  -8.698 -30.243  1.00  4.75           H  
ATOM   1108 1HB  PRO A  74       0.465  -8.097 -32.767  1.00  4.75           H  
ATOM   1109 2HB  PRO A  74       0.106  -6.870 -31.553  1.00  4.75           H  
ATOM   1110 1HG  PRO A  74       2.793  -8.089 -32.303  1.00  4.75           H  
ATOM   1111 2HG  PRO A  74       2.411  -6.407 -31.957  1.00  4.75           H  
ATOM   1112 1HD  PRO A  74       3.546  -8.045 -30.095  1.00  4.75           H  
ATOM   1113 2HD  PRO A  74       2.405  -6.720 -29.595  1.00  4.75           H  
ATOM   1114  N   LYS A  75      -0.549 -10.793 -31.778  1.00  4.79           N  
ATOM   1115  CA  LYS A  75      -0.563 -12.147 -32.335  1.00  4.79           C  
ATOM   1116  C   LYS A  75       0.367 -12.329 -33.535  1.00  4.79           C  
ATOM   1117  O   LYS A  75       0.865 -13.430 -33.779  1.00  4.79           O  
ATOM   1118  CB  LYS A  75      -1.987 -12.534 -32.729  1.00  4.79           C  
ATOM   1119  CG  LYS A  75      -2.927 -12.755 -31.543  1.00  4.79           C  
ATOM   1120  CD  LYS A  75      -4.334 -13.129 -32.006  1.00  4.79           C  
ATOM   1121  CE  LYS A  75      -5.272 -13.352 -30.822  1.00  4.79           C  
ATOM   1122  NZ  LYS A  75      -6.654 -13.680 -31.266  1.00  4.79           N1+
ATOM   1123  H   LYS A  75      -1.419 -10.282 -31.704  1.00  4.79           H  
ATOM   1124  HA  LYS A  75      -0.228 -12.832 -31.555  1.00  4.79           H  
ATOM   1125 1HB  LYS A  75      -2.416 -11.757 -33.361  1.00  4.79           H  
ATOM   1126 2HB  LYS A  75      -1.963 -13.454 -33.314  1.00  4.79           H  
ATOM   1127 1HG  LYS A  75      -2.535 -13.558 -30.917  1.00  4.79           H  
ATOM   1128 2HG  LYS A  75      -2.977 -11.845 -30.946  1.00  4.79           H  
ATOM   1129 1HD  LYS A  75      -4.736 -12.331 -32.632  1.00  4.79           H  
ATOM   1130 2HD  LYS A  75      -4.290 -14.043 -32.598  1.00  4.79           H  
ATOM   1131 1HE  LYS A  75      -4.892 -14.174 -30.215  1.00  4.79           H  
ATOM   1132 2HE  LYS A  75      -5.302 -12.448 -30.216  1.00  4.79           H  
ATOM   1133 1HZ  LYS A  75      -7.244 -13.821 -30.458  1.00  4.79           H  
ATOM   1134 2HZ  LYS A  75      -7.020 -12.921 -31.822  1.00  4.79           H  
ATOM   1135 3HZ  LYS A  75      -6.637 -14.526 -31.819  1.00  4.79           H  
ATOM   1136  N   GLY A  76       0.650 -11.245 -34.249  1.00  4.62           N  
ATOM   1137  CA  GLY A  76       1.513 -11.277 -35.428  1.00  4.62           C  
ATOM   1138  C   GLY A  76       2.927 -11.811 -35.152  1.00  4.62           C  
ATOM   1139  O   GLY A  76       3.611 -12.243 -36.081  1.00  4.62           O  
ATOM   1140  H   GLY A  76       0.234 -10.370 -33.972  1.00  4.62           H  
ATOM   1141 1HA  GLY A  76       1.040 -11.892 -36.194  1.00  4.62           H  
ATOM   1142 2HA  GLY A  76       1.585 -10.271 -35.839  1.00  4.62           H  
ATOM   1143  N   ILE A  77       3.379 -11.765 -33.892  1.00  4.27           N  
ATOM   1144  CA  ILE A  77       4.704 -12.271 -33.541  1.00  4.27           C  
ATOM   1145  C   ILE A  77       4.591 -13.404 -32.517  1.00  4.27           C  
ATOM   1146  O   ILE A  77       5.571 -13.755 -31.850  1.00  4.27           O  
ATOM   1147  CB  ILE A  77       5.625 -11.148 -33.028  1.00  4.27           C  
ATOM   1148  CG1 ILE A  77       5.047 -10.497 -31.800  1.00  4.27           C  
ATOM   1149  CG2 ILE A  77       5.848 -10.110 -34.120  1.00  4.27           C  
ATOM   1150  CD1 ILE A  77       6.013  -9.525 -31.153  1.00  4.27           C  
ATOM   1151  H   ILE A  77       2.779 -11.401 -33.147  1.00  4.27           H  
ATOM   1152  HA  ILE A  77       5.164 -12.683 -34.437  1.00  4.27           H  
ATOM   1153  HB  ILE A  77       6.581 -11.579 -32.749  1.00  4.27           H  
ATOM   1154 1HG1 ILE A  77       4.132  -9.979 -32.062  1.00  4.27           H  
ATOM   1155 2HG1 ILE A  77       4.798 -11.283 -31.081  1.00  4.27           H  
ATOM   1156 1HG2 ILE A  77       6.519  -9.334 -33.754  1.00  4.27           H  
ATOM   1157 2HG2 ILE A  77       6.291 -10.591 -34.992  1.00  4.27           H  
ATOM   1158 3HG2 ILE A  77       4.896  -9.661 -34.399  1.00  4.27           H  
ATOM   1159 1HD1 ILE A  77       5.585  -9.088 -30.269  1.00  4.27           H  
ATOM   1160 2HD1 ILE A  77       6.908 -10.048 -30.884  1.00  4.27           H  
ATOM   1161 3HD1 ILE A  77       6.255  -8.736 -31.858  1.00  4.27           H  
ATOM   1162  N   SER A  78       3.385 -13.976 -32.410  1.00  3.85           N  
ATOM   1163  CA  SER A  78       3.062 -15.056 -31.484  1.00  3.85           C  
ATOM   1164  C   SER A  78       3.467 -14.781 -30.048  1.00  3.85           C  
ATOM   1165  O   SER A  78       3.363 -13.669 -29.524  1.00  3.85           O  
ATOM   1166  CB  SER A  78       3.751 -16.351 -31.934  1.00  3.85           C  
ATOM   1167  OG  SER A  78       3.359 -17.478 -31.139  1.00  3.85           O  
ATOM   1168  H   SER A  78       2.630 -13.650 -33.010  1.00  3.85           H  
ATOM   1169  HA  SER A  78       1.980 -15.201 -31.511  1.00  3.85           H  
ATOM   1170 1HB  SER A  78       3.511 -16.541 -32.979  1.00  3.85           H  
ATOM   1171 2HB  SER A  78       4.833 -16.225 -31.872  1.00  3.85           H  
ATOM   1172  HG  SER A  78       2.425 -17.635 -31.358  1.00  3.85           H  
ATOM   1173  N   ARG A  79       3.864 -15.856 -29.397  1.00  3.43           N  
ATOM   1174  CA  ARG A  79       4.305 -15.895 -28.033  1.00  3.43           C  
ATOM   1175  C   ARG A  79       5.554 -16.724 -28.002  1.00  3.43           C  
ATOM   1176  O   ARG A  79       6.520 -16.425 -27.293  1.00  3.43           O  
ATOM   1177  CB  ARG A  79       3.243 -16.555 -27.167  1.00  3.43           C  
ATOM   1178  CG  ARG A  79       1.960 -15.829 -26.973  1.00  3.43           C  
ATOM   1179  CD  ARG A  79       2.233 -14.712 -26.100  1.00  3.43           C  
ATOM   1180  NE  ARG A  79       1.095 -13.898 -25.782  1.00  3.43           N  
ATOM   1181  CZ  ARG A  79       0.729 -12.835 -26.504  1.00  3.43           C  
ATOM   1182  NH1 ARG A  79       1.348 -12.520 -27.596  1.00  3.43           N1+
ATOM   1183  NH2 ARG A  79      -0.248 -12.049 -26.136  1.00  3.43           N  
ATOM   1184  H   ARG A  79       3.901 -16.729 -29.900  1.00  3.43           H  
ATOM   1185  HA  ARG A  79       4.519 -14.884 -27.679  1.00  3.43           H  
ATOM   1186 1HB  ARG A  79       3.011 -17.510 -27.594  1.00  3.43           H  
ATOM   1187 2HB  ARG A  79       3.622 -16.725 -26.207  1.00  3.43           H  
ATOM   1188 1HG  ARG A  79       1.572 -15.459 -27.920  1.00  3.43           H  
ATOM   1189 2HG  ARG A  79       1.228 -16.482 -26.497  1.00  3.43           H  
ATOM   1190 1HD  ARG A  79       2.654 -15.079 -25.164  1.00  3.43           H  
ATOM   1191 2HD  ARG A  79       2.971 -14.074 -26.589  1.00  3.43           H  
ATOM   1192  HE  ARG A  79       0.591 -14.088 -24.932  1.00  3.43           H  
ATOM   1193 1HH1 ARG A  79       2.135 -13.064 -27.974  1.00  3.43           H  
ATOM   1194 2HH1 ARG A  79       1.044 -11.678 -28.066  1.00  3.43           H  
ATOM   1195 1HH2 ARG A  79      -0.770 -12.224 -25.286  1.00  3.43           H  
ATOM   1196 2HH2 ARG A  79      -0.413 -11.221 -26.719  1.00  3.43           H  
ATOM   1197  N   MET A  80       5.552 -17.762 -28.832  1.00  3.09           N  
ATOM   1198  CA  MET A  80       6.649 -18.718 -28.738  1.00  3.09           C  
ATOM   1199  C   MET A  80       7.964 -18.088 -29.173  1.00  3.09           C  
ATOM   1200  O   MET A  80       8.995 -18.311 -28.543  1.00  3.09           O  
ATOM   1201  CB  MET A  80       6.354 -19.986 -29.533  1.00  3.09           C  
ATOM   1202  CG  MET A  80       7.402 -21.099 -29.335  1.00  3.09           C  
ATOM   1203  SD  MET A  80       7.533 -21.688 -27.600  1.00  3.09           S  
ATOM   1204  CE  MET A  80       6.097 -22.760 -27.430  1.00  3.09           C  
ATOM   1205  H   MET A  80       4.770 -17.875 -29.488  1.00  3.09           H  
ATOM   1206  HA  MET A  80       6.759 -19.004 -27.691  1.00  3.09           H  
ATOM   1207 1HB  MET A  80       5.381 -20.381 -29.247  1.00  3.09           H  
ATOM   1208 2HB  MET A  80       6.313 -19.747 -30.597  1.00  3.09           H  
ATOM   1209 1HG  MET A  80       7.149 -21.949 -29.967  1.00  3.09           H  
ATOM   1210 2HG  MET A  80       8.378 -20.726 -29.646  1.00  3.09           H  
ATOM   1211 1HE  MET A  80       6.074 -23.176 -26.435  1.00  3.09           H  
ATOM   1212 2HE  MET A  80       5.186 -22.186 -27.605  1.00  3.09           H  
ATOM   1213 3HE  MET A  80       6.159 -23.571 -28.153  1.00  3.09           H  
ATOM   1214  N   SER A  81       7.923 -17.241 -30.202  1.00  2.85           N  
ATOM   1215  CA  SER A  81       9.133 -16.599 -30.701  1.00  2.85           C  
ATOM   1216  C   SER A  81       9.771 -15.711 -29.638  1.00  2.85           C  
ATOM   1217  O   SER A  81      10.999 -15.663 -29.501  1.00  2.85           O  
ATOM   1218  CB  SER A  81       8.812 -15.760 -31.927  1.00  2.85           C  
ATOM   1219  OG  SER A  81       8.413 -16.564 -33.007  1.00  2.85           O  
ATOM   1220  H   SER A  81       7.042 -17.066 -30.663  1.00  2.85           H  
ATOM   1221  HA  SER A  81       9.848 -17.375 -30.976  1.00  2.85           H  
ATOM   1222 1HB  SER A  81       8.010 -15.058 -31.680  1.00  2.85           H  
ATOM   1223 2HB  SER A  81       9.684 -15.171 -32.207  1.00  2.85           H  
ATOM   1224  HG  SER A  81       8.137 -15.955 -33.699  1.00  2.85           H  
ATOM   1225  N   MET A  82       8.936 -15.005 -28.878  1.00  2.70           N  
ATOM   1226  CA  MET A  82       9.444 -14.090 -27.875  1.00  2.70           C  
ATOM   1227  C   MET A  82      10.066 -14.888 -26.747  1.00  2.70           C  
ATOM   1228  O   MET A  82      11.130 -14.534 -26.209  1.00  2.70           O  
ATOM   1229  CB  MET A  82       8.297 -13.242 -27.331  1.00  2.70           C  
ATOM   1230  CG  MET A  82       7.660 -12.307 -28.338  1.00  2.70           C  
ATOM   1231  SD  MET A  82       8.816 -11.138 -29.031  1.00  2.70           S  
ATOM   1232  CE  MET A  82       9.191 -11.971 -30.574  1.00  2.70           C  
ATOM   1233  H   MET A  82       7.939 -15.104 -29.010  1.00  2.70           H  
ATOM   1234  HA  MET A  82      10.210 -13.457 -28.318  1.00  2.70           H  
ATOM   1235 1HB  MET A  82       7.509 -13.900 -26.959  1.00  2.70           H  
ATOM   1236 2HB  MET A  82       8.648 -12.644 -26.487  1.00  2.70           H  
ATOM   1237 1HG  MET A  82       7.221 -12.889 -29.156  1.00  2.70           H  
ATOM   1238 2HG  MET A  82       6.856 -11.750 -27.857  1.00  2.70           H  
ATOM   1239 1HE  MET A  82       9.894 -11.371 -31.151  1.00  2.70           H  
ATOM   1240 2HE  MET A  82       9.630 -12.937 -30.363  1.00  2.70           H  
ATOM   1241 3HE  MET A  82       8.276 -12.111 -31.146  1.00  2.70           H  
ATOM   1242  N   ALA A  83       9.420 -16.001 -26.409  1.00  2.62           N  
ATOM   1243  CA  ALA A  83       9.913 -16.844 -25.347  1.00  2.62           C  
ATOM   1244  C   ALA A  83      11.253 -17.457 -25.685  1.00  2.62           C  
ATOM   1245  O   ALA A  83      12.174 -17.438 -24.868  1.00  2.62           O  
ATOM   1246  CB  ALA A  83       8.935 -17.942 -25.082  1.00  2.62           C  
ATOM   1247  H   ALA A  83       8.548 -16.251 -26.882  1.00  2.62           H  
ATOM   1248  HA  ALA A  83      10.028 -16.231 -24.452  1.00  2.62           H  
ATOM   1249 1HB  ALA A  83       9.304 -18.517 -24.287  1.00  2.62           H  
ATOM   1250 2HB  ALA A  83       8.009 -17.531 -24.817  1.00  2.62           H  
ATOM   1251 3HB  ALA A  83       8.816 -18.565 -25.969  1.00  2.62           H  
ATOM   1252  N   MET A  84      11.392 -17.945 -26.918  1.00  2.58           N  
ATOM   1253  CA  MET A  84      12.629 -18.599 -27.313  1.00  2.58           C  
ATOM   1254  C   MET A  84      13.764 -17.592 -27.413  1.00  2.58           C  
ATOM   1255  O   MET A  84      14.912 -17.894 -27.072  1.00  2.58           O  
ATOM   1256  CB  MET A  84      12.407 -19.351 -28.614  1.00  2.58           C  
ATOM   1257  CG  MET A  84      11.430 -20.527 -28.464  1.00  2.58           C  
ATOM   1258  SD  MET A  84      11.982 -21.744 -27.281  1.00  2.58           S  
ATOM   1259  CE  MET A  84      11.120 -21.280 -25.773  1.00  2.58           C  
ATOM   1260  H   MET A  84      10.604 -17.919 -27.568  1.00  2.58           H  
ATOM   1261  HA  MET A  84      12.890 -19.321 -26.544  1.00  2.58           H  
ATOM   1262 1HB  MET A  84      11.996 -18.665 -29.358  1.00  2.58           H  
ATOM   1263 2HB  MET A  84      13.355 -19.729 -28.992  1.00  2.58           H  
ATOM   1264 1HG  MET A  84      10.473 -20.157 -28.129  1.00  2.58           H  
ATOM   1265 2HG  MET A  84      11.285 -21.015 -29.427  1.00  2.58           H  
ATOM   1266 1HE  MET A  84      11.398 -21.959 -24.977  1.00  2.58           H  
ATOM   1267 2HE  MET A  84      11.406 -20.278 -25.497  1.00  2.58           H  
ATOM   1268 3HE  MET A  84      10.047 -21.322 -25.928  1.00  2.58           H  
ATOM   1269  N   GLY A  85      13.439 -16.363 -27.816  1.00  2.57           N  
ATOM   1270  CA  GLY A  85      14.423 -15.296 -27.863  1.00  2.57           C  
ATOM   1271  C   GLY A  85      14.959 -15.048 -26.454  1.00  2.57           C  
ATOM   1272  O   GLY A  85      16.176 -15.029 -26.225  1.00  2.57           O  
ATOM   1273  H   GLY A  85      12.487 -16.159 -28.127  1.00  2.57           H  
ATOM   1274 1HA  GLY A  85      15.236 -15.569 -28.534  1.00  2.57           H  
ATOM   1275 2HA  GLY A  85      13.957 -14.391 -28.252  1.00  2.57           H  
ATOM   1276  N   THR A  86      14.026 -14.879 -25.508  1.00  2.57           N  
ATOM   1277  CA  THR A  86      14.331 -14.612 -24.109  1.00  2.57           C  
ATOM   1278  C   THR A  86      15.189 -15.723 -23.518  1.00  2.57           C  
ATOM   1279  O   THR A  86      16.198 -15.458 -22.848  1.00  2.57           O  
ATOM   1280  CB  THR A  86      13.020 -14.514 -23.306  1.00  2.57           C  
ATOM   1281  CG2 THR A  86      13.312 -14.249 -21.821  1.00  2.57           C  
ATOM   1282  OG1 THR A  86      12.215 -13.452 -23.847  1.00  2.57           O  
ATOM   1283  H   THR A  86      13.041 -14.915 -25.780  1.00  2.57           H  
ATOM   1284  HA  THR A  86      14.875 -13.672 -24.038  1.00  2.57           H  
ATOM   1285  HB  THR A  86      12.470 -15.446 -23.393  1.00  2.57           H  
ATOM   1286  HG1 THR A  86      11.889 -13.721 -24.744  1.00  2.57           H  
ATOM   1287 1HG2 THR A  86      12.372 -14.184 -21.267  1.00  2.57           H  
ATOM   1288 2HG2 THR A  86      13.915 -15.065 -21.418  1.00  2.57           H  
ATOM   1289 3HG2 THR A  86      13.858 -13.310 -21.716  1.00  2.57           H  
ATOM   1290  N   MET A  87      14.792 -16.968 -23.799  1.00  2.57           N  
ATOM   1291  CA  MET A  87      15.474 -18.155 -23.321  1.00  2.57           C  
ATOM   1292  C   MET A  87      16.914 -18.202 -23.795  1.00  2.57           C  
ATOM   1293  O   MET A  87      17.830 -18.403 -22.992  1.00  2.57           O  
ATOM   1294  CB  MET A  87      14.752 -19.378 -23.861  1.00  2.57           C  
ATOM   1295  CG  MET A  87      15.311 -20.686 -23.455  1.00  2.57           C  
ATOM   1296  SD  MET A  87      14.543 -22.035 -24.331  1.00  2.57           S  
ATOM   1297  CE  MET A  87      15.184 -21.695 -25.960  1.00  2.57           C  
ATOM   1298  H   MET A  87      13.946 -17.092 -24.352  1.00  2.57           H  
ATOM   1299  HA  MET A  87      15.462 -18.156 -22.234  1.00  2.57           H  
ATOM   1300 1HB  MET A  87      13.730 -19.328 -23.589  1.00  2.57           H  
ATOM   1301 2HB  MET A  87      14.782 -19.350 -24.944  1.00  2.57           H  
ATOM   1302 1HG  MET A  87      16.355 -20.691 -23.668  1.00  2.57           H  
ATOM   1303 2HG  MET A  87      15.171 -20.839 -22.385  1.00  2.57           H  
ATOM   1304 1HE  MET A  87      14.823 -22.449 -26.656  1.00  2.57           H  
ATOM   1305 2HE  MET A  87      14.857 -20.707 -26.284  1.00  2.57           H  
ATOM   1306 3HE  MET A  87      16.252 -21.715 -25.944  1.00  2.57           H  
ATOM   1307  N   ALA A  88      17.120 -17.999 -25.100  1.00  2.58           N  
ATOM   1308  CA  ALA A  88      18.451 -18.014 -25.688  1.00  2.58           C  
ATOM   1309  C   ALA A  88      19.325 -16.923 -25.086  1.00  2.58           C  
ATOM   1310  O   ALA A  88      20.506 -17.148 -24.792  1.00  2.58           O  
ATOM   1311  CB  ALA A  88      18.339 -17.837 -27.187  1.00  2.58           C  
ATOM   1312  H   ALA A  88      16.320 -17.839 -25.718  1.00  2.58           H  
ATOM   1313  HA  ALA A  88      18.916 -18.968 -25.472  1.00  2.58           H  
ATOM   1314 1HB  ALA A  88      19.328 -17.866 -27.636  1.00  2.58           H  
ATOM   1315 2HB  ALA A  88      17.723 -18.638 -27.596  1.00  2.58           H  
ATOM   1316 3HB  ALA A  88      17.867 -16.876 -27.398  1.00  2.58           H  
ATOM   1317  N   GLY A  89      18.728 -15.754 -24.846  1.00  2.59           N  
ATOM   1318  CA  GLY A  89      19.429 -14.635 -24.241  1.00  2.59           C  
ATOM   1319  C   GLY A  89      19.954 -15.029 -22.871  1.00  2.59           C  
ATOM   1320  O   GLY A  89      21.145 -14.878 -22.570  1.00  2.59           O  
ATOM   1321  H   GLY A  89      17.754 -15.622 -25.126  1.00  2.59           H  
ATOM   1322 1HA  GLY A  89      20.250 -14.322 -24.885  1.00  2.59           H  
ATOM   1323 2HA  GLY A  89      18.742 -13.794 -24.147  1.00  2.59           H  
ATOM   1324  N   CYS A  90      19.052 -15.544 -22.039  1.00  2.63           N  
ATOM   1325  CA  CYS A  90      19.397 -15.947 -20.691  1.00  2.63           C  
ATOM   1326  C   CYS A  90      20.401 -17.096 -20.705  1.00  2.63           C  
ATOM   1327  O   CYS A  90      21.317 -17.120 -19.884  1.00  2.63           O  
ATOM   1328  CB  CYS A  90      18.132 -16.337 -19.952  1.00  2.63           C  
ATOM   1329  SG  CYS A  90      17.055 -14.913 -19.681  1.00  2.63           S  
ATOM   1330  H   CYS A  90      18.085 -15.644 -22.358  1.00  2.63           H  
ATOM   1331  HA  CYS A  90      19.843 -15.097 -20.181  1.00  2.63           H  
ATOM   1332 1HB  CYS A  90      17.581 -17.085 -20.530  1.00  2.63           H  
ATOM   1333 2HB  CYS A  90      18.386 -16.771 -18.988  1.00  2.63           H  
ATOM   1334  HG  CYS A  90      16.665 -14.821 -20.975  1.00  2.63           H  
ATOM   1335  N   GLY A  91      20.264 -18.018 -21.667  1.00  2.68           N  
ATOM   1336  CA  GLY A  91      21.167 -19.154 -21.819  1.00  2.68           C  
ATOM   1337  C   GLY A  91      22.594 -18.649 -21.973  1.00  2.68           C  
ATOM   1338  O   GLY A  91      23.511 -19.095 -21.274  1.00  2.68           O  
ATOM   1339  H   GLY A  91      19.475 -17.950 -22.309  1.00  2.68           H  
ATOM   1340 1HA  GLY A  91      21.087 -19.809 -20.953  1.00  2.68           H  
ATOM   1341 2HA  GLY A  91      20.878 -19.725 -22.700  1.00  2.68           H  
ATOM   1342  N   TYR A  92      22.781 -17.709 -22.905  1.00  2.79           N  
ATOM   1343  CA  TYR A  92      24.087 -17.106 -23.120  1.00  2.79           C  
ATOM   1344  C   TYR A  92      24.626 -16.495 -21.843  1.00  2.79           C  
ATOM   1345  O   TYR A  92      25.786 -16.715 -21.488  1.00  2.79           O  
ATOM   1346  CB  TYR A  92      24.055 -16.024 -24.193  1.00  2.79           C  
ATOM   1347  CG  TYR A  92      25.400 -15.315 -24.297  1.00  2.79           C  
ATOM   1348  CD1 TYR A  92      26.449 -15.908 -24.984  1.00  2.79           C  
ATOM   1349  CD2 TYR A  92      25.584 -14.073 -23.688  1.00  2.79           C  
ATOM   1350  CE1 TYR A  92      27.672 -15.267 -25.066  1.00  2.79           C  
ATOM   1351  CE2 TYR A  92      26.806 -13.434 -23.772  1.00  2.79           C  
ATOM   1352  CZ  TYR A  92      27.849 -14.028 -24.460  1.00  2.79           C  
ATOM   1353  OH  TYR A  92      29.071 -13.396 -24.556  1.00  2.79           O  
ATOM   1354  H   TYR A  92      21.985 -17.405 -23.470  1.00  2.79           H  
ATOM   1355  HA  TYR A  92      24.779 -17.883 -23.435  1.00  2.79           H  
ATOM   1356 1HB  TYR A  92      23.811 -16.465 -25.159  1.00  2.79           H  
ATOM   1357 2HB  TYR A  92      23.288 -15.287 -23.957  1.00  2.79           H  
ATOM   1358  HD1 TYR A  92      26.309 -16.879 -25.458  1.00  2.79           H  
ATOM   1359  HD2 TYR A  92      24.760 -13.608 -23.146  1.00  2.79           H  
ATOM   1360  HE1 TYR A  92      28.495 -15.735 -25.608  1.00  2.79           H  
ATOM   1361  HE2 TYR A  92      26.945 -12.465 -23.301  1.00  2.79           H  
ATOM   1362  HH  TYR A  92      29.058 -12.588 -24.038  1.00  2.79           H  
ATOM   1363  N   LEU A  93      23.806 -15.707 -21.161  1.00  2.96           N  
ATOM   1364  CA  LEU A  93      24.260 -15.049 -19.949  1.00  2.96           C  
ATOM   1365  C   LEU A  93      24.640 -16.068 -18.858  1.00  2.96           C  
ATOM   1366  O   LEU A  93      25.630 -15.878 -18.144  1.00  2.96           O  
ATOM   1367  CB  LEU A  93      23.175 -14.092 -19.490  1.00  2.96           C  
ATOM   1368  CG  LEU A  93      22.972 -12.914 -20.414  1.00  2.96           C  
ATOM   1369  CD1 LEU A  93      21.792 -12.124 -19.965  1.00  2.96           C  
ATOM   1370  CD2 LEU A  93      24.220 -12.069 -20.417  1.00  2.96           C  
ATOM   1371  H   LEU A  93      22.854 -15.549 -21.506  1.00  2.96           H  
ATOM   1372  HA  LEU A  93      25.142 -14.466 -20.192  1.00  2.96           H  
ATOM   1373 1HB  LEU A  93      22.237 -14.636 -19.425  1.00  2.96           H  
ATOM   1374 2HB  LEU A  93      23.430 -13.706 -18.522  1.00  2.96           H  
ATOM   1375  HG  LEU A  93      22.773 -13.276 -21.423  1.00  2.96           H  
ATOM   1376 1HD1 LEU A  93      21.659 -11.293 -20.642  1.00  2.96           H  
ATOM   1377 2HD1 LEU A  93      20.900 -12.751 -19.974  1.00  2.96           H  
ATOM   1378 3HD1 LEU A  93      21.978 -11.756 -18.964  1.00  2.96           H  
ATOM   1379 1HD2 LEU A  93      24.086 -11.222 -21.088  1.00  2.96           H  
ATOM   1380 2HD2 LEU A  93      24.411 -11.710 -19.414  1.00  2.96           H  
ATOM   1381 3HD2 LEU A  93      25.062 -12.671 -20.755  1.00  2.96           H  
ATOM   1382  N   MET A  94      23.905 -17.178 -18.758  1.00  3.17           N  
ATOM   1383  CA  MET A  94      24.268 -18.210 -17.792  1.00  3.17           C  
ATOM   1384  C   MET A  94      25.670 -18.738 -18.122  1.00  3.17           C  
ATOM   1385  O   MET A  94      26.513 -18.886 -17.227  1.00  3.17           O  
ATOM   1386  CB  MET A  94      23.265 -19.366 -17.832  1.00  3.17           C  
ATOM   1387  CG  MET A  94      21.877 -19.092 -17.290  1.00  3.17           C  
ATOM   1388  SD  MET A  94      20.716 -20.464 -17.647  1.00  3.17           S  
ATOM   1389  CE  MET A  94      21.302 -21.776 -16.580  1.00  3.17           C  
ATOM   1390  H   MET A  94      23.076 -17.293 -19.342  1.00  3.17           H  
ATOM   1391  HA  MET A  94      24.287 -17.775 -16.797  1.00  3.17           H  
ATOM   1392 1HB  MET A  94      23.139 -19.681 -18.861  1.00  3.17           H  
ATOM   1393 2HB  MET A  94      23.669 -20.208 -17.285  1.00  3.17           H  
ATOM   1394 1HG  MET A  94      21.932 -18.956 -16.212  1.00  3.17           H  
ATOM   1395 2HG  MET A  94      21.487 -18.187 -17.724  1.00  3.17           H  
ATOM   1396 1HE  MET A  94      20.687 -22.658 -16.715  1.00  3.17           H  
ATOM   1397 2HE  MET A  94      22.314 -22.009 -16.829  1.00  3.17           H  
ATOM   1398 3HE  MET A  94      21.250 -21.454 -15.542  1.00  3.17           H  
ATOM   1399  N   PHE A  95      25.930 -18.963 -19.419  1.00  3.41           N  
ATOM   1400  CA  PHE A  95      27.232 -19.437 -19.896  1.00  3.41           C  
ATOM   1401  C   PHE A  95      28.314 -18.428 -19.534  1.00  3.41           C  
ATOM   1402  O   PHE A  95      29.377 -18.783 -19.019  1.00  3.41           O  
ATOM   1403  CB  PHE A  95      27.209 -19.685 -21.409  1.00  3.41           C  
ATOM   1404  CG  PHE A  95      28.488 -20.210 -21.943  1.00  3.41           C  
ATOM   1405  CD1 PHE A  95      28.825 -21.548 -21.756  1.00  3.41           C  
ATOM   1406  CD2 PHE A  95      29.357 -19.390 -22.647  1.00  3.41           C  
ATOM   1407  CE1 PHE A  95      30.010 -22.048 -22.258  1.00  3.41           C  
ATOM   1408  CE2 PHE A  95      30.542 -19.892 -23.152  1.00  3.41           C  
ATOM   1409  CZ  PHE A  95      30.867 -21.223 -22.956  1.00  3.41           C  
ATOM   1410  H   PHE A  95      25.180 -18.823 -20.100  1.00  3.41           H  
ATOM   1411  HA  PHE A  95      27.470 -20.376 -19.397  1.00  3.41           H  
ATOM   1412 1HB  PHE A  95      26.422 -20.377 -21.662  1.00  3.41           H  
ATOM   1413 2HB  PHE A  95      26.995 -18.762 -21.924  1.00  3.41           H  
ATOM   1414  HD1 PHE A  95      28.142 -22.200 -21.199  1.00  3.41           H  
ATOM   1415  HD2 PHE A  95      29.094 -18.340 -22.799  1.00  3.41           H  
ATOM   1416  HE1 PHE A  95      30.270 -23.093 -22.103  1.00  3.41           H  
ATOM   1417  HE2 PHE A  95      31.220 -19.241 -23.703  1.00  3.41           H  
ATOM   1418  HZ  PHE A  95      31.801 -21.617 -23.353  1.00  3.41           H  
ATOM   1419  N   LEU A  96      28.037 -17.152 -19.810  1.00  3.63           N  
ATOM   1420  CA  LEU A  96      28.941 -16.041 -19.527  1.00  3.63           C  
ATOM   1421  C   LEU A  96      29.328 -16.038 -18.042  1.00  3.63           C  
ATOM   1422  O   LEU A  96      30.467 -15.735 -17.682  1.00  3.63           O  
ATOM   1423  CB  LEU A  96      28.248 -14.724 -19.899  1.00  3.63           C  
ATOM   1424  CG  LEU A  96      29.042 -13.455 -19.805  1.00  3.63           C  
ATOM   1425  CD1 LEU A  96      30.212 -13.524 -20.767  1.00  3.63           C  
ATOM   1426  CD2 LEU A  96      28.118 -12.293 -20.131  1.00  3.63           C  
ATOM   1427  H   LEU A  96      27.145 -16.943 -20.254  1.00  3.63           H  
ATOM   1428  HA  LEU A  96      29.839 -16.160 -20.127  1.00  3.63           H  
ATOM   1429 1HB  LEU A  96      27.864 -14.813 -20.918  1.00  3.63           H  
ATOM   1430 2HB  LEU A  96      27.405 -14.596 -19.237  1.00  3.63           H  
ATOM   1431  HG  LEU A  96      29.434 -13.336 -18.794  1.00  3.63           H  
ATOM   1432 1HD1 LEU A  96      30.791 -12.603 -20.705  1.00  3.63           H  
ATOM   1433 2HD1 LEU A  96      30.847 -14.371 -20.505  1.00  3.63           H  
ATOM   1434 3HD1 LEU A  96      29.839 -13.652 -21.784  1.00  3.63           H  
ATOM   1435 1HD2 LEU A  96      28.668 -11.356 -20.066  1.00  3.63           H  
ATOM   1436 2HD2 LEU A  96      27.730 -12.418 -21.131  1.00  3.63           H  
ATOM   1437 3HD2 LEU A  96      27.293 -12.280 -19.428  1.00  3.63           H  
ATOM   1438  N   GLY A  97      28.374 -16.420 -17.188  1.00  3.72           N  
ATOM   1439  CA  GLY A  97      28.540 -16.487 -15.742  1.00  3.72           C  
ATOM   1440  C   GLY A  97      29.293 -17.729 -15.251  1.00  3.72           C  
ATOM   1441  O   GLY A  97      29.482 -17.896 -14.044  1.00  3.72           O  
ATOM   1442  H   GLY A  97      27.449 -16.626 -17.568  1.00  3.72           H  
ATOM   1443 1HA  GLY A  97      29.053 -15.590 -15.399  1.00  3.72           H  
ATOM   1444 2HA  GLY A  97      27.553 -16.483 -15.286  1.00  3.72           H  
ATOM   1445  N   GLY A  98      29.719 -18.604 -16.164  1.00  3.62           N  
ATOM   1446  CA  GLY A  98      30.445 -19.809 -15.788  1.00  3.62           C  
ATOM   1447  C   GLY A  98      29.583 -21.062 -15.621  1.00  3.62           C  
ATOM   1448  O   GLY A  98      30.062 -22.077 -15.108  1.00  3.62           O  
ATOM   1449  H   GLY A  98      29.546 -18.440 -17.154  1.00  3.62           H  
ATOM   1450 1HA  GLY A  98      31.199 -20.001 -16.552  1.00  3.62           H  
ATOM   1451 2HA  GLY A  98      30.986 -19.621 -14.863  1.00  3.62           H  
ATOM   1452  N   VAL A  99      28.320 -21.015 -16.036  1.00  3.36           N  
ATOM   1453  CA  VAL A  99      27.472 -22.192 -15.908  1.00  3.36           C  
ATOM   1454  C   VAL A  99      27.742 -23.150 -17.068  1.00  3.36           C  
ATOM   1455  O   VAL A  99      27.787 -22.740 -18.229  1.00  3.36           O  
ATOM   1456  CB  VAL A  99      25.991 -21.809 -15.906  1.00  3.36           C  
ATOM   1457  CG1 VAL A  99      25.158 -23.036 -15.832  1.00  3.36           C  
ATOM   1458  CG2 VAL A  99      25.688 -20.868 -14.763  1.00  3.36           C  
ATOM   1459  H   VAL A  99      27.929 -20.168 -16.453  1.00  3.36           H  
ATOM   1460  HA  VAL A  99      27.705 -22.695 -14.971  1.00  3.36           H  
ATOM   1461  HB  VAL A  99      25.761 -21.326 -16.837  1.00  3.36           H  
ATOM   1462 1HG1 VAL A  99      24.130 -22.759 -15.861  1.00  3.36           H  
ATOM   1463 2HG1 VAL A  99      25.387 -23.676 -16.662  1.00  3.36           H  
ATOM   1464 3HG1 VAL A  99      25.364 -23.565 -14.903  1.00  3.36           H  
ATOM   1465 1HG2 VAL A  99      24.634 -20.590 -14.791  1.00  3.36           H  
ATOM   1466 2HG2 VAL A  99      25.913 -21.356 -13.817  1.00  3.36           H  
ATOM   1467 3HG2 VAL A  99      26.303 -19.968 -14.864  1.00  3.36           H  
ATOM   1468  N   LYS A 100      27.950 -24.425 -16.764  1.00  2.99           N  
ATOM   1469  CA  LYS A 100      28.237 -25.390 -17.814  1.00  2.99           C  
ATOM   1470  C   LYS A 100      27.036 -25.565 -18.767  1.00  2.99           C  
ATOM   1471  O   LYS A 100      25.894 -25.642 -18.294  1.00  2.99           O  
ATOM   1472  CB  LYS A 100      28.605 -26.744 -17.206  1.00  2.99           C  
ATOM   1473  CG  LYS A 100      29.930 -26.750 -16.462  1.00  2.99           C  
ATOM   1474  CD  LYS A 100      30.256 -28.137 -15.920  1.00  2.99           C  
ATOM   1475  CE  LYS A 100      31.582 -28.144 -15.170  1.00  2.99           C  
ATOM   1476  NZ  LYS A 100      31.895 -29.486 -14.614  1.00  2.99           N1+
ATOM   1477  H   LYS A 100      27.924 -24.716 -15.796  1.00  2.99           H  
ATOM   1478  HA  LYS A 100      29.109 -25.020 -18.335  1.00  2.99           H  
ATOM   1479 1HB  LYS A 100      27.829 -27.053 -16.506  1.00  2.99           H  
ATOM   1480 2HB  LYS A 100      28.657 -27.500 -17.990  1.00  2.99           H  
ATOM   1481 1HG  LYS A 100      30.727 -26.431 -17.135  1.00  2.99           H  
ATOM   1482 2HG  LYS A 100      29.880 -26.045 -15.631  1.00  2.99           H  
ATOM   1483 1HD  LYS A 100      29.468 -28.459 -15.239  1.00  2.99           H  
ATOM   1484 2HD  LYS A 100      30.314 -28.849 -16.744  1.00  2.99           H  
ATOM   1485 1HE  LYS A 100      32.379 -27.849 -15.851  1.00  2.99           H  
ATOM   1486 2HE  LYS A 100      31.533 -27.426 -14.351  1.00  2.99           H  
ATOM   1487 1HZ  LYS A 100      32.778 -29.450 -14.125  1.00  2.99           H  
ATOM   1488 2HZ  LYS A 100      31.166 -29.763 -13.972  1.00  2.99           H  
ATOM   1489 3HZ  LYS A 100      31.954 -30.157 -15.367  1.00  2.99           H  
ATOM   1490  N   PRO A 101      27.274 -25.739 -20.092  1.00  2.60           N  
ATOM   1491  CA  PRO A 101      26.298 -25.995 -21.149  1.00  2.60           C  
ATOM   1492  C   PRO A 101      25.303 -27.102 -20.830  1.00  2.60           C  
ATOM   1493  O   PRO A 101      24.168 -27.067 -21.310  1.00  2.60           O  
ATOM   1494  CB  PRO A 101      27.193 -26.396 -22.324  1.00  2.60           C  
ATOM   1495  CG  PRO A 101      28.459 -25.634 -22.104  1.00  2.60           C  
ATOM   1496  CD  PRO A 101      28.664 -25.623 -20.612  1.00  2.60           C  
ATOM   1497  HA  PRO A 101      25.776 -25.062 -21.387  1.00  2.60           H  
ATOM   1498 1HB  PRO A 101      27.342 -27.487 -22.329  1.00  2.60           H  
ATOM   1499 2HB  PRO A 101      26.701 -26.138 -23.275  1.00  2.60           H  
ATOM   1500 1HG  PRO A 101      29.289 -26.113 -22.645  1.00  2.60           H  
ATOM   1501 2HG  PRO A 101      28.353 -24.623 -22.521  1.00  2.60           H  
ATOM   1502 1HD  PRO A 101      29.296 -26.465 -20.286  1.00  2.60           H  
ATOM   1503 2HD  PRO A 101      29.096 -24.638 -20.382  1.00  2.60           H  
ATOM   1504  N   THR A 102      25.716 -28.098 -20.042  1.00  2.27           N  
ATOM   1505  CA  THR A 102      24.813 -29.187 -19.686  1.00  2.27           C  
ATOM   1506  C   THR A 102      23.649 -28.660 -18.846  1.00  2.27           C  
ATOM   1507  O   THR A 102      22.494 -29.054 -19.039  1.00  2.27           O  
ATOM   1508  CB  THR A 102      25.548 -30.289 -18.904  1.00  2.27           C  
ATOM   1509  CG2 THR A 102      24.576 -31.384 -18.502  1.00  2.27           C  
ATOM   1510  OG1 THR A 102      26.591 -30.847 -19.718  1.00  2.27           O  
ATOM   1511  H   THR A 102      26.657 -28.104 -19.679  1.00  2.27           H  
ATOM   1512  HA  THR A 102      24.407 -29.619 -20.600  1.00  2.27           H  
ATOM   1513  HB  THR A 102      25.991 -29.858 -18.007  1.00  2.27           H  
ATOM   1514  HG1 THR A 102      26.995 -31.590 -19.258  1.00  2.27           H  
ATOM   1515 1HG2 THR A 102      25.107 -32.155 -17.945  1.00  2.27           H  
ATOM   1516 2HG2 THR A 102      23.788 -30.961 -17.877  1.00  2.27           H  
ATOM   1517 3HG2 THR A 102      24.133 -31.823 -19.395  1.00  2.27           H  
ATOM   1518  N   HIS A 103      23.973 -27.790 -17.884  1.00  2.04           N  
ATOM   1519  CA  HIS A 103      22.988 -27.221 -16.975  1.00  2.04           C  
ATOM   1520  C   HIS A 103      22.151 -26.241 -17.754  1.00  2.04           C  
ATOM   1521  O   HIS A 103      20.931 -26.186 -17.613  1.00  2.04           O  
ATOM   1522  CB  HIS A 103      23.617 -26.525 -15.773  1.00  2.04           C  
ATOM   1523  CG  HIS A 103      22.574 -26.080 -14.762  1.00  2.04           C  
ATOM   1524  CD2 HIS A 103      22.151 -24.850 -14.378  1.00  2.04           C  
ATOM   1525  ND1 HIS A 103      21.828 -26.984 -14.028  1.00  2.04           N  
ATOM   1526  CE1 HIS A 103      20.998 -26.328 -13.237  1.00  2.04           C  
ATOM   1527  NE2 HIS A 103      21.174 -25.035 -13.427  1.00  2.04           N  
ATOM   1528  H   HIS A 103      24.930 -27.457 -17.821  1.00  2.04           H  
ATOM   1529  HA  HIS A 103      22.332 -28.004 -16.602  1.00  2.04           H  
ATOM   1530 1HB  HIS A 103      24.318 -27.196 -15.282  1.00  2.04           H  
ATOM   1531 2HB  HIS A 103      24.170 -25.664 -16.113  1.00  2.04           H  
ATOM   1532  HD2 HIS A 103      22.506 -23.898 -14.743  1.00  2.04           H  
ATOM   1533  HE1 HIS A 103      20.288 -26.781 -12.545  1.00  2.04           H  
ATOM   1534  HE2 HIS A 103      20.672 -24.295 -12.956  1.00  2.04           H  
ATOM   1535  N   ILE A 104      22.815 -25.451 -18.583  1.00  1.89           N  
ATOM   1536  CA  ILE A 104      22.101 -24.456 -19.351  1.00  1.89           C  
ATOM   1537  C   ILE A 104      21.092 -25.136 -20.263  1.00  1.89           C  
ATOM   1538  O   ILE A 104      19.929 -24.731 -20.307  1.00  1.89           O  
ATOM   1539  CB  ILE A 104      23.079 -23.640 -20.183  1.00  1.89           C  
ATOM   1540  CG1 ILE A 104      23.898 -22.845 -19.277  1.00  1.89           C  
ATOM   1541  CG2 ILE A 104      22.332 -22.758 -21.110  1.00  1.89           C  
ATOM   1542  CD1 ILE A 104      25.049 -22.236 -19.899  1.00  1.89           C  
ATOM   1543  H   ILE A 104      23.831 -25.536 -18.653  1.00  1.89           H  
ATOM   1544  HA  ILE A 104      21.569 -23.798 -18.676  1.00  1.89           H  
ATOM   1545  HB  ILE A 104      23.726 -24.294 -20.740  1.00  1.89           H  
ATOM   1546 1HG1 ILE A 104      23.296 -22.071 -18.856  1.00  1.89           H  
ATOM   1547 2HG1 ILE A 104      24.238 -23.492 -18.497  1.00  1.89           H  
ATOM   1548 1HG2 ILE A 104      23.027 -22.161 -21.699  1.00  1.89           H  
ATOM   1549 2HG2 ILE A 104      21.747 -23.387 -21.760  1.00  1.89           H  
ATOM   1550 3HG2 ILE A 104      21.678 -22.100 -20.541  1.00  1.89           H  
ATOM   1551 1HD1 ILE A 104      25.584 -21.690 -19.147  1.00  1.89           H  
ATOM   1552 2HD1 ILE A 104      25.696 -22.994 -20.317  1.00  1.89           H  
ATOM   1553 3HD1 ILE A 104      24.710 -21.564 -20.681  1.00  1.89           H  
ATOM   1554  N   SER A 105      21.505 -26.205 -20.949  1.00  1.81           N  
ATOM   1555  CA  SER A 105      20.603 -26.928 -21.826  1.00  1.81           C  
ATOM   1556  C   SER A 105      19.433 -27.486 -21.027  1.00  1.81           C  
ATOM   1557  O   SER A 105      18.284 -27.362 -21.441  1.00  1.81           O  
ATOM   1558  CB  SER A 105      21.341 -28.067 -22.498  1.00  1.81           C  
ATOM   1559  OG  SER A 105      22.353 -27.585 -23.337  1.00  1.81           O  
ATOM   1560  H   SER A 105      22.474 -26.510 -20.891  1.00  1.81           H  
ATOM   1561  HA  SER A 105      20.222 -26.241 -22.582  1.00  1.81           H  
ATOM   1562 1HB  SER A 105      21.777 -28.715 -21.734  1.00  1.81           H  
ATOM   1563 2HB  SER A 105      20.638 -28.663 -23.073  1.00  1.81           H  
ATOM   1564  HG  SER A 105      23.045 -27.236 -22.730  1.00  1.81           H  
ATOM   1565  N   TYR A 106      19.711 -28.038 -19.842  1.00  1.79           N  
ATOM   1566  CA  TYR A 106      18.666 -28.558 -18.967  1.00  1.79           C  
ATOM   1567  C   TYR A 106      17.629 -27.482 -18.660  1.00  1.79           C  
ATOM   1568  O   TYR A 106      16.429 -27.689 -18.866  1.00  1.79           O  
ATOM   1569  CB  TYR A 106      19.328 -29.112 -17.698  1.00  1.79           C  
ATOM   1570  CG  TYR A 106      18.444 -29.535 -16.570  1.00  1.79           C  
ATOM   1571  CD1 TYR A 106      17.773 -30.743 -16.599  1.00  1.79           C  
ATOM   1572  CD2 TYR A 106      18.357 -28.713 -15.458  1.00  1.79           C  
ATOM   1573  CE1 TYR A 106      17.002 -31.124 -15.517  1.00  1.79           C  
ATOM   1574  CE2 TYR A 106      17.594 -29.086 -14.379  1.00  1.79           C  
ATOM   1575  CZ  TYR A 106      16.916 -30.289 -14.402  1.00  1.79           C  
ATOM   1576  OH  TYR A 106      16.150 -30.667 -13.323  1.00  1.79           O  
ATOM   1577  H   TYR A 106      20.683 -28.136 -19.542  1.00  1.79           H  
ATOM   1578  HA  TYR A 106      18.157 -29.371 -19.482  1.00  1.79           H  
ATOM   1579 1HB  TYR A 106      19.948 -29.965 -17.975  1.00  1.79           H  
ATOM   1580 2HB  TYR A 106      19.998 -28.374 -17.307  1.00  1.79           H  
ATOM   1581  HD1 TYR A 106      17.853 -31.392 -17.471  1.00  1.79           H  
ATOM   1582  HD2 TYR A 106      18.905 -27.768 -15.442  1.00  1.79           H  
ATOM   1583  HE1 TYR A 106      16.469 -32.074 -15.535  1.00  1.79           H  
ATOM   1584  HE2 TYR A 106      17.530 -28.435 -13.507  1.00  1.79           H  
ATOM   1585  HH  TYR A 106      16.197 -29.991 -12.643  1.00  1.79           H  
ATOM   1586  N   ILE A 107      18.090 -26.313 -18.226  1.00  1.80           N  
ATOM   1587  CA  ILE A 107      17.174 -25.239 -17.884  1.00  1.80           C  
ATOM   1588  C   ILE A 107      16.410 -24.720 -19.096  1.00  1.80           C  
ATOM   1589  O   ILE A 107      15.204 -24.463 -19.006  1.00  1.80           O  
ATOM   1590  CB  ILE A 107      17.924 -24.086 -17.205  1.00  1.80           C  
ATOM   1591  CG1 ILE A 107      18.508 -24.574 -15.866  1.00  1.80           C  
ATOM   1592  CG2 ILE A 107      17.017 -22.891 -17.015  1.00  1.80           C  
ATOM   1593  CD1 ILE A 107      17.473 -25.087 -14.904  1.00  1.80           C  
ATOM   1594  H   ILE A 107      19.096 -26.189 -18.098  1.00  1.80           H  
ATOM   1595  HA  ILE A 107      16.450 -25.629 -17.174  1.00  1.80           H  
ATOM   1596  HB  ILE A 107      18.769 -23.798 -17.839  1.00  1.80           H  
ATOM   1597 1HG1 ILE A 107      19.215 -25.373 -16.061  1.00  1.80           H  
ATOM   1598 2HG1 ILE A 107      19.036 -23.754 -15.390  1.00  1.80           H  
ATOM   1599 1HG2 ILE A 107      17.579 -22.083 -16.548  1.00  1.80           H  
ATOM   1600 2HG2 ILE A 107      16.646 -22.562 -17.986  1.00  1.80           H  
ATOM   1601 3HG2 ILE A 107      16.177 -23.169 -16.380  1.00  1.80           H  
ATOM   1602 1HD1 ILE A 107      17.961 -25.414 -13.987  1.00  1.80           H  
ATOM   1603 2HD1 ILE A 107      16.762 -24.293 -14.675  1.00  1.80           H  
ATOM   1604 3HD1 ILE A 107      16.951 -25.922 -15.352  1.00  1.80           H  
ATOM   1605  N   MET A 108      17.088 -24.567 -20.235  1.00  1.82           N  
ATOM   1606  CA  MET A 108      16.424 -24.097 -21.443  1.00  1.82           C  
ATOM   1607  C   MET A 108      15.346 -25.081 -21.895  1.00  1.82           C  
ATOM   1608  O   MET A 108      14.253 -24.665 -22.283  1.00  1.82           O  
ATOM   1609  CB  MET A 108      17.452 -23.841 -22.538  1.00  1.82           C  
ATOM   1610  CG  MET A 108      18.367 -22.629 -22.245  1.00  1.82           C  
ATOM   1611  SD  MET A 108      19.695 -22.416 -23.443  1.00  1.82           S  
ATOM   1612  CE  MET A 108      18.848 -21.893 -24.884  1.00  1.82           C  
ATOM   1613  H   MET A 108      18.085 -24.778 -20.263  1.00  1.82           H  
ATOM   1614  HA  MET A 108      15.933 -23.153 -21.217  1.00  1.82           H  
ATOM   1615 1HB  MET A 108      18.088 -24.721 -22.637  1.00  1.82           H  
ATOM   1616 2HB  MET A 108      16.956 -23.685 -23.491  1.00  1.82           H  
ATOM   1617 1HG  MET A 108      17.783 -21.721 -22.217  1.00  1.82           H  
ATOM   1618 2HG  MET A 108      18.814 -22.751 -21.264  1.00  1.82           H  
ATOM   1619 1HE  MET A 108      19.563 -21.721 -25.687  1.00  1.82           H  
ATOM   1620 2HE  MET A 108      18.147 -22.668 -25.179  1.00  1.82           H  
ATOM   1621 3HE  MET A 108      18.318 -20.982 -24.673  1.00  1.82           H  
ATOM   1622  N   LEU A 109      15.619 -26.387 -21.802  1.00  1.85           N  
ATOM   1623  CA  LEU A 109      14.621 -27.384 -22.172  1.00  1.85           C  
ATOM   1624  C   LEU A 109      13.421 -27.314 -21.240  1.00  1.85           C  
ATOM   1625  O   LEU A 109      12.277 -27.402 -21.690  1.00  1.85           O  
ATOM   1626  CB  LEU A 109      15.237 -28.781 -22.151  1.00  1.85           C  
ATOM   1627  CG  LEU A 109      16.254 -29.049 -23.264  1.00  1.85           C  
ATOM   1628  CD1 LEU A 109      16.954 -30.367 -22.998  1.00  1.85           C  
ATOM   1629  CD2 LEU A 109      15.528 -29.068 -24.601  1.00  1.85           C  
ATOM   1630  H   LEU A 109      16.540 -26.696 -21.491  1.00  1.85           H  
ATOM   1631  HA  LEU A 109      14.284 -27.172 -23.184  1.00  1.85           H  
ATOM   1632 1HB  LEU A 109      15.750 -28.914 -21.195  1.00  1.85           H  
ATOM   1633 2HB  LEU A 109      14.442 -29.518 -22.225  1.00  1.85           H  
ATOM   1634  HG  LEU A 109      16.998 -28.263 -23.279  1.00  1.85           H  
ATOM   1635 1HD1 LEU A 109      17.683 -30.555 -23.785  1.00  1.85           H  
ATOM   1636 2HD1 LEU A 109      17.465 -30.310 -22.035  1.00  1.85           H  
ATOM   1637 3HD1 LEU A 109      16.223 -31.173 -22.978  1.00  1.85           H  
ATOM   1638 1HD2 LEU A 109      16.247 -29.253 -25.399  1.00  1.85           H  
ATOM   1639 2HD2 LEU A 109      14.777 -29.858 -24.598  1.00  1.85           H  
ATOM   1640 3HD2 LEU A 109      15.042 -28.106 -24.764  1.00  1.85           H  
ATOM   1641  N   ILE A 110      13.660 -27.093 -19.945  1.00  1.89           N  
ATOM   1642  CA  ILE A 110      12.548 -26.967 -19.015  1.00  1.89           C  
ATOM   1643  C   ILE A 110      11.711 -25.759 -19.376  1.00  1.89           C  
ATOM   1644  O   ILE A 110      10.483 -25.846 -19.438  1.00  1.89           O  
ATOM   1645  CB  ILE A 110      13.027 -26.843 -17.566  1.00  1.89           C  
ATOM   1646  CG1 ILE A 110      13.650 -28.158 -17.123  1.00  1.89           C  
ATOM   1647  CG2 ILE A 110      11.853 -26.443 -16.671  1.00  1.89           C  
ATOM   1648  CD1 ILE A 110      14.418 -28.061 -15.852  1.00  1.89           C  
ATOM   1649  H   ILE A 110      14.622 -27.046 -19.601  1.00  1.89           H  
ATOM   1650  HA  ILE A 110      11.923 -27.855 -19.098  1.00  1.89           H  
ATOM   1651  HB  ILE A 110      13.805 -26.081 -17.507  1.00  1.89           H  
ATOM   1652 1HG1 ILE A 110      12.855 -28.887 -16.984  1.00  1.89           H  
ATOM   1653 2HG1 ILE A 110      14.316 -28.518 -17.904  1.00  1.89           H  
ATOM   1654 1HG2 ILE A 110      12.196 -26.343 -15.645  1.00  1.89           H  
ATOM   1655 2HG2 ILE A 110      11.447 -25.491 -17.012  1.00  1.89           H  
ATOM   1656 3HG2 ILE A 110      11.076 -27.205 -16.723  1.00  1.89           H  
ATOM   1657 1HD1 ILE A 110      14.810 -29.034 -15.615  1.00  1.89           H  
ATOM   1658 2HD1 ILE A 110      15.232 -27.361 -15.982  1.00  1.89           H  
ATOM   1659 3HD1 ILE A 110      13.769 -27.725 -15.051  1.00  1.89           H  
ATOM   1660  N   PHE A 111      12.379 -24.633 -19.639  1.00  1.95           N  
ATOM   1661  CA  PHE A 111      11.677 -23.423 -20.023  1.00  1.95           C  
ATOM   1662  C   PHE A 111      10.838 -23.703 -21.259  1.00  1.95           C  
ATOM   1663  O   PHE A 111       9.655 -23.369 -21.287  1.00  1.95           O  
ATOM   1664  CB  PHE A 111      12.642 -22.277 -20.285  1.00  1.95           C  
ATOM   1665  CG  PHE A 111      11.948 -20.996 -20.686  1.00  1.95           C  
ATOM   1666  CD1 PHE A 111      11.371 -20.149 -19.737  1.00  1.95           C  
ATOM   1667  CD2 PHE A 111      11.870 -20.637 -21.997  1.00  1.95           C  
ATOM   1668  CE1 PHE A 111      10.747 -18.970 -20.128  1.00  1.95           C  
ATOM   1669  CE2 PHE A 111      11.263 -19.480 -22.380  1.00  1.95           C  
ATOM   1670  CZ  PHE A 111      10.702 -18.640 -21.458  1.00  1.95           C  
ATOM   1671  H   PHE A 111      13.396 -24.621 -19.561  1.00  1.95           H  
ATOM   1672  HA  PHE A 111      11.012 -23.134 -19.212  1.00  1.95           H  
ATOM   1673 1HB  PHE A 111      13.242 -22.089 -19.396  1.00  1.95           H  
ATOM   1674 2HB  PHE A 111      13.327 -22.557 -21.086  1.00  1.95           H  
ATOM   1675  HD1 PHE A 111      11.416 -20.418 -18.681  1.00  1.95           H  
ATOM   1676  HD2 PHE A 111      12.307 -21.289 -22.743  1.00  1.95           H  
ATOM   1677  HE1 PHE A 111      10.299 -18.311 -19.385  1.00  1.95           H  
ATOM   1678  HE2 PHE A 111      11.230 -19.227 -23.422  1.00  1.95           H  
ATOM   1679  HZ  PHE A 111      10.220 -17.720 -21.785  1.00  1.95           H  
ATOM   1680  N   PHE A 112      11.432 -24.331 -22.275  1.00  2.01           N  
ATOM   1681  CA  PHE A 112      10.691 -24.655 -23.481  1.00  2.01           C  
ATOM   1682  C   PHE A 112       9.449 -25.461 -23.179  1.00  2.01           C  
ATOM   1683  O   PHE A 112       8.372 -25.118 -23.664  1.00  2.01           O  
ATOM   1684  CB  PHE A 112      11.540 -25.400 -24.500  1.00  2.01           C  
ATOM   1685  CG  PHE A 112      10.706 -25.879 -25.656  1.00  2.01           C  
ATOM   1686  CD1 PHE A 112      10.256 -24.995 -26.620  1.00  2.01           C  
ATOM   1687  CD2 PHE A 112      10.374 -27.220 -25.778  1.00  2.01           C  
ATOM   1688  CE1 PHE A 112       9.493 -25.420 -27.682  1.00  2.01           C  
ATOM   1689  CE2 PHE A 112       9.612 -27.659 -26.842  1.00  2.01           C  
ATOM   1690  CZ  PHE A 112       9.170 -26.754 -27.798  1.00  2.01           C  
ATOM   1691  H   PHE A 112      12.418 -24.578 -22.211  1.00  2.01           H  
ATOM   1692  HA  PHE A 112      10.372 -23.726 -23.941  1.00  2.01           H  
ATOM   1693 1HB  PHE A 112      12.326 -24.744 -24.876  1.00  2.01           H  
ATOM   1694 2HB  PHE A 112      12.014 -26.258 -24.032  1.00  2.01           H  
ATOM   1695  HD1 PHE A 112      10.502 -23.959 -26.526  1.00  2.01           H  
ATOM   1696  HD2 PHE A 112      10.723 -27.927 -25.022  1.00  2.01           H  
ATOM   1697  HE1 PHE A 112       9.147 -24.701 -28.427  1.00  2.01           H  
ATOM   1698  HE2 PHE A 112       9.355 -28.713 -26.931  1.00  2.01           H  
ATOM   1699  HZ  PHE A 112       8.566 -27.099 -28.635  1.00  2.01           H  
ATOM   1700  N   VAL A 113       9.569 -26.517 -22.385  1.00  2.08           N  
ATOM   1701  CA  VAL A 113       8.397 -27.314 -22.079  1.00  2.08           C  
ATOM   1702  C   VAL A 113       7.335 -26.462 -21.404  1.00  2.08           C  
ATOM   1703  O   VAL A 113       6.151 -26.572 -21.728  1.00  2.08           O  
ATOM   1704  CB  VAL A 113       8.751 -28.509 -21.195  1.00  2.08           C  
ATOM   1705  CG1 VAL A 113       7.469 -29.181 -20.707  1.00  2.08           C  
ATOM   1706  CG2 VAL A 113       9.594 -29.483 -22.008  1.00  2.08           C  
ATOM   1707  H   VAL A 113      10.483 -26.771 -22.002  1.00  2.08           H  
ATOM   1708  HA  VAL A 113       7.993 -27.695 -23.018  1.00  2.08           H  
ATOM   1709  HB  VAL A 113       9.314 -28.162 -20.322  1.00  2.08           H  
ATOM   1710 1HG1 VAL A 113       7.723 -30.031 -20.074  1.00  2.08           H  
ATOM   1711 2HG1 VAL A 113       6.879 -28.465 -20.131  1.00  2.08           H  
ATOM   1712 3HG1 VAL A 113       6.891 -29.525 -21.563  1.00  2.08           H  
ATOM   1713 1HG2 VAL A 113       9.860 -30.339 -21.389  1.00  2.08           H  
ATOM   1714 2HG2 VAL A 113       9.024 -29.820 -22.872  1.00  2.08           H  
ATOM   1715 3HG2 VAL A 113      10.498 -28.985 -22.344  1.00  2.08           H  
ATOM   1716  N   LEU A 114       7.743 -25.599 -20.479  1.00  2.16           N  
ATOM   1717  CA  LEU A 114       6.780 -24.736 -19.827  1.00  2.16           C  
ATOM   1718  C   LEU A 114       6.118 -23.828 -20.861  1.00  2.16           C  
ATOM   1719  O   LEU A 114       4.921 -23.576 -20.785  1.00  2.16           O  
ATOM   1720  CB  LEU A 114       7.462 -23.928 -18.729  1.00  2.16           C  
ATOM   1721  CG  LEU A 114       7.939 -24.769 -17.539  1.00  2.16           C  
ATOM   1722  CD1 LEU A 114       8.752 -23.899 -16.601  1.00  2.16           C  
ATOM   1723  CD2 LEU A 114       6.734 -25.382 -16.846  1.00  2.16           C  
ATOM   1724  H   LEU A 114       8.734 -25.546 -20.227  1.00  2.16           H  
ATOM   1725  HA  LEU A 114       6.010 -25.359 -19.373  1.00  2.16           H  
ATOM   1726 1HB  LEU A 114       8.329 -23.425 -19.152  1.00  2.16           H  
ATOM   1727 2HB  LEU A 114       6.769 -23.174 -18.364  1.00  2.16           H  
ATOM   1728  HG  LEU A 114       8.582 -25.569 -17.894  1.00  2.16           H  
ATOM   1729 1HD1 LEU A 114       9.102 -24.499 -15.762  1.00  2.16           H  
ATOM   1730 2HD1 LEU A 114       9.608 -23.493 -17.139  1.00  2.16           H  
ATOM   1731 3HD1 LEU A 114       8.133 -23.085 -16.233  1.00  2.16           H  
ATOM   1732 1HD2 LEU A 114       7.073 -25.990 -16.007  1.00  2.16           H  
ATOM   1733 2HD2 LEU A 114       6.079 -24.591 -16.481  1.00  2.16           H  
ATOM   1734 3HD2 LEU A 114       6.189 -26.010 -17.553  1.00  2.16           H  
ATOM   1735  N   MET A 115       6.873 -23.358 -21.858  1.00  2.25           N  
ATOM   1736  CA  MET A 115       6.286 -22.519 -22.897  1.00  2.25           C  
ATOM   1737  C   MET A 115       5.301 -23.297 -23.744  1.00  2.25           C  
ATOM   1738  O   MET A 115       4.307 -22.747 -24.200  1.00  2.25           O  
ATOM   1739  CB  MET A 115       7.364 -21.894 -23.753  1.00  2.25           C  
ATOM   1740  CG  MET A 115       8.182 -20.902 -23.020  1.00  2.25           C  
ATOM   1741  SD  MET A 115       7.189 -19.504 -22.423  1.00  2.25           S  
ATOM   1742  CE  MET A 115       6.846 -19.961 -20.745  1.00  2.25           C  
ATOM   1743  H   MET A 115       7.871 -23.569 -21.874  1.00  2.25           H  
ATOM   1744  HA  MET A 115       5.742 -21.713 -22.414  1.00  2.25           H  
ATOM   1745 1HB  MET A 115       8.020 -22.663 -24.151  1.00  2.25           H  
ATOM   1746 2HB  MET A 115       6.904 -21.382 -24.594  1.00  2.25           H  
ATOM   1747 1HG  MET A 115       8.645 -21.370 -22.164  1.00  2.25           H  
ATOM   1748 2HG  MET A 115       8.958 -20.558 -23.666  1.00  2.25           H  
ATOM   1749 1HE  MET A 115       6.243 -19.186 -20.272  1.00  2.25           H  
ATOM   1750 2HE  MET A 115       6.301 -20.902 -20.727  1.00  2.25           H  
ATOM   1751 3HE  MET A 115       7.782 -20.078 -20.200  1.00  2.25           H  
ATOM   1752  N   VAL A 116       5.531 -24.592 -23.922  1.00  2.39           N  
ATOM   1753  CA  VAL A 116       4.580 -25.406 -24.663  1.00  2.39           C  
ATOM   1754  C   VAL A 116       3.260 -25.434 -23.900  1.00  2.39           C  
ATOM   1755  O   VAL A 116       2.185 -25.327 -24.487  1.00  2.39           O  
ATOM   1756  CB  VAL A 116       5.112 -26.831 -24.881  1.00  2.39           C  
ATOM   1757  CG1 VAL A 116       4.032 -27.703 -25.466  1.00  2.39           C  
ATOM   1758  CG2 VAL A 116       6.305 -26.775 -25.807  1.00  2.39           C  
ATOM   1759  H   VAL A 116       6.394 -25.002 -23.559  1.00  2.39           H  
ATOM   1760  HA  VAL A 116       4.409 -24.950 -25.637  1.00  2.39           H  
ATOM   1761  HB  VAL A 116       5.404 -27.259 -23.933  1.00  2.39           H  
ATOM   1762 1HG1 VAL A 116       4.417 -28.712 -25.610  1.00  2.39           H  
ATOM   1763 2HG1 VAL A 116       3.185 -27.732 -24.780  1.00  2.39           H  
ATOM   1764 3HG1 VAL A 116       3.713 -27.294 -26.423  1.00  2.39           H  
ATOM   1765 1HG2 VAL A 116       6.694 -27.779 -25.958  1.00  2.39           H  
ATOM   1766 2HG2 VAL A 116       6.007 -26.351 -26.763  1.00  2.39           H  
ATOM   1767 3HG2 VAL A 116       7.073 -26.158 -25.372  1.00  2.39           H  
ATOM   1768  N   VAL A 117       3.354 -25.576 -22.578  1.00  2.61           N  
ATOM   1769  CA  VAL A 117       2.188 -25.575 -21.701  1.00  2.61           C  
ATOM   1770  C   VAL A 117       1.477 -24.206 -21.658  1.00  2.61           C  
ATOM   1771  O   VAL A 117       0.246 -24.135 -21.704  1.00  2.61           O  
ATOM   1772  CB  VAL A 117       2.619 -25.983 -20.278  1.00  2.61           C  
ATOM   1773  CG1 VAL A 117       1.467 -25.822 -19.310  1.00  2.61           C  
ATOM   1774  CG2 VAL A 117       3.125 -27.420 -20.307  1.00  2.61           C  
ATOM   1775  H   VAL A 117       4.285 -25.695 -22.175  1.00  2.61           H  
ATOM   1776  HA  VAL A 117       1.484 -26.318 -22.075  1.00  2.61           H  
ATOM   1777  HB  VAL A 117       3.414 -25.329 -19.945  1.00  2.61           H  
ATOM   1778 1HG1 VAL A 117       1.795 -26.100 -18.309  1.00  2.61           H  
ATOM   1779 2HG1 VAL A 117       1.140 -24.781 -19.307  1.00  2.61           H  
ATOM   1780 3HG1 VAL A 117       0.641 -26.462 -19.614  1.00  2.61           H  
ATOM   1781 1HG2 VAL A 117       3.450 -27.712 -19.311  1.00  2.61           H  
ATOM   1782 2HG2 VAL A 117       2.325 -28.078 -20.639  1.00  2.61           H  
ATOM   1783 3HG2 VAL A 117       3.962 -27.494 -20.997  1.00  2.61           H  
ATOM   1784  N   VAL A 118       2.260 -23.127 -21.548  1.00  2.94           N  
ATOM   1785  CA  VAL A 118       1.754 -21.754 -21.472  1.00  2.94           C  
ATOM   1786  C   VAL A 118       1.190 -21.185 -22.780  1.00  2.94           C  
ATOM   1787  O   VAL A 118       0.166 -20.503 -22.754  1.00  2.94           O  
ATOM   1788  CB  VAL A 118       2.857 -20.810 -20.945  1.00  2.94           C  
ATOM   1789  CG1 VAL A 118       2.415 -19.354 -21.022  1.00  2.94           C  
ATOM   1790  CG2 VAL A 118       3.170 -21.168 -19.496  1.00  2.94           C  
ATOM   1791  H   VAL A 118       3.264 -23.274 -21.495  1.00  2.94           H  
ATOM   1792  HA  VAL A 118       0.950 -21.749 -20.738  1.00  2.94           H  
ATOM   1793  HB  VAL A 118       3.742 -20.927 -21.559  1.00  2.94           H  
ATOM   1794 1HG1 VAL A 118       3.217 -18.719 -20.648  1.00  2.94           H  
ATOM   1795 2HG1 VAL A 118       2.194 -19.095 -22.055  1.00  2.94           H  
ATOM   1796 3HG1 VAL A 118       1.523 -19.210 -20.413  1.00  2.94           H  
ATOM   1797 1HG2 VAL A 118       3.959 -20.517 -19.124  1.00  2.94           H  
ATOM   1798 2HG2 VAL A 118       2.273 -21.039 -18.892  1.00  2.94           H  
ATOM   1799 3HG2 VAL A 118       3.493 -22.198 -19.432  1.00  2.94           H  
ATOM   1800  N   VAL A 119       1.866 -21.410 -23.908  1.00  3.38           N  
ATOM   1801  CA  VAL A 119       1.418 -20.862 -25.182  1.00  3.38           C  
ATOM   1802  C   VAL A 119       0.286 -21.697 -25.808  1.00  3.38           C  
ATOM   1803  O   VAL A 119       0.501 -22.854 -26.156  1.00  3.38           O  
ATOM   1804  CB  VAL A 119       2.596 -20.836 -26.175  1.00  3.38           C  
ATOM   1805  CG1 VAL A 119       2.124 -20.342 -27.524  1.00  3.38           C  
ATOM   1806  CG2 VAL A 119       3.699 -19.939 -25.635  1.00  3.38           C  
ATOM   1807  H   VAL A 119       2.710 -21.973 -23.891  1.00  3.38           H  
ATOM   1808  HA  VAL A 119       1.114 -19.841 -24.997  1.00  3.38           H  
ATOM   1809  HB  VAL A 119       2.982 -21.850 -26.303  1.00  3.38           H  
ATOM   1810 1HG1 VAL A 119       2.959 -20.335 -28.221  1.00  3.38           H  
ATOM   1811 2HG1 VAL A 119       1.340 -21.006 -27.899  1.00  3.38           H  
ATOM   1812 3HG1 VAL A 119       1.721 -19.345 -27.426  1.00  3.38           H  
ATOM   1813 1HG2 VAL A 119       4.539 -19.923 -26.330  1.00  3.38           H  
ATOM   1814 2HG2 VAL A 119       3.304 -18.947 -25.517  1.00  3.38           H  
ATOM   1815 3HG2 VAL A 119       4.038 -20.314 -24.670  1.00  3.38           H  
ATOM   1816  N   PRO A 120      -0.918 -21.135 -26.010  1.00  3.96           N  
ATOM   1817  CA  PRO A 120      -2.073 -21.827 -26.544  1.00  3.96           C  
ATOM   1818  C   PRO A 120      -1.985 -22.034 -28.041  1.00  3.96           C  
ATOM   1819  O   PRO A 120      -1.360 -21.246 -28.751  1.00  3.96           O  
ATOM   1820  CB  PRO A 120      -3.219 -20.869 -26.207  1.00  3.96           C  
ATOM   1821  CG  PRO A 120      -2.577 -19.497 -26.237  1.00  3.96           C  
ATOM   1822  CD  PRO A 120      -1.160 -19.707 -25.711  1.00  3.96           C  
ATOM   1823  HA  PRO A 120      -2.191 -22.790 -26.025  1.00  3.96           H  
ATOM   1824 1HB  PRO A 120      -4.028 -20.978 -26.954  1.00  3.96           H  
ATOM   1825 2HB  PRO A 120      -3.646 -21.124 -25.227  1.00  3.96           H  
ATOM   1826 1HG  PRO A 120      -2.594 -19.102 -27.266  1.00  3.96           H  
ATOM   1827 2HG  PRO A 120      -3.155 -18.796 -25.619  1.00  3.96           H  
ATOM   1828 1HD  PRO A 120      -0.478 -19.062 -26.279  1.00  3.96           H  
ATOM   1829 2HD  PRO A 120      -1.126 -19.517 -24.626  1.00  3.96           H  
ATOM   1830  N   GLU A 121      -2.696 -23.038 -28.526  1.00  4.66           N  
ATOM   1831  CA  GLU A 121      -2.921 -23.185 -29.952  1.00  4.66           C  
ATOM   1832  C   GLU A 121      -4.161 -22.346 -30.263  1.00  4.66           C  
ATOM   1833  O   GLU A 121      -5.183 -22.558 -29.616  1.00  4.66           O  
ATOM   1834  CB  GLU A 121      -3.183 -24.642 -30.317  1.00  4.66           C  
ATOM   1835  CG  GLU A 121      -3.370 -24.899 -31.795  1.00  4.66           C  
ATOM   1836  CD  GLU A 121      -3.654 -26.349 -32.131  1.00  4.66           C  
ATOM   1837  OE1 GLU A 121      -3.799 -27.157 -31.229  1.00  4.66           O  
ATOM   1838  OE2 GLU A 121      -3.730 -26.646 -33.301  1.00  4.66           O1-
ATOM   1839  H   GLU A 121      -3.132 -23.689 -27.887  1.00  4.66           H  
ATOM   1840  HA  GLU A 121      -2.045 -22.840 -30.489  1.00  4.66           H  
ATOM   1841 1HB  GLU A 121      -2.366 -25.267 -29.954  1.00  4.66           H  
ATOM   1842 2HB  GLU A 121      -4.084 -24.959 -29.821  1.00  4.66           H  
ATOM   1843 1HG  GLU A 121      -4.196 -24.304 -32.145  1.00  4.66           H  
ATOM   1844 2HG  GLU A 121      -2.476 -24.574 -32.324  1.00  4.66           H  
ATOM   1845  N   PRO A 122      -4.145 -21.400 -31.215  1.00  5.45           N  
ATOM   1846  CA  PRO A 122      -5.294 -20.581 -31.589  1.00  5.45           C  
ATOM   1847  C   PRO A 122      -6.555 -21.405 -31.859  1.00  5.45           C  
ATOM   1848  O   PRO A 122      -7.667 -20.991 -31.545  1.00  5.45           O  
ATOM   1849  CB  PRO A 122      -4.796 -19.906 -32.867  1.00  5.45           C  
ATOM   1850  CG  PRO A 122      -3.301 -19.798 -32.671  1.00  5.45           C  
ATOM   1851  CD  PRO A 122      -2.908 -21.080 -31.955  1.00  5.45           C  
ATOM   1852  HA  PRO A 122      -5.480 -19.838 -30.797  1.00  5.45           H  
ATOM   1853 1HB  PRO A 122      -5.076 -20.510 -33.743  1.00  5.45           H  
ATOM   1854 2HB  PRO A 122      -5.283 -18.927 -32.986  1.00  5.45           H  
ATOM   1855 1HG  PRO A 122      -2.800 -19.682 -33.644  1.00  5.45           H  
ATOM   1856 2HG  PRO A 122      -3.064 -18.897 -32.083  1.00  5.45           H  
ATOM   1857 1HD  PRO A 122      -2.650 -21.879 -32.669  1.00  5.45           H  
ATOM   1858 2HD  PRO A 122      -2.083 -20.839 -31.264  1.00  5.45           H  
ATOM   1859  N   GLY A 123      -6.390 -22.611 -32.394  1.00  6.22           N  
ATOM   1860  CA  GLY A 123      -7.524 -23.477 -32.693  1.00  6.22           C  
ATOM   1861  C   GLY A 123      -8.334 -23.837 -31.449  1.00  6.22           C  
ATOM   1862  O   GLY A 123      -9.549 -24.022 -31.512  1.00  6.22           O  
ATOM   1863  H   GLY A 123      -5.464 -22.938 -32.622  1.00  6.22           H  
ATOM   1864 1HA  GLY A 123      -8.170 -22.983 -33.418  1.00  6.22           H  
ATOM   1865 2HA  GLY A 123      -7.157 -24.391 -33.161  1.00  6.22           H  
ATOM   1866  N   GLN A 124      -7.669 -23.897 -30.299  1.00  6.90           N  
ATOM   1867  CA  GLN A 124      -8.305 -24.312 -29.061  1.00  6.90           C  
ATOM   1868  C   GLN A 124      -9.028 -23.155 -28.393  1.00  6.90           C  
ATOM   1869  O   GLN A 124      -9.654 -23.323 -27.346  1.00  6.90           O  
ATOM   1870  CB  GLN A 124      -7.265 -24.918 -28.115  1.00  6.90           C  
ATOM   1871  CG  GLN A 124      -6.644 -26.223 -28.639  1.00  6.90           C  
ATOM   1872  CD  GLN A 124      -5.572 -26.804 -27.707  1.00  6.90           C  
ATOM   1873  NE2 GLN A 124      -4.441 -27.239 -28.272  1.00  6.90           N  
ATOM   1874  OE1 GLN A 124      -5.767 -26.860 -26.485  1.00  6.90           O  
ATOM   1875  H   GLN A 124      -6.683 -23.644 -30.269  1.00  6.90           H  
ATOM   1876  HA  GLN A 124      -9.043 -25.077 -29.293  1.00  6.90           H  
ATOM   1877 1HB  GLN A 124      -6.458 -24.200 -27.963  1.00  6.90           H  
ATOM   1878 2HB  GLN A 124      -7.721 -25.116 -27.146  1.00  6.90           H  
ATOM   1879 1HG  GLN A 124      -7.434 -26.962 -28.746  1.00  6.90           H  
ATOM   1880 2HG  GLN A 124      -6.184 -26.033 -29.612  1.00  6.90           H  
ATOM   1881 1HE2 GLN A 124      -3.715 -27.626 -27.708  1.00  6.90           H  
ATOM   1882 2HE2 GLN A 124      -4.299 -27.168 -29.293  1.00  6.90           H  
ATOM   1883  N   GLN A 125      -8.935 -21.970 -28.997  1.00  7.44           N  
ATOM   1884  CA  GLN A 125      -9.596 -20.792 -28.477  1.00  7.44           C  
ATOM   1885  C   GLN A 125     -10.982 -20.624 -29.111  1.00  7.44           C  
ATOM   1886  O   GLN A 125     -11.689 -19.663 -28.800  1.00  7.44           O  
ATOM   1887  CB  GLN A 125      -8.734 -19.545 -28.718  1.00  7.44           C  
ATOM   1888  CG  GLN A 125      -7.397 -19.574 -27.967  1.00  7.44           C  
ATOM   1889  CD  GLN A 125      -6.518 -18.341 -28.203  1.00  7.44           C  
ATOM   1890  NE2 GLN A 125      -5.773 -17.969 -27.168  1.00  7.44           N  
ATOM   1891  OE1 GLN A 125      -6.507 -17.719 -29.275  1.00  7.44           O  
ATOM   1892  H   GLN A 125      -8.407 -21.866 -29.862  1.00  7.44           H  
ATOM   1893  HA  GLN A 125      -9.732 -20.915 -27.404  1.00  7.44           H  
ATOM   1894 1HB  GLN A 125      -8.527 -19.445 -29.781  1.00  7.44           H  
ATOM   1895 2HB  GLN A 125      -9.283 -18.658 -28.406  1.00  7.44           H  
ATOM   1896 1HG  GLN A 125      -7.594 -19.657 -26.901  1.00  7.44           H  
ATOM   1897 2HG  GLN A 125      -6.837 -20.451 -28.311  1.00  7.44           H  
ATOM   1898 1HE2 GLN A 125      -5.176 -17.169 -27.239  1.00  7.44           H  
ATOM   1899 2HE2 GLN A 125      -5.819 -18.484 -26.312  1.00  7.44           H  
ATOM   1900  N   ARG A 126     -11.355 -21.544 -30.016  1.00  7.83           N  
ATOM   1901  CA  ARG A 126     -12.635 -21.460 -30.710  1.00  7.83           C  
ATOM   1902  C   ARG A 126     -13.559 -22.630 -30.371  1.00  7.83           C  
ATOM   1903  O   ARG A 126     -14.159 -22.657 -29.295  1.00  7.83           O  
ATOM   1904  CB  ARG A 126     -12.404 -21.417 -32.211  1.00  7.83           C  
ATOM   1905  CG  ARG A 126     -11.665 -20.177 -32.708  1.00  7.83           C  
ATOM   1906  CD  ARG A 126     -11.503 -20.187 -34.188  1.00  7.83           C  
ATOM   1907  NE  ARG A 126     -10.804 -19.002 -34.667  1.00  7.83           N  
ATOM   1908  CZ  ARG A 126     -10.578 -18.714 -35.964  1.00  7.83           C  
ATOM   1909  NH1 ARG A 126     -11.001 -19.530 -36.905  1.00  7.83           N1+
ATOM   1910  NH2 ARG A 126      -9.931 -17.609 -36.291  1.00  7.83           N  
ATOM   1911  OXT ARG A 126     -13.953 -23.347 -31.291  1.00  7.83           O1-
ATOM   1912  H   ARG A 126     -10.731 -22.319 -30.254  1.00  7.83           H  
ATOM   1913  HA  ARG A 126     -13.130 -20.536 -30.411  1.00  7.83           H  
ATOM   1914 1HB  ARG A 126     -11.813 -22.287 -32.508  1.00  7.83           H  
ATOM   1915 2HB  ARG A 126     -13.358 -21.472 -32.732  1.00  7.83           H  
ATOM   1916 1HG  ARG A 126     -12.215 -19.281 -32.420  1.00  7.83           H  
ATOM   1917 2HG  ARG A 126     -10.666 -20.152 -32.260  1.00  7.83           H  
ATOM   1918 1HD  ARG A 126     -10.926 -21.064 -34.480  1.00  7.83           H  
ATOM   1919 2HD  ARG A 126     -12.483 -20.220 -34.662  1.00  7.83           H  
ATOM   1920  HE  ARG A 126     -10.460 -18.350 -33.974  1.00  7.83           H  
ATOM   1921 1HH1 ARG A 126     -11.497 -20.375 -36.656  1.00  7.83           H  
ATOM   1922 2HH1 ARG A 126     -10.831 -19.312 -37.876  1.00  7.83           H  
ATOM   1923 1HH2 ARG A 126      -9.607 -16.982 -35.568  1.00  7.83           H  
ATOM   1924 2HH2 ARG A 126      -9.762 -17.391 -37.261  1.00  7.83           H  
TER   
END
