# Supplementary material for: Integrative proteome-wide structural analysis and high-throughput docking identify broad-spectrum antiviral scaffolds against Zika, Yellow Fever, West Nile, Saint Louis encephalitis, and Usutu viruses
Source: Front Cell Infect Microbiol. 2026 Apr 30;16:1723132. doi: 10.3389/fcimb.2026.1723132 (PMC13171538; doi:10.3389/fcimb.2026.1723132)
Supplement: Supplementary file 6 [file DataSheet6.zip › YFV/YF_NS4b/Mol_probity_Files/Clash_log_YF_NS4b.txt]

Using electron cloud x-H distances and vdW radii

Using input model H/D atoms...

Bad Clashes >= 0.4 Angstrom:
 A 107  MET  HB3  A 108  PRO  HD3 :0.574
 A 239  MET  HA   A 239  MET  HE2 :0.491
 A 217  ASN  C    A 217  ASN  OD1 :0.427
 A 107  MET  HB3  A 108  PRO  CD  :0.410
 A 204  LEU  O    A 205  GLY  C   :0.404
 A 148  VAL  O    A 148  VAL HG13 :0.401
clashscore = 1.54
clashscore (B factor cutoff = 40) = 1.539251
